# Supplementary material for: Nanobody-based CTLA4 inhibitors for immune checkpoint blockade therapy of canine cancer patients
Source: Sci Rep. 2021 Oct 21;11:20763. doi: 10.1038/s41598-021-00325-3 (PMC8531395; doi:10.1038/s41598-021-00325-3)
Supplement: Supplementary file 1 — Supplementary Information 1. [file 41598_2021_325_MOESM1_ESM.zip]

Archive with 90 entries (90 files):
- Supplemental Information/ITasser_cNb13_1.pdb
- Supplemental Information/ITasser_cNb13_10.pdb
- Supplemental Information/ITasser_cNb13_2.pdb
- Supplemental Information/ITasser_cNb13_3.pdb
- Supplemental Information/ITasser_cNb13_4.pdb
- Supplemental Information/ITasser_cNb13_5.pdb
- Supplemental Information/ITasser_cNb13_6.pdb
- Supplemental Information/ITasser_cNb13_7.pdb
- Supplemental Information/ITasser_cNb13_8.pdb
- Supplemental Information/ITasser_cNb13_9.pdb
- Supplemental Information/ITasser_cNb17_1.pdb
- Supplemental Information/ITasser_cNb17_10.pdb
- Supplemental Information/ITasser_cNb17_2.pdb
- Supplemental Information/ITasser_cNb17_3.pdb
- Supplemental Information/ITasser_cNb17_4.pdb
- Supplemental Information/ITasser_cNb17_5.pdb
- Supplemental Information/ITasser_cNb17_6.pdb
- Supplemental Information/ITasser_cNb17_7.pdb
- Supplemental Information/ITasser_cNb17_8.pdb
- Supplemental Information/ITasser_cNb17_9.pdb
- Supplemental Information/ITasser_cNb6_1.pdb
- Supplemental Information/ITasser_cNb6_10.pdb
- Supplemental Information/ITasser_cNb6_2.pdb
- Supplemental Information/ITasser_cNb6_3.pdb
- Supplemental Information/ITasser_cNb6_4.pdb
- Supplemental Information/ITasser_cNb6_5.pdb
- Supplemental Information/ITasser_cNb6_6.pdb
- Supplemental Information/ITasser_cNb6_7.pdb
- Supplemental Information/ITasser_cNb6_8.pdb
- Supplemental Information/ITasser_cNb6_9.pdb
- Supplemental Information/Robetta_cNb13_1.pdb
- Supplemental Information/Robetta_cNb13_10.pdb
- Supplemental Information/Robetta_cNb13_2.pdb
- Supplemental Information/Robetta_cNb13_3.pdb
- Supplemental Information/Robetta_cNb13_4.pdb
- Supplemental Information/Robetta_cNb13_5.pdb
- Supplemental Information/Robetta_cNb13_6.pdb
- Supplemental Information/Robetta_cNb13_7.pdb
- Supplemental Information/Robetta_cNb13_8.pdb
- Supplemental Information/Robetta_cNb13_9.pdb
- Supplemental Information/Robetta_cNb17_1.pdb
- Supplemental Information/Robetta_cNb17_10.pdb
- Supplemental Information/Robetta_cNb17_2.pdb
- Supplemental Information/Robetta_cNb17_3.pdb
- Supplemental Information/Robetta_cNb17_4.pdb
- Supplemental Information/Robetta_cNb17_5.pdb
- Supplemental Information/Robetta_cNb17_6.pdb
- Supplemental Information/Robetta_cNb17_7.pdb
- Supplemental Information/Robetta_cNb17_8.pdb
- Supplemental Information/Robetta_cNb17_9.pdb
- Supplemental Information/Robetta_cNb6_1.pdb
- Supplemental Information/Robetta_cNb6_10.pdb
- Supplemental Information/Robetta_cNb6_2.pdb
- Supplemental Information/Robetta_cNb6_3.pdb
- Supplemental Information/Robetta_cNb6_4.pdb
- Supplemental Information/Robetta_cNb6_5.pdb
- Supplemental Information/Robetta_cNb6_6.pdb
- Supplemental Information/Robetta_cNb6_7.pdb
- Supplemental Information/Robetta_cNb6_8.pdb
- Supplemental Information/Robetta_cNb6_9.pdb
- Supplemental Information/trRosetta_cNb13_1.pdb
- Supplemental Information/trRosetta_cNb13_10.pdb
- Supplemental Information/trRosetta_cNb13_2.pdb
- Supplemental Information/trRosetta_cNb13_3.pdb
- Supplemental Information/trRosetta_cNb13_4.pdb
- Supplemental Information/trRosetta_cNb13_5.pdb
- Supplemental Information/trRosetta_cNb13_6.pdb
- Supplemental Information/trRosetta_cNb13_7.pdb
- Supplemental Information/trRosetta_cNb13_8.pdb
- Supplemental Information/trRosetta_cNb13_9.pdb
- Supplemental Information/trRosetta_cNb17_1.pdb
- Supplemental Information/trRosetta_cNb17_10.pdb
- Supplemental Information/trRosetta_cNb17_2.pdb
- Supplemental Information/trRosetta_cNb17_3.pdb
- Supplemental Information/trRosetta_cNb17_4.pdb
- Supplemental Information/trRosetta_cNb17_5.pdb
- Supplemental Information/trRosetta_cNb17_6.pdb
- Supplemental Information/trRosetta_cNb17_7.pdb
- Supplemental Information/trRosetta_cNb17_8.pdb
- Supplemental Information/trRosetta_cNb17_9.pdb
- Supplemental Information/trRosetta_cNb6_1.pdb
- Supplemental Information/trRosetta_cNb6_10.pdb
- Supplemental Information/trRosetta_cNb6_2.pdb
- Supplemental Information/trRosetta_cNb6_3.pdb
- Supplemental Information/trRosetta_cNb6_4.pdb
- Supplemental Information/trRosetta_cNb6_5.pdb
- Supplemental Information/trRosetta_cNb6_6.pdb
- Supplemental Information/trRosetta_cNb6_7.pdb
- Supplemental Information/trRosetta_cNb6_8.pdb
- Supplemental Information/trRosetta_cNb6_9.pdb
