# Supplementary material for: Nanobody-based CTLA4 inhibitors for immune checkpoint blockade therapy of canine cancer patients
Source: Sci Rep. 2021 Oct 21;11:20763. doi: 10.1038/s41598-021-00325-3 (PMC8531395; doi:10.1038/s41598-021-00325-3)
Supplement: Supplementary file 1 — Supplementary Information 1. [file 41598_2021_325_MOESM1_ESM.zip › Supplemental Information/ITasser_cNb13_1.pdb]

ATOM      1  N   MET B   1      65.287  71.149  61.268  1.00  0.00
ATOM      2  CA  MET B   1      64.960  71.238  59.837  1.00  0.00
ATOM      4  CB  MET B   1      65.513  72.558  59.273  1.00  0.00
ATOM      7  CG  MET B   1      66.973  72.861  59.637  1.00  0.00
ATOM     10  SD  MET B   1      67.710  74.258  58.738  1.00  0.00
ATOM     11  CE  MET B   1      66.594  75.609  59.207  1.00  0.00
ATOM     15  C   MET B   1      65.484  70.050  59.033  1.00  0.00
ATOM     16  O   MET B   1      64.972  69.756  57.953  1.00  0.00
ATOM     17  N   HIS B   2      66.467  69.327  59.577  1.00  0.00
ATOM     19  CA  HIS B   2      66.828  68.004  59.074  1.00  0.00
ATOM     21  CB  HIS B   2      68.274  67.640  59.441  1.00  0.00
ATOM     24  CG  HIS B   2      68.746  66.399  58.717  1.00  0.00
ATOM     25  ND1 HIS B   2      68.318  66.008  57.445  1.00  0.00
ATOM     26  CE1 HIS B   2      68.901  64.828  57.197  1.00  0.00
ATOM     28  NE2 HIS B   2      69.670  64.466  58.237  1.00  0.00
ATOM     30  CD2 HIS B   2      69.581  65.440  59.210  1.00  0.00
ATOM     32  C   HIS B   2      65.836  66.945  59.562  1.00  0.00
ATOM     33  O   HIS B   2      65.237  67.066  60.632  1.00  0.00
ATOM     34  N   VAL B   3      65.711  65.870  58.784  1.00  0.00
ATOM     36  CA  VAL B   3      64.950  64.661  59.105  1.00  0.00
ATOM     38  CB  VAL B   3      63.610  64.620  58.343  1.00  0.00
ATOM     40  CG1 VAL B   3      62.893  63.261  58.332  1.00  0.00
ATOM     44  CG2 VAL B   3      62.623  65.626  58.934  1.00  0.00
ATOM     48  C   VAL B   3      65.777  63.465  58.745  1.00  0.00
ATOM     49  O   VAL B   3      66.149  63.376  57.581  1.00  0.00
ATOM     50  N   ALA B   4      66.026  62.586  59.721  1.00  0.00
ATOM     52  CA  ALA B   4      66.980  61.477  59.639  1.00  0.00
ATOM     54  CB  ALA B   4      68.126  61.742  60.623  1.00  0.00
ATOM     58  C   ALA B   4      66.302  60.130  59.893  1.00  0.00
ATOM     59  O   ALA B   4      65.448  60.014  60.765  1.00  0.00
ATOM     60  N   GLN B   5      66.665  59.112  59.115  1.00  0.00
ATOM     62  CA  GLN B   5      65.966  57.826  59.091  1.00  0.00
ATOM     64  CB  GLN B   5      64.813  57.892  58.061  1.00  0.00
ATOM     67  CG  GLN B   5      65.234  58.303  56.634  1.00  0.00
ATOM     70  CD  GLN B   5      64.065  58.402  55.649  1.00  0.00
ATOM     71  OE1 GLN B   5      63.820  59.424  55.023  1.00  0.00
ATOM     72  NE2 GLN B   5      63.335  57.340  55.430  1.00  0.00
ATOM     75  C   GLN B   5      66.960  56.684  58.831  1.00  0.00
ATOM     76  O   GLN B   5      68.001  56.922  58.212  1.00  0.00
ATOM     77  N   PRO B   6      66.706  55.458  59.331  1.00  0.00
ATOM     78  CD  PRO B   6      65.651  55.109  60.271  1.00  0.00
ATOM     81  CG  PRO B   6      66.023  53.742  60.840  1.00  0.00
ATOM     84  CB  PRO B   6      66.828  53.110  59.711  1.00  0.00
ATOM     87  CA  PRO B   6      67.566  54.305  59.093  1.00  0.00
ATOM     89  C   PRO B   6      67.867  54.041  57.616  1.00  0.00
ATOM     90  O   PRO B   6      66.949  54.022  56.807  1.00  0.00
ATOM     91  N   ALA B   7      69.126  53.763  57.263  1.00  0.00
ATOM     93  CA  ALA B   7      69.524  53.581  55.862  1.00  0.00
ATOM     95  CB  ALA B   7      71.050  53.440  55.810  1.00  0.00
ATOM     99  C   ALA B   7      68.831  52.400  55.147  1.00  0.00
ATOM    100  O   ALA B   7      68.567  52.444  53.947  1.00  0.00
ATOM    101  N   VAL B   8      68.535  51.340  55.893  1.00  0.00
ATOM    103  CA  VAL B   8      68.173  50.014  55.373  1.00  0.00
ATOM    105  CB  VAL B   8      69.160  48.953  55.926  1.00  0.00
ATOM    107  CG1 VAL B   8      70.582  49.189  55.397  1.00  0.00
ATOM    111  CG2 VAL B   8      69.225  48.916  57.463  1.00  0.00
ATOM    115  C   VAL B   8      66.696  49.722  55.625  1.00  0.00
ATOM    116  O   VAL B   8      65.897  50.647  55.566  1.00  0.00
ATOM    117  N   VAL B   9      66.365  48.456  55.887  1.00  0.00
ATOM    119  CA  VAL B   9      65.347  47.884  56.799  1.00  0.00
ATOM    121  CB  VAL B   9      64.208  48.833  57.240  1.00  0.00
ATOM    123  CG1 VAL B   9      63.023  48.068  57.851  1.00  0.00
ATOM    127  CG2 VAL B   9      64.707  49.781  58.347  1.00  0.00
ATOM    131  C   VAL B   9      64.844  46.596  56.149  1.00  0.00
ATOM    132  O   VAL B   9      64.261  46.599  55.065  1.00  0.00
ATOM    133  N   LEU B  10      65.129  45.462  56.787  1.00  0.00
ATOM    135  CA  LEU B  10      64.614  44.183  56.318  1.00  0.00
ATOM    137  CB  LEU B  10      65.498  43.030  56.833  1.00  0.00
ATOM    140  CG  LEU B  10      66.966  43.090  56.366  1.00  0.00
ATOM    142  CD1 LEU B  10      67.736  41.881  56.899  1.00  0.00
ATOM    146  CD2 LEU B  10      67.112  43.125  54.843  1.00  0.00
ATOM    150  C   LEU B  10      63.171  44.031  56.785  1.00  0.00
ATOM    151  O   LEU B  10      62.885  44.101  57.981  1.00  0.00
ATOM    152  N   ALA B  11      62.258  43.842  55.840  1.00  0.00
ATOM    154  CA  ALA B  11      60.906  43.435  56.157  1.00  0.00
ATOM    156  CB  ALA B  11      59.999  43.551  54.933  1.00  0.00
ATOM    160  C   ALA B  11      60.909  42.020  56.744  1.00  0.00
ATOM    161  O   ALA B  11      61.679  41.132  56.364  1.00  0.00
ATOM    162  N   SER B  12      59.982  41.819  57.665  1.00  0.00
ATOM    164  CA  SER B  12      59.576  40.502  58.120  1.00  0.00
ATOM    166  CB  SER B  12      58.572  40.646  59.269  1.00  0.00
ATOM    169  OG  SER B  12      57.473  41.446  58.872  1.00  0.00
ATOM    171  C   SER B  12      58.966  39.674  56.994  1.00  0.00
ATOM    172  O   SER B  12      58.400  40.196  56.039  1.00  0.00
ATOM    173  N   SER B  13      58.945  38.362  57.196  1.00  0.00
ATOM    175  CA  SER B  13      58.170  37.376  56.432  1.00  0.00
ATOM    177  CB  SER B  13      58.633  35.984  56.870  1.00  0.00
ATOM    180  OG  SER B  13      58.746  35.923  58.282  1.00  0.00
ATOM    182  C   SER B  13      56.645  37.474  56.589  1.00  0.00
ATOM    183  O   SER B  13      55.913  36.620  56.087  1.00  0.00
ATOM    184  N   ARG B  14      56.128  38.506  57.270  1.00  0.00
ATOM    186  CA  ARG B  14      54.708  38.900  57.212  1.00  0.00
ATOM    188  CB  ARG B  14      53.975  38.567  58.529  1.00  0.00
ATOM    191  CG  ARG B  14      53.819  37.041  58.758  1.00  0.00
ATOM    194  CD  ARG B  14      52.898  36.363  57.721  1.00  0.00
ATOM    197  NE  ARG B  14      52.767  34.897  57.892  1.00  0.00
ATOM    199  CZ  ARG B  14      53.411  33.971  57.194  1.00  0.00
ATOM    200  NH1 ARG B  14      54.477  34.231  56.506  1.00  0.00
ATOM    203  NH2 ARG B  14      52.986  32.742  57.145  1.00  0.00
ATOM    206  C   ARG B  14      54.511  40.294  56.609  1.00  0.00
ATOM    207  O   ARG B  14      53.478  40.927  56.798  1.00  0.00
ATOM    208  N   GLY B  15      55.506  40.719  55.829  1.00  0.00
ATOM    210  CA  GLY B  15      55.515  41.934  55.028  1.00  0.00
ATOM    213  C   GLY B  15      55.299  43.192  55.863  1.00  0.00
ATOM    214  O   GLY B  15      54.539  44.085  55.481  1.00  0.00
ATOM    215  N   VAL B  16      55.963  43.239  57.019  1.00  0.00
ATOM    217  CA  VAL B  16      55.967  44.388  57.928  1.00  0.00
ATOM    219  CB  VAL B  16      55.339  44.079  59.307  1.00  0.00
ATOM    221  CG1 VAL B  16      55.266  45.347  60.171  1.00  0.00
ATOM    225  CG2 VAL B  16      53.930  43.495  59.181  1.00  0.00
ATOM    229  C   VAL B  16      57.382  44.896  58.117  1.00  0.00
ATOM    230  O   VAL B  16      58.278  44.115  58.444  1.00  0.00
ATOM    231  N   ALA B  17      57.545  46.207  57.975  1.00  0.00
ATOM    233  CA  ALA B  17      58.761  46.958  58.237  1.00  0.00
ATOM    235  CB  ALA B  17      59.346  47.428  56.903  1.00  0.00
ATOM    239  C   ALA B  17      58.454  48.131  59.155  1.00  0.00
ATOM    240  O   ALA B  17      57.392  48.750  59.063  1.00  0.00
ATOM    241  N   SER B  18      59.418  48.428  60.017  1.00  0.00
ATOM    243  CA  SER B  18      59.275  49.424  61.066  1.00  0.00
ATOM    245  CB  SER B  18      59.054  48.751  62.424  1.00  0.00
ATOM    248  OG  SER B  18      57.895  47.936  62.397  1.00  0.00
ATOM    250  C   SER B  18      60.532  50.268  61.084  1.00  0.00
ATOM    251  O   SER B  18      61.649  49.742  61.056  1.00  0.00
ATOM    252  N   PHE B  19      60.346  51.581  61.108  1.00  0.00
ATOM    254  CA  PHE B  19      61.467  52.508  61.195  1.00  0.00
ATOM    256  CB  PHE B  19      62.086  52.760  59.806  1.00  0.00
ATOM    259  CG  PHE B  19      61.319  53.608  58.809  1.00  0.00
ATOM    260  CD1 PHE B  19      60.316  53.024  58.009  1.00  0.00
ATOM    262  CE1 PHE B  19      59.736  53.754  56.956  1.00  0.00
ATOM    264  CZ  PHE B  19      60.167  55.066  56.693  1.00  0.00
ATOM    266  CE2 PHE B  19      61.150  55.660  57.501  1.00  0.00
ATOM    268  CD2 PHE B  19      61.720  54.938  58.564  1.00  0.00
ATOM    270  C   PHE B  19      61.086  53.778  61.945  1.00  0.00
ATOM    271  O   PHE B  19      59.947  53.937  62.390  1.00  0.00
ATOM    272  N   VAL B  20      62.067  54.653  62.133  1.00  0.00
ATOM    274  CA  VAL B  20      61.913  55.896  62.878  1.00  0.00
ATOM    276  CB  VAL B  20      62.701  55.852  64.200  1.00  0.00
ATOM    278  CG1 VAL B  20      62.668  57.205  64.909  1.00  0.00
ATOM    282  CG2 VAL B  20      62.115  54.806  65.158  1.00  0.00
ATOM    286  C   VAL B  20      62.378  57.048  61.992  1.00  0.00
ATOM    287  O   VAL B  20      63.506  57.038  61.497  1.00  0.00
ATOM    288  N   CYS B  21      61.505  58.036  61.802  1.00  0.00
ATOM    290  CA  CYS B  21      61.906  59.343  61.285  1.00  0.00
ATOM    292  CB  CYS B  21      60.817  59.906  60.351  1.00  0.00
ATOM    295  SG  CYS B  21      60.540  59.031  58.783  1.00  0.00
ATOM    296  C   CYS B  21      62.124  60.315  62.454  1.00  0.00
ATOM    297  O   CYS B  21      61.177  60.806  63.071  1.00  0.00
ATOM    298  N   GLU B  22      63.384  60.619  62.732  1.00  0.00
ATOM    300  CA  GLU B  22      63.782  61.725  63.596  1.00  0.00
ATOM    302  CB  GLU B  22      65.268  61.583  63.969  1.00  0.00
ATOM    305  CG  GLU B  22      65.649  60.264  64.662  1.00  0.00
ATOM    308  CD  GLU B  22      65.001  60.062  66.038  1.00  0.00
ATOM    309  OE1 GLU B  22      64.564  61.035  66.694  1.00  0.00
ATOM    310  OE2 GLU B  22      64.980  58.910  66.529  1.00  0.00
ATOM    311  C   GLU B  22      63.593  63.055  62.878  1.00  0.00
ATOM    312  O   GLU B  22      63.764  63.152  61.661  1.00  0.00
ATOM    313  N   TYR B  23      63.336  64.092  63.662  1.00  0.00
ATOM    315  CA  TYR B  23      63.278  65.482  63.241  1.00  0.00
ATOM    317  CB  TYR B  23      61.829  65.979  63.381  1.00  0.00
ATOM    320  CG  TYR B  23      61.500  67.348  62.804  1.00  0.00
ATOM    321  CD1 TYR B  23      62.108  67.802  61.616  1.00  0.00
ATOM    323  CE1 TYR B  23      61.737  69.029  61.046  1.00  0.00
ATOM    325  CZ  TYR B  23      60.746  69.816  61.657  1.00  0.00
ATOM    326  OH  TYR B  23      60.378  70.979  61.070  1.00  0.00
ATOM    328  CE2 TYR B  23      60.134  69.375  62.850  1.00  0.00
ATOM    330  CD2 TYR B  23      60.513  68.145  63.421  1.00  0.00
ATOM    332  C   TYR B  23      64.273  66.298  64.072  1.00  0.00
ATOM    333  O   TYR B  23      64.680  65.878  65.156  1.00  0.00
ATOM    334  N   GLY B  24      64.671  67.463  63.575  1.00  0.00
ATOM    336  CA  GLY B  24      65.318  68.477  64.395  1.00  0.00
ATOM    339  C   GLY B  24      64.296  69.441  64.989  1.00  0.00
ATOM    340  O   GLY B  24      63.202  69.034  65.379  1.00  0.00
ATOM    341  N   SER B  25      64.706  70.714  65.088  1.00  0.00
ATOM    343  CA  SER B  25      63.889  71.879  65.477  1.00  0.00
ATOM    345  CB  SER B  25      63.309  72.528  64.209  1.00  0.00
ATOM    348  OG  SER B  25      62.369  71.666  63.611  1.00  0.00
ATOM    350  C   SER B  25      62.796  71.606  66.523  1.00  0.00
ATOM    351  O   SER B  25      61.627  71.951  66.332  1.00  0.00
ATOM    352  N   SER B  26      63.158  70.894  67.591  1.00  0.00
ATOM    354  CA  SER B  26      62.182  70.272  68.484  1.00  0.00
ATOM    356  CB  SER B  26      62.882  69.256  69.391  1.00  0.00
ATOM    359  OG  SER B  26      61.945  68.338  69.921  1.00  0.00
ATOM    361  C   SER B  26      61.417  71.303  69.307  1.00  0.00
ATOM    362  O   SER B  26      62.011  72.084  70.049  1.00  0.00
ATOM    363  N   GLY B  27      60.091  71.284  69.195  1.00  0.00
ATOM    365  CA  GLY B  27      59.187  72.108  69.986  1.00  0.00
ATOM    368  C   GLY B  27      58.175  71.220  70.689  1.00  0.00
ATOM    369  O   GLY B  27      57.529  70.397  70.047  1.00  0.00
ATOM    370  N   ASN B  28      58.011  71.377  72.002  1.00  0.00
ATOM    372  CA  ASN B  28      57.147  70.501  72.802  1.00  0.00
ATOM    374  CB  ASN B  28      57.637  70.533  74.257  1.00  0.00
ATOM    377  CG  ASN B  28      57.353  71.868  74.905  1.00  0.00
ATOM    378  OD1 ASN B  28      58.113  72.812  74.776  1.00  0.00
ATOM    379  ND2 ASN B  28      56.222  72.001  75.549  1.00  0.00
ATOM    382  C   ASN B  28      55.633  70.777  72.671  1.00  0.00
ATOM    383  O   ASN B  28      54.840  70.360  73.511  1.00  0.00
ATOM    384  N   ALA B  29      55.254  71.508  71.629  1.00  0.00
ATOM    386  CA  ALA B  29      53.898  71.750  71.168  1.00  0.00
ATOM    388  CB  ALA B  29      53.296  72.943  71.923  1.00  0.00
ATOM    392  C   ALA B  29      54.023  71.989  69.664  1.00  0.00
ATOM    393  O   ALA B  29      54.432  73.062  69.222  1.00  0.00
ATOM    394  N   ALA B  30      53.826  70.912  68.914  1.00  0.00
ATOM    396  CA  ALA B  30      54.193  70.778  67.518  1.00  0.00
ATOM    398  CB  ALA B  30      55.627  70.237  67.450  1.00  0.00
ATOM    402  C   ALA B  30      53.216  69.817  66.856  1.00  0.00
ATOM    403  O   ALA B  30      52.960  68.751  67.410  1.00  0.00
ATOM    404  N   GLU B  31      52.707  70.174  65.679  1.00  0.00
ATOM    406  CA  GLU B  31      51.653  69.408  65.008  1.00  0.00
ATOM    408  CB  GLU B  31      50.327  70.172  65.177  1.00  0.00
ATOM    411  CG  GLU B  31      49.068  69.297  65.063  1.00  0.00
ATOM    414  CD  GLU B  31      48.004  69.730  66.083  1.00  0.00
ATOM    415  OE1 GLU B  31      48.013  69.170  67.208  1.00  0.00
ATOM    416  OE2 GLU B  31      47.209  70.638  65.752  1.00  0.00
ATOM    417  C   GLU B  31      51.996  69.077  63.562  1.00  0.00
ATOM    418  O   GLU B  31      52.385  69.997  62.851  1.00  0.00
ATOM    419  N   VAL B  32      52.034  67.805  63.136  1.00  0.00
ATOM    421  CA  VAL B  32      53.115  67.417  62.184  1.00  0.00
ATOM    423  CB  VAL B  32      54.290  66.783  62.961  1.00  0.00
ATOM    425  CG1 VAL B  32      55.367  66.199  62.040  1.00  0.00
ATOM    429  CG2 VAL B  32      55.013  67.784  63.877  1.00  0.00
ATOM    433  C   VAL B  32      52.613  66.521  61.053  1.00  0.00
ATOM    434  O   VAL B  32      52.064  65.431  61.309  1.00  0.00
ATOM    435  N   ARG B  33      52.827  66.954  59.777  1.00  0.00
ATOM    437  CA  ARG B  33      52.498  65.969  58.733  1.00  0.00
ATOM    439  CB  ARG B  33      52.167  66.620  57.364  1.00  0.00
ATOM    442  CG  ARG B  33      51.459  65.651  56.400  1.00  0.00
ATOM    445  CD  ARG B  33      50.955  66.274  55.092  1.00  0.00
ATOM    448  NE  ARG B  33      51.392  65.520  53.888  1.00  0.00
ATOM    450  CZ  ARG B  33      51.683  66.040  52.706  1.00  0.00
ATOM    451  NH1 ARG B  33      51.832  67.320  52.529  1.00  0.00
ATOM    454  NH2 ARG B  33      51.876  65.274  51.667  1.00  0.00
ATOM    457  C   ARG B  33      53.632  64.956  58.681  1.00  0.00
ATOM    458  O   ARG B  33      54.725  65.224  59.193  1.00  0.00
ATOM    459  N   VAL B  34      53.392  63.795  58.083  1.00  0.00
ATOM    461  CA  VAL B  34      54.401  62.756  57.995  1.00  0.00
ATOM    463  CB  VAL B  34      54.550  61.953  59.311  1.00  0.00
ATOM    465  CG1 VAL B  34      53.234  61.450  59.916  1.00  0.00
ATOM    469  CG2 VAL B  34      55.559  60.809  59.134  1.00  0.00
ATOM    473  C   VAL B  34      54.211  61.902  56.756  1.00  0.00
ATOM    474  O   VAL B  34      53.399  60.959  56.740  1.00  0.00
ATOM    475  N   THR B  35      54.972  62.243  55.693  1.00  0.00
ATOM    477  CA  THR B  35      54.837  61.377  54.525  1.00  0.00
ATOM    479  CB  THR B  35      55.107  62.141  53.232  1.00  0.00
ATOM    481  CG2 THR B  35      55.034  61.340  51.950  1.00  0.00
ATOM    485  OG1 THR B  35      54.159  63.180  53.097  1.00  0.00
ATOM    487  C   THR B  35      55.662  60.125  54.674  1.00  0.00
ATOM    488  O   THR B  35      56.683  60.193  55.369  1.00  0.00
ATOM    489  N   VAL B  36      55.235  59.042  53.994  1.00  0.00
ATOM    491  CA  VAL B  36      56.173  58.007  53.575  1.00  0.00
ATOM    493  CB  VAL B  36      55.943  56.683  54.341  1.00  0.00
ATOM    495  CG1 VAL B  36      57.177  55.806  54.204  1.00  0.00
ATOM    499  CG2 VAL B  36      55.720  56.904  55.845  1.00  0.00
ATOM    503  C   VAL B  36      56.217  57.943  52.040  1.00  0.00
ATOM    504  O   VAL B  36      55.234  58.247  51.371  1.00  0.00
ATOM    505  N   LEU B  37      57.381  57.724  51.418  1.00  0.00
ATOM    507  CA  LEU B  37      57.540  58.131  50.012  1.00  0.00
ATOM    509  CB  LEU B  37      57.994  59.607  49.932  1.00  0.00
ATOM    512  CG  LEU B  37      57.039  60.527  49.152  1.00  0.00
ATOM    514  CD1 LEU B  37      57.417  61.994  49.371  1.00  0.00
ATOM    518  CD2 LEU B  37      57.115  60.260  47.655  1.00  0.00
ATOM    522  C   LEU B  37      58.385  57.195  49.161  1.00  0.00
ATOM    523  O   LEU B  37      59.612  57.237  49.139  1.00  0.00
ATOM    524  N   ARG B  38      57.673  56.342  48.437  1.00  0.00
ATOM    526  CA  ARG B  38      58.203  55.284  47.590  1.00  0.00
ATOM    528  CB  ARG B  38      57.005  54.358  47.296  1.00  0.00
ATOM    531  CG  ARG B  38      57.338  52.979  46.721  1.00  0.00
ATOM    534  CD  ARG B  38      57.806  52.984  45.258  1.00  0.00
ATOM    537  NE  ARG B  38      57.688  51.643  44.647  1.00  0.00
ATOM    539  CZ  ARG B  38      58.331  50.546  45.009  1.00  0.00
ATOM    540  NH1 ARG B  38      59.237  50.575  45.933  1.00  0.00
ATOM    543  NH2 ARG B  38      58.078  49.402  44.451  1.00  0.00
ATOM    546  C   ARG B  38      58.845  55.859  46.322  1.00  0.00
ATOM    547  O   ARG B  38      58.179  56.100  45.315  1.00  0.00
ATOM    548  N   GLN B  39      60.151  56.077  46.382  1.00  0.00
ATOM    550  CA  GLN B  39      61.012  56.341  45.238  1.00  0.00
ATOM    552  CB  GLN B  39      62.260  57.110  45.695  1.00  0.00
ATOM    555  CG  GLN B  39      63.182  57.471  44.521  1.00  0.00
ATOM    558  CD  GLN B  39      64.315  58.391  44.959  1.00  0.00
ATOM    559  OE1 GLN B  39      64.171  59.593  45.029  1.00  0.00
ATOM    560  NE2 GLN B  39      65.481  57.877  45.284  1.00  0.00
ATOM    563  C   GLN B  39      61.354  55.047  44.499  1.00  0.00
ATOM    564  O   GLN B  39      61.844  54.080  45.091  1.00  0.00
ATOM    565  N   ALA B  40      61.104  55.065  43.189  1.00  0.00
ATOM    567  CA  ALA B  40      61.488  54.026  42.242  1.00  0.00
ATOM    569  CB  ALA B  40      60.468  52.879  42.322  1.00  0.00
ATOM    573  C   ALA B  40      61.546  54.599  40.821  1.00  0.00
ATOM    574  O   ALA B  40      60.670  55.359  40.428  1.00  0.00
ATOM    575  N   GLY B  41      62.567  54.238  40.038  1.00  0.00
ATOM    577  CA  GLY B  41      62.665  54.615  38.619  1.00  0.00
ATOM    580  C   GLY B  41      62.640  56.115  38.286  1.00  0.00
ATOM    581  O   GLY B  41      62.057  56.499  37.278  1.00  0.00
ATOM    582  N   SER B  42      63.227  56.959  39.143  1.00  0.00
ATOM    584  CA  SER B  42      63.163  58.435  39.047  1.00  0.00
ATOM    586  CB  SER B  42      63.902  58.954  37.804  1.00  0.00
ATOM    589  OG  SER B  42      65.251  58.510  37.813  1.00  0.00
ATOM    591  C   SER B  42      61.745  59.020  39.169  1.00  0.00
ATOM    592  O   SER B  42      61.519  60.185  38.851  1.00  0.00
ATOM    593  N   GLN B  43      60.804  58.236  39.699  1.00  0.00
ATOM    595  CA  GLN B  43      59.458  58.643  40.084  1.00  0.00
ATOM    597  CB  GLN B  43      58.447  57.753  39.320  1.00  0.00
ATOM    600  CG  GLN B  43      57.077  58.394  39.023  1.00  0.00
ATOM    603  CD  GLN B  43      56.234  58.661  40.265  1.00  0.00
ATOM    604  OE1 GLN B  43      55.980  57.792  41.084  1.00  0.00
ATOM    605  NE2 GLN B  43      55.847  59.893  40.512  1.00  0.00
ATOM    608  C   GLN B  43      59.337  58.515  41.615  1.00  0.00
ATOM    609  O   GLN B  43      60.026  57.716  42.263  1.00  0.00
ATOM    610  N   MET B  44      58.443  59.312  42.195  1.00  0.00
ATOM    612  CA  MET B  44      58.107  59.314  43.616  1.00  0.00
ATOM    614  CB  MET B  44      58.597  60.620  44.261  1.00  0.00
ATOM    617  CG  MET B  44      60.040  60.553  44.766  1.00  0.00
ATOM    620  SD  MET B  44      60.421  61.930  45.885  1.00  0.00
ATOM    621  CE  MET B  44      62.164  61.600  46.242  1.00  0.00
ATOM    625  C   MET B  44      56.591  59.186  43.810  1.00  0.00
ATOM    626  O   MET B  44      55.828  60.034  43.352  1.00  0.00
ATOM    627  N   THR B  45      56.160  58.147  44.521  1.00  0.00
ATOM    629  CA  THR B  45      54.751  57.872  44.821  1.00  0.00
ATOM    631  CB  THR B  45      54.397  56.447  44.359  1.00  0.00
ATOM    633  CG2 THR B  45      53.038  55.941  44.847  1.00  0.00
ATOM    637  OG1 THR B  45      54.322  56.388  42.950  1.00  0.00
ATOM    639  C   THR B  45      54.499  58.036  46.317  1.00  0.00
ATOM    640  O   THR B  45      55.165  57.389  47.132  1.00  0.00
ATOM    641  N   GLU B  46      53.550  58.908  46.676  1.00  0.00
ATOM    643  CA  GLU B  46      53.148  59.103  48.070  1.00  0.00
ATOM    645  CB  GLU B  46      52.420  60.457  48.294  1.00  0.00
ATOM    648  CG  GLU B  46      52.129  60.766  49.789  1.00  0.00
ATOM    651  CD  GLU B  46      52.228  62.254  50.238  1.00  0.00
ATOM    652  OE1 GLU B  46      52.156  62.547  51.462  1.00  0.00
ATOM    653  OE2 GLU B  46      52.408  63.169  49.406  1.00  0.00
ATOM    654  C   GLU B  46      52.417  57.875  48.632  1.00  0.00
ATOM    655  O   GLU B  46      51.435  57.387  48.074  1.00  0.00
ATOM    656  N   VAL B  47      52.940  57.387  49.755  1.00  0.00
ATOM    658  CA  VAL B  47      52.491  56.231  50.524  1.00  0.00
ATOM    660  CB  VAL B  47      53.461  55.034  50.412  1.00  0.00
ATOM    662  CG1 VAL B  47      53.047  53.869  51.323  1.00  0.00
ATOM    666  CG2 VAL B  47      53.492  54.492  48.976  1.00  0.00
ATOM    670  C   VAL B  47      52.345  56.735  51.962  1.00  0.00
ATOM    671  O   VAL B  47      53.312  56.881  52.707  1.00  0.00
ATOM    672  N   CYS B  48      51.102  57.044  52.318  1.00  0.00
ATOM    674  CA  CYS B  48      50.692  57.540  53.631  1.00  0.00
ATOM    676  CB  CYS B  48      50.752  56.363  54.613  1.00  0.00
ATOM    679  SG  CYS B  48      52.252  56.146  55.596  1.00  0.00
ATOM    680  C   CYS B  48      51.453  58.816  54.122  1.00  0.00
ATOM    681  O   CYS B  48      52.293  59.376  53.414  1.00  0.00
ATOM    682  N   ALA B  49      51.045  59.393  55.270  1.00  0.00
ATOM    684  CA  ALA B  49      50.883  60.848  55.308  1.00  0.00
ATOM    686  CB  ALA B  49      49.741  61.213  54.337  1.00  0.00
ATOM    690  C   ALA B  49      50.601  61.590  56.630  1.00  0.00
ATOM    691  O   ALA B  49      50.867  62.785  56.612  1.00  0.00
ATOM    692  N   ALA B  50      50.042  60.953  57.677  1.00  0.00
ATOM    694  CA  ALA B  50      49.290  61.505  58.842  1.00  0.00
ATOM    696  CB  ALA B  50      49.216  60.366  59.865  1.00  0.00
ATOM    700  C   ALA B  50      49.766  62.831  59.526  1.00  0.00
ATOM    701  O   ALA B  50      50.664  63.493  59.066  1.00  0.00
ATOM    702  N   THR B  51      49.168  63.303  60.629  1.00  0.00
ATOM    704  CA  THR B  51      49.054  64.747  60.958  1.00  0.00
ATOM    706  CB  THR B  51      47.622  65.244  60.681  1.00  0.00
ATOM    708  CG2 THR B  51      47.232  65.113  59.208  1.00  0.00
ATOM    712  OG1 THR B  51      46.680  64.492  61.413  1.00  0.00
ATOM    714  C   THR B  51      49.423  65.123  62.398  1.00  0.00
ATOM    715  O   THR B  51      49.344  66.291  62.770  1.00  0.00
ATOM    716  N   TYR B  52      49.796  64.100  63.160  1.00  0.00
ATOM    718  CA  TYR B  52      49.732  63.949  64.610  1.00  0.00
ATOM    720  CB  TYR B  52      50.831  62.947  65.011  1.00  0.00
ATOM    723  CG  TYR B  52      52.288  63.400  64.878  1.00  0.00
ATOM    724  CD1 TYR B  52      52.886  64.168  65.898  1.00  0.00
ATOM    726  CE1 TYR B  52      54.262  64.460  65.876  1.00  0.00
ATOM    728  CZ  TYR B  52      55.063  64.002  64.814  1.00  0.00
ATOM    729  OH  TYR B  52      56.393  64.289  64.807  1.00  0.00
ATOM    731  CE2 TYR B  52      54.460  63.289  63.750  1.00  0.00
ATOM    733  CD2 TYR B  52      53.083  62.982  63.790  1.00  0.00
ATOM    735  C   TYR B  52      49.825  65.177  65.512  1.00  0.00
ATOM    736  O   TYR B  52      50.611  66.105  65.276  1.00  0.00
ATOM    737  N   THR B  53      49.100  65.060  66.631  1.00  0.00
ATOM    739  CA  THR B  53      49.255  65.912  67.810  1.00  0.00
ATOM    741  CB  THR B  53      47.893  66.266  68.430  1.00  0.00
ATOM    743  CG2 THR B  53      47.313  65.197  69.356  1.00  0.00
ATOM    747  OG1 THR B  53      48.009  67.467  69.163  1.00  0.00
ATOM    749  C   THR B  53      50.276  65.363  68.816  1.00  0.00
ATOM    750  O   THR B  53      50.872  64.302  68.614  1.00  0.00
ATOM    751  N   VAL B  54      50.512  66.145  69.873  1.00  0.00
ATOM    753  CA  VAL B  54      51.785  66.261  70.606  1.00  0.00
ATOM    755  CB  VAL B  54      51.621  67.122  71.879  1.00  0.00
ATOM    757  CG1 VAL B  54      52.982  67.456  72.511  1.00  0.00
ATOM    761  CG2 VAL B  54      50.920  68.460  71.580  1.00  0.00
ATOM    765  C   VAL B  54      52.497  64.945  70.924  1.00  0.00
ATOM    766  O   VAL B  54      53.695  64.840  70.646  1.00  0.00
ATOM    767  N   GLU B  55      51.809  63.959  71.508  1.00  0.00
ATOM    769  CA  GLU B  55      52.469  62.737  71.976  1.00  0.00
ATOM    771  CB  GLU B  55      53.309  63.032  73.242  1.00  0.00
ATOM    774  CG  GLU B  55      52.534  63.580  74.454  1.00  0.00
ATOM    777  CD  GLU B  55      53.455  64.362  75.413  1.00  0.00
ATOM    778  OE1 GLU B  55      54.484  63.794  75.850  1.00  0.00
ATOM    779  OE2 GLU B  55      53.131  65.540  75.690  1.00  0.00
ATOM    780  C   GLU B  55      51.561  61.507  72.177  1.00  0.00
ATOM    781  O   GLU B  55      50.388  61.602  72.539  1.00  0.00
ATOM    782  N   ASP B  56      52.175  60.349  71.917  1.00  0.00
ATOM    784  CA  ASP B  56      51.711  58.956  71.846  1.00  0.00
ATOM    786  CB  ASP B  56      52.108  58.108  73.067  1.00  0.00
ATOM    789  CG  ASP B  56      52.544  56.684  72.672  1.00  0.00
ATOM    790  OD1 ASP B  56      53.476  56.523  71.833  1.00  0.00
ATOM    791  OD2 ASP B  56      51.990  55.728  73.257  1.00  0.00
ATOM    792  C   ASP B  56      50.359  58.604  71.180  1.00  0.00
ATOM    793  O   ASP B  56      50.000  57.432  71.043  1.00  0.00
ATOM    794  N   GLU B  57      49.648  59.565  70.603  1.00  0.00
ATOM    796  CA  GLU B  57      48.805  59.278  69.448  1.00  0.00
ATOM    798  CB  GLU B  57      48.156  60.603  68.977  1.00  0.00
ATOM    801  CG  GLU B  57      47.170  60.506  67.791  1.00  0.00
ATOM    804  CD  GLU B  57      47.536  61.426  66.611  1.00  0.00
ATOM    805  OE1 GLU B  57      47.846  60.909  65.506  1.00  0.00
ATOM    806  OE2 GLU B  57      47.468  62.666  66.781  1.00  0.00
ATOM    807  C   GLU B  57      49.684  58.689  68.267  1.00  0.00
ATOM    808  O   GLU B  57      50.807  59.131  68.044  1.00  0.00
ATOM    809  N   LEU B  58      49.157  57.801  67.412  1.00  0.00
ATOM    811  CA  LEU B  58      49.173  58.104  65.967  1.00  0.00
ATOM    813  CB  LEU B  58      50.322  57.522  65.105  1.00  0.00
ATOM    816  CG  LEU B  58      51.066  58.498  64.163  1.00  0.00
ATOM    818  CD1 LEU B  58      50.228  59.316  63.168  1.00  0.00
ATOM    822  CD2 LEU B  58      51.926  59.536  64.876  1.00  0.00
ATOM    826  C   LEU B  58      47.890  57.694  65.296  1.00  0.00
ATOM    827  O   LEU B  58      47.315  56.638  65.594  1.00  0.00
ATOM    828  N   ALA B  59      47.574  58.414  64.243  1.00  0.00
ATOM    830  CA  ALA B  59      46.555  58.087  63.285  1.00  0.00
ATOM    832  CB  ALA B  59      45.329  58.937  63.664  1.00  0.00
ATOM    836  C   ALA B  59      46.954  58.284  61.816  1.00  0.00
ATOM    837  O   ALA B  59      46.507  59.194  61.124  1.00  0.00
ATOM    838  N   PHE B  60      47.705  57.312  61.298  1.00  0.00
ATOM    840  CA  PHE B  60      47.515  56.837  59.918  1.00  0.00
ATOM    842  CB  PHE B  60      48.748  56.043  59.461  1.00  0.00
ATOM    845  CG  PHE B  60      50.057  56.817  59.480  1.00  0.00
ATOM    846  CD1 PHE B  60      50.808  56.935  60.668  1.00  0.00
ATOM    848  CE1 PHE B  60      52.051  57.588  60.664  1.00  0.00
ATOM    850  CZ  PHE B  60      52.535  58.148  59.474  1.00  0.00
ATOM    852  CE2 PHE B  60      51.782  58.064  58.295  1.00  0.00
ATOM    854  CD2 PHE B  60      50.544  57.398  58.295  1.00  0.00
ATOM    856  C   PHE B  60      46.232  56.002  59.914  1.00  0.00
ATOM    857  O   PHE B  60      46.261  54.777  59.930  1.00  0.00
ATOM    858  N   LEU B  61      45.110  56.707  60.070  1.00  0.00
ATOM    860  CA  LEU B  61      43.786  56.167  59.801  1.00  0.00
ATOM    862  CB  LEU B  61      42.746  56.815  60.736  1.00  0.00
ATOM    865  CG  LEU B  61      42.918  56.448  62.223  1.00  0.00
ATOM    867  CD1 LEU B  61      41.900  57.209  63.073  1.00  0.00
ATOM    871  CD2 LEU B  61      42.749  54.953  62.504  1.00  0.00
ATOM    875  C   LEU B  61      43.454  56.374  58.322  1.00  0.00
ATOM    876  O   LEU B  61      44.175  57.078  57.611  1.00  0.00
ATOM    877  N   ASP B  62      42.393  55.710  57.875  1.00  0.00
ATOM    879  CA  ASP B  62      41.911  55.590  56.491  1.00  0.00
ATOM    881  CB  ASP B  62      41.296  56.923  56.017  1.00  0.00
ATOM    884  CG  ASP B  62      40.180  57.464  56.933  1.00  0.00
ATOM    885  OD1 ASP B  62      39.924  58.688  56.864  1.00  0.00
ATOM    886  OD2 ASP B  62      39.571  56.668  57.689  1.00  0.00
ATOM    887  C   ASP B  62      42.870  54.954  55.470  1.00  0.00
ATOM    888  O   ASP B  62      42.442  54.358  54.481  1.00  0.00
ATOM    889  N   ASP B  63      44.162  54.967  55.767  1.00  0.00
ATOM    891  CA  ASP B  63      45.078  53.887  55.431  1.00  0.00
ATOM    893  CB  ASP B  63      46.504  54.361  55.771  1.00  0.00
ATOM    896  CG  ASP B  63      47.544  53.804  54.799  1.00  0.00
ATOM    897  OD1 ASP B  63      47.391  52.634  54.377  1.00  0.00
ATOM    898  OD2 ASP B  63      48.471  54.562  54.446  1.00  0.00
ATOM    899  C   ASP B  63      44.693  52.577  56.153  1.00  0.00
ATOM    900  O   ASP B  63      43.931  52.547  57.124  1.00  0.00
ATOM    901  N   SER B  64      45.273  51.481  55.682  1.00  0.00
ATOM    903  CA  SER B  64      45.214  50.151  56.297  1.00  0.00
ATOM    905  CB  SER B  64      44.198  49.288  55.534  1.00  0.00
ATOM    908  OG  SER B  64      44.128  47.967  56.046  1.00  0.00
ATOM    910  C   SER B  64      46.593  49.477  56.329  1.00  0.00
ATOM    911  O   SER B  64      46.723  48.373  56.865  1.00  0.00
ATOM    912  N   THR B  65      47.615  50.148  55.803  1.00  0.00
ATOM    914  CA  THR B  65      48.988  50.030  56.273  1.00  0.00
ATOM    916  CB  THR B  65      49.928  49.862  55.070  1.00  0.00
ATOM    918  CG2 THR B  65      50.043  51.025  54.087  1.00  0.00
ATOM    922  OG1 THR B  65      51.224  49.597  55.513  1.00  0.00
ATOM    924  C   THR B  65      49.318  51.266  57.152  1.00  0.00
ATOM    925  O   THR B  65      48.487  52.151  57.352  1.00  0.00
ATOM    926  N   CYS B  66      50.519  51.349  57.721  1.00  0.00
ATOM    928  CA  CYS B  66      51.320  52.570  57.897  1.00  0.00
ATOM    930  CB  CYS B  66      50.987  53.753  56.966  1.00  0.00
ATOM    933  SG  CYS B  66      52.354  54.134  55.838  1.00  0.00
ATOM    934  C   CYS B  66      51.622  53.038  59.333  1.00  0.00
ATOM    935  O   CYS B  66      52.703  53.578  59.588  1.00  0.00
ATOM    936  N   THR B  67      50.697  52.850  60.273  1.00  0.00
ATOM    938  CA  THR B  67      50.717  53.432  61.630  1.00  0.00
ATOM    940  CB  THR B  67      49.803  52.614  62.555  1.00  0.00
ATOM    942  CG2 THR B  67      48.338  52.625  62.121  1.00  0.00
ATOM    946  OG1 THR B  67      50.254  51.277  62.603  1.00  0.00
ATOM    948  C   THR B  67      52.100  53.527  62.339  1.00  0.00
ATOM    949  O   THR B  67      52.748  52.495  62.530  1.00  0.00
ATOM    950  N   GLY B  68      52.499  54.680  62.922  1.00  0.00
ATOM    952  CA  GLY B  68      53.174  54.605  64.226  1.00  0.00
ATOM    955  C   GLY B  68      53.434  55.885  65.046  1.00  0.00
ATOM    956  O   GLY B  68      53.830  56.945  64.557  1.00  0.00
ATOM    957  N   THR B  69      53.249  55.761  66.360  1.00  0.00
ATOM    959  CA  THR B  69      53.162  56.884  67.312  1.00  0.00
ATOM    961  CB  THR B  69      53.010  56.397  68.767  1.00  0.00
ATOM    963  CG2 THR B  69      51.824  55.448  68.947  1.00  0.00
ATOM    967  OG1 THR B  69      54.144  55.724  69.258  1.00  0.00
ATOM    969  C   THR B  69      54.242  57.963  67.255  1.00  0.00
ATOM    970  O   THR B  69      55.413  57.713  66.977  1.00  0.00
ATOM    971  N   SER B  70      53.851  59.201  67.527  1.00  0.00
ATOM    973  CA  SER B  70      54.705  60.333  67.723  1.00  0.00
ATOM    975  CB  SER B  70      53.894  61.629  67.543  1.00  0.00
ATOM    978  OG  SER B  70      52.770  61.694  68.408  1.00  0.00
ATOM    980  C   SER B  70      55.240  60.289  69.150  1.00  0.00
ATOM    981  O   SER B  70      54.567  59.978  70.135  1.00  0.00
ATOM    982  N   SER B  71      56.484  60.696  69.259  1.00  0.00
ATOM    984  CA  SER B  71      57.072  61.208  70.481  1.00  0.00
ATOM    986  CB  SER B  71      57.913  60.128  71.177  1.00  0.00
ATOM    989  OG  SER B  71      58.759  59.448  70.267  1.00  0.00
ATOM    991  C   SER B  71      57.836  62.474  70.110  1.00  0.00
ATOM    992  O   SER B  71      57.977  62.784  68.925  1.00  0.00
ATOM    993  N   GLY B  72      58.290  63.256  71.088  1.00  0.00
ATOM    995  CA  GLY B  72      59.036  64.477  70.785  1.00  0.00
ATOM    998  C   GLY B  72      60.170  64.253  69.770  1.00  0.00
ATOM    999  O   GLY B  72      60.990  63.348  69.917  1.00  0.00
ATOM   1000  N   ASN B  73      60.155  65.068  68.714  1.00  0.00
ATOM   1002  CA  ASN B  73      60.970  64.958  67.498  1.00  0.00
ATOM   1004  CB  ASN B  73      62.225  65.834  67.607  1.00  0.00
ATOM   1007  CG  ASN B  73      63.211  65.356  68.646  1.00  0.00
ATOM   1008  OD1 ASN B  73      63.348  65.970  69.696  1.00  0.00
ATOM   1009  ND2 ASN B  73      63.905  64.269  68.393  1.00  0.00
ATOM   1012  C   ASN B  73      61.201  63.565  66.887  1.00  0.00
ATOM   1013  O   ASN B  73      62.257  63.319  66.305  1.00  0.00
ATOM   1014  N   LYS B  74      60.216  62.668  66.977  1.00  0.00
ATOM   1016  CA  LYS B  74      60.351  61.271  66.559  1.00  0.00
ATOM   1018  CB  LYS B  74      60.954  60.535  67.758  1.00  0.00
ATOM   1021  CG  LYS B  74      61.426  59.125  67.405  1.00  0.00
ATOM   1024  CD  LYS B  74      61.903  58.324  68.625  1.00  0.00
ATOM   1027  CE  LYS B  74      62.836  59.084  69.580  1.00  0.00
ATOM   1030  NZ  LYS B  74      64.046  59.602  68.898  1.00  0.00
ATOM   1034  C   LYS B  74      58.987  60.672  66.157  1.00  0.00
ATOM   1035  O   LYS B  74      58.019  60.594  66.930  1.00  0.00
ATOM   1036  N   VAL B  75      58.931  60.189  64.921  1.00  0.00
ATOM   1038  CA  VAL B  75      57.741  59.529  64.383  1.00  0.00
ATOM   1040  CB  VAL B  75      57.194  60.172  63.083  1.00  0.00
ATOM   1042  CG1 VAL B  75      55.659  60.122  63.130  1.00  0.00
ATOM   1046  CG2 VAL B  75      57.633  61.622  62.849  1.00  0.00
ATOM   1050  C   VAL B  75      58.005  58.063  64.127  1.00  0.00
ATOM   1051  O   VAL B  75      58.992  57.719  63.461  1.00  0.00
ATOM   1052  N   ASN B  76      57.104  57.206  64.614  1.00  0.00
ATOM   1054  CA  ASN B  76      57.284  55.779  64.437  1.00  0.00
ATOM   1056  CB  ASN B  76      56.853  55.032  65.715  1.00  0.00
ATOM   1059  CG  ASN B  76      57.623  55.467  66.957  1.00  0.00
ATOM   1060  OD1 ASN B  76      58.823  55.696  66.922  1.00  0.00
ATOM   1061  ND2 ASN B  76      56.978  55.575  68.099  1.00  0.00
ATOM   1064  C   ASN B  76      56.499  55.391  63.177  1.00  0.00
ATOM   1065  O   ASN B  76      55.405  55.862  62.886  1.00  0.00
ATOM   1066  N   LEU B  77      57.035  54.521  62.352  1.00  0.00
ATOM   1068  CA  LEU B  77      56.371  54.207  61.101  1.00  0.00
ATOM   1070  CB  LEU B  77      57.154  54.821  59.931  1.00  0.00
ATOM   1073  CG  LEU B  77      57.058  56.351  59.846  1.00  0.00
ATOM   1075  CD1 LEU B  77      57.980  56.817  58.729  1.00  0.00
ATOM   1079  CD2 LEU B  77      55.643  56.840  59.538  1.00  0.00
ATOM   1083  C   LEU B  77      56.326  52.701  60.961  1.00  0.00
ATOM   1084  O   LEU B  77      57.363  52.047  61.087  1.00  0.00
ATOM   1085  N   THR B  78      55.141  52.159  60.679  1.00  0.00
ATOM   1087  CA  THR B  78      54.981  50.721  60.478  1.00  0.00
ATOM   1089  CB  THR B  78      54.257  50.014  61.640  1.00  0.00
ATOM   1091  CG2 THR B  78      54.401  48.495  61.563  1.00  0.00
ATOM   1095  OG1 THR B  78      54.756  50.414  62.892  1.00  0.00
ATOM   1097  C   THR B  78      54.235  50.428  59.186  1.00  0.00
ATOM   1098  O   THR B  78      53.009  50.396  59.160  1.00  0.00
ATOM   1099  N   ILE B  79      54.973  50.212  58.102  1.00  0.00
ATOM   1101  CA  ILE B  79      54.376  49.758  56.850  1.00  0.00
ATOM   1103  CB  ILE B  79      55.243  50.090  55.609  1.00  0.00
ATOM   1105  CG2 ILE B  79      54.393  49.835  54.346  1.00  0.00
ATOM   1109  CG1 ILE B  79      55.794  51.534  55.618  1.00  0.00
ATOM   1112  CD1 ILE B  79      56.641  51.858  54.379  1.00  0.00
ATOM   1116  C   ILE B  79      54.136  48.249  56.914  1.00  0.00
ATOM   1117  O   ILE B  79      55.083  47.462  56.886  1.00  0.00
ATOM   1118  N   GLN B  80      52.871  47.843  56.970  1.00  0.00
ATOM   1120  CA  GLN B  80      52.437  46.468  56.729  1.00  0.00
ATOM   1122  CB  GLN B  80      51.290  46.083  57.696  1.00  0.00
ATOM   1125  CG  GLN B  80      51.492  46.419  59.187  1.00  0.00
ATOM   1128  CD  GLN B  80      51.018  47.817  59.580  1.00  0.00
ATOM   1129  OE1 GLN B  80      50.693  48.648  58.753  1.00  0.00
ATOM   1130  NE2 GLN B  80      50.936  48.118  60.859  1.00  0.00
ATOM   1133  C   GLN B  80      51.965  46.219  55.295  1.00  0.00
ATOM   1134  O   GLN B  80      51.784  47.145  54.503  1.00  0.00
ATOM   1135  N   GLY B  81      51.708  44.944  54.984  1.00  0.00
ATOM   1137  CA  GLY B  81      51.168  44.512  53.694  1.00  0.00
ATOM   1140  C   GLY B  81      52.099  44.817  52.533  1.00  0.00
ATOM   1141  O   GLY B  81      51.621  45.063  51.427  1.00  0.00
ATOM   1142  N   LEU B  82      53.406  44.820  52.805  1.00  0.00
ATOM   1144  CA  LEU B  82      54.473  44.808  51.812  1.00  0.00
ATOM   1146  CB  LEU B  82      55.822  44.932  52.533  1.00  0.00
ATOM   1149  CG  LEU B  82      56.018  46.269  53.271  1.00  0.00
ATOM   1151  CD1 LEU B  82      57.174  46.160  54.260  1.00  0.00
ATOM   1155  CD2 LEU B  82      56.347  47.397  52.292  1.00  0.00
ATOM   1159  C   LEU B  82      54.395  43.537  50.957  1.00  0.00
ATOM   1160  O   LEU B  82      53.830  42.527  51.377  1.00  0.00
ATOM   1161  N   ARG B  83      54.994  43.603  49.770  1.00  0.00
ATOM   1163  CA  ARG B  83      55.264  42.470  48.875  1.00  0.00
ATOM   1165  CB  ARG B  83      54.340  42.527  47.643  1.00  0.00
ATOM   1168  CG  ARG B  83      52.835  42.388  47.941  1.00  0.00
ATOM   1171  CD  ARG B  83      51.991  43.291  47.025  1.00  0.00
ATOM   1174  NE  ARG B  83      52.114  44.712  47.413  1.00  0.00
ATOM   1176  CZ  ARG B  83      51.477  45.327  48.390  1.00  0.00
ATOM   1177  NH1 ARG B  83      50.456  44.789  48.985  1.00  0.00
ATOM   1180  NH2 ARG B  83      51.864  46.485  48.834  1.00  0.00
ATOM   1183  C   ARG B  83      56.718  42.540  48.420  1.00  0.00
ATOM   1184  O   ARG B  83      57.316  43.605  48.520  1.00  0.00
ATOM   1185  N   ALA B  84      57.276  41.503  47.805  1.00  0.00
ATOM   1187  CA  ALA B  84      58.597  41.585  47.167  1.00  0.00
ATOM   1189  CB  ALA B  84      58.880  40.249  46.468  1.00  0.00
ATOM   1193  C   ALA B  84      58.728  42.783  46.206  1.00  0.00
ATOM   1194  O   ALA B  84      59.682  43.560  46.292  1.00  0.00
ATOM   1195  N   MET B  85      57.708  42.993  45.365  1.00  0.00
ATOM   1197  CA  MET B  85      57.597  44.123  44.429  1.00  0.00
ATOM   1199  CB  MET B  85      56.295  43.996  43.623  1.00  0.00
ATOM   1202  CG  MET B  85      56.249  42.732  42.755  1.00  0.00
ATOM   1205  SD  MET B  85      54.713  42.526  41.812  1.00  0.00
ATOM   1206  CE  MET B  85      54.895  43.832  40.567  1.00  0.00
ATOM   1210  C   MET B  85      57.625  45.510  45.100  1.00  0.00
ATOM   1211  O   MET B  85      57.993  46.500  44.460  1.00  0.00
ATOM   1212  N   ASP B  86      57.237  45.596  46.375  1.00  0.00
ATOM   1214  CA  ASP B  86      57.295  46.825  47.167  1.00  0.00
ATOM   1216  CB  ASP B  86      56.492  46.758  48.472  1.00  0.00
ATOM   1219  CG  ASP B  86      54.999  46.822  48.208  1.00  0.00
ATOM   1220  OD1 ASP B  86      54.313  47.677  48.804  1.00  0.00
ATOM   1221  OD2 ASP B  86      54.487  46.001  47.422  1.00  0.00
ATOM   1222  C   ASP B  86      58.721  47.276  47.485  1.00  0.00
ATOM   1223  O   ASP B  86      58.941  48.476  47.650  1.00  0.00
ATOM   1224  N   THR B  87      59.690  46.353  47.493  1.00  0.00
ATOM   1226  CA  THR B  87      61.106  46.645  47.769  1.00  0.00
ATOM   1228  CB  THR B  87      61.989  45.485  47.276  1.00  0.00
ATOM   1230  CG2 THR B  87      63.492  45.742  47.392  1.00  0.00
ATOM   1234  OG1 THR B  87      61.717  44.327  48.032  1.00  0.00
ATOM   1236  C   THR B  87      61.560  47.956  47.121  1.00  0.00
ATOM   1237  O   THR B  87      61.383  48.155  45.917  1.00  0.00
ATOM   1238  N   GLY B  88      62.082  48.887  47.922  1.00  0.00
ATOM   1240  CA  GLY B  88      62.399  50.240  47.450  1.00  0.00
ATOM   1243  C   GLY B  88      62.681  51.244  48.566  1.00  0.00
ATOM   1244  O   GLY B  88      62.653  50.910  49.750  1.00  0.00
ATOM   1245  N   LEU B  89      62.944  52.493  48.183  1.00  0.00
ATOM   1247  CA  LEU B  89      63.290  53.558  49.122  1.00  0.00
ATOM   1249  CB  LEU B  89      64.307  54.475  48.418  1.00  0.00
ATOM   1252  CG  LEU B  89      65.035  55.458  49.350  1.00  0.00
ATOM   1254  CD1 LEU B  89      66.179  54.769  50.095  1.00  0.00
ATOM   1258  CD2 LEU B  89      65.637  56.602  48.534  1.00  0.00
ATOM   1262  C   LEU B  89      62.033  54.311  49.573  1.00  0.00
ATOM   1263  O   LEU B  89      61.268  54.765  48.731  1.00  0.00
ATOM   1264  N   TYR B  90      61.828  54.461  50.878  1.00  0.00
ATOM   1266  CA  TYR B  90      60.651  55.100  51.474  1.00  0.00
ATOM   1268  CB  TYR B  90      59.862  54.042  52.265  1.00  0.00
ATOM   1271  CG  TYR B  90      59.068  53.072  51.390  1.00  0.00
ATOM   1272  CD1 TYR B  90      59.722  51.974  50.801  1.00  0.00
ATOM   1274  CE1 TYR B  90      59.017  51.065  49.989  1.00  0.00
ATOM   1276  CZ  TYR B  90      57.632  51.227  49.786  1.00  0.00
ATOM   1277  OH  TYR B  90      56.955  50.363  48.986  1.00  0.00
ATOM   1279  CE2 TYR B  90      56.961  52.312  50.388  1.00  0.00
ATOM   1281  CD2 TYR B  90      57.683  53.241  51.167  1.00  0.00
ATOM   1283  C   TYR B  90      61.107  56.337  52.289  1.00  0.00
ATOM   1284  O   TYR B  90      61.543  56.227  53.438  1.00  0.00
ATOM   1285  N   ILE B  91      61.088  57.520  51.656  1.00  0.00
ATOM   1287  CA  ILE B  91      61.343  58.845  52.268  1.00  0.00
ATOM   1289  CB  ILE B  91      61.342  59.988  51.216  1.00  0.00
ATOM   1291  CG2 ILE B  91      61.856  61.314  51.805  1.00  0.00
ATOM   1295  CG1 ILE B  91      62.091  59.672  49.899  1.00  0.00
ATOM   1298  CD1 ILE B  91      63.565  59.294  50.060  1.00  0.00
ATOM   1302  C   ILE B  91      60.356  59.140  53.429  1.00  0.00
ATOM   1303  O   ILE B  91      59.323  58.492  53.501  1.00  0.00
ATOM   1304  N   CYS B  92      60.645  60.094  54.327  1.00  0.00
ATOM   1306  CA  CYS B  92      59.698  60.676  55.307  1.00  0.00
ATOM   1308  CB  CYS B  92      60.514  61.167  56.528  1.00  0.00
ATOM   1311  SG  CYS B  92      61.632  59.993  57.353  1.00  0.00
ATOM   1312  C   CYS B  92      58.809  61.822  54.695  1.00  0.00
ATOM   1313  O   CYS B  92      58.260  61.672  53.610  1.00  0.00
ATOM   1314  N   LYS B  93      58.656  62.977  55.389  1.00  0.00
ATOM   1316  CA  LYS B  93      58.467  64.372  54.867  1.00  0.00
ATOM   1318  CB  LYS B  93      57.553  64.547  53.631  1.00  0.00
ATOM   1321  CG  LYS B  93      57.671  65.912  52.923  1.00  0.00
ATOM   1324  CD  LYS B  93      57.214  65.915  51.456  1.00  0.00
ATOM   1327  CE  LYS B  93      55.851  65.262  51.192  1.00  0.00
ATOM   1330  NZ  LYS B  93      54.818  65.708  52.151  1.00  0.00
ATOM   1334  C   LYS B  93      58.160  65.467  55.921  1.00  0.00
ATOM   1335  O   LYS B  93      58.279  66.644  55.615  1.00  0.00
ATOM   1336  N   VAL B  94      57.819  65.126  57.162  1.00  0.00
ATOM   1338  CA  VAL B  94      57.513  66.100  58.241  1.00  0.00
ATOM   1340  CB  VAL B  94      58.782  66.566  59.007  1.00  0.00
ATOM   1342  CG1 VAL B  94      59.395  67.900  58.578  1.00  0.00
ATOM   1346  CG2 VAL B  94      58.540  66.633  60.519  1.00  0.00
ATOM   1350  C   VAL B  94      56.411  67.142  57.898  1.00  0.00
ATOM   1351  O   VAL B  94      55.459  66.783  57.214  1.00  0.00
ATOM   1352  N   GLU B  95      56.475  68.373  58.421  1.00  0.00
ATOM   1354  CA  GLU B  95      55.815  69.624  57.958  1.00  0.00
ATOM   1356  CB  GLU B  95      54.670  69.481  56.915  1.00  0.00
ATOM   1359  CG  GLU B  95      55.195  69.210  55.476  1.00  0.00
ATOM   1362  CD  GLU B  95      54.184  68.645  54.452  1.00  0.00
ATOM   1363  OE1 GLU B  95      52.952  68.815  54.601  1.00  0.00
ATOM   1364  OE2 GLU B  95      54.621  68.025  53.448  1.00  0.00
ATOM   1365  C   GLU B  95      55.466  70.617  59.074  1.00  0.00
ATOM   1366  O   GLU B  95      55.217  71.764  58.735  1.00  0.00
ATOM   1367  N   LEU B  96      55.507  70.236  60.368  1.00  0.00
ATOM   1369  CA  LEU B  96      55.388  71.152  61.537  1.00  0.00
ATOM   1371  CB  LEU B  96      56.816  71.620  61.900  1.00  0.00
ATOM   1374  CG  LEU B  96      56.938  72.420  63.214  1.00  0.00
ATOM   1376  CD1 LEU B  96      56.692  71.528  64.429  1.00  0.00
ATOM   1380  CD2 LEU B  96      58.333  73.030  63.340  1.00  0.00
ATOM   1384  C   LEU B  96      54.416  72.340  61.282  1.00  0.00
ATOM   1385  O   LEU B  96      54.772  73.519  61.285  1.00  0.00
ATOM   1386  N   MET B  97      53.187  71.966  60.947  1.00  0.00
ATOM   1388  CA  MET B  97      52.065  72.783  60.515  1.00  0.00
ATOM   1390  CB  MET B  97      50.933  71.807  60.143  1.00  0.00
ATOM   1393  CG  MET B  97      49.630  72.434  59.627  1.00  0.00
ATOM   1396  SD  MET B  97      48.504  73.178  60.848  1.00  0.00
ATOM   1397  CE  MET B  97      48.183  71.792  61.981  1.00  0.00
ATOM   1401  C   MET B  97      51.618  73.826  61.541  1.00  0.00
ATOM   1402  O   MET B  97      51.325  74.967  61.169  1.00  0.00
ATOM   1403  N   TYR B  98      51.600  73.431  62.807  1.00  0.00
ATOM   1405  CA  TYR B  98      51.302  74.339  63.901  1.00  0.00
ATOM   1407  CB  TYR B  98      49.892  74.135  64.452  1.00  0.00
ATOM   1410  CG  TYR B  98      49.573  75.111  65.570  1.00  0.00
ATOM   1411  CD1 TYR B  98      49.486  76.489  65.291  1.00  0.00
ATOM   1413  CE1 TYR B  98      49.278  77.405  66.340  1.00  0.00
ATOM   1415  CZ  TYR B  98      49.150  76.938  67.664  1.00  0.00
ATOM   1416  OH  TYR B  98      48.950  77.822  68.676  1.00  0.00
ATOM   1418  CE2 TYR B  98      49.223  75.557  67.941  1.00  0.00
ATOM   1420  CD2 TYR B  98      49.435  74.646  66.890  1.00  0.00
ATOM   1422  C   TYR B  98      52.424  74.310  65.055  1.00  0.00
ATOM   1423  O   TYR B  98      52.658  73.148  65.417  1.00  0.00
ATOM   1424  N   PRO B  99      53.122  75.347  65.691  1.00  0.00
ATOM   1425  CD  PRO B  99      54.080  74.948  66.712  1.00  0.00
ATOM   1428  CG  PRO B  99      55.163  76.030  66.814  1.00  0.00
ATOM   1431  CB  PRO B  99      54.357  77.299  66.615  1.00  0.00
ATOM   1434  CA  PRO B  99      53.298  76.886  65.581  1.00  0.00
ATOM   1436  C   PRO B  99      53.637  77.272  64.160  1.00  0.00
ATOM   1437  O   PRO B  99      54.009  76.407  63.350  1.00  0.00
ATOM   1438  N   PRO B 100      53.511  78.549  63.774  1.00  0.00
ATOM   1439  CD  PRO B 100      53.100  79.660  64.629  1.00  0.00
ATOM   1442  CG  PRO B 100      52.909  80.851  63.693  1.00  0.00
ATOM   1445  CB  PRO B 100      52.487  80.164  62.401  1.00  0.00
ATOM   1448  CA  PRO B 100      53.385  78.909  62.362  1.00  0.00
ATOM   1450  C   PRO B 100      54.603  79.163  61.493  1.00  0.00
ATOM   1451  O   PRO B 100      54.381  79.464  60.312  1.00  0.00
ATOM   1452  N   PRO B 101      55.894  79.080  61.914  1.00  0.00
ATOM   1453  CD  PRO B 101      56.416  78.933  63.266  1.00  0.00
ATOM   1456  CG  PRO B 101      57.937  78.798  63.137  1.00  0.00
ATOM   1459  CB  PRO B 101      58.238  79.373  61.756  1.00  0.00
ATOM   1462  CA  PRO B 101      56.979  79.019  60.953  1.00  0.00
ATOM   1464  C   PRO B 101      57.008  77.618  60.304  1.00  0.00
ATOM   1465  O   PRO B 101      57.890  76.813  60.613  1.00  0.00
ATOM   1466  N   TYR B 102      56.002  77.325  59.471  1.00  0.00
ATOM   1468  CA  TYR B 102      55.782  76.064  58.747  1.00  0.00
ATOM   1470  CB  TYR B 102      54.774  76.298  57.605  1.00  0.00
ATOM   1473  CG  TYR B 102      54.820  75.262  56.488  1.00  0.00
ATOM   1474  CD1 TYR B 102      54.085  74.066  56.587  1.00  0.00
ATOM   1476  CE1 TYR B 102      54.169  73.100  55.564  1.00  0.00
ATOM   1478  CZ  TYR B 102      55.007  73.314  54.453  1.00  0.00
ATOM   1479  OH  TYR B 102      55.104  72.366  53.483  1.00  0.00
ATOM   1481  CE2 TYR B 102      55.753  74.509  54.353  1.00  0.00
ATOM   1483  CD2 TYR B 102      55.652  75.480  55.368  1.00  0.00
ATOM   1485  C   TYR B 102      57.078  75.463  58.208  1.00  0.00
ATOM   1486  O   TYR B 102      57.861  76.201  57.595  1.00  0.00
ATOM   1487  N   TYR B 103      57.312  74.151  58.397  1.00  0.00
ATOM   1489  CA  TYR B 103      58.638  73.652  58.025  1.00  0.00
ATOM   1491  CB  TYR B 103      59.673  73.941  59.123  1.00  0.00
ATOM   1494  CG  TYR B 103      61.058  74.024  58.514  1.00  0.00
ATOM   1495  CD1 TYR B 103      61.571  75.282  58.143  1.00  0.00
ATOM   1497  CE1 TYR B 103      62.771  75.368  57.413  1.00  0.00
ATOM   1499  CZ  TYR B 103      63.436  74.190  57.016  1.00  0.00
ATOM   1500  OH  TYR B 103      64.571  74.281  56.272  1.00  0.00
ATOM   1502  CE2 TYR B 103      62.922  72.929  57.391  1.00  0.00
ATOM   1504  CD2 TYR B 103      61.750  72.848  58.164  1.00  0.00
ATOM   1506  C   TYR B 103      58.650  72.162  57.647  1.00  0.00
ATOM   1507  O   TYR B 103      58.251  71.243  58.385  1.00  0.00
ATOM   1508  N   VAL B 104      59.187  71.942  56.450  1.00  0.00
ATOM   1510  CA  VAL B 104      59.168  70.679  55.728  1.00  0.00
ATOM   1512  CB  VAL B 104      58.557  70.886  54.326  1.00  0.00
ATOM   1514  CG1 VAL B 104      59.319  71.886  53.446  1.00  0.00
ATOM   1518  CG2 VAL B 104      58.414  69.570  53.554  1.00  0.00
ATOM   1522  C   VAL B 104      60.549  70.027  55.679  1.00  0.00
ATOM   1523  O   VAL B 104      61.556  70.721  55.598  1.00  0.00
ATOM   1524  N   GLY B 105      60.630  68.684  55.727  1.00  0.00
ATOM   1526  CA  GLY B 105      61.923  68.049  55.999  1.00  0.00
ATOM   1529  C   GLY B 105      61.952  66.522  55.678  1.00  0.00
ATOM   1530  O   GLY B 105      60.975  65.767  55.817  1.00  0.00
ATOM   1531  N   MET B 106      63.072  66.070  55.137  1.00  0.00
ATOM   1533  CA  MET B 106      63.040  65.242  53.913  1.00  0.00
ATOM   1535  CB  MET B 106      63.065  66.125  52.654  1.00  0.00
ATOM   1538  CG  MET B 106      61.695  66.757  52.381  1.00  0.00
ATOM   1541  SD  MET B 106      61.691  68.079  51.140  1.00  0.00
ATOM   1542  CE  MET B 106      62.466  69.418  52.092  1.00  0.00
ATOM   1546  C   MET B 106      64.233  64.318  53.999  1.00  0.00
ATOM   1547  O   MET B 106      65.342  64.662  53.588  1.00  0.00
ATOM   1548  N   GLY B 107      64.007  63.210  54.695  1.00  0.00
ATOM   1550  CA  GLY B 107      65.069  62.277  54.971  1.00  0.00
ATOM   1553  C   GLY B 107      65.631  61.645  53.714  1.00  0.00
ATOM   1554  O   GLY B 107      65.012  61.608  52.656  1.00  0.00
ATOM   1555  N   ASN B 108      66.853  61.145  53.846  1.00  0.00
ATOM   1557  CA  ASN B 108      67.604  60.562  52.739  1.00  0.00
ATOM   1559  CB  ASN B 108      69.075  60.473  53.186  1.00  0.00
ATOM   1562  CG  ASN B 108      69.566  61.796  53.750  1.00  0.00
ATOM   1563  OD1 ASN B 108      69.476  62.058  54.941  1.00  0.00
ATOM   1564  ND2 ASN B 108      70.029  62.702  52.918  1.00  0.00
ATOM   1567  C   ASN B 108      67.037  59.212  52.263  1.00  0.00
ATOM   1568  O   ASN B 108      67.542  58.619  51.311  1.00  0.00
ATOM   1569  N   GLY B 109      65.981  58.745  52.925  1.00  0.00
ATOM   1571  CA  GLY B 109      65.292  57.511  52.633  1.00  0.00
ATOM   1574  C   GLY B 109      65.783  56.324  53.446  1.00  0.00
ATOM   1575  O   GLY B 109      66.762  56.392  54.184  1.00  0.00
ATOM   1576  N   THR B 110      65.041  55.240  53.289  1.00  0.00
ATOM   1578  CA  THR B 110      65.158  53.998  54.047  1.00  0.00
ATOM   1580  CB  THR B 110      64.123  54.050  55.190  1.00  0.00
ATOM   1582  CG2 THR B 110      63.840  52.772  55.968  1.00  0.00
ATOM   1586  OG1 THR B 110      64.591  54.958  56.152  1.00  0.00
ATOM   1588  C   THR B 110      64.828  52.879  53.085  1.00  0.00
ATOM   1589  O   THR B 110      63.733  52.872  52.516  1.00  0.00
ATOM   1590  N   GLN B 111      65.791  52.002  52.811  1.00  0.00
ATOM   1592  CA  GLN B 111      65.668  51.026  51.723  1.00  0.00
ATOM   1594  CB  GLN B 111      67.030  50.877  51.023  1.00  0.00
ATOM   1597  CG  GLN B 111      67.136  49.700  50.039  1.00  0.00
ATOM   1600  CD  GLN B 111      66.052  49.636  48.965  1.00  0.00
ATOM   1601  OE1 GLN B 111      65.636  50.627  48.389  1.00  0.00
ATOM   1602  NE2 GLN B 111      65.593  48.449  48.629  1.00  0.00
ATOM   1605  C   GLN B 111      65.124  49.717  52.301  1.00  0.00
ATOM   1606  O   GLN B 111      65.845  48.890  52.884  1.00  0.00
ATOM   1607  N   ILE B 112      63.809  49.574  52.152  1.00  0.00
ATOM   1609  CA  ILE B 112      63.031  48.444  52.640  1.00  0.00
ATOM   1611  CB  ILE B 112      61.556  48.855  52.861  1.00  0.00
ATOM   1613  CG2 ILE B 112      60.749  47.644  53.367  1.00  0.00
ATOM   1617  CG1 ILE B 112      61.479  50.029  53.871  1.00  0.00
ATOM   1620  CD1 ILE B 112      60.061  50.501  54.208  1.00  0.00
ATOM   1624  C   ILE B 112      63.159  47.294  51.650  1.00  0.00
ATOM   1625  O   ILE B 112      62.787  47.425  50.482  1.00  0.00
ATOM   1626  N   TYR B 113      63.669  46.163  52.132  1.00  0.00
ATOM   1628  CA  TYR B 113      63.826  44.931  51.360  1.00  0.00
ATOM   1630  CB  TYR B 113      65.251  44.385  51.510  1.00  0.00
ATOM   1633  CG  TYR B 113      66.252  44.941  50.517  1.00  0.00
ATOM   1634  CD1 TYR B 113      66.294  44.413  49.211  1.00  0.00
ATOM   1636  CE1 TYR B 113      67.274  44.855  48.302  1.00  0.00
ATOM   1638  CZ  TYR B 113      68.229  45.811  48.704  1.00  0.00
ATOM   1639  OH  TYR B 113      69.202  46.196  47.839  1.00  0.00
ATOM   1641  CE2 TYR B 113      68.174  46.355  50.007  1.00  0.00
ATOM   1643  CD2 TYR B 113      67.176  45.930  50.907  1.00  0.00
ATOM   1645  C   TYR B 113      62.808  43.898  51.813  1.00  0.00
ATOM   1646  O   TYR B 113      62.785  43.524  52.982  1.00  0.00
ATOM   1647  N   VAL B 114      61.986  43.409  50.892  1.00  0.00
ATOM   1649  CA  VAL B 114      60.862  42.537  51.223  1.00  0.00
ATOM   1651  CB  VAL B 114      59.520  43.119  50.753  1.00  0.00
ATOM   1653  CG1 VAL B 114      58.364  42.343  51.408  1.00  0.00
ATOM   1657  CG2 VAL B 114      59.368  44.610  51.081  1.00  0.00
ATOM   1661  C   VAL B 114      61.076  41.168  50.600  1.00  0.00
ATOM   1662  O   VAL B 114      61.341  41.049  49.405  1.00  0.00
ATOM   1663  N   ILE B 115      60.947  40.131  51.422  1.00  0.00
ATOM   1665  CA  ILE B 115      61.132  38.748  51.018  1.00  0.00
ATOM   1667  CB  ILE B 115      62.432  38.146  51.612  1.00  0.00
ATOM   1669  CG2 ILE B 115      62.568  36.677  51.163  1.00  0.00
ATOM   1673  CG1 ILE B 115      63.716  38.904  51.186  1.00  0.00
ATOM   1676  CD1 ILE B 115      64.119  40.051  52.125  1.00  0.00
ATOM   1680  C   ILE B 115      59.890  37.967  51.451  1.00  0.00
ATOM   1681  O   ILE B 115      59.699  37.727  52.641  1.00  0.00
ATOM   1682  N   ASP B 116      59.068  37.576  50.478  1.00  0.00
ATOM   1684  CA  ASP B 116      57.884  36.730  50.655  1.00  0.00
ATOM   1686  CB  ASP B 116      56.831  37.071  49.574  1.00  0.00
ATOM   1689  CG  ASP B 116      56.459  38.561  49.447  1.00  0.00
ATOM   1690  OD1 ASP B 116      56.484  39.300  50.455  1.00  0.00
ATOM   1691  OD2 ASP B 116      56.167  38.988  48.303  1.00  0.00
ATOM   1692  C   ASP B 116      58.321  35.247  50.578  1.00  0.00
ATOM   1693  O   ASP B 116      58.642  34.764  49.488  1.00  0.00
ATOM   1694  N   PRO B 117      58.460  34.517  51.702  1.00  0.00
ATOM   1695  CD  PRO B 117      57.989  34.839  53.044  1.00  0.00
ATOM   1698  CG  PRO B 117      58.572  33.748  53.944  1.00  0.00
ATOM   1701  CB  PRO B 117      59.861  33.377  53.226  1.00  0.00
ATOM   1704  CA  PRO B 117      59.395  33.390  51.770  1.00  0.00
ATOM   1706  C   PRO B 117      58.825  32.020  51.370  1.00  0.00
ATOM   1707  O   PRO B 117      59.541  31.024  51.460  1.00  0.00
ATOM   1708  N   GLU B 118      57.551  31.930  50.980  1.00  0.00
ATOM   1710  CA  GLU B 118      56.795  30.671  51.078  1.00  0.00
ATOM   1712  CB  GLU B 118      56.002  30.634  52.406  1.00  0.00
ATOM   1715  CG  GLU B 118      55.033  31.798  52.688  1.00  0.00
ATOM   1718  CD  GLU B 118      54.773  31.955  54.197  1.00  0.00
ATOM   1719  OE1 GLU B 118      55.687  32.394  54.930  1.00  0.00
ATOM   1720  OE2 GLU B 118      53.646  31.715  54.687  1.00  0.00
ATOM   1721  C   GLU B 118      56.021  30.228  49.818  1.00  0.00
ATOM   1722  O   GLU B 118      54.792  30.160  49.823  1.00  0.00
ATOM   1723  N   PRO B 119      56.729  29.851  48.729  1.00  0.00
ATOM   1724  CD  PRO B 119      58.174  29.975  48.562  1.00  0.00
ATOM   1727  CG  PRO B 119      58.467  29.632  47.104  1.00  0.00
ATOM   1730  CB  PRO B 119      57.350  28.656  46.757  1.00  0.00
ATOM   1733  CA  PRO B 119      56.153  29.202  47.547  1.00  0.00
ATOM   1735  C   PRO B 119      55.098  28.126  47.852  1.00  0.00
ATOM   1736  O   PRO B 119      54.763  27.832  48.999  1.00  0.00
ATOM      1  N   GLN A   1      62.322  77.671  62.622  1.00  0.00
ATOM      2  CA  GLN A   1      63.484  78.504  62.957  1.00  0.00
ATOM      4  CB  GLN A   1      64.497  77.677  63.774  1.00  0.00
ATOM      7  CG  GLN A   1      65.043  76.452  63.013  1.00  0.00
ATOM     10  CD  GLN A   1      66.235  75.801  63.708  1.00  0.00
ATOM     11  OE1 GLN A   1      66.249  75.548  64.900  1.00  0.00
ATOM     12  NE2 GLN A   1      67.294  75.492  62.995  1.00  0.00
ATOM     15  C   GLN A   1      64.164  79.117  61.727  1.00  0.00
ATOM     16  O   GLN A   1      65.023  79.990  61.852  1.00  0.00
ATOM     17  N   VAL A   2      63.813  78.622  60.541  1.00  0.00
ATOM     19  CA  VAL A   2      64.379  79.088  59.276  1.00  0.00
ATOM     21  CB  VAL A   2      64.049  78.127  58.116  1.00  0.00
ATOM     23  CG1 VAL A   2      64.833  78.464  56.840  1.00  0.00
ATOM     27  CG2 VAL A   2      64.338  76.658  58.468  1.00  0.00
ATOM     31  C   VAL A   2      63.875  80.498  58.969  1.00  0.00
ATOM     32  O   VAL A   2      62.713  80.820  59.218  1.00  0.00
ATOM     33  N   GLN A   3      64.738  81.347  58.404  1.00  0.00
ATOM     35  CA  GLN A   3      64.411  82.753  58.127  1.00  0.00
ATOM     37  CB  GLN A   3      64.979  83.652  59.242  1.00  0.00
ATOM     40  CG  GLN A   3      64.431  83.388  60.651  1.00  0.00
ATOM     43  CD  GLN A   3      65.140  84.264  61.678  1.00  0.00
ATOM     44  OE1 GLN A   3      66.354  84.260  61.809  1.00  0.00
ATOM     45  NE2 GLN A   3      64.428  85.077  62.428  1.00  0.00
ATOM     48  C   GLN A   3      64.978  83.239  56.788  1.00  0.00
ATOM     49  O   GLN A   3      66.187  83.467  56.678  1.00  0.00
ATOM     50  N   LEU A   4      64.096  83.426  55.799  1.00  0.00
ATOM     52  CA  LEU A   4      64.424  84.108  54.547  1.00  0.00
ATOM     54  CB  LEU A   4      63.626  83.517  53.368  1.00  0.00
ATOM     57  CG  LEU A   4      63.830  82.019  53.077  1.00  0.00
ATOM     59  CD1 LEU A   4      63.270  81.699  51.691  1.00  0.00
ATOM     63  CD2 LEU A   4      65.296  81.595  53.070  1.00  0.00
ATOM     67  C   LEU A   4      64.180  85.629  54.633  1.00  0.00
ATOM     68  O   LEU A   4      63.282  86.087  55.348  1.00  0.00
ATOM     69  N   GLN A   5      64.986  86.407  53.907  1.00  0.00
ATOM     71  CA  GLN A   5      65.053  87.868  53.988  1.00  0.00
ATOM     73  CB  GLN A   5      66.145  88.293  54.996  1.00  0.00
ATOM     76  CG  GLN A   5      65.831  87.995  56.470  1.00  0.00
ATOM     79  CD  GLN A   5      64.734  88.903  57.004  1.00  0.00
ATOM     80  OE1 GLN A   5      64.990  89.974  57.523  1.00  0.00
ATOM     81  NE2 GLN A   5      63.478  88.532  56.870  1.00  0.00
ATOM     84  C   GLN A   5      65.339  88.542  52.614  1.00  0.00
ATOM     85  O   GLN A   5      66.493  88.661  52.159  1.00  0.00
ATOM     86  N   GLU A   6      64.280  89.000  51.938  1.00  0.00
ATOM     88  CA  GLU A   6      64.382  89.431  50.549  1.00  0.00
ATOM     90  CB  GLU A   6      63.174  89.020  49.701  1.00  0.00
ATOM     93  CG  GLU A   6      62.839  87.540  49.775  1.00  0.00
ATOM     96  CD  GLU A   6      61.564  87.347  50.603  1.00  0.00
ATOM     97  OE1 GLU A   6      61.442  87.951  51.691  1.00  0.00
ATOM     98  OE2 GLU A   6      60.705  86.567  50.144  1.00  0.00
ATOM     99  C   GLU A   6      64.537  90.939  50.278  1.00  0.00
ATOM    100  O   GLU A   6      63.555  91.686  50.392  1.00  0.00
ATOM    101  N   SER A   7      65.724  91.371  49.836  1.00  0.00
ATOM    103  CA  SER A   7      66.193  92.728  50.163  1.00  0.00
ATOM    105  CB  SER A   7      66.991  92.707  51.475  1.00  0.00
ATOM    108  OG  SER A   7      68.012  91.732  51.445  1.00  0.00
ATOM    110  C   SER A   7      67.004  93.384  49.037  1.00  0.00
ATOM    111  O   SER A   7      67.662  92.725  48.244  1.00  0.00
ATOM    112  N   GLY A   8      66.888  94.707  48.915  1.00  0.00
ATOM    114  CA  GLY A   8      66.751  95.326  47.596  1.00  0.00
ATOM    117  C   GLY A   8      65.253  95.504  47.355  1.00  0.00
ATOM    118  O   GLY A   8      64.475  95.640  48.310  1.00  0.00
ATOM    119  N   GLY A   9      64.846  95.491  46.103  1.00  0.00
ATOM    121  CA  GLY A   9      63.557  96.044  45.733  1.00  0.00
ATOM    124  C   GLY A   9      63.712  97.527  45.422  1.00  0.00
ATOM    125  O   GLY A   9      64.815  98.070  45.465  1.00  0.00
ATOM    126  N   GLY A  10      62.606  98.182  45.098  1.00  0.00
ATOM    128  CA  GLY A  10      62.611  99.612  44.847  1.00  0.00
ATOM    131  C   GLY A  10      61.632 100.066  43.783  1.00  0.00
ATOM    132  O   GLY A  10      60.665  99.376  43.445  1.00  0.00
ATOM    133  N   LEU A  11      61.943 101.254  43.258  1.00  0.00
ATOM    135  CA  LEU A  11      61.444 101.779  41.991  1.00  0.00
ATOM    137  CB  LEU A  11      61.728 103.313  41.977  1.00  0.00
ATOM    140  CG  LEU A  11      60.646 104.235  41.377  1.00  0.00
ATOM    142  CD1 LEU A  11      60.502 104.120  39.862  1.00  0.00
ATOM    146  CD2 LEU A  11      59.268 104.039  42.016  1.00  0.00
ATOM    150  C   LEU A  11      61.967 100.913  40.824  1.00  0.00
ATOM    151  O   LEU A  11      61.890  99.679  40.871  1.00  0.00
ATOM    152  N   VAL A  12      62.483 101.616  39.812  1.00  0.00
ATOM    154  CA  VAL A  12      63.420 101.331  38.699  1.00  0.00
ATOM    156  CB  VAL A  12      63.652  99.817  38.434  1.00  0.00
ATOM    158  CG1 VAL A  12      64.248  99.502  37.056  1.00  0.00
ATOM    162  CG2 VAL A  12      64.650  99.224  39.444  1.00  0.00
ATOM    166  C   VAL A  12      62.871 102.095  37.484  1.00  0.00
ATOM    167  O   VAL A  12      61.675 102.349  37.394  1.00  0.00
ATOM    168  N   GLN A  13      63.732 102.471  36.535  1.00  0.00
ATOM    170  CA  GLN A  13      63.281 102.930  35.218  1.00  0.00
ATOM    172  CB  GLN A  13      64.046 104.191  34.787  1.00  0.00
ATOM    175  CG  GLN A  13      63.757 105.386  35.708  1.00  0.00
ATOM    178  CD  GLN A  13      64.269 106.699  35.120  1.00  0.00
ATOM    179  OE1 GLN A  13      63.512 107.557  34.712  1.00  0.00
ATOM    180  NE2 GLN A  13      65.564 106.912  35.047  1.00  0.00
ATOM    183  C   GLN A  13      63.471 101.810  34.198  1.00  0.00
ATOM    184  O   GLN A  13      64.503 101.142  34.224  1.00  0.00
ATOM    185  N   ALA A  14      62.496 101.597  33.316  1.00  0.00
ATOM    187  CA  ALA A  14      62.554 100.573  32.275  1.00  0.00
ATOM    189  CB  ALA A  14      61.305 100.699  31.397  1.00  0.00
ATOM    193  C   ALA A  14      63.860 100.621  31.447  1.00  0.00
ATOM    194  O   ALA A  14      64.273 101.663  30.951  1.00  0.00
ATOM    195  N   GLY A  15      64.511  99.463  31.334  1.00  0.00
ATOM    197  CA  GLY A  15      65.858  99.268  30.798  1.00  0.00
ATOM    200  C   GLY A  15      66.900  98.987  31.880  1.00  0.00
ATOM    201  O   GLY A  15      67.858  98.254  31.645  1.00  0.00
ATOM    202  N   GLY A  16      66.668  99.529  33.077  1.00  0.00
ATOM    204  CA  GLY A  16      67.481  99.377  34.275  1.00  0.00
ATOM    207  C   GLY A  16      67.690  97.939  34.737  1.00  0.00
ATOM    208  O   GLY A  16      67.031  96.986  34.297  1.00  0.00
ATOM    209  N   SER A  17      68.597  97.834  35.709  1.00  0.00
ATOM    211  CA  SER A  17      68.837  96.624  36.484  1.00  0.00
ATOM    213  CB  SER A  17      70.282  96.118  36.318  1.00  0.00
ATOM    216  OG  SER A  17      70.521  95.601  35.026  1.00  0.00
ATOM    218  C   SER A  17      68.555  96.854  37.965  1.00  0.00
ATOM    219  O   SER A  17      68.478  97.980  38.459  1.00  0.00
ATOM    220  N   LEU A  18      68.450  95.733  38.665  1.00  0.00
ATOM    222  CA  LEU A  18      68.256  95.609  40.094  1.00  0.00
ATOM    224  CB  LEU A  18      66.733  95.632  40.330  1.00  0.00
ATOM    227  CG  LEU A  18      66.245  95.718  41.784  1.00  0.00
ATOM    229  CD1 LEU A  18      66.808  96.922  42.539  1.00  0.00
ATOM    233  CD2 LEU A  18      64.721  95.836  41.781  1.00  0.00
ATOM    237  C   LEU A  18      68.922  94.306  40.557  1.00  0.00
ATOM    238  O   LEU A  18      69.193  93.411  39.756  1.00  0.00
ATOM    239  N   ARG A  19      69.171  94.172  41.857  1.00  0.00
ATOM    241  CA  ARG A  19      69.595  92.900  42.450  1.00  0.00
ATOM    243  CB  ARG A  19      71.131  92.835  42.493  1.00  0.00
ATOM    246  CG  ARG A  19      71.657  91.423  42.809  1.00  0.00
ATOM    249  CD  ARG A  19      73.101  91.225  42.318  1.00  0.00
ATOM    252  NE  ARG A  19      74.068  92.110  43.001  1.00  0.00
ATOM    254  CZ  ARG A  19      75.130  92.699  42.469  1.00  0.00
ATOM    255  NH1 ARG A  19      75.433  92.622  41.202  1.00  0.00
ATOM    258  NH2 ARG A  19      75.941  93.394  43.219  1.00  0.00
ATOM    261  C   ARG A  19      68.913  92.749  43.813  1.00  0.00
ATOM    262  O   ARG A  19      68.965  93.671  44.625  1.00  0.00
ATOM    263  N   LEU A  20      68.247  91.616  44.020  1.00  0.00
ATOM    265  CA  LEU A  20      67.440  91.312  45.205  1.00  0.00
ATOM    267  CB  LEU A  20      66.031  90.816  44.785  1.00  0.00
ATOM    270  CG  LEU A  20      65.257  91.569  43.692  1.00  0.00
ATOM    272  CD1 LEU A  20      63.936  90.845  43.425  1.00  0.00
ATOM    276  CD2 LEU A  20      64.963  93.005  44.096  1.00  0.00
ATOM    280  C   LEU A  20      68.123  90.166  46.011  1.00  0.00
ATOM    281  O   LEU A  20      68.159  89.032  45.562  1.00  0.00
ATOM    282  N   SER A  21      68.717  90.419  47.183  1.00  0.00
ATOM    284  CA  SER A  21      69.239  89.356  48.081  1.00  0.00
ATOM    286  CB  SER A  21      70.189  90.021  49.086  1.00  0.00
ATOM    289  OG  SER A  21      70.908  89.085  49.877  1.00  0.00
ATOM    291  C   SER A  21      68.090  88.625  48.821  1.00  0.00
ATOM    292  O   SER A  21      66.935  88.971  48.614  1.00  0.00
ATOM    293  N   CYS A  22      68.368  87.624  49.672  1.00  0.00
ATOM    295  CA  CYS A  22      67.377  86.668  50.210  1.00  0.00
ATOM    297  CB  CYS A  22      67.100  85.615  49.101  1.00  0.00
ATOM    300  SG  CYS A  22      66.577  83.919  49.529  1.00  0.00
ATOM    301  C   CYS A  22      67.734  86.037  51.590  1.00  0.00
ATOM    302  O   CYS A  22      66.995  85.184  52.075  1.00  0.00
ATOM    303  N   ALA A  23      68.826  86.457  52.246  1.00  0.00
ATOM    305  CA  ALA A  23      69.498  85.820  53.407  1.00  0.00
ATOM    307  CB  ALA A  23      70.171  86.928  54.228  1.00  0.00
ATOM    311  C   ALA A  23      68.671  84.878  54.321  1.00  0.00
ATOM    312  O   ALA A  23      67.591  85.232  54.787  1.00  0.00
ATOM    313  N   ALA A  24      69.231  83.703  54.634  1.00  0.00
ATOM    315  CA  ALA A  24      68.522  82.479  54.997  1.00  0.00
ATOM    317  CB  ALA A  24      68.605  81.549  53.774  1.00  0.00
ATOM    321  C   ALA A  24      69.120  81.815  56.241  1.00  0.00
ATOM    322  O   ALA A  24      70.009  80.968  56.134  1.00  0.00
ATOM    323  N   SER A  25      68.671  82.214  57.430  1.00  0.00
ATOM    325  CA  SER A  25      69.164  81.685  58.711  1.00  0.00
ATOM    327  CB  SER A  25      69.037  82.769  59.786  1.00  0.00
ATOM    330  OG  SER A  25      69.842  82.443  60.904  1.00  0.00
ATOM    332  C   SER A  25      68.420  80.419  59.152  1.00  0.00
ATOM    333  O   SER A  25      67.453  80.000  58.517  1.00  0.00
ATOM    334  N   GLY A  26      68.883  79.804  60.243  1.00  0.00
ATOM    336  CA  GLY A  26      68.221  78.671  60.894  1.00  0.00
ATOM    339  C   GLY A  26      68.261  77.354  60.130  1.00  0.00
ATOM    340  O   GLY A  26      67.437  76.476  60.366  1.00  0.00
ATOM    341  N   ASN A  27      69.188  77.199  59.191  1.00  0.00
ATOM    343  CA  ASN A  27      69.309  76.021  58.337  1.00  0.00
ATOM    345  CB  ASN A  27      68.281  76.158  57.184  1.00  0.00
ATOM    348  CG  ASN A  27      68.726  77.104  56.082  1.00  0.00
ATOM    349  OD1 ASN A  27      69.219  76.668  55.059  1.00  0.00
ATOM    350  ND2 ASN A  27      68.644  78.399  56.280  1.00  0.00
ATOM    353  C   ASN A  27      70.759  75.878  57.848  1.00  0.00
ATOM    354  O   ASN A  27      71.658  76.531  58.372  1.00  0.00
ATOM    355  N   ILE A  28      70.990  75.074  56.812  1.00  0.00
ATOM    357  CA  ILE A  28      72.227  75.140  56.044  1.00  0.00
ATOM    359  CB  ILE A  28      73.180  73.951  56.331  1.00  0.00
ATOM    361  CG2 ILE A  28      74.512  74.220  55.600  1.00  0.00
ATOM    365  CG1 ILE A  28      73.501  73.713  57.827  1.00  0.00
ATOM    368  CD1 ILE A  28      72.491  72.818  58.562  1.00  0.00
ATOM    372  C   ILE A  28      71.874  75.255  54.576  1.00  0.00
ATOM    373  O   ILE A  28      71.474  74.262  53.970  1.00  0.00
ATOM    374  N   SER A  29      72.036  76.455  54.006  1.00  0.00
ATOM    376  CA  SER A  29      71.590  76.738  52.636  1.00  0.00
ATOM    378  CB  SER A  29      71.945  78.168  52.213  1.00  0.00
ATOM    381  OG  SER A  29      73.349  78.318  52.118  1.00  0.00
ATOM    383  C   SER A  29      72.160  75.756  51.618  1.00  0.00
ATOM    384  O   SER A  29      71.476  75.358  50.673  1.00  0.00
ATOM    385  N   GLN A  30      73.406  75.314  51.830  1.00  0.00
ATOM    387  CA  GLN A  30      74.108  74.331  50.993  1.00  0.00
ATOM    389  CB  GLN A  30      75.459  73.939  51.622  1.00  0.00
ATOM    392  CG  GLN A  30      76.295  75.137  52.102  1.00  0.00
ATOM    395  CD  GLN A  30      77.794  74.855  52.057  1.00  0.00
ATOM    396  OE1 GLN A  30      78.450  75.099  51.058  1.00  0.00
ATOM    397  NE2 GLN A  30      78.394  74.369  53.123  1.00  0.00
ATOM    400  C   GLN A  30      73.302  73.063  50.687  1.00  0.00
ATOM    401  O   GLN A  30      73.533  72.409  49.674  1.00  0.00
ATOM    402  N   ARG A  31      72.368  72.738  51.579  1.00  0.00
ATOM    404  CA  ARG A  31      71.557  71.531  51.610  1.00  0.00
ATOM    406  CB  ARG A  31      71.307  71.243  53.101  1.00  0.00
ATOM    409  CG  ARG A  31      70.902  69.808  53.438  1.00  0.00
ATOM    412  CD  ARG A  31      70.740  69.697  54.961  1.00  0.00
ATOM    415  NE  ARG A  31      69.932  68.529  55.344  1.00  0.00
ATOM    417  CZ  ARG A  31      70.320  67.296  55.589  1.00  0.00
ATOM    418  NH1 ARG A  31      71.572  66.938  55.548  1.00  0.00
ATOM    421  NH2 ARG A  31      69.430  66.396  55.890  1.00  0.00
ATOM    424  C   ARG A  31      70.265  71.604  50.804  1.00  0.00
ATOM    425  O   ARG A  31      69.641  70.565  50.595  1.00  0.00
ATOM    426  N   ASN A  32      69.854  72.796  50.367  1.00  0.00
ATOM    428  CA  ASN A  32      68.516  72.992  49.813  1.00  0.00
ATOM    430  CB  ASN A  32      67.601  73.453  50.965  1.00  0.00
ATOM    433  CG  ASN A  32      67.273  72.280  51.881  1.00  0.00
ATOM    434  OD1 ASN A  32      67.877  72.038  52.918  1.00  0.00
ATOM    435  ND2 ASN A  32      66.351  71.449  51.469  1.00  0.00
ATOM    438  C   ASN A  32      68.523  73.903  48.581  1.00  0.00
ATOM    439  O   ASN A  32      69.493  74.614  48.321  1.00  0.00
ATOM    440  N   TRP A  33      67.463  73.799  47.782  1.00  0.00
ATOM    442  CA  TRP A  33      67.373  74.388  46.443  1.00  0.00
ATOM    444  CB  TRP A  33      66.914  73.332  45.426  1.00  0.00
ATOM    447  CG  TRP A  33      67.785  72.122  45.225  1.00  0.00
ATOM    448  CD1 TRP A  33      69.008  71.892  45.759  1.00  0.00
ATOM    450  NE1 TRP A  33      69.467  70.651  45.362  1.00  0.00
ATOM    452  CE2 TRP A  33      68.588  70.039  44.498  1.00  0.00
ATOM    453  CZ2 TRP A  33      68.625  68.826  43.796  1.00  0.00
ATOM    455  CH2 TRP A  33      67.526  68.468  42.995  1.00  0.00
ATOM    457  CZ3 TRP A  33      66.410  69.320  42.921  1.00  0.00
ATOM    459  CE3 TRP A  33      66.393  70.546  43.612  1.00  0.00
ATOM    461  CD2 TRP A  33      67.485  70.942  44.414  1.00  0.00
ATOM    462  C   TRP A  33      66.435  75.590  46.455  1.00  0.00
ATOM    463  O   TRP A  33      65.473  75.621  47.232  1.00  0.00
ATOM    464  N   MET A  34      66.742  76.597  45.627  1.00  0.00
ATOM    466  CA  MET A  34      66.421  77.965  46.059  1.00  0.00
ATOM    468  CB  MET A  34      67.675  78.706  46.532  1.00  0.00
ATOM    471  CG  MET A  34      68.197  78.230  47.897  1.00  0.00
ATOM    474  SD  MET A  34      67.028  78.259  49.294  1.00  0.00
ATOM    475  CE  MET A  34      66.442  79.979  49.305  1.00  0.00
ATOM    479  C   MET A  34      65.758  78.693  44.904  1.00  0.00
ATOM    480  O   MET A  34      66.351  78.965  43.845  1.00  0.00
ATOM    481  N   GLY A  35      64.479  78.955  45.114  1.00  0.00
ATOM    483  CA  GLY A  35      63.674  79.581  44.096  1.00  0.00
ATOM    486  C   GLY A  35      63.529  81.073  44.328  1.00  0.00
ATOM    487  O   GLY A  35      63.548  81.513  45.483  1.00  0.00
ATOM    488  N   TRP A  36      63.281  81.818  43.248  1.00  0.00
ATOM    490  CA  TRP A  36      62.425  82.983  43.397  1.00  0.00
ATOM    492  CB  TRP A  36      63.094  84.277  42.912  1.00  0.00
ATOM    495  CG  TRP A  36      64.186  84.781  43.797  1.00  0.00
ATOM    496  CD1 TRP A  36      65.407  84.220  43.951  1.00  0.00
ATOM    498  NE1 TRP A  36      66.160  84.977  44.830  1.00  0.00
ATOM    500  CE2 TRP A  36      65.448  86.068  45.280  1.00  0.00
ATOM    501  CZ2 TRP A  36      65.758  87.121  46.149  1.00  0.00
ATOM    503  CH2 TRP A  36      64.769  88.070  46.453  1.00  0.00
ATOM    505  CZ3 TRP A  36      63.488  87.961  45.891  1.00  0.00
ATOM    507  CE3 TRP A  36      63.192  86.913  45.000  1.00  0.00
ATOM    509  CD2 TRP A  36      64.167  85.948  44.669  1.00  0.00
ATOM    510  C   TRP A  36      61.047  82.656  42.815  1.00  0.00
ATOM    511  O   TRP A  36      60.847  81.754  41.992  1.00  0.00
ATOM    512  N   TYR A  37      60.061  83.390  43.291  1.00  0.00
ATOM    514  CA  TYR A  37      58.810  83.571  42.590  1.00  0.00
ATOM    516  CB  TYR A  37      57.744  82.579  43.078  1.00  0.00
ATOM    519  CG  TYR A  37      57.102  82.907  44.403  1.00  0.00
ATOM    520  CD1 TYR A  37      55.945  83.705  44.422  1.00  0.00
ATOM    522  CE1 TYR A  37      55.306  83.984  45.639  1.00  0.00
ATOM    524  CZ  TYR A  37      55.812  83.447  46.842  1.00  0.00
ATOM    525  OH  TYR A  37      55.170  83.679  48.020  1.00  0.00
ATOM    527  CE2 TYR A  37      56.989  82.667  46.822  1.00  0.00
ATOM    529  CD2 TYR A  37      57.636  82.400  45.601  1.00  0.00
ATOM    531  C   TYR A  37      58.428  85.037  42.673  1.00  0.00
ATOM    532  O   TYR A  37      58.954  85.790  43.487  1.00  0.00
ATOM    533  N   ARG A  38      57.532  85.472  41.806  1.00  0.00
ATOM    535  CA  ARG A  38      56.985  86.813  41.830  1.00  0.00
ATOM    537  CB  ARG A  38      57.624  87.694  40.749  1.00  0.00
ATOM    540  CG  ARG A  38      57.088  87.410  39.339  1.00  0.00
ATOM    543  CD  ARG A  38      57.736  88.364  38.346  1.00  0.00
ATOM    546  NE  ARG A  38      57.323  88.061  36.970  1.00  0.00
ATOM    548  CZ  ARG A  38      57.943  88.465  35.883  1.00  0.00
ATOM    549  NH1 ARG A  38      58.915  89.335  35.930  1.00  0.00
ATOM    552  NH2 ARG A  38      57.590  87.960  34.740  1.00  0.00
ATOM    555  C   ARG A  38      55.474  86.711  41.706  1.00  0.00
ATOM    556  O   ARG A  38      54.919  85.748  41.187  1.00  0.00
ATOM    557  N   GLN A  39      54.813  87.756  42.158  1.00  0.00
ATOM    559  CA  GLN A  39      53.389  87.949  42.007  1.00  0.00
ATOM    561  CB  GLN A  39      52.653  87.620  43.312  1.00  0.00
ATOM    564  CG  GLN A  39      51.167  88.002  43.208  1.00  0.00
ATOM    567  CD  GLN A  39      50.304  87.350  44.277  1.00  0.00
ATOM    568  OE1 GLN A  39      50.748  87.016  45.372  1.00  0.00
ATOM    569  NE2 GLN A  39      49.049  87.092  43.991  1.00  0.00
ATOM    572  C   GLN A  39      53.156  89.376  41.539  1.00  0.00
ATOM    573  O   GLN A  39      53.378  90.332  42.295  1.00  0.00
ATOM    574  N   ALA A  40      52.756  89.522  40.275  1.00  0.00
ATOM    576  CA  ALA A  40      52.284  90.800  39.779  1.00  0.00
ATOM    578  CB  ALA A  40      52.233  90.786  38.247  1.00  0.00
ATOM    582  C   ALA A  40      50.932  91.165  40.405  1.00  0.00
ATOM    583  O   ALA A  40      50.157  90.265  40.746  1.00  0.00
ATOM    584  N   PRO A  41      50.613  92.459  40.570  1.00  0.00
ATOM    585  CD  PRO A  41      51.448  93.620  40.289  1.00  0.00
ATOM    588  CG  PRO A  41      50.764  94.788  40.993  1.00  0.00
ATOM    591  CB  PRO A  41      49.287  94.400  40.949  1.00  0.00
ATOM    594  CA  PRO A  41      49.304  92.870  41.062  1.00  0.00
ATOM    596  C   PRO A  41      48.162  92.234  40.256  1.00  0.00
ATOM    597  O   PRO A  41      48.143  92.299  39.030  1.00  0.00
ATOM    598  N   GLY A  42      47.213  91.597  40.948  1.00  0.00
ATOM    600  CA  GLY A  42      46.062  90.945  40.311  1.00  0.00
ATOM    603  C   GLY A  42      46.365  89.633  39.574  1.00  0.00
ATOM    604  O   GLY A  42      45.474  89.088  38.927  1.00  0.00
ATOM    605  N   LYS A  43      47.589  89.109  39.681  1.00  0.00
ATOM    607  CA  LYS A  43      48.037  87.878  39.020  1.00  0.00
ATOM    609  CB  LYS A  43      49.311  88.239  38.223  1.00  0.00
ATOM    612  CG  LYS A  43      49.837  87.187  37.228  1.00  0.00
ATOM    615  CD  LYS A  43      51.000  87.762  36.400  1.00  0.00
ATOM    618  CE  LYS A  43      51.511  86.803  35.316  1.00  0.00
ATOM    621  NZ  LYS A  43      52.385  85.742  35.863  1.00  0.00
ATOM    625  C   LYS A  43      48.287  86.767  40.040  1.00  0.00
ATOM    626  O   LYS A  43      48.349  86.997  41.250  1.00  0.00
ATOM    627  N   GLU A  44      48.408  85.547  39.528  1.00  0.00
ATOM    629  CA  GLU A  44      48.942  84.394  40.250  1.00  0.00
ATOM    631  CB  GLU A  44      48.569  83.104  39.484  1.00  0.00
ATOM    634  CG  GLU A  44      49.049  83.011  38.025  1.00  0.00
ATOM    637  CD  GLU A  44      50.572  82.971  37.937  1.00  0.00
ATOM    638  OE1 GLU A  44      51.159  82.024  38.495  1.00  0.00
ATOM    639  OE2 GLU A  44      51.158  83.950  37.422  1.00  0.00
ATOM    640  C   GLU A  44      50.441  84.560  40.610  1.00  0.00
ATOM    641  O   GLU A  44      50.942  85.678  40.741  1.00  0.00
ATOM    642  N   ARG A  45      51.150  83.461  40.890  1.00  0.00
ATOM    644  CA  ARG A  45      52.338  83.440  41.755  1.00  0.00
ATOM    646  CB  ARG A  45      51.990  82.841  43.138  1.00  0.00
ATOM    649  CG  ARG A  45      50.633  83.364  43.664  1.00  0.00
ATOM    652  CD  ARG A  45      50.414  83.189  45.170  1.00  0.00
ATOM    655  NE  ARG A  45      51.041  84.293  45.921  1.00  0.00
ATOM    657  CZ  ARG A  45      52.012  84.235  46.805  1.00  0.00
ATOM    658  NH1 ARG A  45      52.449  83.095  47.253  1.00  0.00
ATOM    661  NH2 ARG A  45      52.580  85.329  47.233  1.00  0.00
ATOM    664  C   ARG A  45      53.581  82.860  41.064  1.00  0.00
ATOM    665  O   ARG A  45      54.314  82.058  41.636  1.00  0.00
ATOM    666  N   GLU A  46      53.763  83.310  39.828  1.00  0.00
ATOM    668  CA  GLU A  46      54.791  82.990  38.832  1.00  0.00
ATOM    670  CB  GLU A  46      54.905  84.228  37.924  1.00  0.00
ATOM    673  CG  GLU A  46      55.738  84.066  36.641  1.00  0.00
ATOM    676  CD  GLU A  46      55.730  85.348  35.783  1.00  0.00
ATOM    677  OE1 GLU A  46      55.065  86.344  36.162  1.00  0.00
ATOM    678  OE2 GLU A  46      56.392  85.403  34.718  1.00  0.00
ATOM    679  C   GLU A  46      56.166  82.560  39.351  1.00  0.00
ATOM    680  O   GLU A  46      56.923  83.357  39.897  1.00  0.00
ATOM    681  N   PHE A  47      56.550  81.313  39.075  1.00  0.00
ATOM    683  CA  PHE A  47      57.922  80.832  39.252  1.00  0.00
ATOM    685  CB  PHE A  47      57.976  79.346  38.827  1.00  0.00
ATOM    688  CG  PHE A  47      59.310  78.855  38.276  1.00  0.00
ATOM    689  CD1 PHE A  47      60.445  78.789  39.104  1.00  0.00
ATOM    691  CE1 PHE A  47      61.682  78.392  38.566  1.00  0.00
ATOM    693  CZ  PHE A  47      61.801  78.061  37.209  1.00  0.00
ATOM    695  CE2 PHE A  47      60.666  78.099  36.385  1.00  0.00
ATOM    697  CD2 PHE A  47      59.423  78.493  36.918  1.00  0.00
ATOM    699  C   PHE A  47      58.935  81.685  38.467  1.00  0.00
ATOM    700  O   PHE A  47      58.764  81.961  37.277  1.00  0.00
ATOM    701  N   VAL A  48      60.042  82.025  39.129  1.00  0.00
ATOM    703  CA  VAL A  48      61.168  82.792  38.593  1.00  0.00
ATOM    705  CB  VAL A  48      61.000  84.297  38.909  1.00  0.00
ATOM    707  CG1 VAL A  48      62.212  85.114  38.444  1.00  0.00
ATOM    711  CG2 VAL A  48      59.775  84.909  38.216  1.00  0.00
ATOM    715  C   VAL A  48      62.455  82.256  39.241  1.00  0.00
ATOM    716  O   VAL A  48      62.886  82.664  40.308  1.00  0.00
ATOM    717  N   ALA A  49      63.108  81.330  38.559  1.00  0.00
ATOM    719  CA  ALA A  49      64.416  80.782  38.926  1.00  0.00
ATOM    721  CB  ALA A  49      65.497  81.869  38.821  1.00  0.00
ATOM    725  C   ALA A  49      64.502  79.891  40.183  1.00  0.00
ATOM    726  O   ALA A  49      63.574  79.856  40.983  1.00  0.00
ATOM    727  N   ALA A  50      65.572  79.083  40.282  1.00  0.00
ATOM    729  CA  ALA A  50      65.645  77.835  41.041  1.00  0.00
ATOM    731  CB  ALA A  50      64.631  76.828  40.465  1.00  0.00
ATOM    735  C   ALA A  50      67.062  77.238  41.006  1.00  0.00
ATOM    736  O   ALA A  50      67.409  76.506  40.082  1.00  0.00
ATOM    737  N   ILE A  51      67.912  77.551  41.978  1.00  0.00
ATOM    739  CA  ILE A  51      69.327  77.163  41.960  1.00  0.00
ATOM    741  CB  ILE A  51      70.229  78.414  42.087  1.00  0.00
ATOM    743  CG2 ILE A  51      69.917  79.251  43.334  1.00  0.00
ATOM    747  CG1 ILE A  51      71.731  78.056  41.980  1.00  0.00
ATOM    750  CD1 ILE A  51      72.676  79.249  41.774  1.00  0.00
ATOM    754  C   ILE A  51      69.650  76.044  42.935  1.00  0.00
ATOM    755  O   ILE A  51      69.242  76.053  44.097  1.00  0.00
ATOM    756  N   SER A  52      70.349  75.034  42.415  1.00  0.00
ATOM    758  CA  SER A  52      70.754  73.860  43.181  1.00  0.00
ATOM    760  CB  SER A  52      71.158  72.736  42.216  1.00  0.00
ATOM    763  OG  SER A  52      71.300  71.507  42.902  1.00  0.00
ATOM    765  C   SER A  52      71.817  74.214  44.238  1.00  0.00
ATOM    766  O   SER A  52      72.115  75.383  44.489  1.00  0.00
ATOM    767  N   GLY A  53      72.379  73.209  44.907  1.00  0.00
ATOM    769  CA  GLY A  53      73.481  73.391  45.854  1.00  0.00
ATOM    772  C   GLY A  53      74.866  73.326  45.212  1.00  0.00
ATOM    773  O   GLY A  53      75.775  74.008  45.681  1.00  0.00
ATOM    774  N   GLY A  54      74.998  72.609  44.092  1.00  0.00
ATOM    776  CA  GLY A  54      75.956  72.981  43.049  1.00  0.00
ATOM    779  C   GLY A  54      75.314  74.020  42.130  1.00  0.00
ATOM    780  O   GLY A  54      74.092  74.156  42.100  1.00  0.00
ATOM    781  N   SER A  55      76.122  74.738  41.351  1.00  0.00
ATOM    783  CA  SER A  55      75.692  75.961  40.650  1.00  0.00
ATOM    785  CB  SER A  55      76.918  76.824  40.327  1.00  0.00
ATOM    788  OG  SER A  55      76.511  78.157  40.116  1.00  0.00
ATOM    790  C   SER A  55      74.788  75.784  39.410  1.00  0.00
ATOM    791  O   SER A  55      74.781  76.636  38.526  1.00  0.00
ATOM    792  N   SER A  56      74.033  74.687  39.326  1.00  0.00
ATOM    794  CA  SER A  56      73.007  74.482  38.298  1.00  0.00
ATOM    796  CB  SER A  56      72.554  73.020  38.325  1.00  0.00
ATOM    799  OG  SER A  56      71.705  72.760  37.227  1.00  0.00
ATOM    801  C   SER A  56      71.806  75.391  38.512  1.00  0.00
ATOM    802  O   SER A  56      71.325  75.526  39.640  1.00  0.00
ATOM    803  N   THR A  57      71.296  75.980  37.434  1.00  0.00
ATOM    805  CA  THR A  57      70.269  77.024  37.490  1.00  0.00
ATOM    807  CB  THR A  57      70.860  78.402  37.143  1.00  0.00
ATOM    809  CG2 THR A  57      71.887  78.877  38.163  1.00  0.00
ATOM    813  OG1 THR A  57      71.491  78.366  35.880  1.00  0.00
ATOM    815  C   THR A  57      69.141  76.730  36.523  1.00  0.00
ATOM    816  O   THR A  57      69.405  76.648  35.319  1.00  0.00
ATOM    817  N   TYR A  58      67.891  76.681  37.004  1.00  0.00
ATOM    819  CA  TYR A  58      66.773  76.809  36.057  1.00  0.00
ATOM    821  CB  TYR A  58      65.845  75.583  36.082  1.00  0.00
ATOM    824  CG  TYR A  58      65.007  75.481  34.815  1.00  0.00
ATOM    825  CD1 TYR A  58      65.655  75.333  33.571  1.00  0.00
ATOM    827  CE1 TYR A  58      64.916  75.363  32.373  1.00  0.00
ATOM    829  CZ  TYR A  58      63.517  75.534  32.412  1.00  0.00
ATOM    830  OH  TYR A  58      62.824  75.600  31.244  1.00  0.00
ATOM    832  CE2 TYR A  58      62.858  75.647  33.657  1.00  0.00
ATOM    834  CD2 TYR A  58      63.604  75.618  34.856  1.00  0.00
ATOM    836  C   TYR A  58      66.039  78.135  36.209  1.00  0.00
ATOM    837  O   TYR A  58      66.105  78.767  37.263  1.00  0.00
ATOM    838  N   TYR A  59      65.361  78.524  35.126  1.00  0.00
ATOM    840  CA  TYR A  59      64.764  79.827  34.836  1.00  0.00
ATOM    842  CB  TYR A  59      65.689  80.638  33.921  1.00  0.00
ATOM    845  CG  TYR A  59      67.039  80.977  34.510  1.00  0.00
ATOM    846  CD1 TYR A  59      67.159  82.064  35.393  1.00  0.00
ATOM    848  CE1 TYR A  59      68.413  82.386  35.938  1.00  0.00
ATOM    850  CZ  TYR A  59      69.556  81.633  35.593  1.00  0.00
ATOM    851  OH  TYR A  59      70.760  81.922  36.153  1.00  0.00
ATOM    853  CE2 TYR A  59      69.437  80.561  34.685  1.00  0.00
ATOM    855  CD2 TYR A  59      68.178  80.225  34.154  1.00  0.00
ATOM    857  C   TYR A  59      63.449  79.611  34.088  1.00  0.00
ATOM    858  O   TYR A  59      63.384  78.786  33.176  1.00  0.00
ATOM    859  N   ALA A  60      62.418  80.379  34.436  1.00  0.00
ATOM    861  CA  ALA A  60      61.219  80.463  33.617  1.00  0.00
ATOM    863  CB  ALA A  60      60.125  81.182  34.410  1.00  0.00
ATOM    867  C   ALA A  60      61.515  81.207  32.311  1.00  0.00
ATOM    868  O   ALA A  60      62.248  82.199  32.301  1.00  0.00
ATOM    869  N   ASP A  61      60.924  80.748  31.211  1.00  0.00
ATOM    871  CA  ASP A  61      61.133  81.299  29.870  1.00  0.00
ATOM    873  CB  ASP A  61      60.315  80.470  28.877  1.00  0.00
ATOM    876  CG  ASP A  61      60.979  79.097  28.796  1.00  0.00
ATOM    877  OD1 ASP A  61      60.827  78.287  29.744  1.00  0.00
ATOM    878  OD2 ASP A  61      61.870  78.922  27.936  1.00  0.00
ATOM    879  C   ASP A  61      60.926  82.827  29.799  1.00  0.00
ATOM    880  O   ASP A  61      61.794  83.544  29.301  1.00  0.00
ATOM    881  N   SER A  62      59.883  83.310  30.484  1.00  0.00
ATOM    883  CA  SER A  62      59.528  84.702  30.819  1.00  0.00
ATOM    885  CB  SER A  62      58.559  84.592  32.021  1.00  0.00
ATOM    888  OG  SER A  62      58.048  85.814  32.516  1.00  0.00
ATOM    890  C   SER A  62      60.689  85.662  31.169  1.00  0.00
ATOM    891  O   SER A  62      60.609  86.884  30.985  1.00  0.00
ATOM    892  N   VAL A  63      61.802  85.119  31.666  1.00  0.00
ATOM    894  CA  VAL A  63      62.941  85.899  32.174  1.00  0.00
ATOM    896  CB  VAL A  63      62.910  85.955  33.717  1.00  0.00
ATOM    898  CG1 VAL A  63      61.615  86.584  34.250  1.00  0.00
ATOM    902  CG2 VAL A  63      63.082  84.575  34.369  1.00  0.00
ATOM    906  C   VAL A  63      64.303  85.378  31.686  1.00  0.00
ATOM    907  O   VAL A  63      65.348  85.862  32.126  1.00  0.00
ATOM    908  N   LYS A  64      64.318  84.373  30.798  1.00  0.00
ATOM    910  CA  LYS A  64      65.461  83.453  30.644  1.00  0.00
ATOM    912  CB  LYS A  64      64.956  82.224  29.863  1.00  0.00
ATOM    915  CG  LYS A  64      65.933  81.033  29.795  1.00  0.00
ATOM    918  CD  LYS A  64      65.276  79.746  29.270  1.00  0.00
ATOM    921  CE  LYS A  64      64.304  79.133  30.285  1.00  0.00
ATOM    924  NZ  LYS A  64      63.605  77.953  29.729  1.00  0.00
ATOM    928  C   LYS A  64      66.778  84.014  30.086  1.00  0.00
ATOM    929  O   LYS A  64      67.811  83.370  30.217  1.00  0.00
ATOM    930  N   GLY A  65      66.763  85.213  29.512  1.00  0.00
ATOM    932  CA  GLY A  65      67.963  85.954  29.092  1.00  0.00
ATOM    935  C   GLY A  65      67.997  87.371  29.642  1.00  0.00
ATOM    936  O   GLY A  65      68.484  88.285  28.986  1.00  0.00
ATOM    937  N   ARG A  66      67.419  87.553  30.831  1.00  0.00
ATOM    939  CA  ARG A  66      67.285  88.842  31.520  1.00  0.00
ATOM    941  CB  ARG A  66      65.843  89.368  31.339  1.00  0.00
ATOM    944  CG  ARG A  66      65.439  89.496  29.855  1.00  0.00
ATOM    947  CD  ARG A  66      64.188  90.350  29.614  1.00  0.00
ATOM    950  NE  ARG A  66      62.981  89.838  30.306  1.00  0.00
ATOM    952  CZ  ARG A  66      62.233  90.509  31.165  1.00  0.00
ATOM    953  NH1 ARG A  66      62.481  91.752  31.462  1.00  0.00
ATOM    956  NH2 ARG A  66      61.212  89.945  31.750  1.00  0.00
ATOM    959  C   ARG A  66      67.655  88.741  32.990  1.00  0.00
ATOM    960  O   ARG A  66      68.273  89.655  33.542  1.00  0.00
ATOM    961  N   PHE A  67      67.289  87.622  33.620  1.00  0.00
ATOM    963  CA  PHE A  67      67.562  87.359  35.031  1.00  0.00
ATOM    965  CB  PHE A  67      66.277  87.013  35.802  1.00  0.00
ATOM    968  CG  PHE A  67      65.124  88.012  35.871  1.00  0.00
ATOM    969  CD1 PHE A  67      65.089  89.240  35.173  1.00  0.00
ATOM    971  CE1 PHE A  67      63.928  90.033  35.174  1.00  0.00
ATOM    973  CZ  PHE A  67      62.800  89.621  35.899  1.00  0.00
ATOM    975  CE2 PHE A  67      62.846  88.431  36.647  1.00  0.00
ATOM    977  CD2 PHE A  67      64.004  87.640  36.635  1.00  0.00
ATOM    979  C   PHE A  67      68.603  86.257  35.203  1.00  0.00
ATOM    980  O   PHE A  67      68.778  85.392  34.349  1.00  0.00
ATOM    981  N   THR A  68      69.300  86.309  36.331  1.00  0.00
ATOM    983  CA  THR A  68      70.477  85.490  36.609  1.00  0.00
ATOM    985  CB  THR A  68      71.756  86.213  36.151  1.00  0.00
ATOM    987  CG2 THR A  68      72.925  85.241  36.018  1.00  0.00
ATOM    991  OG1 THR A  68      71.570  86.810  34.882  1.00  0.00
ATOM    993  C   THR A  68      70.492  85.200  38.094  1.00  0.00
ATOM    994  O   THR A  68      70.600  86.127  38.901  1.00  0.00
ATOM    995  N   ILE A  69      70.274  83.938  38.462  1.00  0.00
ATOM    997  CA  ILE A  69      70.229  83.532  39.865  1.00  0.00
ATOM    999  CB  ILE A  69      69.087  82.519  40.121  1.00  0.00
ATOM   1001  CG2 ILE A  69      69.345  81.150  39.465  1.00  0.00
ATOM   1005  CG1 ILE A  69      68.823  82.401  41.638  1.00  0.00
ATOM   1008  CD1 ILE A  69      67.536  81.651  42.002  1.00  0.00
ATOM   1012  C   ILE A  69      71.615  83.062  40.271  1.00  0.00
ATOM   1013  O   ILE A  69      72.296  82.361  39.522  1.00  0.00
ATOM   1014  N   SER A  70      72.042  83.472  41.457  1.00  0.00
ATOM   1016  CA  SER A  70      73.319  83.052  42.017  1.00  0.00
ATOM   1018  CB  SER A  70      74.415  84.052  41.663  1.00  0.00
ATOM   1021  OG  SER A  70      75.675  83.484  41.955  1.00  0.00
ATOM   1023  C   SER A  70      73.194  82.807  43.517  1.00  0.00
ATOM   1024  O   SER A  70      72.198  83.157  44.154  1.00  0.00
ATOM   1025  N   ARG A  71      74.218  82.181  44.081  1.00  0.00
ATOM   1027  CA  ARG A  71      74.296  81.811  45.488  1.00  0.00
ATOM   1029  CB  ARG A  71      74.210  80.289  45.650  1.00  0.00
ATOM   1032  CG  ARG A  71      72.769  79.776  45.586  1.00  0.00
ATOM   1035  CD  ARG A  71      72.766  78.250  45.473  1.00  0.00
ATOM   1038  NE  ARG A  71      73.195  77.640  46.736  1.00  0.00
ATOM   1040  CZ  ARG A  71      72.490  76.859  47.520  1.00  0.00
ATOM   1041  NH1 ARG A  71      71.375  76.296  47.158  1.00  0.00
ATOM   1044  NH2 ARG A  71      72.935  76.653  48.713  1.00  0.00
ATOM   1047  C   ARG A  71      75.630  82.275  46.037  1.00  0.00
ATOM   1048  O   ARG A  71      76.632  82.273  45.326  1.00  0.00
ATOM   1049  N   ASP A  72      75.659  82.529  47.333  1.00  0.00
ATOM   1051  CA  ASP A  72      76.894  82.482  48.100  1.00  0.00
ATOM   1053  CB  ASP A  72      77.421  83.886  48.395  1.00  0.00
ATOM   1056  CG  ASP A  72      78.775  83.896  49.106  1.00  0.00
ATOM   1057  OD1 ASP A  72      79.157  82.920  49.795  1.00  0.00
ATOM   1058  OD2 ASP A  72      79.443  84.948  49.068  1.00  0.00
ATOM   1059  C   ASP A  72      76.634  81.639  49.350  1.00  0.00
ATOM   1060  O   ASP A  72      76.036  82.075  50.347  1.00  0.00
ATOM   1061  N   ASN A  73      77.058  80.376  49.252  1.00  0.00
ATOM   1063  CA  ASN A  73      76.937  79.384  50.315  1.00  0.00
ATOM   1065  CB  ASN A  73      77.490  78.032  49.826  1.00  0.00
ATOM   1068  CG  ASN A  73      76.567  77.268  48.881  1.00  0.00
ATOM   1069  OD1 ASN A  73      75.531  77.748  48.441  1.00  0.00
ATOM   1070  ND2 ASN A  73      76.913  76.047  48.532  1.00  0.00
ATOM   1073  C   ASN A  73      77.623  79.852  51.604  1.00  0.00
ATOM   1074  O   ASN A  73      77.037  79.800  52.685  1.00  0.00
ATOM   1075  N   ALA A  74      78.826  80.407  51.466  1.00  0.00
ATOM   1077  CA  ALA A  74      79.613  80.975  52.550  1.00  0.00
ATOM   1079  CB  ALA A  74      81.075  81.009  52.085  1.00  0.00
ATOM   1083  C   ALA A  74      79.120  82.364  53.005  1.00  0.00
ATOM   1084  O   ALA A  74      79.820  83.063  53.734  1.00  0.00
ATOM   1085  N   LYS A  75      77.942  82.807  52.560  1.00  0.00
ATOM   1087  CA  LYS A  75      77.181  83.911  53.162  1.00  0.00
ATOM   1089  CB  LYS A  75      77.331  85.189  52.312  1.00  0.00
ATOM   1092  CG  LYS A  75      78.379  86.164  52.895  1.00  0.00
ATOM   1095  CD  LYS A  75      79.277  86.826  51.835  1.00  0.00
ATOM   1098  CE  LYS A  75      80.678  86.197  51.751  1.00  0.00
ATOM   1101  NZ  LYS A  75      80.635  84.741  51.495  1.00  0.00
ATOM   1105  C   LYS A  75      75.724  83.522  53.448  1.00  0.00
ATOM   1106  O   LYS A  75      74.958  84.353  53.923  1.00  0.00
ATOM   1107  N   ASN A  76      75.366  82.250  53.235  1.00  0.00
ATOM   1109  CA  ASN A  76      73.993  81.729  53.210  1.00  0.00
ATOM   1111  CB  ASN A  76      73.597  81.146  54.586  1.00  0.00
ATOM   1114  CG  ASN A  76      74.389  79.894  54.942  1.00  0.00
ATOM   1115  OD1 ASN A  76      74.051  78.777  54.571  1.00  0.00
ATOM   1116  ND2 ASN A  76      75.494  80.041  55.633  1.00  0.00
ATOM   1119  C   ASN A  76      72.970  82.714  52.604  1.00  0.00
ATOM   1120  O   ASN A  76      71.879  82.985  53.144  1.00  0.00
ATOM   1121  N   THR A  77      73.362  83.222  51.431  1.00  0.00
ATOM   1123  CA  THR A  77      72.575  84.150  50.614  1.00  0.00
ATOM   1125  CB  THR A  77      73.285  85.494  50.402  1.00  0.00
ATOM   1127  CG2 THR A  77      73.076  86.448  51.575  1.00  0.00
ATOM   1131  OG1 THR A  77      74.666  85.288  50.250  1.00  0.00
ATOM   1133  C   THR A  77      72.246  83.525  49.260  1.00  0.00
ATOM   1134  O   THR A  77      72.994  82.733  48.678  1.00  0.00
ATOM   1135  N   VAL A  78      71.121  83.988  48.728  1.00  0.00
ATOM   1137  CA  VAL A  78      70.752  83.865  47.321  1.00  0.00
ATOM   1139  CB  VAL A  78      69.461  83.042  47.126  1.00  0.00
ATOM   1141  CG1 VAL A  78      69.171  82.711  45.655  1.00  0.00
ATOM   1145  CG2 VAL A  78      69.517  81.708  47.872  1.00  0.00
ATOM   1149  C   VAL A  78      70.571  85.278  46.801  1.00  0.00
ATOM   1150  O   VAL A  78      70.117  86.178  47.527  1.00  0.00
ATOM   1151  N   TYR A  79      70.907  85.436  45.527  1.00  0.00
ATOM   1153  CA  TYR A  79      70.831  86.667  44.769  1.00  0.00
ATOM   1155  CB  TYR A  79      72.244  87.154  44.398  1.00  0.00
ATOM   1158  CG  TYR A  79      73.280  87.129  45.508  1.00  0.00
ATOM   1159  CD1 TYR A  79      73.020  87.747  46.747  1.00  0.00
ATOM   1161  CE1 TYR A  79      73.995  87.727  47.763  1.00  0.00
ATOM   1163  CZ  TYR A  79      75.229  87.079  47.546  1.00  0.00
ATOM   1164  OH  TYR A  79      76.150  87.046  48.544  1.00  0.00
ATOM   1166  CE2 TYR A  79      75.489  86.455  46.306  1.00  0.00
ATOM   1168  CD2 TYR A  79      74.513  86.482  45.293  1.00  0.00
ATOM   1170  C   TYR A  79      70.022  86.432  43.505  1.00  0.00
ATOM   1171  O   TYR A  79      70.247  85.433  42.817  1.00  0.00
ATOM   1172  N   LEU A  80      69.154  87.384  43.158  1.00  0.00
ATOM   1174  CA  LEU A  80      68.569  87.458  41.815  1.00  0.00
ATOM   1176  CB  LEU A  80      67.038  87.275  41.920  1.00  0.00
ATOM   1179  CG  LEU A  80      66.313  87.185  40.559  1.00  0.00
ATOM   1181  CD1 LEU A  80      66.603  85.855  39.860  1.00  0.00
ATOM   1185  CD2 LEU A  80      64.797  87.296  40.740  1.00  0.00
ATOM   1189  C   LEU A  80      68.954  88.785  41.180  1.00  0.00
ATOM   1190  O   LEU A  80      68.499  89.841  41.630  1.00  0.00
ATOM   1191  N   GLN A  81      69.814  88.741  40.163  1.00  0.00
ATOM   1193  CA  GLN A  81      70.060  89.916  39.340  1.00  0.00
ATOM   1195  CB  GLN A  81      71.508  89.975  38.843  1.00  0.00
ATOM   1198  CG  GLN A  81      71.822  91.414  38.401  1.00  0.00
ATOM   1201  CD  GLN A  81      73.298  91.632  38.117  1.00  0.00
ATOM   1202  OE1 GLN A  81      74.148  91.476  38.983  1.00  0.00
ATOM   1203  NE2 GLN A  81      73.648  92.054  36.926  1.00  0.00
ATOM   1206  C   GLN A  81      69.040  89.965  38.218  1.00  0.00
ATOM   1207  O   GLN A  81      68.771  88.955  37.571  1.00  0.00
ATOM   1208  N   MET A  82      68.485  91.146  37.995  1.00  0.00
ATOM   1210  CA  MET A  82      67.450  91.396  37.008  1.00  0.00
ATOM   1212  CB  MET A  82      66.115  91.674  37.700  1.00  0.00
ATOM   1215  CG  MET A  82      65.733  90.537  38.652  1.00  0.00
ATOM   1218  SD  MET A  82      64.011  90.542  39.191  1.00  0.00
ATOM   1219  CE  MET A  82      63.887  92.170  39.971  1.00  0.00
ATOM   1223  C   MET A  82      67.893  92.550  36.133  1.00  0.00
ATOM   1224  O   MET A  82      68.323  93.575  36.652  1.00  0.00
ATOM   1225  N   ASN A  83      67.877  92.346  34.821  1.00  0.00
ATOM   1227  CA  ASN A  83      68.482  93.248  33.854  1.00  0.00
ATOM   1229  CB  ASN A  83      69.829  92.669  33.372  1.00  0.00
ATOM   1232  CG  ASN A  83      70.741  92.184  34.487  1.00  0.00
ATOM   1233  OD1 ASN A  83      71.506  92.937  35.085  1.00  0.00
ATOM   1234  ND2 ASN A  83      70.680  90.912  34.807  1.00  0.00
ATOM   1237  C   ASN A  83      67.523  93.442  32.682  1.00  0.00
ATOM   1238  O   ASN A  83      66.706  92.562  32.408  1.00  0.00
ATOM   1239  N   SER A  84      67.627  94.577  31.983  1.00  0.00
ATOM   1241  CA  SER A  84      66.622  94.981  30.988  1.00  0.00
ATOM   1243  CB  SER A  84      66.826  94.253  29.654  1.00  0.00
ATOM   1246  OG  SER A  84      68.041  94.667  29.069  1.00  0.00
ATOM   1248  C   SER A  84      65.195  94.824  31.516  1.00  0.00
ATOM   1249  O   SER A  84      64.352  94.147  30.914  1.00  0.00
ATOM   1250  N   LEU A  85      64.967  95.386  32.708  1.00  0.00
ATOM   1252  CA  LEU A  85      63.648  95.367  33.334  1.00  0.00
ATOM   1254  CB  LEU A  85      63.750  95.968  34.747  1.00  0.00
ATOM   1257  CG  LEU A  85      64.338  94.951  35.748  1.00  0.00
ATOM   1259  CD1 LEU A  85      64.905  95.631  36.990  1.00  0.00
ATOM   1263  CD2 LEU A  85      63.266  93.965  36.224  1.00  0.00
ATOM   1267  C   LEU A  85      62.617  96.052  32.443  1.00  0.00
ATOM   1268  O   LEU A  85      62.864  97.139  31.926  1.00  0.00
ATOM   1269  N   LYS A  86      61.451  95.428  32.268  1.00  0.00
ATOM   1271  CA  LYS A  86      60.322  96.006  31.536  1.00  0.00
ATOM   1273  CB  LYS A  86      59.939  95.149  30.323  1.00  0.00
ATOM   1276  CG  LYS A  86      61.089  94.912  29.329  1.00  0.00
ATOM   1279  CD  LYS A  86      60.653  94.866  27.851  1.00  0.00
ATOM   1282  CE  LYS A  86      59.507  93.890  27.524  1.00  0.00
ATOM   1285  NZ  LYS A  86      58.164  94.517  27.606  1.00  0.00
ATOM   1289  C   LYS A  86      59.167  96.293  32.490  1.00  0.00
ATOM   1290  O   LYS A  86      59.168  95.738  33.584  1.00  0.00
ATOM   1291  N   PRO A  87      58.208  97.175  32.148  1.00  0.00
ATOM   1292  CD  PRO A  87      58.128  98.002  30.952  1.00  0.00
ATOM   1295  CG  PRO A  87      57.111  99.095  31.282  1.00  0.00
ATOM   1298  CB  PRO A  87      56.163  98.396  32.253  1.00  0.00
ATOM   1301  CA  PRO A  87      57.106  97.493  33.050  1.00  0.00
ATOM   1303  C   PRO A  87      56.398  96.258  33.616  1.00  0.00
ATOM   1304  O   PRO A  87      56.109  96.212  34.811  1.00  0.00
ATOM   1305  N   GLU A  88      56.198  95.221  32.792  1.00  0.00
ATOM   1307  CA  GLU A  88      55.555  93.967  33.210  1.00  0.00
ATOM   1309  CB  GLU A  88      55.105  93.122  32.002  1.00  0.00
ATOM   1312  CG  GLU A  88      56.221  92.515  31.137  1.00  0.00
ATOM   1315  CD  GLU A  88      56.556  93.383  29.920  1.00  0.00
ATOM   1316  OE1 GLU A  88      57.008  94.543  30.092  1.00  0.00
ATOM   1317  OE2 GLU A  88      56.449  92.915  28.762  1.00  0.00
ATOM   1318  C   GLU A  88      56.327  93.120  34.240  1.00  0.00
ATOM   1319  O   GLU A  88      55.752  92.198  34.814  1.00  0.00
ATOM   1320  N   ASP A  89      57.595  93.433  34.523  1.00  0.00
ATOM   1322  CA  ASP A  89      58.348  92.856  35.643  1.00  0.00
ATOM   1324  CB  ASP A  89      59.862  92.995  35.448  1.00  0.00
ATOM   1327  CG  ASP A  89      60.376  92.254  34.223  1.00  0.00
ATOM   1328  OD1 ASP A  89      60.211  91.012  34.120  1.00  0.00
ATOM   1329  OD2 ASP A  89      61.019  92.905  33.373  1.00  0.00
ATOM   1330  C   ASP A  89      57.961  93.427  37.015  1.00  0.00
ATOM   1331  O   ASP A  89      58.431  92.929  38.040  1.00  0.00
ATOM   1332  N   THR A  90      57.117  94.461  37.055  1.00  0.00
ATOM   1334  CA  THR A  90      56.581  95.017  38.300  1.00  0.00
ATOM   1336  CB  THR A  90      55.702  96.238  38.000  1.00  0.00
ATOM   1338  CG2 THR A  90      55.030  96.845  39.231  1.00  0.00
ATOM   1342  OG1 THR A  90      56.511  97.229  37.407  1.00  0.00
ATOM   1344  C   THR A  90      55.781  93.974  39.089  1.00  0.00
ATOM   1345  O   THR A  90      54.747  93.461  38.645  1.00  0.00
ATOM   1346  N   ALA A  91      56.275  93.673  40.291  1.00  0.00
ATOM   1348  CA  ALA A  91      55.757  92.585  41.120  1.00  0.00
ATOM   1350  CB  ALA A  91      56.172  91.249  40.483  1.00  0.00
ATOM   1354  C   ALA A  91      56.260  92.673  42.567  1.00  0.00
ATOM   1355  O   ALA A  91      57.185  93.428  42.868  1.00  0.00
ATOM   1356  N   VAL A  92      55.713  91.839  43.451  1.00  0.00
ATOM   1358  CA  VAL A  92      56.410  91.458  44.686  1.00  0.00
ATOM   1360  CB  VAL A  92      55.443  91.276  45.873  1.00  0.00
ATOM   1362  CG1 VAL A  92      56.213  91.067  47.183  1.00  0.00
ATOM   1366  CG2 VAL A  92      54.541  92.503  46.065  1.00  0.00
ATOM   1370  C   VAL A  92      57.181  90.175  44.423  1.00  0.00
ATOM   1371  O   VAL A  92      56.592  89.190  43.986  1.00  0.00
ATOM   1372  N   TYR A  93      58.479  90.189  44.695  1.00  0.00
ATOM   1374  CA  TYR A  93      59.407  89.075  44.549  1.00  0.00
ATOM   1376  CB  TYR A  93      60.689  89.616  43.907  1.00  0.00
ATOM   1379  CG  TYR A  93      60.643  89.729  42.402  1.00  0.00
ATOM   1380  CD1 TYR A  93      59.989  90.811  41.781  1.00  0.00
ATOM   1382  CE1 TYR A  93      60.017  90.935  40.379  1.00  0.00
ATOM   1384  CZ  TYR A  93      60.699  89.981  39.601  1.00  0.00
ATOM   1385  OH  TYR A  93      60.766  90.131  38.253  1.00  0.00
ATOM   1387  CE2 TYR A  93      61.339  88.888  40.224  1.00  0.00
ATOM   1389  CD2 TYR A  93      61.304  88.760  41.624  1.00  0.00
ATOM   1391  C   TYR A  93      59.728  88.460  45.908  1.00  0.00
ATOM   1392  O   TYR A  93      60.216  89.138  46.815  1.00  0.00
ATOM   1393  N   TYR A  94      59.445  87.168  45.991  1.00  0.00
ATOM   1395  CA  TYR A  94      59.630  86.290  47.130  1.00  0.00
ATOM   1397  CB  TYR A  94      58.337  85.513  47.348  1.00  0.00
ATOM   1400  CG  TYR A  94      57.237  86.321  47.992  1.00  0.00
ATOM   1401  CD1 TYR A  94      56.331  87.071  47.211  1.00  0.00
ATOM   1403  CE1 TYR A  94      55.364  87.873  47.849  1.00  0.00
ATOM   1405  CZ  TYR A  94      55.314  87.933  49.259  1.00  0.00
ATOM   1406  OH  TYR A  94      54.479  88.807  49.874  1.00  0.00
ATOM   1408  CE2 TYR A  94      56.179  87.129  50.027  1.00  0.00
ATOM   1410  CD2 TYR A  94      57.152  86.342  49.391  1.00  0.00
ATOM   1412  C   TYR A  94      60.773  85.316  46.859  1.00  0.00
ATOM   1413  O   TYR A  94      60.909  84.798  45.750  1.00  0.00
ATOM   1414  N   CYS A  95      61.541  85.008  47.892  1.00  0.00
ATOM   1416  CA  CYS A  95      62.450  83.875  47.886  1.00  0.00
ATOM   1418  CB  CYS A  95      63.741  84.275  48.609  1.00  0.00
ATOM   1421  SG  CYS A  95      65.222  83.356  48.120  1.00  0.00
ATOM   1422  C   CYS A  95      61.720  82.688  48.520  1.00  0.00
ATOM   1423  O   CYS A  95      60.793  82.857  49.321  1.00  0.00
ATOM   1424  N   ALA A  96      62.117  81.476  48.154  1.00  0.00
ATOM   1426  CA  ALA A  96      61.533  80.255  48.695  1.00  0.00
ATOM   1428  CB  ALA A  96      60.419  79.801  47.746  1.00  0.00
ATOM   1432  C   ALA A  96      62.605  79.165  48.813  1.00  0.00
ATOM   1433  O   ALA A  96      63.538  79.107  48.001  1.00  0.00
ATOM   1434  N   ALA A  97      62.427  78.268  49.784  1.00  0.00
ATOM   1436  CA  ALA A  97      63.435  77.269  50.123  1.00  0.00
ATOM   1438  CB  ALA A  97      64.068  77.669  51.464  1.00  0.00
ATOM   1442  C   ALA A  97      62.879  75.841  50.169  1.00  0.00
ATOM   1443  O   ALA A  97      62.250  75.411  51.142  1.00  0.00
ATOM   1444  N   SER A  98      63.133  75.095  49.098  1.00  0.00
ATOM   1446  CA  SER A  98      62.610  73.744  48.923  1.00  0.00
ATOM   1448  CB  SER A  98      62.860  73.296  47.475  1.00  0.00
ATOM   1451  OG  SER A  98      62.194  74.116  46.541  1.00  0.00
ATOM   1453  C   SER A  98      63.304  72.727  49.819  1.00  0.00
ATOM   1454  O   SER A  98      64.505  72.477  49.669  1.00  0.00
ATOM   1455  N   VAL A  99      62.560  72.078  50.711  1.00  0.00
ATOM   1457  CA  VAL A  99      63.159  71.264  51.793  1.00  0.00
ATOM   1459  CB  VAL A  99      62.161  71.095  52.959  1.00  0.00
ATOM   1461  CG1 VAL A  99      61.824  72.456  53.583  1.00  0.00
ATOM   1465  CG2 VAL A  99      60.884  70.353  52.537  1.00  0.00
ATOM   1469  C   VAL A  99      63.675  69.882  51.390  1.00  0.00
ATOM   1470  O   VAL A  99      64.350  69.219  52.173  1.00  0.00
ATOM   1471  N   TYR A 100      63.317  69.430  50.193  1.00  0.00
ATOM   1473  CA  TYR A 100      63.382  68.038  49.763  1.00  0.00
ATOM   1475  CB  TYR A 100      62.593  67.914  48.435  1.00  0.00
ATOM   1478  CG  TYR A 100      61.640  66.734  48.349  1.00  0.00
ATOM   1479  CD1 TYR A 100      61.785  65.764  47.338  1.00  0.00
ATOM   1481  CE1 TYR A 100      60.866  64.699  47.241  1.00  0.00
ATOM   1483  CZ  TYR A 100      59.788  64.610  48.143  1.00  0.00
ATOM   1484  OH  TYR A 100      58.898  63.591  48.031  1.00  0.00
ATOM   1486  CE2 TYR A 100      59.638  65.582  49.157  1.00  0.00
ATOM   1488  CD2 TYR A 100      60.562  66.642  49.253  1.00  0.00
ATOM   1490  C   TYR A 100      64.801  67.454  49.696  1.00  0.00
ATOM   1491  O   TYR A 100      65.469  67.520  48.661  1.00  0.00
ATOM   1492  N   TRP A 101      65.237  66.799  50.777  1.00  0.00
ATOM   1494  CA  TRP A 101      66.435  65.937  50.849  1.00  0.00
ATOM   1496  CB  TRP A 101      66.860  65.785  52.315  1.00  0.00
ATOM   1499  CG  TRP A 101      67.022  67.090  53.051  1.00  0.00
ATOM   1500  CD1 TRP A 101      67.490  68.250  52.525  1.00  0.00
ATOM   1502  NE1 TRP A 101      67.426  69.253  53.471  1.00  0.00
ATOM   1504  CE2 TRP A 101      66.949  68.786  54.671  1.00  0.00
ATOM   1505  CZ2 TRP A 101      66.787  69.381  55.928  1.00  0.00
ATOM   1507  CH2 TRP A 101      66.340  68.594  57.004  1.00  0.00
ATOM   1509  CZ3 TRP A 101      66.061  67.230  56.805  1.00  0.00
ATOM   1511  CE3 TRP A 101      66.229  66.641  55.535  1.00  0.00
ATOM   1513  CD2 TRP A 101      66.688  67.400  54.437  1.00  0.00
ATOM   1514  C   TRP A 101      66.307  64.627  50.054  1.00  0.00
ATOM   1515  O   TRP A 101      66.733  63.555  50.481  1.00  0.00
ATOM   1516  N   LEU A 102      65.663  64.762  48.894  1.00  0.00
ATOM   1518  CA  LEU A 102      65.209  63.730  47.978  1.00  0.00
ATOM   1520  CB  LEU A 102      63.909  63.143  48.579  1.00  0.00
ATOM   1523  CG  LEU A 102      63.267  61.933  47.871  1.00  0.00
ATOM   1525  CD1 LEU A 102      64.256  60.781  47.669  1.00  0.00
ATOM   1529  CD2 LEU A 102      62.107  61.412  48.721  1.00  0.00
ATOM   1533  C   LEU A 102      65.080  64.209  46.513  1.00  0.00
ATOM   1534  O   LEU A 102      64.640  63.472  45.639  1.00  0.00
ATOM   1535  N   TYR A 103      65.527  65.437  46.229  1.00  0.00
ATOM   1537  CA  TYR A 103      66.068  65.830  44.917  1.00  0.00
ATOM   1539  CB  TYR A 103      67.449  65.172  44.721  1.00  0.00
ATOM   1542  CG  TYR A 103      68.257  65.136  46.012  1.00  0.00
ATOM   1543  CD1 TYR A 103      68.620  66.337  46.661  1.00  0.00
ATOM   1545  CE1 TYR A 103      69.158  66.303  47.963  1.00  0.00
ATOM   1547  CZ  TYR A 103      69.323  65.064  48.621  1.00  0.00
ATOM   1548  OH  TYR A 103      69.737  65.023  49.915  1.00  0.00
ATOM   1550  CE2 TYR A 103      68.991  63.863  47.960  1.00  0.00
ATOM   1552  CD2 TYR A 103      68.465  63.902  46.658  1.00  0.00
ATOM   1554  C   TYR A 103      65.114  65.759  43.729  1.00  0.00
ATOM   1555  O   TYR A 103      65.525  65.517  42.597  1.00  0.00
ATOM   1556  N   TYR A 104      63.829  66.005  43.988  1.00  0.00
ATOM   1558  CA  TYR A 104      62.757  65.709  43.053  1.00  0.00
ATOM   1560  CB  TYR A 104      61.841  64.654  43.688  1.00  0.00
ATOM   1563  CG  TYR A 104      60.762  64.079  42.788  1.00  0.00
ATOM   1564  CD1 TYR A 104      59.441  63.990  43.264  1.00  0.00
ATOM   1566  CE1 TYR A 104      58.419  63.496  42.434  1.00  0.00
ATOM   1568  CZ  TYR A 104      58.719  63.071  41.123  1.00  0.00
ATOM   1569  OH  TYR A 104      57.722  62.626  40.313  1.00  0.00
ATOM   1571  CE2 TYR A 104      60.052  63.116  40.659  1.00  0.00
ATOM   1573  CD2 TYR A 104      61.072  63.609  41.494  1.00  0.00
ATOM   1575  C   TYR A 104      61.999  66.937  42.564  1.00  0.00
ATOM   1576  O   TYR A 104      61.867  67.937  43.268  1.00  0.00
ATOM   1577  N   GLN A 105      61.418  66.827  41.366  1.00  0.00
ATOM   1579  CA  GLN A 105      60.402  67.748  40.868  1.00  0.00
ATOM   1581  CB  GLN A 105      60.268  67.617  39.335  1.00  0.00
ATOM   1584  CG  GLN A 105      59.238  68.570  38.696  1.00  0.00
ATOM   1587  CD  GLN A 105      59.271  69.975  39.292  1.00  0.00
ATOM   1588  OE1 GLN A 105      58.754  70.231  40.369  1.00  0.00
ATOM   1589  NE2 GLN A 105      59.919  70.918  38.654  1.00  0.00
ATOM   1592  C   GLN A 105      59.079  67.554  41.630  1.00  0.00
ATOM   1593  O   GLN A 105      58.060  67.087  41.111  1.00  0.00
ATOM   1594  N   ARG A 106      59.121  67.895  42.914  1.00  0.00
ATOM   1596  CA  ARG A 106      57.992  68.106  43.814  1.00  0.00
ATOM   1598  CB  ARG A 106      57.542  66.769  44.446  1.00  0.00
ATOM   1601  CG  ARG A 106      56.049  66.718  44.827  1.00  0.00
ATOM   1604  CD  ARG A 106      55.072  67.038  43.672  1.00  0.00
ATOM   1607  NE  ARG A 106      55.576  66.559  42.369  1.00  0.00
ATOM   1609  CZ  ARG A 106      55.314  65.441  41.725  1.00  0.00
ATOM   1610  NH1 ARG A 106      54.346  64.637  42.053  1.00  0.00
ATOM   1613  NH2 ARG A 106      56.082  65.112  40.732  1.00  0.00
ATOM   1616  C   ARG A 106      58.425  69.163  44.807  1.00  0.00
ATOM   1617  O   ARG A 106      58.641  68.895  45.981  1.00  0.00
ATOM   1618  N   TYR A 107      58.630  70.342  44.233  1.00  0.00
ATOM   1620  CA  TYR A 107      59.386  71.486  44.736  1.00  0.00
ATOM   1622  CB  TYR A 107      59.239  72.614  43.698  1.00  0.00
ATOM   1625  CG  TYR A 107      57.802  73.061  43.496  1.00  0.00
ATOM   1626  CD1 TYR A 107      57.028  72.514  42.452  1.00  0.00
ATOM   1628  CE1 TYR A 107      55.676  72.877  42.313  1.00  0.00
ATOM   1630  CZ  TYR A 107      55.098  73.797  43.209  1.00  0.00
ATOM   1631  OH  TYR A 107      53.798  74.159  43.050  1.00  0.00
ATOM   1633  CE2 TYR A 107      55.875  74.361  44.245  1.00  0.00
ATOM   1635  CD2 TYR A 107      57.226  73.991  44.384  1.00  0.00
ATOM   1637  C   TYR A 107      59.074  72.003  46.142  1.00  0.00
ATOM   1638  O   TYR A 107      59.791  72.904  46.568  1.00  0.00
ATOM   1639  N   SER A 108      58.057  71.457  46.825  1.00  0.00
ATOM   1641  CA  SER A 108      57.843  71.487  48.283  1.00  0.00
ATOM   1643  CB  SER A 108      58.065  70.105  48.922  1.00  0.00
ATOM   1646  OG  SER A 108      59.275  69.496  48.523  1.00  0.00
ATOM   1648  C   SER A 108      58.661  72.568  48.985  1.00  0.00
ATOM   1649  O   SER A 108      59.781  72.353  49.457  1.00  0.00
ATOM   1650  N   HIS A 109      58.069  73.760  48.975  1.00  0.00
ATOM   1652  CA  HIS A 109      58.704  75.052  49.202  1.00  0.00
ATOM   1654  CB  HIS A 109      57.748  76.103  48.609  1.00  0.00
ATOM   1657  CG  HIS A 109      56.511  76.260  49.460  1.00  0.00
ATOM   1658  ND1 HIS A 109      55.425  75.382  49.472  1.00  0.00
ATOM   1659  CE1 HIS A 109      54.672  75.752  50.522  1.00  0.00
ATOM   1661  NE2 HIS A 109      55.231  76.793  51.164  1.00  0.00
ATOM   1663  CD2 HIS A 109      56.387  77.130  50.504  1.00  0.00
ATOM   1665  C   HIS A 109      59.020  75.473  50.657  1.00  0.00
ATOM   1666  O   HIS A 109      59.525  76.589  50.761  1.00  0.00
ATOM   1667  N   PRO A 110      58.668  74.749  51.752  1.00  0.00
ATOM   1668  CD  PRO A 110      58.581  73.301  51.930  1.00  0.00
ATOM   1671  CG  PRO A 110      58.167  73.004  53.373  1.00  0.00
ATOM   1674  CB  PRO A 110      58.308  74.346  54.065  1.00  0.00
ATOM   1677  CA  PRO A 110      57.981  75.292  52.915  1.00  0.00
ATOM   1679  C   PRO A 110      58.138  76.739  53.356  1.00  0.00
ATOM   1680  O   PRO A 110      57.132  77.375  53.684  1.00  0.00
ATOM   1681  N   TYR A 111      59.353  77.270  53.384  1.00  0.00
ATOM   1683  CA  TYR A 111      59.599  78.634  53.812  1.00  0.00
ATOM   1685  CB  TYR A 111      60.916  78.684  54.601  1.00  0.00
ATOM   1688  CG  TYR A 111      60.832  78.032  55.963  1.00  0.00
ATOM   1689  CD1 TYR A 111      61.129  76.662  56.112  1.00  0.00
ATOM   1691  CE1 TYR A 111      61.063  76.067  57.386  1.00  0.00
ATOM   1693  CZ  TYR A 111      60.700  76.842  58.509  1.00  0.00
ATOM   1694  OH  TYR A 111      60.696  76.272  59.739  1.00  0.00
ATOM   1696  CE2 TYR A 111      60.386  78.210  58.355  1.00  0.00
ATOM   1698  CD2 TYR A 111      60.453  78.802  57.080  1.00  0.00
ATOM   1700  C   TYR A 111      59.670  79.606  52.639  1.00  0.00
ATOM   1701  O   TYR A 111      60.603  79.577  51.833  1.00  0.00
ATOM   1702  N   TRP A 112      58.686  80.510  52.601  1.00  0.00
ATOM   1704  CA  TRP A 112      58.792  81.797  51.911  1.00  0.00
ATOM   1706  CB  TRP A 112      57.397  82.431  51.768  1.00  0.00
ATOM   1709  CG  TRP A 112      56.253  81.604  51.259  1.00  0.00
ATOM   1710  CD1 TRP A 112      55.000  81.657  51.761  1.00  0.00
ATOM   1712  NE1 TRP A 112      54.162  80.850  51.021  1.00  0.00
ATOM   1714  CE2 TRP A 112      54.827  80.261  49.969  1.00  0.00
ATOM   1715  CZ2 TRP A 112      54.410  79.426  48.923  1.00  0.00
ATOM   1717  CH2 TRP A 112      55.356  79.001  47.975  1.00  0.00
ATOM   1719  CZ3 TRP A 112      56.702  79.387  48.105  1.00  0.00
ATOM   1721  CE3 TRP A 112      57.113  80.201  49.178  1.00  0.00
ATOM   1723  CD2 TRP A 112      56.183  80.690  50.120  1.00  0.00
ATOM   1724  C   TRP A 112      59.672  82.786  52.679  1.00  0.00
ATOM   1725  O   TRP A 112      59.936  82.601  53.867  1.00  0.00
ATOM   1726  N   GLY A 113      60.002  83.901  52.025  1.00  0.00
ATOM   1728  CA  GLY A 113      60.241  85.171  52.708  1.00  0.00
ATOM   1731  C   GLY A 113      59.004  86.066  52.765  1.00  0.00
ATOM   1732  O   GLY A 113      57.875  85.639  52.508  1.00  0.00
ATOM   1733  N   GLN A 114      59.201  87.311  53.194  1.00  0.00
ATOM   1735  CA  GLN A 114      58.152  88.335  53.252  1.00  0.00
ATOM   1737  CB  GLN A 114      58.529  89.387  54.309  1.00  0.00
ATOM   1740  CG  GLN A 114      59.887  90.072  54.065  1.00  0.00
ATOM   1743  CD  GLN A 114      59.963  91.401  54.800  1.00  0.00
ATOM   1744  OE1 GLN A 114      60.231  91.473  55.988  1.00  0.00
ATOM   1745  NE2 GLN A 114      59.700  92.502  54.131  1.00  0.00
ATOM   1748  C   GLN A 114      57.883  89.026  51.912  1.00  0.00
ATOM   1749  O   GLN A 114      56.835  89.656  51.750  1.00  0.00
ATOM   1750  N   GLY A 115      58.816  88.897  50.973  1.00  0.00
ATOM   1752  CA  GLY A 115      58.840  89.583  49.693  1.00  0.00
ATOM   1755  C   GLY A 115      59.470  90.984  49.803  1.00  0.00
ATOM   1756  O   GLY A 115      59.280  91.692  50.798  1.00  0.00
ATOM   1757  N   THR A 116      60.131  91.444  48.735  1.00  0.00
ATOM   1759  CA  THR A 116      60.196  92.883  48.417  1.00  0.00
ATOM   1761  CB  THR A 116      61.635  93.402  48.527  1.00  0.00
ATOM   1763  CG2 THR A 116      62.584  92.811  47.485  1.00  0.00
ATOM   1767  OG1 THR A 116      61.672  94.805  48.417  1.00  0.00
ATOM   1769  C   THR A 116      59.532  93.306  47.108  1.00  0.00
ATOM   1770  O   THR A 116      59.428  92.538  46.155  1.00  0.00
ATOM   1771  N   GLN A 117      59.040  94.546  47.087  1.00  0.00
ATOM   1773  CA  GLN A 117      58.405  95.177  45.932  1.00  0.00
ATOM   1775  CB  GLN A 117      57.648  96.436  46.401  1.00  0.00
ATOM   1778  CG  GLN A 117      56.534  96.151  47.424  1.00  0.00
ATOM   1781  CD  GLN A 117      55.881  97.429  47.945  1.00  0.00
ATOM   1782  OE1 GLN A 117      55.351  98.241  47.207  1.00  0.00
ATOM   1783  NE2 GLN A 117      55.871  97.667  49.239  1.00  0.00
ATOM   1786  C   GLN A 117      59.475  95.584  44.906  1.00  0.00
ATOM   1787  O   GLN A 117      60.577  96.003  45.255  1.00  0.00
ATOM   1788  N   VAL A 118      59.109  95.534  43.631  1.00  0.00
ATOM   1790  CA  VAL A 118      59.917  95.973  42.492  1.00  0.00
ATOM   1792  CB  VAL A 118      60.561  94.762  41.779  1.00  0.00
ATOM   1794  CG1 VAL A 118      61.351  95.191  40.533  1.00  0.00
ATOM   1798  CG2 VAL A 118      61.507  93.993  42.710  1.00  0.00
ATOM   1802  C   VAL A 118      58.986  96.688  41.520  1.00  0.00
ATOM   1803  O   VAL A 118      57.998  96.083  41.094  1.00  0.00
ATOM   1804  N   THR A 119      59.273  97.963  41.204  1.00  0.00
ATOM   1806  CA  THR A 119      58.282  98.811  40.525  1.00  0.00
ATOM   1808  CB  THR A 119      57.514  99.727  41.501  1.00  0.00
ATOM   1810  CG2 THR A 119      56.583  98.946  42.430  1.00  0.00
ATOM   1814  OG1 THR A 119      58.349 100.468  42.352  1.00  0.00
ATOM   1816  C   THR A 119      58.912  99.594  39.368  1.00  0.00
ATOM   1817  O   THR A 119      59.527 100.652  39.520  1.00  0.00
ATOM   1818  N   VAL A 120      58.769  99.033  38.172  1.00  0.00
ATOM   1820  CA  VAL A 120      59.464  99.466  36.959  1.00  0.00
ATOM   1822  CB  VAL A 120      59.793  98.257  36.054  1.00  0.00
ATOM   1824  CG1 VAL A 120      60.647  98.685  34.850  1.00  0.00
ATOM   1828  CG2 VAL A 120      60.569  97.167  36.810  1.00  0.00
ATOM   1832  C   VAL A 120      58.638 100.516  36.221  1.00  0.00
ATOM   1833  O   VAL A 120      57.792 100.212  35.383  1.00  0.00
ATOM   1834  N   SER A 121      58.891 101.778  36.550  1.00  0.00
ATOM   1836  CA  SER A 121      58.231 102.923  35.928  1.00  0.00
ATOM   1838  CB  SER A 121      58.157 104.055  36.951  1.00  0.00
ATOM   1841  OG  SER A 121      57.161 104.974  36.552  1.00  0.00
ATOM   1843  C   SER A 121      58.922 103.376  34.632  1.00  0.00
ATOM   1844  O   SER A 121      59.990 102.890  34.245  1.00  0.00
ATOM   1845  N   SER A 122      58.302 104.325  33.934  1.00  0.00
ATOM   1847  CA  SER A 122      58.761 104.851  32.646  1.00  0.00
ATOM   1849  CB  SER A 122      58.275 103.932  31.524  1.00  0.00
ATOM   1852  OG  SER A 122      58.767 104.383  30.278  1.00  0.00
ATOM   1854  C   SER A 122      58.245 106.269  32.400  1.00  0.00
ATOM   1855  O   SER A 122      57.531 106.892  33.186  1.00  0.00
END
