# Supplementary material for: Nanobody-based CTLA4 inhibitors for immune checkpoint blockade therapy of canine cancer patients
Source: Sci Rep. 2021 Oct 21;11:20763. doi: 10.1038/s41598-021-00325-3 (PMC8531395; doi:10.1038/s41598-021-00325-3)
Supplement: Supplementary file 1 — Supplementary Information 1. [file 41598_2021_325_MOESM1_ESM.zip › Supplemental Information/ITasser_cNb13_10.pdb]

ATOM      1  N   MET B   1      65.287  71.149  61.268  1.00  0.00
ATOM      2  CA  MET B   1      64.960  71.238  59.837  1.00  0.00
ATOM      4  CB  MET B   1      65.513  72.558  59.273  1.00  0.00
ATOM      7  CG  MET B   1      66.973  72.861  59.637  1.00  0.00
ATOM     10  SD  MET B   1      67.710  74.258  58.738  1.00  0.00
ATOM     11  CE  MET B   1      66.594  75.609  59.207  1.00  0.00
ATOM     15  C   MET B   1      65.484  70.050  59.033  1.00  0.00
ATOM     16  O   MET B   1      64.972  69.756  57.953  1.00  0.00
ATOM     17  N   HIS B   2      66.467  69.327  59.577  1.00  0.00
ATOM     19  CA  HIS B   2      66.828  68.004  59.074  1.00  0.00
ATOM     21  CB  HIS B   2      68.274  67.640  59.441  1.00  0.00
ATOM     24  CG  HIS B   2      68.746  66.399  58.717  1.00  0.00
ATOM     25  ND1 HIS B   2      68.318  66.008  57.445  1.00  0.00
ATOM     26  CE1 HIS B   2      68.901  64.828  57.197  1.00  0.00
ATOM     28  NE2 HIS B   2      69.670  64.466  58.237  1.00  0.00
ATOM     30  CD2 HIS B   2      69.581  65.440  59.210  1.00  0.00
ATOM     32  C   HIS B   2      65.836  66.945  59.562  1.00  0.00
ATOM     33  O   HIS B   2      65.237  67.066  60.632  1.00  0.00
ATOM     34  N   VAL B   3      65.711  65.870  58.784  1.00  0.00
ATOM     36  CA  VAL B   3      64.950  64.661  59.105  1.00  0.00
ATOM     38  CB  VAL B   3      63.610  64.620  58.343  1.00  0.00
ATOM     40  CG1 VAL B   3      62.893  63.261  58.332  1.00  0.00
ATOM     44  CG2 VAL B   3      62.623  65.626  58.934  1.00  0.00
ATOM     48  C   VAL B   3      65.777  63.465  58.745  1.00  0.00
ATOM     49  O   VAL B   3      66.149  63.376  57.581  1.00  0.00
ATOM     50  N   ALA B   4      66.026  62.586  59.721  1.00  0.00
ATOM     52  CA  ALA B   4      66.980  61.477  59.639  1.00  0.00
ATOM     54  CB  ALA B   4      68.126  61.742  60.623  1.00  0.00
ATOM     58  C   ALA B   4      66.302  60.130  59.893  1.00  0.00
ATOM     59  O   ALA B   4      65.448  60.014  60.765  1.00  0.00
ATOM     60  N   GLN B   5      66.665  59.112  59.115  1.00  0.00
ATOM     62  CA  GLN B   5      65.966  57.826  59.091  1.00  0.00
ATOM     64  CB  GLN B   5      64.813  57.892  58.061  1.00  0.00
ATOM     67  CG  GLN B   5      65.234  58.303  56.634  1.00  0.00
ATOM     70  CD  GLN B   5      64.065  58.402  55.649  1.00  0.00
ATOM     71  OE1 GLN B   5      63.820  59.424  55.023  1.00  0.00
ATOM     72  NE2 GLN B   5      63.335  57.340  55.430  1.00  0.00
ATOM     75  C   GLN B   5      66.960  56.684  58.831  1.00  0.00
ATOM     76  O   GLN B   5      68.001  56.922  58.212  1.00  0.00
ATOM     77  N   PRO B   6      66.706  55.458  59.331  1.00  0.00
ATOM     78  CD  PRO B   6      65.651  55.109  60.271  1.00  0.00
ATOM     81  CG  PRO B   6      66.023  53.742  60.840  1.00  0.00
ATOM     84  CB  PRO B   6      66.828  53.110  59.711  1.00  0.00
ATOM     87  CA  PRO B   6      67.566  54.305  59.093  1.00  0.00
ATOM     89  C   PRO B   6      67.867  54.041  57.616  1.00  0.00
ATOM     90  O   PRO B   6      66.949  54.022  56.807  1.00  0.00
ATOM     91  N   ALA B   7      69.126  53.763  57.263  1.00  0.00
ATOM     93  CA  ALA B   7      69.524  53.581  55.862  1.00  0.00
ATOM     95  CB  ALA B   7      71.050  53.440  55.810  1.00  0.00
ATOM     99  C   ALA B   7      68.831  52.400  55.147  1.00  0.00
ATOM    100  O   ALA B   7      68.567  52.444  53.947  1.00  0.00
ATOM    101  N   VAL B   8      68.535  51.340  55.893  1.00  0.00
ATOM    103  CA  VAL B   8      68.173  50.014  55.373  1.00  0.00
ATOM    105  CB  VAL B   8      69.160  48.953  55.926  1.00  0.00
ATOM    107  CG1 VAL B   8      70.582  49.189  55.397  1.00  0.00
ATOM    111  CG2 VAL B   8      69.225  48.916  57.463  1.00  0.00
ATOM    115  C   VAL B   8      66.696  49.722  55.625  1.00  0.00
ATOM    116  O   VAL B   8      65.897  50.647  55.566  1.00  0.00
ATOM    117  N   VAL B   9      66.365  48.456  55.887  1.00  0.00
ATOM    119  CA  VAL B   9      65.347  47.884  56.799  1.00  0.00
ATOM    121  CB  VAL B   9      64.208  48.833  57.240  1.00  0.00
ATOM    123  CG1 VAL B   9      63.023  48.068  57.851  1.00  0.00
ATOM    127  CG2 VAL B   9      64.707  49.781  58.347  1.00  0.00
ATOM    131  C   VAL B   9      64.844  46.596  56.149  1.00  0.00
ATOM    132  O   VAL B   9      64.261  46.599  55.065  1.00  0.00
ATOM    133  N   LEU B  10      65.129  45.462  56.787  1.00  0.00
ATOM    135  CA  LEU B  10      64.614  44.183  56.318  1.00  0.00
ATOM    137  CB  LEU B  10      65.498  43.030  56.833  1.00  0.00
ATOM    140  CG  LEU B  10      66.966  43.090  56.366  1.00  0.00
ATOM    142  CD1 LEU B  10      67.736  41.881  56.899  1.00  0.00
ATOM    146  CD2 LEU B  10      67.112  43.125  54.843  1.00  0.00
ATOM    150  C   LEU B  10      63.171  44.031  56.785  1.00  0.00
ATOM    151  O   LEU B  10      62.885  44.101  57.981  1.00  0.00
ATOM    152  N   ALA B  11      62.258  43.842  55.840  1.00  0.00
ATOM    154  CA  ALA B  11      60.906  43.435  56.157  1.00  0.00
ATOM    156  CB  ALA B  11      59.999  43.551  54.933  1.00  0.00
ATOM    160  C   ALA B  11      60.909  42.020  56.744  1.00  0.00
ATOM    161  O   ALA B  11      61.679  41.132  56.364  1.00  0.00
ATOM    162  N   SER B  12      59.982  41.819  57.665  1.00  0.00
ATOM    164  CA  SER B  12      59.576  40.502  58.120  1.00  0.00
ATOM    166  CB  SER B  12      58.572  40.646  59.269  1.00  0.00
ATOM    169  OG  SER B  12      57.473  41.446  58.872  1.00  0.00
ATOM    171  C   SER B  12      58.966  39.674  56.994  1.00  0.00
ATOM    172  O   SER B  12      58.400  40.196  56.039  1.00  0.00
ATOM    173  N   SER B  13      58.945  38.362  57.196  1.00  0.00
ATOM    175  CA  SER B  13      58.170  37.376  56.432  1.00  0.00
ATOM    177  CB  SER B  13      58.633  35.984  56.870  1.00  0.00
ATOM    180  OG  SER B  13      58.746  35.923  58.282  1.00  0.00
ATOM    182  C   SER B  13      56.645  37.474  56.589  1.00  0.00
ATOM    183  O   SER B  13      55.913  36.620  56.087  1.00  0.00
ATOM    184  N   ARG B  14      56.128  38.506  57.270  1.00  0.00
ATOM    186  CA  ARG B  14      54.708  38.900  57.212  1.00  0.00
ATOM    188  CB  ARG B  14      53.975  38.567  58.529  1.00  0.00
ATOM    191  CG  ARG B  14      53.819  37.041  58.758  1.00  0.00
ATOM    194  CD  ARG B  14      52.898  36.363  57.721  1.00  0.00
ATOM    197  NE  ARG B  14      52.767  34.897  57.892  1.00  0.00
ATOM    199  CZ  ARG B  14      53.411  33.971  57.194  1.00  0.00
ATOM    200  NH1 ARG B  14      54.477  34.231  56.506  1.00  0.00
ATOM    203  NH2 ARG B  14      52.986  32.742  57.145  1.00  0.00
ATOM    206  C   ARG B  14      54.511  40.294  56.609  1.00  0.00
ATOM    207  O   ARG B  14      53.478  40.927  56.798  1.00  0.00
ATOM    208  N   GLY B  15      55.506  40.719  55.829  1.00  0.00
ATOM    210  CA  GLY B  15      55.515  41.934  55.028  1.00  0.00
ATOM    213  C   GLY B  15      55.299  43.192  55.863  1.00  0.00
ATOM    214  O   GLY B  15      54.539  44.085  55.481  1.00  0.00
ATOM    215  N   VAL B  16      55.963  43.239  57.019  1.00  0.00
ATOM    217  CA  VAL B  16      55.967  44.388  57.928  1.00  0.00
ATOM    219  CB  VAL B  16      55.339  44.079  59.307  1.00  0.00
ATOM    221  CG1 VAL B  16      55.266  45.347  60.171  1.00  0.00
ATOM    225  CG2 VAL B  16      53.930  43.495  59.181  1.00  0.00
ATOM    229  C   VAL B  16      57.382  44.896  58.117  1.00  0.00
ATOM    230  O   VAL B  16      58.278  44.115  58.444  1.00  0.00
ATOM    231  N   ALA B  17      57.545  46.207  57.975  1.00  0.00
ATOM    233  CA  ALA B  17      58.761  46.958  58.237  1.00  0.00
ATOM    235  CB  ALA B  17      59.346  47.428  56.903  1.00  0.00
ATOM    239  C   ALA B  17      58.454  48.131  59.155  1.00  0.00
ATOM    240  O   ALA B  17      57.392  48.750  59.063  1.00  0.00
ATOM    241  N   SER B  18      59.418  48.428  60.017  1.00  0.00
ATOM    243  CA  SER B  18      59.275  49.424  61.066  1.00  0.00
ATOM    245  CB  SER B  18      59.054  48.751  62.424  1.00  0.00
ATOM    248  OG  SER B  18      57.895  47.936  62.397  1.00  0.00
ATOM    250  C   SER B  18      60.532  50.268  61.084  1.00  0.00
ATOM    251  O   SER B  18      61.649  49.742  61.056  1.00  0.00
ATOM    252  N   PHE B  19      60.346  51.581  61.108  1.00  0.00
ATOM    254  CA  PHE B  19      61.467  52.508  61.195  1.00  0.00
ATOM    256  CB  PHE B  19      62.086  52.760  59.806  1.00  0.00
ATOM    259  CG  PHE B  19      61.319  53.608  58.809  1.00  0.00
ATOM    260  CD1 PHE B  19      60.316  53.024  58.009  1.00  0.00
ATOM    262  CE1 PHE B  19      59.736  53.754  56.956  1.00  0.00
ATOM    264  CZ  PHE B  19      60.167  55.066  56.693  1.00  0.00
ATOM    266  CE2 PHE B  19      61.150  55.660  57.501  1.00  0.00
ATOM    268  CD2 PHE B  19      61.720  54.938  58.564  1.00  0.00
ATOM    270  C   PHE B  19      61.086  53.778  61.945  1.00  0.00
ATOM    271  O   PHE B  19      59.947  53.937  62.390  1.00  0.00
ATOM    272  N   VAL B  20      62.067  54.653  62.133  1.00  0.00
ATOM    274  CA  VAL B  20      61.913  55.896  62.878  1.00  0.00
ATOM    276  CB  VAL B  20      62.701  55.852  64.200  1.00  0.00
ATOM    278  CG1 VAL B  20      62.668  57.205  64.909  1.00  0.00
ATOM    282  CG2 VAL B  20      62.115  54.806  65.158  1.00  0.00
ATOM    286  C   VAL B  20      62.378  57.048  61.992  1.00  0.00
ATOM    287  O   VAL B  20      63.506  57.038  61.497  1.00  0.00
ATOM    288  N   CYS B  21      61.505  58.036  61.802  1.00  0.00
ATOM    290  CA  CYS B  21      61.906  59.343  61.285  1.00  0.00
ATOM    292  CB  CYS B  21      60.817  59.906  60.351  1.00  0.00
ATOM    295  SG  CYS B  21      60.540  59.031  58.783  1.00  0.00
ATOM    296  C   CYS B  21      62.124  60.315  62.454  1.00  0.00
ATOM    297  O   CYS B  21      61.177  60.806  63.071  1.00  0.00
ATOM    298  N   GLU B  22      63.384  60.619  62.732  1.00  0.00
ATOM    300  CA  GLU B  22      63.782  61.725  63.596  1.00  0.00
ATOM    302  CB  GLU B  22      65.268  61.583  63.969  1.00  0.00
ATOM    305  CG  GLU B  22      65.649  60.264  64.662  1.00  0.00
ATOM    308  CD  GLU B  22      65.001  60.062  66.038  1.00  0.00
ATOM    309  OE1 GLU B  22      64.564  61.035  66.694  1.00  0.00
ATOM    310  OE2 GLU B  22      64.980  58.910  66.529  1.00  0.00
ATOM    311  C   GLU B  22      63.593  63.055  62.878  1.00  0.00
ATOM    312  O   GLU B  22      63.764  63.152  61.661  1.00  0.00
ATOM    313  N   TYR B  23      63.336  64.092  63.662  1.00  0.00
ATOM    315  CA  TYR B  23      63.278  65.482  63.241  1.00  0.00
ATOM    317  CB  TYR B  23      61.829  65.979  63.381  1.00  0.00
ATOM    320  CG  TYR B  23      61.500  67.348  62.804  1.00  0.00
ATOM    321  CD1 TYR B  23      62.108  67.802  61.616  1.00  0.00
ATOM    323  CE1 TYR B  23      61.737  69.029  61.046  1.00  0.00
ATOM    325  CZ  TYR B  23      60.746  69.816  61.657  1.00  0.00
ATOM    326  OH  TYR B  23      60.378  70.979  61.070  1.00  0.00
ATOM    328  CE2 TYR B  23      60.134  69.375  62.850  1.00  0.00
ATOM    330  CD2 TYR B  23      60.513  68.145  63.421  1.00  0.00
ATOM    332  C   TYR B  23      64.273  66.298  64.072  1.00  0.00
ATOM    333  O   TYR B  23      64.680  65.878  65.156  1.00  0.00
ATOM    334  N   GLY B  24      64.671  67.463  63.575  1.00  0.00
ATOM    336  CA  GLY B  24      65.318  68.477  64.395  1.00  0.00
ATOM    339  C   GLY B  24      64.296  69.441  64.989  1.00  0.00
ATOM    340  O   GLY B  24      63.202  69.034  65.379  1.00  0.00
ATOM    341  N   SER B  25      64.706  70.714  65.088  1.00  0.00
ATOM    343  CA  SER B  25      63.889  71.879  65.477  1.00  0.00
ATOM    345  CB  SER B  25      63.309  72.528  64.209  1.00  0.00
ATOM    348  OG  SER B  25      62.369  71.666  63.611  1.00  0.00
ATOM    350  C   SER B  25      62.796  71.606  66.523  1.00  0.00
ATOM    351  O   SER B  25      61.627  71.951  66.332  1.00  0.00
ATOM    352  N   SER B  26      63.158  70.894  67.591  1.00  0.00
ATOM    354  CA  SER B  26      62.182  70.272  68.484  1.00  0.00
ATOM    356  CB  SER B  26      62.882  69.256  69.391  1.00  0.00
ATOM    359  OG  SER B  26      61.945  68.338  69.921  1.00  0.00
ATOM    361  C   SER B  26      61.417  71.303  69.307  1.00  0.00
ATOM    362  O   SER B  26      62.011  72.084  70.049  1.00  0.00
ATOM    363  N   GLY B  27      60.091  71.284  69.195  1.00  0.00
ATOM    365  CA  GLY B  27      59.187  72.108  69.986  1.00  0.00
ATOM    368  C   GLY B  27      58.175  71.220  70.689  1.00  0.00
ATOM    369  O   GLY B  27      57.529  70.397  70.047  1.00  0.00
ATOM    370  N   ASN B  28      58.011  71.377  72.002  1.00  0.00
ATOM    372  CA  ASN B  28      57.147  70.501  72.802  1.00  0.00
ATOM    374  CB  ASN B  28      57.637  70.533  74.257  1.00  0.00
ATOM    377  CG  ASN B  28      57.353  71.868  74.905  1.00  0.00
ATOM    378  OD1 ASN B  28      58.113  72.812  74.776  1.00  0.00
ATOM    379  ND2 ASN B  28      56.222  72.001  75.549  1.00  0.00
ATOM    382  C   ASN B  28      55.633  70.777  72.671  1.00  0.00
ATOM    383  O   ASN B  28      54.840  70.360  73.511  1.00  0.00
ATOM    384  N   ALA B  29      55.254  71.508  71.629  1.00  0.00
ATOM    386  CA  ALA B  29      53.898  71.750  71.168  1.00  0.00
ATOM    388  CB  ALA B  29      53.296  72.943  71.923  1.00  0.00
ATOM    392  C   ALA B  29      54.023  71.989  69.664  1.00  0.00
ATOM    393  O   ALA B  29      54.432  73.062  69.222  1.00  0.00
ATOM    394  N   ALA B  30      53.826  70.912  68.914  1.00  0.00
ATOM    396  CA  ALA B  30      54.193  70.778  67.518  1.00  0.00
ATOM    398  CB  ALA B  30      55.627  70.237  67.450  1.00  0.00
ATOM    402  C   ALA B  30      53.216  69.817  66.856  1.00  0.00
ATOM    403  O   ALA B  30      52.960  68.751  67.410  1.00  0.00
ATOM    404  N   GLU B  31      52.707  70.174  65.679  1.00  0.00
ATOM    406  CA  GLU B  31      51.653  69.408  65.008  1.00  0.00
ATOM    408  CB  GLU B  31      50.327  70.172  65.177  1.00  0.00
ATOM    411  CG  GLU B  31      49.068  69.297  65.063  1.00  0.00
ATOM    414  CD  GLU B  31      48.004  69.730  66.083  1.00  0.00
ATOM    415  OE1 GLU B  31      48.013  69.170  67.208  1.00  0.00
ATOM    416  OE2 GLU B  31      47.209  70.638  65.752  1.00  0.00
ATOM    417  C   GLU B  31      51.996  69.077  63.562  1.00  0.00
ATOM    418  O   GLU B  31      52.385  69.997  62.851  1.00  0.00
ATOM    419  N   VAL B  32      52.034  67.805  63.136  1.00  0.00
ATOM    421  CA  VAL B  32      53.115  67.417  62.184  1.00  0.00
ATOM    423  CB  VAL B  32      54.290  66.783  62.961  1.00  0.00
ATOM    425  CG1 VAL B  32      55.367  66.199  62.040  1.00  0.00
ATOM    429  CG2 VAL B  32      55.013  67.784  63.877  1.00  0.00
ATOM    433  C   VAL B  32      52.613  66.521  61.053  1.00  0.00
ATOM    434  O   VAL B  32      52.064  65.431  61.309  1.00  0.00
ATOM    435  N   ARG B  33      52.827  66.954  59.777  1.00  0.00
ATOM    437  CA  ARG B  33      52.498  65.969  58.733  1.00  0.00
ATOM    439  CB  ARG B  33      52.167  66.620  57.364  1.00  0.00
ATOM    442  CG  ARG B  33      51.459  65.651  56.400  1.00  0.00
ATOM    445  CD  ARG B  33      50.955  66.274  55.092  1.00  0.00
ATOM    448  NE  ARG B  33      51.392  65.520  53.888  1.00  0.00
ATOM    450  CZ  ARG B  33      51.683  66.040  52.706  1.00  0.00
ATOM    451  NH1 ARG B  33      51.832  67.320  52.529  1.00  0.00
ATOM    454  NH2 ARG B  33      51.876  65.274  51.667  1.00  0.00
ATOM    457  C   ARG B  33      53.632  64.956  58.681  1.00  0.00
ATOM    458  O   ARG B  33      54.725  65.224  59.193  1.00  0.00
ATOM    459  N   VAL B  34      53.392  63.795  58.083  1.00  0.00
ATOM    461  CA  VAL B  34      54.401  62.756  57.995  1.00  0.00
ATOM    463  CB  VAL B  34      54.550  61.953  59.311  1.00  0.00
ATOM    465  CG1 VAL B  34      53.234  61.450  59.916  1.00  0.00
ATOM    469  CG2 VAL B  34      55.559  60.809  59.134  1.00  0.00
ATOM    473  C   VAL B  34      54.211  61.902  56.756  1.00  0.00
ATOM    474  O   VAL B  34      53.399  60.959  56.740  1.00  0.00
ATOM    475  N   THR B  35      54.972  62.243  55.693  1.00  0.00
ATOM    477  CA  THR B  35      54.837  61.377  54.525  1.00  0.00
ATOM    479  CB  THR B  35      55.107  62.141  53.232  1.00  0.00
ATOM    481  CG2 THR B  35      55.034  61.340  51.950  1.00  0.00
ATOM    485  OG1 THR B  35      54.159  63.180  53.097  1.00  0.00
ATOM    487  C   THR B  35      55.662  60.125  54.674  1.00  0.00
ATOM    488  O   THR B  35      56.683  60.193  55.369  1.00  0.00
ATOM    489  N   VAL B  36      55.235  59.042  53.994  1.00  0.00
ATOM    491  CA  VAL B  36      56.173  58.007  53.575  1.00  0.00
ATOM    493  CB  VAL B  36      55.943  56.683  54.341  1.00  0.00
ATOM    495  CG1 VAL B  36      57.177  55.806  54.204  1.00  0.00
ATOM    499  CG2 VAL B  36      55.720  56.904  55.845  1.00  0.00
ATOM    503  C   VAL B  36      56.217  57.943  52.040  1.00  0.00
ATOM    504  O   VAL B  36      55.234  58.247  51.371  1.00  0.00
ATOM    505  N   LEU B  37      57.381  57.724  51.418  1.00  0.00
ATOM    507  CA  LEU B  37      57.540  58.131  50.012  1.00  0.00
ATOM    509  CB  LEU B  37      57.994  59.607  49.932  1.00  0.00
ATOM    512  CG  LEU B  37      57.039  60.527  49.152  1.00  0.00
ATOM    514  CD1 LEU B  37      57.417  61.994  49.371  1.00  0.00
ATOM    518  CD2 LEU B  37      57.115  60.260  47.655  1.00  0.00
ATOM    522  C   LEU B  37      58.385  57.195  49.161  1.00  0.00
ATOM    523  O   LEU B  37      59.612  57.237  49.139  1.00  0.00
ATOM    524  N   ARG B  38      57.673  56.342  48.437  1.00  0.00
ATOM    526  CA  ARG B  38      58.203  55.284  47.590  1.00  0.00
ATOM    528  CB  ARG B  38      57.005  54.358  47.296  1.00  0.00
ATOM    531  CG  ARG B  38      57.338  52.979  46.721  1.00  0.00
ATOM    534  CD  ARG B  38      57.806  52.984  45.258  1.00  0.00
ATOM    537  NE  ARG B  38      57.688  51.643  44.647  1.00  0.00
ATOM    539  CZ  ARG B  38      58.331  50.546  45.009  1.00  0.00
ATOM    540  NH1 ARG B  38      59.237  50.575  45.933  1.00  0.00
ATOM    543  NH2 ARG B  38      58.078  49.402  44.451  1.00  0.00
ATOM    546  C   ARG B  38      58.845  55.859  46.322  1.00  0.00
ATOM    547  O   ARG B  38      58.179  56.100  45.315  1.00  0.00
ATOM    548  N   GLN B  39      60.151  56.077  46.382  1.00  0.00
ATOM    550  CA  GLN B  39      61.012  56.341  45.238  1.00  0.00
ATOM    552  CB  GLN B  39      62.260  57.110  45.695  1.00  0.00
ATOM    555  CG  GLN B  39      63.182  57.471  44.521  1.00  0.00
ATOM    558  CD  GLN B  39      64.315  58.391  44.959  1.00  0.00
ATOM    559  OE1 GLN B  39      64.171  59.593  45.029  1.00  0.00
ATOM    560  NE2 GLN B  39      65.481  57.877  45.284  1.00  0.00
ATOM    563  C   GLN B  39      61.354  55.047  44.499  1.00  0.00
ATOM    564  O   GLN B  39      61.844  54.080  45.091  1.00  0.00
ATOM    565  N   ALA B  40      61.104  55.065  43.189  1.00  0.00
ATOM    567  CA  ALA B  40      61.488  54.026  42.242  1.00  0.00
ATOM    569  CB  ALA B  40      60.468  52.879  42.322  1.00  0.00
ATOM    573  C   ALA B  40      61.546  54.599  40.821  1.00  0.00
ATOM    574  O   ALA B  40      60.670  55.359  40.428  1.00  0.00
ATOM    575  N   GLY B  41      62.567  54.238  40.038  1.00  0.00
ATOM    577  CA  GLY B  41      62.665  54.615  38.619  1.00  0.00
ATOM    580  C   GLY B  41      62.640  56.115  38.286  1.00  0.00
ATOM    581  O   GLY B  41      62.057  56.499  37.278  1.00  0.00
ATOM    582  N   SER B  42      63.227  56.959  39.143  1.00  0.00
ATOM    584  CA  SER B  42      63.163  58.435  39.047  1.00  0.00
ATOM    586  CB  SER B  42      63.902  58.954  37.804  1.00  0.00
ATOM    589  OG  SER B  42      65.251  58.510  37.813  1.00  0.00
ATOM    591  C   SER B  42      61.745  59.020  39.169  1.00  0.00
ATOM    592  O   SER B  42      61.519  60.185  38.851  1.00  0.00
ATOM    593  N   GLN B  43      60.804  58.236  39.699  1.00  0.00
ATOM    595  CA  GLN B  43      59.458  58.643  40.084  1.00  0.00
ATOM    597  CB  GLN B  43      58.447  57.753  39.320  1.00  0.00
ATOM    600  CG  GLN B  43      57.077  58.394  39.023  1.00  0.00
ATOM    603  CD  GLN B  43      56.234  58.661  40.265  1.00  0.00
ATOM    604  OE1 GLN B  43      55.980  57.792  41.084  1.00  0.00
ATOM    605  NE2 GLN B  43      55.847  59.893  40.512  1.00  0.00
ATOM    608  C   GLN B  43      59.337  58.515  41.615  1.00  0.00
ATOM    609  O   GLN B  43      60.026  57.716  42.263  1.00  0.00
ATOM    610  N   MET B  44      58.443  59.312  42.195  1.00  0.00
ATOM    612  CA  MET B  44      58.107  59.314  43.616  1.00  0.00
ATOM    614  CB  MET B  44      58.597  60.620  44.261  1.00  0.00
ATOM    617  CG  MET B  44      60.040  60.553  44.766  1.00  0.00
ATOM    620  SD  MET B  44      60.421  61.930  45.885  1.00  0.00
ATOM    621  CE  MET B  44      62.164  61.600  46.242  1.00  0.00
ATOM    625  C   MET B  44      56.591  59.186  43.810  1.00  0.00
ATOM    626  O   MET B  44      55.828  60.034  43.352  1.00  0.00
ATOM    627  N   THR B  45      56.160  58.147  44.521  1.00  0.00
ATOM    629  CA  THR B  45      54.751  57.872  44.821  1.00  0.00
ATOM    631  CB  THR B  45      54.397  56.447  44.359  1.00  0.00
ATOM    633  CG2 THR B  45      53.038  55.941  44.847  1.00  0.00
ATOM    637  OG1 THR B  45      54.322  56.388  42.950  1.00  0.00
ATOM    639  C   THR B  45      54.499  58.036  46.317  1.00  0.00
ATOM    640  O   THR B  45      55.165  57.389  47.132  1.00  0.00
ATOM    641  N   GLU B  46      53.550  58.908  46.676  1.00  0.00
ATOM    643  CA  GLU B  46      53.148  59.103  48.070  1.00  0.00
ATOM    645  CB  GLU B  46      52.420  60.457  48.294  1.00  0.00
ATOM    648  CG  GLU B  46      52.129  60.766  49.789  1.00  0.00
ATOM    651  CD  GLU B  46      52.228  62.254  50.238  1.00  0.00
ATOM    652  OE1 GLU B  46      52.156  62.547  51.462  1.00  0.00
ATOM    653  OE2 GLU B  46      52.408  63.169  49.406  1.00  0.00
ATOM    654  C   GLU B  46      52.417  57.875  48.632  1.00  0.00
ATOM    655  O   GLU B  46      51.435  57.387  48.074  1.00  0.00
ATOM    656  N   VAL B  47      52.940  57.387  49.755  1.00  0.00
ATOM    658  CA  VAL B  47      52.491  56.231  50.524  1.00  0.00
ATOM    660  CB  VAL B  47      53.461  55.034  50.412  1.00  0.00
ATOM    662  CG1 VAL B  47      53.047  53.869  51.323  1.00  0.00
ATOM    666  CG2 VAL B  47      53.492  54.492  48.976  1.00  0.00
ATOM    670  C   VAL B  47      52.345  56.735  51.962  1.00  0.00
ATOM    671  O   VAL B  47      53.312  56.881  52.707  1.00  0.00
ATOM    672  N   CYS B  48      51.102  57.044  52.318  1.00  0.00
ATOM    674  CA  CYS B  48      50.692  57.540  53.631  1.00  0.00
ATOM    676  CB  CYS B  48      50.752  56.363  54.613  1.00  0.00
ATOM    679  SG  CYS B  48      52.252  56.146  55.596  1.00  0.00
ATOM    680  C   CYS B  48      51.453  58.816  54.122  1.00  0.00
ATOM    681  O   CYS B  48      52.293  59.376  53.414  1.00  0.00
ATOM    682  N   ALA B  49      51.045  59.393  55.270  1.00  0.00
ATOM    684  CA  ALA B  49      50.883  60.848  55.308  1.00  0.00
ATOM    686  CB  ALA B  49      49.741  61.213  54.337  1.00  0.00
ATOM    690  C   ALA B  49      50.601  61.590  56.630  1.00  0.00
ATOM    691  O   ALA B  49      50.867  62.785  56.612  1.00  0.00
ATOM    692  N   ALA B  50      50.042  60.953  57.677  1.00  0.00
ATOM    694  CA  ALA B  50      49.290  61.505  58.842  1.00  0.00
ATOM    696  CB  ALA B  50      49.216  60.366  59.865  1.00  0.00
ATOM    700  C   ALA B  50      49.766  62.831  59.526  1.00  0.00
ATOM    701  O   ALA B  50      50.664  63.493  59.066  1.00  0.00
ATOM    702  N   THR B  51      49.168  63.303  60.629  1.00  0.00
ATOM    704  CA  THR B  51      49.054  64.747  60.958  1.00  0.00
ATOM    706  CB  THR B  51      47.622  65.244  60.681  1.00  0.00
ATOM    708  CG2 THR B  51      47.232  65.113  59.208  1.00  0.00
ATOM    712  OG1 THR B  51      46.680  64.492  61.413  1.00  0.00
ATOM    714  C   THR B  51      49.423  65.123  62.398  1.00  0.00
ATOM    715  O   THR B  51      49.344  66.291  62.770  1.00  0.00
ATOM    716  N   TYR B  52      49.796  64.100  63.160  1.00  0.00
ATOM    718  CA  TYR B  52      49.732  63.949  64.610  1.00  0.00
ATOM    720  CB  TYR B  52      50.831  62.947  65.011  1.00  0.00
ATOM    723  CG  TYR B  52      52.288  63.400  64.878  1.00  0.00
ATOM    724  CD1 TYR B  52      52.886  64.168  65.898  1.00  0.00
ATOM    726  CE1 TYR B  52      54.262  64.460  65.876  1.00  0.00
ATOM    728  CZ  TYR B  52      55.063  64.002  64.814  1.00  0.00
ATOM    729  OH  TYR B  52      56.393  64.289  64.807  1.00  0.00
ATOM    731  CE2 TYR B  52      54.460  63.289  63.750  1.00  0.00
ATOM    733  CD2 TYR B  52      53.083  62.982  63.790  1.00  0.00
ATOM    735  C   TYR B  52      49.825  65.177  65.512  1.00  0.00
ATOM    736  O   TYR B  52      50.611  66.105  65.276  1.00  0.00
ATOM    737  N   THR B  53      49.100  65.060  66.631  1.00  0.00
ATOM    739  CA  THR B  53      49.255  65.912  67.810  1.00  0.00
ATOM    741  CB  THR B  53      47.893  66.266  68.430  1.00  0.00
ATOM    743  CG2 THR B  53      47.313  65.197  69.356  1.00  0.00
ATOM    747  OG1 THR B  53      48.009  67.467  69.163  1.00  0.00
ATOM    749  C   THR B  53      50.276  65.363  68.816  1.00  0.00
ATOM    750  O   THR B  53      50.872  64.302  68.614  1.00  0.00
ATOM    751  N   VAL B  54      50.512  66.145  69.873  1.00  0.00
ATOM    753  CA  VAL B  54      51.785  66.261  70.606  1.00  0.00
ATOM    755  CB  VAL B  54      51.621  67.122  71.879  1.00  0.00
ATOM    757  CG1 VAL B  54      52.982  67.456  72.511  1.00  0.00
ATOM    761  CG2 VAL B  54      50.920  68.460  71.580  1.00  0.00
ATOM    765  C   VAL B  54      52.497  64.945  70.924  1.00  0.00
ATOM    766  O   VAL B  54      53.695  64.840  70.646  1.00  0.00
ATOM    767  N   GLU B  55      51.809  63.959  71.508  1.00  0.00
ATOM    769  CA  GLU B  55      52.469  62.737  71.976  1.00  0.00
ATOM    771  CB  GLU B  55      53.309  63.032  73.242  1.00  0.00
ATOM    774  CG  GLU B  55      52.534  63.580  74.454  1.00  0.00
ATOM    777  CD  GLU B  55      53.455  64.362  75.413  1.00  0.00
ATOM    778  OE1 GLU B  55      54.484  63.794  75.850  1.00  0.00
ATOM    779  OE2 GLU B  55      53.131  65.540  75.690  1.00  0.00
ATOM    780  C   GLU B  55      51.561  61.507  72.177  1.00  0.00
ATOM    781  O   GLU B  55      50.388  61.602  72.539  1.00  0.00
ATOM    782  N   ASP B  56      52.175  60.349  71.917  1.00  0.00
ATOM    784  CA  ASP B  56      51.711  58.956  71.846  1.00  0.00
ATOM    786  CB  ASP B  56      52.108  58.108  73.067  1.00  0.00
ATOM    789  CG  ASP B  56      52.544  56.684  72.672  1.00  0.00
ATOM    790  OD1 ASP B  56      53.476  56.523  71.833  1.00  0.00
ATOM    791  OD2 ASP B  56      51.990  55.728  73.257  1.00  0.00
ATOM    792  C   ASP B  56      50.359  58.604  71.180  1.00  0.00
ATOM    793  O   ASP B  56      50.000  57.432  71.043  1.00  0.00
ATOM    794  N   GLU B  57      49.648  59.565  70.603  1.00  0.00
ATOM    796  CA  GLU B  57      48.805  59.278  69.448  1.00  0.00
ATOM    798  CB  GLU B  57      48.156  60.603  68.977  1.00  0.00
ATOM    801  CG  GLU B  57      47.170  60.506  67.791  1.00  0.00
ATOM    804  CD  GLU B  57      47.536  61.426  66.611  1.00  0.00
ATOM    805  OE1 GLU B  57      47.846  60.909  65.506  1.00  0.00
ATOM    806  OE2 GLU B  57      47.468  62.666  66.781  1.00  0.00
ATOM    807  C   GLU B  57      49.684  58.689  68.267  1.00  0.00
ATOM    808  O   GLU B  57      50.807  59.131  68.044  1.00  0.00
ATOM    809  N   LEU B  58      49.157  57.801  67.412  1.00  0.00
ATOM    811  CA  LEU B  58      49.173  58.104  65.967  1.00  0.00
ATOM    813  CB  LEU B  58      50.322  57.522  65.105  1.00  0.00
ATOM    816  CG  LEU B  58      51.066  58.498  64.163  1.00  0.00
ATOM    818  CD1 LEU B  58      50.228  59.316  63.168  1.00  0.00
ATOM    822  CD2 LEU B  58      51.926  59.536  64.876  1.00  0.00
ATOM    826  C   LEU B  58      47.890  57.694  65.296  1.00  0.00
ATOM    827  O   LEU B  58      47.315  56.638  65.594  1.00  0.00
ATOM    828  N   ALA B  59      47.574  58.414  64.243  1.00  0.00
ATOM    830  CA  ALA B  59      46.555  58.087  63.285  1.00  0.00
ATOM    832  CB  ALA B  59      45.329  58.937  63.664  1.00  0.00
ATOM    836  C   ALA B  59      46.954  58.284  61.816  1.00  0.00
ATOM    837  O   ALA B  59      46.507  59.194  61.124  1.00  0.00
ATOM    838  N   PHE B  60      47.705  57.312  61.298  1.00  0.00
ATOM    840  CA  PHE B  60      47.515  56.837  59.918  1.00  0.00
ATOM    842  CB  PHE B  60      48.748  56.043  59.461  1.00  0.00
ATOM    845  CG  PHE B  60      50.057  56.817  59.480  1.00  0.00
ATOM    846  CD1 PHE B  60      50.808  56.935  60.668  1.00  0.00
ATOM    848  CE1 PHE B  60      52.051  57.588  60.664  1.00  0.00
ATOM    850  CZ  PHE B  60      52.535  58.148  59.474  1.00  0.00
ATOM    852  CE2 PHE B  60      51.782  58.064  58.295  1.00  0.00
ATOM    854  CD2 PHE B  60      50.544  57.398  58.295  1.00  0.00
ATOM    856  C   PHE B  60      46.232  56.002  59.914  1.00  0.00
ATOM    857  O   PHE B  60      46.261  54.777  59.930  1.00  0.00
ATOM    858  N   LEU B  61      45.110  56.707  60.070  1.00  0.00
ATOM    860  CA  LEU B  61      43.786  56.167  59.801  1.00  0.00
ATOM    862  CB  LEU B  61      42.746  56.815  60.736  1.00  0.00
ATOM    865  CG  LEU B  61      42.918  56.448  62.223  1.00  0.00
ATOM    867  CD1 LEU B  61      41.900  57.209  63.073  1.00  0.00
ATOM    871  CD2 LEU B  61      42.749  54.953  62.504  1.00  0.00
ATOM    875  C   LEU B  61      43.454  56.374  58.322  1.00  0.00
ATOM    876  O   LEU B  61      44.175  57.078  57.611  1.00  0.00
ATOM    877  N   ASP B  62      42.393  55.710  57.875  1.00  0.00
ATOM    879  CA  ASP B  62      41.911  55.590  56.491  1.00  0.00
ATOM    881  CB  ASP B  62      41.296  56.923  56.017  1.00  0.00
ATOM    884  CG  ASP B  62      40.180  57.464  56.933  1.00  0.00
ATOM    885  OD1 ASP B  62      39.924  58.688  56.864  1.00  0.00
ATOM    886  OD2 ASP B  62      39.571  56.668  57.689  1.00  0.00
ATOM    887  C   ASP B  62      42.870  54.954  55.470  1.00  0.00
ATOM    888  O   ASP B  62      42.442  54.358  54.481  1.00  0.00
ATOM    889  N   ASP B  63      44.162  54.967  55.767  1.00  0.00
ATOM    891  CA  ASP B  63      45.078  53.887  55.431  1.00  0.00
ATOM    893  CB  ASP B  63      46.504  54.361  55.771  1.00  0.00
ATOM    896  CG  ASP B  63      47.544  53.804  54.799  1.00  0.00
ATOM    897  OD1 ASP B  63      47.391  52.634  54.377  1.00  0.00
ATOM    898  OD2 ASP B  63      48.471  54.562  54.446  1.00  0.00
ATOM    899  C   ASP B  63      44.693  52.577  56.153  1.00  0.00
ATOM    900  O   ASP B  63      43.931  52.547  57.124  1.00  0.00
ATOM    901  N   SER B  64      45.273  51.481  55.682  1.00  0.00
ATOM    903  CA  SER B  64      45.214  50.151  56.297  1.00  0.00
ATOM    905  CB  SER B  64      44.198  49.288  55.534  1.00  0.00
ATOM    908  OG  SER B  64      44.128  47.967  56.046  1.00  0.00
ATOM    910  C   SER B  64      46.593  49.477  56.329  1.00  0.00
ATOM    911  O   SER B  64      46.723  48.373  56.865  1.00  0.00
ATOM    912  N   THR B  65      47.615  50.148  55.803  1.00  0.00
ATOM    914  CA  THR B  65      48.988  50.030  56.273  1.00  0.00
ATOM    916  CB  THR B  65      49.928  49.862  55.070  1.00  0.00
ATOM    918  CG2 THR B  65      50.043  51.025  54.087  1.00  0.00
ATOM    922  OG1 THR B  65      51.224  49.597  55.513  1.00  0.00
ATOM    924  C   THR B  65      49.318  51.266  57.152  1.00  0.00
ATOM    925  O   THR B  65      48.487  52.151  57.352  1.00  0.00
ATOM    926  N   CYS B  66      50.519  51.349  57.721  1.00  0.00
ATOM    928  CA  CYS B  66      51.320  52.570  57.897  1.00  0.00
ATOM    930  CB  CYS B  66      50.987  53.753  56.966  1.00  0.00
ATOM    933  SG  CYS B  66      52.354  54.134  55.838  1.00  0.00
ATOM    934  C   CYS B  66      51.622  53.038  59.333  1.00  0.00
ATOM    935  O   CYS B  66      52.703  53.578  59.588  1.00  0.00
ATOM    936  N   THR B  67      50.697  52.850  60.273  1.00  0.00
ATOM    938  CA  THR B  67      50.717  53.432  61.630  1.00  0.00
ATOM    940  CB  THR B  67      49.803  52.614  62.555  1.00  0.00
ATOM    942  CG2 THR B  67      48.338  52.625  62.121  1.00  0.00
ATOM    946  OG1 THR B  67      50.254  51.277  62.603  1.00  0.00
ATOM    948  C   THR B  67      52.100  53.527  62.339  1.00  0.00
ATOM    949  O   THR B  67      52.748  52.495  62.530  1.00  0.00
ATOM    950  N   GLY B  68      52.499  54.680  62.922  1.00  0.00
ATOM    952  CA  GLY B  68      53.174  54.605  64.226  1.00  0.00
ATOM    955  C   GLY B  68      53.434  55.885  65.046  1.00  0.00
ATOM    956  O   GLY B  68      53.830  56.945  64.557  1.00  0.00
ATOM    957  N   THR B  69      53.249  55.761  66.360  1.00  0.00
ATOM    959  CA  THR B  69      53.162  56.884  67.312  1.00  0.00
ATOM    961  CB  THR B  69      53.010  56.397  68.767  1.00  0.00
ATOM    963  CG2 THR B  69      51.824  55.448  68.947  1.00  0.00
ATOM    967  OG1 THR B  69      54.144  55.724  69.258  1.00  0.00
ATOM    969  C   THR B  69      54.242  57.963  67.255  1.00  0.00
ATOM    970  O   THR B  69      55.413  57.713  66.977  1.00  0.00
ATOM    971  N   SER B  70      53.851  59.201  67.527  1.00  0.00
ATOM    973  CA  SER B  70      54.705  60.333  67.723  1.00  0.00
ATOM    975  CB  SER B  70      53.894  61.629  67.543  1.00  0.00
ATOM    978  OG  SER B  70      52.770  61.694  68.408  1.00  0.00
ATOM    980  C   SER B  70      55.240  60.289  69.150  1.00  0.00
ATOM    981  O   SER B  70      54.567  59.978  70.135  1.00  0.00
ATOM    982  N   SER B  71      56.484  60.696  69.259  1.00  0.00
ATOM    984  CA  SER B  71      57.072  61.208  70.481  1.00  0.00
ATOM    986  CB  SER B  71      57.913  60.128  71.177  1.00  0.00
ATOM    989  OG  SER B  71      58.759  59.448  70.267  1.00  0.00
ATOM    991  C   SER B  71      57.836  62.474  70.110  1.00  0.00
ATOM    992  O   SER B  71      57.977  62.784  68.925  1.00  0.00
ATOM    993  N   GLY B  72      58.290  63.256  71.088  1.00  0.00
ATOM    995  CA  GLY B  72      59.036  64.477  70.785  1.00  0.00
ATOM    998  C   GLY B  72      60.170  64.253  69.770  1.00  0.00
ATOM    999  O   GLY B  72      60.990  63.348  69.917  1.00  0.00
ATOM   1000  N   ASN B  73      60.155  65.068  68.714  1.00  0.00
ATOM   1002  CA  ASN B  73      60.970  64.958  67.498  1.00  0.00
ATOM   1004  CB  ASN B  73      62.225  65.834  67.607  1.00  0.00
ATOM   1007  CG  ASN B  73      63.211  65.356  68.646  1.00  0.00
ATOM   1008  OD1 ASN B  73      63.348  65.970  69.696  1.00  0.00
ATOM   1009  ND2 ASN B  73      63.905  64.269  68.393  1.00  0.00
ATOM   1012  C   ASN B  73      61.201  63.565  66.887  1.00  0.00
ATOM   1013  O   ASN B  73      62.257  63.319  66.305  1.00  0.00
ATOM   1014  N   LYS B  74      60.216  62.668  66.977  1.00  0.00
ATOM   1016  CA  LYS B  74      60.351  61.271  66.559  1.00  0.00
ATOM   1018  CB  LYS B  74      60.954  60.535  67.758  1.00  0.00
ATOM   1021  CG  LYS B  74      61.426  59.125  67.405  1.00  0.00
ATOM   1024  CD  LYS B  74      61.903  58.324  68.625  1.00  0.00
ATOM   1027  CE  LYS B  74      62.836  59.084  69.580  1.00  0.00
ATOM   1030  NZ  LYS B  74      64.046  59.602  68.898  1.00  0.00
ATOM   1034  C   LYS B  74      58.987  60.672  66.157  1.00  0.00
ATOM   1035  O   LYS B  74      58.019  60.594  66.930  1.00  0.00
ATOM   1036  N   VAL B  75      58.931  60.189  64.921  1.00  0.00
ATOM   1038  CA  VAL B  75      57.741  59.529  64.383  1.00  0.00
ATOM   1040  CB  VAL B  75      57.194  60.172  63.083  1.00  0.00
ATOM   1042  CG1 VAL B  75      55.659  60.122  63.130  1.00  0.00
ATOM   1046  CG2 VAL B  75      57.633  61.622  62.849  1.00  0.00
ATOM   1050  C   VAL B  75      58.005  58.063  64.127  1.00  0.00
ATOM   1051  O   VAL B  75      58.992  57.719  63.461  1.00  0.00
ATOM   1052  N   ASN B  76      57.104  57.206  64.614  1.00  0.00
ATOM   1054  CA  ASN B  76      57.284  55.779  64.437  1.00  0.00
ATOM   1056  CB  ASN B  76      56.853  55.032  65.715  1.00  0.00
ATOM   1059  CG  ASN B  76      57.623  55.467  66.957  1.00  0.00
ATOM   1060  OD1 ASN B  76      58.823  55.696  66.922  1.00  0.00
ATOM   1061  ND2 ASN B  76      56.978  55.575  68.099  1.00  0.00
ATOM   1064  C   ASN B  76      56.499  55.391  63.177  1.00  0.00
ATOM   1065  O   ASN B  76      55.405  55.862  62.886  1.00  0.00
ATOM   1066  N   LEU B  77      57.035  54.521  62.352  1.00  0.00
ATOM   1068  CA  LEU B  77      56.371  54.207  61.101  1.00  0.00
ATOM   1070  CB  LEU B  77      57.154  54.821  59.931  1.00  0.00
ATOM   1073  CG  LEU B  77      57.058  56.351  59.846  1.00  0.00
ATOM   1075  CD1 LEU B  77      57.980  56.817  58.729  1.00  0.00
ATOM   1079  CD2 LEU B  77      55.643  56.840  59.538  1.00  0.00
ATOM   1083  C   LEU B  77      56.326  52.701  60.961  1.00  0.00
ATOM   1084  O   LEU B  77      57.363  52.047  61.087  1.00  0.00
ATOM   1085  N   THR B  78      55.141  52.159  60.679  1.00  0.00
ATOM   1087  CA  THR B  78      54.981  50.721  60.478  1.00  0.00
ATOM   1089  CB  THR B  78      54.257  50.014  61.640  1.00  0.00
ATOM   1091  CG2 THR B  78      54.401  48.495  61.563  1.00  0.00
ATOM   1095  OG1 THR B  78      54.756  50.414  62.892  1.00  0.00
ATOM   1097  C   THR B  78      54.235  50.428  59.186  1.00  0.00
ATOM   1098  O   THR B  78      53.009  50.396  59.160  1.00  0.00
ATOM   1099  N   ILE B  79      54.973  50.212  58.102  1.00  0.00
ATOM   1101  CA  ILE B  79      54.376  49.758  56.850  1.00  0.00
ATOM   1103  CB  ILE B  79      55.243  50.090  55.609  1.00  0.00
ATOM   1105  CG2 ILE B  79      54.393  49.835  54.346  1.00  0.00
ATOM   1109  CG1 ILE B  79      55.794  51.534  55.618  1.00  0.00
ATOM   1112  CD1 ILE B  79      56.641  51.858  54.379  1.00  0.00
ATOM   1116  C   ILE B  79      54.136  48.249  56.914  1.00  0.00
ATOM   1117  O   ILE B  79      55.083  47.462  56.886  1.00  0.00
ATOM   1118  N   GLN B  80      52.871  47.843  56.970  1.00  0.00
ATOM   1120  CA  GLN B  80      52.437  46.468  56.729  1.00  0.00
ATOM   1122  CB  GLN B  80      51.290  46.083  57.696  1.00  0.00
ATOM   1125  CG  GLN B  80      51.492  46.419  59.187  1.00  0.00
ATOM   1128  CD  GLN B  80      51.018  47.817  59.580  1.00  0.00
ATOM   1129  OE1 GLN B  80      50.693  48.648  58.753  1.00  0.00
ATOM   1130  NE2 GLN B  80      50.936  48.118  60.859  1.00  0.00
ATOM   1133  C   GLN B  80      51.965  46.219  55.295  1.00  0.00
ATOM   1134  O   GLN B  80      51.784  47.145  54.503  1.00  0.00
ATOM   1135  N   GLY B  81      51.708  44.944  54.984  1.00  0.00
ATOM   1137  CA  GLY B  81      51.168  44.512  53.694  1.00  0.00
ATOM   1140  C   GLY B  81      52.099  44.817  52.533  1.00  0.00
ATOM   1141  O   GLY B  81      51.621  45.063  51.427  1.00  0.00
ATOM   1142  N   LEU B  82      53.406  44.820  52.805  1.00  0.00
ATOM   1144  CA  LEU B  82      54.473  44.808  51.812  1.00  0.00
ATOM   1146  CB  LEU B  82      55.822  44.932  52.533  1.00  0.00
ATOM   1149  CG  LEU B  82      56.018  46.269  53.271  1.00  0.00
ATOM   1151  CD1 LEU B  82      57.174  46.160  54.260  1.00  0.00
ATOM   1155  CD2 LEU B  82      56.347  47.397  52.292  1.00  0.00
ATOM   1159  C   LEU B  82      54.395  43.537  50.957  1.00  0.00
ATOM   1160  O   LEU B  82      53.830  42.527  51.377  1.00  0.00
ATOM   1161  N   ARG B  83      54.994  43.603  49.770  1.00  0.00
ATOM   1163  CA  ARG B  83      55.264  42.470  48.875  1.00  0.00
ATOM   1165  CB  ARG B  83      54.340  42.527  47.643  1.00  0.00
ATOM   1168  CG  ARG B  83      52.835  42.388  47.941  1.00  0.00
ATOM   1171  CD  ARG B  83      51.991  43.291  47.025  1.00  0.00
ATOM   1174  NE  ARG B  83      52.114  44.712  47.413  1.00  0.00
ATOM   1176  CZ  ARG B  83      51.477  45.327  48.390  1.00  0.00
ATOM   1177  NH1 ARG B  83      50.456  44.789  48.985  1.00  0.00
ATOM   1180  NH2 ARG B  83      51.864  46.485  48.834  1.00  0.00
ATOM   1183  C   ARG B  83      56.718  42.540  48.420  1.00  0.00
ATOM   1184  O   ARG B  83      57.316  43.605  48.520  1.00  0.00
ATOM   1185  N   ALA B  84      57.276  41.503  47.805  1.00  0.00
ATOM   1187  CA  ALA B  84      58.597  41.585  47.167  1.00  0.00
ATOM   1189  CB  ALA B  84      58.880  40.249  46.468  1.00  0.00
ATOM   1193  C   ALA B  84      58.728  42.783  46.206  1.00  0.00
ATOM   1194  O   ALA B  84      59.682  43.560  46.292  1.00  0.00
ATOM   1195  N   MET B  85      57.708  42.993  45.365  1.00  0.00
ATOM   1197  CA  MET B  85      57.597  44.123  44.429  1.00  0.00
ATOM   1199  CB  MET B  85      56.295  43.996  43.623  1.00  0.00
ATOM   1202  CG  MET B  85      56.249  42.732  42.755  1.00  0.00
ATOM   1205  SD  MET B  85      54.713  42.526  41.812  1.00  0.00
ATOM   1206  CE  MET B  85      54.895  43.832  40.567  1.00  0.00
ATOM   1210  C   MET B  85      57.625  45.510  45.100  1.00  0.00
ATOM   1211  O   MET B  85      57.993  46.500  44.460  1.00  0.00
ATOM   1212  N   ASP B  86      57.237  45.596  46.375  1.00  0.00
ATOM   1214  CA  ASP B  86      57.295  46.825  47.167  1.00  0.00
ATOM   1216  CB  ASP B  86      56.492  46.758  48.472  1.00  0.00
ATOM   1219  CG  ASP B  86      54.999  46.822  48.208  1.00  0.00
ATOM   1220  OD1 ASP B  86      54.313  47.677  48.804  1.00  0.00
ATOM   1221  OD2 ASP B  86      54.487  46.001  47.422  1.00  0.00
ATOM   1222  C   ASP B  86      58.721  47.276  47.485  1.00  0.00
ATOM   1223  O   ASP B  86      58.941  48.476  47.650  1.00  0.00
ATOM   1224  N   THR B  87      59.690  46.353  47.493  1.00  0.00
ATOM   1226  CA  THR B  87      61.106  46.645  47.769  1.00  0.00
ATOM   1228  CB  THR B  87      61.989  45.485  47.276  1.00  0.00
ATOM   1230  CG2 THR B  87      63.492  45.742  47.392  1.00  0.00
ATOM   1234  OG1 THR B  87      61.717  44.327  48.032  1.00  0.00
ATOM   1236  C   THR B  87      61.560  47.956  47.121  1.00  0.00
ATOM   1237  O   THR B  87      61.383  48.155  45.917  1.00  0.00
ATOM   1238  N   GLY B  88      62.082  48.887  47.922  1.00  0.00
ATOM   1240  CA  GLY B  88      62.399  50.240  47.450  1.00  0.00
ATOM   1243  C   GLY B  88      62.681  51.244  48.566  1.00  0.00
ATOM   1244  O   GLY B  88      62.653  50.910  49.750  1.00  0.00
ATOM   1245  N   LEU B  89      62.944  52.493  48.183  1.00  0.00
ATOM   1247  CA  LEU B  89      63.290  53.558  49.122  1.00  0.00
ATOM   1249  CB  LEU B  89      64.307  54.475  48.418  1.00  0.00
ATOM   1252  CG  LEU B  89      65.035  55.458  49.350  1.00  0.00
ATOM   1254  CD1 LEU B  89      66.179  54.769  50.095  1.00  0.00
ATOM   1258  CD2 LEU B  89      65.637  56.602  48.534  1.00  0.00
ATOM   1262  C   LEU B  89      62.033  54.311  49.573  1.00  0.00
ATOM   1263  O   LEU B  89      61.268  54.765  48.731  1.00  0.00
ATOM   1264  N   TYR B  90      61.828  54.461  50.878  1.00  0.00
ATOM   1266  CA  TYR B  90      60.651  55.100  51.474  1.00  0.00
ATOM   1268  CB  TYR B  90      59.862  54.042  52.265  1.00  0.00
ATOM   1271  CG  TYR B  90      59.068  53.072  51.390  1.00  0.00
ATOM   1272  CD1 TYR B  90      59.722  51.974  50.801  1.00  0.00
ATOM   1274  CE1 TYR B  90      59.017  51.065  49.989  1.00  0.00
ATOM   1276  CZ  TYR B  90      57.632  51.227  49.786  1.00  0.00
ATOM   1277  OH  TYR B  90      56.955  50.363  48.986  1.00  0.00
ATOM   1279  CE2 TYR B  90      56.961  52.312  50.388  1.00  0.00
ATOM   1281  CD2 TYR B  90      57.683  53.241  51.167  1.00  0.00
ATOM   1283  C   TYR B  90      61.107  56.337  52.289  1.00  0.00
ATOM   1284  O   TYR B  90      61.543  56.227  53.438  1.00  0.00
ATOM   1285  N   ILE B  91      61.088  57.520  51.656  1.00  0.00
ATOM   1287  CA  ILE B  91      61.343  58.845  52.268  1.00  0.00
ATOM   1289  CB  ILE B  91      61.342  59.988  51.216  1.00  0.00
ATOM   1291  CG2 ILE B  91      61.856  61.314  51.805  1.00  0.00
ATOM   1295  CG1 ILE B  91      62.091  59.672  49.899  1.00  0.00
ATOM   1298  CD1 ILE B  91      63.565  59.294  50.060  1.00  0.00
ATOM   1302  C   ILE B  91      60.356  59.140  53.429  1.00  0.00
ATOM   1303  O   ILE B  91      59.323  58.492  53.501  1.00  0.00
ATOM   1304  N   CYS B  92      60.645  60.094  54.327  1.00  0.00
ATOM   1306  CA  CYS B  92      59.698  60.676  55.307  1.00  0.00
ATOM   1308  CB  CYS B  92      60.514  61.167  56.528  1.00  0.00
ATOM   1311  SG  CYS B  92      61.632  59.993  57.353  1.00  0.00
ATOM   1312  C   CYS B  92      58.809  61.822  54.695  1.00  0.00
ATOM   1313  O   CYS B  92      58.260  61.672  53.610  1.00  0.00
ATOM   1314  N   LYS B  93      58.656  62.977  55.389  1.00  0.00
ATOM   1316  CA  LYS B  93      58.467  64.372  54.867  1.00  0.00
ATOM   1318  CB  LYS B  93      57.553  64.547  53.631  1.00  0.00
ATOM   1321  CG  LYS B  93      57.671  65.912  52.923  1.00  0.00
ATOM   1324  CD  LYS B  93      57.214  65.915  51.456  1.00  0.00
ATOM   1327  CE  LYS B  93      55.851  65.262  51.192  1.00  0.00
ATOM   1330  NZ  LYS B  93      54.818  65.708  52.151  1.00  0.00
ATOM   1334  C   LYS B  93      58.160  65.467  55.921  1.00  0.00
ATOM   1335  O   LYS B  93      58.279  66.644  55.615  1.00  0.00
ATOM   1336  N   VAL B  94      57.819  65.126  57.162  1.00  0.00
ATOM   1338  CA  VAL B  94      57.513  66.100  58.241  1.00  0.00
ATOM   1340  CB  VAL B  94      58.782  66.566  59.007  1.00  0.00
ATOM   1342  CG1 VAL B  94      59.395  67.900  58.578  1.00  0.00
ATOM   1346  CG2 VAL B  94      58.540  66.633  60.519  1.00  0.00
ATOM   1350  C   VAL B  94      56.411  67.142  57.898  1.00  0.00
ATOM   1351  O   VAL B  94      55.459  66.783  57.214  1.00  0.00
ATOM   1352  N   GLU B  95      56.475  68.373  58.421  1.00  0.00
ATOM   1354  CA  GLU B  95      55.815  69.624  57.958  1.00  0.00
ATOM   1356  CB  GLU B  95      54.670  69.481  56.915  1.00  0.00
ATOM   1359  CG  GLU B  95      55.195  69.210  55.476  1.00  0.00
ATOM   1362  CD  GLU B  95      54.184  68.645  54.452  1.00  0.00
ATOM   1363  OE1 GLU B  95      52.952  68.815  54.601  1.00  0.00
ATOM   1364  OE2 GLU B  95      54.621  68.025  53.448  1.00  0.00
ATOM   1365  C   GLU B  95      55.466  70.617  59.074  1.00  0.00
ATOM   1366  O   GLU B  95      55.217  71.764  58.735  1.00  0.00
ATOM   1367  N   LEU B  96      55.507  70.236  60.368  1.00  0.00
ATOM   1369  CA  LEU B  96      55.388  71.152  61.537  1.00  0.00
ATOM   1371  CB  LEU B  96      56.816  71.620  61.900  1.00  0.00
ATOM   1374  CG  LEU B  96      56.938  72.420  63.214  1.00  0.00
ATOM   1376  CD1 LEU B  96      56.692  71.528  64.429  1.00  0.00
ATOM   1380  CD2 LEU B  96      58.333  73.030  63.340  1.00  0.00
ATOM   1384  C   LEU B  96      54.416  72.340  61.282  1.00  0.00
ATOM   1385  O   LEU B  96      54.772  73.519  61.285  1.00  0.00
ATOM   1386  N   MET B  97      53.187  71.966  60.947  1.00  0.00
ATOM   1388  CA  MET B  97      52.065  72.783  60.515  1.00  0.00
ATOM   1390  CB  MET B  97      50.933  71.807  60.143  1.00  0.00
ATOM   1393  CG  MET B  97      49.630  72.434  59.627  1.00  0.00
ATOM   1396  SD  MET B  97      48.504  73.178  60.848  1.00  0.00
ATOM   1397  CE  MET B  97      48.183  71.792  61.981  1.00  0.00
ATOM   1401  C   MET B  97      51.618  73.826  61.541  1.00  0.00
ATOM   1402  O   MET B  97      51.325  74.967  61.169  1.00  0.00
ATOM   1403  N   TYR B  98      51.600  73.431  62.807  1.00  0.00
ATOM   1405  CA  TYR B  98      51.302  74.339  63.901  1.00  0.00
ATOM   1407  CB  TYR B  98      49.892  74.135  64.452  1.00  0.00
ATOM   1410  CG  TYR B  98      49.573  75.111  65.570  1.00  0.00
ATOM   1411  CD1 TYR B  98      49.486  76.489  65.291  1.00  0.00
ATOM   1413  CE1 TYR B  98      49.278  77.405  66.340  1.00  0.00
ATOM   1415  CZ  TYR B  98      49.150  76.938  67.664  1.00  0.00
ATOM   1416  OH  TYR B  98      48.950  77.822  68.676  1.00  0.00
ATOM   1418  CE2 TYR B  98      49.223  75.557  67.941  1.00  0.00
ATOM   1420  CD2 TYR B  98      49.435  74.646  66.890  1.00  0.00
ATOM   1422  C   TYR B  98      52.424  74.310  65.055  1.00  0.00
ATOM   1423  O   TYR B  98      52.658  73.148  65.417  1.00  0.00
ATOM   1424  N   PRO B  99      53.122  75.347  65.691  1.00  0.00
ATOM   1425  CD  PRO B  99      54.080  74.948  66.712  1.00  0.00
ATOM   1428  CG  PRO B  99      55.163  76.030  66.814  1.00  0.00
ATOM   1431  CB  PRO B  99      54.357  77.299  66.615  1.00  0.00
ATOM   1434  CA  PRO B  99      53.298  76.886  65.581  1.00  0.00
ATOM   1436  C   PRO B  99      53.637  77.272  64.160  1.00  0.00
ATOM   1437  O   PRO B  99      54.009  76.407  63.350  1.00  0.00
ATOM   1438  N   PRO B 100      53.511  78.549  63.774  1.00  0.00
ATOM   1439  CD  PRO B 100      53.100  79.660  64.629  1.00  0.00
ATOM   1442  CG  PRO B 100      52.909  80.851  63.693  1.00  0.00
ATOM   1445  CB  PRO B 100      52.487  80.164  62.401  1.00  0.00
ATOM   1448  CA  PRO B 100      53.385  78.909  62.362  1.00  0.00
ATOM   1450  C   PRO B 100      54.603  79.163  61.493  1.00  0.00
ATOM   1451  O   PRO B 100      54.381  79.464  60.312  1.00  0.00
ATOM   1452  N   PRO B 101      55.894  79.080  61.914  1.00  0.00
ATOM   1453  CD  PRO B 101      56.416  78.933  63.266  1.00  0.00
ATOM   1456  CG  PRO B 101      57.937  78.798  63.137  1.00  0.00
ATOM   1459  CB  PRO B 101      58.238  79.373  61.756  1.00  0.00
ATOM   1462  CA  PRO B 101      56.979  79.019  60.953  1.00  0.00
ATOM   1464  C   PRO B 101      57.008  77.618  60.304  1.00  0.00
ATOM   1465  O   PRO B 101      57.890  76.813  60.613  1.00  0.00
ATOM   1466  N   TYR B 102      56.002  77.325  59.471  1.00  0.00
ATOM   1468  CA  TYR B 102      55.782  76.064  58.747  1.00  0.00
ATOM   1470  CB  TYR B 102      54.774  76.298  57.605  1.00  0.00
ATOM   1473  CG  TYR B 102      54.820  75.262  56.488  1.00  0.00
ATOM   1474  CD1 TYR B 102      54.085  74.066  56.587  1.00  0.00
ATOM   1476  CE1 TYR B 102      54.169  73.100  55.564  1.00  0.00
ATOM   1478  CZ  TYR B 102      55.007  73.314  54.453  1.00  0.00
ATOM   1479  OH  TYR B 102      55.104  72.366  53.483  1.00  0.00
ATOM   1481  CE2 TYR B 102      55.753  74.509  54.353  1.00  0.00
ATOM   1483  CD2 TYR B 102      55.652  75.480  55.368  1.00  0.00
ATOM   1485  C   TYR B 102      57.078  75.463  58.208  1.00  0.00
ATOM   1486  O   TYR B 102      57.861  76.201  57.595  1.00  0.00
ATOM   1487  N   TYR B 103      57.312  74.151  58.397  1.00  0.00
ATOM   1489  CA  TYR B 103      58.638  73.652  58.025  1.00  0.00
ATOM   1491  CB  TYR B 103      59.673  73.941  59.123  1.00  0.00
ATOM   1494  CG  TYR B 103      61.058  74.024  58.514  1.00  0.00
ATOM   1495  CD1 TYR B 103      61.571  75.282  58.143  1.00  0.00
ATOM   1497  CE1 TYR B 103      62.771  75.368  57.413  1.00  0.00
ATOM   1499  CZ  TYR B 103      63.436  74.190  57.016  1.00  0.00
ATOM   1500  OH  TYR B 103      64.571  74.281  56.272  1.00  0.00
ATOM   1502  CE2 TYR B 103      62.922  72.929  57.391  1.00  0.00
ATOM   1504  CD2 TYR B 103      61.750  72.848  58.164  1.00  0.00
ATOM   1506  C   TYR B 103      58.650  72.162  57.647  1.00  0.00
ATOM   1507  O   TYR B 103      58.251  71.243  58.385  1.00  0.00
ATOM   1508  N   VAL B 104      59.187  71.942  56.450  1.00  0.00
ATOM   1510  CA  VAL B 104      59.168  70.679  55.728  1.00  0.00
ATOM   1512  CB  VAL B 104      58.557  70.886  54.326  1.00  0.00
ATOM   1514  CG1 VAL B 104      59.319  71.886  53.446  1.00  0.00
ATOM   1518  CG2 VAL B 104      58.414  69.570  53.554  1.00  0.00
ATOM   1522  C   VAL B 104      60.549  70.027  55.679  1.00  0.00
ATOM   1523  O   VAL B 104      61.556  70.721  55.598  1.00  0.00
ATOM   1524  N   GLY B 105      60.630  68.684  55.727  1.00  0.00
ATOM   1526  CA  GLY B 105      61.923  68.049  55.999  1.00  0.00
ATOM   1529  C   GLY B 105      61.952  66.522  55.678  1.00  0.00
ATOM   1530  O   GLY B 105      60.975  65.767  55.817  1.00  0.00
ATOM   1531  N   MET B 106      63.072  66.070  55.137  1.00  0.00
ATOM   1533  CA  MET B 106      63.040  65.242  53.913  1.00  0.00
ATOM   1535  CB  MET B 106      63.065  66.125  52.654  1.00  0.00
ATOM   1538  CG  MET B 106      61.695  66.757  52.381  1.00  0.00
ATOM   1541  SD  MET B 106      61.691  68.079  51.140  1.00  0.00
ATOM   1542  CE  MET B 106      62.466  69.418  52.092  1.00  0.00
ATOM   1546  C   MET B 106      64.233  64.318  53.999  1.00  0.00
ATOM   1547  O   MET B 106      65.342  64.662  53.588  1.00  0.00
ATOM   1548  N   GLY B 107      64.007  63.210  54.695  1.00  0.00
ATOM   1550  CA  GLY B 107      65.069  62.277  54.971  1.00  0.00
ATOM   1553  C   GLY B 107      65.631  61.645  53.714  1.00  0.00
ATOM   1554  O   GLY B 107      65.012  61.608  52.656  1.00  0.00
ATOM   1555  N   ASN B 108      66.853  61.145  53.846  1.00  0.00
ATOM   1557  CA  ASN B 108      67.604  60.562  52.739  1.00  0.00
ATOM   1559  CB  ASN B 108      69.075  60.473  53.186  1.00  0.00
ATOM   1562  CG  ASN B 108      69.566  61.796  53.750  1.00  0.00
ATOM   1563  OD1 ASN B 108      69.476  62.058  54.941  1.00  0.00
ATOM   1564  ND2 ASN B 108      70.029  62.702  52.918  1.00  0.00
ATOM   1567  C   ASN B 108      67.037  59.212  52.263  1.00  0.00
ATOM   1568  O   ASN B 108      67.542  58.619  51.311  1.00  0.00
ATOM   1569  N   GLY B 109      65.981  58.745  52.925  1.00  0.00
ATOM   1571  CA  GLY B 109      65.292  57.511  52.633  1.00  0.00
ATOM   1574  C   GLY B 109      65.783  56.324  53.446  1.00  0.00
ATOM   1575  O   GLY B 109      66.762  56.392  54.184  1.00  0.00
ATOM   1576  N   THR B 110      65.041  55.240  53.289  1.00  0.00
ATOM   1578  CA  THR B 110      65.158  53.998  54.047  1.00  0.00
ATOM   1580  CB  THR B 110      64.123  54.050  55.190  1.00  0.00
ATOM   1582  CG2 THR B 110      63.840  52.772  55.968  1.00  0.00
ATOM   1586  OG1 THR B 110      64.591  54.958  56.152  1.00  0.00
ATOM   1588  C   THR B 110      64.828  52.879  53.085  1.00  0.00
ATOM   1589  O   THR B 110      63.733  52.872  52.516  1.00  0.00
ATOM   1590  N   GLN B 111      65.791  52.002  52.811  1.00  0.00
ATOM   1592  CA  GLN B 111      65.668  51.026  51.723  1.00  0.00
ATOM   1594  CB  GLN B 111      67.030  50.877  51.023  1.00  0.00
ATOM   1597  CG  GLN B 111      67.136  49.700  50.039  1.00  0.00
ATOM   1600  CD  GLN B 111      66.052  49.636  48.965  1.00  0.00
ATOM   1601  OE1 GLN B 111      65.636  50.627  48.389  1.00  0.00
ATOM   1602  NE2 GLN B 111      65.593  48.449  48.629  1.00  0.00
ATOM   1605  C   GLN B 111      65.124  49.717  52.301  1.00  0.00
ATOM   1606  O   GLN B 111      65.845  48.890  52.884  1.00  0.00
ATOM   1607  N   ILE B 112      63.809  49.574  52.152  1.00  0.00
ATOM   1609  CA  ILE B 112      63.031  48.444  52.640  1.00  0.00
ATOM   1611  CB  ILE B 112      61.556  48.855  52.861  1.00  0.00
ATOM   1613  CG2 ILE B 112      60.749  47.644  53.367  1.00  0.00
ATOM   1617  CG1 ILE B 112      61.479  50.029  53.871  1.00  0.00
ATOM   1620  CD1 ILE B 112      60.061  50.501  54.208  1.00  0.00
ATOM   1624  C   ILE B 112      63.159  47.294  51.650  1.00  0.00
ATOM   1625  O   ILE B 112      62.787  47.425  50.482  1.00  0.00
ATOM   1626  N   TYR B 113      63.669  46.163  52.132  1.00  0.00
ATOM   1628  CA  TYR B 113      63.826  44.931  51.360  1.00  0.00
ATOM   1630  CB  TYR B 113      65.251  44.385  51.510  1.00  0.00
ATOM   1633  CG  TYR B 113      66.252  44.941  50.517  1.00  0.00
ATOM   1634  CD1 TYR B 113      66.294  44.413  49.211  1.00  0.00
ATOM   1636  CE1 TYR B 113      67.274  44.855  48.302  1.00  0.00
ATOM   1638  CZ  TYR B 113      68.229  45.811  48.704  1.00  0.00
ATOM   1639  OH  TYR B 113      69.202  46.196  47.839  1.00  0.00
ATOM   1641  CE2 TYR B 113      68.174  46.355  50.007  1.00  0.00
ATOM   1643  CD2 TYR B 113      67.176  45.930  50.907  1.00  0.00
ATOM   1645  C   TYR B 113      62.808  43.898  51.813  1.00  0.00
ATOM   1646  O   TYR B 113      62.785  43.524  52.982  1.00  0.00
ATOM   1647  N   VAL B 114      61.986  43.409  50.892  1.00  0.00
ATOM   1649  CA  VAL B 114      60.862  42.537  51.223  1.00  0.00
ATOM   1651  CB  VAL B 114      59.520  43.119  50.753  1.00  0.00
ATOM   1653  CG1 VAL B 114      58.364  42.343  51.408  1.00  0.00
ATOM   1657  CG2 VAL B 114      59.368  44.610  51.081  1.00  0.00
ATOM   1661  C   VAL B 114      61.076  41.168  50.600  1.00  0.00
ATOM   1662  O   VAL B 114      61.341  41.049  49.405  1.00  0.00
ATOM   1663  N   ILE B 115      60.947  40.131  51.422  1.00  0.00
ATOM   1665  CA  ILE B 115      61.132  38.748  51.018  1.00  0.00
ATOM   1667  CB  ILE B 115      62.432  38.146  51.612  1.00  0.00
ATOM   1669  CG2 ILE B 115      62.568  36.677  51.163  1.00  0.00
ATOM   1673  CG1 ILE B 115      63.716  38.904  51.186  1.00  0.00
ATOM   1676  CD1 ILE B 115      64.119  40.051  52.125  1.00  0.00
ATOM   1680  C   ILE B 115      59.890  37.967  51.451  1.00  0.00
ATOM   1681  O   ILE B 115      59.699  37.727  52.641  1.00  0.00
ATOM   1682  N   ASP B 116      59.068  37.576  50.478  1.00  0.00
ATOM   1684  CA  ASP B 116      57.884  36.730  50.655  1.00  0.00
ATOM   1686  CB  ASP B 116      56.831  37.071  49.574  1.00  0.00
ATOM   1689  CG  ASP B 116      56.459  38.561  49.447  1.00  0.00
ATOM   1690  OD1 ASP B 116      56.484  39.300  50.455  1.00  0.00
ATOM   1691  OD2 ASP B 116      56.167  38.988  48.303  1.00  0.00
ATOM   1692  C   ASP B 116      58.321  35.247  50.578  1.00  0.00
ATOM   1693  O   ASP B 116      58.642  34.764  49.488  1.00  0.00
ATOM   1694  N   PRO B 117      58.460  34.517  51.702  1.00  0.00
ATOM   1695  CD  PRO B 117      57.989  34.839  53.044  1.00  0.00
ATOM   1698  CG  PRO B 117      58.572  33.748  53.944  1.00  0.00
ATOM   1701  CB  PRO B 117      59.861  33.377  53.226  1.00  0.00
ATOM   1704  CA  PRO B 117      59.395  33.390  51.770  1.00  0.00
ATOM   1706  C   PRO B 117      58.825  32.020  51.370  1.00  0.00
ATOM   1707  O   PRO B 117      59.541  31.024  51.460  1.00  0.00
ATOM   1708  N   GLU B 118      57.551  31.930  50.980  1.00  0.00
ATOM   1710  CA  GLU B 118      56.795  30.671  51.078  1.00  0.00
ATOM   1712  CB  GLU B 118      56.002  30.634  52.406  1.00  0.00
ATOM   1715  CG  GLU B 118      55.033  31.798  52.688  1.00  0.00
ATOM   1718  CD  GLU B 118      54.773  31.955  54.197  1.00  0.00
ATOM   1719  OE1 GLU B 118      55.687  32.394  54.930  1.00  0.00
ATOM   1720  OE2 GLU B 118      53.646  31.715  54.687  1.00  0.00
ATOM   1721  C   GLU B 118      56.021  30.228  49.818  1.00  0.00
ATOM   1722  O   GLU B 118      54.792  30.160  49.823  1.00  0.00
ATOM   1723  N   PRO B 119      56.729  29.851  48.729  1.00  0.00
ATOM   1724  CD  PRO B 119      58.174  29.975  48.562  1.00  0.00
ATOM   1727  CG  PRO B 119      58.467  29.632  47.104  1.00  0.00
ATOM   1730  CB  PRO B 119      57.350  28.656  46.757  1.00  0.00
ATOM   1733  CA  PRO B 119      56.153  29.202  47.547  1.00  0.00
ATOM   1735  C   PRO B 119      55.098  28.126  47.852  1.00  0.00
ATOM   1736  O   PRO B 119      54.763  27.832  48.999  1.00  0.00
ATOM      1  N   GLN A   1      57.088  72.757  65.471  1.00  0.00
ATOM      2  CA  GLN A   1      57.915  72.912  66.674  1.00  0.00
ATOM      4  CB  GLN A   1      58.649  71.589  66.974  1.00  0.00
ATOM      7  CG  GLN A   1      59.600  71.147  65.844  1.00  0.00
ATOM     10  CD  GLN A   1      60.519  70.001  66.254  1.00  0.00
ATOM     11  OE1 GLN A   1      60.119  69.003  66.828  1.00  0.00
ATOM     12  NE2 GLN A   1      61.800  70.084  65.973  1.00  0.00
ATOM     15  C   GLN A   1      58.918  74.068  66.574  1.00  0.00
ATOM     16  O   GLN A   1      59.540  74.448  67.565  1.00  0.00
ATOM     17  N   VAL A   2      59.109  74.591  65.363  1.00  0.00
ATOM     19  CA  VAL A   2      60.039  75.686  65.099  1.00  0.00
ATOM     21  CB  VAL A   2      60.302  75.858  63.589  1.00  0.00
ATOM     23  CG1 VAL A   2      61.456  76.832  63.307  1.00  0.00
ATOM     27  CG2 VAL A   2      60.634  74.528  62.894  1.00  0.00
ATOM     31  C   VAL A   2      59.503  76.983  65.705  1.00  0.00
ATOM     32  O   VAL A   2      58.301  77.245  65.668  1.00  0.00
ATOM     33  N   GLN A   3      60.392  77.818  66.250  1.00  0.00
ATOM     35  CA  GLN A   3      60.007  79.061  66.934  1.00  0.00
ATOM     37  CB  GLN A   3      59.987  78.834  68.459  1.00  0.00
ATOM     40  CG  GLN A   3      58.991  77.779  68.959  1.00  0.00
ATOM     43  CD  GLN A   3      59.137  77.571  70.463  1.00  0.00
ATOM     44  OE1 GLN A   3      60.201  77.265  70.977  1.00  0.00
ATOM     45  NE2 GLN A   3      58.093  77.759  71.241  1.00  0.00
ATOM     48  C   GLN A   3      60.964  80.220  66.638  1.00  0.00
ATOM     49  O   GLN A   3      62.083  80.244  67.160  1.00  0.00
ATOM     50  N   LEU A   4      60.502  81.185  65.833  1.00  0.00
ATOM     52  CA  LEU A   4      61.181  82.467  65.641  1.00  0.00
ATOM     54  CB  LEU A   4      60.972  82.996  64.209  1.00  0.00
ATOM     57  CG  LEU A   4      61.471  82.098  63.061  1.00  0.00
ATOM     59  CD1 LEU A   4      61.521  82.919  61.772  1.00  0.00
ATOM     63  CD2 LEU A   4      62.874  81.545  63.288  1.00  0.00
ATOM     67  C   LEU A   4      60.720  83.527  66.663  1.00  0.00
ATOM     68  O   LEU A   4      59.566  83.520  67.106  1.00  0.00
ATOM     69  N   GLN A   5      61.627  84.432  67.037  1.00  0.00
ATOM     71  CA  GLN A   5      61.460  85.399  68.125  1.00  0.00
ATOM     73  CB  GLN A   5      62.025  84.817  69.442  1.00  0.00
ATOM     76  CG  GLN A   5      61.224  83.653  70.043  1.00  0.00
ATOM     79  CD  GLN A   5      59.895  84.124  70.614  1.00  0.00
ATOM     80  OE1 GLN A   5      59.790  84.481  71.772  1.00  0.00
ATOM     81  NE2 GLN A   5      58.843  84.174  69.823  1.00  0.00
ATOM     84  C   GLN A   5      62.148  86.765  67.836  1.00  0.00
ATOM     85  O   GLN A   5      63.361  86.958  68.048  1.00  0.00
ATOM     86  N   GLU A   6      61.370  87.739  67.352  1.00  0.00
ATOM     88  CA  GLU A   6      61.927  88.976  66.820  1.00  0.00
ATOM     90  CB  GLU A   6      61.193  89.478  65.572  1.00  0.00
ATOM     93  CG  GLU A   6      61.058  88.440  64.472  1.00  0.00
ATOM     96  CD  GLU A   6      59.604  87.962  64.398  1.00  0.00
ATOM     97  OE1 GLU A   6      59.001  87.665  65.454  1.00  0.00
ATOM     98  OE2 GLU A   6      59.094  87.875  63.263  1.00  0.00
ATOM     99  C   GLU A   6      61.967  90.201  67.752  1.00  0.00
ATOM    100  O   GLU A   6      60.923  90.825  67.990  1.00  0.00
ATOM    101  N   SER A   7      63.163  90.600  68.201  1.00  0.00
ATOM    103  CA  SER A   7      63.287  91.254  69.514  1.00  0.00
ATOM    105  CB  SER A   7      63.528  90.201  70.605  1.00  0.00
ATOM    108  OG  SER A   7      64.607  89.352  70.276  1.00  0.00
ATOM    110  C   SER A   7      64.365  92.346  69.556  1.00  0.00
ATOM    111  O   SER A   7      65.355  92.305  68.839  1.00  0.00
ATOM    112  N   GLY A   8      64.126  93.385  70.356  1.00  0.00
ATOM    114  CA  GLY A   8      64.413  94.751  69.912  1.00  0.00
ATOM    117  C   GLY A   8      63.106  95.305  69.348  1.00  0.00
ATOM    118  O   GLY A   8      62.016  94.885  69.760  1.00  0.00
ATOM    119  N   GLY A   9      63.205  96.225  68.411  1.00  0.00
ATOM    121  CA  GLY A   9      62.087  97.097  68.101  1.00  0.00
ATOM    124  C   GLY A   9      62.147  98.331  68.991  1.00  0.00
ATOM    125  O   GLY A   9      63.069  98.492  69.790  1.00  0.00
ATOM    126  N   GLY A  10      61.166  99.212  68.846  1.00  0.00
ATOM    128  CA  GLY A  10      61.072 100.395  69.683  1.00  0.00
ATOM    131  C   GLY A  10      60.513 101.616  68.982  1.00  0.00
ATOM    132  O   GLY A  10      59.846 101.530  67.947  1.00  0.00
ATOM    133  N   LEU A  11      60.835 102.761  69.590  1.00  0.00
ATOM    135  CA  LEU A  11      60.782 104.087  68.983  1.00  0.00
ATOM    137  CB  LEU A  11      60.842 105.133  70.140  1.00  0.00
ATOM    140  CG  LEU A  11      59.950 106.386  70.017  1.00  0.00
ATOM    142  CD1 LEU A  11      60.403 107.367  68.938  1.00  0.00
ATOM    146  CD2 LEU A  11      58.473 106.053  69.787  1.00  0.00
ATOM    150  C   LEU A  11      61.818 104.181  67.840  1.00  0.00
ATOM    151  O   LEU A  11      61.896 103.289  66.987  1.00  0.00
ATOM    152  N   VAL A  12      62.576 105.280  67.881  1.00  0.00
ATOM    154  CA  VAL A  12      63.892 105.675  67.323  1.00  0.00
ATOM    156  CB  VAL A  12      64.408 104.744  66.190  1.00  0.00
ATOM    158  CG1 VAL A  12      65.515 105.359  65.324  1.00  0.00
ATOM    162  CG2 VAL A  12      65.024 103.457  66.768  1.00  0.00
ATOM    166  C   VAL A  12      63.742 107.144  66.897  1.00  0.00
ATOM    167  O   VAL A  12      62.645 107.596  66.588  1.00  0.00
ATOM    168  N   GLN A  13      64.837 107.907  66.872  1.00  0.00
ATOM    170  CA  GLN A  13      64.857 109.212  66.207  1.00  0.00
ATOM    172  CB  GLN A  13      65.549 110.265  67.086  1.00  0.00
ATOM    175  CG  GLN A  13      64.778 110.531  68.387  1.00  0.00
ATOM    178  CD  GLN A  13      65.291 111.773  69.114  1.00  0.00
ATOM    179  OE1 GLN A  13      64.635 112.793  69.183  1.00  0.00
ATOM    180  NE2 GLN A  13      66.476 111.745  69.680  1.00  0.00
ATOM    183  C   GLN A  13      65.565 109.085  64.860  1.00  0.00
ATOM    184  O   GLN A  13      66.592 108.412  64.782  1.00  0.00
ATOM    185  N   ALA A  14      65.032 109.710  63.812  1.00  0.00
ATOM    187  CA  ALA A  14      65.614 109.687  62.473  1.00  0.00
ATOM    189  CB  ALA A  14      64.782 110.597  61.563  1.00  0.00
ATOM    193  C   ALA A  14      67.116 110.057  62.456  1.00  0.00
ATOM    194  O   ALA A  14      67.540 111.061  63.016  1.00  0.00
ATOM    195  N   GLY A  15      67.912 109.200  61.815  1.00  0.00
ATOM    197  CA  GLY A  15      69.374 109.192  61.828  1.00  0.00
ATOM    200  C   GLY A  15      69.961 108.068  62.682  1.00  0.00
ATOM    201  O   GLY A  15      71.027 107.541  62.369  1.00  0.00
ATOM    202  N   GLY A  16      69.226 107.674  63.723  1.00  0.00
ATOM    204  CA  GLY A  16      69.541 106.603  64.657  1.00  0.00
ATOM    207  C   GLY A  16      69.753 105.232  64.024  1.00  0.00
ATOM    208  O   GLY A  16      69.443 104.976  62.851  1.00  0.00
ATOM    209  N   SER A  17      70.233 104.334  64.883  1.00  0.00
ATOM    211  CA  SER A  17      70.326 102.905  64.615  1.00  0.00
ATOM    213  CB  SER A  17      71.782 102.405  64.677  1.00  0.00
ATOM    216  OG  SER A  17      72.555 102.881  63.596  1.00  0.00
ATOM    218  C   SER A  17      69.480 102.104  65.599  1.00  0.00
ATOM    219  O   SER A  17      69.071 102.576  66.660  1.00  0.00
ATOM    220  N   LEU A  18      69.272 100.850  65.221  1.00  0.00
ATOM    222  CA  LEU A  18      68.574  99.818  65.959  1.00  0.00
ATOM    224  CB  LEU A  18      67.085  99.942  65.576  1.00  0.00
ATOM    227  CG  LEU A  18      66.079  99.094  66.370  1.00  0.00
ATOM    229  CD1 LEU A  18      66.150  99.330  67.879  1.00  0.00
ATOM    233  CD2 LEU A  18      64.668  99.448  65.904  1.00  0.00
ATOM    237  C   LEU A  18      69.186  98.463  65.582  1.00  0.00
ATOM    238  O   LEU A  18      69.856  98.329  64.558  1.00  0.00
ATOM    239  N   ARG A  19      68.944  97.434  66.391  1.00  0.00
ATOM    241  CA  ARG A  19      69.282  96.053  66.031  1.00  0.00
ATOM    243  CB  ARG A  19      70.682  95.707  66.564  1.00  0.00
ATOM    246  CG  ARG A  19      71.236  94.400  65.970  1.00  0.00
ATOM    249  CD  ARG A  19      72.771  94.341  66.044  1.00  0.00
ATOM    252  NE  ARG A  19      73.282  94.329  67.430  1.00  0.00
ATOM    254  CZ  ARG A  19      74.376  94.923  67.887  1.00  0.00
ATOM    255  NH1 ARG A  19      75.141  95.681  67.150  1.00  0.00
ATOM    258  NH2 ARG A  19      74.744  94.758  69.128  1.00  0.00
ATOM    261  C   ARG A  19      68.164  95.134  66.534  1.00  0.00
ATOM    262  O   ARG A  19      67.782  95.222  67.699  1.00  0.00
ATOM    263  N   LEU A  20      67.628  94.308  65.639  1.00  0.00
ATOM    265  CA  LEU A  20      66.484  93.424  65.880  1.00  0.00
ATOM    267  CB  LEU A  20      65.418  93.610  64.768  1.00  0.00
ATOM    270  CG  LEU A  20      65.018  95.027  64.330  1.00  0.00
ATOM    272  CD1 LEU A  20      64.004  94.930  63.188  1.00  0.00
ATOM    276  CD2 LEU A  20      64.401  95.818  65.474  1.00  0.00
ATOM    280  C   LEU A  20      66.963  91.942  65.834  1.00  0.00
ATOM    281  O   LEU A  20      67.317  91.440  64.779  1.00  0.00
ATOM    282  N   SER A  21      67.033  91.214  66.954  1.00  0.00
ATOM    284  CA  SER A  21      67.317  89.756  66.965  1.00  0.00
ATOM    286  CB  SER A  21      67.721  89.371  68.395  1.00  0.00
ATOM    289  OG  SER A  21      68.209  88.041  68.498  1.00  0.00
ATOM    291  C   SER A  21      66.084  88.935  66.508  1.00  0.00
ATOM    292  O   SER A  21      65.056  89.524  66.206  1.00  0.00
ATOM    293  N   CYS A  22      66.154  87.595  66.446  1.00  0.00
ATOM    295  CA  CYS A  22      65.173  86.725  65.764  1.00  0.00
ATOM    297  CB  CYS A  22      65.477  86.787  64.241  1.00  0.00
ATOM    300  SG  CYS A  22      65.066  85.387  63.145  1.00  0.00
ATOM    301  C   CYS A  22      65.067  85.271  66.317  1.00  0.00
ATOM    302  O   CYS A  22      64.322  84.466  65.764  1.00  0.00
ATOM    303  N   ALA A  23      65.764  84.927  67.409  1.00  0.00
ATOM    305  CA  ALA A  23      66.030  83.564  67.934  1.00  0.00
ATOM    307  CB  ALA A  23      66.189  83.667  69.457  1.00  0.00
ATOM    311  C   ALA A  23      65.055  82.417  67.556  1.00  0.00
ATOM    312  O   ALA A  23      63.843  82.539  67.706  1.00  0.00
ATOM    313  N   ALA A  24      65.610  81.272  67.137  1.00  0.00
ATOM    315  CA  ALA A  24      64.988  80.283  66.261  1.00  0.00
ATOM    317  CB  ALA A  24      65.650  80.448  64.881  1.00  0.00
ATOM    321  C   ALA A  24      65.159  78.857  66.792  1.00  0.00
ATOM    322  O   ALA A  24      66.128  78.174  66.456  1.00  0.00
ATOM    323  N   SER A  25      64.247  78.404  67.651  1.00  0.00
ATOM    325  CA  SER A  25      64.289  77.067  68.262  1.00  0.00
ATOM    327  CB  SER A  25      63.622  77.121  69.640  1.00  0.00
ATOM    330  OG  SER A  25      63.984  75.983  70.400  1.00  0.00
ATOM    332  C   SER A  25      63.612  76.001  67.392  1.00  0.00
ATOM    333  O   SER A  25      63.020  76.309  66.358  1.00  0.00
ATOM    334  N   GLY A  26      63.709  74.737  67.813  1.00  0.00
ATOM    336  CA  GLY A  26      63.011  73.607  67.198  1.00  0.00
ATOM    339  C   GLY A  26      63.512  73.191  65.821  1.00  0.00
ATOM    340  O   GLY A  26      62.786  72.553  65.064  1.00  0.00
ATOM    341  N   ASN A  27      64.736  73.560  65.458  1.00  0.00
ATOM    343  CA  ASN A  27      65.326  73.290  64.151  1.00  0.00
ATOM    345  CB  ASN A  27      64.799  74.357  63.157  1.00  0.00
ATOM    348  CG  ASN A  27      65.494  75.701  63.284  1.00  0.00
ATOM    349  OD1 ASN A  27      66.389  76.006  62.519  1.00  0.00
ATOM    350  ND2 ASN A  27      65.169  76.497  64.276  1.00  0.00
ATOM    353  C   ASN A  27      66.859  73.267  64.265  1.00  0.00
ATOM    354  O   ASN A  27      67.398  73.212  65.369  1.00  0.00
ATOM    355  N   ILE A  28      67.569  73.366  63.143  1.00  0.00
ATOM    357  CA  ILE A  28      68.982  73.720  63.152  1.00  0.00
ATOM    359  CB  ILE A  28      69.909  72.514  62.848  1.00  0.00
ATOM    361  CG2 ILE A  28      71.368  72.971  63.055  1.00  0.00
ATOM    365  CG1 ILE A  28      69.673  71.266  63.733  1.00  0.00
ATOM    368  CD1 ILE A  28      68.592  70.307  63.210  1.00  0.00
ATOM    372  C   ILE A  28      69.195  74.869  62.187  1.00  0.00
ATOM    373  O   ILE A  28      69.190  74.651  60.977  1.00  0.00
ATOM    374  N   SER A  29      69.396  76.079  62.722  1.00  0.00
ATOM    376  CA  SER A  29      69.464  77.296  61.902  1.00  0.00
ATOM    378  CB  SER A  29      69.755  78.534  62.757  1.00  0.00
ATOM    381  OG  SER A  29      71.057  78.458  63.305  1.00  0.00
ATOM    383  C   SER A  29      70.501  77.197  60.789  1.00  0.00
ATOM    384  O   SER A  29      70.283  77.683  59.678  1.00  0.00
ATOM    385  N   GLN A  30      71.623  76.519  61.061  1.00  0.00
ATOM    387  CA  GLN A  30      72.715  76.273  60.108  1.00  0.00
ATOM    389  CB  GLN A  30      73.769  75.327  60.713  1.00  0.00
ATOM    392  CG  GLN A  30      74.194  75.699  62.143  1.00  0.00
ATOM    395  CD  GLN A  30      75.624  75.266  62.457  1.00  0.00
ATOM    396  OE1 GLN A  30      76.567  76.006  62.237  1.00  0.00
ATOM    397  NE2 GLN A  30      75.838  74.086  63.001  1.00  0.00
ATOM    400  C   GLN A  30      72.262  75.727  58.749  1.00  0.00
ATOM    401  O   GLN A  30      72.942  75.916  57.745  1.00  0.00
ATOM    402  N   ARG A  31      71.113  75.051  58.746  1.00  0.00
ATOM    404  CA  ARG A  31      70.521  74.319  57.638  1.00  0.00
ATOM    406  CB  ARG A  31      69.771  73.139  58.281  1.00  0.00
ATOM    409  CG  ARG A  31      69.467  71.964  57.351  1.00  0.00
ATOM    412  CD  ARG A  31      68.760  70.873  58.167  1.00  0.00
ATOM    415  NE  ARG A  31      68.034  69.926  57.307  1.00  0.00
ATOM    417  CZ  ARG A  31      68.463  68.817  56.744  1.00  0.00
ATOM    418  NH1 ARG A  31      69.675  68.371  56.919  1.00  0.00
ATOM    421  NH2 ARG A  31      67.656  68.132  55.989  1.00  0.00
ATOM    424  C   ARG A  31      69.630  75.150  56.722  1.00  0.00
ATOM    425  O   ARG A  31      69.276  74.668  55.647  1.00  0.00
ATOM    426  N   ASN A  32      69.256  76.365  57.128  1.00  0.00
ATOM    428  CA  ASN A  32      68.212  77.119  56.439  1.00  0.00
ATOM    430  CB  ASN A  32      66.877  76.818  57.150  1.00  0.00
ATOM    433  CG  ASN A  32      66.391  75.419  56.792  1.00  0.00
ATOM    434  OD1 ASN A  32      66.587  74.432  57.489  1.00  0.00
ATOM    435  ND2 ASN A  32      65.812  75.275  55.628  1.00  0.00
ATOM    438  C   ASN A  32      68.558  78.605  56.304  1.00  0.00
ATOM    439  O   ASN A  32      69.449  79.115  56.981  1.00  0.00
ATOM    440  N   TRP A  33      67.900  79.265  55.352  1.00  0.00
ATOM    442  CA  TRP A  33      68.242  80.613  54.891  1.00  0.00
ATOM    444  CB  TRP A  33      68.345  80.644  53.359  1.00  0.00
ATOM    447  CG  TRP A  33      69.382  79.772  52.706  1.00  0.00
ATOM    448  CD1 TRP A  33      70.334  79.028  53.318  1.00  0.00
ATOM    450  NE1 TRP A  33      71.071  78.340  52.373  1.00  0.00
ATOM    452  CE2 TRP A  33      70.673  78.653  51.095  1.00  0.00
ATOM    453  CZ2 TRP A  33      71.134  78.268  49.827  1.00  0.00
ATOM    455  CH2 TRP A  33      70.475  78.757  48.685  1.00  0.00
ATOM    457  CZ3 TRP A  33      69.365  79.607  48.830  1.00  0.00
ATOM    459  CE3 TRP A  33      68.925  80.004  50.106  1.00  0.00
ATOM    461  CD2 TRP A  33      69.571  79.544  51.274  1.00  0.00
ATOM    462  C   TRP A  33      67.215  81.622  55.396  1.00  0.00
ATOM    463  O   TRP A  33      66.036  81.282  55.559  1.00  0.00
ATOM    464  N   MET A  34      67.671  82.846  55.687  1.00  0.00
ATOM    466  CA  MET A  34      67.030  83.576  56.791  1.00  0.00
ATOM    468  CB  MET A  34      67.902  83.555  58.050  1.00  0.00
ATOM    471  CG  MET A  34      67.932  82.192  58.760  1.00  0.00
ATOM    474  SD  MET A  34      66.332  81.463  59.234  1.00  0.00
ATOM    475  CE  MET A  34      65.558  82.776  60.225  1.00  0.00
ATOM    479  C   MET A  34      66.758  84.997  56.337  1.00  0.00
ATOM    480  O   MET A  34      67.663  85.810  56.076  1.00  0.00
ATOM    481  N   GLY A  35      65.471  85.265  56.192  1.00  0.00
ATOM    483  CA  GLY A  35      65.031  86.547  55.702  1.00  0.00
ATOM    486  C   GLY A  35      64.610  87.469  56.829  1.00  0.00
ATOM    487  O   GLY A  35      64.134  86.987  57.863  1.00  0.00
ATOM    488  N   TRP A  36      64.688  88.779  56.582  1.00  0.00
ATOM    490  CA  TRP A  36      63.689  89.653  57.176  1.00  0.00
ATOM    492  CB  TRP A  36      64.311  90.782  58.011  1.00  0.00
ATOM    495  CG  TRP A  36      64.911  90.340  59.305  1.00  0.00
ATOM    496  CD1 TRP A  36      66.049  89.623  59.449  1.00  0.00
ATOM    498  NE1 TRP A  36      66.307  89.424  60.793  1.00  0.00
ATOM    500  CE2 TRP A  36      65.337  90.014  61.576  1.00  0.00
ATOM    501  CZ2 TRP A  36      65.153  90.109  62.960  1.00  0.00
ATOM    503  CH2 TRP A  36      64.004  90.747  63.454  1.00  0.00
ATOM    505  CZ3 TRP A  36      63.055  91.281  62.569  1.00  0.00
ATOM    507  CE3 TRP A  36      63.261  91.201  61.179  1.00  0.00
ATOM    509  CD2 TRP A  36      64.409  90.573  60.652  1.00  0.00
ATOM    510  C   TRP A  36      62.690  90.062  56.092  1.00  0.00
ATOM    511  O   TRP A  36      62.937  90.022  54.881  1.00  0.00
ATOM    512  N   TYR A  37      61.507  90.430  56.546  1.00  0.00
ATOM    514  CA  TYR A  37      60.599  91.258  55.785  1.00  0.00
ATOM    516  CB  TYR A  37      59.573  90.410  55.020  1.00  0.00
ATOM    519  CG  TYR A  37      58.441  89.848  55.846  1.00  0.00
ATOM    520  CD1 TYR A  37      57.266  90.604  55.996  1.00  0.00
ATOM    522  CE1 TYR A  37      56.185  90.082  56.722  1.00  0.00
ATOM    524  CZ  TYR A  37      56.269  88.789  57.283  1.00  0.00
ATOM    525  OH  TYR A  37      55.207  88.260  57.950  1.00  0.00
ATOM    527  CE2 TYR A  37      57.461  88.043  57.151  1.00  0.00
ATOM    529  CD2 TYR A  37      58.550  88.576  56.435  1.00  0.00
ATOM    531  C   TYR A  37      60.020  92.306  56.717  1.00  0.00
ATOM    532  O   TYR A  37      60.095  92.189  57.936  1.00  0.00
ATOM    533  N   ARG A  38      59.466  93.365  56.156  1.00  0.00
ATOM    535  CA  ARG A  38      58.774  94.394  56.905  1.00  0.00
ATOM    537  CB  ARG A  38      59.648  95.644  57.070  1.00  0.00
ATOM    540  CG  ARG A  38      59.724  96.502  55.799  1.00  0.00
ATOM    543  CD  ARG A  38      60.563  97.742  56.073  1.00  0.00
ATOM    546  NE  ARG A  38      60.741  98.543  54.855  1.00  0.00
ATOM    548  CZ  ARG A  38      61.664  99.463  54.677  1.00  0.00
ATOM    549  NH1 ARG A  38      62.421  99.875  55.659  1.00  0.00
ATOM    552  NH2 ARG A  38      61.838  99.950  53.486  1.00  0.00
ATOM    555  C   ARG A  38      57.450  94.673  56.215  1.00  0.00
ATOM    556  O   ARG A  38      57.266  94.444  55.024  1.00  0.00
ATOM    557  N   GLN A  39      56.533  95.220  56.987  1.00  0.00
ATOM    559  CA  GLN A  39      55.257  95.711  56.515  1.00  0.00
ATOM    561  CB  GLN A  39      54.136  94.714  56.839  1.00  0.00
ATOM    564  CG  GLN A  39      52.761  95.318  56.507  1.00  0.00
ATOM    567  CD  GLN A  39      51.657  94.277  56.413  1.00  0.00
ATOM    568  OE1 GLN A  39      51.698  93.214  57.025  1.00  0.00
ATOM    569  NE2 GLN A  39      50.648  94.512  55.607  1.00  0.00
ATOM    572  C   GLN A  39      55.027  97.081  57.129  1.00  0.00
ATOM    573  O   GLN A  39      54.817  97.201  58.344  1.00  0.00
ATOM    574  N   ALA A  40      55.116  98.120  56.297  1.00  0.00
ATOM    576  CA  ALA A  40      54.697  99.448  56.705  1.00  0.00
ATOM    578  CB  ALA A  40      55.228 100.494  55.719  1.00  0.00
ATOM    582  C   ALA A  40      53.173  99.516  56.865  1.00  0.00
ATOM    583  O   ALA A  40      52.455  98.782  56.175  1.00  0.00
ATOM    584  N   PRO A  41      52.644 100.374  57.751  1.00  0.00
ATOM    585  CD  PRO A  41      53.358 101.241  58.680  1.00  0.00
ATOM    588  CG  PRO A  41      52.309 101.706  59.685  1.00  0.00
ATOM    591  CB  PRO A  41      51.024 101.723  58.859  1.00  0.00
ATOM    594  CA  PRO A  41      51.203 100.559  57.874  1.00  0.00
ATOM    596  C   PRO A  41      50.545 100.862  56.521  1.00  0.00
ATOM    597  O   PRO A  41      50.979 101.750  55.793  1.00  0.00
ATOM    598  N   GLY A  42      49.501 100.105  56.171  1.00  0.00
ATOM    600  CA  GLY A  42      48.772 100.283  54.909  1.00  0.00
ATOM    603  C   GLY A  42      49.504  99.805  53.646  1.00  0.00
ATOM    604  O   GLY A  42      49.004 100.019  52.545  1.00  0.00
ATOM    605  N   LYS A  43      50.657  99.145  53.788  1.00  0.00
ATOM    607  CA  LYS A  43      51.482  98.647  52.682  1.00  0.00
ATOM    609  CB  LYS A  43      52.901  99.224  52.891  1.00  0.00
ATOM    612  CG  LYS A  43      53.899  99.067  51.728  1.00  0.00
ATOM    615  CD  LYS A  43      55.199  99.836  52.025  1.00  0.00
ATOM    618  CE  LYS A  43      56.204  99.808  50.866  1.00  0.00
ATOM    621  NZ  LYS A  43      56.943  98.530  50.786  1.00  0.00
ATOM    625  C   LYS A  43      51.479  97.120  52.639  1.00  0.00
ATOM    626  O   LYS A  43      51.049  96.444  53.576  1.00  0.00
ATOM    627  N   GLU A  44      51.947  96.585  51.516  1.00  0.00
ATOM    629  CA  GLU A  44      52.320  95.181  51.358  1.00  0.00
ATOM    631  CB  GLU A  44      52.440  94.859  49.851  1.00  0.00
ATOM    634  CG  GLU A  44      53.441  95.706  49.047  1.00  0.00
ATOM    637  CD  GLU A  44      54.875  95.470  49.510  1.00  0.00
ATOM    638  OE1 GLU A  44      55.332  94.314  49.412  1.00  0.00
ATOM    639  OE2 GLU A  44      55.474  96.412  50.077  1.00  0.00
ATOM    640  C   GLU A  44      53.537  94.788  52.235  1.00  0.00
ATOM    641  O   GLU A  44      53.796  95.401  53.272  1.00  0.00
ATOM    642  N   ARG A  45      54.230  93.694  51.902  1.00  0.00
ATOM    644  CA  ARG A  45      54.997  92.877  52.854  1.00  0.00
ATOM    646  CB  ARG A  45      54.239  91.569  53.178  1.00  0.00
ATOM    649  CG  ARG A  45      52.726  91.818  53.384  1.00  0.00
ATOM    652  CD  ARG A  45      51.984  90.702  54.124  1.00  0.00
ATOM    655  NE  ARG A  45      52.127  90.859  55.584  1.00  0.00
ATOM    657  CZ  ARG A  45      52.694  90.042  56.445  1.00  0.00
ATOM    658  NH1 ARG A  45      53.079  88.852  56.091  1.00  0.00
ATOM    661  NH2 ARG A  45      52.905  90.423  57.674  1.00  0.00
ATOM    664  C   ARG A  45      56.474  92.721  52.465  1.00  0.00
ATOM    665  O   ARG A  45      57.040  91.633  52.529  1.00  0.00
ATOM    666  N   GLU A  46      57.045  93.853  52.070  1.00  0.00
ATOM    668  CA  GLU A  46      58.405  94.126  51.594  1.00  0.00
ATOM    670  CB  GLU A  46      58.684  95.604  51.925  1.00  0.00
ATOM    673  CG  GLU A  46      59.952  96.221  51.310  1.00  0.00
ATOM    676  CD  GLU A  46      60.093  97.716  51.661  1.00  0.00
ATOM    677  OE1 GLU A  46      59.207  98.279  52.350  1.00  0.00
ATOM    678  OE2 GLU A  46      61.093  98.367  51.270  1.00  0.00
ATOM    679  C   GLU A  46      59.528  93.225  52.112  1.00  0.00
ATOM    680  O   GLU A  46      59.910  93.282  53.277  1.00  0.00
ATOM    681  N   PHE A  47      60.153  92.463  51.213  1.00  0.00
ATOM    683  CA  PHE A  47      61.409  91.760  51.481  1.00  0.00
ATOM    685  CB  PHE A  47      61.819  90.991  50.204  1.00  0.00
ATOM    688  CG  PHE A  47      63.315  90.785  49.997  1.00  0.00
ATOM    689  CD1 PHE A  47      64.053  89.971  50.875  1.00  0.00
ATOM    691  CE1 PHE A  47      65.443  89.840  50.707  1.00  0.00
ATOM    693  CZ  PHE A  47      66.107  90.513  49.672  1.00  0.00
ATOM    695  CE2 PHE A  47      65.371  91.304  48.776  1.00  0.00
ATOM    697  CD2 PHE A  47      63.978  91.438  48.937  1.00  0.00
ATOM    699  C   PHE A  47      62.518  92.723  51.945  1.00  0.00
ATOM    700  O   PHE A  47      62.771  93.762  51.332  1.00  0.00
ATOM    701  N   VAL A  48      63.238  92.315  52.992  1.00  0.00
ATOM    703  CA  VAL A  48      64.368  93.026  53.592  1.00  0.00
ATOM    705  CB  VAL A  48      63.893  93.905  54.773  1.00  0.00
ATOM    707  CG1 VAL A  48      65.068  94.587  55.482  1.00  0.00
ATOM    711  CG2 VAL A  48      62.946  95.028  54.326  1.00  0.00
ATOM    715  C   VAL A  48      65.377  91.976  54.086  1.00  0.00
ATOM    716  O   VAL A  48      65.316  91.459  55.190  1.00  0.00
ATOM    717  N   ALA A  49      66.357  91.673  53.251  1.00  0.00
ATOM    719  CA  ALA A  49      67.493  90.803  53.569  1.00  0.00
ATOM    721  CB  ALA A  49      68.376  91.454  54.645  1.00  0.00
ATOM    725  C   ALA A  49      67.218  89.297  53.767  1.00  0.00
ATOM    726  O   ALA A  49      66.072  88.888  53.911  1.00  0.00
ATOM    727  N   ALA A  50      68.271  88.470  53.652  1.00  0.00
ATOM    729  CA  ALA A  50      68.222  87.054  53.286  1.00  0.00
ATOM    731  CB  ALA A  50      67.645  86.915  51.865  1.00  0.00
ATOM    735  C   ALA A  50      69.614  86.406  53.359  1.00  0.00
ATOM    736  O   ALA A  50      70.378  86.459  52.398  1.00  0.00
ATOM    737  N   ILE A  51      69.987  85.812  54.488  1.00  0.00
ATOM    739  CA  ILE A  51      71.343  85.301  54.714  1.00  0.00
ATOM    741  CB  ILE A  51      71.953  85.939  55.984  1.00  0.00
ATOM    743  CG2 ILE A  51      71.086  85.734  57.233  1.00  0.00
ATOM    747  CG1 ILE A  51      73.419  85.495  56.207  1.00  0.00
ATOM    750  CD1 ILE A  51      74.202  86.313  57.244  1.00  0.00
ATOM    754  C   ILE A  51      71.424  83.785  54.663  1.00  0.00
ATOM    755  O   ILE A  51      70.612  83.068  55.249  1.00  0.00
ATOM    756  N   SER A  52      72.396  83.302  53.888  1.00  0.00
ATOM    758  CA  SER A  52      72.638  81.876  53.698  1.00  0.00
ATOM    760  CB  SER A  52      73.523  81.670  52.460  1.00  0.00
ATOM    763  OG  SER A  52      73.561  80.305  52.087  1.00  0.00
ATOM    765  C   SER A  52      73.168  81.215  54.984  1.00  0.00
ATOM    766  O   SER A  52      73.189  81.819  56.059  1.00  0.00
ATOM    767  N   GLY A  53      73.567  79.948  54.907  1.00  0.00
ATOM    769  CA  GLY A  53      74.198  79.234  56.019  1.00  0.00
ATOM    772  C   GLY A  53      75.717  79.383  56.069  1.00  0.00
ATOM    773  O   GLY A  53      76.282  79.385  57.161  1.00  0.00
ATOM    774  N   GLY A  54      76.356  79.619  54.919  1.00  0.00
ATOM    776  CA  GLY A  54      77.576  80.427  54.869  1.00  0.00
ATOM    779  C   GLY A  54      77.192  81.904  54.785  1.00  0.00
ATOM    780  O   GLY A  54      76.065  82.237  54.423  1.00  0.00
ATOM    781  N   SER A  55      78.129  82.803  55.085  1.00  0.00
ATOM    783  CA  SER A  55      77.833  84.224  55.341  1.00  0.00
ATOM    785  CB  SER A  55      78.962  84.839  56.178  1.00  0.00
ATOM    788  OG  SER A  55      78.489  85.999  56.825  1.00  0.00
ATOM    790  C   SER A  55      77.494  85.107  54.120  1.00  0.00
ATOM    791  O   SER A  55      77.705  86.316  54.156  1.00  0.00
ATOM    792  N   SER A  56      76.982  84.520  53.036  1.00  0.00
ATOM    794  CA  SER A  56      76.455  85.260  51.885  1.00  0.00
ATOM    796  CB  SER A  56      76.227  84.287  50.725  1.00  0.00
ATOM    799  OG  SER A  56      75.896  85.004  49.554  1.00  0.00
ATOM    801  C   SER A  56      75.151  85.968  52.218  1.00  0.00
ATOM    802  O   SER A  56      74.268  85.377  52.845  1.00  0.00
ATOM    803  N   THR A  57      75.009  87.213  51.770  1.00  0.00
ATOM    805  CA  THR A  57      73.905  88.095  52.161  1.00  0.00
ATOM    807  CB  THR A  57      74.392  89.203  53.112  1.00  0.00
ATOM    809  CG2 THR A  57      74.886  88.660  54.447  1.00  0.00
ATOM    813  OG1 THR A  57      75.449  89.931  52.523  1.00  0.00
ATOM    815  C   THR A  57      73.274  88.747  50.949  1.00  0.00
ATOM    816  O   THR A  57      73.980  89.466  50.234  1.00  0.00
ATOM    817  N   TYR A  58      71.954  88.603  50.768  1.00  0.00
ATOM    819  CA  TYR A  58      71.267  89.540  49.865  1.00  0.00
ATOM    821  CB  TYR A  58      70.572  88.818  48.698  1.00  0.00
ATOM    824  CG  TYR A  58      70.294  89.761  47.534  1.00  0.00
ATOM    825  CD1 TYR A  58      71.375  90.393  46.886  1.00  0.00
ATOM    827  CE1 TYR A  58      71.144  91.364  45.894  1.00  0.00
ATOM    829  CZ  TYR A  58      69.824  91.705  45.536  1.00  0.00
ATOM    830  OH  TYR A  58      69.619  92.673  44.603  1.00  0.00
ATOM    832  CE2 TYR A  58      68.736  91.049  46.156  1.00  0.00
ATOM    834  CD2 TYR A  58      68.973  90.077  47.152  1.00  0.00
ATOM    836  C   TYR A  58      70.358  90.503  50.616  1.00  0.00
ATOM    837  O   TYR A  58      69.937  90.218  51.737  1.00  0.00
ATOM    838  N   TYR A  59      70.091  91.639  49.966  1.00  0.00
ATOM    840  CA  TYR A  59      69.477  92.864  50.475  1.00  0.00
ATOM    842  CB  TYR A  59      70.560  93.902  50.797  1.00  0.00
ATOM    845  CG  TYR A  59      71.531  93.500  51.884  1.00  0.00
ATOM    846  CD1 TYR A  59      71.162  93.644  53.233  1.00  0.00
ATOM    848  CE1 TYR A  59      72.063  93.278  54.245  1.00  0.00
ATOM    850  CZ  TYR A  59      73.342  92.780  53.918  1.00  0.00
ATOM    851  OH  TYR A  59      74.197  92.389  54.899  1.00  0.00
ATOM    853  CE2 TYR A  59      73.719  92.663  52.563  1.00  0.00
ATOM    855  CD2 TYR A  59      72.809  93.011  51.548  1.00  0.00
ATOM    857  C   TYR A  59      68.581  93.455  49.386  1.00  0.00
ATOM    858  O   TYR A  59      68.976  93.507  48.221  1.00  0.00
ATOM    859  N   ALA A  60      67.402  93.943  49.767  1.00  0.00
ATOM    861  CA  ALA A  60      66.599  94.773  48.884  1.00  0.00
ATOM    863  CB  ALA A  60      65.201  94.933  49.487  1.00  0.00
ATOM    867  C   ALA A  60      67.261  96.141  48.690  1.00  0.00
ATOM    868  O   ALA A  60      67.803  96.721  49.634  1.00  0.00
ATOM    869  N   ASP A  61      67.194  96.674  47.473  1.00  0.00
ATOM    871  CA  ASP A  61      67.816  97.945  47.092  1.00  0.00
ATOM    873  CB  ASP A  61      67.550  98.182  45.603  1.00  0.00
ATOM    876  CG  ASP A  61      68.375  97.148  44.838  1.00  0.00
ATOM    877  OD1 ASP A  61      67.989  95.953  44.814  1.00  0.00
ATOM    878  OD2 ASP A  61      69.538  97.455  44.498  1.00  0.00
ATOM    879  C   ASP A  61      67.446  99.111  48.033  1.00  0.00
ATOM    880  O   ASP A  61      68.333  99.806  48.530  1.00  0.00
ATOM    881  N   SER A  62      66.167  99.167  48.423  1.00  0.00
ATOM    883  CA  SER A  62      65.528  99.986  49.470  1.00  0.00
ATOM    885  CB  SER A  62      64.203  99.256  49.797  1.00  0.00
ATOM    888  OG  SER A  62      63.384  99.873  50.772  1.00  0.00
ATOM    890  C   SER A  62      66.331 100.221  50.771  1.00  0.00
ATOM    891  O   SER A  62      66.163 101.226  51.474  1.00  0.00
ATOM    892  N   VAL A  63      67.238  99.300  51.103  1.00  0.00
ATOM    894  CA  VAL A  63      67.986  99.304  52.369  1.00  0.00
ATOM    896  CB  VAL A  63      67.371  98.293  53.362  1.00  0.00
ATOM    898  CG1 VAL A  63      65.899  98.602  53.667  1.00  0.00
ATOM    902  CG2 VAL A  63      67.470  96.841  52.874  1.00  0.00
ATOM    906  C   VAL A  63      69.488  99.029  52.191  1.00  0.00
ATOM    907  O   VAL A  63      70.216  98.886  53.176  1.00  0.00
ATOM    908  N   LYS A  64      69.972  98.923  50.945  1.00  0.00
ATOM    910  CA  LYS A  64      71.202  98.176  50.620  1.00  0.00
ATOM    912  CB  LYS A  64      71.198  97.930  49.098  1.00  0.00
ATOM    915  CG  LYS A  64      72.281  96.961  48.580  1.00  0.00
ATOM    918  CD  LYS A  64      72.049  96.526  47.123  1.00  0.00
ATOM    921  CE  LYS A  64      70.859  95.569  46.985  1.00  0.00
ATOM    924  NZ  LYS A  64      70.586  95.238  45.568  1.00  0.00
ATOM    928  C   LYS A  64      72.544  98.723  51.132  1.00  0.00
ATOM    929  O   LYS A  64      73.528  97.995  51.137  1.00  0.00
ATOM    930  N   GLY A  65      72.583  99.966  51.599  1.00  0.00
ATOM    932  CA  GLY A  65      73.742 100.566  52.281  1.00  0.00
ATOM    935  C   GLY A  65      73.375 101.187  53.619  1.00  0.00
ATOM    936  O   GLY A  65      73.945 102.196  54.018  1.00  0.00
ATOM    937  N   ARG A  66      72.373 100.604  54.282  1.00  0.00
ATOM    939  CA  ARG A  66      71.818 101.068  55.559  1.00  0.00
ATOM    941  CB  ARG A  66      70.493 101.818  55.293  1.00  0.00
ATOM    944  CG  ARG A  66      70.663 102.996  54.310  1.00  0.00
ATOM    947  CD  ARG A  66      69.491 103.985  54.304  1.00  0.00
ATOM    950  NE  ARG A  66      68.194 103.362  53.949  1.00  0.00
ATOM    952  CZ  ARG A  66      67.095 103.381  54.683  1.00  0.00
ATOM    953  NH1 ARG A  66      67.043 104.014  55.820  1.00  0.00
ATOM    956  NH2 ARG A  66      66.015 102.762  54.292  1.00  0.00
ATOM    959  C   ARG A  66      71.618  99.926  56.539  1.00  0.00
ATOM    960  O   ARG A  66      71.855 100.086  57.740  1.00  0.00
ATOM    961  N   PHE A  67      71.197  98.767  56.026  1.00  0.00
ATOM    963  CA  PHE A  67      70.953  97.567  56.824  1.00  0.00
ATOM    965  CB  PHE A  67      69.532  97.021  56.605  1.00  0.00
ATOM    968  CG  PHE A  67      68.314  97.885  56.927  1.00  0.00
ATOM    969  CD1 PHE A  67      68.378  99.237  57.331  1.00  0.00
ATOM    971  CE1 PHE A  67      67.207 100.003  57.466  1.00  0.00
ATOM    973  CZ  PHE A  67      65.955  99.414  57.229  1.00  0.00
ATOM    975  CE2 PHE A  67      65.877  98.052  56.887  1.00  0.00
ATOM    977  CD2 PHE A  67      67.051  97.296  56.746  1.00  0.00
ATOM    979  C   PHE A  67      71.991  96.487  56.539  1.00  0.00
ATOM    980  O   PHE A  67      72.589  96.428  55.468  1.00  0.00
ATOM    981  N   THR A  68      72.199  95.628  57.530  1.00  0.00
ATOM    983  CA  THR A  68      73.284  94.651  57.557  1.00  0.00
ATOM    985  CB  THR A  68      74.532  95.251  58.231  1.00  0.00
ATOM    987  CG2 THR A  68      75.785  94.448  57.892  1.00  0.00
ATOM    991  OG1 THR A  68      74.757  96.574  57.785  1.00  0.00
ATOM    993  C   THR A  68      72.779  93.427  58.290  1.00  0.00
ATOM    994  O   THR A  68      72.450  93.512  59.475  1.00  0.00
ATOM    995  N   ILE A  69      72.611  92.321  57.566  1.00  0.00
ATOM    997  CA  ILE A  69      72.098  91.081  58.145  1.00  0.00
ATOM    999  CB  ILE A  69      71.091  90.391  57.194  1.00  0.00
ATOM   1001  CG2 ILE A  69      71.759  89.825  55.927  1.00  0.00
ATOM   1005  CG1 ILE A  69      70.295  89.316  57.965  1.00  0.00
ATOM   1008  CD1 ILE A  69      69.079  88.764  57.211  1.00  0.00
ATOM   1012  C   ILE A  69      73.280  90.226  58.570  1.00  0.00
ATOM   1013  O   ILE A  69      74.279  90.123  57.859  1.00  0.00
ATOM   1014  N   SER A  70      73.170  89.630  59.748  1.00  0.00
ATOM   1016  CA  SER A  70      74.187  88.724  60.264  1.00  0.00
ATOM   1018  CB  SER A  70      75.191  89.481  61.129  1.00  0.00
ATOM   1021  OG  SER A  70      76.313  88.657  61.369  1.00  0.00
ATOM   1023  C   SER A  70      73.542  87.548  60.987  1.00  0.00
ATOM   1024  O   SER A  70      72.342  87.534  61.271  1.00  0.00
ATOM   1025  N   ARG A  71      74.353  86.537  61.272  1.00  0.00
ATOM   1027  CA  ARG A  71      73.946  85.299  61.923  1.00  0.00
ATOM   1029  CB  ARG A  71      74.011  84.127  60.937  1.00  0.00
ATOM   1032  CG  ARG A  71      72.784  84.062  60.026  1.00  0.00
ATOM   1035  CD  ARG A  71      73.029  83.060  58.895  1.00  0.00
ATOM   1038  NE  ARG A  71      73.031  81.688  59.416  1.00  0.00
ATOM   1040  CZ  ARG A  71      72.194  80.723  59.111  1.00  0.00
ATOM   1041  NH1 ARG A  71      71.384  80.769  58.095  1.00  0.00
ATOM   1044  NH2 ARG A  71      72.182  79.682  59.873  1.00  0.00
ATOM   1047  C   ARG A  71      74.900  85.016  63.066  1.00  0.00
ATOM   1048  O   ARG A  71      76.087  85.325  62.979  1.00  0.00
ATOM   1049  N   ASP A  72      74.405  84.304  64.062  1.00  0.00
ATOM   1051  CA  ASP A  72      75.255  83.528  64.951  1.00  0.00
ATOM   1053  CB  ASP A  72      75.439  84.227  66.299  1.00  0.00
ATOM   1056  CG  ASP A  72      76.412  83.510  67.234  1.00  0.00
ATOM   1057  OD1 ASP A  72      76.635  82.280  67.125  1.00  0.00
ATOM   1058  OD2 ASP A  72      76.896  84.162  68.180  1.00  0.00
ATOM   1059  C   ASP A  72      74.661  82.122  65.054  1.00  0.00
ATOM   1060  O   ASP A  72      73.680  81.854  65.766  1.00  0.00
ATOM   1061  N   ASN A  73      75.258  81.221  64.269  1.00  0.00
ATOM   1063  CA  ASN A  73      74.881  79.814  64.202  1.00  0.00
ATOM   1065  CB  ASN A  73      75.754  79.094  63.157  1.00  0.00
ATOM   1068  CG  ASN A  73      75.366  79.362  61.706  1.00  0.00
ATOM   1069  OD1 ASN A  73      74.517  80.186  61.392  1.00  0.00
ATOM   1070  ND2 ASN A  73      75.979  78.676  60.765  1.00  0.00
ATOM   1073  C   ASN A  73      74.962  79.142  65.578  1.00  0.00
ATOM   1074  O   ASN A  73      74.026  78.468  66.008  1.00  0.00
ATOM   1075  N   ALA A  74      76.042  79.417  66.308  1.00  0.00
ATOM   1077  CA  ALA A  74      76.279  78.938  67.661  1.00  0.00
ATOM   1079  CB  ALA A  74      77.790  79.022  67.918  1.00  0.00
ATOM   1083  C   ALA A  74      75.470  79.697  68.732  1.00  0.00
ATOM   1084  O   ALA A  74      75.743  79.570  69.924  1.00  0.00
ATOM   1085  N   LYS A  75      74.497  80.522  68.339  1.00  0.00
ATOM   1087  CA  LYS A  75      73.424  81.026  69.209  1.00  0.00
ATOM   1089  CB  LYS A  75      73.708  82.486  69.618  1.00  0.00
ATOM   1092  CG  LYS A  75      74.318  82.591  71.034  1.00  0.00
ATOM   1095  CD  LYS A  75      75.451  83.627  71.152  1.00  0.00
ATOM   1098  CE  LYS A  75      76.852  82.992  71.166  1.00  0.00
ATOM   1101  NZ  LYS A  75      77.105  82.145  69.979  1.00  0.00
ATOM   1105  C   LYS A  75      72.033  80.812  68.596  1.00  0.00
ATOM   1106  O   LYS A  75      71.040  81.209  69.195  1.00  0.00
ATOM   1107  N   ASN A  76      71.956  80.120  67.452  1.00  0.00
ATOM   1109  CA  ASN A  76      70.777  80.011  66.583  1.00  0.00
ATOM   1111  CB  ASN A  76      69.976  78.727  66.897  1.00  0.00
ATOM   1114  CG  ASN A  76      70.737  77.458  66.535  1.00  0.00
ATOM   1115  OD1 ASN A  76      70.717  76.981  65.407  1.00  0.00
ATOM   1116  ND2 ASN A  76      71.471  76.894  67.465  1.00  0.00
ATOM   1119  C   ASN A  76      69.935  81.303  66.521  1.00  0.00
ATOM   1120  O   ASN A  76      68.695  81.318  66.656  1.00  0.00
ATOM   1121  N   THR A  77      70.666  82.395  66.281  1.00  0.00
ATOM   1123  CA  THR A  77      70.126  83.750  66.133  1.00  0.00
ATOM   1125  CB  THR A  77      70.675  84.721  67.186  1.00  0.00
ATOM   1127  CG2 THR A  77      69.915  84.630  68.506  1.00  0.00
ATOM   1131  OG1 THR A  77      72.026  84.436  67.443  1.00  0.00
ATOM   1133  C   THR A  77      70.418  84.292  64.735  1.00  0.00
ATOM   1134  O   THR A  77      71.429  83.999  64.090  1.00  0.00
ATOM   1135  N   VAL A  78      69.524  85.182  64.320  1.00  0.00
ATOM   1137  CA  VAL A  78      69.731  86.123  63.223  1.00  0.00
ATOM   1139  CB  VAL A  78      68.732  85.902  62.068  1.00  0.00
ATOM   1141  CG1 VAL A  78      69.063  86.725  60.816  1.00  0.00
ATOM   1145  CG2 VAL A  78      68.683  84.438  61.629  1.00  0.00
ATOM   1149  C   VAL A  78      69.570  87.511  63.814  1.00  0.00
ATOM   1150  O   VAL A  78      68.759  87.731  64.730  1.00  0.00
ATOM   1151  N   TYR A  79      70.335  88.435  63.247  1.00  0.00
ATOM   1153  CA  TYR A  79      70.384  89.839  63.601  1.00  0.00
ATOM   1155  CB  TYR A  79      71.753  90.187  64.212  1.00  0.00
ATOM   1158  CG  TYR A  79      72.289  89.228  65.260  1.00  0.00
ATOM   1159  CD1 TYR A  79      71.502  88.863  66.370  1.00  0.00
ATOM   1161  CE1 TYR A  79      72.017  87.982  67.341  1.00  0.00
ATOM   1163  CZ  TYR A  79      73.318  87.455  67.197  1.00  0.00
ATOM   1164  OH  TYR A  79      73.792  86.586  68.127  1.00  0.00
ATOM   1166  CE2 TYR A  79      74.106  87.815  66.082  1.00  0.00
ATOM   1168  CD2 TYR A  79      73.588  88.699  65.118  1.00  0.00
ATOM   1170  C   TYR A  79      70.149  90.679  62.358  1.00  0.00
ATOM   1171  O   TYR A  79      70.749  90.404  61.315  1.00  0.00
ATOM   1172  N   LEU A  80      69.355  91.743  62.490  1.00  0.00
ATOM   1174  CA  LEU A  80      69.314  92.818  61.493  1.00  0.00
ATOM   1176  CB  LEU A  80      67.895  92.886  60.882  1.00  0.00
ATOM   1179  CG  LEU A  80      67.754  93.882  59.710  1.00  0.00
ATOM   1181  CD1 LEU A  80      68.462  93.368  58.455  1.00  0.00
ATOM   1185  CD2 LEU A  80      66.282  94.104  59.357  1.00  0.00
ATOM   1189  C   LEU A  80      69.726  94.124  62.154  1.00  0.00
ATOM   1190  O   LEU A  80      68.997  94.643  63.005  1.00  0.00
ATOM   1191  N   GLN A  81      70.903  94.637  61.796  1.00  0.00
ATOM   1193  CA  GLN A  81      71.279  95.988  62.185  1.00  0.00
ATOM   1195  CB  GLN A  81      72.786  96.115  62.434  1.00  0.00
ATOM   1198  CG  GLN A  81      73.045  97.380  63.268  1.00  0.00
ATOM   1201  CD  GLN A  81      74.475  97.468  63.771  1.00  0.00
ATOM   1202  OE1 GLN A  81      74.951  96.615  64.508  1.00  0.00
ATOM   1203  NE2 GLN A  81      75.187  98.520  63.444  1.00  0.00
ATOM   1206  C   GLN A  81      70.758  96.970  61.152  1.00  0.00
ATOM   1207  O   GLN A  81      70.892  96.745  59.951  1.00  0.00
ATOM   1208  N   MET A  82      70.175  98.056  61.633  1.00  0.00
ATOM   1210  CA  MET A  82      69.563  99.091  60.819  1.00  0.00
ATOM   1212  CB  MET A  82      68.041  99.049  60.966  1.00  0.00
ATOM   1215  CG  MET A  82      67.486  97.661  60.635  1.00  0.00
ATOM   1218  SD  MET A  82      65.705  97.599  60.359  1.00  0.00
ATOM   1219  CE  MET A  82      65.078  98.239  61.931  1.00  0.00
ATOM   1223  C   MET A  82      70.142 100.429  61.231  1.00  0.00
ATOM   1224  O   MET A  82      70.203 100.723  62.421  1.00  0.00
ATOM   1225  N   ASN A  83      70.648 101.184  60.263  1.00  0.00
ATOM   1227  CA  ASN A  83      71.444 102.378  60.502  1.00  0.00
ATOM   1229  CB  ASN A  83      72.938 102.061  60.281  1.00  0.00
ATOM   1232  CG  ASN A  83      73.421 100.794  60.968  1.00  0.00
ATOM   1233  OD1 ASN A  83      73.796 100.782  62.138  1.00  0.00
ATOM   1234  ND2 ASN A  83      73.416  99.685  60.265  1.00  0.00
ATOM   1237  C   ASN A  83      70.979 103.486  59.561  1.00  0.00
ATOM   1238  O   ASN A  83      70.451 103.195  58.486  1.00  0.00
ATOM   1239  N   SER A  84      71.184 104.749  59.948  1.00  0.00
ATOM   1241  CA  SER A  84      70.582 105.893  59.246  1.00  0.00
ATOM   1243  CB  SER A  84      71.368 106.255  57.981  1.00  0.00
ATOM   1246  OG  SER A  84      72.646 106.734  58.337  1.00  0.00
ATOM   1248  C   SER A  84      69.097 105.672  58.956  1.00  0.00
ATOM   1249  O   SER A  84      68.641 105.754  57.808  1.00  0.00
ATOM   1250  N   LEU A  85      68.363 105.295  60.010  1.00  0.00
ATOM   1252  CA  LEU A  85      66.922 105.086  59.915  1.00  0.00
ATOM   1254  CB  LEU A  85      66.403 104.525  61.252  1.00  0.00
ATOM   1257  CG  LEU A  85      66.703 103.017  61.382  1.00  0.00
ATOM   1259  CD1 LEU A  85      66.664 102.549  62.834  1.00  0.00
ATOM   1263  CD2 LEU A  85      65.674 102.183  60.612  1.00  0.00
ATOM   1267  C   LEU A  85      66.218 106.362  59.463  1.00  0.00
ATOM   1268  O   LEU A  85      66.493 107.441  59.983  1.00  0.00
ATOM   1269  N   LYS A  86      65.299 106.246  58.504  1.00  0.00
ATOM   1271  CA  LYS A  86      64.461 107.354  58.043  1.00  0.00
ATOM   1273  CB  LYS A  86      64.681 107.645  56.553  1.00  0.00
ATOM   1276  CG  LYS A  86      66.141 107.955  56.180  1.00  0.00
ATOM   1279  CD  LYS A  86      66.303 109.010  55.067  1.00  0.00
ATOM   1282  CE  LYS A  86      65.507 108.746  53.775  1.00  0.00
ATOM   1285  NZ  LYS A  86      64.161 109.370  53.781  1.00  0.00
ATOM   1289  C   LYS A  86      63.005 107.108  58.424  1.00  0.00
ATOM   1290  O   LYS A  86      62.670 105.967  58.724  1.00  0.00
ATOM   1291  N   PRO A  87      62.135 108.135  58.479  1.00  0.00
ATOM   1292  CD  PRO A  87      62.400 109.554  58.276  1.00  0.00
ATOM   1295  CG  PRO A  87      61.197 110.280  58.877  1.00  0.00
ATOM   1298  CB  PRO A  87      60.056 109.288  58.659  1.00  0.00
ATOM   1301  CA  PRO A  87      60.743 107.937  58.869  1.00  0.00
ATOM   1303  C   PRO A  87      60.048 106.801  58.112  1.00  0.00
ATOM   1304  O   PRO A  87      59.340 106.002  58.723  1.00  0.00
ATOM   1305  N   GLU A  88      60.315 106.666  56.806  1.00  0.00
ATOM   1307  CA  GLU A  88      59.737 105.606  55.967  1.00  0.00
ATOM   1309  CB  GLU A  88      59.893 105.915  54.465  1.00  0.00
ATOM   1312  CG  GLU A  88      61.323 105.880  53.903  1.00  0.00
ATOM   1315  CD  GLU A  88      61.969 107.268  53.865  1.00  0.00
ATOM   1316  OE1 GLU A  88      62.163 107.891  54.938  1.00  0.00
ATOM   1317  OE2 GLU A  88      62.370 107.748  52.778  1.00  0.00
ATOM   1318  C   GLU A  88      60.172 104.166  56.300  1.00  0.00
ATOM   1319  O   GLU A  88      59.554 103.222  55.814  1.00  0.00
ATOM   1320  N   ASP A  89      61.186 103.970  57.148  1.00  0.00
ATOM   1322  CA  ASP A  89      61.533 102.662  57.718  1.00  0.00
ATOM   1324  CB  ASP A  89      62.976 102.628  58.235  1.00  0.00
ATOM   1327  CG  ASP A  89      64.008 102.851  57.139  1.00  0.00
ATOM   1328  OD1 ASP A  89      64.062 102.072  56.155  1.00  0.00
ATOM   1329  OD2 ASP A  89      64.829 103.779  57.290  1.00  0.00
ATOM   1330  C   ASP A  89      60.586 102.196  58.833  1.00  0.00
ATOM   1331  O   ASP A  89      60.698 101.060  59.296  1.00  0.00
ATOM   1332  N   THR A  90      59.657 103.050  59.272  1.00  0.00
ATOM   1334  CA  THR A  90      58.623 102.686  60.245  1.00  0.00
ATOM   1336  CB  THR A  90      57.766 103.910  60.589  1.00  0.00
ATOM   1338  CG2 THR A  90      56.605 103.616  61.539  1.00  0.00
ATOM   1342  OG1 THR A  90      58.596 104.874  61.195  1.00  0.00
ATOM   1344  C   THR A  90      57.734 101.549  59.728  1.00  0.00
ATOM   1345  O   THR A  90      57.022 101.672  58.724  1.00  0.00
ATOM   1346  N   ALA A  91      57.776 100.426  60.447  1.00  0.00
ATOM   1348  CA  ALA A  91      57.136  99.180  60.024  1.00  0.00
ATOM   1350  CB  ALA A  91      57.936  98.598  58.849  1.00  0.00
ATOM   1354  C   ALA A  91      57.042  98.164  61.170  1.00  0.00
ATOM   1355  O   ALA A  91      57.675  98.329  62.213  1.00  0.00
ATOM   1356  N   VAL A  92      56.320  97.066  60.949  1.00  0.00
ATOM   1358  CA  VAL A  92      56.548  95.828  61.706  1.00  0.00
ATOM   1360  CB  VAL A  92      55.239  95.058  61.975  1.00  0.00
ATOM   1362  CG1 VAL A  92      55.481  93.877  62.925  1.00  0.00
ATOM   1366  CG2 VAL A  92      54.175  95.953  62.623  1.00  0.00
ATOM   1370  C   VAL A  92      57.525  94.964  60.928  1.00  0.00
ATOM   1371  O   VAL A  92      57.283  94.670  59.760  1.00  0.00
ATOM   1372  N   TYR A  93      58.612  94.559  61.572  1.00  0.00
ATOM   1374  CA  TYR A  93      59.668  93.707  61.041  1.00  0.00
ATOM   1376  CB  TYR A  93      61.011  94.303  61.474  1.00  0.00
ATOM   1379  CG  TYR A  93      61.519  95.421  60.595  1.00  0.00
ATOM   1380  CD1 TYR A  93      61.008  96.727  60.723  1.00  0.00
ATOM   1382  CE1 TYR A  93      61.543  97.769  59.944  1.00  0.00
ATOM   1384  CZ  TYR A  93      62.590  97.506  59.039  1.00  0.00
ATOM   1385  OH  TYR A  93      63.138  98.523  58.325  1.00  0.00
ATOM   1387  CE2 TYR A  93      63.089  96.193  58.899  1.00  0.00
ATOM   1389  CD2 TYR A  93      62.548  95.151  59.674  1.00  0.00
ATOM   1391  C   TYR A  93      59.534  92.285  61.578  1.00  0.00
ATOM   1392  O   TYR A  93      59.549  92.058  62.791  1.00  0.00
ATOM   1393  N   TYR A  94      59.418  91.364  60.633  1.00  0.00
ATOM   1395  CA  TYR A  94      59.278  89.931  60.802  1.00  0.00
ATOM   1397  CB  TYR A  94      58.116  89.460  59.937  1.00  0.00
ATOM   1400  CG  TYR A  94      56.756  89.785  60.505  1.00  0.00
ATOM   1401  CD1 TYR A  94      56.118  91.009  60.213  1.00  0.00
ATOM   1403  CE1 TYR A  94      54.883  91.311  60.821  1.00  0.00
ATOM   1405  CZ  TYR A  94      54.300  90.397  61.726  1.00  0.00
ATOM   1406  OH  TYR A  94      53.185  90.743  62.417  1.00  0.00
ATOM   1408  CE2 TYR A  94      54.912  89.151  61.958  1.00  0.00
ATOM   1410  CD2 TYR A  94      56.149  88.858  61.364  1.00  0.00
ATOM   1412  C   TYR A  94      60.559  89.226  60.366  1.00  0.00
ATOM   1413  O   TYR A  94      61.171  89.594  59.363  1.00  0.00
ATOM   1414  N   CYS A  95      60.917  88.165  61.073  1.00  0.00
ATOM   1416  CA  CYS A  95      61.906  87.208  60.610  1.00  0.00
ATOM   1418  CB  CYS A  95      62.763  86.768  61.802  1.00  0.00
ATOM   1421  SG  CYS A  95      64.429  86.192  61.389  1.00  0.00
ATOM   1422  C   CYS A  95      61.158  86.062  59.921  1.00  0.00
ATOM   1423  O   CYS A  95      59.984  85.797  60.207  1.00  0.00
ATOM   1424  N   ALA A  96      61.823  85.385  58.994  1.00  0.00
ATOM   1426  CA  ALA A  96      61.249  84.254  58.276  1.00  0.00
ATOM   1428  CB  ALA A  96      60.646  84.779  56.969  1.00  0.00
ATOM   1432  C   ALA A  96      62.334  83.213  57.978  1.00  0.00
ATOM   1433  O   ALA A  96      63.503  83.564  57.764  1.00  0.00
ATOM   1434  N   ALA A  97      61.927  81.945  57.899  1.00  0.00
ATOM   1436  CA  ALA A  97      62.859  80.829  57.779  1.00  0.00
ATOM   1438  CB  ALA A  97      62.882  80.082  59.121  1.00  0.00
ATOM   1442  C   ALA A  97      62.525  79.885  56.618  1.00  0.00
ATOM   1443  O   ALA A  97      61.640  79.026  56.703  1.00  0.00
ATOM   1444  N   SER A  98      63.261  80.045  55.522  1.00  0.00
ATOM   1446  CA  SER A  98      63.030  79.301  54.289  1.00  0.00
ATOM   1448  CB  SER A  98      63.863  79.930  53.162  1.00  0.00
ATOM   1451  OG  SER A  98      63.493  81.267  52.909  1.00  0.00
ATOM   1453  C   SER A  98      63.466  77.846  54.391  1.00  0.00
ATOM   1454  O   SER A  98      64.657  77.560  54.555  1.00  0.00
ATOM   1455  N   VAL A  99      62.536  76.908  54.233  1.00  0.00
ATOM   1457  CA  VAL A  99      62.789  75.485  54.559  1.00  0.00
ATOM   1459  CB  VAL A  99      61.459  74.744  54.812  1.00  0.00
ATOM   1461  CG1 VAL A  99      60.731  75.340  56.026  1.00  0.00
ATOM   1465  CG2 VAL A  99      60.547  74.733  53.577  1.00  0.00
ATOM   1469  C   VAL A  99      63.600  74.693  53.533  1.00  0.00
ATOM   1470  O   VAL A  99      64.013  73.569  53.805  1.00  0.00
ATOM   1471  N   TYR A 100      63.783  75.255  52.344  1.00  0.00
ATOM   1473  CA  TYR A 100      64.192  74.553  51.132  1.00  0.00
ATOM   1475  CB  TYR A 100      63.984  75.512  49.933  1.00  0.00
ATOM   1478  CG  TYR A 100      63.301  74.904  48.720  1.00  0.00
ATOM   1479  CD1 TYR A 100      63.945  74.884  47.468  1.00  0.00
ATOM   1481  CE1 TYR A 100      63.282  74.359  46.339  1.00  0.00
ATOM   1483  CZ  TYR A 100      61.968  73.869  46.455  1.00  0.00
ATOM   1484  OH  TYR A 100      61.331  73.381  45.359  1.00  0.00
ATOM   1486  CE2 TYR A 100      61.318  73.889  47.709  1.00  0.00
ATOM   1488  CD2 TYR A 100      61.986  74.411  48.835  1.00  0.00
ATOM   1490  C   TYR A 100      65.596  73.934  51.194  1.00  0.00
ATOM   1491  O   TYR A 100      66.589  74.572  50.832  1.00  0.00
ATOM   1492  N   TRP A 101      65.679  72.655  51.571  1.00  0.00
ATOM   1494  CA  TRP A 101      66.866  71.784  51.448  1.00  0.00
ATOM   1496  CB  TRP A 101      66.726  70.599  52.410  1.00  0.00
ATOM   1499  CG  TRP A 101      66.421  70.990  53.833  1.00  0.00
ATOM   1500  CD1 TRP A 101      66.891  72.088  54.477  1.00  0.00
ATOM   1502  NE1 TRP A 101      66.342  72.162  55.741  1.00  0.00
ATOM   1504  CE2 TRP A 101      65.516  71.094  55.996  1.00  0.00
ATOM   1505  CZ2 TRP A 101      64.816  70.683  57.136  1.00  0.00
ATOM   1507  CH2 TRP A 101      64.108  69.470  57.103  1.00  0.00
ATOM   1509  CZ3 TRP A 101      64.111  68.690  55.932  1.00  0.00
ATOM   1511  CE3 TRP A 101      64.821  69.113  54.791  1.00  0.00
ATOM   1513  CD2 TRP A 101      65.552  70.320  54.795  1.00  0.00
ATOM   1514  C   TRP A 101      67.223  71.423  49.996  1.00  0.00
ATOM   1515  O   TRP A 101      67.599  70.298  49.672  1.00  0.00
ATOM   1516  N   LEU A 102      67.052  72.427  49.134  1.00  0.00
ATOM   1518  CA  LEU A 102      67.119  72.403  47.683  1.00  0.00
ATOM   1520  CB  LEU A 102      65.780  71.805  47.186  1.00  0.00
ATOM   1523  CG  LEU A 102      65.621  71.547  45.675  1.00  0.00
ATOM   1525  CD1 LEU A 102      66.758  70.696  45.104  1.00  0.00
ATOM   1529  CD2 LEU A 102      64.308  70.801  45.428  1.00  0.00
ATOM   1533  C   LEU A 102      67.486  73.767  47.053  1.00  0.00
ATOM   1534  O   LEU A 102      67.510  73.921  45.838  1.00  0.00
ATOM   1535  N   TYR A 103      67.837  74.752  47.888  1.00  0.00
ATOM   1537  CA  TYR A 103      68.773  75.832  47.535  1.00  0.00
ATOM   1539  CB  TYR A 103      70.202  75.257  47.450  1.00  0.00
ATOM   1542  CG  TYR A 103      70.462  74.206  48.522  1.00  0.00
ATOM   1543  CD1 TYR A 103      70.388  74.548  49.890  1.00  0.00
ATOM   1545  CE1 TYR A 103      70.397  73.538  50.873  1.00  0.00
ATOM   1547  CZ  TYR A 103      70.469  72.182  50.484  1.00  0.00
ATOM   1548  OH  TYR A 103      70.368  71.194  51.412  1.00  0.00
ATOM   1550  CE2 TYR A 103      70.574  71.842  49.119  1.00  0.00
ATOM   1552  CD2 TYR A 103      70.576  72.854  48.143  1.00  0.00
ATOM   1554  C   TYR A 103      68.354  76.763  46.401  1.00  0.00
ATOM   1555  O   TYR A 103      69.189  77.293  45.673  1.00  0.00
ATOM   1556  N   TYR A 104      67.046  76.986  46.273  1.00  0.00
ATOM   1558  CA  TYR A 104      66.454  77.606  45.099  1.00  0.00
ATOM   1560  CB  TYR A 104      65.518  76.586  44.436  1.00  0.00
ATOM   1563  CG  TYR A 104      64.944  76.985  43.088  1.00  0.00
ATOM   1564  CD1 TYR A 104      63.566  76.829  42.852  1.00  0.00
ATOM   1566  CE1 TYR A 104      63.007  77.229  41.624  1.00  0.00
ATOM   1568  CZ  TYR A 104      63.833  77.772  40.617  1.00  0.00
ATOM   1569  OH  TYR A 104      63.284  78.187  39.445  1.00  0.00
ATOM   1571  CE2 TYR A 104      65.223  77.887  40.836  1.00  0.00
ATOM   1573  CD2 TYR A 104      65.778  77.484  42.065  1.00  0.00
ATOM   1575  C   TYR A 104      65.777  78.943  45.373  1.00  0.00
ATOM   1576  O   TYR A 104      65.257  79.192  46.460  1.00  0.00
ATOM   1577  N   GLN A 105      65.709  79.787  44.341  1.00  0.00
ATOM   1579  CA  GLN A 105      64.841  80.959  44.304  1.00  0.00
ATOM   1581  CB  GLN A 105      65.311  81.939  43.208  1.00  0.00
ATOM   1584  CG  GLN A 105      64.479  83.232  43.100  1.00  0.00
ATOM   1587  CD  GLN A 105      64.096  83.813  44.459  1.00  0.00
ATOM   1588  OE1 GLN A 105      63.182  83.348  45.124  1.00  0.00
ATOM   1589  NE2 GLN A 105      64.802  84.802  44.947  1.00  0.00
ATOM   1592  C   GLN A 105      63.367  80.534  44.172  1.00  0.00
ATOM   1593  O   GLN A 105      62.692  80.737  43.158  1.00  0.00
ATOM   1594  N   ARG A 106      62.878  79.889  45.227  1.00  0.00
ATOM   1596  CA  ARG A 106      61.476  79.621  45.531  1.00  0.00
ATOM   1598  CB  ARG A 106      61.006  78.322  44.837  1.00  0.00
ATOM   1601  CG  ARG A 106      59.501  78.288  44.505  1.00  0.00
ATOM   1604  CD  ARG A 106      58.996  79.478  43.655  1.00  0.00
ATOM   1607  NE  ARG A 106      60.012  79.941  42.689  1.00  0.00
ATOM   1609  CZ  ARG A 106      60.165  79.637  41.418  1.00  0.00
ATOM   1610  NH1 ARG A 106      59.263  79.014  40.718  1.00  0.00
ATOM   1613  NH2 ARG A 106      61.286  79.949  40.844  1.00  0.00
ATOM   1616  C   ARG A 106      61.357  79.613  47.039  1.00  0.00
ATOM   1617  O   ARG A 106      61.150  78.583  47.665  1.00  0.00
ATOM   1618  N   TYR A 107      61.602  80.804  47.573  1.00  0.00
ATOM   1620  CA  TYR A 107      61.951  81.137  48.950  1.00  0.00
ATOM   1622  CB  TYR A 107      62.054  82.670  49.031  1.00  0.00
ATOM   1625  CG  TYR A 107      60.753  83.379  48.701  1.00  0.00
ATOM   1626  CD1 TYR A 107      60.509  83.842  47.391  1.00  0.00
ATOM   1628  CE1 TYR A 107      59.273  84.432  47.072  1.00  0.00
ATOM   1630  CZ  TYR A 107      58.282  84.573  48.063  1.00  0.00
ATOM   1631  OH  TYR A 107      57.101  85.166  47.749  1.00  0.00
ATOM   1633  CE2 TYR A 107      58.529  84.125  49.380  1.00  0.00
ATOM   1635  CD2 TYR A 107      59.765  83.531  49.694  1.00  0.00
ATOM   1637  C   TYR A 107      61.068  80.596  50.076  1.00  0.00
ATOM   1638  O   TYR A 107      61.443  80.815  51.224  1.00  0.00
ATOM   1639  N   SER A 108      59.952  79.921  49.759  1.00  0.00
ATOM   1641  CA  SER A 108      59.204  78.983  50.615  1.00  0.00
ATOM   1643  CB  SER A 108      59.354  77.528  50.135  1.00  0.00
ATOM   1646  OG  SER A 108      60.695  77.156  49.897  1.00  0.00
ATOM   1648  C   SER A 108      59.544  79.122  52.097  1.00  0.00
ATOM   1649  O   SER A 108      60.423  78.450  52.644  1.00  0.00
ATOM   1650  N   HIS A 109      58.844  80.077  52.706  1.00  0.00
ATOM   1652  CA  HIS A 109      59.167  80.724  53.971  1.00  0.00
ATOM   1654  CB  HIS A 109      58.371  82.043  53.987  1.00  0.00
ATOM   1657  CG  HIS A 109      56.896  81.789  54.184  1.00  0.00
ATOM   1658  ND1 HIS A 109      56.014  81.351  53.194  1.00  0.00
ATOM   1659  CE1 HIS A 109      54.880  81.028  53.837  1.00  0.00
ATOM   1661  NE2 HIS A 109      55.010  81.226  55.160  1.00  0.00
ATOM   1663  CD2 HIS A 109      56.274  81.712  55.396  1.00  0.00
ATOM   1665  C   HIS A 109      58.853  79.971  55.285  1.00  0.00
ATOM   1666  O   HIS A 109      59.126  80.600  56.305  1.00  0.00
ATOM   1667  N   PRO A 110      58.216  78.771  55.341  1.00  0.00
ATOM   1668  CD  PRO A 110      58.266  77.640  54.418  1.00  0.00
ATOM   1671  CG  PRO A 110      57.383  76.515  54.965  1.00  0.00
ATOM   1674  CB  PRO A 110      57.072  76.967  56.379  1.00  0.00
ATOM   1677  CA  PRO A 110      57.077  78.480  56.199  1.00  0.00
ATOM   1679  C   PRO A 110      56.860  79.176  57.535  1.00  0.00
ATOM   1680  O   PRO A 110      55.729  79.578  57.820  1.00  0.00
ATOM   1681  N   TYR A 111      57.891  79.318  58.355  1.00  0.00
ATOM   1683  CA  TYR A 111      57.772  79.947  59.657  1.00  0.00
ATOM   1685  CB  TYR A 111      58.676  79.210  60.657  1.00  0.00
ATOM   1688  CG  TYR A 111      58.176  77.831  61.025  1.00  0.00
ATOM   1689  CD1 TYR A 111      58.577  76.707  60.275  1.00  0.00
ATOM   1691  CE1 TYR A 111      58.118  75.427  60.635  1.00  0.00
ATOM   1693  CZ  TYR A 111      57.259  75.271  61.744  1.00  0.00
ATOM   1694  OH  TYR A 111      56.870  74.026  62.116  1.00  0.00
ATOM   1696  CE2 TYR A 111      56.844  76.399  62.484  1.00  0.00
ATOM   1698  CD2 TYR A 111      57.305  77.679  62.122  1.00  0.00
ATOM   1700  C   TYR A 111      58.146  81.425  59.624  1.00  0.00
ATOM   1701  O   TYR A 111      59.309  81.791  59.434  1.00  0.00
ATOM   1702  N   TRP A 112      57.137  82.264  59.874  1.00  0.00
ATOM   1704  CA  TRP A 112      57.320  83.628  60.374  1.00  0.00
ATOM   1706  CB  TRP A 112      56.009  84.420  60.224  1.00  0.00
ATOM   1709  CG  TRP A 112      55.262  84.385  58.922  1.00  0.00
ATOM   1710  CD1 TRP A 112      53.918  84.300  58.825  1.00  0.00
ATOM   1712  NE1 TRP A 112      53.537  84.383  57.502  1.00  0.00
ATOM   1714  CE2 TRP A 112      54.621  84.568  56.674  1.00  0.00
ATOM   1715  CZ2 TRP A 112      54.744  84.767  55.292  1.00  0.00
ATOM   1717  CH2 TRP A 112      56.026  84.948  54.744  1.00  0.00
ATOM   1719  CZ3 TRP A 112      57.159  84.895  55.575  1.00  0.00
ATOM   1721  CE3 TRP A 112      57.023  84.664  56.958  1.00  0.00
ATOM   1723  CD2 TRP A 112      55.750  84.530  57.552  1.00  0.00
ATOM   1724  C   TRP A 112      57.704  83.647  61.855  1.00  0.00
ATOM   1725  O   TRP A 112      57.525  82.657  62.563  1.00  0.00
ATOM   1726  N   GLY A 113      58.102  84.825  62.337  1.00  0.00
ATOM   1728  CA  GLY A 113      57.893  85.214  63.731  1.00  0.00
ATOM   1731  C   GLY A 113      56.617  86.027  63.944  1.00  0.00
ATOM   1732  O   GLY A 113      55.736  86.100  63.083  1.00  0.00
ATOM   1733  N   GLN A 114      56.469  86.580  65.146  1.00  0.00
ATOM   1735  CA  GLN A 114      55.347  87.450  65.518  1.00  0.00
ATOM   1737  CB  GLN A 114      55.153  87.404  67.043  1.00  0.00
ATOM   1740  CG  GLN A 114      56.398  87.816  67.851  1.00  0.00
ATOM   1743  CD  GLN A 114      56.012  88.241  69.260  1.00  0.00
ATOM   1744  OE1 GLN A 114      55.801  87.432  70.149  1.00  0.00
ATOM   1745  NE2 GLN A 114      55.873  89.524  69.512  1.00  0.00
ATOM   1748  C   GLN A 114      55.510  88.902  65.062  1.00  0.00
ATOM   1749  O   GLN A 114      54.525  89.644  65.023  1.00  0.00
ATOM   1750  N   GLY A 115      56.736  89.290  64.720  1.00  0.00
ATOM   1752  CA  GLY A 115      57.146  90.647  64.405  1.00  0.00
ATOM   1755  C   GLY A 115      57.494  91.452  65.671  1.00  0.00
ATOM   1756  O   GLY A 115      56.850  91.305  66.716  1.00  0.00
ATOM   1757  N   THR A 116      58.439  92.391  65.559  1.00  0.00
ATOM   1759  CA  THR A 116      58.424  93.616  66.382  1.00  0.00
ATOM   1761  CB  THR A 116      59.632  93.654  67.327  1.00  0.00
ATOM   1763  CG2 THR A 116      60.974  93.781  66.605  1.00  0.00
ATOM   1767  OG1 THR A 116      59.518  94.715  68.243  1.00  0.00
ATOM   1769  C   THR A 116      58.250  94.928  65.619  1.00  0.00
ATOM   1770  O   THR A 116      58.616  95.055  64.454  1.00  0.00
ATOM   1771  N   GLN A 117      57.640  95.906  66.290  1.00  0.00
ATOM   1773  CA  GLN A 117      57.406  97.255  65.779  1.00  0.00
ATOM   1775  CB  GLN A 117      56.366  97.959  66.674  1.00  0.00
ATOM   1778  CG  GLN A 117      54.999  97.253  66.716  1.00  0.00
ATOM   1781  CD  GLN A 117      54.031  97.916  67.695  1.00  0.00
ATOM   1782  OE1 GLN A 117      53.713  99.089  67.607  1.00  0.00
ATOM   1783  NE2 GLN A 117      53.505  97.201  68.665  1.00  0.00
ATOM   1786  C   GLN A 117      58.718  98.057  65.803  1.00  0.00
ATOM   1787  O   GLN A 117      59.540  97.920  66.706  1.00  0.00
ATOM   1788  N   VAL A 118      58.868  98.958  64.840  1.00  0.00
ATOM   1790  CA  VAL A 118      59.978  99.906  64.722  1.00  0.00
ATOM   1792  CB  VAL A 118      60.999  99.423  63.668  1.00  0.00
ATOM   1794  CG1 VAL A 118      62.134 100.440  63.469  1.00  0.00
ATOM   1798  CG2 VAL A 118      61.620  98.075  64.055  1.00  0.00
ATOM   1802  C   VAL A 118      59.393 101.241  64.278  1.00  0.00
ATOM   1803  O   VAL A 118      58.729 101.278  63.237  1.00  0.00
ATOM   1804  N   THR A 119      59.603 102.308  65.067  1.00  0.00
ATOM   1806  CA  THR A 119      58.835 103.549  64.876  1.00  0.00
ATOM   1808  CB  THR A 119      57.641 103.664  65.846  1.00  0.00
ATOM   1810  CG2 THR A 119      56.543 102.640  65.551  1.00  0.00
ATOM   1814  OG1 THR A 119      57.986 103.459  67.191  1.00  0.00
ATOM   1816  C   THR A 119      59.742 104.783  64.922  1.00  0.00
ATOM   1817  O   THR A 119      60.106 105.319  65.971  1.00  0.00
ATOM   1818  N   VAL A 120      60.136 105.229  63.733  1.00  0.00
ATOM   1820  CA  VAL A 120      61.171 106.244  63.525  1.00  0.00
ATOM   1822  CB  VAL A 120      61.975 105.948  62.239  1.00  0.00
ATOM   1824  CG1 VAL A 120      63.153 106.925  62.089  1.00  0.00
ATOM   1828  CG2 VAL A 120      62.550 104.523  62.232  1.00  0.00
ATOM   1832  C   VAL A 120      60.549 107.637  63.496  1.00  0.00
ATOM   1833  O   VAL A 120      60.129 108.145  62.458  1.00  0.00
ATOM   1834  N   SER A 121      60.487 108.260  64.667  1.00  0.00
ATOM   1836  CA  SER A 121      59.961 109.612  64.836  1.00  0.00
ATOM   1838  CB  SER A 121      59.356 109.726  66.234  1.00  0.00
ATOM   1841  OG  SER A 121      58.468 110.825  66.266  1.00  0.00
ATOM   1843  C   SER A 121      61.021 110.698  64.588  1.00  0.00
ATOM   1844  O   SER A 121      62.210 110.430  64.392  1.00  0.00
ATOM   1845  N   SER A 122      60.586 111.956  64.588  1.00  0.00
ATOM   1847  CA  SER A 122      61.420 113.128  64.312  1.00  0.00
ATOM   1849  CB  SER A 122      61.520 113.332  62.799  1.00  0.00
ATOM   1852  OG  SER A 122      62.379 114.417  62.510  1.00  0.00
ATOM   1854  C   SER A 122      60.848 114.392  64.957  1.00  0.00
ATOM   1855  O   SER A 122      59.814 114.420  65.625  1.00  0.00
END
