# Supplementary material for: Nanobody-based CTLA4 inhibitors for immune checkpoint blockade therapy of canine cancer patients
Source: Sci Rep. 2021 Oct 21;11:20763. doi: 10.1038/s41598-021-00325-3 (PMC8531395; doi:10.1038/s41598-021-00325-3)
Supplement: Supplementary file 1 — Supplementary Information 1. [file 41598_2021_325_MOESM1_ESM.zip › Supplemental Information/ITasser_cNb13_2.pdb]

ATOM      1  N   MET B   1      65.287  71.149  61.268  1.00  0.00
ATOM      2  CA  MET B   1      64.960  71.238  59.837  1.00  0.00
ATOM      4  CB  MET B   1      65.513  72.558  59.273  1.00  0.00
ATOM      7  CG  MET B   1      66.973  72.861  59.637  1.00  0.00
ATOM     10  SD  MET B   1      67.710  74.258  58.738  1.00  0.00
ATOM     11  CE  MET B   1      66.594  75.609  59.207  1.00  0.00
ATOM     15  C   MET B   1      65.484  70.050  59.033  1.00  0.00
ATOM     16  O   MET B   1      64.972  69.756  57.953  1.00  0.00
ATOM     17  N   HIS B   2      66.467  69.327  59.577  1.00  0.00
ATOM     19  CA  HIS B   2      66.828  68.004  59.074  1.00  0.00
ATOM     21  CB  HIS B   2      68.274  67.640  59.441  1.00  0.00
ATOM     24  CG  HIS B   2      68.746  66.399  58.717  1.00  0.00
ATOM     25  ND1 HIS B   2      68.318  66.008  57.445  1.00  0.00
ATOM     26  CE1 HIS B   2      68.901  64.828  57.197  1.00  0.00
ATOM     28  NE2 HIS B   2      69.670  64.466  58.237  1.00  0.00
ATOM     30  CD2 HIS B   2      69.581  65.440  59.210  1.00  0.00
ATOM     32  C   HIS B   2      65.836  66.945  59.562  1.00  0.00
ATOM     33  O   HIS B   2      65.237  67.066  60.632  1.00  0.00
ATOM     34  N   VAL B   3      65.711  65.870  58.784  1.00  0.00
ATOM     36  CA  VAL B   3      64.950  64.661  59.105  1.00  0.00
ATOM     38  CB  VAL B   3      63.610  64.620  58.343  1.00  0.00
ATOM     40  CG1 VAL B   3      62.893  63.261  58.332  1.00  0.00
ATOM     44  CG2 VAL B   3      62.623  65.626  58.934  1.00  0.00
ATOM     48  C   VAL B   3      65.777  63.465  58.745  1.00  0.00
ATOM     49  O   VAL B   3      66.149  63.376  57.581  1.00  0.00
ATOM     50  N   ALA B   4      66.026  62.586  59.721  1.00  0.00
ATOM     52  CA  ALA B   4      66.980  61.477  59.639  1.00  0.00
ATOM     54  CB  ALA B   4      68.126  61.742  60.623  1.00  0.00
ATOM     58  C   ALA B   4      66.302  60.130  59.893  1.00  0.00
ATOM     59  O   ALA B   4      65.448  60.014  60.765  1.00  0.00
ATOM     60  N   GLN B   5      66.665  59.112  59.115  1.00  0.00
ATOM     62  CA  GLN B   5      65.966  57.826  59.091  1.00  0.00
ATOM     64  CB  GLN B   5      64.813  57.892  58.061  1.00  0.00
ATOM     67  CG  GLN B   5      65.234  58.303  56.634  1.00  0.00
ATOM     70  CD  GLN B   5      64.065  58.402  55.649  1.00  0.00
ATOM     71  OE1 GLN B   5      63.820  59.424  55.023  1.00  0.00
ATOM     72  NE2 GLN B   5      63.335  57.340  55.430  1.00  0.00
ATOM     75  C   GLN B   5      66.960  56.684  58.831  1.00  0.00
ATOM     76  O   GLN B   5      68.001  56.922  58.212  1.00  0.00
ATOM     77  N   PRO B   6      66.706  55.458  59.331  1.00  0.00
ATOM     78  CD  PRO B   6      65.651  55.109  60.271  1.00  0.00
ATOM     81  CG  PRO B   6      66.023  53.742  60.840  1.00  0.00
ATOM     84  CB  PRO B   6      66.828  53.110  59.711  1.00  0.00
ATOM     87  CA  PRO B   6      67.566  54.305  59.093  1.00  0.00
ATOM     89  C   PRO B   6      67.867  54.041  57.616  1.00  0.00
ATOM     90  O   PRO B   6      66.949  54.022  56.807  1.00  0.00
ATOM     91  N   ALA B   7      69.126  53.763  57.263  1.00  0.00
ATOM     93  CA  ALA B   7      69.524  53.581  55.862  1.00  0.00
ATOM     95  CB  ALA B   7      71.050  53.440  55.810  1.00  0.00
ATOM     99  C   ALA B   7      68.831  52.400  55.147  1.00  0.00
ATOM    100  O   ALA B   7      68.567  52.444  53.947  1.00  0.00
ATOM    101  N   VAL B   8      68.535  51.340  55.893  1.00  0.00
ATOM    103  CA  VAL B   8      68.173  50.014  55.373  1.00  0.00
ATOM    105  CB  VAL B   8      69.160  48.953  55.926  1.00  0.00
ATOM    107  CG1 VAL B   8      70.582  49.189  55.397  1.00  0.00
ATOM    111  CG2 VAL B   8      69.225  48.916  57.463  1.00  0.00
ATOM    115  C   VAL B   8      66.696  49.722  55.625  1.00  0.00
ATOM    116  O   VAL B   8      65.897  50.647  55.566  1.00  0.00
ATOM    117  N   VAL B   9      66.365  48.456  55.887  1.00  0.00
ATOM    119  CA  VAL B   9      65.347  47.884  56.799  1.00  0.00
ATOM    121  CB  VAL B   9      64.208  48.833  57.240  1.00  0.00
ATOM    123  CG1 VAL B   9      63.023  48.068  57.851  1.00  0.00
ATOM    127  CG2 VAL B   9      64.707  49.781  58.347  1.00  0.00
ATOM    131  C   VAL B   9      64.844  46.596  56.149  1.00  0.00
ATOM    132  O   VAL B   9      64.261  46.599  55.065  1.00  0.00
ATOM    133  N   LEU B  10      65.129  45.462  56.787  1.00  0.00
ATOM    135  CA  LEU B  10      64.614  44.183  56.318  1.00  0.00
ATOM    137  CB  LEU B  10      65.498  43.030  56.833  1.00  0.00
ATOM    140  CG  LEU B  10      66.966  43.090  56.366  1.00  0.00
ATOM    142  CD1 LEU B  10      67.736  41.881  56.899  1.00  0.00
ATOM    146  CD2 LEU B  10      67.112  43.125  54.843  1.00  0.00
ATOM    150  C   LEU B  10      63.171  44.031  56.785  1.00  0.00
ATOM    151  O   LEU B  10      62.885  44.101  57.981  1.00  0.00
ATOM    152  N   ALA B  11      62.258  43.842  55.840  1.00  0.00
ATOM    154  CA  ALA B  11      60.906  43.435  56.157  1.00  0.00
ATOM    156  CB  ALA B  11      59.999  43.551  54.933  1.00  0.00
ATOM    160  C   ALA B  11      60.909  42.020  56.744  1.00  0.00
ATOM    161  O   ALA B  11      61.679  41.132  56.364  1.00  0.00
ATOM    162  N   SER B  12      59.982  41.819  57.665  1.00  0.00
ATOM    164  CA  SER B  12      59.576  40.502  58.120  1.00  0.00
ATOM    166  CB  SER B  12      58.572  40.646  59.269  1.00  0.00
ATOM    169  OG  SER B  12      57.473  41.446  58.872  1.00  0.00
ATOM    171  C   SER B  12      58.966  39.674  56.994  1.00  0.00
ATOM    172  O   SER B  12      58.400  40.196  56.039  1.00  0.00
ATOM    173  N   SER B  13      58.945  38.362  57.196  1.00  0.00
ATOM    175  CA  SER B  13      58.170  37.376  56.432  1.00  0.00
ATOM    177  CB  SER B  13      58.633  35.984  56.870  1.00  0.00
ATOM    180  OG  SER B  13      58.746  35.923  58.282  1.00  0.00
ATOM    182  C   SER B  13      56.645  37.474  56.589  1.00  0.00
ATOM    183  O   SER B  13      55.913  36.620  56.087  1.00  0.00
ATOM    184  N   ARG B  14      56.128  38.506  57.270  1.00  0.00
ATOM    186  CA  ARG B  14      54.708  38.900  57.212  1.00  0.00
ATOM    188  CB  ARG B  14      53.975  38.567  58.529  1.00  0.00
ATOM    191  CG  ARG B  14      53.819  37.041  58.758  1.00  0.00
ATOM    194  CD  ARG B  14      52.898  36.363  57.721  1.00  0.00
ATOM    197  NE  ARG B  14      52.767  34.897  57.892  1.00  0.00
ATOM    199  CZ  ARG B  14      53.411  33.971  57.194  1.00  0.00
ATOM    200  NH1 ARG B  14      54.477  34.231  56.506  1.00  0.00
ATOM    203  NH2 ARG B  14      52.986  32.742  57.145  1.00  0.00
ATOM    206  C   ARG B  14      54.511  40.294  56.609  1.00  0.00
ATOM    207  O   ARG B  14      53.478  40.927  56.798  1.00  0.00
ATOM    208  N   GLY B  15      55.506  40.719  55.829  1.00  0.00
ATOM    210  CA  GLY B  15      55.515  41.934  55.028  1.00  0.00
ATOM    213  C   GLY B  15      55.299  43.192  55.863  1.00  0.00
ATOM    214  O   GLY B  15      54.539  44.085  55.481  1.00  0.00
ATOM    215  N   VAL B  16      55.963  43.239  57.019  1.00  0.00
ATOM    217  CA  VAL B  16      55.967  44.388  57.928  1.00  0.00
ATOM    219  CB  VAL B  16      55.339  44.079  59.307  1.00  0.00
ATOM    221  CG1 VAL B  16      55.266  45.347  60.171  1.00  0.00
ATOM    225  CG2 VAL B  16      53.930  43.495  59.181  1.00  0.00
ATOM    229  C   VAL B  16      57.382  44.896  58.117  1.00  0.00
ATOM    230  O   VAL B  16      58.278  44.115  58.444  1.00  0.00
ATOM    231  N   ALA B  17      57.545  46.207  57.975  1.00  0.00
ATOM    233  CA  ALA B  17      58.761  46.958  58.237  1.00  0.00
ATOM    235  CB  ALA B  17      59.346  47.428  56.903  1.00  0.00
ATOM    239  C   ALA B  17      58.454  48.131  59.155  1.00  0.00
ATOM    240  O   ALA B  17      57.392  48.750  59.063  1.00  0.00
ATOM    241  N   SER B  18      59.418  48.428  60.017  1.00  0.00
ATOM    243  CA  SER B  18      59.275  49.424  61.066  1.00  0.00
ATOM    245  CB  SER B  18      59.054  48.751  62.424  1.00  0.00
ATOM    248  OG  SER B  18      57.895  47.936  62.397  1.00  0.00
ATOM    250  C   SER B  18      60.532  50.268  61.084  1.00  0.00
ATOM    251  O   SER B  18      61.649  49.742  61.056  1.00  0.00
ATOM    252  N   PHE B  19      60.346  51.581  61.108  1.00  0.00
ATOM    254  CA  PHE B  19      61.467  52.508  61.195  1.00  0.00
ATOM    256  CB  PHE B  19      62.086  52.760  59.806  1.00  0.00
ATOM    259  CG  PHE B  19      61.319  53.608  58.809  1.00  0.00
ATOM    260  CD1 PHE B  19      60.316  53.024  58.009  1.00  0.00
ATOM    262  CE1 PHE B  19      59.736  53.754  56.956  1.00  0.00
ATOM    264  CZ  PHE B  19      60.167  55.066  56.693  1.00  0.00
ATOM    266  CE2 PHE B  19      61.150  55.660  57.501  1.00  0.00
ATOM    268  CD2 PHE B  19      61.720  54.938  58.564  1.00  0.00
ATOM    270  C   PHE B  19      61.086  53.778  61.945  1.00  0.00
ATOM    271  O   PHE B  19      59.947  53.937  62.390  1.00  0.00
ATOM    272  N   VAL B  20      62.067  54.653  62.133  1.00  0.00
ATOM    274  CA  VAL B  20      61.913  55.896  62.878  1.00  0.00
ATOM    276  CB  VAL B  20      62.701  55.852  64.200  1.00  0.00
ATOM    278  CG1 VAL B  20      62.668  57.205  64.909  1.00  0.00
ATOM    282  CG2 VAL B  20      62.115  54.806  65.158  1.00  0.00
ATOM    286  C   VAL B  20      62.378  57.048  61.992  1.00  0.00
ATOM    287  O   VAL B  20      63.506  57.038  61.497  1.00  0.00
ATOM    288  N   CYS B  21      61.505  58.036  61.802  1.00  0.00
ATOM    290  CA  CYS B  21      61.906  59.343  61.285  1.00  0.00
ATOM    292  CB  CYS B  21      60.817  59.906  60.351  1.00  0.00
ATOM    295  SG  CYS B  21      60.540  59.031  58.783  1.00  0.00
ATOM    296  C   CYS B  21      62.124  60.315  62.454  1.00  0.00
ATOM    297  O   CYS B  21      61.177  60.806  63.071  1.00  0.00
ATOM    298  N   GLU B  22      63.384  60.619  62.732  1.00  0.00
ATOM    300  CA  GLU B  22      63.782  61.725  63.596  1.00  0.00
ATOM    302  CB  GLU B  22      65.268  61.583  63.969  1.00  0.00
ATOM    305  CG  GLU B  22      65.649  60.264  64.662  1.00  0.00
ATOM    308  CD  GLU B  22      65.001  60.062  66.038  1.00  0.00
ATOM    309  OE1 GLU B  22      64.564  61.035  66.694  1.00  0.00
ATOM    310  OE2 GLU B  22      64.980  58.910  66.529  1.00  0.00
ATOM    311  C   GLU B  22      63.593  63.055  62.878  1.00  0.00
ATOM    312  O   GLU B  22      63.764  63.152  61.661  1.00  0.00
ATOM    313  N   TYR B  23      63.336  64.092  63.662  1.00  0.00
ATOM    315  CA  TYR B  23      63.278  65.482  63.241  1.00  0.00
ATOM    317  CB  TYR B  23      61.829  65.979  63.381  1.00  0.00
ATOM    320  CG  TYR B  23      61.500  67.348  62.804  1.00  0.00
ATOM    321  CD1 TYR B  23      62.108  67.802  61.616  1.00  0.00
ATOM    323  CE1 TYR B  23      61.737  69.029  61.046  1.00  0.00
ATOM    325  CZ  TYR B  23      60.746  69.816  61.657  1.00  0.00
ATOM    326  OH  TYR B  23      60.378  70.979  61.070  1.00  0.00
ATOM    328  CE2 TYR B  23      60.134  69.375  62.850  1.00  0.00
ATOM    330  CD2 TYR B  23      60.513  68.145  63.421  1.00  0.00
ATOM    332  C   TYR B  23      64.273  66.298  64.072  1.00  0.00
ATOM    333  O   TYR B  23      64.680  65.878  65.156  1.00  0.00
ATOM    334  N   GLY B  24      64.671  67.463  63.575  1.00  0.00
ATOM    336  CA  GLY B  24      65.318  68.477  64.395  1.00  0.00
ATOM    339  C   GLY B  24      64.296  69.441  64.989  1.00  0.00
ATOM    340  O   GLY B  24      63.202  69.034  65.379  1.00  0.00
ATOM    341  N   SER B  25      64.706  70.714  65.088  1.00  0.00
ATOM    343  CA  SER B  25      63.889  71.879  65.477  1.00  0.00
ATOM    345  CB  SER B  25      63.309  72.528  64.209  1.00  0.00
ATOM    348  OG  SER B  25      62.369  71.666  63.611  1.00  0.00
ATOM    350  C   SER B  25      62.796  71.606  66.523  1.00  0.00
ATOM    351  O   SER B  25      61.627  71.951  66.332  1.00  0.00
ATOM    352  N   SER B  26      63.158  70.894  67.591  1.00  0.00
ATOM    354  CA  SER B  26      62.182  70.272  68.484  1.00  0.00
ATOM    356  CB  SER B  26      62.882  69.256  69.391  1.00  0.00
ATOM    359  OG  SER B  26      61.945  68.338  69.921  1.00  0.00
ATOM    361  C   SER B  26      61.417  71.303  69.307  1.00  0.00
ATOM    362  O   SER B  26      62.011  72.084  70.049  1.00  0.00
ATOM    363  N   GLY B  27      60.091  71.284  69.195  1.00  0.00
ATOM    365  CA  GLY B  27      59.187  72.108  69.986  1.00  0.00
ATOM    368  C   GLY B  27      58.175  71.220  70.689  1.00  0.00
ATOM    369  O   GLY B  27      57.529  70.397  70.047  1.00  0.00
ATOM    370  N   ASN B  28      58.011  71.377  72.002  1.00  0.00
ATOM    372  CA  ASN B  28      57.147  70.501  72.802  1.00  0.00
ATOM    374  CB  ASN B  28      57.637  70.533  74.257  1.00  0.00
ATOM    377  CG  ASN B  28      57.353  71.868  74.905  1.00  0.00
ATOM    378  OD1 ASN B  28      58.113  72.812  74.776  1.00  0.00
ATOM    379  ND2 ASN B  28      56.222  72.001  75.549  1.00  0.00
ATOM    382  C   ASN B  28      55.633  70.777  72.671  1.00  0.00
ATOM    383  O   ASN B  28      54.840  70.360  73.511  1.00  0.00
ATOM    384  N   ALA B  29      55.254  71.508  71.629  1.00  0.00
ATOM    386  CA  ALA B  29      53.898  71.750  71.168  1.00  0.00
ATOM    388  CB  ALA B  29      53.296  72.943  71.923  1.00  0.00
ATOM    392  C   ALA B  29      54.023  71.989  69.664  1.00  0.00
ATOM    393  O   ALA B  29      54.432  73.062  69.222  1.00  0.00
ATOM    394  N   ALA B  30      53.826  70.912  68.914  1.00  0.00
ATOM    396  CA  ALA B  30      54.193  70.778  67.518  1.00  0.00
ATOM    398  CB  ALA B  30      55.627  70.237  67.450  1.00  0.00
ATOM    402  C   ALA B  30      53.216  69.817  66.856  1.00  0.00
ATOM    403  O   ALA B  30      52.960  68.751  67.410  1.00  0.00
ATOM    404  N   GLU B  31      52.707  70.174  65.679  1.00  0.00
ATOM    406  CA  GLU B  31      51.653  69.408  65.008  1.00  0.00
ATOM    408  CB  GLU B  31      50.327  70.172  65.177  1.00  0.00
ATOM    411  CG  GLU B  31      49.068  69.297  65.063  1.00  0.00
ATOM    414  CD  GLU B  31      48.004  69.730  66.083  1.00  0.00
ATOM    415  OE1 GLU B  31      48.013  69.170  67.208  1.00  0.00
ATOM    416  OE2 GLU B  31      47.209  70.638  65.752  1.00  0.00
ATOM    417  C   GLU B  31      51.996  69.077  63.562  1.00  0.00
ATOM    418  O   GLU B  31      52.385  69.997  62.851  1.00  0.00
ATOM    419  N   VAL B  32      52.034  67.805  63.136  1.00  0.00
ATOM    421  CA  VAL B  32      53.115  67.417  62.184  1.00  0.00
ATOM    423  CB  VAL B  32      54.290  66.783  62.961  1.00  0.00
ATOM    425  CG1 VAL B  32      55.367  66.199  62.040  1.00  0.00
ATOM    429  CG2 VAL B  32      55.013  67.784  63.877  1.00  0.00
ATOM    433  C   VAL B  32      52.613  66.521  61.053  1.00  0.00
ATOM    434  O   VAL B  32      52.064  65.431  61.309  1.00  0.00
ATOM    435  N   ARG B  33      52.827  66.954  59.777  1.00  0.00
ATOM    437  CA  ARG B  33      52.498  65.969  58.733  1.00  0.00
ATOM    439  CB  ARG B  33      52.167  66.620  57.364  1.00  0.00
ATOM    442  CG  ARG B  33      51.459  65.651  56.400  1.00  0.00
ATOM    445  CD  ARG B  33      50.955  66.274  55.092  1.00  0.00
ATOM    448  NE  ARG B  33      51.392  65.520  53.888  1.00  0.00
ATOM    450  CZ  ARG B  33      51.683  66.040  52.706  1.00  0.00
ATOM    451  NH1 ARG B  33      51.832  67.320  52.529  1.00  0.00
ATOM    454  NH2 ARG B  33      51.876  65.274  51.667  1.00  0.00
ATOM    457  C   ARG B  33      53.632  64.956  58.681  1.00  0.00
ATOM    458  O   ARG B  33      54.725  65.224  59.193  1.00  0.00
ATOM    459  N   VAL B  34      53.392  63.795  58.083  1.00  0.00
ATOM    461  CA  VAL B  34      54.401  62.756  57.995  1.00  0.00
ATOM    463  CB  VAL B  34      54.550  61.953  59.311  1.00  0.00
ATOM    465  CG1 VAL B  34      53.234  61.450  59.916  1.00  0.00
ATOM    469  CG2 VAL B  34      55.559  60.809  59.134  1.00  0.00
ATOM    473  C   VAL B  34      54.211  61.902  56.756  1.00  0.00
ATOM    474  O   VAL B  34      53.399  60.959  56.740  1.00  0.00
ATOM    475  N   THR B  35      54.972  62.243  55.693  1.00  0.00
ATOM    477  CA  THR B  35      54.837  61.377  54.525  1.00  0.00
ATOM    479  CB  THR B  35      55.107  62.141  53.232  1.00  0.00
ATOM    481  CG2 THR B  35      55.034  61.340  51.950  1.00  0.00
ATOM    485  OG1 THR B  35      54.159  63.180  53.097  1.00  0.00
ATOM    487  C   THR B  35      55.662  60.125  54.674  1.00  0.00
ATOM    488  O   THR B  35      56.683  60.193  55.369  1.00  0.00
ATOM    489  N   VAL B  36      55.235  59.042  53.994  1.00  0.00
ATOM    491  CA  VAL B  36      56.173  58.007  53.575  1.00  0.00
ATOM    493  CB  VAL B  36      55.943  56.683  54.341  1.00  0.00
ATOM    495  CG1 VAL B  36      57.177  55.806  54.204  1.00  0.00
ATOM    499  CG2 VAL B  36      55.720  56.904  55.845  1.00  0.00
ATOM    503  C   VAL B  36      56.217  57.943  52.040  1.00  0.00
ATOM    504  O   VAL B  36      55.234  58.247  51.371  1.00  0.00
ATOM    505  N   LEU B  37      57.381  57.724  51.418  1.00  0.00
ATOM    507  CA  LEU B  37      57.540  58.131  50.012  1.00  0.00
ATOM    509  CB  LEU B  37      57.994  59.607  49.932  1.00  0.00
ATOM    512  CG  LEU B  37      57.039  60.527  49.152  1.00  0.00
ATOM    514  CD1 LEU B  37      57.417  61.994  49.371  1.00  0.00
ATOM    518  CD2 LEU B  37      57.115  60.260  47.655  1.00  0.00
ATOM    522  C   LEU B  37      58.385  57.195  49.161  1.00  0.00
ATOM    523  O   LEU B  37      59.612  57.237  49.139  1.00  0.00
ATOM    524  N   ARG B  38      57.673  56.342  48.437  1.00  0.00
ATOM    526  CA  ARG B  38      58.203  55.284  47.590  1.00  0.00
ATOM    528  CB  ARG B  38      57.005  54.358  47.296  1.00  0.00
ATOM    531  CG  ARG B  38      57.338  52.979  46.721  1.00  0.00
ATOM    534  CD  ARG B  38      57.806  52.984  45.258  1.00  0.00
ATOM    537  NE  ARG B  38      57.688  51.643  44.647  1.00  0.00
ATOM    539  CZ  ARG B  38      58.331  50.546  45.009  1.00  0.00
ATOM    540  NH1 ARG B  38      59.237  50.575  45.933  1.00  0.00
ATOM    543  NH2 ARG B  38      58.078  49.402  44.451  1.00  0.00
ATOM    546  C   ARG B  38      58.845  55.859  46.322  1.00  0.00
ATOM    547  O   ARG B  38      58.179  56.100  45.315  1.00  0.00
ATOM    548  N   GLN B  39      60.151  56.077  46.382  1.00  0.00
ATOM    550  CA  GLN B  39      61.012  56.341  45.238  1.00  0.00
ATOM    552  CB  GLN B  39      62.260  57.110  45.695  1.00  0.00
ATOM    555  CG  GLN B  39      63.182  57.471  44.521  1.00  0.00
ATOM    558  CD  GLN B  39      64.315  58.391  44.959  1.00  0.00
ATOM    559  OE1 GLN B  39      64.171  59.593  45.029  1.00  0.00
ATOM    560  NE2 GLN B  39      65.481  57.877  45.284  1.00  0.00
ATOM    563  C   GLN B  39      61.354  55.047  44.499  1.00  0.00
ATOM    564  O   GLN B  39      61.844  54.080  45.091  1.00  0.00
ATOM    565  N   ALA B  40      61.104  55.065  43.189  1.00  0.00
ATOM    567  CA  ALA B  40      61.488  54.026  42.242  1.00  0.00
ATOM    569  CB  ALA B  40      60.468  52.879  42.322  1.00  0.00
ATOM    573  C   ALA B  40      61.546  54.599  40.821  1.00  0.00
ATOM    574  O   ALA B  40      60.670  55.359  40.428  1.00  0.00
ATOM    575  N   GLY B  41      62.567  54.238  40.038  1.00  0.00
ATOM    577  CA  GLY B  41      62.665  54.615  38.619  1.00  0.00
ATOM    580  C   GLY B  41      62.640  56.115  38.286  1.00  0.00
ATOM    581  O   GLY B  41      62.057  56.499  37.278  1.00  0.00
ATOM    582  N   SER B  42      63.227  56.959  39.143  1.00  0.00
ATOM    584  CA  SER B  42      63.163  58.435  39.047  1.00  0.00
ATOM    586  CB  SER B  42      63.902  58.954  37.804  1.00  0.00
ATOM    589  OG  SER B  42      65.251  58.510  37.813  1.00  0.00
ATOM    591  C   SER B  42      61.745  59.020  39.169  1.00  0.00
ATOM    592  O   SER B  42      61.519  60.185  38.851  1.00  0.00
ATOM    593  N   GLN B  43      60.804  58.236  39.699  1.00  0.00
ATOM    595  CA  GLN B  43      59.458  58.643  40.084  1.00  0.00
ATOM    597  CB  GLN B  43      58.447  57.753  39.320  1.00  0.00
ATOM    600  CG  GLN B  43      57.077  58.394  39.023  1.00  0.00
ATOM    603  CD  GLN B  43      56.234  58.661  40.265  1.00  0.00
ATOM    604  OE1 GLN B  43      55.980  57.792  41.084  1.00  0.00
ATOM    605  NE2 GLN B  43      55.847  59.893  40.512  1.00  0.00
ATOM    608  C   GLN B  43      59.337  58.515  41.615  1.00  0.00
ATOM    609  O   GLN B  43      60.026  57.716  42.263  1.00  0.00
ATOM    610  N   MET B  44      58.443  59.312  42.195  1.00  0.00
ATOM    612  CA  MET B  44      58.107  59.314  43.616  1.00  0.00
ATOM    614  CB  MET B  44      58.597  60.620  44.261  1.00  0.00
ATOM    617  CG  MET B  44      60.040  60.553  44.766  1.00  0.00
ATOM    620  SD  MET B  44      60.421  61.930  45.885  1.00  0.00
ATOM    621  CE  MET B  44      62.164  61.600  46.242  1.00  0.00
ATOM    625  C   MET B  44      56.591  59.186  43.810  1.00  0.00
ATOM    626  O   MET B  44      55.828  60.034  43.352  1.00  0.00
ATOM    627  N   THR B  45      56.160  58.147  44.521  1.00  0.00
ATOM    629  CA  THR B  45      54.751  57.872  44.821  1.00  0.00
ATOM    631  CB  THR B  45      54.397  56.447  44.359  1.00  0.00
ATOM    633  CG2 THR B  45      53.038  55.941  44.847  1.00  0.00
ATOM    637  OG1 THR B  45      54.322  56.388  42.950  1.00  0.00
ATOM    639  C   THR B  45      54.499  58.036  46.317  1.00  0.00
ATOM    640  O   THR B  45      55.165  57.389  47.132  1.00  0.00
ATOM    641  N   GLU B  46      53.550  58.908  46.676  1.00  0.00
ATOM    643  CA  GLU B  46      53.148  59.103  48.070  1.00  0.00
ATOM    645  CB  GLU B  46      52.420  60.457  48.294  1.00  0.00
ATOM    648  CG  GLU B  46      52.129  60.766  49.789  1.00  0.00
ATOM    651  CD  GLU B  46      52.228  62.254  50.238  1.00  0.00
ATOM    652  OE1 GLU B  46      52.156  62.547  51.462  1.00  0.00
ATOM    653  OE2 GLU B  46      52.408  63.169  49.406  1.00  0.00
ATOM    654  C   GLU B  46      52.417  57.875  48.632  1.00  0.00
ATOM    655  O   GLU B  46      51.435  57.387  48.074  1.00  0.00
ATOM    656  N   VAL B  47      52.940  57.387  49.755  1.00  0.00
ATOM    658  CA  VAL B  47      52.491  56.231  50.524  1.00  0.00
ATOM    660  CB  VAL B  47      53.461  55.034  50.412  1.00  0.00
ATOM    662  CG1 VAL B  47      53.047  53.869  51.323  1.00  0.00
ATOM    666  CG2 VAL B  47      53.492  54.492  48.976  1.00  0.00
ATOM    670  C   VAL B  47      52.345  56.735  51.962  1.00  0.00
ATOM    671  O   VAL B  47      53.312  56.881  52.707  1.00  0.00
ATOM    672  N   CYS B  48      51.102  57.044  52.318  1.00  0.00
ATOM    674  CA  CYS B  48      50.692  57.540  53.631  1.00  0.00
ATOM    676  CB  CYS B  48      50.752  56.363  54.613  1.00  0.00
ATOM    679  SG  CYS B  48      52.252  56.146  55.596  1.00  0.00
ATOM    680  C   CYS B  48      51.453  58.816  54.122  1.00  0.00
ATOM    681  O   CYS B  48      52.293  59.376  53.414  1.00  0.00
ATOM    682  N   ALA B  49      51.045  59.393  55.270  1.00  0.00
ATOM    684  CA  ALA B  49      50.883  60.848  55.308  1.00  0.00
ATOM    686  CB  ALA B  49      49.741  61.213  54.337  1.00  0.00
ATOM    690  C   ALA B  49      50.601  61.590  56.630  1.00  0.00
ATOM    691  O   ALA B  49      50.867  62.785  56.612  1.00  0.00
ATOM    692  N   ALA B  50      50.042  60.953  57.677  1.00  0.00
ATOM    694  CA  ALA B  50      49.290  61.505  58.842  1.00  0.00
ATOM    696  CB  ALA B  50      49.216  60.366  59.865  1.00  0.00
ATOM    700  C   ALA B  50      49.766  62.831  59.526  1.00  0.00
ATOM    701  O   ALA B  50      50.664  63.493  59.066  1.00  0.00
ATOM    702  N   THR B  51      49.168  63.303  60.629  1.00  0.00
ATOM    704  CA  THR B  51      49.054  64.747  60.958  1.00  0.00
ATOM    706  CB  THR B  51      47.622  65.244  60.681  1.00  0.00
ATOM    708  CG2 THR B  51      47.232  65.113  59.208  1.00  0.00
ATOM    712  OG1 THR B  51      46.680  64.492  61.413  1.00  0.00
ATOM    714  C   THR B  51      49.423  65.123  62.398  1.00  0.00
ATOM    715  O   THR B  51      49.344  66.291  62.770  1.00  0.00
ATOM    716  N   TYR B  52      49.796  64.100  63.160  1.00  0.00
ATOM    718  CA  TYR B  52      49.732  63.949  64.610  1.00  0.00
ATOM    720  CB  TYR B  52      50.831  62.947  65.011  1.00  0.00
ATOM    723  CG  TYR B  52      52.288  63.400  64.878  1.00  0.00
ATOM    724  CD1 TYR B  52      52.886  64.168  65.898  1.00  0.00
ATOM    726  CE1 TYR B  52      54.262  64.460  65.876  1.00  0.00
ATOM    728  CZ  TYR B  52      55.063  64.002  64.814  1.00  0.00
ATOM    729  OH  TYR B  52      56.393  64.289  64.807  1.00  0.00
ATOM    731  CE2 TYR B  52      54.460  63.289  63.750  1.00  0.00
ATOM    733  CD2 TYR B  52      53.083  62.982  63.790  1.00  0.00
ATOM    735  C   TYR B  52      49.825  65.177  65.512  1.00  0.00
ATOM    736  O   TYR B  52      50.611  66.105  65.276  1.00  0.00
ATOM    737  N   THR B  53      49.100  65.060  66.631  1.00  0.00
ATOM    739  CA  THR B  53      49.255  65.912  67.810  1.00  0.00
ATOM    741  CB  THR B  53      47.893  66.266  68.430  1.00  0.00
ATOM    743  CG2 THR B  53      47.313  65.197  69.356  1.00  0.00
ATOM    747  OG1 THR B  53      48.009  67.467  69.163  1.00  0.00
ATOM    749  C   THR B  53      50.276  65.363  68.816  1.00  0.00
ATOM    750  O   THR B  53      50.872  64.302  68.614  1.00  0.00
ATOM    751  N   VAL B  54      50.512  66.145  69.873  1.00  0.00
ATOM    753  CA  VAL B  54      51.785  66.261  70.606  1.00  0.00
ATOM    755  CB  VAL B  54      51.621  67.122  71.879  1.00  0.00
ATOM    757  CG1 VAL B  54      52.982  67.456  72.511  1.00  0.00
ATOM    761  CG2 VAL B  54      50.920  68.460  71.580  1.00  0.00
ATOM    765  C   VAL B  54      52.497  64.945  70.924  1.00  0.00
ATOM    766  O   VAL B  54      53.695  64.840  70.646  1.00  0.00
ATOM    767  N   GLU B  55      51.809  63.959  71.508  1.00  0.00
ATOM    769  CA  GLU B  55      52.469  62.737  71.976  1.00  0.00
ATOM    771  CB  GLU B  55      53.309  63.032  73.242  1.00  0.00
ATOM    774  CG  GLU B  55      52.534  63.580  74.454  1.00  0.00
ATOM    777  CD  GLU B  55      53.455  64.362  75.413  1.00  0.00
ATOM    778  OE1 GLU B  55      54.484  63.794  75.850  1.00  0.00
ATOM    779  OE2 GLU B  55      53.131  65.540  75.690  1.00  0.00
ATOM    780  C   GLU B  55      51.561  61.507  72.177  1.00  0.00
ATOM    781  O   GLU B  55      50.388  61.602  72.539  1.00  0.00
ATOM    782  N   ASP B  56      52.175  60.349  71.917  1.00  0.00
ATOM    784  CA  ASP B  56      51.711  58.956  71.846  1.00  0.00
ATOM    786  CB  ASP B  56      52.108  58.108  73.067  1.00  0.00
ATOM    789  CG  ASP B  56      52.544  56.684  72.672  1.00  0.00
ATOM    790  OD1 ASP B  56      53.476  56.523  71.833  1.00  0.00
ATOM    791  OD2 ASP B  56      51.990  55.728  73.257  1.00  0.00
ATOM    792  C   ASP B  56      50.359  58.604  71.180  1.00  0.00
ATOM    793  O   ASP B  56      50.000  57.432  71.043  1.00  0.00
ATOM    794  N   GLU B  57      49.648  59.565  70.603  1.00  0.00
ATOM    796  CA  GLU B  57      48.805  59.278  69.448  1.00  0.00
ATOM    798  CB  GLU B  57      48.156  60.603  68.977  1.00  0.00
ATOM    801  CG  GLU B  57      47.170  60.506  67.791  1.00  0.00
ATOM    804  CD  GLU B  57      47.536  61.426  66.611  1.00  0.00
ATOM    805  OE1 GLU B  57      47.846  60.909  65.506  1.00  0.00
ATOM    806  OE2 GLU B  57      47.468  62.666  66.781  1.00  0.00
ATOM    807  C   GLU B  57      49.684  58.689  68.267  1.00  0.00
ATOM    808  O   GLU B  57      50.807  59.131  68.044  1.00  0.00
ATOM    809  N   LEU B  58      49.157  57.801  67.412  1.00  0.00
ATOM    811  CA  LEU B  58      49.173  58.104  65.967  1.00  0.00
ATOM    813  CB  LEU B  58      50.322  57.522  65.105  1.00  0.00
ATOM    816  CG  LEU B  58      51.066  58.498  64.163  1.00  0.00
ATOM    818  CD1 LEU B  58      50.228  59.316  63.168  1.00  0.00
ATOM    822  CD2 LEU B  58      51.926  59.536  64.876  1.00  0.00
ATOM    826  C   LEU B  58      47.890  57.694  65.296  1.00  0.00
ATOM    827  O   LEU B  58      47.315  56.638  65.594  1.00  0.00
ATOM    828  N   ALA B  59      47.574  58.414  64.243  1.00  0.00
ATOM    830  CA  ALA B  59      46.555  58.087  63.285  1.00  0.00
ATOM    832  CB  ALA B  59      45.329  58.937  63.664  1.00  0.00
ATOM    836  C   ALA B  59      46.954  58.284  61.816  1.00  0.00
ATOM    837  O   ALA B  59      46.507  59.194  61.124  1.00  0.00
ATOM    838  N   PHE B  60      47.705  57.312  61.298  1.00  0.00
ATOM    840  CA  PHE B  60      47.515  56.837  59.918  1.00  0.00
ATOM    842  CB  PHE B  60      48.748  56.043  59.461  1.00  0.00
ATOM    845  CG  PHE B  60      50.057  56.817  59.480  1.00  0.00
ATOM    846  CD1 PHE B  60      50.808  56.935  60.668  1.00  0.00
ATOM    848  CE1 PHE B  60      52.051  57.588  60.664  1.00  0.00
ATOM    850  CZ  PHE B  60      52.535  58.148  59.474  1.00  0.00
ATOM    852  CE2 PHE B  60      51.782  58.064  58.295  1.00  0.00
ATOM    854  CD2 PHE B  60      50.544  57.398  58.295  1.00  0.00
ATOM    856  C   PHE B  60      46.232  56.002  59.914  1.00  0.00
ATOM    857  O   PHE B  60      46.261  54.777  59.930  1.00  0.00
ATOM    858  N   LEU B  61      45.110  56.707  60.070  1.00  0.00
ATOM    860  CA  LEU B  61      43.786  56.167  59.801  1.00  0.00
ATOM    862  CB  LEU B  61      42.746  56.815  60.736  1.00  0.00
ATOM    865  CG  LEU B  61      42.918  56.448  62.223  1.00  0.00
ATOM    867  CD1 LEU B  61      41.900  57.209  63.073  1.00  0.00
ATOM    871  CD2 LEU B  61      42.749  54.953  62.504  1.00  0.00
ATOM    875  C   LEU B  61      43.454  56.374  58.322  1.00  0.00
ATOM    876  O   LEU B  61      44.175  57.078  57.611  1.00  0.00
ATOM    877  N   ASP B  62      42.393  55.710  57.875  1.00  0.00
ATOM    879  CA  ASP B  62      41.911  55.590  56.491  1.00  0.00
ATOM    881  CB  ASP B  62      41.296  56.923  56.017  1.00  0.00
ATOM    884  CG  ASP B  62      40.180  57.464  56.933  1.00  0.00
ATOM    885  OD1 ASP B  62      39.924  58.688  56.864  1.00  0.00
ATOM    886  OD2 ASP B  62      39.571  56.668  57.689  1.00  0.00
ATOM    887  C   ASP B  62      42.870  54.954  55.470  1.00  0.00
ATOM    888  O   ASP B  62      42.442  54.358  54.481  1.00  0.00
ATOM    889  N   ASP B  63      44.162  54.967  55.767  1.00  0.00
ATOM    891  CA  ASP B  63      45.078  53.887  55.431  1.00  0.00
ATOM    893  CB  ASP B  63      46.504  54.361  55.771  1.00  0.00
ATOM    896  CG  ASP B  63      47.544  53.804  54.799  1.00  0.00
ATOM    897  OD1 ASP B  63      47.391  52.634  54.377  1.00  0.00
ATOM    898  OD2 ASP B  63      48.471  54.562  54.446  1.00  0.00
ATOM    899  C   ASP B  63      44.693  52.577  56.153  1.00  0.00
ATOM    900  O   ASP B  63      43.931  52.547  57.124  1.00  0.00
ATOM    901  N   SER B  64      45.273  51.481  55.682  1.00  0.00
ATOM    903  CA  SER B  64      45.214  50.151  56.297  1.00  0.00
ATOM    905  CB  SER B  64      44.198  49.288  55.534  1.00  0.00
ATOM    908  OG  SER B  64      44.128  47.967  56.046  1.00  0.00
ATOM    910  C   SER B  64      46.593  49.477  56.329  1.00  0.00
ATOM    911  O   SER B  64      46.723  48.373  56.865  1.00  0.00
ATOM    912  N   THR B  65      47.615  50.148  55.803  1.00  0.00
ATOM    914  CA  THR B  65      48.988  50.030  56.273  1.00  0.00
ATOM    916  CB  THR B  65      49.928  49.862  55.070  1.00  0.00
ATOM    918  CG2 THR B  65      50.043  51.025  54.087  1.00  0.00
ATOM    922  OG1 THR B  65      51.224  49.597  55.513  1.00  0.00
ATOM    924  C   THR B  65      49.318  51.266  57.152  1.00  0.00
ATOM    925  O   THR B  65      48.487  52.151  57.352  1.00  0.00
ATOM    926  N   CYS B  66      50.519  51.349  57.721  1.00  0.00
ATOM    928  CA  CYS B  66      51.320  52.570  57.897  1.00  0.00
ATOM    930  CB  CYS B  66      50.987  53.753  56.966  1.00  0.00
ATOM    933  SG  CYS B  66      52.354  54.134  55.838  1.00  0.00
ATOM    934  C   CYS B  66      51.622  53.038  59.333  1.00  0.00
ATOM    935  O   CYS B  66      52.703  53.578  59.588  1.00  0.00
ATOM    936  N   THR B  67      50.697  52.850  60.273  1.00  0.00
ATOM    938  CA  THR B  67      50.717  53.432  61.630  1.00  0.00
ATOM    940  CB  THR B  67      49.803  52.614  62.555  1.00  0.00
ATOM    942  CG2 THR B  67      48.338  52.625  62.121  1.00  0.00
ATOM    946  OG1 THR B  67      50.254  51.277  62.603  1.00  0.00
ATOM    948  C   THR B  67      52.100  53.527  62.339  1.00  0.00
ATOM    949  O   THR B  67      52.748  52.495  62.530  1.00  0.00
ATOM    950  N   GLY B  68      52.499  54.680  62.922  1.00  0.00
ATOM    952  CA  GLY B  68      53.174  54.605  64.226  1.00  0.00
ATOM    955  C   GLY B  68      53.434  55.885  65.046  1.00  0.00
ATOM    956  O   GLY B  68      53.830  56.945  64.557  1.00  0.00
ATOM    957  N   THR B  69      53.249  55.761  66.360  1.00  0.00
ATOM    959  CA  THR B  69      53.162  56.884  67.312  1.00  0.00
ATOM    961  CB  THR B  69      53.010  56.397  68.767  1.00  0.00
ATOM    963  CG2 THR B  69      51.824  55.448  68.947  1.00  0.00
ATOM    967  OG1 THR B  69      54.144  55.724  69.258  1.00  0.00
ATOM    969  C   THR B  69      54.242  57.963  67.255  1.00  0.00
ATOM    970  O   THR B  69      55.413  57.713  66.977  1.00  0.00
ATOM    971  N   SER B  70      53.851  59.201  67.527  1.00  0.00
ATOM    973  CA  SER B  70      54.705  60.333  67.723  1.00  0.00
ATOM    975  CB  SER B  70      53.894  61.629  67.543  1.00  0.00
ATOM    978  OG  SER B  70      52.770  61.694  68.408  1.00  0.00
ATOM    980  C   SER B  70      55.240  60.289  69.150  1.00  0.00
ATOM    981  O   SER B  70      54.567  59.978  70.135  1.00  0.00
ATOM    982  N   SER B  71      56.484  60.696  69.259  1.00  0.00
ATOM    984  CA  SER B  71      57.072  61.208  70.481  1.00  0.00
ATOM    986  CB  SER B  71      57.913  60.128  71.177  1.00  0.00
ATOM    989  OG  SER B  71      58.759  59.448  70.267  1.00  0.00
ATOM    991  C   SER B  71      57.836  62.474  70.110  1.00  0.00
ATOM    992  O   SER B  71      57.977  62.784  68.925  1.00  0.00
ATOM    993  N   GLY B  72      58.290  63.256  71.088  1.00  0.00
ATOM    995  CA  GLY B  72      59.036  64.477  70.785  1.00  0.00
ATOM    998  C   GLY B  72      60.170  64.253  69.770  1.00  0.00
ATOM    999  O   GLY B  72      60.990  63.348  69.917  1.00  0.00
ATOM   1000  N   ASN B  73      60.155  65.068  68.714  1.00  0.00
ATOM   1002  CA  ASN B  73      60.970  64.958  67.498  1.00  0.00
ATOM   1004  CB  ASN B  73      62.225  65.834  67.607  1.00  0.00
ATOM   1007  CG  ASN B  73      63.211  65.356  68.646  1.00  0.00
ATOM   1008  OD1 ASN B  73      63.348  65.970  69.696  1.00  0.00
ATOM   1009  ND2 ASN B  73      63.905  64.269  68.393  1.00  0.00
ATOM   1012  C   ASN B  73      61.201  63.565  66.887  1.00  0.00
ATOM   1013  O   ASN B  73      62.257  63.319  66.305  1.00  0.00
ATOM   1014  N   LYS B  74      60.216  62.668  66.977  1.00  0.00
ATOM   1016  CA  LYS B  74      60.351  61.271  66.559  1.00  0.00
ATOM   1018  CB  LYS B  74      60.954  60.535  67.758  1.00  0.00
ATOM   1021  CG  LYS B  74      61.426  59.125  67.405  1.00  0.00
ATOM   1024  CD  LYS B  74      61.903  58.324  68.625  1.00  0.00
ATOM   1027  CE  LYS B  74      62.836  59.084  69.580  1.00  0.00
ATOM   1030  NZ  LYS B  74      64.046  59.602  68.898  1.00  0.00
ATOM   1034  C   LYS B  74      58.987  60.672  66.157  1.00  0.00
ATOM   1035  O   LYS B  74      58.019  60.594  66.930  1.00  0.00
ATOM   1036  N   VAL B  75      58.931  60.189  64.921  1.00  0.00
ATOM   1038  CA  VAL B  75      57.741  59.529  64.383  1.00  0.00
ATOM   1040  CB  VAL B  75      57.194  60.172  63.083  1.00  0.00
ATOM   1042  CG1 VAL B  75      55.659  60.122  63.130  1.00  0.00
ATOM   1046  CG2 VAL B  75      57.633  61.622  62.849  1.00  0.00
ATOM   1050  C   VAL B  75      58.005  58.063  64.127  1.00  0.00
ATOM   1051  O   VAL B  75      58.992  57.719  63.461  1.00  0.00
ATOM   1052  N   ASN B  76      57.104  57.206  64.614  1.00  0.00
ATOM   1054  CA  ASN B  76      57.284  55.779  64.437  1.00  0.00
ATOM   1056  CB  ASN B  76      56.853  55.032  65.715  1.00  0.00
ATOM   1059  CG  ASN B  76      57.623  55.467  66.957  1.00  0.00
ATOM   1060  OD1 ASN B  76      58.823  55.696  66.922  1.00  0.00
ATOM   1061  ND2 ASN B  76      56.978  55.575  68.099  1.00  0.00
ATOM   1064  C   ASN B  76      56.499  55.391  63.177  1.00  0.00
ATOM   1065  O   ASN B  76      55.405  55.862  62.886  1.00  0.00
ATOM   1066  N   LEU B  77      57.035  54.521  62.352  1.00  0.00
ATOM   1068  CA  LEU B  77      56.371  54.207  61.101  1.00  0.00
ATOM   1070  CB  LEU B  77      57.154  54.821  59.931  1.00  0.00
ATOM   1073  CG  LEU B  77      57.058  56.351  59.846  1.00  0.00
ATOM   1075  CD1 LEU B  77      57.980  56.817  58.729  1.00  0.00
ATOM   1079  CD2 LEU B  77      55.643  56.840  59.538  1.00  0.00
ATOM   1083  C   LEU B  77      56.326  52.701  60.961  1.00  0.00
ATOM   1084  O   LEU B  77      57.363  52.047  61.087  1.00  0.00
ATOM   1085  N   THR B  78      55.141  52.159  60.679  1.00  0.00
ATOM   1087  CA  THR B  78      54.981  50.721  60.478  1.00  0.00
ATOM   1089  CB  THR B  78      54.257  50.014  61.640  1.00  0.00
ATOM   1091  CG2 THR B  78      54.401  48.495  61.563  1.00  0.00
ATOM   1095  OG1 THR B  78      54.756  50.414  62.892  1.00  0.00
ATOM   1097  C   THR B  78      54.235  50.428  59.186  1.00  0.00
ATOM   1098  O   THR B  78      53.009  50.396  59.160  1.00  0.00
ATOM   1099  N   ILE B  79      54.973  50.212  58.102  1.00  0.00
ATOM   1101  CA  ILE B  79      54.376  49.758  56.850  1.00  0.00
ATOM   1103  CB  ILE B  79      55.243  50.090  55.609  1.00  0.00
ATOM   1105  CG2 ILE B  79      54.393  49.835  54.346  1.00  0.00
ATOM   1109  CG1 ILE B  79      55.794  51.534  55.618  1.00  0.00
ATOM   1112  CD1 ILE B  79      56.641  51.858  54.379  1.00  0.00
ATOM   1116  C   ILE B  79      54.136  48.249  56.914  1.00  0.00
ATOM   1117  O   ILE B  79      55.083  47.462  56.886  1.00  0.00
ATOM   1118  N   GLN B  80      52.871  47.843  56.970  1.00  0.00
ATOM   1120  CA  GLN B  80      52.437  46.468  56.729  1.00  0.00
ATOM   1122  CB  GLN B  80      51.290  46.083  57.696  1.00  0.00
ATOM   1125  CG  GLN B  80      51.492  46.419  59.187  1.00  0.00
ATOM   1128  CD  GLN B  80      51.018  47.817  59.580  1.00  0.00
ATOM   1129  OE1 GLN B  80      50.693  48.648  58.753  1.00  0.00
ATOM   1130  NE2 GLN B  80      50.936  48.118  60.859  1.00  0.00
ATOM   1133  C   GLN B  80      51.965  46.219  55.295  1.00  0.00
ATOM   1134  O   GLN B  80      51.784  47.145  54.503  1.00  0.00
ATOM   1135  N   GLY B  81      51.708  44.944  54.984  1.00  0.00
ATOM   1137  CA  GLY B  81      51.168  44.512  53.694  1.00  0.00
ATOM   1140  C   GLY B  81      52.099  44.817  52.533  1.00  0.00
ATOM   1141  O   GLY B  81      51.621  45.063  51.427  1.00  0.00
ATOM   1142  N   LEU B  82      53.406  44.820  52.805  1.00  0.00
ATOM   1144  CA  LEU B  82      54.473  44.808  51.812  1.00  0.00
ATOM   1146  CB  LEU B  82      55.822  44.932  52.533  1.00  0.00
ATOM   1149  CG  LEU B  82      56.018  46.269  53.271  1.00  0.00
ATOM   1151  CD1 LEU B  82      57.174  46.160  54.260  1.00  0.00
ATOM   1155  CD2 LEU B  82      56.347  47.397  52.292  1.00  0.00
ATOM   1159  C   LEU B  82      54.395  43.537  50.957  1.00  0.00
ATOM   1160  O   LEU B  82      53.830  42.527  51.377  1.00  0.00
ATOM   1161  N   ARG B  83      54.994  43.603  49.770  1.00  0.00
ATOM   1163  CA  ARG B  83      55.264  42.470  48.875  1.00  0.00
ATOM   1165  CB  ARG B  83      54.340  42.527  47.643  1.00  0.00
ATOM   1168  CG  ARG B  83      52.835  42.388  47.941  1.00  0.00
ATOM   1171  CD  ARG B  83      51.991  43.291  47.025  1.00  0.00
ATOM   1174  NE  ARG B  83      52.114  44.712  47.413  1.00  0.00
ATOM   1176  CZ  ARG B  83      51.477  45.327  48.390  1.00  0.00
ATOM   1177  NH1 ARG B  83      50.456  44.789  48.985  1.00  0.00
ATOM   1180  NH2 ARG B  83      51.864  46.485  48.834  1.00  0.00
ATOM   1183  C   ARG B  83      56.718  42.540  48.420  1.00  0.00
ATOM   1184  O   ARG B  83      57.316  43.605  48.520  1.00  0.00
ATOM   1185  N   ALA B  84      57.276  41.503  47.805  1.00  0.00
ATOM   1187  CA  ALA B  84      58.597  41.585  47.167  1.00  0.00
ATOM   1189  CB  ALA B  84      58.880  40.249  46.468  1.00  0.00
ATOM   1193  C   ALA B  84      58.728  42.783  46.206  1.00  0.00
ATOM   1194  O   ALA B  84      59.682  43.560  46.292  1.00  0.00
ATOM   1195  N   MET B  85      57.708  42.993  45.365  1.00  0.00
ATOM   1197  CA  MET B  85      57.597  44.123  44.429  1.00  0.00
ATOM   1199  CB  MET B  85      56.295  43.996  43.623  1.00  0.00
ATOM   1202  CG  MET B  85      56.249  42.732  42.755  1.00  0.00
ATOM   1205  SD  MET B  85      54.713  42.526  41.812  1.00  0.00
ATOM   1206  CE  MET B  85      54.895  43.832  40.567  1.00  0.00
ATOM   1210  C   MET B  85      57.625  45.510  45.100  1.00  0.00
ATOM   1211  O   MET B  85      57.993  46.500  44.460  1.00  0.00
ATOM   1212  N   ASP B  86      57.237  45.596  46.375  1.00  0.00
ATOM   1214  CA  ASP B  86      57.295  46.825  47.167  1.00  0.00
ATOM   1216  CB  ASP B  86      56.492  46.758  48.472  1.00  0.00
ATOM   1219  CG  ASP B  86      54.999  46.822  48.208  1.00  0.00
ATOM   1220  OD1 ASP B  86      54.313  47.677  48.804  1.00  0.00
ATOM   1221  OD2 ASP B  86      54.487  46.001  47.422  1.00  0.00
ATOM   1222  C   ASP B  86      58.721  47.276  47.485  1.00  0.00
ATOM   1223  O   ASP B  86      58.941  48.476  47.650  1.00  0.00
ATOM   1224  N   THR B  87      59.690  46.353  47.493  1.00  0.00
ATOM   1226  CA  THR B  87      61.106  46.645  47.769  1.00  0.00
ATOM   1228  CB  THR B  87      61.989  45.485  47.276  1.00  0.00
ATOM   1230  CG2 THR B  87      63.492  45.742  47.392  1.00  0.00
ATOM   1234  OG1 THR B  87      61.717  44.327  48.032  1.00  0.00
ATOM   1236  C   THR B  87      61.560  47.956  47.121  1.00  0.00
ATOM   1237  O   THR B  87      61.383  48.155  45.917  1.00  0.00
ATOM   1238  N   GLY B  88      62.082  48.887  47.922  1.00  0.00
ATOM   1240  CA  GLY B  88      62.399  50.240  47.450  1.00  0.00
ATOM   1243  C   GLY B  88      62.681  51.244  48.566  1.00  0.00
ATOM   1244  O   GLY B  88      62.653  50.910  49.750  1.00  0.00
ATOM   1245  N   LEU B  89      62.944  52.493  48.183  1.00  0.00
ATOM   1247  CA  LEU B  89      63.290  53.558  49.122  1.00  0.00
ATOM   1249  CB  LEU B  89      64.307  54.475  48.418  1.00  0.00
ATOM   1252  CG  LEU B  89      65.035  55.458  49.350  1.00  0.00
ATOM   1254  CD1 LEU B  89      66.179  54.769  50.095  1.00  0.00
ATOM   1258  CD2 LEU B  89      65.637  56.602  48.534  1.00  0.00
ATOM   1262  C   LEU B  89      62.033  54.311  49.573  1.00  0.00
ATOM   1263  O   LEU B  89      61.268  54.765  48.731  1.00  0.00
ATOM   1264  N   TYR B  90      61.828  54.461  50.878  1.00  0.00
ATOM   1266  CA  TYR B  90      60.651  55.100  51.474  1.00  0.00
ATOM   1268  CB  TYR B  90      59.862  54.042  52.265  1.00  0.00
ATOM   1271  CG  TYR B  90      59.068  53.072  51.390  1.00  0.00
ATOM   1272  CD1 TYR B  90      59.722  51.974  50.801  1.00  0.00
ATOM   1274  CE1 TYR B  90      59.017  51.065  49.989  1.00  0.00
ATOM   1276  CZ  TYR B  90      57.632  51.227  49.786  1.00  0.00
ATOM   1277  OH  TYR B  90      56.955  50.363  48.986  1.00  0.00
ATOM   1279  CE2 TYR B  90      56.961  52.312  50.388  1.00  0.00
ATOM   1281  CD2 TYR B  90      57.683  53.241  51.167  1.00  0.00
ATOM   1283  C   TYR B  90      61.107  56.337  52.289  1.00  0.00
ATOM   1284  O   TYR B  90      61.543  56.227  53.438  1.00  0.00
ATOM   1285  N   ILE B  91      61.088  57.520  51.656  1.00  0.00
ATOM   1287  CA  ILE B  91      61.343  58.845  52.268  1.00  0.00
ATOM   1289  CB  ILE B  91      61.342  59.988  51.216  1.00  0.00
ATOM   1291  CG2 ILE B  91      61.856  61.314  51.805  1.00  0.00
ATOM   1295  CG1 ILE B  91      62.091  59.672  49.899  1.00  0.00
ATOM   1298  CD1 ILE B  91      63.565  59.294  50.060  1.00  0.00
ATOM   1302  C   ILE B  91      60.356  59.140  53.429  1.00  0.00
ATOM   1303  O   ILE B  91      59.323  58.492  53.501  1.00  0.00
ATOM   1304  N   CYS B  92      60.645  60.094  54.327  1.00  0.00
ATOM   1306  CA  CYS B  92      59.698  60.676  55.307  1.00  0.00
ATOM   1308  CB  CYS B  92      60.514  61.167  56.528  1.00  0.00
ATOM   1311  SG  CYS B  92      61.632  59.993  57.353  1.00  0.00
ATOM   1312  C   CYS B  92      58.809  61.822  54.695  1.00  0.00
ATOM   1313  O   CYS B  92      58.260  61.672  53.610  1.00  0.00
ATOM   1314  N   LYS B  93      58.656  62.977  55.389  1.00  0.00
ATOM   1316  CA  LYS B  93      58.467  64.372  54.867  1.00  0.00
ATOM   1318  CB  LYS B  93      57.553  64.547  53.631  1.00  0.00
ATOM   1321  CG  LYS B  93      57.671  65.912  52.923  1.00  0.00
ATOM   1324  CD  LYS B  93      57.214  65.915  51.456  1.00  0.00
ATOM   1327  CE  LYS B  93      55.851  65.262  51.192  1.00  0.00
ATOM   1330  NZ  LYS B  93      54.818  65.708  52.151  1.00  0.00
ATOM   1334  C   LYS B  93      58.160  65.467  55.921  1.00  0.00
ATOM   1335  O   LYS B  93      58.279  66.644  55.615  1.00  0.00
ATOM   1336  N   VAL B  94      57.819  65.126  57.162  1.00  0.00
ATOM   1338  CA  VAL B  94      57.513  66.100  58.241  1.00  0.00
ATOM   1340  CB  VAL B  94      58.782  66.566  59.007  1.00  0.00
ATOM   1342  CG1 VAL B  94      59.395  67.900  58.578  1.00  0.00
ATOM   1346  CG2 VAL B  94      58.540  66.633  60.519  1.00  0.00
ATOM   1350  C   VAL B  94      56.411  67.142  57.898  1.00  0.00
ATOM   1351  O   VAL B  94      55.459  66.783  57.214  1.00  0.00
ATOM   1352  N   GLU B  95      56.475  68.373  58.421  1.00  0.00
ATOM   1354  CA  GLU B  95      55.815  69.624  57.958  1.00  0.00
ATOM   1356  CB  GLU B  95      54.670  69.481  56.915  1.00  0.00
ATOM   1359  CG  GLU B  95      55.195  69.210  55.476  1.00  0.00
ATOM   1362  CD  GLU B  95      54.184  68.645  54.452  1.00  0.00
ATOM   1363  OE1 GLU B  95      52.952  68.815  54.601  1.00  0.00
ATOM   1364  OE2 GLU B  95      54.621  68.025  53.448  1.00  0.00
ATOM   1365  C   GLU B  95      55.466  70.617  59.074  1.00  0.00
ATOM   1366  O   GLU B  95      55.217  71.764  58.735  1.00  0.00
ATOM   1367  N   LEU B  96      55.507  70.236  60.368  1.00  0.00
ATOM   1369  CA  LEU B  96      55.388  71.152  61.537  1.00  0.00
ATOM   1371  CB  LEU B  96      56.816  71.620  61.900  1.00  0.00
ATOM   1374  CG  LEU B  96      56.938  72.420  63.214  1.00  0.00
ATOM   1376  CD1 LEU B  96      56.692  71.528  64.429  1.00  0.00
ATOM   1380  CD2 LEU B  96      58.333  73.030  63.340  1.00  0.00
ATOM   1384  C   LEU B  96      54.416  72.340  61.282  1.00  0.00
ATOM   1385  O   LEU B  96      54.772  73.519  61.285  1.00  0.00
ATOM   1386  N   MET B  97      53.187  71.966  60.947  1.00  0.00
ATOM   1388  CA  MET B  97      52.065  72.783  60.515  1.00  0.00
ATOM   1390  CB  MET B  97      50.933  71.807  60.143  1.00  0.00
ATOM   1393  CG  MET B  97      49.630  72.434  59.627  1.00  0.00
ATOM   1396  SD  MET B  97      48.504  73.178  60.848  1.00  0.00
ATOM   1397  CE  MET B  97      48.183  71.792  61.981  1.00  0.00
ATOM   1401  C   MET B  97      51.618  73.826  61.541  1.00  0.00
ATOM   1402  O   MET B  97      51.325  74.967  61.169  1.00  0.00
ATOM   1403  N   TYR B  98      51.600  73.431  62.807  1.00  0.00
ATOM   1405  CA  TYR B  98      51.302  74.339  63.901  1.00  0.00
ATOM   1407  CB  TYR B  98      49.892  74.135  64.452  1.00  0.00
ATOM   1410  CG  TYR B  98      49.573  75.111  65.570  1.00  0.00
ATOM   1411  CD1 TYR B  98      49.486  76.489  65.291  1.00  0.00
ATOM   1413  CE1 TYR B  98      49.278  77.405  66.340  1.00  0.00
ATOM   1415  CZ  TYR B  98      49.150  76.938  67.664  1.00  0.00
ATOM   1416  OH  TYR B  98      48.950  77.822  68.676  1.00  0.00
ATOM   1418  CE2 TYR B  98      49.223  75.557  67.941  1.00  0.00
ATOM   1420  CD2 TYR B  98      49.435  74.646  66.890  1.00  0.00
ATOM   1422  C   TYR B  98      52.424  74.310  65.055  1.00  0.00
ATOM   1423  O   TYR B  98      52.658  73.148  65.417  1.00  0.00
ATOM   1424  N   PRO B  99      53.122  75.347  65.691  1.00  0.00
ATOM   1425  CD  PRO B  99      54.080  74.948  66.712  1.00  0.00
ATOM   1428  CG  PRO B  99      55.163  76.030  66.814  1.00  0.00
ATOM   1431  CB  PRO B  99      54.357  77.299  66.615  1.00  0.00
ATOM   1434  CA  PRO B  99      53.298  76.886  65.581  1.00  0.00
ATOM   1436  C   PRO B  99      53.637  77.272  64.160  1.00  0.00
ATOM   1437  O   PRO B  99      54.009  76.407  63.350  1.00  0.00
ATOM   1438  N   PRO B 100      53.511  78.549  63.774  1.00  0.00
ATOM   1439  CD  PRO B 100      53.100  79.660  64.629  1.00  0.00
ATOM   1442  CG  PRO B 100      52.909  80.851  63.693  1.00  0.00
ATOM   1445  CB  PRO B 100      52.487  80.164  62.401  1.00  0.00
ATOM   1448  CA  PRO B 100      53.385  78.909  62.362  1.00  0.00
ATOM   1450  C   PRO B 100      54.603  79.163  61.493  1.00  0.00
ATOM   1451  O   PRO B 100      54.381  79.464  60.312  1.00  0.00
ATOM   1452  N   PRO B 101      55.894  79.080  61.914  1.00  0.00
ATOM   1453  CD  PRO B 101      56.416  78.933  63.266  1.00  0.00
ATOM   1456  CG  PRO B 101      57.937  78.798  63.137  1.00  0.00
ATOM   1459  CB  PRO B 101      58.238  79.373  61.756  1.00  0.00
ATOM   1462  CA  PRO B 101      56.979  79.019  60.953  1.00  0.00
ATOM   1464  C   PRO B 101      57.008  77.618  60.304  1.00  0.00
ATOM   1465  O   PRO B 101      57.890  76.813  60.613  1.00  0.00
ATOM   1466  N   TYR B 102      56.002  77.325  59.471  1.00  0.00
ATOM   1468  CA  TYR B 102      55.782  76.064  58.747  1.00  0.00
ATOM   1470  CB  TYR B 102      54.774  76.298  57.605  1.00  0.00
ATOM   1473  CG  TYR B 102      54.820  75.262  56.488  1.00  0.00
ATOM   1474  CD1 TYR B 102      54.085  74.066  56.587  1.00  0.00
ATOM   1476  CE1 TYR B 102      54.169  73.100  55.564  1.00  0.00
ATOM   1478  CZ  TYR B 102      55.007  73.314  54.453  1.00  0.00
ATOM   1479  OH  TYR B 102      55.104  72.366  53.483  1.00  0.00
ATOM   1481  CE2 TYR B 102      55.753  74.509  54.353  1.00  0.00
ATOM   1483  CD2 TYR B 102      55.652  75.480  55.368  1.00  0.00
ATOM   1485  C   TYR B 102      57.078  75.463  58.208  1.00  0.00
ATOM   1486  O   TYR B 102      57.861  76.201  57.595  1.00  0.00
ATOM   1487  N   TYR B 103      57.312  74.151  58.397  1.00  0.00
ATOM   1489  CA  TYR B 103      58.638  73.652  58.025  1.00  0.00
ATOM   1491  CB  TYR B 103      59.673  73.941  59.123  1.00  0.00
ATOM   1494  CG  TYR B 103      61.058  74.024  58.514  1.00  0.00
ATOM   1495  CD1 TYR B 103      61.571  75.282  58.143  1.00  0.00
ATOM   1497  CE1 TYR B 103      62.771  75.368  57.413  1.00  0.00
ATOM   1499  CZ  TYR B 103      63.436  74.190  57.016  1.00  0.00
ATOM   1500  OH  TYR B 103      64.571  74.281  56.272  1.00  0.00
ATOM   1502  CE2 TYR B 103      62.922  72.929  57.391  1.00  0.00
ATOM   1504  CD2 TYR B 103      61.750  72.848  58.164  1.00  0.00
ATOM   1506  C   TYR B 103      58.650  72.162  57.647  1.00  0.00
ATOM   1507  O   TYR B 103      58.251  71.243  58.385  1.00  0.00
ATOM   1508  N   VAL B 104      59.187  71.942  56.450  1.00  0.00
ATOM   1510  CA  VAL B 104      59.168  70.679  55.728  1.00  0.00
ATOM   1512  CB  VAL B 104      58.557  70.886  54.326  1.00  0.00
ATOM   1514  CG1 VAL B 104      59.319  71.886  53.446  1.00  0.00
ATOM   1518  CG2 VAL B 104      58.414  69.570  53.554  1.00  0.00
ATOM   1522  C   VAL B 104      60.549  70.027  55.679  1.00  0.00
ATOM   1523  O   VAL B 104      61.556  70.721  55.598  1.00  0.00
ATOM   1524  N   GLY B 105      60.630  68.684  55.727  1.00  0.00
ATOM   1526  CA  GLY B 105      61.923  68.049  55.999  1.00  0.00
ATOM   1529  C   GLY B 105      61.952  66.522  55.678  1.00  0.00
ATOM   1530  O   GLY B 105      60.975  65.767  55.817  1.00  0.00
ATOM   1531  N   MET B 106      63.072  66.070  55.137  1.00  0.00
ATOM   1533  CA  MET B 106      63.040  65.242  53.913  1.00  0.00
ATOM   1535  CB  MET B 106      63.065  66.125  52.654  1.00  0.00
ATOM   1538  CG  MET B 106      61.695  66.757  52.381  1.00  0.00
ATOM   1541  SD  MET B 106      61.691  68.079  51.140  1.00  0.00
ATOM   1542  CE  MET B 106      62.466  69.418  52.092  1.00  0.00
ATOM   1546  C   MET B 106      64.233  64.318  53.999  1.00  0.00
ATOM   1547  O   MET B 106      65.342  64.662  53.588  1.00  0.00
ATOM   1548  N   GLY B 107      64.007  63.210  54.695  1.00  0.00
ATOM   1550  CA  GLY B 107      65.069  62.277  54.971  1.00  0.00
ATOM   1553  C   GLY B 107      65.631  61.645  53.714  1.00  0.00
ATOM   1554  O   GLY B 107      65.012  61.608  52.656  1.00  0.00
ATOM   1555  N   ASN B 108      66.853  61.145  53.846  1.00  0.00
ATOM   1557  CA  ASN B 108      67.604  60.562  52.739  1.00  0.00
ATOM   1559  CB  ASN B 108      69.075  60.473  53.186  1.00  0.00
ATOM   1562  CG  ASN B 108      69.566  61.796  53.750  1.00  0.00
ATOM   1563  OD1 ASN B 108      69.476  62.058  54.941  1.00  0.00
ATOM   1564  ND2 ASN B 108      70.029  62.702  52.918  1.00  0.00
ATOM   1567  C   ASN B 108      67.037  59.212  52.263  1.00  0.00
ATOM   1568  O   ASN B 108      67.542  58.619  51.311  1.00  0.00
ATOM   1569  N   GLY B 109      65.981  58.745  52.925  1.00  0.00
ATOM   1571  CA  GLY B 109      65.292  57.511  52.633  1.00  0.00
ATOM   1574  C   GLY B 109      65.783  56.324  53.446  1.00  0.00
ATOM   1575  O   GLY B 109      66.762  56.392  54.184  1.00  0.00
ATOM   1576  N   THR B 110      65.041  55.240  53.289  1.00  0.00
ATOM   1578  CA  THR B 110      65.158  53.998  54.047  1.00  0.00
ATOM   1580  CB  THR B 110      64.123  54.050  55.190  1.00  0.00
ATOM   1582  CG2 THR B 110      63.840  52.772  55.968  1.00  0.00
ATOM   1586  OG1 THR B 110      64.591  54.958  56.152  1.00  0.00
ATOM   1588  C   THR B 110      64.828  52.879  53.085  1.00  0.00
ATOM   1589  O   THR B 110      63.733  52.872  52.516  1.00  0.00
ATOM   1590  N   GLN B 111      65.791  52.002  52.811  1.00  0.00
ATOM   1592  CA  GLN B 111      65.668  51.026  51.723  1.00  0.00
ATOM   1594  CB  GLN B 111      67.030  50.877  51.023  1.00  0.00
ATOM   1597  CG  GLN B 111      67.136  49.700  50.039  1.00  0.00
ATOM   1600  CD  GLN B 111      66.052  49.636  48.965  1.00  0.00
ATOM   1601  OE1 GLN B 111      65.636  50.627  48.389  1.00  0.00
ATOM   1602  NE2 GLN B 111      65.593  48.449  48.629  1.00  0.00
ATOM   1605  C   GLN B 111      65.124  49.717  52.301  1.00  0.00
ATOM   1606  O   GLN B 111      65.845  48.890  52.884  1.00  0.00
ATOM   1607  N   ILE B 112      63.809  49.574  52.152  1.00  0.00
ATOM   1609  CA  ILE B 112      63.031  48.444  52.640  1.00  0.00
ATOM   1611  CB  ILE B 112      61.556  48.855  52.861  1.00  0.00
ATOM   1613  CG2 ILE B 112      60.749  47.644  53.367  1.00  0.00
ATOM   1617  CG1 ILE B 112      61.479  50.029  53.871  1.00  0.00
ATOM   1620  CD1 ILE B 112      60.061  50.501  54.208  1.00  0.00
ATOM   1624  C   ILE B 112      63.159  47.294  51.650  1.00  0.00
ATOM   1625  O   ILE B 112      62.787  47.425  50.482  1.00  0.00
ATOM   1626  N   TYR B 113      63.669  46.163  52.132  1.00  0.00
ATOM   1628  CA  TYR B 113      63.826  44.931  51.360  1.00  0.00
ATOM   1630  CB  TYR B 113      65.251  44.385  51.510  1.00  0.00
ATOM   1633  CG  TYR B 113      66.252  44.941  50.517  1.00  0.00
ATOM   1634  CD1 TYR B 113      66.294  44.413  49.211  1.00  0.00
ATOM   1636  CE1 TYR B 113      67.274  44.855  48.302  1.00  0.00
ATOM   1638  CZ  TYR B 113      68.229  45.811  48.704  1.00  0.00
ATOM   1639  OH  TYR B 113      69.202  46.196  47.839  1.00  0.00
ATOM   1641  CE2 TYR B 113      68.174  46.355  50.007  1.00  0.00
ATOM   1643  CD2 TYR B 113      67.176  45.930  50.907  1.00  0.00
ATOM   1645  C   TYR B 113      62.808  43.898  51.813  1.00  0.00
ATOM   1646  O   TYR B 113      62.785  43.524  52.982  1.00  0.00
ATOM   1647  N   VAL B 114      61.986  43.409  50.892  1.00  0.00
ATOM   1649  CA  VAL B 114      60.862  42.537  51.223  1.00  0.00
ATOM   1651  CB  VAL B 114      59.520  43.119  50.753  1.00  0.00
ATOM   1653  CG1 VAL B 114      58.364  42.343  51.408  1.00  0.00
ATOM   1657  CG2 VAL B 114      59.368  44.610  51.081  1.00  0.00
ATOM   1661  C   VAL B 114      61.076  41.168  50.600  1.00  0.00
ATOM   1662  O   VAL B 114      61.341  41.049  49.405  1.00  0.00
ATOM   1663  N   ILE B 115      60.947  40.131  51.422  1.00  0.00
ATOM   1665  CA  ILE B 115      61.132  38.748  51.018  1.00  0.00
ATOM   1667  CB  ILE B 115      62.432  38.146  51.612  1.00  0.00
ATOM   1669  CG2 ILE B 115      62.568  36.677  51.163  1.00  0.00
ATOM   1673  CG1 ILE B 115      63.716  38.904  51.186  1.00  0.00
ATOM   1676  CD1 ILE B 115      64.119  40.051  52.125  1.00  0.00
ATOM   1680  C   ILE B 115      59.890  37.967  51.451  1.00  0.00
ATOM   1681  O   ILE B 115      59.699  37.727  52.641  1.00  0.00
ATOM   1682  N   ASP B 116      59.068  37.576  50.478  1.00  0.00
ATOM   1684  CA  ASP B 116      57.884  36.730  50.655  1.00  0.00
ATOM   1686  CB  ASP B 116      56.831  37.071  49.574  1.00  0.00
ATOM   1689  CG  ASP B 116      56.459  38.561  49.447  1.00  0.00
ATOM   1690  OD1 ASP B 116      56.484  39.300  50.455  1.00  0.00
ATOM   1691  OD2 ASP B 116      56.167  38.988  48.303  1.00  0.00
ATOM   1692  C   ASP B 116      58.321  35.247  50.578  1.00  0.00
ATOM   1693  O   ASP B 116      58.642  34.764  49.488  1.00  0.00
ATOM   1694  N   PRO B 117      58.460  34.517  51.702  1.00  0.00
ATOM   1695  CD  PRO B 117      57.989  34.839  53.044  1.00  0.00
ATOM   1698  CG  PRO B 117      58.572  33.748  53.944  1.00  0.00
ATOM   1701  CB  PRO B 117      59.861  33.377  53.226  1.00  0.00
ATOM   1704  CA  PRO B 117      59.395  33.390  51.770  1.00  0.00
ATOM   1706  C   PRO B 117      58.825  32.020  51.370  1.00  0.00
ATOM   1707  O   PRO B 117      59.541  31.024  51.460  1.00  0.00
ATOM   1708  N   GLU B 118      57.551  31.930  50.980  1.00  0.00
ATOM   1710  CA  GLU B 118      56.795  30.671  51.078  1.00  0.00
ATOM   1712  CB  GLU B 118      56.002  30.634  52.406  1.00  0.00
ATOM   1715  CG  GLU B 118      55.033  31.798  52.688  1.00  0.00
ATOM   1718  CD  GLU B 118      54.773  31.955  54.197  1.00  0.00
ATOM   1719  OE1 GLU B 118      55.687  32.394  54.930  1.00  0.00
ATOM   1720  OE2 GLU B 118      53.646  31.715  54.687  1.00  0.00
ATOM   1721  C   GLU B 118      56.021  30.228  49.818  1.00  0.00
ATOM   1722  O   GLU B 118      54.792  30.160  49.823  1.00  0.00
ATOM   1723  N   PRO B 119      56.729  29.851  48.729  1.00  0.00
ATOM   1724  CD  PRO B 119      58.174  29.975  48.562  1.00  0.00
ATOM   1727  CG  PRO B 119      58.467  29.632  47.104  1.00  0.00
ATOM   1730  CB  PRO B 119      57.350  28.656  46.757  1.00  0.00
ATOM   1733  CA  PRO B 119      56.153  29.202  47.547  1.00  0.00
ATOM   1735  C   PRO B 119      55.098  28.126  47.852  1.00  0.00
ATOM   1736  O   PRO B 119      54.763  27.832  48.999  1.00  0.00
ATOM      1  N   GLN A   1      76.495  64.727  57.945  1.00  0.00
ATOM      2  CA  GLN A   1      77.778  65.439  57.890  1.00  0.00
ATOM      4  CB  GLN A   1      78.895  64.464  57.467  1.00  0.00
ATOM      7  CG  GLN A   1      78.676  63.850  56.069  1.00  0.00
ATOM     10  CD  GLN A   1      79.902  63.110  55.545  1.00  0.00
ATOM     11  OE1 GLN A   1      80.534  62.314  56.217  1.00  0.00
ATOM     12  NE2 GLN A   1      80.297  63.333  54.311  1.00  0.00
ATOM     15  C   GLN A   1      77.753  66.658  56.960  1.00  0.00
ATOM     16  O   GLN A   1      78.681  67.466  56.957  1.00  0.00
ATOM     17  N   VAL A   2      76.711  66.760  56.136  1.00  0.00
ATOM     19  CA  VAL A   2      76.547  67.854  55.180  1.00  0.00
ATOM     21  CB  VAL A   2      75.448  67.544  54.144  1.00  0.00
ATOM     23  CG1 VAL A   2      75.430  68.562  52.994  1.00  0.00
ATOM     27  CG2 VAL A   2      75.599  66.144  53.526  1.00  0.00
ATOM     31  C   VAL A   2      76.237  69.153  55.923  1.00  0.00
ATOM     32  O   VAL A   2      75.502  69.153  56.911  1.00  0.00
ATOM     33  N   GLN A   3      76.778  70.277  55.445  1.00  0.00
ATOM     35  CA  GLN A   3      76.626  71.582  56.104  1.00  0.00
ATOM     37  CB  GLN A   3      77.879  71.892  56.945  1.00  0.00
ATOM     40  CG  GLN A   3      78.177  70.905  58.081  1.00  0.00
ATOM     43  CD  GLN A   3      79.491  71.257  58.771  1.00  0.00
ATOM     44  OE1 GLN A   3      80.542  71.353  58.157  1.00  0.00
ATOM     45  NE2 GLN A   3      79.492  71.498  60.064  1.00  0.00
ATOM     48  C   GLN A   3      76.425  72.728  55.107  1.00  0.00
ATOM     49  O   GLN A   3      77.381  73.141  54.443  1.00  0.00
ATOM     50  N   LEU A   4      75.195  73.252  55.040  1.00  0.00
ATOM     52  CA  LEU A   4      74.887  74.494  54.331  1.00  0.00
ATOM     54  CB  LEU A   4      73.471  74.450  53.725  1.00  0.00
ATOM     57  CG  LEU A   4      73.188  73.325  52.711  1.00  0.00
ATOM     59  CD1 LEU A   4      71.898  73.648  51.955  1.00  0.00
ATOM     63  CD2 LEU A   4      74.285  73.160  51.664  1.00  0.00
ATOM     67  C   LEU A   4      75.028  75.733  55.240  1.00  0.00
ATOM     68  O   LEU A   4      74.793  75.659  56.451  1.00  0.00
ATOM     69  N   GLN A   5      75.419  76.866  54.652  1.00  0.00
ATOM     71  CA  GLN A   5      75.796  78.097  55.351  1.00  0.00
ATOM     73  CB  GLN A   5      77.322  78.120  55.596  1.00  0.00
ATOM     76  CG  GLN A   5      77.838  77.104  56.625  1.00  0.00
ATOM     79  CD  GLN A   5      77.426  77.480  58.040  1.00  0.00
ATOM     80  OE1 GLN A   5      78.127  78.187  58.741  1.00  0.00
ATOM     81  NE2 GLN A   5      76.269  77.057  58.502  1.00  0.00
ATOM     84  C   GLN A   5      75.385  79.385  54.580  1.00  0.00
ATOM     85  O   GLN A   5      76.082  79.865  53.666  1.00  0.00
ATOM     86  N   GLU A   6      74.240  79.967  54.951  1.00  0.00
ATOM     88  CA  GLU A   6      73.625  81.029  54.164  1.00  0.00
ATOM     90  CB  GLU A   6      72.098  80.923  54.099  1.00  0.00
ATOM     93  CG  GLU A   6      71.588  79.565  53.650  1.00  0.00
ATOM     96  CD  GLU A   6      70.987  78.824  54.849  1.00  0.00
ATOM     97  OE1 GLU A   6      71.614  78.799  55.932  1.00  0.00
ATOM     98  OE2 GLU A   6      69.890  78.259  54.672  1.00  0.00
ATOM     99  C   GLU A   6      73.885  82.483  54.597  1.00  0.00
ATOM    100  O   GLU A   6      73.299  82.941  55.590  1.00  0.00
ATOM    101  N   SER A   7      74.676  83.230  53.819  1.00  0.00
ATOM    103  CA  SER A   7      75.495  84.306  54.402  1.00  0.00
ATOM    105  CB  SER A   7      76.870  83.757  54.812  1.00  0.00
ATOM    108  OG  SER A   7      77.490  83.068  53.748  1.00  0.00
ATOM    110  C   SER A   7      75.643  85.530  53.487  1.00  0.00
ATOM    111  O   SER A   7      75.603  85.434  52.268  1.00  0.00
ATOM    112  N   GLY A   8      75.733  86.715  54.090  1.00  0.00
ATOM    114  CA  GLY A   8      75.001  87.873  53.574  1.00  0.00
ATOM    117  C   GLY A   8      73.692  87.942  54.359  1.00  0.00
ATOM    118  O   GLY A   8      73.626  87.491  55.511  1.00  0.00
ATOM    119  N   GLY A   9      72.660  88.486  53.749  1.00  0.00
ATOM    121  CA  GLY A   9      71.518  88.969  54.502  1.00  0.00
ATOM    124  C   GLY A   9      71.751  90.422  54.897  1.00  0.00
ATOM    125  O   GLY A   9      72.768  91.018  54.545  1.00  0.00
ATOM    126  N   GLY A  10      70.802  90.996  55.624  1.00  0.00
ATOM    128  CA  GLY A  10      70.938  92.354  56.121  1.00  0.00
ATOM    131  C   GLY A  10      69.638  93.131  56.184  1.00  0.00
ATOM    132  O   GLY A  10      68.538  92.570  56.193  1.00  0.00
ATOM    133  N   LEU A  11      69.821  94.454  56.209  1.00  0.00
ATOM    135  CA  LEU A  11      68.808  95.456  55.893  1.00  0.00
ATOM    137  CB  LEU A  11      69.321  96.826  56.436  1.00  0.00
ATOM    140  CG  LEU A  11      68.288  97.767  57.089  1.00  0.00
ATOM    142  CD1 LEU A  11      67.300  98.386  56.103  1.00  0.00
ATOM    146  CD2 LEU A  11      67.498  97.102  58.220  1.00  0.00
ATOM    150  C   LEU A  11      68.411  95.347  54.404  1.00  0.00
ATOM    151  O   LEU A  11      68.141  94.248  53.904  1.00  0.00
ATOM    152  N   VAL A  12      68.394  96.515  53.758  1.00  0.00
ATOM    154  CA  VAL A  12      68.471  96.937  52.338  1.00  0.00
ATOM    156  CB  VAL A  12      68.221  95.789  51.319  1.00  0.00
ATOM    158  CG1 VAL A  12      67.869  96.268  49.904  1.00  0.00
ATOM    162  CG2 VAL A  12      69.479  94.920  51.143  1.00  0.00
ATOM    166  C   VAL A  12      67.492  98.113  52.197  1.00  0.00
ATOM    167  O   VAL A  12      66.526  98.215  52.945  1.00  0.00
ATOM    168  N   GLN A  13      67.726  99.015  51.240  1.00  0.00
ATOM    170  CA  GLN A  13      66.712  99.991  50.832  1.00  0.00
ATOM    172  CB  GLN A  13      67.326 101.393  50.692  1.00  0.00
ATOM    175  CG  GLN A  13      67.837 101.937  52.034  1.00  0.00
ATOM    178  CD  GLN A  13      68.170 103.426  51.959  1.00  0.00
ATOM    179  OE1 GLN A  13      67.494 104.264  52.523  1.00  0.00
ATOM    180  NE2 GLN A  13      69.213 103.819  51.264  1.00  0.00
ATOM    183  C   GLN A  13      66.080  99.546  49.515  1.00  0.00
ATOM    184  O   GLN A  13      66.799  99.095  48.626  1.00  0.00
ATOM    185  N   ALA A  14      64.759  99.660  49.387  1.00  0.00
ATOM    187  CA  ALA A  14      64.028  99.290  48.177  1.00  0.00
ATOM    189  CB  ALA A  14      62.553  99.658  48.366  1.00  0.00
ATOM    193  C   ALA A  14      64.626  99.910  46.891  1.00  0.00
ATOM    194  O   ALA A  14      64.878 101.107  46.808  1.00  0.00
ATOM    195  N   GLY A  15      64.866  99.053  45.899  1.00  0.00
ATOM    197  CA  GLY A  15      65.615  99.327  44.673  1.00  0.00
ATOM    200  C   GLY A  15      67.008  98.698  44.666  1.00  0.00
ATOM    201  O   GLY A  15      67.509  98.308  43.613  1.00  0.00
ATOM    202  N   GLY A  16      67.595  98.552  45.855  1.00  0.00
ATOM    204  CA  GLY A  16      68.893  97.948  46.118  1.00  0.00
ATOM    207  C   GLY A  16      69.047  96.509  45.636  1.00  0.00
ATOM    208  O   GLY A  16      68.087  95.813  45.275  1.00  0.00
ATOM    209  N   SER A  17      70.302  96.068  45.715  1.00  0.00
ATOM    211  CA  SER A  17      70.701  94.679  45.531  1.00  0.00
ATOM    213  CB  SER A  17      71.676  94.517  44.350  1.00  0.00
ATOM    216  OG  SER A  17      71.046  94.731  43.105  1.00  0.00
ATOM    218  C   SER A  17      71.347  94.119  46.794  1.00  0.00
ATOM    219  O   SER A  17      71.775  94.841  47.695  1.00  0.00
ATOM    220  N   LEU A  18      71.441  92.797  46.799  1.00  0.00
ATOM    222  CA  LEU A  18      72.063  91.969  47.811  1.00  0.00
ATOM    224  CB  LEU A  18      70.971  91.668  48.858  1.00  0.00
ATOM    227  CG  LEU A  18      71.409  90.970  50.154  1.00  0.00
ATOM    229  CD1 LEU A  18      72.516  91.718  50.898  1.00  0.00
ATOM    233  CD2 LEU A  18      70.202  90.868  51.085  1.00  0.00
ATOM    237  C   LEU A  18      72.611  90.708  47.128  1.00  0.00
ATOM    238  O   LEU A  18      72.210  90.361  46.016  1.00  0.00
ATOM    239  N   ARG A  19      73.515  89.993  47.793  1.00  0.00
ATOM    241  CA  ARG A  19      73.947  88.664  47.351  1.00  0.00
ATOM    243  CB  ARG A  19      75.197  88.794  46.465  1.00  0.00
ATOM    246  CG  ARG A  19      75.530  87.492  45.713  1.00  0.00
ATOM    249  CD  ARG A  19      76.381  87.754  44.460  1.00  0.00
ATOM    252  NE  ARG A  19      77.711  88.316  44.773  1.00  0.00
ATOM    254  CZ  ARG A  19      78.381  89.227  44.080  1.00  0.00
ATOM    255  NH1 ARG A  19      77.901  89.817  43.020  1.00  0.00
ATOM    258  NH2 ARG A  19      79.588  89.570  44.440  1.00  0.00
ATOM    261  C   ARG A  19      74.133  87.779  48.588  1.00  0.00
ATOM    262  O   ARG A  19      74.804  88.187  49.533  1.00  0.00
ATOM    263  N   LEU A  20      73.496  86.610  48.581  1.00  0.00
ATOM    265  CA  LEU A  20      73.452  85.663  49.698  1.00  0.00
ATOM    267  CB  LEU A  20      71.987  85.250  49.997  1.00  0.00
ATOM    270  CG  LEU A  20      70.894  86.327  50.062  1.00  0.00
ATOM    272  CD1 LEU A  20      69.541  85.655  50.306  1.00  0.00
ATOM    276  CD2 LEU A  20      71.156  87.331  51.175  1.00  0.00
ATOM    280  C   LEU A  20      74.237  84.374  49.309  1.00  0.00
ATOM    281  O   LEU A  20      73.798  83.617  48.457  1.00  0.00
ATOM    282  N   SER A  21      75.420  84.102  49.870  1.00  0.00
ATOM    284  CA  SER A  21      76.142  82.818  49.675  1.00  0.00
ATOM    286  CB  SER A  21      77.598  83.031  50.112  1.00  0.00
ATOM    289  OG  SER A  21      78.443  81.935  49.790  1.00  0.00
ATOM    291  C   SER A  21      75.491  81.672  50.491  1.00  0.00
ATOM    292  O   SER A  21      74.511  81.916  51.180  1.00  0.00
ATOM    293  N   CYS A  22      76.002  80.431  50.434  1.00  0.00
ATOM    295  CA  CYS A  22      75.324  79.211  50.918  1.00  0.00
ATOM    297  CB  CYS A  22      74.278  78.804  49.842  1.00  0.00
ATOM    300  SG  CYS A  22      73.774  77.061  49.638  1.00  0.00
ATOM    301  C   CYS A  22      76.265  78.043  51.342  1.00  0.00
ATOM    302  O   CYS A  22      75.779  76.971  51.695  1.00  0.00
ATOM    303  N   ALA A  23      77.592  78.234  51.349  1.00  0.00
ATOM    305  CA  ALA A  23      78.664  77.210  51.442  1.00  0.00
ATOM    307  CB  ALA A  23      79.877  77.857  52.123  1.00  0.00
ATOM    311  C   ALA A  23      78.331  75.841  52.092  1.00  0.00
ATOM    312  O   ALA A  23      77.789  75.774  53.192  1.00  0.00
ATOM    313  N   ALA A  24      78.734  74.748  51.429  1.00  0.00
ATOM    315  CA  ALA A  24      78.133  73.420  51.509  1.00  0.00
ATOM    317  CB  ALA A  24      77.337  73.223  50.207  1.00  0.00
ATOM    321  C   ALA A  24      79.186  72.322  51.688  1.00  0.00
ATOM    322  O   ALA A  24      79.681  71.763  50.708  1.00  0.00
ATOM    323  N   SER A  25      79.567  72.028  52.930  1.00  0.00
ATOM    325  CA  SER A  25      80.582  71.015  53.257  1.00  0.00
ATOM    327  CB  SER A  25      81.288  71.411  54.558  1.00  0.00
ATOM    330  OG  SER A  25      82.501  70.694  54.690  1.00  0.00
ATOM    332  C   SER A  25      79.988  69.607  53.389  1.00  0.00
ATOM    333  O   SER A  25      78.773  69.424  53.326  1.00  0.00
ATOM    334  N   GLY A  26      80.856  68.608  53.567  1.00  0.00
ATOM    336  CA  GLY A  26      80.472  67.225  53.855  1.00  0.00
ATOM    339  C   GLY A  26      79.825  66.465  52.704  1.00  0.00
ATOM    340  O   GLY A  26      79.126  65.480  52.927  1.00  0.00
ATOM    341  N   ASN A  27      80.016  66.912  51.468  1.00  0.00
ATOM    343  CA  ASN A  27      79.411  66.327  50.275  1.00  0.00
ATOM    345  CB  ASN A  27      77.962  66.867  50.159  1.00  0.00
ATOM    348  CG  ASN A  27      77.884  68.279  49.606  1.00  0.00
ATOM    349  OD1 ASN A  27      77.625  68.468  48.432  1.00  0.00
ATOM    350  ND2 ASN A  27      78.174  69.290  50.391  1.00  0.00
ATOM    353  C   ASN A  27      80.279  66.636  49.044  1.00  0.00
ATOM    354  O   ASN A  27      81.422  67.066  49.184  1.00  0.00
ATOM    355  N   ILE A  28      79.731  66.477  47.841  1.00  0.00
ATOM    357  CA  ILE A  28      80.311  67.074  46.645  1.00  0.00
ATOM    359  CB  ILE A  28      81.014  66.036  45.732  1.00  0.00
ATOM    361  CG2 ILE A  28      81.728  66.803  44.600  1.00  0.00
ATOM    365  CG1 ILE A  28      82.066  65.146  46.439  1.00  0.00
ATOM    368  CD1 ILE A  28      81.494  63.880  47.095  1.00  0.00
ATOM    372  C   ILE A  28      79.225  67.839  45.918  1.00  0.00
ATOM    373  O   ILE A  28      78.375  67.223  45.278  1.00  0.00
ATOM    374  N   SER A  29      79.265  69.174  46.003  1.00  0.00
ATOM    376  CA  SER A  29      78.191  70.025  45.474  1.00  0.00
ATOM    378  CB  SER A  29      78.512  71.513  45.655  1.00  0.00
ATOM    381  OG  SER A  29      79.619  71.878  44.852  1.00  0.00
ATOM    383  C   SER A  29      77.893  69.750  44.005  1.00  0.00
ATOM    384  O   SER A  29      76.737  69.774  43.579  1.00  0.00
ATOM    385  N   GLN A  30      78.932  69.432  43.222  1.00  0.00
ATOM    387  CA  GLN A  30      78.842  69.085  41.796  1.00  0.00
ATOM    389  CB  GLN A  30      80.209  68.623  41.256  1.00  0.00
ATOM    392  CG  GLN A  30      81.379  69.536  41.656  1.00  0.00
ATOM    395  CD  GLN A  30      82.509  69.516  40.630  1.00  0.00
ATOM    396  OE1 GLN A  30      82.524  70.301  39.697  1.00  0.00
ATOM    397  NE2 GLN A  30      83.497  68.658  40.772  1.00  0.00
ATOM    400  C   GLN A  30      77.780  68.031  41.463  1.00  0.00
ATOM    401  O   GLN A  30      77.274  67.990  40.346  1.00  0.00
ATOM    402  N   ARG A  31      77.465  67.191  42.448  1.00  0.00
ATOM    404  CA  ARG A  31      76.599  66.024  42.372  1.00  0.00
ATOM    406  CB  ARG A  31      77.179  65.017  43.381  1.00  0.00
ATOM    409  CG  ARG A  31      76.769  63.560  43.169  1.00  0.00
ATOM    412  CD  ARG A  31      77.470  62.702  44.231  1.00  0.00
ATOM    415  NE  ARG A  31      76.811  61.398  44.407  1.00  0.00
ATOM    417  CZ  ARG A  31      77.027  60.266  43.772  1.00  0.00
ATOM    418  NH1 ARG A  31      77.945  60.146  42.855  1.00  0.00
ATOM    421  NH2 ARG A  31      76.307  59.223  44.066  1.00  0.00
ATOM    424  C   ARG A  31      75.120  66.306  42.610  1.00  0.00
ATOM    425  O   ARG A  31      74.302  65.426  42.344  1.00  0.00
ATOM    426  N   ASN A  32      74.770  67.492  43.112  1.00  0.00
ATOM    428  CA  ASN A  32      73.419  67.751  43.603  1.00  0.00
ATOM    430  CB  ASN A  32      73.414  67.465  45.118  1.00  0.00
ATOM    433  CG  ASN A  32      73.441  65.963  45.373  1.00  0.00
ATOM    434  OD1 ASN A  32      74.462  65.331  45.607  1.00  0.00
ATOM    435  ND2 ASN A  32      72.308  65.322  45.240  1.00  0.00
ATOM    438  C   ASN A  32      72.907  69.137  43.199  1.00  0.00
ATOM    439  O   ASN A  32      73.678  70.008  42.798  1.00  0.00
ATOM    440  N   TRP A  33      71.585  69.293  43.225  1.00  0.00
ATOM    442  CA  TRP A  33      70.874  70.441  42.655  1.00  0.00
ATOM    444  CB  TRP A  33      69.733  69.963  41.745  1.00  0.00
ATOM    447  CG  TRP A  33      70.092  69.133  40.542  1.00  0.00
ATOM    448  CD1 TRP A  33      71.333  68.839  40.088  1.00  0.00
ATOM    450  NE1 TRP A  33      71.245  68.022  38.977  1.00  0.00
ATOM    452  CE2 TRP A  33      69.936  67.797  38.618  1.00  0.00
ATOM    453  CZ2 TRP A  33      69.342  67.095  37.560  1.00  0.00
ATOM    455  CH2 TRP A  33      67.939  67.028  37.489  1.00  0.00
ATOM    457  CZ3 TRP A  33      67.160  67.649  38.481  1.00  0.00
ATOM    459  CE3 TRP A  33      67.767  68.369  39.527  1.00  0.00
ATOM    461  CD2 TRP A  33      69.172  68.468  39.620  1.00  0.00
ATOM    462  C   TRP A  33      70.353  71.347  43.766  1.00  0.00
ATOM    463  O   TRP A  33      70.019  70.867  44.856  1.00  0.00
ATOM    464  N   MET A  34      70.328  72.660  43.504  1.00  0.00
ATOM    466  CA  MET A  34      70.572  73.588  44.619  1.00  0.00
ATOM    468  CB  MET A  34      71.989  74.166  44.560  1.00  0.00
ATOM    471  CG  MET A  34      73.083  73.162  44.951  1.00  0.00
ATOM    474  SD  MET A  34      72.930  72.350  46.574  1.00  0.00
ATOM    475  CE  MET A  34      72.791  73.751  47.724  1.00  0.00
ATOM    479  C   MET A  34      69.529  74.689  44.567  1.00  0.00
ATOM    480  O   MET A  34      69.465  75.518  43.643  1.00  0.00
ATOM    481  N   GLY A  35      68.665  74.641  45.568  1.00  0.00
ATOM    483  CA  GLY A  35      67.564  75.569  45.642  1.00  0.00
ATOM    486  C   GLY A  35      67.861  76.724  46.578  1.00  0.00
ATOM    487  O   GLY A  35      68.608  76.545  47.548  1.00  0.00
ATOM    488  N   TRP A  36      67.198  77.859  46.345  1.00  0.00
ATOM    490  CA  TRP A  36      66.812  78.677  47.484  1.00  0.00
ATOM    492  CB  TRP A  36      67.326  80.121  47.377  1.00  0.00
ATOM    495  CG  TRP A  36      68.799  80.272  47.577  1.00  0.00
ATOM    496  CD1 TRP A  36      69.762  79.877  46.714  1.00  0.00
ATOM    498  NE1 TRP A  36      71.006  80.204  47.223  1.00  0.00
ATOM    500  CE2 TRP A  36      70.891  80.832  48.446  1.00  0.00
ATOM    501  CZ2 TRP A  36      71.829  81.359  49.341  1.00  0.00
ATOM    503  CH2 TRP A  36      71.382  81.898  50.558  1.00  0.00
ATOM    505  CZ3 TRP A  36      70.014  81.905  50.870  1.00  0.00
ATOM    507  CE3 TRP A  36      69.077  81.393  49.953  1.00  0.00
ATOM    509  CD2 TRP A  36      69.494  80.853  48.718  1.00  0.00
ATOM    510  C   TRP A  36      65.314  78.493  47.734  1.00  0.00
ATOM    511  O   TRP A  36      64.520  78.087  46.877  1.00  0.00
ATOM    512  N   TYR A  37      64.925  78.763  48.965  1.00  0.00
ATOM    514  CA  TYR A  37      63.559  79.091  49.301  1.00  0.00
ATOM    516  CB  TYR A  37      62.784  77.854  49.779  1.00  0.00
ATOM    519  CG  TYR A  37      63.072  77.406  51.190  1.00  0.00
ATOM    520  CD1 TYR A  37      62.301  77.930  52.243  1.00  0.00
ATOM    522  CE1 TYR A  37      62.521  77.493  53.557  1.00  0.00
ATOM    524  CZ  TYR A  37      63.502  76.512  53.821  1.00  0.00
ATOM    525  OH  TYR A  37      63.689  76.053  55.089  1.00  0.00
ATOM    527  CE2 TYR A  37      64.291  76.007  52.765  1.00  0.00
ATOM    529  CD2 TYR A  37      64.078  76.458  51.448  1.00  0.00
ATOM    531  C   TYR A  37      63.576  80.265  50.262  1.00  0.00
ATOM    532  O   TYR A  37      64.599  80.590  50.856  1.00  0.00
ATOM    533  N   ARG A  38      62.451  80.942  50.401  1.00  0.00
ATOM    535  CA  ARG A  38      62.278  82.015  51.359  1.00  0.00
ATOM    537  CB  ARG A  38      62.355  83.386  50.678  1.00  0.00
ATOM    540  CG  ARG A  38      61.078  83.755  49.909  1.00  0.00
ATOM    543  CD  ARG A  38      61.226  85.148  49.316  1.00  0.00
ATOM    546  NE  ARG A  38      60.064  85.501  48.491  1.00  0.00
ATOM    548  CZ  ARG A  38      60.031  86.461  47.593  1.00  0.00
ATOM    549  NH1 ARG A  38      61.007  87.321  47.471  1.00  0.00
ATOM    552  NH2 ARG A  38      59.010  86.534  46.794  1.00  0.00
ATOM    555  C   ARG A  38      60.972  81.783  52.099  1.00  0.00
ATOM    556  O   ARG A  38      60.050  81.129  51.620  1.00  0.00
ATOM    557  N   GLN A  39      60.891  82.377  53.272  1.00  0.00
ATOM    559  CA  GLN A  39      59.694  82.425  54.081  1.00  0.00
ATOM    561  CB  GLN A  39      59.770  81.407  55.227  1.00  0.00
ATOM    564  CG  GLN A  39      58.587  81.587  56.192  1.00  0.00
ATOM    567  CD  GLN A  39      58.367  80.389  57.101  1.00  0.00
ATOM    568  OE1 GLN A  39      59.275  79.628  57.423  1.00  0.00
ATOM    569  NE2 GLN A  39      57.146  80.136  57.513  1.00  0.00
ATOM    572  C   GLN A  39      59.516  83.853  54.569  1.00  0.00
ATOM    573  O   GLN A  39      60.300  84.340  55.395  1.00  0.00
ATOM    574  N   ALA A  40      58.513  84.540  54.020  1.00  0.00
ATOM    576  CA  ALA A  40      58.097  85.822  54.557  1.00  0.00
ATOM    578  CB  ALA A  40      57.195  86.547  53.553  1.00  0.00
ATOM    582  C   ALA A  40      57.428  85.650  55.927  1.00  0.00
ATOM    583  O   ALA A  40      56.823  84.603  56.181  1.00  0.00
ATOM    584  N   PRO A  41      57.510  86.644  56.826  1.00  0.00
ATOM    585  CD  PRO A  41      58.245  87.895  56.699  1.00  0.00
ATOM    588  CG  PRO A  41      58.311  88.469  58.112  1.00  0.00
ATOM    591  CB  PRO A  41      57.022  87.957  58.752  1.00  0.00
ATOM    594  CA  PRO A  41      56.808  86.583  58.102  1.00  0.00
ATOM    596  C   PRO A  41      55.315  86.272  57.924  1.00  0.00
ATOM    597  O   PRO A  41      54.625  86.922  57.143  1.00  0.00
ATOM    598  N   GLY A  42      54.817  85.258  58.636  1.00  0.00
ATOM    600  CA  GLY A  42      53.408  84.850  58.568  1.00  0.00
ATOM    603  C   GLY A  42      52.990  84.117  57.286  1.00  0.00
ATOM    604  O   GLY A  42      51.805  83.841  57.112  1.00  0.00
ATOM    605  N   LYS A  43      53.936  83.777  56.408  1.00  0.00
ATOM    607  CA  LYS A  43      53.693  83.096  55.131  1.00  0.00
ATOM    609  CB  LYS A  43      54.342  83.967  54.031  1.00  0.00
ATOM    612  CG  LYS A  43      54.008  83.613  52.569  1.00  0.00
ATOM    615  CD  LYS A  43      54.591  84.669  51.613  1.00  0.00
ATOM    618  CE  LYS A  43      54.213  84.437  50.143  1.00  0.00
ATOM    621  NZ  LYS A  43      55.022  83.373  49.511  1.00  0.00
ATOM    625  C   LYS A  43      54.255  81.675  55.151  1.00  0.00
ATOM    626  O   LYS A  43      55.026  81.293  56.034  1.00  0.00
ATOM    627  N   GLU A  44      53.834  80.887  54.167  1.00  0.00
ATOM    629  CA  GLU A  44      54.450  79.612  53.805  1.00  0.00
ATOM    631  CB  GLU A  44      53.474  78.821  52.903  1.00  0.00
ATOM    634  CG  GLU A  44      53.026  79.515  51.605  1.00  0.00
ATOM    637  CD  GLU A  44      54.196  79.728  50.650  1.00  0.00
ATOM    638  OE1 GLU A  44      54.802  78.718  50.243  1.00  0.00
ATOM    639  OE2 GLU A  44      54.566  80.902  50.425  1.00  0.00
ATOM    640  C   GLU A  44      55.891  79.781  53.260  1.00  0.00
ATOM    641  O   GLU A  44      56.581  80.751  53.581  1.00  0.00
ATOM    642  N   ARG A  45      56.410  78.792  52.525  1.00  0.00
ATOM    644  CA  ARG A  45      57.849  78.513  52.411  1.00  0.00
ATOM    646  CB  ARG A  45      58.229  77.277  53.258  1.00  0.00
ATOM    649  CG  ARG A  45      57.530  77.290  54.637  1.00  0.00
ATOM    652  CD  ARG A  45      58.164  76.377  55.690  1.00  0.00
ATOM    655  NE  ARG A  45      59.301  77.048  56.349  1.00  0.00
ATOM    657  CZ  ARG A  45      60.568  76.700  56.354  1.00  0.00
ATOM    658  NH1 ARG A  45      60.955  75.557  55.870  1.00  0.00
ATOM    661  NH2 ARG A  45      61.474  77.512  56.826  1.00  0.00
ATOM    664  C   ARG A  45      58.353  78.516  50.960  1.00  0.00
ATOM    665  O   ARG A  45      59.112  77.644  50.546  1.00  0.00
ATOM    666  N   GLU A  46      57.893  79.530  50.237  1.00  0.00
ATOM    668  CA  GLU A  46      58.103  79.876  48.827  1.00  0.00
ATOM    670  CB  GLU A  46      57.920  81.403  48.731  1.00  0.00
ATOM    673  CG  GLU A  46      57.842  81.999  47.315  1.00  0.00
ATOM    676  CD  GLU A  46      57.599  83.522  47.345  1.00  0.00
ATOM    677  OE1 GLU A  46      57.464  84.108  48.447  1.00  0.00
ATOM    678  OE2 GLU A  46      57.546  84.176  46.275  1.00  0.00
ATOM    679  C   GLU A  46      59.419  79.437  48.181  1.00  0.00
ATOM    680  O   GLU A  46      60.487  79.962  48.483  1.00  0.00
ATOM    681  N   PHE A  47      59.337  78.547  47.192  1.00  0.00
ATOM    683  CA  PHE A  47      60.451  78.230  46.295  1.00  0.00
ATOM    685  CB  PHE A  47      59.974  77.162  45.284  1.00  0.00
ATOM    688  CG  PHE A  47      60.646  77.185  43.917  1.00  0.00
ATOM    689  CD1 PHE A  47      62.013  76.878  43.787  1.00  0.00
ATOM    691  CE1 PHE A  47      62.633  76.964  42.528  1.00  0.00
ATOM    693  CZ  PHE A  47      61.906  77.354  41.394  1.00  0.00
ATOM    695  CE2 PHE A  47      60.536  77.634  41.514  1.00  0.00
ATOM    697  CD2 PHE A  47      59.908  77.549  42.772  1.00  0.00
ATOM    699  C   PHE A  47      60.990  79.485  45.583  1.00  0.00
ATOM    700  O   PHE A  47      60.238  80.280  45.014  1.00  0.00
ATOM    701  N   VAL A  48      62.318  79.606  45.549  1.00  0.00
ATOM    703  CA  VAL A  48      63.071  80.680  44.899  1.00  0.00
ATOM    705  CB  VAL A  48      63.399  81.803  45.910  1.00  0.00
ATOM    707  CG1 VAL A  48      64.270  82.898  45.282  1.00  0.00
ATOM    711  CG2 VAL A  48      62.139  82.504  46.439  1.00  0.00
ATOM    715  C   VAL A  48      64.370  80.075  44.340  1.00  0.00
ATOM    716  O   VAL A  48      65.392  79.966  44.998  1.00  0.00
ATOM    717  N   ALA A  49      64.337  79.696  43.074  1.00  0.00
ATOM    719  CA  ALA A  49      65.494  79.220  42.310  1.00  0.00
ATOM    721  CB  ALA A  49      66.512  80.355  42.125  1.00  0.00
ATOM    725  C   ALA A  49      66.097  77.850  42.687  1.00  0.00
ATOM    726  O   ALA A  49      65.792  77.306  43.741  1.00  0.00
ATOM    727  N   ALA A  50      66.861  77.249  41.759  1.00  0.00
ATOM    729  CA  ALA A  50      67.109  75.812  41.641  1.00  0.00
ATOM    731  CB  ALA A  50      65.777  75.087  41.369  1.00  0.00
ATOM    735  C   ALA A  50      68.118  75.505  40.523  1.00  0.00
ATOM    736  O   ALA A  50      67.740  75.368  39.361  1.00  0.00
ATOM    737  N   ILE A  51      69.407  75.417  40.830  1.00  0.00
ATOM    739  CA  ILE A  51      70.463  75.281  39.821  1.00  0.00
ATOM    741  CB  ILE A  51      71.500  76.420  39.971  1.00  0.00
ATOM    743  CG2 ILE A  51      72.107  76.494  41.379  1.00  0.00
ATOM    747  CG1 ILE A  51      72.583  76.365  38.867  1.00  0.00
ATOM    750  CD1 ILE A  51      73.455  77.622  38.741  1.00  0.00
ATOM    754  C   ILE A  51      71.058  73.884  39.765  1.00  0.00
ATOM    755  O   ILE A  51      71.382  73.271  40.784  1.00  0.00
ATOM    756  N   SER A  52      71.138  73.358  38.542  1.00  0.00
ATOM    758  CA  SER A  52      71.671  72.027  38.274  1.00  0.00
ATOM    760  CB  SER A  52      71.241  71.580  36.869  1.00  0.00
ATOM    763  OG  SER A  52      71.507  70.204  36.671  1.00  0.00
ATOM    765  C   SER A  52      73.187  71.961  38.534  1.00  0.00
ATOM    766  O   SER A  52      73.790  72.889  39.078  1.00  0.00
ATOM    767  N   GLY A  53      73.824  70.844  38.189  1.00  0.00
ATOM    769  CA  GLY A  53      75.278  70.689  38.274  1.00  0.00
ATOM    772  C   GLY A  53      76.021  71.131  37.015  1.00  0.00
ATOM    773  O   GLY A  53      77.147  71.614  37.124  1.00  0.00
ATOM    774  N   GLY A  54      75.364  71.075  35.853  1.00  0.00
ATOM    776  CA  GLY A  54      75.622  72.032  34.776  1.00  0.00
ATOM    779  C   GLY A  54      74.787  73.290  35.015  1.00  0.00
ATOM    780  O   GLY A  54      73.811  73.258  35.763  1.00  0.00
ATOM    781  N   SER A  55      75.138  74.397  34.363  1.00  0.00
ATOM    783  CA  SER A  55      74.631  75.736  34.713  1.00  0.00
ATOM    785  CB  SER A  55      75.603  76.803  34.193  1.00  0.00
ATOM    788  OG  SER A  55      75.410  78.002  34.909  1.00  0.00
ATOM    790  C   SER A  55      73.174  76.065  34.320  1.00  0.00
ATOM    791  O   SER A  55      72.835  77.230  34.130  1.00  0.00
ATOM    792  N   SER A  56      72.310  75.057  34.186  1.00  0.00
ATOM    794  CA  SER A  56      70.868  75.242  33.993  1.00  0.00
ATOM    796  CB  SER A  56      70.240  73.906  33.588  1.00  0.00
ATOM    799  OG  SER A  56      68.891  74.101  33.220  1.00  0.00
ATOM    801  C   SER A  56      70.193  75.761  35.253  1.00  0.00
ATOM    802  O   SER A  56      70.463  75.264  36.349  1.00  0.00
ATOM    803  N   THR A  57      69.289  76.725  35.100  1.00  0.00
ATOM    805  CA  THR A  57      68.691  77.461  36.218  1.00  0.00
ATOM    807  CB  THR A  57      69.236  78.899  36.288  1.00  0.00
ATOM    809  CG2 THR A  57      70.725  78.952  36.602  1.00  0.00
ATOM    813  OG1 THR A  57      69.029  79.567  35.061  1.00  0.00
ATOM    815  C   THR A  57      67.184  77.526  36.082  1.00  0.00
ATOM    816  O   THR A  57      66.706  78.076  35.084  1.00  0.00
ATOM    817  N   TYR A  58      66.437  77.081  37.102  1.00  0.00
ATOM    819  CA  TYR A  58      65.029  77.503  37.172  1.00  0.00
ATOM    821  CB  TYR A  58      64.063  76.307  37.150  1.00  0.00
ATOM    824  CG  TYR A  58      62.657  76.722  36.736  1.00  0.00
ATOM    825  CD1 TYR A  58      62.454  77.286  35.460  1.00  0.00
ATOM    827  CE1 TYR A  58      61.193  77.796  35.097  1.00  0.00
ATOM    829  CZ  TYR A  58      60.120  77.736  36.009  1.00  0.00
ATOM    830  OH  TYR A  58      58.919  78.268  35.656  1.00  0.00
ATOM    832  CE2 TYR A  58      60.308  77.139  37.277  1.00  0.00
ATOM    834  CD2 TYR A  58      61.575  76.631  37.636  1.00  0.00
ATOM    836  C   TYR A  58      64.775  78.474  38.317  1.00  0.00
ATOM    837  O   TYR A  58      65.539  78.517  39.280  1.00  0.00
ATOM    838  N   TYR A  59      63.695  79.246  38.163  1.00  0.00
ATOM    840  CA  TYR A  59      63.300  80.431  38.921  1.00  0.00
ATOM    842  CB  TYR A  59      63.687  81.701  38.154  1.00  0.00
ATOM    845  CG  TYR A  59      65.169  81.889  37.929  1.00  0.00
ATOM    846  CD1 TYR A  59      65.968  82.414  38.960  1.00  0.00
ATOM    848  CE1 TYR A  59      67.345  82.595  38.753  1.00  0.00
ATOM    850  CZ  TYR A  59      67.930  82.267  37.512  1.00  0.00
ATOM    851  OH  TYR A  59      69.269  82.406  37.328  1.00  0.00
ATOM    853  CE2 TYR A  59      67.121  81.767  36.470  1.00  0.00
ATOM    855  CD2 TYR A  59      65.745  81.566  36.683  1.00  0.00
ATOM    857  C   TYR A  59      61.779  80.431  39.077  1.00  0.00
ATOM    858  O   TYR A  59      61.059  80.154  38.118  1.00  0.00
ATOM    859  N   ALA A  60      61.289  80.787  40.264  1.00  0.00
ATOM    861  CA  ALA A  60      59.880  81.096  40.445  1.00  0.00
ATOM    863  CB  ALA A  60      59.579  81.184  41.943  1.00  0.00
ATOM    867  C   ALA A  60      59.528  82.413  39.747  1.00  0.00
ATOM    868  O   ALA A  60      60.301  83.374  39.782  1.00  0.00
ATOM    869  N   ASP A  61      58.348  82.473  39.136  1.00  0.00
ATOM    871  CA  ASP A  61      57.870  83.630  38.374  1.00  0.00
ATOM    873  CB  ASP A  61      56.496  83.286  37.793  1.00  0.00
ATOM    876  CG  ASP A  61      56.725  82.229  36.713  1.00  0.00
ATOM    877  OD1 ASP A  61      56.980  81.049  37.058  1.00  0.00
ATOM    878  OD2 ASP A  61      56.928  82.616  35.542  1.00  0.00
ATOM    879  C   ASP A  61      57.953  84.955  39.160  1.00  0.00
ATOM    880  O   ASP A  61      58.510  85.933  38.661  1.00  0.00
ATOM    881  N   SER A  62      57.589  84.898  40.446  1.00  0.00
ATOM    883  CA  SER A  62      57.754  85.890  41.526  1.00  0.00
ATOM    885  CB  SER A  62      57.626  85.079  42.838  1.00  0.00
ATOM    888  OG  SER A  62      57.724  85.825  44.036  1.00  0.00
ATOM    890  C   SER A  62      59.069  86.704  41.540  1.00  0.00
ATOM    891  O   SER A  62      59.134  87.838  42.034  1.00  0.00
ATOM    892  N   VAL A  63      60.142  86.143  40.978  1.00  0.00
ATOM    894  CA  VAL A  63      61.492  86.723  41.027  1.00  0.00
ATOM    896  CB  VAL A  63      62.343  86.017  42.105  1.00  0.00
ATOM    898  CG1 VAL A  63      61.718  86.126  43.502  1.00  0.00
ATOM    902  CG2 VAL A  63      62.585  84.532  41.797  1.00  0.00
ATOM    906  C   VAL A  63      62.218  86.693  39.671  1.00  0.00
ATOM    907  O   VAL A  63      63.399  87.037  39.590  1.00  0.00
ATOM    908  N   LYS A  64      61.541  86.260  38.597  1.00  0.00
ATOM    910  CA  LYS A  64      62.202  85.694  37.405  1.00  0.00
ATOM    912  CB  LYS A  64      61.123  84.946  36.598  1.00  0.00
ATOM    915  CG  LYS A  64      61.646  84.082  35.433  1.00  0.00
ATOM    918  CD  LYS A  64      60.577  83.138  34.857  1.00  0.00
ATOM    921  CE  LYS A  64      60.246  81.984  35.812  1.00  0.00
ATOM    924  NZ  LYS A  64      59.146  81.142  35.291  1.00  0.00
ATOM    928  C   LYS A  64      63.057  86.628  36.534  1.00  0.00
ATOM    929  O   LYS A  64      63.840  86.147  35.726  1.00  0.00
ATOM    930  N   GLY A  65      62.951  87.940  36.719  1.00  0.00
ATOM    932  CA  GLY A  65      63.824  88.945  36.092  1.00  0.00
ATOM    935  C   GLY A  65      64.429  89.906  37.103  1.00  0.00
ATOM    936  O   GLY A  65      64.628  91.079  36.811  1.00  0.00
ATOM    937  N   ARG A  66      64.664  89.407  38.319  1.00  0.00
ATOM    939  CA  ARG A  66      65.188  90.167  39.460  1.00  0.00
ATOM    941  CB  ARG A  66      64.024  90.514  40.415  1.00  0.00
ATOM    944  CG  ARG A  66      62.891  91.293  39.714  1.00  0.00
ATOM    947  CD  ARG A  66      61.909  91.978  40.673  1.00  0.00
ATOM    950  NE  ARG A  66      61.227  91.037  41.593  1.00  0.00
ATOM    952  CZ  ARG A  66      61.233  91.098  42.913  1.00  0.00
ATOM    953  NH1 ARG A  66      61.836  92.060  43.551  1.00  0.00
ATOM    956  NH2 ARG A  66      60.631  90.189  43.630  1.00  0.00
ATOM    959  C   ARG A  66      66.290  89.414  40.185  1.00  0.00
ATOM    960  O   ARG A  66      67.272  90.018  40.626  1.00  0.00
ATOM    961  N   PHE A  67      66.135  88.092  40.296  1.00  0.00
ATOM    963  CA  PHE A  67      67.097  87.216  40.961  1.00  0.00
ATOM    965  CB  PHE A  67      66.427  86.369  42.056  1.00  0.00
ATOM    968  CG  PHE A  67      65.726  87.042  43.234  1.00  0.00
ATOM    969  CD1 PHE A  67      65.540  88.437  43.360  1.00  0.00
ATOM    971  CE1 PHE A  67      64.756  88.966  44.401  1.00  0.00
ATOM    973  CZ  PHE A  67      64.175  88.106  45.344  1.00  0.00
ATOM    975  CE2 PHE A  67      64.404  86.721  45.263  1.00  0.00
ATOM    977  CD2 PHE A  67      65.181  86.199  44.217  1.00  0.00
ATOM    979  C   PHE A  67      67.822  86.321  39.961  1.00  0.00
ATOM    980  O   PHE A  67      67.320  86.012  38.883  1.00  0.00
ATOM    981  N   THR A  68      69.026  85.910  40.340  1.00  0.00
ATOM    983  CA  THR A  68      69.975  85.226  39.464  1.00  0.00
ATOM    985  CB  THR A  68      70.886  86.246  38.758  1.00  0.00
ATOM    987  CG2 THR A  68      71.569  85.628  37.541  1.00  0.00
ATOM    991  OG1 THR A  68      70.139  87.353  38.294  1.00  0.00
ATOM    993  C   THR A  68      70.764  84.255  40.316  1.00  0.00
ATOM    994  O   THR A  68      71.480  84.678  41.227  1.00  0.00
ATOM    995  N   ILE A  69      70.555  82.958  40.098  1.00  0.00
ATOM    997  CA  ILE A  69      71.227  81.919  40.875  1.00  0.00
ATOM    999  CB  ILE A  69      70.258  80.767  41.231  1.00  0.00
ATOM   1001  CG2 ILE A  69      69.838  79.938  40.003  1.00  0.00
ATOM   1005  CG1 ILE A  69      70.873  79.891  42.344  1.00  0.00
ATOM   1008  CD1 ILE A  69      69.897  78.894  42.980  1.00  0.00
ATOM   1012  C   ILE A  69      72.484  81.502  40.128  1.00  0.00
ATOM   1013  O   ILE A  69      72.479  81.353  38.906  1.00  0.00
ATOM   1014  N   SER A  70      73.570  81.337  40.868  1.00  0.00
ATOM   1016  CA  SER A  70      74.834  80.873  40.312  1.00  0.00
ATOM   1018  CB  SER A  70      75.709  82.057  39.909  1.00  0.00
ATOM   1021  OG  SER A  70      76.780  81.594  39.114  1.00  0.00
ATOM   1023  C   SER A  70      75.527  79.916  41.275  1.00  0.00
ATOM   1024  O   SER A  70      75.148  79.774  42.439  1.00  0.00
ATOM   1025  N   ARG A  71      76.549  79.238  40.770  1.00  0.00
ATOM   1027  CA  ARG A  71      77.330  78.245  41.495  1.00  0.00
ATOM   1029  CB  ARG A  71      77.062  76.841  40.942  1.00  0.00
ATOM   1032  CG  ARG A  71      75.767  76.236  41.489  1.00  0.00
ATOM   1035  CD  ARG A  71      75.411  74.973  40.702  1.00  0.00
ATOM   1038  NE  ARG A  71      76.350  73.890  41.016  1.00  0.00
ATOM   1040  CZ  ARG A  71      76.072  72.739  41.583  1.00  0.00
ATOM   1041  NH1 ARG A  71      74.863  72.279  41.720  1.00  0.00
ATOM   1044  NH2 ARG A  71      77.060  72.041  42.030  1.00  0.00
ATOM   1047  C   ARG A  71      78.802  78.558  41.311  1.00  0.00
ATOM   1048  O   ARG A  71      79.211  79.038  40.256  1.00  0.00
ATOM   1049  N   ASP A  72      79.600  78.151  42.282  1.00  0.00
ATOM   1051  CA  ASP A  72      81.016  77.903  42.062  1.00  0.00
ATOM   1053  CB  ASP A  72      81.874  79.043  42.612  1.00  0.00
ATOM   1056  CG  ASP A  72      83.364  78.889  42.313  1.00  0.00
ATOM   1057  OD1 ASP A  72      83.873  77.763  42.098  1.00  0.00
ATOM   1058  OD2 ASP A  72      84.082  79.905  42.394  1.00  0.00
ATOM   1059  C   ASP A  72      81.347  76.533  42.656  1.00  0.00
ATOM   1060  O   ASP A  72      81.507  76.344  43.872  1.00  0.00
ATOM   1061  N   ASN A  73      81.393  75.548  41.755  1.00  0.00
ATOM   1063  CA  ASN A  73      81.703  74.158  42.074  1.00  0.00
ATOM   1065  CB  ASN A  73      81.617  73.303  40.795  1.00  0.00
ATOM   1068  CG  ASN A  73      80.199  72.979  40.336  1.00  0.00
ATOM   1069  OD1 ASN A  73      79.208  73.468  40.863  1.00  0.00
ATOM   1070  ND2 ASN A  73      80.050  72.141  39.333  1.00  0.00
ATOM   1073  C   ASN A  73      83.067  74.027  42.761  1.00  0.00
ATOM   1074  O   ASN A  73      83.192  73.377  43.799  1.00  0.00
ATOM   1075  N   ALA A  74      84.065  74.736  42.235  1.00  0.00
ATOM   1077  CA  ALA A  74      85.415  74.804  42.773  1.00  0.00
ATOM   1079  CB  ALA A  74      86.339  75.256  41.635  1.00  0.00
ATOM   1083  C   ALA A  74      85.537  75.716  44.011  1.00  0.00
ATOM   1084  O   ALA A  74      86.642  76.059  44.423  1.00  0.00
ATOM   1085  N   LYS A  75      84.422  76.156  44.599  1.00  0.00
ATOM   1087  CA  LYS A  75      84.356  76.715  45.957  1.00  0.00
ATOM   1089  CB  LYS A  75      84.243  78.251  45.899  1.00  0.00
ATOM   1092  CG  LYS A  75      85.600  78.950  46.141  1.00  0.00
ATOM   1095  CD  LYS A  75      85.856  80.159  45.222  1.00  0.00
ATOM   1098  CE  LYS A  75      86.819  79.845  44.065  1.00  0.00
ATOM   1101  NZ  LYS A  75      86.363  78.706  43.237  1.00  0.00
ATOM   1105  C   LYS A  75      83.268  76.044  46.808  1.00  0.00
ATOM   1106  O   LYS A  75      83.075  76.426  47.955  1.00  0.00
ATOM   1107  N   ASN A  76      82.618  75.000  46.276  1.00  0.00
ATOM   1109  CA  ASN A  76      81.398  74.378  46.807  1.00  0.00
ATOM   1111  CB  ASN A  76      81.739  73.152  47.685  1.00  0.00
ATOM   1114  CG  ASN A  76      82.339  72.005  46.882  1.00  0.00
ATOM   1115  OD1 ASN A  76      81.646  71.175  46.306  1.00  0.00
ATOM   1116  ND2 ASN A  76      83.646  71.945  46.777  1.00  0.00
ATOM   1119  C   ASN A  76      80.422  75.385  47.451  1.00  0.00
ATOM   1120  O   ASN A  76      79.896  75.211  48.568  1.00  0.00
ATOM   1121  N   THR A  77      80.177  76.447  46.677  1.00  0.00
ATOM   1123  CA  THR A  77      79.261  77.540  47.017  1.00  0.00
ATOM   1125  CB  THR A  77      79.970  78.899  47.093  1.00  0.00
ATOM   1127  CG2 THR A  77      80.640  79.124  48.445  1.00  0.00
ATOM   1131  OG1 THR A  77      80.959  78.981  46.099  1.00  0.00
ATOM   1133  C   THR A  77      78.119  77.615  46.006  1.00  0.00
ATOM   1134  O   THR A  77      78.244  77.315  44.815  1.00  0.00
ATOM   1135  N   VAL A  78      77.002  78.122  46.514  1.00  0.00
ATOM   1137  CA  VAL A  78      75.892  78.650  45.726  1.00  0.00
ATOM   1139  CB  VAL A  78      74.585  77.861  45.955  1.00  0.00
ATOM   1141  CG1 VAL A  78      73.465  78.252  44.981  1.00  0.00
ATOM   1145  CG2 VAL A  78      74.795  76.354  45.799  1.00  0.00
ATOM   1149  C   VAL A  78      75.723  80.099  46.143  1.00  0.00
ATOM   1150  O   VAL A  78      75.936  80.462  47.312  1.00  0.00
ATOM   1151  N   TYR A  79      75.310  80.900  45.169  1.00  0.00
ATOM   1153  CA  TYR A  79      75.058  82.322  45.280  1.00  0.00
ATOM   1155  CB  TYR A  79      76.081  83.112  44.445  1.00  0.00
ATOM   1158  CG  TYR A  79      77.534  82.690  44.580  1.00  0.00
ATOM   1159  CD1 TYR A  79      78.137  82.587  45.849  1.00  0.00
ATOM   1161  CE1 TYR A  79      79.488  82.206  45.959  1.00  0.00
ATOM   1163  CZ  TYR A  79      80.237  81.918  44.799  1.00  0.00
ATOM   1164  OH  TYR A  79      81.533  81.528  44.921  1.00  0.00
ATOM   1166  CE2 TYR A  79      79.633  82.017  43.526  1.00  0.00
ATOM   1168  CD2 TYR A  79      78.284  82.402  43.423  1.00  0.00
ATOM   1170  C   TYR A  79      73.653  82.625  44.789  1.00  0.00
ATOM   1171  O   TYR A  79      73.259  82.127  43.731  1.00  0.00
ATOM   1172  N   LEU A  80      72.940  83.498  45.502  1.00  0.00
ATOM   1174  CA  LEU A  80      71.729  84.137  44.974  1.00  0.00
ATOM   1176  CB  LEU A  80      70.519  83.721  45.841  1.00  0.00
ATOM   1179  CG  LEU A  80      69.155  84.209  45.304  1.00  0.00
ATOM   1181  CD1 LEU A  80      68.745  83.439  44.047  1.00  0.00
ATOM   1185  CD2 LEU A  80      68.056  84.012  46.351  1.00  0.00
ATOM   1189  C   LEU A  80      71.936  85.643  44.947  1.00  0.00
ATOM   1190  O   LEU A  80      72.022  86.274  46.004  1.00  0.00
ATOM   1191  N   GLN A  81      72.051  86.215  43.748  1.00  0.00
ATOM   1193  CA  GLN A  81      72.011  87.664  43.604  1.00  0.00
ATOM   1195  CB  GLN A  81      72.911  88.151  42.464  1.00  0.00
ATOM   1198  CG  GLN A  81      73.190  89.650  42.659  1.00  0.00
ATOM   1201  CD  GLN A  81      74.262  90.175  41.721  1.00  0.00
ATOM   1202  OE1 GLN A  81      75.403  89.733  41.738  1.00  0.00
ATOM   1203  NE2 GLN A  81      73.957  91.166  40.917  1.00  0.00
ATOM   1206  C   GLN A  81      70.569  88.114  43.463  1.00  0.00
ATOM   1207  O   GLN A  81      69.798  87.520  42.712  1.00  0.00
ATOM   1208  N   MET A  82      70.222  89.167  44.185  1.00  0.00
ATOM   1210  CA  MET A  82      68.882  89.724  44.237  1.00  0.00
ATOM   1212  CB  MET A  82      68.247  89.448  45.601  1.00  0.00
ATOM   1215  CG  MET A  82      68.256  87.951  45.928  1.00  0.00
ATOM   1218  SD  MET A  82      67.172  87.462  47.284  1.00  0.00
ATOM   1219  CE  MET A  82      67.818  88.471  48.639  1.00  0.00
ATOM   1223  C   MET A  82      68.968  91.206  43.935  1.00  0.00
ATOM   1224  O   MET A  82      69.801  91.896  44.515  1.00  0.00
ATOM   1225  N   ASN A  83      68.181  91.665  42.969  1.00  0.00
ATOM   1227  CA  ASN A  83      68.298  92.996  42.394  1.00  0.00
ATOM   1229  CB  ASN A  83      69.004  92.912  41.024  1.00  0.00
ATOM   1232  CG  ASN A  83      70.271  92.073  41.019  1.00  0.00
ATOM   1233  OD1 ASN A  83      71.366  92.535  41.331  1.00  0.00
ATOM   1234  ND2 ASN A  83      70.160  90.811  40.674  1.00  0.00
ATOM   1237  C   ASN A  83      66.906  93.604  42.252  1.00  0.00
ATOM   1238  O   ASN A  83      65.926  92.868  42.128  1.00  0.00
ATOM   1239  N   SER A  84      66.814  94.938  42.254  1.00  0.00
ATOM   1241  CA  SER A  84      65.522  95.635  42.355  1.00  0.00
ATOM   1243  CB  SER A  84      64.800  95.683  41.004  1.00  0.00
ATOM   1246  OG  SER A  84      65.530  96.489  40.104  1.00  0.00
ATOM   1248  C   SER A  84      64.638  95.051  43.458  1.00  0.00
ATOM   1249  O   SER A  84      63.492  94.646  43.224  1.00  0.00
ATOM   1250  N   LEU A  85      65.229  94.926  44.652  1.00  0.00
ATOM   1252  CA  LEU A  85      64.513  94.428  45.822  1.00  0.00
ATOM   1254  CB  LEU A  85      65.502  94.273  46.992  1.00  0.00
ATOM   1257  CG  LEU A  85      66.343  92.987  46.848  1.00  0.00
ATOM   1259  CD1 LEU A  85      67.626  93.046  47.672  1.00  0.00
ATOM   1263  CD2 LEU A  85      65.558  91.761  47.325  1.00  0.00
ATOM   1267  C   LEU A  85      63.313  95.314  46.140  1.00  0.00
ATOM   1268  O   LEU A  85      63.429  96.537  46.159  1.00  0.00
ATOM   1269  N   LYS A  86      62.156  94.704  46.403  1.00  0.00
ATOM   1271  CA  LYS A  86      60.946  95.406  46.833  1.00  0.00
ATOM   1273  CB  LYS A  86      59.795  95.205  45.840  1.00  0.00
ATOM   1276  CG  LYS A  86      60.119  95.639  44.401  1.00  0.00
ATOM   1279  CD  LYS A  86      58.931  96.259  43.639  1.00  0.00
ATOM   1282  CE  LYS A  86      57.638  95.421  43.624  1.00  0.00
ATOM   1285  NZ  LYS A  86      56.721  95.742  44.746  1.00  0.00
ATOM   1289  C   LYS A  86      60.604  95.035  48.272  1.00  0.00
ATOM   1290  O   LYS A  86      61.113  94.024  48.746  1.00  0.00
ATOM   1291  N   PRO A  87      59.807  95.833  49.008  1.00  0.00
ATOM   1292  CD  PRO A  87      59.229  97.119  48.639  1.00  0.00
ATOM   1295  CG  PRO A  87      58.803  97.765  49.957  1.00  0.00
ATOM   1298  CB  PRO A  87      58.450  96.561  50.828  1.00  0.00
ATOM   1301  CA  PRO A  87      59.486  95.521  50.397  1.00  0.00
ATOM   1303  C   PRO A  87      58.997  94.084  50.607  1.00  0.00
ATOM   1304  O   PRO A  87      59.425  93.425  51.553  1.00  0.00
ATOM   1305  N   GLU A  88      58.177  93.563  49.684  1.00  0.00
ATOM   1307  CA  GLU A  88      57.655  92.191  49.749  1.00  0.00
ATOM   1309  CB  GLU A  88      56.454  91.988  48.804  1.00  0.00
ATOM   1312  CG  GLU A  88      56.753  92.035  47.297  1.00  0.00
ATOM   1315  CD  GLU A  88      56.506  93.421  46.695  1.00  0.00
ATOM   1316  OE1 GLU A  88      57.187  94.400  47.091  1.00  0.00
ATOM   1317  OE2 GLU A  88      55.682  93.566  45.761  1.00  0.00
ATOM   1318  C   GLU A  88      58.693  91.062  49.599  1.00  0.00
ATOM   1319  O   GLU A  88      58.376  89.909  49.884  1.00  0.00
ATOM   1320  N   ASP A  89      59.933  91.365  49.204  1.00  0.00
ATOM   1322  CA  ASP A  89      61.058  90.423  49.251  1.00  0.00
ATOM   1324  CB  ASP A  89      62.195  90.843  48.313  1.00  0.00
ATOM   1327  CG  ASP A  89      61.782  90.868  46.849  1.00  0.00
ATOM   1328  OD1 ASP A  89      61.355  89.823  46.295  1.00  0.00
ATOM   1329  OD2 ASP A  89      61.948  91.929  46.213  1.00  0.00
ATOM   1330  C   ASP A  89      61.624  90.197  50.661  1.00  0.00
ATOM   1331  O   ASP A  89      62.482  89.332  50.845  1.00  0.00
ATOM   1332  N   THR A  90      61.162  90.957  51.657  1.00  0.00
ATOM   1334  CA  THR A  90      61.534  90.759  53.061  1.00  0.00
ATOM   1336  CB  THR A  90      60.890  91.841  53.937  1.00  0.00
ATOM   1338  CG2 THR A  90      61.154  91.676  55.433  1.00  0.00
ATOM   1342  OG1 THR A  90      61.397  93.094  53.537  1.00  0.00
ATOM   1344  C   THR A  90      61.133  89.368  53.563  1.00  0.00
ATOM   1345  O   THR A  90      59.953  89.001  53.622  1.00  0.00
ATOM   1346  N   ALA A  91      62.147  88.589  53.943  1.00  0.00
ATOM   1348  CA  ALA A  91      61.988  87.177  54.289  1.00  0.00
ATOM   1350  CB  ALA A  91      61.711  86.389  52.999  1.00  0.00
ATOM   1354  C   ALA A  91      63.221  86.617  55.009  1.00  0.00
ATOM   1355  O   ALA A  91      64.279  87.247  55.031  1.00  0.00
ATOM   1356  N   VAL A  92      63.117  85.394  55.528  1.00  0.00
ATOM   1358  CA  VAL A  92      64.299  84.558  55.776  1.00  0.00
ATOM   1360  CB  VAL A  92      64.149  83.694  57.044  1.00  0.00
ATOM   1362  CG1 VAL A  92      65.465  82.979  57.381  1.00  0.00
ATOM   1366  CG2 VAL A  92      63.764  84.538  58.266  1.00  0.00
ATOM   1370  C   VAL A  92      64.528  83.682  54.556  1.00  0.00
ATOM   1371  O   VAL A  92      63.621  82.964  54.142  1.00  0.00
ATOM   1372  N   TYR A  93      65.730  83.736  53.996  1.00  0.00
ATOM   1374  CA  TYR A  93      66.184  82.970  52.843  1.00  0.00
ATOM   1376  CB  TYR A  93      66.961  83.922  51.927  1.00  0.00
ATOM   1379  CG  TYR A  93      66.101  84.746  50.997  1.00  0.00
ATOM   1380  CD1 TYR A  93      65.432  85.894  51.463  1.00  0.00
ATOM   1382  CE1 TYR A  93      64.693  86.686  50.566  1.00  0.00
ATOM   1384  CZ  TYR A  93      64.625  86.333  49.204  1.00  0.00
ATOM   1385  OH  TYR A  93      63.952  87.127  48.332  1.00  0.00
ATOM   1387  CE2 TYR A  93      65.281  85.172  48.743  1.00  0.00
ATOM   1389  CD2 TYR A  93      66.014  84.376  49.642  1.00  0.00
ATOM   1391  C   TYR A  93      67.087  81.821  53.281  1.00  0.00
ATOM   1392  O   TYR A  93      68.119  82.031  53.925  1.00  0.00
ATOM   1393  N   TYR A  94      66.661  80.628  52.896  1.00  0.00
ATOM   1395  CA  TYR A  94      67.281  79.341  53.142  1.00  0.00
ATOM   1397  CB  TYR A  94      66.214  78.390  53.671  1.00  0.00
ATOM   1400  CG  TYR A  94      65.841  78.627  55.114  1.00  0.00
ATOM   1401  CD1 TYR A  94      64.816  79.531  55.463  1.00  0.00
ATOM   1403  CE1 TYR A  94      64.546  79.784  56.824  1.00  0.00
ATOM   1405  CZ  TYR A  94      65.308  79.143  57.825  1.00  0.00
ATOM   1406  OH  TYR A  94      65.145  79.486  59.127  1.00  0.00
ATOM   1408  CE2 TYR A  94      66.282  78.191  57.465  1.00  0.00
ATOM   1410  CD2 TYR A  94      66.561  77.952  56.111  1.00  0.00
ATOM   1412  C   TYR A  94      67.865  78.786  51.847  1.00  0.00
ATOM   1413  O   TYR A  94      67.255  78.896  50.782  1.00  0.00
ATOM   1414  N   CYS A  95      69.005  78.120  51.952  1.00  0.00
ATOM   1416  CA  CYS A  95      69.518  77.268  50.895  1.00  0.00
ATOM   1418  CB  CYS A  95      71.041  77.435  50.823  1.00  0.00
ATOM   1421  SG  CYS A  95      71.786  77.079  49.211  1.00  0.00
ATOM   1422  C   CYS A  95      69.060  75.836  51.185  1.00  0.00
ATOM   1423  O   CYS A  95      68.794  75.468  52.336  1.00  0.00
ATOM   1424  N   ALA A  96      68.944  75.021  50.145  1.00  0.00
ATOM   1426  CA  ALA A  96      68.545  73.625  50.274  1.00  0.00
ATOM   1428  CB  ALA A  96      67.028  73.545  50.067  1.00  0.00
ATOM   1432  C   ALA A  96      69.267  72.771  49.226  1.00  0.00
ATOM   1433  O   ALA A  96      69.553  73.242  48.116  1.00  0.00
ATOM   1434  N   ALA A  97      69.498  71.500  49.560  1.00  0.00
ATOM   1436  CA  ALA A  97      70.310  70.609  48.739  1.00  0.00
ATOM   1438  CB  ALA A  97      71.648  70.387  49.459  1.00  0.00
ATOM   1442  C   ALA A  97      69.616  69.279  48.422  1.00  0.00
ATOM   1443  O   ALA A  97      69.573  68.350  49.237  1.00  0.00
ATOM   1444  N   SER A  98      69.079  69.190  47.209  1.00  0.00
ATOM   1446  CA  SER A  98      68.303  68.038  46.762  1.00  0.00
ATOM   1448  CB  SER A  98      67.607  68.389  45.438  1.00  0.00
ATOM   1451  OG  SER A  98      66.703  69.462  45.579  1.00  0.00
ATOM   1453  C   SER A  98      69.170  66.818  46.487  1.00  0.00
ATOM   1454  O   SER A  98      70.007  66.837  45.578  1.00  0.00
ATOM   1455  N   VAL A  99      68.947  65.724  47.211  1.00  0.00
ATOM   1457  CA  VAL A  99      69.882  64.575  47.210  1.00  0.00
ATOM   1459  CB  VAL A  99      69.699  63.728  48.487  1.00  0.00
ATOM   1461  CG1 VAL A  99      70.036  64.554  49.736  1.00  0.00
ATOM   1465  CG2 VAL A  99      68.292  63.120  48.594  1.00  0.00
ATOM   1469  C   VAL A  99      69.809  63.648  45.996  1.00  0.00
ATOM   1470  O   VAL A  99      70.666  62.785  45.823  1.00  0.00
ATOM   1471  N   TYR A 100      68.764  63.792  45.189  1.00  0.00
ATOM   1473  CA  TYR A 100      68.311  62.808  44.213  1.00  0.00
ATOM   1475  CB  TYR A 100      66.907  63.240  43.719  1.00  0.00
ATOM   1478  CG  TYR A 100      65.865  62.135  43.660  1.00  0.00
ATOM   1479  CD1 TYR A 100      65.232  61.809  42.445  1.00  0.00
ATOM   1481  CE1 TYR A 100      64.234  60.813  42.412  1.00  0.00
ATOM   1483  CZ  TYR A 100      63.854  60.152  43.596  1.00  0.00
ATOM   1484  OH  TYR A 100      62.880  59.207  43.557  1.00  0.00
ATOM   1486  CE2 TYR A 100      64.486  60.478  44.816  1.00  0.00
ATOM   1488  CD2 TYR A 100      65.486  61.471  44.844  1.00  0.00
ATOM   1490  C   TYR A 100      69.306  62.526  43.077  1.00  0.00
ATOM   1491  O   TYR A 100      69.277  63.177  42.029  1.00  0.00
ATOM   1492  N   TRP A 101      70.139  61.495  43.244  1.00  0.00
ATOM   1494  CA  TRP A 101      70.981  60.876  42.199  1.00  0.00
ATOM   1496  CB  TRP A 101      72.116  60.089  42.865  1.00  0.00
ATOM   1499  CG  TRP A 101      72.907  60.879  43.875  1.00  0.00
ATOM   1500  CD1 TRP A 101      73.210  62.199  43.795  1.00  0.00
ATOM   1502  NE1 TRP A 101      73.879  62.597  44.935  1.00  0.00
ATOM   1504  CE2 TRP A 101      74.079  61.545  45.796  1.00  0.00
ATOM   1505  CZ2 TRP A 101      74.766  61.426  47.010  1.00  0.00
ATOM   1507  CH2 TRP A 101      74.859  60.164  47.621  1.00  0.00
ATOM   1509  CZ3 TRP A 101      74.263  59.045  47.011  1.00  0.00
ATOM   1511  CE3 TRP A 101      73.575  59.177  45.788  1.00  0.00
ATOM   1513  CD2 TRP A 101      73.473  60.428  45.142  1.00  0.00
ATOM   1514  C   TRP A 101      70.182  60.114  41.128  1.00  0.00
ATOM   1515  O   TRP A 101      70.561  59.038  40.667  1.00  0.00
ATOM   1516  N   LEU A 102      69.039  60.709  40.784  1.00  0.00
ATOM   1518  CA  LEU A 102      67.963  60.202  39.949  1.00  0.00
ATOM   1520  CB  LEU A 102      67.141  59.228  40.827  1.00  0.00
ATOM   1523  CG  LEU A 102      65.997  58.442  40.157  1.00  0.00
ATOM   1525  CD1 LEU A 102      66.461  57.678  38.914  1.00  0.00
ATOM   1529  CD2 LEU A 102      65.439  57.422  41.152  1.00  0.00
ATOM   1533  C   LEU A 102      67.129  61.311  39.266  1.00  0.00
ATOM   1534  O   LEU A 102      66.144  61.040  38.589  1.00  0.00
ATOM   1535  N   TYR A 103      67.564  62.569  39.392  1.00  0.00
ATOM   1537  CA  TYR A 103      67.340  63.620  38.384  1.00  0.00
ATOM   1539  CB  TYR A 103      68.218  63.333  37.149  1.00  0.00
ATOM   1542  CG  TYR A 103      69.586  62.782  37.532  1.00  0.00
ATOM   1543  CD1 TYR A 103      70.470  63.553  38.320  1.00  0.00
ATOM   1545  CE1 TYR A 103      71.627  62.962  38.866  1.00  0.00
ATOM   1547  CZ  TYR A 103      71.893  61.595  38.633  1.00  0.00
ATOM   1548  OH  TYR A 103      72.944  60.985  39.242  1.00  0.00
ATOM   1550  CE2 TYR A 103      71.027  60.834  37.820  1.00  0.00
ATOM   1552  CD2 TYR A 103      69.880  61.431  37.268  1.00  0.00
ATOM   1554  C   TYR A 103      65.891  64.008  38.105  1.00  0.00
ATOM   1555  O   TYR A 103      65.542  64.404  36.996  1.00  0.00
ATOM   1556  N   TYR A 104      65.048  63.921  39.134  1.00  0.00
ATOM   1558  CA  TYR A 104      63.602  63.976  38.986  1.00  0.00
ATOM   1560  CB  TYR A 104      63.020  62.633  39.447  1.00  0.00
ATOM   1563  CG  TYR A 104      61.536  62.429  39.197  1.00  0.00
ATOM   1564  CD1 TYR A 104      60.722  61.943  40.236  1.00  0.00
ATOM   1566  CE1 TYR A 104      59.338  61.783  40.038  1.00  0.00
ATOM   1568  CZ  TYR A 104      58.765  62.094  38.788  1.00  0.00
ATOM   1569  OH  TYR A 104      57.423  61.970  38.610  1.00  0.00
ATOM   1571  CE2 TYR A 104      59.587  62.539  37.729  1.00  0.00
ATOM   1573  CD2 TYR A 104      60.972  62.695  37.931  1.00  0.00
ATOM   1575  C   TYR A 104      62.951  65.172  39.669  1.00  0.00
ATOM   1576  O   TYR A 104      63.430  65.675  40.685  1.00  0.00
ATOM   1577  N   GLN A 105      61.791  65.582  39.150  1.00  0.00
ATOM   1579  CA  GLN A 105      60.868  66.483  39.832  1.00  0.00
ATOM   1581  CB  GLN A 105      59.875  67.097  38.821  1.00  0.00
ATOM   1584  CG  GLN A 105      58.868  68.092  39.432  1.00  0.00
ATOM   1587  CD  GLN A 105      59.496  69.020  40.469  1.00  0.00
ATOM   1588  OE1 GLN A 105      59.731  68.647  41.609  1.00  0.00
ATOM   1589  NE2 GLN A 105      59.841  70.231  40.109  1.00  0.00
ATOM   1592  C   GLN A 105      60.191  65.766  41.015  1.00  0.00
ATOM   1593  O   GLN A 105      58.991  65.478  41.036  1.00  0.00
ATOM   1594  N   ARG A 106      61.010  65.442  42.011  1.00  0.00
ATOM   1596  CA  ARG A 106      60.645  65.034  43.364  1.00  0.00
ATOM   1598  CB  ARG A 106      60.381  63.512  43.422  1.00  0.00
ATOM   1601  CG  ARG A 106      59.382  63.082  44.514  1.00  0.00
ATOM   1604  CD  ARG A 106      58.008  63.788  44.452  1.00  0.00
ATOM   1607  NE  ARG A 106      57.593  64.076  43.064  1.00  0.00
ATOM   1609  CZ  ARG A 106      56.808  63.389  42.262  1.00  0.00
ATOM   1610  NH1 ARG A 106      56.059  62.405  42.663  1.00  0.00
ATOM   1613  NH2 ARG A 106      56.808  63.692  41.000  1.00  0.00
ATOM   1616  C   ARG A 106      61.751  65.522  44.273  1.00  0.00
ATOM   1617  O   ARG A 106      62.532  64.749  44.811  1.00  0.00
ATOM   1618  N   TYR A 107      61.819  66.847  44.322  1.00  0.00
ATOM   1620  CA  TYR A 107      62.927  67.691  44.758  1.00  0.00
ATOM   1622  CB  TYR A 107      62.442  69.150  44.675  1.00  0.00
ATOM   1625  CG  TYR A 107      61.256  69.442  45.576  1.00  0.00
ATOM   1626  CD1 TYR A 107      59.942  69.372  45.067  1.00  0.00
ATOM   1628  CE1 TYR A 107      58.844  69.572  45.923  1.00  0.00
ATOM   1630  CZ  TYR A 107      59.055  69.852  47.286  1.00  0.00
ATOM   1631  OH  TYR A 107      57.987  70.067  48.098  1.00  0.00
ATOM   1633  CE2 TYR A 107      60.369  69.940  47.796  1.00  0.00
ATOM   1635  CD2 TYR A 107      61.465  69.735  46.938  1.00  0.00
ATOM   1637  C   TYR A 107      63.563  67.412  46.122  1.00  0.00
ATOM   1638  O   TYR A 107      64.550  68.079  46.416  1.00  0.00
ATOM   1639  N   SER A 108      63.021  66.471  46.911  1.00  0.00
ATOM   1641  CA  SER A 108      63.672  65.760  48.025  1.00  0.00
ATOM   1643  CB  SER A 108      63.946  64.285  47.680  1.00  0.00
ATOM   1646  OG  SER A 108      64.582  64.116  46.430  1.00  0.00
ATOM   1648  C   SER A 108      64.931  66.461  48.530  1.00  0.00
ATOM   1649  O   SER A 108      66.057  66.197  48.100  1.00  0.00
ATOM   1650  N   HIS A 109      64.675  67.416  49.422  1.00  0.00
ATOM   1652  CA  HIS A 109      65.559  68.506  49.811  1.00  0.00
ATOM   1654  CB  HIS A 109      64.656  69.574  50.456  1.00  0.00
ATOM   1657  CG  HIS A 109      64.166  69.129  51.813  1.00  0.00
ATOM   1658  ND1 HIS A 109      63.130  68.218  52.037  1.00  0.00
ATOM   1659  CE1 HIS A 109      63.182  67.926  53.348  1.00  0.00
ATOM   1661  NE2 HIS A 109      64.190  68.588  53.942  1.00  0.00
ATOM   1663  CD2 HIS A 109      64.817  69.355  52.991  1.00  0.00
ATOM   1665  C   HIS A 109      66.709  68.205  50.801  1.00  0.00
ATOM   1666  O   HIS A 109      67.387  69.185  51.102  1.00  0.00
ATOM   1667  N   PRO A 110      66.901  66.999  51.400  1.00  0.00
ATOM   1668  CD  PRO A 110      66.657  65.651  50.893  1.00  0.00
ATOM   1671  CG  PRO A 110      67.075  64.637  51.960  1.00  0.00
ATOM   1674  CB  PRO A 110      67.832  65.478  52.970  1.00  0.00
ATOM   1677  CA  PRO A 110      67.104  66.810  52.829  1.00  0.00
ATOM   1679  C   PRO A 110      67.752  67.866  53.711  1.00  0.00
ATOM   1680  O   PRO A 110      67.246  68.120  54.807  1.00  0.00
ATOM   1681  N   TYR A 111      68.848  68.474  53.278  1.00  0.00
ATOM   1683  CA  TYR A 111      69.546  69.477  54.060  1.00  0.00
ATOM   1685  CB  TYR A 111      71.059  69.314  53.854  1.00  0.00
ATOM   1688  CG  TYR A 111      71.630  68.077  54.509  1.00  0.00
ATOM   1689  CD1 TYR A 111      71.693  66.861  53.798  1.00  0.00
ATOM   1691  CE1 TYR A 111      72.241  65.719  54.412  1.00  0.00
ATOM   1693  CZ  TYR A 111      72.725  65.794  55.736  1.00  0.00
ATOM   1694  OH  TYR A 111      73.303  64.702  56.296  1.00  0.00
ATOM   1696  CE2 TYR A 111      72.646  67.007  56.454  1.00  0.00
ATOM   1698  CD2 TYR A 111      72.098  68.147  55.836  1.00  0.00
ATOM   1700  C   TYR A 111      69.130  70.896  53.688  1.00  0.00
ATOM   1701  O   TYR A 111      69.425  71.388  52.596  1.00  0.00
ATOM   1702  N   TRP A 112      68.487  71.562  54.651  1.00  0.00
ATOM   1704  CA  TRP A 112      68.431  73.023  54.730  1.00  0.00
ATOM   1706  CB  TRP A 112      67.347  73.452  55.734  1.00  0.00
ATOM   1709  CG  TRP A 112      65.982  72.832  55.666  1.00  0.00
ATOM   1710  CD1 TRP A 112      65.264  72.465  56.750  1.00  0.00
ATOM   1712  NE1 TRP A 112      64.020  72.016  56.359  1.00  0.00
ATOM   1714  CE2 TRP A 112      63.855  72.108  54.995  1.00  0.00
ATOM   1715  CZ2 TRP A 112      62.773  71.840  54.145  1.00  0.00
ATOM   1717  CH2 TRP A 112      62.924  72.061  52.765  1.00  0.00
ATOM   1719  CZ3 TRP A 112      64.155  72.513  52.257  1.00  0.00
ATOM   1721  CE3 TRP A 112      65.243  72.749  53.120  1.00  0.00
ATOM   1723  CD2 TRP A 112      65.114  72.588  54.515  1.00  0.00
ATOM   1724  C   TRP A 112      69.759  73.622  55.200  1.00  0.00
ATOM   1725  O   TRP A 112      70.602  72.920  55.757  1.00  0.00
ATOM   1726  N   GLY A 113      69.870  74.947  55.092  1.00  0.00
ATOM   1728  CA  GLY A 113      70.687  75.743  56.006  1.00  0.00
ATOM   1731  C   GLY A 113      69.892  76.322  57.175  1.00  0.00
ATOM   1732  O   GLY A 113      68.757  75.926  57.455  1.00  0.00
ATOM   1733  N   GLN A 114      70.528  77.215  57.931  1.00  0.00
ATOM   1735  CA  GLN A 114      69.910  77.930  59.054  1.00  0.00
ATOM   1737  CB  GLN A 114      71.007  78.375  60.037  1.00  0.00
ATOM   1740  CG  GLN A 114      72.094  79.267  59.410  1.00  0.00
ATOM   1743  CD  GLN A 114      72.821  80.067  60.481  1.00  0.00
ATOM   1744  OE1 GLN A 114      73.716  79.588  61.156  1.00  0.00
ATOM   1745  NE2 GLN A 114      72.443  81.308  60.699  1.00  0.00
ATOM   1748  C   GLN A 114      69.073  79.141  58.634  1.00  0.00
ATOM   1749  O   GLN A 114      68.258  79.623  59.424  1.00  0.00
ATOM   1750  N   GLY A 115      69.275  79.612  57.406  1.00  0.00
ATOM   1752  CA  GLY A 115      68.707  80.831  56.855  1.00  0.00
ATOM   1755  C   GLY A 115      69.543  82.072  57.220  1.00  0.00
ATOM   1756  O   GLY A 115      70.082  82.173  58.328  1.00  0.00
ATOM   1757  N   THR A 116      69.565  83.077  56.338  1.00  0.00
ATOM   1759  CA  THR A 116      69.712  84.483  56.761  1.00  0.00
ATOM   1761  CB  THR A 116      71.033  85.071  56.248  1.00  0.00
ATOM   1763  CG2 THR A 116      71.101  85.195  54.726  1.00  0.00
ATOM   1767  OG1 THR A 116      71.267  86.340  56.808  1.00  0.00
ATOM   1769  C   THR A 116      68.524  85.395  56.464  1.00  0.00
ATOM   1770  O   THR A 116      67.760  85.182  55.526  1.00  0.00
ATOM   1771  N   GLN A 117      68.352  86.409  57.313  1.00  0.00
ATOM   1773  CA  GLN A 117      67.312  87.431  57.200  1.00  0.00
ATOM   1775  CB  GLN A 117      67.205  88.188  58.539  1.00  0.00
ATOM   1778  CG  GLN A 117      66.825  87.294  59.734  1.00  0.00
ATOM   1781  CD  GLN A 117      66.834  88.056  61.057  1.00  0.00
ATOM   1782  OE1 GLN A 117      66.148  89.045  61.247  1.00  0.00
ATOM   1783  NE2 GLN A 117      67.597  87.631  62.040  1.00  0.00
ATOM   1786  C   GLN A 117      67.677  88.426  56.085  1.00  0.00
ATOM   1787  O   GLN A 117      68.840  88.765  55.880  1.00  0.00
ATOM   1788  N   VAL A 118      66.657  88.953  55.418  1.00  0.00
ATOM   1790  CA  VAL A 118      66.754  89.995  54.394  1.00  0.00
ATOM   1792  CB  VAL A 118      66.643  89.383  52.980  1.00  0.00
ATOM   1794  CG1 VAL A 118      66.663  90.465  51.890  1.00  0.00
ATOM   1798  CG2 VAL A 118      67.781  88.393  52.699  1.00  0.00
ATOM   1802  C   VAL A 118      65.595  90.959  54.614  1.00  0.00
ATOM   1803  O   VAL A 118      64.444  90.511  54.615  1.00  0.00
ATOM   1804  N   THR A 119      65.892  92.252  54.833  1.00  0.00
ATOM   1806  CA  THR A 119      64.873  93.182  55.345  1.00  0.00
ATOM   1808  CB  THR A 119      64.976  93.394  56.870  1.00  0.00
ATOM   1810  CG2 THR A 119      64.597  92.143  57.664  1.00  0.00
ATOM   1814  OG1 THR A 119      66.267  93.732  57.306  1.00  0.00
ATOM   1816  C   THR A 119      64.882  94.505  54.573  1.00  0.00
ATOM   1817  O   THR A 119      65.664  95.427  54.814  1.00  0.00
ATOM   1818  N   VAL A 120      63.989  94.583  53.591  1.00  0.00
ATOM   1820  CA  VAL A 120      63.952  95.641  52.580  1.00  0.00
ATOM   1822  CB  VAL A 120      63.480  95.081  51.219  1.00  0.00
ATOM   1824  CG1 VAL A 120      63.575  96.151  50.119  1.00  0.00
ATOM   1828  CG2 VAL A 120      64.322  93.877  50.768  1.00  0.00
ATOM   1832  C   VAL A 120      63.072  96.795  53.052  1.00  0.00
ATOM   1833  O   VAL A 120      61.863  96.826  52.836  1.00  0.00
ATOM   1834  N   SER A 121      63.701  97.758  53.717  1.00  0.00
ATOM   1836  CA  SER A 121      63.037  98.960  54.215  1.00  0.00
ATOM   1838  CB  SER A 121      63.767  99.430  55.472  1.00  0.00
ATOM   1841  OG  SER A 121      62.915 100.284  56.209  1.00  0.00
ATOM   1843  C   SER A 121      62.955 100.075  53.160  1.00  0.00
ATOM   1844  O   SER A 121      63.506  99.987  52.058  1.00  0.00
ATOM   1845  N   SER A 122      62.244 101.150  53.493  1.00  0.00
ATOM   1847  CA  SER A 122      61.992 102.292  52.611  1.00  0.00
ATOM   1849  CB  SER A 122      60.796 101.980  51.710  1.00  0.00
ATOM   1852  OG  SER A 122      60.581 103.041  50.802  1.00  0.00
ATOM   1854  C   SER A 122      61.708 103.567  53.407  1.00  0.00
ATOM   1855  O   SER A 122      61.692 103.626  54.636  1.00  0.00
END
