# Supplementary material for: Nanobody-based CTLA4 inhibitors for immune checkpoint blockade therapy of canine cancer patients
Source: Sci Rep. 2021 Oct 21;11:20763. doi: 10.1038/s41598-021-00325-3 (PMC8531395; doi:10.1038/s41598-021-00325-3)
Supplement: Supplementary file 1 — Supplementary Information 1. [file 41598_2021_325_MOESM1_ESM.zip › Supplemental Information/ITasser_cNb13_3.pdb]

ATOM      1  N   MET B   1      65.287  71.149  61.268  1.00  0.00
ATOM      2  CA  MET B   1      64.960  71.238  59.837  1.00  0.00
ATOM      4  CB  MET B   1      65.513  72.558  59.273  1.00  0.00
ATOM      7  CG  MET B   1      66.973  72.861  59.637  1.00  0.00
ATOM     10  SD  MET B   1      67.710  74.258  58.738  1.00  0.00
ATOM     11  CE  MET B   1      66.594  75.609  59.207  1.00  0.00
ATOM     15  C   MET B   1      65.484  70.050  59.033  1.00  0.00
ATOM     16  O   MET B   1      64.972  69.756  57.953  1.00  0.00
ATOM     17  N   HIS B   2      66.467  69.327  59.577  1.00  0.00
ATOM     19  CA  HIS B   2      66.828  68.004  59.074  1.00  0.00
ATOM     21  CB  HIS B   2      68.274  67.640  59.441  1.00  0.00
ATOM     24  CG  HIS B   2      68.746  66.399  58.717  1.00  0.00
ATOM     25  ND1 HIS B   2      68.318  66.008  57.445  1.00  0.00
ATOM     26  CE1 HIS B   2      68.901  64.828  57.197  1.00  0.00
ATOM     28  NE2 HIS B   2      69.670  64.466  58.237  1.00  0.00
ATOM     30  CD2 HIS B   2      69.581  65.440  59.210  1.00  0.00
ATOM     32  C   HIS B   2      65.836  66.945  59.562  1.00  0.00
ATOM     33  O   HIS B   2      65.237  67.066  60.632  1.00  0.00
ATOM     34  N   VAL B   3      65.711  65.870  58.784  1.00  0.00
ATOM     36  CA  VAL B   3      64.950  64.661  59.105  1.00  0.00
ATOM     38  CB  VAL B   3      63.610  64.620  58.343  1.00  0.00
ATOM     40  CG1 VAL B   3      62.893  63.261  58.332  1.00  0.00
ATOM     44  CG2 VAL B   3      62.623  65.626  58.934  1.00  0.00
ATOM     48  C   VAL B   3      65.777  63.465  58.745  1.00  0.00
ATOM     49  O   VAL B   3      66.149  63.376  57.581  1.00  0.00
ATOM     50  N   ALA B   4      66.026  62.586  59.721  1.00  0.00
ATOM     52  CA  ALA B   4      66.980  61.477  59.639  1.00  0.00
ATOM     54  CB  ALA B   4      68.126  61.742  60.623  1.00  0.00
ATOM     58  C   ALA B   4      66.302  60.130  59.893  1.00  0.00
ATOM     59  O   ALA B   4      65.448  60.014  60.765  1.00  0.00
ATOM     60  N   GLN B   5      66.665  59.112  59.115  1.00  0.00
ATOM     62  CA  GLN B   5      65.966  57.826  59.091  1.00  0.00
ATOM     64  CB  GLN B   5      64.813  57.892  58.061  1.00  0.00
ATOM     67  CG  GLN B   5      65.234  58.303  56.634  1.00  0.00
ATOM     70  CD  GLN B   5      64.065  58.402  55.649  1.00  0.00
ATOM     71  OE1 GLN B   5      63.820  59.424  55.023  1.00  0.00
ATOM     72  NE2 GLN B   5      63.335  57.340  55.430  1.00  0.00
ATOM     75  C   GLN B   5      66.960  56.684  58.831  1.00  0.00
ATOM     76  O   GLN B   5      68.001  56.922  58.212  1.00  0.00
ATOM     77  N   PRO B   6      66.706  55.458  59.331  1.00  0.00
ATOM     78  CD  PRO B   6      65.651  55.109  60.271  1.00  0.00
ATOM     81  CG  PRO B   6      66.023  53.742  60.840  1.00  0.00
ATOM     84  CB  PRO B   6      66.828  53.110  59.711  1.00  0.00
ATOM     87  CA  PRO B   6      67.566  54.305  59.093  1.00  0.00
ATOM     89  C   PRO B   6      67.867  54.041  57.616  1.00  0.00
ATOM     90  O   PRO B   6      66.949  54.022  56.807  1.00  0.00
ATOM     91  N   ALA B   7      69.126  53.763  57.263  1.00  0.00
ATOM     93  CA  ALA B   7      69.524  53.581  55.862  1.00  0.00
ATOM     95  CB  ALA B   7      71.050  53.440  55.810  1.00  0.00
ATOM     99  C   ALA B   7      68.831  52.400  55.147  1.00  0.00
ATOM    100  O   ALA B   7      68.567  52.444  53.947  1.00  0.00
ATOM    101  N   VAL B   8      68.535  51.340  55.893  1.00  0.00
ATOM    103  CA  VAL B   8      68.173  50.014  55.373  1.00  0.00
ATOM    105  CB  VAL B   8      69.160  48.953  55.926  1.00  0.00
ATOM    107  CG1 VAL B   8      70.582  49.189  55.397  1.00  0.00
ATOM    111  CG2 VAL B   8      69.225  48.916  57.463  1.00  0.00
ATOM    115  C   VAL B   8      66.696  49.722  55.625  1.00  0.00
ATOM    116  O   VAL B   8      65.897  50.647  55.566  1.00  0.00
ATOM    117  N   VAL B   9      66.365  48.456  55.887  1.00  0.00
ATOM    119  CA  VAL B   9      65.347  47.884  56.799  1.00  0.00
ATOM    121  CB  VAL B   9      64.208  48.833  57.240  1.00  0.00
ATOM    123  CG1 VAL B   9      63.023  48.068  57.851  1.00  0.00
ATOM    127  CG2 VAL B   9      64.707  49.781  58.347  1.00  0.00
ATOM    131  C   VAL B   9      64.844  46.596  56.149  1.00  0.00
ATOM    132  O   VAL B   9      64.261  46.599  55.065  1.00  0.00
ATOM    133  N   LEU B  10      65.129  45.462  56.787  1.00  0.00
ATOM    135  CA  LEU B  10      64.614  44.183  56.318  1.00  0.00
ATOM    137  CB  LEU B  10      65.498  43.030  56.833  1.00  0.00
ATOM    140  CG  LEU B  10      66.966  43.090  56.366  1.00  0.00
ATOM    142  CD1 LEU B  10      67.736  41.881  56.899  1.00  0.00
ATOM    146  CD2 LEU B  10      67.112  43.125  54.843  1.00  0.00
ATOM    150  C   LEU B  10      63.171  44.031  56.785  1.00  0.00
ATOM    151  O   LEU B  10      62.885  44.101  57.981  1.00  0.00
ATOM    152  N   ALA B  11      62.258  43.842  55.840  1.00  0.00
ATOM    154  CA  ALA B  11      60.906  43.435  56.157  1.00  0.00
ATOM    156  CB  ALA B  11      59.999  43.551  54.933  1.00  0.00
ATOM    160  C   ALA B  11      60.909  42.020  56.744  1.00  0.00
ATOM    161  O   ALA B  11      61.679  41.132  56.364  1.00  0.00
ATOM    162  N   SER B  12      59.982  41.819  57.665  1.00  0.00
ATOM    164  CA  SER B  12      59.576  40.502  58.120  1.00  0.00
ATOM    166  CB  SER B  12      58.572  40.646  59.269  1.00  0.00
ATOM    169  OG  SER B  12      57.473  41.446  58.872  1.00  0.00
ATOM    171  C   SER B  12      58.966  39.674  56.994  1.00  0.00
ATOM    172  O   SER B  12      58.400  40.196  56.039  1.00  0.00
ATOM    173  N   SER B  13      58.945  38.362  57.196  1.00  0.00
ATOM    175  CA  SER B  13      58.170  37.376  56.432  1.00  0.00
ATOM    177  CB  SER B  13      58.633  35.984  56.870  1.00  0.00
ATOM    180  OG  SER B  13      58.746  35.923  58.282  1.00  0.00
ATOM    182  C   SER B  13      56.645  37.474  56.589  1.00  0.00
ATOM    183  O   SER B  13      55.913  36.620  56.087  1.00  0.00
ATOM    184  N   ARG B  14      56.128  38.506  57.270  1.00  0.00
ATOM    186  CA  ARG B  14      54.708  38.900  57.212  1.00  0.00
ATOM    188  CB  ARG B  14      53.975  38.567  58.529  1.00  0.00
ATOM    191  CG  ARG B  14      53.819  37.041  58.758  1.00  0.00
ATOM    194  CD  ARG B  14      52.898  36.363  57.721  1.00  0.00
ATOM    197  NE  ARG B  14      52.767  34.897  57.892  1.00  0.00
ATOM    199  CZ  ARG B  14      53.411  33.971  57.194  1.00  0.00
ATOM    200  NH1 ARG B  14      54.477  34.231  56.506  1.00  0.00
ATOM    203  NH2 ARG B  14      52.986  32.742  57.145  1.00  0.00
ATOM    206  C   ARG B  14      54.511  40.294  56.609  1.00  0.00
ATOM    207  O   ARG B  14      53.478  40.927  56.798  1.00  0.00
ATOM    208  N   GLY B  15      55.506  40.719  55.829  1.00  0.00
ATOM    210  CA  GLY B  15      55.515  41.934  55.028  1.00  0.00
ATOM    213  C   GLY B  15      55.299  43.192  55.863  1.00  0.00
ATOM    214  O   GLY B  15      54.539  44.085  55.481  1.00  0.00
ATOM    215  N   VAL B  16      55.963  43.239  57.019  1.00  0.00
ATOM    217  CA  VAL B  16      55.967  44.388  57.928  1.00  0.00
ATOM    219  CB  VAL B  16      55.339  44.079  59.307  1.00  0.00
ATOM    221  CG1 VAL B  16      55.266  45.347  60.171  1.00  0.00
ATOM    225  CG2 VAL B  16      53.930  43.495  59.181  1.00  0.00
ATOM    229  C   VAL B  16      57.382  44.896  58.117  1.00  0.00
ATOM    230  O   VAL B  16      58.278  44.115  58.444  1.00  0.00
ATOM    231  N   ALA B  17      57.545  46.207  57.975  1.00  0.00
ATOM    233  CA  ALA B  17      58.761  46.958  58.237  1.00  0.00
ATOM    235  CB  ALA B  17      59.346  47.428  56.903  1.00  0.00
ATOM    239  C   ALA B  17      58.454  48.131  59.155  1.00  0.00
ATOM    240  O   ALA B  17      57.392  48.750  59.063  1.00  0.00
ATOM    241  N   SER B  18      59.418  48.428  60.017  1.00  0.00
ATOM    243  CA  SER B  18      59.275  49.424  61.066  1.00  0.00
ATOM    245  CB  SER B  18      59.054  48.751  62.424  1.00  0.00
ATOM    248  OG  SER B  18      57.895  47.936  62.397  1.00  0.00
ATOM    250  C   SER B  18      60.532  50.268  61.084  1.00  0.00
ATOM    251  O   SER B  18      61.649  49.742  61.056  1.00  0.00
ATOM    252  N   PHE B  19      60.346  51.581  61.108  1.00  0.00
ATOM    254  CA  PHE B  19      61.467  52.508  61.195  1.00  0.00
ATOM    256  CB  PHE B  19      62.086  52.760  59.806  1.00  0.00
ATOM    259  CG  PHE B  19      61.319  53.608  58.809  1.00  0.00
ATOM    260  CD1 PHE B  19      60.316  53.024  58.009  1.00  0.00
ATOM    262  CE1 PHE B  19      59.736  53.754  56.956  1.00  0.00
ATOM    264  CZ  PHE B  19      60.167  55.066  56.693  1.00  0.00
ATOM    266  CE2 PHE B  19      61.150  55.660  57.501  1.00  0.00
ATOM    268  CD2 PHE B  19      61.720  54.938  58.564  1.00  0.00
ATOM    270  C   PHE B  19      61.086  53.778  61.945  1.00  0.00
ATOM    271  O   PHE B  19      59.947  53.937  62.390  1.00  0.00
ATOM    272  N   VAL B  20      62.067  54.653  62.133  1.00  0.00
ATOM    274  CA  VAL B  20      61.913  55.896  62.878  1.00  0.00
ATOM    276  CB  VAL B  20      62.701  55.852  64.200  1.00  0.00
ATOM    278  CG1 VAL B  20      62.668  57.205  64.909  1.00  0.00
ATOM    282  CG2 VAL B  20      62.115  54.806  65.158  1.00  0.00
ATOM    286  C   VAL B  20      62.378  57.048  61.992  1.00  0.00
ATOM    287  O   VAL B  20      63.506  57.038  61.497  1.00  0.00
ATOM    288  N   CYS B  21      61.505  58.036  61.802  1.00  0.00
ATOM    290  CA  CYS B  21      61.906  59.343  61.285  1.00  0.00
ATOM    292  CB  CYS B  21      60.817  59.906  60.351  1.00  0.00
ATOM    295  SG  CYS B  21      60.540  59.031  58.783  1.00  0.00
ATOM    296  C   CYS B  21      62.124  60.315  62.454  1.00  0.00
ATOM    297  O   CYS B  21      61.177  60.806  63.071  1.00  0.00
ATOM    298  N   GLU B  22      63.384  60.619  62.732  1.00  0.00
ATOM    300  CA  GLU B  22      63.782  61.725  63.596  1.00  0.00
ATOM    302  CB  GLU B  22      65.268  61.583  63.969  1.00  0.00
ATOM    305  CG  GLU B  22      65.649  60.264  64.662  1.00  0.00
ATOM    308  CD  GLU B  22      65.001  60.062  66.038  1.00  0.00
ATOM    309  OE1 GLU B  22      64.564  61.035  66.694  1.00  0.00
ATOM    310  OE2 GLU B  22      64.980  58.910  66.529  1.00  0.00
ATOM    311  C   GLU B  22      63.593  63.055  62.878  1.00  0.00
ATOM    312  O   GLU B  22      63.764  63.152  61.661  1.00  0.00
ATOM    313  N   TYR B  23      63.336  64.092  63.662  1.00  0.00
ATOM    315  CA  TYR B  23      63.278  65.482  63.241  1.00  0.00
ATOM    317  CB  TYR B  23      61.829  65.979  63.381  1.00  0.00
ATOM    320  CG  TYR B  23      61.500  67.348  62.804  1.00  0.00
ATOM    321  CD1 TYR B  23      62.108  67.802  61.616  1.00  0.00
ATOM    323  CE1 TYR B  23      61.737  69.029  61.046  1.00  0.00
ATOM    325  CZ  TYR B  23      60.746  69.816  61.657  1.00  0.00
ATOM    326  OH  TYR B  23      60.378  70.979  61.070  1.00  0.00
ATOM    328  CE2 TYR B  23      60.134  69.375  62.850  1.00  0.00
ATOM    330  CD2 TYR B  23      60.513  68.145  63.421  1.00  0.00
ATOM    332  C   TYR B  23      64.273  66.298  64.072  1.00  0.00
ATOM    333  O   TYR B  23      64.680  65.878  65.156  1.00  0.00
ATOM    334  N   GLY B  24      64.671  67.463  63.575  1.00  0.00
ATOM    336  CA  GLY B  24      65.318  68.477  64.395  1.00  0.00
ATOM    339  C   GLY B  24      64.296  69.441  64.989  1.00  0.00
ATOM    340  O   GLY B  24      63.202  69.034  65.379  1.00  0.00
ATOM    341  N   SER B  25      64.706  70.714  65.088  1.00  0.00
ATOM    343  CA  SER B  25      63.889  71.879  65.477  1.00  0.00
ATOM    345  CB  SER B  25      63.309  72.528  64.209  1.00  0.00
ATOM    348  OG  SER B  25      62.369  71.666  63.611  1.00  0.00
ATOM    350  C   SER B  25      62.796  71.606  66.523  1.00  0.00
ATOM    351  O   SER B  25      61.627  71.951  66.332  1.00  0.00
ATOM    352  N   SER B  26      63.158  70.894  67.591  1.00  0.00
ATOM    354  CA  SER B  26      62.182  70.272  68.484  1.00  0.00
ATOM    356  CB  SER B  26      62.882  69.256  69.391  1.00  0.00
ATOM    359  OG  SER B  26      61.945  68.338  69.921  1.00  0.00
ATOM    361  C   SER B  26      61.417  71.303  69.307  1.00  0.00
ATOM    362  O   SER B  26      62.011  72.084  70.049  1.00  0.00
ATOM    363  N   GLY B  27      60.091  71.284  69.195  1.00  0.00
ATOM    365  CA  GLY B  27      59.187  72.108  69.986  1.00  0.00
ATOM    368  C   GLY B  27      58.175  71.220  70.689  1.00  0.00
ATOM    369  O   GLY B  27      57.529  70.397  70.047  1.00  0.00
ATOM    370  N   ASN B  28      58.011  71.377  72.002  1.00  0.00
ATOM    372  CA  ASN B  28      57.147  70.501  72.802  1.00  0.00
ATOM    374  CB  ASN B  28      57.637  70.533  74.257  1.00  0.00
ATOM    377  CG  ASN B  28      57.353  71.868  74.905  1.00  0.00
ATOM    378  OD1 ASN B  28      58.113  72.812  74.776  1.00  0.00
ATOM    379  ND2 ASN B  28      56.222  72.001  75.549  1.00  0.00
ATOM    382  C   ASN B  28      55.633  70.777  72.671  1.00  0.00
ATOM    383  O   ASN B  28      54.840  70.360  73.511  1.00  0.00
ATOM    384  N   ALA B  29      55.254  71.508  71.629  1.00  0.00
ATOM    386  CA  ALA B  29      53.898  71.750  71.168  1.00  0.00
ATOM    388  CB  ALA B  29      53.296  72.943  71.923  1.00  0.00
ATOM    392  C   ALA B  29      54.023  71.989  69.664  1.00  0.00
ATOM    393  O   ALA B  29      54.432  73.062  69.222  1.00  0.00
ATOM    394  N   ALA B  30      53.826  70.912  68.914  1.00  0.00
ATOM    396  CA  ALA B  30      54.193  70.778  67.518  1.00  0.00
ATOM    398  CB  ALA B  30      55.627  70.237  67.450  1.00  0.00
ATOM    402  C   ALA B  30      53.216  69.817  66.856  1.00  0.00
ATOM    403  O   ALA B  30      52.960  68.751  67.410  1.00  0.00
ATOM    404  N   GLU B  31      52.707  70.174  65.679  1.00  0.00
ATOM    406  CA  GLU B  31      51.653  69.408  65.008  1.00  0.00
ATOM    408  CB  GLU B  31      50.327  70.172  65.177  1.00  0.00
ATOM    411  CG  GLU B  31      49.068  69.297  65.063  1.00  0.00
ATOM    414  CD  GLU B  31      48.004  69.730  66.083  1.00  0.00
ATOM    415  OE1 GLU B  31      48.013  69.170  67.208  1.00  0.00
ATOM    416  OE2 GLU B  31      47.209  70.638  65.752  1.00  0.00
ATOM    417  C   GLU B  31      51.996  69.077  63.562  1.00  0.00
ATOM    418  O   GLU B  31      52.385  69.997  62.851  1.00  0.00
ATOM    419  N   VAL B  32      52.034  67.805  63.136  1.00  0.00
ATOM    421  CA  VAL B  32      53.115  67.417  62.184  1.00  0.00
ATOM    423  CB  VAL B  32      54.290  66.783  62.961  1.00  0.00
ATOM    425  CG1 VAL B  32      55.367  66.199  62.040  1.00  0.00
ATOM    429  CG2 VAL B  32      55.013  67.784  63.877  1.00  0.00
ATOM    433  C   VAL B  32      52.613  66.521  61.053  1.00  0.00
ATOM    434  O   VAL B  32      52.064  65.431  61.309  1.00  0.00
ATOM    435  N   ARG B  33      52.827  66.954  59.777  1.00  0.00
ATOM    437  CA  ARG B  33      52.498  65.969  58.733  1.00  0.00
ATOM    439  CB  ARG B  33      52.167  66.620  57.364  1.00  0.00
ATOM    442  CG  ARG B  33      51.459  65.651  56.400  1.00  0.00
ATOM    445  CD  ARG B  33      50.955  66.274  55.092  1.00  0.00
ATOM    448  NE  ARG B  33      51.392  65.520  53.888  1.00  0.00
ATOM    450  CZ  ARG B  33      51.683  66.040  52.706  1.00  0.00
ATOM    451  NH1 ARG B  33      51.832  67.320  52.529  1.00  0.00
ATOM    454  NH2 ARG B  33      51.876  65.274  51.667  1.00  0.00
ATOM    457  C   ARG B  33      53.632  64.956  58.681  1.00  0.00
ATOM    458  O   ARG B  33      54.725  65.224  59.193  1.00  0.00
ATOM    459  N   VAL B  34      53.392  63.795  58.083  1.00  0.00
ATOM    461  CA  VAL B  34      54.401  62.756  57.995  1.00  0.00
ATOM    463  CB  VAL B  34      54.550  61.953  59.311  1.00  0.00
ATOM    465  CG1 VAL B  34      53.234  61.450  59.916  1.00  0.00
ATOM    469  CG2 VAL B  34      55.559  60.809  59.134  1.00  0.00
ATOM    473  C   VAL B  34      54.211  61.902  56.756  1.00  0.00
ATOM    474  O   VAL B  34      53.399  60.959  56.740  1.00  0.00
ATOM    475  N   THR B  35      54.972  62.243  55.693  1.00  0.00
ATOM    477  CA  THR B  35      54.837  61.377  54.525  1.00  0.00
ATOM    479  CB  THR B  35      55.107  62.141  53.232  1.00  0.00
ATOM    481  CG2 THR B  35      55.034  61.340  51.950  1.00  0.00
ATOM    485  OG1 THR B  35      54.159  63.180  53.097  1.00  0.00
ATOM    487  C   THR B  35      55.662  60.125  54.674  1.00  0.00
ATOM    488  O   THR B  35      56.683  60.193  55.369  1.00  0.00
ATOM    489  N   VAL B  36      55.235  59.042  53.994  1.00  0.00
ATOM    491  CA  VAL B  36      56.173  58.007  53.575  1.00  0.00
ATOM    493  CB  VAL B  36      55.943  56.683  54.341  1.00  0.00
ATOM    495  CG1 VAL B  36      57.177  55.806  54.204  1.00  0.00
ATOM    499  CG2 VAL B  36      55.720  56.904  55.845  1.00  0.00
ATOM    503  C   VAL B  36      56.217  57.943  52.040  1.00  0.00
ATOM    504  O   VAL B  36      55.234  58.247  51.371  1.00  0.00
ATOM    505  N   LEU B  37      57.381  57.724  51.418  1.00  0.00
ATOM    507  CA  LEU B  37      57.540  58.131  50.012  1.00  0.00
ATOM    509  CB  LEU B  37      57.994  59.607  49.932  1.00  0.00
ATOM    512  CG  LEU B  37      57.039  60.527  49.152  1.00  0.00
ATOM    514  CD1 LEU B  37      57.417  61.994  49.371  1.00  0.00
ATOM    518  CD2 LEU B  37      57.115  60.260  47.655  1.00  0.00
ATOM    522  C   LEU B  37      58.385  57.195  49.161  1.00  0.00
ATOM    523  O   LEU B  37      59.612  57.237  49.139  1.00  0.00
ATOM    524  N   ARG B  38      57.673  56.342  48.437  1.00  0.00
ATOM    526  CA  ARG B  38      58.203  55.284  47.590  1.00  0.00
ATOM    528  CB  ARG B  38      57.005  54.358  47.296  1.00  0.00
ATOM    531  CG  ARG B  38      57.338  52.979  46.721  1.00  0.00
ATOM    534  CD  ARG B  38      57.806  52.984  45.258  1.00  0.00
ATOM    537  NE  ARG B  38      57.688  51.643  44.647  1.00  0.00
ATOM    539  CZ  ARG B  38      58.331  50.546  45.009  1.00  0.00
ATOM    540  NH1 ARG B  38      59.237  50.575  45.933  1.00  0.00
ATOM    543  NH2 ARG B  38      58.078  49.402  44.451  1.00  0.00
ATOM    546  C   ARG B  38      58.845  55.859  46.322  1.00  0.00
ATOM    547  O   ARG B  38      58.179  56.100  45.315  1.00  0.00
ATOM    548  N   GLN B  39      60.151  56.077  46.382  1.00  0.00
ATOM    550  CA  GLN B  39      61.012  56.341  45.238  1.00  0.00
ATOM    552  CB  GLN B  39      62.260  57.110  45.695  1.00  0.00
ATOM    555  CG  GLN B  39      63.182  57.471  44.521  1.00  0.00
ATOM    558  CD  GLN B  39      64.315  58.391  44.959  1.00  0.00
ATOM    559  OE1 GLN B  39      64.171  59.593  45.029  1.00  0.00
ATOM    560  NE2 GLN B  39      65.481  57.877  45.284  1.00  0.00
ATOM    563  C   GLN B  39      61.354  55.047  44.499  1.00  0.00
ATOM    564  O   GLN B  39      61.844  54.080  45.091  1.00  0.00
ATOM    565  N   ALA B  40      61.104  55.065  43.189  1.00  0.00
ATOM    567  CA  ALA B  40      61.488  54.026  42.242  1.00  0.00
ATOM    569  CB  ALA B  40      60.468  52.879  42.322  1.00  0.00
ATOM    573  C   ALA B  40      61.546  54.599  40.821  1.00  0.00
ATOM    574  O   ALA B  40      60.670  55.359  40.428  1.00  0.00
ATOM    575  N   GLY B  41      62.567  54.238  40.038  1.00  0.00
ATOM    577  CA  GLY B  41      62.665  54.615  38.619  1.00  0.00
ATOM    580  C   GLY B  41      62.640  56.115  38.286  1.00  0.00
ATOM    581  O   GLY B  41      62.057  56.499  37.278  1.00  0.00
ATOM    582  N   SER B  42      63.227  56.959  39.143  1.00  0.00
ATOM    584  CA  SER B  42      63.163  58.435  39.047  1.00  0.00
ATOM    586  CB  SER B  42      63.902  58.954  37.804  1.00  0.00
ATOM    589  OG  SER B  42      65.251  58.510  37.813  1.00  0.00
ATOM    591  C   SER B  42      61.745  59.020  39.169  1.00  0.00
ATOM    592  O   SER B  42      61.519  60.185  38.851  1.00  0.00
ATOM    593  N   GLN B  43      60.804  58.236  39.699  1.00  0.00
ATOM    595  CA  GLN B  43      59.458  58.643  40.084  1.00  0.00
ATOM    597  CB  GLN B  43      58.447  57.753  39.320  1.00  0.00
ATOM    600  CG  GLN B  43      57.077  58.394  39.023  1.00  0.00
ATOM    603  CD  GLN B  43      56.234  58.661  40.265  1.00  0.00
ATOM    604  OE1 GLN B  43      55.980  57.792  41.084  1.00  0.00
ATOM    605  NE2 GLN B  43      55.847  59.893  40.512  1.00  0.00
ATOM    608  C   GLN B  43      59.337  58.515  41.615  1.00  0.00
ATOM    609  O   GLN B  43      60.026  57.716  42.263  1.00  0.00
ATOM    610  N   MET B  44      58.443  59.312  42.195  1.00  0.00
ATOM    612  CA  MET B  44      58.107  59.314  43.616  1.00  0.00
ATOM    614  CB  MET B  44      58.597  60.620  44.261  1.00  0.00
ATOM    617  CG  MET B  44      60.040  60.553  44.766  1.00  0.00
ATOM    620  SD  MET B  44      60.421  61.930  45.885  1.00  0.00
ATOM    621  CE  MET B  44      62.164  61.600  46.242  1.00  0.00
ATOM    625  C   MET B  44      56.591  59.186  43.810  1.00  0.00
ATOM    626  O   MET B  44      55.828  60.034  43.352  1.00  0.00
ATOM    627  N   THR B  45      56.160  58.147  44.521  1.00  0.00
ATOM    629  CA  THR B  45      54.751  57.872  44.821  1.00  0.00
ATOM    631  CB  THR B  45      54.397  56.447  44.359  1.00  0.00
ATOM    633  CG2 THR B  45      53.038  55.941  44.847  1.00  0.00
ATOM    637  OG1 THR B  45      54.322  56.388  42.950  1.00  0.00
ATOM    639  C   THR B  45      54.499  58.036  46.317  1.00  0.00
ATOM    640  O   THR B  45      55.165  57.389  47.132  1.00  0.00
ATOM    641  N   GLU B  46      53.550  58.908  46.676  1.00  0.00
ATOM    643  CA  GLU B  46      53.148  59.103  48.070  1.00  0.00
ATOM    645  CB  GLU B  46      52.420  60.457  48.294  1.00  0.00
ATOM    648  CG  GLU B  46      52.129  60.766  49.789  1.00  0.00
ATOM    651  CD  GLU B  46      52.228  62.254  50.238  1.00  0.00
ATOM    652  OE1 GLU B  46      52.156  62.547  51.462  1.00  0.00
ATOM    653  OE2 GLU B  46      52.408  63.169  49.406  1.00  0.00
ATOM    654  C   GLU B  46      52.417  57.875  48.632  1.00  0.00
ATOM    655  O   GLU B  46      51.435  57.387  48.074  1.00  0.00
ATOM    656  N   VAL B  47      52.940  57.387  49.755  1.00  0.00
ATOM    658  CA  VAL B  47      52.491  56.231  50.524  1.00  0.00
ATOM    660  CB  VAL B  47      53.461  55.034  50.412  1.00  0.00
ATOM    662  CG1 VAL B  47      53.047  53.869  51.323  1.00  0.00
ATOM    666  CG2 VAL B  47      53.492  54.492  48.976  1.00  0.00
ATOM    670  C   VAL B  47      52.345  56.735  51.962  1.00  0.00
ATOM    671  O   VAL B  47      53.312  56.881  52.707  1.00  0.00
ATOM    672  N   CYS B  48      51.102  57.044  52.318  1.00  0.00
ATOM    674  CA  CYS B  48      50.692  57.540  53.631  1.00  0.00
ATOM    676  CB  CYS B  48      50.752  56.363  54.613  1.00  0.00
ATOM    679  SG  CYS B  48      52.252  56.146  55.596  1.00  0.00
ATOM    680  C   CYS B  48      51.453  58.816  54.122  1.00  0.00
ATOM    681  O   CYS B  48      52.293  59.376  53.414  1.00  0.00
ATOM    682  N   ALA B  49      51.045  59.393  55.270  1.00  0.00
ATOM    684  CA  ALA B  49      50.883  60.848  55.308  1.00  0.00
ATOM    686  CB  ALA B  49      49.741  61.213  54.337  1.00  0.00
ATOM    690  C   ALA B  49      50.601  61.590  56.630  1.00  0.00
ATOM    691  O   ALA B  49      50.867  62.785  56.612  1.00  0.00
ATOM    692  N   ALA B  50      50.042  60.953  57.677  1.00  0.00
ATOM    694  CA  ALA B  50      49.290  61.505  58.842  1.00  0.00
ATOM    696  CB  ALA B  50      49.216  60.366  59.865  1.00  0.00
ATOM    700  C   ALA B  50      49.766  62.831  59.526  1.00  0.00
ATOM    701  O   ALA B  50      50.664  63.493  59.066  1.00  0.00
ATOM    702  N   THR B  51      49.168  63.303  60.629  1.00  0.00
ATOM    704  CA  THR B  51      49.054  64.747  60.958  1.00  0.00
ATOM    706  CB  THR B  51      47.622  65.244  60.681  1.00  0.00
ATOM    708  CG2 THR B  51      47.232  65.113  59.208  1.00  0.00
ATOM    712  OG1 THR B  51      46.680  64.492  61.413  1.00  0.00
ATOM    714  C   THR B  51      49.423  65.123  62.398  1.00  0.00
ATOM    715  O   THR B  51      49.344  66.291  62.770  1.00  0.00
ATOM    716  N   TYR B  52      49.796  64.100  63.160  1.00  0.00
ATOM    718  CA  TYR B  52      49.732  63.949  64.610  1.00  0.00
ATOM    720  CB  TYR B  52      50.831  62.947  65.011  1.00  0.00
ATOM    723  CG  TYR B  52      52.288  63.400  64.878  1.00  0.00
ATOM    724  CD1 TYR B  52      52.886  64.168  65.898  1.00  0.00
ATOM    726  CE1 TYR B  52      54.262  64.460  65.876  1.00  0.00
ATOM    728  CZ  TYR B  52      55.063  64.002  64.814  1.00  0.00
ATOM    729  OH  TYR B  52      56.393  64.289  64.807  1.00  0.00
ATOM    731  CE2 TYR B  52      54.460  63.289  63.750  1.00  0.00
ATOM    733  CD2 TYR B  52      53.083  62.982  63.790  1.00  0.00
ATOM    735  C   TYR B  52      49.825  65.177  65.512  1.00  0.00
ATOM    736  O   TYR B  52      50.611  66.105  65.276  1.00  0.00
ATOM    737  N   THR B  53      49.100  65.060  66.631  1.00  0.00
ATOM    739  CA  THR B  53      49.255  65.912  67.810  1.00  0.00
ATOM    741  CB  THR B  53      47.893  66.266  68.430  1.00  0.00
ATOM    743  CG2 THR B  53      47.313  65.197  69.356  1.00  0.00
ATOM    747  OG1 THR B  53      48.009  67.467  69.163  1.00  0.00
ATOM    749  C   THR B  53      50.276  65.363  68.816  1.00  0.00
ATOM    750  O   THR B  53      50.872  64.302  68.614  1.00  0.00
ATOM    751  N   VAL B  54      50.512  66.145  69.873  1.00  0.00
ATOM    753  CA  VAL B  54      51.785  66.261  70.606  1.00  0.00
ATOM    755  CB  VAL B  54      51.621  67.122  71.879  1.00  0.00
ATOM    757  CG1 VAL B  54      52.982  67.456  72.511  1.00  0.00
ATOM    761  CG2 VAL B  54      50.920  68.460  71.580  1.00  0.00
ATOM    765  C   VAL B  54      52.497  64.945  70.924  1.00  0.00
ATOM    766  O   VAL B  54      53.695  64.840  70.646  1.00  0.00
ATOM    767  N   GLU B  55      51.809  63.959  71.508  1.00  0.00
ATOM    769  CA  GLU B  55      52.469  62.737  71.976  1.00  0.00
ATOM    771  CB  GLU B  55      53.309  63.032  73.242  1.00  0.00
ATOM    774  CG  GLU B  55      52.534  63.580  74.454  1.00  0.00
ATOM    777  CD  GLU B  55      53.455  64.362  75.413  1.00  0.00
ATOM    778  OE1 GLU B  55      54.484  63.794  75.850  1.00  0.00
ATOM    779  OE2 GLU B  55      53.131  65.540  75.690  1.00  0.00
ATOM    780  C   GLU B  55      51.561  61.507  72.177  1.00  0.00
ATOM    781  O   GLU B  55      50.388  61.602  72.539  1.00  0.00
ATOM    782  N   ASP B  56      52.175  60.349  71.917  1.00  0.00
ATOM    784  CA  ASP B  56      51.711  58.956  71.846  1.00  0.00
ATOM    786  CB  ASP B  56      52.108  58.108  73.067  1.00  0.00
ATOM    789  CG  ASP B  56      52.544  56.684  72.672  1.00  0.00
ATOM    790  OD1 ASP B  56      53.476  56.523  71.833  1.00  0.00
ATOM    791  OD2 ASP B  56      51.990  55.728  73.257  1.00  0.00
ATOM    792  C   ASP B  56      50.359  58.604  71.180  1.00  0.00
ATOM    793  O   ASP B  56      50.000  57.432  71.043  1.00  0.00
ATOM    794  N   GLU B  57      49.648  59.565  70.603  1.00  0.00
ATOM    796  CA  GLU B  57      48.805  59.278  69.448  1.00  0.00
ATOM    798  CB  GLU B  57      48.156  60.603  68.977  1.00  0.00
ATOM    801  CG  GLU B  57      47.170  60.506  67.791  1.00  0.00
ATOM    804  CD  GLU B  57      47.536  61.426  66.611  1.00  0.00
ATOM    805  OE1 GLU B  57      47.846  60.909  65.506  1.00  0.00
ATOM    806  OE2 GLU B  57      47.468  62.666  66.781  1.00  0.00
ATOM    807  C   GLU B  57      49.684  58.689  68.267  1.00  0.00
ATOM    808  O   GLU B  57      50.807  59.131  68.044  1.00  0.00
ATOM    809  N   LEU B  58      49.157  57.801  67.412  1.00  0.00
ATOM    811  CA  LEU B  58      49.173  58.104  65.967  1.00  0.00
ATOM    813  CB  LEU B  58      50.322  57.522  65.105  1.00  0.00
ATOM    816  CG  LEU B  58      51.066  58.498  64.163  1.00  0.00
ATOM    818  CD1 LEU B  58      50.228  59.316  63.168  1.00  0.00
ATOM    822  CD2 LEU B  58      51.926  59.536  64.876  1.00  0.00
ATOM    826  C   LEU B  58      47.890  57.694  65.296  1.00  0.00
ATOM    827  O   LEU B  58      47.315  56.638  65.594  1.00  0.00
ATOM    828  N   ALA B  59      47.574  58.414  64.243  1.00  0.00
ATOM    830  CA  ALA B  59      46.555  58.087  63.285  1.00  0.00
ATOM    832  CB  ALA B  59      45.329  58.937  63.664  1.00  0.00
ATOM    836  C   ALA B  59      46.954  58.284  61.816  1.00  0.00
ATOM    837  O   ALA B  59      46.507  59.194  61.124  1.00  0.00
ATOM    838  N   PHE B  60      47.705  57.312  61.298  1.00  0.00
ATOM    840  CA  PHE B  60      47.515  56.837  59.918  1.00  0.00
ATOM    842  CB  PHE B  60      48.748  56.043  59.461  1.00  0.00
ATOM    845  CG  PHE B  60      50.057  56.817  59.480  1.00  0.00
ATOM    846  CD1 PHE B  60      50.808  56.935  60.668  1.00  0.00
ATOM    848  CE1 PHE B  60      52.051  57.588  60.664  1.00  0.00
ATOM    850  CZ  PHE B  60      52.535  58.148  59.474  1.00  0.00
ATOM    852  CE2 PHE B  60      51.782  58.064  58.295  1.00  0.00
ATOM    854  CD2 PHE B  60      50.544  57.398  58.295  1.00  0.00
ATOM    856  C   PHE B  60      46.232  56.002  59.914  1.00  0.00
ATOM    857  O   PHE B  60      46.261  54.777  59.930  1.00  0.00
ATOM    858  N   LEU B  61      45.110  56.707  60.070  1.00  0.00
ATOM    860  CA  LEU B  61      43.786  56.167  59.801  1.00  0.00
ATOM    862  CB  LEU B  61      42.746  56.815  60.736  1.00  0.00
ATOM    865  CG  LEU B  61      42.918  56.448  62.223  1.00  0.00
ATOM    867  CD1 LEU B  61      41.900  57.209  63.073  1.00  0.00
ATOM    871  CD2 LEU B  61      42.749  54.953  62.504  1.00  0.00
ATOM    875  C   LEU B  61      43.454  56.374  58.322  1.00  0.00
ATOM    876  O   LEU B  61      44.175  57.078  57.611  1.00  0.00
ATOM    877  N   ASP B  62      42.393  55.710  57.875  1.00  0.00
ATOM    879  CA  ASP B  62      41.911  55.590  56.491  1.00  0.00
ATOM    881  CB  ASP B  62      41.296  56.923  56.017  1.00  0.00
ATOM    884  CG  ASP B  62      40.180  57.464  56.933  1.00  0.00
ATOM    885  OD1 ASP B  62      39.924  58.688  56.864  1.00  0.00
ATOM    886  OD2 ASP B  62      39.571  56.668  57.689  1.00  0.00
ATOM    887  C   ASP B  62      42.870  54.954  55.470  1.00  0.00
ATOM    888  O   ASP B  62      42.442  54.358  54.481  1.00  0.00
ATOM    889  N   ASP B  63      44.162  54.967  55.767  1.00  0.00
ATOM    891  CA  ASP B  63      45.078  53.887  55.431  1.00  0.00
ATOM    893  CB  ASP B  63      46.504  54.361  55.771  1.00  0.00
ATOM    896  CG  ASP B  63      47.544  53.804  54.799  1.00  0.00
ATOM    897  OD1 ASP B  63      47.391  52.634  54.377  1.00  0.00
ATOM    898  OD2 ASP B  63      48.471  54.562  54.446  1.00  0.00
ATOM    899  C   ASP B  63      44.693  52.577  56.153  1.00  0.00
ATOM    900  O   ASP B  63      43.931  52.547  57.124  1.00  0.00
ATOM    901  N   SER B  64      45.273  51.481  55.682  1.00  0.00
ATOM    903  CA  SER B  64      45.214  50.151  56.297  1.00  0.00
ATOM    905  CB  SER B  64      44.198  49.288  55.534  1.00  0.00
ATOM    908  OG  SER B  64      44.128  47.967  56.046  1.00  0.00
ATOM    910  C   SER B  64      46.593  49.477  56.329  1.00  0.00
ATOM    911  O   SER B  64      46.723  48.373  56.865  1.00  0.00
ATOM    912  N   THR B  65      47.615  50.148  55.803  1.00  0.00
ATOM    914  CA  THR B  65      48.988  50.030  56.273  1.00  0.00
ATOM    916  CB  THR B  65      49.928  49.862  55.070  1.00  0.00
ATOM    918  CG2 THR B  65      50.043  51.025  54.087  1.00  0.00
ATOM    922  OG1 THR B  65      51.224  49.597  55.513  1.00  0.00
ATOM    924  C   THR B  65      49.318  51.266  57.152  1.00  0.00
ATOM    925  O   THR B  65      48.487  52.151  57.352  1.00  0.00
ATOM    926  N   CYS B  66      50.519  51.349  57.721  1.00  0.00
ATOM    928  CA  CYS B  66      51.320  52.570  57.897  1.00  0.00
ATOM    930  CB  CYS B  66      50.987  53.753  56.966  1.00  0.00
ATOM    933  SG  CYS B  66      52.354  54.134  55.838  1.00  0.00
ATOM    934  C   CYS B  66      51.622  53.038  59.333  1.00  0.00
ATOM    935  O   CYS B  66      52.703  53.578  59.588  1.00  0.00
ATOM    936  N   THR B  67      50.697  52.850  60.273  1.00  0.00
ATOM    938  CA  THR B  67      50.717  53.432  61.630  1.00  0.00
ATOM    940  CB  THR B  67      49.803  52.614  62.555  1.00  0.00
ATOM    942  CG2 THR B  67      48.338  52.625  62.121  1.00  0.00
ATOM    946  OG1 THR B  67      50.254  51.277  62.603  1.00  0.00
ATOM    948  C   THR B  67      52.100  53.527  62.339  1.00  0.00
ATOM    949  O   THR B  67      52.748  52.495  62.530  1.00  0.00
ATOM    950  N   GLY B  68      52.499  54.680  62.922  1.00  0.00
ATOM    952  CA  GLY B  68      53.174  54.605  64.226  1.00  0.00
ATOM    955  C   GLY B  68      53.434  55.885  65.046  1.00  0.00
ATOM    956  O   GLY B  68      53.830  56.945  64.557  1.00  0.00
ATOM    957  N   THR B  69      53.249  55.761  66.360  1.00  0.00
ATOM    959  CA  THR B  69      53.162  56.884  67.312  1.00  0.00
ATOM    961  CB  THR B  69      53.010  56.397  68.767  1.00  0.00
ATOM    963  CG2 THR B  69      51.824  55.448  68.947  1.00  0.00
ATOM    967  OG1 THR B  69      54.144  55.724  69.258  1.00  0.00
ATOM    969  C   THR B  69      54.242  57.963  67.255  1.00  0.00
ATOM    970  O   THR B  69      55.413  57.713  66.977  1.00  0.00
ATOM    971  N   SER B  70      53.851  59.201  67.527  1.00  0.00
ATOM    973  CA  SER B  70      54.705  60.333  67.723  1.00  0.00
ATOM    975  CB  SER B  70      53.894  61.629  67.543  1.00  0.00
ATOM    978  OG  SER B  70      52.770  61.694  68.408  1.00  0.00
ATOM    980  C   SER B  70      55.240  60.289  69.150  1.00  0.00
ATOM    981  O   SER B  70      54.567  59.978  70.135  1.00  0.00
ATOM    982  N   SER B  71      56.484  60.696  69.259  1.00  0.00
ATOM    984  CA  SER B  71      57.072  61.208  70.481  1.00  0.00
ATOM    986  CB  SER B  71      57.913  60.128  71.177  1.00  0.00
ATOM    989  OG  SER B  71      58.759  59.448  70.267  1.00  0.00
ATOM    991  C   SER B  71      57.836  62.474  70.110  1.00  0.00
ATOM    992  O   SER B  71      57.977  62.784  68.925  1.00  0.00
ATOM    993  N   GLY B  72      58.290  63.256  71.088  1.00  0.00
ATOM    995  CA  GLY B  72      59.036  64.477  70.785  1.00  0.00
ATOM    998  C   GLY B  72      60.170  64.253  69.770  1.00  0.00
ATOM    999  O   GLY B  72      60.990  63.348  69.917  1.00  0.00
ATOM   1000  N   ASN B  73      60.155  65.068  68.714  1.00  0.00
ATOM   1002  CA  ASN B  73      60.970  64.958  67.498  1.00  0.00
ATOM   1004  CB  ASN B  73      62.225  65.834  67.607  1.00  0.00
ATOM   1007  CG  ASN B  73      63.211  65.356  68.646  1.00  0.00
ATOM   1008  OD1 ASN B  73      63.348  65.970  69.696  1.00  0.00
ATOM   1009  ND2 ASN B  73      63.905  64.269  68.393  1.00  0.00
ATOM   1012  C   ASN B  73      61.201  63.565  66.887  1.00  0.00
ATOM   1013  O   ASN B  73      62.257  63.319  66.305  1.00  0.00
ATOM   1014  N   LYS B  74      60.216  62.668  66.977  1.00  0.00
ATOM   1016  CA  LYS B  74      60.351  61.271  66.559  1.00  0.00
ATOM   1018  CB  LYS B  74      60.954  60.535  67.758  1.00  0.00
ATOM   1021  CG  LYS B  74      61.426  59.125  67.405  1.00  0.00
ATOM   1024  CD  LYS B  74      61.903  58.324  68.625  1.00  0.00
ATOM   1027  CE  LYS B  74      62.836  59.084  69.580  1.00  0.00
ATOM   1030  NZ  LYS B  74      64.046  59.602  68.898  1.00  0.00
ATOM   1034  C   LYS B  74      58.987  60.672  66.157  1.00  0.00
ATOM   1035  O   LYS B  74      58.019  60.594  66.930  1.00  0.00
ATOM   1036  N   VAL B  75      58.931  60.189  64.921  1.00  0.00
ATOM   1038  CA  VAL B  75      57.741  59.529  64.383  1.00  0.00
ATOM   1040  CB  VAL B  75      57.194  60.172  63.083  1.00  0.00
ATOM   1042  CG1 VAL B  75      55.659  60.122  63.130  1.00  0.00
ATOM   1046  CG2 VAL B  75      57.633  61.622  62.849  1.00  0.00
ATOM   1050  C   VAL B  75      58.005  58.063  64.127  1.00  0.00
ATOM   1051  O   VAL B  75      58.992  57.719  63.461  1.00  0.00
ATOM   1052  N   ASN B  76      57.104  57.206  64.614  1.00  0.00
ATOM   1054  CA  ASN B  76      57.284  55.779  64.437  1.00  0.00
ATOM   1056  CB  ASN B  76      56.853  55.032  65.715  1.00  0.00
ATOM   1059  CG  ASN B  76      57.623  55.467  66.957  1.00  0.00
ATOM   1060  OD1 ASN B  76      58.823  55.696  66.922  1.00  0.00
ATOM   1061  ND2 ASN B  76      56.978  55.575  68.099  1.00  0.00
ATOM   1064  C   ASN B  76      56.499  55.391  63.177  1.00  0.00
ATOM   1065  O   ASN B  76      55.405  55.862  62.886  1.00  0.00
ATOM   1066  N   LEU B  77      57.035  54.521  62.352  1.00  0.00
ATOM   1068  CA  LEU B  77      56.371  54.207  61.101  1.00  0.00
ATOM   1070  CB  LEU B  77      57.154  54.821  59.931  1.00  0.00
ATOM   1073  CG  LEU B  77      57.058  56.351  59.846  1.00  0.00
ATOM   1075  CD1 LEU B  77      57.980  56.817  58.729  1.00  0.00
ATOM   1079  CD2 LEU B  77      55.643  56.840  59.538  1.00  0.00
ATOM   1083  C   LEU B  77      56.326  52.701  60.961  1.00  0.00
ATOM   1084  O   LEU B  77      57.363  52.047  61.087  1.00  0.00
ATOM   1085  N   THR B  78      55.141  52.159  60.679  1.00  0.00
ATOM   1087  CA  THR B  78      54.981  50.721  60.478  1.00  0.00
ATOM   1089  CB  THR B  78      54.257  50.014  61.640  1.00  0.00
ATOM   1091  CG2 THR B  78      54.401  48.495  61.563  1.00  0.00
ATOM   1095  OG1 THR B  78      54.756  50.414  62.892  1.00  0.00
ATOM   1097  C   THR B  78      54.235  50.428  59.186  1.00  0.00
ATOM   1098  O   THR B  78      53.009  50.396  59.160  1.00  0.00
ATOM   1099  N   ILE B  79      54.973  50.212  58.102  1.00  0.00
ATOM   1101  CA  ILE B  79      54.376  49.758  56.850  1.00  0.00
ATOM   1103  CB  ILE B  79      55.243  50.090  55.609  1.00  0.00
ATOM   1105  CG2 ILE B  79      54.393  49.835  54.346  1.00  0.00
ATOM   1109  CG1 ILE B  79      55.794  51.534  55.618  1.00  0.00
ATOM   1112  CD1 ILE B  79      56.641  51.858  54.379  1.00  0.00
ATOM   1116  C   ILE B  79      54.136  48.249  56.914  1.00  0.00
ATOM   1117  O   ILE B  79      55.083  47.462  56.886  1.00  0.00
ATOM   1118  N   GLN B  80      52.871  47.843  56.970  1.00  0.00
ATOM   1120  CA  GLN B  80      52.437  46.468  56.729  1.00  0.00
ATOM   1122  CB  GLN B  80      51.290  46.083  57.696  1.00  0.00
ATOM   1125  CG  GLN B  80      51.492  46.419  59.187  1.00  0.00
ATOM   1128  CD  GLN B  80      51.018  47.817  59.580  1.00  0.00
ATOM   1129  OE1 GLN B  80      50.693  48.648  58.753  1.00  0.00
ATOM   1130  NE2 GLN B  80      50.936  48.118  60.859  1.00  0.00
ATOM   1133  C   GLN B  80      51.965  46.219  55.295  1.00  0.00
ATOM   1134  O   GLN B  80      51.784  47.145  54.503  1.00  0.00
ATOM   1135  N   GLY B  81      51.708  44.944  54.984  1.00  0.00
ATOM   1137  CA  GLY B  81      51.168  44.512  53.694  1.00  0.00
ATOM   1140  C   GLY B  81      52.099  44.817  52.533  1.00  0.00
ATOM   1141  O   GLY B  81      51.621  45.063  51.427  1.00  0.00
ATOM   1142  N   LEU B  82      53.406  44.820  52.805  1.00  0.00
ATOM   1144  CA  LEU B  82      54.473  44.808  51.812  1.00  0.00
ATOM   1146  CB  LEU B  82      55.822  44.932  52.533  1.00  0.00
ATOM   1149  CG  LEU B  82      56.018  46.269  53.271  1.00  0.00
ATOM   1151  CD1 LEU B  82      57.174  46.160  54.260  1.00  0.00
ATOM   1155  CD2 LEU B  82      56.347  47.397  52.292  1.00  0.00
ATOM   1159  C   LEU B  82      54.395  43.537  50.957  1.00  0.00
ATOM   1160  O   LEU B  82      53.830  42.527  51.377  1.00  0.00
ATOM   1161  N   ARG B  83      54.994  43.603  49.770  1.00  0.00
ATOM   1163  CA  ARG B  83      55.264  42.470  48.875  1.00  0.00
ATOM   1165  CB  ARG B  83      54.340  42.527  47.643  1.00  0.00
ATOM   1168  CG  ARG B  83      52.835  42.388  47.941  1.00  0.00
ATOM   1171  CD  ARG B  83      51.991  43.291  47.025  1.00  0.00
ATOM   1174  NE  ARG B  83      52.114  44.712  47.413  1.00  0.00
ATOM   1176  CZ  ARG B  83      51.477  45.327  48.390  1.00  0.00
ATOM   1177  NH1 ARG B  83      50.456  44.789  48.985  1.00  0.00
ATOM   1180  NH2 ARG B  83      51.864  46.485  48.834  1.00  0.00
ATOM   1183  C   ARG B  83      56.718  42.540  48.420  1.00  0.00
ATOM   1184  O   ARG B  83      57.316  43.605  48.520  1.00  0.00
ATOM   1185  N   ALA B  84      57.276  41.503  47.805  1.00  0.00
ATOM   1187  CA  ALA B  84      58.597  41.585  47.167  1.00  0.00
ATOM   1189  CB  ALA B  84      58.880  40.249  46.468  1.00  0.00
ATOM   1193  C   ALA B  84      58.728  42.783  46.206  1.00  0.00
ATOM   1194  O   ALA B  84      59.682  43.560  46.292  1.00  0.00
ATOM   1195  N   MET B  85      57.708  42.993  45.365  1.00  0.00
ATOM   1197  CA  MET B  85      57.597  44.123  44.429  1.00  0.00
ATOM   1199  CB  MET B  85      56.295  43.996  43.623  1.00  0.00
ATOM   1202  CG  MET B  85      56.249  42.732  42.755  1.00  0.00
ATOM   1205  SD  MET B  85      54.713  42.526  41.812  1.00  0.00
ATOM   1206  CE  MET B  85      54.895  43.832  40.567  1.00  0.00
ATOM   1210  C   MET B  85      57.625  45.510  45.100  1.00  0.00
ATOM   1211  O   MET B  85      57.993  46.500  44.460  1.00  0.00
ATOM   1212  N   ASP B  86      57.237  45.596  46.375  1.00  0.00
ATOM   1214  CA  ASP B  86      57.295  46.825  47.167  1.00  0.00
ATOM   1216  CB  ASP B  86      56.492  46.758  48.472  1.00  0.00
ATOM   1219  CG  ASP B  86      54.999  46.822  48.208  1.00  0.00
ATOM   1220  OD1 ASP B  86      54.313  47.677  48.804  1.00  0.00
ATOM   1221  OD2 ASP B  86      54.487  46.001  47.422  1.00  0.00
ATOM   1222  C   ASP B  86      58.721  47.276  47.485  1.00  0.00
ATOM   1223  O   ASP B  86      58.941  48.476  47.650  1.00  0.00
ATOM   1224  N   THR B  87      59.690  46.353  47.493  1.00  0.00
ATOM   1226  CA  THR B  87      61.106  46.645  47.769  1.00  0.00
ATOM   1228  CB  THR B  87      61.989  45.485  47.276  1.00  0.00
ATOM   1230  CG2 THR B  87      63.492  45.742  47.392  1.00  0.00
ATOM   1234  OG1 THR B  87      61.717  44.327  48.032  1.00  0.00
ATOM   1236  C   THR B  87      61.560  47.956  47.121  1.00  0.00
ATOM   1237  O   THR B  87      61.383  48.155  45.917  1.00  0.00
ATOM   1238  N   GLY B  88      62.082  48.887  47.922  1.00  0.00
ATOM   1240  CA  GLY B  88      62.399  50.240  47.450  1.00  0.00
ATOM   1243  C   GLY B  88      62.681  51.244  48.566  1.00  0.00
ATOM   1244  O   GLY B  88      62.653  50.910  49.750  1.00  0.00
ATOM   1245  N   LEU B  89      62.944  52.493  48.183  1.00  0.00
ATOM   1247  CA  LEU B  89      63.290  53.558  49.122  1.00  0.00
ATOM   1249  CB  LEU B  89      64.307  54.475  48.418  1.00  0.00
ATOM   1252  CG  LEU B  89      65.035  55.458  49.350  1.00  0.00
ATOM   1254  CD1 LEU B  89      66.179  54.769  50.095  1.00  0.00
ATOM   1258  CD2 LEU B  89      65.637  56.602  48.534  1.00  0.00
ATOM   1262  C   LEU B  89      62.033  54.311  49.573  1.00  0.00
ATOM   1263  O   LEU B  89      61.268  54.765  48.731  1.00  0.00
ATOM   1264  N   TYR B  90      61.828  54.461  50.878  1.00  0.00
ATOM   1266  CA  TYR B  90      60.651  55.100  51.474  1.00  0.00
ATOM   1268  CB  TYR B  90      59.862  54.042  52.265  1.00  0.00
ATOM   1271  CG  TYR B  90      59.068  53.072  51.390  1.00  0.00
ATOM   1272  CD1 TYR B  90      59.722  51.974  50.801  1.00  0.00
ATOM   1274  CE1 TYR B  90      59.017  51.065  49.989  1.00  0.00
ATOM   1276  CZ  TYR B  90      57.632  51.227  49.786  1.00  0.00
ATOM   1277  OH  TYR B  90      56.955  50.363  48.986  1.00  0.00
ATOM   1279  CE2 TYR B  90      56.961  52.312  50.388  1.00  0.00
ATOM   1281  CD2 TYR B  90      57.683  53.241  51.167  1.00  0.00
ATOM   1283  C   TYR B  90      61.107  56.337  52.289  1.00  0.00
ATOM   1284  O   TYR B  90      61.543  56.227  53.438  1.00  0.00
ATOM   1285  N   ILE B  91      61.088  57.520  51.656  1.00  0.00
ATOM   1287  CA  ILE B  91      61.343  58.845  52.268  1.00  0.00
ATOM   1289  CB  ILE B  91      61.342  59.988  51.216  1.00  0.00
ATOM   1291  CG2 ILE B  91      61.856  61.314  51.805  1.00  0.00
ATOM   1295  CG1 ILE B  91      62.091  59.672  49.899  1.00  0.00
ATOM   1298  CD1 ILE B  91      63.565  59.294  50.060  1.00  0.00
ATOM   1302  C   ILE B  91      60.356  59.140  53.429  1.00  0.00
ATOM   1303  O   ILE B  91      59.323  58.492  53.501  1.00  0.00
ATOM   1304  N   CYS B  92      60.645  60.094  54.327  1.00  0.00
ATOM   1306  CA  CYS B  92      59.698  60.676  55.307  1.00  0.00
ATOM   1308  CB  CYS B  92      60.514  61.167  56.528  1.00  0.00
ATOM   1311  SG  CYS B  92      61.632  59.993  57.353  1.00  0.00
ATOM   1312  C   CYS B  92      58.809  61.822  54.695  1.00  0.00
ATOM   1313  O   CYS B  92      58.260  61.672  53.610  1.00  0.00
ATOM   1314  N   LYS B  93      58.656  62.977  55.389  1.00  0.00
ATOM   1316  CA  LYS B  93      58.467  64.372  54.867  1.00  0.00
ATOM   1318  CB  LYS B  93      57.553  64.547  53.631  1.00  0.00
ATOM   1321  CG  LYS B  93      57.671  65.912  52.923  1.00  0.00
ATOM   1324  CD  LYS B  93      57.214  65.915  51.456  1.00  0.00
ATOM   1327  CE  LYS B  93      55.851  65.262  51.192  1.00  0.00
ATOM   1330  NZ  LYS B  93      54.818  65.708  52.151  1.00  0.00
ATOM   1334  C   LYS B  93      58.160  65.467  55.921  1.00  0.00
ATOM   1335  O   LYS B  93      58.279  66.644  55.615  1.00  0.00
ATOM   1336  N   VAL B  94      57.819  65.126  57.162  1.00  0.00
ATOM   1338  CA  VAL B  94      57.513  66.100  58.241  1.00  0.00
ATOM   1340  CB  VAL B  94      58.782  66.566  59.007  1.00  0.00
ATOM   1342  CG1 VAL B  94      59.395  67.900  58.578  1.00  0.00
ATOM   1346  CG2 VAL B  94      58.540  66.633  60.519  1.00  0.00
ATOM   1350  C   VAL B  94      56.411  67.142  57.898  1.00  0.00
ATOM   1351  O   VAL B  94      55.459  66.783  57.214  1.00  0.00
ATOM   1352  N   GLU B  95      56.475  68.373  58.421  1.00  0.00
ATOM   1354  CA  GLU B  95      55.815  69.624  57.958  1.00  0.00
ATOM   1356  CB  GLU B  95      54.670  69.481  56.915  1.00  0.00
ATOM   1359  CG  GLU B  95      55.195  69.210  55.476  1.00  0.00
ATOM   1362  CD  GLU B  95      54.184  68.645  54.452  1.00  0.00
ATOM   1363  OE1 GLU B  95      52.952  68.815  54.601  1.00  0.00
ATOM   1364  OE2 GLU B  95      54.621  68.025  53.448  1.00  0.00
ATOM   1365  C   GLU B  95      55.466  70.617  59.074  1.00  0.00
ATOM   1366  O   GLU B  95      55.217  71.764  58.735  1.00  0.00
ATOM   1367  N   LEU B  96      55.507  70.236  60.368  1.00  0.00
ATOM   1369  CA  LEU B  96      55.388  71.152  61.537  1.00  0.00
ATOM   1371  CB  LEU B  96      56.816  71.620  61.900  1.00  0.00
ATOM   1374  CG  LEU B  96      56.938  72.420  63.214  1.00  0.00
ATOM   1376  CD1 LEU B  96      56.692  71.528  64.429  1.00  0.00
ATOM   1380  CD2 LEU B  96      58.333  73.030  63.340  1.00  0.00
ATOM   1384  C   LEU B  96      54.416  72.340  61.282  1.00  0.00
ATOM   1385  O   LEU B  96      54.772  73.519  61.285  1.00  0.00
ATOM   1386  N   MET B  97      53.187  71.966  60.947  1.00  0.00
ATOM   1388  CA  MET B  97      52.065  72.783  60.515  1.00  0.00
ATOM   1390  CB  MET B  97      50.933  71.807  60.143  1.00  0.00
ATOM   1393  CG  MET B  97      49.630  72.434  59.627  1.00  0.00
ATOM   1396  SD  MET B  97      48.504  73.178  60.848  1.00  0.00
ATOM   1397  CE  MET B  97      48.183  71.792  61.981  1.00  0.00
ATOM   1401  C   MET B  97      51.618  73.826  61.541  1.00  0.00
ATOM   1402  O   MET B  97      51.325  74.967  61.169  1.00  0.00
ATOM   1403  N   TYR B  98      51.600  73.431  62.807  1.00  0.00
ATOM   1405  CA  TYR B  98      51.302  74.339  63.901  1.00  0.00
ATOM   1407  CB  TYR B  98      49.892  74.135  64.452  1.00  0.00
ATOM   1410  CG  TYR B  98      49.573  75.111  65.570  1.00  0.00
ATOM   1411  CD1 TYR B  98      49.486  76.489  65.291  1.00  0.00
ATOM   1413  CE1 TYR B  98      49.278  77.405  66.340  1.00  0.00
ATOM   1415  CZ  TYR B  98      49.150  76.938  67.664  1.00  0.00
ATOM   1416  OH  TYR B  98      48.950  77.822  68.676  1.00  0.00
ATOM   1418  CE2 TYR B  98      49.223  75.557  67.941  1.00  0.00
ATOM   1420  CD2 TYR B  98      49.435  74.646  66.890  1.00  0.00
ATOM   1422  C   TYR B  98      52.424  74.310  65.055  1.00  0.00
ATOM   1423  O   TYR B  98      52.658  73.148  65.417  1.00  0.00
ATOM   1424  N   PRO B  99      53.122  75.347  65.691  1.00  0.00
ATOM   1425  CD  PRO B  99      54.080  74.948  66.712  1.00  0.00
ATOM   1428  CG  PRO B  99      55.163  76.030  66.814  1.00  0.00
ATOM   1431  CB  PRO B  99      54.357  77.299  66.615  1.00  0.00
ATOM   1434  CA  PRO B  99      53.298  76.886  65.581  1.00  0.00
ATOM   1436  C   PRO B  99      53.637  77.272  64.160  1.00  0.00
ATOM   1437  O   PRO B  99      54.009  76.407  63.350  1.00  0.00
ATOM   1438  N   PRO B 100      53.511  78.549  63.774  1.00  0.00
ATOM   1439  CD  PRO B 100      53.100  79.660  64.629  1.00  0.00
ATOM   1442  CG  PRO B 100      52.909  80.851  63.693  1.00  0.00
ATOM   1445  CB  PRO B 100      52.487  80.164  62.401  1.00  0.00
ATOM   1448  CA  PRO B 100      53.385  78.909  62.362  1.00  0.00
ATOM   1450  C   PRO B 100      54.603  79.163  61.493  1.00  0.00
ATOM   1451  O   PRO B 100      54.381  79.464  60.312  1.00  0.00
ATOM   1452  N   PRO B 101      55.894  79.080  61.914  1.00  0.00
ATOM   1453  CD  PRO B 101      56.416  78.933  63.266  1.00  0.00
ATOM   1456  CG  PRO B 101      57.937  78.798  63.137  1.00  0.00
ATOM   1459  CB  PRO B 101      58.238  79.373  61.756  1.00  0.00
ATOM   1462  CA  PRO B 101      56.979  79.019  60.953  1.00  0.00
ATOM   1464  C   PRO B 101      57.008  77.618  60.304  1.00  0.00
ATOM   1465  O   PRO B 101      57.890  76.813  60.613  1.00  0.00
ATOM   1466  N   TYR B 102      56.002  77.325  59.471  1.00  0.00
ATOM   1468  CA  TYR B 102      55.782  76.064  58.747  1.00  0.00
ATOM   1470  CB  TYR B 102      54.774  76.298  57.605  1.00  0.00
ATOM   1473  CG  TYR B 102      54.820  75.262  56.488  1.00  0.00
ATOM   1474  CD1 TYR B 102      54.085  74.066  56.587  1.00  0.00
ATOM   1476  CE1 TYR B 102      54.169  73.100  55.564  1.00  0.00
ATOM   1478  CZ  TYR B 102      55.007  73.314  54.453  1.00  0.00
ATOM   1479  OH  TYR B 102      55.104  72.366  53.483  1.00  0.00
ATOM   1481  CE2 TYR B 102      55.753  74.509  54.353  1.00  0.00
ATOM   1483  CD2 TYR B 102      55.652  75.480  55.368  1.00  0.00
ATOM   1485  C   TYR B 102      57.078  75.463  58.208  1.00  0.00
ATOM   1486  O   TYR B 102      57.861  76.201  57.595  1.00  0.00
ATOM   1487  N   TYR B 103      57.312  74.151  58.397  1.00  0.00
ATOM   1489  CA  TYR B 103      58.638  73.652  58.025  1.00  0.00
ATOM   1491  CB  TYR B 103      59.673  73.941  59.123  1.00  0.00
ATOM   1494  CG  TYR B 103      61.058  74.024  58.514  1.00  0.00
ATOM   1495  CD1 TYR B 103      61.571  75.282  58.143  1.00  0.00
ATOM   1497  CE1 TYR B 103      62.771  75.368  57.413  1.00  0.00
ATOM   1499  CZ  TYR B 103      63.436  74.190  57.016  1.00  0.00
ATOM   1500  OH  TYR B 103      64.571  74.281  56.272  1.00  0.00
ATOM   1502  CE2 TYR B 103      62.922  72.929  57.391  1.00  0.00
ATOM   1504  CD2 TYR B 103      61.750  72.848  58.164  1.00  0.00
ATOM   1506  C   TYR B 103      58.650  72.162  57.647  1.00  0.00
ATOM   1507  O   TYR B 103      58.251  71.243  58.385  1.00  0.00
ATOM   1508  N   VAL B 104      59.187  71.942  56.450  1.00  0.00
ATOM   1510  CA  VAL B 104      59.168  70.679  55.728  1.00  0.00
ATOM   1512  CB  VAL B 104      58.557  70.886  54.326  1.00  0.00
ATOM   1514  CG1 VAL B 104      59.319  71.886  53.446  1.00  0.00
ATOM   1518  CG2 VAL B 104      58.414  69.570  53.554  1.00  0.00
ATOM   1522  C   VAL B 104      60.549  70.027  55.679  1.00  0.00
ATOM   1523  O   VAL B 104      61.556  70.721  55.598  1.00  0.00
ATOM   1524  N   GLY B 105      60.630  68.684  55.727  1.00  0.00
ATOM   1526  CA  GLY B 105      61.923  68.049  55.999  1.00  0.00
ATOM   1529  C   GLY B 105      61.952  66.522  55.678  1.00  0.00
ATOM   1530  O   GLY B 105      60.975  65.767  55.817  1.00  0.00
ATOM   1531  N   MET B 106      63.072  66.070  55.137  1.00  0.00
ATOM   1533  CA  MET B 106      63.040  65.242  53.913  1.00  0.00
ATOM   1535  CB  MET B 106      63.065  66.125  52.654  1.00  0.00
ATOM   1538  CG  MET B 106      61.695  66.757  52.381  1.00  0.00
ATOM   1541  SD  MET B 106      61.691  68.079  51.140  1.00  0.00
ATOM   1542  CE  MET B 106      62.466  69.418  52.092  1.00  0.00
ATOM   1546  C   MET B 106      64.233  64.318  53.999  1.00  0.00
ATOM   1547  O   MET B 106      65.342  64.662  53.588  1.00  0.00
ATOM   1548  N   GLY B 107      64.007  63.210  54.695  1.00  0.00
ATOM   1550  CA  GLY B 107      65.069  62.277  54.971  1.00  0.00
ATOM   1553  C   GLY B 107      65.631  61.645  53.714  1.00  0.00
ATOM   1554  O   GLY B 107      65.012  61.608  52.656  1.00  0.00
ATOM   1555  N   ASN B 108      66.853  61.145  53.846  1.00  0.00
ATOM   1557  CA  ASN B 108      67.604  60.562  52.739  1.00  0.00
ATOM   1559  CB  ASN B 108      69.075  60.473  53.186  1.00  0.00
ATOM   1562  CG  ASN B 108      69.566  61.796  53.750  1.00  0.00
ATOM   1563  OD1 ASN B 108      69.476  62.058  54.941  1.00  0.00
ATOM   1564  ND2 ASN B 108      70.029  62.702  52.918  1.00  0.00
ATOM   1567  C   ASN B 108      67.037  59.212  52.263  1.00  0.00
ATOM   1568  O   ASN B 108      67.542  58.619  51.311  1.00  0.00
ATOM   1569  N   GLY B 109      65.981  58.745  52.925  1.00  0.00
ATOM   1571  CA  GLY B 109      65.292  57.511  52.633  1.00  0.00
ATOM   1574  C   GLY B 109      65.783  56.324  53.446  1.00  0.00
ATOM   1575  O   GLY B 109      66.762  56.392  54.184  1.00  0.00
ATOM   1576  N   THR B 110      65.041  55.240  53.289  1.00  0.00
ATOM   1578  CA  THR B 110      65.158  53.998  54.047  1.00  0.00
ATOM   1580  CB  THR B 110      64.123  54.050  55.190  1.00  0.00
ATOM   1582  CG2 THR B 110      63.840  52.772  55.968  1.00  0.00
ATOM   1586  OG1 THR B 110      64.591  54.958  56.152  1.00  0.00
ATOM   1588  C   THR B 110      64.828  52.879  53.085  1.00  0.00
ATOM   1589  O   THR B 110      63.733  52.872  52.516  1.00  0.00
ATOM   1590  N   GLN B 111      65.791  52.002  52.811  1.00  0.00
ATOM   1592  CA  GLN B 111      65.668  51.026  51.723  1.00  0.00
ATOM   1594  CB  GLN B 111      67.030  50.877  51.023  1.00  0.00
ATOM   1597  CG  GLN B 111      67.136  49.700  50.039  1.00  0.00
ATOM   1600  CD  GLN B 111      66.052  49.636  48.965  1.00  0.00
ATOM   1601  OE1 GLN B 111      65.636  50.627  48.389  1.00  0.00
ATOM   1602  NE2 GLN B 111      65.593  48.449  48.629  1.00  0.00
ATOM   1605  C   GLN B 111      65.124  49.717  52.301  1.00  0.00
ATOM   1606  O   GLN B 111      65.845  48.890  52.884  1.00  0.00
ATOM   1607  N   ILE B 112      63.809  49.574  52.152  1.00  0.00
ATOM   1609  CA  ILE B 112      63.031  48.444  52.640  1.00  0.00
ATOM   1611  CB  ILE B 112      61.556  48.855  52.861  1.00  0.00
ATOM   1613  CG2 ILE B 112      60.749  47.644  53.367  1.00  0.00
ATOM   1617  CG1 ILE B 112      61.479  50.029  53.871  1.00  0.00
ATOM   1620  CD1 ILE B 112      60.061  50.501  54.208  1.00  0.00
ATOM   1624  C   ILE B 112      63.159  47.294  51.650  1.00  0.00
ATOM   1625  O   ILE B 112      62.787  47.425  50.482  1.00  0.00
ATOM   1626  N   TYR B 113      63.669  46.163  52.132  1.00  0.00
ATOM   1628  CA  TYR B 113      63.826  44.931  51.360  1.00  0.00
ATOM   1630  CB  TYR B 113      65.251  44.385  51.510  1.00  0.00
ATOM   1633  CG  TYR B 113      66.252  44.941  50.517  1.00  0.00
ATOM   1634  CD1 TYR B 113      66.294  44.413  49.211  1.00  0.00
ATOM   1636  CE1 TYR B 113      67.274  44.855  48.302  1.00  0.00
ATOM   1638  CZ  TYR B 113      68.229  45.811  48.704  1.00  0.00
ATOM   1639  OH  TYR B 113      69.202  46.196  47.839  1.00  0.00
ATOM   1641  CE2 TYR B 113      68.174  46.355  50.007  1.00  0.00
ATOM   1643  CD2 TYR B 113      67.176  45.930  50.907  1.00  0.00
ATOM   1645  C   TYR B 113      62.808  43.898  51.813  1.00  0.00
ATOM   1646  O   TYR B 113      62.785  43.524  52.982  1.00  0.00
ATOM   1647  N   VAL B 114      61.986  43.409  50.892  1.00  0.00
ATOM   1649  CA  VAL B 114      60.862  42.537  51.223  1.00  0.00
ATOM   1651  CB  VAL B 114      59.520  43.119  50.753  1.00  0.00
ATOM   1653  CG1 VAL B 114      58.364  42.343  51.408  1.00  0.00
ATOM   1657  CG2 VAL B 114      59.368  44.610  51.081  1.00  0.00
ATOM   1661  C   VAL B 114      61.076  41.168  50.600  1.00  0.00
ATOM   1662  O   VAL B 114      61.341  41.049  49.405  1.00  0.00
ATOM   1663  N   ILE B 115      60.947  40.131  51.422  1.00  0.00
ATOM   1665  CA  ILE B 115      61.132  38.748  51.018  1.00  0.00
ATOM   1667  CB  ILE B 115      62.432  38.146  51.612  1.00  0.00
ATOM   1669  CG2 ILE B 115      62.568  36.677  51.163  1.00  0.00
ATOM   1673  CG1 ILE B 115      63.716  38.904  51.186  1.00  0.00
ATOM   1676  CD1 ILE B 115      64.119  40.051  52.125  1.00  0.00
ATOM   1680  C   ILE B 115      59.890  37.967  51.451  1.00  0.00
ATOM   1681  O   ILE B 115      59.699  37.727  52.641  1.00  0.00
ATOM   1682  N   ASP B 116      59.068  37.576  50.478  1.00  0.00
ATOM   1684  CA  ASP B 116      57.884  36.730  50.655  1.00  0.00
ATOM   1686  CB  ASP B 116      56.831  37.071  49.574  1.00  0.00
ATOM   1689  CG  ASP B 116      56.459  38.561  49.447  1.00  0.00
ATOM   1690  OD1 ASP B 116      56.484  39.300  50.455  1.00  0.00
ATOM   1691  OD2 ASP B 116      56.167  38.988  48.303  1.00  0.00
ATOM   1692  C   ASP B 116      58.321  35.247  50.578  1.00  0.00
ATOM   1693  O   ASP B 116      58.642  34.764  49.488  1.00  0.00
ATOM   1694  N   PRO B 117      58.460  34.517  51.702  1.00  0.00
ATOM   1695  CD  PRO B 117      57.989  34.839  53.044  1.00  0.00
ATOM   1698  CG  PRO B 117      58.572  33.748  53.944  1.00  0.00
ATOM   1701  CB  PRO B 117      59.861  33.377  53.226  1.00  0.00
ATOM   1704  CA  PRO B 117      59.395  33.390  51.770  1.00  0.00
ATOM   1706  C   PRO B 117      58.825  32.020  51.370  1.00  0.00
ATOM   1707  O   PRO B 117      59.541  31.024  51.460  1.00  0.00
ATOM   1708  N   GLU B 118      57.551  31.930  50.980  1.00  0.00
ATOM   1710  CA  GLU B 118      56.795  30.671  51.078  1.00  0.00
ATOM   1712  CB  GLU B 118      56.002  30.634  52.406  1.00  0.00
ATOM   1715  CG  GLU B 118      55.033  31.798  52.688  1.00  0.00
ATOM   1718  CD  GLU B 118      54.773  31.955  54.197  1.00  0.00
ATOM   1719  OE1 GLU B 118      55.687  32.394  54.930  1.00  0.00
ATOM   1720  OE2 GLU B 118      53.646  31.715  54.687  1.00  0.00
ATOM   1721  C   GLU B 118      56.021  30.228  49.818  1.00  0.00
ATOM   1722  O   GLU B 118      54.792  30.160  49.823  1.00  0.00
ATOM   1723  N   PRO B 119      56.729  29.851  48.729  1.00  0.00
ATOM   1724  CD  PRO B 119      58.174  29.975  48.562  1.00  0.00
ATOM   1727  CG  PRO B 119      58.467  29.632  47.104  1.00  0.00
ATOM   1730  CB  PRO B 119      57.350  28.656  46.757  1.00  0.00
ATOM   1733  CA  PRO B 119      56.153  29.202  47.547  1.00  0.00
ATOM   1735  C   PRO B 119      55.098  28.126  47.852  1.00  0.00
ATOM   1736  O   PRO B 119      54.763  27.832  48.999  1.00  0.00
ATOM      1  N   GLN A   1      66.780  59.473  47.789  1.00  0.00
ATOM      2  CA  GLN A   1      68.142  60.006  47.653  1.00  0.00
ATOM      4  CB  GLN A   1      68.965  59.094  46.722  1.00  0.00
ATOM      7  CG  GLN A   1      68.390  58.997  45.294  1.00  0.00
ATOM     10  CD  GLN A   1      69.345  58.326  44.312  1.00  0.00
ATOM     11  OE1 GLN A   1      69.927  57.285  44.560  1.00  0.00
ATOM     12  NE2 GLN A   1      69.547  58.887  43.141  1.00  0.00
ATOM     15  C   GLN A   1      68.178  61.454  47.150  1.00  0.00
ATOM     16  O   GLN A   1      69.224  62.102  47.172  1.00  0.00
ATOM     17  N   VAL A   2      67.042  61.942  46.652  1.00  0.00
ATOM     19  CA  VAL A   2      66.916  63.298  46.120  1.00  0.00
ATOM     21  CB  VAL A   2      65.611  63.475  45.317  1.00  0.00
ATOM     23  CG1 VAL A   2      65.576  64.804  44.550  1.00  0.00
ATOM     27  CG2 VAL A   2      65.387  62.343  44.300  1.00  0.00
ATOM     31  C   VAL A   2      66.989  64.313  47.260  1.00  0.00
ATOM     32  O   VAL A   2      66.455  64.082  48.345  1.00  0.00
ATOM     33  N   GLN A   3      67.635  65.458  47.021  1.00  0.00
ATOM     35  CA  GLN A   3      67.847  66.487  48.048  1.00  0.00
ATOM     37  CB  GLN A   3      69.266  66.355  48.635  1.00  0.00
ATOM     40  CG  GLN A   3      69.574  65.025  49.335  1.00  0.00
ATOM     43  CD  GLN A   3      71.032  64.974  49.779  1.00  0.00
ATOM     44  OE1 GLN A   3      71.955  65.138  48.998  1.00  0.00
ATOM     45  NE2 GLN A   3      71.309  64.782  51.050  1.00  0.00
ATOM     48  C   GLN A   3      67.687  67.910  47.502  1.00  0.00
ATOM     49  O   GLN A   3      68.570  68.398  46.788  1.00  0.00
ATOM     50  N   LEU A   4      66.584  68.572  47.872  1.00  0.00
ATOM     52  CA  LEU A   4      66.390  70.003  47.646  1.00  0.00
ATOM     54  CB  LEU A   4      64.905  70.328  47.392  1.00  0.00
ATOM     57  CG  LEU A   4      64.242  69.635  46.187  1.00  0.00
ATOM     59  CD1 LEU A   4      62.921  70.338  45.872  1.00  0.00
ATOM     63  CD2 LEU A   4      65.084  69.688  44.916  1.00  0.00
ATOM     67  C   LEU A   4      66.918  70.855  48.820  1.00  0.00
ATOM     68  O   LEU A   4      66.892  70.421  49.977  1.00  0.00
ATOM     69  N   GLN A   5      67.400  72.061  48.515  1.00  0.00
ATOM     71  CA  GLN A   5      68.117  72.944  49.438  1.00  0.00
ATOM     73  CB  GLN A   5      69.640  72.704  49.325  1.00  0.00
ATOM     76  CG  GLN A   5      70.134  71.355  49.867  1.00  0.00
ATOM     79  CD  GLN A   5      70.059  71.299  51.385  1.00  0.00
ATOM     80  OE1 GLN A   5      70.992  71.651  52.084  1.00  0.00
ATOM     81  NE2 GLN A   5      68.944  70.891  51.954  1.00  0.00
ATOM     84  C   GLN A   5      67.821  74.453  49.191  1.00  0.00
ATOM     85  O   GLN A   5      68.421  75.115  48.323  1.00  0.00
ATOM     86  N   GLU A   6      66.888  75.016  49.966  1.00  0.00
ATOM     88  CA  GLU A   6      66.350  76.341  49.684  1.00  0.00
ATOM     90  CB  GLU A   6      64.843  76.446  49.941  1.00  0.00
ATOM     93  CG  GLU A   6      64.019  75.378  49.243  1.00  0.00
ATOM     96  CD  GLU A   6      63.515  74.366  50.278  1.00  0.00
ATOM     97  OE1 GLU A   6      64.310  73.917  51.134  1.00  0.00
ATOM     98  OE2 GLU A   6      62.318  74.025  50.198  1.00  0.00
ATOM     99  C   GLU A   6      66.948  77.534  50.452  1.00  0.00
ATOM    100  O   GLU A   6      66.644  77.712  51.641  1.00  0.00
ATOM    101  N   SER A   7      67.712  78.393  49.767  1.00  0.00
ATOM    103  CA  SER A   7      68.807  79.115  50.436  1.00  0.00
ATOM    105  CB  SER A   7      70.107  78.302  50.344  1.00  0.00
ATOM    108  OG  SER A   7      70.389  77.926  49.013  1.00  0.00
ATOM    110  C   SER A   7      69.013  80.542  49.909  1.00  0.00
ATOM    111  O   SER A   7      68.740  80.852  48.758  1.00  0.00
ATOM    112  N   GLY A   8      69.427  81.448  50.795  1.00  0.00
ATOM    114  CA  GLY A   8      68.842  82.790  50.820  1.00  0.00
ATOM    117  C   GLY A   8      67.730  82.757  51.867  1.00  0.00
ATOM    118  O   GLY A   8      67.789  81.968  52.821  1.00  0.00
ATOM    119  N   GLY A   9      66.724  83.589  51.693  1.00  0.00
ATOM    121  CA  GLY A   9      65.845  83.936  52.794  1.00  0.00
ATOM    124  C   GLY A   9      66.410  85.142  53.532  1.00  0.00
ATOM    125  O   GLY A   9      67.440  85.694  53.147  1.00  0.00
ATOM    126  N   GLY A  10      65.729  85.560  54.590  1.00  0.00
ATOM    128  CA  GLY A  10      66.200  86.657  55.418  1.00  0.00
ATOM    131  C   GLY A  10      65.100  87.521  55.999  1.00  0.00
ATOM    132  O   GLY A  10      63.935  87.124  56.093  1.00  0.00
ATOM    133  N   LEU A  11      65.526  88.733  56.366  1.00  0.00
ATOM    135  CA  LEU A  11      64.676  89.897  56.595  1.00  0.00
ATOM    137  CB  LEU A  11      65.523  90.945  57.383  1.00  0.00
ATOM    140  CG  LEU A  11      64.815  91.741  58.499  1.00  0.00
ATOM    142  CD1 LEU A  11      63.799  92.759  57.988  1.00  0.00
ATOM    146  CD2 LEU A  11      64.131  90.845  59.536  1.00  0.00
ATOM    150  C   LEU A  11      64.006  90.325  55.270  1.00  0.00
ATOM    151  O   LEU A  11      63.453  89.488  54.546  1.00  0.00
ATOM    152  N   VAL A  12      64.091  91.633  55.014  1.00  0.00
ATOM    154  CA  VAL A  12      63.990  92.479  53.801  1.00  0.00
ATOM    156  CB  VAL A  12      63.354  91.763  52.576  1.00  0.00
ATOM    158  CG1 VAL A  12      62.850  92.712  51.481  1.00  0.00
ATOM    162  CG2 VAL A  12      64.377  90.853  51.874  1.00  0.00
ATOM    166  C   VAL A  12      63.237  93.747  54.236  1.00  0.00
ATOM    167  O   VAL A  12      62.456  93.716  55.180  1.00  0.00
ATOM    168  N   GLN A  13      63.459  94.875  53.557  1.00  0.00
ATOM    170  CA  GLN A  13      62.587  96.044  53.693  1.00  0.00
ATOM    172  CB  GLN A  13      63.415  97.331  53.832  1.00  0.00
ATOM    175  CG  GLN A  13      64.249  97.346  55.122  1.00  0.00
ATOM    178  CD  GLN A  13      64.833  98.728  55.410  1.00  0.00
ATOM    179  OE1 GLN A  13      64.436  99.412  56.332  1.00  0.00
ATOM    180  NE2 GLN A  13      65.790  99.197  54.642  1.00  0.00
ATOM    183  C   GLN A  13      61.658  96.129  52.484  1.00  0.00
ATOM    184  O   GLN A  13      62.111  95.908  51.362  1.00  0.00
ATOM    185  N   ALA A  14      60.381  96.437  52.698  1.00  0.00
ATOM    187  CA  ALA A  14      59.390  96.569  51.632  1.00  0.00
ATOM    189  CB  ALA A  14      58.066  97.030  52.252  1.00  0.00
ATOM    193  C   ALA A  14      59.852  97.495  50.483  1.00  0.00
ATOM    194  O   ALA A  14      60.303  98.615  50.697  1.00  0.00
ATOM    195  N   GLY A  15      59.749  96.984  49.256  1.00  0.00
ATOM    197  CA  GLY A  15      60.304  97.549  48.026  1.00  0.00
ATOM    200  C   GLY A  15      61.533  96.793  47.520  1.00  0.00
ATOM    201  O   GLY A  15      61.757  96.709  46.314  1.00  0.00
ATOM    202  N   GLY A  16      62.285  96.201  48.448  1.00  0.00
ATOM    204  CA  GLY A  16      63.474  95.393  48.221  1.00  0.00
ATOM    207  C   GLY A  16      63.271  94.181  47.319  1.00  0.00
ATOM    208  O   GLY A  16      62.150  93.759  46.998  1.00  0.00
ATOM    209  N   SER A  17      64.417  93.591  46.978  1.00  0.00
ATOM    211  CA  SER A  17      64.511  92.299  46.311  1.00  0.00
ATOM    213  CB  SER A  17      65.213  92.413  44.944  1.00  0.00
ATOM    216  OG  SER A  17      64.421  93.092  43.994  1.00  0.00
ATOM    218  C   SER A  17      65.258  91.287  47.174  1.00  0.00
ATOM    219  O   SER A  17      65.966  91.620  48.124  1.00  0.00
ATOM    220  N   LEU A  18      65.105  90.033  46.772  1.00  0.00
ATOM    222  CA  LEU A  18      65.733  88.853  47.329  1.00  0.00
ATOM    224  CB  LEU A  18      64.809  88.363  48.462  1.00  0.00
ATOM    227  CG  LEU A  18      65.335  87.235  49.363  1.00  0.00
ATOM    229  CD1 LEU A  18      66.675  87.563  50.021  1.00  0.00
ATOM    233  CD2 LEU A  18      64.315  86.983  50.473  1.00  0.00
ATOM    237  C   LEU A  18      65.907  87.826  46.202  1.00  0.00
ATOM    238  O   LEU A  18      65.257  87.909  45.159  1.00  0.00
ATOM    239  N   ARG A  19      66.767  86.831  46.406  1.00  0.00
ATOM    241  CA  ARG A  19      66.859  85.675  45.509  1.00  0.00
ATOM    243  CB  ARG A  19      67.933  85.934  44.439  1.00  0.00
ATOM    246  CG  ARG A  19      67.880  84.916  43.285  1.00  0.00
ATOM    249  CD  ARG A  19      68.527  85.466  42.003  1.00  0.00
ATOM    252  NE  ARG A  19      69.972  85.732  42.156  1.00  0.00
ATOM    254  CZ  ARG A  19      70.665  86.731  41.625  1.00  0.00
ATOM    255  NH1 ARG A  19      70.120  87.685  40.922  1.00  0.00
ATOM    258  NH2 ARG A  19      71.958  86.792  41.785  1.00  0.00
ATOM    261  C   ARG A  19      67.096  84.421  46.357  1.00  0.00
ATOM    262  O   ARG A  19      67.989  84.418  47.202  1.00  0.00
ATOM    263  N   LEU A  20      66.263  83.403  46.155  1.00  0.00
ATOM    265  CA  LEU A  20      66.245  82.157  46.927  1.00  0.00
ATOM    267  CB  LEU A  20      64.805  81.849  47.417  1.00  0.00
ATOM    270  CG  LEU A  20      63.960  82.970  48.040  1.00  0.00
ATOM    272  CD1 LEU A  20      62.572  82.422  48.379  1.00  0.00
ATOM    276  CD2 LEU A  20      64.598  83.520  49.307  1.00  0.00
ATOM    280  C   LEU A  20      66.695  80.980  46.010  1.00  0.00
ATOM    281  O   LEU A  20      65.979  80.599  45.098  1.00  0.00
ATOM    282  N   SER A  21      67.888  80.401  46.183  1.00  0.00
ATOM    284  CA  SER A  21      68.313  79.173  45.463  1.00  0.00
ATOM    286  CB  SER A  21      69.838  79.056  45.600  1.00  0.00
ATOM    289  OG  SER A  21      70.393  78.030  44.789  1.00  0.00
ATOM    291  C   SER A  21      67.617  77.911  46.035  1.00  0.00
ATOM    292  O   SER A  21      66.838  78.034  46.969  1.00  0.00
ATOM    293  N   CYS A  22      67.871  76.704  45.504  1.00  0.00
ATOM    295  CA  CYS A  22      67.076  75.483  45.752  1.00  0.00
ATOM    297  CB  CYS A  22      65.798  75.575  44.872  1.00  0.00
ATOM    300  SG  CYS A  22      64.952  74.066  44.288  1.00  0.00
ATOM    301  C   CYS A  22      67.845  74.137  45.591  1.00  0.00
ATOM    302  O   CYS A  22      67.240  73.075  45.717  1.00  0.00
ATOM    303  N   ALA A  23      69.164  74.154  45.351  1.00  0.00
ATOM    305  CA  ALA A  23      70.027  73.034  44.895  1.00  0.00
ATOM    307  CB  ALA A  23      71.441  73.276  45.440  1.00  0.00
ATOM    311  C   ALA A  23      69.567  71.579  45.175  1.00  0.00
ATOM    312  O   ALA A  23      69.227  71.225  46.301  1.00  0.00
ATOM    313  N   ALA A  24      69.636  70.721  44.149  1.00  0.00
ATOM    315  CA  ALA A  24      68.824  69.521  43.973  1.00  0.00
ATOM    317  CB  ALA A  24      67.786  69.853  42.886  1.00  0.00
ATOM    321  C   ALA A  24      69.670  68.306  43.579  1.00  0.00
ATOM    322  O   ALA A  24      69.870  68.039  42.393  1.00  0.00
ATOM    323  N   SER A  25      70.205  67.581  44.561  1.00  0.00
ATOM    325  CA  SER A  25      71.057  66.403  44.338  1.00  0.00
ATOM    327  CB  SER A  25      72.044  66.268  45.501  1.00  0.00
ATOM    330  OG  SER A  25      73.107  65.407  45.139  1.00  0.00
ATOM    332  C   SER A  25      70.246  65.110  44.185  1.00  0.00
ATOM    333  O   SER A  25      69.027  65.105  44.349  1.00  0.00
ATOM    334  N   GLY A  26      70.931  64.011  43.861  1.00  0.00
ATOM    336  CA  GLY A  26      70.355  62.666  43.812  1.00  0.00
ATOM    339  C   GLY A  26      69.384  62.403  42.669  1.00  0.00
ATOM    340  O   GLY A  26      68.566  61.491  42.748  1.00  0.00
ATOM    341  N   ASN A  27      69.431  63.200  41.607  1.00  0.00
ATOM    343  CA  ASN A  27      68.525  63.110  40.466  1.00  0.00
ATOM    345  CB  ASN A  27      67.204  63.829  40.845  1.00  0.00
ATOM    348  CG  ASN A  27      67.291  65.343  40.761  1.00  0.00
ATOM    349  OD1 ASN A  27      66.866  65.931  39.785  1.00  0.00
ATOM    350  ND2 ASN A  27      67.899  66.002  41.720  1.00  0.00
ATOM    353  C   ASN A  27      69.201  63.695  39.215  1.00  0.00
ATOM    354  O   ASN A  27      70.410  63.916  39.210  1.00  0.00
ATOM    355  N   ILE A  28      68.428  64.001  38.176  1.00  0.00
ATOM    357  CA  ILE A  28      68.884  64.879  37.107  1.00  0.00
ATOM    359  CB  ILE A  28      69.209  64.117  35.795  1.00  0.00
ATOM    361  CG2 ILE A  28      69.839  65.118  34.806  1.00  0.00
ATOM    365  CG1 ILE A  28      70.187  62.927  35.953  1.00  0.00
ATOM    368  CD1 ILE A  28      69.516  61.595  36.323  1.00  0.00
ATOM    372  C   ILE A  28      67.847  65.964  36.901  1.00  0.00
ATOM    373  O   ILE A  28      66.797  65.696  36.321  1.00  0.00
ATOM    374  N   SER A  29      68.148  67.184  37.361  1.00  0.00
ATOM    376  CA  SER A  29      67.174  68.283  37.362  1.00  0.00
ATOM    378  CB  SER A  29      67.792  69.582  37.891  1.00  0.00
ATOM    381  OG  SER A  29      68.786  70.052  37.000  1.00  0.00
ATOM    383  C   SER A  29      66.573  68.537  35.984  1.00  0.00
ATOM    384  O   SER A  29      65.384  68.836  35.859  1.00  0.00
ATOM    385  N   GLN A  30      67.378  68.367  34.928  1.00  0.00
ATOM    387  CA  GLN A  30      66.972  68.515  33.523  1.00  0.00
ATOM    389  CB  GLN A  30      68.111  68.092  32.575  1.00  0.00
ATOM    392  CG  GLN A  30      69.482  68.678  32.947  1.00  0.00
ATOM    395  CD  GLN A  30      70.388  68.857  31.731  1.00  0.00
ATOM    396  OE1 GLN A  30      70.381  69.894  31.089  1.00  0.00
ATOM    397  NE2 GLN A  30      71.209  67.887  31.388  1.00  0.00
ATOM    400  C   GLN A  30      65.691  67.760  33.148  1.00  0.00
ATOM    401  O   GLN A  30      64.995  68.145  32.213  1.00  0.00
ATOM    402  N   ARG A  31      65.407  66.691  33.889  1.00  0.00
ATOM    404  CA  ARG A  31      64.340  65.725  33.675  1.00  0.00
ATOM    406  CB  ARG A  31      64.895  64.383  34.186  1.00  0.00
ATOM    409  CG  ARG A  31      64.190  63.134  33.658  1.00  0.00
ATOM    412  CD  ARG A  31      64.899  61.900  34.235  1.00  0.00
ATOM    415  NE  ARG A  31      64.053  60.699  34.168  1.00  0.00
ATOM    417  CZ  ARG A  31      63.938  59.816  33.199  1.00  0.00
ATOM    418  NH1 ARG A  31      64.639  59.890  32.103  1.00  0.00
ATOM    421  NH2 ARG A  31      63.102  58.829  33.331  1.00  0.00
ATOM    424  C   ARG A  31      63.006  66.089  34.315  1.00  0.00
ATOM    425  O   ARG A  31      62.005  65.448  33.998  1.00  0.00
ATOM    426  N   ASN A  32      62.977  67.082  35.207  1.00  0.00
ATOM    428  CA  ASN A  32      61.807  67.328  36.046  1.00  0.00
ATOM    430  CB  ASN A  32      62.020  66.569  37.371  1.00  0.00
ATOM    433  CG  ASN A  32      61.813  65.074  37.164  1.00  0.00
ATOM    434  OD1 ASN A  32      62.725  64.283  36.964  1.00  0.00
ATOM    435  ND2 ASN A  32      60.576  64.651  37.111  1.00  0.00
ATOM    438  C   ASN A  32      61.497  68.821  36.192  1.00  0.00
ATOM    439  O   ASN A  32      62.332  69.676  35.898  1.00  0.00
ATOM    440  N   TRP A  33      60.253  69.117  36.563  1.00  0.00
ATOM    442  CA  TRP A  33      59.677  70.465  36.529  1.00  0.00
ATOM    444  CB  TRP A  33      58.323  70.448  35.804  1.00  0.00
ATOM    447  CG  TRP A  33      58.302  70.016  34.363  1.00  0.00
ATOM    448  CD1 TRP A  33      59.366  69.738  33.572  1.00  0.00
ATOM    450  NE1 TRP A  33      58.930  69.342  32.322  1.00  0.00
ATOM    452  CE2 TRP A  33      57.560  69.404  32.221  1.00  0.00
ATOM    453  CZ2 TRP A  33      56.667  69.160  31.168  1.00  0.00
ATOM    455  CH2 TRP A  33      55.286  69.288  31.402  1.00  0.00
ATOM    457  CZ3 TRP A  33      54.825  69.643  32.682  1.00  0.00
ATOM    459  CE3 TRP A  33      55.732  69.907  33.726  1.00  0.00
ATOM    461  CD2 TRP A  33      57.125  69.801  33.521  1.00  0.00
ATOM    462  C   TRP A  33      59.539  71.017  37.944  1.00  0.00
ATOM    463  O   TRP A  33      59.322  70.254  38.893  1.00  0.00
ATOM    464  N   MET A  34      59.712  72.337  38.090  1.00  0.00
ATOM    466  CA  MET A  34      60.318  72.818  39.340  1.00  0.00
ATOM    468  CB  MET A  34      61.784  73.210  39.132  1.00  0.00
ATOM    471  CG  MET A  34      62.725  72.009  38.953  1.00  0.00
ATOM    474  SD  MET A  34      62.717  70.740  40.259  1.00  0.00
ATOM    475  CE  MET A  34      63.047  71.698  41.768  1.00  0.00
ATOM    479  C   MET A  34      59.505  73.993  39.851  1.00  0.00
ATOM    480  O   MET A  34      59.432  75.078  39.248  1.00  0.00
ATOM    481  N   GLY A  35      58.840  73.727  40.963  1.00  0.00
ATOM    483  CA  GLY A  35      57.961  74.706  41.553  1.00  0.00
ATOM    486  C   GLY A  35      58.629  75.451  42.692  1.00  0.00
ATOM    487  O   GLY A  35      59.491  74.879  43.371  1.00  0.00
ATOM    488  N   TRP A  36      58.157  76.671  42.958  1.00  0.00
ATOM    490  CA  TRP A  36      58.139  77.117  44.342  1.00  0.00
ATOM    492  CB  TRP A  36      58.884  78.444  44.547  1.00  0.00
ATOM    495  CG  TRP A  36      60.370  78.344  44.442  1.00  0.00
ATOM    496  CD1 TRP A  36      61.075  78.138  43.306  1.00  0.00
ATOM    498  NE1 TRP A  36      62.427  78.131  43.591  1.00  0.00
ATOM    500  CE2 TRP A  36      62.651  78.337  44.936  1.00  0.00
ATOM    501  CZ2 TRP A  36      63.815  78.429  45.709  1.00  0.00
ATOM    503  CH2 TRP A  36      63.701  78.594  47.098  1.00  0.00
ATOM    505  CZ3 TRP A  36      62.435  78.664  47.701  1.00  0.00
ATOM    507  CE3 TRP A  36      61.271  78.593  46.913  1.00  0.00
ATOM    509  CD2 TRP A  36      61.353  78.437  45.513  1.00  0.00
ATOM    510  C   TRP A  36      56.702  77.042  44.862  1.00  0.00
ATOM    511  O   TRP A  36      55.707  77.034  44.128  1.00  0.00
ATOM    512  N   TYR A  37      56.596  76.943  46.173  1.00  0.00
ATOM    514  CA  TYR A  37      55.396  77.306  46.892  1.00  0.00
ATOM    516  CB  TYR A  37      54.504  76.083  47.150  1.00  0.00
ATOM    519  CG  TYR A  37      54.950  75.171  48.266  1.00  0.00
ATOM    520  CD1 TYR A  37      54.491  75.414  49.572  1.00  0.00
ATOM    522  CE1 TYR A  37      54.857  74.552  50.616  1.00  0.00
ATOM    524  CZ  TYR A  37      55.670  73.428  50.351  1.00  0.00
ATOM    525  OH  TYR A  37      55.993  72.564  51.353  1.00  0.00
ATOM    527  CE2 TYR A  37      56.151  73.201  49.043  1.00  0.00
ATOM    529  CD2 TYR A  37      55.793  74.077  48.000  1.00  0.00
ATOM    531  C   TYR A  37      55.801  78.094  48.123  1.00  0.00
ATOM    532  O   TYR A  37      56.957  78.084  48.537  1.00  0.00
ATOM    533  N   ARG A  38      54.864  78.820  48.705  1.00  0.00
ATOM    535  CA  ARG A  38      55.067  79.536  49.948  1.00  0.00
ATOM    537  CB  ARG A  38      55.274  81.035  49.697  1.00  0.00
ATOM    540  CG  ARG A  38      53.971  81.783  49.381  1.00  0.00
ATOM    543  CD  ARG A  38      54.266  83.265  49.203  1.00  0.00
ATOM    546  NE  ARG A  38      53.061  84.003  48.803  1.00  0.00
ATOM    548  CZ  ARG A  38      53.047  85.199  48.257  1.00  0.00
ATOM    549  NH1 ARG A  38      54.127  85.928  48.172  1.00  0.00
ATOM    552  NH2 ARG A  38      51.931  85.649  47.769  1.00  0.00
ATOM    555  C   ARG A  38      53.894  79.236  50.864  1.00  0.00
ATOM    556  O   ARG A  38      52.797  78.888  50.439  1.00  0.00
ATOM    557  N   GLN A  39      54.135  79.423  52.146  1.00  0.00
ATOM    559  CA  GLN A  39      53.132  79.349  53.184  1.00  0.00
ATOM    561  CB  GLN A  39      53.221  78.014  53.934  1.00  0.00
ATOM    564  CG  GLN A  39      52.284  78.012  55.153  1.00  0.00
ATOM    567  CD  GLN A  39      52.011  76.619  55.698  1.00  0.00
ATOM    568  OE1 GLN A  39      52.805  75.692  55.568  1.00  0.00
ATOM    569  NE2 GLN A  39      50.858  76.396  56.284  1.00  0.00
ATOM    572  C   GLN A  39      53.311  80.553  54.094  1.00  0.00
ATOM    573  O   GLN A  39      54.307  80.648  54.826  1.00  0.00
ATOM    574  N   ALA A  40      52.372  81.495  54.013  1.00  0.00
ATOM    576  CA  ALA A  40      52.303  82.574  54.981  1.00  0.00
ATOM    578  CB  ALA A  40      51.387  83.689  54.465  1.00  0.00
ATOM    582  C   ALA A  40      51.869  82.049  56.356  1.00  0.00
ATOM    583  O   ALA A  40      51.136  81.057  56.424  1.00  0.00
ATOM    584  N   PRO A  41      52.293  82.681  57.462  1.00  0.00
ATOM    585  CD  PRO A  41      53.213  83.808  57.542  1.00  0.00
ATOM    588  CG  PRO A  41      53.635  83.881  59.006  1.00  0.00
ATOM    591  CB  PRO A  41      52.408  83.348  59.745  1.00  0.00
ATOM    594  CA  PRO A  41      51.831  82.295  58.790  1.00  0.00
ATOM    596  C   PRO A  41      50.299  82.240  58.873  1.00  0.00
ATOM    597  O   PRO A  41      49.613  83.186  58.494  1.00  0.00
ATOM    598  N   GLY A  42      49.757  81.117  59.352  1.00  0.00
ATOM    600  CA  GLY A  42      48.307  80.925  59.491  1.00  0.00
ATOM    603  C   GLY A  42      47.538  80.703  58.181  1.00  0.00
ATOM    604  O   GLY A  42      46.312  80.643  58.208  1.00  0.00
ATOM    605  N   LYS A  43      48.234  80.555  57.050  1.00  0.00
ATOM    607  CA  LYS A  43      47.645  80.359  55.720  1.00  0.00
ATOM    609  CB  LYS A  43      48.237  81.455  54.805  1.00  0.00
ATOM    612  CG  LYS A  43      47.588  81.637  53.420  1.00  0.00
ATOM    615  CD  LYS A  43      48.175  82.868  52.706  1.00  0.00
ATOM    618  CE  LYS A  43      47.505  83.171  51.360  1.00  0.00
ATOM    621  NZ  LYS A  43      47.977  82.280  50.277  1.00  0.00
ATOM    625  C   LYS A  43      47.928  78.952  55.197  1.00  0.00
ATOM    626  O   LYS A  43      48.760  78.215  55.730  1.00  0.00
ATOM    627  N   GLU A  44      47.200  78.581  54.149  1.00  0.00
ATOM    629  CA  GLU A  44      47.494  77.429  53.300  1.00  0.00
ATOM    631  CB  GLU A  44      46.243  77.095  52.454  1.00  0.00
ATOM    634  CG  GLU A  44      45.707  78.221  51.552  1.00  0.00
ATOM    637  CD  GLU A  44      46.707  78.590  50.461  1.00  0.00
ATOM    638  OE1 GLU A  44      47.033  77.701  49.650  1.00  0.00
ATOM    639  OE2 GLU A  44      47.242  79.721  50.510  1.00  0.00
ATOM    640  C   GLU A  44      48.821  77.591  52.515  1.00  0.00
ATOM    641  O   GLU A  44      49.724  78.314  52.940  1.00  0.00
ATOM    642  N   ARG A  45      49.008  76.839  51.425  1.00  0.00
ATOM    644  CA  ARG A  45      50.326  76.441  50.911  1.00  0.00
ATOM    646  CB  ARG A  45      50.616  74.961  51.251  1.00  0.00
ATOM    649  CG  ARG A  45      50.189  74.610  52.695  1.00  0.00
ATOM    652  CD  ARG A  45      50.821  73.336  53.263  1.00  0.00
ATOM    655  NE  ARG A  45      52.161  73.616  53.812  1.00  0.00
ATOM    657  CZ  ARG A  45      53.322  73.135  53.427  1.00  0.00
ATOM    658  NH1 ARG A  45      53.398  72.173  52.556  1.00  0.00
ATOM    661  NH2 ARG A  45      54.432  73.636  53.896  1.00  0.00
ATOM    664  C   ARG A  45      50.555  76.854  49.449  1.00  0.00
ATOM    665  O   ARG A  45      51.053  76.078  48.638  1.00  0.00
ATOM    666  N   GLU A  46      50.169  78.095  49.178  1.00  0.00
ATOM    668  CA  GLU A  46      50.184  78.851  47.921  1.00  0.00
ATOM    670  CB  GLU A  46      50.273  80.336  48.319  1.00  0.00
ATOM    673  CG  GLU A  46      50.056  81.365  47.195  1.00  0.00
ATOM    676  CD  GLU A  46      50.108  82.813  47.722  1.00  0.00
ATOM    677  OE1 GLU A  46      50.283  83.022  48.948  1.00  0.00
ATOM    678  OE2 GLU A  46      49.987  83.780  46.931  1.00  0.00
ATOM    679  C   GLU A  46      51.260  78.491  46.894  1.00  0.00
ATOM    680  O   GLU A  46      52.443  78.757  47.084  1.00  0.00
ATOM    681  N   PHE A  47      50.839  77.985  45.734  1.00  0.00
ATOM    683  CA  PHE A  47      51.697  77.846  44.554  1.00  0.00
ATOM    685  CB  PHE A  47      50.857  77.228  43.412  1.00  0.00
ATOM    688  CG  PHE A  47      51.268  77.612  41.996  1.00  0.00
ATOM    689  CD1 PHE A  47      52.508  77.202  41.475  1.00  0.00
ATOM    691  CE1 PHE A  47      52.899  77.615  40.189  1.00  0.00
ATOM    693  CZ  PHE A  47      52.065  78.436  39.415  1.00  0.00
ATOM    695  CE2 PHE A  47      50.815  78.825  39.920  1.00  0.00
ATOM    697  CD2 PHE A  47      50.417  78.412  41.206  1.00  0.00
ATOM    699  C   PHE A  47      52.323  79.189  44.137  1.00  0.00
ATOM    700  O   PHE A  47      51.641  80.209  44.010  1.00  0.00
ATOM    701  N   VAL A  48      53.622  79.154  43.838  1.00  0.00
ATOM    703  CA  VAL A  48      54.433  80.283  43.376  1.00  0.00
ATOM    705  CB  VAL A  48      55.138  80.969  44.569  1.00  0.00
ATOM    707  CG1 VAL A  48      56.071  82.095  44.106  1.00  0.00
ATOM    711  CG2 VAL A  48      54.145  81.606  45.551  1.00  0.00
ATOM    715  C   VAL A  48      55.476  79.740  42.385  1.00  0.00
ATOM    716  O   VAL A  48      56.562  79.302  42.732  1.00  0.00
ATOM    717  N   ALA A  49      55.149  79.798  41.105  1.00  0.00
ATOM    719  CA  ALA A  49      56.042  79.460  39.994  1.00  0.00
ATOM    721  CB  ALA A  49      57.203  80.463  39.921  1.00  0.00
ATOM    725  C   ALA A  49      56.439  77.980  39.807  1.00  0.00
ATOM    726  O   ALA A  49      56.231  77.165  40.697  1.00  0.00
ATOM    727  N   ALA A  50      56.900  77.625  38.595  1.00  0.00
ATOM    729  CA  ALA A  50      56.852  76.285  38.011  1.00  0.00
ATOM    731  CB  ALA A  50      55.382  75.853  37.850  1.00  0.00
ATOM    735  C   ALA A  50      57.570  76.238  36.653  1.00  0.00
ATOM    736  O   ALA A  50      56.973  76.532  35.620  1.00  0.00
ATOM    737  N   ILE A  51      58.855  75.901  36.619  1.00  0.00
ATOM    739  CA  ILE A  51      59.670  75.974  35.402  1.00  0.00
ATOM    741  CB  ILE A  51      60.910  76.869  35.638  1.00  0.00
ATOM    743  CG2 ILE A  51      61.761  76.410  36.829  1.00  0.00
ATOM    747  CG1 ILE A  51      61.749  77.047  34.349  1.00  0.00
ATOM    750  CD1 ILE A  51      62.802  78.162  34.401  1.00  0.00
ATOM    754  C   ILE A  51      59.976  74.610  34.807  1.00  0.00
ATOM    755  O   ILE A  51      60.358  73.666  35.501  1.00  0.00
ATOM    756  N   SER A  52      59.738  74.503  33.499  1.00  0.00
ATOM    758  CA  SER A  52      59.958  73.277  32.740  1.00  0.00
ATOM    760  CB  SER A  52      59.210  73.365  31.402  1.00  0.00
ATOM    763  OG  SER A  52      59.176  72.106  30.757  1.00  0.00
ATOM    765  C   SER A  52      61.458  72.949  32.618  1.00  0.00
ATOM    766  O   SER A  52      62.309  73.571  33.256  1.00  0.00
ATOM    767  N   GLY A  53      61.805  71.936  31.827  1.00  0.00
ATOM    769  CA  GLY A  53      63.196  71.588  31.529  1.00  0.00
ATOM    772  C   GLY A  53      63.772  72.322  30.319  1.00  0.00
ATOM    773  O   GLY A  53      64.968  72.605  30.306  1.00  0.00
ATOM    774  N   GLY A  54      62.919  72.725  29.373  1.00  0.00
ATOM    776  CA  GLY A  54      63.153  73.941  28.593  1.00  0.00
ATOM    779  C   GLY A  54      62.622  75.144  29.372  1.00  0.00
ATOM    780  O   GLY A  54      61.807  74.989  30.279  1.00  0.00
ATOM    781  N   SER A  55      63.050  76.352  29.010  1.00  0.00
ATOM    783  CA  SER A  55      62.870  77.556  29.840  1.00  0.00
ATOM    785  CB  SER A  55      63.914  78.609  29.447  1.00  0.00
ATOM    788  OG  SER A  55      64.078  79.526  30.506  1.00  0.00
ATOM    790  C   SER A  55      61.453  78.167  29.902  1.00  0.00
ATOM    791  O   SER A  55      61.307  79.362  30.143  1.00  0.00
ATOM    792  N   SER A  56      60.408  77.368  29.681  1.00  0.00
ATOM    794  CA  SER A  56      59.014  77.778  29.883  1.00  0.00
ATOM    796  CB  SER A  56      58.087  76.731  29.261  1.00  0.00
ATOM    799  OG  SER A  56      56.754  77.194  29.283  1.00  0.00
ATOM    801  C   SER A  56      58.682  77.937  31.359  1.00  0.00
ATOM    802  O   SER A  56      59.047  77.083  32.171  1.00  0.00
ATOM    803  N   THR A  57      57.960  79.000  31.704  1.00  0.00
ATOM    805  CA  THR A  57      57.718  79.401  33.093  1.00  0.00
ATOM    807  CB  THR A  57      58.523  80.662  33.454  1.00  0.00
ATOM    809  CG2 THR A  57      60.028  80.430  33.422  1.00  0.00
ATOM    813  OG1 THR A  57      58.228  81.711  32.556  1.00  0.00
ATOM    815  C   THR A  57      56.250  79.686  33.328  1.00  0.00
ATOM    816  O   THR A  57      55.712  80.583  32.671  1.00  0.00
ATOM    817  N   TYR A  58      55.627  79.027  34.317  1.00  0.00
ATOM    819  CA  TYR A  58      54.358  79.569  34.825  1.00  0.00
ATOM    821  CB  TYR A  58      53.198  78.570  34.676  1.00  0.00
ATOM    824  CG  TYR A  58      51.843  79.263  34.732  1.00  0.00
ATOM    825  CD1 TYR A  58      51.523  80.230  33.757  1.00  0.00
ATOM    827  CE1 TYR A  58      50.334  80.977  33.855  1.00  0.00
ATOM    829  CZ  TYR A  58      49.449  80.755  34.929  1.00  0.00
ATOM    830  OH  TYR A  58      48.324  81.512  35.030  1.00  0.00
ATOM    832  CE2 TYR A  58      49.746  79.761  35.890  1.00  0.00
ATOM    834  CD2 TYR A  58      50.941  79.016  35.788  1.00  0.00
ATOM    836  C   TYR A  58      54.496  80.141  36.230  1.00  0.00
ATOM    837  O   TYR A  58      55.414  79.777  36.963  1.00  0.00
ATOM    838  N   TYR A  59      53.568  81.044  36.558  1.00  0.00
ATOM    840  CA  TYR A  59      53.541  81.958  37.698  1.00  0.00
ATOM    842  CB  TYR A  59      54.013  83.352  37.267  1.00  0.00
ATOM    845  CG  TYR A  59      55.441  83.423  36.776  1.00  0.00
ATOM    846  CD1 TYR A  59      56.493  83.486  37.705  1.00  0.00
ATOM    848  CE1 TYR A  59      57.821  83.558  37.253  1.00  0.00
ATOM    850  CZ  TYR A  59      58.104  83.582  35.870  1.00  0.00
ATOM    851  OH  TYR A  59      59.391  83.612  35.436  1.00  0.00
ATOM    853  CE2 TYR A  59      57.043  83.548  34.941  1.00  0.00
ATOM    855  CD2 TYR A  59      55.714  83.455  35.393  1.00  0.00
ATOM    857  C   TYR A  59      52.100  82.090  38.189  1.00  0.00
ATOM    858  O   TYR A  59      51.181  82.227  37.380  1.00  0.00
ATOM    859  N   ALA A  60      51.904  82.098  39.506  1.00  0.00
ATOM    861  CA  ALA A  60      50.631  82.499  40.085  1.00  0.00
ATOM    863  CB  ALA A  60      50.624  82.132  41.572  1.00  0.00
ATOM    867  C   ALA A  60      50.410  84.003  39.901  1.00  0.00
ATOM    868  O   ALA A  60      51.342  84.800  40.038  1.00  0.00
ATOM    869  N   ASP A  61      49.172  84.398  39.620  1.00  0.00
ATOM    871  CA  ASP A  61      48.788  85.788  39.358  1.00  0.00
ATOM    873  CB  ASP A  61      47.293  85.820  39.030  1.00  0.00
ATOM    876  CG  ASP A  61      47.126  85.150  37.667  1.00  0.00
ATOM    877  OD1 ASP A  61      47.215  83.900  37.585  1.00  0.00
ATOM    878  OD2 ASP A  61      47.185  85.868  36.645  1.00  0.00
ATOM    879  C   ASP A  61      49.255  86.768  40.455  1.00  0.00
ATOM    880  O   ASP A  61      49.885  87.780  40.151  1.00  0.00
ATOM    881  N   SER A  62      49.122  86.341  41.717  1.00  0.00
ATOM    883  CA  SER A  62      49.658  86.902  42.972  1.00  0.00
ATOM    885  CB  SER A  62      49.618  85.731  43.984  1.00  0.00
ATOM    888  OG  SER A  62      50.065  86.031  45.292  1.00  0.00
ATOM    890  C   SER A  62      51.082  87.504  42.924  1.00  0.00
ATOM    891  O   SER A  62      51.442  88.400  43.698  1.00  0.00
ATOM    892  N   VAL A  63      51.914  87.031  41.993  1.00  0.00
ATOM    894  CA  VAL A  63      53.335  87.397  41.900  1.00  0.00
ATOM    896  CB  VAL A  63      54.219  86.283  42.503  1.00  0.00
ATOM    898  CG1 VAL A  63      53.885  86.008  43.975  1.00  0.00
ATOM    902  CG2 VAL A  63      54.123  84.960  41.729  1.00  0.00
ATOM    906  C   VAL A  63      53.789  87.721  40.467  1.00  0.00
ATOM    907  O   VAL A  63      54.980  87.929  40.224  1.00  0.00
ATOM    908  N   LYS A  64      52.863  87.744  39.498  1.00  0.00
ATOM    910  CA  LYS A  64      53.184  87.520  38.074  1.00  0.00
ATOM    912  CB  LYS A  64      51.858  87.209  37.352  1.00  0.00
ATOM    915  CG  LYS A  64      51.996  86.713  35.898  1.00  0.00
ATOM    918  CD  LYS A  64      50.686  86.141  35.331  1.00  0.00
ATOM    921  CE  LYS A  64      50.322  84.789  35.957  1.00  0.00
ATOM    924  NZ  LYS A  64      49.011  84.300  35.477  1.00  0.00
ATOM    928  C   LYS A  64      54.028  88.576  37.343  1.00  0.00
ATOM    929  O   LYS A  64      54.552  88.292  36.274  1.00  0.00
ATOM    930  N   GLY A  65      54.201  89.760  37.922  1.00  0.00
ATOM    932  CA  GLY A  65      55.119  90.801  37.433  1.00  0.00
ATOM    935  C   GLY A  65      56.062  91.303  38.516  1.00  0.00
ATOM    936  O   GLY A  65      56.420  92.475  38.541  1.00  0.00
ATOM    937  N   ARG A  66      56.414  90.412  39.446  1.00  0.00
ATOM    939  CA  ARG A  66      57.264  90.693  40.609  1.00  0.00
ATOM    941  CB  ARG A  66      56.375  90.849  41.863  1.00  0.00
ATOM    944  CG  ARG A  66      55.299  91.943  41.695  1.00  0.00
ATOM    947  CD  ARG A  66      54.648  92.393  43.010  1.00  0.00
ATOM    950  NE  ARG A  66      53.979  91.294  43.745  1.00  0.00
ATOM    952  CZ  ARG A  66      54.232  90.923  44.988  1.00  0.00
ATOM    953  NH1 ARG A  66      55.107  91.546  45.724  1.00  0.00
ATOM    956  NH2 ARG A  66      53.610  89.910  45.526  1.00  0.00
ATOM    959  C   ARG A  66      58.320  89.619  40.812  1.00  0.00
ATOM    960  O   ARG A  66      59.459  89.926  41.174  1.00  0.00
ATOM    961  N   PHE A  67      57.945  88.362  40.564  1.00  0.00
ATOM    963  CA  PHE A  67      58.831  87.208  40.708  1.00  0.00
ATOM    965  CB  PHE A  67      58.223  86.139  41.631  1.00  0.00
ATOM    968  CG  PHE A  67      57.879  86.474  43.081  1.00  0.00
ATOM    969  CD1 PHE A  67      57.981  87.764  43.648  1.00  0.00
ATOM    971  CE1 PHE A  67      57.507  88.017  44.947  1.00  0.00
ATOM    973  CZ  PHE A  67      56.954  86.974  45.705  1.00  0.00
ATOM    975  CE2 PHE A  67      56.905  85.673  45.173  1.00  0.00
ATOM    977  CD2 PHE A  67      57.373  85.429  43.873  1.00  0.00
ATOM    979  C   PHE A  67      59.188  86.606  39.353  1.00  0.00
ATOM    980  O   PHE A  67      58.453  86.725  38.376  1.00  0.00
ATOM    981  N   THR A  68      60.343  85.953  39.311  1.00  0.00
ATOM    983  CA  THR A  68      60.976  85.481  38.083  1.00  0.00
ATOM    985  CB  THR A  68      61.920  86.557  37.517  1.00  0.00
ATOM    987  CG2 THR A  68      62.248  86.290  36.050  1.00  0.00
ATOM    991  OG1 THR A  68      61.320  87.836  37.578  1.00  0.00
ATOM    993  C   THR A  68      61.712  84.199  38.411  1.00  0.00
ATOM    994  O   THR A  68      62.644  84.215  39.218  1.00  0.00
ATOM    995  N   ILE A  69      61.230  83.077  37.878  1.00  0.00
ATOM    997  CA  ILE A  69      61.826  81.770  38.143  1.00  0.00
ATOM    999  CB  ILE A  69      60.740  80.690  38.359  1.00  0.00
ATOM   1001  CG2 ILE A  69      59.961  80.361  37.071  1.00  0.00
ATOM   1005  CG1 ILE A  69      61.370  79.433  38.997  1.00  0.00
ATOM   1008  CD1 ILE A  69      60.356  78.409  39.519  1.00  0.00
ATOM   1012  C   ILE A  69      62.829  81.470  37.042  1.00  0.00
ATOM   1013  O   ILE A  69      62.579  81.727  35.865  1.00  0.00
ATOM   1014  N   SER A  70      63.981  80.945  37.434  1.00  0.00
ATOM   1016  CA  SER A  70      65.017  80.539  36.494  1.00  0.00
ATOM   1018  CB  SER A  70      66.010  81.675  36.267  1.00  0.00
ATOM   1021  OG  SER A  70      66.817  81.370  35.149  1.00  0.00
ATOM   1023  C   SER A  70      65.681  79.246  36.952  1.00  0.00
ATOM   1024  O   SER A  70      65.496  78.780  38.079  1.00  0.00
ATOM   1025  N   ARG A  71      66.454  78.650  36.053  1.00  0.00
ATOM   1027  CA  ARG A  71      67.154  77.390  36.259  1.00  0.00
ATOM   1029  CB  ARG A  71      66.536  76.284  35.397  1.00  0.00
ATOM   1032  CG  ARG A  71      65.271  75.693  36.023  1.00  0.00
ATOM   1035  CD  ARG A  71      64.552  74.806  35.005  1.00  0.00
ATOM   1038  NE  ARG A  71      65.314  73.575  34.767  1.00  0.00
ATOM   1040  CZ  ARG A  71      64.934  72.345  35.021  1.00  0.00
ATOM   1041  NH1 ARG A  71      63.705  72.014  35.289  1.00  0.00
ATOM   1044  NH2 ARG A  71      65.839  71.426  35.007  1.00  0.00
ATOM   1047  C   ARG A  71      68.601  77.566  35.844  1.00  0.00
ATOM   1048  O   ARG A  71      68.897  78.309  34.911  1.00  0.00
ATOM   1049  N   ASP A  72      69.470  76.774  36.446  1.00  0.00
ATOM   1051  CA  ASP A  72      70.753  76.443  35.848  1.00  0.00
ATOM   1053  CB  ASP A  72      71.892  77.231  36.496  1.00  0.00
ATOM   1056  CG  ASP A  72      73.250  77.004  35.834  1.00  0.00
ATOM   1057  OD1 ASP A  72      73.495  75.956  35.190  1.00  0.00
ATOM   1058  OD2 ASP A  72      74.146  77.846  36.043  1.00  0.00
ATOM   1059  C   ASP A  72      70.925  74.925  35.924  1.00  0.00
ATOM   1060  O   ASP A  72      71.262  74.334  36.963  1.00  0.00
ATOM   1061  N   ASN A  73      70.627  74.286  34.789  1.00  0.00
ATOM   1063  CA  ASN A  73      70.726  72.842  34.610  1.00  0.00
ATOM   1065  CB  ASN A  73      70.257  72.464  33.192  1.00  0.00
ATOM   1068  CG  ASN A  73      68.744  72.479  32.994  1.00  0.00
ATOM   1069  OD1 ASN A  73      67.971  72.886  33.851  1.00  0.00
ATOM   1070  ND2 ASN A  73      68.266  72.035  31.851  1.00  0.00
ATOM   1073  C   ASN A  73      72.143  72.333  34.900  1.00  0.00
ATOM   1074  O   ASN A  73      72.328  71.372  35.646  1.00  0.00
ATOM   1075  N   ALA A  74      73.144  73.048  34.390  1.00  0.00
ATOM   1077  CA  ALA A  74      74.558  72.776  34.603  1.00  0.00
ATOM   1079  CB  ALA A  74      75.332  73.459  33.467  1.00  0.00
ATOM   1083  C   ALA A  74      75.065  73.216  35.992  1.00  0.00
ATOM   1084  O   ALA A  74      76.271  73.272  36.223  1.00  0.00
ATOM   1085  N   LYS A  75      74.174  73.572  36.920  1.00  0.00
ATOM   1087  CA  LYS A  75      74.457  73.664  38.360  1.00  0.00
ATOM   1089  CB  LYS A  75      74.622  75.139  38.779  1.00  0.00
ATOM   1092  CG  LYS A  75      76.106  75.553  38.900  1.00  0.00
ATOM   1095  CD  LYS A  75      76.413  76.954  38.340  1.00  0.00
ATOM   1098  CE  LYS A  75      77.079  76.920  36.954  1.00  0.00
ATOM   1101  NZ  LYS A  75      76.279  76.174  35.957  1.00  0.00
ATOM   1105  C   LYS A  75      73.433  72.889  39.202  1.00  0.00
ATOM   1106  O   LYS A  75      73.522  72.900  40.423  1.00  0.00
ATOM   1107  N   ASN A  76      72.517  72.160  38.551  1.00  0.00
ATOM   1109  CA  ASN A  76      71.317  71.551  39.141  1.00  0.00
ATOM   1111  CB  ASN A  76      71.577  70.075  39.521  1.00  0.00
ATOM   1114  CG  ASN A  76      71.800  69.187  38.304  1.00  0.00
ATOM   1115  OD1 ASN A  76      70.874  68.678  37.684  1.00  0.00
ATOM   1116  ND2 ASN A  76      73.033  69.008  37.892  1.00  0.00
ATOM   1119  C   ASN A  76      70.675  72.405  40.255  1.00  0.00
ATOM   1120  O   ASN A  76      70.334  71.942  41.362  1.00  0.00
ATOM   1121  N   THR A  77      70.497  73.681  39.901  1.00  0.00
ATOM   1123  CA  THR A  77      69.875  74.707  40.744  1.00  0.00
ATOM   1125  CB  THR A  77      70.825  75.872  41.050  1.00  0.00
ATOM   1127  CG2 THR A  77      71.756  75.565  42.219  1.00  0.00
ATOM   1131  OG1 THR A  77      71.619  76.153  39.926  1.00  0.00
ATOM   1133  C   THR A  77      68.604  75.242  40.087  1.00  0.00
ATOM   1134  O   THR A  77      68.457  75.331  38.864  1.00  0.00
ATOM   1135  N   VAL A  78      67.709  75.687  40.961  1.00  0.00
ATOM   1137  CA  VAL A  78      66.594  76.571  40.635  1.00  0.00
ATOM   1139  CB  VAL A  78      65.226  75.913  40.915  1.00  0.00
ATOM   1141  CG1 VAL A  78      64.042  76.730  40.380  1.00  0.00
ATOM   1145  CG2 VAL A  78      65.122  74.525  40.283  1.00  0.00
ATOM   1149  C   VAL A  78      66.774  77.816  41.483  1.00  0.00
ATOM   1150  O   VAL A  78      67.255  77.752  42.627  1.00  0.00
ATOM   1151  N   TYR A  79      66.349  78.933  40.906  1.00  0.00
ATOM   1153  CA  TYR A  79      66.389  80.261  41.482  1.00  0.00
ATOM   1155  CB  TYR A  79      67.375  81.150  40.703  1.00  0.00
ATOM   1158  CG  TYR A  79      68.725  80.536  40.376  1.00  0.00
ATOM   1159  CD1 TYR A  79      69.515  79.956  41.387  1.00  0.00
ATOM   1161  CE1 TYR A  79      70.770  79.401  41.071  1.00  0.00
ATOM   1163  CZ  TYR A  79      71.233  79.417  39.738  1.00  0.00
ATOM   1164  OH  TYR A  79      72.435  78.856  39.444  1.00  0.00
ATOM   1166  CE2 TYR A  79      70.441  79.995  38.723  1.00  0.00
ATOM   1168  CD2 TYR A  79      69.190  80.551  39.045  1.00  0.00
ATOM   1170  C   TYR A  79      65.000  80.873  41.434  1.00  0.00
ATOM   1171  O   TYR A  79      64.337  80.796  40.395  1.00  0.00
ATOM   1172  N   LEU A  80      64.599  81.547  42.513  1.00  0.00
ATOM   1174  CA  LEU A  80      63.454  82.463  42.484  1.00  0.00
ATOM   1176  CB  LEU A  80      62.362  81.937  43.444  1.00  0.00
ATOM   1179  CG  LEU A  80      61.038  82.732  43.398  1.00  0.00
ATOM   1181  CD1 LEU A  80      60.275  82.466  42.098  1.00  0.00
ATOM   1185  CD2 LEU A  80      60.126  82.341  44.563  1.00  0.00
ATOM   1189  C   LEU A  80      63.927  83.860  42.851  1.00  0.00
ATOM   1190  O   LEU A  80      64.316  84.099  43.998  1.00  0.00
ATOM   1191  N   GLN A  81      63.930  84.772  41.878  1.00  0.00
ATOM   1193  CA  GLN A  81      64.135  86.182  42.176  1.00  0.00
ATOM   1195  CB  GLN A  81      64.891  86.901  41.054  1.00  0.00
ATOM   1198  CG  GLN A  81      65.473  88.211  41.610  1.00  0.00
ATOM   1201  CD  GLN A  81      66.439  88.879  40.647  1.00  0.00
ATOM   1202  OE1 GLN A  81      67.462  88.323  40.275  1.00  0.00
ATOM   1203  NE2 GLN A  81      66.184  90.106  40.259  1.00  0.00
ATOM   1206  C   GLN A  81      62.800  86.823  42.505  1.00  0.00
ATOM   1207  O   GLN A  81      61.810  86.602  41.809  1.00  0.00
ATOM   1208  N   MET A  82      62.788  87.620  43.561  1.00  0.00
ATOM   1210  CA  MET A  82      61.605  88.286  44.077  1.00  0.00
ATOM   1212  CB  MET A  82      61.184  87.661  45.408  1.00  0.00
ATOM   1215  CG  MET A  82      60.974  86.150  45.273  1.00  0.00
ATOM   1218  SD  MET A  82      60.078  85.382  46.637  1.00  0.00
ATOM   1219  CE  MET A  82      61.131  85.812  48.044  1.00  0.00
ATOM   1223  C   MET A  82      61.909  89.765  44.209  1.00  0.00
ATOM   1224  O   MET A  82      62.945  90.124  44.760  1.00  0.00
ATOM   1225  N   ASN A  83      61.061  90.603  43.625  1.00  0.00
ATOM   1227  CA  ASN A  83      61.318  92.024  43.453  1.00  0.00
ATOM   1229  CB  ASN A  83      61.740  92.304  41.994  1.00  0.00
ATOM   1232  CG  ASN A  83      62.808  91.367  41.457  1.00  0.00
ATOM   1233  OD1 ASN A  83      64.007  91.568  41.632  1.00  0.00
ATOM   1234  ND2 ASN A  83      62.406  90.308  40.794  1.00  0.00
ATOM   1237  C   ASN A  83      60.060  92.808  43.815  1.00  0.00
ATOM   1238  O   ASN A  83      58.954  92.275  43.708  1.00  0.00
ATOM   1239  N   SER A  84      60.218  94.070  44.226  1.00  0.00
ATOM   1241  CA  SER A  84      59.117  94.847  44.818  1.00  0.00
ATOM   1243  CB  SER A  84      58.187  95.416  43.740  1.00  0.00
ATOM   1246  OG  SER A  84      58.881  96.376  42.974  1.00  0.00
ATOM   1248  C   SER A  84      58.352  94.047  45.873  1.00  0.00
ATOM   1249  O   SER A  84      57.127  93.880  45.798  1.00  0.00
ATOM   1250  N   LEU A  85      59.113  93.472  46.811  1.00  0.00
ATOM   1252  CA  LEU A  85      58.538  92.711  47.916  1.00  0.00
ATOM   1254  CB  LEU A  85      59.673  92.068  48.732  1.00  0.00
ATOM   1257  CG  LEU A  85      60.222  90.807  48.033  1.00  0.00
ATOM   1259  CD1 LEU A  85      61.620  90.442  48.524  1.00  0.00
ATOM   1263  CD2 LEU A  85      59.322  89.596  48.296  1.00  0.00
ATOM   1267  C   LEU A  85      57.598  93.583  48.743  1.00  0.00
ATOM   1268  O   LEU A  85      57.941  94.711  49.091  1.00  0.00
ATOM   1269  N   LYS A  86      56.415  93.065  49.072  1.00  0.00
ATOM   1271  CA  LYS A  86      55.452  93.730  49.952  1.00  0.00
ATOM   1273  CB  LYS A  86      54.125  94.001  49.233  1.00  0.00
ATOM   1276  CG  LYS A  86      54.262  94.835  47.949  1.00  0.00
ATOM   1279  CD  LYS A  86      53.092  95.806  47.692  1.00  0.00
ATOM   1282  CE  LYS A  86      51.685  95.180  47.728  1.00  0.00
ATOM   1285  NZ  LYS A  86      51.059  95.228  49.072  1.00  0.00
ATOM   1289  C   LYS A  86      55.310  92.956  51.259  1.00  0.00
ATOM   1290  O   LYS A  86      55.699  91.793  51.288  1.00  0.00
ATOM   1291  N   PRO A  87      54.819  93.562  52.357  1.00  0.00
ATOM   1292  CD  PRO A  87      54.433  94.957  52.520  1.00  0.00
ATOM   1295  CG  PRO A  87      54.376  95.188  54.031  1.00  0.00
ATOM   1298  CB  PRO A  87      53.967  93.818  54.569  1.00  0.00
ATOM   1301  CA  PRO A  87      54.698  92.858  53.629  1.00  0.00
ATOM   1303  C   PRO A  87      53.997  91.500  53.516  1.00  0.00
ATOM   1304  O   PRO A  87      54.458  90.523  54.105  1.00  0.00
ATOM   1305  N   GLU A  88      52.944  91.408  52.694  1.00  0.00
ATOM   1307  CA  GLU A  88      52.196  90.162  52.472  1.00  0.00
ATOM   1309  CB  GLU A  88      50.830  90.423  51.808  1.00  0.00
ATOM   1312  CG  GLU A  88      50.859  90.919  50.354  1.00  0.00
ATOM   1315  CD  GLU A  88      50.769  92.444  50.255  1.00  0.00
ATOM   1316  OE1 GLU A  88      51.679  93.152  50.754  1.00  0.00
ATOM   1317  OE2 GLU A  88      49.833  92.981  49.617  1.00  0.00
ATOM   1318  C   GLU A  88      52.964  89.027  51.767  1.00  0.00
ATOM   1319  O   GLU A  88      52.495  87.891  51.768  1.00  0.00
ATOM   1320  N   ASP A  89      54.148  89.290  51.207  1.00  0.00
ATOM   1322  CA  ASP A  89      55.069  88.256  50.720  1.00  0.00
ATOM   1324  CB  ASP A  89      56.078  88.818  49.711  1.00  0.00
ATOM   1327  CG  ASP A  89      55.423  89.365  48.453  1.00  0.00
ATOM   1328  OD1 ASP A  89      54.718  88.615  47.731  1.00  0.00
ATOM   1329  OD2 ASP A  89      55.666  90.547  48.134  1.00  0.00
ATOM   1330  C   ASP A  89      55.825  87.520  51.835  1.00  0.00
ATOM   1331  O   ASP A  89      56.528  86.545  51.558  1.00  0.00
ATOM   1332  N   THR A  90      55.698  87.965  53.087  1.00  0.00
ATOM   1334  CA  THR A  90      56.271  87.280  54.249  1.00  0.00
ATOM   1336  CB  THR A  90      56.005  88.089  55.525  1.00  0.00
ATOM   1338  CG2 THR A  90      56.497  87.418  56.807  1.00  0.00
ATOM   1342  OG1 THR A  90      56.657  89.333  55.403  1.00  0.00
ATOM   1344  C   THR A  90      55.716  85.860  54.401  1.00  0.00
ATOM   1345  O   THR A  90      54.518  85.638  54.617  1.00  0.00
ATOM   1346  N   ALA A  91      56.620  84.884  54.296  1.00  0.00
ATOM   1348  CA  ALA A  91      56.266  83.466  54.242  1.00  0.00
ATOM   1350  CB  ALA A  91      55.622  83.178  52.876  1.00  0.00
ATOM   1354  C   ALA A  91      57.483  82.559  54.467  1.00  0.00
ATOM   1355  O   ALA A  91      58.625  83.016  54.430  1.00  0.00
ATOM   1356  N   VAL A  92      57.248  81.256  54.616  1.00  0.00
ATOM   1358  CA  VAL A  92      58.279  80.250  54.333  1.00  0.00
ATOM   1360  CB  VAL A  92      58.201  79.045  55.293  1.00  0.00
ATOM   1362  CG1 VAL A  92      59.400  78.108  55.098  1.00  0.00
ATOM   1366  CG2 VAL A  92      58.203  79.488  56.762  1.00  0.00
ATOM   1370  C   VAL A  92      58.121  79.795  52.892  1.00  0.00
ATOM   1371  O   VAL A  92      57.038  79.365  52.504  1.00  0.00
ATOM   1372  N   TYR A  93      59.193  79.883  52.114  1.00  0.00
ATOM   1374  CA  TYR A  93      59.284  79.483  50.716  1.00  0.00
ATOM   1376  CB  TYR A  93      60.047  80.580  49.966  1.00  0.00
ATOM   1379  CG  TYR A  93      59.203  81.758  49.538  1.00  0.00
ATOM   1380  CD1 TYR A  93      58.852  82.764  50.458  1.00  0.00
ATOM   1382  CE1 TYR A  93      58.124  83.888  50.024  1.00  0.00
ATOM   1384  CZ  TYR A  93      57.750  84.005  48.672  1.00  0.00
ATOM   1385  OH  TYR A  93      57.091  85.114  48.246  1.00  0.00
ATOM   1387  CE2 TYR A  93      58.087  82.987  47.755  1.00  0.00
ATOM   1389  CD2 TYR A  93      58.808  81.861  48.191  1.00  0.00
ATOM   1391  C   TYR A  93      60.022  78.155  50.583  1.00  0.00
ATOM   1392  O   TYR A  93      61.172  78.020  51.008  1.00  0.00
ATOM   1393  N   TYR A  94      59.320  77.211  49.974  1.00  0.00
ATOM   1395  CA  TYR A  94      59.725  75.849  49.686  1.00  0.00
ATOM   1397  CB  TYR A  94      58.612  74.914  50.142  1.00  0.00
ATOM   1400  CG  TYR A  94      58.553  74.713  51.637  1.00  0.00
ATOM   1401  CD1 TYR A  94      57.793  75.571  52.459  1.00  0.00
ATOM   1403  CE1 TYR A  94      57.821  75.400  53.858  1.00  0.00
ATOM   1405  CZ  TYR A  94      58.618  74.383  54.427  1.00  0.00
ATOM   1406  OH  TYR A  94      58.756  74.302  55.775  1.00  0.00
ATOM   1408  CE2 TYR A  94      59.318  73.489  53.594  1.00  0.00
ATOM   1410  CD2 TYR A  94      59.302  73.671  52.203  1.00  0.00
ATOM   1412  C   TYR A  94      59.955  75.678  48.188  1.00  0.00
ATOM   1413  O   TYR A  94      59.196  76.199  47.370  1.00  0.00
ATOM   1414  N   CYS A  95      60.952  74.883  47.832  1.00  0.00
ATOM   1416  CA  CYS A  95      61.102  74.364  46.484  1.00  0.00
ATOM   1418  CB  CYS A  95      62.591  74.361  46.120  1.00  0.00
ATOM   1421  SG  CYS A  95      62.957  74.460  44.349  1.00  0.00
ATOM   1422  C   CYS A  95      60.445  72.981  46.441  1.00  0.00
ATOM   1423  O   CYS A  95      60.326  72.294  47.463  1.00  0.00
ATOM   1424  N   ALA A  96      59.997  72.567  45.263  1.00  0.00
ATOM   1426  CA  ALA A  96      59.376  71.263  45.066  1.00  0.00
ATOM   1428  CB  ALA A  96      57.859  71.437  45.196  1.00  0.00
ATOM   1432  C   ALA A  96      59.729  70.715  43.679  1.00  0.00
ATOM   1433  O   ALA A  96      59.894  71.482  42.720  1.00  0.00
ATOM   1434  N   ALA A  97      59.775  69.387  43.566  1.00  0.00
ATOM   1436  CA  ALA A  97      60.249  68.718  42.358  1.00  0.00
ATOM   1438  CB  ALA A  97      61.630  68.116  42.659  1.00  0.00
ATOM   1442  C   ALA A  97      59.276  67.656  41.834  1.00  0.00
ATOM   1443  O   ALA A  97      59.207  66.526  42.330  1.00  0.00
ATOM   1444  N   SER A  98      58.523  68.030  40.804  1.00  0.00
ATOM   1446  CA  SER A  98      57.480  67.188  40.229  1.00  0.00
ATOM   1448  CB  SER A  98      56.637  68.029  39.259  1.00  0.00
ATOM   1451  OG  SER A  98      55.987  69.099  39.909  1.00  0.00
ATOM   1453  C   SER A  98      58.043  66.027  39.420  1.00  0.00
ATOM   1454  O   SER A  98      58.693  66.239  38.390  1.00  0.00
ATOM   1455  N   VAL A  99      57.755  64.793  39.824  1.00  0.00
ATOM   1457  CA  VAL A  99      58.445  63.603  39.275  1.00  0.00
ATOM   1459  CB  VAL A  99      58.339  62.416  40.257  1.00  0.00
ATOM   1461  CG1 VAL A  99      59.041  62.746  41.582  1.00  0.00
ATOM   1465  CG2 VAL A  99      56.886  61.981  40.498  1.00  0.00
ATOM   1469  C   VAL A  99      57.986  63.135  37.894  1.00  0.00
ATOM   1470  O   VAL A  99      58.623  62.279  37.286  1.00  0.00
ATOM   1471  N   TYR A 100      56.859  63.657  37.424  1.00  0.00
ATOM   1473  CA  TYR A 100      56.064  63.104  36.333  1.00  0.00
ATOM   1475  CB  TYR A 100      54.699  63.838  36.319  1.00  0.00
ATOM   1478  CG  TYR A 100      53.478  62.945  36.179  1.00  0.00
ATOM   1479  CD1 TYR A 100      52.588  63.109  35.100  1.00  0.00
ATOM   1481  CE1 TYR A 100      51.433  62.305  35.006  1.00  0.00
ATOM   1483  CZ  TYR A 100      51.156  61.347  35.999  1.00  0.00
ATOM   1484  OH  TYR A 100      50.032  60.590  35.909  1.00  0.00
ATOM   1486  CE2 TYR A 100      52.044  61.181  37.084  1.00  0.00
ATOM   1488  CD2 TYR A 100      53.199  61.984  37.172  1.00  0.00
ATOM   1490  C   TYR A 100      56.771  63.089  34.969  1.00  0.00
ATOM   1491  O   TYR A 100      56.676  64.042  34.192  1.00  0.00
ATOM   1492  N   TRP A 101      57.414  61.967  34.634  1.00  0.00
ATOM   1494  CA  TRP A 101      57.927  61.624  33.291  1.00  0.00
ATOM   1496  CB  TRP A 101      58.997  60.533  33.422  1.00  0.00
ATOM   1499  CG  TRP A 101      60.088  60.853  34.411  1.00  0.00
ATOM   1500  CD1 TRP A 101      60.611  62.081  34.653  1.00  0.00
ATOM   1502  NE1 TRP A 101      61.535  62.004  35.675  1.00  0.00
ATOM   1504  CE2 TRP A 101      61.687  60.714  36.124  1.00  0.00
ATOM   1505  CZ2 TRP A 101      62.546  60.127  37.060  1.00  0.00
ATOM   1507  CH2 TRP A 101      62.511  58.733  37.238  1.00  0.00
ATOM   1509  CZ3 TRP A 101      61.619  57.953  36.481  1.00  0.00
ATOM   1511  CE3 TRP A 101      60.760  58.555  35.539  1.00  0.00
ATOM   1513  CD2 TRP A 101      60.778  59.951  35.327  1.00  0.00
ATOM   1514  C   TRP A 101      56.823  61.352  32.255  1.00  0.00
ATOM   1515  O   TRP A 101      56.908  60.446  31.427  1.00  0.00
ATOM   1516  N   LEU A 102      55.767  62.158  32.369  1.00  0.00
ATOM   1518  CA  LEU A 102      54.485  62.083  31.691  1.00  0.00
ATOM   1520  CB  LEU A 102      53.667  60.982  32.409  1.00  0.00
ATOM   1523  CG  LEU A 102      52.296  60.599  31.818  1.00  0.00
ATOM   1525  CD1 LEU A 102      52.381  60.230  30.334  1.00  0.00
ATOM   1529  CD2 LEU A 102      51.745  59.387  32.572  1.00  0.00
ATOM   1533  C   LEU A 102      53.762  63.444  31.569  1.00  0.00
ATOM   1534  O   LEU A 102      52.639  63.528  31.085  1.00  0.00
ATOM   1535  N   TYR A 103      54.438  64.532  31.955  1.00  0.00
ATOM   1537  CA  TYR A 103      54.236  65.871  31.376  1.00  0.00
ATOM   1539  CB  TYR A 103      54.811  65.897  29.945  1.00  0.00
ATOM   1542  CG  TYR A 103      56.099  65.092  29.829  1.00  0.00
ATOM   1543  CD1 TYR A 103      57.237  65.454  30.584  1.00  0.00
ATOM   1545  CE1 TYR A 103      58.343  64.584  30.656  1.00  0.00
ATOM   1547  CZ  TYR A 103      58.306  63.344  29.980  1.00  0.00
ATOM   1548  OH  TYR A 103      59.317  62.449  30.129  1.00  0.00
ATOM   1550  CE2 TYR A 103      57.182  62.998  29.200  1.00  0.00
ATOM   1552  CD2 TYR A 103      56.086  63.874  29.122  1.00  0.00
ATOM   1554  C   TYR A 103      52.858  66.500  31.559  1.00  0.00
ATOM   1555  O   TYR A 103      52.396  67.273  30.724  1.00  0.00
ATOM   1556  N   TYR A 104      52.211  66.187  32.682  1.00  0.00
ATOM   1558  CA  TYR A 104      50.798  66.459  32.889  1.00  0.00
ATOM   1560  CB  TYR A 104      50.069  65.120  33.058  1.00  0.00
ATOM   1563  CG  TYR A 104      48.552  65.187  33.104  1.00  0.00
ATOM   1564  CD1 TYR A 104      47.861  64.492  34.113  1.00  0.00
ATOM   1566  CE1 TYR A 104      46.458  64.572  34.197  1.00  0.00
ATOM   1568  CZ  TYR A 104      45.739  65.338  33.256  1.00  0.00
ATOM   1569  OH  TYR A 104      44.387  65.440  33.361  1.00  0.00
ATOM   1571  CE2 TYR A 104      46.427  66.000  32.215  1.00  0.00
ATOM   1573  CD2 TYR A 104      47.830  65.914  32.134  1.00  0.00
ATOM   1575  C   TYR A 104      50.512  67.438  34.021  1.00  0.00
ATOM   1576  O   TYR A 104      51.249  67.524  35.002  1.00  0.00
ATOM   1577  N   GLN A 105      49.373  68.130  33.922  1.00  0.00
ATOM   1579  CA  GLN A 105      48.770  68.865  35.029  1.00  0.00
ATOM   1581  CB  GLN A 105      47.745  69.889  34.495  1.00  0.00
ATOM   1584  CG  GLN A 105      47.065  70.746  35.581  1.00  0.00
ATOM   1587  CD  GLN A 105      48.028  71.204  36.672  1.00  0.00
ATOM   1588  OE1 GLN A 105      48.390  70.457  37.569  1.00  0.00
ATOM   1589  NE2 GLN A 105      48.521  72.416  36.613  1.00  0.00
ATOM   1592  C   GLN A 105      48.195  67.891  36.073  1.00  0.00
ATOM   1593  O   GLN A 105      46.985  67.758  36.281  1.00  0.00
ATOM   1594  N   ARG A 106      49.104  67.166  36.717  1.00  0.00
ATOM   1596  CA  ARG A 106      48.917  66.389  37.938  1.00  0.00
ATOM   1598  CB  ARG A 106      48.391  64.973  37.608  1.00  0.00
ATOM   1601  CG  ARG A 106      47.540  64.335  38.724  1.00  0.00
ATOM   1604  CD  ARG A 106      46.332  65.183  39.185  1.00  0.00
ATOM   1607  NE  ARG A 106      45.737  65.953  38.075  1.00  0.00
ATOM   1609  CZ  ARG A 106      44.708  65.663  37.307  1.00  0.00
ATOM   1610  NH1 ARG A 106      43.873  64.699  37.563  1.00  0.00
ATOM   1613  NH2 ARG A 106      44.539  66.355  36.223  1.00  0.00
ATOM   1616  C   ARG A 106      50.239  66.419  38.674  1.00  0.00
ATOM   1617  O   ARG A 106      50.946  65.425  38.770  1.00  0.00
ATOM   1618  N   TYR A 107      50.559  67.638  39.090  1.00  0.00
ATOM   1620  CA  TYR A 107      51.863  68.156  39.489  1.00  0.00
ATOM   1622  CB  TYR A 107      51.650  69.611  39.947  1.00  0.00
ATOM   1625  CG  TYR A 107      50.718  69.734  41.140  1.00  0.00
ATOM   1626  CD1 TYR A 107      49.345  69.992  40.946  1.00  0.00
ATOM   1628  CE1 TYR A 107      48.474  70.033  42.048  1.00  0.00
ATOM   1630  CZ  TYR A 107      48.973  69.830  43.349  1.00  0.00
ATOM   1631  OH  TYR A 107      48.126  69.896  44.409  1.00  0.00
ATOM   1633  CE2 TYR A 107      50.350  69.589  43.550  1.00  0.00
ATOM   1635  CD2 TYR A 107      51.219  69.543  42.443  1.00  0.00
ATOM   1637  C   TYR A 107      52.669  67.376  40.530  1.00  0.00
ATOM   1638  O   TYR A 107      53.799  67.788  40.773  1.00  0.00
ATOM   1639  N   SER A 108      52.113  66.303  41.112  1.00  0.00
ATOM   1641  CA  SER A 108      52.809  65.196  41.791  1.00  0.00
ATOM   1643  CB  SER A 108      52.739  63.891  40.978  1.00  0.00
ATOM   1646  OG  SER A 108      53.099  64.061  39.623  1.00  0.00
ATOM   1648  C   SER A 108      54.245  65.539  42.179  1.00  0.00
ATOM   1649  O   SER A 108      55.208  65.296  41.446  1.00  0.00
ATOM   1650  N   HIS A 109      54.334  66.177  43.344  1.00  0.00
ATOM   1652  CA  HIS A 109      55.460  66.968  43.823  1.00  0.00
ATOM   1654  CB  HIS A 109      54.900  67.869  44.939  1.00  0.00
ATOM   1657  CG  HIS A 109      54.586  67.070  46.181  1.00  0.00
ATOM   1658  ND1 HIS A 109      53.457  66.268  46.359  1.00  0.00
ATOM   1659  CE1 HIS A 109      53.687  65.563  47.480  1.00  0.00
ATOM   1661  NE2 HIS A 109      54.889  65.870  47.996  1.00  0.00
ATOM   1663  CD2 HIS A 109      55.467  66.824  47.193  1.00  0.00
ATOM   1665  C   HIS A 109      56.692  66.226  44.393  1.00  0.00
ATOM   1666  O   HIS A 109      57.582  66.968  44.804  1.00  0.00
ATOM   1667  N   PRO A 110      56.761  64.878  44.553  1.00  0.00
ATOM   1668  CD  PRO A 110      56.185  63.807  43.744  1.00  0.00
ATOM   1671  CG  PRO A 110      56.592  62.459  44.345  1.00  0.00
ATOM   1674  CB  PRO A 110      57.659  62.830  45.357  1.00  0.00
ATOM   1677  CA  PRO A 110      57.177  64.213  45.780  1.00  0.00
ATOM   1679  C   PRO A 110      58.157  64.841  46.760  1.00  0.00
ATOM   1680  O   PRO A 110      57.910  64.784  47.968  1.00  0.00
ATOM   1681  N   TYR A 111      59.250  65.420  46.285  1.00  0.00
ATOM   1683  CA  TYR A 111      60.251  66.024  47.146  1.00  0.00
ATOM   1685  CB  TYR A 111      61.646  65.756  46.562  1.00  0.00
ATOM   1688  CG  TYR A 111      62.086  64.314  46.681  1.00  0.00
ATOM   1689  CD1 TYR A 111      61.795  63.396  45.651  1.00  0.00
ATOM   1691  CE1 TYR A 111      62.222  62.060  45.764  1.00  0.00
ATOM   1693  CZ  TYR A 111      62.940  61.643  46.905  1.00  0.00
ATOM   1694  OH  TYR A 111      63.396  60.368  46.976  1.00  0.00
ATOM   1696  CE2 TYR A 111      63.216  62.558  47.944  1.00  0.00
ATOM   1698  CD2 TYR A 111      62.787  63.894  47.828  1.00  0.00
ATOM   1700  C   TYR A 111      60.045  67.526  47.309  1.00  0.00
ATOM   1701  O   TYR A 111      60.227  68.306  46.371  1.00  0.00
ATOM   1702  N   TRP A 112      59.719  67.916  48.545  1.00  0.00
ATOM   1704  CA  TRP A 112      59.950  69.268  49.056  1.00  0.00
ATOM   1706  CB  TRP A 112      59.161  69.476  50.361  1.00  0.00
ATOM   1709  CG  TRP A 112      57.715  69.079  50.428  1.00  0.00
ATOM   1710  CD1 TRP A 112      57.146  68.470  51.491  1.00  0.00
ATOM   1712  NE1 TRP A 112      55.792  68.325  51.280  1.00  0.00
ATOM   1714  CE2 TRP A 112      55.405  68.872  50.077  1.00  0.00
ATOM   1715  CZ2 TRP A 112      54.159  69.027  49.455  1.00  0.00
ATOM   1717  CH2 TRP A 112      54.099  69.663  48.203  1.00  0.00
ATOM   1719  CZ3 TRP A 112      55.282  70.104  47.583  1.00  0.00
ATOM   1721  CE3 TRP A 112      56.531  69.915  48.206  1.00  0.00
ATOM   1723  CD2 TRP A 112      56.625  69.327  49.485  1.00  0.00
ATOM   1724  C   TRP A 112      61.427  69.519  49.366  1.00  0.00
ATOM   1725  O   TRP A 112      62.212  68.578  49.487  1.00  0.00
ATOM   1726  N   GLY A 113      61.761  70.784  49.627  1.00  0.00
ATOM   1728  CA  GLY A 113      62.861  71.136  50.523  1.00  0.00
ATOM   1731  C   GLY A 113      62.409  71.396  51.958  1.00  0.00
ATOM   1732  O   GLY A 113      61.288  71.071  52.361  1.00  0.00
ATOM   1733  N   GLN A 114      63.324  71.913  52.776  1.00  0.00
ATOM   1735  CA  GLN A 114      63.060  72.294  54.168  1.00  0.00
ATOM   1737  CB  GLN A 114      64.377  72.261  54.962  1.00  0.00
ATOM   1740  CG  GLN A 114      65.481  73.171  54.392  1.00  0.00
ATOM   1743  CD  GLN A 114      66.523  73.488  55.456  1.00  0.00
ATOM   1744  OE1 GLN A 114      67.420  72.712  55.740  1.00  0.00
ATOM   1745  NE2 GLN A 114      66.427  74.627  56.106  1.00  0.00
ATOM   1748  C   GLN A 114      62.400  73.667  54.322  1.00  0.00
ATOM   1749  O   GLN A 114      61.843  73.961  55.382  1.00  0.00
ATOM   1750  N   GLY A 115      62.463  74.483  53.273  1.00  0.00
ATOM   1752  CA  GLY A 115      62.042  75.873  53.246  1.00  0.00
ATOM   1755  C   GLY A 115      63.145  76.819  53.757  1.00  0.00
ATOM   1756  O   GLY A 115      63.882  76.490  54.693  1.00  0.00
ATOM   1757  N   THR A 116      63.194  78.045  53.226  1.00  0.00
ATOM   1759  CA  THR A 116      63.672  79.210  53.995  1.00  0.00
ATOM   1761  CB  THR A 116      64.966  79.770  53.389  1.00  0.00
ATOM   1763  CG2 THR A 116      64.783  80.371  51.996  1.00  0.00
ATOM   1767  OG1 THR A 116      65.528  80.751  54.227  1.00  0.00
ATOM   1769  C   THR A 116      62.640  80.305  54.255  1.00  0.00
ATOM   1770  O   THR A 116      61.695  80.500  53.496  1.00  0.00
ATOM   1771  N   GLN A 117      62.813  81.002  55.379  1.00  0.00
ATOM   1773  CA  GLN A 117      61.978  82.122  55.809  1.00  0.00
ATOM   1775  CB  GLN A 117      62.253  82.412  57.298  1.00  0.00
ATOM   1778  CG  GLN A 117      61.934  81.231  58.233  1.00  0.00
ATOM   1781  CD  GLN A 117      62.320  81.517  59.683  1.00  0.00
ATOM   1782  OE1 GLN A 117      61.874  82.465  60.305  1.00  0.00
ATOM   1783  NE2 GLN A 117      63.154  80.708  60.299  1.00  0.00
ATOM   1786  C   GLN A 117      62.315  83.373  54.980  1.00  0.00
ATOM   1787  O   GLN A 117      63.465  83.619  54.624  1.00  0.00
ATOM   1788  N   VAL A 118      61.309  84.206  54.746  1.00  0.00
ATOM   1790  CA  VAL A 118      61.412  85.504  54.077  1.00  0.00
ATOM   1792  CB  VAL A 118      60.939  85.402  52.609  1.00  0.00
ATOM   1794  CG1 VAL A 118      60.964  86.769  51.908  1.00  0.00
ATOM   1798  CG2 VAL A 118      61.806  84.428  51.801  1.00  0.00
ATOM   1802  C   VAL A 118      60.510  86.477  54.826  1.00  0.00
ATOM   1803  O   VAL A 118      59.315  86.195  54.958  1.00  0.00
ATOM   1804  N   THR A 119      61.075  87.584  55.339  1.00  0.00
ATOM   1806  CA  THR A 119      60.355  88.413  56.318  1.00  0.00
ATOM   1808  CB  THR A 119      60.765  88.106  57.773  1.00  0.00
ATOM   1810  CG2 THR A 119      60.310  86.719  58.232  1.00  0.00
ATOM   1814  OG1 THR A 119      62.153  88.127  57.983  1.00  0.00
ATOM   1816  C   THR A 119      60.470  89.904  55.985  1.00  0.00
ATOM   1817  O   THR A 119      61.440  90.597  56.300  1.00  0.00
ATOM   1818  N   VAL A 120      59.447  90.402  55.298  1.00  0.00
ATOM   1820  CA  VAL A 120      59.426  91.727  54.676  1.00  0.00
ATOM   1822  CB  VAL A 120      58.624  91.699  53.355  1.00  0.00
ATOM   1824  CG1 VAL A 120      58.718  93.048  52.625  1.00  0.00
ATOM   1828  CG2 VAL A 120      59.133  90.614  52.394  1.00  0.00
ATOM   1832  C   VAL A 120      58.874  92.762  55.651  1.00  0.00
ATOM   1833  O   VAL A 120      57.673  93.007  55.735  1.00  0.00
ATOM   1834  N   SER A 121      59.778  93.375  56.407  1.00  0.00
ATOM   1836  CA  SER A 121      59.449  94.422  57.372  1.00  0.00
ATOM   1838  CB  SER A 121      60.465  94.368  58.511  1.00  0.00
ATOM   1841  OG  SER A 121      59.932  95.032  59.638  1.00  0.00
ATOM   1843  C   SER A 121      59.387  95.820  56.735  1.00  0.00
ATOM   1844  O   SER A 121      59.707  96.028  55.561  1.00  0.00
ATOM   1845  N   SER A 122      58.959  96.806  57.520  1.00  0.00
ATOM   1847  CA  SER A 122      58.770  98.193  57.091  1.00  0.00
ATOM   1849  CB  SER A 122      57.395  98.336  56.435  1.00  0.00
ATOM   1852  OG  SER A 122      57.222  99.652  55.950  1.00  0.00
ATOM   1854  C   SER A 122      58.873  99.166  58.267  1.00  0.00
ATOM   1855  O   SER A 122      59.088  98.825  59.430  1.00  0.00
END
