# Supplementary material for: Nanobody-based CTLA4 inhibitors for immune checkpoint blockade therapy of canine cancer patients
Source: Sci Rep. 2021 Oct 21;11:20763. doi: 10.1038/s41598-021-00325-3 (PMC8531395; doi:10.1038/s41598-021-00325-3)
Supplement: Supplementary file 1 — Supplementary Information 1. [file 41598_2021_325_MOESM1_ESM.zip › Supplemental Information/ITasser_cNb13_5.pdb]

ATOM      1  N   MET B   1      65.287  71.149  61.268  1.00  0.00
ATOM      2  CA  MET B   1      64.960  71.238  59.837  1.00  0.00
ATOM      4  CB  MET B   1      65.513  72.558  59.273  1.00  0.00
ATOM      7  CG  MET B   1      66.973  72.861  59.637  1.00  0.00
ATOM     10  SD  MET B   1      67.710  74.258  58.738  1.00  0.00
ATOM     11  CE  MET B   1      66.594  75.609  59.207  1.00  0.00
ATOM     15  C   MET B   1      65.484  70.050  59.033  1.00  0.00
ATOM     16  O   MET B   1      64.972  69.756  57.953  1.00  0.00
ATOM     17  N   HIS B   2      66.467  69.327  59.577  1.00  0.00
ATOM     19  CA  HIS B   2      66.828  68.004  59.074  1.00  0.00
ATOM     21  CB  HIS B   2      68.274  67.640  59.441  1.00  0.00
ATOM     24  CG  HIS B   2      68.746  66.399  58.717  1.00  0.00
ATOM     25  ND1 HIS B   2      68.318  66.008  57.445  1.00  0.00
ATOM     26  CE1 HIS B   2      68.901  64.828  57.197  1.00  0.00
ATOM     28  NE2 HIS B   2      69.670  64.466  58.237  1.00  0.00
ATOM     30  CD2 HIS B   2      69.581  65.440  59.210  1.00  0.00
ATOM     32  C   HIS B   2      65.836  66.945  59.562  1.00  0.00
ATOM     33  O   HIS B   2      65.237  67.066  60.632  1.00  0.00
ATOM     34  N   VAL B   3      65.711  65.870  58.784  1.00  0.00
ATOM     36  CA  VAL B   3      64.950  64.661  59.105  1.00  0.00
ATOM     38  CB  VAL B   3      63.610  64.620  58.343  1.00  0.00
ATOM     40  CG1 VAL B   3      62.893  63.261  58.332  1.00  0.00
ATOM     44  CG2 VAL B   3      62.623  65.626  58.934  1.00  0.00
ATOM     48  C   VAL B   3      65.777  63.465  58.745  1.00  0.00
ATOM     49  O   VAL B   3      66.149  63.376  57.581  1.00  0.00
ATOM     50  N   ALA B   4      66.026  62.586  59.721  1.00  0.00
ATOM     52  CA  ALA B   4      66.980  61.477  59.639  1.00  0.00
ATOM     54  CB  ALA B   4      68.126  61.742  60.623  1.00  0.00
ATOM     58  C   ALA B   4      66.302  60.130  59.893  1.00  0.00
ATOM     59  O   ALA B   4      65.448  60.014  60.765  1.00  0.00
ATOM     60  N   GLN B   5      66.665  59.112  59.115  1.00  0.00
ATOM     62  CA  GLN B   5      65.966  57.826  59.091  1.00  0.00
ATOM     64  CB  GLN B   5      64.813  57.892  58.061  1.00  0.00
ATOM     67  CG  GLN B   5      65.234  58.303  56.634  1.00  0.00
ATOM     70  CD  GLN B   5      64.065  58.402  55.649  1.00  0.00
ATOM     71  OE1 GLN B   5      63.820  59.424  55.023  1.00  0.00
ATOM     72  NE2 GLN B   5      63.335  57.340  55.430  1.00  0.00
ATOM     75  C   GLN B   5      66.960  56.684  58.831  1.00  0.00
ATOM     76  O   GLN B   5      68.001  56.922  58.212  1.00  0.00
ATOM     77  N   PRO B   6      66.706  55.458  59.331  1.00  0.00
ATOM     78  CD  PRO B   6      65.651  55.109  60.271  1.00  0.00
ATOM     81  CG  PRO B   6      66.023  53.742  60.840  1.00  0.00
ATOM     84  CB  PRO B   6      66.828  53.110  59.711  1.00  0.00
ATOM     87  CA  PRO B   6      67.566  54.305  59.093  1.00  0.00
ATOM     89  C   PRO B   6      67.867  54.041  57.616  1.00  0.00
ATOM     90  O   PRO B   6      66.949  54.022  56.807  1.00  0.00
ATOM     91  N   ALA B   7      69.126  53.763  57.263  1.00  0.00
ATOM     93  CA  ALA B   7      69.524  53.581  55.862  1.00  0.00
ATOM     95  CB  ALA B   7      71.050  53.440  55.810  1.00  0.00
ATOM     99  C   ALA B   7      68.831  52.400  55.147  1.00  0.00
ATOM    100  O   ALA B   7      68.567  52.444  53.947  1.00  0.00
ATOM    101  N   VAL B   8      68.535  51.340  55.893  1.00  0.00
ATOM    103  CA  VAL B   8      68.173  50.014  55.373  1.00  0.00
ATOM    105  CB  VAL B   8      69.160  48.953  55.926  1.00  0.00
ATOM    107  CG1 VAL B   8      70.582  49.189  55.397  1.00  0.00
ATOM    111  CG2 VAL B   8      69.225  48.916  57.463  1.00  0.00
ATOM    115  C   VAL B   8      66.696  49.722  55.625  1.00  0.00
ATOM    116  O   VAL B   8      65.897  50.647  55.566  1.00  0.00
ATOM    117  N   VAL B   9      66.365  48.456  55.887  1.00  0.00
ATOM    119  CA  VAL B   9      65.347  47.884  56.799  1.00  0.00
ATOM    121  CB  VAL B   9      64.208  48.833  57.240  1.00  0.00
ATOM    123  CG1 VAL B   9      63.023  48.068  57.851  1.00  0.00
ATOM    127  CG2 VAL B   9      64.707  49.781  58.347  1.00  0.00
ATOM    131  C   VAL B   9      64.844  46.596  56.149  1.00  0.00
ATOM    132  O   VAL B   9      64.261  46.599  55.065  1.00  0.00
ATOM    133  N   LEU B  10      65.129  45.462  56.787  1.00  0.00
ATOM    135  CA  LEU B  10      64.614  44.183  56.318  1.00  0.00
ATOM    137  CB  LEU B  10      65.498  43.030  56.833  1.00  0.00
ATOM    140  CG  LEU B  10      66.966  43.090  56.366  1.00  0.00
ATOM    142  CD1 LEU B  10      67.736  41.881  56.899  1.00  0.00
ATOM    146  CD2 LEU B  10      67.112  43.125  54.843  1.00  0.00
ATOM    150  C   LEU B  10      63.171  44.031  56.785  1.00  0.00
ATOM    151  O   LEU B  10      62.885  44.101  57.981  1.00  0.00
ATOM    152  N   ALA B  11      62.258  43.842  55.840  1.00  0.00
ATOM    154  CA  ALA B  11      60.906  43.435  56.157  1.00  0.00
ATOM    156  CB  ALA B  11      59.999  43.551  54.933  1.00  0.00
ATOM    160  C   ALA B  11      60.909  42.020  56.744  1.00  0.00
ATOM    161  O   ALA B  11      61.679  41.132  56.364  1.00  0.00
ATOM    162  N   SER B  12      59.982  41.819  57.665  1.00  0.00
ATOM    164  CA  SER B  12      59.576  40.502  58.120  1.00  0.00
ATOM    166  CB  SER B  12      58.572  40.646  59.269  1.00  0.00
ATOM    169  OG  SER B  12      57.473  41.446  58.872  1.00  0.00
ATOM    171  C   SER B  12      58.966  39.674  56.994  1.00  0.00
ATOM    172  O   SER B  12      58.400  40.196  56.039  1.00  0.00
ATOM    173  N   SER B  13      58.945  38.362  57.196  1.00  0.00
ATOM    175  CA  SER B  13      58.170  37.376  56.432  1.00  0.00
ATOM    177  CB  SER B  13      58.633  35.984  56.870  1.00  0.00
ATOM    180  OG  SER B  13      58.746  35.923  58.282  1.00  0.00
ATOM    182  C   SER B  13      56.645  37.474  56.589  1.00  0.00
ATOM    183  O   SER B  13      55.913  36.620  56.087  1.00  0.00
ATOM    184  N   ARG B  14      56.128  38.506  57.270  1.00  0.00
ATOM    186  CA  ARG B  14      54.708  38.900  57.212  1.00  0.00
ATOM    188  CB  ARG B  14      53.975  38.567  58.529  1.00  0.00
ATOM    191  CG  ARG B  14      53.819  37.041  58.758  1.00  0.00
ATOM    194  CD  ARG B  14      52.898  36.363  57.721  1.00  0.00
ATOM    197  NE  ARG B  14      52.767  34.897  57.892  1.00  0.00
ATOM    199  CZ  ARG B  14      53.411  33.971  57.194  1.00  0.00
ATOM    200  NH1 ARG B  14      54.477  34.231  56.506  1.00  0.00
ATOM    203  NH2 ARG B  14      52.986  32.742  57.145  1.00  0.00
ATOM    206  C   ARG B  14      54.511  40.294  56.609  1.00  0.00
ATOM    207  O   ARG B  14      53.478  40.927  56.798  1.00  0.00
ATOM    208  N   GLY B  15      55.506  40.719  55.829  1.00  0.00
ATOM    210  CA  GLY B  15      55.515  41.934  55.028  1.00  0.00
ATOM    213  C   GLY B  15      55.299  43.192  55.863  1.00  0.00
ATOM    214  O   GLY B  15      54.539  44.085  55.481  1.00  0.00
ATOM    215  N   VAL B  16      55.963  43.239  57.019  1.00  0.00
ATOM    217  CA  VAL B  16      55.967  44.388  57.928  1.00  0.00
ATOM    219  CB  VAL B  16      55.339  44.079  59.307  1.00  0.00
ATOM    221  CG1 VAL B  16      55.266  45.347  60.171  1.00  0.00
ATOM    225  CG2 VAL B  16      53.930  43.495  59.181  1.00  0.00
ATOM    229  C   VAL B  16      57.382  44.896  58.117  1.00  0.00
ATOM    230  O   VAL B  16      58.278  44.115  58.444  1.00  0.00
ATOM    231  N   ALA B  17      57.545  46.207  57.975  1.00  0.00
ATOM    233  CA  ALA B  17      58.761  46.958  58.237  1.00  0.00
ATOM    235  CB  ALA B  17      59.346  47.428  56.903  1.00  0.00
ATOM    239  C   ALA B  17      58.454  48.131  59.155  1.00  0.00
ATOM    240  O   ALA B  17      57.392  48.750  59.063  1.00  0.00
ATOM    241  N   SER B  18      59.418  48.428  60.017  1.00  0.00
ATOM    243  CA  SER B  18      59.275  49.424  61.066  1.00  0.00
ATOM    245  CB  SER B  18      59.054  48.751  62.424  1.00  0.00
ATOM    248  OG  SER B  18      57.895  47.936  62.397  1.00  0.00
ATOM    250  C   SER B  18      60.532  50.268  61.084  1.00  0.00
ATOM    251  O   SER B  18      61.649  49.742  61.056  1.00  0.00
ATOM    252  N   PHE B  19      60.346  51.581  61.108  1.00  0.00
ATOM    254  CA  PHE B  19      61.467  52.508  61.195  1.00  0.00
ATOM    256  CB  PHE B  19      62.086  52.760  59.806  1.00  0.00
ATOM    259  CG  PHE B  19      61.319  53.608  58.809  1.00  0.00
ATOM    260  CD1 PHE B  19      60.316  53.024  58.009  1.00  0.00
ATOM    262  CE1 PHE B  19      59.736  53.754  56.956  1.00  0.00
ATOM    264  CZ  PHE B  19      60.167  55.066  56.693  1.00  0.00
ATOM    266  CE2 PHE B  19      61.150  55.660  57.501  1.00  0.00
ATOM    268  CD2 PHE B  19      61.720  54.938  58.564  1.00  0.00
ATOM    270  C   PHE B  19      61.086  53.778  61.945  1.00  0.00
ATOM    271  O   PHE B  19      59.947  53.937  62.390  1.00  0.00
ATOM    272  N   VAL B  20      62.067  54.653  62.133  1.00  0.00
ATOM    274  CA  VAL B  20      61.913  55.896  62.878  1.00  0.00
ATOM    276  CB  VAL B  20      62.701  55.852  64.200  1.00  0.00
ATOM    278  CG1 VAL B  20      62.668  57.205  64.909  1.00  0.00
ATOM    282  CG2 VAL B  20      62.115  54.806  65.158  1.00  0.00
ATOM    286  C   VAL B  20      62.378  57.048  61.992  1.00  0.00
ATOM    287  O   VAL B  20      63.506  57.038  61.497  1.00  0.00
ATOM    288  N   CYS B  21      61.505  58.036  61.802  1.00  0.00
ATOM    290  CA  CYS B  21      61.906  59.343  61.285  1.00  0.00
ATOM    292  CB  CYS B  21      60.817  59.906  60.351  1.00  0.00
ATOM    295  SG  CYS B  21      60.540  59.031  58.783  1.00  0.00
ATOM    296  C   CYS B  21      62.124  60.315  62.454  1.00  0.00
ATOM    297  O   CYS B  21      61.177  60.806  63.071  1.00  0.00
ATOM    298  N   GLU B  22      63.384  60.619  62.732  1.00  0.00
ATOM    300  CA  GLU B  22      63.782  61.725  63.596  1.00  0.00
ATOM    302  CB  GLU B  22      65.268  61.583  63.969  1.00  0.00
ATOM    305  CG  GLU B  22      65.649  60.264  64.662  1.00  0.00
ATOM    308  CD  GLU B  22      65.001  60.062  66.038  1.00  0.00
ATOM    309  OE1 GLU B  22      64.564  61.035  66.694  1.00  0.00
ATOM    310  OE2 GLU B  22      64.980  58.910  66.529  1.00  0.00
ATOM    311  C   GLU B  22      63.593  63.055  62.878  1.00  0.00
ATOM    312  O   GLU B  22      63.764  63.152  61.661  1.00  0.00
ATOM    313  N   TYR B  23      63.336  64.092  63.662  1.00  0.00
ATOM    315  CA  TYR B  23      63.278  65.482  63.241  1.00  0.00
ATOM    317  CB  TYR B  23      61.829  65.979  63.381  1.00  0.00
ATOM    320  CG  TYR B  23      61.500  67.348  62.804  1.00  0.00
ATOM    321  CD1 TYR B  23      62.108  67.802  61.616  1.00  0.00
ATOM    323  CE1 TYR B  23      61.737  69.029  61.046  1.00  0.00
ATOM    325  CZ  TYR B  23      60.746  69.816  61.657  1.00  0.00
ATOM    326  OH  TYR B  23      60.378  70.979  61.070  1.00  0.00
ATOM    328  CE2 TYR B  23      60.134  69.375  62.850  1.00  0.00
ATOM    330  CD2 TYR B  23      60.513  68.145  63.421  1.00  0.00
ATOM    332  C   TYR B  23      64.273  66.298  64.072  1.00  0.00
ATOM    333  O   TYR B  23      64.680  65.878  65.156  1.00  0.00
ATOM    334  N   GLY B  24      64.671  67.463  63.575  1.00  0.00
ATOM    336  CA  GLY B  24      65.318  68.477  64.395  1.00  0.00
ATOM    339  C   GLY B  24      64.296  69.441  64.989  1.00  0.00
ATOM    340  O   GLY B  24      63.202  69.034  65.379  1.00  0.00
ATOM    341  N   SER B  25      64.706  70.714  65.088  1.00  0.00
ATOM    343  CA  SER B  25      63.889  71.879  65.477  1.00  0.00
ATOM    345  CB  SER B  25      63.309  72.528  64.209  1.00  0.00
ATOM    348  OG  SER B  25      62.369  71.666  63.611  1.00  0.00
ATOM    350  C   SER B  25      62.796  71.606  66.523  1.00  0.00
ATOM    351  O   SER B  25      61.627  71.951  66.332  1.00  0.00
ATOM    352  N   SER B  26      63.158  70.894  67.591  1.00  0.00
ATOM    354  CA  SER B  26      62.182  70.272  68.484  1.00  0.00
ATOM    356  CB  SER B  26      62.882  69.256  69.391  1.00  0.00
ATOM    359  OG  SER B  26      61.945  68.338  69.921  1.00  0.00
ATOM    361  C   SER B  26      61.417  71.303  69.307  1.00  0.00
ATOM    362  O   SER B  26      62.011  72.084  70.049  1.00  0.00
ATOM    363  N   GLY B  27      60.091  71.284  69.195  1.00  0.00
ATOM    365  CA  GLY B  27      59.187  72.108  69.986  1.00  0.00
ATOM    368  C   GLY B  27      58.175  71.220  70.689  1.00  0.00
ATOM    369  O   GLY B  27      57.529  70.397  70.047  1.00  0.00
ATOM    370  N   ASN B  28      58.011  71.377  72.002  1.00  0.00
ATOM    372  CA  ASN B  28      57.147  70.501  72.802  1.00  0.00
ATOM    374  CB  ASN B  28      57.637  70.533  74.257  1.00  0.00
ATOM    377  CG  ASN B  28      57.353  71.868  74.905  1.00  0.00
ATOM    378  OD1 ASN B  28      58.113  72.812  74.776  1.00  0.00
ATOM    379  ND2 ASN B  28      56.222  72.001  75.549  1.00  0.00
ATOM    382  C   ASN B  28      55.633  70.777  72.671  1.00  0.00
ATOM    383  O   ASN B  28      54.840  70.360  73.511  1.00  0.00
ATOM    384  N   ALA B  29      55.254  71.508  71.629  1.00  0.00
ATOM    386  CA  ALA B  29      53.898  71.750  71.168  1.00  0.00
ATOM    388  CB  ALA B  29      53.296  72.943  71.923  1.00  0.00
ATOM    392  C   ALA B  29      54.023  71.989  69.664  1.00  0.00
ATOM    393  O   ALA B  29      54.432  73.062  69.222  1.00  0.00
ATOM    394  N   ALA B  30      53.826  70.912  68.914  1.00  0.00
ATOM    396  CA  ALA B  30      54.193  70.778  67.518  1.00  0.00
ATOM    398  CB  ALA B  30      55.627  70.237  67.450  1.00  0.00
ATOM    402  C   ALA B  30      53.216  69.817  66.856  1.00  0.00
ATOM    403  O   ALA B  30      52.960  68.751  67.410  1.00  0.00
ATOM    404  N   GLU B  31      52.707  70.174  65.679  1.00  0.00
ATOM    406  CA  GLU B  31      51.653  69.408  65.008  1.00  0.00
ATOM    408  CB  GLU B  31      50.327  70.172  65.177  1.00  0.00
ATOM    411  CG  GLU B  31      49.068  69.297  65.063  1.00  0.00
ATOM    414  CD  GLU B  31      48.004  69.730  66.083  1.00  0.00
ATOM    415  OE1 GLU B  31      48.013  69.170  67.208  1.00  0.00
ATOM    416  OE2 GLU B  31      47.209  70.638  65.752  1.00  0.00
ATOM    417  C   GLU B  31      51.996  69.077  63.562  1.00  0.00
ATOM    418  O   GLU B  31      52.385  69.997  62.851  1.00  0.00
ATOM    419  N   VAL B  32      52.034  67.805  63.136  1.00  0.00
ATOM    421  CA  VAL B  32      53.115  67.417  62.184  1.00  0.00
ATOM    423  CB  VAL B  32      54.290  66.783  62.961  1.00  0.00
ATOM    425  CG1 VAL B  32      55.367  66.199  62.040  1.00  0.00
ATOM    429  CG2 VAL B  32      55.013  67.784  63.877  1.00  0.00
ATOM    433  C   VAL B  32      52.613  66.521  61.053  1.00  0.00
ATOM    434  O   VAL B  32      52.064  65.431  61.309  1.00  0.00
ATOM    435  N   ARG B  33      52.827  66.954  59.777  1.00  0.00
ATOM    437  CA  ARG B  33      52.498  65.969  58.733  1.00  0.00
ATOM    439  CB  ARG B  33      52.167  66.620  57.364  1.00  0.00
ATOM    442  CG  ARG B  33      51.459  65.651  56.400  1.00  0.00
ATOM    445  CD  ARG B  33      50.955  66.274  55.092  1.00  0.00
ATOM    448  NE  ARG B  33      51.392  65.520  53.888  1.00  0.00
ATOM    450  CZ  ARG B  33      51.683  66.040  52.706  1.00  0.00
ATOM    451  NH1 ARG B  33      51.832  67.320  52.529  1.00  0.00
ATOM    454  NH2 ARG B  33      51.876  65.274  51.667  1.00  0.00
ATOM    457  C   ARG B  33      53.632  64.956  58.681  1.00  0.00
ATOM    458  O   ARG B  33      54.725  65.224  59.193  1.00  0.00
ATOM    459  N   VAL B  34      53.392  63.795  58.083  1.00  0.00
ATOM    461  CA  VAL B  34      54.401  62.756  57.995  1.00  0.00
ATOM    463  CB  VAL B  34      54.550  61.953  59.311  1.00  0.00
ATOM    465  CG1 VAL B  34      53.234  61.450  59.916  1.00  0.00
ATOM    469  CG2 VAL B  34      55.559  60.809  59.134  1.00  0.00
ATOM    473  C   VAL B  34      54.211  61.902  56.756  1.00  0.00
ATOM    474  O   VAL B  34      53.399  60.959  56.740  1.00  0.00
ATOM    475  N   THR B  35      54.972  62.243  55.693  1.00  0.00
ATOM    477  CA  THR B  35      54.837  61.377  54.525  1.00  0.00
ATOM    479  CB  THR B  35      55.107  62.141  53.232  1.00  0.00
ATOM    481  CG2 THR B  35      55.034  61.340  51.950  1.00  0.00
ATOM    485  OG1 THR B  35      54.159  63.180  53.097  1.00  0.00
ATOM    487  C   THR B  35      55.662  60.125  54.674  1.00  0.00
ATOM    488  O   THR B  35      56.683  60.193  55.369  1.00  0.00
ATOM    489  N   VAL B  36      55.235  59.042  53.994  1.00  0.00
ATOM    491  CA  VAL B  36      56.173  58.007  53.575  1.00  0.00
ATOM    493  CB  VAL B  36      55.943  56.683  54.341  1.00  0.00
ATOM    495  CG1 VAL B  36      57.177  55.806  54.204  1.00  0.00
ATOM    499  CG2 VAL B  36      55.720  56.904  55.845  1.00  0.00
ATOM    503  C   VAL B  36      56.217  57.943  52.040  1.00  0.00
ATOM    504  O   VAL B  36      55.234  58.247  51.371  1.00  0.00
ATOM    505  N   LEU B  37      57.381  57.724  51.418  1.00  0.00
ATOM    507  CA  LEU B  37      57.540  58.131  50.012  1.00  0.00
ATOM    509  CB  LEU B  37      57.994  59.607  49.932  1.00  0.00
ATOM    512  CG  LEU B  37      57.039  60.527  49.152  1.00  0.00
ATOM    514  CD1 LEU B  37      57.417  61.994  49.371  1.00  0.00
ATOM    518  CD2 LEU B  37      57.115  60.260  47.655  1.00  0.00
ATOM    522  C   LEU B  37      58.385  57.195  49.161  1.00  0.00
ATOM    523  O   LEU B  37      59.612  57.237  49.139  1.00  0.00
ATOM    524  N   ARG B  38      57.673  56.342  48.437  1.00  0.00
ATOM    526  CA  ARG B  38      58.203  55.284  47.590  1.00  0.00
ATOM    528  CB  ARG B  38      57.005  54.358  47.296  1.00  0.00
ATOM    531  CG  ARG B  38      57.338  52.979  46.721  1.00  0.00
ATOM    534  CD  ARG B  38      57.806  52.984  45.258  1.00  0.00
ATOM    537  NE  ARG B  38      57.688  51.643  44.647  1.00  0.00
ATOM    539  CZ  ARG B  38      58.331  50.546  45.009  1.00  0.00
ATOM    540  NH1 ARG B  38      59.237  50.575  45.933  1.00  0.00
ATOM    543  NH2 ARG B  38      58.078  49.402  44.451  1.00  0.00
ATOM    546  C   ARG B  38      58.845  55.859  46.322  1.00  0.00
ATOM    547  O   ARG B  38      58.179  56.100  45.315  1.00  0.00
ATOM    548  N   GLN B  39      60.151  56.077  46.382  1.00  0.00
ATOM    550  CA  GLN B  39      61.012  56.341  45.238  1.00  0.00
ATOM    552  CB  GLN B  39      62.260  57.110  45.695  1.00  0.00
ATOM    555  CG  GLN B  39      63.182  57.471  44.521  1.00  0.00
ATOM    558  CD  GLN B  39      64.315  58.391  44.959  1.00  0.00
ATOM    559  OE1 GLN B  39      64.171  59.593  45.029  1.00  0.00
ATOM    560  NE2 GLN B  39      65.481  57.877  45.284  1.00  0.00
ATOM    563  C   GLN B  39      61.354  55.047  44.499  1.00  0.00
ATOM    564  O   GLN B  39      61.844  54.080  45.091  1.00  0.00
ATOM    565  N   ALA B  40      61.104  55.065  43.189  1.00  0.00
ATOM    567  CA  ALA B  40      61.488  54.026  42.242  1.00  0.00
ATOM    569  CB  ALA B  40      60.468  52.879  42.322  1.00  0.00
ATOM    573  C   ALA B  40      61.546  54.599  40.821  1.00  0.00
ATOM    574  O   ALA B  40      60.670  55.359  40.428  1.00  0.00
ATOM    575  N   GLY B  41      62.567  54.238  40.038  1.00  0.00
ATOM    577  CA  GLY B  41      62.665  54.615  38.619  1.00  0.00
ATOM    580  C   GLY B  41      62.640  56.115  38.286  1.00  0.00
ATOM    581  O   GLY B  41      62.057  56.499  37.278  1.00  0.00
ATOM    582  N   SER B  42      63.227  56.959  39.143  1.00  0.00
ATOM    584  CA  SER B  42      63.163  58.435  39.047  1.00  0.00
ATOM    586  CB  SER B  42      63.902  58.954  37.804  1.00  0.00
ATOM    589  OG  SER B  42      65.251  58.510  37.813  1.00  0.00
ATOM    591  C   SER B  42      61.745  59.020  39.169  1.00  0.00
ATOM    592  O   SER B  42      61.519  60.185  38.851  1.00  0.00
ATOM    593  N   GLN B  43      60.804  58.236  39.699  1.00  0.00
ATOM    595  CA  GLN B  43      59.458  58.643  40.084  1.00  0.00
ATOM    597  CB  GLN B  43      58.447  57.753  39.320  1.00  0.00
ATOM    600  CG  GLN B  43      57.077  58.394  39.023  1.00  0.00
ATOM    603  CD  GLN B  43      56.234  58.661  40.265  1.00  0.00
ATOM    604  OE1 GLN B  43      55.980  57.792  41.084  1.00  0.00
ATOM    605  NE2 GLN B  43      55.847  59.893  40.512  1.00  0.00
ATOM    608  C   GLN B  43      59.337  58.515  41.615  1.00  0.00
ATOM    609  O   GLN B  43      60.026  57.716  42.263  1.00  0.00
ATOM    610  N   MET B  44      58.443  59.312  42.195  1.00  0.00
ATOM    612  CA  MET B  44      58.107  59.314  43.616  1.00  0.00
ATOM    614  CB  MET B  44      58.597  60.620  44.261  1.00  0.00
ATOM    617  CG  MET B  44      60.040  60.553  44.766  1.00  0.00
ATOM    620  SD  MET B  44      60.421  61.930  45.885  1.00  0.00
ATOM    621  CE  MET B  44      62.164  61.600  46.242  1.00  0.00
ATOM    625  C   MET B  44      56.591  59.186  43.810  1.00  0.00
ATOM    626  O   MET B  44      55.828  60.034  43.352  1.00  0.00
ATOM    627  N   THR B  45      56.160  58.147  44.521  1.00  0.00
ATOM    629  CA  THR B  45      54.751  57.872  44.821  1.00  0.00
ATOM    631  CB  THR B  45      54.397  56.447  44.359  1.00  0.00
ATOM    633  CG2 THR B  45      53.038  55.941  44.847  1.00  0.00
ATOM    637  OG1 THR B  45      54.322  56.388  42.950  1.00  0.00
ATOM    639  C   THR B  45      54.499  58.036  46.317  1.00  0.00
ATOM    640  O   THR B  45      55.165  57.389  47.132  1.00  0.00
ATOM    641  N   GLU B  46      53.550  58.908  46.676  1.00  0.00
ATOM    643  CA  GLU B  46      53.148  59.103  48.070  1.00  0.00
ATOM    645  CB  GLU B  46      52.420  60.457  48.294  1.00  0.00
ATOM    648  CG  GLU B  46      52.129  60.766  49.789  1.00  0.00
ATOM    651  CD  GLU B  46      52.228  62.254  50.238  1.00  0.00
ATOM    652  OE1 GLU B  46      52.156  62.547  51.462  1.00  0.00
ATOM    653  OE2 GLU B  46      52.408  63.169  49.406  1.00  0.00
ATOM    654  C   GLU B  46      52.417  57.875  48.632  1.00  0.00
ATOM    655  O   GLU B  46      51.435  57.387  48.074  1.00  0.00
ATOM    656  N   VAL B  47      52.940  57.387  49.755  1.00  0.00
ATOM    658  CA  VAL B  47      52.491  56.231  50.524  1.00  0.00
ATOM    660  CB  VAL B  47      53.461  55.034  50.412  1.00  0.00
ATOM    662  CG1 VAL B  47      53.047  53.869  51.323  1.00  0.00
ATOM    666  CG2 VAL B  47      53.492  54.492  48.976  1.00  0.00
ATOM    670  C   VAL B  47      52.345  56.735  51.962  1.00  0.00
ATOM    671  O   VAL B  47      53.312  56.881  52.707  1.00  0.00
ATOM    672  N   CYS B  48      51.102  57.044  52.318  1.00  0.00
ATOM    674  CA  CYS B  48      50.692  57.540  53.631  1.00  0.00
ATOM    676  CB  CYS B  48      50.752  56.363  54.613  1.00  0.00
ATOM    679  SG  CYS B  48      52.252  56.146  55.596  1.00  0.00
ATOM    680  C   CYS B  48      51.453  58.816  54.122  1.00  0.00
ATOM    681  O   CYS B  48      52.293  59.376  53.414  1.00  0.00
ATOM    682  N   ALA B  49      51.045  59.393  55.270  1.00  0.00
ATOM    684  CA  ALA B  49      50.883  60.848  55.308  1.00  0.00
ATOM    686  CB  ALA B  49      49.741  61.213  54.337  1.00  0.00
ATOM    690  C   ALA B  49      50.601  61.590  56.630  1.00  0.00
ATOM    691  O   ALA B  49      50.867  62.785  56.612  1.00  0.00
ATOM    692  N   ALA B  50      50.042  60.953  57.677  1.00  0.00
ATOM    694  CA  ALA B  50      49.290  61.505  58.842  1.00  0.00
ATOM    696  CB  ALA B  50      49.216  60.366  59.865  1.00  0.00
ATOM    700  C   ALA B  50      49.766  62.831  59.526  1.00  0.00
ATOM    701  O   ALA B  50      50.664  63.493  59.066  1.00  0.00
ATOM    702  N   THR B  51      49.168  63.303  60.629  1.00  0.00
ATOM    704  CA  THR B  51      49.054  64.747  60.958  1.00  0.00
ATOM    706  CB  THR B  51      47.622  65.244  60.681  1.00  0.00
ATOM    708  CG2 THR B  51      47.232  65.113  59.208  1.00  0.00
ATOM    712  OG1 THR B  51      46.680  64.492  61.413  1.00  0.00
ATOM    714  C   THR B  51      49.423  65.123  62.398  1.00  0.00
ATOM    715  O   THR B  51      49.344  66.291  62.770  1.00  0.00
ATOM    716  N   TYR B  52      49.796  64.100  63.160  1.00  0.00
ATOM    718  CA  TYR B  52      49.732  63.949  64.610  1.00  0.00
ATOM    720  CB  TYR B  52      50.831  62.947  65.011  1.00  0.00
ATOM    723  CG  TYR B  52      52.288  63.400  64.878  1.00  0.00
ATOM    724  CD1 TYR B  52      52.886  64.168  65.898  1.00  0.00
ATOM    726  CE1 TYR B  52      54.262  64.460  65.876  1.00  0.00
ATOM    728  CZ  TYR B  52      55.063  64.002  64.814  1.00  0.00
ATOM    729  OH  TYR B  52      56.393  64.289  64.807  1.00  0.00
ATOM    731  CE2 TYR B  52      54.460  63.289  63.750  1.00  0.00
ATOM    733  CD2 TYR B  52      53.083  62.982  63.790  1.00  0.00
ATOM    735  C   TYR B  52      49.825  65.177  65.512  1.00  0.00
ATOM    736  O   TYR B  52      50.611  66.105  65.276  1.00  0.00
ATOM    737  N   THR B  53      49.100  65.060  66.631  1.00  0.00
ATOM    739  CA  THR B  53      49.255  65.912  67.810  1.00  0.00
ATOM    741  CB  THR B  53      47.893  66.266  68.430  1.00  0.00
ATOM    743  CG2 THR B  53      47.313  65.197  69.356  1.00  0.00
ATOM    747  OG1 THR B  53      48.009  67.467  69.163  1.00  0.00
ATOM    749  C   THR B  53      50.276  65.363  68.816  1.00  0.00
ATOM    750  O   THR B  53      50.872  64.302  68.614  1.00  0.00
ATOM    751  N   VAL B  54      50.512  66.145  69.873  1.00  0.00
ATOM    753  CA  VAL B  54      51.785  66.261  70.606  1.00  0.00
ATOM    755  CB  VAL B  54      51.621  67.122  71.879  1.00  0.00
ATOM    757  CG1 VAL B  54      52.982  67.456  72.511  1.00  0.00
ATOM    761  CG2 VAL B  54      50.920  68.460  71.580  1.00  0.00
ATOM    765  C   VAL B  54      52.497  64.945  70.924  1.00  0.00
ATOM    766  O   VAL B  54      53.695  64.840  70.646  1.00  0.00
ATOM    767  N   GLU B  55      51.809  63.959  71.508  1.00  0.00
ATOM    769  CA  GLU B  55      52.469  62.737  71.976  1.00  0.00
ATOM    771  CB  GLU B  55      53.309  63.032  73.242  1.00  0.00
ATOM    774  CG  GLU B  55      52.534  63.580  74.454  1.00  0.00
ATOM    777  CD  GLU B  55      53.455  64.362  75.413  1.00  0.00
ATOM    778  OE1 GLU B  55      54.484  63.794  75.850  1.00  0.00
ATOM    779  OE2 GLU B  55      53.131  65.540  75.690  1.00  0.00
ATOM    780  C   GLU B  55      51.561  61.507  72.177  1.00  0.00
ATOM    781  O   GLU B  55      50.388  61.602  72.539  1.00  0.00
ATOM    782  N   ASP B  56      52.175  60.349  71.917  1.00  0.00
ATOM    784  CA  ASP B  56      51.711  58.956  71.846  1.00  0.00
ATOM    786  CB  ASP B  56      52.108  58.108  73.067  1.00  0.00
ATOM    789  CG  ASP B  56      52.544  56.684  72.672  1.00  0.00
ATOM    790  OD1 ASP B  56      53.476  56.523  71.833  1.00  0.00
ATOM    791  OD2 ASP B  56      51.990  55.728  73.257  1.00  0.00
ATOM    792  C   ASP B  56      50.359  58.604  71.180  1.00  0.00
ATOM    793  O   ASP B  56      50.000  57.432  71.043  1.00  0.00
ATOM    794  N   GLU B  57      49.648  59.565  70.603  1.00  0.00
ATOM    796  CA  GLU B  57      48.805  59.278  69.448  1.00  0.00
ATOM    798  CB  GLU B  57      48.156  60.603  68.977  1.00  0.00
ATOM    801  CG  GLU B  57      47.170  60.506  67.791  1.00  0.00
ATOM    804  CD  GLU B  57      47.536  61.426  66.611  1.00  0.00
ATOM    805  OE1 GLU B  57      47.846  60.909  65.506  1.00  0.00
ATOM    806  OE2 GLU B  57      47.468  62.666  66.781  1.00  0.00
ATOM    807  C   GLU B  57      49.684  58.689  68.267  1.00  0.00
ATOM    808  O   GLU B  57      50.807  59.131  68.044  1.00  0.00
ATOM    809  N   LEU B  58      49.157  57.801  67.412  1.00  0.00
ATOM    811  CA  LEU B  58      49.173  58.104  65.967  1.00  0.00
ATOM    813  CB  LEU B  58      50.322  57.522  65.105  1.00  0.00
ATOM    816  CG  LEU B  58      51.066  58.498  64.163  1.00  0.00
ATOM    818  CD1 LEU B  58      50.228  59.316  63.168  1.00  0.00
ATOM    822  CD2 LEU B  58      51.926  59.536  64.876  1.00  0.00
ATOM    826  C   LEU B  58      47.890  57.694  65.296  1.00  0.00
ATOM    827  O   LEU B  58      47.315  56.638  65.594  1.00  0.00
ATOM    828  N   ALA B  59      47.574  58.414  64.243  1.00  0.00
ATOM    830  CA  ALA B  59      46.555  58.087  63.285  1.00  0.00
ATOM    832  CB  ALA B  59      45.329  58.937  63.664  1.00  0.00
ATOM    836  C   ALA B  59      46.954  58.284  61.816  1.00  0.00
ATOM    837  O   ALA B  59      46.507  59.194  61.124  1.00  0.00
ATOM    838  N   PHE B  60      47.705  57.312  61.298  1.00  0.00
ATOM    840  CA  PHE B  60      47.515  56.837  59.918  1.00  0.00
ATOM    842  CB  PHE B  60      48.748  56.043  59.461  1.00  0.00
ATOM    845  CG  PHE B  60      50.057  56.817  59.480  1.00  0.00
ATOM    846  CD1 PHE B  60      50.808  56.935  60.668  1.00  0.00
ATOM    848  CE1 PHE B  60      52.051  57.588  60.664  1.00  0.00
ATOM    850  CZ  PHE B  60      52.535  58.148  59.474  1.00  0.00
ATOM    852  CE2 PHE B  60      51.782  58.064  58.295  1.00  0.00
ATOM    854  CD2 PHE B  60      50.544  57.398  58.295  1.00  0.00
ATOM    856  C   PHE B  60      46.232  56.002  59.914  1.00  0.00
ATOM    857  O   PHE B  60      46.261  54.777  59.930  1.00  0.00
ATOM    858  N   LEU B  61      45.110  56.707  60.070  1.00  0.00
ATOM    860  CA  LEU B  61      43.786  56.167  59.801  1.00  0.00
ATOM    862  CB  LEU B  61      42.746  56.815  60.736  1.00  0.00
ATOM    865  CG  LEU B  61      42.918  56.448  62.223  1.00  0.00
ATOM    867  CD1 LEU B  61      41.900  57.209  63.073  1.00  0.00
ATOM    871  CD2 LEU B  61      42.749  54.953  62.504  1.00  0.00
ATOM    875  C   LEU B  61      43.454  56.374  58.322  1.00  0.00
ATOM    876  O   LEU B  61      44.175  57.078  57.611  1.00  0.00
ATOM    877  N   ASP B  62      42.393  55.710  57.875  1.00  0.00
ATOM    879  CA  ASP B  62      41.911  55.590  56.491  1.00  0.00
ATOM    881  CB  ASP B  62      41.296  56.923  56.017  1.00  0.00
ATOM    884  CG  ASP B  62      40.180  57.464  56.933  1.00  0.00
ATOM    885  OD1 ASP B  62      39.924  58.688  56.864  1.00  0.00
ATOM    886  OD2 ASP B  62      39.571  56.668  57.689  1.00  0.00
ATOM    887  C   ASP B  62      42.870  54.954  55.470  1.00  0.00
ATOM    888  O   ASP B  62      42.442  54.358  54.481  1.00  0.00
ATOM    889  N   ASP B  63      44.162  54.967  55.767  1.00  0.00
ATOM    891  CA  ASP B  63      45.078  53.887  55.431  1.00  0.00
ATOM    893  CB  ASP B  63      46.504  54.361  55.771  1.00  0.00
ATOM    896  CG  ASP B  63      47.544  53.804  54.799  1.00  0.00
ATOM    897  OD1 ASP B  63      47.391  52.634  54.377  1.00  0.00
ATOM    898  OD2 ASP B  63      48.471  54.562  54.446  1.00  0.00
ATOM    899  C   ASP B  63      44.693  52.577  56.153  1.00  0.00
ATOM    900  O   ASP B  63      43.931  52.547  57.124  1.00  0.00
ATOM    901  N   SER B  64      45.273  51.481  55.682  1.00  0.00
ATOM    903  CA  SER B  64      45.214  50.151  56.297  1.00  0.00
ATOM    905  CB  SER B  64      44.198  49.288  55.534  1.00  0.00
ATOM    908  OG  SER B  64      44.128  47.967  56.046  1.00  0.00
ATOM    910  C   SER B  64      46.593  49.477  56.329  1.00  0.00
ATOM    911  O   SER B  64      46.723  48.373  56.865  1.00  0.00
ATOM    912  N   THR B  65      47.615  50.148  55.803  1.00  0.00
ATOM    914  CA  THR B  65      48.988  50.030  56.273  1.00  0.00
ATOM    916  CB  THR B  65      49.928  49.862  55.070  1.00  0.00
ATOM    918  CG2 THR B  65      50.043  51.025  54.087  1.00  0.00
ATOM    922  OG1 THR B  65      51.224  49.597  55.513  1.00  0.00
ATOM    924  C   THR B  65      49.318  51.266  57.152  1.00  0.00
ATOM    925  O   THR B  65      48.487  52.151  57.352  1.00  0.00
ATOM    926  N   CYS B  66      50.519  51.349  57.721  1.00  0.00
ATOM    928  CA  CYS B  66      51.320  52.570  57.897  1.00  0.00
ATOM    930  CB  CYS B  66      50.987  53.753  56.966  1.00  0.00
ATOM    933  SG  CYS B  66      52.354  54.134  55.838  1.00  0.00
ATOM    934  C   CYS B  66      51.622  53.038  59.333  1.00  0.00
ATOM    935  O   CYS B  66      52.703  53.578  59.588  1.00  0.00
ATOM    936  N   THR B  67      50.697  52.850  60.273  1.00  0.00
ATOM    938  CA  THR B  67      50.717  53.432  61.630  1.00  0.00
ATOM    940  CB  THR B  67      49.803  52.614  62.555  1.00  0.00
ATOM    942  CG2 THR B  67      48.338  52.625  62.121  1.00  0.00
ATOM    946  OG1 THR B  67      50.254  51.277  62.603  1.00  0.00
ATOM    948  C   THR B  67      52.100  53.527  62.339  1.00  0.00
ATOM    949  O   THR B  67      52.748  52.495  62.530  1.00  0.00
ATOM    950  N   GLY B  68      52.499  54.680  62.922  1.00  0.00
ATOM    952  CA  GLY B  68      53.174  54.605  64.226  1.00  0.00
ATOM    955  C   GLY B  68      53.434  55.885  65.046  1.00  0.00
ATOM    956  O   GLY B  68      53.830  56.945  64.557  1.00  0.00
ATOM    957  N   THR B  69      53.249  55.761  66.360  1.00  0.00
ATOM    959  CA  THR B  69      53.162  56.884  67.312  1.00  0.00
ATOM    961  CB  THR B  69      53.010  56.397  68.767  1.00  0.00
ATOM    963  CG2 THR B  69      51.824  55.448  68.947  1.00  0.00
ATOM    967  OG1 THR B  69      54.144  55.724  69.258  1.00  0.00
ATOM    969  C   THR B  69      54.242  57.963  67.255  1.00  0.00
ATOM    970  O   THR B  69      55.413  57.713  66.977  1.00  0.00
ATOM    971  N   SER B  70      53.851  59.201  67.527  1.00  0.00
ATOM    973  CA  SER B  70      54.705  60.333  67.723  1.00  0.00
ATOM    975  CB  SER B  70      53.894  61.629  67.543  1.00  0.00
ATOM    978  OG  SER B  70      52.770  61.694  68.408  1.00  0.00
ATOM    980  C   SER B  70      55.240  60.289  69.150  1.00  0.00
ATOM    981  O   SER B  70      54.567  59.978  70.135  1.00  0.00
ATOM    982  N   SER B  71      56.484  60.696  69.259  1.00  0.00
ATOM    984  CA  SER B  71      57.072  61.208  70.481  1.00  0.00
ATOM    986  CB  SER B  71      57.913  60.128  71.177  1.00  0.00
ATOM    989  OG  SER B  71      58.759  59.448  70.267  1.00  0.00
ATOM    991  C   SER B  71      57.836  62.474  70.110  1.00  0.00
ATOM    992  O   SER B  71      57.977  62.784  68.925  1.00  0.00
ATOM    993  N   GLY B  72      58.290  63.256  71.088  1.00  0.00
ATOM    995  CA  GLY B  72      59.036  64.477  70.785  1.00  0.00
ATOM    998  C   GLY B  72      60.170  64.253  69.770  1.00  0.00
ATOM    999  O   GLY B  72      60.990  63.348  69.917  1.00  0.00
ATOM   1000  N   ASN B  73      60.155  65.068  68.714  1.00  0.00
ATOM   1002  CA  ASN B  73      60.970  64.958  67.498  1.00  0.00
ATOM   1004  CB  ASN B  73      62.225  65.834  67.607  1.00  0.00
ATOM   1007  CG  ASN B  73      63.211  65.356  68.646  1.00  0.00
ATOM   1008  OD1 ASN B  73      63.348  65.970  69.696  1.00  0.00
ATOM   1009  ND2 ASN B  73      63.905  64.269  68.393  1.00  0.00
ATOM   1012  C   ASN B  73      61.201  63.565  66.887  1.00  0.00
ATOM   1013  O   ASN B  73      62.257  63.319  66.305  1.00  0.00
ATOM   1014  N   LYS B  74      60.216  62.668  66.977  1.00  0.00
ATOM   1016  CA  LYS B  74      60.351  61.271  66.559  1.00  0.00
ATOM   1018  CB  LYS B  74      60.954  60.535  67.758  1.00  0.00
ATOM   1021  CG  LYS B  74      61.426  59.125  67.405  1.00  0.00
ATOM   1024  CD  LYS B  74      61.903  58.324  68.625  1.00  0.00
ATOM   1027  CE  LYS B  74      62.836  59.084  69.580  1.00  0.00
ATOM   1030  NZ  LYS B  74      64.046  59.602  68.898  1.00  0.00
ATOM   1034  C   LYS B  74      58.987  60.672  66.157  1.00  0.00
ATOM   1035  O   LYS B  74      58.019  60.594  66.930  1.00  0.00
ATOM   1036  N   VAL B  75      58.931  60.189  64.921  1.00  0.00
ATOM   1038  CA  VAL B  75      57.741  59.529  64.383  1.00  0.00
ATOM   1040  CB  VAL B  75      57.194  60.172  63.083  1.00  0.00
ATOM   1042  CG1 VAL B  75      55.659  60.122  63.130  1.00  0.00
ATOM   1046  CG2 VAL B  75      57.633  61.622  62.849  1.00  0.00
ATOM   1050  C   VAL B  75      58.005  58.063  64.127  1.00  0.00
ATOM   1051  O   VAL B  75      58.992  57.719  63.461  1.00  0.00
ATOM   1052  N   ASN B  76      57.104  57.206  64.614  1.00  0.00
ATOM   1054  CA  ASN B  76      57.284  55.779  64.437  1.00  0.00
ATOM   1056  CB  ASN B  76      56.853  55.032  65.715  1.00  0.00
ATOM   1059  CG  ASN B  76      57.623  55.467  66.957  1.00  0.00
ATOM   1060  OD1 ASN B  76      58.823  55.696  66.922  1.00  0.00
ATOM   1061  ND2 ASN B  76      56.978  55.575  68.099  1.00  0.00
ATOM   1064  C   ASN B  76      56.499  55.391  63.177  1.00  0.00
ATOM   1065  O   ASN B  76      55.405  55.862  62.886  1.00  0.00
ATOM   1066  N   LEU B  77      57.035  54.521  62.352  1.00  0.00
ATOM   1068  CA  LEU B  77      56.371  54.207  61.101  1.00  0.00
ATOM   1070  CB  LEU B  77      57.154  54.821  59.931  1.00  0.00
ATOM   1073  CG  LEU B  77      57.058  56.351  59.846  1.00  0.00
ATOM   1075  CD1 LEU B  77      57.980  56.817  58.729  1.00  0.00
ATOM   1079  CD2 LEU B  77      55.643  56.840  59.538  1.00  0.00
ATOM   1083  C   LEU B  77      56.326  52.701  60.961  1.00  0.00
ATOM   1084  O   LEU B  77      57.363  52.047  61.087  1.00  0.00
ATOM   1085  N   THR B  78      55.141  52.159  60.679  1.00  0.00
ATOM   1087  CA  THR B  78      54.981  50.721  60.478  1.00  0.00
ATOM   1089  CB  THR B  78      54.257  50.014  61.640  1.00  0.00
ATOM   1091  CG2 THR B  78      54.401  48.495  61.563  1.00  0.00
ATOM   1095  OG1 THR B  78      54.756  50.414  62.892  1.00  0.00
ATOM   1097  C   THR B  78      54.235  50.428  59.186  1.00  0.00
ATOM   1098  O   THR B  78      53.009  50.396  59.160  1.00  0.00
ATOM   1099  N   ILE B  79      54.973  50.212  58.102  1.00  0.00
ATOM   1101  CA  ILE B  79      54.376  49.758  56.850  1.00  0.00
ATOM   1103  CB  ILE B  79      55.243  50.090  55.609  1.00  0.00
ATOM   1105  CG2 ILE B  79      54.393  49.835  54.346  1.00  0.00
ATOM   1109  CG1 ILE B  79      55.794  51.534  55.618  1.00  0.00
ATOM   1112  CD1 ILE B  79      56.641  51.858  54.379  1.00  0.00
ATOM   1116  C   ILE B  79      54.136  48.249  56.914  1.00  0.00
ATOM   1117  O   ILE B  79      55.083  47.462  56.886  1.00  0.00
ATOM   1118  N   GLN B  80      52.871  47.843  56.970  1.00  0.00
ATOM   1120  CA  GLN B  80      52.437  46.468  56.729  1.00  0.00
ATOM   1122  CB  GLN B  80      51.290  46.083  57.696  1.00  0.00
ATOM   1125  CG  GLN B  80      51.492  46.419  59.187  1.00  0.00
ATOM   1128  CD  GLN B  80      51.018  47.817  59.580  1.00  0.00
ATOM   1129  OE1 GLN B  80      50.693  48.648  58.753  1.00  0.00
ATOM   1130  NE2 GLN B  80      50.936  48.118  60.859  1.00  0.00
ATOM   1133  C   GLN B  80      51.965  46.219  55.295  1.00  0.00
ATOM   1134  O   GLN B  80      51.784  47.145  54.503  1.00  0.00
ATOM   1135  N   GLY B  81      51.708  44.944  54.984  1.00  0.00
ATOM   1137  CA  GLY B  81      51.168  44.512  53.694  1.00  0.00
ATOM   1140  C   GLY B  81      52.099  44.817  52.533  1.00  0.00
ATOM   1141  O   GLY B  81      51.621  45.063  51.427  1.00  0.00
ATOM   1142  N   LEU B  82      53.406  44.820  52.805  1.00  0.00
ATOM   1144  CA  LEU B  82      54.473  44.808  51.812  1.00  0.00
ATOM   1146  CB  LEU B  82      55.822  44.932  52.533  1.00  0.00
ATOM   1149  CG  LEU B  82      56.018  46.269  53.271  1.00  0.00
ATOM   1151  CD1 LEU B  82      57.174  46.160  54.260  1.00  0.00
ATOM   1155  CD2 LEU B  82      56.347  47.397  52.292  1.00  0.00
ATOM   1159  C   LEU B  82      54.395  43.537  50.957  1.00  0.00
ATOM   1160  O   LEU B  82      53.830  42.527  51.377  1.00  0.00
ATOM   1161  N   ARG B  83      54.994  43.603  49.770  1.00  0.00
ATOM   1163  CA  ARG B  83      55.264  42.470  48.875  1.00  0.00
ATOM   1165  CB  ARG B  83      54.340  42.527  47.643  1.00  0.00
ATOM   1168  CG  ARG B  83      52.835  42.388  47.941  1.00  0.00
ATOM   1171  CD  ARG B  83      51.991  43.291  47.025  1.00  0.00
ATOM   1174  NE  ARG B  83      52.114  44.712  47.413  1.00  0.00
ATOM   1176  CZ  ARG B  83      51.477  45.327  48.390  1.00  0.00
ATOM   1177  NH1 ARG B  83      50.456  44.789  48.985  1.00  0.00
ATOM   1180  NH2 ARG B  83      51.864  46.485  48.834  1.00  0.00
ATOM   1183  C   ARG B  83      56.718  42.540  48.420  1.00  0.00
ATOM   1184  O   ARG B  83      57.316  43.605  48.520  1.00  0.00
ATOM   1185  N   ALA B  84      57.276  41.503  47.805  1.00  0.00
ATOM   1187  CA  ALA B  84      58.597  41.585  47.167  1.00  0.00
ATOM   1189  CB  ALA B  84      58.880  40.249  46.468  1.00  0.00
ATOM   1193  C   ALA B  84      58.728  42.783  46.206  1.00  0.00
ATOM   1194  O   ALA B  84      59.682  43.560  46.292  1.00  0.00
ATOM   1195  N   MET B  85      57.708  42.993  45.365  1.00  0.00
ATOM   1197  CA  MET B  85      57.597  44.123  44.429  1.00  0.00
ATOM   1199  CB  MET B  85      56.295  43.996  43.623  1.00  0.00
ATOM   1202  CG  MET B  85      56.249  42.732  42.755  1.00  0.00
ATOM   1205  SD  MET B  85      54.713  42.526  41.812  1.00  0.00
ATOM   1206  CE  MET B  85      54.895  43.832  40.567  1.00  0.00
ATOM   1210  C   MET B  85      57.625  45.510  45.100  1.00  0.00
ATOM   1211  O   MET B  85      57.993  46.500  44.460  1.00  0.00
ATOM   1212  N   ASP B  86      57.237  45.596  46.375  1.00  0.00
ATOM   1214  CA  ASP B  86      57.295  46.825  47.167  1.00  0.00
ATOM   1216  CB  ASP B  86      56.492  46.758  48.472  1.00  0.00
ATOM   1219  CG  ASP B  86      54.999  46.822  48.208  1.00  0.00
ATOM   1220  OD1 ASP B  86      54.313  47.677  48.804  1.00  0.00
ATOM   1221  OD2 ASP B  86      54.487  46.001  47.422  1.00  0.00
ATOM   1222  C   ASP B  86      58.721  47.276  47.485  1.00  0.00
ATOM   1223  O   ASP B  86      58.941  48.476  47.650  1.00  0.00
ATOM   1224  N   THR B  87      59.690  46.353  47.493  1.00  0.00
ATOM   1226  CA  THR B  87      61.106  46.645  47.769  1.00  0.00
ATOM   1228  CB  THR B  87      61.989  45.485  47.276  1.00  0.00
ATOM   1230  CG2 THR B  87      63.492  45.742  47.392  1.00  0.00
ATOM   1234  OG1 THR B  87      61.717  44.327  48.032  1.00  0.00
ATOM   1236  C   THR B  87      61.560  47.956  47.121  1.00  0.00
ATOM   1237  O   THR B  87      61.383  48.155  45.917  1.00  0.00
ATOM   1238  N   GLY B  88      62.082  48.887  47.922  1.00  0.00
ATOM   1240  CA  GLY B  88      62.399  50.240  47.450  1.00  0.00
ATOM   1243  C   GLY B  88      62.681  51.244  48.566  1.00  0.00
ATOM   1244  O   GLY B  88      62.653  50.910  49.750  1.00  0.00
ATOM   1245  N   LEU B  89      62.944  52.493  48.183  1.00  0.00
ATOM   1247  CA  LEU B  89      63.290  53.558  49.122  1.00  0.00
ATOM   1249  CB  LEU B  89      64.307  54.475  48.418  1.00  0.00
ATOM   1252  CG  LEU B  89      65.035  55.458  49.350  1.00  0.00
ATOM   1254  CD1 LEU B  89      66.179  54.769  50.095  1.00  0.00
ATOM   1258  CD2 LEU B  89      65.637  56.602  48.534  1.00  0.00
ATOM   1262  C   LEU B  89      62.033  54.311  49.573  1.00  0.00
ATOM   1263  O   LEU B  89      61.268  54.765  48.731  1.00  0.00
ATOM   1264  N   TYR B  90      61.828  54.461  50.878  1.00  0.00
ATOM   1266  CA  TYR B  90      60.651  55.100  51.474  1.00  0.00
ATOM   1268  CB  TYR B  90      59.862  54.042  52.265  1.00  0.00
ATOM   1271  CG  TYR B  90      59.068  53.072  51.390  1.00  0.00
ATOM   1272  CD1 TYR B  90      59.722  51.974  50.801  1.00  0.00
ATOM   1274  CE1 TYR B  90      59.017  51.065  49.989  1.00  0.00
ATOM   1276  CZ  TYR B  90      57.632  51.227  49.786  1.00  0.00
ATOM   1277  OH  TYR B  90      56.955  50.363  48.986  1.00  0.00
ATOM   1279  CE2 TYR B  90      56.961  52.312  50.388  1.00  0.00
ATOM   1281  CD2 TYR B  90      57.683  53.241  51.167  1.00  0.00
ATOM   1283  C   TYR B  90      61.107  56.337  52.289  1.00  0.00
ATOM   1284  O   TYR B  90      61.543  56.227  53.438  1.00  0.00
ATOM   1285  N   ILE B  91      61.088  57.520  51.656  1.00  0.00
ATOM   1287  CA  ILE B  91      61.343  58.845  52.268  1.00  0.00
ATOM   1289  CB  ILE B  91      61.342  59.988  51.216  1.00  0.00
ATOM   1291  CG2 ILE B  91      61.856  61.314  51.805  1.00  0.00
ATOM   1295  CG1 ILE B  91      62.091  59.672  49.899  1.00  0.00
ATOM   1298  CD1 ILE B  91      63.565  59.294  50.060  1.00  0.00
ATOM   1302  C   ILE B  91      60.356  59.140  53.429  1.00  0.00
ATOM   1303  O   ILE B  91      59.323  58.492  53.501  1.00  0.00
ATOM   1304  N   CYS B  92      60.645  60.094  54.327  1.00  0.00
ATOM   1306  CA  CYS B  92      59.698  60.676  55.307  1.00  0.00
ATOM   1308  CB  CYS B  92      60.514  61.167  56.528  1.00  0.00
ATOM   1311  SG  CYS B  92      61.632  59.993  57.353  1.00  0.00
ATOM   1312  C   CYS B  92      58.809  61.822  54.695  1.00  0.00
ATOM   1313  O   CYS B  92      58.260  61.672  53.610  1.00  0.00
ATOM   1314  N   LYS B  93      58.656  62.977  55.389  1.00  0.00
ATOM   1316  CA  LYS B  93      58.467  64.372  54.867  1.00  0.00
ATOM   1318  CB  LYS B  93      57.553  64.547  53.631  1.00  0.00
ATOM   1321  CG  LYS B  93      57.671  65.912  52.923  1.00  0.00
ATOM   1324  CD  LYS B  93      57.214  65.915  51.456  1.00  0.00
ATOM   1327  CE  LYS B  93      55.851  65.262  51.192  1.00  0.00
ATOM   1330  NZ  LYS B  93      54.818  65.708  52.151  1.00  0.00
ATOM   1334  C   LYS B  93      58.160  65.467  55.921  1.00  0.00
ATOM   1335  O   LYS B  93      58.279  66.644  55.615  1.00  0.00
ATOM   1336  N   VAL B  94      57.819  65.126  57.162  1.00  0.00
ATOM   1338  CA  VAL B  94      57.513  66.100  58.241  1.00  0.00
ATOM   1340  CB  VAL B  94      58.782  66.566  59.007  1.00  0.00
ATOM   1342  CG1 VAL B  94      59.395  67.900  58.578  1.00  0.00
ATOM   1346  CG2 VAL B  94      58.540  66.633  60.519  1.00  0.00
ATOM   1350  C   VAL B  94      56.411  67.142  57.898  1.00  0.00
ATOM   1351  O   VAL B  94      55.459  66.783  57.214  1.00  0.00
ATOM   1352  N   GLU B  95      56.475  68.373  58.421  1.00  0.00
ATOM   1354  CA  GLU B  95      55.815  69.624  57.958  1.00  0.00
ATOM   1356  CB  GLU B  95      54.670  69.481  56.915  1.00  0.00
ATOM   1359  CG  GLU B  95      55.195  69.210  55.476  1.00  0.00
ATOM   1362  CD  GLU B  95      54.184  68.645  54.452  1.00  0.00
ATOM   1363  OE1 GLU B  95      52.952  68.815  54.601  1.00  0.00
ATOM   1364  OE2 GLU B  95      54.621  68.025  53.448  1.00  0.00
ATOM   1365  C   GLU B  95      55.466  70.617  59.074  1.00  0.00
ATOM   1366  O   GLU B  95      55.217  71.764  58.735  1.00  0.00
ATOM   1367  N   LEU B  96      55.507  70.236  60.368  1.00  0.00
ATOM   1369  CA  LEU B  96      55.388  71.152  61.537  1.00  0.00
ATOM   1371  CB  LEU B  96      56.816  71.620  61.900  1.00  0.00
ATOM   1374  CG  LEU B  96      56.938  72.420  63.214  1.00  0.00
ATOM   1376  CD1 LEU B  96      56.692  71.528  64.429  1.00  0.00
ATOM   1380  CD2 LEU B  96      58.333  73.030  63.340  1.00  0.00
ATOM   1384  C   LEU B  96      54.416  72.340  61.282  1.00  0.00
ATOM   1385  O   LEU B  96      54.772  73.519  61.285  1.00  0.00
ATOM   1386  N   MET B  97      53.187  71.966  60.947  1.00  0.00
ATOM   1388  CA  MET B  97      52.065  72.783  60.515  1.00  0.00
ATOM   1390  CB  MET B  97      50.933  71.807  60.143  1.00  0.00
ATOM   1393  CG  MET B  97      49.630  72.434  59.627  1.00  0.00
ATOM   1396  SD  MET B  97      48.504  73.178  60.848  1.00  0.00
ATOM   1397  CE  MET B  97      48.183  71.792  61.981  1.00  0.00
ATOM   1401  C   MET B  97      51.618  73.826  61.541  1.00  0.00
ATOM   1402  O   MET B  97      51.325  74.967  61.169  1.00  0.00
ATOM   1403  N   TYR B  98      51.600  73.431  62.807  1.00  0.00
ATOM   1405  CA  TYR B  98      51.302  74.339  63.901  1.00  0.00
ATOM   1407  CB  TYR B  98      49.892  74.135  64.452  1.00  0.00
ATOM   1410  CG  TYR B  98      49.573  75.111  65.570  1.00  0.00
ATOM   1411  CD1 TYR B  98      49.486  76.489  65.291  1.00  0.00
ATOM   1413  CE1 TYR B  98      49.278  77.405  66.340  1.00  0.00
ATOM   1415  CZ  TYR B  98      49.150  76.938  67.664  1.00  0.00
ATOM   1416  OH  TYR B  98      48.950  77.822  68.676  1.00  0.00
ATOM   1418  CE2 TYR B  98      49.223  75.557  67.941  1.00  0.00
ATOM   1420  CD2 TYR B  98      49.435  74.646  66.890  1.00  0.00
ATOM   1422  C   TYR B  98      52.424  74.310  65.055  1.00  0.00
ATOM   1423  O   TYR B  98      52.658  73.148  65.417  1.00  0.00
ATOM   1424  N   PRO B  99      53.122  75.347  65.691  1.00  0.00
ATOM   1425  CD  PRO B  99      54.080  74.948  66.712  1.00  0.00
ATOM   1428  CG  PRO B  99      55.163  76.030  66.814  1.00  0.00
ATOM   1431  CB  PRO B  99      54.357  77.299  66.615  1.00  0.00
ATOM   1434  CA  PRO B  99      53.298  76.886  65.581  1.00  0.00
ATOM   1436  C   PRO B  99      53.637  77.272  64.160  1.00  0.00
ATOM   1437  O   PRO B  99      54.009  76.407  63.350  1.00  0.00
ATOM   1438  N   PRO B 100      53.511  78.549  63.774  1.00  0.00
ATOM   1439  CD  PRO B 100      53.100  79.660  64.629  1.00  0.00
ATOM   1442  CG  PRO B 100      52.909  80.851  63.693  1.00  0.00
ATOM   1445  CB  PRO B 100      52.487  80.164  62.401  1.00  0.00
ATOM   1448  CA  PRO B 100      53.385  78.909  62.362  1.00  0.00
ATOM   1450  C   PRO B 100      54.603  79.163  61.493  1.00  0.00
ATOM   1451  O   PRO B 100      54.381  79.464  60.312  1.00  0.00
ATOM   1452  N   PRO B 101      55.894  79.080  61.914  1.00  0.00
ATOM   1453  CD  PRO B 101      56.416  78.933  63.266  1.00  0.00
ATOM   1456  CG  PRO B 101      57.937  78.798  63.137  1.00  0.00
ATOM   1459  CB  PRO B 101      58.238  79.373  61.756  1.00  0.00
ATOM   1462  CA  PRO B 101      56.979  79.019  60.953  1.00  0.00
ATOM   1464  C   PRO B 101      57.008  77.618  60.304  1.00  0.00
ATOM   1465  O   PRO B 101      57.890  76.813  60.613  1.00  0.00
ATOM   1466  N   TYR B 102      56.002  77.325  59.471  1.00  0.00
ATOM   1468  CA  TYR B 102      55.782  76.064  58.747  1.00  0.00
ATOM   1470  CB  TYR B 102      54.774  76.298  57.605  1.00  0.00
ATOM   1473  CG  TYR B 102      54.820  75.262  56.488  1.00  0.00
ATOM   1474  CD1 TYR B 102      54.085  74.066  56.587  1.00  0.00
ATOM   1476  CE1 TYR B 102      54.169  73.100  55.564  1.00  0.00
ATOM   1478  CZ  TYR B 102      55.007  73.314  54.453  1.00  0.00
ATOM   1479  OH  TYR B 102      55.104  72.366  53.483  1.00  0.00
ATOM   1481  CE2 TYR B 102      55.753  74.509  54.353  1.00  0.00
ATOM   1483  CD2 TYR B 102      55.652  75.480  55.368  1.00  0.00
ATOM   1485  C   TYR B 102      57.078  75.463  58.208  1.00  0.00
ATOM   1486  O   TYR B 102      57.861  76.201  57.595  1.00  0.00
ATOM   1487  N   TYR B 103      57.312  74.151  58.397  1.00  0.00
ATOM   1489  CA  TYR B 103      58.638  73.652  58.025  1.00  0.00
ATOM   1491  CB  TYR B 103      59.673  73.941  59.123  1.00  0.00
ATOM   1494  CG  TYR B 103      61.058  74.024  58.514  1.00  0.00
ATOM   1495  CD1 TYR B 103      61.571  75.282  58.143  1.00  0.00
ATOM   1497  CE1 TYR B 103      62.771  75.368  57.413  1.00  0.00
ATOM   1499  CZ  TYR B 103      63.436  74.190  57.016  1.00  0.00
ATOM   1500  OH  TYR B 103      64.571  74.281  56.272  1.00  0.00
ATOM   1502  CE2 TYR B 103      62.922  72.929  57.391  1.00  0.00
ATOM   1504  CD2 TYR B 103      61.750  72.848  58.164  1.00  0.00
ATOM   1506  C   TYR B 103      58.650  72.162  57.647  1.00  0.00
ATOM   1507  O   TYR B 103      58.251  71.243  58.385  1.00  0.00
ATOM   1508  N   VAL B 104      59.187  71.942  56.450  1.00  0.00
ATOM   1510  CA  VAL B 104      59.168  70.679  55.728  1.00  0.00
ATOM   1512  CB  VAL B 104      58.557  70.886  54.326  1.00  0.00
ATOM   1514  CG1 VAL B 104      59.319  71.886  53.446  1.00  0.00
ATOM   1518  CG2 VAL B 104      58.414  69.570  53.554  1.00  0.00
ATOM   1522  C   VAL B 104      60.549  70.027  55.679  1.00  0.00
ATOM   1523  O   VAL B 104      61.556  70.721  55.598  1.00  0.00
ATOM   1524  N   GLY B 105      60.630  68.684  55.727  1.00  0.00
ATOM   1526  CA  GLY B 105      61.923  68.049  55.999  1.00  0.00
ATOM   1529  C   GLY B 105      61.952  66.522  55.678  1.00  0.00
ATOM   1530  O   GLY B 105      60.975  65.767  55.817  1.00  0.00
ATOM   1531  N   MET B 106      63.072  66.070  55.137  1.00  0.00
ATOM   1533  CA  MET B 106      63.040  65.242  53.913  1.00  0.00
ATOM   1535  CB  MET B 106      63.065  66.125  52.654  1.00  0.00
ATOM   1538  CG  MET B 106      61.695  66.757  52.381  1.00  0.00
ATOM   1541  SD  MET B 106      61.691  68.079  51.140  1.00  0.00
ATOM   1542  CE  MET B 106      62.466  69.418  52.092  1.00  0.00
ATOM   1546  C   MET B 106      64.233  64.318  53.999  1.00  0.00
ATOM   1547  O   MET B 106      65.342  64.662  53.588  1.00  0.00
ATOM   1548  N   GLY B 107      64.007  63.210  54.695  1.00  0.00
ATOM   1550  CA  GLY B 107      65.069  62.277  54.971  1.00  0.00
ATOM   1553  C   GLY B 107      65.631  61.645  53.714  1.00  0.00
ATOM   1554  O   GLY B 107      65.012  61.608  52.656  1.00  0.00
ATOM   1555  N   ASN B 108      66.853  61.145  53.846  1.00  0.00
ATOM   1557  CA  ASN B 108      67.604  60.562  52.739  1.00  0.00
ATOM   1559  CB  ASN B 108      69.075  60.473  53.186  1.00  0.00
ATOM   1562  CG  ASN B 108      69.566  61.796  53.750  1.00  0.00
ATOM   1563  OD1 ASN B 108      69.476  62.058  54.941  1.00  0.00
ATOM   1564  ND2 ASN B 108      70.029  62.702  52.918  1.00  0.00
ATOM   1567  C   ASN B 108      67.037  59.212  52.263  1.00  0.00
ATOM   1568  O   ASN B 108      67.542  58.619  51.311  1.00  0.00
ATOM   1569  N   GLY B 109      65.981  58.745  52.925  1.00  0.00
ATOM   1571  CA  GLY B 109      65.292  57.511  52.633  1.00  0.00
ATOM   1574  C   GLY B 109      65.783  56.324  53.446  1.00  0.00
ATOM   1575  O   GLY B 109      66.762  56.392  54.184  1.00  0.00
ATOM   1576  N   THR B 110      65.041  55.240  53.289  1.00  0.00
ATOM   1578  CA  THR B 110      65.158  53.998  54.047  1.00  0.00
ATOM   1580  CB  THR B 110      64.123  54.050  55.190  1.00  0.00
ATOM   1582  CG2 THR B 110      63.840  52.772  55.968  1.00  0.00
ATOM   1586  OG1 THR B 110      64.591  54.958  56.152  1.00  0.00
ATOM   1588  C   THR B 110      64.828  52.879  53.085  1.00  0.00
ATOM   1589  O   THR B 110      63.733  52.872  52.516  1.00  0.00
ATOM   1590  N   GLN B 111      65.791  52.002  52.811  1.00  0.00
ATOM   1592  CA  GLN B 111      65.668  51.026  51.723  1.00  0.00
ATOM   1594  CB  GLN B 111      67.030  50.877  51.023  1.00  0.00
ATOM   1597  CG  GLN B 111      67.136  49.700  50.039  1.00  0.00
ATOM   1600  CD  GLN B 111      66.052  49.636  48.965  1.00  0.00
ATOM   1601  OE1 GLN B 111      65.636  50.627  48.389  1.00  0.00
ATOM   1602  NE2 GLN B 111      65.593  48.449  48.629  1.00  0.00
ATOM   1605  C   GLN B 111      65.124  49.717  52.301  1.00  0.00
ATOM   1606  O   GLN B 111      65.845  48.890  52.884  1.00  0.00
ATOM   1607  N   ILE B 112      63.809  49.574  52.152  1.00  0.00
ATOM   1609  CA  ILE B 112      63.031  48.444  52.640  1.00  0.00
ATOM   1611  CB  ILE B 112      61.556  48.855  52.861  1.00  0.00
ATOM   1613  CG2 ILE B 112      60.749  47.644  53.367  1.00  0.00
ATOM   1617  CG1 ILE B 112      61.479  50.029  53.871  1.00  0.00
ATOM   1620  CD1 ILE B 112      60.061  50.501  54.208  1.00  0.00
ATOM   1624  C   ILE B 112      63.159  47.294  51.650  1.00  0.00
ATOM   1625  O   ILE B 112      62.787  47.425  50.482  1.00  0.00
ATOM   1626  N   TYR B 113      63.669  46.163  52.132  1.00  0.00
ATOM   1628  CA  TYR B 113      63.826  44.931  51.360  1.00  0.00
ATOM   1630  CB  TYR B 113      65.251  44.385  51.510  1.00  0.00
ATOM   1633  CG  TYR B 113      66.252  44.941  50.517  1.00  0.00
ATOM   1634  CD1 TYR B 113      66.294  44.413  49.211  1.00  0.00
ATOM   1636  CE1 TYR B 113      67.274  44.855  48.302  1.00  0.00
ATOM   1638  CZ  TYR B 113      68.229  45.811  48.704  1.00  0.00
ATOM   1639  OH  TYR B 113      69.202  46.196  47.839  1.00  0.00
ATOM   1641  CE2 TYR B 113      68.174  46.355  50.007  1.00  0.00
ATOM   1643  CD2 TYR B 113      67.176  45.930  50.907  1.00  0.00
ATOM   1645  C   TYR B 113      62.808  43.898  51.813  1.00  0.00
ATOM   1646  O   TYR B 113      62.785  43.524  52.982  1.00  0.00
ATOM   1647  N   VAL B 114      61.986  43.409  50.892  1.00  0.00
ATOM   1649  CA  VAL B 114      60.862  42.537  51.223  1.00  0.00
ATOM   1651  CB  VAL B 114      59.520  43.119  50.753  1.00  0.00
ATOM   1653  CG1 VAL B 114      58.364  42.343  51.408  1.00  0.00
ATOM   1657  CG2 VAL B 114      59.368  44.610  51.081  1.00  0.00
ATOM   1661  C   VAL B 114      61.076  41.168  50.600  1.00  0.00
ATOM   1662  O   VAL B 114      61.341  41.049  49.405  1.00  0.00
ATOM   1663  N   ILE B 115      60.947  40.131  51.422  1.00  0.00
ATOM   1665  CA  ILE B 115      61.132  38.748  51.018  1.00  0.00
ATOM   1667  CB  ILE B 115      62.432  38.146  51.612  1.00  0.00
ATOM   1669  CG2 ILE B 115      62.568  36.677  51.163  1.00  0.00
ATOM   1673  CG1 ILE B 115      63.716  38.904  51.186  1.00  0.00
ATOM   1676  CD1 ILE B 115      64.119  40.051  52.125  1.00  0.00
ATOM   1680  C   ILE B 115      59.890  37.967  51.451  1.00  0.00
ATOM   1681  O   ILE B 115      59.699  37.727  52.641  1.00  0.00
ATOM   1682  N   ASP B 116      59.068  37.576  50.478  1.00  0.00
ATOM   1684  CA  ASP B 116      57.884  36.730  50.655  1.00  0.00
ATOM   1686  CB  ASP B 116      56.831  37.071  49.574  1.00  0.00
ATOM   1689  CG  ASP B 116      56.459  38.561  49.447  1.00  0.00
ATOM   1690  OD1 ASP B 116      56.484  39.300  50.455  1.00  0.00
ATOM   1691  OD2 ASP B 116      56.167  38.988  48.303  1.00  0.00
ATOM   1692  C   ASP B 116      58.321  35.247  50.578  1.00  0.00
ATOM   1693  O   ASP B 116      58.642  34.764  49.488  1.00  0.00
ATOM   1694  N   PRO B 117      58.460  34.517  51.702  1.00  0.00
ATOM   1695  CD  PRO B 117      57.989  34.839  53.044  1.00  0.00
ATOM   1698  CG  PRO B 117      58.572  33.748  53.944  1.00  0.00
ATOM   1701  CB  PRO B 117      59.861  33.377  53.226  1.00  0.00
ATOM   1704  CA  PRO B 117      59.395  33.390  51.770  1.00  0.00
ATOM   1706  C   PRO B 117      58.825  32.020  51.370  1.00  0.00
ATOM   1707  O   PRO B 117      59.541  31.024  51.460  1.00  0.00
ATOM   1708  N   GLU B 118      57.551  31.930  50.980  1.00  0.00
ATOM   1710  CA  GLU B 118      56.795  30.671  51.078  1.00  0.00
ATOM   1712  CB  GLU B 118      56.002  30.634  52.406  1.00  0.00
ATOM   1715  CG  GLU B 118      55.033  31.798  52.688  1.00  0.00
ATOM   1718  CD  GLU B 118      54.773  31.955  54.197  1.00  0.00
ATOM   1719  OE1 GLU B 118      55.687  32.394  54.930  1.00  0.00
ATOM   1720  OE2 GLU B 118      53.646  31.715  54.687  1.00  0.00
ATOM   1721  C   GLU B 118      56.021  30.228  49.818  1.00  0.00
ATOM   1722  O   GLU B 118      54.792  30.160  49.823  1.00  0.00
ATOM   1723  N   PRO B 119      56.729  29.851  48.729  1.00  0.00
ATOM   1724  CD  PRO B 119      58.174  29.975  48.562  1.00  0.00
ATOM   1727  CG  PRO B 119      58.467  29.632  47.104  1.00  0.00
ATOM   1730  CB  PRO B 119      57.350  28.656  46.757  1.00  0.00
ATOM   1733  CA  PRO B 119      56.153  29.202  47.547  1.00  0.00
ATOM   1735  C   PRO B 119      55.098  28.126  47.852  1.00  0.00
ATOM   1736  O   PRO B 119      54.763  27.832  48.999  1.00  0.00
ATOM      1  N   GLN A   1      53.040  79.505  57.700  1.00  0.00
ATOM      2  CA  GLN A   1      53.514  80.892  57.797  1.00  0.00
ATOM      4  CB  GLN A   1      54.625  80.987  58.861  1.00  0.00
ATOM      7  CG  GLN A   1      55.862  80.125  58.534  1.00  0.00
ATOM     10  CD  GLN A   1      57.055  80.430  59.434  1.00  0.00
ATOM     11  OE1 GLN A   1      56.965  80.524  60.645  1.00  0.00
ATOM     12  NE2 GLN A   1      58.237  80.594  58.884  1.00  0.00
ATOM     15  C   GLN A   1      54.005  81.458  56.459  1.00  0.00
ATOM     16  O   GLN A   1      54.246  82.658  56.335  1.00  0.00
ATOM     17  N   VAL A   2      54.199  80.582  55.475  1.00  0.00
ATOM     19  CA  VAL A   2      54.678  80.960  54.146  1.00  0.00
ATOM     21  CB  VAL A   2      55.125  79.730  53.331  1.00  0.00
ATOM     23  CG1 VAL A   2      55.855  80.122  52.038  1.00  0.00
ATOM     27  CG2 VAL A   2      56.056  78.801  54.128  1.00  0.00
ATOM     31  C   VAL A   2      53.591  81.734  53.401  1.00  0.00
ATOM     32  O   VAL A   2      52.407  81.412  53.503  1.00  0.00
ATOM     33  N   GLN A   3      53.982  82.751  52.629  1.00  0.00
ATOM     35  CA  GLN A   3      53.039  83.627  51.920  1.00  0.00
ATOM     37  CB  GLN A   3      52.830  84.928  52.719  1.00  0.00
ATOM     40  CG  GLN A   3      52.234  84.756  54.122  1.00  0.00
ATOM     43  CD  GLN A   3      52.172  86.095  54.850  1.00  0.00
ATOM     44  OE1 GLN A   3      53.161  86.792  55.013  1.00  0.00
ATOM     45  NE2 GLN A   3      51.013  86.533  55.288  1.00  0.00
ATOM     48  C   GLN A   3      53.523  84.003  50.515  1.00  0.00
ATOM     49  O   GLN A   3      54.435  84.825  50.378  1.00  0.00
ATOM     50  N   LEU A   4      52.884  83.427  49.489  1.00  0.00
ATOM     52  CA  LEU A   4      53.050  83.849  48.099  1.00  0.00
ATOM     54  CB  LEU A   4      52.920  82.652  47.136  1.00  0.00
ATOM     57  CG  LEU A   4      53.921  81.498  47.330  1.00  0.00
ATOM     59  CD1 LEU A   4      53.890  80.598  46.094  1.00  0.00
ATOM     63  CD2 LEU A   4      55.362  81.965  47.501  1.00  0.00
ATOM     67  C   LEU A   4      52.045  84.951  47.701  1.00  0.00
ATOM     68  O   LEU A   4      50.920  84.995  48.212  1.00  0.00
ATOM     69  N   GLN A   5      52.458  85.840  46.796  1.00  0.00
ATOM     71  CA  GLN A   5      51.744  87.063  46.423  1.00  0.00
ATOM     73  CB  GLN A   5      52.238  88.249  47.284  1.00  0.00
ATOM     76  CG  GLN A   5      51.842  88.194  48.766  1.00  0.00
ATOM     79  CD  GLN A   5      50.355  88.444  48.959  1.00  0.00
ATOM     80  OE1 GLN A   5      49.914  89.566  49.128  1.00  0.00
ATOM     81  NE2 GLN A   5      49.524  87.424  48.907  1.00  0.00
ATOM     84  C   GLN A   5      51.904  87.427  44.917  1.00  0.00
ATOM     85  O   GLN A   5      52.894  88.047  44.484  1.00  0.00
ATOM     86  N   GLU A   6      50.917  87.046  44.100  1.00  0.00
ATOM     88  CA  GLU A   6      51.051  87.110  42.650  1.00  0.00
ATOM     90  CB  GLU A   6      50.421  85.910  41.934  1.00  0.00
ATOM     93  CG  GLU A   6      50.891  84.562  42.451  1.00  0.00
ATOM     96  CD  GLU A   6      49.765  83.906  43.258  1.00  0.00
ATOM     97  OE1 GLU A   6      49.139  84.584  44.102  1.00  0.00
ATOM     98  OE2 GLU A   6      49.541  82.699  43.036  1.00  0.00
ATOM     99  C   GLU A   6      50.455  88.334  41.930  1.00  0.00
ATOM    100  O   GLU A   6      49.228  88.417  41.777  1.00  0.00
ATOM    101  N   SER A   7      51.308  89.226  41.414  1.00  0.00
ATOM    103  CA  SER A   7      50.935  90.647  41.319  1.00  0.00
ATOM    105  CB  SER A   7      51.355  91.388  42.597  1.00  0.00
ATOM    108  OG  SER A   7      52.715  91.164  42.902  1.00  0.00
ATOM    110  C   SER A   7      51.493  91.346  40.071  1.00  0.00
ATOM    111  O   SER A   7      52.537  90.989  39.542  1.00  0.00
ATOM    112  N   GLY A   8      50.738  92.309  39.542  1.00  0.00
ATOM    114  CA  GLY A   8      50.563  92.408  38.092  1.00  0.00
ATOM    117  C   GLY A   8      49.269  91.667  37.761  1.00  0.00
ATOM    118  O   GLY A   8      48.363  91.578  38.602  1.00  0.00
ATOM    119  N   GLY A   9      49.180  91.130  36.562  1.00  0.00
ATOM    121  CA  GLY A   9      47.892  90.771  35.999  1.00  0.00
ATOM    124  C   GLY A   9      47.318  91.966  35.250  1.00  0.00
ATOM    125  O   GLY A   9      47.949  93.018  35.157  1.00  0.00
ATOM    126  N   GLY A  10      46.120  91.801  34.704  1.00  0.00
ATOM    128  CA  GLY A  10      45.436  92.886  34.023  1.00  0.00
ATOM    131  C   GLY A  10      44.593  92.451  32.841  1.00  0.00
ATOM    132  O   GLY A  10      44.208  91.286  32.703  1.00  0.00
ATOM    133  N   LEU A  11      44.342  93.444  31.984  1.00  0.00
ATOM    135  CA  LEU A  11      43.902  93.281  30.602  1.00  0.00
ATOM    137  CB  LEU A  11      43.351  94.660  30.122  1.00  0.00
ATOM    140  CG  LEU A  11      42.090  94.655  29.233  1.00  0.00
ATOM    142  CD1 LEU A  11      42.325  94.116  27.824  1.00  0.00
ATOM    146  CD2 LEU A  11      40.917  93.894  29.858  1.00  0.00
ATOM    150  C   LEU A  11      45.014  92.596  29.777  1.00  0.00
ATOM    151  O   LEU A  11      45.577  91.580  30.202  1.00  0.00
ATOM    152  N   VAL A  12      45.279  93.197  28.614  1.00  0.00
ATOM    154  CA  VAL A  12      46.426  93.216  27.673  1.00  0.00
ATOM    156  CB  VAL A  12      47.452  92.070  27.898  1.00  0.00
ATOM    158  CG1 VAL A  12      48.381  91.813  26.704  1.00  0.00
ATOM    162  CG2 VAL A  12      48.393  92.390  29.073  1.00  0.00
ATOM    166  C   VAL A  12      45.811  93.229  26.265  1.00  0.00
ATOM    167  O   VAL A  12      44.700  92.751  26.063  1.00  0.00
ATOM    168  N   GLN A  13      46.521  93.774  25.274  1.00  0.00
ATOM    170  CA  GLN A  13      46.166  93.573  23.866  1.00  0.00
ATOM    172  CB  GLN A  13      46.236  94.897  23.090  1.00  0.00
ATOM    175  CG  GLN A  13      45.199  95.916  23.586  1.00  0.00
ATOM    178  CD  GLN A  13      45.064  97.105  22.637  1.00  0.00
ATOM    179  OE1 GLN A  13      44.070  97.274  21.959  1.00  0.00
ATOM    180  NE2 GLN A  13      46.048  97.970  22.542  1.00  0.00
ATOM    183  C   GLN A  13      47.101  92.536  23.249  1.00  0.00
ATOM    184  O   GLN A  13      48.301  92.577  23.513  1.00  0.00
ATOM    185  N   ALA A  14      46.570  91.616  22.446  1.00  0.00
ATOM    187  CA  ALA A  14      47.351  90.578  21.776  1.00  0.00
ATOM    189  CB  ALA A  14      46.416  89.778  20.863  1.00  0.00
ATOM    193  C   ALA A  14      48.577  91.135  21.015  1.00  0.00
ATOM    194  O   ALA A  14      48.480  92.075  20.234  1.00  0.00
ATOM    195  N   GLY A  15      49.740  90.541  21.287  1.00  0.00
ATOM    197  CA  GLY A  15      51.068  90.998  20.880  1.00  0.00
ATOM    200  C   GLY A  15      51.871  91.610  22.028  1.00  0.00
ATOM    201  O   GLY A  15      53.095  91.495  22.061  1.00  0.00
ATOM    202  N   GLY A  16      51.164  92.205  22.990  1.00  0.00
ATOM    204  CA  GLY A  16      51.686  92.821  24.201  1.00  0.00
ATOM    207  C   GLY A  16      52.511  91.899  25.093  1.00  0.00
ATOM    208  O   GLY A  16      52.539  90.669  24.948  1.00  0.00
ATOM    209  N   SER A  17      53.132  92.550  26.076  1.00  0.00
ATOM    211  CA  SER A  17      53.805  91.905  27.195  1.00  0.00
ATOM    213  CB  SER A  17      55.304  92.256  27.239  1.00  0.00
ATOM    216  OG  SER A  17      56.022  91.661  26.179  1.00  0.00
ATOM    218  C   SER A  17      53.162  92.291  28.523  1.00  0.00
ATOM    219  O   SER A  17      52.420  93.267  28.641  1.00  0.00
ATOM    220  N   LEU A  18      53.516  91.508  29.531  1.00  0.00
ATOM    222  CA  LEU A  18      53.138  91.648  30.923  1.00  0.00
ATOM    224  CB  LEU A  18      51.810  90.883  31.092  1.00  0.00
ATOM    227  CG  LEU A  18      51.074  91.035  32.432  1.00  0.00
ATOM    229  CD1 LEU A  18      50.775  92.491  32.794  1.00  0.00
ATOM    233  CD2 LEU A  18      49.743  90.290  32.345  1.00  0.00
ATOM    237  C   LEU A  18      54.275  91.085  31.786  1.00  0.00
ATOM    238  O   LEU A  18      55.120  90.326  31.311  1.00  0.00
ATOM    239  N   ARG A  19      54.298  91.430  33.071  1.00  0.00
ATOM    241  CA  ARG A  19      55.192  90.791  34.042  1.00  0.00
ATOM    243  CB  ARG A  19      56.498  91.596  34.151  1.00  0.00
ATOM    246  CG  ARG A  19      57.604  90.835  34.905  1.00  0.00
ATOM    249  CD  ARG A  19      59.006  91.354  34.545  1.00  0.00
ATOM    252  NE  ARG A  19      59.223  92.758  34.950  1.00  0.00
ATOM    254  CZ  ARG A  19      59.908  93.685  34.295  1.00  0.00
ATOM    255  NH1 ARG A  19      60.449  93.484  33.125  1.00  0.00
ATOM    258  NH2 ARG A  19      60.080  94.868  34.819  1.00  0.00
ATOM    261  C   ARG A  19      54.435  90.625  35.363  1.00  0.00
ATOM    262  O   ARG A  19      53.843  91.587  35.850  1.00  0.00
ATOM    263  N   LEU A  20      54.423  89.403  35.889  1.00  0.00
ATOM    265  CA  LEU A  20      53.675  89.003  37.085  1.00  0.00
ATOM    267  CB  LEU A  20      52.839  87.729  36.794  1.00  0.00
ATOM    270  CG  LEU A  20      52.019  87.639  35.498  1.00  0.00
ATOM    272  CD1 LEU A  20      51.342  86.269  35.427  1.00  0.00
ATOM    276  CD2 LEU A  20      50.952  88.723  35.429  1.00  0.00
ATOM    280  C   LEU A  20      54.679  88.659  38.227  1.00  0.00
ATOM    281  O   LEU A  20      55.382  87.664  38.152  1.00  0.00
ATOM    282  N   SER A  21      54.815  89.472  39.281  1.00  0.00
ATOM    284  CA  SER A  21      55.622  89.128  40.479  1.00  0.00
ATOM    286  CB  SER A  21      55.875  90.426  41.259  1.00  0.00
ATOM    289  OG  SER A  21      56.803  90.266  42.323  1.00  0.00
ATOM    291  C   SER A  21      54.897  88.090  41.373  1.00  0.00
ATOM    292  O   SER A  21      53.796  87.680  41.033  1.00  0.00
ATOM    293  N   CYS A  22      55.478  87.650  42.501  1.00  0.00
ATOM    295  CA  CYS A  22      55.041  86.471  43.277  1.00  0.00
ATOM    297  CB  CYS A  22      55.570  85.208  42.540  1.00  0.00
ATOM    300  SG  CYS A  22      55.925  83.669  43.456  1.00  0.00
ATOM    301  C   CYS A  22      55.394  86.497  44.794  1.00  0.00
ATOM    302  O   CYS A  22      55.123  85.526  45.497  1.00  0.00
ATOM    303  N   ALA A  23      55.959  87.593  45.322  1.00  0.00
ATOM    305  CA  ALA A  23      56.621  87.736  46.644  1.00  0.00
ATOM    307  CB  ALA A  23      56.451  89.190  47.103  1.00  0.00
ATOM    311  C   ALA A  23      56.239  86.750  47.779  1.00  0.00
ATOM    312  O   ALA A  23      55.065  86.550  48.078  1.00  0.00
ATOM    313  N   ALA A  24      57.251  86.195  48.458  1.00  0.00
ATOM    315  CA  ALA A  24      57.220  84.915  49.159  1.00  0.00
ATOM    317  CB  ALA A  24      58.009  83.921  48.287  1.00  0.00
ATOM    321  C   ALA A  24      57.818  85.015  50.566  1.00  0.00
ATOM    322  O   ALA A  24      59.018  84.802  50.754  1.00  0.00
ATOM    323  N   SER A  25      57.006  85.374  51.558  1.00  0.00
ATOM    325  CA  SER A  25      57.440  85.534  52.955  1.00  0.00
ATOM    327  CB  SER A  25      56.564  86.590  53.637  1.00  0.00
ATOM    330  OG  SER A  25      57.185  87.043  54.825  1.00  0.00
ATOM    332  C   SER A  25      57.386  84.219  53.742  1.00  0.00
ATOM    333  O   SER A  25      56.920  83.198  53.239  1.00  0.00
ATOM    334  N   GLY A  26      57.876  84.247  54.984  1.00  0.00
ATOM    336  CA  GLY A  26      57.781  83.136  55.932  1.00  0.00
ATOM    339  C   GLY A  26      58.643  81.920  55.615  1.00  0.00
ATOM    340  O   GLY A  26      58.363  80.822  56.086  1.00  0.00
ATOM    341  N   ASN A  27      59.680  82.080  54.800  1.00  0.00
ATOM    343  CA  ASN A  27      60.556  80.999  54.357  1.00  0.00
ATOM    345  CB  ASN A  27      59.854  80.262  53.187  1.00  0.00
ATOM    348  CG  ASN A  27      59.952  80.997  51.861  1.00  0.00
ATOM    349  OD1 ASN A  27      60.788  80.673  51.039  1.00  0.00
ATOM    350  ND2 ASN A  27      59.176  82.033  51.645  1.00  0.00
ATOM    353  C   ASN A  27      61.935  81.565  53.982  1.00  0.00
ATOM    354  O   ASN A  27      62.245  82.709  54.306  1.00  0.00
ATOM    355  N   ILE A  28      62.745  80.799  53.254  1.00  0.00
ATOM    357  CA  ILE A  28      63.892  81.348  52.543  1.00  0.00
ATOM    359  CB  ILE A  28      65.245  80.993  53.213  1.00  0.00
ATOM    361  CG2 ILE A  28      66.359  81.764  52.477  1.00  0.00
ATOM    365  CG1 ILE A  28      65.342  81.342  54.718  1.00  0.00
ATOM    368  CD1 ILE A  28      64.819  80.248  55.663  1.00  0.00
ATOM    372  C   ILE A  28      63.826  80.889  51.100  1.00  0.00
ATOM    373  O   ILE A  28      64.123  79.730  50.819  1.00  0.00
ATOM    374  N   SER A  29      63.454  81.799  50.193  1.00  0.00
ATOM    376  CA  SER A  29      63.203  81.448  48.788  1.00  0.00
ATOM    378  CB  SER A  29      62.844  82.684  47.955  1.00  0.00
ATOM    381  OG  SER A  29      63.956  83.554  47.862  1.00  0.00
ATOM    383  C   SER A  29      64.384  80.732  48.143  1.00  0.00
ATOM    384  O   SER A  29      64.204  79.808  47.346  1.00  0.00
ATOM    385  N   GLN A  30      65.610  81.116  48.520  1.00  0.00
ATOM    387  CA  GLN A  30      66.867  80.515  48.051  1.00  0.00
ATOM    389  CB  GLN A  30      68.072  81.099  48.812  1.00  0.00
ATOM    392  CG  GLN A  30      68.058  82.632  48.924  1.00  0.00
ATOM    395  CD  GLN A  30      69.462  83.222  49.015  1.00  0.00
ATOM    396  OE1 GLN A  30      70.078  83.536  48.011  1.00  0.00
ATOM    397  NE2 GLN A  30      70.004  83.422  50.198  1.00  0.00
ATOM    400  C   GLN A  30      66.908  78.984  48.128  1.00  0.00
ATOM    401  O   GLN A  30      67.636  78.344  47.375  1.00  0.00
ATOM    402  N   ARG A  31      66.122  78.426  49.047  1.00  0.00
ATOM    404  CA  ARG A  31      66.062  77.023  49.425  1.00  0.00
ATOM    406  CB  ARG A  31      65.712  77.016  50.923  1.00  0.00
ATOM    409  CG  ARG A  31      66.049  75.728  51.675  1.00  0.00
ATOM    412  CD  ARG A  31      65.672  75.919  53.151  1.00  0.00
ATOM    415  NE  ARG A  31      65.527  74.634  53.852  1.00  0.00
ATOM    417  CZ  ARG A  31      66.439  73.922  54.479  1.00  0.00
ATOM    418  NH1 ARG A  31      67.675  74.316  54.590  1.00  0.00
ATOM    421  NH2 ARG A  31      66.102  72.786  55.016  1.00  0.00
ATOM    424  C   ARG A  31      65.105  76.175  48.596  1.00  0.00
ATOM    425  O   ARG A  31      65.161  74.950  48.699  1.00  0.00
ATOM    426  N   ASN A  32      64.233  76.794  47.799  1.00  0.00
ATOM    428  CA  ASN A  32      63.124  76.080  47.169  1.00  0.00
ATOM    430  CB  ASN A  32      61.898  76.222  48.093  1.00  0.00
ATOM    433  CG  ASN A  32      62.051  75.327  49.316  1.00  0.00
ATOM    434  OD1 ASN A  32      62.476  75.717  50.395  1.00  0.00
ATOM    435  ND2 ASN A  32      61.791  74.055  49.153  1.00  0.00
ATOM    438  C   ASN A  32      62.901  76.513  45.717  1.00  0.00
ATOM    439  O   ASN A  32      63.394  77.552  45.280  1.00  0.00
ATOM    440  N   TRP A  33      62.227  75.652  44.957  1.00  0.00
ATOM    442  CA  TRP A  33      62.110  75.748  43.499  1.00  0.00
ATOM    444  CB  TRP A  33      62.470  74.406  42.845  1.00  0.00
ATOM    447  CG  TRP A  33      63.860  73.871  43.055  1.00  0.00
ATOM    448  CD1 TRP A  33      64.895  74.490  43.672  1.00  0.00
ATOM    450  NE1 TRP A  33      65.996  73.655  43.694  1.00  0.00
ATOM    452  CE2 TRP A  33      65.747  72.474  43.035  1.00  0.00
ATOM    453  CZ2 TRP A  33      66.541  71.355  42.745  1.00  0.00
ATOM    455  CH2 TRP A  33      65.966  70.270  42.060  1.00  0.00
ATOM    457  CZ3 TRP A  33      64.610  70.318  41.691  1.00  0.00
ATOM    459  CE3 TRP A  33      63.828  71.455  41.968  1.00  0.00
ATOM    461  CD2 TRP A  33      64.378  72.568  42.641  1.00  0.00
ATOM    462  C   TRP A  33      60.705  76.195  43.109  1.00  0.00
ATOM    463  O   TRP A  33      59.734  75.878  43.807  1.00  0.00
ATOM    464  N   MET A  34      60.604  76.968  42.020  1.00  0.00
ATOM    466  CA  MET A  34      59.545  77.989  41.997  1.00  0.00
ATOM    468  CB  MET A  34      60.116  79.386  42.256  1.00  0.00
ATOM    471  CG  MET A  34      60.530  79.623  43.717  1.00  0.00
ATOM    474  SD  MET A  34      59.268  79.341  44.999  1.00  0.00
ATOM    475  CE  MET A  34      57.889  80.395  44.459  1.00  0.00
ATOM    479  C   MET A  34      58.843  77.925  40.653  1.00  0.00
ATOM    480  O   MET A  34      59.404  78.212  39.581  1.00  0.00
ATOM    481  N   GLY A  35      57.600  77.480  40.731  1.00  0.00
ATOM    483  CA  GLY A  35      56.804  77.291  39.545  1.00  0.00
ATOM    486  C   GLY A  35      55.868  78.458  39.299  1.00  0.00
ATOM    487  O   GLY A  35      55.431  79.100  40.261  1.00  0.00
ATOM    488  N   TRP A  36      55.488  78.656  38.034  1.00  0.00
ATOM    490  CA  TRP A  36      54.144  79.150  37.788  1.00  0.00
ATOM    492  CB  TRP A  36      54.130  80.435  36.947  1.00  0.00
ATOM    495  CG  TRP A  36      54.607  81.654  37.667  1.00  0.00
ATOM    496  CD1 TRP A  36      55.884  81.916  38.025  1.00  0.00
ATOM    498  NE1 TRP A  36      55.950  83.147  38.649  1.00  0.00
ATOM    500  CE2 TRP A  36      54.705  83.736  38.717  1.00  0.00
ATOM    501  CZ2 TRP A  36      54.250  84.957  39.227  1.00  0.00
ATOM    503  CH2 TRP A  36      52.877  85.244  39.191  1.00  0.00
ATOM    505  CZ3 TRP A  36      51.974  84.315  38.651  1.00  0.00
ATOM    507  CE3 TRP A  36      52.443  83.100  38.119  1.00  0.00
ATOM    509  CD2 TRP A  36      53.818  82.786  38.133  1.00  0.00
ATOM    510  C   TRP A  36      53.278  77.989  37.293  1.00  0.00
ATOM    511  O   TRP A  36      53.737  76.960  36.784  1.00  0.00
ATOM    512  N   TYR A  37      51.983  78.148  37.487  1.00  0.00
ATOM    514  CA  TYR A  37      50.983  77.433  36.726  1.00  0.00
ATOM    516  CB  TYR A  37      50.511  76.172  37.464  1.00  0.00
ATOM    519  CG  TYR A  37      49.547  76.400  38.601  1.00  0.00
ATOM    520  CD1 TYR A  37      48.167  76.405  38.336  1.00  0.00
ATOM    522  CE1 TYR A  37      47.252  76.571  39.386  1.00  0.00
ATOM    524  CZ  TYR A  37      47.716  76.712  40.712  1.00  0.00
ATOM    525  OH  TYR A  37      46.831  76.829  41.740  1.00  0.00
ATOM    527  CE2 TYR A  37      49.104  76.732  40.972  1.00  0.00
ATOM    529  CD2 TYR A  37      50.020  76.580  39.914  1.00  0.00
ATOM    531  C   TYR A  37      49.892  78.413  36.339  1.00  0.00
ATOM    532  O   TYR A  37      49.784  79.502  36.896  1.00  0.00
ATOM    533  N   ARG A  38      49.090  78.058  35.352  1.00  0.00
ATOM    535  CA  ARG A  38      47.937  78.833  34.942  1.00  0.00
ATOM    537  CB  ARG A  38      48.227  79.627  33.663  1.00  0.00
ATOM    540  CG  ARG A  38      48.203  78.763  32.394  1.00  0.00
ATOM    543  CD  ARG A  38      48.445  79.642  31.176  1.00  0.00
ATOM    546  NE  ARG A  38      48.525  78.840  29.949  1.00  0.00
ATOM    548  CZ  ARG A  38      49.047  79.240  28.810  1.00  0.00
ATOM    549  NH1 ARG A  38      49.400  80.483  28.615  1.00  0.00
ATOM    552  NH2 ARG A  38      49.236  78.366  27.869  1.00  0.00
ATOM    555  C   ARG A  38      46.755  77.889  34.810  1.00  0.00
ATOM    556  O   ARG A  38      46.890  76.688  34.597  1.00  0.00
ATOM    557  N   GLN A  39      45.575  78.470  34.895  1.00  0.00
ATOM    559  CA  GLN A  39      44.317  77.802  34.647  1.00  0.00
ATOM    561  CB  GLN A  39      43.618  77.450  35.966  1.00  0.00
ATOM    564  CG  GLN A  39      42.202  76.911  35.703  1.00  0.00
ATOM    567  CD  GLN A  39      41.610  76.174  36.893  1.00  0.00
ATOM    568  OE1 GLN A  39      41.939  76.417  38.051  1.00  0.00
ATOM    569  NE2 GLN A  39      40.752  75.207  36.662  1.00  0.00
ATOM    572  C   GLN A  39      43.479  78.700  33.753  1.00  0.00
ATOM    573  O   GLN A  39      43.022  79.769  34.183  1.00  0.00
ATOM    574  N   ALA A  40      43.317  78.290  32.495  1.00  0.00
ATOM    576  CA  ALA A  40      42.361  78.931  31.612  1.00  0.00
ATOM    578  CB  ALA A  40      42.625  78.521  30.159  1.00  0.00
ATOM    582  C   ALA A  40      40.922  78.629  32.052  1.00  0.00
ATOM    583  O   ALA A  40      40.674  77.566  32.630  1.00  0.00
ATOM    584  N   PRO A  41      39.957  79.528  31.798  1.00  0.00
ATOM    585  CD  PRO A  41      40.109  80.846  31.198  1.00  0.00
ATOM    588  CG  PRO A  41      38.798  81.573  31.484  1.00  0.00
ATOM    591  CB  PRO A  41      37.775  80.439  31.516  1.00  0.00
ATOM    594  CA  PRO A  41      38.557  79.253  32.097  1.00  0.00
ATOM    596  C   PRO A  41      38.090  77.921  31.493  1.00  0.00
ATOM    597  O   PRO A  41      38.280  77.666  30.307  1.00  0.00
ATOM    598  N   GLY A  42      37.492  77.057  32.318  1.00  0.00
ATOM    600  CA  GLY A  42      36.993  75.748  31.879  1.00  0.00
ATOM    603  C   GLY A  42      38.067  74.688  31.594  1.00  0.00
ATOM    604  O   GLY A  42      37.731  73.606  31.120  1.00  0.00
ATOM    605  N   LYS A  43      39.337  74.970  31.896  1.00  0.00
ATOM    607  CA  LYS A  43      40.475  74.074  31.663  1.00  0.00
ATOM    609  CB  LYS A  43      41.507  74.872  30.834  1.00  0.00
ATOM    612  CG  LYS A  43      42.683  74.080  30.230  1.00  0.00
ATOM    615  CD  LYS A  43      43.518  74.979  29.302  1.00  0.00
ATOM    618  CE  LYS A  43      44.651  74.232  28.585  1.00  0.00
ATOM    621  NZ  LYS A  43      45.820  73.999  29.460  1.00  0.00
ATOM    625  C   LYS A  43      41.057  73.572  32.984  1.00  0.00
ATOM    626  O   LYS A  43      40.754  74.081  34.064  1.00  0.00
ATOM    627  N   GLU A  44      41.888  72.540  32.879  1.00  0.00
ATOM    629  CA  GLU A  44      42.787  72.088  33.939  1.00  0.00
ATOM    631  CB  GLU A  44      43.291  70.666  33.598  1.00  0.00
ATOM    634  CG  GLU A  44      44.025  70.504  32.256  1.00  0.00
ATOM    637  CD  GLU A  44      45.332  71.289  32.232  1.00  0.00
ATOM    638  OE1 GLU A  44      46.202  70.991  33.074  1.00  0.00
ATOM    639  OE2 GLU A  44      45.416  72.269  31.458  1.00  0.00
ATOM    640  C   GLU A  44      43.881  73.133  34.277  1.00  0.00
ATOM    641  O   GLU A  44      43.697  74.334  34.070  1.00  0.00
ATOM    642  N   ARG A  45      44.985  72.714  34.905  1.00  0.00
ATOM    644  CA  ARG A  45      45.817  73.560  35.771  1.00  0.00
ATOM    646  CB  ARG A  45      45.565  73.225  37.259  1.00  0.00
ATOM    649  CG  ARG A  45      44.061  73.023  37.555  1.00  0.00
ATOM    652  CD  ARG A  45      43.674  73.127  39.033  1.00  0.00
ATOM    655  NE  ARG A  45      43.480  74.536  39.425  1.00  0.00
ATOM    657  CZ  ARG A  45      44.148  75.239  40.313  1.00  0.00
ATOM    658  NH1 ARG A  45      45.012  74.678  41.106  1.00  0.00
ATOM    661  NH2 ARG A  45      43.973  76.529  40.400  1.00  0.00
ATOM    664  C   ARG A  45      47.288  73.615  35.332  1.00  0.00
ATOM    665  O   ARG A  45      48.201  73.517  36.147  1.00  0.00
ATOM    666  N   GLU A  46      47.449  73.776  34.024  1.00  0.00
ATOM    668  CA  GLU A  46      48.667  73.845  33.210  1.00  0.00
ATOM    670  CB  GLU A  46      48.300  74.677  31.966  1.00  0.00
ATOM    673  CG  GLU A  46      49.330  74.696  30.823  1.00  0.00
ATOM    676  CD  GLU A  46      48.829  75.508  29.611  1.00  0.00
ATOM    677  OE1 GLU A  46      47.686  76.029  29.642  1.00  0.00
ATOM    678  OE2 GLU A  46      49.561  75.659  28.602  1.00  0.00
ATOM    679  C   GLU A  46      49.933  74.384  33.878  1.00  0.00
ATOM    680  O   GLU A  46      50.047  75.570  34.174  1.00  0.00
ATOM    681  N   PHE A  47      50.951  73.534  34.014  1.00  0.00
ATOM    683  CA  PHE A  47      52.309  73.948  34.374  1.00  0.00
ATOM    685  CB  PHE A  47      53.204  72.689  34.432  1.00  0.00
ATOM    688  CG  PHE A  47      54.677  72.897  34.102  1.00  0.00
ATOM    689  CD1 PHE A  47      55.496  73.670  34.945  1.00  0.00
ATOM    691  CE1 PHE A  47      56.837  73.905  34.596  1.00  0.00
ATOM    693  CZ  PHE A  47      57.374  73.377  33.412  1.00  0.00
ATOM    695  CE2 PHE A  47      56.568  72.582  32.581  1.00  0.00
ATOM    697  CD2 PHE A  47      55.224  72.342  32.927  1.00  0.00
ATOM    699  C   PHE A  47      52.868  74.997  33.395  1.00  0.00
ATOM    700  O   PHE A  47      52.815  74.836  32.174  1.00  0.00
ATOM    701  N   VAL A  48      53.485  76.040  33.955  1.00  0.00
ATOM    703  CA  VAL A  48      54.134  77.143  33.242  1.00  0.00
ATOM    705  CB  VAL A  48      53.155  78.329  33.071  1.00  0.00
ATOM    707  CG1 VAL A  48      53.835  79.536  32.414  1.00  0.00
ATOM    711  CG2 VAL A  48      51.953  77.975  32.185  1.00  0.00
ATOM    715  C   VAL A  48      55.357  77.580  34.065  1.00  0.00
ATOM    716  O   VAL A  48      55.297  78.402  34.965  1.00  0.00
ATOM    717  N   ALA A  49      56.513  77.035  33.723  1.00  0.00
ATOM    719  CA  ALA A  49      57.815  77.407  34.283  1.00  0.00
ATOM    721  CB  ALA A  49      58.175  78.845  33.880  1.00  0.00
ATOM    725  C   ALA A  49      58.100  77.047  35.756  1.00  0.00
ATOM    726  O   ALA A  49      57.188  76.702  36.499  1.00  0.00
ATOM    727  N   ALA A  50      59.390  77.015  36.133  1.00  0.00
ATOM    729  CA  ALA A  50      59.947  76.242  37.244  1.00  0.00
ATOM    731  CB  ALA A  50      59.733  74.740  36.976  1.00  0.00
ATOM    735  C   ALA A  50      61.443  76.538  37.440  1.00  0.00
ATOM    736  O   ALA A  50      62.290  75.920  36.799  1.00  0.00
ATOM    737  N   ILE A  51      61.801  77.491  38.293  1.00  0.00
ATOM    739  CA  ILE A  51      63.184  77.956  38.440  1.00  0.00
ATOM    741  CB  ILE A  51      63.266  79.483  38.202  1.00  0.00
ATOM    743  CG2 ILE A  51      62.330  80.282  39.118  1.00  0.00
ATOM    747  CG1 ILE A  51      64.724  79.999  38.258  1.00  0.00
ATOM    750  CD1 ILE A  51      64.937  81.422  37.722  1.00  0.00
ATOM    754  C   ILE A  51      63.841  77.477  39.723  1.00  0.00
ATOM    755  O   ILE A  51      63.268  77.540  40.812  1.00  0.00
ATOM    756  N   SER A  52      65.046  76.929  39.564  1.00  0.00
ATOM    758  CA  SER A  52      65.840  76.400  40.669  1.00  0.00
ATOM    760  CB  SER A  52      66.945  75.491  40.112  1.00  0.00
ATOM    763  OG  SER A  52      67.564  74.754  41.149  1.00  0.00
ATOM    765  C   SER A  52      66.337  77.524  41.596  1.00  0.00
ATOM    766  O   SER A  52      65.933  78.683  41.482  1.00  0.00
ATOM    767  N   GLY A  53      67.193  77.193  42.561  1.00  0.00
ATOM    769  CA  GLY A  53      67.834  78.175  43.439  1.00  0.00
ATOM    772  C   GLY A  53      69.148  78.730  42.892  1.00  0.00
ATOM    773  O   GLY A  53      69.462  79.889  43.155  1.00  0.00
ATOM    774  N   GLY A  54      69.847  77.959  42.054  1.00  0.00
ATOM    776  CA  GLY A  54      70.658  78.531  40.978  1.00  0.00
ATOM    779  C   GLY A  54      69.766  78.785  39.762  1.00  0.00
ATOM    780  O   GLY A  54      68.683  78.214  39.653  1.00  0.00
ATOM    781  N   SER A  55      70.221  79.615  38.825  1.00  0.00
ATOM    783  CA  SER A  55      69.369  80.185  37.766  1.00  0.00
ATOM    785  CB  SER A  55      70.010  81.472  37.231  1.00  0.00
ATOM    788  OG  SER A  55      69.024  82.262  36.605  1.00  0.00
ATOM    790  C   SER A  55      68.949  79.246  36.614  1.00  0.00
ATOM    791  O   SER A  55      68.676  79.708  35.510  1.00  0.00
ATOM    792  N   SER A  56      68.902  77.934  36.851  1.00  0.00
ATOM    794  CA  SER A  56      68.353  76.956  35.905  1.00  0.00
ATOM    796  CB  SER A  56      68.724  75.545  36.369  1.00  0.00
ATOM    799  OG  SER A  56      68.365  74.604  35.380  1.00  0.00
ATOM    801  C   SER A  56      66.841  77.072  35.790  1.00  0.00
ATOM    802  O   SER A  56      66.149  77.188  36.805  1.00  0.00
ATOM    803  N   THR A  57      66.322  77.000  34.567  1.00  0.00
ATOM    805  CA  THR A  57      64.915  77.282  34.265  1.00  0.00
ATOM    807  CB  THR A  57      64.765  78.625  33.527  1.00  0.00
ATOM    809  CG2 THR A  57      65.178  79.816  34.381  1.00  0.00
ATOM    813  OG1 THR A  57      65.557  78.637  32.357  1.00  0.00
ATOM    815  C   THR A  57      64.316  76.192  33.401  1.00  0.00
ATOM    816  O   THR A  57      64.814  75.980  32.291  1.00  0.00
ATOM    817  N   TYR A  58      63.204  75.580  33.835  1.00  0.00
ATOM    819  CA  TYR A  58      62.391  74.838  32.860  1.00  0.00
ATOM    821  CB  TYR A  58      62.245  73.353  33.235  1.00  0.00
ATOM    824  CG  TYR A  58      61.846  72.503  32.036  1.00  0.00
ATOM    825  CD1 TYR A  58      62.706  72.441  30.920  1.00  0.00
ATOM    827  CE1 TYR A  58      62.309  71.768  29.749  1.00  0.00
ATOM    829  CZ  TYR A  58      61.046  71.143  29.689  1.00  0.00
ATOM    830  OH  TYR A  58      60.663  70.531  28.537  1.00  0.00
ATOM    832  CE2 TYR A  58      60.195  71.172  30.817  1.00  0.00
ATOM    834  CD2 TYR A  58      60.598  71.849  31.989  1.00  0.00
ATOM    836  C   TYR A  58      61.065  75.529  32.571  1.00  0.00
ATOM    837  O   TYR A  58      60.588  76.326  33.379  1.00  0.00
ATOM    838  N   TYR A  59      60.510  75.204  31.400  1.00  0.00
ATOM    840  CA  TYR A  59      59.398  75.846  30.703  1.00  0.00
ATOM    842  CB  TYR A  59      59.930  76.782  29.611  1.00  0.00
ATOM    845  CG  TYR A  59      60.765  77.938  30.108  1.00  0.00
ATOM    846  CD1 TYR A  59      60.132  79.087  30.614  1.00  0.00
ATOM    848  CE1 TYR A  59      60.905  80.166  31.072  1.00  0.00
ATOM    850  CZ  TYR A  59      62.314  80.112  31.013  1.00  0.00
ATOM    851  OH  TYR A  59      63.059  81.141  31.493  1.00  0.00
ATOM    853  CE2 TYR A  59      62.946  78.969  30.478  1.00  0.00
ATOM    855  CD2 TYR A  59      62.172  77.879  30.038  1.00  0.00
ATOM    857  C   TYR A  59      58.558  74.767  30.018  1.00  0.00
ATOM    858  O   TYR A  59      59.108  73.852  29.404  1.00  0.00
ATOM    859  N   ALA A  60      57.234  74.897  30.078  1.00  0.00
ATOM    861  CA  ALA A  60      56.351  74.105  29.236  1.00  0.00
ATOM    863  CB  ALA A  60      54.913  74.269  29.733  1.00  0.00
ATOM    867  C   ALA A  60      56.469  74.546  27.774  1.00  0.00
ATOM    868  O   ALA A  60      56.571  75.740  27.480  1.00  0.00
ATOM    869  N   ASP A  61      56.428  73.588  26.853  1.00  0.00
ATOM    871  CA  ASP A  61      56.581  73.819  25.414  1.00  0.00
ATOM    873  CB  ASP A  61      56.520  72.466  24.701  1.00  0.00
ATOM    876  CG  ASP A  61      57.799  71.715  25.070  1.00  0.00
ATOM    877  OD1 ASP A  61      57.904  71.214  26.217  1.00  0.00
ATOM    878  OD2 ASP A  61      58.800  71.858  24.336  1.00  0.00
ATOM    879  C   ASP A  61      55.634  74.908  24.866  1.00  0.00
ATOM    880  O   ASP A  61      56.085  75.839  24.198  1.00  0.00
ATOM    881  N   SER A  62      54.381  74.885  25.336  1.00  0.00
ATOM    883  CA  SER A  62      53.300  75.882  25.211  1.00  0.00
ATOM    885  CB  SER A  62      52.315  75.551  26.358  1.00  0.00
ATOM    888  OG  SER A  62      51.161  76.366  26.434  1.00  0.00
ATOM    890  C   SER A  62      53.705  77.374  25.283  1.00  0.00
ATOM    891  O   SER A  62      53.044  78.260  24.728  1.00  0.00
ATOM    892  N   VAL A  63      54.817  77.673  25.959  1.00  0.00
ATOM    894  CA  VAL A  63      55.264  79.046  26.235  1.00  0.00
ATOM    896  CB  VAL A  63      54.908  79.448  27.684  1.00  0.00
ATOM    898  CG1 VAL A  63      53.400  79.366  27.955  1.00  0.00
ATOM    902  CG2 VAL A  63      55.636  78.599  28.736  1.00  0.00
ATOM    906  C   VAL A  63      56.764  79.262  25.976  1.00  0.00
ATOM    907  O   VAL A  63      57.300  80.331  26.277  1.00  0.00
ATOM    908  N   LYS A  64      57.469  78.253  25.443  1.00  0.00
ATOM    910  CA  LYS A  64      58.928  78.111  25.618  1.00  0.00
ATOM    912  CB  LYS A  64      59.293  76.662  25.240  1.00  0.00
ATOM    915  CG  LYS A  64      60.736  76.233  25.575  1.00  0.00
ATOM    918  CD  LYS A  64      60.955  74.716  25.454  1.00  0.00
ATOM    921  CE  LYS A  64      60.261  73.936  26.578  1.00  0.00
ATOM    924  NZ  LYS A  64      60.396  72.474  26.393  1.00  0.00
ATOM    928  C   LYS A  64      59.845  79.150  24.955  1.00  0.00
ATOM    929  O   LYS A  64      61.013  79.236  25.311  1.00  0.00
ATOM    930  N   GLY A  65      59.326  79.960  24.038  1.00  0.00
ATOM    932  CA  GLY A  65      60.027  81.111  23.447  1.00  0.00
ATOM    935  C   GLY A  65      59.217  82.395  23.531  1.00  0.00
ATOM    936  O   GLY A  65      59.279  83.235  22.641  1.00  0.00
ATOM    937  N   ARG A  66      58.408  82.510  24.587  1.00  0.00
ATOM    939  CA  ARG A  66      57.497  83.632  24.839  1.00  0.00
ATOM    941  CB  ARG A  66      56.059  83.214  24.459  1.00  0.00
ATOM    944  CG  ARG A  66      55.945  82.734  22.996  1.00  0.00
ATOM    947  CD  ARG A  66      54.508  82.669  22.464  1.00  0.00
ATOM    950  NE  ARG A  66      53.631  81.762  23.243  1.00  0.00
ATOM    952  CZ  ARG A  66      52.493  82.094  23.827  1.00  0.00
ATOM    953  NH1 ARG A  66      52.000  83.296  23.733  1.00  0.00
ATOM    956  NH2 ARG A  66      51.818  81.223  24.526  1.00  0.00
ATOM    959  C   ARG A  66      57.570  84.111  26.279  1.00  0.00
ATOM    960  O   ARG A  66      57.506  85.316  26.539  1.00  0.00
ATOM    961  N   PHE A  67      57.718  83.168  27.213  1.00  0.00
ATOM    963  CA  PHE A  67      57.806  83.450  28.644  1.00  0.00
ATOM    965  CB  PHE A  67      56.763  82.653  29.443  1.00  0.00
ATOM    968  CG  PHE A  67      55.272  82.831  29.163  1.00  0.00
ATOM    969  CD1 PHE A  67      54.746  83.624  28.119  1.00  0.00
ATOM    971  CE1 PHE A  67      53.368  83.619  27.837  1.00  0.00
ATOM    973  CZ  PHE A  67      52.498  82.843  28.619  1.00  0.00
ATOM    975  CE2 PHE A  67      53.004  82.099  29.699  1.00  0.00
ATOM    977  CD2 PHE A  67      54.381  82.103  29.969  1.00  0.00
ATOM    979  C   PHE A  67      59.209  83.185  29.180  1.00  0.00
ATOM    980  O   PHE A  67      59.969  82.383  28.642  1.00  0.00
ATOM    981  N   THR A  68      59.543  83.883  30.258  1.00  0.00
ATOM    983  CA  THR A  68      60.893  83.944  30.813  1.00  0.00
ATOM    985  CB  THR A  68      61.676  85.116  30.193  1.00  0.00
ATOM    987  CG2 THR A  68      63.179  84.951  30.405  1.00  0.00
ATOM    991  OG1 THR A  68      61.461  85.183  28.798  1.00  0.00
ATOM    993  C   THR A  68      60.765  84.081  32.315  1.00  0.00
ATOM    994  O   THR A  68      60.219  85.076  32.797  1.00  0.00
ATOM    995  N   ILE A  69      61.162  83.042  33.048  1.00  0.00
ATOM    997  CA  ILE A  69      61.060  83.032  34.506  1.00  0.00
ATOM    999  CB  ILE A  69      60.580  81.657  35.027  1.00  0.00
ATOM   1001  CG2 ILE A  69      61.630  80.547  34.836  1.00  0.00
ATOM   1005  CG1 ILE A  69      60.124  81.784  36.497  1.00  0.00
ATOM   1008  CD1 ILE A  69      59.366  80.564  37.034  1.00  0.00
ATOM   1012  C   ILE A  69      62.379  83.519  35.081  1.00  0.00
ATOM   1013  O   ILE A  69      63.455  83.153  34.607  1.00  0.00
ATOM   1014  N   SER A  70      62.292  84.369  36.094  1.00  0.00
ATOM   1016  CA  SER A  70      63.464  84.873  36.797  1.00  0.00
ATOM   1018  CB  SER A  70      63.932  86.190  36.184  1.00  0.00
ATOM   1021  OG  SER A  70      65.218  86.501  36.677  1.00  0.00
ATOM   1023  C   SER A  70      63.192  84.972  38.293  1.00  0.00
ATOM   1024  O   SER A  70      62.057  84.856  38.760  1.00  0.00
ATOM   1025  N   ARG A  71      64.259  85.172  39.056  1.00  0.00
ATOM   1027  CA  ARG A  71      64.240  85.260  40.509  1.00  0.00
ATOM   1029  CB  ARG A  71      64.922  84.036  41.132  1.00  0.00
ATOM   1032  CG  ARG A  71      63.997  82.817  41.184  1.00  0.00
ATOM   1035  CD  ARG A  71      64.804  81.569  41.550  1.00  0.00
ATOM   1038  NE  ARG A  71      65.230  81.625  42.952  1.00  0.00
ATOM   1040  CZ  ARG A  71      64.891  80.802  43.917  1.00  0.00
ATOM   1041  NH1 ARG A  71      64.323  79.650  43.712  1.00  0.00
ATOM   1044  NH2 ARG A  71      65.136  81.171  45.129  1.00  0.00
ATOM   1047  C   ARG A  71      65.006  86.499  40.930  1.00  0.00
ATOM   1048  O   ARG A  71      65.982  86.877  40.286  1.00  0.00
ATOM   1049  N   ASP A  72      64.646  87.031  42.084  1.00  0.00
ATOM   1051  CA  ASP A  72      65.550  87.859  42.866  1.00  0.00
ATOM   1053  CB  ASP A  72      65.208  89.343  42.728  1.00  0.00
ATOM   1056  CG  ASP A  72      66.192  90.268  43.442  1.00  0.00
ATOM   1057  OD1 ASP A  72      66.879  89.866  44.411  1.00  0.00
ATOM   1058  OD2 ASP A  72      66.214  91.468  43.101  1.00  0.00
ATOM   1059  C   ASP A  72      65.523  87.345  44.306  1.00  0.00
ATOM   1060  O   ASP A  72      64.605  87.606  45.100  1.00  0.00
ATOM   1061  N   ASN A  73      66.548  86.547  44.617  1.00  0.00
ATOM   1063  CA  ASN A  73      66.751  85.945  45.930  1.00  0.00
ATOM   1065  CB  ASN A  73      68.005  85.052  45.901  1.00  0.00
ATOM   1068  CG  ASN A  73      67.815  83.704  45.212  1.00  0.00
ATOM   1069  OD1 ASN A  73      66.789  83.410  44.612  1.00  0.00
ATOM   1070  ND2 ASN A  73      68.801  82.835  45.269  1.00  0.00
ATOM   1073  C   ASN A  73      66.829  87.009  47.032  1.00  0.00
ATOM   1074  O   ASN A  73      66.157  86.906  48.058  1.00  0.00
ATOM   1075  N   ALA A  74      67.573  88.081  46.766  1.00  0.00
ATOM   1077  CA  ALA A  74      67.725  89.231  47.646  1.00  0.00
ATOM   1079  CB  ALA A  74      69.017  89.951  47.239  1.00  0.00
ATOM   1083  C   ALA A  74      66.508  90.179  47.633  1.00  0.00
ATOM   1084  O   ALA A  74      66.588  91.300  48.131  1.00  0.00
ATOM   1085  N   LYS A  75      65.384  89.776  47.036  1.00  0.00
ATOM   1087  CA  LYS A  75      64.062  90.385  47.242  1.00  0.00
ATOM   1089  CB  LYS A  75      63.694  91.282  46.043  1.00  0.00
ATOM   1092  CG  LYS A  75      63.951  92.779  46.329  1.00  0.00
ATOM   1095  CD  LYS A  75      64.566  93.546  45.144  1.00  0.00
ATOM   1098  CE  LYS A  75      66.075  93.796  45.303  1.00  0.00
ATOM   1101  NZ  LYS A  75      66.841  92.546  45.509  1.00  0.00
ATOM   1105  C   LYS A  75      62.991  89.341  47.589  1.00  0.00
ATOM   1106  O   LYS A  75      61.832  89.697  47.760  1.00  0.00
ATOM   1107  N   ASN A  76      63.391  88.075  47.770  1.00  0.00
ATOM   1109  CA  ASN A  76      62.520  86.897  47.864  1.00  0.00
ATOM   1111  CB  ASN A  76      62.221  86.546  49.340  1.00  0.00
ATOM   1114  CG  ASN A  76      63.458  86.069  50.090  1.00  0.00
ATOM   1115  OD1 ASN A  76      63.825  84.900  50.073  1.00  0.00
ATOM   1116  ND2 ASN A  76      64.169  86.963  50.736  1.00  0.00
ATOM   1119  C   ASN A  76      61.277  86.973  46.951  1.00  0.00
ATOM   1120  O   ASN A  76      60.121  86.720  47.346  1.00  0.00
ATOM   1121  N   THR A  77      61.571  87.311  45.692  1.00  0.00
ATOM   1123  CA  THR A  77      60.595  87.421  44.603  1.00  0.00
ATOM   1125  CB  THR A  77      60.536  88.834  44.008  1.00  0.00
ATOM   1127  CG2 THR A  77      59.640  89.765  44.820  1.00  0.00
ATOM   1131  OG1 THR A  77      61.823  89.394  43.970  1.00  0.00
ATOM   1133  C   THR A  77      60.909  86.413  43.499  1.00  0.00
ATOM   1134  O   THR A  77      62.054  86.052  43.215  1.00  0.00
ATOM   1135  N   VAL A  78      59.836  86.034  42.816  1.00  0.00
ATOM   1137  CA  VAL A  78      59.867  85.392  41.505  1.00  0.00
ATOM   1139  CB  VAL A  78      59.253  83.976  41.534  1.00  0.00
ATOM   1141  CG1 VAL A  78      59.469  83.196  40.229  1.00  0.00
ATOM   1145  CG2 VAL A  78      59.842  83.122  42.657  1.00  0.00
ATOM   1149  C   VAL A  78      59.088  86.295  40.567  1.00  0.00
ATOM   1150  O   VAL A  78      58.103  86.940  40.965  1.00  0.00
ATOM   1151  N   TYR A  79      59.536  86.298  39.318  1.00  0.00
ATOM   1153  CA  TYR A  79      58.985  87.056  38.214  1.00  0.00
ATOM   1155  CB  TYR A  79      59.985  88.133  37.755  1.00  0.00
ATOM   1158  CG  TYR A  79      60.645  88.952  38.850  1.00  0.00
ATOM   1159  CD1 TYR A  79      59.867  89.604  39.828  1.00  0.00
ATOM   1161  CE1 TYR A  79      60.492  90.371  40.831  1.00  0.00
ATOM   1163  CZ  TYR A  79      61.898  90.480  40.863  1.00  0.00
ATOM   1164  OH  TYR A  79      62.488  91.202  41.851  1.00  0.00
ATOM   1166  CE2 TYR A  79      62.679  89.824  39.886  1.00  0.00
ATOM   1168  CD2 TYR A  79      62.049  89.063  38.885  1.00  0.00
ATOM   1170  C   TYR A  79      58.679  86.117  37.061  1.00  0.00
ATOM   1171  O   TYR A  79      59.517  85.276  36.723  1.00  0.00
ATOM   1172  N   LEU A  80      57.532  86.314  36.409  1.00  0.00
ATOM   1174  CA  LEU A  80      57.268  85.726  35.091  1.00  0.00
ATOM   1176  CB  LEU A  80      56.066  84.761  35.200  1.00  0.00
ATOM   1179  CG  LEU A  80      55.774  83.961  33.911  1.00  0.00
ATOM   1181  CD1 LEU A  80      56.839  82.890  33.669  1.00  0.00
ATOM   1185  CD2 LEU A  80      54.417  83.258  34.002  1.00  0.00
ATOM   1189  C   LEU A  80      57.029  86.844  34.089  1.00  0.00
ATOM   1190  O   LEU A  80      56.017  87.546  34.176  1.00  0.00
ATOM   1191  N   GLN A  81      57.968  87.037  33.163  1.00  0.00
ATOM   1193  CA  GLN A  81      57.727  87.912  32.024  1.00  0.00
ATOM   1195  CB  GLN A  81      59.002  88.636  31.579  1.00  0.00
ATOM   1198  CG  GLN A  81      58.608  89.851  30.724  1.00  0.00
ATOM   1201  CD  GLN A  81      59.782  90.770  30.433  1.00  0.00
ATOM   1202  OE1 GLN A  81      60.402  91.323  31.330  1.00  0.00
ATOM   1203  NE2 GLN A  81      60.089  91.011  29.181  1.00  0.00
ATOM   1206  C   GLN A  81      57.071  87.117  30.912  1.00  0.00
ATOM   1207  O   GLN A  81      57.495  86.005  30.601  1.00  0.00
ATOM   1208  N   MET A  82      56.043  87.700  30.316  1.00  0.00
ATOM   1210  CA  MET A  82      55.244  87.091  29.269  1.00  0.00
ATOM   1212  CB  MET A  82      53.851  86.745  29.799  1.00  0.00
ATOM   1215  CG  MET A  82      53.933  85.857  31.044  1.00  0.00
ATOM   1218  SD  MET A  82      52.389  85.043  31.501  1.00  0.00
ATOM   1219  CE  MET A  82      51.293  86.464  31.734  1.00  0.00
ATOM   1223  C   MET A  82      55.189  88.046  28.093  1.00  0.00
ATOM   1224  O   MET A  82      54.917  89.227  28.283  1.00  0.00
ATOM   1225  N   ASN A  83      55.537  87.555  26.910  1.00  0.00
ATOM   1227  CA  ASN A  83      55.765  88.376  25.730  1.00  0.00
ATOM   1229  CB  ASN A  83      57.282  88.538  25.493  1.00  0.00
ATOM   1232  CG  ASN A  83      58.074  88.923  26.732  1.00  0.00
ATOM   1233  OD1 ASN A  83      58.207  90.090  27.091  1.00  0.00
ATOM   1234  ND2 ASN A  83      58.618  87.952  27.428  1.00  0.00
ATOM   1237  C   ASN A  83      55.094  87.719  24.527  1.00  0.00
ATOM   1238  O   ASN A  83      54.921  86.499  24.513  1.00  0.00
ATOM   1239  N   SER A  84      54.733  88.513  23.514  1.00  0.00
ATOM   1241  CA  SER A  84      53.881  88.041  22.412  1.00  0.00
ATOM   1243  CB  SER A  84      54.687  87.249  21.376  1.00  0.00
ATOM   1246  OG  SER A  84      55.601  88.107  20.729  1.00  0.00
ATOM   1248  C   SER A  84      52.668  87.257  22.917  1.00  0.00
ATOM   1249  O   SER A  84      52.432  86.106  22.528  1.00  0.00
ATOM   1250  N   LEU A  85      51.955  87.870  23.869  1.00  0.00
ATOM   1252  CA  LEU A  85      50.742  87.279  24.428  1.00  0.00
ATOM   1254  CB  LEU A  85      50.241  88.157  25.589  1.00  0.00
ATOM   1257  CG  LEU A  85      51.060  87.911  26.873  1.00  0.00
ATOM   1259  CD1 LEU A  85      50.939  89.067  27.861  1.00  0.00
ATOM   1263  CD2 LEU A  85      50.581  86.649  27.597  1.00  0.00
ATOM   1267  C   LEU A  85      49.703  87.042  23.338  1.00  0.00
ATOM   1268  O   LEU A  85      49.449  87.922  22.518  1.00  0.00
ATOM   1269  N   LYS A  86      49.086  85.859  23.327  1.00  0.00
ATOM   1271  CA  LYS A  86      47.990  85.521  22.418  1.00  0.00
ATOM   1273  CB  LYS A  86      48.350  84.333  21.519  1.00  0.00
ATOM   1276  CG  LYS A  86      49.625  84.536  20.683  1.00  0.00
ATOM   1279  CD  LYS A  86      49.575  83.901  19.280  1.00  0.00
ATOM   1282  CE  LYS A  86      49.187  82.411  19.235  1.00  0.00
ATOM   1285  NZ  LYS A  86      47.728  82.192  19.077  1.00  0.00
ATOM   1289  C   LYS A  86      46.692  85.345  23.199  1.00  0.00
ATOM   1290  O   LYS A  86      46.765  85.168  24.411  1.00  0.00
ATOM   1291  N   PRO A  87      45.504  85.439  22.572  1.00  0.00
ATOM   1292  CD  PRO A  87      45.244  85.766  21.176  1.00  0.00
ATOM   1295  CG  PRO A  87      43.768  86.159  21.120  1.00  0.00
ATOM   1298  CB  PRO A  87      43.148  85.313  22.230  1.00  0.00
ATOM   1301  CA  PRO A  87      44.244  85.305  23.296  1.00  0.00
ATOM   1303  C   PRO A  87      44.181  84.065  24.194  1.00  0.00
ATOM   1304  O   PRO A  87      43.729  84.158  25.335  1.00  0.00
ATOM   1305  N   GLU A  88      44.711  82.927  23.726  1.00  0.00
ATOM   1307  CA  GLU A  88      44.740  81.672  24.491  1.00  0.00
ATOM   1309  CB  GLU A  88      45.036  80.457  23.590  1.00  0.00
ATOM   1312  CG  GLU A  88      46.450  80.377  22.991  1.00  0.00
ATOM   1315  CD  GLU A  88      46.518  80.961  21.577  1.00  0.00
ATOM   1316  OE1 GLU A  88      46.264  82.177  21.395  1.00  0.00
ATOM   1317  OE2 GLU A  88      46.898  80.248  20.618  1.00  0.00
ATOM   1318  C   GLU A  88      45.619  81.670  25.757  1.00  0.00
ATOM   1319  O   GLU A  88      45.503  80.756  26.570  1.00  0.00
ATOM   1320  N   ASP A  89      46.460  82.687  25.969  1.00  0.00
ATOM   1322  CA  ASP A  89      47.166  82.912  27.235  1.00  0.00
ATOM   1324  CB  ASP A  89      48.395  83.810  27.053  1.00  0.00
ATOM   1327  CG  ASP A  89      49.446  83.206  26.135  1.00  0.00
ATOM   1328  OD1 ASP A  89      49.968  82.097  26.417  1.00  0.00
ATOM   1329  OD2 ASP A  89      49.813  83.874  25.146  1.00  0.00
ATOM   1330  C   ASP A  89      46.280  83.488  28.350  1.00  0.00
ATOM   1331  O   ASP A  89      46.728  83.597  29.493  1.00  0.00
ATOM   1332  N   THR A  90      45.035  83.858  28.041  1.00  0.00
ATOM   1334  CA  THR A  90      44.057  84.308  29.036  1.00  0.00
ATOM   1336  CB  THR A  90      42.754  84.727  28.344  1.00  0.00
ATOM   1338  CG2 THR A  90      41.639  85.140  29.306  1.00  0.00
ATOM   1342  OG1 THR A  90      43.032  85.820  27.500  1.00  0.00
ATOM   1344  C   THR A  90      43.775  83.226  30.083  1.00  0.00
ATOM   1345  O   THR A  90      43.264  82.139  29.788  1.00  0.00
ATOM   1346  N   ALA A  91      44.107  83.548  31.334  1.00  0.00
ATOM   1348  CA  ALA A  91      44.074  82.594  32.443  1.00  0.00
ATOM   1350  CB  ALA A  91      45.234  81.602  32.264  1.00  0.00
ATOM   1354  C   ALA A  91      44.166  83.292  33.806  1.00  0.00
ATOM   1355  O   ALA A  91      44.488  84.477  33.888  1.00  0.00
ATOM   1356  N   VAL A  92      43.966  82.539  34.887  1.00  0.00
ATOM   1358  CA  VAL A  92      44.503  82.918  36.201  1.00  0.00
ATOM   1360  CB  VAL A  92      43.557  82.527  37.355  1.00  0.00
ATOM   1362  CG1 VAL A  92      44.051  83.101  38.689  1.00  0.00
ATOM   1366  CG2 VAL A  92      42.135  83.057  37.129  1.00  0.00
ATOM   1370  C   VAL A  92      45.858  82.254  36.372  1.00  0.00
ATOM   1371  O   VAL A  92      45.961  81.036  36.244  1.00  0.00
ATOM   1372  N   TYR A  93      46.882  83.046  36.667  1.00  0.00
ATOM   1374  CA  TYR A  93      48.259  82.632  36.903  1.00  0.00
ATOM   1376  CB  TYR A  93      49.174  83.615  36.165  1.00  0.00
ATOM   1379  CG  TYR A  93      49.371  83.315  34.698  1.00  0.00
ATOM   1380  CD1 TYR A  93      48.390  83.669  33.752  1.00  0.00
ATOM   1382  CE1 TYR A  93      48.623  83.445  32.383  1.00  0.00
ATOM   1384  CZ  TYR A  93      49.837  82.870  31.960  1.00  0.00
ATOM   1385  OH  TYR A  93      50.079  82.700  30.634  1.00  0.00
ATOM   1387  CE2 TYR A  93      50.812  82.500  32.910  1.00  0.00
ATOM   1389  CD2 TYR A  93      50.575  82.717  34.280  1.00  0.00
ATOM   1391  C   TYR A  93      48.578  82.646  38.394  1.00  0.00
ATOM   1392  O   TYR A  93      48.457  83.677  39.062  1.00  0.00
ATOM   1393  N   TYR A  94      48.992  81.479  38.864  1.00  0.00
ATOM   1395  CA  TYR A  94      49.377  81.155  40.224  1.00  0.00
ATOM   1397  CB  TYR A  94      48.657  79.876  40.632  1.00  0.00
ATOM   1400  CG  TYR A  94      47.197  80.071  40.959  1.00  0.00
ATOM   1401  CD1 TYR A  94      46.207  79.981  39.957  1.00  0.00
ATOM   1403  CE1 TYR A  94      44.861  80.244  40.284  1.00  0.00
ATOM   1405  CZ  TYR A  94      44.514  80.605  41.604  1.00  0.00
ATOM   1406  OH  TYR A  94      43.245  80.992  41.891  1.00  0.00
ATOM   1408  CE2 TYR A  94      45.499  80.625  42.610  1.00  0.00
ATOM   1410  CD2 TYR A  94      46.841  80.379  42.280  1.00  0.00
ATOM   1412  C   TYR A  94      50.885  80.942  40.304  1.00  0.00
ATOM   1413  O   TYR A  94      51.484  80.335  39.415  1.00  0.00
ATOM   1414  N   CYS A  95      51.483  81.369  41.405  1.00  0.00
ATOM   1416  CA  CYS A  95      52.827  80.963  41.778  1.00  0.00
ATOM   1418  CB  CYS A  95      53.555  82.169  42.383  1.00  0.00
ATOM   1421  SG  CYS A  95      55.361  82.133  42.248  1.00  0.00
ATOM   1422  C   CYS A  95      52.707  79.766  42.726  1.00  0.00
ATOM   1423  O   CYS A  95      51.690  79.585  43.406  1.00  0.00
ATOM   1424  N   ALA A  96      53.735  78.928  42.766  1.00  0.00
ATOM   1426  CA  ALA A  96      53.771  77.763  43.640  1.00  0.00
ATOM   1428  CB  ALA A  96      53.262  76.557  42.844  1.00  0.00
ATOM   1432  C   ALA A  96      55.205  77.511  44.124  1.00  0.00
ATOM   1433  O   ALA A  96      56.171  77.782  43.398  1.00  0.00
ATOM   1434  N   ALA A  97      55.329  76.932  45.318  1.00  0.00
ATOM   1436  CA  ALA A  97      56.619  76.771  45.981  1.00  0.00
ATOM   1438  CB  ALA A  97      56.679  77.764  47.151  1.00  0.00
ATOM   1442  C   ALA A  97      56.884  75.335  46.449  1.00  0.00
ATOM   1443  O   ALA A  97      56.390  74.881  47.488  1.00  0.00
ATOM   1444  N   SER A  98      57.690  74.621  45.670  1.00  0.00
ATOM   1446  CA  SER A  98      57.985  73.211  45.906  1.00  0.00
ATOM   1448  CB  SER A  98      58.708  72.640  44.677  1.00  0.00
ATOM   1451  OG  SER A  98      57.912  72.702  43.515  1.00  0.00
ATOM   1453  C   SER A  98      58.913  72.998  47.094  1.00  0.00
ATOM   1454  O   SER A  98      60.073  73.424  47.067  1.00  0.00
ATOM   1455  N   VAL A  99      58.453  72.286  48.119  1.00  0.00
ATOM   1457  CA  VAL A  99      59.161  72.227  49.419  1.00  0.00
ATOM   1459  CB  VAL A  99      58.188  71.825  50.548  1.00  0.00
ATOM   1461  CG1 VAL A  99      57.082  72.877  50.709  1.00  0.00
ATOM   1465  CG2 VAL A  99      57.589  70.426  50.337  1.00  0.00
ATOM   1469  C   VAL A  99      60.383  71.310  49.480  1.00  0.00
ATOM   1470  O   VAL A  99      61.135  71.342  50.450  1.00  0.00
ATOM   1471  N   TYR A 100      60.552  70.463  48.471  1.00  0.00
ATOM   1473  CA  TYR A 100      61.409  69.282  48.495  1.00  0.00
ATOM   1475  CB  TYR A 100      61.075  68.427  47.247  1.00  0.00
ATOM   1478  CG  TYR A 100      60.905  66.938  47.501  1.00  0.00
ATOM   1479  CD1 TYR A 100      61.724  65.999  46.845  1.00  0.00
ATOM   1481  CE1 TYR A 100      61.526  64.619  47.054  1.00  0.00
ATOM   1483  CZ  TYR A 100      60.497  64.173  47.905  1.00  0.00
ATOM   1484  OH  TYR A 100      60.302  62.841  48.086  1.00  0.00
ATOM   1486  CE2 TYR A 100      59.672  65.111  48.563  1.00  0.00
ATOM   1488  CD2 TYR A 100      59.877  66.490  48.354  1.00  0.00
ATOM   1490  C   TYR A 100      62.907  69.581  48.657  1.00  0.00
ATOM   1491  O   TYR A 100      63.632  69.751  47.674  1.00  0.00
ATOM   1492  N   TRP A 101      63.397  69.561  49.900  1.00  0.00
ATOM   1494  CA  TRP A 101      64.826  69.549  50.274  1.00  0.00
ATOM   1496  CB  TRP A 101      64.973  70.017  51.727  1.00  0.00
ATOM   1499  CG  TRP A 101      64.290  71.326  52.028  1.00  0.00
ATOM   1500  CD1 TRP A 101      64.185  72.383  51.183  1.00  0.00
ATOM   1502  NE1 TRP A 101      63.429  73.378  51.769  1.00  0.00
ATOM   1504  CE2 TRP A 101      63.038  73.033  53.040  1.00  0.00
ATOM   1505  CZ2 TRP A 101      62.350  73.723  54.045  1.00  0.00
ATOM   1507  CH2 TRP A 101      62.172  73.109  55.297  1.00  0.00
ATOM   1509  CZ3 TRP A 101      62.683  71.817  55.521  1.00  0.00
ATOM   1511  CE3 TRP A 101      63.375  71.132  54.502  1.00  0.00
ATOM   1513  CD2 TRP A 101      63.581  71.726  53.238  1.00  0.00
ATOM   1514  C   TRP A 101      65.551  68.239  49.920  1.00  0.00
ATOM   1515  O   TRP A 101      66.376  67.721  50.671  1.00  0.00
ATOM   1516  N   LEU A 102      65.172  67.712  48.755  1.00  0.00
ATOM   1518  CA  LEU A 102      65.504  66.416  48.190  1.00  0.00
ATOM   1520  CB  LEU A 102      64.605  65.377  48.903  1.00  0.00
ATOM   1523  CG  LEU A 102      64.832  63.885  48.584  1.00  0.00
ATOM   1525  CD1 LEU A 102      66.291  63.461  48.780  1.00  0.00
ATOM   1529  CD2 LEU A 102      63.968  63.035  49.517  1.00  0.00
ATOM   1533  C   LEU A 102      65.436  66.372  46.645  1.00  0.00
ATOM   1534  O   LEU A 102      65.620  65.330  46.029  1.00  0.00
ATOM   1535  N   TYR A 103      65.230  67.531  46.010  1.00  0.00
ATOM   1537  CA  TYR A 103      65.735  67.826  44.658  1.00  0.00
ATOM   1539  CB  TYR A 103      67.265  68.013  44.718  1.00  0.00
ATOM   1542  CG  TYR A 103      67.705  68.742  45.982  1.00  0.00
ATOM   1543  CD1 TYR A 103      67.261  70.058  46.238  1.00  0.00
ATOM   1545  CE1 TYR A 103      67.473  70.643  47.503  1.00  0.00
ATOM   1547  CZ  TYR A 103      68.121  69.903  48.516  1.00  0.00
ATOM   1548  OH  TYR A 103      68.235  70.411  49.772  1.00  0.00
ATOM   1550  CE2 TYR A 103      68.593  68.601  48.250  1.00  0.00
ATOM   1552  CD2 TYR A 103      68.389  68.027  46.984  1.00  0.00
ATOM   1554  C   TYR A 103      65.209  66.956  43.521  1.00  0.00
ATOM   1555  O   TYR A 103      65.898  66.714  42.533  1.00  0.00
ATOM   1556  N   TYR A 104      63.960  66.507  43.651  1.00  0.00
ATOM   1558  CA  TYR A 104      63.401  65.453  42.820  1.00  0.00
ATOM   1560  CB  TYR A 104      63.058  64.260  43.722  1.00  0.00
ATOM   1563  CG  TYR A 104      62.630  62.988  43.011  1.00  0.00
ATOM   1564  CD1 TYR A 104      61.481  62.305  43.450  1.00  0.00
ATOM   1566  CE1 TYR A 104      61.046  61.146  42.781  1.00  0.00
ATOM   1568  CZ  TYR A 104      61.772  60.655  41.677  1.00  0.00
ATOM   1569  OH  TYR A 104      61.329  59.554  41.013  1.00  0.00
ATOM   1571  CE2 TYR A 104      62.951  61.313  41.263  1.00  0.00
ATOM   1573  CD2 TYR A 104      63.384  62.471  41.936  1.00  0.00
ATOM   1575  C   TYR A 104      62.231  65.898  41.951  1.00  0.00
ATOM   1576  O   TYR A 104      61.468  66.794  42.307  1.00  0.00
ATOM   1577  N   GLN A 105      62.037  65.200  40.829  1.00  0.00
ATOM   1579  CA  GLN A 105      60.813  65.256  40.038  1.00  0.00
ATOM   1581  CB  GLN A 105      61.067  64.706  38.618  1.00  0.00
ATOM   1584  CG  GLN A 105      59.842  64.745  37.683  1.00  0.00
ATOM   1587  CD  GLN A 105      59.028  66.030  37.816  1.00  0.00
ATOM   1588  OE1 GLN A 105      58.254  66.210  38.744  1.00  0.00
ATOM   1589  NE2 GLN A 105      59.207  66.986  36.938  1.00  0.00
ATOM   1592  C   GLN A 105      59.660  64.556  40.781  1.00  0.00
ATOM   1593  O   GLN A 105      59.153  63.496  40.401  1.00  0.00
ATOM   1594  N   ARG A 106      59.268  65.163  41.898  1.00  0.00
ATOM   1596  CA  ARG A 106      58.041  64.927  42.652  1.00  0.00
ATOM   1598  CB  ARG A 106      58.232  63.764  43.652  1.00  0.00
ATOM   1601  CG  ARG A 106      56.939  62.993  43.984  1.00  0.00
ATOM   1604  CD  ARG A 106      56.185  62.431  42.756  1.00  0.00
ATOM   1607  NE  ARG A 106      57.107  62.010  41.682  1.00  0.00
ATOM   1609  CZ  ARG A 106      57.591  60.818  41.409  1.00  0.00
ATOM   1610  NH1 ARG A 106      57.135  59.721  41.939  1.00  0.00
ATOM   1613  NH2 ARG A 106      58.596  60.738  40.590  1.00  0.00
ATOM   1616  C   ARG A 106      57.663  66.250  43.282  1.00  0.00
ATOM   1617  O   ARG A 106      57.751  66.439  44.487  1.00  0.00
ATOM   1618  N   TYR A 107      57.338  67.166  42.378  1.00  0.00
ATOM   1620  CA  TYR A 107      57.280  68.617  42.525  1.00  0.00
ATOM   1622  CB  TYR A 107      56.778  69.186  41.185  1.00  0.00
ATOM   1625  CG  TYR A 107      55.389  68.703  40.810  1.00  0.00
ATOM   1626  CD1 TYR A 107      55.229  67.586  39.963  1.00  0.00
ATOM   1628  CE1 TYR A 107      53.942  67.099  39.676  1.00  0.00
ATOM   1630  CZ  TYR A 107      52.810  67.731  40.224  1.00  0.00
ATOM   1631  OH  TYR A 107      51.570  67.266  39.921  1.00  0.00
ATOM   1633  CE2 TYR A 107      52.965  68.861  41.059  1.00  0.00
ATOM   1635  CD2 TYR A 107      54.254  69.343  41.347  1.00  0.00
ATOM   1637  C   TYR A 107      56.478  69.200  43.692  1.00  0.00
ATOM   1638  O   TYR A 107      56.528  70.416  43.840  1.00  0.00
ATOM   1639  N   SER A 108      55.778  68.368  44.478  1.00  0.00
ATOM   1641  CA  SER A 108      55.299  68.628  45.847  1.00  0.00
ATOM   1643  CB  SER A 108      56.072  67.800  46.890  1.00  0.00
ATOM   1646  OG  SER A 108      57.474  67.884  46.737  1.00  0.00
ATOM   1648  C   SER A 108      55.286  70.111  46.206  1.00  0.00
ATOM   1649  O   SER A 108      56.239  70.671  46.755  1.00  0.00
ATOM   1650  N   HIS A 109      54.179  70.735  45.809  1.00  0.00
ATOM   1652  CA  HIS A 109      53.998  72.171  45.644  1.00  0.00
ATOM   1654  CB  HIS A 109      52.774  72.341  44.725  1.00  0.00
ATOM   1657  CG  HIS A 109      51.495  71.991  45.447  1.00  0.00
ATOM   1658  ND1 HIS A 109      51.040  70.694  45.696  1.00  0.00
ATOM   1659  CE1 HIS A 109      50.016  70.829  46.555  1.00  0.00
ATOM   1661  NE2 HIS A 109      49.819  72.123  46.861  1.00  0.00
ATOM   1663  CD2 HIS A 109      50.739  72.870  46.165  1.00  0.00
ATOM   1665  C   HIS A 109      53.760  73.034  46.906  1.00  0.00
ATOM   1666  O   HIS A 109      53.584  74.229  46.676  1.00  0.00
ATOM   1667  N   PRO A 110      53.626  72.526  48.160  1.00  0.00
ATOM   1668  CD  PRO A 110      54.266  71.366  48.775  1.00  0.00
ATOM   1671  CG  PRO A 110      53.791  71.250  50.226  1.00  0.00
ATOM   1674  CB  PRO A 110      53.081  72.567  50.472  1.00  0.00
ATOM   1677  CA  PRO A 110      52.545  72.864  49.076  1.00  0.00
ATOM   1679  C   PRO A 110      51.843  74.213  49.052  1.00  0.00
ATOM   1680  O   PRO A 110      50.612  74.246  49.135  1.00  0.00
ATOM   1681  N   TYR A 111      52.577  75.312  48.952  1.00  0.00
ATOM   1683  CA  TYR A 111      51.995  76.642  48.944  1.00  0.00
ATOM   1685  CB  TYR A 111      52.913  77.598  49.720  1.00  0.00
ATOM   1688  CG  TYR A 111      52.913  77.360  51.213  1.00  0.00
ATOM   1689  CD1 TYR A 111      53.839  76.466  51.789  1.00  0.00
ATOM   1691  CE1 TYR A 111      53.841  76.263  53.181  1.00  0.00
ATOM   1693  CZ  TYR A 111      52.919  76.954  53.997  1.00  0.00
ATOM   1694  OH  TYR A 111      52.969  76.794  55.342  1.00  0.00
ATOM   1696  CE2 TYR A 111      51.981  77.836  53.418  1.00  0.00
ATOM   1698  CD2 TYR A 111      51.982  78.037  52.024  1.00  0.00
ATOM   1700  C   TYR A 111      51.781  77.173  47.531  1.00  0.00
ATOM   1701  O   TYR A 111      52.732  77.468  46.803  1.00  0.00
ATOM   1702  N   TRP A 112      50.502  77.343  47.184  1.00  0.00
ATOM   1704  CA  TRP A 112      50.061  78.263  46.133  1.00  0.00
ATOM   1706  CB  TRP A 112      48.599  77.966  45.757  1.00  0.00
ATOM   1709  CG  TRP A 112      48.171  76.552  45.494  1.00  0.00
ATOM   1710  CD1 TRP A 112      47.000  76.026  45.915  1.00  0.00
ATOM   1712  NE1 TRP A 112      46.862  74.741  45.435  1.00  0.00
ATOM   1714  CE2 TRP A 112      47.927  74.381  44.640  1.00  0.00
ATOM   1715  CZ2 TRP A 112      48.214  73.232  43.891  1.00  0.00
ATOM   1717  CH2 TRP A 112      49.408  73.184  43.151  1.00  0.00
ATOM   1719  CZ3 TRP A 112      50.306  74.266  43.197  1.00  0.00
ATOM   1721  CE3 TRP A 112      50.019  75.402  43.978  1.00  0.00
ATOM   1723  CD2 TRP A 112      48.807  75.508  44.692  1.00  0.00
ATOM   1724  C   TRP A 112      50.135  79.723  46.584  1.00  0.00
ATOM   1725  O   TRP A 112      50.218  80.008  47.779  1.00  0.00
ATOM   1726  N   GLY A 113      49.962  80.637  45.628  1.00  0.00
ATOM   1728  CA  GLY A 113      49.373  81.948  45.892  1.00  0.00
ATOM   1731  C   GLY A 113      47.869  81.996  45.629  1.00  0.00
ATOM   1732  O   GLY A 113      47.197  80.970  45.482  1.00  0.00
ATOM   1733  N   GLN A 114      47.306  83.203  45.657  1.00  0.00
ATOM   1735  CA  GLN A 114      45.892  83.457  45.363  1.00  0.00
ATOM   1737  CB  GLN A 114      45.457  84.761  46.054  1.00  0.00
ATOM   1740  CG  GLN A 114      46.284  85.996  45.652  1.00  0.00
ATOM   1743  CD  GLN A 114      45.517  87.278  45.942  1.00  0.00
ATOM   1744  OE1 GLN A 114      45.471  87.771  47.056  1.00  0.00
ATOM   1745  NE2 GLN A 114      44.861  87.851  44.957  1.00  0.00
ATOM   1748  C   GLN A 114      45.573  83.536  43.868  1.00  0.00
ATOM   1749  O   GLN A 114      44.406  83.423  43.486  1.00  0.00
ATOM   1750  N   GLY A 115      46.601  83.719  43.044  1.00  0.00
ATOM   1752  CA  GLY A 115      46.517  83.971  41.616  1.00  0.00
ATOM   1755  C   GLY A 115      46.299  85.464  41.306  1.00  0.00
ATOM   1756  O   GLY A 115      45.580  86.165  42.027  1.00  0.00
ATOM   1757  N   THR A 116      46.822  85.936  40.170  1.00  0.00
ATOM   1759  CA  THR A 116      46.195  87.045  39.424  1.00  0.00
ATOM   1761  CB  THR A 116      47.106  88.279  39.413  1.00  0.00
ATOM   1763  CG2 THR A 116      48.407  88.077  38.635  1.00  0.00
ATOM   1767  OG1 THR A 116      46.435  89.392  38.875  1.00  0.00
ATOM   1769  C   THR A 116      45.679  86.699  38.028  1.00  0.00
ATOM   1770  O   THR A 116      46.175  85.798  37.357  1.00  0.00
ATOM   1771  N   GLN A 117      44.634  87.414  37.609  1.00  0.00
ATOM   1773  CA  GLN A 117      44.004  87.289  36.296  1.00  0.00
ATOM   1775  CB  GLN A 117      42.631  87.991  36.328  1.00  0.00
ATOM   1778  CG  GLN A 117      41.649  87.397  37.354  1.00  0.00
ATOM   1781  CD  GLN A 117      40.343  88.184  37.433  1.00  0.00
ATOM   1782  OE1 GLN A 117      39.626  88.362  36.464  1.00  0.00
ATOM   1783  NE2 GLN A 117      39.960  88.682  38.588  1.00  0.00
ATOM   1786  C   GLN A 117      44.887  87.955  35.228  1.00  0.00
ATOM   1787  O   GLN A 117      45.522  88.980  35.465  1.00  0.00
ATOM   1788  N   VAL A 118      44.857  87.404  34.020  1.00  0.00
ATOM   1790  CA  VAL A 118      45.527  87.925  32.827  1.00  0.00
ATOM   1792  CB  VAL A 118      46.828  87.140  32.545  1.00  0.00
ATOM   1794  CG1 VAL A 118      47.509  87.616  31.253  1.00  0.00
ATOM   1798  CG2 VAL A 118      47.831  87.272  33.698  1.00  0.00
ATOM   1802  C   VAL A 118      44.572  87.748  31.654  1.00  0.00
ATOM   1803  O   VAL A 118      44.143  86.616  31.405  1.00  0.00
ATOM   1804  N   THR A 119      44.215  88.847  30.968  1.00  0.00
ATOM   1806  CA  THR A 119      43.083  88.814  30.028  1.00  0.00
ATOM   1808  CB  THR A 119      41.780  89.359  30.648  1.00  0.00
ATOM   1810  CG2 THR A 119      41.225  88.447  31.744  1.00  0.00
ATOM   1814  OG1 THR A 119      41.927  90.617  31.254  1.00  0.00
ATOM   1816  C   THR A 119      43.431  89.507  28.706  1.00  0.00
ATOM   1817  O   THR A 119      43.369  90.727  28.543  1.00  0.00
ATOM   1818  N   VAL A 120      43.836  88.690  27.739  1.00  0.00
ATOM   1820  CA  VAL A 120      44.429  89.126  26.473  1.00  0.00
ATOM   1822  CB  VAL A 120      45.504  88.122  25.999  1.00  0.00
ATOM   1824  CG1 VAL A 120      46.231  88.643  24.748  1.00  0.00
ATOM   1828  CG2 VAL A 120      46.566  87.861  27.078  1.00  0.00
ATOM   1832  C   VAL A 120      43.343  89.330  25.421  1.00  0.00
ATOM   1833  O   VAL A 120      42.958  88.419  24.692  1.00  0.00
ATOM   1834  N   SER A 121      42.838  90.557  25.352  1.00  0.00
ATOM   1836  CA  SER A 121      41.819  90.957  24.385  1.00  0.00
ATOM   1838  CB  SER A 121      40.973  92.068  25.004  1.00  0.00
ATOM   1841  OG  SER A 121      39.746  92.157  24.310  1.00  0.00
ATOM   1843  C   SER A 121      42.415  91.387  23.034  1.00  0.00
ATOM   1844  O   SER A 121      43.632  91.493  22.851  1.00  0.00
ATOM   1845  N   SER A 122      41.544  91.634  22.058  1.00  0.00
ATOM   1847  CA  SER A 122      41.908  91.995  20.686  1.00  0.00
ATOM   1849  CB  SER A 122      42.196  90.721  19.888  1.00  0.00
ATOM   1852  OG  SER A 122      42.617  91.051  18.580  1.00  0.00
ATOM   1854  C   SER A 122      40.793  92.784  19.996  1.00  0.00
ATOM   1855  O   SER A 122      39.723  93.079  20.529  1.00  0.00
END
