# Supplementary material for: Nanobody-based CTLA4 inhibitors for immune checkpoint blockade therapy of canine cancer patients
Source: Sci Rep. 2021 Oct 21;11:20763. doi: 10.1038/s41598-021-00325-3 (PMC8531395; doi:10.1038/s41598-021-00325-3)
Supplement: Supplementary file 1 — Supplementary Information 1. [file 41598_2021_325_MOESM1_ESM.zip › Supplemental Information/ITasser_cNb13_6.pdb]

ATOM      1  N   MET B   1      65.287  71.149  61.268  1.00  0.00
ATOM      2  CA  MET B   1      64.960  71.238  59.837  1.00  0.00
ATOM      4  CB  MET B   1      65.513  72.558  59.273  1.00  0.00
ATOM      7  CG  MET B   1      66.973  72.861  59.637  1.00  0.00
ATOM     10  SD  MET B   1      67.710  74.258  58.738  1.00  0.00
ATOM     11  CE  MET B   1      66.594  75.609  59.207  1.00  0.00
ATOM     15  C   MET B   1      65.484  70.050  59.033  1.00  0.00
ATOM     16  O   MET B   1      64.972  69.756  57.953  1.00  0.00
ATOM     17  N   HIS B   2      66.467  69.327  59.577  1.00  0.00
ATOM     19  CA  HIS B   2      66.828  68.004  59.074  1.00  0.00
ATOM     21  CB  HIS B   2      68.274  67.640  59.441  1.00  0.00
ATOM     24  CG  HIS B   2      68.746  66.399  58.717  1.00  0.00
ATOM     25  ND1 HIS B   2      68.318  66.008  57.445  1.00  0.00
ATOM     26  CE1 HIS B   2      68.901  64.828  57.197  1.00  0.00
ATOM     28  NE2 HIS B   2      69.670  64.466  58.237  1.00  0.00
ATOM     30  CD2 HIS B   2      69.581  65.440  59.210  1.00  0.00
ATOM     32  C   HIS B   2      65.836  66.945  59.562  1.00  0.00
ATOM     33  O   HIS B   2      65.237  67.066  60.632  1.00  0.00
ATOM     34  N   VAL B   3      65.711  65.870  58.784  1.00  0.00
ATOM     36  CA  VAL B   3      64.950  64.661  59.105  1.00  0.00
ATOM     38  CB  VAL B   3      63.610  64.620  58.343  1.00  0.00
ATOM     40  CG1 VAL B   3      62.893  63.261  58.332  1.00  0.00
ATOM     44  CG2 VAL B   3      62.623  65.626  58.934  1.00  0.00
ATOM     48  C   VAL B   3      65.777  63.465  58.745  1.00  0.00
ATOM     49  O   VAL B   3      66.149  63.376  57.581  1.00  0.00
ATOM     50  N   ALA B   4      66.026  62.586  59.721  1.00  0.00
ATOM     52  CA  ALA B   4      66.980  61.477  59.639  1.00  0.00
ATOM     54  CB  ALA B   4      68.126  61.742  60.623  1.00  0.00
ATOM     58  C   ALA B   4      66.302  60.130  59.893  1.00  0.00
ATOM     59  O   ALA B   4      65.448  60.014  60.765  1.00  0.00
ATOM     60  N   GLN B   5      66.665  59.112  59.115  1.00  0.00
ATOM     62  CA  GLN B   5      65.966  57.826  59.091  1.00  0.00
ATOM     64  CB  GLN B   5      64.813  57.892  58.061  1.00  0.00
ATOM     67  CG  GLN B   5      65.234  58.303  56.634  1.00  0.00
ATOM     70  CD  GLN B   5      64.065  58.402  55.649  1.00  0.00
ATOM     71  OE1 GLN B   5      63.820  59.424  55.023  1.00  0.00
ATOM     72  NE2 GLN B   5      63.335  57.340  55.430  1.00  0.00
ATOM     75  C   GLN B   5      66.960  56.684  58.831  1.00  0.00
ATOM     76  O   GLN B   5      68.001  56.922  58.212  1.00  0.00
ATOM     77  N   PRO B   6      66.706  55.458  59.331  1.00  0.00
ATOM     78  CD  PRO B   6      65.651  55.109  60.271  1.00  0.00
ATOM     81  CG  PRO B   6      66.023  53.742  60.840  1.00  0.00
ATOM     84  CB  PRO B   6      66.828  53.110  59.711  1.00  0.00
ATOM     87  CA  PRO B   6      67.566  54.305  59.093  1.00  0.00
ATOM     89  C   PRO B   6      67.867  54.041  57.616  1.00  0.00
ATOM     90  O   PRO B   6      66.949  54.022  56.807  1.00  0.00
ATOM     91  N   ALA B   7      69.126  53.763  57.263  1.00  0.00
ATOM     93  CA  ALA B   7      69.524  53.581  55.862  1.00  0.00
ATOM     95  CB  ALA B   7      71.050  53.440  55.810  1.00  0.00
ATOM     99  C   ALA B   7      68.831  52.400  55.147  1.00  0.00
ATOM    100  O   ALA B   7      68.567  52.444  53.947  1.00  0.00
ATOM    101  N   VAL B   8      68.535  51.340  55.893  1.00  0.00
ATOM    103  CA  VAL B   8      68.173  50.014  55.373  1.00  0.00
ATOM    105  CB  VAL B   8      69.160  48.953  55.926  1.00  0.00
ATOM    107  CG1 VAL B   8      70.582  49.189  55.397  1.00  0.00
ATOM    111  CG2 VAL B   8      69.225  48.916  57.463  1.00  0.00
ATOM    115  C   VAL B   8      66.696  49.722  55.625  1.00  0.00
ATOM    116  O   VAL B   8      65.897  50.647  55.566  1.00  0.00
ATOM    117  N   VAL B   9      66.365  48.456  55.887  1.00  0.00
ATOM    119  CA  VAL B   9      65.347  47.884  56.799  1.00  0.00
ATOM    121  CB  VAL B   9      64.208  48.833  57.240  1.00  0.00
ATOM    123  CG1 VAL B   9      63.023  48.068  57.851  1.00  0.00
ATOM    127  CG2 VAL B   9      64.707  49.781  58.347  1.00  0.00
ATOM    131  C   VAL B   9      64.844  46.596  56.149  1.00  0.00
ATOM    132  O   VAL B   9      64.261  46.599  55.065  1.00  0.00
ATOM    133  N   LEU B  10      65.129  45.462  56.787  1.00  0.00
ATOM    135  CA  LEU B  10      64.614  44.183  56.318  1.00  0.00
ATOM    137  CB  LEU B  10      65.498  43.030  56.833  1.00  0.00
ATOM    140  CG  LEU B  10      66.966  43.090  56.366  1.00  0.00
ATOM    142  CD1 LEU B  10      67.736  41.881  56.899  1.00  0.00
ATOM    146  CD2 LEU B  10      67.112  43.125  54.843  1.00  0.00
ATOM    150  C   LEU B  10      63.171  44.031  56.785  1.00  0.00
ATOM    151  O   LEU B  10      62.885  44.101  57.981  1.00  0.00
ATOM    152  N   ALA B  11      62.258  43.842  55.840  1.00  0.00
ATOM    154  CA  ALA B  11      60.906  43.435  56.157  1.00  0.00
ATOM    156  CB  ALA B  11      59.999  43.551  54.933  1.00  0.00
ATOM    160  C   ALA B  11      60.909  42.020  56.744  1.00  0.00
ATOM    161  O   ALA B  11      61.679  41.132  56.364  1.00  0.00
ATOM    162  N   SER B  12      59.982  41.819  57.665  1.00  0.00
ATOM    164  CA  SER B  12      59.576  40.502  58.120  1.00  0.00
ATOM    166  CB  SER B  12      58.572  40.646  59.269  1.00  0.00
ATOM    169  OG  SER B  12      57.473  41.446  58.872  1.00  0.00
ATOM    171  C   SER B  12      58.966  39.674  56.994  1.00  0.00
ATOM    172  O   SER B  12      58.400  40.196  56.039  1.00  0.00
ATOM    173  N   SER B  13      58.945  38.362  57.196  1.00  0.00
ATOM    175  CA  SER B  13      58.170  37.376  56.432  1.00  0.00
ATOM    177  CB  SER B  13      58.633  35.984  56.870  1.00  0.00
ATOM    180  OG  SER B  13      58.746  35.923  58.282  1.00  0.00
ATOM    182  C   SER B  13      56.645  37.474  56.589  1.00  0.00
ATOM    183  O   SER B  13      55.913  36.620  56.087  1.00  0.00
ATOM    184  N   ARG B  14      56.128  38.506  57.270  1.00  0.00
ATOM    186  CA  ARG B  14      54.708  38.900  57.212  1.00  0.00
ATOM    188  CB  ARG B  14      53.975  38.567  58.529  1.00  0.00
ATOM    191  CG  ARG B  14      53.819  37.041  58.758  1.00  0.00
ATOM    194  CD  ARG B  14      52.898  36.363  57.721  1.00  0.00
ATOM    197  NE  ARG B  14      52.767  34.897  57.892  1.00  0.00
ATOM    199  CZ  ARG B  14      53.411  33.971  57.194  1.00  0.00
ATOM    200  NH1 ARG B  14      54.477  34.231  56.506  1.00  0.00
ATOM    203  NH2 ARG B  14      52.986  32.742  57.145  1.00  0.00
ATOM    206  C   ARG B  14      54.511  40.294  56.609  1.00  0.00
ATOM    207  O   ARG B  14      53.478  40.927  56.798  1.00  0.00
ATOM    208  N   GLY B  15      55.506  40.719  55.829  1.00  0.00
ATOM    210  CA  GLY B  15      55.515  41.934  55.028  1.00  0.00
ATOM    213  C   GLY B  15      55.299  43.192  55.863  1.00  0.00
ATOM    214  O   GLY B  15      54.539  44.085  55.481  1.00  0.00
ATOM    215  N   VAL B  16      55.963  43.239  57.019  1.00  0.00
ATOM    217  CA  VAL B  16      55.967  44.388  57.928  1.00  0.00
ATOM    219  CB  VAL B  16      55.339  44.079  59.307  1.00  0.00
ATOM    221  CG1 VAL B  16      55.266  45.347  60.171  1.00  0.00
ATOM    225  CG2 VAL B  16      53.930  43.495  59.181  1.00  0.00
ATOM    229  C   VAL B  16      57.382  44.896  58.117  1.00  0.00
ATOM    230  O   VAL B  16      58.278  44.115  58.444  1.00  0.00
ATOM    231  N   ALA B  17      57.545  46.207  57.975  1.00  0.00
ATOM    233  CA  ALA B  17      58.761  46.958  58.237  1.00  0.00
ATOM    235  CB  ALA B  17      59.346  47.428  56.903  1.00  0.00
ATOM    239  C   ALA B  17      58.454  48.131  59.155  1.00  0.00
ATOM    240  O   ALA B  17      57.392  48.750  59.063  1.00  0.00
ATOM    241  N   SER B  18      59.418  48.428  60.017  1.00  0.00
ATOM    243  CA  SER B  18      59.275  49.424  61.066  1.00  0.00
ATOM    245  CB  SER B  18      59.054  48.751  62.424  1.00  0.00
ATOM    248  OG  SER B  18      57.895  47.936  62.397  1.00  0.00
ATOM    250  C   SER B  18      60.532  50.268  61.084  1.00  0.00
ATOM    251  O   SER B  18      61.649  49.742  61.056  1.00  0.00
ATOM    252  N   PHE B  19      60.346  51.581  61.108  1.00  0.00
ATOM    254  CA  PHE B  19      61.467  52.508  61.195  1.00  0.00
ATOM    256  CB  PHE B  19      62.086  52.760  59.806  1.00  0.00
ATOM    259  CG  PHE B  19      61.319  53.608  58.809  1.00  0.00
ATOM    260  CD1 PHE B  19      60.316  53.024  58.009  1.00  0.00
ATOM    262  CE1 PHE B  19      59.736  53.754  56.956  1.00  0.00
ATOM    264  CZ  PHE B  19      60.167  55.066  56.693  1.00  0.00
ATOM    266  CE2 PHE B  19      61.150  55.660  57.501  1.00  0.00
ATOM    268  CD2 PHE B  19      61.720  54.938  58.564  1.00  0.00
ATOM    270  C   PHE B  19      61.086  53.778  61.945  1.00  0.00
ATOM    271  O   PHE B  19      59.947  53.937  62.390  1.00  0.00
ATOM    272  N   VAL B  20      62.067  54.653  62.133  1.00  0.00
ATOM    274  CA  VAL B  20      61.913  55.896  62.878  1.00  0.00
ATOM    276  CB  VAL B  20      62.701  55.852  64.200  1.00  0.00
ATOM    278  CG1 VAL B  20      62.668  57.205  64.909  1.00  0.00
ATOM    282  CG2 VAL B  20      62.115  54.806  65.158  1.00  0.00
ATOM    286  C   VAL B  20      62.378  57.048  61.992  1.00  0.00
ATOM    287  O   VAL B  20      63.506  57.038  61.497  1.00  0.00
ATOM    288  N   CYS B  21      61.505  58.036  61.802  1.00  0.00
ATOM    290  CA  CYS B  21      61.906  59.343  61.285  1.00  0.00
ATOM    292  CB  CYS B  21      60.817  59.906  60.351  1.00  0.00
ATOM    295  SG  CYS B  21      60.540  59.031  58.783  1.00  0.00
ATOM    296  C   CYS B  21      62.124  60.315  62.454  1.00  0.00
ATOM    297  O   CYS B  21      61.177  60.806  63.071  1.00  0.00
ATOM    298  N   GLU B  22      63.384  60.619  62.732  1.00  0.00
ATOM    300  CA  GLU B  22      63.782  61.725  63.596  1.00  0.00
ATOM    302  CB  GLU B  22      65.268  61.583  63.969  1.00  0.00
ATOM    305  CG  GLU B  22      65.649  60.264  64.662  1.00  0.00
ATOM    308  CD  GLU B  22      65.001  60.062  66.038  1.00  0.00
ATOM    309  OE1 GLU B  22      64.564  61.035  66.694  1.00  0.00
ATOM    310  OE2 GLU B  22      64.980  58.910  66.529  1.00  0.00
ATOM    311  C   GLU B  22      63.593  63.055  62.878  1.00  0.00
ATOM    312  O   GLU B  22      63.764  63.152  61.661  1.00  0.00
ATOM    313  N   TYR B  23      63.336  64.092  63.662  1.00  0.00
ATOM    315  CA  TYR B  23      63.278  65.482  63.241  1.00  0.00
ATOM    317  CB  TYR B  23      61.829  65.979  63.381  1.00  0.00
ATOM    320  CG  TYR B  23      61.500  67.348  62.804  1.00  0.00
ATOM    321  CD1 TYR B  23      62.108  67.802  61.616  1.00  0.00
ATOM    323  CE1 TYR B  23      61.737  69.029  61.046  1.00  0.00
ATOM    325  CZ  TYR B  23      60.746  69.816  61.657  1.00  0.00
ATOM    326  OH  TYR B  23      60.378  70.979  61.070  1.00  0.00
ATOM    328  CE2 TYR B  23      60.134  69.375  62.850  1.00  0.00
ATOM    330  CD2 TYR B  23      60.513  68.145  63.421  1.00  0.00
ATOM    332  C   TYR B  23      64.273  66.298  64.072  1.00  0.00
ATOM    333  O   TYR B  23      64.680  65.878  65.156  1.00  0.00
ATOM    334  N   GLY B  24      64.671  67.463  63.575  1.00  0.00
ATOM    336  CA  GLY B  24      65.318  68.477  64.395  1.00  0.00
ATOM    339  C   GLY B  24      64.296  69.441  64.989  1.00  0.00
ATOM    340  O   GLY B  24      63.202  69.034  65.379  1.00  0.00
ATOM    341  N   SER B  25      64.706  70.714  65.088  1.00  0.00
ATOM    343  CA  SER B  25      63.889  71.879  65.477  1.00  0.00
ATOM    345  CB  SER B  25      63.309  72.528  64.209  1.00  0.00
ATOM    348  OG  SER B  25      62.369  71.666  63.611  1.00  0.00
ATOM    350  C   SER B  25      62.796  71.606  66.523  1.00  0.00
ATOM    351  O   SER B  25      61.627  71.951  66.332  1.00  0.00
ATOM    352  N   SER B  26      63.158  70.894  67.591  1.00  0.00
ATOM    354  CA  SER B  26      62.182  70.272  68.484  1.00  0.00
ATOM    356  CB  SER B  26      62.882  69.256  69.391  1.00  0.00
ATOM    359  OG  SER B  26      61.945  68.338  69.921  1.00  0.00
ATOM    361  C   SER B  26      61.417  71.303  69.307  1.00  0.00
ATOM    362  O   SER B  26      62.011  72.084  70.049  1.00  0.00
ATOM    363  N   GLY B  27      60.091  71.284  69.195  1.00  0.00
ATOM    365  CA  GLY B  27      59.187  72.108  69.986  1.00  0.00
ATOM    368  C   GLY B  27      58.175  71.220  70.689  1.00  0.00
ATOM    369  O   GLY B  27      57.529  70.397  70.047  1.00  0.00
ATOM    370  N   ASN B  28      58.011  71.377  72.002  1.00  0.00
ATOM    372  CA  ASN B  28      57.147  70.501  72.802  1.00  0.00
ATOM    374  CB  ASN B  28      57.637  70.533  74.257  1.00  0.00
ATOM    377  CG  ASN B  28      57.353  71.868  74.905  1.00  0.00
ATOM    378  OD1 ASN B  28      58.113  72.812  74.776  1.00  0.00
ATOM    379  ND2 ASN B  28      56.222  72.001  75.549  1.00  0.00
ATOM    382  C   ASN B  28      55.633  70.777  72.671  1.00  0.00
ATOM    383  O   ASN B  28      54.840  70.360  73.511  1.00  0.00
ATOM    384  N   ALA B  29      55.254  71.508  71.629  1.00  0.00
ATOM    386  CA  ALA B  29      53.898  71.750  71.168  1.00  0.00
ATOM    388  CB  ALA B  29      53.296  72.943  71.923  1.00  0.00
ATOM    392  C   ALA B  29      54.023  71.989  69.664  1.00  0.00
ATOM    393  O   ALA B  29      54.432  73.062  69.222  1.00  0.00
ATOM    394  N   ALA B  30      53.826  70.912  68.914  1.00  0.00
ATOM    396  CA  ALA B  30      54.193  70.778  67.518  1.00  0.00
ATOM    398  CB  ALA B  30      55.627  70.237  67.450  1.00  0.00
ATOM    402  C   ALA B  30      53.216  69.817  66.856  1.00  0.00
ATOM    403  O   ALA B  30      52.960  68.751  67.410  1.00  0.00
ATOM    404  N   GLU B  31      52.707  70.174  65.679  1.00  0.00
ATOM    406  CA  GLU B  31      51.653  69.408  65.008  1.00  0.00
ATOM    408  CB  GLU B  31      50.327  70.172  65.177  1.00  0.00
ATOM    411  CG  GLU B  31      49.068  69.297  65.063  1.00  0.00
ATOM    414  CD  GLU B  31      48.004  69.730  66.083  1.00  0.00
ATOM    415  OE1 GLU B  31      48.013  69.170  67.208  1.00  0.00
ATOM    416  OE2 GLU B  31      47.209  70.638  65.752  1.00  0.00
ATOM    417  C   GLU B  31      51.996  69.077  63.562  1.00  0.00
ATOM    418  O   GLU B  31      52.385  69.997  62.851  1.00  0.00
ATOM    419  N   VAL B  32      52.034  67.805  63.136  1.00  0.00
ATOM    421  CA  VAL B  32      53.115  67.417  62.184  1.00  0.00
ATOM    423  CB  VAL B  32      54.290  66.783  62.961  1.00  0.00
ATOM    425  CG1 VAL B  32      55.367  66.199  62.040  1.00  0.00
ATOM    429  CG2 VAL B  32      55.013  67.784  63.877  1.00  0.00
ATOM    433  C   VAL B  32      52.613  66.521  61.053  1.00  0.00
ATOM    434  O   VAL B  32      52.064  65.431  61.309  1.00  0.00
ATOM    435  N   ARG B  33      52.827  66.954  59.777  1.00  0.00
ATOM    437  CA  ARG B  33      52.498  65.969  58.733  1.00  0.00
ATOM    439  CB  ARG B  33      52.167  66.620  57.364  1.00  0.00
ATOM    442  CG  ARG B  33      51.459  65.651  56.400  1.00  0.00
ATOM    445  CD  ARG B  33      50.955  66.274  55.092  1.00  0.00
ATOM    448  NE  ARG B  33      51.392  65.520  53.888  1.00  0.00
ATOM    450  CZ  ARG B  33      51.683  66.040  52.706  1.00  0.00
ATOM    451  NH1 ARG B  33      51.832  67.320  52.529  1.00  0.00
ATOM    454  NH2 ARG B  33      51.876  65.274  51.667  1.00  0.00
ATOM    457  C   ARG B  33      53.632  64.956  58.681  1.00  0.00
ATOM    458  O   ARG B  33      54.725  65.224  59.193  1.00  0.00
ATOM    459  N   VAL B  34      53.392  63.795  58.083  1.00  0.00
ATOM    461  CA  VAL B  34      54.401  62.756  57.995  1.00  0.00
ATOM    463  CB  VAL B  34      54.550  61.953  59.311  1.00  0.00
ATOM    465  CG1 VAL B  34      53.234  61.450  59.916  1.00  0.00
ATOM    469  CG2 VAL B  34      55.559  60.809  59.134  1.00  0.00
ATOM    473  C   VAL B  34      54.211  61.902  56.756  1.00  0.00
ATOM    474  O   VAL B  34      53.399  60.959  56.740  1.00  0.00
ATOM    475  N   THR B  35      54.972  62.243  55.693  1.00  0.00
ATOM    477  CA  THR B  35      54.837  61.377  54.525  1.00  0.00
ATOM    479  CB  THR B  35      55.107  62.141  53.232  1.00  0.00
ATOM    481  CG2 THR B  35      55.034  61.340  51.950  1.00  0.00
ATOM    485  OG1 THR B  35      54.159  63.180  53.097  1.00  0.00
ATOM    487  C   THR B  35      55.662  60.125  54.674  1.00  0.00
ATOM    488  O   THR B  35      56.683  60.193  55.369  1.00  0.00
ATOM    489  N   VAL B  36      55.235  59.042  53.994  1.00  0.00
ATOM    491  CA  VAL B  36      56.173  58.007  53.575  1.00  0.00
ATOM    493  CB  VAL B  36      55.943  56.683  54.341  1.00  0.00
ATOM    495  CG1 VAL B  36      57.177  55.806  54.204  1.00  0.00
ATOM    499  CG2 VAL B  36      55.720  56.904  55.845  1.00  0.00
ATOM    503  C   VAL B  36      56.217  57.943  52.040  1.00  0.00
ATOM    504  O   VAL B  36      55.234  58.247  51.371  1.00  0.00
ATOM    505  N   LEU B  37      57.381  57.724  51.418  1.00  0.00
ATOM    507  CA  LEU B  37      57.540  58.131  50.012  1.00  0.00
ATOM    509  CB  LEU B  37      57.994  59.607  49.932  1.00  0.00
ATOM    512  CG  LEU B  37      57.039  60.527  49.152  1.00  0.00
ATOM    514  CD1 LEU B  37      57.417  61.994  49.371  1.00  0.00
ATOM    518  CD2 LEU B  37      57.115  60.260  47.655  1.00  0.00
ATOM    522  C   LEU B  37      58.385  57.195  49.161  1.00  0.00
ATOM    523  O   LEU B  37      59.612  57.237  49.139  1.00  0.00
ATOM    524  N   ARG B  38      57.673  56.342  48.437  1.00  0.00
ATOM    526  CA  ARG B  38      58.203  55.284  47.590  1.00  0.00
ATOM    528  CB  ARG B  38      57.005  54.358  47.296  1.00  0.00
ATOM    531  CG  ARG B  38      57.338  52.979  46.721  1.00  0.00
ATOM    534  CD  ARG B  38      57.806  52.984  45.258  1.00  0.00
ATOM    537  NE  ARG B  38      57.688  51.643  44.647  1.00  0.00
ATOM    539  CZ  ARG B  38      58.331  50.546  45.009  1.00  0.00
ATOM    540  NH1 ARG B  38      59.237  50.575  45.933  1.00  0.00
ATOM    543  NH2 ARG B  38      58.078  49.402  44.451  1.00  0.00
ATOM    546  C   ARG B  38      58.845  55.859  46.322  1.00  0.00
ATOM    547  O   ARG B  38      58.179  56.100  45.315  1.00  0.00
ATOM    548  N   GLN B  39      60.151  56.077  46.382  1.00  0.00
ATOM    550  CA  GLN B  39      61.012  56.341  45.238  1.00  0.00
ATOM    552  CB  GLN B  39      62.260  57.110  45.695  1.00  0.00
ATOM    555  CG  GLN B  39      63.182  57.471  44.521  1.00  0.00
ATOM    558  CD  GLN B  39      64.315  58.391  44.959  1.00  0.00
ATOM    559  OE1 GLN B  39      64.171  59.593  45.029  1.00  0.00
ATOM    560  NE2 GLN B  39      65.481  57.877  45.284  1.00  0.00
ATOM    563  C   GLN B  39      61.354  55.047  44.499  1.00  0.00
ATOM    564  O   GLN B  39      61.844  54.080  45.091  1.00  0.00
ATOM    565  N   ALA B  40      61.104  55.065  43.189  1.00  0.00
ATOM    567  CA  ALA B  40      61.488  54.026  42.242  1.00  0.00
ATOM    569  CB  ALA B  40      60.468  52.879  42.322  1.00  0.00
ATOM    573  C   ALA B  40      61.546  54.599  40.821  1.00  0.00
ATOM    574  O   ALA B  40      60.670  55.359  40.428  1.00  0.00
ATOM    575  N   GLY B  41      62.567  54.238  40.038  1.00  0.00
ATOM    577  CA  GLY B  41      62.665  54.615  38.619  1.00  0.00
ATOM    580  C   GLY B  41      62.640  56.115  38.286  1.00  0.00
ATOM    581  O   GLY B  41      62.057  56.499  37.278  1.00  0.00
ATOM    582  N   SER B  42      63.227  56.959  39.143  1.00  0.00
ATOM    584  CA  SER B  42      63.163  58.435  39.047  1.00  0.00
ATOM    586  CB  SER B  42      63.902  58.954  37.804  1.00  0.00
ATOM    589  OG  SER B  42      65.251  58.510  37.813  1.00  0.00
ATOM    591  C   SER B  42      61.745  59.020  39.169  1.00  0.00
ATOM    592  O   SER B  42      61.519  60.185  38.851  1.00  0.00
ATOM    593  N   GLN B  43      60.804  58.236  39.699  1.00  0.00
ATOM    595  CA  GLN B  43      59.458  58.643  40.084  1.00  0.00
ATOM    597  CB  GLN B  43      58.447  57.753  39.320  1.00  0.00
ATOM    600  CG  GLN B  43      57.077  58.394  39.023  1.00  0.00
ATOM    603  CD  GLN B  43      56.234  58.661  40.265  1.00  0.00
ATOM    604  OE1 GLN B  43      55.980  57.792  41.084  1.00  0.00
ATOM    605  NE2 GLN B  43      55.847  59.893  40.512  1.00  0.00
ATOM    608  C   GLN B  43      59.337  58.515  41.615  1.00  0.00
ATOM    609  O   GLN B  43      60.026  57.716  42.263  1.00  0.00
ATOM    610  N   MET B  44      58.443  59.312  42.195  1.00  0.00
ATOM    612  CA  MET B  44      58.107  59.314  43.616  1.00  0.00
ATOM    614  CB  MET B  44      58.597  60.620  44.261  1.00  0.00
ATOM    617  CG  MET B  44      60.040  60.553  44.766  1.00  0.00
ATOM    620  SD  MET B  44      60.421  61.930  45.885  1.00  0.00
ATOM    621  CE  MET B  44      62.164  61.600  46.242  1.00  0.00
ATOM    625  C   MET B  44      56.591  59.186  43.810  1.00  0.00
ATOM    626  O   MET B  44      55.828  60.034  43.352  1.00  0.00
ATOM    627  N   THR B  45      56.160  58.147  44.521  1.00  0.00
ATOM    629  CA  THR B  45      54.751  57.872  44.821  1.00  0.00
ATOM    631  CB  THR B  45      54.397  56.447  44.359  1.00  0.00
ATOM    633  CG2 THR B  45      53.038  55.941  44.847  1.00  0.00
ATOM    637  OG1 THR B  45      54.322  56.388  42.950  1.00  0.00
ATOM    639  C   THR B  45      54.499  58.036  46.317  1.00  0.00
ATOM    640  O   THR B  45      55.165  57.389  47.132  1.00  0.00
ATOM    641  N   GLU B  46      53.550  58.908  46.676  1.00  0.00
ATOM    643  CA  GLU B  46      53.148  59.103  48.070  1.00  0.00
ATOM    645  CB  GLU B  46      52.420  60.457  48.294  1.00  0.00
ATOM    648  CG  GLU B  46      52.129  60.766  49.789  1.00  0.00
ATOM    651  CD  GLU B  46      52.228  62.254  50.238  1.00  0.00
ATOM    652  OE1 GLU B  46      52.156  62.547  51.462  1.00  0.00
ATOM    653  OE2 GLU B  46      52.408  63.169  49.406  1.00  0.00
ATOM    654  C   GLU B  46      52.417  57.875  48.632  1.00  0.00
ATOM    655  O   GLU B  46      51.435  57.387  48.074  1.00  0.00
ATOM    656  N   VAL B  47      52.940  57.387  49.755  1.00  0.00
ATOM    658  CA  VAL B  47      52.491  56.231  50.524  1.00  0.00
ATOM    660  CB  VAL B  47      53.461  55.034  50.412  1.00  0.00
ATOM    662  CG1 VAL B  47      53.047  53.869  51.323  1.00  0.00
ATOM    666  CG2 VAL B  47      53.492  54.492  48.976  1.00  0.00
ATOM    670  C   VAL B  47      52.345  56.735  51.962  1.00  0.00
ATOM    671  O   VAL B  47      53.312  56.881  52.707  1.00  0.00
ATOM    672  N   CYS B  48      51.102  57.044  52.318  1.00  0.00
ATOM    674  CA  CYS B  48      50.692  57.540  53.631  1.00  0.00
ATOM    676  CB  CYS B  48      50.752  56.363  54.613  1.00  0.00
ATOM    679  SG  CYS B  48      52.252  56.146  55.596  1.00  0.00
ATOM    680  C   CYS B  48      51.453  58.816  54.122  1.00  0.00
ATOM    681  O   CYS B  48      52.293  59.376  53.414  1.00  0.00
ATOM    682  N   ALA B  49      51.045  59.393  55.270  1.00  0.00
ATOM    684  CA  ALA B  49      50.883  60.848  55.308  1.00  0.00
ATOM    686  CB  ALA B  49      49.741  61.213  54.337  1.00  0.00
ATOM    690  C   ALA B  49      50.601  61.590  56.630  1.00  0.00
ATOM    691  O   ALA B  49      50.867  62.785  56.612  1.00  0.00
ATOM    692  N   ALA B  50      50.042  60.953  57.677  1.00  0.00
ATOM    694  CA  ALA B  50      49.290  61.505  58.842  1.00  0.00
ATOM    696  CB  ALA B  50      49.216  60.366  59.865  1.00  0.00
ATOM    700  C   ALA B  50      49.766  62.831  59.526  1.00  0.00
ATOM    701  O   ALA B  50      50.664  63.493  59.066  1.00  0.00
ATOM    702  N   THR B  51      49.168  63.303  60.629  1.00  0.00
ATOM    704  CA  THR B  51      49.054  64.747  60.958  1.00  0.00
ATOM    706  CB  THR B  51      47.622  65.244  60.681  1.00  0.00
ATOM    708  CG2 THR B  51      47.232  65.113  59.208  1.00  0.00
ATOM    712  OG1 THR B  51      46.680  64.492  61.413  1.00  0.00
ATOM    714  C   THR B  51      49.423  65.123  62.398  1.00  0.00
ATOM    715  O   THR B  51      49.344  66.291  62.770  1.00  0.00
ATOM    716  N   TYR B  52      49.796  64.100  63.160  1.00  0.00
ATOM    718  CA  TYR B  52      49.732  63.949  64.610  1.00  0.00
ATOM    720  CB  TYR B  52      50.831  62.947  65.011  1.00  0.00
ATOM    723  CG  TYR B  52      52.288  63.400  64.878  1.00  0.00
ATOM    724  CD1 TYR B  52      52.886  64.168  65.898  1.00  0.00
ATOM    726  CE1 TYR B  52      54.262  64.460  65.876  1.00  0.00
ATOM    728  CZ  TYR B  52      55.063  64.002  64.814  1.00  0.00
ATOM    729  OH  TYR B  52      56.393  64.289  64.807  1.00  0.00
ATOM    731  CE2 TYR B  52      54.460  63.289  63.750  1.00  0.00
ATOM    733  CD2 TYR B  52      53.083  62.982  63.790  1.00  0.00
ATOM    735  C   TYR B  52      49.825  65.177  65.512  1.00  0.00
ATOM    736  O   TYR B  52      50.611  66.105  65.276  1.00  0.00
ATOM    737  N   THR B  53      49.100  65.060  66.631  1.00  0.00
ATOM    739  CA  THR B  53      49.255  65.912  67.810  1.00  0.00
ATOM    741  CB  THR B  53      47.893  66.266  68.430  1.00  0.00
ATOM    743  CG2 THR B  53      47.313  65.197  69.356  1.00  0.00
ATOM    747  OG1 THR B  53      48.009  67.467  69.163  1.00  0.00
ATOM    749  C   THR B  53      50.276  65.363  68.816  1.00  0.00
ATOM    750  O   THR B  53      50.872  64.302  68.614  1.00  0.00
ATOM    751  N   VAL B  54      50.512  66.145  69.873  1.00  0.00
ATOM    753  CA  VAL B  54      51.785  66.261  70.606  1.00  0.00
ATOM    755  CB  VAL B  54      51.621  67.122  71.879  1.00  0.00
ATOM    757  CG1 VAL B  54      52.982  67.456  72.511  1.00  0.00
ATOM    761  CG2 VAL B  54      50.920  68.460  71.580  1.00  0.00
ATOM    765  C   VAL B  54      52.497  64.945  70.924  1.00  0.00
ATOM    766  O   VAL B  54      53.695  64.840  70.646  1.00  0.00
ATOM    767  N   GLU B  55      51.809  63.959  71.508  1.00  0.00
ATOM    769  CA  GLU B  55      52.469  62.737  71.976  1.00  0.00
ATOM    771  CB  GLU B  55      53.309  63.032  73.242  1.00  0.00
ATOM    774  CG  GLU B  55      52.534  63.580  74.454  1.00  0.00
ATOM    777  CD  GLU B  55      53.455  64.362  75.413  1.00  0.00
ATOM    778  OE1 GLU B  55      54.484  63.794  75.850  1.00  0.00
ATOM    779  OE2 GLU B  55      53.131  65.540  75.690  1.00  0.00
ATOM    780  C   GLU B  55      51.561  61.507  72.177  1.00  0.00
ATOM    781  O   GLU B  55      50.388  61.602  72.539  1.00  0.00
ATOM    782  N   ASP B  56      52.175  60.349  71.917  1.00  0.00
ATOM    784  CA  ASP B  56      51.711  58.956  71.846  1.00  0.00
ATOM    786  CB  ASP B  56      52.108  58.108  73.067  1.00  0.00
ATOM    789  CG  ASP B  56      52.544  56.684  72.672  1.00  0.00
ATOM    790  OD1 ASP B  56      53.476  56.523  71.833  1.00  0.00
ATOM    791  OD2 ASP B  56      51.990  55.728  73.257  1.00  0.00
ATOM    792  C   ASP B  56      50.359  58.604  71.180  1.00  0.00
ATOM    793  O   ASP B  56      50.000  57.432  71.043  1.00  0.00
ATOM    794  N   GLU B  57      49.648  59.565  70.603  1.00  0.00
ATOM    796  CA  GLU B  57      48.805  59.278  69.448  1.00  0.00
ATOM    798  CB  GLU B  57      48.156  60.603  68.977  1.00  0.00
ATOM    801  CG  GLU B  57      47.170  60.506  67.791  1.00  0.00
ATOM    804  CD  GLU B  57      47.536  61.426  66.611  1.00  0.00
ATOM    805  OE1 GLU B  57      47.846  60.909  65.506  1.00  0.00
ATOM    806  OE2 GLU B  57      47.468  62.666  66.781  1.00  0.00
ATOM    807  C   GLU B  57      49.684  58.689  68.267  1.00  0.00
ATOM    808  O   GLU B  57      50.807  59.131  68.044  1.00  0.00
ATOM    809  N   LEU B  58      49.157  57.801  67.412  1.00  0.00
ATOM    811  CA  LEU B  58      49.173  58.104  65.967  1.00  0.00
ATOM    813  CB  LEU B  58      50.322  57.522  65.105  1.00  0.00
ATOM    816  CG  LEU B  58      51.066  58.498  64.163  1.00  0.00
ATOM    818  CD1 LEU B  58      50.228  59.316  63.168  1.00  0.00
ATOM    822  CD2 LEU B  58      51.926  59.536  64.876  1.00  0.00
ATOM    826  C   LEU B  58      47.890  57.694  65.296  1.00  0.00
ATOM    827  O   LEU B  58      47.315  56.638  65.594  1.00  0.00
ATOM    828  N   ALA B  59      47.574  58.414  64.243  1.00  0.00
ATOM    830  CA  ALA B  59      46.555  58.087  63.285  1.00  0.00
ATOM    832  CB  ALA B  59      45.329  58.937  63.664  1.00  0.00
ATOM    836  C   ALA B  59      46.954  58.284  61.816  1.00  0.00
ATOM    837  O   ALA B  59      46.507  59.194  61.124  1.00  0.00
ATOM    838  N   PHE B  60      47.705  57.312  61.298  1.00  0.00
ATOM    840  CA  PHE B  60      47.515  56.837  59.918  1.00  0.00
ATOM    842  CB  PHE B  60      48.748  56.043  59.461  1.00  0.00
ATOM    845  CG  PHE B  60      50.057  56.817  59.480  1.00  0.00
ATOM    846  CD1 PHE B  60      50.808  56.935  60.668  1.00  0.00
ATOM    848  CE1 PHE B  60      52.051  57.588  60.664  1.00  0.00
ATOM    850  CZ  PHE B  60      52.535  58.148  59.474  1.00  0.00
ATOM    852  CE2 PHE B  60      51.782  58.064  58.295  1.00  0.00
ATOM    854  CD2 PHE B  60      50.544  57.398  58.295  1.00  0.00
ATOM    856  C   PHE B  60      46.232  56.002  59.914  1.00  0.00
ATOM    857  O   PHE B  60      46.261  54.777  59.930  1.00  0.00
ATOM    858  N   LEU B  61      45.110  56.707  60.070  1.00  0.00
ATOM    860  CA  LEU B  61      43.786  56.167  59.801  1.00  0.00
ATOM    862  CB  LEU B  61      42.746  56.815  60.736  1.00  0.00
ATOM    865  CG  LEU B  61      42.918  56.448  62.223  1.00  0.00
ATOM    867  CD1 LEU B  61      41.900  57.209  63.073  1.00  0.00
ATOM    871  CD2 LEU B  61      42.749  54.953  62.504  1.00  0.00
ATOM    875  C   LEU B  61      43.454  56.374  58.322  1.00  0.00
ATOM    876  O   LEU B  61      44.175  57.078  57.611  1.00  0.00
ATOM    877  N   ASP B  62      42.393  55.710  57.875  1.00  0.00
ATOM    879  CA  ASP B  62      41.911  55.590  56.491  1.00  0.00
ATOM    881  CB  ASP B  62      41.296  56.923  56.017  1.00  0.00
ATOM    884  CG  ASP B  62      40.180  57.464  56.933  1.00  0.00
ATOM    885  OD1 ASP B  62      39.924  58.688  56.864  1.00  0.00
ATOM    886  OD2 ASP B  62      39.571  56.668  57.689  1.00  0.00
ATOM    887  C   ASP B  62      42.870  54.954  55.470  1.00  0.00
ATOM    888  O   ASP B  62      42.442  54.358  54.481  1.00  0.00
ATOM    889  N   ASP B  63      44.162  54.967  55.767  1.00  0.00
ATOM    891  CA  ASP B  63      45.078  53.887  55.431  1.00  0.00
ATOM    893  CB  ASP B  63      46.504  54.361  55.771  1.00  0.00
ATOM    896  CG  ASP B  63      47.544  53.804  54.799  1.00  0.00
ATOM    897  OD1 ASP B  63      47.391  52.634  54.377  1.00  0.00
ATOM    898  OD2 ASP B  63      48.471  54.562  54.446  1.00  0.00
ATOM    899  C   ASP B  63      44.693  52.577  56.153  1.00  0.00
ATOM    900  O   ASP B  63      43.931  52.547  57.124  1.00  0.00
ATOM    901  N   SER B  64      45.273  51.481  55.682  1.00  0.00
ATOM    903  CA  SER B  64      45.214  50.151  56.297  1.00  0.00
ATOM    905  CB  SER B  64      44.198  49.288  55.534  1.00  0.00
ATOM    908  OG  SER B  64      44.128  47.967  56.046  1.00  0.00
ATOM    910  C   SER B  64      46.593  49.477  56.329  1.00  0.00
ATOM    911  O   SER B  64      46.723  48.373  56.865  1.00  0.00
ATOM    912  N   THR B  65      47.615  50.148  55.803  1.00  0.00
ATOM    914  CA  THR B  65      48.988  50.030  56.273  1.00  0.00
ATOM    916  CB  THR B  65      49.928  49.862  55.070  1.00  0.00
ATOM    918  CG2 THR B  65      50.043  51.025  54.087  1.00  0.00
ATOM    922  OG1 THR B  65      51.224  49.597  55.513  1.00  0.00
ATOM    924  C   THR B  65      49.318  51.266  57.152  1.00  0.00
ATOM    925  O   THR B  65      48.487  52.151  57.352  1.00  0.00
ATOM    926  N   CYS B  66      50.519  51.349  57.721  1.00  0.00
ATOM    928  CA  CYS B  66      51.320  52.570  57.897  1.00  0.00
ATOM    930  CB  CYS B  66      50.987  53.753  56.966  1.00  0.00
ATOM    933  SG  CYS B  66      52.354  54.134  55.838  1.00  0.00
ATOM    934  C   CYS B  66      51.622  53.038  59.333  1.00  0.00
ATOM    935  O   CYS B  66      52.703  53.578  59.588  1.00  0.00
ATOM    936  N   THR B  67      50.697  52.850  60.273  1.00  0.00
ATOM    938  CA  THR B  67      50.717  53.432  61.630  1.00  0.00
ATOM    940  CB  THR B  67      49.803  52.614  62.555  1.00  0.00
ATOM    942  CG2 THR B  67      48.338  52.625  62.121  1.00  0.00
ATOM    946  OG1 THR B  67      50.254  51.277  62.603  1.00  0.00
ATOM    948  C   THR B  67      52.100  53.527  62.339  1.00  0.00
ATOM    949  O   THR B  67      52.748  52.495  62.530  1.00  0.00
ATOM    950  N   GLY B  68      52.499  54.680  62.922  1.00  0.00
ATOM    952  CA  GLY B  68      53.174  54.605  64.226  1.00  0.00
ATOM    955  C   GLY B  68      53.434  55.885  65.046  1.00  0.00
ATOM    956  O   GLY B  68      53.830  56.945  64.557  1.00  0.00
ATOM    957  N   THR B  69      53.249  55.761  66.360  1.00  0.00
ATOM    959  CA  THR B  69      53.162  56.884  67.312  1.00  0.00
ATOM    961  CB  THR B  69      53.010  56.397  68.767  1.00  0.00
ATOM    963  CG2 THR B  69      51.824  55.448  68.947  1.00  0.00
ATOM    967  OG1 THR B  69      54.144  55.724  69.258  1.00  0.00
ATOM    969  C   THR B  69      54.242  57.963  67.255  1.00  0.00
ATOM    970  O   THR B  69      55.413  57.713  66.977  1.00  0.00
ATOM    971  N   SER B  70      53.851  59.201  67.527  1.00  0.00
ATOM    973  CA  SER B  70      54.705  60.333  67.723  1.00  0.00
ATOM    975  CB  SER B  70      53.894  61.629  67.543  1.00  0.00
ATOM    978  OG  SER B  70      52.770  61.694  68.408  1.00  0.00
ATOM    980  C   SER B  70      55.240  60.289  69.150  1.00  0.00
ATOM    981  O   SER B  70      54.567  59.978  70.135  1.00  0.00
ATOM    982  N   SER B  71      56.484  60.696  69.259  1.00  0.00
ATOM    984  CA  SER B  71      57.072  61.208  70.481  1.00  0.00
ATOM    986  CB  SER B  71      57.913  60.128  71.177  1.00  0.00
ATOM    989  OG  SER B  71      58.759  59.448  70.267  1.00  0.00
ATOM    991  C   SER B  71      57.836  62.474  70.110  1.00  0.00
ATOM    992  O   SER B  71      57.977  62.784  68.925  1.00  0.00
ATOM    993  N   GLY B  72      58.290  63.256  71.088  1.00  0.00
ATOM    995  CA  GLY B  72      59.036  64.477  70.785  1.00  0.00
ATOM    998  C   GLY B  72      60.170  64.253  69.770  1.00  0.00
ATOM    999  O   GLY B  72      60.990  63.348  69.917  1.00  0.00
ATOM   1000  N   ASN B  73      60.155  65.068  68.714  1.00  0.00
ATOM   1002  CA  ASN B  73      60.970  64.958  67.498  1.00  0.00
ATOM   1004  CB  ASN B  73      62.225  65.834  67.607  1.00  0.00
ATOM   1007  CG  ASN B  73      63.211  65.356  68.646  1.00  0.00
ATOM   1008  OD1 ASN B  73      63.348  65.970  69.696  1.00  0.00
ATOM   1009  ND2 ASN B  73      63.905  64.269  68.393  1.00  0.00
ATOM   1012  C   ASN B  73      61.201  63.565  66.887  1.00  0.00
ATOM   1013  O   ASN B  73      62.257  63.319  66.305  1.00  0.00
ATOM   1014  N   LYS B  74      60.216  62.668  66.977  1.00  0.00
ATOM   1016  CA  LYS B  74      60.351  61.271  66.559  1.00  0.00
ATOM   1018  CB  LYS B  74      60.954  60.535  67.758  1.00  0.00
ATOM   1021  CG  LYS B  74      61.426  59.125  67.405  1.00  0.00
ATOM   1024  CD  LYS B  74      61.903  58.324  68.625  1.00  0.00
ATOM   1027  CE  LYS B  74      62.836  59.084  69.580  1.00  0.00
ATOM   1030  NZ  LYS B  74      64.046  59.602  68.898  1.00  0.00
ATOM   1034  C   LYS B  74      58.987  60.672  66.157  1.00  0.00
ATOM   1035  O   LYS B  74      58.019  60.594  66.930  1.00  0.00
ATOM   1036  N   VAL B  75      58.931  60.189  64.921  1.00  0.00
ATOM   1038  CA  VAL B  75      57.741  59.529  64.383  1.00  0.00
ATOM   1040  CB  VAL B  75      57.194  60.172  63.083  1.00  0.00
ATOM   1042  CG1 VAL B  75      55.659  60.122  63.130  1.00  0.00
ATOM   1046  CG2 VAL B  75      57.633  61.622  62.849  1.00  0.00
ATOM   1050  C   VAL B  75      58.005  58.063  64.127  1.00  0.00
ATOM   1051  O   VAL B  75      58.992  57.719  63.461  1.00  0.00
ATOM   1052  N   ASN B  76      57.104  57.206  64.614  1.00  0.00
ATOM   1054  CA  ASN B  76      57.284  55.779  64.437  1.00  0.00
ATOM   1056  CB  ASN B  76      56.853  55.032  65.715  1.00  0.00
ATOM   1059  CG  ASN B  76      57.623  55.467  66.957  1.00  0.00
ATOM   1060  OD1 ASN B  76      58.823  55.696  66.922  1.00  0.00
ATOM   1061  ND2 ASN B  76      56.978  55.575  68.099  1.00  0.00
ATOM   1064  C   ASN B  76      56.499  55.391  63.177  1.00  0.00
ATOM   1065  O   ASN B  76      55.405  55.862  62.886  1.00  0.00
ATOM   1066  N   LEU B  77      57.035  54.521  62.352  1.00  0.00
ATOM   1068  CA  LEU B  77      56.371  54.207  61.101  1.00  0.00
ATOM   1070  CB  LEU B  77      57.154  54.821  59.931  1.00  0.00
ATOM   1073  CG  LEU B  77      57.058  56.351  59.846  1.00  0.00
ATOM   1075  CD1 LEU B  77      57.980  56.817  58.729  1.00  0.00
ATOM   1079  CD2 LEU B  77      55.643  56.840  59.538  1.00  0.00
ATOM   1083  C   LEU B  77      56.326  52.701  60.961  1.00  0.00
ATOM   1084  O   LEU B  77      57.363  52.047  61.087  1.00  0.00
ATOM   1085  N   THR B  78      55.141  52.159  60.679  1.00  0.00
ATOM   1087  CA  THR B  78      54.981  50.721  60.478  1.00  0.00
ATOM   1089  CB  THR B  78      54.257  50.014  61.640  1.00  0.00
ATOM   1091  CG2 THR B  78      54.401  48.495  61.563  1.00  0.00
ATOM   1095  OG1 THR B  78      54.756  50.414  62.892  1.00  0.00
ATOM   1097  C   THR B  78      54.235  50.428  59.186  1.00  0.00
ATOM   1098  O   THR B  78      53.009  50.396  59.160  1.00  0.00
ATOM   1099  N   ILE B  79      54.973  50.212  58.102  1.00  0.00
ATOM   1101  CA  ILE B  79      54.376  49.758  56.850  1.00  0.00
ATOM   1103  CB  ILE B  79      55.243  50.090  55.609  1.00  0.00
ATOM   1105  CG2 ILE B  79      54.393  49.835  54.346  1.00  0.00
ATOM   1109  CG1 ILE B  79      55.794  51.534  55.618  1.00  0.00
ATOM   1112  CD1 ILE B  79      56.641  51.858  54.379  1.00  0.00
ATOM   1116  C   ILE B  79      54.136  48.249  56.914  1.00  0.00
ATOM   1117  O   ILE B  79      55.083  47.462  56.886  1.00  0.00
ATOM   1118  N   GLN B  80      52.871  47.843  56.970  1.00  0.00
ATOM   1120  CA  GLN B  80      52.437  46.468  56.729  1.00  0.00
ATOM   1122  CB  GLN B  80      51.290  46.083  57.696  1.00  0.00
ATOM   1125  CG  GLN B  80      51.492  46.419  59.187  1.00  0.00
ATOM   1128  CD  GLN B  80      51.018  47.817  59.580  1.00  0.00
ATOM   1129  OE1 GLN B  80      50.693  48.648  58.753  1.00  0.00
ATOM   1130  NE2 GLN B  80      50.936  48.118  60.859  1.00  0.00
ATOM   1133  C   GLN B  80      51.965  46.219  55.295  1.00  0.00
ATOM   1134  O   GLN B  80      51.784  47.145  54.503  1.00  0.00
ATOM   1135  N   GLY B  81      51.708  44.944  54.984  1.00  0.00
ATOM   1137  CA  GLY B  81      51.168  44.512  53.694  1.00  0.00
ATOM   1140  C   GLY B  81      52.099  44.817  52.533  1.00  0.00
ATOM   1141  O   GLY B  81      51.621  45.063  51.427  1.00  0.00
ATOM   1142  N   LEU B  82      53.406  44.820  52.805  1.00  0.00
ATOM   1144  CA  LEU B  82      54.473  44.808  51.812  1.00  0.00
ATOM   1146  CB  LEU B  82      55.822  44.932  52.533  1.00  0.00
ATOM   1149  CG  LEU B  82      56.018  46.269  53.271  1.00  0.00
ATOM   1151  CD1 LEU B  82      57.174  46.160  54.260  1.00  0.00
ATOM   1155  CD2 LEU B  82      56.347  47.397  52.292  1.00  0.00
ATOM   1159  C   LEU B  82      54.395  43.537  50.957  1.00  0.00
ATOM   1160  O   LEU B  82      53.830  42.527  51.377  1.00  0.00
ATOM   1161  N   ARG B  83      54.994  43.603  49.770  1.00  0.00
ATOM   1163  CA  ARG B  83      55.264  42.470  48.875  1.00  0.00
ATOM   1165  CB  ARG B  83      54.340  42.527  47.643  1.00  0.00
ATOM   1168  CG  ARG B  83      52.835  42.388  47.941  1.00  0.00
ATOM   1171  CD  ARG B  83      51.991  43.291  47.025  1.00  0.00
ATOM   1174  NE  ARG B  83      52.114  44.712  47.413  1.00  0.00
ATOM   1176  CZ  ARG B  83      51.477  45.327  48.390  1.00  0.00
ATOM   1177  NH1 ARG B  83      50.456  44.789  48.985  1.00  0.00
ATOM   1180  NH2 ARG B  83      51.864  46.485  48.834  1.00  0.00
ATOM   1183  C   ARG B  83      56.718  42.540  48.420  1.00  0.00
ATOM   1184  O   ARG B  83      57.316  43.605  48.520  1.00  0.00
ATOM   1185  N   ALA B  84      57.276  41.503  47.805  1.00  0.00
ATOM   1187  CA  ALA B  84      58.597  41.585  47.167  1.00  0.00
ATOM   1189  CB  ALA B  84      58.880  40.249  46.468  1.00  0.00
ATOM   1193  C   ALA B  84      58.728  42.783  46.206  1.00  0.00
ATOM   1194  O   ALA B  84      59.682  43.560  46.292  1.00  0.00
ATOM   1195  N   MET B  85      57.708  42.993  45.365  1.00  0.00
ATOM   1197  CA  MET B  85      57.597  44.123  44.429  1.00  0.00
ATOM   1199  CB  MET B  85      56.295  43.996  43.623  1.00  0.00
ATOM   1202  CG  MET B  85      56.249  42.732  42.755  1.00  0.00
ATOM   1205  SD  MET B  85      54.713  42.526  41.812  1.00  0.00
ATOM   1206  CE  MET B  85      54.895  43.832  40.567  1.00  0.00
ATOM   1210  C   MET B  85      57.625  45.510  45.100  1.00  0.00
ATOM   1211  O   MET B  85      57.993  46.500  44.460  1.00  0.00
ATOM   1212  N   ASP B  86      57.237  45.596  46.375  1.00  0.00
ATOM   1214  CA  ASP B  86      57.295  46.825  47.167  1.00  0.00
ATOM   1216  CB  ASP B  86      56.492  46.758  48.472  1.00  0.00
ATOM   1219  CG  ASP B  86      54.999  46.822  48.208  1.00  0.00
ATOM   1220  OD1 ASP B  86      54.313  47.677  48.804  1.00  0.00
ATOM   1221  OD2 ASP B  86      54.487  46.001  47.422  1.00  0.00
ATOM   1222  C   ASP B  86      58.721  47.276  47.485  1.00  0.00
ATOM   1223  O   ASP B  86      58.941  48.476  47.650  1.00  0.00
ATOM   1224  N   THR B  87      59.690  46.353  47.493  1.00  0.00
ATOM   1226  CA  THR B  87      61.106  46.645  47.769  1.00  0.00
ATOM   1228  CB  THR B  87      61.989  45.485  47.276  1.00  0.00
ATOM   1230  CG2 THR B  87      63.492  45.742  47.392  1.00  0.00
ATOM   1234  OG1 THR B  87      61.717  44.327  48.032  1.00  0.00
ATOM   1236  C   THR B  87      61.560  47.956  47.121  1.00  0.00
ATOM   1237  O   THR B  87      61.383  48.155  45.917  1.00  0.00
ATOM   1238  N   GLY B  88      62.082  48.887  47.922  1.00  0.00
ATOM   1240  CA  GLY B  88      62.399  50.240  47.450  1.00  0.00
ATOM   1243  C   GLY B  88      62.681  51.244  48.566  1.00  0.00
ATOM   1244  O   GLY B  88      62.653  50.910  49.750  1.00  0.00
ATOM   1245  N   LEU B  89      62.944  52.493  48.183  1.00  0.00
ATOM   1247  CA  LEU B  89      63.290  53.558  49.122  1.00  0.00
ATOM   1249  CB  LEU B  89      64.307  54.475  48.418  1.00  0.00
ATOM   1252  CG  LEU B  89      65.035  55.458  49.350  1.00  0.00
ATOM   1254  CD1 LEU B  89      66.179  54.769  50.095  1.00  0.00
ATOM   1258  CD2 LEU B  89      65.637  56.602  48.534  1.00  0.00
ATOM   1262  C   LEU B  89      62.033  54.311  49.573  1.00  0.00
ATOM   1263  O   LEU B  89      61.268  54.765  48.731  1.00  0.00
ATOM   1264  N   TYR B  90      61.828  54.461  50.878  1.00  0.00
ATOM   1266  CA  TYR B  90      60.651  55.100  51.474  1.00  0.00
ATOM   1268  CB  TYR B  90      59.862  54.042  52.265  1.00  0.00
ATOM   1271  CG  TYR B  90      59.068  53.072  51.390  1.00  0.00
ATOM   1272  CD1 TYR B  90      59.722  51.974  50.801  1.00  0.00
ATOM   1274  CE1 TYR B  90      59.017  51.065  49.989  1.00  0.00
ATOM   1276  CZ  TYR B  90      57.632  51.227  49.786  1.00  0.00
ATOM   1277  OH  TYR B  90      56.955  50.363  48.986  1.00  0.00
ATOM   1279  CE2 TYR B  90      56.961  52.312  50.388  1.00  0.00
ATOM   1281  CD2 TYR B  90      57.683  53.241  51.167  1.00  0.00
ATOM   1283  C   TYR B  90      61.107  56.337  52.289  1.00  0.00
ATOM   1284  O   TYR B  90      61.543  56.227  53.438  1.00  0.00
ATOM   1285  N   ILE B  91      61.088  57.520  51.656  1.00  0.00
ATOM   1287  CA  ILE B  91      61.343  58.845  52.268  1.00  0.00
ATOM   1289  CB  ILE B  91      61.342  59.988  51.216  1.00  0.00
ATOM   1291  CG2 ILE B  91      61.856  61.314  51.805  1.00  0.00
ATOM   1295  CG1 ILE B  91      62.091  59.672  49.899  1.00  0.00
ATOM   1298  CD1 ILE B  91      63.565  59.294  50.060  1.00  0.00
ATOM   1302  C   ILE B  91      60.356  59.140  53.429  1.00  0.00
ATOM   1303  O   ILE B  91      59.323  58.492  53.501  1.00  0.00
ATOM   1304  N   CYS B  92      60.645  60.094  54.327  1.00  0.00
ATOM   1306  CA  CYS B  92      59.698  60.676  55.307  1.00  0.00
ATOM   1308  CB  CYS B  92      60.514  61.167  56.528  1.00  0.00
ATOM   1311  SG  CYS B  92      61.632  59.993  57.353  1.00  0.00
ATOM   1312  C   CYS B  92      58.809  61.822  54.695  1.00  0.00
ATOM   1313  O   CYS B  92      58.260  61.672  53.610  1.00  0.00
ATOM   1314  N   LYS B  93      58.656  62.977  55.389  1.00  0.00
ATOM   1316  CA  LYS B  93      58.467  64.372  54.867  1.00  0.00
ATOM   1318  CB  LYS B  93      57.553  64.547  53.631  1.00  0.00
ATOM   1321  CG  LYS B  93      57.671  65.912  52.923  1.00  0.00
ATOM   1324  CD  LYS B  93      57.214  65.915  51.456  1.00  0.00
ATOM   1327  CE  LYS B  93      55.851  65.262  51.192  1.00  0.00
ATOM   1330  NZ  LYS B  93      54.818  65.708  52.151  1.00  0.00
ATOM   1334  C   LYS B  93      58.160  65.467  55.921  1.00  0.00
ATOM   1335  O   LYS B  93      58.279  66.644  55.615  1.00  0.00
ATOM   1336  N   VAL B  94      57.819  65.126  57.162  1.00  0.00
ATOM   1338  CA  VAL B  94      57.513  66.100  58.241  1.00  0.00
ATOM   1340  CB  VAL B  94      58.782  66.566  59.007  1.00  0.00
ATOM   1342  CG1 VAL B  94      59.395  67.900  58.578  1.00  0.00
ATOM   1346  CG2 VAL B  94      58.540  66.633  60.519  1.00  0.00
ATOM   1350  C   VAL B  94      56.411  67.142  57.898  1.00  0.00
ATOM   1351  O   VAL B  94      55.459  66.783  57.214  1.00  0.00
ATOM   1352  N   GLU B  95      56.475  68.373  58.421  1.00  0.00
ATOM   1354  CA  GLU B  95      55.815  69.624  57.958  1.00  0.00
ATOM   1356  CB  GLU B  95      54.670  69.481  56.915  1.00  0.00
ATOM   1359  CG  GLU B  95      55.195  69.210  55.476  1.00  0.00
ATOM   1362  CD  GLU B  95      54.184  68.645  54.452  1.00  0.00
ATOM   1363  OE1 GLU B  95      52.952  68.815  54.601  1.00  0.00
ATOM   1364  OE2 GLU B  95      54.621  68.025  53.448  1.00  0.00
ATOM   1365  C   GLU B  95      55.466  70.617  59.074  1.00  0.00
ATOM   1366  O   GLU B  95      55.217  71.764  58.735  1.00  0.00
ATOM   1367  N   LEU B  96      55.507  70.236  60.368  1.00  0.00
ATOM   1369  CA  LEU B  96      55.388  71.152  61.537  1.00  0.00
ATOM   1371  CB  LEU B  96      56.816  71.620  61.900  1.00  0.00
ATOM   1374  CG  LEU B  96      56.938  72.420  63.214  1.00  0.00
ATOM   1376  CD1 LEU B  96      56.692  71.528  64.429  1.00  0.00
ATOM   1380  CD2 LEU B  96      58.333  73.030  63.340  1.00  0.00
ATOM   1384  C   LEU B  96      54.416  72.340  61.282  1.00  0.00
ATOM   1385  O   LEU B  96      54.772  73.519  61.285  1.00  0.00
ATOM   1386  N   MET B  97      53.187  71.966  60.947  1.00  0.00
ATOM   1388  CA  MET B  97      52.065  72.783  60.515  1.00  0.00
ATOM   1390  CB  MET B  97      50.933  71.807  60.143  1.00  0.00
ATOM   1393  CG  MET B  97      49.630  72.434  59.627  1.00  0.00
ATOM   1396  SD  MET B  97      48.504  73.178  60.848  1.00  0.00
ATOM   1397  CE  MET B  97      48.183  71.792  61.981  1.00  0.00
ATOM   1401  C   MET B  97      51.618  73.826  61.541  1.00  0.00
ATOM   1402  O   MET B  97      51.325  74.967  61.169  1.00  0.00
ATOM   1403  N   TYR B  98      51.600  73.431  62.807  1.00  0.00
ATOM   1405  CA  TYR B  98      51.302  74.339  63.901  1.00  0.00
ATOM   1407  CB  TYR B  98      49.892  74.135  64.452  1.00  0.00
ATOM   1410  CG  TYR B  98      49.573  75.111  65.570  1.00  0.00
ATOM   1411  CD1 TYR B  98      49.486  76.489  65.291  1.00  0.00
ATOM   1413  CE1 TYR B  98      49.278  77.405  66.340  1.00  0.00
ATOM   1415  CZ  TYR B  98      49.150  76.938  67.664  1.00  0.00
ATOM   1416  OH  TYR B  98      48.950  77.822  68.676  1.00  0.00
ATOM   1418  CE2 TYR B  98      49.223  75.557  67.941  1.00  0.00
ATOM   1420  CD2 TYR B  98      49.435  74.646  66.890  1.00  0.00
ATOM   1422  C   TYR B  98      52.424  74.310  65.055  1.00  0.00
ATOM   1423  O   TYR B  98      52.658  73.148  65.417  1.00  0.00
ATOM   1424  N   PRO B  99      53.122  75.347  65.691  1.00  0.00
ATOM   1425  CD  PRO B  99      54.080  74.948  66.712  1.00  0.00
ATOM   1428  CG  PRO B  99      55.163  76.030  66.814  1.00  0.00
ATOM   1431  CB  PRO B  99      54.357  77.299  66.615  1.00  0.00
ATOM   1434  CA  PRO B  99      53.298  76.886  65.581  1.00  0.00
ATOM   1436  C   PRO B  99      53.637  77.272  64.160  1.00  0.00
ATOM   1437  O   PRO B  99      54.009  76.407  63.350  1.00  0.00
ATOM   1438  N   PRO B 100      53.511  78.549  63.774  1.00  0.00
ATOM   1439  CD  PRO B 100      53.100  79.660  64.629  1.00  0.00
ATOM   1442  CG  PRO B 100      52.909  80.851  63.693  1.00  0.00
ATOM   1445  CB  PRO B 100      52.487  80.164  62.401  1.00  0.00
ATOM   1448  CA  PRO B 100      53.385  78.909  62.362  1.00  0.00
ATOM   1450  C   PRO B 100      54.603  79.163  61.493  1.00  0.00
ATOM   1451  O   PRO B 100      54.381  79.464  60.312  1.00  0.00
ATOM   1452  N   PRO B 101      55.894  79.080  61.914  1.00  0.00
ATOM   1453  CD  PRO B 101      56.416  78.933  63.266  1.00  0.00
ATOM   1456  CG  PRO B 101      57.937  78.798  63.137  1.00  0.00
ATOM   1459  CB  PRO B 101      58.238  79.373  61.756  1.00  0.00
ATOM   1462  CA  PRO B 101      56.979  79.019  60.953  1.00  0.00
ATOM   1464  C   PRO B 101      57.008  77.618  60.304  1.00  0.00
ATOM   1465  O   PRO B 101      57.890  76.813  60.613  1.00  0.00
ATOM   1466  N   TYR B 102      56.002  77.325  59.471  1.00  0.00
ATOM   1468  CA  TYR B 102      55.782  76.064  58.747  1.00  0.00
ATOM   1470  CB  TYR B 102      54.774  76.298  57.605  1.00  0.00
ATOM   1473  CG  TYR B 102      54.820  75.262  56.488  1.00  0.00
ATOM   1474  CD1 TYR B 102      54.085  74.066  56.587  1.00  0.00
ATOM   1476  CE1 TYR B 102      54.169  73.100  55.564  1.00  0.00
ATOM   1478  CZ  TYR B 102      55.007  73.314  54.453  1.00  0.00
ATOM   1479  OH  TYR B 102      55.104  72.366  53.483  1.00  0.00
ATOM   1481  CE2 TYR B 102      55.753  74.509  54.353  1.00  0.00
ATOM   1483  CD2 TYR B 102      55.652  75.480  55.368  1.00  0.00
ATOM   1485  C   TYR B 102      57.078  75.463  58.208  1.00  0.00
ATOM   1486  O   TYR B 102      57.861  76.201  57.595  1.00  0.00
ATOM   1487  N   TYR B 103      57.312  74.151  58.397  1.00  0.00
ATOM   1489  CA  TYR B 103      58.638  73.652  58.025  1.00  0.00
ATOM   1491  CB  TYR B 103      59.673  73.941  59.123  1.00  0.00
ATOM   1494  CG  TYR B 103      61.058  74.024  58.514  1.00  0.00
ATOM   1495  CD1 TYR B 103      61.571  75.282  58.143  1.00  0.00
ATOM   1497  CE1 TYR B 103      62.771  75.368  57.413  1.00  0.00
ATOM   1499  CZ  TYR B 103      63.436  74.190  57.016  1.00  0.00
ATOM   1500  OH  TYR B 103      64.571  74.281  56.272  1.00  0.00
ATOM   1502  CE2 TYR B 103      62.922  72.929  57.391  1.00  0.00
ATOM   1504  CD2 TYR B 103      61.750  72.848  58.164  1.00  0.00
ATOM   1506  C   TYR B 103      58.650  72.162  57.647  1.00  0.00
ATOM   1507  O   TYR B 103      58.251  71.243  58.385  1.00  0.00
ATOM   1508  N   VAL B 104      59.187  71.942  56.450  1.00  0.00
ATOM   1510  CA  VAL B 104      59.168  70.679  55.728  1.00  0.00
ATOM   1512  CB  VAL B 104      58.557  70.886  54.326  1.00  0.00
ATOM   1514  CG1 VAL B 104      59.319  71.886  53.446  1.00  0.00
ATOM   1518  CG2 VAL B 104      58.414  69.570  53.554  1.00  0.00
ATOM   1522  C   VAL B 104      60.549  70.027  55.679  1.00  0.00
ATOM   1523  O   VAL B 104      61.556  70.721  55.598  1.00  0.00
ATOM   1524  N   GLY B 105      60.630  68.684  55.727  1.00  0.00
ATOM   1526  CA  GLY B 105      61.923  68.049  55.999  1.00  0.00
ATOM   1529  C   GLY B 105      61.952  66.522  55.678  1.00  0.00
ATOM   1530  O   GLY B 105      60.975  65.767  55.817  1.00  0.00
ATOM   1531  N   MET B 106      63.072  66.070  55.137  1.00  0.00
ATOM   1533  CA  MET B 106      63.040  65.242  53.913  1.00  0.00
ATOM   1535  CB  MET B 106      63.065  66.125  52.654  1.00  0.00
ATOM   1538  CG  MET B 106      61.695  66.757  52.381  1.00  0.00
ATOM   1541  SD  MET B 106      61.691  68.079  51.140  1.00  0.00
ATOM   1542  CE  MET B 106      62.466  69.418  52.092  1.00  0.00
ATOM   1546  C   MET B 106      64.233  64.318  53.999  1.00  0.00
ATOM   1547  O   MET B 106      65.342  64.662  53.588  1.00  0.00
ATOM   1548  N   GLY B 107      64.007  63.210  54.695  1.00  0.00
ATOM   1550  CA  GLY B 107      65.069  62.277  54.971  1.00  0.00
ATOM   1553  C   GLY B 107      65.631  61.645  53.714  1.00  0.00
ATOM   1554  O   GLY B 107      65.012  61.608  52.656  1.00  0.00
ATOM   1555  N   ASN B 108      66.853  61.145  53.846  1.00  0.00
ATOM   1557  CA  ASN B 108      67.604  60.562  52.739  1.00  0.00
ATOM   1559  CB  ASN B 108      69.075  60.473  53.186  1.00  0.00
ATOM   1562  CG  ASN B 108      69.566  61.796  53.750  1.00  0.00
ATOM   1563  OD1 ASN B 108      69.476  62.058  54.941  1.00  0.00
ATOM   1564  ND2 ASN B 108      70.029  62.702  52.918  1.00  0.00
ATOM   1567  C   ASN B 108      67.037  59.212  52.263  1.00  0.00
ATOM   1568  O   ASN B 108      67.542  58.619  51.311  1.00  0.00
ATOM   1569  N   GLY B 109      65.981  58.745  52.925  1.00  0.00
ATOM   1571  CA  GLY B 109      65.292  57.511  52.633  1.00  0.00
ATOM   1574  C   GLY B 109      65.783  56.324  53.446  1.00  0.00
ATOM   1575  O   GLY B 109      66.762  56.392  54.184  1.00  0.00
ATOM   1576  N   THR B 110      65.041  55.240  53.289  1.00  0.00
ATOM   1578  CA  THR B 110      65.158  53.998  54.047  1.00  0.00
ATOM   1580  CB  THR B 110      64.123  54.050  55.190  1.00  0.00
ATOM   1582  CG2 THR B 110      63.840  52.772  55.968  1.00  0.00
ATOM   1586  OG1 THR B 110      64.591  54.958  56.152  1.00  0.00
ATOM   1588  C   THR B 110      64.828  52.879  53.085  1.00  0.00
ATOM   1589  O   THR B 110      63.733  52.872  52.516  1.00  0.00
ATOM   1590  N   GLN B 111      65.791  52.002  52.811  1.00  0.00
ATOM   1592  CA  GLN B 111      65.668  51.026  51.723  1.00  0.00
ATOM   1594  CB  GLN B 111      67.030  50.877  51.023  1.00  0.00
ATOM   1597  CG  GLN B 111      67.136  49.700  50.039  1.00  0.00
ATOM   1600  CD  GLN B 111      66.052  49.636  48.965  1.00  0.00
ATOM   1601  OE1 GLN B 111      65.636  50.627  48.389  1.00  0.00
ATOM   1602  NE2 GLN B 111      65.593  48.449  48.629  1.00  0.00
ATOM   1605  C   GLN B 111      65.124  49.717  52.301  1.00  0.00
ATOM   1606  O   GLN B 111      65.845  48.890  52.884  1.00  0.00
ATOM   1607  N   ILE B 112      63.809  49.574  52.152  1.00  0.00
ATOM   1609  CA  ILE B 112      63.031  48.444  52.640  1.00  0.00
ATOM   1611  CB  ILE B 112      61.556  48.855  52.861  1.00  0.00
ATOM   1613  CG2 ILE B 112      60.749  47.644  53.367  1.00  0.00
ATOM   1617  CG1 ILE B 112      61.479  50.029  53.871  1.00  0.00
ATOM   1620  CD1 ILE B 112      60.061  50.501  54.208  1.00  0.00
ATOM   1624  C   ILE B 112      63.159  47.294  51.650  1.00  0.00
ATOM   1625  O   ILE B 112      62.787  47.425  50.482  1.00  0.00
ATOM   1626  N   TYR B 113      63.669  46.163  52.132  1.00  0.00
ATOM   1628  CA  TYR B 113      63.826  44.931  51.360  1.00  0.00
ATOM   1630  CB  TYR B 113      65.251  44.385  51.510  1.00  0.00
ATOM   1633  CG  TYR B 113      66.252  44.941  50.517  1.00  0.00
ATOM   1634  CD1 TYR B 113      66.294  44.413  49.211  1.00  0.00
ATOM   1636  CE1 TYR B 113      67.274  44.855  48.302  1.00  0.00
ATOM   1638  CZ  TYR B 113      68.229  45.811  48.704  1.00  0.00
ATOM   1639  OH  TYR B 113      69.202  46.196  47.839  1.00  0.00
ATOM   1641  CE2 TYR B 113      68.174  46.355  50.007  1.00  0.00
ATOM   1643  CD2 TYR B 113      67.176  45.930  50.907  1.00  0.00
ATOM   1645  C   TYR B 113      62.808  43.898  51.813  1.00  0.00
ATOM   1646  O   TYR B 113      62.785  43.524  52.982  1.00  0.00
ATOM   1647  N   VAL B 114      61.986  43.409  50.892  1.00  0.00
ATOM   1649  CA  VAL B 114      60.862  42.537  51.223  1.00  0.00
ATOM   1651  CB  VAL B 114      59.520  43.119  50.753  1.00  0.00
ATOM   1653  CG1 VAL B 114      58.364  42.343  51.408  1.00  0.00
ATOM   1657  CG2 VAL B 114      59.368  44.610  51.081  1.00  0.00
ATOM   1661  C   VAL B 114      61.076  41.168  50.600  1.00  0.00
ATOM   1662  O   VAL B 114      61.341  41.049  49.405  1.00  0.00
ATOM   1663  N   ILE B 115      60.947  40.131  51.422  1.00  0.00
ATOM   1665  CA  ILE B 115      61.132  38.748  51.018  1.00  0.00
ATOM   1667  CB  ILE B 115      62.432  38.146  51.612  1.00  0.00
ATOM   1669  CG2 ILE B 115      62.568  36.677  51.163  1.00  0.00
ATOM   1673  CG1 ILE B 115      63.716  38.904  51.186  1.00  0.00
ATOM   1676  CD1 ILE B 115      64.119  40.051  52.125  1.00  0.00
ATOM   1680  C   ILE B 115      59.890  37.967  51.451  1.00  0.00
ATOM   1681  O   ILE B 115      59.699  37.727  52.641  1.00  0.00
ATOM   1682  N   ASP B 116      59.068  37.576  50.478  1.00  0.00
ATOM   1684  CA  ASP B 116      57.884  36.730  50.655  1.00  0.00
ATOM   1686  CB  ASP B 116      56.831  37.071  49.574  1.00  0.00
ATOM   1689  CG  ASP B 116      56.459  38.561  49.447  1.00  0.00
ATOM   1690  OD1 ASP B 116      56.484  39.300  50.455  1.00  0.00
ATOM   1691  OD2 ASP B 116      56.167  38.988  48.303  1.00  0.00
ATOM   1692  C   ASP B 116      58.321  35.247  50.578  1.00  0.00
ATOM   1693  O   ASP B 116      58.642  34.764  49.488  1.00  0.00
ATOM   1694  N   PRO B 117      58.460  34.517  51.702  1.00  0.00
ATOM   1695  CD  PRO B 117      57.989  34.839  53.044  1.00  0.00
ATOM   1698  CG  PRO B 117      58.572  33.748  53.944  1.00  0.00
ATOM   1701  CB  PRO B 117      59.861  33.377  53.226  1.00  0.00
ATOM   1704  CA  PRO B 117      59.395  33.390  51.770  1.00  0.00
ATOM   1706  C   PRO B 117      58.825  32.020  51.370  1.00  0.00
ATOM   1707  O   PRO B 117      59.541  31.024  51.460  1.00  0.00
ATOM   1708  N   GLU B 118      57.551  31.930  50.980  1.00  0.00
ATOM   1710  CA  GLU B 118      56.795  30.671  51.078  1.00  0.00
ATOM   1712  CB  GLU B 118      56.002  30.634  52.406  1.00  0.00
ATOM   1715  CG  GLU B 118      55.033  31.798  52.688  1.00  0.00
ATOM   1718  CD  GLU B 118      54.773  31.955  54.197  1.00  0.00
ATOM   1719  OE1 GLU B 118      55.687  32.394  54.930  1.00  0.00
ATOM   1720  OE2 GLU B 118      53.646  31.715  54.687  1.00  0.00
ATOM   1721  C   GLU B 118      56.021  30.228  49.818  1.00  0.00
ATOM   1722  O   GLU B 118      54.792  30.160  49.823  1.00  0.00
ATOM   1723  N   PRO B 119      56.729  29.851  48.729  1.00  0.00
ATOM   1724  CD  PRO B 119      58.174  29.975  48.562  1.00  0.00
ATOM   1727  CG  PRO B 119      58.467  29.632  47.104  1.00  0.00
ATOM   1730  CB  PRO B 119      57.350  28.656  46.757  1.00  0.00
ATOM   1733  CA  PRO B 119      56.153  29.202  47.547  1.00  0.00
ATOM   1735  C   PRO B 119      55.098  28.126  47.852  1.00  0.00
ATOM   1736  O   PRO B 119      54.763  27.832  48.999  1.00  0.00
ATOM      1  N   GLN A   1      49.849  60.205  48.164  1.00  0.00
ATOM      2  CA  GLN A   1      48.750  60.214  47.190  1.00  0.00
ATOM      4  CB  GLN A   1      47.457  60.706  47.872  1.00  0.00
ATOM      7  CG  GLN A   1      47.564  62.142  48.424  1.00  0.00
ATOM     10  CD  GLN A   1      46.217  62.719  48.846  1.00  0.00
ATOM     11  OE1 GLN A   1      45.418  62.105  49.531  1.00  0.00
ATOM     12  NE2 GLN A   1      45.900  63.935  48.461  1.00  0.00
ATOM     15  C   GLN A   1      49.051  61.058  45.946  1.00  0.00
ATOM     16  O   GLN A   1      48.318  61.006  44.959  1.00  0.00
ATOM     17  N   VAL A   2      50.105  61.870  46.015  1.00  0.00
ATOM     19  CA  VAL A   2      50.516  62.747  44.920  1.00  0.00
ATOM     21  CB  VAL A   2      51.540  63.801  45.389  1.00  0.00
ATOM     23  CG1 VAL A   2      51.796  64.877  44.325  1.00  0.00
ATOM     27  CG2 VAL A   2      51.104  64.514  46.679  1.00  0.00
ATOM     31  C   VAL A   2      51.084  61.916  43.771  1.00  0.00
ATOM     32  O   VAL A   2      51.786  60.929  43.995  1.00  0.00
ATOM     33  N   GLN A   3      50.805  62.317  42.528  1.00  0.00
ATOM     35  CA  GLN A   3      51.222  61.568  41.334  1.00  0.00
ATOM     37  CB  GLN A   3      50.050  60.710  40.818  1.00  0.00
ATOM     40  CG  GLN A   3      49.528  59.646  41.792  1.00  0.00
ATOM     43  CD  GLN A   3      48.308  58.937  41.213  1.00  0.00
ATOM     44  OE1 GLN A   3      47.314  59.545  40.852  1.00  0.00
ATOM     45  NE2 GLN A   3      48.337  57.630  41.064  1.00  0.00
ATOM     48  C   GLN A   3      51.681  62.483  40.193  1.00  0.00
ATOM     49  O   GLN A   3      50.846  63.119  39.540  1.00  0.00
ATOM     50  N   LEU A   4      52.995  62.512  39.942  1.00  0.00
ATOM     52  CA  LEU A   4      53.574  63.132  38.750  1.00  0.00
ATOM     54  CB  LEU A   4      54.958  63.737  39.057  1.00  0.00
ATOM     57  CG  LEU A   4      55.011  64.825  40.146  1.00  0.00
ATOM     59  CD1 LEU A   4      56.352  65.554  40.058  1.00  0.00
ATOM     63  CD2 LEU A   4      53.922  65.883  40.001  1.00  0.00
ATOM     67  C   LEU A   4      53.686  62.140  37.574  1.00  0.00
ATOM     68  O   LEU A   4      53.880  60.936  37.778  1.00  0.00
ATOM     69  N   GLN A   5      53.557  62.649  36.347  1.00  0.00
ATOM     71  CA  GLN A   5      53.441  61.867  35.113  1.00  0.00
ATOM     73  CB  GLN A   5      51.951  61.624  34.779  1.00  0.00
ATOM     76  CG  GLN A   5      51.212  60.669  35.728  1.00  0.00
ATOM     79  CD  GLN A   5      51.671  59.231  35.544  1.00  0.00
ATOM     80  OE1 GLN A   5      51.126  58.484  34.752  1.00  0.00
ATOM     81  NE2 GLN A   5      52.703  58.797  36.237  1.00  0.00
ATOM     84  C   GLN A   5      54.132  62.546  33.895  1.00  0.00
ATOM     85  O   GLN A   5      53.569  63.427  33.216  1.00  0.00
ATOM     86  N   GLU A   6      55.369  62.133  33.599  1.00  0.00
ATOM     88  CA  GLU A   6      56.210  62.844  32.644  1.00  0.00
ATOM     90  CB  GLU A   6      57.680  62.912  33.070  1.00  0.00
ATOM     93  CG  GLU A   6      57.894  63.454  34.473  1.00  0.00
ATOM     96  CD  GLU A   6      58.302  62.307  35.405  1.00  0.00
ATOM     97  OE1 GLU A   6      57.666  61.230  35.367  1.00  0.00
ATOM     98  OE2 GLU A   6      59.256  62.520  36.179  1.00  0.00
ATOM     99  C   GLU A   6      56.260  62.312  31.200  1.00  0.00
ATOM    100  O   GLU A   6      56.913  61.289  30.947  1.00  0.00
ATOM    101  N   SER A   7      55.661  63.038  30.249  1.00  0.00
ATOM    103  CA  SER A   7      55.081  62.383  29.065  1.00  0.00
ATOM    105  CB  SER A   7      53.614  62.016  29.331  1.00  0.00
ATOM    108  OG  SER A   7      52.879  63.127  29.798  1.00  0.00
ATOM    110  C   SER A   7      55.215  63.213  27.779  1.00  0.00
ATOM    111  O   SER A   7      55.254  64.435  27.799  1.00  0.00
ATOM    112  N   GLY A   8      55.371  62.529  26.645  1.00  0.00
ATOM    114  CA  GLY A   8      56.343  62.962  25.640  1.00  0.00
ATOM    117  C   GLY A   8      57.622  62.171  25.907  1.00  0.00
ATOM    118  O   GLY A   8      57.570  61.053  26.438  1.00  0.00
ATOM    119  N   GLY A   9      58.757  62.740  25.558  1.00  0.00
ATOM    121  CA  GLY A   9      59.963  61.953  25.382  1.00  0.00
ATOM    124  C   GLY A   9      60.039  61.459  23.944  1.00  0.00
ATOM    125  O   GLY A   9      59.180  61.772  23.121  1.00  0.00
ATOM    126  N   GLY A  10      61.077  60.692  23.637  1.00  0.00
ATOM    128  CA  GLY A  10      61.227  60.102  22.318  1.00  0.00
ATOM    131  C   GLY A  10      62.662  59.983  21.845  1.00  0.00
ATOM    132  O   GLY A  10      63.616  60.011  22.628  1.00  0.00
ATOM    133  N   LEU A  11      62.766  59.867  20.518  1.00  0.00
ATOM    135  CA  LEU A  11      63.975  60.111  19.738  1.00  0.00
ATOM    137  CB  LEU A  11      63.759  59.475  18.330  1.00  0.00
ATOM    140  CG  LEU A  11      64.958  58.756  17.678  1.00  0.00
ATOM    142  CD1 LEU A  11      66.072  59.696  17.222  1.00  0.00
ATOM    146  CD2 LEU A  11      65.568  57.672  18.572  1.00  0.00
ATOM    150  C   LEU A  11      64.365  61.603  19.830  1.00  0.00
ATOM    151  O   LEU A  11      64.402  62.177  20.925  1.00  0.00
ATOM    152  N   VAL A  12      64.643  62.167  18.652  1.00  0.00
ATOM    154  CA  VAL A  12      64.683  63.555  18.129  1.00  0.00
ATOM    156  CB  VAL A  12      64.698  64.650  19.233  1.00  0.00
ATOM    158  CG1 VAL A  12      65.168  66.028  18.747  1.00  0.00
ATOM    162  CG2 VAL A  12      63.286  64.888  19.797  1.00  0.00
ATOM    166  C   VAL A  12      65.893  63.612  17.184  1.00  0.00
ATOM    167  O   VAL A  12      66.845  62.856  17.342  1.00  0.00
ATOM    168  N   GLN A  13      65.874  64.504  16.191  1.00  0.00
ATOM    170  CA  GLN A  13      67.080  64.842  15.431  1.00  0.00
ATOM    172  CB  GLN A  13      66.783  64.886  13.924  1.00  0.00
ATOM    175  CG  GLN A  13      66.378  63.510  13.373  1.00  0.00
ATOM    178  CD  GLN A  13      66.373  63.483  11.846  1.00  0.00
ATOM    179  OE1 GLN A  13      67.203  62.861  11.213  1.00  0.00
ATOM    180  NE2 GLN A  13      65.450  64.152  11.192  1.00  0.00
ATOM    183  C   GLN A  13      67.625  66.185  15.912  1.00  0.00
ATOM    184  O   GLN A  13      66.841  67.105  16.136  1.00  0.00
ATOM    185  N   ALA A  14      68.941  66.302  16.075  1.00  0.00
ATOM    187  CA  ALA A  14      69.596  67.533  16.512  1.00  0.00
ATOM    189  CB  ALA A  14      71.113  67.315  16.483  1.00  0.00
ATOM    193  C   ALA A  14      69.167  68.774  15.694  1.00  0.00
ATOM    194  O   ALA A  14      69.179  68.775  14.468  1.00  0.00
ATOM    195  N   GLY A  15      68.765  69.824  16.411  1.00  0.00
ATOM    197  CA  GLY A  15      68.114  71.030  15.900  1.00  0.00
ATOM    200  C   GLY A  15      66.618  71.083  16.213  1.00  0.00
ATOM    201  O   GLY A  15      66.064  72.162  16.415  1.00  0.00
ATOM    202  N   GLY A  16      65.994  69.908  16.309  1.00  0.00
ATOM    204  CA  GLY A  16      64.593  69.690  16.636  1.00  0.00
ATOM    207  C   GLY A  16      64.142  70.271  17.973  1.00  0.00
ATOM    208  O   GLY A  16      64.936  70.677  18.833  1.00  0.00
ATOM    209  N   SER A  17      62.820  70.225  18.138  1.00  0.00
ATOM    211  CA  SER A  17      62.137  70.506  19.393  1.00  0.00
ATOM    213  CB  SER A  17      61.170  71.698  19.262  1.00  0.00
ATOM    216  OG  SER A  17      61.852  72.924  19.106  1.00  0.00
ATOM    218  C   SER A  17      61.364  69.286  19.884  1.00  0.00
ATOM    219  O   SER A  17      61.085  68.338  19.150  1.00  0.00
ATOM    220  N   LEU A  18      60.989  69.373  21.152  1.00  0.00
ATOM    222  CA  LEU A  18      60.187  68.422  21.894  1.00  0.00
ATOM    224  CB  LEU A  18      61.171  67.396  22.492  1.00  0.00
ATOM    227  CG  LEU A  18      60.571  66.152  23.165  1.00  0.00
ATOM    229  CD1 LEU A  18      59.638  65.360  22.248  1.00  0.00
ATOM    233  CD2 LEU A  18      61.713  65.227  23.586  1.00  0.00
ATOM    237  C   LEU A  18      59.393  69.191  22.959  1.00  0.00
ATOM    238  O   LEU A  18      59.729  70.324  23.308  1.00  0.00
ATOM    239  N   ARG A  19      58.346  68.579  23.506  1.00  0.00
ATOM    241  CA  ARG A  19      57.647  69.113  24.679  1.00  0.00
ATOM    243  CB  ARG A  19      56.469  69.991  24.224  1.00  0.00
ATOM    246  CG  ARG A  19      55.878  70.831  25.370  1.00  0.00
ATOM    249  CD  ARG A  19      55.124  72.066  24.848  1.00  0.00
ATOM    252  NE  ARG A  19      53.940  71.717  24.035  1.00  0.00
ATOM    254  CZ  ARG A  19      53.492  72.347  22.958  1.00  0.00
ATOM    255  NH1 ARG A  19      54.106  73.363  22.415  1.00  0.00
ATOM    258  NH2 ARG A  19      52.381  71.967  22.388  1.00  0.00
ATOM    261  C   ARG A  19      57.254  67.941  25.584  1.00  0.00
ATOM    262  O   ARG A  19      56.670  66.971  25.105  1.00  0.00
ATOM    263  N   LEU A  20      57.626  68.027  26.859  1.00  0.00
ATOM    265  CA  LEU A  20      57.447  66.978  27.866  1.00  0.00
ATOM    267  CB  LEU A  20      58.785  66.706  28.604  1.00  0.00
ATOM    270  CG  LEU A  20      60.082  66.564  27.793  1.00  0.00
ATOM    272  CD1 LEU A  20      61.254  66.364  28.755  1.00  0.00
ATOM    276  CD2 LEU A  20      60.022  65.385  26.833  1.00  0.00
ATOM    280  C   LEU A  20      56.411  67.457  28.928  1.00  0.00
ATOM    281  O   LEU A  20      56.692  68.358  29.701  1.00  0.00
ATOM    282  N   SER A  21      55.187  66.919  28.976  1.00  0.00
ATOM    284  CA  SER A  21      54.211  67.204  30.058  1.00  0.00
ATOM    286  CB  SER A  21      52.827  66.757  29.567  1.00  0.00
ATOM    289  OG  SER A  21      51.773  67.155  30.432  1.00  0.00
ATOM    291  C   SER A  21      54.587  66.468  31.370  1.00  0.00
ATOM    292  O   SER A  21      55.585  65.762  31.389  1.00  0.00
ATOM    293  N   CYS A  22      53.823  66.612  32.465  1.00  0.00
ATOM    295  CA  CYS A  22      54.216  66.211  33.832  1.00  0.00
ATOM    297  CB  CYS A  22      55.168  67.310  34.381  1.00  0.00
ATOM    300  SG  CYS A  22      55.291  67.634  36.174  1.00  0.00
ATOM    301  C   CYS A  22      53.040  65.871  34.796  1.00  0.00
ATOM    302  O   CYS A  22      53.279  65.592  35.969  1.00  0.00
ATOM    303  N   ALA A  23      51.784  65.854  34.326  1.00  0.00
ATOM    305  CA  ALA A  23      50.516  65.834  35.099  1.00  0.00
ATOM    307  CB  ALA A  23      49.458  65.113  34.254  1.00  0.00
ATOM    311  C   ALA A  23      50.538  65.280  36.549  1.00  0.00
ATOM    312  O   ALA A  23      51.034  64.186  36.804  1.00  0.00
ATOM    313  N   ALA A  24      49.921  66.017  37.481  1.00  0.00
ATOM    315  CA  ALA A  24      50.222  66.028  38.910  1.00  0.00
ATOM    317  CB  ALA A  24      50.979  67.340  39.185  1.00  0.00
ATOM    321  C   ALA A  24      48.955  65.928  39.765  1.00  0.00
ATOM    322  O   ALA A  24      48.368  66.945  40.138  1.00  0.00
ATOM    323  N   SER A  25      48.499  64.710  40.054  1.00  0.00
ATOM    325  CA  SER A  25      47.285  64.456  40.845  1.00  0.00
ATOM    327  CB  SER A  25      46.658  63.133  40.395  1.00  0.00
ATOM    330  OG  SER A  25      45.318  63.053  40.841  1.00  0.00
ATOM    332  C   SER A  25      47.561  64.421  42.353  1.00  0.00
ATOM    333  O   SER A  25      48.710  64.494  42.788  1.00  0.00
ATOM    334  N   GLY A  26      46.497  64.314  43.152  1.00  0.00
ATOM    336  CA  GLY A  26      46.570  64.122  44.601  1.00  0.00
ATOM    339  C   GLY A  26      47.059  65.321  45.404  1.00  0.00
ATOM    340  O   GLY A  26      47.527  65.165  46.528  1.00  0.00
ATOM    341  N   ASN A  27      46.989  66.523  44.844  1.00  0.00
ATOM    343  CA  ASN A  27      47.475  67.752  45.464  1.00  0.00
ATOM    345  CB  ASN A  27      49.008  67.829  45.241  1.00  0.00
ATOM    348  CG  ASN A  27      49.396  68.282  43.845  1.00  0.00
ATOM    349  OD1 ASN A  27      49.709  69.439  43.638  1.00  0.00
ATOM    350  ND2 ASN A  27      49.316  67.429  42.850  1.00  0.00
ATOM    353  C   ASN A  27      46.715  68.961  44.894  1.00  0.00
ATOM    354  O   ASN A  27      45.688  68.795  44.238  1.00  0.00
ATOM    355  N   ILE A  28      47.236  70.171  45.086  1.00  0.00
ATOM    357  CA  ILE A  28      46.818  71.324  44.300  1.00  0.00
ATOM    359  CB  ILE A  28      45.924  72.309  45.098  1.00  0.00
ATOM    361  CG2 ILE A  28      45.410  73.386  44.121  1.00  0.00
ATOM    365  CG1 ILE A  28      44.694  71.667  45.786  1.00  0.00
ATOM    368  CD1 ILE A  28      44.971  71.099  47.187  1.00  0.00
ATOM    372  C   ILE A  28      48.055  71.995  43.738  1.00  0.00
ATOM    373  O   ILE A  28      48.764  72.674  44.478  1.00  0.00
ATOM    374  N   SER A  29      48.300  71.817  42.435  1.00  0.00
ATOM    376  CA  SER A  29      49.540  72.284  41.801  1.00  0.00
ATOM    378  CB  SER A  29      49.542  72.002  40.294  1.00  0.00
ATOM    381  OG  SER A  29      48.553  72.779  39.647  1.00  0.00
ATOM    383  C   SER A  29      49.797  73.768  42.034  1.00  0.00
ATOM    384  O   SER A  29      50.939  74.188  42.231  1.00  0.00
ATOM    385  N   GLN A  30      48.728  74.573  42.068  1.00  0.00
ATOM    387  CA  GLN A  30      48.766  76.019  42.330  1.00  0.00
ATOM    389  CB  GLN A  30      47.341  76.593  42.450  1.00  0.00
ATOM    392  CG  GLN A  30      46.387  76.134  41.336  1.00  0.00
ATOM    395  CD  GLN A  30      45.296  77.161  41.044  1.00  0.00
ATOM    396  OE1 GLN A  30      45.466  78.037  40.213  1.00  0.00
ATOM    397  NE2 GLN A  30      44.145  77.081  41.677  1.00  0.00
ATOM    400  C   GLN A  30      49.582  76.422  43.563  1.00  0.00
ATOM    401  O   GLN A  30      50.087  77.539  43.637  1.00  0.00
ATOM    402  N   ARG A  31      49.693  75.497  44.515  1.00  0.00
ATOM    404  CA  ARG A  31      50.291  75.652  45.833  1.00  0.00
ATOM    406  CB  ARG A  31      49.491  74.717  46.757  1.00  0.00
ATOM    409  CG  ARG A  31      49.583  75.028  48.251  1.00  0.00
ATOM    412  CD  ARG A  31      48.697  74.029  49.008  1.00  0.00
ATOM    415  NE  ARG A  31      49.057  73.942  50.431  1.00  0.00
ATOM    417  CZ  ARG A  31      48.615  74.654  51.445  1.00  0.00
ATOM    418  NH1 ARG A  31      47.708  75.579  51.304  1.00  0.00
ATOM    421  NH2 ARG A  31      49.090  74.432  52.636  1.00  0.00
ATOM    424  C   ARG A  31      51.791  75.391  45.892  1.00  0.00
ATOM    425  O   ARG A  31      52.406  75.716  46.907  1.00  0.00
ATOM    426  N   ASN A  32      52.378  74.808  44.846  1.00  0.00
ATOM    428  CA  ASN A  32      53.746  74.298  44.916  1.00  0.00
ATOM    430  CB  ASN A  32      53.663  72.806  45.298  1.00  0.00
ATOM    433  CG  ASN A  32      53.311  72.656  46.772  1.00  0.00
ATOM    434  OD1 ASN A  32      52.174  72.468  47.184  1.00  0.00
ATOM    435  ND2 ASN A  32      54.282  72.830  47.632  1.00  0.00
ATOM    438  C   ASN A  32      54.549  74.603  43.649  1.00  0.00
ATOM    439  O   ASN A  32      53.990  74.945  42.608  1.00  0.00
ATOM    440  N   TRP A  33      55.873  74.563  43.783  1.00  0.00
ATOM    442  CA  TRP A  33      56.823  75.052  42.779  1.00  0.00
ATOM    444  CB  TRP A  33      57.851  75.990  43.429  1.00  0.00
ATOM    447  CG  TRP A  33      57.343  77.248  44.079  1.00  0.00
ATOM    448  CD1 TRP A  33      56.075  77.724  44.069  1.00  0.00
ATOM    450  NE1 TRP A  33      56.006  78.889  44.809  1.00  0.00
ATOM    452  CE2 TRP A  33      57.241  79.259  45.286  1.00  0.00
ATOM    453  CZ2 TRP A  33      57.690  80.363  46.026  1.00  0.00
ATOM    455  CH2 TRP A  33      59.046  80.435  46.389  1.00  0.00
ATOM    457  CZ3 TRP A  33      59.923  79.401  46.017  1.00  0.00
ATOM    459  CE3 TRP A  33      59.467  78.309  45.256  1.00  0.00
ATOM    461  CD2 TRP A  33      58.114  78.212  44.863  1.00  0.00
ATOM    462  C   TRP A  33      57.507  73.880  42.083  1.00  0.00
ATOM    463  O   TRP A  33      57.712  72.825  42.696  1.00  0.00
ATOM    464  N   MET A  34      57.818  74.049  40.791  1.00  0.00
ATOM    466  CA  MET A  34      57.759  72.874  39.909  1.00  0.00
ATOM    468  CB  MET A  34      56.501  72.896  39.037  1.00  0.00
ATOM    471  CG  MET A  34      55.209  72.577  39.807  1.00  0.00
ATOM    474  SD  MET A  34      55.158  71.014  40.740  1.00  0.00
ATOM    475  CE  MET A  34      55.574  69.770  39.482  1.00  0.00
ATOM    479  C   MET A  34      59.015  72.848  39.057  1.00  0.00
ATOM    480  O   MET A  34      59.271  73.712  38.201  1.00  0.00
ATOM    481  N   GLY A  35      59.831  71.851  39.357  1.00  0.00
ATOM    483  CA  GLY A  35      61.103  71.710  38.695  1.00  0.00
ATOM    486  C   GLY A  35      61.045  70.697  37.568  1.00  0.00
ATOM    487  O   GLY A  35      60.261  69.744  37.647  1.00  0.00
ATOM    488  N   TRP A  36      61.940  70.849  36.589  1.00  0.00
ATOM    490  CA  TRP A  36      62.473  69.656  35.951  1.00  0.00
ATOM    492  CB  TRP A  36      62.282  69.664  34.427  1.00  0.00
ATOM    495  CG  TRP A  36      60.873  69.457  33.976  1.00  0.00
ATOM    496  CD1 TRP A  36      59.862  70.347  34.096  1.00  0.00
ATOM    498  NE1 TRP A  36      58.709  69.820  33.544  1.00  0.00
ATOM    500  CE2 TRP A  36      58.934  68.556  33.039  1.00  0.00
ATOM    501  CZ2 TRP A  36      58.117  67.628  32.384  1.00  0.00
ATOM    503  CH2 TRP A  36      58.647  66.376  32.037  1.00  0.00
ATOM    505  CZ3 TRP A  36      59.980  66.062  32.345  1.00  0.00
ATOM    507  CE3 TRP A  36      60.801  67.010  32.984  1.00  0.00
ATOM    509  CD2 TRP A  36      60.299  68.280  33.337  1.00  0.00
ATOM    510  C   TRP A  36      63.892  69.416  36.469  1.00  0.00
ATOM    511  O   TRP A  36      64.595  70.297  36.977  1.00  0.00
ATOM    512  N   TYR A  37      64.309  68.168  36.373  1.00  0.00
ATOM    514  CA  TYR A  37      65.708  67.807  36.369  1.00  0.00
ATOM    516  CB  TYR A  37      66.191  67.415  37.773  1.00  0.00
ATOM    519  CG  TYR A  37      65.791  66.038  38.242  1.00  0.00
ATOM    520  CD1 TYR A  37      66.638  64.950  37.968  1.00  0.00
ATOM    522  CE1 TYR A  37      66.307  63.670  38.434  1.00  0.00
ATOM    524  CZ  TYR A  37      65.134  63.476  39.197  1.00  0.00
ATOM    525  OH  TYR A  37      64.832  62.244  39.689  1.00  0.00
ATOM    527  CE2 TYR A  37      64.273  64.567  39.449  1.00  0.00
ATOM    529  CD2 TYR A  37      64.600  65.848  38.967  1.00  0.00
ATOM    531  C   TYR A  37      65.926  66.768  35.286  1.00  0.00
ATOM    532  O   TYR A  37      64.986  66.155  34.789  1.00  0.00
ATOM    533  N   ARG A  38      67.168  66.580  34.877  1.00  0.00
ATOM    535  CA  ARG A  38      67.551  65.549  33.934  1.00  0.00
ATOM    537  CB  ARG A  38      67.780  66.134  32.535  1.00  0.00
ATOM    540  CG  ARG A  38      69.120  66.873  32.399  1.00  0.00
ATOM    543  CD  ARG A  38      69.284  67.368  30.969  1.00  0.00
ATOM    546  NE  ARG A  38      70.508  68.165  30.820  1.00  0.00
ATOM    548  CZ  ARG A  38      70.762  68.994  29.831  1.00  0.00
ATOM    549  NH1 ARG A  38      69.995  69.059  28.776  1.00  0.00
ATOM    552  NH2 ARG A  38      71.788  69.784  29.927  1.00  0.00
ATOM    555  C   ARG A  38      68.764  64.825  34.490  1.00  0.00
ATOM    556  O   ARG A  38      69.532  65.345  35.293  1.00  0.00
ATOM    557  N   GLN A  39      68.950  63.613  34.007  1.00  0.00
ATOM    559  CA  GLN A  39      70.115  62.800  34.272  1.00  0.00
ATOM    561  CB  GLN A  39      69.804  61.728  35.324  1.00  0.00
ATOM    564  CG  GLN A  39      70.982  60.749  35.467  1.00  0.00
ATOM    567  CD  GLN A  39      70.924  59.925  36.744  1.00  0.00
ATOM    568  OE1 GLN A  39      69.869  59.659  37.311  1.00  0.00
ATOM    569  NE2 GLN A  39      72.056  59.529  37.279  1.00  0.00
ATOM    572  C   GLN A  39      70.587  62.214  32.952  1.00  0.00
ATOM    573  O   GLN A  39      69.911  61.358  32.363  1.00  0.00
ATOM    574  N   ALA A  40      71.723  62.712  32.461  1.00  0.00
ATOM    576  CA  ALA A  40      72.395  62.086  31.337  1.00  0.00
ATOM    578  CB  ALA A  40      73.448  63.036  30.757  1.00  0.00
ATOM    582  C   ALA A  40      72.988  60.730  31.740  1.00  0.00
ATOM    583  O   ALA A  40      73.351  60.548  32.908  1.00  0.00
ATOM    584  N   PRO A  41      73.106  59.765  30.815  1.00  0.00
ATOM    585  CD  PRO A  41      72.658  59.806  29.429  1.00  0.00
ATOM    588  CG  PRO A  41      72.692  58.358  28.950  1.00  0.00
ATOM    591  CB  PRO A  41      73.831  57.752  29.769  1.00  0.00
ATOM    594  CA  PRO A  41      73.757  58.494  31.110  1.00  0.00
ATOM    596  C   PRO A  41      75.151  58.691  31.722  1.00  0.00
ATOM    597  O   PRO A  41      75.978  59.423  31.185  1.00  0.00
ATOM    598  N   GLY A  42      75.409  58.049  32.865  1.00  0.00
ATOM    600  CA  GLY A  42      76.698  58.142  33.561  1.00  0.00
ATOM    603  C   GLY A  42      76.971  59.471  34.279  1.00  0.00
ATOM    604  O   GLY A  42      78.072  59.662  34.790  1.00  0.00
ATOM    605  N   LYS A  43      75.989  60.373  34.348  1.00  0.00
ATOM    607  CA  LYS A  43      76.102  61.693  34.978  1.00  0.00
ATOM    609  CB  LYS A  43      75.673  62.731  33.916  1.00  0.00
ATOM    612  CG  LYS A  43      75.949  64.213  34.234  1.00  0.00
ATOM    615  CD  LYS A  43      75.622  65.096  33.016  1.00  0.00
ATOM    618  CE  LYS A  43      75.967  66.577  33.226  1.00  0.00
ATOM    621  NZ  LYS A  43      74.959  67.284  34.046  1.00  0.00
ATOM    625  C   LYS A  43      75.248  61.773  36.243  1.00  0.00
ATOM    626  O   LYS A  43      74.398  60.920  36.509  1.00  0.00
ATOM    627  N   GLU A  44      75.508  62.808  37.035  1.00  0.00
ATOM    629  CA  GLU A  44      74.639  63.259  38.121  1.00  0.00
ATOM    631  CB  GLU A  44      75.438  64.210  39.041  1.00  0.00
ATOM    634  CG  GLU A  44      76.046  65.456  38.374  1.00  0.00
ATOM    637  CD  GLU A  44      74.965  66.397  37.851  1.00  0.00
ATOM    638  OE1 GLU A  44      74.164  66.875  38.678  1.00  0.00
ATOM    639  OE2 GLU A  44      74.860  66.541  36.612  1.00  0.00
ATOM    640  C   GLU A  44      73.277  63.794  37.610  1.00  0.00
ATOM    641  O   GLU A  44      72.806  63.408  36.538  1.00  0.00
ATOM    642  N   ARG A  45      72.571  64.597  38.412  1.00  0.00
ATOM    644  CA  ARG A  45      71.108  64.733  38.368  1.00  0.00
ATOM    646  CB  ARG A  45      70.457  63.974  39.547  1.00  0.00
ATOM    649  CG  ARG A  45      71.119  62.595  39.777  1.00  0.00
ATOM    652  CD  ARG A  45      70.286  61.609  40.601  1.00  0.00
ATOM    655  NE  ARG A  45      69.309  60.908  39.747  1.00  0.00
ATOM    657  CZ  ARG A  45      67.997  60.930  39.815  1.00  0.00
ATOM    658  NH1 ARG A  45      67.383  61.493  40.813  1.00  0.00
ATOM    661  NH2 ARG A  45      67.278  60.405  38.860  1.00  0.00
ATOM    664  C   ARG A  45      70.641  66.181  38.159  1.00  0.00
ATOM    665  O   ARG A  45      69.719  66.656  38.818  1.00  0.00
ATOM    666  N   GLU A  46      71.319  66.831  37.221  1.00  0.00
ATOM    668  CA  GLU A  46      71.213  68.214  36.745  1.00  0.00
ATOM    670  CB  GLU A  46      71.720  68.204  35.290  1.00  0.00
ATOM    673  CG  GLU A  46      71.948  69.575  34.631  1.00  0.00
ATOM    676  CD  GLU A  46      72.511  69.440  33.202  1.00  0.00
ATOM    677  OE1 GLU A  46      72.749  68.299  32.733  1.00  0.00
ATOM    678  OE2 GLU A  46      72.722  70.462  32.503  1.00  0.00
ATOM    679  C   GLU A  46      69.844  68.891  36.846  1.00  0.00
ATOM    680  O   GLU A  46      68.908  68.556  36.125  1.00  0.00
ATOM    681  N   PHE A  47      69.750  69.940  37.665  1.00  0.00
ATOM    683  CA  PHE A  47      68.610  70.859  37.674  1.00  0.00
ATOM    685  CB  PHE A  47      68.864  71.940  38.749  1.00  0.00
ATOM    688  CG  PHE A  47      68.235  73.304  38.490  1.00  0.00
ATOM    689  CD1 PHE A  47      66.837  73.458  38.487  1.00  0.00
ATOM    691  CE1 PHE A  47      66.271  74.709  38.186  1.00  0.00
ATOM    693  CZ  PHE A  47      67.085  75.812  37.887  1.00  0.00
ATOM    695  CE2 PHE A  47      68.480  75.670  37.915  1.00  0.00
ATOM    697  CD2 PHE A  47      69.054  74.420  38.218  1.00  0.00
ATOM    699  C   PHE A  47      68.365  71.483  36.288  1.00  0.00
ATOM    700  O   PHE A  47      69.279  71.995  35.637  1.00  0.00
ATOM    701  N   VAL A  48      67.094  71.512  35.882  1.00  0.00
ATOM    703  CA  VAL A  48      66.600  72.088  34.630  1.00  0.00
ATOM    705  CB  VAL A  48      66.503  71.002  33.533  1.00  0.00
ATOM    707  CG1 VAL A  48      65.897  71.555  32.238  1.00  0.00
ATOM    711  CG2 VAL A  48      67.874  70.423  33.157  1.00  0.00
ATOM    715  C   VAL A  48      65.211  72.690  34.903  1.00  0.00
ATOM    716  O   VAL A  48      64.178  72.043  34.833  1.00  0.00
ATOM    717  N   ALA A  49      65.183  73.980  35.195  1.00  0.00
ATOM    719  CA  ALA A  49      63.965  74.777  35.359  1.00  0.00
ATOM    721  CB  ALA A  49      63.216  74.885  34.022  1.00  0.00
ATOM    725  C   ALA A  49      63.075  74.497  36.588  1.00  0.00
ATOM    726  O   ALA A  49      63.239  73.482  37.255  1.00  0.00
ATOM    727  N   ALA A  50      62.216  75.466  36.948  1.00  0.00
ATOM    729  CA  ALA A  50      61.669  75.683  38.287  1.00  0.00
ATOM    731  CB  ALA A  50      62.818  76.002  39.261  1.00  0.00
ATOM    735  C   ALA A  50      60.636  76.822  38.295  1.00  0.00
ATOM    736  O   ALA A  50      60.995  77.990  38.431  1.00  0.00
ATOM    737  N   ILE A  51      59.352  76.525  38.124  1.00  0.00
ATOM    739  CA  ILE A  51      58.309  77.543  37.962  1.00  0.00
ATOM    741  CB  ILE A  51      57.538  77.317  36.639  1.00  0.00
ATOM    743  CG2 ILE A  51      56.938  75.909  36.531  1.00  0.00
ATOM    747  CG1 ILE A  51      56.488  78.425  36.385  1.00  0.00
ATOM    750  CD1 ILE A  51      55.907  78.465  34.965  1.00  0.00
ATOM    754  C   ILE A  51      57.430  77.697  39.191  1.00  0.00
ATOM    755  O   ILE A  51      56.965  76.724  39.787  1.00  0.00
ATOM    756  N   SER A  52      57.260  78.953  39.604  1.00  0.00
ATOM    758  CA  SER A  52      56.459  79.314  40.769  1.00  0.00
ATOM    760  CB  SER A  52      56.807  80.746  41.202  1.00  0.00
ATOM    763  OG  SER A  52      56.256  81.039  42.472  1.00  0.00
ATOM    765  C   SER A  52      54.960  79.062  40.524  1.00  0.00
ATOM    766  O   SER A  52      54.561  78.457  39.527  1.00  0.00
ATOM    767  N   GLY A  53      54.104  79.485  41.452  1.00  0.00
ATOM    769  CA  GLY A  53      52.650  79.415  41.297  1.00  0.00
ATOM    772  C   GLY A  53      52.040  80.642  40.622  1.00  0.00
ATOM    773  O   GLY A  53      51.043  80.502  39.917  1.00  0.00
ATOM    774  N   GLY A  54      52.689  81.804  40.740  1.00  0.00
ATOM    776  CA  GLY A  54      52.660  82.812  39.680  1.00  0.00
ATOM    779  C   GLY A  54      53.742  82.484  38.650  1.00  0.00
ATOM    780  O   GLY A  54      54.675  81.739  38.941  1.00  0.00
ATOM    781  N   SER A  55      53.647  83.059  37.452  1.00  0.00
ATOM    783  CA  SER A  55      54.423  82.617  36.280  1.00  0.00
ATOM    785  CB  SER A  55      53.711  83.064  34.996  1.00  0.00
ATOM    788  OG  SER A  55      54.145  82.266  33.918  1.00  0.00
ATOM    790  C   SER A  55      55.924  82.983  36.246  1.00  0.00
ATOM    791  O   SER A  55      56.508  83.091  35.171  1.00  0.00
ATOM    792  N   SER A  56      56.553  83.184  37.405  1.00  0.00
ATOM    794  CA  SER A  56      58.005  83.361  37.521  1.00  0.00
ATOM    796  CB  SER A  56      58.339  83.856  38.931  1.00  0.00
ATOM    799  OG  SER A  56      59.704  84.206  39.006  1.00  0.00
ATOM    801  C   SER A  56      58.754  82.066  37.246  1.00  0.00
ATOM    802  O   SER A  56      58.365  81.008  37.745  1.00  0.00
ATOM    803  N   THR A  57      59.846  82.151  36.490  1.00  0.00
ATOM    805  CA  THR A  57      60.569  80.983  35.976  1.00  0.00
ATOM    807  CB  THR A  57      60.344  80.814  34.463  1.00  0.00
ATOM    809  CG2 THR A  57      58.895  80.501  34.113  1.00  0.00
ATOM    813  OG1 THR A  57      60.710  81.992  33.774  1.00  0.00
ATOM    815  C   THR A  57      62.056  81.111  36.228  1.00  0.00
ATOM    816  O   THR A  57      62.658  82.067  35.728  1.00  0.00
ATOM    817  N   TYR A  58      62.673  80.122  36.891  1.00  0.00
ATOM    819  CA  TYR A  58      64.137  80.021  36.787  1.00  0.00
ATOM    821  CB  TYR A  58      64.826  80.123  38.159  1.00  0.00
ATOM    824  CG  TYR A  58      66.295  80.504  38.028  1.00  0.00
ATOM    825  CD1 TYR A  58      66.635  81.738  37.436  1.00  0.00
ATOM    827  CE1 TYR A  58      67.982  82.062  37.186  1.00  0.00
ATOM    829  CZ  TYR A  58      69.002  81.154  37.536  1.00  0.00
ATOM    830  OH  TYR A  58      70.295  81.467  37.253  1.00  0.00
ATOM    832  CE2 TYR A  58      68.669  79.931  38.163  1.00  0.00
ATOM    834  CD2 TYR A  58      67.316  79.610  38.409  1.00  0.00
ATOM    836  C   TYR A  58      64.575  78.811  35.972  1.00  0.00
ATOM    837  O   TYR A  58      63.821  77.848  35.831  1.00  0.00
ATOM    838  N   TYR A  59      65.797  78.908  35.442  1.00  0.00
ATOM    840  CA  TYR A  59      66.424  78.069  34.423  1.00  0.00
ATOM    842  CB  TYR A  59      66.331  78.747  33.050  1.00  0.00
ATOM    845  CG  TYR A  59      64.927  78.962  32.534  1.00  0.00
ATOM    846  CD1 TYR A  59      64.243  77.899  31.920  1.00  0.00
ATOM    848  CE1 TYR A  59      62.940  78.096  31.433  1.00  0.00
ATOM    850  CZ  TYR A  59      62.319  79.358  31.544  1.00  0.00
ATOM    851  OH  TYR A  59      61.045  79.535  31.109  1.00  0.00
ATOM    853  CE2 TYR A  59      63.020  80.431  32.135  1.00  0.00
ATOM    855  CD2 TYR A  59      64.318  80.229  32.642  1.00  0.00
ATOM    857  C   TYR A  59      67.907  77.910  34.760  1.00  0.00
ATOM    858  O   TYR A  59      68.567  78.885  35.120  1.00  0.00
ATOM    859  N   ALA A  60      68.441  76.701  34.598  1.00  0.00
ATOM    861  CA  ALA A  60      69.881  76.496  34.612  1.00  0.00
ATOM    863  CB  ALA A  60      70.168  74.994  34.691  1.00  0.00
ATOM    867  C   ALA A  60      70.519  77.100  33.357  1.00  0.00
ATOM    868  O   ALA A  60      69.968  77.001  32.258  1.00  0.00
ATOM    869  N   ASP A  61      71.694  77.702  33.512  1.00  0.00
ATOM    871  CA  ASP A  61      72.422  78.382  32.437  1.00  0.00
ATOM    873  CB  ASP A  61      73.700  78.983  33.027  1.00  0.00
ATOM    876  CG  ASP A  61      73.268  80.133  33.935  1.00  0.00
ATOM    877  OD1 ASP A  61      72.761  79.871  35.054  1.00  0.00
ATOM    878  OD2 ASP A  61      73.173  81.275  33.437  1.00  0.00
ATOM    879  C   ASP A  61      72.611  77.507  31.180  1.00  0.00
ATOM    880  O   ASP A  61      72.285  77.938  30.073  1.00  0.00
ATOM    881  N   SER A  62      72.933  76.227  31.400  1.00  0.00
ATOM    883  CA  SER A  62      72.965  75.081  30.470  1.00  0.00
ATOM    885  CB  SER A  62      72.894  73.828  31.376  1.00  0.00
ATOM    888  OG  SER A  62      72.938  72.582  30.709  1.00  0.00
ATOM    890  C   SER A  62      71.856  75.013  29.395  1.00  0.00
ATOM    891  O   SER A  62      72.027  74.443  28.310  1.00  0.00
ATOM    892  N   VAL A  63      70.697  75.615  29.674  1.00  0.00
ATOM    894  CA  VAL A  63      69.502  75.530  28.822  1.00  0.00
ATOM    896  CB  VAL A  63      68.501  74.505  29.400  1.00  0.00
ATOM    898  CG1 VAL A  63      69.111  73.102  29.521  1.00  0.00
ATOM    902  CG2 VAL A  63      67.952  74.915  30.774  1.00  0.00
ATOM    906  C   VAL A  63      68.810  76.885  28.604  1.00  0.00
ATOM    907  O   VAL A  63      67.731  76.945  28.009  1.00  0.00
ATOM    908  N   LYS A  64      69.396  77.985  29.099  1.00  0.00
ATOM    910  CA  LYS A  64      68.650  79.215  29.429  1.00  0.00
ATOM    912  CB  LYS A  64      69.557  80.070  30.336  1.00  0.00
ATOM    915  CG  LYS A  64      68.881  81.293  30.987  1.00  0.00
ATOM    918  CD  LYS A  64      69.732  81.930  32.098  1.00  0.00
ATOM    921  CE  LYS A  64      69.792  81.057  33.357  1.00  0.00
ATOM    924  NZ  LYS A  64      70.695  81.633  34.379  1.00  0.00
ATOM    928  C   LYS A  64      68.029  80.021  28.277  1.00  0.00
ATOM    929  O   LYS A  64      67.175  80.863  28.523  1.00  0.00
ATOM    930  N   GLY A  65      68.411  79.746  27.034  1.00  0.00
ATOM    932  CA  GLY A  65      67.784  80.304  25.825  1.00  0.00
ATOM    935  C   GLY A  65      67.382  79.230  24.827  1.00  0.00
ATOM    936  O   GLY A  65      67.444  79.441  23.621  1.00  0.00
ATOM    937  N   ARG A  66      67.025  78.052  25.344  1.00  0.00
ATOM    939  CA  ARG A  66      66.657  76.863  24.568  1.00  0.00
ATOM    941  CB  ARG A  66      67.852  75.883  24.543  1.00  0.00
ATOM    944  CG  ARG A  66      69.137  76.527  23.981  1.00  0.00
ATOM    947  CD  ARG A  66      70.227  75.520  23.588  1.00  0.00
ATOM    950  NE  ARG A  66      70.675  74.666  24.714  1.00  0.00
ATOM    952  CZ  ARG A  66      70.660  73.345  24.741  1.00  0.00
ATOM    953  NH1 ARG A  66      70.266  72.643  23.717  1.00  0.00
ATOM    956  NH2 ARG A  66      71.041  72.691  25.804  1.00  0.00
ATOM    959  C   ARG A  66      65.407  76.194  25.113  1.00  0.00
ATOM    960  O   ARG A  66      64.570  75.714  24.342  1.00  0.00
ATOM    961  N   PHE A  67      65.273  76.174  26.441  1.00  0.00
ATOM    963  CA  PHE A  67      64.135  75.573  27.133  1.00  0.00
ATOM    965  CB  PHE A  67      64.589  74.538  28.176  1.00  0.00
ATOM    968  CG  PHE A  67      65.398  73.315  27.749  1.00  0.00
ATOM    969  CD1 PHE A  67      65.876  73.092  26.438  1.00  0.00
ATOM    971  CE1 PHE A  67      66.737  72.015  26.161  1.00  0.00
ATOM    973  CZ  PHE A  67      67.105  71.132  27.188  1.00  0.00
ATOM    975  CE2 PHE A  67      66.585  71.310  28.482  1.00  0.00
ATOM    977  CD2 PHE A  67      65.733  72.391  28.753  1.00  0.00
ATOM    979  C   PHE A  67      63.252  76.634  27.782  1.00  0.00
ATOM    980  O   PHE A  67      63.694  77.730  28.118  1.00  0.00
ATOM    981  N   THR A  68      61.981  76.288  27.949  1.00  0.00
ATOM    983  CA  THR A  68      60.924  77.210  28.353  1.00  0.00
ATOM    985  CB  THR A  68      60.264  77.846  27.116  1.00  0.00
ATOM    987  CG2 THR A  68      59.485  79.105  27.489  1.00  0.00
ATOM    991  OG1 THR A  68      61.238  78.231  26.167  1.00  0.00
ATOM    993  C   THR A  68      59.930  76.429  29.186  1.00  0.00
ATOM    994  O   THR A  68      59.306  75.492  28.681  1.00  0.00
ATOM    995  N   ILE A  69      59.860  76.736  30.481  1.00  0.00
ATOM    997  CA  ILE A  69      58.968  76.035  31.400  1.00  0.00
ATOM    999  CB  ILE A  69      59.661  75.756  32.755  1.00  0.00
ATOM   1001  CG2 ILE A  69      59.914  77.039  33.570  1.00  0.00
ATOM   1005  CG1 ILE A  69      58.854  74.708  33.551  1.00  0.00
ATOM   1008  CD1 ILE A  69      59.583  74.141  34.775  1.00  0.00
ATOM   1012  C   ILE A  69      57.664  76.811  31.487  1.00  0.00
ATOM   1013  O   ILE A  69      57.657  78.040  31.551  1.00  0.00
ATOM   1014  N   SER A  70      56.555  76.086  31.464  1.00  0.00
ATOM   1016  CA  SER A  70      55.231  76.676  31.606  1.00  0.00
ATOM   1018  CB  SER A  70      54.637  76.998  30.238  1.00  0.00
ATOM   1021  OG  SER A  70      53.505  77.826  30.405  1.00  0.00
ATOM   1023  C   SER A  70      54.333  75.783  32.454  1.00  0.00
ATOM   1024  O   SER A  70      54.653  74.631  32.753  1.00  0.00
ATOM   1025  N   ARG A  71      53.198  76.336  32.861  1.00  0.00
ATOM   1027  CA  ARG A  71      52.210  75.683  33.709  1.00  0.00
ATOM   1029  CB  ARG A  71      52.180  76.332  35.098  1.00  0.00
ATOM   1032  CG  ARG A  71      53.306  75.824  36.003  1.00  0.00
ATOM   1035  CD  ARG A  71      53.396  76.696  37.257  1.00  0.00
ATOM   1038  NE  ARG A  71      52.242  76.460  38.132  1.00  0.00
ATOM   1040  CZ  ARG A  71      52.258  75.973  39.351  1.00  0.00
ATOM   1041  NH1 ARG A  71      53.337  75.866  40.068  1.00  0.00
ATOM   1044  NH2 ARG A  71      51.135  75.578  39.849  1.00  0.00
ATOM   1047  C   ARG A  71      50.842  75.848  33.076  1.00  0.00
ATOM   1048  O   ARG A  71      50.564  76.869  32.450  1.00  0.00
ATOM   1049  N   ASP A  72      49.960  74.910  33.367  1.00  0.00
ATOM   1051  CA  ASP A  72      48.527  75.149  33.289  1.00  0.00
ATOM   1053  CB  ASP A  72      47.924  74.523  32.030  1.00  0.00
ATOM   1056  CG  ASP A  72      46.440  74.836  31.841  1.00  0.00
ATOM   1057  OD1 ASP A  72      45.706  75.129  32.814  1.00  0.00
ATOM   1058  OD2 ASP A  72      45.956  74.686  30.701  1.00  0.00
ATOM   1059  C   ASP A  72      47.901  74.652  34.593  1.00  0.00
ATOM   1060  O   ASP A  72      47.683  73.452  34.824  1.00  0.00
ATOM   1061  N   ASN A  73      47.659  75.619  35.482  1.00  0.00
ATOM   1063  CA  ASN A  73      47.054  75.398  36.791  1.00  0.00
ATOM   1065  CB  ASN A  73      46.976  76.732  37.556  1.00  0.00
ATOM   1068  CG  ASN A  73      48.299  77.210  38.147  1.00  0.00
ATOM   1069  OD1 ASN A  73      49.363  76.648  37.919  1.00  0.00
ATOM   1070  ND2 ASN A  73      48.282  78.268  38.928  1.00  0.00
ATOM   1073  C   ASN A  73      45.682  74.724  36.671  1.00  0.00
ATOM   1074  O   ASN A  73      45.403  73.734  37.347  1.00  0.00
ATOM   1075  N   ALA A  74      44.868  75.203  35.731  1.00  0.00
ATOM   1077  CA  ALA A  74      43.555  74.663  35.411  1.00  0.00
ATOM   1079  CB  ALA A  74      42.768  75.770  34.695  1.00  0.00
ATOM   1083  C   ALA A  74      43.610  73.366  34.579  1.00  0.00
ATOM   1084  O   ALA A  74      42.597  72.933  34.034  1.00  0.00
ATOM   1085  N   LYS A  75      44.783  72.746  34.430  1.00  0.00
ATOM   1087  CA  LYS A  75      44.944  71.353  33.990  1.00  0.00
ATOM   1089  CB  LYS A  75      45.385  71.304  32.513  1.00  0.00
ATOM   1092  CG  LYS A  75      44.205  71.017  31.557  1.00  0.00
ATOM   1095  CD  LYS A  75      44.229  71.851  30.263  1.00  0.00
ATOM   1098  CE  LYS A  75      43.242  73.030  30.284  1.00  0.00
ATOM   1101  NZ  LYS A  75      43.457  73.933  31.436  1.00  0.00
ATOM   1105  C   LYS A  75      45.849  70.548  34.935  1.00  0.00
ATOM   1106  O   LYS A  75      46.099  69.376  34.681  1.00  0.00
ATOM   1107  N   ASN A  76      46.269  71.149  36.056  1.00  0.00
ATOM   1109  CA  ASN A  76      47.318  70.660  36.960  1.00  0.00
ATOM   1111  CB  ASN A  76      46.707  69.870  38.140  1.00  0.00
ATOM   1114  CG  ASN A  76      45.889  70.751  39.074  1.00  0.00
ATOM   1115  OD1 ASN A  76      46.398  71.382  39.993  1.00  0.00
ATOM   1116  ND2 ASN A  76      44.602  70.863  38.846  1.00  0.00
ATOM   1119  C   ASN A  76      48.476  69.946  36.231  1.00  0.00
ATOM   1120  O   ASN A  76      48.933  68.842  36.589  1.00  0.00
ATOM   1121  N   THR A  77      48.956  70.644  35.198  1.00  0.00
ATOM   1123  CA  THR A  77      50.079  70.228  34.352  1.00  0.00
ATOM   1125  CB  THR A  77      49.677  70.059  32.881  1.00  0.00
ATOM   1127  CG2 THR A  77      49.047  68.696  32.609  1.00  0.00
ATOM   1131  OG1 THR A  77      48.745  71.047  32.522  1.00  0.00
ATOM   1133  C   THR A  77      51.228  71.228  34.457  1.00  0.00
ATOM   1134  O   THR A  77      51.062  72.438  34.642  1.00  0.00
ATOM   1135  N   VAL A  78      52.419  70.684  34.238  1.00  0.00
ATOM   1137  CA  VAL A  78      53.629  71.431  33.908  1.00  0.00
ATOM   1139  CB  VAL A  78      54.732  71.255  34.973  1.00  0.00
ATOM   1141  CG1 VAL A  78      55.927  72.196  34.768  1.00  0.00
ATOM   1145  CG2 VAL A  78      54.208  71.515  36.386  1.00  0.00
ATOM   1149  C   VAL A  78      54.098  70.915  32.560  1.00  0.00
ATOM   1150  O   VAL A  78      53.948  69.724  32.240  1.00  0.00
ATOM   1151  N   TYR A  79      54.689  71.830  31.804  1.00  0.00
ATOM   1153  CA  TYR A  79      55.238  71.620  30.480  1.00  0.00
ATOM   1155  CB  TYR A  79      54.422  72.401  29.434  1.00  0.00
ATOM   1158  CG  TYR A  79      52.911  72.298  29.542  1.00  0.00
ATOM   1159  CD1 TYR A  79      52.278  71.041  29.599  1.00  0.00
ATOM   1161  CE1 TYR A  79      50.875  70.961  29.686  1.00  0.00
ATOM   1163  CZ  TYR A  79      50.101  72.140  29.728  1.00  0.00
ATOM   1164  OH  TYR A  79      48.750  72.047  29.838  1.00  0.00
ATOM   1166  CE2 TYR A  79      50.734  73.401  29.676  1.00  0.00
ATOM   1168  CD2 TYR A  79      52.136  73.475  29.584  1.00  0.00
ATOM   1170  C   TYR A  79      56.683  72.086  30.454  1.00  0.00
ATOM   1171  O   TYR A  79      56.980  73.175  30.953  1.00  0.00
ATOM   1172  N   LEU A  80      57.555  71.313  29.804  1.00  0.00
ATOM   1174  CA  LEU A  80      58.883  71.793  29.406  1.00  0.00
ATOM   1176  CB  LEU A  80      59.961  70.954  30.130  1.00  0.00
ATOM   1179  CG  LEU A  80      61.407  71.453  29.912  1.00  0.00
ATOM   1181  CD1 LEU A  80      61.664  72.759  30.666  1.00  0.00
ATOM   1185  CD2 LEU A  80      62.420  70.420  30.410  1.00  0.00
ATOM   1189  C   LEU A  80      59.004  71.716  27.893  1.00  0.00
ATOM   1190  O   LEU A  80      59.037  70.618  27.330  1.00  0.00
ATOM   1191  N   GLN A  81      59.035  72.873  27.230  1.00  0.00
ATOM   1193  CA  GLN A  81      59.386  72.916  25.818  1.00  0.00
ATOM   1195  CB  GLN A  81      58.631  74.022  25.073  1.00  0.00
ATOM   1198  CG  GLN A  81      58.677  73.724  23.565  1.00  0.00
ATOM   1201  CD  GLN A  81      57.758  74.626  22.761  1.00  0.00
ATOM   1202  OE1 GLN A  81      56.549  74.642  22.947  1.00  0.00
ATOM   1203  NE2 GLN A  81      58.282  75.358  21.807  1.00  0.00
ATOM   1206  C   GLN A  81      60.893  73.022  25.680  1.00  0.00
ATOM   1207  O   GLN A  81      61.532  73.811  26.373  1.00  0.00
ATOM   1208  N   MET A  82      61.446  72.229  24.776  1.00  0.00
ATOM   1210  CA  MET A  82      62.873  72.136  24.525  1.00  0.00
ATOM   1212  CB  MET A  82      63.411  70.793  25.022  1.00  0.00
ATOM   1215  CG  MET A  82      63.076  70.570  26.500  1.00  0.00
ATOM   1218  SD  MET A  82      64.007  69.249  27.301  1.00  0.00
ATOM   1219  CE  MET A  82      63.569  67.828  26.270  1.00  0.00
ATOM   1223  C   MET A  82      63.111  72.335  23.042  1.00  0.00
ATOM   1224  O   MET A  82      62.436  71.710  22.230  1.00  0.00
ATOM   1225  N   ASN A  83      63.995  73.264  22.700  1.00  0.00
ATOM   1227  CA  ASN A  83      64.175  73.746  21.339  1.00  0.00
ATOM   1229  CB  ASN A  83      63.492  75.121  21.178  1.00  0.00
ATOM   1232  CG  ASN A  83      62.075  75.186  21.722  1.00  0.00
ATOM   1233  OD1 ASN A  83      61.099  74.846  21.057  1.00  0.00
ATOM   1234  ND2 ASN A  83      61.918  75.617  22.952  1.00  0.00
ATOM   1237  C   ASN A  83      65.668  73.843  21.036  1.00  0.00
ATOM   1238  O   ASN A  83      66.470  74.015  21.956  1.00  0.00
ATOM   1239  N   SER A  84      66.044  73.749  19.757  1.00  0.00
ATOM   1241  CA  SER A  84      67.453  73.597  19.361  1.00  0.00
ATOM   1243  CB  SER A  84      68.191  74.940  19.379  1.00  0.00
ATOM   1246  OG  SER A  84      67.666  75.783  18.377  1.00  0.00
ATOM   1248  C   SER A  84      68.173  72.535  20.194  1.00  0.00
ATOM   1249  O   SER A  84      69.209  72.794  20.820  1.00  0.00
ATOM   1250  N   LEU A  85      67.548  71.354  20.269  1.00  0.00
ATOM   1252  CA  LEU A  85      68.121  70.219  20.987  1.00  0.00
ATOM   1254  CB  LEU A  85      67.102  69.065  21.004  1.00  0.00
ATOM   1257  CG  LEU A  85      66.007  69.299  22.067  1.00  0.00
ATOM   1259  CD1 LEU A  85      64.753  68.476  21.788  1.00  0.00
ATOM   1263  CD2 LEU A  85      66.503  68.907  23.462  1.00  0.00
ATOM   1267  C   LEU A  85      69.478  69.839  20.404  1.00  0.00
ATOM   1268  O   LEU A  85      69.625  69.735  19.188  1.00  0.00
ATOM   1269  N   LYS A  86      70.472  69.616  21.264  1.00  0.00
ATOM   1271  CA  LYS A  86      71.797  69.135  20.868  1.00  0.00
ATOM   1273  CB  LYS A  86      72.895  70.137  21.245  1.00  0.00
ATOM   1276  CG  LYS A  86      72.696  71.544  20.656  1.00  0.00
ATOM   1279  CD  LYS A  86      74.002  72.258  20.257  1.00  0.00
ATOM   1282  CE  LYS A  86      75.086  72.329  21.350  1.00  0.00
ATOM   1285  NZ  LYS A  86      76.031  71.185  21.309  1.00  0.00
ATOM   1289  C   LYS A  86      72.027  67.725  21.400  1.00  0.00
ATOM   1290  O   LYS A  86      71.305  67.323  22.308  1.00  0.00
ATOM   1291  N   PRO A  87      72.964  66.933  20.843  1.00  0.00
ATOM   1292  CD  PRO A  87      73.810  67.212  19.690  1.00  0.00
ATOM   1295  CG  PRO A  87      74.342  65.851  19.240  1.00  0.00
ATOM   1298  CB  PRO A  87      74.414  65.064  20.548  1.00  0.00
ATOM   1301  CA  PRO A  87      73.187  65.569  21.309  1.00  0.00
ATOM   1303  C   PRO A  87      73.353  65.458  22.828  1.00  0.00
ATOM   1304  O   PRO A  87      72.778  64.561  23.443  1.00  0.00
ATOM   1305  N   GLU A  88      74.058  66.412  23.451  1.00  0.00
ATOM   1307  CA  GLU A  88      74.273  66.442  24.905  1.00  0.00
ATOM   1309  CB  GLU A  88      75.418  67.396  25.296  1.00  0.00
ATOM   1312  CG  GLU A  88      75.162  68.897  25.086  1.00  0.00
ATOM   1315  CD  GLU A  88      75.710  69.401  23.748  1.00  0.00
ATOM   1316  OE1 GLU A  88      75.248  68.940  22.674  1.00  0.00
ATOM   1317  OE2 GLU A  88      76.562  70.321  23.721  1.00  0.00
ATOM   1318  C   GLU A  88      73.020  66.672  25.771  1.00  0.00
ATOM   1319  O   GLU A  88      73.077  66.466  26.981  1.00  0.00
ATOM   1320  N   ASP A  89      71.880  67.047  25.183  1.00  0.00
ATOM   1322  CA  ASP A  89      70.579  67.068  25.862  1.00  0.00
ATOM   1324  CB  ASP A  89      69.574  67.978  25.146  1.00  0.00
ATOM   1327  CG  ASP A  89      70.008  69.436  25.112  1.00  0.00
ATOM   1328  OD1 ASP A  89      70.210  70.059  26.184  1.00  0.00
ATOM   1329  OD2 ASP A  89      70.084  69.997  23.999  1.00  0.00
ATOM   1330  C   ASP A  89      69.954  65.679  26.055  1.00  0.00
ATOM   1331  O   ASP A  89      68.927  65.557  26.726  1.00  0.00
ATOM   1332  N   THR A  90      70.551  64.631  25.481  1.00  0.00
ATOM   1334  CA  THR A  90      70.122  63.245  25.688  1.00  0.00
ATOM   1336  CB  THR A  90      70.968  62.295  24.830  1.00  0.00
ATOM   1338  CG2 THR A  90      70.649  60.814  25.035  1.00  0.00
ATOM   1342  OG1 THR A  90      70.747  62.609  23.474  1.00  0.00
ATOM   1344  C   THR A  90      70.206  62.840  27.163  1.00  0.00
ATOM   1345  O   THR A  90      71.279  62.804  27.778  1.00  0.00
ATOM   1346  N   ALA A  91      69.043  62.516  27.729  1.00  0.00
ATOM   1348  CA  ALA A  91      68.890  62.269  29.163  1.00  0.00
ATOM   1350  CB  ALA A  91      69.013  63.610  29.903  1.00  0.00
ATOM   1354  C   ALA A  91      67.553  61.591  29.492  1.00  0.00
ATOM   1355  O   ALA A  91      66.655  61.528  28.652  1.00  0.00
ATOM   1356  N   VAL A  92      67.384  61.158  30.740  1.00  0.00
ATOM   1358  CA  VAL A  92      66.047  60.972  31.317  1.00  0.00
ATOM   1360  CB  VAL A  92      65.986  59.766  32.277  1.00  0.00
ATOM   1362  CG1 VAL A  92      64.542  59.482  32.713  1.00  0.00
ATOM   1366  CG2 VAL A  92      66.522  58.488  31.619  1.00  0.00
ATOM   1370  C   VAL A  92      65.655  62.249  32.040  1.00  0.00
ATOM   1371  O   VAL A  92      66.395  62.711  32.906  1.00  0.00
ATOM   1372  N   TYR A  93      64.503  62.807  31.691  1.00  0.00
ATOM   1374  CA  TYR A  93      63.915  64.012  32.263  1.00  0.00
ATOM   1376  CB  TYR A  93      63.376  64.861  31.107  1.00  0.00
ATOM   1379  CG  TYR A  93      64.408  65.730  30.427  1.00  0.00
ATOM   1380  CD1 TYR A  93      65.299  65.184  29.483  1.00  0.00
ATOM   1382  CE1 TYR A  93      66.206  66.023  28.810  1.00  0.00
ATOM   1384  CZ  TYR A  93      66.220  67.405  29.077  1.00  0.00
ATOM   1385  OH  TYR A  93      67.062  68.219  28.390  1.00  0.00
ATOM   1387  CE2 TYR A  93      65.338  67.948  30.036  1.00  0.00
ATOM   1389  CD2 TYR A  93      64.437  67.107  30.715  1.00  0.00
ATOM   1391  C   TYR A  93      62.779  63.655  33.217  1.00  0.00
ATOM   1392  O   TYR A  93      61.806  63.001  32.834  1.00  0.00
ATOM   1393  N   TYR A  94      62.947  64.121  34.446  1.00  0.00
ATOM   1395  CA  TYR A  94      62.061  63.966  35.583  1.00  0.00
ATOM   1397  CB  TYR A  94      62.891  63.503  36.774  1.00  0.00
ATOM   1400  CG  TYR A  94      63.281  62.046  36.721  1.00  0.00
ATOM   1401  CD1 TYR A  94      64.469  61.632  36.083  1.00  0.00
ATOM   1403  CE1 TYR A  94      64.764  60.257  35.986  1.00  0.00
ATOM   1405  CZ  TYR A  94      63.866  59.304  36.514  1.00  0.00
ATOM   1406  OH  TYR A  94      64.076  57.981  36.302  1.00  0.00
ATOM   1408  CE2 TYR A  94      62.717  59.731  37.208  1.00  0.00
ATOM   1410  CD2 TYR A  94      62.417  61.099  37.290  1.00  0.00
ATOM   1412  C   TYR A  94      61.394  65.298  35.912  1.00  0.00
ATOM   1413  O   TYR A  94      62.031  66.351  35.864  1.00  0.00
ATOM   1414  N   CYS A  95      60.136  65.242  36.322  1.00  0.00
ATOM   1416  CA  CYS A  95      59.470  66.357  36.971  1.00  0.00
ATOM   1418  CB  CYS A  95      58.020  66.420  36.477  1.00  0.00
ATOM   1421  SG  CYS A  95      57.244  68.054  36.555  1.00  0.00
ATOM   1422  C   CYS A  95      59.606  66.165  38.485  1.00  0.00
ATOM   1423  O   CYS A  95      59.768  65.042  38.978  1.00  0.00
ATOM   1424  N   ALA A  96      59.562  67.259  39.234  1.00  0.00
ATOM   1426  CA  ALA A  96      59.651  67.226  40.688  1.00  0.00
ATOM   1428  CB  ALA A  96      61.118  67.434  41.078  1.00  0.00
ATOM   1432  C   ALA A  96      58.780  68.332  41.295  1.00  0.00
ATOM   1433  O   ALA A  96      58.621  69.407  40.700  1.00  0.00
ATOM   1434  N   ALA A  97      58.277  68.087  42.506  1.00  0.00
ATOM   1436  CA  ALA A  97      57.306  68.970  43.145  1.00  0.00
ATOM   1438  CB  ALA A  97      55.940  68.269  43.122  1.00  0.00
ATOM   1442  C   ALA A  97      57.705  69.376  44.569  1.00  0.00
ATOM   1443  O   ALA A  97      57.534  68.628  45.538  1.00  0.00
ATOM   1444  N   SER A  98      58.231  70.591  44.689  1.00  0.00
ATOM   1446  CA  SER A  98      58.750  71.115  45.948  1.00  0.00
ATOM   1448  CB  SER A  98      59.527  72.410  45.667  1.00  0.00
ATOM   1451  OG  SER A  98      60.637  72.194  44.826  1.00  0.00
ATOM   1453  C   SER A  98      57.646  71.476  46.932  1.00  0.00
ATOM   1454  O   SER A  98      56.848  72.383  46.673  1.00  0.00
ATOM   1455  N   VAL A  99      57.617  70.829  48.095  1.00  0.00
ATOM   1457  CA  VAL A  99      56.458  70.911  49.014  1.00  0.00
ATOM   1459  CB  VAL A  99      56.434  69.695  49.964  1.00  0.00
ATOM   1461  CG1 VAL A  99      56.260  68.392  49.170  1.00  0.00
ATOM   1465  CG2 VAL A  99      57.676  69.628  50.865  1.00  0.00
ATOM   1469  C   VAL A  99      56.351  72.186  49.851  1.00  0.00
ATOM   1470  O   VAL A  99      55.333  72.420  50.495  1.00  0.00
ATOM   1471  N   TYR A 100      57.416  72.979  49.881  1.00  0.00
ATOM   1473  CA  TYR A 100      57.665  74.020  50.872  1.00  0.00
ATOM   1475  CB  TYR A 100      59.137  74.480  50.719  1.00  0.00
ATOM   1478  CG  TYR A 100      59.918  74.613  52.016  1.00  0.00
ATOM   1479  CD1 TYR A 100      60.488  75.846  52.388  1.00  0.00
ATOM   1481  CE1 TYR A 100      61.250  75.945  53.570  1.00  0.00
ATOM   1483  CZ  TYR A 100      61.459  74.809  54.375  1.00  0.00
ATOM   1484  OH  TYR A 100      62.208  74.911  55.503  1.00  0.00
ATOM   1486  CE2 TYR A 100      60.891  73.571  54.004  1.00  0.00
ATOM   1488  CD2 TYR A 100      60.127  73.477  52.824  1.00  0.00
ATOM   1490  C   TYR A 100      56.652  75.175  50.856  1.00  0.00
ATOM   1491  O   TYR A 100      56.838  76.175  50.158  1.00  0.00
ATOM   1492  N   TRP A 101      55.615  75.081  51.693  1.00  0.00
ATOM   1494  CA  TRP A 101      54.677  76.168  52.045  1.00  0.00
ATOM   1496  CB  TRP A 101      53.389  75.561  52.612  1.00  0.00
ATOM   1499  CG  TRP A 101      52.769  74.500  51.740  1.00  0.00
ATOM   1500  CD1 TRP A 101      52.757  74.489  50.383  1.00  0.00
ATOM   1502  NE1 TRP A 101      52.169  73.326  49.929  1.00  0.00
ATOM   1504  CE2 TRP A 101      51.734  72.540  50.968  1.00  0.00
ATOM   1505  CZ2 TRP A 101      51.017  71.339  51.018  1.00  0.00
ATOM   1507  CH2 TRP A 101      50.645  70.817  52.269  1.00  0.00
ATOM   1509  CZ3 TRP A 101      50.998  71.502  53.446  1.00  0.00
ATOM   1511  CE3 TRP A 101      51.719  72.711  53.383  1.00  0.00
ATOM   1513  CD2 TRP A 101      52.097  73.269  52.143  1.00  0.00
ATOM   1514  C   TRP A 101      55.312  77.288  52.887  1.00  0.00
ATOM   1515  O   TRP A 101      54.719  77.823  53.823  1.00  0.00
ATOM   1516  N   LEU A 102      56.562  77.588  52.530  1.00  0.00
ATOM   1518  CA  LEU A 102      57.518  78.453  53.199  1.00  0.00
ATOM   1520  CB  LEU A 102      58.097  77.642  54.384  1.00  0.00
ATOM   1523  CG  LEU A 102      59.058  78.362  55.351  1.00  0.00
ATOM   1525  CD1 LEU A 102      58.462  79.657  55.911  1.00  0.00
ATOM   1529  CD2 LEU A 102      59.368  77.440  56.531  1.00  0.00
ATOM   1533  C   LEU A 102      58.582  79.056  52.252  1.00  0.00
ATOM   1534  O   LEU A 102      59.497  79.748  52.682  1.00  0.00
ATOM   1535  N   TYR A 103      58.425  78.844  50.941  1.00  0.00
ATOM   1537  CA  TYR A 103      58.886  79.776  49.898  1.00  0.00
ATOM   1539  CB  TYR A 103      57.988  81.030  49.906  1.00  0.00
ATOM   1542  CG  TYR A 103      56.527  80.689  50.174  1.00  0.00
ATOM   1543  CD1 TYR A 103      55.816  79.852  49.286  1.00  0.00
ATOM   1545  CE1 TYR A 103      54.549  79.350  49.650  1.00  0.00
ATOM   1547  CZ  TYR A 103      54.001  79.678  50.909  1.00  0.00
ATOM   1548  OH  TYR A 103      52.833  79.115  51.318  1.00  0.00
ATOM   1550  CE2 TYR A 103      54.698  80.540  51.782  1.00  0.00
ATOM   1552  CD2 TYR A 103      55.955  81.046  51.410  1.00  0.00
ATOM   1554  C   TYR A 103      60.389  80.025  49.813  1.00  0.00
ATOM   1555  O   TYR A 103      60.833  81.103  49.427  1.00  0.00
ATOM   1556  N   TYR A 104      61.176  79.002  50.147  1.00  0.00
ATOM   1558  CA  TYR A 104      62.602  79.143  50.395  1.00  0.00
ATOM   1560  CB  TYR A 104      62.875  78.775  51.859  1.00  0.00
ATOM   1563  CG  TYR A 104      64.285  79.035  52.360  1.00  0.00
ATOM   1564  CD1 TYR A 104      64.959  78.030  53.078  1.00  0.00
ATOM   1566  CE1 TYR A 104      66.279  78.236  53.518  1.00  0.00
ATOM   1568  CZ  TYR A 104      66.927  79.461  53.254  1.00  0.00
ATOM   1569  OH  TYR A 104      68.214  79.643  53.652  1.00  0.00
ATOM   1571  CE2 TYR A 104      66.237  80.488  52.574  1.00  0.00
ATOM   1573  CD2 TYR A 104      64.914  80.278  52.137  1.00  0.00
ATOM   1575  C   TYR A 104      63.483  78.377  49.415  1.00  0.00
ATOM   1576  O   TYR A 104      63.106  77.330  48.890  1.00  0.00
ATOM   1577  N   GLN A 105      64.713  78.864  49.231  1.00  0.00
ATOM   1579  CA  GLN A 105      65.795  78.120  48.597  1.00  0.00
ATOM   1581  CB  GLN A 105      66.913  79.083  48.144  1.00  0.00
ATOM   1584  CG  GLN A 105      68.100  78.404  47.431  1.00  0.00
ATOM   1587  CD  GLN A 105      67.668  77.306  46.462  1.00  0.00
ATOM   1588  OE1 GLN A 105      67.339  76.195  46.851  1.00  0.00
ATOM   1589  NE2 GLN A 105      67.597  77.582  45.184  1.00  0.00
ATOM   1592  C   GLN A 105      66.283  76.987  49.519  1.00  0.00
ATOM   1593  O   GLN A 105      67.393  76.984  50.060  1.00  0.00
ATOM   1594  N   ARG A 106      65.396  76.018  49.726  1.00  0.00
ATOM   1596  CA  ARG A 106      65.643  74.696  50.293  1.00  0.00
ATOM   1598  CB  ARG A 106      65.573  74.743  51.836  1.00  0.00
ATOM   1601  CG  ARG A 106      66.439  73.681  52.544  1.00  0.00
ATOM   1604  CD  ARG A 106      67.933  73.691  52.146  1.00  0.00
ATOM   1607  NE  ARG A 106      68.424  75.054  51.862  1.00  0.00
ATOM   1609  CZ  ARG A 106      69.056  75.901  52.646  1.00  0.00
ATOM   1610  NH1 ARG A 106      69.571  75.567  53.793  1.00  0.00
ATOM   1613  NH2 ARG A 106      69.143  77.139  52.267  1.00  0.00
ATOM   1616  C   ARG A 106      64.652  73.757  49.641  1.00  0.00
ATOM   1617  O   ARG A 106      63.714  73.276  50.262  1.00  0.00
ATOM   1618  N   TYR A 107      64.868  73.617  48.338  1.00  0.00
ATOM   1620  CA  TYR A 107      63.960  73.126  47.307  1.00  0.00
ATOM   1622  CB  TYR A 107      64.748  73.108  45.984  1.00  0.00
ATOM   1625  CG  TYR A 107      65.953  72.186  46.016  1.00  0.00
ATOM   1626  CD1 TYR A 107      67.230  72.695  46.332  1.00  0.00
ATOM   1628  CE1 TYR A 107      68.330  71.826  46.431  1.00  0.00
ATOM   1630  CZ  TYR A 107      68.162  70.446  46.203  1.00  0.00
ATOM   1631  OH  TYR A 107      69.236  69.619  46.278  1.00  0.00
ATOM   1633  CE2 TYR A 107      66.888  69.934  45.870  1.00  0.00
ATOM   1635  CD2 TYR A 107      65.788  70.807  45.776  1.00  0.00
ATOM   1637  C   TYR A 107      63.256  71.786  47.534  1.00  0.00
ATOM   1638  O   TYR A 107      62.429  71.450  46.692  1.00  0.00
ATOM   1639  N   SER A 108      63.570  71.063  48.620  1.00  0.00
ATOM   1641  CA  SER A 108      62.763  70.002  49.247  1.00  0.00
ATOM   1643  CB  SER A 108      62.185  70.450  50.602  1.00  0.00
ATOM   1646  OG  SER A 108      61.549  71.709  50.547  1.00  0.00
ATOM   1648  C   SER A 108      61.675  69.453  48.328  1.00  0.00
ATOM   1649  O   SER A 108      60.526  69.903  48.314  1.00  0.00
ATOM   1650  N   HIS A 109      62.115  68.497  47.512  1.00  0.00
ATOM   1652  CA  HIS A 109      61.478  68.035  46.286  1.00  0.00
ATOM   1654  CB  HIS A 109      62.578  67.315  45.484  1.00  0.00
ATOM   1657  CG  HIS A 109      62.938  65.991  46.114  1.00  0.00
ATOM   1658  ND1 HIS A 109      63.751  65.829  47.238  1.00  0.00
ATOM   1659  CE1 HIS A 109      63.615  64.542  47.599  1.00  0.00
ATOM   1661  NE2 HIS A 109      62.762  63.905  46.778  1.00  0.00
ATOM   1663  CD2 HIS A 109      62.331  64.803  45.832  1.00  0.00
ATOM   1665  C   HIS A 109      60.273  67.070  46.399  1.00  0.00
ATOM   1666  O   HIS A 109      59.817  66.704  45.318  1.00  0.00
ATOM   1667  N   PRO A 110      59.817  66.557  47.573  1.00  0.00
ATOM   1668  CD  PRO A 110      59.776  67.156  48.905  1.00  0.00
ATOM   1671  CG  PRO A 110      59.132  66.162  49.875  1.00  0.00
ATOM   1674  CB  PRO A 110      58.556  65.098  48.960  1.00  0.00
ATOM   1677  CA  PRO A 110      59.555  65.145  47.810  1.00  0.00
ATOM   1679  C   PRO A 110      59.133  64.194  46.700  1.00  0.00
ATOM   1680  O   PRO A 110      59.663  63.081  46.635  1.00  0.00
ATOM   1681  N   TYR A 111      58.201  64.586  45.843  1.00  0.00
ATOM   1683  CA  TYR A 111      57.720  63.737  44.769  1.00  0.00
ATOM   1685  CB  TYR A 111      56.210  63.958  44.589  1.00  0.00
ATOM   1688  CG  TYR A 111      55.377  63.391  45.715  1.00  0.00
ATOM   1689  CD1 TYR A 111      55.067  64.184  46.838  1.00  0.00
ATOM   1691  CE1 TYR A 111      54.277  63.652  47.874  1.00  0.00
ATOM   1693  CZ  TYR A 111      53.798  62.327  47.786  1.00  0.00
ATOM   1694  OH  TYR A 111      52.990  61.845  48.763  1.00  0.00
ATOM   1696  CE2 TYR A 111      54.123  61.527  46.670  1.00  0.00
ATOM   1698  CD2 TYR A 111      54.913  62.063  45.635  1.00  0.00
ATOM   1700  C   TYR A 111      58.437  64.010  43.450  1.00  0.00
ATOM   1701  O   TYR A 111      58.272  65.066  42.834  1.00  0.00
ATOM   1702  N   TRP A 112      59.191  63.001  43.004  1.00  0.00
ATOM   1704  CA  TRP A 112      59.557  62.822  41.598  1.00  0.00
ATOM   1706  CB  TRP A 112      60.691  61.788  41.480  1.00  0.00
ATOM   1709  CG  TRP A 112      61.892  61.896  42.373  1.00  0.00
ATOM   1710  CD1 TRP A 112      62.497  60.838  42.958  1.00  0.00
ATOM   1712  NE1 TRP A 112      63.622  61.256  43.636  1.00  0.00
ATOM   1714  CE2 TRP A 112      63.826  62.610  43.491  1.00  0.00
ATOM   1715  CZ2 TRP A 112      64.839  63.475  43.927  1.00  0.00
ATOM   1717  CH2 TRP A 112      64.763  64.837  43.587  1.00  0.00
ATOM   1719  CZ3 TRP A 112      63.666  65.315  42.848  1.00  0.00
ATOM   1721  CE3 TRP A 112      62.639  64.440  42.442  1.00  0.00
ATOM   1723  CD2 TRP A 112      62.708  63.059  42.721  1.00  0.00
ATOM   1724  C   TRP A 112      58.381  62.314  40.761  1.00  0.00
ATOM   1725  O   TRP A 112      57.397  61.809  41.301  1.00  0.00
ATOM   1726  N   GLY A 113      58.558  62.330  39.438  1.00  0.00
ATOM   1728  CA  GLY A 113      57.915  61.365  38.549  1.00  0.00
ATOM   1731  C   GLY A 113      58.796  60.157  38.234  1.00  0.00
ATOM   1732  O   GLY A 113      59.815  59.904  38.882  1.00  0.00
ATOM   1733  N   GLN A 114      58.353  59.343  37.278  1.00  0.00
ATOM   1735  CA  GLN A 114      59.091  58.172  36.789  1.00  0.00
ATOM   1737  CB  GLN A 114      58.099  57.163  36.186  1.00  0.00
ATOM   1740  CG  GLN A 114      57.238  57.729  35.041  1.00  0.00
ATOM   1743  CD  GLN A 114      56.682  56.607  34.177  1.00  0.00
ATOM   1744  OE1 GLN A 114      55.694  55.968  34.497  1.00  0.00
ATOM   1745  NE2 GLN A 114      57.313  56.303  33.064  1.00  0.00
ATOM   1748  C   GLN A 114      60.174  58.506  35.761  1.00  0.00
ATOM   1749  O   GLN A 114      61.061  57.682  35.519  1.00  0.00
ATOM   1750  N   GLY A 115      60.100  59.698  35.176  1.00  0.00
ATOM   1752  CA  GLY A 115      60.924  60.162  34.074  1.00  0.00
ATOM   1755  C   GLY A 115      60.368  59.714  32.710  1.00  0.00
ATOM   1756  O   GLY A 115      59.844  58.603  32.569  1.00  0.00
ATOM   1757  N   THR A 116      60.577  60.524  31.667  1.00  0.00
ATOM   1759  CA  THR A 116      60.727  60.006  30.293  1.00  0.00
ATOM   1761  CB  THR A 116      59.572  60.480  29.402  1.00  0.00
ATOM   1763  CG2 THR A 116      59.558  61.990  29.165  1.00  0.00
ATOM   1767  OG1 THR A 116      59.605  59.833  28.153  1.00  0.00
ATOM   1769  C   THR A 116      62.088  60.237  29.640  1.00  0.00
ATOM   1770  O   THR A 116      62.804  61.185  29.949  1.00  0.00
ATOM   1771  N   GLN A 117      62.459  59.319  28.746  1.00  0.00
ATOM   1773  CA  GLN A 117      63.695  59.358  27.966  1.00  0.00
ATOM   1775  CB  GLN A 117      63.939  57.970  27.342  1.00  0.00
ATOM   1778  CG  GLN A 117      64.098  56.840  28.374  1.00  0.00
ATOM   1781  CD  GLN A 117      64.230  55.467  27.718  1.00  0.00
ATOM   1782  OE1 GLN A 117      65.109  55.207  26.915  1.00  0.00
ATOM   1783  NE2 GLN A 117      63.378  54.517  28.034  1.00  0.00
ATOM   1786  C   GLN A 117      63.571  60.403  26.844  1.00  0.00
ATOM   1787  O   GLN A 117      62.511  60.587  26.249  1.00  0.00
ATOM   1788  N   VAL A 118      64.691  61.030  26.505  1.00  0.00
ATOM   1790  CA  VAL A 118      64.837  61.979  25.400  1.00  0.00
ATOM   1792  CB  VAL A 118      64.838  63.433  25.925  1.00  0.00
ATOM   1794  CG1 VAL A 118      65.069  64.445  24.793  1.00  0.00
ATOM   1798  CG2 VAL A 118      63.519  63.783  26.626  1.00  0.00
ATOM   1802  C   VAL A 118      66.172  61.691  24.724  1.00  0.00
ATOM   1803  O   VAL A 118      67.200  61.719  25.408  1.00  0.00
ATOM   1804  N   THR A 119      66.155  61.384  23.415  1.00  0.00
ATOM   1806  CA  THR A 119      67.341  60.806  22.763  1.00  0.00
ATOM   1808  CB  THR A 119      67.260  59.271  22.636  1.00  0.00
ATOM   1810  CG2 THR A 119      67.348  58.564  23.990  1.00  0.00
ATOM   1814  OG1 THR A 119      66.064  58.815  22.058  1.00  0.00
ATOM   1816  C   THR A 119      67.628  61.485  21.420  1.00  0.00
ATOM   1817  O   THR A 119      67.058  61.182  20.370  1.00  0.00
ATOM   1818  N   VAL A 120      68.534  62.457  21.470  1.00  0.00
ATOM   1820  CA  VAL A 120      68.814  63.393  20.379  1.00  0.00
ATOM   1822  CB  VAL A 120      69.178  64.788  20.935  1.00  0.00
ATOM   1824  CG1 VAL A 120      69.333  65.811  19.798  1.00  0.00
ATOM   1828  CG2 VAL A 120      68.106  65.323  21.897  1.00  0.00
ATOM   1832  C   VAL A 120      69.912  62.840  19.476  1.00  0.00
ATOM   1833  O   VAL A 120      71.104  63.051  19.690  1.00  0.00
ATOM   1834  N   SER A 121      69.494  62.112  18.447  1.00  0.00
ATOM   1836  CA  SER A 121      70.391  61.530  17.451  1.00  0.00
ATOM   1838  CB  SER A 121      69.758  60.245  16.921  1.00  0.00
ATOM   1841  OG  SER A 121      70.760  59.449  16.322  1.00  0.00
ATOM   1843  C   SER A 121      70.728  62.505  16.312  1.00  0.00
ATOM   1844  O   SER A 121      70.190  63.612  16.205  1.00  0.00
ATOM   1845  N   SER A 122      71.647  62.097  15.440  1.00  0.00
ATOM   1847  CA  SER A 122      72.152  62.897  14.322  1.00  0.00
ATOM   1849  CB  SER A 122      73.269  63.816  14.823  1.00  0.00
ATOM   1852  OG  SER A 122      73.722  64.647  13.774  1.00  0.00
ATOM   1854  C   SER A 122      72.690  62.015  13.194  1.00  0.00
ATOM   1855  O   SER A 122      72.697  60.784  13.222  1.00  0.00
END
