# Supplementary material for: Nanobody-based CTLA4 inhibitors for immune checkpoint blockade therapy of canine cancer patients
Source: Sci Rep. 2021 Oct 21;11:20763. doi: 10.1038/s41598-021-00325-3 (PMC8531395; doi:10.1038/s41598-021-00325-3)
Supplement: Supplementary file 1 — Supplementary Information 1. [file 41598_2021_325_MOESM1_ESM.zip › Supplemental Information/ITasser_cNb13_7.pdb]

ATOM      1  N   MET B   1      65.287  71.149  61.268  1.00  0.00
ATOM      2  CA  MET B   1      64.960  71.238  59.837  1.00  0.00
ATOM      4  CB  MET B   1      65.513  72.558  59.273  1.00  0.00
ATOM      7  CG  MET B   1      66.973  72.861  59.637  1.00  0.00
ATOM     10  SD  MET B   1      67.710  74.258  58.738  1.00  0.00
ATOM     11  CE  MET B   1      66.594  75.609  59.207  1.00  0.00
ATOM     15  C   MET B   1      65.484  70.050  59.033  1.00  0.00
ATOM     16  O   MET B   1      64.972  69.756  57.953  1.00  0.00
ATOM     17  N   HIS B   2      66.467  69.327  59.577  1.00  0.00
ATOM     19  CA  HIS B   2      66.828  68.004  59.074  1.00  0.00
ATOM     21  CB  HIS B   2      68.274  67.640  59.441  1.00  0.00
ATOM     24  CG  HIS B   2      68.746  66.399  58.717  1.00  0.00
ATOM     25  ND1 HIS B   2      68.318  66.008  57.445  1.00  0.00
ATOM     26  CE1 HIS B   2      68.901  64.828  57.197  1.00  0.00
ATOM     28  NE2 HIS B   2      69.670  64.466  58.237  1.00  0.00
ATOM     30  CD2 HIS B   2      69.581  65.440  59.210  1.00  0.00
ATOM     32  C   HIS B   2      65.836  66.945  59.562  1.00  0.00
ATOM     33  O   HIS B   2      65.237  67.066  60.632  1.00  0.00
ATOM     34  N   VAL B   3      65.711  65.870  58.784  1.00  0.00
ATOM     36  CA  VAL B   3      64.950  64.661  59.105  1.00  0.00
ATOM     38  CB  VAL B   3      63.610  64.620  58.343  1.00  0.00
ATOM     40  CG1 VAL B   3      62.893  63.261  58.332  1.00  0.00
ATOM     44  CG2 VAL B   3      62.623  65.626  58.934  1.00  0.00
ATOM     48  C   VAL B   3      65.777  63.465  58.745  1.00  0.00
ATOM     49  O   VAL B   3      66.149  63.376  57.581  1.00  0.00
ATOM     50  N   ALA B   4      66.026  62.586  59.721  1.00  0.00
ATOM     52  CA  ALA B   4      66.980  61.477  59.639  1.00  0.00
ATOM     54  CB  ALA B   4      68.126  61.742  60.623  1.00  0.00
ATOM     58  C   ALA B   4      66.302  60.130  59.893  1.00  0.00
ATOM     59  O   ALA B   4      65.448  60.014  60.765  1.00  0.00
ATOM     60  N   GLN B   5      66.665  59.112  59.115  1.00  0.00
ATOM     62  CA  GLN B   5      65.966  57.826  59.091  1.00  0.00
ATOM     64  CB  GLN B   5      64.813  57.892  58.061  1.00  0.00
ATOM     67  CG  GLN B   5      65.234  58.303  56.634  1.00  0.00
ATOM     70  CD  GLN B   5      64.065  58.402  55.649  1.00  0.00
ATOM     71  OE1 GLN B   5      63.820  59.424  55.023  1.00  0.00
ATOM     72  NE2 GLN B   5      63.335  57.340  55.430  1.00  0.00
ATOM     75  C   GLN B   5      66.960  56.684  58.831  1.00  0.00
ATOM     76  O   GLN B   5      68.001  56.922  58.212  1.00  0.00
ATOM     77  N   PRO B   6      66.706  55.458  59.331  1.00  0.00
ATOM     78  CD  PRO B   6      65.651  55.109  60.271  1.00  0.00
ATOM     81  CG  PRO B   6      66.023  53.742  60.840  1.00  0.00
ATOM     84  CB  PRO B   6      66.828  53.110  59.711  1.00  0.00
ATOM     87  CA  PRO B   6      67.566  54.305  59.093  1.00  0.00
ATOM     89  C   PRO B   6      67.867  54.041  57.616  1.00  0.00
ATOM     90  O   PRO B   6      66.949  54.022  56.807  1.00  0.00
ATOM     91  N   ALA B   7      69.126  53.763  57.263  1.00  0.00
ATOM     93  CA  ALA B   7      69.524  53.581  55.862  1.00  0.00
ATOM     95  CB  ALA B   7      71.050  53.440  55.810  1.00  0.00
ATOM     99  C   ALA B   7      68.831  52.400  55.147  1.00  0.00
ATOM    100  O   ALA B   7      68.567  52.444  53.947  1.00  0.00
ATOM    101  N   VAL B   8      68.535  51.340  55.893  1.00  0.00
ATOM    103  CA  VAL B   8      68.173  50.014  55.373  1.00  0.00
ATOM    105  CB  VAL B   8      69.160  48.953  55.926  1.00  0.00
ATOM    107  CG1 VAL B   8      70.582  49.189  55.397  1.00  0.00
ATOM    111  CG2 VAL B   8      69.225  48.916  57.463  1.00  0.00
ATOM    115  C   VAL B   8      66.696  49.722  55.625  1.00  0.00
ATOM    116  O   VAL B   8      65.897  50.647  55.566  1.00  0.00
ATOM    117  N   VAL B   9      66.365  48.456  55.887  1.00  0.00
ATOM    119  CA  VAL B   9      65.347  47.884  56.799  1.00  0.00
ATOM    121  CB  VAL B   9      64.208  48.833  57.240  1.00  0.00
ATOM    123  CG1 VAL B   9      63.023  48.068  57.851  1.00  0.00
ATOM    127  CG2 VAL B   9      64.707  49.781  58.347  1.00  0.00
ATOM    131  C   VAL B   9      64.844  46.596  56.149  1.00  0.00
ATOM    132  O   VAL B   9      64.261  46.599  55.065  1.00  0.00
ATOM    133  N   LEU B  10      65.129  45.462  56.787  1.00  0.00
ATOM    135  CA  LEU B  10      64.614  44.183  56.318  1.00  0.00
ATOM    137  CB  LEU B  10      65.498  43.030  56.833  1.00  0.00
ATOM    140  CG  LEU B  10      66.966  43.090  56.366  1.00  0.00
ATOM    142  CD1 LEU B  10      67.736  41.881  56.899  1.00  0.00
ATOM    146  CD2 LEU B  10      67.112  43.125  54.843  1.00  0.00
ATOM    150  C   LEU B  10      63.171  44.031  56.785  1.00  0.00
ATOM    151  O   LEU B  10      62.885  44.101  57.981  1.00  0.00
ATOM    152  N   ALA B  11      62.258  43.842  55.840  1.00  0.00
ATOM    154  CA  ALA B  11      60.906  43.435  56.157  1.00  0.00
ATOM    156  CB  ALA B  11      59.999  43.551  54.933  1.00  0.00
ATOM    160  C   ALA B  11      60.909  42.020  56.744  1.00  0.00
ATOM    161  O   ALA B  11      61.679  41.132  56.364  1.00  0.00
ATOM    162  N   SER B  12      59.982  41.819  57.665  1.00  0.00
ATOM    164  CA  SER B  12      59.576  40.502  58.120  1.00  0.00
ATOM    166  CB  SER B  12      58.572  40.646  59.269  1.00  0.00
ATOM    169  OG  SER B  12      57.473  41.446  58.872  1.00  0.00
ATOM    171  C   SER B  12      58.966  39.674  56.994  1.00  0.00
ATOM    172  O   SER B  12      58.400  40.196  56.039  1.00  0.00
ATOM    173  N   SER B  13      58.945  38.362  57.196  1.00  0.00
ATOM    175  CA  SER B  13      58.170  37.376  56.432  1.00  0.00
ATOM    177  CB  SER B  13      58.633  35.984  56.870  1.00  0.00
ATOM    180  OG  SER B  13      58.746  35.923  58.282  1.00  0.00
ATOM    182  C   SER B  13      56.645  37.474  56.589  1.00  0.00
ATOM    183  O   SER B  13      55.913  36.620  56.087  1.00  0.00
ATOM    184  N   ARG B  14      56.128  38.506  57.270  1.00  0.00
ATOM    186  CA  ARG B  14      54.708  38.900  57.212  1.00  0.00
ATOM    188  CB  ARG B  14      53.975  38.567  58.529  1.00  0.00
ATOM    191  CG  ARG B  14      53.819  37.041  58.758  1.00  0.00
ATOM    194  CD  ARG B  14      52.898  36.363  57.721  1.00  0.00
ATOM    197  NE  ARG B  14      52.767  34.897  57.892  1.00  0.00
ATOM    199  CZ  ARG B  14      53.411  33.971  57.194  1.00  0.00
ATOM    200  NH1 ARG B  14      54.477  34.231  56.506  1.00  0.00
ATOM    203  NH2 ARG B  14      52.986  32.742  57.145  1.00  0.00
ATOM    206  C   ARG B  14      54.511  40.294  56.609  1.00  0.00
ATOM    207  O   ARG B  14      53.478  40.927  56.798  1.00  0.00
ATOM    208  N   GLY B  15      55.506  40.719  55.829  1.00  0.00
ATOM    210  CA  GLY B  15      55.515  41.934  55.028  1.00  0.00
ATOM    213  C   GLY B  15      55.299  43.192  55.863  1.00  0.00
ATOM    214  O   GLY B  15      54.539  44.085  55.481  1.00  0.00
ATOM    215  N   VAL B  16      55.963  43.239  57.019  1.00  0.00
ATOM    217  CA  VAL B  16      55.967  44.388  57.928  1.00  0.00
ATOM    219  CB  VAL B  16      55.339  44.079  59.307  1.00  0.00
ATOM    221  CG1 VAL B  16      55.266  45.347  60.171  1.00  0.00
ATOM    225  CG2 VAL B  16      53.930  43.495  59.181  1.00  0.00
ATOM    229  C   VAL B  16      57.382  44.896  58.117  1.00  0.00
ATOM    230  O   VAL B  16      58.278  44.115  58.444  1.00  0.00
ATOM    231  N   ALA B  17      57.545  46.207  57.975  1.00  0.00
ATOM    233  CA  ALA B  17      58.761  46.958  58.237  1.00  0.00
ATOM    235  CB  ALA B  17      59.346  47.428  56.903  1.00  0.00
ATOM    239  C   ALA B  17      58.454  48.131  59.155  1.00  0.00
ATOM    240  O   ALA B  17      57.392  48.750  59.063  1.00  0.00
ATOM    241  N   SER B  18      59.418  48.428  60.017  1.00  0.00
ATOM    243  CA  SER B  18      59.275  49.424  61.066  1.00  0.00
ATOM    245  CB  SER B  18      59.054  48.751  62.424  1.00  0.00
ATOM    248  OG  SER B  18      57.895  47.936  62.397  1.00  0.00
ATOM    250  C   SER B  18      60.532  50.268  61.084  1.00  0.00
ATOM    251  O   SER B  18      61.649  49.742  61.056  1.00  0.00
ATOM    252  N   PHE B  19      60.346  51.581  61.108  1.00  0.00
ATOM    254  CA  PHE B  19      61.467  52.508  61.195  1.00  0.00
ATOM    256  CB  PHE B  19      62.086  52.760  59.806  1.00  0.00
ATOM    259  CG  PHE B  19      61.319  53.608  58.809  1.00  0.00
ATOM    260  CD1 PHE B  19      60.316  53.024  58.009  1.00  0.00
ATOM    262  CE1 PHE B  19      59.736  53.754  56.956  1.00  0.00
ATOM    264  CZ  PHE B  19      60.167  55.066  56.693  1.00  0.00
ATOM    266  CE2 PHE B  19      61.150  55.660  57.501  1.00  0.00
ATOM    268  CD2 PHE B  19      61.720  54.938  58.564  1.00  0.00
ATOM    270  C   PHE B  19      61.086  53.778  61.945  1.00  0.00
ATOM    271  O   PHE B  19      59.947  53.937  62.390  1.00  0.00
ATOM    272  N   VAL B  20      62.067  54.653  62.133  1.00  0.00
ATOM    274  CA  VAL B  20      61.913  55.896  62.878  1.00  0.00
ATOM    276  CB  VAL B  20      62.701  55.852  64.200  1.00  0.00
ATOM    278  CG1 VAL B  20      62.668  57.205  64.909  1.00  0.00
ATOM    282  CG2 VAL B  20      62.115  54.806  65.158  1.00  0.00
ATOM    286  C   VAL B  20      62.378  57.048  61.992  1.00  0.00
ATOM    287  O   VAL B  20      63.506  57.038  61.497  1.00  0.00
ATOM    288  N   CYS B  21      61.505  58.036  61.802  1.00  0.00
ATOM    290  CA  CYS B  21      61.906  59.343  61.285  1.00  0.00
ATOM    292  CB  CYS B  21      60.817  59.906  60.351  1.00  0.00
ATOM    295  SG  CYS B  21      60.540  59.031  58.783  1.00  0.00
ATOM    296  C   CYS B  21      62.124  60.315  62.454  1.00  0.00
ATOM    297  O   CYS B  21      61.177  60.806  63.071  1.00  0.00
ATOM    298  N   GLU B  22      63.384  60.619  62.732  1.00  0.00
ATOM    300  CA  GLU B  22      63.782  61.725  63.596  1.00  0.00
ATOM    302  CB  GLU B  22      65.268  61.583  63.969  1.00  0.00
ATOM    305  CG  GLU B  22      65.649  60.264  64.662  1.00  0.00
ATOM    308  CD  GLU B  22      65.001  60.062  66.038  1.00  0.00
ATOM    309  OE1 GLU B  22      64.564  61.035  66.694  1.00  0.00
ATOM    310  OE2 GLU B  22      64.980  58.910  66.529  1.00  0.00
ATOM    311  C   GLU B  22      63.593  63.055  62.878  1.00  0.00
ATOM    312  O   GLU B  22      63.764  63.152  61.661  1.00  0.00
ATOM    313  N   TYR B  23      63.336  64.092  63.662  1.00  0.00
ATOM    315  CA  TYR B  23      63.278  65.482  63.241  1.00  0.00
ATOM    317  CB  TYR B  23      61.829  65.979  63.381  1.00  0.00
ATOM    320  CG  TYR B  23      61.500  67.348  62.804  1.00  0.00
ATOM    321  CD1 TYR B  23      62.108  67.802  61.616  1.00  0.00
ATOM    323  CE1 TYR B  23      61.737  69.029  61.046  1.00  0.00
ATOM    325  CZ  TYR B  23      60.746  69.816  61.657  1.00  0.00
ATOM    326  OH  TYR B  23      60.378  70.979  61.070  1.00  0.00
ATOM    328  CE2 TYR B  23      60.134  69.375  62.850  1.00  0.00
ATOM    330  CD2 TYR B  23      60.513  68.145  63.421  1.00  0.00
ATOM    332  C   TYR B  23      64.273  66.298  64.072  1.00  0.00
ATOM    333  O   TYR B  23      64.680  65.878  65.156  1.00  0.00
ATOM    334  N   GLY B  24      64.671  67.463  63.575  1.00  0.00
ATOM    336  CA  GLY B  24      65.318  68.477  64.395  1.00  0.00
ATOM    339  C   GLY B  24      64.296  69.441  64.989  1.00  0.00
ATOM    340  O   GLY B  24      63.202  69.034  65.379  1.00  0.00
ATOM    341  N   SER B  25      64.706  70.714  65.088  1.00  0.00
ATOM    343  CA  SER B  25      63.889  71.879  65.477  1.00  0.00
ATOM    345  CB  SER B  25      63.309  72.528  64.209  1.00  0.00
ATOM    348  OG  SER B  25      62.369  71.666  63.611  1.00  0.00
ATOM    350  C   SER B  25      62.796  71.606  66.523  1.00  0.00
ATOM    351  O   SER B  25      61.627  71.951  66.332  1.00  0.00
ATOM    352  N   SER B  26      63.158  70.894  67.591  1.00  0.00
ATOM    354  CA  SER B  26      62.182  70.272  68.484  1.00  0.00
ATOM    356  CB  SER B  26      62.882  69.256  69.391  1.00  0.00
ATOM    359  OG  SER B  26      61.945  68.338  69.921  1.00  0.00
ATOM    361  C   SER B  26      61.417  71.303  69.307  1.00  0.00
ATOM    362  O   SER B  26      62.011  72.084  70.049  1.00  0.00
ATOM    363  N   GLY B  27      60.091  71.284  69.195  1.00  0.00
ATOM    365  CA  GLY B  27      59.187  72.108  69.986  1.00  0.00
ATOM    368  C   GLY B  27      58.175  71.220  70.689  1.00  0.00
ATOM    369  O   GLY B  27      57.529  70.397  70.047  1.00  0.00
ATOM    370  N   ASN B  28      58.011  71.377  72.002  1.00  0.00
ATOM    372  CA  ASN B  28      57.147  70.501  72.802  1.00  0.00
ATOM    374  CB  ASN B  28      57.637  70.533  74.257  1.00  0.00
ATOM    377  CG  ASN B  28      57.353  71.868  74.905  1.00  0.00
ATOM    378  OD1 ASN B  28      58.113  72.812  74.776  1.00  0.00
ATOM    379  ND2 ASN B  28      56.222  72.001  75.549  1.00  0.00
ATOM    382  C   ASN B  28      55.633  70.777  72.671  1.00  0.00
ATOM    383  O   ASN B  28      54.840  70.360  73.511  1.00  0.00
ATOM    384  N   ALA B  29      55.254  71.508  71.629  1.00  0.00
ATOM    386  CA  ALA B  29      53.898  71.750  71.168  1.00  0.00
ATOM    388  CB  ALA B  29      53.296  72.943  71.923  1.00  0.00
ATOM    392  C   ALA B  29      54.023  71.989  69.664  1.00  0.00
ATOM    393  O   ALA B  29      54.432  73.062  69.222  1.00  0.00
ATOM    394  N   ALA B  30      53.826  70.912  68.914  1.00  0.00
ATOM    396  CA  ALA B  30      54.193  70.778  67.518  1.00  0.00
ATOM    398  CB  ALA B  30      55.627  70.237  67.450  1.00  0.00
ATOM    402  C   ALA B  30      53.216  69.817  66.856  1.00  0.00
ATOM    403  O   ALA B  30      52.960  68.751  67.410  1.00  0.00
ATOM    404  N   GLU B  31      52.707  70.174  65.679  1.00  0.00
ATOM    406  CA  GLU B  31      51.653  69.408  65.008  1.00  0.00
ATOM    408  CB  GLU B  31      50.327  70.172  65.177  1.00  0.00
ATOM    411  CG  GLU B  31      49.068  69.297  65.063  1.00  0.00
ATOM    414  CD  GLU B  31      48.004  69.730  66.083  1.00  0.00
ATOM    415  OE1 GLU B  31      48.013  69.170  67.208  1.00  0.00
ATOM    416  OE2 GLU B  31      47.209  70.638  65.752  1.00  0.00
ATOM    417  C   GLU B  31      51.996  69.077  63.562  1.00  0.00
ATOM    418  O   GLU B  31      52.385  69.997  62.851  1.00  0.00
ATOM    419  N   VAL B  32      52.034  67.805  63.136  1.00  0.00
ATOM    421  CA  VAL B  32      53.115  67.417  62.184  1.00  0.00
ATOM    423  CB  VAL B  32      54.290  66.783  62.961  1.00  0.00
ATOM    425  CG1 VAL B  32      55.367  66.199  62.040  1.00  0.00
ATOM    429  CG2 VAL B  32      55.013  67.784  63.877  1.00  0.00
ATOM    433  C   VAL B  32      52.613  66.521  61.053  1.00  0.00
ATOM    434  O   VAL B  32      52.064  65.431  61.309  1.00  0.00
ATOM    435  N   ARG B  33      52.827  66.954  59.777  1.00  0.00
ATOM    437  CA  ARG B  33      52.498  65.969  58.733  1.00  0.00
ATOM    439  CB  ARG B  33      52.167  66.620  57.364  1.00  0.00
ATOM    442  CG  ARG B  33      51.459  65.651  56.400  1.00  0.00
ATOM    445  CD  ARG B  33      50.955  66.274  55.092  1.00  0.00
ATOM    448  NE  ARG B  33      51.392  65.520  53.888  1.00  0.00
ATOM    450  CZ  ARG B  33      51.683  66.040  52.706  1.00  0.00
ATOM    451  NH1 ARG B  33      51.832  67.320  52.529  1.00  0.00
ATOM    454  NH2 ARG B  33      51.876  65.274  51.667  1.00  0.00
ATOM    457  C   ARG B  33      53.632  64.956  58.681  1.00  0.00
ATOM    458  O   ARG B  33      54.725  65.224  59.193  1.00  0.00
ATOM    459  N   VAL B  34      53.392  63.795  58.083  1.00  0.00
ATOM    461  CA  VAL B  34      54.401  62.756  57.995  1.00  0.00
ATOM    463  CB  VAL B  34      54.550  61.953  59.311  1.00  0.00
ATOM    465  CG1 VAL B  34      53.234  61.450  59.916  1.00  0.00
ATOM    469  CG2 VAL B  34      55.559  60.809  59.134  1.00  0.00
ATOM    473  C   VAL B  34      54.211  61.902  56.756  1.00  0.00
ATOM    474  O   VAL B  34      53.399  60.959  56.740  1.00  0.00
ATOM    475  N   THR B  35      54.972  62.243  55.693  1.00  0.00
ATOM    477  CA  THR B  35      54.837  61.377  54.525  1.00  0.00
ATOM    479  CB  THR B  35      55.107  62.141  53.232  1.00  0.00
ATOM    481  CG2 THR B  35      55.034  61.340  51.950  1.00  0.00
ATOM    485  OG1 THR B  35      54.159  63.180  53.097  1.00  0.00
ATOM    487  C   THR B  35      55.662  60.125  54.674  1.00  0.00
ATOM    488  O   THR B  35      56.683  60.193  55.369  1.00  0.00
ATOM    489  N   VAL B  36      55.235  59.042  53.994  1.00  0.00
ATOM    491  CA  VAL B  36      56.173  58.007  53.575  1.00  0.00
ATOM    493  CB  VAL B  36      55.943  56.683  54.341  1.00  0.00
ATOM    495  CG1 VAL B  36      57.177  55.806  54.204  1.00  0.00
ATOM    499  CG2 VAL B  36      55.720  56.904  55.845  1.00  0.00
ATOM    503  C   VAL B  36      56.217  57.943  52.040  1.00  0.00
ATOM    504  O   VAL B  36      55.234  58.247  51.371  1.00  0.00
ATOM    505  N   LEU B  37      57.381  57.724  51.418  1.00  0.00
ATOM    507  CA  LEU B  37      57.540  58.131  50.012  1.00  0.00
ATOM    509  CB  LEU B  37      57.994  59.607  49.932  1.00  0.00
ATOM    512  CG  LEU B  37      57.039  60.527  49.152  1.00  0.00
ATOM    514  CD1 LEU B  37      57.417  61.994  49.371  1.00  0.00
ATOM    518  CD2 LEU B  37      57.115  60.260  47.655  1.00  0.00
ATOM    522  C   LEU B  37      58.385  57.195  49.161  1.00  0.00
ATOM    523  O   LEU B  37      59.612  57.237  49.139  1.00  0.00
ATOM    524  N   ARG B  38      57.673  56.342  48.437  1.00  0.00
ATOM    526  CA  ARG B  38      58.203  55.284  47.590  1.00  0.00
ATOM    528  CB  ARG B  38      57.005  54.358  47.296  1.00  0.00
ATOM    531  CG  ARG B  38      57.338  52.979  46.721  1.00  0.00
ATOM    534  CD  ARG B  38      57.806  52.984  45.258  1.00  0.00
ATOM    537  NE  ARG B  38      57.688  51.643  44.647  1.00  0.00
ATOM    539  CZ  ARG B  38      58.331  50.546  45.009  1.00  0.00
ATOM    540  NH1 ARG B  38      59.237  50.575  45.933  1.00  0.00
ATOM    543  NH2 ARG B  38      58.078  49.402  44.451  1.00  0.00
ATOM    546  C   ARG B  38      58.845  55.859  46.322  1.00  0.00
ATOM    547  O   ARG B  38      58.179  56.100  45.315  1.00  0.00
ATOM    548  N   GLN B  39      60.151  56.077  46.382  1.00  0.00
ATOM    550  CA  GLN B  39      61.012  56.341  45.238  1.00  0.00
ATOM    552  CB  GLN B  39      62.260  57.110  45.695  1.00  0.00
ATOM    555  CG  GLN B  39      63.182  57.471  44.521  1.00  0.00
ATOM    558  CD  GLN B  39      64.315  58.391  44.959  1.00  0.00
ATOM    559  OE1 GLN B  39      64.171  59.593  45.029  1.00  0.00
ATOM    560  NE2 GLN B  39      65.481  57.877  45.284  1.00  0.00
ATOM    563  C   GLN B  39      61.354  55.047  44.499  1.00  0.00
ATOM    564  O   GLN B  39      61.844  54.080  45.091  1.00  0.00
ATOM    565  N   ALA B  40      61.104  55.065  43.189  1.00  0.00
ATOM    567  CA  ALA B  40      61.488  54.026  42.242  1.00  0.00
ATOM    569  CB  ALA B  40      60.468  52.879  42.322  1.00  0.00
ATOM    573  C   ALA B  40      61.546  54.599  40.821  1.00  0.00
ATOM    574  O   ALA B  40      60.670  55.359  40.428  1.00  0.00
ATOM    575  N   GLY B  41      62.567  54.238  40.038  1.00  0.00
ATOM    577  CA  GLY B  41      62.665  54.615  38.619  1.00  0.00
ATOM    580  C   GLY B  41      62.640  56.115  38.286  1.00  0.00
ATOM    581  O   GLY B  41      62.057  56.499  37.278  1.00  0.00
ATOM    582  N   SER B  42      63.227  56.959  39.143  1.00  0.00
ATOM    584  CA  SER B  42      63.163  58.435  39.047  1.00  0.00
ATOM    586  CB  SER B  42      63.902  58.954  37.804  1.00  0.00
ATOM    589  OG  SER B  42      65.251  58.510  37.813  1.00  0.00
ATOM    591  C   SER B  42      61.745  59.020  39.169  1.00  0.00
ATOM    592  O   SER B  42      61.519  60.185  38.851  1.00  0.00
ATOM    593  N   GLN B  43      60.804  58.236  39.699  1.00  0.00
ATOM    595  CA  GLN B  43      59.458  58.643  40.084  1.00  0.00
ATOM    597  CB  GLN B  43      58.447  57.753  39.320  1.00  0.00
ATOM    600  CG  GLN B  43      57.077  58.394  39.023  1.00  0.00
ATOM    603  CD  GLN B  43      56.234  58.661  40.265  1.00  0.00
ATOM    604  OE1 GLN B  43      55.980  57.792  41.084  1.00  0.00
ATOM    605  NE2 GLN B  43      55.847  59.893  40.512  1.00  0.00
ATOM    608  C   GLN B  43      59.337  58.515  41.615  1.00  0.00
ATOM    609  O   GLN B  43      60.026  57.716  42.263  1.00  0.00
ATOM    610  N   MET B  44      58.443  59.312  42.195  1.00  0.00
ATOM    612  CA  MET B  44      58.107  59.314  43.616  1.00  0.00
ATOM    614  CB  MET B  44      58.597  60.620  44.261  1.00  0.00
ATOM    617  CG  MET B  44      60.040  60.553  44.766  1.00  0.00
ATOM    620  SD  MET B  44      60.421  61.930  45.885  1.00  0.00
ATOM    621  CE  MET B  44      62.164  61.600  46.242  1.00  0.00
ATOM    625  C   MET B  44      56.591  59.186  43.810  1.00  0.00
ATOM    626  O   MET B  44      55.828  60.034  43.352  1.00  0.00
ATOM    627  N   THR B  45      56.160  58.147  44.521  1.00  0.00
ATOM    629  CA  THR B  45      54.751  57.872  44.821  1.00  0.00
ATOM    631  CB  THR B  45      54.397  56.447  44.359  1.00  0.00
ATOM    633  CG2 THR B  45      53.038  55.941  44.847  1.00  0.00
ATOM    637  OG1 THR B  45      54.322  56.388  42.950  1.00  0.00
ATOM    639  C   THR B  45      54.499  58.036  46.317  1.00  0.00
ATOM    640  O   THR B  45      55.165  57.389  47.132  1.00  0.00
ATOM    641  N   GLU B  46      53.550  58.908  46.676  1.00  0.00
ATOM    643  CA  GLU B  46      53.148  59.103  48.070  1.00  0.00
ATOM    645  CB  GLU B  46      52.420  60.457  48.294  1.00  0.00
ATOM    648  CG  GLU B  46      52.129  60.766  49.789  1.00  0.00
ATOM    651  CD  GLU B  46      52.228  62.254  50.238  1.00  0.00
ATOM    652  OE1 GLU B  46      52.156  62.547  51.462  1.00  0.00
ATOM    653  OE2 GLU B  46      52.408  63.169  49.406  1.00  0.00
ATOM    654  C   GLU B  46      52.417  57.875  48.632  1.00  0.00
ATOM    655  O   GLU B  46      51.435  57.387  48.074  1.00  0.00
ATOM    656  N   VAL B  47      52.940  57.387  49.755  1.00  0.00
ATOM    658  CA  VAL B  47      52.491  56.231  50.524  1.00  0.00
ATOM    660  CB  VAL B  47      53.461  55.034  50.412  1.00  0.00
ATOM    662  CG1 VAL B  47      53.047  53.869  51.323  1.00  0.00
ATOM    666  CG2 VAL B  47      53.492  54.492  48.976  1.00  0.00
ATOM    670  C   VAL B  47      52.345  56.735  51.962  1.00  0.00
ATOM    671  O   VAL B  47      53.312  56.881  52.707  1.00  0.00
ATOM    672  N   CYS B  48      51.102  57.044  52.318  1.00  0.00
ATOM    674  CA  CYS B  48      50.692  57.540  53.631  1.00  0.00
ATOM    676  CB  CYS B  48      50.752  56.363  54.613  1.00  0.00
ATOM    679  SG  CYS B  48      52.252  56.146  55.596  1.00  0.00
ATOM    680  C   CYS B  48      51.453  58.816  54.122  1.00  0.00
ATOM    681  O   CYS B  48      52.293  59.376  53.414  1.00  0.00
ATOM    682  N   ALA B  49      51.045  59.393  55.270  1.00  0.00
ATOM    684  CA  ALA B  49      50.883  60.848  55.308  1.00  0.00
ATOM    686  CB  ALA B  49      49.741  61.213  54.337  1.00  0.00
ATOM    690  C   ALA B  49      50.601  61.590  56.630  1.00  0.00
ATOM    691  O   ALA B  49      50.867  62.785  56.612  1.00  0.00
ATOM    692  N   ALA B  50      50.042  60.953  57.677  1.00  0.00
ATOM    694  CA  ALA B  50      49.290  61.505  58.842  1.00  0.00
ATOM    696  CB  ALA B  50      49.216  60.366  59.865  1.00  0.00
ATOM    700  C   ALA B  50      49.766  62.831  59.526  1.00  0.00
ATOM    701  O   ALA B  50      50.664  63.493  59.066  1.00  0.00
ATOM    702  N   THR B  51      49.168  63.303  60.629  1.00  0.00
ATOM    704  CA  THR B  51      49.054  64.747  60.958  1.00  0.00
ATOM    706  CB  THR B  51      47.622  65.244  60.681  1.00  0.00
ATOM    708  CG2 THR B  51      47.232  65.113  59.208  1.00  0.00
ATOM    712  OG1 THR B  51      46.680  64.492  61.413  1.00  0.00
ATOM    714  C   THR B  51      49.423  65.123  62.398  1.00  0.00
ATOM    715  O   THR B  51      49.344  66.291  62.770  1.00  0.00
ATOM    716  N   TYR B  52      49.796  64.100  63.160  1.00  0.00
ATOM    718  CA  TYR B  52      49.732  63.949  64.610  1.00  0.00
ATOM    720  CB  TYR B  52      50.831  62.947  65.011  1.00  0.00
ATOM    723  CG  TYR B  52      52.288  63.400  64.878  1.00  0.00
ATOM    724  CD1 TYR B  52      52.886  64.168  65.898  1.00  0.00
ATOM    726  CE1 TYR B  52      54.262  64.460  65.876  1.00  0.00
ATOM    728  CZ  TYR B  52      55.063  64.002  64.814  1.00  0.00
ATOM    729  OH  TYR B  52      56.393  64.289  64.807  1.00  0.00
ATOM    731  CE2 TYR B  52      54.460  63.289  63.750  1.00  0.00
ATOM    733  CD2 TYR B  52      53.083  62.982  63.790  1.00  0.00
ATOM    735  C   TYR B  52      49.825  65.177  65.512  1.00  0.00
ATOM    736  O   TYR B  52      50.611  66.105  65.276  1.00  0.00
ATOM    737  N   THR B  53      49.100  65.060  66.631  1.00  0.00
ATOM    739  CA  THR B  53      49.255  65.912  67.810  1.00  0.00
ATOM    741  CB  THR B  53      47.893  66.266  68.430  1.00  0.00
ATOM    743  CG2 THR B  53      47.313  65.197  69.356  1.00  0.00
ATOM    747  OG1 THR B  53      48.009  67.467  69.163  1.00  0.00
ATOM    749  C   THR B  53      50.276  65.363  68.816  1.00  0.00
ATOM    750  O   THR B  53      50.872  64.302  68.614  1.00  0.00
ATOM    751  N   VAL B  54      50.512  66.145  69.873  1.00  0.00
ATOM    753  CA  VAL B  54      51.785  66.261  70.606  1.00  0.00
ATOM    755  CB  VAL B  54      51.621  67.122  71.879  1.00  0.00
ATOM    757  CG1 VAL B  54      52.982  67.456  72.511  1.00  0.00
ATOM    761  CG2 VAL B  54      50.920  68.460  71.580  1.00  0.00
ATOM    765  C   VAL B  54      52.497  64.945  70.924  1.00  0.00
ATOM    766  O   VAL B  54      53.695  64.840  70.646  1.00  0.00
ATOM    767  N   GLU B  55      51.809  63.959  71.508  1.00  0.00
ATOM    769  CA  GLU B  55      52.469  62.737  71.976  1.00  0.00
ATOM    771  CB  GLU B  55      53.309  63.032  73.242  1.00  0.00
ATOM    774  CG  GLU B  55      52.534  63.580  74.454  1.00  0.00
ATOM    777  CD  GLU B  55      53.455  64.362  75.413  1.00  0.00
ATOM    778  OE1 GLU B  55      54.484  63.794  75.850  1.00  0.00
ATOM    779  OE2 GLU B  55      53.131  65.540  75.690  1.00  0.00
ATOM    780  C   GLU B  55      51.561  61.507  72.177  1.00  0.00
ATOM    781  O   GLU B  55      50.388  61.602  72.539  1.00  0.00
ATOM    782  N   ASP B  56      52.175  60.349  71.917  1.00  0.00
ATOM    784  CA  ASP B  56      51.711  58.956  71.846  1.00  0.00
ATOM    786  CB  ASP B  56      52.108  58.108  73.067  1.00  0.00
ATOM    789  CG  ASP B  56      52.544  56.684  72.672  1.00  0.00
ATOM    790  OD1 ASP B  56      53.476  56.523  71.833  1.00  0.00
ATOM    791  OD2 ASP B  56      51.990  55.728  73.257  1.00  0.00
ATOM    792  C   ASP B  56      50.359  58.604  71.180  1.00  0.00
ATOM    793  O   ASP B  56      50.000  57.432  71.043  1.00  0.00
ATOM    794  N   GLU B  57      49.648  59.565  70.603  1.00  0.00
ATOM    796  CA  GLU B  57      48.805  59.278  69.448  1.00  0.00
ATOM    798  CB  GLU B  57      48.156  60.603  68.977  1.00  0.00
ATOM    801  CG  GLU B  57      47.170  60.506  67.791  1.00  0.00
ATOM    804  CD  GLU B  57      47.536  61.426  66.611  1.00  0.00
ATOM    805  OE1 GLU B  57      47.846  60.909  65.506  1.00  0.00
ATOM    806  OE2 GLU B  57      47.468  62.666  66.781  1.00  0.00
ATOM    807  C   GLU B  57      49.684  58.689  68.267  1.00  0.00
ATOM    808  O   GLU B  57      50.807  59.131  68.044  1.00  0.00
ATOM    809  N   LEU B  58      49.157  57.801  67.412  1.00  0.00
ATOM    811  CA  LEU B  58      49.173  58.104  65.967  1.00  0.00
ATOM    813  CB  LEU B  58      50.322  57.522  65.105  1.00  0.00
ATOM    816  CG  LEU B  58      51.066  58.498  64.163  1.00  0.00
ATOM    818  CD1 LEU B  58      50.228  59.316  63.168  1.00  0.00
ATOM    822  CD2 LEU B  58      51.926  59.536  64.876  1.00  0.00
ATOM    826  C   LEU B  58      47.890  57.694  65.296  1.00  0.00
ATOM    827  O   LEU B  58      47.315  56.638  65.594  1.00  0.00
ATOM    828  N   ALA B  59      47.574  58.414  64.243  1.00  0.00
ATOM    830  CA  ALA B  59      46.555  58.087  63.285  1.00  0.00
ATOM    832  CB  ALA B  59      45.329  58.937  63.664  1.00  0.00
ATOM    836  C   ALA B  59      46.954  58.284  61.816  1.00  0.00
ATOM    837  O   ALA B  59      46.507  59.194  61.124  1.00  0.00
ATOM    838  N   PHE B  60      47.705  57.312  61.298  1.00  0.00
ATOM    840  CA  PHE B  60      47.515  56.837  59.918  1.00  0.00
ATOM    842  CB  PHE B  60      48.748  56.043  59.461  1.00  0.00
ATOM    845  CG  PHE B  60      50.057  56.817  59.480  1.00  0.00
ATOM    846  CD1 PHE B  60      50.808  56.935  60.668  1.00  0.00
ATOM    848  CE1 PHE B  60      52.051  57.588  60.664  1.00  0.00
ATOM    850  CZ  PHE B  60      52.535  58.148  59.474  1.00  0.00
ATOM    852  CE2 PHE B  60      51.782  58.064  58.295  1.00  0.00
ATOM    854  CD2 PHE B  60      50.544  57.398  58.295  1.00  0.00
ATOM    856  C   PHE B  60      46.232  56.002  59.914  1.00  0.00
ATOM    857  O   PHE B  60      46.261  54.777  59.930  1.00  0.00
ATOM    858  N   LEU B  61      45.110  56.707  60.070  1.00  0.00
ATOM    860  CA  LEU B  61      43.786  56.167  59.801  1.00  0.00
ATOM    862  CB  LEU B  61      42.746  56.815  60.736  1.00  0.00
ATOM    865  CG  LEU B  61      42.918  56.448  62.223  1.00  0.00
ATOM    867  CD1 LEU B  61      41.900  57.209  63.073  1.00  0.00
ATOM    871  CD2 LEU B  61      42.749  54.953  62.504  1.00  0.00
ATOM    875  C   LEU B  61      43.454  56.374  58.322  1.00  0.00
ATOM    876  O   LEU B  61      44.175  57.078  57.611  1.00  0.00
ATOM    877  N   ASP B  62      42.393  55.710  57.875  1.00  0.00
ATOM    879  CA  ASP B  62      41.911  55.590  56.491  1.00  0.00
ATOM    881  CB  ASP B  62      41.296  56.923  56.017  1.00  0.00
ATOM    884  CG  ASP B  62      40.180  57.464  56.933  1.00  0.00
ATOM    885  OD1 ASP B  62      39.924  58.688  56.864  1.00  0.00
ATOM    886  OD2 ASP B  62      39.571  56.668  57.689  1.00  0.00
ATOM    887  C   ASP B  62      42.870  54.954  55.470  1.00  0.00
ATOM    888  O   ASP B  62      42.442  54.358  54.481  1.00  0.00
ATOM    889  N   ASP B  63      44.162  54.967  55.767  1.00  0.00
ATOM    891  CA  ASP B  63      45.078  53.887  55.431  1.00  0.00
ATOM    893  CB  ASP B  63      46.504  54.361  55.771  1.00  0.00
ATOM    896  CG  ASP B  63      47.544  53.804  54.799  1.00  0.00
ATOM    897  OD1 ASP B  63      47.391  52.634  54.377  1.00  0.00
ATOM    898  OD2 ASP B  63      48.471  54.562  54.446  1.00  0.00
ATOM    899  C   ASP B  63      44.693  52.577  56.153  1.00  0.00
ATOM    900  O   ASP B  63      43.931  52.547  57.124  1.00  0.00
ATOM    901  N   SER B  64      45.273  51.481  55.682  1.00  0.00
ATOM    903  CA  SER B  64      45.214  50.151  56.297  1.00  0.00
ATOM    905  CB  SER B  64      44.198  49.288  55.534  1.00  0.00
ATOM    908  OG  SER B  64      44.128  47.967  56.046  1.00  0.00
ATOM    910  C   SER B  64      46.593  49.477  56.329  1.00  0.00
ATOM    911  O   SER B  64      46.723  48.373  56.865  1.00  0.00
ATOM    912  N   THR B  65      47.615  50.148  55.803  1.00  0.00
ATOM    914  CA  THR B  65      48.988  50.030  56.273  1.00  0.00
ATOM    916  CB  THR B  65      49.928  49.862  55.070  1.00  0.00
ATOM    918  CG2 THR B  65      50.043  51.025  54.087  1.00  0.00
ATOM    922  OG1 THR B  65      51.224  49.597  55.513  1.00  0.00
ATOM    924  C   THR B  65      49.318  51.266  57.152  1.00  0.00
ATOM    925  O   THR B  65      48.487  52.151  57.352  1.00  0.00
ATOM    926  N   CYS B  66      50.519  51.349  57.721  1.00  0.00
ATOM    928  CA  CYS B  66      51.320  52.570  57.897  1.00  0.00
ATOM    930  CB  CYS B  66      50.987  53.753  56.966  1.00  0.00
ATOM    933  SG  CYS B  66      52.354  54.134  55.838  1.00  0.00
ATOM    934  C   CYS B  66      51.622  53.038  59.333  1.00  0.00
ATOM    935  O   CYS B  66      52.703  53.578  59.588  1.00  0.00
ATOM    936  N   THR B  67      50.697  52.850  60.273  1.00  0.00
ATOM    938  CA  THR B  67      50.717  53.432  61.630  1.00  0.00
ATOM    940  CB  THR B  67      49.803  52.614  62.555  1.00  0.00
ATOM    942  CG2 THR B  67      48.338  52.625  62.121  1.00  0.00
ATOM    946  OG1 THR B  67      50.254  51.277  62.603  1.00  0.00
ATOM    948  C   THR B  67      52.100  53.527  62.339  1.00  0.00
ATOM    949  O   THR B  67      52.748  52.495  62.530  1.00  0.00
ATOM    950  N   GLY B  68      52.499  54.680  62.922  1.00  0.00
ATOM    952  CA  GLY B  68      53.174  54.605  64.226  1.00  0.00
ATOM    955  C   GLY B  68      53.434  55.885  65.046  1.00  0.00
ATOM    956  O   GLY B  68      53.830  56.945  64.557  1.00  0.00
ATOM    957  N   THR B  69      53.249  55.761  66.360  1.00  0.00
ATOM    959  CA  THR B  69      53.162  56.884  67.312  1.00  0.00
ATOM    961  CB  THR B  69      53.010  56.397  68.767  1.00  0.00
ATOM    963  CG2 THR B  69      51.824  55.448  68.947  1.00  0.00
ATOM    967  OG1 THR B  69      54.144  55.724  69.258  1.00  0.00
ATOM    969  C   THR B  69      54.242  57.963  67.255  1.00  0.00
ATOM    970  O   THR B  69      55.413  57.713  66.977  1.00  0.00
ATOM    971  N   SER B  70      53.851  59.201  67.527  1.00  0.00
ATOM    973  CA  SER B  70      54.705  60.333  67.723  1.00  0.00
ATOM    975  CB  SER B  70      53.894  61.629  67.543  1.00  0.00
ATOM    978  OG  SER B  70      52.770  61.694  68.408  1.00  0.00
ATOM    980  C   SER B  70      55.240  60.289  69.150  1.00  0.00
ATOM    981  O   SER B  70      54.567  59.978  70.135  1.00  0.00
ATOM    982  N   SER B  71      56.484  60.696  69.259  1.00  0.00
ATOM    984  CA  SER B  71      57.072  61.208  70.481  1.00  0.00
ATOM    986  CB  SER B  71      57.913  60.128  71.177  1.00  0.00
ATOM    989  OG  SER B  71      58.759  59.448  70.267  1.00  0.00
ATOM    991  C   SER B  71      57.836  62.474  70.110  1.00  0.00
ATOM    992  O   SER B  71      57.977  62.784  68.925  1.00  0.00
ATOM    993  N   GLY B  72      58.290  63.256  71.088  1.00  0.00
ATOM    995  CA  GLY B  72      59.036  64.477  70.785  1.00  0.00
ATOM    998  C   GLY B  72      60.170  64.253  69.770  1.00  0.00
ATOM    999  O   GLY B  72      60.990  63.348  69.917  1.00  0.00
ATOM   1000  N   ASN B  73      60.155  65.068  68.714  1.00  0.00
ATOM   1002  CA  ASN B  73      60.970  64.958  67.498  1.00  0.00
ATOM   1004  CB  ASN B  73      62.225  65.834  67.607  1.00  0.00
ATOM   1007  CG  ASN B  73      63.211  65.356  68.646  1.00  0.00
ATOM   1008  OD1 ASN B  73      63.348  65.970  69.696  1.00  0.00
ATOM   1009  ND2 ASN B  73      63.905  64.269  68.393  1.00  0.00
ATOM   1012  C   ASN B  73      61.201  63.565  66.887  1.00  0.00
ATOM   1013  O   ASN B  73      62.257  63.319  66.305  1.00  0.00
ATOM   1014  N   LYS B  74      60.216  62.668  66.977  1.00  0.00
ATOM   1016  CA  LYS B  74      60.351  61.271  66.559  1.00  0.00
ATOM   1018  CB  LYS B  74      60.954  60.535  67.758  1.00  0.00
ATOM   1021  CG  LYS B  74      61.426  59.125  67.405  1.00  0.00
ATOM   1024  CD  LYS B  74      61.903  58.324  68.625  1.00  0.00
ATOM   1027  CE  LYS B  74      62.836  59.084  69.580  1.00  0.00
ATOM   1030  NZ  LYS B  74      64.046  59.602  68.898  1.00  0.00
ATOM   1034  C   LYS B  74      58.987  60.672  66.157  1.00  0.00
ATOM   1035  O   LYS B  74      58.019  60.594  66.930  1.00  0.00
ATOM   1036  N   VAL B  75      58.931  60.189  64.921  1.00  0.00
ATOM   1038  CA  VAL B  75      57.741  59.529  64.383  1.00  0.00
ATOM   1040  CB  VAL B  75      57.194  60.172  63.083  1.00  0.00
ATOM   1042  CG1 VAL B  75      55.659  60.122  63.130  1.00  0.00
ATOM   1046  CG2 VAL B  75      57.633  61.622  62.849  1.00  0.00
ATOM   1050  C   VAL B  75      58.005  58.063  64.127  1.00  0.00
ATOM   1051  O   VAL B  75      58.992  57.719  63.461  1.00  0.00
ATOM   1052  N   ASN B  76      57.104  57.206  64.614  1.00  0.00
ATOM   1054  CA  ASN B  76      57.284  55.779  64.437  1.00  0.00
ATOM   1056  CB  ASN B  76      56.853  55.032  65.715  1.00  0.00
ATOM   1059  CG  ASN B  76      57.623  55.467  66.957  1.00  0.00
ATOM   1060  OD1 ASN B  76      58.823  55.696  66.922  1.00  0.00
ATOM   1061  ND2 ASN B  76      56.978  55.575  68.099  1.00  0.00
ATOM   1064  C   ASN B  76      56.499  55.391  63.177  1.00  0.00
ATOM   1065  O   ASN B  76      55.405  55.862  62.886  1.00  0.00
ATOM   1066  N   LEU B  77      57.035  54.521  62.352  1.00  0.00
ATOM   1068  CA  LEU B  77      56.371  54.207  61.101  1.00  0.00
ATOM   1070  CB  LEU B  77      57.154  54.821  59.931  1.00  0.00
ATOM   1073  CG  LEU B  77      57.058  56.351  59.846  1.00  0.00
ATOM   1075  CD1 LEU B  77      57.980  56.817  58.729  1.00  0.00
ATOM   1079  CD2 LEU B  77      55.643  56.840  59.538  1.00  0.00
ATOM   1083  C   LEU B  77      56.326  52.701  60.961  1.00  0.00
ATOM   1084  O   LEU B  77      57.363  52.047  61.087  1.00  0.00
ATOM   1085  N   THR B  78      55.141  52.159  60.679  1.00  0.00
ATOM   1087  CA  THR B  78      54.981  50.721  60.478  1.00  0.00
ATOM   1089  CB  THR B  78      54.257  50.014  61.640  1.00  0.00
ATOM   1091  CG2 THR B  78      54.401  48.495  61.563  1.00  0.00
ATOM   1095  OG1 THR B  78      54.756  50.414  62.892  1.00  0.00
ATOM   1097  C   THR B  78      54.235  50.428  59.186  1.00  0.00
ATOM   1098  O   THR B  78      53.009  50.396  59.160  1.00  0.00
ATOM   1099  N   ILE B  79      54.973  50.212  58.102  1.00  0.00
ATOM   1101  CA  ILE B  79      54.376  49.758  56.850  1.00  0.00
ATOM   1103  CB  ILE B  79      55.243  50.090  55.609  1.00  0.00
ATOM   1105  CG2 ILE B  79      54.393  49.835  54.346  1.00  0.00
ATOM   1109  CG1 ILE B  79      55.794  51.534  55.618  1.00  0.00
ATOM   1112  CD1 ILE B  79      56.641  51.858  54.379  1.00  0.00
ATOM   1116  C   ILE B  79      54.136  48.249  56.914  1.00  0.00
ATOM   1117  O   ILE B  79      55.083  47.462  56.886  1.00  0.00
ATOM   1118  N   GLN B  80      52.871  47.843  56.970  1.00  0.00
ATOM   1120  CA  GLN B  80      52.437  46.468  56.729  1.00  0.00
ATOM   1122  CB  GLN B  80      51.290  46.083  57.696  1.00  0.00
ATOM   1125  CG  GLN B  80      51.492  46.419  59.187  1.00  0.00
ATOM   1128  CD  GLN B  80      51.018  47.817  59.580  1.00  0.00
ATOM   1129  OE1 GLN B  80      50.693  48.648  58.753  1.00  0.00
ATOM   1130  NE2 GLN B  80      50.936  48.118  60.859  1.00  0.00
ATOM   1133  C   GLN B  80      51.965  46.219  55.295  1.00  0.00
ATOM   1134  O   GLN B  80      51.784  47.145  54.503  1.00  0.00
ATOM   1135  N   GLY B  81      51.708  44.944  54.984  1.00  0.00
ATOM   1137  CA  GLY B  81      51.168  44.512  53.694  1.00  0.00
ATOM   1140  C   GLY B  81      52.099  44.817  52.533  1.00  0.00
ATOM   1141  O   GLY B  81      51.621  45.063  51.427  1.00  0.00
ATOM   1142  N   LEU B  82      53.406  44.820  52.805  1.00  0.00
ATOM   1144  CA  LEU B  82      54.473  44.808  51.812  1.00  0.00
ATOM   1146  CB  LEU B  82      55.822  44.932  52.533  1.00  0.00
ATOM   1149  CG  LEU B  82      56.018  46.269  53.271  1.00  0.00
ATOM   1151  CD1 LEU B  82      57.174  46.160  54.260  1.00  0.00
ATOM   1155  CD2 LEU B  82      56.347  47.397  52.292  1.00  0.00
ATOM   1159  C   LEU B  82      54.395  43.537  50.957  1.00  0.00
ATOM   1160  O   LEU B  82      53.830  42.527  51.377  1.00  0.00
ATOM   1161  N   ARG B  83      54.994  43.603  49.770  1.00  0.00
ATOM   1163  CA  ARG B  83      55.264  42.470  48.875  1.00  0.00
ATOM   1165  CB  ARG B  83      54.340  42.527  47.643  1.00  0.00
ATOM   1168  CG  ARG B  83      52.835  42.388  47.941  1.00  0.00
ATOM   1171  CD  ARG B  83      51.991  43.291  47.025  1.00  0.00
ATOM   1174  NE  ARG B  83      52.114  44.712  47.413  1.00  0.00
ATOM   1176  CZ  ARG B  83      51.477  45.327  48.390  1.00  0.00
ATOM   1177  NH1 ARG B  83      50.456  44.789  48.985  1.00  0.00
ATOM   1180  NH2 ARG B  83      51.864  46.485  48.834  1.00  0.00
ATOM   1183  C   ARG B  83      56.718  42.540  48.420  1.00  0.00
ATOM   1184  O   ARG B  83      57.316  43.605  48.520  1.00  0.00
ATOM   1185  N   ALA B  84      57.276  41.503  47.805  1.00  0.00
ATOM   1187  CA  ALA B  84      58.597  41.585  47.167  1.00  0.00
ATOM   1189  CB  ALA B  84      58.880  40.249  46.468  1.00  0.00
ATOM   1193  C   ALA B  84      58.728  42.783  46.206  1.00  0.00
ATOM   1194  O   ALA B  84      59.682  43.560  46.292  1.00  0.00
ATOM   1195  N   MET B  85      57.708  42.993  45.365  1.00  0.00
ATOM   1197  CA  MET B  85      57.597  44.123  44.429  1.00  0.00
ATOM   1199  CB  MET B  85      56.295  43.996  43.623  1.00  0.00
ATOM   1202  CG  MET B  85      56.249  42.732  42.755  1.00  0.00
ATOM   1205  SD  MET B  85      54.713  42.526  41.812  1.00  0.00
ATOM   1206  CE  MET B  85      54.895  43.832  40.567  1.00  0.00
ATOM   1210  C   MET B  85      57.625  45.510  45.100  1.00  0.00
ATOM   1211  O   MET B  85      57.993  46.500  44.460  1.00  0.00
ATOM   1212  N   ASP B  86      57.237  45.596  46.375  1.00  0.00
ATOM   1214  CA  ASP B  86      57.295  46.825  47.167  1.00  0.00
ATOM   1216  CB  ASP B  86      56.492  46.758  48.472  1.00  0.00
ATOM   1219  CG  ASP B  86      54.999  46.822  48.208  1.00  0.00
ATOM   1220  OD1 ASP B  86      54.313  47.677  48.804  1.00  0.00
ATOM   1221  OD2 ASP B  86      54.487  46.001  47.422  1.00  0.00
ATOM   1222  C   ASP B  86      58.721  47.276  47.485  1.00  0.00
ATOM   1223  O   ASP B  86      58.941  48.476  47.650  1.00  0.00
ATOM   1224  N   THR B  87      59.690  46.353  47.493  1.00  0.00
ATOM   1226  CA  THR B  87      61.106  46.645  47.769  1.00  0.00
ATOM   1228  CB  THR B  87      61.989  45.485  47.276  1.00  0.00
ATOM   1230  CG2 THR B  87      63.492  45.742  47.392  1.00  0.00
ATOM   1234  OG1 THR B  87      61.717  44.327  48.032  1.00  0.00
ATOM   1236  C   THR B  87      61.560  47.956  47.121  1.00  0.00
ATOM   1237  O   THR B  87      61.383  48.155  45.917  1.00  0.00
ATOM   1238  N   GLY B  88      62.082  48.887  47.922  1.00  0.00
ATOM   1240  CA  GLY B  88      62.399  50.240  47.450  1.00  0.00
ATOM   1243  C   GLY B  88      62.681  51.244  48.566  1.00  0.00
ATOM   1244  O   GLY B  88      62.653  50.910  49.750  1.00  0.00
ATOM   1245  N   LEU B  89      62.944  52.493  48.183  1.00  0.00
ATOM   1247  CA  LEU B  89      63.290  53.558  49.122  1.00  0.00
ATOM   1249  CB  LEU B  89      64.307  54.475  48.418  1.00  0.00
ATOM   1252  CG  LEU B  89      65.035  55.458  49.350  1.00  0.00
ATOM   1254  CD1 LEU B  89      66.179  54.769  50.095  1.00  0.00
ATOM   1258  CD2 LEU B  89      65.637  56.602  48.534  1.00  0.00
ATOM   1262  C   LEU B  89      62.033  54.311  49.573  1.00  0.00
ATOM   1263  O   LEU B  89      61.268  54.765  48.731  1.00  0.00
ATOM   1264  N   TYR B  90      61.828  54.461  50.878  1.00  0.00
ATOM   1266  CA  TYR B  90      60.651  55.100  51.474  1.00  0.00
ATOM   1268  CB  TYR B  90      59.862  54.042  52.265  1.00  0.00
ATOM   1271  CG  TYR B  90      59.068  53.072  51.390  1.00  0.00
ATOM   1272  CD1 TYR B  90      59.722  51.974  50.801  1.00  0.00
ATOM   1274  CE1 TYR B  90      59.017  51.065  49.989  1.00  0.00
ATOM   1276  CZ  TYR B  90      57.632  51.227  49.786  1.00  0.00
ATOM   1277  OH  TYR B  90      56.955  50.363  48.986  1.00  0.00
ATOM   1279  CE2 TYR B  90      56.961  52.312  50.388  1.00  0.00
ATOM   1281  CD2 TYR B  90      57.683  53.241  51.167  1.00  0.00
ATOM   1283  C   TYR B  90      61.107  56.337  52.289  1.00  0.00
ATOM   1284  O   TYR B  90      61.543  56.227  53.438  1.00  0.00
ATOM   1285  N   ILE B  91      61.088  57.520  51.656  1.00  0.00
ATOM   1287  CA  ILE B  91      61.343  58.845  52.268  1.00  0.00
ATOM   1289  CB  ILE B  91      61.342  59.988  51.216  1.00  0.00
ATOM   1291  CG2 ILE B  91      61.856  61.314  51.805  1.00  0.00
ATOM   1295  CG1 ILE B  91      62.091  59.672  49.899  1.00  0.00
ATOM   1298  CD1 ILE B  91      63.565  59.294  50.060  1.00  0.00
ATOM   1302  C   ILE B  91      60.356  59.140  53.429  1.00  0.00
ATOM   1303  O   ILE B  91      59.323  58.492  53.501  1.00  0.00
ATOM   1304  N   CYS B  92      60.645  60.094  54.327  1.00  0.00
ATOM   1306  CA  CYS B  92      59.698  60.676  55.307  1.00  0.00
ATOM   1308  CB  CYS B  92      60.514  61.167  56.528  1.00  0.00
ATOM   1311  SG  CYS B  92      61.632  59.993  57.353  1.00  0.00
ATOM   1312  C   CYS B  92      58.809  61.822  54.695  1.00  0.00
ATOM   1313  O   CYS B  92      58.260  61.672  53.610  1.00  0.00
ATOM   1314  N   LYS B  93      58.656  62.977  55.389  1.00  0.00
ATOM   1316  CA  LYS B  93      58.467  64.372  54.867  1.00  0.00
ATOM   1318  CB  LYS B  93      57.553  64.547  53.631  1.00  0.00
ATOM   1321  CG  LYS B  93      57.671  65.912  52.923  1.00  0.00
ATOM   1324  CD  LYS B  93      57.214  65.915  51.456  1.00  0.00
ATOM   1327  CE  LYS B  93      55.851  65.262  51.192  1.00  0.00
ATOM   1330  NZ  LYS B  93      54.818  65.708  52.151  1.00  0.00
ATOM   1334  C   LYS B  93      58.160  65.467  55.921  1.00  0.00
ATOM   1335  O   LYS B  93      58.279  66.644  55.615  1.00  0.00
ATOM   1336  N   VAL B  94      57.819  65.126  57.162  1.00  0.00
ATOM   1338  CA  VAL B  94      57.513  66.100  58.241  1.00  0.00
ATOM   1340  CB  VAL B  94      58.782  66.566  59.007  1.00  0.00
ATOM   1342  CG1 VAL B  94      59.395  67.900  58.578  1.00  0.00
ATOM   1346  CG2 VAL B  94      58.540  66.633  60.519  1.00  0.00
ATOM   1350  C   VAL B  94      56.411  67.142  57.898  1.00  0.00
ATOM   1351  O   VAL B  94      55.459  66.783  57.214  1.00  0.00
ATOM   1352  N   GLU B  95      56.475  68.373  58.421  1.00  0.00
ATOM   1354  CA  GLU B  95      55.815  69.624  57.958  1.00  0.00
ATOM   1356  CB  GLU B  95      54.670  69.481  56.915  1.00  0.00
ATOM   1359  CG  GLU B  95      55.195  69.210  55.476  1.00  0.00
ATOM   1362  CD  GLU B  95      54.184  68.645  54.452  1.00  0.00
ATOM   1363  OE1 GLU B  95      52.952  68.815  54.601  1.00  0.00
ATOM   1364  OE2 GLU B  95      54.621  68.025  53.448  1.00  0.00
ATOM   1365  C   GLU B  95      55.466  70.617  59.074  1.00  0.00
ATOM   1366  O   GLU B  95      55.217  71.764  58.735  1.00  0.00
ATOM   1367  N   LEU B  96      55.507  70.236  60.368  1.00  0.00
ATOM   1369  CA  LEU B  96      55.388  71.152  61.537  1.00  0.00
ATOM   1371  CB  LEU B  96      56.816  71.620  61.900  1.00  0.00
ATOM   1374  CG  LEU B  96      56.938  72.420  63.214  1.00  0.00
ATOM   1376  CD1 LEU B  96      56.692  71.528  64.429  1.00  0.00
ATOM   1380  CD2 LEU B  96      58.333  73.030  63.340  1.00  0.00
ATOM   1384  C   LEU B  96      54.416  72.340  61.282  1.00  0.00
ATOM   1385  O   LEU B  96      54.772  73.519  61.285  1.00  0.00
ATOM   1386  N   MET B  97      53.187  71.966  60.947  1.00  0.00
ATOM   1388  CA  MET B  97      52.065  72.783  60.515  1.00  0.00
ATOM   1390  CB  MET B  97      50.933  71.807  60.143  1.00  0.00
ATOM   1393  CG  MET B  97      49.630  72.434  59.627  1.00  0.00
ATOM   1396  SD  MET B  97      48.504  73.178  60.848  1.00  0.00
ATOM   1397  CE  MET B  97      48.183  71.792  61.981  1.00  0.00
ATOM   1401  C   MET B  97      51.618  73.826  61.541  1.00  0.00
ATOM   1402  O   MET B  97      51.325  74.967  61.169  1.00  0.00
ATOM   1403  N   TYR B  98      51.600  73.431  62.807  1.00  0.00
ATOM   1405  CA  TYR B  98      51.302  74.339  63.901  1.00  0.00
ATOM   1407  CB  TYR B  98      49.892  74.135  64.452  1.00  0.00
ATOM   1410  CG  TYR B  98      49.573  75.111  65.570  1.00  0.00
ATOM   1411  CD1 TYR B  98      49.486  76.489  65.291  1.00  0.00
ATOM   1413  CE1 TYR B  98      49.278  77.405  66.340  1.00  0.00
ATOM   1415  CZ  TYR B  98      49.150  76.938  67.664  1.00  0.00
ATOM   1416  OH  TYR B  98      48.950  77.822  68.676  1.00  0.00
ATOM   1418  CE2 TYR B  98      49.223  75.557  67.941  1.00  0.00
ATOM   1420  CD2 TYR B  98      49.435  74.646  66.890  1.00  0.00
ATOM   1422  C   TYR B  98      52.424  74.310  65.055  1.00  0.00
ATOM   1423  O   TYR B  98      52.658  73.148  65.417  1.00  0.00
ATOM   1424  N   PRO B  99      53.122  75.347  65.691  1.00  0.00
ATOM   1425  CD  PRO B  99      54.080  74.948  66.712  1.00  0.00
ATOM   1428  CG  PRO B  99      55.163  76.030  66.814  1.00  0.00
ATOM   1431  CB  PRO B  99      54.357  77.299  66.615  1.00  0.00
ATOM   1434  CA  PRO B  99      53.298  76.886  65.581  1.00  0.00
ATOM   1436  C   PRO B  99      53.637  77.272  64.160  1.00  0.00
ATOM   1437  O   PRO B  99      54.009  76.407  63.350  1.00  0.00
ATOM   1438  N   PRO B 100      53.511  78.549  63.774  1.00  0.00
ATOM   1439  CD  PRO B 100      53.100  79.660  64.629  1.00  0.00
ATOM   1442  CG  PRO B 100      52.909  80.851  63.693  1.00  0.00
ATOM   1445  CB  PRO B 100      52.487  80.164  62.401  1.00  0.00
ATOM   1448  CA  PRO B 100      53.385  78.909  62.362  1.00  0.00
ATOM   1450  C   PRO B 100      54.603  79.163  61.493  1.00  0.00
ATOM   1451  O   PRO B 100      54.381  79.464  60.312  1.00  0.00
ATOM   1452  N   PRO B 101      55.894  79.080  61.914  1.00  0.00
ATOM   1453  CD  PRO B 101      56.416  78.933  63.266  1.00  0.00
ATOM   1456  CG  PRO B 101      57.937  78.798  63.137  1.00  0.00
ATOM   1459  CB  PRO B 101      58.238  79.373  61.756  1.00  0.00
ATOM   1462  CA  PRO B 101      56.979  79.019  60.953  1.00  0.00
ATOM   1464  C   PRO B 101      57.008  77.618  60.304  1.00  0.00
ATOM   1465  O   PRO B 101      57.890  76.813  60.613  1.00  0.00
ATOM   1466  N   TYR B 102      56.002  77.325  59.471  1.00  0.00
ATOM   1468  CA  TYR B 102      55.782  76.064  58.747  1.00  0.00
ATOM   1470  CB  TYR B 102      54.774  76.298  57.605  1.00  0.00
ATOM   1473  CG  TYR B 102      54.820  75.262  56.488  1.00  0.00
ATOM   1474  CD1 TYR B 102      54.085  74.066  56.587  1.00  0.00
ATOM   1476  CE1 TYR B 102      54.169  73.100  55.564  1.00  0.00
ATOM   1478  CZ  TYR B 102      55.007  73.314  54.453  1.00  0.00
ATOM   1479  OH  TYR B 102      55.104  72.366  53.483  1.00  0.00
ATOM   1481  CE2 TYR B 102      55.753  74.509  54.353  1.00  0.00
ATOM   1483  CD2 TYR B 102      55.652  75.480  55.368  1.00  0.00
ATOM   1485  C   TYR B 102      57.078  75.463  58.208  1.00  0.00
ATOM   1486  O   TYR B 102      57.861  76.201  57.595  1.00  0.00
ATOM   1487  N   TYR B 103      57.312  74.151  58.397  1.00  0.00
ATOM   1489  CA  TYR B 103      58.638  73.652  58.025  1.00  0.00
ATOM   1491  CB  TYR B 103      59.673  73.941  59.123  1.00  0.00
ATOM   1494  CG  TYR B 103      61.058  74.024  58.514  1.00  0.00
ATOM   1495  CD1 TYR B 103      61.571  75.282  58.143  1.00  0.00
ATOM   1497  CE1 TYR B 103      62.771  75.368  57.413  1.00  0.00
ATOM   1499  CZ  TYR B 103      63.436  74.190  57.016  1.00  0.00
ATOM   1500  OH  TYR B 103      64.571  74.281  56.272  1.00  0.00
ATOM   1502  CE2 TYR B 103      62.922  72.929  57.391  1.00  0.00
ATOM   1504  CD2 TYR B 103      61.750  72.848  58.164  1.00  0.00
ATOM   1506  C   TYR B 103      58.650  72.162  57.647  1.00  0.00
ATOM   1507  O   TYR B 103      58.251  71.243  58.385  1.00  0.00
ATOM   1508  N   VAL B 104      59.187  71.942  56.450  1.00  0.00
ATOM   1510  CA  VAL B 104      59.168  70.679  55.728  1.00  0.00
ATOM   1512  CB  VAL B 104      58.557  70.886  54.326  1.00  0.00
ATOM   1514  CG1 VAL B 104      59.319  71.886  53.446  1.00  0.00
ATOM   1518  CG2 VAL B 104      58.414  69.570  53.554  1.00  0.00
ATOM   1522  C   VAL B 104      60.549  70.027  55.679  1.00  0.00
ATOM   1523  O   VAL B 104      61.556  70.721  55.598  1.00  0.00
ATOM   1524  N   GLY B 105      60.630  68.684  55.727  1.00  0.00
ATOM   1526  CA  GLY B 105      61.923  68.049  55.999  1.00  0.00
ATOM   1529  C   GLY B 105      61.952  66.522  55.678  1.00  0.00
ATOM   1530  O   GLY B 105      60.975  65.767  55.817  1.00  0.00
ATOM   1531  N   MET B 106      63.072  66.070  55.137  1.00  0.00
ATOM   1533  CA  MET B 106      63.040  65.242  53.913  1.00  0.00
ATOM   1535  CB  MET B 106      63.065  66.125  52.654  1.00  0.00
ATOM   1538  CG  MET B 106      61.695  66.757  52.381  1.00  0.00
ATOM   1541  SD  MET B 106      61.691  68.079  51.140  1.00  0.00
ATOM   1542  CE  MET B 106      62.466  69.418  52.092  1.00  0.00
ATOM   1546  C   MET B 106      64.233  64.318  53.999  1.00  0.00
ATOM   1547  O   MET B 106      65.342  64.662  53.588  1.00  0.00
ATOM   1548  N   GLY B 107      64.007  63.210  54.695  1.00  0.00
ATOM   1550  CA  GLY B 107      65.069  62.277  54.971  1.00  0.00
ATOM   1553  C   GLY B 107      65.631  61.645  53.714  1.00  0.00
ATOM   1554  O   GLY B 107      65.012  61.608  52.656  1.00  0.00
ATOM   1555  N   ASN B 108      66.853  61.145  53.846  1.00  0.00
ATOM   1557  CA  ASN B 108      67.604  60.562  52.739  1.00  0.00
ATOM   1559  CB  ASN B 108      69.075  60.473  53.186  1.00  0.00
ATOM   1562  CG  ASN B 108      69.566  61.796  53.750  1.00  0.00
ATOM   1563  OD1 ASN B 108      69.476  62.058  54.941  1.00  0.00
ATOM   1564  ND2 ASN B 108      70.029  62.702  52.918  1.00  0.00
ATOM   1567  C   ASN B 108      67.037  59.212  52.263  1.00  0.00
ATOM   1568  O   ASN B 108      67.542  58.619  51.311  1.00  0.00
ATOM   1569  N   GLY B 109      65.981  58.745  52.925  1.00  0.00
ATOM   1571  CA  GLY B 109      65.292  57.511  52.633  1.00  0.00
ATOM   1574  C   GLY B 109      65.783  56.324  53.446  1.00  0.00
ATOM   1575  O   GLY B 109      66.762  56.392  54.184  1.00  0.00
ATOM   1576  N   THR B 110      65.041  55.240  53.289  1.00  0.00
ATOM   1578  CA  THR B 110      65.158  53.998  54.047  1.00  0.00
ATOM   1580  CB  THR B 110      64.123  54.050  55.190  1.00  0.00
ATOM   1582  CG2 THR B 110      63.840  52.772  55.968  1.00  0.00
ATOM   1586  OG1 THR B 110      64.591  54.958  56.152  1.00  0.00
ATOM   1588  C   THR B 110      64.828  52.879  53.085  1.00  0.00
ATOM   1589  O   THR B 110      63.733  52.872  52.516  1.00  0.00
ATOM   1590  N   GLN B 111      65.791  52.002  52.811  1.00  0.00
ATOM   1592  CA  GLN B 111      65.668  51.026  51.723  1.00  0.00
ATOM   1594  CB  GLN B 111      67.030  50.877  51.023  1.00  0.00
ATOM   1597  CG  GLN B 111      67.136  49.700  50.039  1.00  0.00
ATOM   1600  CD  GLN B 111      66.052  49.636  48.965  1.00  0.00
ATOM   1601  OE1 GLN B 111      65.636  50.627  48.389  1.00  0.00
ATOM   1602  NE2 GLN B 111      65.593  48.449  48.629  1.00  0.00
ATOM   1605  C   GLN B 111      65.124  49.717  52.301  1.00  0.00
ATOM   1606  O   GLN B 111      65.845  48.890  52.884  1.00  0.00
ATOM   1607  N   ILE B 112      63.809  49.574  52.152  1.00  0.00
ATOM   1609  CA  ILE B 112      63.031  48.444  52.640  1.00  0.00
ATOM   1611  CB  ILE B 112      61.556  48.855  52.861  1.00  0.00
ATOM   1613  CG2 ILE B 112      60.749  47.644  53.367  1.00  0.00
ATOM   1617  CG1 ILE B 112      61.479  50.029  53.871  1.00  0.00
ATOM   1620  CD1 ILE B 112      60.061  50.501  54.208  1.00  0.00
ATOM   1624  C   ILE B 112      63.159  47.294  51.650  1.00  0.00
ATOM   1625  O   ILE B 112      62.787  47.425  50.482  1.00  0.00
ATOM   1626  N   TYR B 113      63.669  46.163  52.132  1.00  0.00
ATOM   1628  CA  TYR B 113      63.826  44.931  51.360  1.00  0.00
ATOM   1630  CB  TYR B 113      65.251  44.385  51.510  1.00  0.00
ATOM   1633  CG  TYR B 113      66.252  44.941  50.517  1.00  0.00
ATOM   1634  CD1 TYR B 113      66.294  44.413  49.211  1.00  0.00
ATOM   1636  CE1 TYR B 113      67.274  44.855  48.302  1.00  0.00
ATOM   1638  CZ  TYR B 113      68.229  45.811  48.704  1.00  0.00
ATOM   1639  OH  TYR B 113      69.202  46.196  47.839  1.00  0.00
ATOM   1641  CE2 TYR B 113      68.174  46.355  50.007  1.00  0.00
ATOM   1643  CD2 TYR B 113      67.176  45.930  50.907  1.00  0.00
ATOM   1645  C   TYR B 113      62.808  43.898  51.813  1.00  0.00
ATOM   1646  O   TYR B 113      62.785  43.524  52.982  1.00  0.00
ATOM   1647  N   VAL B 114      61.986  43.409  50.892  1.00  0.00
ATOM   1649  CA  VAL B 114      60.862  42.537  51.223  1.00  0.00
ATOM   1651  CB  VAL B 114      59.520  43.119  50.753  1.00  0.00
ATOM   1653  CG1 VAL B 114      58.364  42.343  51.408  1.00  0.00
ATOM   1657  CG2 VAL B 114      59.368  44.610  51.081  1.00  0.00
ATOM   1661  C   VAL B 114      61.076  41.168  50.600  1.00  0.00
ATOM   1662  O   VAL B 114      61.341  41.049  49.405  1.00  0.00
ATOM   1663  N   ILE B 115      60.947  40.131  51.422  1.00  0.00
ATOM   1665  CA  ILE B 115      61.132  38.748  51.018  1.00  0.00
ATOM   1667  CB  ILE B 115      62.432  38.146  51.612  1.00  0.00
ATOM   1669  CG2 ILE B 115      62.568  36.677  51.163  1.00  0.00
ATOM   1673  CG1 ILE B 115      63.716  38.904  51.186  1.00  0.00
ATOM   1676  CD1 ILE B 115      64.119  40.051  52.125  1.00  0.00
ATOM   1680  C   ILE B 115      59.890  37.967  51.451  1.00  0.00
ATOM   1681  O   ILE B 115      59.699  37.727  52.641  1.00  0.00
ATOM   1682  N   ASP B 116      59.068  37.576  50.478  1.00  0.00
ATOM   1684  CA  ASP B 116      57.884  36.730  50.655  1.00  0.00
ATOM   1686  CB  ASP B 116      56.831  37.071  49.574  1.00  0.00
ATOM   1689  CG  ASP B 116      56.459  38.561  49.447  1.00  0.00
ATOM   1690  OD1 ASP B 116      56.484  39.300  50.455  1.00  0.00
ATOM   1691  OD2 ASP B 116      56.167  38.988  48.303  1.00  0.00
ATOM   1692  C   ASP B 116      58.321  35.247  50.578  1.00  0.00
ATOM   1693  O   ASP B 116      58.642  34.764  49.488  1.00  0.00
ATOM   1694  N   PRO B 117      58.460  34.517  51.702  1.00  0.00
ATOM   1695  CD  PRO B 117      57.989  34.839  53.044  1.00  0.00
ATOM   1698  CG  PRO B 117      58.572  33.748  53.944  1.00  0.00
ATOM   1701  CB  PRO B 117      59.861  33.377  53.226  1.00  0.00
ATOM   1704  CA  PRO B 117      59.395  33.390  51.770  1.00  0.00
ATOM   1706  C   PRO B 117      58.825  32.020  51.370  1.00  0.00
ATOM   1707  O   PRO B 117      59.541  31.024  51.460  1.00  0.00
ATOM   1708  N   GLU B 118      57.551  31.930  50.980  1.00  0.00
ATOM   1710  CA  GLU B 118      56.795  30.671  51.078  1.00  0.00
ATOM   1712  CB  GLU B 118      56.002  30.634  52.406  1.00  0.00
ATOM   1715  CG  GLU B 118      55.033  31.798  52.688  1.00  0.00
ATOM   1718  CD  GLU B 118      54.773  31.955  54.197  1.00  0.00
ATOM   1719  OE1 GLU B 118      55.687  32.394  54.930  1.00  0.00
ATOM   1720  OE2 GLU B 118      53.646  31.715  54.687  1.00  0.00
ATOM   1721  C   GLU B 118      56.021  30.228  49.818  1.00  0.00
ATOM   1722  O   GLU B 118      54.792  30.160  49.823  1.00  0.00
ATOM   1723  N   PRO B 119      56.729  29.851  48.729  1.00  0.00
ATOM   1724  CD  PRO B 119      58.174  29.975  48.562  1.00  0.00
ATOM   1727  CG  PRO B 119      58.467  29.632  47.104  1.00  0.00
ATOM   1730  CB  PRO B 119      57.350  28.656  46.757  1.00  0.00
ATOM   1733  CA  PRO B 119      56.153  29.202  47.547  1.00  0.00
ATOM   1735  C   PRO B 119      55.098  28.126  47.852  1.00  0.00
ATOM   1736  O   PRO B 119      54.763  27.832  48.999  1.00  0.00
ATOM      1  N   GLN A   1      52.821  81.076  60.972  1.00  0.00
ATOM      2  CA  GLN A   1      51.527  81.284  60.309  1.00  0.00
ATOM      4  CB  GLN A   1      50.907  82.612  60.787  1.00  0.00
ATOM      7  CG  GLN A   1      51.771  83.846  60.457  1.00  0.00
ATOM     10  CD  GLN A   1      51.036  85.165  60.680  1.00  0.00
ATOM     11  OE1 GLN A   1      50.399  85.405  61.690  1.00  0.00
ATOM     12  NE2 GLN A   1      51.096  86.089  59.748  1.00  0.00
ATOM     15  C   GLN A   1      51.621  81.260  58.779  1.00  0.00
ATOM     16  O   GLN A   1      50.605  81.222  58.086  1.00  0.00
ATOM     17  N   VAL A   2      52.844  81.331  58.254  1.00  0.00
ATOM     19  CA  VAL A   2      53.101  81.332  56.815  1.00  0.00
ATOM     21  CB  VAL A   2      54.549  81.757  56.496  1.00  0.00
ATOM     23  CG1 VAL A   2      54.767  82.002  54.996  1.00  0.00
ATOM     27  CG2 VAL A   2      54.967  83.034  57.243  1.00  0.00
ATOM     31  C   VAL A   2      52.803  79.951  56.231  1.00  0.00
ATOM     32  O   VAL A   2      53.091  78.929  56.853  1.00  0.00
ATOM     33  N   GLN A   3      52.241  79.907  55.019  1.00  0.00
ATOM     35  CA  GLN A   3      51.831  78.653  54.374  1.00  0.00
ATOM     37  CB  GLN A   3      50.318  78.434  54.568  1.00  0.00
ATOM     40  CG  GLN A   3      49.848  78.304  56.023  1.00  0.00
ATOM     43  CD  GLN A   3      48.328  78.197  56.091  1.00  0.00
ATOM     44  OE1 GLN A   3      47.594  79.039  55.600  1.00  0.00
ATOM     45  NE2 GLN A   3      47.785  77.147  56.668  1.00  0.00
ATOM     48  C   GLN A   3      52.125  78.638  52.870  1.00  0.00
ATOM     49  O   GLN A   3      51.422  79.300  52.098  1.00  0.00
ATOM     50  N   LEU A   4      53.134  77.857  52.466  1.00  0.00
ATOM     52  CA  LEU A   4      53.394  77.539  51.062  1.00  0.00
ATOM     54  CB  LEU A   4      54.904  77.372  50.801  1.00  0.00
ATOM     57  CG  LEU A   4      55.797  78.588  51.112  1.00  0.00
ATOM     59  CD1 LEU A   4      57.166  78.381  50.462  1.00  0.00
ATOM     63  CD2 LEU A   4      55.245  79.902  50.570  1.00  0.00
ATOM     67  C   LEU A   4      52.641  76.272  50.604  1.00  0.00
ATOM     68  O   LEU A   4      52.414  75.351  51.396  1.00  0.00
ATOM     69  N   GLN A   5      52.254  76.234  49.328  1.00  0.00
ATOM     71  CA  GLN A   5      51.370  75.224  48.740  1.00  0.00
ATOM     73  CB  GLN A   5      49.903  75.706  48.797  1.00  0.00
ATOM     76  CG  GLN A   5      49.284  75.764  50.201  1.00  0.00
ATOM     79  CD  GLN A   5      49.035  74.372  50.762  1.00  0.00
ATOM     80  OE1 GLN A   5      47.980  73.792  50.581  1.00  0.00
ATOM     81  NE2 GLN A   5      49.997  73.772  51.430  1.00  0.00
ATOM     84  C   GLN A   5      51.736  74.878  47.267  1.00  0.00
ATOM     85  O   GLN A   5      51.345  75.568  46.305  1.00  0.00
ATOM     86  N   GLU A   6      52.491  73.792  47.074  1.00  0.00
ATOM     88  CA  GLU A   6      53.097  73.495  45.782  1.00  0.00
ATOM     90  CB  GLU A   6      54.516  72.929  45.899  1.00  0.00
ATOM     93  CG  GLU A   6      55.453  73.775  46.743  1.00  0.00
ATOM     96  CD  GLU A   6      55.710  73.070  48.080  1.00  0.00
ATOM     97  OE1 GLU A   6      54.745  72.591  48.716  1.00  0.00
ATOM     98  OE2 GLU A   6      56.891  73.027  48.478  1.00  0.00
ATOM     99  C   GLU A   6      52.368  72.498  44.863  1.00  0.00
ATOM    100  O   GLU A   6      52.415  71.285  45.114  1.00  0.00
ATOM    101  N   SER A   7      51.780  72.984  43.763  1.00  0.00
ATOM    103  CA  SER A   7      50.579  72.335  43.211  1.00  0.00
ATOM    105  CB  SER A   7      49.316  72.950  43.831  1.00  0.00
ATOM    108  OG  SER A   7      49.318  74.358  43.721  1.00  0.00
ATOM    110  C   SER A   7      50.512  72.373  41.677  1.00  0.00
ATOM    111  O   SER A   7      51.028  73.273  41.029  1.00  0.00
ATOM    112  N   GLY A   8      49.933  71.330  41.083  1.00  0.00
ATOM    114  CA  GLY A   8      50.520  70.735  39.880  1.00  0.00
ATOM    117  C   GLY A   8      51.383  69.567  40.353  1.00  0.00
ATOM    118  O   GLY A   8      51.111  68.970  41.405  1.00  0.00
ATOM    119  N   GLY A   9      52.415  69.247  39.601  1.00  0.00
ATOM    121  CA  GLY A   9      53.046  67.945  39.716  1.00  0.00
ATOM    124  C   GLY A   9      52.355  66.965  38.776  1.00  0.00
ATOM    125  O   GLY A   9      51.440  67.331  38.041  1.00  0.00
ATOM    126  N   GLY A  10      52.802  65.717  38.792  1.00  0.00
ATOM    128  CA  GLY A  10      52.183  64.673  37.994  1.00  0.00
ATOM    131  C   GLY A  10      53.148  63.629  37.469  1.00  0.00
ATOM    132  O   GLY A  10      54.260  63.451  37.974  1.00  0.00
ATOM    133  N   LEU A  11      52.672  62.961  36.415  1.00  0.00
ATOM    135  CA  LEU A  11      53.472  62.188  35.470  1.00  0.00
ATOM    137  CB  LEU A  11      52.493  61.271  34.671  1.00  0.00
ATOM    140  CG  LEU A  11      52.960  59.835  34.353  1.00  0.00
ATOM    142  CD1 LEU A  11      54.077  59.760  33.315  1.00  0.00
ATOM    146  CD2 LEU A  11      53.394  59.054  35.597  1.00  0.00
ATOM    150  C   LEU A  11      54.414  63.130  34.687  1.00  0.00
ATOM    151  O   LEU A  11      55.096  63.973  35.283  1.00  0.00
ATOM    152  N   VAL A  12      54.406  62.936  33.367  1.00  0.00
ATOM    154  CA  VAL A  12      54.776  63.743  32.179  1.00  0.00
ATOM    156  CB  VAL A  12      55.646  64.990  32.503  1.00  0.00
ATOM    158  CG1 VAL A  12      56.386  65.575  31.292  1.00  0.00
ATOM    162  CG2 VAL A  12      54.782  66.146  33.037  1.00  0.00
ATOM    166  C   VAL A  12      55.438  62.764  31.197  1.00  0.00
ATOM    167  O   VAL A  12      56.001  61.754  31.605  1.00  0.00
ATOM    168  N   GLN A  13      55.383  63.047  29.893  1.00  0.00
ATOM    170  CA  GLN A  13      56.224  62.353  28.914  1.00  0.00
ATOM    172  CB  GLN A  13      55.405  61.947  27.679  1.00  0.00
ATOM    175  CG  GLN A  13      54.316  60.919  28.018  1.00  0.00
ATOM    178  CD  GLN A  13      53.706  60.295  26.765  1.00  0.00
ATOM    179  OE1 GLN A  13      53.908  59.137  26.460  1.00  0.00
ATOM    180  NE2 GLN A  13      52.941  61.028  25.987  1.00  0.00
ATOM    183  C   GLN A  13      57.390  63.255  28.515  1.00  0.00
ATOM    184  O   GLN A  13      57.182  64.450  28.313  1.00  0.00
ATOM    185  N   ALA A  14      58.597  62.704  28.408  1.00  0.00
ATOM    187  CA  ALA A  14      59.794  63.446  28.017  1.00  0.00
ATOM    189  CB  ALA A  14      60.963  62.462  27.903  1.00  0.00
ATOM    193  C   ALA A  14      59.600  64.277  26.727  1.00  0.00
ATOM    194  O   ALA A  14      59.132  63.786  25.706  1.00  0.00
ATOM    195  N   GLY A  15      59.954  65.560  26.811  1.00  0.00
ATOM    197  CA  GLY A  15      59.682  66.606  25.826  1.00  0.00
ATOM    200  C   GLY A  15      58.577  67.569  26.262  1.00  0.00
ATOM    201  O   GLY A  15      58.614  68.751  25.924  1.00  0.00
ATOM    202  N   GLY A  16      57.636  67.064  27.060  1.00  0.00
ATOM    204  CA  GLY A  16      56.510  67.780  27.642  1.00  0.00
ATOM    207  C   GLY A  16      56.882  68.984  28.501  1.00  0.00
ATOM    208  O   GLY A  16      58.039  69.204  28.888  1.00  0.00
ATOM    209  N   SER A  17      55.826  69.721  28.843  1.00  0.00
ATOM    211  CA  SER A  17      55.855  70.794  29.829  1.00  0.00
ATOM    213  CB  SER A  17      55.462  72.148  29.210  1.00  0.00
ATOM    216  OG  SER A  17      56.448  72.637  28.325  1.00  0.00
ATOM    218  C   SER A  17      54.927  70.491  31.000  1.00  0.00
ATOM    219  O   SER A  17      54.038  69.641  30.940  1.00  0.00
ATOM    220  N   LEU A  18      55.142  71.259  32.059  1.00  0.00
ATOM    222  CA  LEU A  18      54.393  71.272  33.298  1.00  0.00
ATOM    224  CB  LEU A  18      55.047  70.217  34.213  1.00  0.00
ATOM    227  CG  LEU A  18      54.325  69.876  35.525  1.00  0.00
ATOM    229  CD1 LEU A  18      52.880  69.419  35.318  1.00  0.00
ATOM    233  CD2 LEU A  18      55.081  68.742  36.217  1.00  0.00
ATOM    237  C   LEU A  18      54.446  72.692  33.876  1.00  0.00
ATOM    238  O   LEU A  18      55.304  73.496  33.510  1.00  0.00
ATOM    239  N   ARG A  19      53.547  73.012  34.804  1.00  0.00
ATOM    241  CA  ARG A  19      53.630  74.249  35.586  1.00  0.00
ATOM    243  CB  ARG A  19      52.812  75.353  34.896  1.00  0.00
ATOM    246  CG  ARG A  19      53.094  76.751  35.476  1.00  0.00
ATOM    249  CD  ARG A  19      52.743  77.868  34.480  1.00  0.00
ATOM    252  NE  ARG A  19      51.302  77.919  34.155  1.00  0.00
ATOM    254  CZ  ARG A  19      50.754  78.201  32.981  1.00  0.00
ATOM    255  NH1 ARG A  19      51.450  78.416  31.899  1.00  0.00
ATOM    258  NH2 ARG A  19      49.457  78.285  32.865  1.00  0.00
ATOM    261  C   ARG A  19      53.199  73.942  37.024  1.00  0.00
ATOM    262  O   ARG A  19      52.147  73.341  37.229  1.00  0.00
ATOM    263  N   LEU A  20      54.041  74.314  37.986  1.00  0.00
ATOM    265  CA  LEU A  20      53.875  74.025  39.414  1.00  0.00
ATOM    267  CB  LEU A  20      55.173  73.400  39.990  1.00  0.00
ATOM    270  CG  LEU A  20      55.883  72.279  39.216  1.00  0.00
ATOM    272  CD1 LEU A  20      57.159  71.885  39.963  1.00  0.00
ATOM    276  CD2 LEU A  20      54.999  71.051  39.062  1.00  0.00
ATOM    280  C   LEU A  20      53.612  75.358  40.179  1.00  0.00
ATOM    281  O   LEU A  20      54.500  76.187  40.298  1.00  0.00
ATOM    282  N   SER A  21      52.401  75.628  40.677  1.00  0.00
ATOM    284  CA  SER A  21      52.120  76.792  41.556  1.00  0.00
ATOM    286  CB  SER A  21      50.599  77.003  41.579  1.00  0.00
ATOM    289  OG  SER A  21      50.213  78.207  42.227  1.00  0.00
ATOM    291  C   SER A  21      52.658  76.562  42.992  1.00  0.00
ATOM    292  O   SER A  21      53.223  75.509  43.252  1.00  0.00
ATOM    293  N   CYS A  22      52.505  77.511  43.928  1.00  0.00
ATOM    295  CA  CYS A  22      53.210  77.545  45.227  1.00  0.00
ATOM    297  CB  CYS A  22      54.647  78.074  44.960  1.00  0.00
ATOM    300  SG  CYS A  22      55.575  78.961  46.259  1.00  0.00
ATOM    301  C   CYS A  22      52.473  78.301  46.372  1.00  0.00
ATOM    302  O   CYS A  22      53.021  78.430  47.464  1.00  0.00
ATOM    303  N   ALA A  23      51.235  78.773  46.163  1.00  0.00
ATOM    305  CA  ALA A  23      50.472  79.742  46.990  1.00  0.00
ATOM    307  CB  ALA A  23      48.978  79.434  46.820  1.00  0.00
ATOM    311  C   ALA A  23      50.839  79.892  48.490  1.00  0.00
ATOM    312  O   ALA A  23      50.926  78.912  49.224  1.00  0.00
ATOM    313  N   ALA A  24      50.977  81.142  48.952  1.00  0.00
ATOM    315  CA  ALA A  24      51.789  81.555  50.091  1.00  0.00
ATOM    317  CB  ALA A  24      53.039  82.239  49.510  1.00  0.00
ATOM    321  C   ALA A  24      51.027  82.497  51.030  1.00  0.00
ATOM    322  O   ALA A  24      51.080  83.718  50.871  1.00  0.00
ATOM    323  N   SER A  25      50.285  81.945  51.989  1.00  0.00
ATOM    325  CA  SER A  25      49.482  82.718  52.949  1.00  0.00
ATOM    327  CB  SER A  25      48.268  81.887  53.374  1.00  0.00
ATOM    330  OG  SER A  25      47.293  82.721  53.972  1.00  0.00
ATOM    332  C   SER A  25      50.287  83.142  54.183  1.00  0.00
ATOM    333  O   SER A  25      51.443  82.756  54.349  1.00  0.00
ATOM    334  N   GLY A  26      49.670  83.948  55.050  1.00  0.00
ATOM    336  CA  GLY A  26      50.222  84.340  56.348  1.00  0.00
ATOM    339  C   GLY A  26      51.410  85.292  56.302  1.00  0.00
ATOM    340  O   GLY A  26      52.178  85.371  57.256  1.00  0.00
ATOM    341  N   ASN A  27      51.602  86.005  55.198  1.00  0.00
ATOM    343  CA  ASN A  27      52.728  86.909  54.984  1.00  0.00
ATOM    345  CB  ASN A  27      53.949  86.058  54.548  1.00  0.00
ATOM    348  CG  ASN A  27      53.905  85.636  53.090  1.00  0.00
ATOM    349  OD1 ASN A  27      54.537  86.250  52.252  1.00  0.00
ATOM    350  ND2 ASN A  27      53.117  84.648  52.734  1.00  0.00
ATOM    353  C   ASN A  27      52.343  87.991  53.962  1.00  0.00
ATOM    354  O   ASN A  27      51.166  88.156  53.648  1.00  0.00
ATOM    355  N   ILE A  28      53.324  88.692  53.398  1.00  0.00
ATOM    357  CA  ILE A  28      53.118  89.465  52.180  1.00  0.00
ATOM    359  CB  ILE A  28      53.068  90.994  52.435  1.00  0.00
ATOM    361  CG2 ILE A  28      52.678  91.686  51.113  1.00  0.00
ATOM    365  CG1 ILE A  28      52.061  91.445  53.521  1.00  0.00
ATOM    368  CD1 ILE A  28      52.617  91.429  54.954  1.00  0.00
ATOM    372  C   ILE A  28      54.192  89.082  51.183  1.00  0.00
ATOM    373  O   ILE A  28      55.337  89.503  51.334  1.00  0.00
ATOM    374  N   SER A  29      53.818  88.301  50.162  1.00  0.00
ATOM    376  CA  SER A  29      54.787  87.736  49.213  1.00  0.00
ATOM    378  CB  SER A  29      54.091  86.927  48.114  1.00  0.00
ATOM    381  OG  SER A  29      53.317  87.779  47.292  1.00  0.00
ATOM    383  C   SER A  29      55.672  88.799  48.572  1.00  0.00
ATOM    384  O   SER A  29      56.864  88.581  48.353  1.00  0.00
ATOM    385  N   GLN A  30      55.106  89.985  48.313  1.00  0.00
ATOM    387  CA  GLN A  30      55.804  91.148  47.745  1.00  0.00
ATOM    389  CB  GLN A  30      54.886  92.385  47.731  1.00  0.00
ATOM    392  CG  GLN A  30      53.476  92.111  47.183  1.00  0.00
ATOM    395  CD  GLN A  30      52.853  93.344  46.535  1.00  0.00
ATOM    396  OE1 GLN A  30      53.012  93.579  45.350  1.00  0.00
ATOM    397  NE2 GLN A  30      52.109  94.151  47.262  1.00  0.00
ATOM    400  C   GLN A  30      57.124  91.501  48.441  1.00  0.00
ATOM    401  O   GLN A  30      58.009  92.094  47.831  1.00  0.00
ATOM    402  N   ARG A  31      57.227  91.129  49.716  1.00  0.00
ATOM    404  CA  ARG A  31      58.300  91.447  50.645  1.00  0.00
ATOM    406  CB  ARG A  31      57.629  91.543  52.027  1.00  0.00
ATOM    409  CG  ARG A  31      58.411  92.318  53.088  1.00  0.00
ATOM    412  CD  ARG A  31      57.577  92.346  54.377  1.00  0.00
ATOM    415  NE  ARG A  31      58.399  92.653  55.557  1.00  0.00
ATOM    417  CZ  ARG A  31      58.704  93.823  56.076  1.00  0.00
ATOM    418  NH1 ARG A  31      58.253  94.942  55.584  1.00  0.00
ATOM    421  NH2 ARG A  31      59.478  93.875  57.121  1.00  0.00
ATOM    424  C   ARG A  31      59.473  90.474  50.630  1.00  0.00
ATOM    425  O   ARG A  31      60.509  90.790  51.214  1.00  0.00
ATOM    426  N   ASN A  32      59.327  89.311  49.994  1.00  0.00
ATOM    428  CA  ASN A  32      60.296  88.227  50.141  1.00  0.00
ATOM    430  CB  ASN A  32      59.794  87.308  51.274  1.00  0.00
ATOM    433  CG  ASN A  32      60.018  87.969  52.628  1.00  0.00
ATOM    434  OD1 ASN A  32      59.157  88.600  53.227  1.00  0.00
ATOM    435  ND2 ASN A  32      61.231  87.921  53.116  1.00  0.00
ATOM    438  C   ASN A  32      60.590  87.523  48.813  1.00  0.00
ATOM    439  O   ASN A  32      59.851  87.665  47.840  1.00  0.00
ATOM    440  N   TRP A  33      61.732  86.839  48.765  1.00  0.00
ATOM    442  CA  TRP A  33      62.323  86.298  47.538  1.00  0.00
ATOM    444  CB  TRP A  33      63.799  86.707  47.431  1.00  0.00
ATOM    447  CG  TRP A  33      64.120  88.175  47.363  1.00  0.00
ATOM    448  CD1 TRP A  33      63.244  89.204  47.270  1.00  0.00
ATOM    450  NE1 TRP A  33      63.929  90.404  47.267  1.00  0.00
ATOM    452  CE2 TRP A  33      65.290  90.210  47.295  1.00  0.00
ATOM    453  CZ2 TRP A  33      66.383  91.087  47.253  1.00  0.00
ATOM    455  CH2 TRP A  33      67.684  90.559  47.330  1.00  0.00
ATOM    457  CZ3 TRP A  33      67.868  89.172  47.459  1.00  0.00
ATOM    459  CE3 TRP A  33      66.764  88.298  47.478  1.00  0.00
ATOM    461  CD2 TRP A  33      65.445  88.793  47.389  1.00  0.00
ATOM    462  C   TRP A  33      62.165  84.781  47.497  1.00  0.00
ATOM    463  O   TRP A  33      62.164  84.127  48.547  1.00  0.00
ATOM    464  N   MET A  34      61.986  84.230  46.290  1.00  0.00
ATOM    466  CA  MET A  34      61.135  83.034  46.199  1.00  0.00
ATOM    468  CB  MET A  34      59.753  83.378  45.635  1.00  0.00
ATOM    471  CG  MET A  34      58.852  84.135  46.623  1.00  0.00
ATOM    474  SD  MET A  34      58.564  83.365  48.248  1.00  0.00
ATOM    475  CE  MET A  34      57.935  81.715  47.817  1.00  0.00
ATOM    479  C   MET A  34      61.839  82.006  45.334  1.00  0.00
ATOM    480  O   MET A  34      62.055  82.175  44.121  1.00  0.00
ATOM    481  N   GLY A  35      62.248  80.944  46.008  1.00  0.00
ATOM    483  CA  GLY A  35      62.996  79.897  45.360  1.00  0.00
ATOM    486  C   GLY A  35      62.113  78.725  44.978  1.00  0.00
ATOM    487  O   GLY A  35      61.118  78.464  45.665  1.00  0.00
ATOM    488  N   TRP A  36      62.536  77.972  43.960  1.00  0.00
ATOM    490  CA  TRP A  36      62.267  76.544  44.000  1.00  0.00
ATOM    492  CB  TRP A  36      61.516  76.048  42.756  1.00  0.00
ATOM    495  CG  TRP A  36      60.084  76.468  42.686  1.00  0.00
ATOM    496  CD1 TRP A  36      59.634  77.720  42.444  1.00  0.00
ATOM    498  NE1 TRP A  36      58.252  77.724  42.427  1.00  0.00
ATOM    500  CE2 TRP A  36      57.750  76.460  42.658  1.00  0.00
ATOM    501  CZ2 TRP A  36      56.451  75.944  42.726  1.00  0.00
ATOM    503  CH2 TRP A  36      56.270  74.588  43.040  1.00  0.00
ATOM    505  CZ3 TRP A  36      57.379  73.764  43.283  1.00  0.00
ATOM    507  CE3 TRP A  36      58.683  74.286  43.190  1.00  0.00
ATOM    509  CD2 TRP A  36      58.897  75.643  42.868  1.00  0.00
ATOM    510  C   TRP A  36      63.559  75.811  44.366  1.00  0.00
ATOM    511  O   TRP A  36      64.688  76.296  44.217  1.00  0.00
ATOM    512  N   TYR A  37      63.383  74.619  44.902  1.00  0.00
ATOM    514  CA  TYR A  37      64.408  73.601  44.902  1.00  0.00
ATOM    516  CB  TYR A  37      65.206  73.606  46.214  1.00  0.00
ATOM    519  CG  TYR A  37      64.518  72.979  47.401  1.00  0.00
ATOM    520  CD1 TYR A  37      64.694  71.605  47.643  1.00  0.00
ATOM    522  CE1 TYR A  37      64.100  71.011  48.767  1.00  0.00
ATOM    524  CZ  TYR A  37      63.345  71.795  49.666  1.00  0.00
ATOM    525  OH  TYR A  37      62.804  71.232  50.781  1.00  0.00
ATOM    527  CE2 TYR A  37      63.150  73.170  49.405  1.00  0.00
ATOM    529  CD2 TYR A  37      63.735  73.760  48.269  1.00  0.00
ATOM    531  C   TYR A  37      63.762  72.279  44.533  1.00  0.00
ATOM    532  O   TYR A  37      62.545  72.126  44.579  1.00  0.00
ATOM    533  N   ARG A  38      64.565  71.313  44.124  1.00  0.00
ATOM    535  CA  ARG A  38      64.114  69.965  43.844  1.00  0.00
ATOM    537  CB  ARG A  38      63.988  69.725  42.335  1.00  0.00
ATOM    540  CG  ARG A  38      65.340  69.507  41.639  1.00  0.00
ATOM    543  CD  ARG A  38      65.112  69.222  40.162  1.00  0.00
ATOM    546  NE  ARG A  38      66.386  69.103  39.441  1.00  0.00
ATOM    548  CZ  ARG A  38      66.534  69.195  38.138  1.00  0.00
ATOM    549  NH1 ARG A  38      65.508  69.234  37.331  1.00  0.00
ATOM    552  NH2 ARG A  38      67.735  69.273  37.651  1.00  0.00
ATOM    555  C   ARG A  38      65.061  68.996  44.530  1.00  0.00
ATOM    556  O   ARG A  38      66.218  69.293  44.812  1.00  0.00
ATOM    557  N   GLN A  39      64.555  67.801  44.757  1.00  0.00
ATOM    559  CA  GLN A  39      65.313  66.676  45.256  1.00  0.00
ATOM    561  CB  GLN A  39      65.046  66.460  46.751  1.00  0.00
ATOM    564  CG  GLN A  39      65.703  65.157  47.237  1.00  0.00
ATOM    567  CD  GLN A  39      65.833  65.078  48.749  1.00  0.00
ATOM    568  OE1 GLN A  39      65.070  65.668  49.509  1.00  0.00
ATOM    569  NE2 GLN A  39      66.831  64.390  49.254  1.00  0.00
ATOM    572  C   GLN A  39      64.963  65.463  44.410  1.00  0.00
ATOM    573  O   GLN A  39      63.837  64.952  44.476  1.00  0.00
ATOM    574  N   ALA A  40      65.913  65.034  43.579  1.00  0.00
ATOM    576  CA  ALA A  40      65.791  63.762  42.891  1.00  0.00
ATOM    578  CB  ALA A  40      66.813  63.678  41.752  1.00  0.00
ATOM    582  C   ALA A  40      65.915  62.592  43.876  1.00  0.00
ATOM    583  O   ALA A  40      66.602  62.725  44.894  1.00  0.00
ATOM    584  N   PRO A  41      65.275  61.442  43.611  1.00  0.00
ATOM    585  CD  PRO A  41      64.377  61.163  42.498  1.00  0.00
ATOM    588  CG  PRO A  41      63.655  59.873  42.877  1.00  0.00
ATOM    591  CB  PRO A  41      64.688  59.137  43.728  1.00  0.00
ATOM    594  CA  PRO A  41      65.439  60.263  44.452  1.00  0.00
ATOM    596  C   PRO A  41      66.917  59.907  44.664  1.00  0.00
ATOM    597  O   PRO A  41      67.682  59.799  43.709  1.00  0.00
ATOM    598  N   GLY A  42      67.328  59.743  45.924  1.00  0.00
ATOM    600  CA  GLY A  42      68.711  59.399  46.276  1.00  0.00
ATOM    603  C   GLY A  42      69.737  60.530  46.119  1.00  0.00
ATOM    604  O   GLY A  42      70.929  60.287  46.291  1.00  0.00
ATOM    605  N   LYS A  43      69.296  61.756  45.824  1.00  0.00
ATOM    607  CA  LYS A  43      70.151  62.931  45.620  1.00  0.00
ATOM    609  CB  LYS A  43      69.784  63.514  44.237  1.00  0.00
ATOM    612  CG  LYS A  43      70.715  64.599  43.664  1.00  0.00
ATOM    615  CD  LYS A  43      70.312  64.950  42.221  1.00  0.00
ATOM    618  CE  LYS A  43      71.258  65.954  41.549  1.00  0.00
ATOM    621  NZ  LYS A  43      71.013  67.346  41.988  1.00  0.00
ATOM    625  C   LYS A  43      69.964  63.948  46.746  1.00  0.00
ATOM    626  O   LYS A  43      69.026  63.871  47.542  1.00  0.00
ATOM    627  N   GLU A  44      70.893  64.896  46.811  1.00  0.00
ATOM    629  CA  GLU A  44      70.768  66.127  47.588  1.00  0.00
ATOM    631  CB  GLU A  44      72.165  66.775  47.730  1.00  0.00
ATOM    634  CG  GLU A  44      72.897  67.116  46.421  1.00  0.00
ATOM    637  CD  GLU A  44      72.158  68.189  45.627  1.00  0.00
ATOM    638  OE1 GLU A  44      71.999  69.301  46.166  1.00  0.00
ATOM    639  OE2 GLU A  44      71.643  67.862  44.534  1.00  0.00
ATOM    640  C   GLU A  44      69.641  67.052  47.061  1.00  0.00
ATOM    641  O   GLU A  44      68.679  66.591  46.444  1.00  0.00
ATOM    642  N   ARG A  45      69.678  68.347  47.392  1.00  0.00
ATOM    644  CA  ARG A  45      68.494  69.213  47.482  1.00  0.00
ATOM    646  CB  ARG A  45      68.115  69.461  48.960  1.00  0.00
ATOM    649  CG  ARG A  45      68.220  68.170  49.804  1.00  0.00
ATOM    652  CD  ARG A  45      67.463  68.205  51.134  1.00  0.00
ATOM    655  NE  ARG A  45      66.041  67.865  50.936  1.00  0.00
ATOM    657  CZ  ARG A  45      64.981  68.610  51.160  1.00  0.00
ATOM    658  NH1 ARG A  45      65.078  69.754  51.770  1.00  0.00
ATOM    661  NH2 ARG A  45      63.805  68.224  50.748  1.00  0.00
ATOM    664  C   ARG A  45      68.587  70.461  46.591  1.00  0.00
ATOM    665  O   ARG A  45      68.261  71.568  47.008  1.00  0.00
ATOM    666  N   GLU A  46      69.040  70.211  45.368  1.00  0.00
ATOM    668  CA  GLU A  46      69.305  71.112  44.241  1.00  0.00
ATOM    670  CB  GLU A  46      69.156  70.257  42.969  1.00  0.00
ATOM    673  CG  GLU A  46      69.623  70.897  41.650  1.00  0.00
ATOM    676  CD  GLU A  46      69.482  69.929  40.459  1.00  0.00
ATOM    677  OE1 GLU A  46      69.053  68.764  40.652  1.00  0.00
ATOM    678  OE2 GLU A  46      69.784  70.302  39.298  1.00  0.00
ATOM    679  C   GLU A  46      68.466  72.389  44.147  1.00  0.00
ATOM    680  O   GLU A  46      67.274  72.353  43.858  1.00  0.00
ATOM    681  N   PHE A  47      69.116  73.547  44.275  1.00  0.00
ATOM    683  CA  PHE A  47      68.527  74.846  43.943  1.00  0.00
ATOM    685  CB  PHE A  47      69.580  75.943  44.219  1.00  0.00
ATOM    688  CG  PHE A  47      69.487  77.195  43.355  1.00  0.00
ATOM    689  CD1 PHE A  47      68.379  78.056  43.460  1.00  0.00
ATOM    691  CE1 PHE A  47      68.277  79.173  42.613  1.00  0.00
ATOM    693  CZ  PHE A  47      69.268  79.442  41.658  1.00  0.00
ATOM    695  CE2 PHE A  47      70.389  78.602  41.568  1.00  0.00
ATOM    697  CD2 PHE A  47      70.498  77.482  42.415  1.00  0.00
ATOM    699  C   PHE A  47      68.025  74.893  42.488  1.00  0.00
ATOM    700  O   PHE A  47      68.733  74.529  41.547  1.00  0.00
ATOM    701  N   VAL A  48      66.818  75.433  42.310  1.00  0.00
ATOM    703  CA  VAL A  48      66.142  75.631  41.026  1.00  0.00
ATOM    705  CB  VAL A  48      65.209  74.437  40.714  1.00  0.00
ATOM    707  CG1 VAL A  48      64.414  74.659  39.422  1.00  0.00
ATOM    711  CG2 VAL A  48      65.981  73.123  40.526  1.00  0.00
ATOM    715  C   VAL A  48      65.325  76.930  41.119  1.00  0.00
ATOM    716  O   VAL A  48      64.184  76.972  41.551  1.00  0.00
ATOM    717  N   ALA A  49      65.917  78.024  40.670  1.00  0.00
ATOM    719  CA  ALA A  49      65.276  79.335  40.542  1.00  0.00
ATOM    721  CB  ALA A  49      64.172  79.286  39.475  1.00  0.00
ATOM    725  C   ALA A  49      64.905  80.089  41.837  1.00  0.00
ATOM    726  O   ALA A  49      64.906  79.508  42.916  1.00  0.00
ATOM    727  N   ALA A  50      64.707  81.414  41.730  1.00  0.00
ATOM    729  CA  ALA A  50      64.857  82.399  42.802  1.00  0.00
ATOM    731  CB  ALA A  50      66.321  82.409  43.282  1.00  0.00
ATOM    735  C   ALA A  50      64.443  83.804  42.335  1.00  0.00
ATOM    736  O   ALA A  50      65.251  84.538  41.769  1.00  0.00
ATOM    737  N   ILE A  51      63.190  84.200  42.529  1.00  0.00
ATOM    739  CA  ILE A  51      62.653  85.454  41.988  1.00  0.00
ATOM    741  CB  ILE A  51      61.406  85.173  41.117  1.00  0.00
ATOM    743  CG2 ILE A  51      60.314  84.400  41.868  1.00  0.00
ATOM    747  CG1 ILE A  51      60.863  86.460  40.452  1.00  0.00
ATOM    750  CD1 ILE A  51      59.839  86.237  39.329  1.00  0.00
ATOM    754  C   ILE A  51      62.460  86.526  43.047  1.00  0.00
ATOM    755  O   ILE A  51      61.925  86.284  44.130  1.00  0.00
ATOM    756  N   SER A  52      62.969  87.718  42.736  1.00  0.00
ATOM    758  CA  SER A  52      62.896  88.878  43.618  1.00  0.00
ATOM    760  CB  SER A  52      63.913  89.932  43.158  1.00  0.00
ATOM    763  OG  SER A  52      64.064  90.949  44.132  1.00  0.00
ATOM    765  C   SER A  52      61.452  89.394  43.756  1.00  0.00
ATOM    766  O   SER A  52      60.494  88.760  43.308  1.00  0.00
ATOM    767  N   GLY A  53      61.265  90.534  44.417  1.00  0.00
ATOM    769  CA  GLY A  53      59.964  91.198  44.525  1.00  0.00
ATOM    772  C   GLY A  53      59.670  92.172  43.385  1.00  0.00
ATOM    773  O   GLY A  53      58.508  92.321  43.011  1.00  0.00
ATOM    774  N   GLY A  54      60.711  92.739  42.768  1.00  0.00
ATOM    776  CA  GLY A  54      60.666  93.087  41.347  1.00  0.00
ATOM    779  C   GLY A  54      61.038  91.856  40.520  1.00  0.00
ATOM    780  O   GLY A  54      61.640  90.916  41.036  1.00  0.00
ATOM    781  N   SER A  55      60.716  91.861  39.228  1.00  0.00
ATOM    783  CA  SER A  55      60.733  90.651  38.386  1.00  0.00
ATOM    785  CB  SER A  55      59.813  90.856  37.176  1.00  0.00
ATOM    788  OG  SER A  55      59.442  89.602  36.651  1.00  0.00
ATOM    790  C   SER A  55      62.114  90.110  37.955  1.00  0.00
ATOM    791  O   SER A  55      62.224  89.452  36.924  1.00  0.00
ATOM    792  N   SER A  56      63.170  90.383  38.723  1.00  0.00
ATOM    794  CA  SER A  56      64.495  89.785  38.526  1.00  0.00
ATOM    796  CB  SER A  56      65.517  90.535  39.385  1.00  0.00
ATOM    799  OG  SER A  56      66.822  90.096  39.072  1.00  0.00
ATOM    801  C   SER A  56      64.508  88.309  38.893  1.00  0.00
ATOM    802  O   SER A  56      63.965  87.925  39.932  1.00  0.00
ATOM    803  N   THR A  57      65.156  87.489  38.070  1.00  0.00
ATOM    805  CA  THR A  57      65.104  86.028  38.173  1.00  0.00
ATOM    807  CB  THR A  57      64.260  85.422  37.038  1.00  0.00
ATOM    809  CG2 THR A  57      62.793  85.824  37.114  1.00  0.00
ATOM    813  OG1 THR A  57      64.755  85.832  35.780  1.00  0.00
ATOM    815  C   THR A  57      66.493  85.428  38.110  1.00  0.00
ATOM    816  O   THR A  57      67.172  85.622  37.097  1.00  0.00
ATOM    817  N   TYR A  58      66.881  84.623  39.110  1.00  0.00
ATOM    819  CA  TYR A  58      68.022  83.723  38.878  1.00  0.00
ATOM    821  CB  TYR A  58      69.171  83.976  39.869  1.00  0.00
ATOM    824  CG  TYR A  58      70.494  83.423  39.353  1.00  0.00
ATOM    825  CD1 TYR A  58      71.028  83.928  38.150  1.00  0.00
ATOM    827  CE1 TYR A  58      72.180  83.351  37.583  1.00  0.00
ATOM    829  CZ  TYR A  58      72.814  82.267  38.224  1.00  0.00
ATOM    830  OH  TYR A  58      73.903  81.697  37.643  1.00  0.00
ATOM    832  CE2 TYR A  58      72.304  81.780  39.449  1.00  0.00
ATOM    834  CD2 TYR A  58      71.146  82.361  40.013  1.00  0.00
ATOM    836  C   TYR A  58      67.596  82.263  38.793  1.00  0.00
ATOM    837  O   TYR A  58      66.538  81.892  39.298  1.00  0.00
ATOM    838  N   TYR A  59      68.447  81.473  38.133  1.00  0.00
ATOM    840  CA  TYR A  59      68.245  80.107  37.653  1.00  0.00
ATOM    842  CB  TYR A  59      67.897  80.119  36.159  1.00  0.00
ATOM    845  CG  TYR A  59      66.608  80.825  35.807  1.00  0.00
ATOM    846  CD1 TYR A  59      65.383  80.154  35.963  1.00  0.00
ATOM    848  CE1 TYR A  59      64.183  80.804  35.631  1.00  0.00
ATOM    850  CZ  TYR A  59      64.201  82.122  35.127  1.00  0.00
ATOM    851  OH  TYR A  59      63.036  82.762  34.845  1.00  0.00
ATOM    853  CE2 TYR A  59      65.434  82.782  34.944  1.00  0.00
ATOM    855  CD2 TYR A  59      66.635  82.139  35.297  1.00  0.00
ATOM    857  C   TYR A  59      69.552  79.330  37.816  1.00  0.00
ATOM    858  O   TYR A  59      70.623  79.848  37.499  1.00  0.00
ATOM    859  N   ALA A  60      69.463  78.077  38.260  1.00  0.00
ATOM    861  CA  ALA A  60      70.589  77.160  38.186  1.00  0.00
ATOM    863  CB  ALA A  60      70.274  75.917  39.022  1.00  0.00
ATOM    867  C   ALA A  60      70.867  76.773  36.730  1.00  0.00
ATOM    868  O   ALA A  60      69.940  76.557  35.945  1.00  0.00
ATOM    869  N   ASP A  61      72.143  76.656  36.373  1.00  0.00
ATOM    871  CA  ASP A  61      72.595  76.348  35.013  1.00  0.00
ATOM    873  CB  ASP A  61      74.126  76.348  35.005  1.00  0.00
ATOM    876  CG  ASP A  61      74.569  77.798  35.198  1.00  0.00
ATOM    877  OD1 ASP A  61      74.480  78.317  36.339  1.00  0.00
ATOM    878  OD2 ASP A  61      74.740  78.503  34.181  1.00  0.00
ATOM    879  C   ASP A  61      71.921  75.096  34.415  1.00  0.00
ATOM    880  O   ASP A  61      71.385  75.153  33.308  1.00  0.00
ATOM    881  N   SER A  62      71.777  74.055  35.244  1.00  0.00
ATOM    883  CA  SER A  62      70.994  72.814  35.085  1.00  0.00
ATOM    885  CB  SER A  62      70.800  72.275  36.523  1.00  0.00
ATOM    888  OG  SER A  62      70.090  71.057  36.634  1.00  0.00
ATOM    890  C   SER A  62      69.622  72.930  34.380  1.00  0.00
ATOM    891  O   SER A  62      69.120  71.983  33.762  1.00  0.00
ATOM    892  N   VAL A  63      69.000  74.110  34.445  1.00  0.00
ATOM    894  CA  VAL A  63      67.637  74.347  33.947  1.00  0.00
ATOM    896  CB  VAL A  63      66.628  74.345  35.117  1.00  0.00
ATOM    898  CG1 VAL A  63      66.637  73.020  35.891  1.00  0.00
ATOM    902  CG2 VAL A  63      66.866  75.489  36.113  1.00  0.00
ATOM    906  C   VAL A  63      67.503  75.642  33.130  1.00  0.00
ATOM    907  O   VAL A  63      66.395  76.027  32.751  1.00  0.00
ATOM    908  N   LYS A  64      68.614  76.346  32.868  1.00  0.00
ATOM    910  CA  LYS A  64      68.600  77.793  32.580  1.00  0.00
ATOM    912  CB  LYS A  64      70.044  78.306  32.749  1.00  0.00
ATOM    915  CG  LYS A  64      70.210  79.839  32.723  1.00  0.00
ATOM    918  CD  LYS A  64      71.602  80.300  33.187  1.00  0.00
ATOM    921  CE  LYS A  64      71.804  80.115  34.696  1.00  0.00
ATOM    924  NZ  LYS A  64      73.180  80.468  35.111  1.00  0.00
ATOM    928  C   LYS A  64      67.947  78.270  31.274  1.00  0.00
ATOM    929  O   LYS A  64      67.658  79.452  31.141  1.00  0.00
ATOM    930  N   GLY A  65      67.673  77.368  30.337  1.00  0.00
ATOM    932  CA  GLY A  65      66.896  77.640  29.117  1.00  0.00
ATOM    935  C   GLY A  65      65.752  76.657  28.922  1.00  0.00
ATOM    936  O   GLY A  65      65.415  76.304  27.797  1.00  0.00
ATOM    937  N   ARG A  66      65.197  76.174  30.036  1.00  0.00
ATOM    939  CA  ARG A  66      64.123  75.175  30.082  1.00  0.00
ATOM    941  CB  ARG A  66      64.728  73.795  30.427  1.00  0.00
ATOM    944  CG  ARG A  66      65.832  73.366  29.437  1.00  0.00
ATOM    947  CD  ARG A  66      66.195  71.877  29.504  1.00  0.00
ATOM    950  NE  ARG A  66      66.675  71.446  30.838  1.00  0.00
ATOM    952  CZ  ARG A  66      66.158  70.479  31.576  1.00  0.00
ATOM    953  NH1 ARG A  66      65.157  69.759  31.157  1.00  0.00
ATOM    956  NH2 ARG A  66      66.636  70.208  32.760  1.00  0.00
ATOM    959  C   ARG A  66      63.032  75.560  31.067  1.00  0.00
ATOM    960  O   ARG A  66      61.847  75.344  30.800  1.00  0.00
ATOM    961  N   PHE A  67      63.431  76.144  32.200  1.00  0.00
ATOM    963  CA  PHE A  67      62.518  76.577  33.255  1.00  0.00
ATOM    965  CB  PHE A  67      62.900  75.975  34.617  1.00  0.00
ATOM    968  CG  PHE A  67      62.932  74.461  34.811  1.00  0.00
ATOM    969  CD1 PHE A  67      62.732  73.519  33.777  1.00  0.00
ATOM    971  CE1 PHE A  67      62.923  72.146  34.010  1.00  0.00
ATOM    973  CZ  PHE A  67      63.286  71.697  35.288  1.00  0.00
ATOM    975  CE2 PHE A  67      63.427  72.620  36.339  1.00  0.00
ATOM    977  CD2 PHE A  67      63.243  73.990  36.098  1.00  0.00
ATOM    979  C   PHE A  67      62.448  78.099  33.343  1.00  0.00
ATOM    980  O   PHE A  67      63.376  78.813  32.971  1.00  0.00
ATOM    981  N   THR A  68      61.319  78.585  33.842  1.00  0.00
ATOM    983  CA  THR A  68      60.953  79.999  33.825  1.00  0.00
ATOM    985  CB  THR A  68      60.168  80.336  32.544  1.00  0.00
ATOM    987  CG2 THR A  68      60.155  81.840  32.282  1.00  0.00
ATOM    991  OG1 THR A  68      60.761  79.726  31.415  1.00  0.00
ATOM    993  C   THR A  68      60.145  80.277  35.074  1.00  0.00
ATOM    994  O   THR A  68      59.063  79.711  35.245  1.00  0.00
ATOM    995  N   ILE A  69      60.712  81.057  35.994  1.00  0.00
ATOM    997  CA  ILE A  69      60.053  81.375  37.259  1.00  0.00
ATOM    999  CB  ILE A  69      61.052  81.334  38.440  1.00  0.00
ATOM   1001  CG2 ILE A  69      62.081  82.478  38.391  1.00  0.00
ATOM   1005  CG1 ILE A  69      60.281  81.298  39.777  1.00  0.00
ATOM   1008  CD1 ILE A  69      61.146  80.970  41.000  1.00  0.00
ATOM   1012  C   ILE A  69      59.302  82.685  37.090  1.00  0.00
ATOM   1013  O   ILE A  69      59.801  83.632  36.482  1.00  0.00
ATOM   1014  N   SER A  70      58.086  82.728  37.614  1.00  0.00
ATOM   1016  CA  SER A  70      57.267  83.932  37.595  1.00  0.00
ATOM   1018  CB  SER A  70      56.363  83.947  36.366  1.00  0.00
ATOM   1021  OG  SER A  70      55.807  85.237  36.214  1.00  0.00
ATOM   1023  C   SER A  70      56.501  84.082  38.904  1.00  0.00
ATOM   1024  O   SER A  70      56.435  83.169  39.730  1.00  0.00
ATOM   1025  N   ARG A  71      55.928  85.262  39.100  1.00  0.00
ATOM   1027  CA  ARG A  71      55.181  85.639  40.292  1.00  0.00
ATOM   1029  CB  ARG A  71      55.951  86.689  41.100  1.00  0.00
ATOM   1032  CG  ARG A  71      57.045  86.068  41.971  1.00  0.00
ATOM   1035  CD  ARG A  71      57.950  87.168  42.531  1.00  0.00
ATOM   1038  NE  ARG A  71      57.237  87.955  43.543  1.00  0.00
ATOM   1040  CZ  ARG A  71      57.536  88.066  44.817  1.00  0.00
ATOM   1041  NH1 ARG A  71      58.675  87.694  45.323  1.00  0.00
ATOM   1044  NH2 ARG A  71      56.640  88.569  45.597  1.00  0.00
ATOM   1047  C   ARG A  71      53.858  86.242  39.864  1.00  0.00
ATOM   1048  O   ARG A  71      53.779  86.904  38.832  1.00  0.00
ATOM   1049  N   ASP A  72      52.869  86.128  40.732  1.00  0.00
ATOM   1051  CA  ASP A  72      51.737  87.041  40.734  1.00  0.00
ATOM   1053  CB  ASP A  72      50.499  86.398  40.108  1.00  0.00
ATOM   1056  CG  ASP A  72      49.309  87.349  39.986  1.00  0.00
ATOM   1057  OD1 ASP A  72      49.191  88.346  40.737  1.00  0.00
ATOM   1058  OD2 ASP A  72      48.402  87.044  39.186  1.00  0.00
ATOM   1059  C   ASP A  72      51.530  87.522  42.171  1.00  0.00
ATOM   1060  O   ASP A  72      50.970  86.834  43.041  1.00  0.00
ATOM   1061  N   ASN A  73      52.052  88.726  42.422  1.00  0.00
ATOM   1063  CA  ASN A  73      51.972  89.403  43.712  1.00  0.00
ATOM   1065  CB  ASN A  73      52.726  90.744  43.639  1.00  0.00
ATOM   1068  CG  ASN A  73      54.246  90.627  43.691  1.00  0.00
ATOM   1069  OD1 ASN A  73      54.825  89.549  43.659  1.00  0.00
ATOM   1070  ND2 ASN A  73      54.949  91.736  43.772  1.00  0.00
ATOM   1073  C   ASN A  73      50.518  89.586  44.163  1.00  0.00
ATOM   1074  O   ASN A  73      50.164  89.263  45.297  1.00  0.00
ATOM   1075  N   ALA A  74      49.659  90.005  43.236  1.00  0.00
ATOM   1077  CA  ALA A  74      48.228  90.177  43.440  1.00  0.00
ATOM   1079  CB  ALA A  74      47.724  91.140  42.356  1.00  0.00
ATOM   1083  C   ALA A  74      47.444  88.849  43.441  1.00  0.00
ATOM   1084  O   ALA A  74      46.218  88.852  43.360  1.00  0.00
ATOM   1085  N   LYS A  75      48.123  87.700  43.490  1.00  0.00
ATOM   1087  CA  LYS A  75      47.542  86.400  43.855  1.00  0.00
ATOM   1089  CB  LYS A  75      47.314  85.543  42.593  1.00  0.00
ATOM   1092  CG  LYS A  75      45.845  85.580  42.115  1.00  0.00
ATOM   1095  CD  LYS A  75      45.686  85.676  40.586  1.00  0.00
ATOM   1098  CE  LYS A  75      45.329  87.093  40.104  1.00  0.00
ATOM   1101  NZ  LYS A  75      46.311  88.109  40.544  1.00  0.00
ATOM   1105  C   LYS A  75      48.352  85.691  44.950  1.00  0.00
ATOM   1106  O   LYS A  75      48.005  84.581  45.336  1.00  0.00
ATOM   1107  N   ASN A  76      49.374  86.359  45.500  1.00  0.00
ATOM   1109  CA  ASN A  76      50.411  85.792  46.371  1.00  0.00
ATOM   1111  CB  ASN A  76      50.054  85.996  47.861  1.00  0.00
ATOM   1114  CG  ASN A  76      50.081  87.462  48.274  1.00  0.00
ATOM   1115  OD1 ASN A  76      51.109  88.025  48.628  1.00  0.00
ATOM   1116  ND2 ASN A  76      48.961  88.142  48.200  1.00  0.00
ATOM   1119  C   ASN A  76      50.815  84.351  45.992  1.00  0.00
ATOM   1120  O   ASN A  76      50.905  83.425  46.822  1.00  0.00
ATOM   1121  N   THR A  77      51.084  84.206  44.691  1.00  0.00
ATOM   1123  CA  THR A  77      51.528  82.960  44.059  1.00  0.00
ATOM   1125  CB  THR A  77      50.553  82.466  42.983  1.00  0.00
ATOM   1127  CG2 THR A  77      49.390  81.677  43.578  1.00  0.00
ATOM   1131  OG1 THR A  77      50.020  83.559  42.279  1.00  0.00
ATOM   1133  C   THR A  77      52.918  83.134  43.450  1.00  0.00
ATOM   1134  O   THR A  77      53.322  84.200  42.974  1.00  0.00
ATOM   1135  N   VAL A  78      53.613  82.005  43.398  1.00  0.00
ATOM   1137  CA  VAL A  78      54.785  81.785  42.555  1.00  0.00
ATOM   1139  CB  VAL A  78      56.052  81.486  43.385  1.00  0.00
ATOM   1141  CG1 VAL A  78      57.336  81.469  42.543  1.00  0.00
ATOM   1145  CG2 VAL A  78      56.267  82.521  44.490  1.00  0.00
ATOM   1149  C   VAL A  78      54.449  80.615  41.650  1.00  0.00
ATOM   1150  O   VAL A  78      53.734  79.679  42.046  1.00  0.00
ATOM   1151  N   TYR A  79      55.003  80.683  40.447  1.00  0.00
ATOM   1153  CA  TYR A  79      54.863  79.708  39.384  1.00  0.00
ATOM   1155  CB  TYR A  79      54.078  80.312  38.206  1.00  0.00
ATOM   1158  CG  TYR A  79      52.820  81.086  38.558  1.00  0.00
ATOM   1159  CD1 TYR A  79      51.824  80.507  39.370  1.00  0.00
ATOM   1161  CE1 TYR A  79      50.656  81.232  39.678  1.00  0.00
ATOM   1163  CZ  TYR A  79      50.487  82.542  39.183  1.00  0.00
ATOM   1164  OH  TYR A  79      49.367  83.239  39.509  1.00  0.00
ATOM   1166  CE2 TYR A  79      51.486  83.125  38.373  1.00  0.00
ATOM   1168  CD2 TYR A  79      52.648  82.395  38.065  1.00  0.00
ATOM   1170  C   TYR A  79      56.239  79.273  38.914  1.00  0.00
ATOM   1171  O   TYR A  79      57.106  80.125  38.701  1.00  0.00
ATOM   1172  N   LEU A  80      56.412  77.972  38.672  1.00  0.00
ATOM   1174  CA  LEU A  80      57.551  77.463  37.900  1.00  0.00
ATOM   1176  CB  LEU A  80      58.406  76.548  38.806  1.00  0.00
ATOM   1179  CG  LEU A  80      59.721  76.061  38.159  1.00  0.00
ATOM   1181  CD1 LEU A  80      60.739  77.198  38.045  1.00  0.00
ATOM   1185  CD2 LEU A  80      60.358  74.946  38.991  1.00  0.00
ATOM   1189  C   LEU A  80      57.032  76.741  36.668  1.00  0.00
ATOM   1190  O   LEU A  80      56.411  75.680  36.788  1.00  0.00
ATOM   1191  N   GLN A  81      57.249  77.325  35.489  1.00  0.00
ATOM   1193  CA  GLN A  81      57.008  76.610  34.244  1.00  0.00
ATOM   1195  CB  GLN A  81      56.519  77.544  33.133  1.00  0.00
ATOM   1198  CG  GLN A  81      55.852  76.699  32.034  1.00  0.00
ATOM   1201  CD  GLN A  81      55.124  77.545  31.005  1.00  0.00
ATOM   1202  OE1 GLN A  81      54.194  78.276  31.316  1.00  0.00
ATOM   1203  NE2 GLN A  81      55.474  77.433  29.745  1.00  0.00
ATOM   1206  C   GLN A  81      58.253  75.829  33.866  1.00  0.00
ATOM   1207  O   GLN A  81      59.364  76.352  33.930  1.00  0.00
ATOM   1208  N   MET A  82      58.052  74.583  33.467  1.00  0.00
ATOM   1210  CA  MET A  82      59.108  73.652  33.114  1.00  0.00
ATOM   1212  CB  MET A  82      59.227  72.559  34.178  1.00  0.00
ATOM   1215  CG  MET A  82      59.438  73.158  35.572  1.00  0.00
ATOM   1218  SD  MET A  82      60.012  71.991  36.822  1.00  0.00
ATOM   1219  CE  MET A  82      58.690  70.755  36.791  1.00  0.00
ATOM   1223  C   MET A  82      58.805  73.085  31.742  1.00  0.00
ATOM   1224  O   MET A  82      57.682  72.658  31.496  1.00  0.00
ATOM   1225  N   ASN A  83      59.771  73.171  30.835  1.00  0.00
ATOM   1227  CA  ASN A  83      59.578  72.895  29.419  1.00  0.00
ATOM   1229  CB  ASN A  83      59.481  74.222  28.638  1.00  0.00
ATOM   1232  CG  ASN A  83      58.537  75.244  29.249  1.00  0.00
ATOM   1233  OD1 ASN A  83      57.331  75.248  29.014  1.00  0.00
ATOM   1234  ND2 ASN A  83      59.055  76.137  30.060  1.00  0.00
ATOM   1237  C   ASN A  83      60.743  72.049  28.911  1.00  0.00
ATOM   1238  O   ASN A  83      61.838  72.114  29.473  1.00  0.00
ATOM   1239  N   SER A  84      60.520  71.271  27.848  1.00  0.00
ATOM   1241  CA  SER A  84      61.482  70.248  27.408  1.00  0.00
ATOM   1243  CB  SER A  84      62.628  70.863  26.598  1.00  0.00
ATOM   1246  OG  SER A  84      62.128  71.376  25.382  1.00  0.00
ATOM   1248  C   SER A  84      61.993  69.401  28.575  1.00  0.00
ATOM   1249  O   SER A  84      63.203  69.288  28.813  1.00  0.00
ATOM   1250  N   LEU A  85      61.041  68.883  29.359  1.00  0.00
ATOM   1252  CA  LEU A  85      61.357  68.014  30.489  1.00  0.00
ATOM   1254  CB  LEU A  85      60.064  67.704  31.265  1.00  0.00
ATOM   1257  CG  LEU A  85      59.657  68.885  32.172  1.00  0.00
ATOM   1259  CD1 LEU A  85      58.181  68.830  32.556  1.00  0.00
ATOM   1263  CD2 LEU A  85      60.462  68.880  33.475  1.00  0.00
ATOM   1267  C   LEU A  85      62.113  66.774  30.024  1.00  0.00
ATOM   1268  O   LEU A  85      61.721  66.136  29.049  1.00  0.00
ATOM   1269  N   LYS A  86      63.191  66.417  30.723  1.00  0.00
ATOM   1271  CA  LYS A  86      63.955  65.193  30.472  1.00  0.00
ATOM   1273  CB  LYS A  86      65.408  65.504  30.095  1.00  0.00
ATOM   1276  CG  LYS A  86      65.560  66.427  28.874  1.00  0.00
ATOM   1279  CD  LYS A  86      66.772  66.104  27.978  1.00  0.00
ATOM   1282  CE  LYS A  86      68.130  66.011  28.700  1.00  0.00
ATOM   1285  NZ  LYS A  86      68.457  64.636  29.154  1.00  0.00
ATOM   1289  C   LYS A  86      63.804  64.228  31.643  1.00  0.00
ATOM   1290  O   LYS A  86      63.400  64.674  32.712  1.00  0.00
ATOM   1291  N   PRO A  87      64.059  62.916  31.479  1.00  0.00
ATOM   1292  CD  PRO A  87      64.423  62.215  30.255  1.00  0.00
ATOM   1295  CG  PRO A  87      64.161  60.736  30.542  1.00  0.00
ATOM   1298  CB  PRO A  87      64.425  60.629  32.043  1.00  0.00
ATOM   1301  CA  PRO A  87      63.896  61.963  32.571  1.00  0.00
ATOM   1303  C   PRO A  87      64.584  62.394  33.871  1.00  0.00
ATOM   1304  O   PRO A  87      63.994  62.275  34.944  1.00  0.00
ATOM   1305  N   GLU A  88      65.787  62.976  33.777  1.00  0.00
ATOM   1307  CA  GLU A  88      66.545  63.459  34.940  1.00  0.00
ATOM   1309  CB  GLU A  88      68.025  63.715  34.594  1.00  0.00
ATOM   1312  CG  GLU A  88      68.314  64.889  33.644  1.00  0.00
ATOM   1315  CD  GLU A  88      68.446  64.442  32.186  1.00  0.00
ATOM   1316  OE1 GLU A  88      67.462  63.919  31.606  1.00  0.00
ATOM   1317  OE2 GLU A  88      69.504  64.663  31.551  1.00  0.00
ATOM   1318  C   GLU A  88      65.928  64.645  35.707  1.00  0.00
ATOM   1319  O   GLU A  88      66.368  64.940  36.815  1.00  0.00
ATOM   1320  N   ASP A  89      64.894  65.301  35.171  1.00  0.00
ATOM   1322  CA  ASP A  89      64.082  66.281  35.903  1.00  0.00
ATOM   1324  CB  ASP A  89      63.319  67.213  34.955  1.00  0.00
ATOM   1327  CG  ASP A  89      64.235  68.056  34.081  1.00  0.00
ATOM   1328  OD1 ASP A  89      65.066  68.838  34.608  1.00  0.00
ATOM   1329  OD2 ASP A  89      64.083  67.993  32.844  1.00  0.00
ATOM   1330  C   ASP A  89      63.094  65.654  36.898  1.00  0.00
ATOM   1331  O   ASP A  89      62.452  66.378  37.661  1.00  0.00
ATOM   1332  N   THR A  90      62.960  64.325  36.904  1.00  0.00
ATOM   1334  CA  THR A  90      62.142  63.602  37.882  1.00  0.00
ATOM   1336  CB  THR A  90      62.143  62.101  37.566  1.00  0.00
ATOM   1338  CG2 THR A  90      61.380  61.247  38.578  1.00  0.00
ATOM   1342  OG1 THR A  90      61.552  61.915  36.300  1.00  0.00
ATOM   1344  C   THR A  90      62.630  63.839  39.315  1.00  0.00
ATOM   1345  O   THR A  90      63.751  63.483  39.698  1.00  0.00
ATOM   1346  N   ALA A  91      61.755  64.444  40.119  1.00  0.00
ATOM   1348  CA  ALA A  91      62.091  64.909  41.465  1.00  0.00
ATOM   1350  CB  ALA A  91      63.005  66.138  41.340  1.00  0.00
ATOM   1354  C   ALA A  91      60.840  65.248  42.286  1.00  0.00
ATOM   1355  O   ALA A  91      59.738  65.348  41.746  1.00  0.00
ATOM   1356  N   VAL A  92      61.017  65.510  43.581  1.00  0.00
ATOM   1358  CA  VAL A  92      60.054  66.315  44.344  1.00  0.00
ATOM   1360  CB  VAL A  92      59.908  65.827  45.800  1.00  0.00
ATOM   1362  CG1 VAL A  92      58.763  66.560  46.512  1.00  0.00
ATOM   1366  CG2 VAL A  92      59.601  64.326  45.869  1.00  0.00
ATOM   1370  C   VAL A  92      60.508  67.764  44.309  1.00  0.00
ATOM   1371  O   VAL A  92      61.642  68.056  44.679  1.00  0.00
ATOM   1372  N   TYR A  93      59.628  68.658  43.876  1.00  0.00
ATOM   1374  CA  TYR A  93      59.830  70.098  43.782  1.00  0.00
ATOM   1376  CB  TYR A  93      59.261  70.561  42.437  1.00  0.00
ATOM   1379  CG  TYR A  93      60.194  70.389  41.262  1.00  0.00
ATOM   1380  CD1 TYR A  93      60.357  69.131  40.650  1.00  0.00
ATOM   1382  CE1 TYR A  93      61.177  69.006  39.514  1.00  0.00
ATOM   1384  CZ  TYR A  93      61.832  70.136  38.989  1.00  0.00
ATOM   1385  OH  TYR A  93      62.583  70.021  37.864  1.00  0.00
ATOM   1387  CE2 TYR A  93      61.682  71.393  39.614  1.00  0.00
ATOM   1389  CD2 TYR A  93      60.868  71.516  40.755  1.00  0.00
ATOM   1391  C   TYR A  93      59.116  70.817  44.922  1.00  0.00
ATOM   1392  O   TYR A  93      57.900  70.696  45.090  1.00  0.00
ATOM   1393  N   TYR A  94      59.917  71.562  45.669  1.00  0.00
ATOM   1395  CA  TYR A  94      59.562  72.371  46.819  1.00  0.00
ATOM   1397  CB  TYR A  94      60.538  72.054  47.945  1.00  0.00
ATOM   1400  CG  TYR A  94      60.275  70.736  48.633  1.00  0.00
ATOM   1401  CD1 TYR A  94      60.856  69.540  48.164  1.00  0.00
ATOM   1403  CE1 TYR A  94      60.528  68.317  48.784  1.00  0.00
ATOM   1405  CZ  TYR A  94      59.614  68.295  49.860  1.00  0.00
ATOM   1406  OH  TYR A  94      59.190  67.111  50.368  1.00  0.00
ATOM   1408  CE2 TYR A  94      59.092  69.503  50.363  1.00  0.00
ATOM   1410  CD2 TYR A  94      59.407  70.717  49.735  1.00  0.00
ATOM   1412  C   TYR A  94      59.653  73.852  46.465  1.00  0.00
ATOM   1413  O   TYR A  94      60.576  74.279  45.771  1.00  0.00
ATOM   1414  N   CYS A  95      58.742  74.645  47.009  1.00  0.00
ATOM   1416  CA  CYS A  95      58.874  76.090  47.038  1.00  0.00
ATOM   1418  CB  CYS A  95      57.497  76.716  46.791  1.00  0.00
ATOM   1421  SG  CYS A  95      57.517  78.382  46.082  1.00  0.00
ATOM   1422  C   CYS A  95      59.504  76.474  48.381  1.00  0.00
ATOM   1423  O   CYS A  95      59.393  75.745  49.374  1.00  0.00
ATOM   1424  N   ALA A  96      60.186  77.611  48.419  1.00  0.00
ATOM   1426  CA  ALA A  96      60.815  78.115  49.633  1.00  0.00
ATOM   1428  CB  ALA A  96      62.272  77.642  49.644  1.00  0.00
ATOM   1432  C   ALA A  96      60.756  79.648  49.660  1.00  0.00
ATOM   1433  O   ALA A  96      60.811  80.299  48.608  1.00  0.00
ATOM   1434  N   ALA A  97      60.714  80.213  50.867  1.00  0.00
ATOM   1436  CA  ALA A  97      60.498  81.644  51.055  1.00  0.00
ATOM   1438  CB  ALA A  97      59.076  81.842  51.601  1.00  0.00
ATOM   1442  C   ALA A  97      61.544  82.299  51.965  1.00  0.00
ATOM   1443  O   ALA A  97      61.488  82.216  53.197  1.00  0.00
ATOM   1444  N   SER A  98      62.504  82.973  51.337  1.00  0.00
ATOM   1446  CA  SER A  98      63.632  83.586  52.030  1.00  0.00
ATOM   1448  CB  SER A  98      64.675  84.026  50.992  1.00  0.00
ATOM   1451  OG  SER A  98      65.189  82.938  50.258  1.00  0.00
ATOM   1453  C   SER A  98      63.236  84.835  52.804  1.00  0.00
ATOM   1454  O   SER A  98      62.823  85.836  52.209  1.00  0.00
ATOM   1455  N   VAL A  99      63.413  84.829  54.123  1.00  0.00
ATOM   1457  CA  VAL A  99      62.837  85.873  55.001  1.00  0.00
ATOM   1459  CB  VAL A  99      62.714  85.355  56.449  1.00  0.00
ATOM   1461  CG1 VAL A  99      61.752  84.161  56.516  1.00  0.00
ATOM   1465  CG2 VAL A  99      64.076  84.999  57.065  1.00  0.00
ATOM   1469  C   VAL A  99      63.572  87.214  55.024  1.00  0.00
ATOM   1470  O   VAL A  99      63.065  88.189  55.573  1.00  0.00
ATOM   1471  N   TYR A 100      64.781  87.249  54.476  1.00  0.00
ATOM   1473  CA  TYR A 100      65.781  88.286  54.703  1.00  0.00
ATOM   1475  CB  TYR A 100      67.129  87.782  54.127  1.00  0.00
ATOM   1478  CG  TYR A 100      68.338  87.978  55.026  1.00  0.00
ATOM   1479  CD1 TYR A 100      69.439  88.742  54.593  1.00  0.00
ATOM   1481  CE1 TYR A 100      70.575  88.878  55.417  1.00  0.00
ATOM   1483  CZ  TYR A 100      70.621  88.237  56.670  1.00  0.00
ATOM   1484  OH  TYR A 100      71.726  88.359  57.450  1.00  0.00
ATOM   1486  CE2 TYR A 100      69.519  87.469  57.107  1.00  0.00
ATOM   1488  CD2 TYR A 100      68.385  87.339  56.281  1.00  0.00
ATOM   1490  C   TYR A 100      65.380  89.683  54.206  1.00  0.00
ATOM   1491  O   TYR A 100      65.653  90.054  53.062  1.00  0.00
ATOM   1492  N   TRP A 101      64.806  90.500  55.094  1.00  0.00
ATOM   1494  CA  TRP A 101      64.585  91.951  54.929  1.00  0.00
ATOM   1496  CB  TRP A 101      63.495  92.411  55.904  1.00  0.00
ATOM   1499  CG  TRP A 101      62.223  91.605  55.836  1.00  0.00
ATOM   1500  CD1 TRP A 101      61.680  91.066  54.716  1.00  0.00
ATOM   1502  NE1 TRP A 101      60.559  90.331  55.046  1.00  0.00
ATOM   1504  CE2 TRP A 101      60.295  90.389  56.393  1.00  0.00
ATOM   1505  CZ2 TRP A 101      59.248  89.895  57.181  1.00  0.00
ATOM   1507  CH2 TRP A 101      59.223  90.200  58.552  1.00  0.00
ATOM   1509  CZ3 TRP A 101      60.244  90.989  59.113  1.00  0.00
ATOM   1511  CE3 TRP A 101      61.292  91.482  58.310  1.00  0.00
ATOM   1513  CD2 TRP A 101      61.341  91.204  56.926  1.00  0.00
ATOM   1514  C   TRP A 101      65.879  92.782  54.938  1.00  0.00
ATOM   1515  O   TRP A 101      65.958  93.869  55.508  1.00  0.00
ATOM   1516  N   LEU A 102      66.899  92.196  54.309  1.00  0.00
ATOM   1518  CA  LEU A 102      68.295  92.596  54.267  1.00  0.00
ATOM   1520  CB  LEU A 102      68.925  92.151  55.609  1.00  0.00
ATOM   1523  CG  LEU A 102      70.384  92.559  55.893  1.00  0.00
ATOM   1525  CD1 LEU A 102      70.610  94.066  55.743  1.00  0.00
ATOM   1529  CD2 LEU A 102      70.743  92.172  57.329  1.00  0.00
ATOM   1533  C   LEU A 102      69.048  92.103  53.010  1.00  0.00
ATOM   1534  O   LEU A 102      70.249  92.300  52.868  1.00  0.00
ATOM   1535  N   TYR A 103      68.322  91.508  52.056  1.00  0.00
ATOM   1537  CA  TYR A 103      68.664  91.545  50.624  1.00  0.00
ATOM   1539  CB  TYR A 103      68.406  92.964  50.077  1.00  0.00
ATOM   1542  CG  TYR A 103      67.160  93.596  50.683  1.00  0.00
ATOM   1543  CD1 TYR A 103      65.893  92.999  50.494  1.00  0.00
ATOM   1545  CE1 TYR A 103      64.784  93.446  51.240  1.00  0.00
ATOM   1547  CZ  TYR A 103      64.945  94.483  52.185  1.00  0.00
ATOM   1548  OH  TYR A 103      63.911  94.848  52.988  1.00  0.00
ATOM   1550  CE2 TYR A 103      66.203  95.099  52.350  1.00  0.00
ATOM   1552  CD2 TYR A 103      67.304  94.658  51.596  1.00  0.00
ATOM   1554  C   TYR A 103      69.980  90.894  50.213  1.00  0.00
ATOM   1555  O   TYR A 103      70.621  91.308  49.250  1.00  0.00
ATOM   1556  N   TYR A 104      70.370  89.842  50.934  1.00  0.00
ATOM   1558  CA  TYR A 104      71.710  89.283  50.869  1.00  0.00
ATOM   1560  CB  TYR A 104      72.366  89.443  52.247  1.00  0.00
ATOM   1563  CG  TYR A 104      73.839  89.082  52.330  1.00  0.00
ATOM   1564  CD1 TYR A 104      74.289  88.257  53.376  1.00  0.00
ATOM   1566  CE1 TYR A 104      75.643  87.879  53.450  1.00  0.00
ATOM   1568  CZ  TYR A 104      76.557  88.343  52.482  1.00  0.00
ATOM   1569  OH  TYR A 104      77.857  87.949  52.538  1.00  0.00
ATOM   1571  CE2 TYR A 104      76.117  89.208  51.457  1.00  0.00
ATOM   1573  CD2 TYR A 104      74.761  89.586  51.389  1.00  0.00
ATOM   1575  C   TYR A 104      71.764  87.852  50.347  1.00  0.00
ATOM   1576  O   TYR A 104      70.836  87.064  50.528  1.00  0.00
ATOM   1577  N   GLN A 105      72.908  87.486  49.763  1.00  0.00
ATOM   1579  CA  GLN A 105      73.273  86.100  49.490  1.00  0.00
ATOM   1581  CB  GLN A 105      74.404  86.042  48.441  1.00  0.00
ATOM   1584  CG  GLN A 105      74.851  84.618  48.053  1.00  0.00
ATOM   1587  CD  GLN A 105      73.684  83.646  47.899  1.00  0.00
ATOM   1588  OE1 GLN A 105      73.129  83.147  48.866  1.00  0.00
ATOM   1589  NE2 GLN A 105      73.234  83.383  46.697  1.00  0.00
ATOM   1592  C   GLN A 105      73.598  85.360  50.800  1.00  0.00
ATOM   1593  O   GLN A 105      74.734  84.979  51.099  1.00  0.00
ATOM   1594  N   ARG A 106      72.562  85.192  51.616  1.00  0.00
ATOM   1596  CA  ARG A 106      72.474  84.298  52.766  1.00  0.00
ATOM   1598  CB  ARG A 106      73.036  84.982  54.033  1.00  0.00
ATOM   1601  CG  ARG A 106      73.620  84.008  55.075  1.00  0.00
ATOM   1604  CD  ARG A 106      74.715  83.059  54.535  1.00  0.00
ATOM   1607  NE  ARG A 106      75.545  83.702  53.496  1.00  0.00
ATOM   1609  CZ  ARG A 106      76.708  84.307  53.605  1.00  0.00
ATOM   1610  NH1 ARG A 106      77.455  84.237  54.668  1.00  0.00
ATOM   1613  NH2 ARG A 106      77.115  85.034  52.610  1.00  0.00
ATOM   1616  C   ARG A 106      71.026  83.869  52.866  1.00  0.00
ATOM   1617  O   ARG A 106      70.299  84.256  53.770  1.00  0.00
ATOM   1618  N   TYR A 107      70.644  83.132  51.830  1.00  0.00
ATOM   1620  CA  TYR A 107      69.292  82.842  51.362  1.00  0.00
ATOM   1622  CB  TYR A 107      69.426  81.883  50.165  1.00  0.00
ATOM   1625  CG  TYR A 107      70.084  80.563  50.523  1.00  0.00
ATOM   1626  CD1 TYR A 107      71.471  80.386  50.336  1.00  0.00
ATOM   1628  CE1 TYR A 107      72.089  79.188  50.737  1.00  0.00
ATOM   1630  CZ  TYR A 107      71.322  78.158  51.315  1.00  0.00
ATOM   1631  OH  TYR A 107      71.925  76.996  51.676  1.00  0.00
ATOM   1633  CE2 TYR A 107      69.929  78.325  51.488  1.00  0.00
ATOM   1635  CD2 TYR A 107      69.315  79.526  51.090  1.00  0.00
ATOM   1637  C   TYR A 107      68.271  82.308  52.369  1.00  0.00
ATOM   1638  O   TYR A 107      67.122  82.164  51.964  1.00  0.00
ATOM   1639  N   SER A 108      68.675  82.031  53.618  1.00  0.00
ATOM   1641  CA  SER A 108      67.833  81.919  54.823  1.00  0.00
ATOM   1643  CB  SER A 108      68.055  83.099  55.786  1.00  0.00
ATOM   1646  OG  SER A 108      67.993  84.357  55.148  1.00  0.00
ATOM   1648  C   SER A 108      66.353  81.725  54.504  1.00  0.00
ATOM   1649  O   SER A 108      65.565  82.670  54.407  1.00  0.00
ATOM   1650  N   HIS A 109      66.029  80.453  54.281  1.00  0.00
ATOM   1652  CA  HIS A 109      64.839  79.963  53.599  1.00  0.00
ATOM   1654  CB  HIS A 109      65.163  78.520  53.169  1.00  0.00
ATOM   1657  CG  HIS A 109      65.193  77.589  54.357  1.00  0.00
ATOM   1658  ND1 HIS A 109      66.246  77.479  55.268  1.00  0.00
ATOM   1659  CE1 HIS A 109      65.773  76.733  56.281  1.00  0.00
ATOM   1661  NE2 HIS A 109      64.492  76.388  56.059  1.00  0.00
ATOM   1663  CD2 HIS A 109      64.113  76.914  54.847  1.00  0.00
ATOM   1665  C   HIS A 109      63.502  79.931  54.378  1.00  0.00
ATOM   1666  O   HIS A 109      62.557  79.473  53.740  1.00  0.00
ATOM   1667  N   PRO A 110      63.380  80.257  55.692  1.00  0.00
ATOM   1668  CD  PRO A 110      64.099  81.254  56.481  1.00  0.00
ATOM   1671  CG  PRO A 110      63.553  81.241  57.911  1.00  0.00
ATOM   1674  CB  PRO A 110      62.301  80.392  57.804  1.00  0.00
ATOM   1677  CA  PRO A 110      62.703  79.437  56.686  1.00  0.00
ATOM   1679  C   PRO A 110      61.547  78.512  56.335  1.00  0.00
ATOM   1680  O   PRO A 110      61.530  77.373  56.808  1.00  0.00
ATOM   1681  N   TYR A 111      60.588  78.964  55.539  1.00  0.00
ATOM   1683  CA  TYR A 111      59.437  78.161  55.169  1.00  0.00
ATOM   1685  CB  TYR A 111      58.194  79.061  55.107  1.00  0.00
ATOM   1688  CG  TYR A 111      57.717  79.530  56.463  1.00  0.00
ATOM   1689  CD1 TYR A 111      58.206  80.733  57.011  1.00  0.00
ATOM   1691  CE1 TYR A 111      57.744  81.168  58.267  1.00  0.00
ATOM   1693  CZ  TYR A 111      56.794  80.401  58.974  1.00  0.00
ATOM   1694  OH  TYR A 111      56.313  80.860  60.156  1.00  0.00
ATOM   1696  CE2 TYR A 111      56.317  79.187  58.433  1.00  0.00
ATOM   1698  CD2 TYR A 111      56.781  78.755  57.176  1.00  0.00
ATOM   1700  C   TYR A 111      59.626  77.459  53.829  1.00  0.00
ATOM   1701  O   TYR A 111      59.661  78.091  52.770  1.00  0.00
ATOM   1702  N   TRP A 112      59.688  76.126  53.899  1.00  0.00
ATOM   1704  CA  TRP A 112      59.375  75.239  52.777  1.00  0.00
ATOM   1706  CB  TRP A 112      59.872  73.814  53.081  1.00  0.00
ATOM   1709  CG  TRP A 112      61.265  73.607  53.601  1.00  0.00
ATOM   1710  CD1 TRP A 112      61.584  72.727  54.574  1.00  0.00
ATOM   1712  NE1 TRP A 112      62.951  72.706  54.758  1.00  0.00
ATOM   1714  CE2 TRP A 112      63.592  73.550  53.880  1.00  0.00
ATOM   1715  CZ2 TRP A 112      64.945  73.827  53.637  1.00  0.00
ATOM   1717  CH2 TRP A 112      65.279  74.750  52.631  1.00  0.00
ATOM   1719  CZ3 TRP A 112      64.262  75.400  51.909  1.00  0.00
ATOM   1721  CE3 TRP A 112      62.906  75.135  52.184  1.00  0.00
ATOM   1723  CD2 TRP A 112      62.533  74.177  53.151  1.00  0.00
ATOM   1724  C   TRP A 112      57.870  75.157  52.516  1.00  0.00
ATOM   1725  O   TRP A 112      57.063  75.519  53.372  1.00  0.00
ATOM   1726  N   GLY A 113      57.507  74.550  51.384  1.00  0.00
ATOM   1728  CA  GLY A 113      56.247  73.820  51.253  1.00  0.00
ATOM   1731  C   GLY A 113      56.388  72.323  51.522  1.00  0.00
ATOM   1732  O   GLY A 113      57.393  71.846  52.058  1.00  0.00
ATOM   1733  N   GLN A 114      55.328  71.572  51.228  1.00  0.00
ATOM   1735  CA  GLN A 114      55.297  70.111  51.352  1.00  0.00
ATOM   1737  CB  GLN A 114      53.840  69.649  51.531  1.00  0.00
ATOM   1740  CG  GLN A 114      52.896  70.077  50.392  1.00  0.00
ATOM   1743  CD  GLN A 114      51.658  69.194  50.355  1.00  0.00
ATOM   1744  OE1 GLN A 114      50.709  69.372  51.101  1.00  0.00
ATOM   1745  NE2 GLN A 114      51.631  68.189  49.508  1.00  0.00
ATOM   1748  C   GLN A 114      55.929  69.373  50.169  1.00  0.00
ATOM   1749  O   GLN A 114      56.253  68.189  50.292  1.00  0.00
ATOM   1750  N   GLY A 115      56.104  70.071  49.051  1.00  0.00
ATOM   1752  CA  GLY A 115      56.542  69.540  47.772  1.00  0.00
ATOM   1755  C   GLY A 115      55.370  68.962  46.956  1.00  0.00
ATOM   1756  O   GLY A 115      54.446  68.357  47.510  1.00  0.00
ATOM   1757  N   THR A 116      55.454  69.042  45.624  1.00  0.00
ATOM   1759  CA  THR A 116      54.841  68.030  44.742  1.00  0.00
ATOM   1761  CB  THR A 116      53.714  68.648  43.903  1.00  0.00
ATOM   1763  CG2 THR A 116      54.198  69.689  42.894  1.00  0.00
ATOM   1767  OG1 THR A 116      53.003  67.652  43.209  1.00  0.00
ATOM   1769  C   THR A 116      55.811  67.216  43.888  1.00  0.00
ATOM   1770  O   THR A 116      56.899  67.664  43.536  1.00  0.00
ATOM   1771  N   GLN A 117      55.414  65.978  43.589  1.00  0.00
ATOM   1773  CA  GLN A 117      56.156  65.038  42.751  1.00  0.00
ATOM   1775  CB  GLN A 117      55.575  63.624  42.947  1.00  0.00
ATOM   1778  CG  GLN A 117      55.669  63.104  44.393  1.00  0.00
ATOM   1781  CD  GLN A 117      54.988  61.749  44.570  1.00  0.00
ATOM   1782  OE1 GLN A 117      55.307  60.767  43.923  1.00  0.00
ATOM   1783  NE2 GLN A 117      54.030  61.620  45.462  1.00  0.00
ATOM   1786  C   GLN A 117      56.021  65.439  41.272  1.00  0.00
ATOM   1787  O   GLN A 117      54.977  65.907  40.824  1.00  0.00
ATOM   1788  N   VAL A 118      57.067  65.174  40.499  1.00  0.00
ATOM   1790  CA  VAL A 118      57.128  65.367  39.049  1.00  0.00
ATOM   1792  CB  VAL A 118      57.901  66.660  38.701  1.00  0.00
ATOM   1794  CG1 VAL A 118      58.046  66.843  37.183  1.00  0.00
ATOM   1798  CG2 VAL A 118      57.211  67.904  39.275  1.00  0.00
ATOM   1802  C   VAL A 118      57.865  64.170  38.460  1.00  0.00
ATOM   1803  O   VAL A 118      59.001  63.913  38.873  1.00  0.00
ATOM   1804  N   THR A 119      57.221  63.431  37.540  1.00  0.00
ATOM   1806  CA  THR A 119      57.730  62.108  37.147  1.00  0.00
ATOM   1808  CB  THR A 119      57.015  60.954  37.881  1.00  0.00
ATOM   1810  CG2 THR A 119      57.341  60.917  39.375  1.00  0.00
ATOM   1814  OG1 THR A 119      55.614  61.025  37.810  1.00  0.00
ATOM   1816  C   THR A 119      57.711  61.929  35.626  1.00  0.00
ATOM   1817  O   THR A 119      56.707  61.591  34.995  1.00  0.00
ATOM   1818  N   VAL A 120      58.864  62.191  35.019  1.00  0.00
ATOM   1820  CA  VAL A 120      59.037  62.307  33.570  1.00  0.00
ATOM   1822  CB  VAL A 120      60.101  63.374  33.230  1.00  0.00
ATOM   1824  CG1 VAL A 120      60.186  63.604  31.712  1.00  0.00
ATOM   1828  CG2 VAL A 120      59.791  64.728  33.888  1.00  0.00
ATOM   1832  C   VAL A 120      59.385  60.949  32.967  1.00  0.00
ATOM   1833  O   VAL A 120      60.545  60.555  32.869  1.00  0.00
ATOM   1834  N   SER A 121      58.350  60.221  32.562  1.00  0.00
ATOM   1836  CA  SER A 121      58.483  58.913  31.926  1.00  0.00
ATOM   1838  CB  SER A 121      57.247  58.082  32.265  1.00  0.00
ATOM   1841  OG  SER A 121      57.539  56.714  32.059  1.00  0.00
ATOM   1843  C   SER A 121      58.700  59.009  30.407  1.00  0.00
ATOM   1844  O   SER A 121      58.640  60.080  29.796  1.00  0.00
ATOM   1845  N   SER A 122      58.967  57.867  29.777  1.00  0.00
ATOM   1847  CA  SER A 122      59.264  57.752  28.347  1.00  0.00
ATOM   1849  CB  SER A 122      60.749  58.039  28.116  1.00  0.00
ATOM   1852  OG  SER A 122      61.042  58.002  26.734  1.00  0.00
ATOM   1854  C   SER A 122      58.928  56.358  27.813  1.00  0.00
ATOM   1855  O   SER A 122      58.466  55.447  28.499  1.00  0.00
END
