# Supplementary material for: Nanobody-based CTLA4 inhibitors for immune checkpoint blockade therapy of canine cancer patients
Source: Sci Rep. 2021 Oct 21;11:20763. doi: 10.1038/s41598-021-00325-3 (PMC8531395; doi:10.1038/s41598-021-00325-3)
Supplement: Supplementary file 1 — Supplementary Information 1. [file 41598_2021_325_MOESM1_ESM.zip › Supplemental Information/ITasser_cNb13_8.pdb]

ATOM      1  N   MET B   1      65.287  71.149  61.268  1.00  0.00
ATOM      2  CA  MET B   1      64.960  71.238  59.837  1.00  0.00
ATOM      4  CB  MET B   1      65.513  72.558  59.273  1.00  0.00
ATOM      7  CG  MET B   1      66.973  72.861  59.637  1.00  0.00
ATOM     10  SD  MET B   1      67.710  74.258  58.738  1.00  0.00
ATOM     11  CE  MET B   1      66.594  75.609  59.207  1.00  0.00
ATOM     15  C   MET B   1      65.484  70.050  59.033  1.00  0.00
ATOM     16  O   MET B   1      64.972  69.756  57.953  1.00  0.00
ATOM     17  N   HIS B   2      66.467  69.327  59.577  1.00  0.00
ATOM     19  CA  HIS B   2      66.828  68.004  59.074  1.00  0.00
ATOM     21  CB  HIS B   2      68.274  67.640  59.441  1.00  0.00
ATOM     24  CG  HIS B   2      68.746  66.399  58.717  1.00  0.00
ATOM     25  ND1 HIS B   2      68.318  66.008  57.445  1.00  0.00
ATOM     26  CE1 HIS B   2      68.901  64.828  57.197  1.00  0.00
ATOM     28  NE2 HIS B   2      69.670  64.466  58.237  1.00  0.00
ATOM     30  CD2 HIS B   2      69.581  65.440  59.210  1.00  0.00
ATOM     32  C   HIS B   2      65.836  66.945  59.562  1.00  0.00
ATOM     33  O   HIS B   2      65.237  67.066  60.632  1.00  0.00
ATOM     34  N   VAL B   3      65.711  65.870  58.784  1.00  0.00
ATOM     36  CA  VAL B   3      64.950  64.661  59.105  1.00  0.00
ATOM     38  CB  VAL B   3      63.610  64.620  58.343  1.00  0.00
ATOM     40  CG1 VAL B   3      62.893  63.261  58.332  1.00  0.00
ATOM     44  CG2 VAL B   3      62.623  65.626  58.934  1.00  0.00
ATOM     48  C   VAL B   3      65.777  63.465  58.745  1.00  0.00
ATOM     49  O   VAL B   3      66.149  63.376  57.581  1.00  0.00
ATOM     50  N   ALA B   4      66.026  62.586  59.721  1.00  0.00
ATOM     52  CA  ALA B   4      66.980  61.477  59.639  1.00  0.00
ATOM     54  CB  ALA B   4      68.126  61.742  60.623  1.00  0.00
ATOM     58  C   ALA B   4      66.302  60.130  59.893  1.00  0.00
ATOM     59  O   ALA B   4      65.448  60.014  60.765  1.00  0.00
ATOM     60  N   GLN B   5      66.665  59.112  59.115  1.00  0.00
ATOM     62  CA  GLN B   5      65.966  57.826  59.091  1.00  0.00
ATOM     64  CB  GLN B   5      64.813  57.892  58.061  1.00  0.00
ATOM     67  CG  GLN B   5      65.234  58.303  56.634  1.00  0.00
ATOM     70  CD  GLN B   5      64.065  58.402  55.649  1.00  0.00
ATOM     71  OE1 GLN B   5      63.820  59.424  55.023  1.00  0.00
ATOM     72  NE2 GLN B   5      63.335  57.340  55.430  1.00  0.00
ATOM     75  C   GLN B   5      66.960  56.684  58.831  1.00  0.00
ATOM     76  O   GLN B   5      68.001  56.922  58.212  1.00  0.00
ATOM     77  N   PRO B   6      66.706  55.458  59.331  1.00  0.00
ATOM     78  CD  PRO B   6      65.651  55.109  60.271  1.00  0.00
ATOM     81  CG  PRO B   6      66.023  53.742  60.840  1.00  0.00
ATOM     84  CB  PRO B   6      66.828  53.110  59.711  1.00  0.00
ATOM     87  CA  PRO B   6      67.566  54.305  59.093  1.00  0.00
ATOM     89  C   PRO B   6      67.867  54.041  57.616  1.00  0.00
ATOM     90  O   PRO B   6      66.949  54.022  56.807  1.00  0.00
ATOM     91  N   ALA B   7      69.126  53.763  57.263  1.00  0.00
ATOM     93  CA  ALA B   7      69.524  53.581  55.862  1.00  0.00
ATOM     95  CB  ALA B   7      71.050  53.440  55.810  1.00  0.00
ATOM     99  C   ALA B   7      68.831  52.400  55.147  1.00  0.00
ATOM    100  O   ALA B   7      68.567  52.444  53.947  1.00  0.00
ATOM    101  N   VAL B   8      68.535  51.340  55.893  1.00  0.00
ATOM    103  CA  VAL B   8      68.173  50.014  55.373  1.00  0.00
ATOM    105  CB  VAL B   8      69.160  48.953  55.926  1.00  0.00
ATOM    107  CG1 VAL B   8      70.582  49.189  55.397  1.00  0.00
ATOM    111  CG2 VAL B   8      69.225  48.916  57.463  1.00  0.00
ATOM    115  C   VAL B   8      66.696  49.722  55.625  1.00  0.00
ATOM    116  O   VAL B   8      65.897  50.647  55.566  1.00  0.00
ATOM    117  N   VAL B   9      66.365  48.456  55.887  1.00  0.00
ATOM    119  CA  VAL B   9      65.347  47.884  56.799  1.00  0.00
ATOM    121  CB  VAL B   9      64.208  48.833  57.240  1.00  0.00
ATOM    123  CG1 VAL B   9      63.023  48.068  57.851  1.00  0.00
ATOM    127  CG2 VAL B   9      64.707  49.781  58.347  1.00  0.00
ATOM    131  C   VAL B   9      64.844  46.596  56.149  1.00  0.00
ATOM    132  O   VAL B   9      64.261  46.599  55.065  1.00  0.00
ATOM    133  N   LEU B  10      65.129  45.462  56.787  1.00  0.00
ATOM    135  CA  LEU B  10      64.614  44.183  56.318  1.00  0.00
ATOM    137  CB  LEU B  10      65.498  43.030  56.833  1.00  0.00
ATOM    140  CG  LEU B  10      66.966  43.090  56.366  1.00  0.00
ATOM    142  CD1 LEU B  10      67.736  41.881  56.899  1.00  0.00
ATOM    146  CD2 LEU B  10      67.112  43.125  54.843  1.00  0.00
ATOM    150  C   LEU B  10      63.171  44.031  56.785  1.00  0.00
ATOM    151  O   LEU B  10      62.885  44.101  57.981  1.00  0.00
ATOM    152  N   ALA B  11      62.258  43.842  55.840  1.00  0.00
ATOM    154  CA  ALA B  11      60.906  43.435  56.157  1.00  0.00
ATOM    156  CB  ALA B  11      59.999  43.551  54.933  1.00  0.00
ATOM    160  C   ALA B  11      60.909  42.020  56.744  1.00  0.00
ATOM    161  O   ALA B  11      61.679  41.132  56.364  1.00  0.00
ATOM    162  N   SER B  12      59.982  41.819  57.665  1.00  0.00
ATOM    164  CA  SER B  12      59.576  40.502  58.120  1.00  0.00
ATOM    166  CB  SER B  12      58.572  40.646  59.269  1.00  0.00
ATOM    169  OG  SER B  12      57.473  41.446  58.872  1.00  0.00
ATOM    171  C   SER B  12      58.966  39.674  56.994  1.00  0.00
ATOM    172  O   SER B  12      58.400  40.196  56.039  1.00  0.00
ATOM    173  N   SER B  13      58.945  38.362  57.196  1.00  0.00
ATOM    175  CA  SER B  13      58.170  37.376  56.432  1.00  0.00
ATOM    177  CB  SER B  13      58.633  35.984  56.870  1.00  0.00
ATOM    180  OG  SER B  13      58.746  35.923  58.282  1.00  0.00
ATOM    182  C   SER B  13      56.645  37.474  56.589  1.00  0.00
ATOM    183  O   SER B  13      55.913  36.620  56.087  1.00  0.00
ATOM    184  N   ARG B  14      56.128  38.506  57.270  1.00  0.00
ATOM    186  CA  ARG B  14      54.708  38.900  57.212  1.00  0.00
ATOM    188  CB  ARG B  14      53.975  38.567  58.529  1.00  0.00
ATOM    191  CG  ARG B  14      53.819  37.041  58.758  1.00  0.00
ATOM    194  CD  ARG B  14      52.898  36.363  57.721  1.00  0.00
ATOM    197  NE  ARG B  14      52.767  34.897  57.892  1.00  0.00
ATOM    199  CZ  ARG B  14      53.411  33.971  57.194  1.00  0.00
ATOM    200  NH1 ARG B  14      54.477  34.231  56.506  1.00  0.00
ATOM    203  NH2 ARG B  14      52.986  32.742  57.145  1.00  0.00
ATOM    206  C   ARG B  14      54.511  40.294  56.609  1.00  0.00
ATOM    207  O   ARG B  14      53.478  40.927  56.798  1.00  0.00
ATOM    208  N   GLY B  15      55.506  40.719  55.829  1.00  0.00
ATOM    210  CA  GLY B  15      55.515  41.934  55.028  1.00  0.00
ATOM    213  C   GLY B  15      55.299  43.192  55.863  1.00  0.00
ATOM    214  O   GLY B  15      54.539  44.085  55.481  1.00  0.00
ATOM    215  N   VAL B  16      55.963  43.239  57.019  1.00  0.00
ATOM    217  CA  VAL B  16      55.967  44.388  57.928  1.00  0.00
ATOM    219  CB  VAL B  16      55.339  44.079  59.307  1.00  0.00
ATOM    221  CG1 VAL B  16      55.266  45.347  60.171  1.00  0.00
ATOM    225  CG2 VAL B  16      53.930  43.495  59.181  1.00  0.00
ATOM    229  C   VAL B  16      57.382  44.896  58.117  1.00  0.00
ATOM    230  O   VAL B  16      58.278  44.115  58.444  1.00  0.00
ATOM    231  N   ALA B  17      57.545  46.207  57.975  1.00  0.00
ATOM    233  CA  ALA B  17      58.761  46.958  58.237  1.00  0.00
ATOM    235  CB  ALA B  17      59.346  47.428  56.903  1.00  0.00
ATOM    239  C   ALA B  17      58.454  48.131  59.155  1.00  0.00
ATOM    240  O   ALA B  17      57.392  48.750  59.063  1.00  0.00
ATOM    241  N   SER B  18      59.418  48.428  60.017  1.00  0.00
ATOM    243  CA  SER B  18      59.275  49.424  61.066  1.00  0.00
ATOM    245  CB  SER B  18      59.054  48.751  62.424  1.00  0.00
ATOM    248  OG  SER B  18      57.895  47.936  62.397  1.00  0.00
ATOM    250  C   SER B  18      60.532  50.268  61.084  1.00  0.00
ATOM    251  O   SER B  18      61.649  49.742  61.056  1.00  0.00
ATOM    252  N   PHE B  19      60.346  51.581  61.108  1.00  0.00
ATOM    254  CA  PHE B  19      61.467  52.508  61.195  1.00  0.00
ATOM    256  CB  PHE B  19      62.086  52.760  59.806  1.00  0.00
ATOM    259  CG  PHE B  19      61.319  53.608  58.809  1.00  0.00
ATOM    260  CD1 PHE B  19      60.316  53.024  58.009  1.00  0.00
ATOM    262  CE1 PHE B  19      59.736  53.754  56.956  1.00  0.00
ATOM    264  CZ  PHE B  19      60.167  55.066  56.693  1.00  0.00
ATOM    266  CE2 PHE B  19      61.150  55.660  57.501  1.00  0.00
ATOM    268  CD2 PHE B  19      61.720  54.938  58.564  1.00  0.00
ATOM    270  C   PHE B  19      61.086  53.778  61.945  1.00  0.00
ATOM    271  O   PHE B  19      59.947  53.937  62.390  1.00  0.00
ATOM    272  N   VAL B  20      62.067  54.653  62.133  1.00  0.00
ATOM    274  CA  VAL B  20      61.913  55.896  62.878  1.00  0.00
ATOM    276  CB  VAL B  20      62.701  55.852  64.200  1.00  0.00
ATOM    278  CG1 VAL B  20      62.668  57.205  64.909  1.00  0.00
ATOM    282  CG2 VAL B  20      62.115  54.806  65.158  1.00  0.00
ATOM    286  C   VAL B  20      62.378  57.048  61.992  1.00  0.00
ATOM    287  O   VAL B  20      63.506  57.038  61.497  1.00  0.00
ATOM    288  N   CYS B  21      61.505  58.036  61.802  1.00  0.00
ATOM    290  CA  CYS B  21      61.906  59.343  61.285  1.00  0.00
ATOM    292  CB  CYS B  21      60.817  59.906  60.351  1.00  0.00
ATOM    295  SG  CYS B  21      60.540  59.031  58.783  1.00  0.00
ATOM    296  C   CYS B  21      62.124  60.315  62.454  1.00  0.00
ATOM    297  O   CYS B  21      61.177  60.806  63.071  1.00  0.00
ATOM    298  N   GLU B  22      63.384  60.619  62.732  1.00  0.00
ATOM    300  CA  GLU B  22      63.782  61.725  63.596  1.00  0.00
ATOM    302  CB  GLU B  22      65.268  61.583  63.969  1.00  0.00
ATOM    305  CG  GLU B  22      65.649  60.264  64.662  1.00  0.00
ATOM    308  CD  GLU B  22      65.001  60.062  66.038  1.00  0.00
ATOM    309  OE1 GLU B  22      64.564  61.035  66.694  1.00  0.00
ATOM    310  OE2 GLU B  22      64.980  58.910  66.529  1.00  0.00
ATOM    311  C   GLU B  22      63.593  63.055  62.878  1.00  0.00
ATOM    312  O   GLU B  22      63.764  63.152  61.661  1.00  0.00
ATOM    313  N   TYR B  23      63.336  64.092  63.662  1.00  0.00
ATOM    315  CA  TYR B  23      63.278  65.482  63.241  1.00  0.00
ATOM    317  CB  TYR B  23      61.829  65.979  63.381  1.00  0.00
ATOM    320  CG  TYR B  23      61.500  67.348  62.804  1.00  0.00
ATOM    321  CD1 TYR B  23      62.108  67.802  61.616  1.00  0.00
ATOM    323  CE1 TYR B  23      61.737  69.029  61.046  1.00  0.00
ATOM    325  CZ  TYR B  23      60.746  69.816  61.657  1.00  0.00
ATOM    326  OH  TYR B  23      60.378  70.979  61.070  1.00  0.00
ATOM    328  CE2 TYR B  23      60.134  69.375  62.850  1.00  0.00
ATOM    330  CD2 TYR B  23      60.513  68.145  63.421  1.00  0.00
ATOM    332  C   TYR B  23      64.273  66.298  64.072  1.00  0.00
ATOM    333  O   TYR B  23      64.680  65.878  65.156  1.00  0.00
ATOM    334  N   GLY B  24      64.671  67.463  63.575  1.00  0.00
ATOM    336  CA  GLY B  24      65.318  68.477  64.395  1.00  0.00
ATOM    339  C   GLY B  24      64.296  69.441  64.989  1.00  0.00
ATOM    340  O   GLY B  24      63.202  69.034  65.379  1.00  0.00
ATOM    341  N   SER B  25      64.706  70.714  65.088  1.00  0.00
ATOM    343  CA  SER B  25      63.889  71.879  65.477  1.00  0.00
ATOM    345  CB  SER B  25      63.309  72.528  64.209  1.00  0.00
ATOM    348  OG  SER B  25      62.369  71.666  63.611  1.00  0.00
ATOM    350  C   SER B  25      62.796  71.606  66.523  1.00  0.00
ATOM    351  O   SER B  25      61.627  71.951  66.332  1.00  0.00
ATOM    352  N   SER B  26      63.158  70.894  67.591  1.00  0.00
ATOM    354  CA  SER B  26      62.182  70.272  68.484  1.00  0.00
ATOM    356  CB  SER B  26      62.882  69.256  69.391  1.00  0.00
ATOM    359  OG  SER B  26      61.945  68.338  69.921  1.00  0.00
ATOM    361  C   SER B  26      61.417  71.303  69.307  1.00  0.00
ATOM    362  O   SER B  26      62.011  72.084  70.049  1.00  0.00
ATOM    363  N   GLY B  27      60.091  71.284  69.195  1.00  0.00
ATOM    365  CA  GLY B  27      59.187  72.108  69.986  1.00  0.00
ATOM    368  C   GLY B  27      58.175  71.220  70.689  1.00  0.00
ATOM    369  O   GLY B  27      57.529  70.397  70.047  1.00  0.00
ATOM    370  N   ASN B  28      58.011  71.377  72.002  1.00  0.00
ATOM    372  CA  ASN B  28      57.147  70.501  72.802  1.00  0.00
ATOM    374  CB  ASN B  28      57.637  70.533  74.257  1.00  0.00
ATOM    377  CG  ASN B  28      57.353  71.868  74.905  1.00  0.00
ATOM    378  OD1 ASN B  28      58.113  72.812  74.776  1.00  0.00
ATOM    379  ND2 ASN B  28      56.222  72.001  75.549  1.00  0.00
ATOM    382  C   ASN B  28      55.633  70.777  72.671  1.00  0.00
ATOM    383  O   ASN B  28      54.840  70.360  73.511  1.00  0.00
ATOM    384  N   ALA B  29      55.254  71.508  71.629  1.00  0.00
ATOM    386  CA  ALA B  29      53.898  71.750  71.168  1.00  0.00
ATOM    388  CB  ALA B  29      53.296  72.943  71.923  1.00  0.00
ATOM    392  C   ALA B  29      54.023  71.989  69.664  1.00  0.00
ATOM    393  O   ALA B  29      54.432  73.062  69.222  1.00  0.00
ATOM    394  N   ALA B  30      53.826  70.912  68.914  1.00  0.00
ATOM    396  CA  ALA B  30      54.193  70.778  67.518  1.00  0.00
ATOM    398  CB  ALA B  30      55.627  70.237  67.450  1.00  0.00
ATOM    402  C   ALA B  30      53.216  69.817  66.856  1.00  0.00
ATOM    403  O   ALA B  30      52.960  68.751  67.410  1.00  0.00
ATOM    404  N   GLU B  31      52.707  70.174  65.679  1.00  0.00
ATOM    406  CA  GLU B  31      51.653  69.408  65.008  1.00  0.00
ATOM    408  CB  GLU B  31      50.327  70.172  65.177  1.00  0.00
ATOM    411  CG  GLU B  31      49.068  69.297  65.063  1.00  0.00
ATOM    414  CD  GLU B  31      48.004  69.730  66.083  1.00  0.00
ATOM    415  OE1 GLU B  31      48.013  69.170  67.208  1.00  0.00
ATOM    416  OE2 GLU B  31      47.209  70.638  65.752  1.00  0.00
ATOM    417  C   GLU B  31      51.996  69.077  63.562  1.00  0.00
ATOM    418  O   GLU B  31      52.385  69.997  62.851  1.00  0.00
ATOM    419  N   VAL B  32      52.034  67.805  63.136  1.00  0.00
ATOM    421  CA  VAL B  32      53.115  67.417  62.184  1.00  0.00
ATOM    423  CB  VAL B  32      54.290  66.783  62.961  1.00  0.00
ATOM    425  CG1 VAL B  32      55.367  66.199  62.040  1.00  0.00
ATOM    429  CG2 VAL B  32      55.013  67.784  63.877  1.00  0.00
ATOM    433  C   VAL B  32      52.613  66.521  61.053  1.00  0.00
ATOM    434  O   VAL B  32      52.064  65.431  61.309  1.00  0.00
ATOM    435  N   ARG B  33      52.827  66.954  59.777  1.00  0.00
ATOM    437  CA  ARG B  33      52.498  65.969  58.733  1.00  0.00
ATOM    439  CB  ARG B  33      52.167  66.620  57.364  1.00  0.00
ATOM    442  CG  ARG B  33      51.459  65.651  56.400  1.00  0.00
ATOM    445  CD  ARG B  33      50.955  66.274  55.092  1.00  0.00
ATOM    448  NE  ARG B  33      51.392  65.520  53.888  1.00  0.00
ATOM    450  CZ  ARG B  33      51.683  66.040  52.706  1.00  0.00
ATOM    451  NH1 ARG B  33      51.832  67.320  52.529  1.00  0.00
ATOM    454  NH2 ARG B  33      51.876  65.274  51.667  1.00  0.00
ATOM    457  C   ARG B  33      53.632  64.956  58.681  1.00  0.00
ATOM    458  O   ARG B  33      54.725  65.224  59.193  1.00  0.00
ATOM    459  N   VAL B  34      53.392  63.795  58.083  1.00  0.00
ATOM    461  CA  VAL B  34      54.401  62.756  57.995  1.00  0.00
ATOM    463  CB  VAL B  34      54.550  61.953  59.311  1.00  0.00
ATOM    465  CG1 VAL B  34      53.234  61.450  59.916  1.00  0.00
ATOM    469  CG2 VAL B  34      55.559  60.809  59.134  1.00  0.00
ATOM    473  C   VAL B  34      54.211  61.902  56.756  1.00  0.00
ATOM    474  O   VAL B  34      53.399  60.959  56.740  1.00  0.00
ATOM    475  N   THR B  35      54.972  62.243  55.693  1.00  0.00
ATOM    477  CA  THR B  35      54.837  61.377  54.525  1.00  0.00
ATOM    479  CB  THR B  35      55.107  62.141  53.232  1.00  0.00
ATOM    481  CG2 THR B  35      55.034  61.340  51.950  1.00  0.00
ATOM    485  OG1 THR B  35      54.159  63.180  53.097  1.00  0.00
ATOM    487  C   THR B  35      55.662  60.125  54.674  1.00  0.00
ATOM    488  O   THR B  35      56.683  60.193  55.369  1.00  0.00
ATOM    489  N   VAL B  36      55.235  59.042  53.994  1.00  0.00
ATOM    491  CA  VAL B  36      56.173  58.007  53.575  1.00  0.00
ATOM    493  CB  VAL B  36      55.943  56.683  54.341  1.00  0.00
ATOM    495  CG1 VAL B  36      57.177  55.806  54.204  1.00  0.00
ATOM    499  CG2 VAL B  36      55.720  56.904  55.845  1.00  0.00
ATOM    503  C   VAL B  36      56.217  57.943  52.040  1.00  0.00
ATOM    504  O   VAL B  36      55.234  58.247  51.371  1.00  0.00
ATOM    505  N   LEU B  37      57.381  57.724  51.418  1.00  0.00
ATOM    507  CA  LEU B  37      57.540  58.131  50.012  1.00  0.00
ATOM    509  CB  LEU B  37      57.994  59.607  49.932  1.00  0.00
ATOM    512  CG  LEU B  37      57.039  60.527  49.152  1.00  0.00
ATOM    514  CD1 LEU B  37      57.417  61.994  49.371  1.00  0.00
ATOM    518  CD2 LEU B  37      57.115  60.260  47.655  1.00  0.00
ATOM    522  C   LEU B  37      58.385  57.195  49.161  1.00  0.00
ATOM    523  O   LEU B  37      59.612  57.237  49.139  1.00  0.00
ATOM    524  N   ARG B  38      57.673  56.342  48.437  1.00  0.00
ATOM    526  CA  ARG B  38      58.203  55.284  47.590  1.00  0.00
ATOM    528  CB  ARG B  38      57.005  54.358  47.296  1.00  0.00
ATOM    531  CG  ARG B  38      57.338  52.979  46.721  1.00  0.00
ATOM    534  CD  ARG B  38      57.806  52.984  45.258  1.00  0.00
ATOM    537  NE  ARG B  38      57.688  51.643  44.647  1.00  0.00
ATOM    539  CZ  ARG B  38      58.331  50.546  45.009  1.00  0.00
ATOM    540  NH1 ARG B  38      59.237  50.575  45.933  1.00  0.00
ATOM    543  NH2 ARG B  38      58.078  49.402  44.451  1.00  0.00
ATOM    546  C   ARG B  38      58.845  55.859  46.322  1.00  0.00
ATOM    547  O   ARG B  38      58.179  56.100  45.315  1.00  0.00
ATOM    548  N   GLN B  39      60.151  56.077  46.382  1.00  0.00
ATOM    550  CA  GLN B  39      61.012  56.341  45.238  1.00  0.00
ATOM    552  CB  GLN B  39      62.260  57.110  45.695  1.00  0.00
ATOM    555  CG  GLN B  39      63.182  57.471  44.521  1.00  0.00
ATOM    558  CD  GLN B  39      64.315  58.391  44.959  1.00  0.00
ATOM    559  OE1 GLN B  39      64.171  59.593  45.029  1.00  0.00
ATOM    560  NE2 GLN B  39      65.481  57.877  45.284  1.00  0.00
ATOM    563  C   GLN B  39      61.354  55.047  44.499  1.00  0.00
ATOM    564  O   GLN B  39      61.844  54.080  45.091  1.00  0.00
ATOM    565  N   ALA B  40      61.104  55.065  43.189  1.00  0.00
ATOM    567  CA  ALA B  40      61.488  54.026  42.242  1.00  0.00
ATOM    569  CB  ALA B  40      60.468  52.879  42.322  1.00  0.00
ATOM    573  C   ALA B  40      61.546  54.599  40.821  1.00  0.00
ATOM    574  O   ALA B  40      60.670  55.359  40.428  1.00  0.00
ATOM    575  N   GLY B  41      62.567  54.238  40.038  1.00  0.00
ATOM    577  CA  GLY B  41      62.665  54.615  38.619  1.00  0.00
ATOM    580  C   GLY B  41      62.640  56.115  38.286  1.00  0.00
ATOM    581  O   GLY B  41      62.057  56.499  37.278  1.00  0.00
ATOM    582  N   SER B  42      63.227  56.959  39.143  1.00  0.00
ATOM    584  CA  SER B  42      63.163  58.435  39.047  1.00  0.00
ATOM    586  CB  SER B  42      63.902  58.954  37.804  1.00  0.00
ATOM    589  OG  SER B  42      65.251  58.510  37.813  1.00  0.00
ATOM    591  C   SER B  42      61.745  59.020  39.169  1.00  0.00
ATOM    592  O   SER B  42      61.519  60.185  38.851  1.00  0.00
ATOM    593  N   GLN B  43      60.804  58.236  39.699  1.00  0.00
ATOM    595  CA  GLN B  43      59.458  58.643  40.084  1.00  0.00
ATOM    597  CB  GLN B  43      58.447  57.753  39.320  1.00  0.00
ATOM    600  CG  GLN B  43      57.077  58.394  39.023  1.00  0.00
ATOM    603  CD  GLN B  43      56.234  58.661  40.265  1.00  0.00
ATOM    604  OE1 GLN B  43      55.980  57.792  41.084  1.00  0.00
ATOM    605  NE2 GLN B  43      55.847  59.893  40.512  1.00  0.00
ATOM    608  C   GLN B  43      59.337  58.515  41.615  1.00  0.00
ATOM    609  O   GLN B  43      60.026  57.716  42.263  1.00  0.00
ATOM    610  N   MET B  44      58.443  59.312  42.195  1.00  0.00
ATOM    612  CA  MET B  44      58.107  59.314  43.616  1.00  0.00
ATOM    614  CB  MET B  44      58.597  60.620  44.261  1.00  0.00
ATOM    617  CG  MET B  44      60.040  60.553  44.766  1.00  0.00
ATOM    620  SD  MET B  44      60.421  61.930  45.885  1.00  0.00
ATOM    621  CE  MET B  44      62.164  61.600  46.242  1.00  0.00
ATOM    625  C   MET B  44      56.591  59.186  43.810  1.00  0.00
ATOM    626  O   MET B  44      55.828  60.034  43.352  1.00  0.00
ATOM    627  N   THR B  45      56.160  58.147  44.521  1.00  0.00
ATOM    629  CA  THR B  45      54.751  57.872  44.821  1.00  0.00
ATOM    631  CB  THR B  45      54.397  56.447  44.359  1.00  0.00
ATOM    633  CG2 THR B  45      53.038  55.941  44.847  1.00  0.00
ATOM    637  OG1 THR B  45      54.322  56.388  42.950  1.00  0.00
ATOM    639  C   THR B  45      54.499  58.036  46.317  1.00  0.00
ATOM    640  O   THR B  45      55.165  57.389  47.132  1.00  0.00
ATOM    641  N   GLU B  46      53.550  58.908  46.676  1.00  0.00
ATOM    643  CA  GLU B  46      53.148  59.103  48.070  1.00  0.00
ATOM    645  CB  GLU B  46      52.420  60.457  48.294  1.00  0.00
ATOM    648  CG  GLU B  46      52.129  60.766  49.789  1.00  0.00
ATOM    651  CD  GLU B  46      52.228  62.254  50.238  1.00  0.00
ATOM    652  OE1 GLU B  46      52.156  62.547  51.462  1.00  0.00
ATOM    653  OE2 GLU B  46      52.408  63.169  49.406  1.00  0.00
ATOM    654  C   GLU B  46      52.417  57.875  48.632  1.00  0.00
ATOM    655  O   GLU B  46      51.435  57.387  48.074  1.00  0.00
ATOM    656  N   VAL B  47      52.940  57.387  49.755  1.00  0.00
ATOM    658  CA  VAL B  47      52.491  56.231  50.524  1.00  0.00
ATOM    660  CB  VAL B  47      53.461  55.034  50.412  1.00  0.00
ATOM    662  CG1 VAL B  47      53.047  53.869  51.323  1.00  0.00
ATOM    666  CG2 VAL B  47      53.492  54.492  48.976  1.00  0.00
ATOM    670  C   VAL B  47      52.345  56.735  51.962  1.00  0.00
ATOM    671  O   VAL B  47      53.312  56.881  52.707  1.00  0.00
ATOM    672  N   CYS B  48      51.102  57.044  52.318  1.00  0.00
ATOM    674  CA  CYS B  48      50.692  57.540  53.631  1.00  0.00
ATOM    676  CB  CYS B  48      50.752  56.363  54.613  1.00  0.00
ATOM    679  SG  CYS B  48      52.252  56.146  55.596  1.00  0.00
ATOM    680  C   CYS B  48      51.453  58.816  54.122  1.00  0.00
ATOM    681  O   CYS B  48      52.293  59.376  53.414  1.00  0.00
ATOM    682  N   ALA B  49      51.045  59.393  55.270  1.00  0.00
ATOM    684  CA  ALA B  49      50.883  60.848  55.308  1.00  0.00
ATOM    686  CB  ALA B  49      49.741  61.213  54.337  1.00  0.00
ATOM    690  C   ALA B  49      50.601  61.590  56.630  1.00  0.00
ATOM    691  O   ALA B  49      50.867  62.785  56.612  1.00  0.00
ATOM    692  N   ALA B  50      50.042  60.953  57.677  1.00  0.00
ATOM    694  CA  ALA B  50      49.290  61.505  58.842  1.00  0.00
ATOM    696  CB  ALA B  50      49.216  60.366  59.865  1.00  0.00
ATOM    700  C   ALA B  50      49.766  62.831  59.526  1.00  0.00
ATOM    701  O   ALA B  50      50.664  63.493  59.066  1.00  0.00
ATOM    702  N   THR B  51      49.168  63.303  60.629  1.00  0.00
ATOM    704  CA  THR B  51      49.054  64.747  60.958  1.00  0.00
ATOM    706  CB  THR B  51      47.622  65.244  60.681  1.00  0.00
ATOM    708  CG2 THR B  51      47.232  65.113  59.208  1.00  0.00
ATOM    712  OG1 THR B  51      46.680  64.492  61.413  1.00  0.00
ATOM    714  C   THR B  51      49.423  65.123  62.398  1.00  0.00
ATOM    715  O   THR B  51      49.344  66.291  62.770  1.00  0.00
ATOM    716  N   TYR B  52      49.796  64.100  63.160  1.00  0.00
ATOM    718  CA  TYR B  52      49.732  63.949  64.610  1.00  0.00
ATOM    720  CB  TYR B  52      50.831  62.947  65.011  1.00  0.00
ATOM    723  CG  TYR B  52      52.288  63.400  64.878  1.00  0.00
ATOM    724  CD1 TYR B  52      52.886  64.168  65.898  1.00  0.00
ATOM    726  CE1 TYR B  52      54.262  64.460  65.876  1.00  0.00
ATOM    728  CZ  TYR B  52      55.063  64.002  64.814  1.00  0.00
ATOM    729  OH  TYR B  52      56.393  64.289  64.807  1.00  0.00
ATOM    731  CE2 TYR B  52      54.460  63.289  63.750  1.00  0.00
ATOM    733  CD2 TYR B  52      53.083  62.982  63.790  1.00  0.00
ATOM    735  C   TYR B  52      49.825  65.177  65.512  1.00  0.00
ATOM    736  O   TYR B  52      50.611  66.105  65.276  1.00  0.00
ATOM    737  N   THR B  53      49.100  65.060  66.631  1.00  0.00
ATOM    739  CA  THR B  53      49.255  65.912  67.810  1.00  0.00
ATOM    741  CB  THR B  53      47.893  66.266  68.430  1.00  0.00
ATOM    743  CG2 THR B  53      47.313  65.197  69.356  1.00  0.00
ATOM    747  OG1 THR B  53      48.009  67.467  69.163  1.00  0.00
ATOM    749  C   THR B  53      50.276  65.363  68.816  1.00  0.00
ATOM    750  O   THR B  53      50.872  64.302  68.614  1.00  0.00
ATOM    751  N   VAL B  54      50.512  66.145  69.873  1.00  0.00
ATOM    753  CA  VAL B  54      51.785  66.261  70.606  1.00  0.00
ATOM    755  CB  VAL B  54      51.621  67.122  71.879  1.00  0.00
ATOM    757  CG1 VAL B  54      52.982  67.456  72.511  1.00  0.00
ATOM    761  CG2 VAL B  54      50.920  68.460  71.580  1.00  0.00
ATOM    765  C   VAL B  54      52.497  64.945  70.924  1.00  0.00
ATOM    766  O   VAL B  54      53.695  64.840  70.646  1.00  0.00
ATOM    767  N   GLU B  55      51.809  63.959  71.508  1.00  0.00
ATOM    769  CA  GLU B  55      52.469  62.737  71.976  1.00  0.00
ATOM    771  CB  GLU B  55      53.309  63.032  73.242  1.00  0.00
ATOM    774  CG  GLU B  55      52.534  63.580  74.454  1.00  0.00
ATOM    777  CD  GLU B  55      53.455  64.362  75.413  1.00  0.00
ATOM    778  OE1 GLU B  55      54.484  63.794  75.850  1.00  0.00
ATOM    779  OE2 GLU B  55      53.131  65.540  75.690  1.00  0.00
ATOM    780  C   GLU B  55      51.561  61.507  72.177  1.00  0.00
ATOM    781  O   GLU B  55      50.388  61.602  72.539  1.00  0.00
ATOM    782  N   ASP B  56      52.175  60.349  71.917  1.00  0.00
ATOM    784  CA  ASP B  56      51.711  58.956  71.846  1.00  0.00
ATOM    786  CB  ASP B  56      52.108  58.108  73.067  1.00  0.00
ATOM    789  CG  ASP B  56      52.544  56.684  72.672  1.00  0.00
ATOM    790  OD1 ASP B  56      53.476  56.523  71.833  1.00  0.00
ATOM    791  OD2 ASP B  56      51.990  55.728  73.257  1.00  0.00
ATOM    792  C   ASP B  56      50.359  58.604  71.180  1.00  0.00
ATOM    793  O   ASP B  56      50.000  57.432  71.043  1.00  0.00
ATOM    794  N   GLU B  57      49.648  59.565  70.603  1.00  0.00
ATOM    796  CA  GLU B  57      48.805  59.278  69.448  1.00  0.00
ATOM    798  CB  GLU B  57      48.156  60.603  68.977  1.00  0.00
ATOM    801  CG  GLU B  57      47.170  60.506  67.791  1.00  0.00
ATOM    804  CD  GLU B  57      47.536  61.426  66.611  1.00  0.00
ATOM    805  OE1 GLU B  57      47.846  60.909  65.506  1.00  0.00
ATOM    806  OE2 GLU B  57      47.468  62.666  66.781  1.00  0.00
ATOM    807  C   GLU B  57      49.684  58.689  68.267  1.00  0.00
ATOM    808  O   GLU B  57      50.807  59.131  68.044  1.00  0.00
ATOM    809  N   LEU B  58      49.157  57.801  67.412  1.00  0.00
ATOM    811  CA  LEU B  58      49.173  58.104  65.967  1.00  0.00
ATOM    813  CB  LEU B  58      50.322  57.522  65.105  1.00  0.00
ATOM    816  CG  LEU B  58      51.066  58.498  64.163  1.00  0.00
ATOM    818  CD1 LEU B  58      50.228  59.316  63.168  1.00  0.00
ATOM    822  CD2 LEU B  58      51.926  59.536  64.876  1.00  0.00
ATOM    826  C   LEU B  58      47.890  57.694  65.296  1.00  0.00
ATOM    827  O   LEU B  58      47.315  56.638  65.594  1.00  0.00
ATOM    828  N   ALA B  59      47.574  58.414  64.243  1.00  0.00
ATOM    830  CA  ALA B  59      46.555  58.087  63.285  1.00  0.00
ATOM    832  CB  ALA B  59      45.329  58.937  63.664  1.00  0.00
ATOM    836  C   ALA B  59      46.954  58.284  61.816  1.00  0.00
ATOM    837  O   ALA B  59      46.507  59.194  61.124  1.00  0.00
ATOM    838  N   PHE B  60      47.705  57.312  61.298  1.00  0.00
ATOM    840  CA  PHE B  60      47.515  56.837  59.918  1.00  0.00
ATOM    842  CB  PHE B  60      48.748  56.043  59.461  1.00  0.00
ATOM    845  CG  PHE B  60      50.057  56.817  59.480  1.00  0.00
ATOM    846  CD1 PHE B  60      50.808  56.935  60.668  1.00  0.00
ATOM    848  CE1 PHE B  60      52.051  57.588  60.664  1.00  0.00
ATOM    850  CZ  PHE B  60      52.535  58.148  59.474  1.00  0.00
ATOM    852  CE2 PHE B  60      51.782  58.064  58.295  1.00  0.00
ATOM    854  CD2 PHE B  60      50.544  57.398  58.295  1.00  0.00
ATOM    856  C   PHE B  60      46.232  56.002  59.914  1.00  0.00
ATOM    857  O   PHE B  60      46.261  54.777  59.930  1.00  0.00
ATOM    858  N   LEU B  61      45.110  56.707  60.070  1.00  0.00
ATOM    860  CA  LEU B  61      43.786  56.167  59.801  1.00  0.00
ATOM    862  CB  LEU B  61      42.746  56.815  60.736  1.00  0.00
ATOM    865  CG  LEU B  61      42.918  56.448  62.223  1.00  0.00
ATOM    867  CD1 LEU B  61      41.900  57.209  63.073  1.00  0.00
ATOM    871  CD2 LEU B  61      42.749  54.953  62.504  1.00  0.00
ATOM    875  C   LEU B  61      43.454  56.374  58.322  1.00  0.00
ATOM    876  O   LEU B  61      44.175  57.078  57.611  1.00  0.00
ATOM    877  N   ASP B  62      42.393  55.710  57.875  1.00  0.00
ATOM    879  CA  ASP B  62      41.911  55.590  56.491  1.00  0.00
ATOM    881  CB  ASP B  62      41.296  56.923  56.017  1.00  0.00
ATOM    884  CG  ASP B  62      40.180  57.464  56.933  1.00  0.00
ATOM    885  OD1 ASP B  62      39.924  58.688  56.864  1.00  0.00
ATOM    886  OD2 ASP B  62      39.571  56.668  57.689  1.00  0.00
ATOM    887  C   ASP B  62      42.870  54.954  55.470  1.00  0.00
ATOM    888  O   ASP B  62      42.442  54.358  54.481  1.00  0.00
ATOM    889  N   ASP B  63      44.162  54.967  55.767  1.00  0.00
ATOM    891  CA  ASP B  63      45.078  53.887  55.431  1.00  0.00
ATOM    893  CB  ASP B  63      46.504  54.361  55.771  1.00  0.00
ATOM    896  CG  ASP B  63      47.544  53.804  54.799  1.00  0.00
ATOM    897  OD1 ASP B  63      47.391  52.634  54.377  1.00  0.00
ATOM    898  OD2 ASP B  63      48.471  54.562  54.446  1.00  0.00
ATOM    899  C   ASP B  63      44.693  52.577  56.153  1.00  0.00
ATOM    900  O   ASP B  63      43.931  52.547  57.124  1.00  0.00
ATOM    901  N   SER B  64      45.273  51.481  55.682  1.00  0.00
ATOM    903  CA  SER B  64      45.214  50.151  56.297  1.00  0.00
ATOM    905  CB  SER B  64      44.198  49.288  55.534  1.00  0.00
ATOM    908  OG  SER B  64      44.128  47.967  56.046  1.00  0.00
ATOM    910  C   SER B  64      46.593  49.477  56.329  1.00  0.00
ATOM    911  O   SER B  64      46.723  48.373  56.865  1.00  0.00
ATOM    912  N   THR B  65      47.615  50.148  55.803  1.00  0.00
ATOM    914  CA  THR B  65      48.988  50.030  56.273  1.00  0.00
ATOM    916  CB  THR B  65      49.928  49.862  55.070  1.00  0.00
ATOM    918  CG2 THR B  65      50.043  51.025  54.087  1.00  0.00
ATOM    922  OG1 THR B  65      51.224  49.597  55.513  1.00  0.00
ATOM    924  C   THR B  65      49.318  51.266  57.152  1.00  0.00
ATOM    925  O   THR B  65      48.487  52.151  57.352  1.00  0.00
ATOM    926  N   CYS B  66      50.519  51.349  57.721  1.00  0.00
ATOM    928  CA  CYS B  66      51.320  52.570  57.897  1.00  0.00
ATOM    930  CB  CYS B  66      50.987  53.753  56.966  1.00  0.00
ATOM    933  SG  CYS B  66      52.354  54.134  55.838  1.00  0.00
ATOM    934  C   CYS B  66      51.622  53.038  59.333  1.00  0.00
ATOM    935  O   CYS B  66      52.703  53.578  59.588  1.00  0.00
ATOM    936  N   THR B  67      50.697  52.850  60.273  1.00  0.00
ATOM    938  CA  THR B  67      50.717  53.432  61.630  1.00  0.00
ATOM    940  CB  THR B  67      49.803  52.614  62.555  1.00  0.00
ATOM    942  CG2 THR B  67      48.338  52.625  62.121  1.00  0.00
ATOM    946  OG1 THR B  67      50.254  51.277  62.603  1.00  0.00
ATOM    948  C   THR B  67      52.100  53.527  62.339  1.00  0.00
ATOM    949  O   THR B  67      52.748  52.495  62.530  1.00  0.00
ATOM    950  N   GLY B  68      52.499  54.680  62.922  1.00  0.00
ATOM    952  CA  GLY B  68      53.174  54.605  64.226  1.00  0.00
ATOM    955  C   GLY B  68      53.434  55.885  65.046  1.00  0.00
ATOM    956  O   GLY B  68      53.830  56.945  64.557  1.00  0.00
ATOM    957  N   THR B  69      53.249  55.761  66.360  1.00  0.00
ATOM    959  CA  THR B  69      53.162  56.884  67.312  1.00  0.00
ATOM    961  CB  THR B  69      53.010  56.397  68.767  1.00  0.00
ATOM    963  CG2 THR B  69      51.824  55.448  68.947  1.00  0.00
ATOM    967  OG1 THR B  69      54.144  55.724  69.258  1.00  0.00
ATOM    969  C   THR B  69      54.242  57.963  67.255  1.00  0.00
ATOM    970  O   THR B  69      55.413  57.713  66.977  1.00  0.00
ATOM    971  N   SER B  70      53.851  59.201  67.527  1.00  0.00
ATOM    973  CA  SER B  70      54.705  60.333  67.723  1.00  0.00
ATOM    975  CB  SER B  70      53.894  61.629  67.543  1.00  0.00
ATOM    978  OG  SER B  70      52.770  61.694  68.408  1.00  0.00
ATOM    980  C   SER B  70      55.240  60.289  69.150  1.00  0.00
ATOM    981  O   SER B  70      54.567  59.978  70.135  1.00  0.00
ATOM    982  N   SER B  71      56.484  60.696  69.259  1.00  0.00
ATOM    984  CA  SER B  71      57.072  61.208  70.481  1.00  0.00
ATOM    986  CB  SER B  71      57.913  60.128  71.177  1.00  0.00
ATOM    989  OG  SER B  71      58.759  59.448  70.267  1.00  0.00
ATOM    991  C   SER B  71      57.836  62.474  70.110  1.00  0.00
ATOM    992  O   SER B  71      57.977  62.784  68.925  1.00  0.00
ATOM    993  N   GLY B  72      58.290  63.256  71.088  1.00  0.00
ATOM    995  CA  GLY B  72      59.036  64.477  70.785  1.00  0.00
ATOM    998  C   GLY B  72      60.170  64.253  69.770  1.00  0.00
ATOM    999  O   GLY B  72      60.990  63.348  69.917  1.00  0.00
ATOM   1000  N   ASN B  73      60.155  65.068  68.714  1.00  0.00
ATOM   1002  CA  ASN B  73      60.970  64.958  67.498  1.00  0.00
ATOM   1004  CB  ASN B  73      62.225  65.834  67.607  1.00  0.00
ATOM   1007  CG  ASN B  73      63.211  65.356  68.646  1.00  0.00
ATOM   1008  OD1 ASN B  73      63.348  65.970  69.696  1.00  0.00
ATOM   1009  ND2 ASN B  73      63.905  64.269  68.393  1.00  0.00
ATOM   1012  C   ASN B  73      61.201  63.565  66.887  1.00  0.00
ATOM   1013  O   ASN B  73      62.257  63.319  66.305  1.00  0.00
ATOM   1014  N   LYS B  74      60.216  62.668  66.977  1.00  0.00
ATOM   1016  CA  LYS B  74      60.351  61.271  66.559  1.00  0.00
ATOM   1018  CB  LYS B  74      60.954  60.535  67.758  1.00  0.00
ATOM   1021  CG  LYS B  74      61.426  59.125  67.405  1.00  0.00
ATOM   1024  CD  LYS B  74      61.903  58.324  68.625  1.00  0.00
ATOM   1027  CE  LYS B  74      62.836  59.084  69.580  1.00  0.00
ATOM   1030  NZ  LYS B  74      64.046  59.602  68.898  1.00  0.00
ATOM   1034  C   LYS B  74      58.987  60.672  66.157  1.00  0.00
ATOM   1035  O   LYS B  74      58.019  60.594  66.930  1.00  0.00
ATOM   1036  N   VAL B  75      58.931  60.189  64.921  1.00  0.00
ATOM   1038  CA  VAL B  75      57.741  59.529  64.383  1.00  0.00
ATOM   1040  CB  VAL B  75      57.194  60.172  63.083  1.00  0.00
ATOM   1042  CG1 VAL B  75      55.659  60.122  63.130  1.00  0.00
ATOM   1046  CG2 VAL B  75      57.633  61.622  62.849  1.00  0.00
ATOM   1050  C   VAL B  75      58.005  58.063  64.127  1.00  0.00
ATOM   1051  O   VAL B  75      58.992  57.719  63.461  1.00  0.00
ATOM   1052  N   ASN B  76      57.104  57.206  64.614  1.00  0.00
ATOM   1054  CA  ASN B  76      57.284  55.779  64.437  1.00  0.00
ATOM   1056  CB  ASN B  76      56.853  55.032  65.715  1.00  0.00
ATOM   1059  CG  ASN B  76      57.623  55.467  66.957  1.00  0.00
ATOM   1060  OD1 ASN B  76      58.823  55.696  66.922  1.00  0.00
ATOM   1061  ND2 ASN B  76      56.978  55.575  68.099  1.00  0.00
ATOM   1064  C   ASN B  76      56.499  55.391  63.177  1.00  0.00
ATOM   1065  O   ASN B  76      55.405  55.862  62.886  1.00  0.00
ATOM   1066  N   LEU B  77      57.035  54.521  62.352  1.00  0.00
ATOM   1068  CA  LEU B  77      56.371  54.207  61.101  1.00  0.00
ATOM   1070  CB  LEU B  77      57.154  54.821  59.931  1.00  0.00
ATOM   1073  CG  LEU B  77      57.058  56.351  59.846  1.00  0.00
ATOM   1075  CD1 LEU B  77      57.980  56.817  58.729  1.00  0.00
ATOM   1079  CD2 LEU B  77      55.643  56.840  59.538  1.00  0.00
ATOM   1083  C   LEU B  77      56.326  52.701  60.961  1.00  0.00
ATOM   1084  O   LEU B  77      57.363  52.047  61.087  1.00  0.00
ATOM   1085  N   THR B  78      55.141  52.159  60.679  1.00  0.00
ATOM   1087  CA  THR B  78      54.981  50.721  60.478  1.00  0.00
ATOM   1089  CB  THR B  78      54.257  50.014  61.640  1.00  0.00
ATOM   1091  CG2 THR B  78      54.401  48.495  61.563  1.00  0.00
ATOM   1095  OG1 THR B  78      54.756  50.414  62.892  1.00  0.00
ATOM   1097  C   THR B  78      54.235  50.428  59.186  1.00  0.00
ATOM   1098  O   THR B  78      53.009  50.396  59.160  1.00  0.00
ATOM   1099  N   ILE B  79      54.973  50.212  58.102  1.00  0.00
ATOM   1101  CA  ILE B  79      54.376  49.758  56.850  1.00  0.00
ATOM   1103  CB  ILE B  79      55.243  50.090  55.609  1.00  0.00
ATOM   1105  CG2 ILE B  79      54.393  49.835  54.346  1.00  0.00
ATOM   1109  CG1 ILE B  79      55.794  51.534  55.618  1.00  0.00
ATOM   1112  CD1 ILE B  79      56.641  51.858  54.379  1.00  0.00
ATOM   1116  C   ILE B  79      54.136  48.249  56.914  1.00  0.00
ATOM   1117  O   ILE B  79      55.083  47.462  56.886  1.00  0.00
ATOM   1118  N   GLN B  80      52.871  47.843  56.970  1.00  0.00
ATOM   1120  CA  GLN B  80      52.437  46.468  56.729  1.00  0.00
ATOM   1122  CB  GLN B  80      51.290  46.083  57.696  1.00  0.00
ATOM   1125  CG  GLN B  80      51.492  46.419  59.187  1.00  0.00
ATOM   1128  CD  GLN B  80      51.018  47.817  59.580  1.00  0.00
ATOM   1129  OE1 GLN B  80      50.693  48.648  58.753  1.00  0.00
ATOM   1130  NE2 GLN B  80      50.936  48.118  60.859  1.00  0.00
ATOM   1133  C   GLN B  80      51.965  46.219  55.295  1.00  0.00
ATOM   1134  O   GLN B  80      51.784  47.145  54.503  1.00  0.00
ATOM   1135  N   GLY B  81      51.708  44.944  54.984  1.00  0.00
ATOM   1137  CA  GLY B  81      51.168  44.512  53.694  1.00  0.00
ATOM   1140  C   GLY B  81      52.099  44.817  52.533  1.00  0.00
ATOM   1141  O   GLY B  81      51.621  45.063  51.427  1.00  0.00
ATOM   1142  N   LEU B  82      53.406  44.820  52.805  1.00  0.00
ATOM   1144  CA  LEU B  82      54.473  44.808  51.812  1.00  0.00
ATOM   1146  CB  LEU B  82      55.822  44.932  52.533  1.00  0.00
ATOM   1149  CG  LEU B  82      56.018  46.269  53.271  1.00  0.00
ATOM   1151  CD1 LEU B  82      57.174  46.160  54.260  1.00  0.00
ATOM   1155  CD2 LEU B  82      56.347  47.397  52.292  1.00  0.00
ATOM   1159  C   LEU B  82      54.395  43.537  50.957  1.00  0.00
ATOM   1160  O   LEU B  82      53.830  42.527  51.377  1.00  0.00
ATOM   1161  N   ARG B  83      54.994  43.603  49.770  1.00  0.00
ATOM   1163  CA  ARG B  83      55.264  42.470  48.875  1.00  0.00
ATOM   1165  CB  ARG B  83      54.340  42.527  47.643  1.00  0.00
ATOM   1168  CG  ARG B  83      52.835  42.388  47.941  1.00  0.00
ATOM   1171  CD  ARG B  83      51.991  43.291  47.025  1.00  0.00
ATOM   1174  NE  ARG B  83      52.114  44.712  47.413  1.00  0.00
ATOM   1176  CZ  ARG B  83      51.477  45.327  48.390  1.00  0.00
ATOM   1177  NH1 ARG B  83      50.456  44.789  48.985  1.00  0.00
ATOM   1180  NH2 ARG B  83      51.864  46.485  48.834  1.00  0.00
ATOM   1183  C   ARG B  83      56.718  42.540  48.420  1.00  0.00
ATOM   1184  O   ARG B  83      57.316  43.605  48.520  1.00  0.00
ATOM   1185  N   ALA B  84      57.276  41.503  47.805  1.00  0.00
ATOM   1187  CA  ALA B  84      58.597  41.585  47.167  1.00  0.00
ATOM   1189  CB  ALA B  84      58.880  40.249  46.468  1.00  0.00
ATOM   1193  C   ALA B  84      58.728  42.783  46.206  1.00  0.00
ATOM   1194  O   ALA B  84      59.682  43.560  46.292  1.00  0.00
ATOM   1195  N   MET B  85      57.708  42.993  45.365  1.00  0.00
ATOM   1197  CA  MET B  85      57.597  44.123  44.429  1.00  0.00
ATOM   1199  CB  MET B  85      56.295  43.996  43.623  1.00  0.00
ATOM   1202  CG  MET B  85      56.249  42.732  42.755  1.00  0.00
ATOM   1205  SD  MET B  85      54.713  42.526  41.812  1.00  0.00
ATOM   1206  CE  MET B  85      54.895  43.832  40.567  1.00  0.00
ATOM   1210  C   MET B  85      57.625  45.510  45.100  1.00  0.00
ATOM   1211  O   MET B  85      57.993  46.500  44.460  1.00  0.00
ATOM   1212  N   ASP B  86      57.237  45.596  46.375  1.00  0.00
ATOM   1214  CA  ASP B  86      57.295  46.825  47.167  1.00  0.00
ATOM   1216  CB  ASP B  86      56.492  46.758  48.472  1.00  0.00
ATOM   1219  CG  ASP B  86      54.999  46.822  48.208  1.00  0.00
ATOM   1220  OD1 ASP B  86      54.313  47.677  48.804  1.00  0.00
ATOM   1221  OD2 ASP B  86      54.487  46.001  47.422  1.00  0.00
ATOM   1222  C   ASP B  86      58.721  47.276  47.485  1.00  0.00
ATOM   1223  O   ASP B  86      58.941  48.476  47.650  1.00  0.00
ATOM   1224  N   THR B  87      59.690  46.353  47.493  1.00  0.00
ATOM   1226  CA  THR B  87      61.106  46.645  47.769  1.00  0.00
ATOM   1228  CB  THR B  87      61.989  45.485  47.276  1.00  0.00
ATOM   1230  CG2 THR B  87      63.492  45.742  47.392  1.00  0.00
ATOM   1234  OG1 THR B  87      61.717  44.327  48.032  1.00  0.00
ATOM   1236  C   THR B  87      61.560  47.956  47.121  1.00  0.00
ATOM   1237  O   THR B  87      61.383  48.155  45.917  1.00  0.00
ATOM   1238  N   GLY B  88      62.082  48.887  47.922  1.00  0.00
ATOM   1240  CA  GLY B  88      62.399  50.240  47.450  1.00  0.00
ATOM   1243  C   GLY B  88      62.681  51.244  48.566  1.00  0.00
ATOM   1244  O   GLY B  88      62.653  50.910  49.750  1.00  0.00
ATOM   1245  N   LEU B  89      62.944  52.493  48.183  1.00  0.00
ATOM   1247  CA  LEU B  89      63.290  53.558  49.122  1.00  0.00
ATOM   1249  CB  LEU B  89      64.307  54.475  48.418  1.00  0.00
ATOM   1252  CG  LEU B  89      65.035  55.458  49.350  1.00  0.00
ATOM   1254  CD1 LEU B  89      66.179  54.769  50.095  1.00  0.00
ATOM   1258  CD2 LEU B  89      65.637  56.602  48.534  1.00  0.00
ATOM   1262  C   LEU B  89      62.033  54.311  49.573  1.00  0.00
ATOM   1263  O   LEU B  89      61.268  54.765  48.731  1.00  0.00
ATOM   1264  N   TYR B  90      61.828  54.461  50.878  1.00  0.00
ATOM   1266  CA  TYR B  90      60.651  55.100  51.474  1.00  0.00
ATOM   1268  CB  TYR B  90      59.862  54.042  52.265  1.00  0.00
ATOM   1271  CG  TYR B  90      59.068  53.072  51.390  1.00  0.00
ATOM   1272  CD1 TYR B  90      59.722  51.974  50.801  1.00  0.00
ATOM   1274  CE1 TYR B  90      59.017  51.065  49.989  1.00  0.00
ATOM   1276  CZ  TYR B  90      57.632  51.227  49.786  1.00  0.00
ATOM   1277  OH  TYR B  90      56.955  50.363  48.986  1.00  0.00
ATOM   1279  CE2 TYR B  90      56.961  52.312  50.388  1.00  0.00
ATOM   1281  CD2 TYR B  90      57.683  53.241  51.167  1.00  0.00
ATOM   1283  C   TYR B  90      61.107  56.337  52.289  1.00  0.00
ATOM   1284  O   TYR B  90      61.543  56.227  53.438  1.00  0.00
ATOM   1285  N   ILE B  91      61.088  57.520  51.656  1.00  0.00
ATOM   1287  CA  ILE B  91      61.343  58.845  52.268  1.00  0.00
ATOM   1289  CB  ILE B  91      61.342  59.988  51.216  1.00  0.00
ATOM   1291  CG2 ILE B  91      61.856  61.314  51.805  1.00  0.00
ATOM   1295  CG1 ILE B  91      62.091  59.672  49.899  1.00  0.00
ATOM   1298  CD1 ILE B  91      63.565  59.294  50.060  1.00  0.00
ATOM   1302  C   ILE B  91      60.356  59.140  53.429  1.00  0.00
ATOM   1303  O   ILE B  91      59.323  58.492  53.501  1.00  0.00
ATOM   1304  N   CYS B  92      60.645  60.094  54.327  1.00  0.00
ATOM   1306  CA  CYS B  92      59.698  60.676  55.307  1.00  0.00
ATOM   1308  CB  CYS B  92      60.514  61.167  56.528  1.00  0.00
ATOM   1311  SG  CYS B  92      61.632  59.993  57.353  1.00  0.00
ATOM   1312  C   CYS B  92      58.809  61.822  54.695  1.00  0.00
ATOM   1313  O   CYS B  92      58.260  61.672  53.610  1.00  0.00
ATOM   1314  N   LYS B  93      58.656  62.977  55.389  1.00  0.00
ATOM   1316  CA  LYS B  93      58.467  64.372  54.867  1.00  0.00
ATOM   1318  CB  LYS B  93      57.553  64.547  53.631  1.00  0.00
ATOM   1321  CG  LYS B  93      57.671  65.912  52.923  1.00  0.00
ATOM   1324  CD  LYS B  93      57.214  65.915  51.456  1.00  0.00
ATOM   1327  CE  LYS B  93      55.851  65.262  51.192  1.00  0.00
ATOM   1330  NZ  LYS B  93      54.818  65.708  52.151  1.00  0.00
ATOM   1334  C   LYS B  93      58.160  65.467  55.921  1.00  0.00
ATOM   1335  O   LYS B  93      58.279  66.644  55.615  1.00  0.00
ATOM   1336  N   VAL B  94      57.819  65.126  57.162  1.00  0.00
ATOM   1338  CA  VAL B  94      57.513  66.100  58.241  1.00  0.00
ATOM   1340  CB  VAL B  94      58.782  66.566  59.007  1.00  0.00
ATOM   1342  CG1 VAL B  94      59.395  67.900  58.578  1.00  0.00
ATOM   1346  CG2 VAL B  94      58.540  66.633  60.519  1.00  0.00
ATOM   1350  C   VAL B  94      56.411  67.142  57.898  1.00  0.00
ATOM   1351  O   VAL B  94      55.459  66.783  57.214  1.00  0.00
ATOM   1352  N   GLU B  95      56.475  68.373  58.421  1.00  0.00
ATOM   1354  CA  GLU B  95      55.815  69.624  57.958  1.00  0.00
ATOM   1356  CB  GLU B  95      54.670  69.481  56.915  1.00  0.00
ATOM   1359  CG  GLU B  95      55.195  69.210  55.476  1.00  0.00
ATOM   1362  CD  GLU B  95      54.184  68.645  54.452  1.00  0.00
ATOM   1363  OE1 GLU B  95      52.952  68.815  54.601  1.00  0.00
ATOM   1364  OE2 GLU B  95      54.621  68.025  53.448  1.00  0.00
ATOM   1365  C   GLU B  95      55.466  70.617  59.074  1.00  0.00
ATOM   1366  O   GLU B  95      55.217  71.764  58.735  1.00  0.00
ATOM   1367  N   LEU B  96      55.507  70.236  60.368  1.00  0.00
ATOM   1369  CA  LEU B  96      55.388  71.152  61.537  1.00  0.00
ATOM   1371  CB  LEU B  96      56.816  71.620  61.900  1.00  0.00
ATOM   1374  CG  LEU B  96      56.938  72.420  63.214  1.00  0.00
ATOM   1376  CD1 LEU B  96      56.692  71.528  64.429  1.00  0.00
ATOM   1380  CD2 LEU B  96      58.333  73.030  63.340  1.00  0.00
ATOM   1384  C   LEU B  96      54.416  72.340  61.282  1.00  0.00
ATOM   1385  O   LEU B  96      54.772  73.519  61.285  1.00  0.00
ATOM   1386  N   MET B  97      53.187  71.966  60.947  1.00  0.00
ATOM   1388  CA  MET B  97      52.065  72.783  60.515  1.00  0.00
ATOM   1390  CB  MET B  97      50.933  71.807  60.143  1.00  0.00
ATOM   1393  CG  MET B  97      49.630  72.434  59.627  1.00  0.00
ATOM   1396  SD  MET B  97      48.504  73.178  60.848  1.00  0.00
ATOM   1397  CE  MET B  97      48.183  71.792  61.981  1.00  0.00
ATOM   1401  C   MET B  97      51.618  73.826  61.541  1.00  0.00
ATOM   1402  O   MET B  97      51.325  74.967  61.169  1.00  0.00
ATOM   1403  N   TYR B  98      51.600  73.431  62.807  1.00  0.00
ATOM   1405  CA  TYR B  98      51.302  74.339  63.901  1.00  0.00
ATOM   1407  CB  TYR B  98      49.892  74.135  64.452  1.00  0.00
ATOM   1410  CG  TYR B  98      49.573  75.111  65.570  1.00  0.00
ATOM   1411  CD1 TYR B  98      49.486  76.489  65.291  1.00  0.00
ATOM   1413  CE1 TYR B  98      49.278  77.405  66.340  1.00  0.00
ATOM   1415  CZ  TYR B  98      49.150  76.938  67.664  1.00  0.00
ATOM   1416  OH  TYR B  98      48.950  77.822  68.676  1.00  0.00
ATOM   1418  CE2 TYR B  98      49.223  75.557  67.941  1.00  0.00
ATOM   1420  CD2 TYR B  98      49.435  74.646  66.890  1.00  0.00
ATOM   1422  C   TYR B  98      52.424  74.310  65.055  1.00  0.00
ATOM   1423  O   TYR B  98      52.658  73.148  65.417  1.00  0.00
ATOM   1424  N   PRO B  99      53.122  75.347  65.691  1.00  0.00
ATOM   1425  CD  PRO B  99      54.080  74.948  66.712  1.00  0.00
ATOM   1428  CG  PRO B  99      55.163  76.030  66.814  1.00  0.00
ATOM   1431  CB  PRO B  99      54.357  77.299  66.615  1.00  0.00
ATOM   1434  CA  PRO B  99      53.298  76.886  65.581  1.00  0.00
ATOM   1436  C   PRO B  99      53.637  77.272  64.160  1.00  0.00
ATOM   1437  O   PRO B  99      54.009  76.407  63.350  1.00  0.00
ATOM   1438  N   PRO B 100      53.511  78.549  63.774  1.00  0.00
ATOM   1439  CD  PRO B 100      53.100  79.660  64.629  1.00  0.00
ATOM   1442  CG  PRO B 100      52.909  80.851  63.693  1.00  0.00
ATOM   1445  CB  PRO B 100      52.487  80.164  62.401  1.00  0.00
ATOM   1448  CA  PRO B 100      53.385  78.909  62.362  1.00  0.00
ATOM   1450  C   PRO B 100      54.603  79.163  61.493  1.00  0.00
ATOM   1451  O   PRO B 100      54.381  79.464  60.312  1.00  0.00
ATOM   1452  N   PRO B 101      55.894  79.080  61.914  1.00  0.00
ATOM   1453  CD  PRO B 101      56.416  78.933  63.266  1.00  0.00
ATOM   1456  CG  PRO B 101      57.937  78.798  63.137  1.00  0.00
ATOM   1459  CB  PRO B 101      58.238  79.373  61.756  1.00  0.00
ATOM   1462  CA  PRO B 101      56.979  79.019  60.953  1.00  0.00
ATOM   1464  C   PRO B 101      57.008  77.618  60.304  1.00  0.00
ATOM   1465  O   PRO B 101      57.890  76.813  60.613  1.00  0.00
ATOM   1466  N   TYR B 102      56.002  77.325  59.471  1.00  0.00
ATOM   1468  CA  TYR B 102      55.782  76.064  58.747  1.00  0.00
ATOM   1470  CB  TYR B 102      54.774  76.298  57.605  1.00  0.00
ATOM   1473  CG  TYR B 102      54.820  75.262  56.488  1.00  0.00
ATOM   1474  CD1 TYR B 102      54.085  74.066  56.587  1.00  0.00
ATOM   1476  CE1 TYR B 102      54.169  73.100  55.564  1.00  0.00
ATOM   1478  CZ  TYR B 102      55.007  73.314  54.453  1.00  0.00
ATOM   1479  OH  TYR B 102      55.104  72.366  53.483  1.00  0.00
ATOM   1481  CE2 TYR B 102      55.753  74.509  54.353  1.00  0.00
ATOM   1483  CD2 TYR B 102      55.652  75.480  55.368  1.00  0.00
ATOM   1485  C   TYR B 102      57.078  75.463  58.208  1.00  0.00
ATOM   1486  O   TYR B 102      57.861  76.201  57.595  1.00  0.00
ATOM   1487  N   TYR B 103      57.312  74.151  58.397  1.00  0.00
ATOM   1489  CA  TYR B 103      58.638  73.652  58.025  1.00  0.00
ATOM   1491  CB  TYR B 103      59.673  73.941  59.123  1.00  0.00
ATOM   1494  CG  TYR B 103      61.058  74.024  58.514  1.00  0.00
ATOM   1495  CD1 TYR B 103      61.571  75.282  58.143  1.00  0.00
ATOM   1497  CE1 TYR B 103      62.771  75.368  57.413  1.00  0.00
ATOM   1499  CZ  TYR B 103      63.436  74.190  57.016  1.00  0.00
ATOM   1500  OH  TYR B 103      64.571  74.281  56.272  1.00  0.00
ATOM   1502  CE2 TYR B 103      62.922  72.929  57.391  1.00  0.00
ATOM   1504  CD2 TYR B 103      61.750  72.848  58.164  1.00  0.00
ATOM   1506  C   TYR B 103      58.650  72.162  57.647  1.00  0.00
ATOM   1507  O   TYR B 103      58.251  71.243  58.385  1.00  0.00
ATOM   1508  N   VAL B 104      59.187  71.942  56.450  1.00  0.00
ATOM   1510  CA  VAL B 104      59.168  70.679  55.728  1.00  0.00
ATOM   1512  CB  VAL B 104      58.557  70.886  54.326  1.00  0.00
ATOM   1514  CG1 VAL B 104      59.319  71.886  53.446  1.00  0.00
ATOM   1518  CG2 VAL B 104      58.414  69.570  53.554  1.00  0.00
ATOM   1522  C   VAL B 104      60.549  70.027  55.679  1.00  0.00
ATOM   1523  O   VAL B 104      61.556  70.721  55.598  1.00  0.00
ATOM   1524  N   GLY B 105      60.630  68.684  55.727  1.00  0.00
ATOM   1526  CA  GLY B 105      61.923  68.049  55.999  1.00  0.00
ATOM   1529  C   GLY B 105      61.952  66.522  55.678  1.00  0.00
ATOM   1530  O   GLY B 105      60.975  65.767  55.817  1.00  0.00
ATOM   1531  N   MET B 106      63.072  66.070  55.137  1.00  0.00
ATOM   1533  CA  MET B 106      63.040  65.242  53.913  1.00  0.00
ATOM   1535  CB  MET B 106      63.065  66.125  52.654  1.00  0.00
ATOM   1538  CG  MET B 106      61.695  66.757  52.381  1.00  0.00
ATOM   1541  SD  MET B 106      61.691  68.079  51.140  1.00  0.00
ATOM   1542  CE  MET B 106      62.466  69.418  52.092  1.00  0.00
ATOM   1546  C   MET B 106      64.233  64.318  53.999  1.00  0.00
ATOM   1547  O   MET B 106      65.342  64.662  53.588  1.00  0.00
ATOM   1548  N   GLY B 107      64.007  63.210  54.695  1.00  0.00
ATOM   1550  CA  GLY B 107      65.069  62.277  54.971  1.00  0.00
ATOM   1553  C   GLY B 107      65.631  61.645  53.714  1.00  0.00
ATOM   1554  O   GLY B 107      65.012  61.608  52.656  1.00  0.00
ATOM   1555  N   ASN B 108      66.853  61.145  53.846  1.00  0.00
ATOM   1557  CA  ASN B 108      67.604  60.562  52.739  1.00  0.00
ATOM   1559  CB  ASN B 108      69.075  60.473  53.186  1.00  0.00
ATOM   1562  CG  ASN B 108      69.566  61.796  53.750  1.00  0.00
ATOM   1563  OD1 ASN B 108      69.476  62.058  54.941  1.00  0.00
ATOM   1564  ND2 ASN B 108      70.029  62.702  52.918  1.00  0.00
ATOM   1567  C   ASN B 108      67.037  59.212  52.263  1.00  0.00
ATOM   1568  O   ASN B 108      67.542  58.619  51.311  1.00  0.00
ATOM   1569  N   GLY B 109      65.981  58.745  52.925  1.00  0.00
ATOM   1571  CA  GLY B 109      65.292  57.511  52.633  1.00  0.00
ATOM   1574  C   GLY B 109      65.783  56.324  53.446  1.00  0.00
ATOM   1575  O   GLY B 109      66.762  56.392  54.184  1.00  0.00
ATOM   1576  N   THR B 110      65.041  55.240  53.289  1.00  0.00
ATOM   1578  CA  THR B 110      65.158  53.998  54.047  1.00  0.00
ATOM   1580  CB  THR B 110      64.123  54.050  55.190  1.00  0.00
ATOM   1582  CG2 THR B 110      63.840  52.772  55.968  1.00  0.00
ATOM   1586  OG1 THR B 110      64.591  54.958  56.152  1.00  0.00
ATOM   1588  C   THR B 110      64.828  52.879  53.085  1.00  0.00
ATOM   1589  O   THR B 110      63.733  52.872  52.516  1.00  0.00
ATOM   1590  N   GLN B 111      65.791  52.002  52.811  1.00  0.00
ATOM   1592  CA  GLN B 111      65.668  51.026  51.723  1.00  0.00
ATOM   1594  CB  GLN B 111      67.030  50.877  51.023  1.00  0.00
ATOM   1597  CG  GLN B 111      67.136  49.700  50.039  1.00  0.00
ATOM   1600  CD  GLN B 111      66.052  49.636  48.965  1.00  0.00
ATOM   1601  OE1 GLN B 111      65.636  50.627  48.389  1.00  0.00
ATOM   1602  NE2 GLN B 111      65.593  48.449  48.629  1.00  0.00
ATOM   1605  C   GLN B 111      65.124  49.717  52.301  1.00  0.00
ATOM   1606  O   GLN B 111      65.845  48.890  52.884  1.00  0.00
ATOM   1607  N   ILE B 112      63.809  49.574  52.152  1.00  0.00
ATOM   1609  CA  ILE B 112      63.031  48.444  52.640  1.00  0.00
ATOM   1611  CB  ILE B 112      61.556  48.855  52.861  1.00  0.00
ATOM   1613  CG2 ILE B 112      60.749  47.644  53.367  1.00  0.00
ATOM   1617  CG1 ILE B 112      61.479  50.029  53.871  1.00  0.00
ATOM   1620  CD1 ILE B 112      60.061  50.501  54.208  1.00  0.00
ATOM   1624  C   ILE B 112      63.159  47.294  51.650  1.00  0.00
ATOM   1625  O   ILE B 112      62.787  47.425  50.482  1.00  0.00
ATOM   1626  N   TYR B 113      63.669  46.163  52.132  1.00  0.00
ATOM   1628  CA  TYR B 113      63.826  44.931  51.360  1.00  0.00
ATOM   1630  CB  TYR B 113      65.251  44.385  51.510  1.00  0.00
ATOM   1633  CG  TYR B 113      66.252  44.941  50.517  1.00  0.00
ATOM   1634  CD1 TYR B 113      66.294  44.413  49.211  1.00  0.00
ATOM   1636  CE1 TYR B 113      67.274  44.855  48.302  1.00  0.00
ATOM   1638  CZ  TYR B 113      68.229  45.811  48.704  1.00  0.00
ATOM   1639  OH  TYR B 113      69.202  46.196  47.839  1.00  0.00
ATOM   1641  CE2 TYR B 113      68.174  46.355  50.007  1.00  0.00
ATOM   1643  CD2 TYR B 113      67.176  45.930  50.907  1.00  0.00
ATOM   1645  C   TYR B 113      62.808  43.898  51.813  1.00  0.00
ATOM   1646  O   TYR B 113      62.785  43.524  52.982  1.00  0.00
ATOM   1647  N   VAL B 114      61.986  43.409  50.892  1.00  0.00
ATOM   1649  CA  VAL B 114      60.862  42.537  51.223  1.00  0.00
ATOM   1651  CB  VAL B 114      59.520  43.119  50.753  1.00  0.00
ATOM   1653  CG1 VAL B 114      58.364  42.343  51.408  1.00  0.00
ATOM   1657  CG2 VAL B 114      59.368  44.610  51.081  1.00  0.00
ATOM   1661  C   VAL B 114      61.076  41.168  50.600  1.00  0.00
ATOM   1662  O   VAL B 114      61.341  41.049  49.405  1.00  0.00
ATOM   1663  N   ILE B 115      60.947  40.131  51.422  1.00  0.00
ATOM   1665  CA  ILE B 115      61.132  38.748  51.018  1.00  0.00
ATOM   1667  CB  ILE B 115      62.432  38.146  51.612  1.00  0.00
ATOM   1669  CG2 ILE B 115      62.568  36.677  51.163  1.00  0.00
ATOM   1673  CG1 ILE B 115      63.716  38.904  51.186  1.00  0.00
ATOM   1676  CD1 ILE B 115      64.119  40.051  52.125  1.00  0.00
ATOM   1680  C   ILE B 115      59.890  37.967  51.451  1.00  0.00
ATOM   1681  O   ILE B 115      59.699  37.727  52.641  1.00  0.00
ATOM   1682  N   ASP B 116      59.068  37.576  50.478  1.00  0.00
ATOM   1684  CA  ASP B 116      57.884  36.730  50.655  1.00  0.00
ATOM   1686  CB  ASP B 116      56.831  37.071  49.574  1.00  0.00
ATOM   1689  CG  ASP B 116      56.459  38.561  49.447  1.00  0.00
ATOM   1690  OD1 ASP B 116      56.484  39.300  50.455  1.00  0.00
ATOM   1691  OD2 ASP B 116      56.167  38.988  48.303  1.00  0.00
ATOM   1692  C   ASP B 116      58.321  35.247  50.578  1.00  0.00
ATOM   1693  O   ASP B 116      58.642  34.764  49.488  1.00  0.00
ATOM   1694  N   PRO B 117      58.460  34.517  51.702  1.00  0.00
ATOM   1695  CD  PRO B 117      57.989  34.839  53.044  1.00  0.00
ATOM   1698  CG  PRO B 117      58.572  33.748  53.944  1.00  0.00
ATOM   1701  CB  PRO B 117      59.861  33.377  53.226  1.00  0.00
ATOM   1704  CA  PRO B 117      59.395  33.390  51.770  1.00  0.00
ATOM   1706  C   PRO B 117      58.825  32.020  51.370  1.00  0.00
ATOM   1707  O   PRO B 117      59.541  31.024  51.460  1.00  0.00
ATOM   1708  N   GLU B 118      57.551  31.930  50.980  1.00  0.00
ATOM   1710  CA  GLU B 118      56.795  30.671  51.078  1.00  0.00
ATOM   1712  CB  GLU B 118      56.002  30.634  52.406  1.00  0.00
ATOM   1715  CG  GLU B 118      55.033  31.798  52.688  1.00  0.00
ATOM   1718  CD  GLU B 118      54.773  31.955  54.197  1.00  0.00
ATOM   1719  OE1 GLU B 118      55.687  32.394  54.930  1.00  0.00
ATOM   1720  OE2 GLU B 118      53.646  31.715  54.687  1.00  0.00
ATOM   1721  C   GLU B 118      56.021  30.228  49.818  1.00  0.00
ATOM   1722  O   GLU B 118      54.792  30.160  49.823  1.00  0.00
ATOM   1723  N   PRO B 119      56.729  29.851  48.729  1.00  0.00
ATOM   1724  CD  PRO B 119      58.174  29.975  48.562  1.00  0.00
ATOM   1727  CG  PRO B 119      58.467  29.632  47.104  1.00  0.00
ATOM   1730  CB  PRO B 119      57.350  28.656  46.757  1.00  0.00
ATOM   1733  CA  PRO B 119      56.153  29.202  47.547  1.00  0.00
ATOM   1735  C   PRO B 119      55.098  28.126  47.852  1.00  0.00
ATOM   1736  O   PRO B 119      54.763  27.832  48.999  1.00  0.00
ATOM      1  N   GLN A   1      55.182  79.269  57.048  1.00  0.00
ATOM      2  CA  GLN A   1      55.859  80.455  57.586  1.00  0.00
ATOM      4  CB  GLN A   1      56.411  80.144  58.993  1.00  0.00
ATOM      7  CG  GLN A   1      57.449  79.004  59.005  1.00  0.00
ATOM     10  CD  GLN A   1      58.187  78.885  60.335  1.00  0.00
ATOM     11  OE1 GLN A   1      57.617  78.894  61.412  1.00  0.00
ATOM     12  NE2 GLN A   1      59.495  78.761  60.324  1.00  0.00
ATOM     15  C   GLN A   1      56.979  80.977  56.678  1.00  0.00
ATOM     16  O   GLN A   1      57.504  82.069  56.891  1.00  0.00
ATOM     17  N   VAL A   2      57.375  80.171  55.693  1.00  0.00
ATOM     19  CA  VAL A   2      58.438  80.516  54.752  1.00  0.00
ATOM     21  CB  VAL A   2      58.908  79.286  53.949  1.00  0.00
ATOM     23  CG1 VAL A   2      60.181  79.572  53.139  1.00  0.00
ATOM     27  CG2 VAL A   2      59.189  78.070  54.846  1.00  0.00
ATOM     31  C   VAL A   2      57.963  81.625  53.812  1.00  0.00
ATOM     32  O   VAL A   2      56.808  81.636  53.386  1.00  0.00
ATOM     33  N   GLN A   3      58.854  82.556  53.463  1.00  0.00
ATOM     35  CA  GLN A   3      58.513  83.718  52.631  1.00  0.00
ATOM     37  CB  GLN A   3      58.274  84.950  53.525  1.00  0.00
ATOM     40  CG  GLN A   3      57.121  84.829  54.529  1.00  0.00
ATOM     43  CD  GLN A   3      57.052  86.063  55.422  1.00  0.00
ATOM     44  OE1 GLN A   3      58.005  86.441  56.084  1.00  0.00
ATOM     45  NE2 GLN A   3      55.941  86.767  55.458  1.00  0.00
ATOM     48  C   GLN A   3      59.612  84.066  51.622  1.00  0.00
ATOM     49  O   GLN A   3      60.652  84.610  52.008  1.00  0.00
ATOM     50  N   LEU A   4      59.358  83.783  50.338  1.00  0.00
ATOM     52  CA  LEU A   4      60.181  84.262  49.229  1.00  0.00
ATOM     54  CB  LEU A   4      60.212  83.237  48.078  1.00  0.00
ATOM     57  CG  LEU A   4      60.760  81.838  48.413  1.00  0.00
ATOM     59  CD1 LEU A   4      61.059  81.094  47.111  1.00  0.00
ATOM     63  CD2 LEU A   4      62.060  81.869  49.212  1.00  0.00
ATOM     67  C   LEU A   4      59.703  85.630  48.699  1.00  0.00
ATOM     68  O   LEU A   4      58.508  85.940  48.736  1.00  0.00
ATOM     69  N   GLN A   5      60.642  86.445  48.213  1.00  0.00
ATOM     71  CA  GLN A   5      60.436  87.847  47.839  1.00  0.00
ATOM     73  CB  GLN A   5      60.766  88.768  49.036  1.00  0.00
ATOM     76  CG  GLN A   5      59.781  88.695  50.212  1.00  0.00
ATOM     79  CD  GLN A   5      58.444  89.332  49.863  1.00  0.00
ATOM     80  OE1 GLN A   5      58.228  90.513  50.064  1.00  0.00
ATOM     81  NE2 GLN A   5      57.513  88.592  49.299  1.00  0.00
ATOM     84  C   GLN A   5      61.290  88.281  46.612  1.00  0.00
ATOM     85  O   GLN A   5      62.479  88.638  46.722  1.00  0.00
ATOM     86  N   GLU A   6      60.683  88.263  45.421  1.00  0.00
ATOM     88  CA  GLU A   6      61.426  88.414  44.176  1.00  0.00
ATOM     90  CB  GLU A   6      60.913  87.504  43.055  1.00  0.00
ATOM     93  CG  GLU A   6      60.816  86.039  43.441  1.00  0.00
ATOM     96  CD  GLU A   6      59.342  85.653  43.609  1.00  0.00
ATOM     97  OE1 GLU A   6      58.582  86.403  44.262  1.00  0.00
ATOM     98  OE2 GLU A   6      58.975  84.580  43.088  1.00  0.00
ATOM     99  C   GLU A   6      61.471  89.813  43.536  1.00  0.00
ATOM    100  O   GLU A   6      60.473  90.248  42.942  1.00  0.00
ATOM    101  N   SER A   7      62.633  90.475  43.571  1.00  0.00
ATOM    103  CA  SER A   7      62.654  91.946  43.618  1.00  0.00
ATOM    105  CB  SER A   7      62.645  92.426  45.076  1.00  0.00
ATOM    108  OG  SER A   7      63.666  91.808  45.831  1.00  0.00
ATOM    110  C   SER A   7      63.823  92.569  42.841  1.00  0.00
ATOM    111  O   SER A   7      64.888  91.984  42.696  1.00  0.00
ATOM    112  N   GLY A   8      63.590  93.746  42.261  1.00  0.00
ATOM    114  CA  GLY A   8      64.068  94.017  40.904  1.00  0.00
ATOM    117  C   GLY A   8      62.907  93.697  39.965  1.00  0.00
ATOM    118  O   GLY A   8      61.736  93.790  40.359  1.00  0.00
ATOM    119  N   GLY A   9      63.218  93.312  38.744  1.00  0.00
ATOM    121  CA  GLY A   9      62.243  93.377  37.671  1.00  0.00
ATOM    124  C   GLY A   9      62.313  94.745  37.006  1.00  0.00
ATOM    125  O   GLY A   9      63.136  95.584  37.369  1.00  0.00
ATOM    126  N   GLY A  10      61.453  94.968  36.022  1.00  0.00
ATOM    128  CA  GLY A  10      61.373  96.256  35.354  1.00  0.00
ATOM    131  C   GLY A  10      61.035  96.177  33.879  1.00  0.00
ATOM    132  O   GLY A  10      60.501  95.182  33.381  1.00  0.00
ATOM    133  N   LEU A  11      61.391  97.272  33.203  1.00  0.00
ATOM    135  CA  LEU A  11      61.551  97.360  31.755  1.00  0.00
ATOM    137  CB  LEU A  11      61.568  98.874  31.378  1.00  0.00
ATOM    140  CG  LEU A  11      60.831  99.297  30.090  1.00  0.00
ATOM    142  CD1 LEU A  11      61.515  98.840  28.804  1.00  0.00
ATOM    146  CD2 LEU A  11      59.369  98.841  30.056  1.00  0.00
ATOM    150  C   LEU A  11      62.729  96.467  31.304  1.00  0.00
ATOM    151  O   LEU A  11      62.824  95.301  31.706  1.00  0.00
ATOM    152  N   VAL A  12      63.582  97.070  30.473  1.00  0.00
ATOM    154  CA  VAL A  12      64.992  96.852  30.068  1.00  0.00
ATOM    156  CB  VAL A  12      65.552  95.451  30.442  1.00  0.00
ATOM    158  CG1 VAL A  12      66.818  95.051  29.672  1.00  0.00
ATOM    162  CG2 VAL A  12      65.955  95.393  31.926  1.00  0.00
ATOM    166  C   VAL A  12      65.048  97.159  28.563  1.00  0.00
ATOM    167  O   VAL A  12      64.051  97.028  27.862  1.00  0.00
ATOM    168  N   GLN A  13      66.209  97.569  28.047  1.00  0.00
ATOM    170  CA  GLN A  13      66.446  97.600  26.601  1.00  0.00
ATOM    172  CB  GLN A  13      67.123  98.915  26.185  1.00  0.00
ATOM    175  CG  GLN A  13      66.222 100.134  26.432  1.00  0.00
ATOM    178  CD  GLN A  13      66.761 101.392  25.754  1.00  0.00
ATOM    179  OE1 GLN A  13      66.208 101.889  24.793  1.00  0.00
ATOM    180  NE2 GLN A  13      67.855 101.954  26.215  1.00  0.00
ATOM    183  C   GLN A  13      67.304  96.401  26.202  1.00  0.00
ATOM    184  O   GLN A  13      68.258  96.084  26.909  1.00  0.00
ATOM    185  N   ALA A  14      66.975  95.739  25.094  1.00  0.00
ATOM    187  CA  ALA A  14      67.719  94.588  24.588  1.00  0.00
ATOM    189  CB  ALA A  14      67.107  94.162  23.249  1.00  0.00
ATOM    193  C   ALA A  14      69.240  94.846  24.480  1.00  0.00
ATOM    194  O   ALA A  14      69.689  95.841  23.920  1.00  0.00
ATOM    195  N   GLY A  15      70.020  93.931  25.056  1.00  0.00
ATOM    197  CA  GLY A  15      71.461  94.035  25.288  1.00  0.00
ATOM    200  C   GLY A  15      71.817  94.296  26.752  1.00  0.00
ATOM    201  O   GLY A  15      72.855  93.843  27.229  1.00  0.00
ATOM    202  N   GLY A  16      70.918  94.977  27.464  1.00  0.00
ATOM    204  CA  GLY A  16      71.001  95.316  28.877  1.00  0.00
ATOM    207  C   GLY A  16      71.152  94.127  29.820  1.00  0.00
ATOM    208  O   GLY A  16      70.970  92.954  29.461  1.00  0.00
ATOM    209  N   SER A  17      71.425  94.491  31.073  1.00  0.00
ATOM    211  CA  SER A  17      71.406  93.588  32.216  1.00  0.00
ATOM    213  CB  SER A  17      72.783  93.503  32.900  1.00  0.00
ATOM    216  OG  SER A  17      73.733  92.828  32.103  1.00  0.00
ATOM    218  C   SER A  17      70.364  94.021  33.243  1.00  0.00
ATOM    219  O   SER A  17      69.873  95.150  33.253  1.00  0.00
ATOM    220  N   LEU A  18      70.080  93.084  34.136  1.00  0.00
ATOM    222  CA  LEU A  18      69.192  93.201  35.274  1.00  0.00
ATOM    224  CB  LEU A  18      67.785  92.825  34.769  1.00  0.00
ATOM    227  CG  LEU A  18      66.606  93.057  35.725  1.00  0.00
ATOM    229  CD1 LEU A  18      66.506  94.501  36.220  1.00  0.00
ATOM    233  CD2 LEU A  18      65.309  92.722  34.990  1.00  0.00
ATOM    237  C   LEU A  18      69.707  92.272  36.382  1.00  0.00
ATOM    238  O   LEU A  18      70.486  91.352  36.129  1.00  0.00
ATOM    239  N   ARG A  19      69.261  92.483  37.617  1.00  0.00
ATOM    241  CA  ARG A  19      69.500  91.538  38.713  1.00  0.00
ATOM    243  CB  ARG A  19      70.779  91.935  39.469  1.00  0.00
ATOM    246  CG  ARG A  19      71.269  90.834  40.426  1.00  0.00
ATOM    249  CD  ARG A  19      72.768  90.972  40.741  1.00  0.00
ATOM    252  NE  ARG A  19      73.093  92.219  41.462  1.00  0.00
ATOM    254  CZ  ARG A  19      74.174  92.973  41.314  1.00  0.00
ATOM    255  NH1 ARG A  19      75.100  92.732  40.427  1.00  0.00
ATOM    258  NH2 ARG A  19      74.362  94.011  42.083  1.00  0.00
ATOM    261  C   ARG A  19      68.240  91.474  39.582  1.00  0.00
ATOM    262  O   ARG A  19      67.723  92.515  39.981  1.00  0.00
ATOM    263  N   LEU A  20      67.743  90.262  39.815  1.00  0.00
ATOM    265  CA  LEU A  20      66.493  89.982  40.529  1.00  0.00
ATOM    267  CB  LEU A  20      65.602  89.022  39.698  1.00  0.00
ATOM    270  CG  LEU A  20      65.407  89.278  38.196  1.00  0.00
ATOM    272  CD1 LEU A  20      64.543  88.161  37.606  1.00  0.00
ATOM    276  CD2 LEU A  20      64.733  90.616  37.934  1.00  0.00
ATOM    280  C   LEU A  20      66.821  89.275  41.879  1.00  0.00
ATOM    281  O   LEU A  20      67.255  88.134  41.888  1.00  0.00
ATOM    282  N   SER A  21      66.673  89.922  43.040  1.00  0.00
ATOM    284  CA  SER A  21      66.804  89.264  44.365  1.00  0.00
ATOM    286  CB  SER A  21      66.981  90.367  45.418  1.00  0.00
ATOM    289  OG  SER A  21      67.314  89.863  46.703  1.00  0.00
ATOM    291  C   SER A  21      65.563  88.394  44.691  1.00  0.00
ATOM    292  O   SER A  21      64.648  88.338  43.882  1.00  0.00
ATOM    293  N   CYS A  22      65.504  87.713  45.847  1.00  0.00
ATOM    295  CA  CYS A  22      64.536  86.639  46.151  1.00  0.00
ATOM    297  CB  CYS A  22      65.037  85.348  45.444  1.00  0.00
ATOM    300  SG  CYS A  22      64.630  83.697  46.107  1.00  0.00
ATOM    301  C   CYS A  22      64.213  86.433  47.661  1.00  0.00
ATOM    302  O   CYS A  22      63.467  85.518  48.003  1.00  0.00
ATOM    303  N   ALA A  23      64.726  87.278  48.568  1.00  0.00
ATOM    305  CA  ALA A  23      64.783  87.115  50.043  1.00  0.00
ATOM    307  CB  ALA A  23      64.756  88.513  50.674  1.00  0.00
ATOM    311  C   ALA A  23      63.754  86.178  50.728  1.00  0.00
ATOM    312  O   ALA A  23      62.551  86.287  50.509  1.00  0.00
ATOM    313  N   ALA A  24      64.239  85.306  51.622  1.00  0.00
ATOM    315  CA  ALA A  24      63.638  84.029  51.995  1.00  0.00
ATOM    317  CB  ALA A  24      64.483  82.936  51.318  1.00  0.00
ATOM    321  C   ALA A  24      63.593  83.836  53.514  1.00  0.00
ATOM    322  O   ALA A  24      64.523  83.282  54.103  1.00  0.00
ATOM    323  N   SER A  25      62.537  84.318  54.167  1.00  0.00
ATOM    325  CA  SER A  25      62.366  84.228  55.626  1.00  0.00
ATOM    327  CB  SER A  25      61.537  85.422  56.110  1.00  0.00
ATOM    330  OG  SER A  25      61.681  85.578  57.509  1.00  0.00
ATOM    332  C   SER A  25      61.701  82.916  56.060  1.00  0.00
ATOM    333  O   SER A  25      61.281  82.113  55.228  1.00  0.00
ATOM    334  N   GLY A  26      61.615  82.698  57.375  1.00  0.00
ATOM    336  CA  GLY A  26      60.890  81.578  57.979  1.00  0.00
ATOM    339  C   GLY A  26      61.518  80.204  57.787  1.00  0.00
ATOM    340  O   GLY A  26      60.835  79.190  57.891  1.00  0.00
ATOM    341  N   ASN A  27      62.810  80.140  57.481  1.00  0.00
ATOM    343  CA  ASN A  27      63.532  78.901  57.207  1.00  0.00
ATOM    345  CB  ASN A  27      63.247  78.494  55.738  1.00  0.00
ATOM    348  CG  ASN A  27      64.053  79.285  54.722  1.00  0.00
ATOM    349  OD1 ASN A  27      65.065  78.815  54.238  1.00  0.00
ATOM    350  ND2 ASN A  27      63.686  80.511  54.431  1.00  0.00
ATOM    353  C   ASN A  27      65.028  79.092  57.508  1.00  0.00
ATOM    354  O   ASN A  27      65.413  80.072  58.142  1.00  0.00
ATOM    355  N   ILE A  28      65.881  78.198  57.013  1.00  0.00
ATOM    357  CA  ILE A  28      67.310  78.466  56.919  1.00  0.00
ATOM    359  CB  ILE A  28      68.142  77.691  57.975  1.00  0.00
ATOM    361  CG2 ILE A  28      69.601  78.184  57.888  1.00  0.00
ATOM    365  CG1 ILE A  28      67.669  77.866  59.439  1.00  0.00
ATOM    368  CD1 ILE A  28      66.572  76.883  59.877  1.00  0.00
ATOM    372  C   ILE A  28      67.760  78.172  55.502  1.00  0.00
ATOM    373  O   ILE A  28      67.889  77.005  55.138  1.00  0.00
ATOM    374  N   SER A  29      68.013  79.225  54.717  1.00  0.00
ATOM    376  CA  SER A  29      68.308  79.082  53.285  1.00  0.00
ATOM    378  CB  SER A  29      68.612  80.437  52.635  1.00  0.00
ATOM    381  OG  SER A  29      69.819  80.968  53.147  1.00  0.00
ATOM    383  C   SER A  29      69.464  78.125  53.017  1.00  0.00
ATOM    384  O   SER A  29      69.440  77.361  52.049  1.00  0.00
ATOM    385  N   GLN A  30      70.468  78.118  53.903  1.00  0.00
ATOM    387  CA  GLN A  30      71.641  77.235  53.845  1.00  0.00
ATOM    389  CB  GLN A  30      72.509  77.392  55.109  1.00  0.00
ATOM    392  CG  GLN A  30      72.782  78.853  55.502  1.00  0.00
ATOM    395  CD  GLN A  30      74.109  79.019  56.238  1.00  0.00
ATOM    396  OE1 GLN A  30      75.142  79.236  55.630  1.00  0.00
ATOM    397  NE2 GLN A  30      74.131  78.956  57.553  1.00  0.00
ATOM    400  C   GLN A  30      71.313  75.753  53.634  1.00  0.00
ATOM    401  O   GLN A  30      72.132  75.004  53.109  1.00  0.00
ATOM    402  N   ARG A  31      70.112  75.357  54.053  1.00  0.00
ATOM    404  CA  ARG A  31      69.595  73.998  54.098  1.00  0.00
ATOM    406  CB  ARG A  31      68.654  73.958  55.315  1.00  0.00
ATOM    409  CG  ARG A  31      68.353  72.567  55.872  1.00  0.00
ATOM    412  CD  ARG A  31      67.441  72.724  57.097  1.00  0.00
ATOM    415  NE  ARG A  31      66.739  71.474  57.424  1.00  0.00
ATOM    417  CZ  ARG A  31      67.122  70.485  58.202  1.00  0.00
ATOM    418  NH1 ARG A  31      68.250  70.508  58.854  1.00  0.00
ATOM    421  NH2 ARG A  31      66.353  69.445  58.337  1.00  0.00
ATOM    424  C   ARG A  31      68.918  73.526  52.817  1.00  0.00
ATOM    425  O   ARG A  31      68.657  72.329  52.694  1.00  0.00
ATOM    426  N   ASN A  32      68.620  74.430  51.883  1.00  0.00
ATOM    428  CA  ASN A  32      67.754  74.110  50.750  1.00  0.00
ATOM    430  CB  ASN A  32      66.316  74.507  51.141  1.00  0.00
ATOM    433  CG  ASN A  32      65.740  73.501  52.130  1.00  0.00
ATOM    434  OD1 ASN A  32      65.745  73.661  53.343  1.00  0.00
ATOM    435  ND2 ASN A  32      65.304  72.371  51.636  1.00  0.00
ATOM    438  C   ASN A  32      68.263  74.714  49.438  1.00  0.00
ATOM    439  O   ASN A  32      69.108  75.609  49.434  1.00  0.00
ATOM    440  N   TRP A  33      67.804  74.144  48.326  1.00  0.00
ATOM    442  CA  TRP A  33      68.336  74.397  46.984  1.00  0.00
ATOM    444  CB  TRP A  33      68.637  73.070  46.271  1.00  0.00
ATOM    447  CG  TRP A  33      69.656  72.153  46.891  1.00  0.00
ATOM    448  CD1 TRP A  33      70.441  72.404  47.965  1.00  0.00
ATOM    450  NE1 TRP A  33      71.220  71.297  48.245  1.00  0.00
ATOM    452  CE2 TRP A  33      71.022  70.294  47.326  1.00  0.00
ATOM    453  CZ2 TRP A  33      71.600  69.028  47.151  1.00  0.00
ATOM    455  CH2 TRP A  33      71.146  68.210  46.102  1.00  0.00
ATOM    457  CZ3 TRP A  33      70.118  68.665  45.257  1.00  0.00
ATOM    459  CE3 TRP A  33      69.561  69.946  45.428  1.00  0.00
ATOM    461  CD2 TRP A  33      70.003  70.799  46.463  1.00  0.00
ATOM    462  C   TRP A  33      67.360  75.249  46.178  1.00  0.00
ATOM    463  O   TRP A  33      66.142  75.154  46.374  1.00  0.00
ATOM    464  N   MET A  34      67.898  76.111  45.307  1.00  0.00
ATOM    466  CA  MET A  34      67.198  77.384  45.078  1.00  0.00
ATOM    468  CB  MET A  34      67.895  78.539  45.803  1.00  0.00
ATOM    471  CG  MET A  34      67.695  78.523  47.326  1.00  0.00
ATOM    474  SD  MET A  34      65.982  78.492  47.943  1.00  0.00
ATOM    475  CE  MET A  34      65.225  79.931  47.131  1.00  0.00
ATOM    479  C   MET A  34      67.132  77.636  43.583  1.00  0.00
ATOM    480  O   MET A  34      68.140  77.849  42.887  1.00  0.00
ATOM    481  N   GLY A  35      65.907  77.550  43.089  1.00  0.00
ATOM    483  CA  GLY A  35      65.666  77.694  41.676  1.00  0.00
ATOM    486  C   GLY A  35      65.200  79.092  41.321  1.00  0.00
ATOM    487  O   GLY A  35      64.548  79.743  42.147  1.00  0.00
ATOM    488  N   TRP A  36      65.441  79.497  40.072  1.00  0.00
ATOM    490  CA  TRP A  36      64.468  80.366  39.430  1.00  0.00
ATOM    492  CB  TRP A  36      65.089  81.673  38.915  1.00  0.00
ATOM    495  CG  TRP A  36      65.471  82.642  39.984  1.00  0.00
ATOM    496  CD1 TRP A  36      66.502  82.506  40.849  1.00  0.00
ATOM    498  NE1 TRP A  36      66.564  83.612  41.677  1.00  0.00
ATOM    500  CE2 TRP A  36      65.567  84.515  41.374  1.00  0.00
ATOM    501  CZ2 TRP A  36      65.218  85.765  41.897  1.00  0.00
ATOM    503  CH2 TRP A  36      64.086  86.425  41.393  1.00  0.00
ATOM    505  CZ3 TRP A  36      63.317  85.834  40.378  1.00  0.00
ATOM    507  CE3 TRP A  36      63.689  84.588  39.842  1.00  0.00
ATOM    509  CD2 TRP A  36      64.827  83.904  40.323  1.00  0.00
ATOM    510  C   TRP A  36      63.662  79.540  38.425  1.00  0.00
ATOM    511  O   TRP A  36      64.057  78.472  37.942  1.00  0.00
ATOM    512  N   TYR A  37      62.475  80.034  38.133  1.00  0.00
ATOM    514  CA  TYR A  37      61.760  79.695  36.924  1.00  0.00
ATOM    516  CB  TYR A  37      60.759  78.555  37.163  1.00  0.00
ATOM    519  CG  TYR A  37      59.481  78.942  37.864  1.00  0.00
ATOM    520  CD1 TYR A  37      58.378  79.354  37.095  1.00  0.00
ATOM    522  CE1 TYR A  37      57.166  79.675  37.724  1.00  0.00
ATOM    524  CZ  TYR A  37      57.047  79.564  39.126  1.00  0.00
ATOM    525  OH  TYR A  37      55.860  79.833  39.737  1.00  0.00
ATOM    527  CE2 TYR A  37      58.164  79.175  39.898  1.00  0.00
ATOM    529  CD2 TYR A  37      59.383  78.868  39.265  1.00  0.00
ATOM    531  C   TYR A  37      61.175  80.970  36.346  1.00  0.00
ATOM    532  O   TYR A  37      61.082  81.993  37.018  1.00  0.00
ATOM    533  N   ARG A  38      60.808  80.939  35.078  1.00  0.00
ATOM    535  CA  ARG A  38      60.134  82.037  34.416  1.00  0.00
ATOM    537  CB  ARG A  38      61.101  82.828  33.527  1.00  0.00
ATOM    540  CG  ARG A  38      61.427  82.120  32.204  1.00  0.00
ATOM    543  CD  ARG A  38      62.344  83.000  31.368  1.00  0.00
ATOM    546  NE  ARG A  38      62.758  82.317  30.135  1.00  0.00
ATOM    548  CZ  ARG A  38      63.784  82.655  29.385  1.00  0.00
ATOM    549  NH1 ARG A  38      64.446  83.763  29.587  1.00  0.00
ATOM    552  NH2 ARG A  38      64.157  81.848  28.439  1.00  0.00
ATOM    555  C   ARG A  38      58.944  81.475  33.658  1.00  0.00
ATOM    556  O   ARG A  38      58.892  80.307  33.285  1.00  0.00
ATOM    557  N   GLN A  39      57.996  82.350  33.395  1.00  0.00
ATOM    559  CA  GLN A  39      56.847  82.083  32.558  1.00  0.00
ATOM    561  CB  GLN A  39      55.599  81.825  33.412  1.00  0.00
ATOM    564  CG  GLN A  39      54.346  81.727  32.526  1.00  0.00
ATOM    567  CD  GLN A  39      53.163  81.082  33.230  1.00  0.00
ATOM    568  OE1 GLN A  39      53.018  81.122  34.448  1.00  0.00
ATOM    569  NE2 GLN A  39      52.295  80.416  32.504  1.00  0.00
ATOM    572  C   GLN A  39      56.681  83.254  31.604  1.00  0.00
ATOM    573  O   GLN A  39      56.330  84.366  32.024  1.00  0.00
ATOM    574  N   ALA A  40      56.980  83.017  30.326  1.00  0.00
ATOM    576  CA  ALA A  40      56.649  83.973  29.287  1.00  0.00
ATOM    578  CB  ALA A  40      57.405  83.635  27.997  1.00  0.00
ATOM    582  C   ALA A  40      55.132  84.046  29.073  1.00  0.00
ATOM    583  O   ALA A  40      54.438  83.047  29.292  1.00  0.00
ATOM    584  N   PRO A  41      54.583  85.196  28.647  1.00  0.00
ATOM    585  CD  PRO A  41      55.257  86.467  28.420  1.00  0.00
ATOM    588  CG  PRO A  41      54.141  87.502  28.316  1.00  0.00
ATOM    591  CB  PRO A  41      52.980  86.699  27.731  1.00  0.00
ATOM    594  CA  PRO A  41      53.165  85.296  28.326  1.00  0.00
ATOM    596  C   PRO A  41      52.719  84.205  27.342  1.00  0.00
ATOM    597  O   PRO A  41      53.331  84.011  26.296  1.00  0.00
ATOM    598  N   GLY A  42      51.658  83.472  27.690  1.00  0.00
ATOM    600  CA  GLY A  42      51.119  82.397  26.847  1.00  0.00
ATOM    603  C   GLY A  42      51.954  81.110  26.797  1.00  0.00
ATOM    604  O   GLY A  42      51.623  80.209  26.030  1.00  0.00
ATOM    605  N   LYS A  43      53.006  81.000  27.612  1.00  0.00
ATOM    607  CA  LYS A  43      53.912  79.847  27.665  1.00  0.00
ATOM    609  CB  LYS A  43      55.343  80.395  27.468  1.00  0.00
ATOM    612  CG  LYS A  43      56.461  79.364  27.221  1.00  0.00
ATOM    615  CD  LYS A  43      57.783  80.073  26.878  1.00  0.00
ATOM    618  CE  LYS A  43      58.920  79.106  26.521  1.00  0.00
ATOM    621  NZ  LYS A  43      59.530  78.482  27.715  1.00  0.00
ATOM    625  C   LYS A  43      53.759  79.088  28.983  1.00  0.00
ATOM    626  O   LYS A  43      53.147  79.566  29.941  1.00  0.00
ATOM    627  N   GLU A  44      54.310  77.880  29.007  1.00  0.00
ATOM    629  CA  GLU A  44      54.556  77.105  30.221  1.00  0.00
ATOM    631  CB  GLU A  44      54.835  75.635  29.831  1.00  0.00
ATOM    634  CG  GLU A  44      56.011  75.393  28.870  1.00  0.00
ATOM    637  CD  GLU A  44      57.343  75.783  29.504  1.00  0.00
ATOM    638  OE1 GLU A  44      57.689  75.182  30.539  1.00  0.00
ATOM    639  OE2 GLU A  44      57.956  76.764  29.027  1.00  0.00
ATOM    640  C   GLU A  44      55.604  77.771  31.149  1.00  0.00
ATOM    641  O   GLU A  44      55.790  78.989  31.126  1.00  0.00
ATOM    642  N   ARG A  45      56.221  77.008  32.059  1.00  0.00
ATOM    644  CA  ARG A  45      56.772  77.511  33.325  1.00  0.00
ATOM    646  CB  ARG A  45      55.850  77.130  34.506  1.00  0.00
ATOM    649  CG  ARG A  45      54.357  77.329  34.156  1.00  0.00
ATOM    652  CD  ARG A  45      53.417  77.406  35.362  1.00  0.00
ATOM    655  NE  ARG A  45      53.387  78.773  35.916  1.00  0.00
ATOM    657  CZ  ARG A  45      53.753  79.183  37.110  1.00  0.00
ATOM    658  NH1 ARG A  45      54.058  78.336  38.048  1.00  0.00
ATOM    661  NH2 ARG A  45      53.843  80.458  37.371  1.00  0.00
ATOM    664  C   ARG A  45      58.264  77.192  33.505  1.00  0.00
ATOM    665  O   ARG A  45      58.703  76.773  34.572  1.00  0.00
ATOM    666  N   GLU A  46      58.992  77.416  32.417  1.00  0.00
ATOM    668  CA  GLU A  46      60.423  77.215  32.163  1.00  0.00
ATOM    670  CB  GLU A  46      60.805  78.221  31.061  1.00  0.00
ATOM    673  CG  GLU A  46      62.197  78.054  30.428  1.00  0.00
ATOM    676  CD  GLU A  46      62.443  79.076  29.300  1.00  0.00
ATOM    677  OE1 GLU A  46      61.538  79.889  28.990  1.00  0.00
ATOM    678  OE2 GLU A  46      63.546  79.104  28.700  1.00  0.00
ATOM    679  C   GLU A  46      61.373  77.320  33.358  1.00  0.00
ATOM    680  O   GLU A  46      61.606  78.397  33.899  1.00  0.00
ATOM    681  N   PHE A  47      62.027  76.211  33.706  1.00  0.00
ATOM    683  CA  PHE A  47      63.161  76.198  34.633  1.00  0.00
ATOM    685  CB  PHE A  47      63.651  74.740  34.784  1.00  0.00
ATOM    688  CG  PHE A  47      65.132  74.559  35.093  1.00  0.00
ATOM    689  CD1 PHE A  47      65.666  74.997  36.319  1.00  0.00
ATOM    691  CE1 PHE A  47      67.045  74.879  36.564  1.00  0.00
ATOM    693  CZ  PHE A  47      67.901  74.329  35.599  1.00  0.00
ATOM    695  CE2 PHE A  47      67.370  73.865  34.386  1.00  0.00
ATOM    697  CD2 PHE A  47      65.989  73.978  34.134  1.00  0.00
ATOM    699  C   PHE A  47      64.293  77.133  34.168  1.00  0.00
ATOM    700  O   PHE A  47      64.727  77.100  33.014  1.00  0.00
ATOM    701  N   VAL A  48      64.828  77.909  35.112  1.00  0.00
ATOM    703  CA  VAL A  48      65.939  78.846  34.933  1.00  0.00
ATOM    705  CB  VAL A  48      65.407  80.268  34.633  1.00  0.00
ATOM    707  CG1 VAL A  48      66.545  81.291  34.536  1.00  0.00
ATOM    711  CG2 VAL A  48      64.645  80.341  33.303  1.00  0.00
ATOM    715  C   VAL A  48      66.765  78.853  36.230  1.00  0.00
ATOM    716  O   VAL A  48      66.510  79.576  37.180  1.00  0.00
ATOM    717  N   ALA A  49      67.807  78.040  36.260  1.00  0.00
ATOM    719  CA  ALA A  49      68.799  77.985  37.337  1.00  0.00
ATOM    721  CB  ALA A  49      69.598  79.295  37.392  1.00  0.00
ATOM    725  C   ALA A  49      68.350  77.432  38.707  1.00  0.00
ATOM    726  O   ALA A  49      67.160  77.290  38.959  1.00  0.00
ATOM    727  N   ALA A  50      69.320  77.009  39.536  1.00  0.00
ATOM    729  CA  ALA A  50      69.175  76.018  40.602  1.00  0.00
ATOM    731  CB  ALA A  50      68.773  74.664  39.987  1.00  0.00
ATOM    735  C   ALA A  50      70.473  75.868  41.411  1.00  0.00
ATOM    736  O   ALA A  50      71.355  75.098  41.039  1.00  0.00
ATOM    737  N   ILE A  51      70.636  76.606  42.504  1.00  0.00
ATOM    739  CA  ILE A  51      71.893  76.653  43.258  1.00  0.00
ATOM    741  CB  ILE A  51      72.398  78.111  43.372  1.00  0.00
ATOM    743  CG2 ILE A  51      71.361  79.056  43.995  1.00  0.00
ATOM    747  CG1 ILE A  51      73.770  78.195  44.083  1.00  0.00
ATOM    750  CD1 ILE A  51      74.493  79.544  43.957  1.00  0.00
ATOM    754  C   ILE A  51      71.826  75.900  44.576  1.00  0.00
ATOM    755  O   ILE A  51      70.877  76.024  45.351  1.00  0.00
ATOM    756  N   SER A  52      72.836  75.054  44.789  1.00  0.00
ATOM    758  CA  SER A  52      72.954  74.231  45.988  1.00  0.00
ATOM    760  CB  SER A  52      73.964  73.103  45.733  1.00  0.00
ATOM    763  OG  SER A  52      73.912  72.135  46.764  1.00  0.00
ATOM    765  C   SER A  52      73.245  75.087  47.235  1.00  0.00
ATOM    766  O   SER A  52      73.190  76.318  47.201  1.00  0.00
ATOM    767  N   GLY A  53      73.521  74.448  48.370  1.00  0.00
ATOM    769  CA  GLY A  53      73.928  75.132  49.599  1.00  0.00
ATOM    772  C   GLY A  53      75.436  75.345  49.718  1.00  0.00
ATOM    773  O   GLY A  53      75.854  76.344  50.301  1.00  0.00
ATOM    774  N   GLY A  54      76.237  74.487  49.080  1.00  0.00
ATOM    776  CA  GLY A  54      77.529  74.903  48.532  1.00  0.00
ATOM    779  C   GLY A  54      77.311  75.500  47.141  1.00  0.00
ATOM    780  O   GLY A  54      76.279  75.264  46.516  1.00  0.00
ATOM    781  N   SER A  55      78.287  76.250  46.631  1.00  0.00
ATOM    783  CA  SER A  55      78.107  77.125  45.459  1.00  0.00
ATOM    785  CB  SER A  55      79.176  78.224  45.472  1.00  0.00
ATOM    788  OG  SER A  55      78.744  79.309  44.681  1.00  0.00
ATOM    790  C   SER A  55      78.018  76.443  44.076  1.00  0.00
ATOM    791  O   SER A  55      78.344  77.059  43.064  1.00  0.00
ATOM    792  N   SER A  56      77.592  75.181  44.017  1.00  0.00
ATOM    794  CA  SER A  56      77.295  74.482  42.762  1.00  0.00
ATOM    796  CB  SER A  56      77.120  72.988  43.049  1.00  0.00
ATOM    799  OG  SER A  56      77.015  72.274  41.836  1.00  0.00
ATOM    801  C   SER A  56      76.037  75.023  42.100  1.00  0.00
ATOM    802  O   SER A  56      75.026  75.237  42.773  1.00  0.00
ATOM    803  N   THR A  57      76.080  75.206  40.782  1.00  0.00
ATOM    805  CA  THR A  57      75.031  75.893  40.024  1.00  0.00
ATOM    807  CB  THR A  57      75.501  77.283  39.561  1.00  0.00
ATOM    809  CG2 THR A  57      75.763  78.234  40.722  1.00  0.00
ATOM    813  OG1 THR A  57      76.694  77.177  38.812  1.00  0.00
ATOM    815  C   THR A  57      74.630  75.092  38.803  1.00  0.00
ATOM    816  O   THR A  57      75.490  74.848  37.950  1.00  0.00
ATOM    817  N   TYR A  58      73.335  74.778  38.649  1.00  0.00
ATOM    819  CA  TYR A  58      72.869  74.379  37.312  1.00  0.00
ATOM    821  CB  TYR A  58      72.260  72.967  37.306  1.00  0.00
ATOM    824  CG  TYR A  58      72.229  72.369  35.905  1.00  0.00
ATOM    825  CD1 TYR A  58      73.443  72.168  35.216  1.00  0.00
ATOM    827  CE1 TYR A  58      73.440  71.738  33.876  1.00  0.00
ATOM    829  CZ  TYR A  58      72.219  71.496  33.215  1.00  0.00
ATOM    830  OH  TYR A  58      72.234  71.118  31.909  1.00  0.00
ATOM    832  CE2 TYR A  58      70.999  71.662  33.912  1.00  0.00
ATOM    834  CD2 TYR A  58      71.008  72.095  35.256  1.00  0.00
ATOM    836  C   TYR A  58      71.973  75.434  36.676  1.00  0.00
ATOM    837  O   TYR A  58      71.386  76.258  37.376  1.00  0.00
ATOM    838  N   TYR A  59      71.908  75.380  35.343  1.00  0.00
ATOM    840  CA  TYR A  59      71.362  76.364  34.411  1.00  0.00
ATOM    842  CB  TYR A  59      72.494  77.208  33.811  1.00  0.00
ATOM    845  CG  TYR A  59      73.272  78.038  34.805  1.00  0.00
ATOM    846  CD1 TYR A  59      72.750  79.268  35.242  1.00  0.00
ATOM    848  CE1 TYR A  59      73.472  80.046  36.162  1.00  0.00
ATOM    850  CZ  TYR A  59      74.725  79.607  36.639  1.00  0.00
ATOM    851  OH  TYR A  59      75.403  80.342  37.559  1.00  0.00
ATOM    853  CE2 TYR A  59      75.259  78.386  36.177  1.00  0.00
ATOM    855  CD2 TYR A  59      74.526  77.596  35.271  1.00  0.00
ATOM    857  C   TYR A  59      70.677  75.626  33.260  1.00  0.00
ATOM    858  O   TYR A  59      71.221  74.651  32.740  1.00  0.00
ATOM    859  N   ALA A  60      69.514  76.113  32.831  1.00  0.00
ATOM    861  CA  ALA A  60      68.919  75.675  31.579  1.00  0.00
ATOM    863  CB  ALA A  60      67.479  76.188  31.506  1.00  0.00
ATOM    867  C   ALA A  60      69.735  76.192  30.390  1.00  0.00
ATOM    868  O   ALA A  60      70.208  77.332  30.395  1.00  0.00
ATOM    869  N   ASP A  61      69.879  75.368  29.356  1.00  0.00
ATOM    871  CA  ASP A  61      70.670  75.672  28.161  1.00  0.00
ATOM    873  CB  ASP A  61      70.623  74.457  27.231  1.00  0.00
ATOM    876  CG  ASP A  61      71.430  73.351  27.910  1.00  0.00
ATOM    877  OD1 ASP A  61      70.930  72.742  28.889  1.00  0.00
ATOM    878  OD2 ASP A  61      72.652  73.273  27.659  1.00  0.00
ATOM    879  C   ASP A  61      70.304  77.025  27.515  1.00  0.00
ATOM    880  O   ASP A  61      71.185  77.848  27.266  1.00  0.00
ATOM    881  N   SER A  62      68.998  77.310  27.453  1.00  0.00
ATOM    883  CA  SER A  62      68.316  78.576  27.119  1.00  0.00
ATOM    885  CB  SER A  62      66.893  78.433  27.711  1.00  0.00
ATOM    888  OG  SER A  62      66.022  79.526  27.495  1.00  0.00
ATOM    890  C   SER A  62      68.965  79.883  27.629  1.00  0.00
ATOM    891  O   SER A  62      68.811  80.964  27.046  1.00  0.00
ATOM    892  N   VAL A  63      69.724  79.801  28.724  1.00  0.00
ATOM    894  CA  VAL A  63      70.301  80.966  29.412  1.00  0.00
ATOM    896  CB  VAL A  63      69.464  81.323  30.661  1.00  0.00
ATOM    898  CG1 VAL A  63      68.004  81.640  30.310  1.00  0.00
ATOM    902  CG2 VAL A  63      69.477  80.216  31.725  1.00  0.00
ATOM    906  C   VAL A  63      71.778  80.779  29.797  1.00  0.00
ATOM    907  O   VAL A  63      72.355  81.625  30.482  1.00  0.00
ATOM    908  N   LYS A  64      72.403  79.664  29.390  1.00  0.00
ATOM    910  CA  LYS A  64      73.583  79.107  30.080  1.00  0.00
ATOM    912  CB  LYS A  64      73.749  77.653  29.598  1.00  0.00
ATOM    915  CG  LYS A  64      74.785  76.812  30.371  1.00  0.00
ATOM    918  CD  LYS A  64      74.699  75.310  30.051  1.00  0.00
ATOM    921  CE  LYS A  64      73.445  74.659  30.648  1.00  0.00
ATOM    924  NZ  LYS A  64      73.324  73.239  30.249  1.00  0.00
ATOM    928  C   LYS A  64      74.896  79.904  30.036  1.00  0.00
ATOM    929  O   LYS A  64      75.793  79.630  30.823  1.00  0.00
ATOM    930  N   GLY A  65      75.001  80.903  29.166  1.00  0.00
ATOM    932  CA  GLY A  65      76.118  81.861  29.126  1.00  0.00
ATOM    935  C   GLY A  65      75.648  83.307  29.140  1.00  0.00
ATOM    936  O   GLY A  65      76.261  84.171  28.524  1.00  0.00
ATOM    937  N   ARG A  66      74.516  83.550  29.805  1.00  0.00
ATOM    939  CA  ARG A  66      73.852  84.855  29.900  1.00  0.00
ATOM    941  CB  ARG A  66      72.654  84.887  28.923  1.00  0.00
ATOM    944  CG  ARG A  66      73.067  84.589  27.466  1.00  0.00
ATOM    947  CD  ARG A  66      72.012  84.972  26.421  1.00  0.00
ATOM    950  NE  ARG A  66      70.714  84.280  26.611  1.00  0.00
ATOM    952  CZ  ARG A  66      69.538  84.863  26.766  1.00  0.00
ATOM    953  NH1 ARG A  66      69.405  86.158  26.725  1.00  0.00
ATOM    956  NH2 ARG A  66      68.460  84.156  26.968  1.00  0.00
ATOM    959  C   ARG A  66      73.413  85.166  31.321  1.00  0.00
ATOM    960  O   ARG A  66      73.509  86.313  31.765  1.00  0.00
ATOM    961  N   PHE A  67      72.945  84.141  32.038  1.00  0.00
ATOM    963  CA  PHE A  67      72.481  84.262  33.418  1.00  0.00
ATOM    965  CB  PHE A  67      71.052  83.719  33.584  1.00  0.00
ATOM    968  CG  PHE A  67      69.896  84.328  32.793  1.00  0.00
ATOM    969  CD1 PHE A  67      70.045  85.325  31.802  1.00  0.00
ATOM    971  CE1 PHE A  67      68.950  85.727  31.018  1.00  0.00
ATOM    973  CZ  PHE A  67      67.686  85.159  31.238  1.00  0.00
ATOM    975  CE2 PHE A  67      67.514  84.212  32.264  1.00  0.00
ATOM    977  CD2 PHE A  67      68.614  83.809  33.037  1.00  0.00
ATOM    979  C   PHE A  67      73.432  83.571  34.390  1.00  0.00
ATOM    980  O   PHE A  67      74.153  82.640  34.040  1.00  0.00
ATOM    981  N   THR A  68      73.424  84.051  35.627  1.00  0.00
ATOM    983  CA  THR A  68      74.392  83.686  36.657  1.00  0.00
ATOM    985  CB  THR A  68      75.597  84.644  36.627  1.00  0.00
ATOM    987  CG2 THR A  68      76.795  84.049  37.362  1.00  0.00
ATOM    991  OG1 THR A  68      76.011  84.889  35.297  1.00  0.00
ATOM    993  C   THR A  68      73.676  83.721  37.991  1.00  0.00
ATOM    994  O   THR A  68      73.208  84.782  38.410  1.00  0.00
ATOM    995  N   ILE A  69      73.491  82.552  38.603  1.00  0.00
ATOM    997  CA  ILE A  69      72.784  82.444  39.878  1.00  0.00
ATOM    999  CB  ILE A  69      71.843  81.216  39.896  1.00  0.00
ATOM   1001  CG2 ILE A  69      72.607  79.879  39.912  1.00  0.00
ATOM   1005  CG1 ILE A  69      70.850  81.335  41.073  1.00  0.00
ATOM   1008  CD1 ILE A  69      69.691  80.333  41.030  1.00  0.00
ATOM   1012  C   ILE A  69      73.809  82.492  40.998  1.00  0.00
ATOM   1013  O   ILE A  69      74.876  81.885  40.912  1.00  0.00
ATOM   1014  N   SER A  70      73.490  83.241  42.044  1.00  0.00
ATOM   1016  CA  SER A  70      74.335  83.335  43.226  1.00  0.00
ATOM   1018  CB  SER A  70      75.292  84.519  43.109  1.00  0.00
ATOM   1021  OG  SER A  70      76.284  84.416  44.108  1.00  0.00
ATOM   1023  C   SER A  70      73.487  83.374  44.492  1.00  0.00
ATOM   1024  O   SER A  70      72.266  83.539  44.455  1.00  0.00
ATOM   1025  N   ARG A  71      74.148  83.202  45.629  1.00  0.00
ATOM   1027  CA  ARG A  71      73.538  83.165  46.951  1.00  0.00
ATOM   1029  CB  ARG A  71      73.610  81.750  47.537  1.00  0.00
ATOM   1032  CG  ARG A  71      72.509  80.837  46.993  1.00  0.00
ATOM   1035  CD  ARG A  71      72.794  79.387  47.390  1.00  0.00
ATOM   1038  NE  ARG A  71      72.591  79.198  48.830  1.00  0.00
ATOM   1040  CZ  ARG A  71      71.707  78.421  49.411  1.00  0.00
ATOM   1041  NH1 ARG A  71      71.042  77.495  48.784  1.00  0.00
ATOM   1044  NH2 ARG A  71      71.492  78.600  50.670  1.00  0.00
ATOM   1047  C   ARG A  71      74.305  84.100  47.865  1.00  0.00
ATOM   1048  O   ARG A  71      75.518  84.247  47.732  1.00  0.00
ATOM   1049  N   ASP A  72      73.617  84.608  48.872  1.00  0.00
ATOM   1051  CA  ASP A  72      74.263  85.081  50.086  1.00  0.00
ATOM   1053  CB  ASP A  72      74.343  86.607  50.118  1.00  0.00
ATOM   1056  CG  ASP A  72      75.110  87.156  51.321  1.00  0.00
ATOM   1057  OD1 ASP A  72      75.219  86.496  52.381  1.00  0.00
ATOM   1058  OD2 ASP A  72      75.533  88.327  51.254  1.00  0.00
ATOM   1059  C   ASP A  72      73.521  84.470  51.276  1.00  0.00
ATOM   1060  O   ASP A  72      72.435  84.905  51.691  1.00  0.00
ATOM   1061  N   ASN A  73      74.119  83.394  51.795  1.00  0.00
ATOM   1063  CA  ASN A  73      73.613  82.648  52.942  1.00  0.00
ATOM   1065  CB  ASN A  73      74.535  81.447  53.224  1.00  0.00
ATOM   1068  CG  ASN A  73      74.366  80.271  52.266  1.00  0.00
ATOM   1069  OD1 ASN A  73      73.651  80.327  51.274  1.00  0.00
ATOM   1070  ND2 ASN A  73      75.021  79.161  52.528  1.00  0.00
ATOM   1073  C   ASN A  73      73.449  83.547  54.173  1.00  0.00
ATOM   1074  O   ASN A  73      72.402  83.546  54.821  1.00  0.00
ATOM   1075  N   ALA A  74      74.449  84.389  54.427  1.00  0.00
ATOM   1077  CA  ALA A  74      74.461  85.369  55.503  1.00  0.00
ATOM   1079  CB  ALA A  74      75.928  85.735  55.772  1.00  0.00
ATOM   1083  C   ALA A  74      73.602  86.616  55.207  1.00  0.00
ATOM   1084  O   ALA A  74      73.707  87.622  55.905  1.00  0.00
ATOM   1085  N   LYS A  75      72.776  86.595  54.159  1.00  0.00
ATOM   1087  CA  LYS A  75      71.658  87.527  53.955  1.00  0.00
ATOM   1089  CB  LYS A  75      72.034  88.593  52.906  1.00  0.00
ATOM   1092  CG  LYS A  75      72.465  89.928  53.553  1.00  0.00
ATOM   1095  CD  LYS A  75      73.673  90.595  52.869  1.00  0.00
ATOM   1098  CE  LYS A  75      74.989  90.400  53.641  1.00  0.00
ATOM   1101  NZ  LYS A  75      75.304  88.974  53.878  1.00  0.00
ATOM   1105  C   LYS A  75      70.342  86.796  53.654  1.00  0.00
ATOM   1106  O   LYS A  75      69.326  87.444  53.432  1.00  0.00
ATOM   1107  N   ASN A  76      70.343  85.458  53.725  1.00  0.00
ATOM   1109  CA  ASN A  76      69.280  84.565  53.246  1.00  0.00
ATOM   1111  CB  ASN A  76      68.319  84.183  54.396  1.00  0.00
ATOM   1114  CG  ASN A  76      68.988  83.317  55.455  1.00  0.00
ATOM   1115  OD1 ASN A  76      69.064  82.099  55.354  1.00  0.00
ATOM   1116  ND2 ASN A  76      69.535  83.918  56.485  1.00  0.00
ATOM   1119  C   ASN A  76      68.587  85.064  51.960  1.00  0.00
ATOM   1120  O   ASN A  76      67.348  85.108  51.823  1.00  0.00
ATOM   1121  N   THR A  77      69.450  85.415  51.002  1.00  0.00
ATOM   1123  CA  THR A  77      69.074  85.887  49.666  1.00  0.00
ATOM   1125  CB  THR A  77      69.579  87.307  49.380  1.00  0.00
ATOM   1127  CG2 THR A  77      68.651  88.376  49.950  1.00  0.00
ATOM   1131  OG1 THR A  77      70.850  87.488  49.950  1.00  0.00
ATOM   1133  C   THR A  77      69.596  84.932  48.594  1.00  0.00
ATOM   1134  O   THR A  77      70.646  84.293  48.707  1.00  0.00
ATOM   1135  N   VAL A  78      68.857  84.928  47.491  1.00  0.00
ATOM   1137  CA  VAL A  78      69.297  84.420  46.195  1.00  0.00
ATOM   1139  CB  VAL A  78      68.436  83.234  45.711  1.00  0.00
ATOM   1141  CG1 VAL A  78      69.007  82.542  44.465  1.00  0.00
ATOM   1145  CG2 VAL A  78      68.296  82.154  46.785  1.00  0.00
ATOM   1149  C   VAL A  78      69.203  85.582  45.225  1.00  0.00
ATOM   1150  O   VAL A  78      68.308  86.438  45.331  1.00  0.00
ATOM   1151  N   TYR A  79      70.124  85.570  44.271  1.00  0.00
ATOM   1153  CA  TYR A  79      70.270  86.545  43.209  1.00  0.00
ATOM   1155  CB  TYR A  79      71.577  87.337  43.389  1.00  0.00
ATOM   1158  CG  TYR A  79      71.875  87.842  44.790  1.00  0.00
ATOM   1159  CD1 TYR A  79      70.919  88.595  45.500  1.00  0.00
ATOM   1161  CE1 TYR A  79      71.213  89.068  46.794  1.00  0.00
ATOM   1163  CZ  TYR A  79      72.462  88.778  47.384  1.00  0.00
ATOM   1164  OH  TYR A  79      72.722  89.219  48.643  1.00  0.00
ATOM   1166  CE2 TYR A  79      73.418  88.019  46.676  1.00  0.00
ATOM   1168  CD2 TYR A  79      73.120  87.554  45.382  1.00  0.00
ATOM   1170  C   TYR A  79      70.282  85.832  41.869  1.00  0.00
ATOM   1171  O   TYR A  79      70.979  84.825  41.722  1.00  0.00
ATOM   1172  N   LEU A  80      69.589  86.397  40.878  1.00  0.00
ATOM   1174  CA  LEU A  80      69.785  86.024  39.473  1.00  0.00
ATOM   1176  CB  LEU A  80      68.470  85.426  38.922  1.00  0.00
ATOM   1179  CG  LEU A  80      68.582  84.854  37.491  1.00  0.00
ATOM   1181  CD1 LEU A  80      69.390  83.554  37.473  1.00  0.00
ATOM   1185  CD2 LEU A  80      67.197  84.551  36.915  1.00  0.00
ATOM   1189  C   LEU A  80      70.239  87.248  38.694  1.00  0.00
ATOM   1190  O   LEU A  80      69.464  88.192  38.520  1.00  0.00
ATOM   1191  N   GLN A  81      71.499  87.251  38.256  1.00  0.00
ATOM   1193  CA  GLN A  81      71.956  88.255  37.306  1.00  0.00
ATOM   1195  CB  GLN A  81      73.424  88.632  37.535  1.00  0.00
ATOM   1198  CG  GLN A  81      73.701  89.979  36.847  1.00  0.00
ATOM   1201  CD  GLN A  81      75.057  90.557  37.213  1.00  0.00
ATOM   1202  OE1 GLN A  81      75.345  90.835  38.369  1.00  0.00
ATOM   1203  NE2 GLN A  81      75.908  90.812  36.248  1.00  0.00
ATOM   1206  C   GLN A  81      71.675  87.775  35.895  1.00  0.00
ATOM   1207  O   GLN A  81      71.937  86.621  35.562  1.00  0.00
ATOM   1208  N   MET A  82      71.148  88.671  35.076  1.00  0.00
ATOM   1210  CA  MET A  82      70.753  88.402  33.705  1.00  0.00
ATOM   1212  CB  MET A  82      69.228  88.412  33.582  1.00  0.00
ATOM   1215  CG  MET A  82      68.583  87.430  34.564  1.00  0.00
ATOM   1218  SD  MET A  82      66.854  87.042  34.225  1.00  0.00
ATOM   1219  CE  MET A  82      66.099  88.684  34.291  1.00  0.00
ATOM   1223  C   MET A  82      71.407  89.433  32.809  1.00  0.00
ATOM   1224  O   MET A  82      71.344  90.622  33.105  1.00  0.00
ATOM   1225  N   ASN A  83      72.106  88.971  31.779  1.00  0.00
ATOM   1227  CA  ASN A  83      72.982  89.796  30.961  1.00  0.00
ATOM   1229  CB  ASN A  83      74.453  89.550  31.361  1.00  0.00
ATOM   1232  CG  ASN A  83      74.712  89.590  32.858  1.00  0.00
ATOM   1233  OD1 ASN A  83      74.931  90.638  33.460  1.00  0.00
ATOM   1234  ND2 ASN A  83      74.686  88.448  33.507  1.00  0.00
ATOM   1237  C   ASN A  83      72.756  89.459  29.489  1.00  0.00
ATOM   1238  O   ASN A  83      72.344  88.342  29.173  1.00  0.00
ATOM   1239  N   SER A  84      73.037  90.408  28.591  1.00  0.00
ATOM   1241  CA  SER A  84      72.649  90.290  27.177  1.00  0.00
ATOM   1243  CB  SER A  84      73.623  89.399  26.397  1.00  0.00
ATOM   1246  OG  SER A  84      74.887  90.022  26.332  1.00  0.00
ATOM   1248  C   SER A  84      71.198  89.833  27.015  1.00  0.00
ATOM   1249  O   SER A  84      70.904  88.832  26.350  1.00  0.00
ATOM   1250  N   LEU A  85      70.302  90.534  27.719  1.00  0.00
ATOM   1252  CA  LEU A  85      68.870  90.257  27.644  1.00  0.00
ATOM   1254  CB  LEU A  85      68.130  91.135  28.669  1.00  0.00
ATOM   1257  CG  LEU A  85      68.257  90.559  30.095  1.00  0.00
ATOM   1259  CD1 LEU A  85      67.985  91.613  31.165  1.00  0.00
ATOM   1263  CD2 LEU A  85      67.256  89.421  30.320  1.00  0.00
ATOM   1267  C   LEU A  85      68.363  90.415  26.214  1.00  0.00
ATOM   1268  O   LEU A  85      68.677  91.398  25.547  1.00  0.00
ATOM   1269  N   LYS A  86      67.568  89.456  25.738  1.00  0.00
ATOM   1271  CA  LYS A  86      66.912  89.517  24.430  1.00  0.00
ATOM   1273  CB  LYS A  86      67.350  88.359  23.526  1.00  0.00
ATOM   1276  CG  LYS A  86      68.869  88.272  23.301  1.00  0.00
ATOM   1279  CD  LYS A  86      69.278  87.801  21.892  1.00  0.00
ATOM   1282  CE  LYS A  86      68.632  86.488  21.413  1.00  0.00
ATOM   1285  NZ  LYS A  86      67.366  86.698  20.667  1.00  0.00
ATOM   1289  C   LYS A  86      65.402  89.641  24.603  1.00  0.00
ATOM   1290  O   LYS A  86      64.917  89.345  25.691  1.00  0.00
ATOM   1291  N   PRO A  87      64.641  90.116  23.598  1.00  0.00
ATOM   1292  CD  PRO A  87      65.071  90.623  22.302  1.00  0.00
ATOM   1295  CG  PRO A  87      63.881  91.414  21.761  1.00  0.00
ATOM   1298  CB  PRO A  87      62.683  90.680  22.360  1.00  0.00
ATOM   1301  CA  PRO A  87      63.197  90.274  23.742  1.00  0.00
ATOM   1303  C   PRO A  87      62.493  89.027  24.287  1.00  0.00
ATOM   1304  O   PRO A  87      61.636  89.142  25.162  1.00  0.00
ATOM   1305  N   GLU A  88      62.910  87.832  23.847  1.00  0.00
ATOM   1307  CA  GLU A  88      62.340  86.557  24.305  1.00  0.00
ATOM   1309  CB  GLU A  88      62.717  85.392  23.370  1.00  0.00
ATOM   1312  CG  GLU A  88      64.196  84.975  23.357  1.00  0.00
ATOM   1315  CD  GLU A  88      64.980  85.637  22.220  1.00  0.00
ATOM   1316  OE1 GLU A  88      65.097  86.888  22.194  1.00  0.00
ATOM   1317  OE2 GLU A  88      65.563  84.934  21.362  1.00  0.00
ATOM   1318  C   GLU A  88      62.581  86.200  25.785  1.00  0.00
ATOM   1319  O   GLU A  88      61.937  85.287  26.297  1.00  0.00
ATOM   1320  N   ASP A  89      63.453  86.921  26.497  1.00  0.00
ATOM   1322  CA  ASP A  89      63.590  86.829  27.955  1.00  0.00
ATOM   1324  CB  ASP A  89      64.944  87.362  28.437  1.00  0.00
ATOM   1327  CG  ASP A  89      66.124  86.571  27.895  1.00  0.00
ATOM   1328  OD1 ASP A  89      66.225  85.341  28.135  1.00  0.00
ATOM   1329  OD2 ASP A  89      67.009  87.195  27.273  1.00  0.00
ATOM   1330  C   ASP A  89      62.465  87.527  28.733  1.00  0.00
ATOM   1331  O   ASP A  89      62.402  87.407  29.958  1.00  0.00
ATOM   1332  N   THR A  90      61.579  88.255  28.048  1.00  0.00
ATOM   1334  CA  THR A  90      60.397  88.871  28.658  1.00  0.00
ATOM   1336  CB  THR A  90      59.632  89.694  27.614  1.00  0.00
ATOM   1338  CG2 THR A  90      58.335  90.315  28.134  1.00  0.00
ATOM   1342  OG1 THR A  90      60.471  90.736  27.171  1.00  0.00
ATOM   1344  C   THR A  90      59.472  87.822  29.284  1.00  0.00
ATOM   1345  O   THR A  90      58.910  86.950  28.610  1.00  0.00
ATOM   1346  N   ALA A  91      59.307  87.928  30.603  1.00  0.00
ATOM   1348  CA  ALA A  91      58.603  86.928  31.406  1.00  0.00
ATOM   1350  CB  ALA A  91      59.484  85.672  31.498  1.00  0.00
ATOM   1354  C   ALA A  91      58.261  87.451  32.808  1.00  0.00
ATOM   1355  O   ALA A  91      58.769  88.488  33.235  1.00  0.00
ATOM   1356  N   VAL A  92      57.466  86.691  33.561  1.00  0.00
ATOM   1358  CA  VAL A  92      57.468  86.789  35.026  1.00  0.00
ATOM   1360  CB  VAL A  92      56.064  86.577  35.628  1.00  0.00
ATOM   1362  CG1 VAL A  92      56.062  86.872  37.134  1.00  0.00
ATOM   1366  CG2 VAL A  92      55.022  87.499  34.982  1.00  0.00
ATOM   1370  C   VAL A  92      58.445  85.762  35.572  1.00  0.00
ATOM   1371  O   VAL A  92      58.325  84.580  35.259  1.00  0.00
ATOM   1372  N   TYR A  93      59.393  86.210  36.386  1.00  0.00
ATOM   1374  CA  TYR A  93      60.417  85.410  37.046  1.00  0.00
ATOM   1376  CB  TYR A  93      61.747  86.161  36.923  1.00  0.00
ATOM   1379  CG  TYR A  93      62.474  85.948  35.616  1.00  0.00
ATOM   1380  CD1 TYR A  93      62.085  86.642  34.455  1.00  0.00
ATOM   1382  CE1 TYR A  93      62.819  86.482  33.265  1.00  0.00
ATOM   1384  CZ  TYR A  93      63.941  85.632  33.237  1.00  0.00
ATOM   1385  OH  TYR A  93      64.676  85.518  32.101  1.00  0.00
ATOM   1387  CE2 TYR A  93      64.318  84.923  34.398  1.00  0.00
ATOM   1389  CD2 TYR A  93      63.580  85.077  35.585  1.00  0.00
ATOM   1391  C   TYR A  93      60.072  85.205  38.518  1.00  0.00
ATOM   1392  O   TYR A  93      59.908  86.165  39.275  1.00  0.00
ATOM   1393  N   TYR A  94      59.985  83.932  38.875  1.00  0.00
ATOM   1395  CA  TYR A  94      59.680  83.396  40.187  1.00  0.00
ATOM   1397  CB  TYR A  94      58.597  82.337  40.030  1.00  0.00
ATOM   1400  CG  TYR A  94      57.215  82.900  39.802  1.00  0.00
ATOM   1401  CD1 TYR A  94      56.747  83.178  38.500  1.00  0.00
ATOM   1403  CE1 TYR A  94      55.481  83.774  38.330  1.00  0.00
ATOM   1405  CZ  TYR A  94      54.697  84.101  39.458  1.00  0.00
ATOM   1406  OH  TYR A  94      53.544  84.799  39.305  1.00  0.00
ATOM   1408  CE2 TYR A  94      55.146  83.758  40.748  1.00  0.00
ATOM   1410  CD2 TYR A  94      56.412  83.179  40.918  1.00  0.00
ATOM   1412  C   TYR A  94      60.928  82.765  40.797  1.00  0.00
ATOM   1413  O   TYR A  94      61.698  82.096  40.107  1.00  0.00
ATOM   1414  N   CYS A  95      61.084  82.911  42.104  1.00  0.00
ATOM   1416  CA  CYS A  95      62.021  82.117  42.878  1.00  0.00
ATOM   1418  CB  CYS A  95      62.670  83.015  43.938  1.00  0.00
ATOM   1421  SG  CYS A  95      64.308  82.490  44.503  1.00  0.00
ATOM   1422  C   CYS A  95      61.256  80.922  43.454  1.00  0.00
ATOM   1423  O   CYS A  95      60.034  80.972  43.642  1.00  0.00
ATOM   1424  N   ALA A  96      61.962  79.831  43.723  1.00  0.00
ATOM   1426  CA  ALA A  96      61.372  78.630  44.299  1.00  0.00
ATOM   1428  CB  ALA A  96      60.998  77.687  43.151  1.00  0.00
ATOM   1432  C   ALA A  96      62.376  77.948  45.237  1.00  0.00
ATOM   1433  O   ALA A  96      63.592  78.002  45.006  1.00  0.00
ATOM   1434  N   ALA A  97      61.856  77.255  46.251  1.00  0.00
ATOM   1436  CA  ALA A  97      62.678  76.685  47.314  1.00  0.00
ATOM   1438  CB  ALA A  97      62.453  77.515  48.586  1.00  0.00
ATOM   1442  C   ALA A  97      62.401  75.197  47.559  1.00  0.00
ATOM   1443  O   ALA A  97      61.430  74.809  48.218  1.00  0.00
ATOM   1444  N   SER A  98      63.284  74.357  47.027  1.00  0.00
ATOM   1446  CA  SER A  98      63.138  72.906  47.079  1.00  0.00
ATOM   1448  CB  SER A  98      64.169  72.266  46.136  1.00  0.00
ATOM   1451  OG  SER A  98      63.971  72.649  44.794  1.00  0.00
ATOM   1453  C   SER A  98      63.408  72.339  48.466  1.00  0.00
ATOM   1454  O   SER A  98      64.533  72.427  48.970  1.00  0.00
ATOM   1455  N   VAL A  99      62.416  71.697  49.077  1.00  0.00
ATOM   1457  CA  VAL A  99      62.479  71.330  50.511  1.00  0.00
ATOM   1459  CB  VAL A  99      61.060  71.117  51.077  1.00  0.00
ATOM   1461  CG1 VAL A  99      60.247  72.417  51.003  1.00  0.00
ATOM   1465  CG2 VAL A  99      60.317  69.964  50.385  1.00  0.00
ATOM   1469  C   VAL A  99      63.330  70.108  50.856  1.00  0.00
ATOM   1470  O   VAL A  99      63.590  69.845  52.027  1.00  0.00
ATOM   1471  N   TYR A 100      63.720  69.339  49.846  1.00  0.00
ATOM   1473  CA  TYR A 100      64.208  67.969  49.968  1.00  0.00
ATOM   1475  CB  TYR A 100      64.254  67.353  48.547  1.00  0.00
ATOM   1478  CG  TYR A 100      63.673  65.954  48.422  1.00  0.00
ATOM   1479  CD1 TYR A 100      64.467  64.886  47.962  1.00  0.00
ATOM   1481  CE1 TYR A 100      63.904  63.602  47.806  1.00  0.00
ATOM   1483  CZ  TYR A 100      62.543  63.387  48.092  1.00  0.00
ATOM   1484  OH  TYR A 100      62.006  62.151  47.922  1.00  0.00
ATOM   1486  CE2 TYR A 100      61.743  64.456  48.552  1.00  0.00
ATOM   1488  CD2 TYR A 100      62.311  65.736  48.710  1.00  0.00
ATOM   1490  C   TYR A 100      65.523  67.824  50.747  1.00  0.00
ATOM   1491  O   TYR A 100      66.613  67.872  50.172  1.00  0.00
ATOM   1492  N   TRP A 101      65.426  67.560  52.054  1.00  0.00
ATOM   1494  CA  TRP A 101      66.525  67.119  52.938  1.00  0.00
ATOM   1496  CB  TRP A 101      66.143  67.398  54.396  1.00  0.00
ATOM   1499  CG  TRP A 101      65.700  68.814  54.660  1.00  0.00
ATOM   1500  CD1 TRP A 101      66.193  69.928  54.063  1.00  0.00
ATOM   1502  NE1 TRP A 101      65.497  71.038  54.495  1.00  0.00
ATOM   1504  CE2 TRP A 101      64.541  70.706  55.424  1.00  0.00
ATOM   1505  CZ2 TRP A 101      63.663  71.469  56.202  1.00  0.00
ATOM   1507  CH2 TRP A 101      62.845  70.822  57.144  1.00  0.00
ATOM   1509  CZ3 TRP A 101      62.919  69.425  57.291  1.00  0.00
ATOM   1511  CE3 TRP A 101      63.809  68.666  56.505  1.00  0.00
ATOM   1513  CD2 TRP A 101      64.652  69.287  55.557  1.00  0.00
ATOM   1514  C   TRP A 101      67.027  65.695  52.642  1.00  0.00
ATOM   1515  O   TRP A 101      67.325  64.905  53.536  1.00  0.00
ATOM   1516  N   LEU A 102      67.070  65.398  51.343  1.00  0.00
ATOM   1518  CA  LEU A 102      67.319  64.115  50.708  1.00  0.00
ATOM   1520  CB  LEU A 102      66.001  63.309  50.805  1.00  0.00
ATOM   1523  CG  LEU A 102      66.011  61.847  50.315  1.00  0.00
ATOM   1525  CD1 LEU A 102      67.121  61.018  50.969  1.00  0.00
ATOM   1529  CD2 LEU A 102      64.672  61.192  50.659  1.00  0.00
ATOM   1533  C   LEU A 102      67.900  64.228  49.280  1.00  0.00
ATOM   1534  O   LEU A 102      68.095  63.233  48.592  1.00  0.00
ATOM   1535  N   TYR A 103      68.239  65.449  48.852  1.00  0.00
ATOM   1537  CA  TYR A 103      69.317  65.709  47.883  1.00  0.00
ATOM   1539  CB  TYR A 103      70.680  65.457  48.562  1.00  0.00
ATOM   1542  CG  TYR A 103      70.693  65.922  50.013  1.00  0.00
ATOM   1543  CD1 TYR A 103      70.480  67.282  50.329  1.00  0.00
ATOM   1545  CE1 TYR A 103      70.260  67.671  51.666  1.00  0.00
ATOM   1547  CZ  TYR A 103      70.243  66.695  52.686  1.00  0.00
ATOM   1548  OH  TYR A 103      69.925  67.040  53.962  1.00  0.00
ATOM   1550  CE2 TYR A 103      70.488  65.341  52.374  1.00  0.00
ATOM   1552  CD2 TYR A 103      70.717  64.960  51.041  1.00  0.00
ATOM   1554  C   TYR A 103      69.144  65.122  46.485  1.00  0.00
ATOM   1555  O   TYR A 103      70.115  64.786  45.812  1.00  0.00
ATOM   1556  N   TYR A 104      67.892  65.029  46.036  1.00  0.00
ATOM   1558  CA  TYR A 104      67.521  64.249  44.867  1.00  0.00
ATOM   1560  CB  TYR A 104      66.579  63.124  45.317  1.00  0.00
ATOM   1563  CG  TYR A 104      66.226  62.089  44.264  1.00  0.00
ATOM   1564  CD1 TYR A 104      64.881  61.716  44.086  1.00  0.00
ATOM   1566  CE1 TYR A 104      64.528  60.788  43.090  1.00  0.00
ATOM   1568  CZ  TYR A 104      65.526  60.212  42.277  1.00  0.00
ATOM   1569  OH  TYR A 104      65.176  59.340  41.294  1.00  0.00
ATOM   1571  CE2 TYR A 104      66.881  60.550  42.484  1.00  0.00
ATOM   1573  CD2 TYR A 104      67.231  61.478  43.483  1.00  0.00
ATOM   1575  C   TYR A 104      66.954  65.076  43.720  1.00  0.00
ATOM   1576  O   TYR A 104      66.326  66.115  43.922  1.00  0.00
ATOM   1577  N   GLN A 105      67.105  64.561  42.496  1.00  0.00
ATOM   1579  CA  GLN A 105      66.371  65.023  41.323  1.00  0.00
ATOM   1581  CB  GLN A 105      67.075  64.551  40.033  1.00  0.00
ATOM   1584  CG  GLN A 105      66.399  65.011  38.726  1.00  0.00
ATOM   1587  CD  GLN A 105      65.905  66.455  38.782  1.00  0.00
ATOM   1588  OE1 GLN A 105      64.872  66.761  39.357  1.00  0.00
ATOM   1589  NE2 GLN A 105      66.640  67.396  38.244  1.00  0.00
ATOM   1592  C   GLN A 105      64.891  64.610  41.415  1.00  0.00
ATOM   1593  O   GLN A 105      64.375  63.770  40.671  1.00  0.00
ATOM   1594  N   ARG A 106      64.208  65.201  42.390  1.00  0.00
ATOM   1596  CA  ARG A 106      62.759  65.251  42.554  1.00  0.00
ATOM   1598  CB  ARG A 106      62.252  63.998  43.305  1.00  0.00
ATOM   1601  CG  ARG A 106      60.807  63.590  42.957  1.00  0.00
ATOM   1604  CD  ARG A 106      60.538  63.370  41.451  1.00  0.00
ATOM   1607  NE  ARG A 106      61.711  62.805  40.753  1.00  0.00
ATOM   1609  CZ  ARG A 106      61.993  61.554  40.461  1.00  0.00
ATOM   1610  NH1 ARG A 106      61.130  60.585  40.551  1.00  0.00
ATOM   1613  NH2 ARG A 106      63.205  61.270  40.092  1.00  0.00
ATOM   1616  C   ARG A 106      62.448  66.566  43.235  1.00  0.00
ATOM   1617  O   ARG A 106      62.059  66.617  44.393  1.00  0.00
ATOM   1618  N   TYR A 107      62.741  67.613  42.472  1.00  0.00
ATOM   1620  CA  TYR A 107      62.944  69.004  42.864  1.00  0.00
ATOM   1622  CB  TYR A 107      63.190  69.805  41.573  1.00  0.00
ATOM   1625  CG  TYR A 107      62.020  69.762  40.606  1.00  0.00
ATOM   1626  CD1 TYR A 107      61.994  68.812  39.564  1.00  0.00
ATOM   1628  CE1 TYR A 107      60.876  68.728  38.716  1.00  0.00
ATOM   1630  CZ  TYR A 107      59.785  69.600  38.898  1.00  0.00
ATOM   1631  OH  TYR A 107      58.721  69.527  38.058  1.00  0.00
ATOM   1633  CE2 TYR A 107      59.815  70.565  39.930  1.00  0.00
ATOM   1635  CD2 TYR A 107      60.934  70.643  40.780  1.00  0.00
ATOM   1637  C   TYR A 107      61.873  69.681  43.722  1.00  0.00
ATOM   1638  O   TYR A 107      62.118  70.819  44.112  1.00  0.00
ATOM   1639  N   SER A 108      60.744  69.011  44.001  1.00  0.00
ATOM   1641  CA  SER A 108      59.802  69.273  45.104  1.00  0.00
ATOM   1643  CB  SER A 108      59.864  68.176  46.181  1.00  0.00
ATOM   1646  OG  SER A 108      61.180  67.879  46.598  1.00  0.00
ATOM   1648  C   SER A 108      59.962  70.664  45.711  1.00  0.00
ATOM   1649  O   SER A 108      60.691  70.887  46.682  1.00  0.00
ATOM   1650  N   HIS A 109      59.290  71.604  45.048  1.00  0.00
ATOM   1652  CA  HIS A 109      59.512  73.043  45.109  1.00  0.00
ATOM   1654  CB  HIS A 109      58.859  73.625  43.842  1.00  0.00
ATOM   1657  CG  HIS A 109      57.353  73.583  43.935  1.00  0.00
ATOM   1658  ND1 HIS A 109      56.565  72.447  43.733  1.00  0.00
ATOM   1659  CE1 HIS A 109      55.330  72.786  44.141  1.00  0.00
ATOM   1661  NE2 HIS A 109      55.310  74.052  44.593  1.00  0.00
ATOM   1663  CD2 HIS A 109      56.575  74.571  44.463  1.00  0.00
ATOM   1665  C   HIS A 109      58.958  73.823  46.324  1.00  0.00
ATOM   1666  O   HIS A 109      59.160  75.035  46.281  1.00  0.00
ATOM   1667  N   PRO A 110      58.201  73.265  47.306  1.00  0.00
ATOM   1668  CD  PRO A 110      58.253  71.924  47.882  1.00  0.00
ATOM   1671  CG  PRO A 110      57.199  71.817  48.986  1.00  0.00
ATOM   1674  CB  PRO A 110      56.756  73.254  49.192  1.00  0.00
ATOM   1677  CA  PRO A 110      56.937  73.809  47.784  1.00  0.00
ATOM   1679  C   PRO A 110      56.623  75.297  47.754  1.00  0.00
ATOM   1680  O   PRO A 110      55.511  75.663  47.363  1.00  0.00
ATOM   1681  N   TYR A 111      57.550  76.153  48.159  1.00  0.00
ATOM   1683  CA  TYR A 111      57.329  77.587  48.187  1.00  0.00
ATOM   1685  CB  TYR A 111      58.019  78.179  49.426  1.00  0.00
ATOM   1688  CG  TYR A 111      57.338  77.820  50.727  1.00  0.00
ATOM   1689  CD1 TYR A 111      57.716  76.657  51.429  1.00  0.00
ATOM   1691  CE1 TYR A 111      57.087  76.340  52.647  1.00  0.00
ATOM   1693  CZ  TYR A 111      56.082  77.187  53.163  1.00  0.00
ATOM   1694  OH  TYR A 111      55.524  76.902  54.366  1.00  0.00
ATOM   1696  CE2 TYR A 111      55.692  78.342  52.452  1.00  0.00
ATOM   1698  CD2 TYR A 111      56.323  78.656  51.233  1.00  0.00
ATOM   1700  C   TYR A 111      57.853  78.278  46.932  1.00  0.00
ATOM   1701  O   TYR A 111      59.061  78.360  46.698  1.00  0.00
ATOM   1702  N   TRP A 112      56.909  78.827  46.160  1.00  0.00
ATOM   1704  CA  TRP A 112      57.164  79.921  45.222  1.00  0.00
ATOM   1706  CB  TRP A 112      55.970  80.077  44.263  1.00  0.00
ATOM   1709  CG  TRP A 112      55.397  78.866  43.586  1.00  0.00
ATOM   1710  CD1 TRP A 112      54.074  78.652  43.415  1.00  0.00
ATOM   1712  NE1 TRP A 112      53.876  77.503  42.679  1.00  0.00
ATOM   1714  CE2 TRP A 112      55.071  76.933  42.300  1.00  0.00
ATOM   1715  CZ2 TRP A 112      55.389  75.819  41.511  1.00  0.00
ATOM   1717  CH2 TRP A 112      56.742  75.506  41.293  1.00  0.00
ATOM   1719  CZ3 TRP A 112      57.748  76.287  41.889  1.00  0.00
ATOM   1721  CE3 TRP A 112      57.414  77.385  42.704  1.00  0.00
ATOM   1723  CD2 TRP A 112      56.069  77.761  42.904  1.00  0.00
ATOM   1724  C   TRP A 112      57.356  81.258  45.941  1.00  0.00
ATOM   1725  O   TRP A 112      56.988  81.403  47.106  1.00  0.00
ATOM   1726  N   GLY A 113      57.806  82.264  45.189  1.00  0.00
ATOM   1728  CA  GLY A 113      57.461  83.660  45.455  1.00  0.00
ATOM   1731  C   GLY A 113      56.257  84.146  44.650  1.00  0.00
ATOM   1732  O   GLY A 113      55.505  83.365  44.060  1.00  0.00
ATOM   1733  N   GLN A 114      56.012  85.454  44.694  1.00  0.00
ATOM   1735  CA  GLN A 114      54.946  86.117  43.934  1.00  0.00
ATOM   1737  CB  GLN A 114      54.556  87.424  44.644  1.00  0.00
ATOM   1740  CG  GLN A 114      55.722  88.411  44.839  1.00  0.00
ATOM   1743  CD  GLN A 114      55.204  89.825  45.055  1.00  0.00
ATOM   1744  OE1 GLN A 114      54.800  90.212  46.139  1.00  0.00
ATOM   1745  NE2 GLN A 114      55.165  90.642  44.025  1.00  0.00
ATOM   1748  C   GLN A 114      55.313  86.411  42.477  1.00  0.00
ATOM   1749  O   GLN A 114      54.422  86.661  41.662  1.00  0.00
ATOM   1750  N   GLY A 115      56.606  86.373  42.164  1.00  0.00
ATOM   1752  CA  GLY A 115      57.188  86.763  40.892  1.00  0.00
ATOM   1755  C   GLY A 115      57.451  88.279  40.818  1.00  0.00
ATOM   1756  O   GLY A 115      56.667  89.086  41.329  1.00  0.00
ATOM   1757  N   THR A 116      58.493  88.685  40.085  1.00  0.00
ATOM   1759  CA  THR A 116      58.496  89.984  39.386  1.00  0.00
ATOM   1761  CB  THR A 116      59.571  90.913  39.966  1.00  0.00
ATOM   1763  CG2 THR A 116      61.000  90.426  39.725  1.00  0.00
ATOM   1767  OG1 THR A 116      59.449  92.211  39.439  1.00  0.00
ATOM   1769  C   THR A 116      58.555  89.920  37.862  1.00  0.00
ATOM   1770  O   THR A 116      59.079  88.978  37.271  1.00  0.00
ATOM   1771  N   GLN A 117      57.966  90.931  37.221  1.00  0.00
ATOM   1773  CA  GLN A 117      57.938  91.101  35.769  1.00  0.00
ATOM   1775  CB  GLN A 117      56.869  92.151  35.408  1.00  0.00
ATOM   1778  CG  GLN A 117      55.443  91.766  35.841  1.00  0.00
ATOM   1781  CD  GLN A 117      54.430  92.876  35.563  1.00  0.00
ATOM   1782  OE1 GLN A 117      54.247  93.330  34.447  1.00  0.00
ATOM   1783  NE2 GLN A 117      53.714  93.357  36.555  1.00  0.00
ATOM   1786  C   GLN A 117      59.311  91.586  35.274  1.00  0.00
ATOM   1787  O   GLN A 117      59.992  92.370  35.930  1.00  0.00
ATOM   1788  N   VAL A 118      59.673  91.173  34.065  1.00  0.00
ATOM   1790  CA  VAL A 118      60.879  91.589  33.347  1.00  0.00
ATOM   1792  CB  VAL A 118      61.973  90.501  33.439  1.00  0.00
ATOM   1794  CG1 VAL A 118      63.221  90.880  32.627  1.00  0.00
ATOM   1798  CG2 VAL A 118      62.400  90.248  34.891  1.00  0.00
ATOM   1802  C   VAL A 118      60.494  91.788  31.886  1.00  0.00
ATOM   1803  O   VAL A 118      59.976  90.847  31.277  1.00  0.00
ATOM   1804  N   THR A 119      60.709  93.000  31.344  1.00  0.00
ATOM   1806  CA  THR A 119      60.101  93.365  30.054  1.00  0.00
ATOM   1808  CB  THR A 119      58.810  94.194  30.219  1.00  0.00
ATOM   1810  CG2 THR A 119      57.661  93.380  30.818  1.00  0.00
ATOM   1814  OG1 THR A 119      58.958  95.304  31.067  1.00  0.00
ATOM   1816  C   THR A 119      61.115  94.047  29.130  1.00  0.00
ATOM   1817  O   THR A 119      61.394  95.245  29.195  1.00  0.00
ATOM   1818  N   VAL A 120      61.701  93.237  28.253  1.00  0.00
ATOM   1820  CA  VAL A 120      62.851  93.600  27.423  1.00  0.00
ATOM   1822  CB  VAL A 120      63.779  92.382  27.213  1.00  0.00
ATOM   1824  CG1 VAL A 120      65.060  92.788  26.464  1.00  0.00
ATOM   1828  CG2 VAL A 120      64.203  91.743  28.544  1.00  0.00
ATOM   1832  C   VAL A 120      62.383  94.190  26.096  1.00  0.00
ATOM   1833  O   VAL A 120      62.153  93.488  25.113  1.00  0.00
ATOM   1834  N   SER A 121      62.234  95.509  26.078  1.00  0.00
ATOM   1836  CA  SER A 121      61.831  96.260  24.891  1.00  0.00
ATOM   1838  CB  SER A 121      61.067  97.504  25.341  1.00  0.00
ATOM   1841  OG  SER A 121      60.299  97.991  24.260  1.00  0.00
ATOM   1843  C   SER A 121      63.018  96.624  23.985  1.00  0.00
ATOM   1844  O   SER A 121      64.190  96.403  24.307  1.00  0.00
ATOM   1845  N   SER A 122      62.717  97.188  22.817  1.00  0.00
ATOM   1847  CA  SER A 122      63.694  97.552  21.788  1.00  0.00
ATOM   1849  CB  SER A 122      64.007  96.323  20.931  1.00  0.00
ATOM   1852  OG  SER A 122      65.001  96.637  19.977  1.00  0.00
ATOM   1854  C   SER A 122      63.175  98.677  20.891  1.00  0.00
ATOM   1855  O   SER A 122      62.073  99.210  21.018  1.00  0.00
END
