# Supplementary material for: Nanobody-based CTLA4 inhibitors for immune checkpoint blockade therapy of canine cancer patients
Source: Sci Rep. 2021 Oct 21;11:20763. doi: 10.1038/s41598-021-00325-3 (PMC8531395; doi:10.1038/s41598-021-00325-3)
Supplement: Supplementary file 1 — Supplementary Information 1. [file 41598_2021_325_MOESM1_ESM.zip › Supplemental Information/ITasser_cNb13_9.pdb]

ATOM      1  N   MET B   1      65.287  71.149  61.268  1.00  0.00
ATOM      2  CA  MET B   1      64.960  71.238  59.837  1.00  0.00
ATOM      4  CB  MET B   1      65.513  72.558  59.273  1.00  0.00
ATOM      7  CG  MET B   1      66.973  72.861  59.637  1.00  0.00
ATOM     10  SD  MET B   1      67.710  74.258  58.738  1.00  0.00
ATOM     11  CE  MET B   1      66.594  75.609  59.207  1.00  0.00
ATOM     15  C   MET B   1      65.484  70.050  59.033  1.00  0.00
ATOM     16  O   MET B   1      64.972  69.756  57.953  1.00  0.00
ATOM     17  N   HIS B   2      66.467  69.327  59.577  1.00  0.00
ATOM     19  CA  HIS B   2      66.828  68.004  59.074  1.00  0.00
ATOM     21  CB  HIS B   2      68.274  67.640  59.441  1.00  0.00
ATOM     24  CG  HIS B   2      68.746  66.399  58.717  1.00  0.00
ATOM     25  ND1 HIS B   2      68.318  66.008  57.445  1.00  0.00
ATOM     26  CE1 HIS B   2      68.901  64.828  57.197  1.00  0.00
ATOM     28  NE2 HIS B   2      69.670  64.466  58.237  1.00  0.00
ATOM     30  CD2 HIS B   2      69.581  65.440  59.210  1.00  0.00
ATOM     32  C   HIS B   2      65.836  66.945  59.562  1.00  0.00
ATOM     33  O   HIS B   2      65.237  67.066  60.632  1.00  0.00
ATOM     34  N   VAL B   3      65.711  65.870  58.784  1.00  0.00
ATOM     36  CA  VAL B   3      64.950  64.661  59.105  1.00  0.00
ATOM     38  CB  VAL B   3      63.610  64.620  58.343  1.00  0.00
ATOM     40  CG1 VAL B   3      62.893  63.261  58.332  1.00  0.00
ATOM     44  CG2 VAL B   3      62.623  65.626  58.934  1.00  0.00
ATOM     48  C   VAL B   3      65.777  63.465  58.745  1.00  0.00
ATOM     49  O   VAL B   3      66.149  63.376  57.581  1.00  0.00
ATOM     50  N   ALA B   4      66.026  62.586  59.721  1.00  0.00
ATOM     52  CA  ALA B   4      66.980  61.477  59.639  1.00  0.00
ATOM     54  CB  ALA B   4      68.126  61.742  60.623  1.00  0.00
ATOM     58  C   ALA B   4      66.302  60.130  59.893  1.00  0.00
ATOM     59  O   ALA B   4      65.448  60.014  60.765  1.00  0.00
ATOM     60  N   GLN B   5      66.665  59.112  59.115  1.00  0.00
ATOM     62  CA  GLN B   5      65.966  57.826  59.091  1.00  0.00
ATOM     64  CB  GLN B   5      64.813  57.892  58.061  1.00  0.00
ATOM     67  CG  GLN B   5      65.234  58.303  56.634  1.00  0.00
ATOM     70  CD  GLN B   5      64.065  58.402  55.649  1.00  0.00
ATOM     71  OE1 GLN B   5      63.820  59.424  55.023  1.00  0.00
ATOM     72  NE2 GLN B   5      63.335  57.340  55.430  1.00  0.00
ATOM     75  C   GLN B   5      66.960  56.684  58.831  1.00  0.00
ATOM     76  O   GLN B   5      68.001  56.922  58.212  1.00  0.00
ATOM     77  N   PRO B   6      66.706  55.458  59.331  1.00  0.00
ATOM     78  CD  PRO B   6      65.651  55.109  60.271  1.00  0.00
ATOM     81  CG  PRO B   6      66.023  53.742  60.840  1.00  0.00
ATOM     84  CB  PRO B   6      66.828  53.110  59.711  1.00  0.00
ATOM     87  CA  PRO B   6      67.566  54.305  59.093  1.00  0.00
ATOM     89  C   PRO B   6      67.867  54.041  57.616  1.00  0.00
ATOM     90  O   PRO B   6      66.949  54.022  56.807  1.00  0.00
ATOM     91  N   ALA B   7      69.126  53.763  57.263  1.00  0.00
ATOM     93  CA  ALA B   7      69.524  53.581  55.862  1.00  0.00
ATOM     95  CB  ALA B   7      71.050  53.440  55.810  1.00  0.00
ATOM     99  C   ALA B   7      68.831  52.400  55.147  1.00  0.00
ATOM    100  O   ALA B   7      68.567  52.444  53.947  1.00  0.00
ATOM    101  N   VAL B   8      68.535  51.340  55.893  1.00  0.00
ATOM    103  CA  VAL B   8      68.173  50.014  55.373  1.00  0.00
ATOM    105  CB  VAL B   8      69.160  48.953  55.926  1.00  0.00
ATOM    107  CG1 VAL B   8      70.582  49.189  55.397  1.00  0.00
ATOM    111  CG2 VAL B   8      69.225  48.916  57.463  1.00  0.00
ATOM    115  C   VAL B   8      66.696  49.722  55.625  1.00  0.00
ATOM    116  O   VAL B   8      65.897  50.647  55.566  1.00  0.00
ATOM    117  N   VAL B   9      66.365  48.456  55.887  1.00  0.00
ATOM    119  CA  VAL B   9      65.347  47.884  56.799  1.00  0.00
ATOM    121  CB  VAL B   9      64.208  48.833  57.240  1.00  0.00
ATOM    123  CG1 VAL B   9      63.023  48.068  57.851  1.00  0.00
ATOM    127  CG2 VAL B   9      64.707  49.781  58.347  1.00  0.00
ATOM    131  C   VAL B   9      64.844  46.596  56.149  1.00  0.00
ATOM    132  O   VAL B   9      64.261  46.599  55.065  1.00  0.00
ATOM    133  N   LEU B  10      65.129  45.462  56.787  1.00  0.00
ATOM    135  CA  LEU B  10      64.614  44.183  56.318  1.00  0.00
ATOM    137  CB  LEU B  10      65.498  43.030  56.833  1.00  0.00
ATOM    140  CG  LEU B  10      66.966  43.090  56.366  1.00  0.00
ATOM    142  CD1 LEU B  10      67.736  41.881  56.899  1.00  0.00
ATOM    146  CD2 LEU B  10      67.112  43.125  54.843  1.00  0.00
ATOM    150  C   LEU B  10      63.171  44.031  56.785  1.00  0.00
ATOM    151  O   LEU B  10      62.885  44.101  57.981  1.00  0.00
ATOM    152  N   ALA B  11      62.258  43.842  55.840  1.00  0.00
ATOM    154  CA  ALA B  11      60.906  43.435  56.157  1.00  0.00
ATOM    156  CB  ALA B  11      59.999  43.551  54.933  1.00  0.00
ATOM    160  C   ALA B  11      60.909  42.020  56.744  1.00  0.00
ATOM    161  O   ALA B  11      61.679  41.132  56.364  1.00  0.00
ATOM    162  N   SER B  12      59.982  41.819  57.665  1.00  0.00
ATOM    164  CA  SER B  12      59.576  40.502  58.120  1.00  0.00
ATOM    166  CB  SER B  12      58.572  40.646  59.269  1.00  0.00
ATOM    169  OG  SER B  12      57.473  41.446  58.872  1.00  0.00
ATOM    171  C   SER B  12      58.966  39.674  56.994  1.00  0.00
ATOM    172  O   SER B  12      58.400  40.196  56.039  1.00  0.00
ATOM    173  N   SER B  13      58.945  38.362  57.196  1.00  0.00
ATOM    175  CA  SER B  13      58.170  37.376  56.432  1.00  0.00
ATOM    177  CB  SER B  13      58.633  35.984  56.870  1.00  0.00
ATOM    180  OG  SER B  13      58.746  35.923  58.282  1.00  0.00
ATOM    182  C   SER B  13      56.645  37.474  56.589  1.00  0.00
ATOM    183  O   SER B  13      55.913  36.620  56.087  1.00  0.00
ATOM    184  N   ARG B  14      56.128  38.506  57.270  1.00  0.00
ATOM    186  CA  ARG B  14      54.708  38.900  57.212  1.00  0.00
ATOM    188  CB  ARG B  14      53.975  38.567  58.529  1.00  0.00
ATOM    191  CG  ARG B  14      53.819  37.041  58.758  1.00  0.00
ATOM    194  CD  ARG B  14      52.898  36.363  57.721  1.00  0.00
ATOM    197  NE  ARG B  14      52.767  34.897  57.892  1.00  0.00
ATOM    199  CZ  ARG B  14      53.411  33.971  57.194  1.00  0.00
ATOM    200  NH1 ARG B  14      54.477  34.231  56.506  1.00  0.00
ATOM    203  NH2 ARG B  14      52.986  32.742  57.145  1.00  0.00
ATOM    206  C   ARG B  14      54.511  40.294  56.609  1.00  0.00
ATOM    207  O   ARG B  14      53.478  40.927  56.798  1.00  0.00
ATOM    208  N   GLY B  15      55.506  40.719  55.829  1.00  0.00
ATOM    210  CA  GLY B  15      55.515  41.934  55.028  1.00  0.00
ATOM    213  C   GLY B  15      55.299  43.192  55.863  1.00  0.00
ATOM    214  O   GLY B  15      54.539  44.085  55.481  1.00  0.00
ATOM    215  N   VAL B  16      55.963  43.239  57.019  1.00  0.00
ATOM    217  CA  VAL B  16      55.967  44.388  57.928  1.00  0.00
ATOM    219  CB  VAL B  16      55.339  44.079  59.307  1.00  0.00
ATOM    221  CG1 VAL B  16      55.266  45.347  60.171  1.00  0.00
ATOM    225  CG2 VAL B  16      53.930  43.495  59.181  1.00  0.00
ATOM    229  C   VAL B  16      57.382  44.896  58.117  1.00  0.00
ATOM    230  O   VAL B  16      58.278  44.115  58.444  1.00  0.00
ATOM    231  N   ALA B  17      57.545  46.207  57.975  1.00  0.00
ATOM    233  CA  ALA B  17      58.761  46.958  58.237  1.00  0.00
ATOM    235  CB  ALA B  17      59.346  47.428  56.903  1.00  0.00
ATOM    239  C   ALA B  17      58.454  48.131  59.155  1.00  0.00
ATOM    240  O   ALA B  17      57.392  48.750  59.063  1.00  0.00
ATOM    241  N   SER B  18      59.418  48.428  60.017  1.00  0.00
ATOM    243  CA  SER B  18      59.275  49.424  61.066  1.00  0.00
ATOM    245  CB  SER B  18      59.054  48.751  62.424  1.00  0.00
ATOM    248  OG  SER B  18      57.895  47.936  62.397  1.00  0.00
ATOM    250  C   SER B  18      60.532  50.268  61.084  1.00  0.00
ATOM    251  O   SER B  18      61.649  49.742  61.056  1.00  0.00
ATOM    252  N   PHE B  19      60.346  51.581  61.108  1.00  0.00
ATOM    254  CA  PHE B  19      61.467  52.508  61.195  1.00  0.00
ATOM    256  CB  PHE B  19      62.086  52.760  59.806  1.00  0.00
ATOM    259  CG  PHE B  19      61.319  53.608  58.809  1.00  0.00
ATOM    260  CD1 PHE B  19      60.316  53.024  58.009  1.00  0.00
ATOM    262  CE1 PHE B  19      59.736  53.754  56.956  1.00  0.00
ATOM    264  CZ  PHE B  19      60.167  55.066  56.693  1.00  0.00
ATOM    266  CE2 PHE B  19      61.150  55.660  57.501  1.00  0.00
ATOM    268  CD2 PHE B  19      61.720  54.938  58.564  1.00  0.00
ATOM    270  C   PHE B  19      61.086  53.778  61.945  1.00  0.00
ATOM    271  O   PHE B  19      59.947  53.937  62.390  1.00  0.00
ATOM    272  N   VAL B  20      62.067  54.653  62.133  1.00  0.00
ATOM    274  CA  VAL B  20      61.913  55.896  62.878  1.00  0.00
ATOM    276  CB  VAL B  20      62.701  55.852  64.200  1.00  0.00
ATOM    278  CG1 VAL B  20      62.668  57.205  64.909  1.00  0.00
ATOM    282  CG2 VAL B  20      62.115  54.806  65.158  1.00  0.00
ATOM    286  C   VAL B  20      62.378  57.048  61.992  1.00  0.00
ATOM    287  O   VAL B  20      63.506  57.038  61.497  1.00  0.00
ATOM    288  N   CYS B  21      61.505  58.036  61.802  1.00  0.00
ATOM    290  CA  CYS B  21      61.906  59.343  61.285  1.00  0.00
ATOM    292  CB  CYS B  21      60.817  59.906  60.351  1.00  0.00
ATOM    295  SG  CYS B  21      60.540  59.031  58.783  1.00  0.00
ATOM    296  C   CYS B  21      62.124  60.315  62.454  1.00  0.00
ATOM    297  O   CYS B  21      61.177  60.806  63.071  1.00  0.00
ATOM    298  N   GLU B  22      63.384  60.619  62.732  1.00  0.00
ATOM    300  CA  GLU B  22      63.782  61.725  63.596  1.00  0.00
ATOM    302  CB  GLU B  22      65.268  61.583  63.969  1.00  0.00
ATOM    305  CG  GLU B  22      65.649  60.264  64.662  1.00  0.00
ATOM    308  CD  GLU B  22      65.001  60.062  66.038  1.00  0.00
ATOM    309  OE1 GLU B  22      64.564  61.035  66.694  1.00  0.00
ATOM    310  OE2 GLU B  22      64.980  58.910  66.529  1.00  0.00
ATOM    311  C   GLU B  22      63.593  63.055  62.878  1.00  0.00
ATOM    312  O   GLU B  22      63.764  63.152  61.661  1.00  0.00
ATOM    313  N   TYR B  23      63.336  64.092  63.662  1.00  0.00
ATOM    315  CA  TYR B  23      63.278  65.482  63.241  1.00  0.00
ATOM    317  CB  TYR B  23      61.829  65.979  63.381  1.00  0.00
ATOM    320  CG  TYR B  23      61.500  67.348  62.804  1.00  0.00
ATOM    321  CD1 TYR B  23      62.108  67.802  61.616  1.00  0.00
ATOM    323  CE1 TYR B  23      61.737  69.029  61.046  1.00  0.00
ATOM    325  CZ  TYR B  23      60.746  69.816  61.657  1.00  0.00
ATOM    326  OH  TYR B  23      60.378  70.979  61.070  1.00  0.00
ATOM    328  CE2 TYR B  23      60.134  69.375  62.850  1.00  0.00
ATOM    330  CD2 TYR B  23      60.513  68.145  63.421  1.00  0.00
ATOM    332  C   TYR B  23      64.273  66.298  64.072  1.00  0.00
ATOM    333  O   TYR B  23      64.680  65.878  65.156  1.00  0.00
ATOM    334  N   GLY B  24      64.671  67.463  63.575  1.00  0.00
ATOM    336  CA  GLY B  24      65.318  68.477  64.395  1.00  0.00
ATOM    339  C   GLY B  24      64.296  69.441  64.989  1.00  0.00
ATOM    340  O   GLY B  24      63.202  69.034  65.379  1.00  0.00
ATOM    341  N   SER B  25      64.706  70.714  65.088  1.00  0.00
ATOM    343  CA  SER B  25      63.889  71.879  65.477  1.00  0.00
ATOM    345  CB  SER B  25      63.309  72.528  64.209  1.00  0.00
ATOM    348  OG  SER B  25      62.369  71.666  63.611  1.00  0.00
ATOM    350  C   SER B  25      62.796  71.606  66.523  1.00  0.00
ATOM    351  O   SER B  25      61.627  71.951  66.332  1.00  0.00
ATOM    352  N   SER B  26      63.158  70.894  67.591  1.00  0.00
ATOM    354  CA  SER B  26      62.182  70.272  68.484  1.00  0.00
ATOM    356  CB  SER B  26      62.882  69.256  69.391  1.00  0.00
ATOM    359  OG  SER B  26      61.945  68.338  69.921  1.00  0.00
ATOM    361  C   SER B  26      61.417  71.303  69.307  1.00  0.00
ATOM    362  O   SER B  26      62.011  72.084  70.049  1.00  0.00
ATOM    363  N   GLY B  27      60.091  71.284  69.195  1.00  0.00
ATOM    365  CA  GLY B  27      59.187  72.108  69.986  1.00  0.00
ATOM    368  C   GLY B  27      58.175  71.220  70.689  1.00  0.00
ATOM    369  O   GLY B  27      57.529  70.397  70.047  1.00  0.00
ATOM    370  N   ASN B  28      58.011  71.377  72.002  1.00  0.00
ATOM    372  CA  ASN B  28      57.147  70.501  72.802  1.00  0.00
ATOM    374  CB  ASN B  28      57.637  70.533  74.257  1.00  0.00
ATOM    377  CG  ASN B  28      57.353  71.868  74.905  1.00  0.00
ATOM    378  OD1 ASN B  28      58.113  72.812  74.776  1.00  0.00
ATOM    379  ND2 ASN B  28      56.222  72.001  75.549  1.00  0.00
ATOM    382  C   ASN B  28      55.633  70.777  72.671  1.00  0.00
ATOM    383  O   ASN B  28      54.840  70.360  73.511  1.00  0.00
ATOM    384  N   ALA B  29      55.254  71.508  71.629  1.00  0.00
ATOM    386  CA  ALA B  29      53.898  71.750  71.168  1.00  0.00
ATOM    388  CB  ALA B  29      53.296  72.943  71.923  1.00  0.00
ATOM    392  C   ALA B  29      54.023  71.989  69.664  1.00  0.00
ATOM    393  O   ALA B  29      54.432  73.062  69.222  1.00  0.00
ATOM    394  N   ALA B  30      53.826  70.912  68.914  1.00  0.00
ATOM    396  CA  ALA B  30      54.193  70.778  67.518  1.00  0.00
ATOM    398  CB  ALA B  30      55.627  70.237  67.450  1.00  0.00
ATOM    402  C   ALA B  30      53.216  69.817  66.856  1.00  0.00
ATOM    403  O   ALA B  30      52.960  68.751  67.410  1.00  0.00
ATOM    404  N   GLU B  31      52.707  70.174  65.679  1.00  0.00
ATOM    406  CA  GLU B  31      51.653  69.408  65.008  1.00  0.00
ATOM    408  CB  GLU B  31      50.327  70.172  65.177  1.00  0.00
ATOM    411  CG  GLU B  31      49.068  69.297  65.063  1.00  0.00
ATOM    414  CD  GLU B  31      48.004  69.730  66.083  1.00  0.00
ATOM    415  OE1 GLU B  31      48.013  69.170  67.208  1.00  0.00
ATOM    416  OE2 GLU B  31      47.209  70.638  65.752  1.00  0.00
ATOM    417  C   GLU B  31      51.996  69.077  63.562  1.00  0.00
ATOM    418  O   GLU B  31      52.385  69.997  62.851  1.00  0.00
ATOM    419  N   VAL B  32      52.034  67.805  63.136  1.00  0.00
ATOM    421  CA  VAL B  32      53.115  67.417  62.184  1.00  0.00
ATOM    423  CB  VAL B  32      54.290  66.783  62.961  1.00  0.00
ATOM    425  CG1 VAL B  32      55.367  66.199  62.040  1.00  0.00
ATOM    429  CG2 VAL B  32      55.013  67.784  63.877  1.00  0.00
ATOM    433  C   VAL B  32      52.613  66.521  61.053  1.00  0.00
ATOM    434  O   VAL B  32      52.064  65.431  61.309  1.00  0.00
ATOM    435  N   ARG B  33      52.827  66.954  59.777  1.00  0.00
ATOM    437  CA  ARG B  33      52.498  65.969  58.733  1.00  0.00
ATOM    439  CB  ARG B  33      52.167  66.620  57.364  1.00  0.00
ATOM    442  CG  ARG B  33      51.459  65.651  56.400  1.00  0.00
ATOM    445  CD  ARG B  33      50.955  66.274  55.092  1.00  0.00
ATOM    448  NE  ARG B  33      51.392  65.520  53.888  1.00  0.00
ATOM    450  CZ  ARG B  33      51.683  66.040  52.706  1.00  0.00
ATOM    451  NH1 ARG B  33      51.832  67.320  52.529  1.00  0.00
ATOM    454  NH2 ARG B  33      51.876  65.274  51.667  1.00  0.00
ATOM    457  C   ARG B  33      53.632  64.956  58.681  1.00  0.00
ATOM    458  O   ARG B  33      54.725  65.224  59.193  1.00  0.00
ATOM    459  N   VAL B  34      53.392  63.795  58.083  1.00  0.00
ATOM    461  CA  VAL B  34      54.401  62.756  57.995  1.00  0.00
ATOM    463  CB  VAL B  34      54.550  61.953  59.311  1.00  0.00
ATOM    465  CG1 VAL B  34      53.234  61.450  59.916  1.00  0.00
ATOM    469  CG2 VAL B  34      55.559  60.809  59.134  1.00  0.00
ATOM    473  C   VAL B  34      54.211  61.902  56.756  1.00  0.00
ATOM    474  O   VAL B  34      53.399  60.959  56.740  1.00  0.00
ATOM    475  N   THR B  35      54.972  62.243  55.693  1.00  0.00
ATOM    477  CA  THR B  35      54.837  61.377  54.525  1.00  0.00
ATOM    479  CB  THR B  35      55.107  62.141  53.232  1.00  0.00
ATOM    481  CG2 THR B  35      55.034  61.340  51.950  1.00  0.00
ATOM    485  OG1 THR B  35      54.159  63.180  53.097  1.00  0.00
ATOM    487  C   THR B  35      55.662  60.125  54.674  1.00  0.00
ATOM    488  O   THR B  35      56.683  60.193  55.369  1.00  0.00
ATOM    489  N   VAL B  36      55.235  59.042  53.994  1.00  0.00
ATOM    491  CA  VAL B  36      56.173  58.007  53.575  1.00  0.00
ATOM    493  CB  VAL B  36      55.943  56.683  54.341  1.00  0.00
ATOM    495  CG1 VAL B  36      57.177  55.806  54.204  1.00  0.00
ATOM    499  CG2 VAL B  36      55.720  56.904  55.845  1.00  0.00
ATOM    503  C   VAL B  36      56.217  57.943  52.040  1.00  0.00
ATOM    504  O   VAL B  36      55.234  58.247  51.371  1.00  0.00
ATOM    505  N   LEU B  37      57.381  57.724  51.418  1.00  0.00
ATOM    507  CA  LEU B  37      57.540  58.131  50.012  1.00  0.00
ATOM    509  CB  LEU B  37      57.994  59.607  49.932  1.00  0.00
ATOM    512  CG  LEU B  37      57.039  60.527  49.152  1.00  0.00
ATOM    514  CD1 LEU B  37      57.417  61.994  49.371  1.00  0.00
ATOM    518  CD2 LEU B  37      57.115  60.260  47.655  1.00  0.00
ATOM    522  C   LEU B  37      58.385  57.195  49.161  1.00  0.00
ATOM    523  O   LEU B  37      59.612  57.237  49.139  1.00  0.00
ATOM    524  N   ARG B  38      57.673  56.342  48.437  1.00  0.00
ATOM    526  CA  ARG B  38      58.203  55.284  47.590  1.00  0.00
ATOM    528  CB  ARG B  38      57.005  54.358  47.296  1.00  0.00
ATOM    531  CG  ARG B  38      57.338  52.979  46.721  1.00  0.00
ATOM    534  CD  ARG B  38      57.806  52.984  45.258  1.00  0.00
ATOM    537  NE  ARG B  38      57.688  51.643  44.647  1.00  0.00
ATOM    539  CZ  ARG B  38      58.331  50.546  45.009  1.00  0.00
ATOM    540  NH1 ARG B  38      59.237  50.575  45.933  1.00  0.00
ATOM    543  NH2 ARG B  38      58.078  49.402  44.451  1.00  0.00
ATOM    546  C   ARG B  38      58.845  55.859  46.322  1.00  0.00
ATOM    547  O   ARG B  38      58.179  56.100  45.315  1.00  0.00
ATOM    548  N   GLN B  39      60.151  56.077  46.382  1.00  0.00
ATOM    550  CA  GLN B  39      61.012  56.341  45.238  1.00  0.00
ATOM    552  CB  GLN B  39      62.260  57.110  45.695  1.00  0.00
ATOM    555  CG  GLN B  39      63.182  57.471  44.521  1.00  0.00
ATOM    558  CD  GLN B  39      64.315  58.391  44.959  1.00  0.00
ATOM    559  OE1 GLN B  39      64.171  59.593  45.029  1.00  0.00
ATOM    560  NE2 GLN B  39      65.481  57.877  45.284  1.00  0.00
ATOM    563  C   GLN B  39      61.354  55.047  44.499  1.00  0.00
ATOM    564  O   GLN B  39      61.844  54.080  45.091  1.00  0.00
ATOM    565  N   ALA B  40      61.104  55.065  43.189  1.00  0.00
ATOM    567  CA  ALA B  40      61.488  54.026  42.242  1.00  0.00
ATOM    569  CB  ALA B  40      60.468  52.879  42.322  1.00  0.00
ATOM    573  C   ALA B  40      61.546  54.599  40.821  1.00  0.00
ATOM    574  O   ALA B  40      60.670  55.359  40.428  1.00  0.00
ATOM    575  N   GLY B  41      62.567  54.238  40.038  1.00  0.00
ATOM    577  CA  GLY B  41      62.665  54.615  38.619  1.00  0.00
ATOM    580  C   GLY B  41      62.640  56.115  38.286  1.00  0.00
ATOM    581  O   GLY B  41      62.057  56.499  37.278  1.00  0.00
ATOM    582  N   SER B  42      63.227  56.959  39.143  1.00  0.00
ATOM    584  CA  SER B  42      63.163  58.435  39.047  1.00  0.00
ATOM    586  CB  SER B  42      63.902  58.954  37.804  1.00  0.00
ATOM    589  OG  SER B  42      65.251  58.510  37.813  1.00  0.00
ATOM    591  C   SER B  42      61.745  59.020  39.169  1.00  0.00
ATOM    592  O   SER B  42      61.519  60.185  38.851  1.00  0.00
ATOM    593  N   GLN B  43      60.804  58.236  39.699  1.00  0.00
ATOM    595  CA  GLN B  43      59.458  58.643  40.084  1.00  0.00
ATOM    597  CB  GLN B  43      58.447  57.753  39.320  1.00  0.00
ATOM    600  CG  GLN B  43      57.077  58.394  39.023  1.00  0.00
ATOM    603  CD  GLN B  43      56.234  58.661  40.265  1.00  0.00
ATOM    604  OE1 GLN B  43      55.980  57.792  41.084  1.00  0.00
ATOM    605  NE2 GLN B  43      55.847  59.893  40.512  1.00  0.00
ATOM    608  C   GLN B  43      59.337  58.515  41.615  1.00  0.00
ATOM    609  O   GLN B  43      60.026  57.716  42.263  1.00  0.00
ATOM    610  N   MET B  44      58.443  59.312  42.195  1.00  0.00
ATOM    612  CA  MET B  44      58.107  59.314  43.616  1.00  0.00
ATOM    614  CB  MET B  44      58.597  60.620  44.261  1.00  0.00
ATOM    617  CG  MET B  44      60.040  60.553  44.766  1.00  0.00
ATOM    620  SD  MET B  44      60.421  61.930  45.885  1.00  0.00
ATOM    621  CE  MET B  44      62.164  61.600  46.242  1.00  0.00
ATOM    625  C   MET B  44      56.591  59.186  43.810  1.00  0.00
ATOM    626  O   MET B  44      55.828  60.034  43.352  1.00  0.00
ATOM    627  N   THR B  45      56.160  58.147  44.521  1.00  0.00
ATOM    629  CA  THR B  45      54.751  57.872  44.821  1.00  0.00
ATOM    631  CB  THR B  45      54.397  56.447  44.359  1.00  0.00
ATOM    633  CG2 THR B  45      53.038  55.941  44.847  1.00  0.00
ATOM    637  OG1 THR B  45      54.322  56.388  42.950  1.00  0.00
ATOM    639  C   THR B  45      54.499  58.036  46.317  1.00  0.00
ATOM    640  O   THR B  45      55.165  57.389  47.132  1.00  0.00
ATOM    641  N   GLU B  46      53.550  58.908  46.676  1.00  0.00
ATOM    643  CA  GLU B  46      53.148  59.103  48.070  1.00  0.00
ATOM    645  CB  GLU B  46      52.420  60.457  48.294  1.00  0.00
ATOM    648  CG  GLU B  46      52.129  60.766  49.789  1.00  0.00
ATOM    651  CD  GLU B  46      52.228  62.254  50.238  1.00  0.00
ATOM    652  OE1 GLU B  46      52.156  62.547  51.462  1.00  0.00
ATOM    653  OE2 GLU B  46      52.408  63.169  49.406  1.00  0.00
ATOM    654  C   GLU B  46      52.417  57.875  48.632  1.00  0.00
ATOM    655  O   GLU B  46      51.435  57.387  48.074  1.00  0.00
ATOM    656  N   VAL B  47      52.940  57.387  49.755  1.00  0.00
ATOM    658  CA  VAL B  47      52.491  56.231  50.524  1.00  0.00
ATOM    660  CB  VAL B  47      53.461  55.034  50.412  1.00  0.00
ATOM    662  CG1 VAL B  47      53.047  53.869  51.323  1.00  0.00
ATOM    666  CG2 VAL B  47      53.492  54.492  48.976  1.00  0.00
ATOM    670  C   VAL B  47      52.345  56.735  51.962  1.00  0.00
ATOM    671  O   VAL B  47      53.312  56.881  52.707  1.00  0.00
ATOM    672  N   CYS B  48      51.102  57.044  52.318  1.00  0.00
ATOM    674  CA  CYS B  48      50.692  57.540  53.631  1.00  0.00
ATOM    676  CB  CYS B  48      50.752  56.363  54.613  1.00  0.00
ATOM    679  SG  CYS B  48      52.252  56.146  55.596  1.00  0.00
ATOM    680  C   CYS B  48      51.453  58.816  54.122  1.00  0.00
ATOM    681  O   CYS B  48      52.293  59.376  53.414  1.00  0.00
ATOM    682  N   ALA B  49      51.045  59.393  55.270  1.00  0.00
ATOM    684  CA  ALA B  49      50.883  60.848  55.308  1.00  0.00
ATOM    686  CB  ALA B  49      49.741  61.213  54.337  1.00  0.00
ATOM    690  C   ALA B  49      50.601  61.590  56.630  1.00  0.00
ATOM    691  O   ALA B  49      50.867  62.785  56.612  1.00  0.00
ATOM    692  N   ALA B  50      50.042  60.953  57.677  1.00  0.00
ATOM    694  CA  ALA B  50      49.290  61.505  58.842  1.00  0.00
ATOM    696  CB  ALA B  50      49.216  60.366  59.865  1.00  0.00
ATOM    700  C   ALA B  50      49.766  62.831  59.526  1.00  0.00
ATOM    701  O   ALA B  50      50.664  63.493  59.066  1.00  0.00
ATOM    702  N   THR B  51      49.168  63.303  60.629  1.00  0.00
ATOM    704  CA  THR B  51      49.054  64.747  60.958  1.00  0.00
ATOM    706  CB  THR B  51      47.622  65.244  60.681  1.00  0.00
ATOM    708  CG2 THR B  51      47.232  65.113  59.208  1.00  0.00
ATOM    712  OG1 THR B  51      46.680  64.492  61.413  1.00  0.00
ATOM    714  C   THR B  51      49.423  65.123  62.398  1.00  0.00
ATOM    715  O   THR B  51      49.344  66.291  62.770  1.00  0.00
ATOM    716  N   TYR B  52      49.796  64.100  63.160  1.00  0.00
ATOM    718  CA  TYR B  52      49.732  63.949  64.610  1.00  0.00
ATOM    720  CB  TYR B  52      50.831  62.947  65.011  1.00  0.00
ATOM    723  CG  TYR B  52      52.288  63.400  64.878  1.00  0.00
ATOM    724  CD1 TYR B  52      52.886  64.168  65.898  1.00  0.00
ATOM    726  CE1 TYR B  52      54.262  64.460  65.876  1.00  0.00
ATOM    728  CZ  TYR B  52      55.063  64.002  64.814  1.00  0.00
ATOM    729  OH  TYR B  52      56.393  64.289  64.807  1.00  0.00
ATOM    731  CE2 TYR B  52      54.460  63.289  63.750  1.00  0.00
ATOM    733  CD2 TYR B  52      53.083  62.982  63.790  1.00  0.00
ATOM    735  C   TYR B  52      49.825  65.177  65.512  1.00  0.00
ATOM    736  O   TYR B  52      50.611  66.105  65.276  1.00  0.00
ATOM    737  N   THR B  53      49.100  65.060  66.631  1.00  0.00
ATOM    739  CA  THR B  53      49.255  65.912  67.810  1.00  0.00
ATOM    741  CB  THR B  53      47.893  66.266  68.430  1.00  0.00
ATOM    743  CG2 THR B  53      47.313  65.197  69.356  1.00  0.00
ATOM    747  OG1 THR B  53      48.009  67.467  69.163  1.00  0.00
ATOM    749  C   THR B  53      50.276  65.363  68.816  1.00  0.00
ATOM    750  O   THR B  53      50.872  64.302  68.614  1.00  0.00
ATOM    751  N   VAL B  54      50.512  66.145  69.873  1.00  0.00
ATOM    753  CA  VAL B  54      51.785  66.261  70.606  1.00  0.00
ATOM    755  CB  VAL B  54      51.621  67.122  71.879  1.00  0.00
ATOM    757  CG1 VAL B  54      52.982  67.456  72.511  1.00  0.00
ATOM    761  CG2 VAL B  54      50.920  68.460  71.580  1.00  0.00
ATOM    765  C   VAL B  54      52.497  64.945  70.924  1.00  0.00
ATOM    766  O   VAL B  54      53.695  64.840  70.646  1.00  0.00
ATOM    767  N   GLU B  55      51.809  63.959  71.508  1.00  0.00
ATOM    769  CA  GLU B  55      52.469  62.737  71.976  1.00  0.00
ATOM    771  CB  GLU B  55      53.309  63.032  73.242  1.00  0.00
ATOM    774  CG  GLU B  55      52.534  63.580  74.454  1.00  0.00
ATOM    777  CD  GLU B  55      53.455  64.362  75.413  1.00  0.00
ATOM    778  OE1 GLU B  55      54.484  63.794  75.850  1.00  0.00
ATOM    779  OE2 GLU B  55      53.131  65.540  75.690  1.00  0.00
ATOM    780  C   GLU B  55      51.561  61.507  72.177  1.00  0.00
ATOM    781  O   GLU B  55      50.388  61.602  72.539  1.00  0.00
ATOM    782  N   ASP B  56      52.175  60.349  71.917  1.00  0.00
ATOM    784  CA  ASP B  56      51.711  58.956  71.846  1.00  0.00
ATOM    786  CB  ASP B  56      52.108  58.108  73.067  1.00  0.00
ATOM    789  CG  ASP B  56      52.544  56.684  72.672  1.00  0.00
ATOM    790  OD1 ASP B  56      53.476  56.523  71.833  1.00  0.00
ATOM    791  OD2 ASP B  56      51.990  55.728  73.257  1.00  0.00
ATOM    792  C   ASP B  56      50.359  58.604  71.180  1.00  0.00
ATOM    793  O   ASP B  56      50.000  57.432  71.043  1.00  0.00
ATOM    794  N   GLU B  57      49.648  59.565  70.603  1.00  0.00
ATOM    796  CA  GLU B  57      48.805  59.278  69.448  1.00  0.00
ATOM    798  CB  GLU B  57      48.156  60.603  68.977  1.00  0.00
ATOM    801  CG  GLU B  57      47.170  60.506  67.791  1.00  0.00
ATOM    804  CD  GLU B  57      47.536  61.426  66.611  1.00  0.00
ATOM    805  OE1 GLU B  57      47.846  60.909  65.506  1.00  0.00
ATOM    806  OE2 GLU B  57      47.468  62.666  66.781  1.00  0.00
ATOM    807  C   GLU B  57      49.684  58.689  68.267  1.00  0.00
ATOM    808  O   GLU B  57      50.807  59.131  68.044  1.00  0.00
ATOM    809  N   LEU B  58      49.157  57.801  67.412  1.00  0.00
ATOM    811  CA  LEU B  58      49.173  58.104  65.967  1.00  0.00
ATOM    813  CB  LEU B  58      50.322  57.522  65.105  1.00  0.00
ATOM    816  CG  LEU B  58      51.066  58.498  64.163  1.00  0.00
ATOM    818  CD1 LEU B  58      50.228  59.316  63.168  1.00  0.00
ATOM    822  CD2 LEU B  58      51.926  59.536  64.876  1.00  0.00
ATOM    826  C   LEU B  58      47.890  57.694  65.296  1.00  0.00
ATOM    827  O   LEU B  58      47.315  56.638  65.594  1.00  0.00
ATOM    828  N   ALA B  59      47.574  58.414  64.243  1.00  0.00
ATOM    830  CA  ALA B  59      46.555  58.087  63.285  1.00  0.00
ATOM    832  CB  ALA B  59      45.329  58.937  63.664  1.00  0.00
ATOM    836  C   ALA B  59      46.954  58.284  61.816  1.00  0.00
ATOM    837  O   ALA B  59      46.507  59.194  61.124  1.00  0.00
ATOM    838  N   PHE B  60      47.705  57.312  61.298  1.00  0.00
ATOM    840  CA  PHE B  60      47.515  56.837  59.918  1.00  0.00
ATOM    842  CB  PHE B  60      48.748  56.043  59.461  1.00  0.00
ATOM    845  CG  PHE B  60      50.057  56.817  59.480  1.00  0.00
ATOM    846  CD1 PHE B  60      50.808  56.935  60.668  1.00  0.00
ATOM    848  CE1 PHE B  60      52.051  57.588  60.664  1.00  0.00
ATOM    850  CZ  PHE B  60      52.535  58.148  59.474  1.00  0.00
ATOM    852  CE2 PHE B  60      51.782  58.064  58.295  1.00  0.00
ATOM    854  CD2 PHE B  60      50.544  57.398  58.295  1.00  0.00
ATOM    856  C   PHE B  60      46.232  56.002  59.914  1.00  0.00
ATOM    857  O   PHE B  60      46.261  54.777  59.930  1.00  0.00
ATOM    858  N   LEU B  61      45.110  56.707  60.070  1.00  0.00
ATOM    860  CA  LEU B  61      43.786  56.167  59.801  1.00  0.00
ATOM    862  CB  LEU B  61      42.746  56.815  60.736  1.00  0.00
ATOM    865  CG  LEU B  61      42.918  56.448  62.223  1.00  0.00
ATOM    867  CD1 LEU B  61      41.900  57.209  63.073  1.00  0.00
ATOM    871  CD2 LEU B  61      42.749  54.953  62.504  1.00  0.00
ATOM    875  C   LEU B  61      43.454  56.374  58.322  1.00  0.00
ATOM    876  O   LEU B  61      44.175  57.078  57.611  1.00  0.00
ATOM    877  N   ASP B  62      42.393  55.710  57.875  1.00  0.00
ATOM    879  CA  ASP B  62      41.911  55.590  56.491  1.00  0.00
ATOM    881  CB  ASP B  62      41.296  56.923  56.017  1.00  0.00
ATOM    884  CG  ASP B  62      40.180  57.464  56.933  1.00  0.00
ATOM    885  OD1 ASP B  62      39.924  58.688  56.864  1.00  0.00
ATOM    886  OD2 ASP B  62      39.571  56.668  57.689  1.00  0.00
ATOM    887  C   ASP B  62      42.870  54.954  55.470  1.00  0.00
ATOM    888  O   ASP B  62      42.442  54.358  54.481  1.00  0.00
ATOM    889  N   ASP B  63      44.162  54.967  55.767  1.00  0.00
ATOM    891  CA  ASP B  63      45.078  53.887  55.431  1.00  0.00
ATOM    893  CB  ASP B  63      46.504  54.361  55.771  1.00  0.00
ATOM    896  CG  ASP B  63      47.544  53.804  54.799  1.00  0.00
ATOM    897  OD1 ASP B  63      47.391  52.634  54.377  1.00  0.00
ATOM    898  OD2 ASP B  63      48.471  54.562  54.446  1.00  0.00
ATOM    899  C   ASP B  63      44.693  52.577  56.153  1.00  0.00
ATOM    900  O   ASP B  63      43.931  52.547  57.124  1.00  0.00
ATOM    901  N   SER B  64      45.273  51.481  55.682  1.00  0.00
ATOM    903  CA  SER B  64      45.214  50.151  56.297  1.00  0.00
ATOM    905  CB  SER B  64      44.198  49.288  55.534  1.00  0.00
ATOM    908  OG  SER B  64      44.128  47.967  56.046  1.00  0.00
ATOM    910  C   SER B  64      46.593  49.477  56.329  1.00  0.00
ATOM    911  O   SER B  64      46.723  48.373  56.865  1.00  0.00
ATOM    912  N   THR B  65      47.615  50.148  55.803  1.00  0.00
ATOM    914  CA  THR B  65      48.988  50.030  56.273  1.00  0.00
ATOM    916  CB  THR B  65      49.928  49.862  55.070  1.00  0.00
ATOM    918  CG2 THR B  65      50.043  51.025  54.087  1.00  0.00
ATOM    922  OG1 THR B  65      51.224  49.597  55.513  1.00  0.00
ATOM    924  C   THR B  65      49.318  51.266  57.152  1.00  0.00
ATOM    925  O   THR B  65      48.487  52.151  57.352  1.00  0.00
ATOM    926  N   CYS B  66      50.519  51.349  57.721  1.00  0.00
ATOM    928  CA  CYS B  66      51.320  52.570  57.897  1.00  0.00
ATOM    930  CB  CYS B  66      50.987  53.753  56.966  1.00  0.00
ATOM    933  SG  CYS B  66      52.354  54.134  55.838  1.00  0.00
ATOM    934  C   CYS B  66      51.622  53.038  59.333  1.00  0.00
ATOM    935  O   CYS B  66      52.703  53.578  59.588  1.00  0.00
ATOM    936  N   THR B  67      50.697  52.850  60.273  1.00  0.00
ATOM    938  CA  THR B  67      50.717  53.432  61.630  1.00  0.00
ATOM    940  CB  THR B  67      49.803  52.614  62.555  1.00  0.00
ATOM    942  CG2 THR B  67      48.338  52.625  62.121  1.00  0.00
ATOM    946  OG1 THR B  67      50.254  51.277  62.603  1.00  0.00
ATOM    948  C   THR B  67      52.100  53.527  62.339  1.00  0.00
ATOM    949  O   THR B  67      52.748  52.495  62.530  1.00  0.00
ATOM    950  N   GLY B  68      52.499  54.680  62.922  1.00  0.00
ATOM    952  CA  GLY B  68      53.174  54.605  64.226  1.00  0.00
ATOM    955  C   GLY B  68      53.434  55.885  65.046  1.00  0.00
ATOM    956  O   GLY B  68      53.830  56.945  64.557  1.00  0.00
ATOM    957  N   THR B  69      53.249  55.761  66.360  1.00  0.00
ATOM    959  CA  THR B  69      53.162  56.884  67.312  1.00  0.00
ATOM    961  CB  THR B  69      53.010  56.397  68.767  1.00  0.00
ATOM    963  CG2 THR B  69      51.824  55.448  68.947  1.00  0.00
ATOM    967  OG1 THR B  69      54.144  55.724  69.258  1.00  0.00
ATOM    969  C   THR B  69      54.242  57.963  67.255  1.00  0.00
ATOM    970  O   THR B  69      55.413  57.713  66.977  1.00  0.00
ATOM    971  N   SER B  70      53.851  59.201  67.527  1.00  0.00
ATOM    973  CA  SER B  70      54.705  60.333  67.723  1.00  0.00
ATOM    975  CB  SER B  70      53.894  61.629  67.543  1.00  0.00
ATOM    978  OG  SER B  70      52.770  61.694  68.408  1.00  0.00
ATOM    980  C   SER B  70      55.240  60.289  69.150  1.00  0.00
ATOM    981  O   SER B  70      54.567  59.978  70.135  1.00  0.00
ATOM    982  N   SER B  71      56.484  60.696  69.259  1.00  0.00
ATOM    984  CA  SER B  71      57.072  61.208  70.481  1.00  0.00
ATOM    986  CB  SER B  71      57.913  60.128  71.177  1.00  0.00
ATOM    989  OG  SER B  71      58.759  59.448  70.267  1.00  0.00
ATOM    991  C   SER B  71      57.836  62.474  70.110  1.00  0.00
ATOM    992  O   SER B  71      57.977  62.784  68.925  1.00  0.00
ATOM    993  N   GLY B  72      58.290  63.256  71.088  1.00  0.00
ATOM    995  CA  GLY B  72      59.036  64.477  70.785  1.00  0.00
ATOM    998  C   GLY B  72      60.170  64.253  69.770  1.00  0.00
ATOM    999  O   GLY B  72      60.990  63.348  69.917  1.00  0.00
ATOM   1000  N   ASN B  73      60.155  65.068  68.714  1.00  0.00
ATOM   1002  CA  ASN B  73      60.970  64.958  67.498  1.00  0.00
ATOM   1004  CB  ASN B  73      62.225  65.834  67.607  1.00  0.00
ATOM   1007  CG  ASN B  73      63.211  65.356  68.646  1.00  0.00
ATOM   1008  OD1 ASN B  73      63.348  65.970  69.696  1.00  0.00
ATOM   1009  ND2 ASN B  73      63.905  64.269  68.393  1.00  0.00
ATOM   1012  C   ASN B  73      61.201  63.565  66.887  1.00  0.00
ATOM   1013  O   ASN B  73      62.257  63.319  66.305  1.00  0.00
ATOM   1014  N   LYS B  74      60.216  62.668  66.977  1.00  0.00
ATOM   1016  CA  LYS B  74      60.351  61.271  66.559  1.00  0.00
ATOM   1018  CB  LYS B  74      60.954  60.535  67.758  1.00  0.00
ATOM   1021  CG  LYS B  74      61.426  59.125  67.405  1.00  0.00
ATOM   1024  CD  LYS B  74      61.903  58.324  68.625  1.00  0.00
ATOM   1027  CE  LYS B  74      62.836  59.084  69.580  1.00  0.00
ATOM   1030  NZ  LYS B  74      64.046  59.602  68.898  1.00  0.00
ATOM   1034  C   LYS B  74      58.987  60.672  66.157  1.00  0.00
ATOM   1035  O   LYS B  74      58.019  60.594  66.930  1.00  0.00
ATOM   1036  N   VAL B  75      58.931  60.189  64.921  1.00  0.00
ATOM   1038  CA  VAL B  75      57.741  59.529  64.383  1.00  0.00
ATOM   1040  CB  VAL B  75      57.194  60.172  63.083  1.00  0.00
ATOM   1042  CG1 VAL B  75      55.659  60.122  63.130  1.00  0.00
ATOM   1046  CG2 VAL B  75      57.633  61.622  62.849  1.00  0.00
ATOM   1050  C   VAL B  75      58.005  58.063  64.127  1.00  0.00
ATOM   1051  O   VAL B  75      58.992  57.719  63.461  1.00  0.00
ATOM   1052  N   ASN B  76      57.104  57.206  64.614  1.00  0.00
ATOM   1054  CA  ASN B  76      57.284  55.779  64.437  1.00  0.00
ATOM   1056  CB  ASN B  76      56.853  55.032  65.715  1.00  0.00
ATOM   1059  CG  ASN B  76      57.623  55.467  66.957  1.00  0.00
ATOM   1060  OD1 ASN B  76      58.823  55.696  66.922  1.00  0.00
ATOM   1061  ND2 ASN B  76      56.978  55.575  68.099  1.00  0.00
ATOM   1064  C   ASN B  76      56.499  55.391  63.177  1.00  0.00
ATOM   1065  O   ASN B  76      55.405  55.862  62.886  1.00  0.00
ATOM   1066  N   LEU B  77      57.035  54.521  62.352  1.00  0.00
ATOM   1068  CA  LEU B  77      56.371  54.207  61.101  1.00  0.00
ATOM   1070  CB  LEU B  77      57.154  54.821  59.931  1.00  0.00
ATOM   1073  CG  LEU B  77      57.058  56.351  59.846  1.00  0.00
ATOM   1075  CD1 LEU B  77      57.980  56.817  58.729  1.00  0.00
ATOM   1079  CD2 LEU B  77      55.643  56.840  59.538  1.00  0.00
ATOM   1083  C   LEU B  77      56.326  52.701  60.961  1.00  0.00
ATOM   1084  O   LEU B  77      57.363  52.047  61.087  1.00  0.00
ATOM   1085  N   THR B  78      55.141  52.159  60.679  1.00  0.00
ATOM   1087  CA  THR B  78      54.981  50.721  60.478  1.00  0.00
ATOM   1089  CB  THR B  78      54.257  50.014  61.640  1.00  0.00
ATOM   1091  CG2 THR B  78      54.401  48.495  61.563  1.00  0.00
ATOM   1095  OG1 THR B  78      54.756  50.414  62.892  1.00  0.00
ATOM   1097  C   THR B  78      54.235  50.428  59.186  1.00  0.00
ATOM   1098  O   THR B  78      53.009  50.396  59.160  1.00  0.00
ATOM   1099  N   ILE B  79      54.973  50.212  58.102  1.00  0.00
ATOM   1101  CA  ILE B  79      54.376  49.758  56.850  1.00  0.00
ATOM   1103  CB  ILE B  79      55.243  50.090  55.609  1.00  0.00
ATOM   1105  CG2 ILE B  79      54.393  49.835  54.346  1.00  0.00
ATOM   1109  CG1 ILE B  79      55.794  51.534  55.618  1.00  0.00
ATOM   1112  CD1 ILE B  79      56.641  51.858  54.379  1.00  0.00
ATOM   1116  C   ILE B  79      54.136  48.249  56.914  1.00  0.00
ATOM   1117  O   ILE B  79      55.083  47.462  56.886  1.00  0.00
ATOM   1118  N   GLN B  80      52.871  47.843  56.970  1.00  0.00
ATOM   1120  CA  GLN B  80      52.437  46.468  56.729  1.00  0.00
ATOM   1122  CB  GLN B  80      51.290  46.083  57.696  1.00  0.00
ATOM   1125  CG  GLN B  80      51.492  46.419  59.187  1.00  0.00
ATOM   1128  CD  GLN B  80      51.018  47.817  59.580  1.00  0.00
ATOM   1129  OE1 GLN B  80      50.693  48.648  58.753  1.00  0.00
ATOM   1130  NE2 GLN B  80      50.936  48.118  60.859  1.00  0.00
ATOM   1133  C   GLN B  80      51.965  46.219  55.295  1.00  0.00
ATOM   1134  O   GLN B  80      51.784  47.145  54.503  1.00  0.00
ATOM   1135  N   GLY B  81      51.708  44.944  54.984  1.00  0.00
ATOM   1137  CA  GLY B  81      51.168  44.512  53.694  1.00  0.00
ATOM   1140  C   GLY B  81      52.099  44.817  52.533  1.00  0.00
ATOM   1141  O   GLY B  81      51.621  45.063  51.427  1.00  0.00
ATOM   1142  N   LEU B  82      53.406  44.820  52.805  1.00  0.00
ATOM   1144  CA  LEU B  82      54.473  44.808  51.812  1.00  0.00
ATOM   1146  CB  LEU B  82      55.822  44.932  52.533  1.00  0.00
ATOM   1149  CG  LEU B  82      56.018  46.269  53.271  1.00  0.00
ATOM   1151  CD1 LEU B  82      57.174  46.160  54.260  1.00  0.00
ATOM   1155  CD2 LEU B  82      56.347  47.397  52.292  1.00  0.00
ATOM   1159  C   LEU B  82      54.395  43.537  50.957  1.00  0.00
ATOM   1160  O   LEU B  82      53.830  42.527  51.377  1.00  0.00
ATOM   1161  N   ARG B  83      54.994  43.603  49.770  1.00  0.00
ATOM   1163  CA  ARG B  83      55.264  42.470  48.875  1.00  0.00
ATOM   1165  CB  ARG B  83      54.340  42.527  47.643  1.00  0.00
ATOM   1168  CG  ARG B  83      52.835  42.388  47.941  1.00  0.00
ATOM   1171  CD  ARG B  83      51.991  43.291  47.025  1.00  0.00
ATOM   1174  NE  ARG B  83      52.114  44.712  47.413  1.00  0.00
ATOM   1176  CZ  ARG B  83      51.477  45.327  48.390  1.00  0.00
ATOM   1177  NH1 ARG B  83      50.456  44.789  48.985  1.00  0.00
ATOM   1180  NH2 ARG B  83      51.864  46.485  48.834  1.00  0.00
ATOM   1183  C   ARG B  83      56.718  42.540  48.420  1.00  0.00
ATOM   1184  O   ARG B  83      57.316  43.605  48.520  1.00  0.00
ATOM   1185  N   ALA B  84      57.276  41.503  47.805  1.00  0.00
ATOM   1187  CA  ALA B  84      58.597  41.585  47.167  1.00  0.00
ATOM   1189  CB  ALA B  84      58.880  40.249  46.468  1.00  0.00
ATOM   1193  C   ALA B  84      58.728  42.783  46.206  1.00  0.00
ATOM   1194  O   ALA B  84      59.682  43.560  46.292  1.00  0.00
ATOM   1195  N   MET B  85      57.708  42.993  45.365  1.00  0.00
ATOM   1197  CA  MET B  85      57.597  44.123  44.429  1.00  0.00
ATOM   1199  CB  MET B  85      56.295  43.996  43.623  1.00  0.00
ATOM   1202  CG  MET B  85      56.249  42.732  42.755  1.00  0.00
ATOM   1205  SD  MET B  85      54.713  42.526  41.812  1.00  0.00
ATOM   1206  CE  MET B  85      54.895  43.832  40.567  1.00  0.00
ATOM   1210  C   MET B  85      57.625  45.510  45.100  1.00  0.00
ATOM   1211  O   MET B  85      57.993  46.500  44.460  1.00  0.00
ATOM   1212  N   ASP B  86      57.237  45.596  46.375  1.00  0.00
ATOM   1214  CA  ASP B  86      57.295  46.825  47.167  1.00  0.00
ATOM   1216  CB  ASP B  86      56.492  46.758  48.472  1.00  0.00
ATOM   1219  CG  ASP B  86      54.999  46.822  48.208  1.00  0.00
ATOM   1220  OD1 ASP B  86      54.313  47.677  48.804  1.00  0.00
ATOM   1221  OD2 ASP B  86      54.487  46.001  47.422  1.00  0.00
ATOM   1222  C   ASP B  86      58.721  47.276  47.485  1.00  0.00
ATOM   1223  O   ASP B  86      58.941  48.476  47.650  1.00  0.00
ATOM   1224  N   THR B  87      59.690  46.353  47.493  1.00  0.00
ATOM   1226  CA  THR B  87      61.106  46.645  47.769  1.00  0.00
ATOM   1228  CB  THR B  87      61.989  45.485  47.276  1.00  0.00
ATOM   1230  CG2 THR B  87      63.492  45.742  47.392  1.00  0.00
ATOM   1234  OG1 THR B  87      61.717  44.327  48.032  1.00  0.00
ATOM   1236  C   THR B  87      61.560  47.956  47.121  1.00  0.00
ATOM   1237  O   THR B  87      61.383  48.155  45.917  1.00  0.00
ATOM   1238  N   GLY B  88      62.082  48.887  47.922  1.00  0.00
ATOM   1240  CA  GLY B  88      62.399  50.240  47.450  1.00  0.00
ATOM   1243  C   GLY B  88      62.681  51.244  48.566  1.00  0.00
ATOM   1244  O   GLY B  88      62.653  50.910  49.750  1.00  0.00
ATOM   1245  N   LEU B  89      62.944  52.493  48.183  1.00  0.00
ATOM   1247  CA  LEU B  89      63.290  53.558  49.122  1.00  0.00
ATOM   1249  CB  LEU B  89      64.307  54.475  48.418  1.00  0.00
ATOM   1252  CG  LEU B  89      65.035  55.458  49.350  1.00  0.00
ATOM   1254  CD1 LEU B  89      66.179  54.769  50.095  1.00  0.00
ATOM   1258  CD2 LEU B  89      65.637  56.602  48.534  1.00  0.00
ATOM   1262  C   LEU B  89      62.033  54.311  49.573  1.00  0.00
ATOM   1263  O   LEU B  89      61.268  54.765  48.731  1.00  0.00
ATOM   1264  N   TYR B  90      61.828  54.461  50.878  1.00  0.00
ATOM   1266  CA  TYR B  90      60.651  55.100  51.474  1.00  0.00
ATOM   1268  CB  TYR B  90      59.862  54.042  52.265  1.00  0.00
ATOM   1271  CG  TYR B  90      59.068  53.072  51.390  1.00  0.00
ATOM   1272  CD1 TYR B  90      59.722  51.974  50.801  1.00  0.00
ATOM   1274  CE1 TYR B  90      59.017  51.065  49.989  1.00  0.00
ATOM   1276  CZ  TYR B  90      57.632  51.227  49.786  1.00  0.00
ATOM   1277  OH  TYR B  90      56.955  50.363  48.986  1.00  0.00
ATOM   1279  CE2 TYR B  90      56.961  52.312  50.388  1.00  0.00
ATOM   1281  CD2 TYR B  90      57.683  53.241  51.167  1.00  0.00
ATOM   1283  C   TYR B  90      61.107  56.337  52.289  1.00  0.00
ATOM   1284  O   TYR B  90      61.543  56.227  53.438  1.00  0.00
ATOM   1285  N   ILE B  91      61.088  57.520  51.656  1.00  0.00
ATOM   1287  CA  ILE B  91      61.343  58.845  52.268  1.00  0.00
ATOM   1289  CB  ILE B  91      61.342  59.988  51.216  1.00  0.00
ATOM   1291  CG2 ILE B  91      61.856  61.314  51.805  1.00  0.00
ATOM   1295  CG1 ILE B  91      62.091  59.672  49.899  1.00  0.00
ATOM   1298  CD1 ILE B  91      63.565  59.294  50.060  1.00  0.00
ATOM   1302  C   ILE B  91      60.356  59.140  53.429  1.00  0.00
ATOM   1303  O   ILE B  91      59.323  58.492  53.501  1.00  0.00
ATOM   1304  N   CYS B  92      60.645  60.094  54.327  1.00  0.00
ATOM   1306  CA  CYS B  92      59.698  60.676  55.307  1.00  0.00
ATOM   1308  CB  CYS B  92      60.514  61.167  56.528  1.00  0.00
ATOM   1311  SG  CYS B  92      61.632  59.993  57.353  1.00  0.00
ATOM   1312  C   CYS B  92      58.809  61.822  54.695  1.00  0.00
ATOM   1313  O   CYS B  92      58.260  61.672  53.610  1.00  0.00
ATOM   1314  N   LYS B  93      58.656  62.977  55.389  1.00  0.00
ATOM   1316  CA  LYS B  93      58.467  64.372  54.867  1.00  0.00
ATOM   1318  CB  LYS B  93      57.553  64.547  53.631  1.00  0.00
ATOM   1321  CG  LYS B  93      57.671  65.912  52.923  1.00  0.00
ATOM   1324  CD  LYS B  93      57.214  65.915  51.456  1.00  0.00
ATOM   1327  CE  LYS B  93      55.851  65.262  51.192  1.00  0.00
ATOM   1330  NZ  LYS B  93      54.818  65.708  52.151  1.00  0.00
ATOM   1334  C   LYS B  93      58.160  65.467  55.921  1.00  0.00
ATOM   1335  O   LYS B  93      58.279  66.644  55.615  1.00  0.00
ATOM   1336  N   VAL B  94      57.819  65.126  57.162  1.00  0.00
ATOM   1338  CA  VAL B  94      57.513  66.100  58.241  1.00  0.00
ATOM   1340  CB  VAL B  94      58.782  66.566  59.007  1.00  0.00
ATOM   1342  CG1 VAL B  94      59.395  67.900  58.578  1.00  0.00
ATOM   1346  CG2 VAL B  94      58.540  66.633  60.519  1.00  0.00
ATOM   1350  C   VAL B  94      56.411  67.142  57.898  1.00  0.00
ATOM   1351  O   VAL B  94      55.459  66.783  57.214  1.00  0.00
ATOM   1352  N   GLU B  95      56.475  68.373  58.421  1.00  0.00
ATOM   1354  CA  GLU B  95      55.815  69.624  57.958  1.00  0.00
ATOM   1356  CB  GLU B  95      54.670  69.481  56.915  1.00  0.00
ATOM   1359  CG  GLU B  95      55.195  69.210  55.476  1.00  0.00
ATOM   1362  CD  GLU B  95      54.184  68.645  54.452  1.00  0.00
ATOM   1363  OE1 GLU B  95      52.952  68.815  54.601  1.00  0.00
ATOM   1364  OE2 GLU B  95      54.621  68.025  53.448  1.00  0.00
ATOM   1365  C   GLU B  95      55.466  70.617  59.074  1.00  0.00
ATOM   1366  O   GLU B  95      55.217  71.764  58.735  1.00  0.00
ATOM   1367  N   LEU B  96      55.507  70.236  60.368  1.00  0.00
ATOM   1369  CA  LEU B  96      55.388  71.152  61.537  1.00  0.00
ATOM   1371  CB  LEU B  96      56.816  71.620  61.900  1.00  0.00
ATOM   1374  CG  LEU B  96      56.938  72.420  63.214  1.00  0.00
ATOM   1376  CD1 LEU B  96      56.692  71.528  64.429  1.00  0.00
ATOM   1380  CD2 LEU B  96      58.333  73.030  63.340  1.00  0.00
ATOM   1384  C   LEU B  96      54.416  72.340  61.282  1.00  0.00
ATOM   1385  O   LEU B  96      54.772  73.519  61.285  1.00  0.00
ATOM   1386  N   MET B  97      53.187  71.966  60.947  1.00  0.00
ATOM   1388  CA  MET B  97      52.065  72.783  60.515  1.00  0.00
ATOM   1390  CB  MET B  97      50.933  71.807  60.143  1.00  0.00
ATOM   1393  CG  MET B  97      49.630  72.434  59.627  1.00  0.00
ATOM   1396  SD  MET B  97      48.504  73.178  60.848  1.00  0.00
ATOM   1397  CE  MET B  97      48.183  71.792  61.981  1.00  0.00
ATOM   1401  C   MET B  97      51.618  73.826  61.541  1.00  0.00
ATOM   1402  O   MET B  97      51.325  74.967  61.169  1.00  0.00
ATOM   1403  N   TYR B  98      51.600  73.431  62.807  1.00  0.00
ATOM   1405  CA  TYR B  98      51.302  74.339  63.901  1.00  0.00
ATOM   1407  CB  TYR B  98      49.892  74.135  64.452  1.00  0.00
ATOM   1410  CG  TYR B  98      49.573  75.111  65.570  1.00  0.00
ATOM   1411  CD1 TYR B  98      49.486  76.489  65.291  1.00  0.00
ATOM   1413  CE1 TYR B  98      49.278  77.405  66.340  1.00  0.00
ATOM   1415  CZ  TYR B  98      49.150  76.938  67.664  1.00  0.00
ATOM   1416  OH  TYR B  98      48.950  77.822  68.676  1.00  0.00
ATOM   1418  CE2 TYR B  98      49.223  75.557  67.941  1.00  0.00
ATOM   1420  CD2 TYR B  98      49.435  74.646  66.890  1.00  0.00
ATOM   1422  C   TYR B  98      52.424  74.310  65.055  1.00  0.00
ATOM   1423  O   TYR B  98      52.658  73.148  65.417  1.00  0.00
ATOM   1424  N   PRO B  99      53.122  75.347  65.691  1.00  0.00
ATOM   1425  CD  PRO B  99      54.080  74.948  66.712  1.00  0.00
ATOM   1428  CG  PRO B  99      55.163  76.030  66.814  1.00  0.00
ATOM   1431  CB  PRO B  99      54.357  77.299  66.615  1.00  0.00
ATOM   1434  CA  PRO B  99      53.298  76.886  65.581  1.00  0.00
ATOM   1436  C   PRO B  99      53.637  77.272  64.160  1.00  0.00
ATOM   1437  O   PRO B  99      54.009  76.407  63.350  1.00  0.00
ATOM   1438  N   PRO B 100      53.511  78.549  63.774  1.00  0.00
ATOM   1439  CD  PRO B 100      53.100  79.660  64.629  1.00  0.00
ATOM   1442  CG  PRO B 100      52.909  80.851  63.693  1.00  0.00
ATOM   1445  CB  PRO B 100      52.487  80.164  62.401  1.00  0.00
ATOM   1448  CA  PRO B 100      53.385  78.909  62.362  1.00  0.00
ATOM   1450  C   PRO B 100      54.603  79.163  61.493  1.00  0.00
ATOM   1451  O   PRO B 100      54.381  79.464  60.312  1.00  0.00
ATOM   1452  N   PRO B 101      55.894  79.080  61.914  1.00  0.00
ATOM   1453  CD  PRO B 101      56.416  78.933  63.266  1.00  0.00
ATOM   1456  CG  PRO B 101      57.937  78.798  63.137  1.00  0.00
ATOM   1459  CB  PRO B 101      58.238  79.373  61.756  1.00  0.00
ATOM   1462  CA  PRO B 101      56.979  79.019  60.953  1.00  0.00
ATOM   1464  C   PRO B 101      57.008  77.618  60.304  1.00  0.00
ATOM   1465  O   PRO B 101      57.890  76.813  60.613  1.00  0.00
ATOM   1466  N   TYR B 102      56.002  77.325  59.471  1.00  0.00
ATOM   1468  CA  TYR B 102      55.782  76.064  58.747  1.00  0.00
ATOM   1470  CB  TYR B 102      54.774  76.298  57.605  1.00  0.00
ATOM   1473  CG  TYR B 102      54.820  75.262  56.488  1.00  0.00
ATOM   1474  CD1 TYR B 102      54.085  74.066  56.587  1.00  0.00
ATOM   1476  CE1 TYR B 102      54.169  73.100  55.564  1.00  0.00
ATOM   1478  CZ  TYR B 102      55.007  73.314  54.453  1.00  0.00
ATOM   1479  OH  TYR B 102      55.104  72.366  53.483  1.00  0.00
ATOM   1481  CE2 TYR B 102      55.753  74.509  54.353  1.00  0.00
ATOM   1483  CD2 TYR B 102      55.652  75.480  55.368  1.00  0.00
ATOM   1485  C   TYR B 102      57.078  75.463  58.208  1.00  0.00
ATOM   1486  O   TYR B 102      57.861  76.201  57.595  1.00  0.00
ATOM   1487  N   TYR B 103      57.312  74.151  58.397  1.00  0.00
ATOM   1489  CA  TYR B 103      58.638  73.652  58.025  1.00  0.00
ATOM   1491  CB  TYR B 103      59.673  73.941  59.123  1.00  0.00
ATOM   1494  CG  TYR B 103      61.058  74.024  58.514  1.00  0.00
ATOM   1495  CD1 TYR B 103      61.571  75.282  58.143  1.00  0.00
ATOM   1497  CE1 TYR B 103      62.771  75.368  57.413  1.00  0.00
ATOM   1499  CZ  TYR B 103      63.436  74.190  57.016  1.00  0.00
ATOM   1500  OH  TYR B 103      64.571  74.281  56.272  1.00  0.00
ATOM   1502  CE2 TYR B 103      62.922  72.929  57.391  1.00  0.00
ATOM   1504  CD2 TYR B 103      61.750  72.848  58.164  1.00  0.00
ATOM   1506  C   TYR B 103      58.650  72.162  57.647  1.00  0.00
ATOM   1507  O   TYR B 103      58.251  71.243  58.385  1.00  0.00
ATOM   1508  N   VAL B 104      59.187  71.942  56.450  1.00  0.00
ATOM   1510  CA  VAL B 104      59.168  70.679  55.728  1.00  0.00
ATOM   1512  CB  VAL B 104      58.557  70.886  54.326  1.00  0.00
ATOM   1514  CG1 VAL B 104      59.319  71.886  53.446  1.00  0.00
ATOM   1518  CG2 VAL B 104      58.414  69.570  53.554  1.00  0.00
ATOM   1522  C   VAL B 104      60.549  70.027  55.679  1.00  0.00
ATOM   1523  O   VAL B 104      61.556  70.721  55.598  1.00  0.00
ATOM   1524  N   GLY B 105      60.630  68.684  55.727  1.00  0.00
ATOM   1526  CA  GLY B 105      61.923  68.049  55.999  1.00  0.00
ATOM   1529  C   GLY B 105      61.952  66.522  55.678  1.00  0.00
ATOM   1530  O   GLY B 105      60.975  65.767  55.817  1.00  0.00
ATOM   1531  N   MET B 106      63.072  66.070  55.137  1.00  0.00
ATOM   1533  CA  MET B 106      63.040  65.242  53.913  1.00  0.00
ATOM   1535  CB  MET B 106      63.065  66.125  52.654  1.00  0.00
ATOM   1538  CG  MET B 106      61.695  66.757  52.381  1.00  0.00
ATOM   1541  SD  MET B 106      61.691  68.079  51.140  1.00  0.00
ATOM   1542  CE  MET B 106      62.466  69.418  52.092  1.00  0.00
ATOM   1546  C   MET B 106      64.233  64.318  53.999  1.00  0.00
ATOM   1547  O   MET B 106      65.342  64.662  53.588  1.00  0.00
ATOM   1548  N   GLY B 107      64.007  63.210  54.695  1.00  0.00
ATOM   1550  CA  GLY B 107      65.069  62.277  54.971  1.00  0.00
ATOM   1553  C   GLY B 107      65.631  61.645  53.714  1.00  0.00
ATOM   1554  O   GLY B 107      65.012  61.608  52.656  1.00  0.00
ATOM   1555  N   ASN B 108      66.853  61.145  53.846  1.00  0.00
ATOM   1557  CA  ASN B 108      67.604  60.562  52.739  1.00  0.00
ATOM   1559  CB  ASN B 108      69.075  60.473  53.186  1.00  0.00
ATOM   1562  CG  ASN B 108      69.566  61.796  53.750  1.00  0.00
ATOM   1563  OD1 ASN B 108      69.476  62.058  54.941  1.00  0.00
ATOM   1564  ND2 ASN B 108      70.029  62.702  52.918  1.00  0.00
ATOM   1567  C   ASN B 108      67.037  59.212  52.263  1.00  0.00
ATOM   1568  O   ASN B 108      67.542  58.619  51.311  1.00  0.00
ATOM   1569  N   GLY B 109      65.981  58.745  52.925  1.00  0.00
ATOM   1571  CA  GLY B 109      65.292  57.511  52.633  1.00  0.00
ATOM   1574  C   GLY B 109      65.783  56.324  53.446  1.00  0.00
ATOM   1575  O   GLY B 109      66.762  56.392  54.184  1.00  0.00
ATOM   1576  N   THR B 110      65.041  55.240  53.289  1.00  0.00
ATOM   1578  CA  THR B 110      65.158  53.998  54.047  1.00  0.00
ATOM   1580  CB  THR B 110      64.123  54.050  55.190  1.00  0.00
ATOM   1582  CG2 THR B 110      63.840  52.772  55.968  1.00  0.00
ATOM   1586  OG1 THR B 110      64.591  54.958  56.152  1.00  0.00
ATOM   1588  C   THR B 110      64.828  52.879  53.085  1.00  0.00
ATOM   1589  O   THR B 110      63.733  52.872  52.516  1.00  0.00
ATOM   1590  N   GLN B 111      65.791  52.002  52.811  1.00  0.00
ATOM   1592  CA  GLN B 111      65.668  51.026  51.723  1.00  0.00
ATOM   1594  CB  GLN B 111      67.030  50.877  51.023  1.00  0.00
ATOM   1597  CG  GLN B 111      67.136  49.700  50.039  1.00  0.00
ATOM   1600  CD  GLN B 111      66.052  49.636  48.965  1.00  0.00
ATOM   1601  OE1 GLN B 111      65.636  50.627  48.389  1.00  0.00
ATOM   1602  NE2 GLN B 111      65.593  48.449  48.629  1.00  0.00
ATOM   1605  C   GLN B 111      65.124  49.717  52.301  1.00  0.00
ATOM   1606  O   GLN B 111      65.845  48.890  52.884  1.00  0.00
ATOM   1607  N   ILE B 112      63.809  49.574  52.152  1.00  0.00
ATOM   1609  CA  ILE B 112      63.031  48.444  52.640  1.00  0.00
ATOM   1611  CB  ILE B 112      61.556  48.855  52.861  1.00  0.00
ATOM   1613  CG2 ILE B 112      60.749  47.644  53.367  1.00  0.00
ATOM   1617  CG1 ILE B 112      61.479  50.029  53.871  1.00  0.00
ATOM   1620  CD1 ILE B 112      60.061  50.501  54.208  1.00  0.00
ATOM   1624  C   ILE B 112      63.159  47.294  51.650  1.00  0.00
ATOM   1625  O   ILE B 112      62.787  47.425  50.482  1.00  0.00
ATOM   1626  N   TYR B 113      63.669  46.163  52.132  1.00  0.00
ATOM   1628  CA  TYR B 113      63.826  44.931  51.360  1.00  0.00
ATOM   1630  CB  TYR B 113      65.251  44.385  51.510  1.00  0.00
ATOM   1633  CG  TYR B 113      66.252  44.941  50.517  1.00  0.00
ATOM   1634  CD1 TYR B 113      66.294  44.413  49.211  1.00  0.00
ATOM   1636  CE1 TYR B 113      67.274  44.855  48.302  1.00  0.00
ATOM   1638  CZ  TYR B 113      68.229  45.811  48.704  1.00  0.00
ATOM   1639  OH  TYR B 113      69.202  46.196  47.839  1.00  0.00
ATOM   1641  CE2 TYR B 113      68.174  46.355  50.007  1.00  0.00
ATOM   1643  CD2 TYR B 113      67.176  45.930  50.907  1.00  0.00
ATOM   1645  C   TYR B 113      62.808  43.898  51.813  1.00  0.00
ATOM   1646  O   TYR B 113      62.785  43.524  52.982  1.00  0.00
ATOM   1647  N   VAL B 114      61.986  43.409  50.892  1.00  0.00
ATOM   1649  CA  VAL B 114      60.862  42.537  51.223  1.00  0.00
ATOM   1651  CB  VAL B 114      59.520  43.119  50.753  1.00  0.00
ATOM   1653  CG1 VAL B 114      58.364  42.343  51.408  1.00  0.00
ATOM   1657  CG2 VAL B 114      59.368  44.610  51.081  1.00  0.00
ATOM   1661  C   VAL B 114      61.076  41.168  50.600  1.00  0.00
ATOM   1662  O   VAL B 114      61.341  41.049  49.405  1.00  0.00
ATOM   1663  N   ILE B 115      60.947  40.131  51.422  1.00  0.00
ATOM   1665  CA  ILE B 115      61.132  38.748  51.018  1.00  0.00
ATOM   1667  CB  ILE B 115      62.432  38.146  51.612  1.00  0.00
ATOM   1669  CG2 ILE B 115      62.568  36.677  51.163  1.00  0.00
ATOM   1673  CG1 ILE B 115      63.716  38.904  51.186  1.00  0.00
ATOM   1676  CD1 ILE B 115      64.119  40.051  52.125  1.00  0.00
ATOM   1680  C   ILE B 115      59.890  37.967  51.451  1.00  0.00
ATOM   1681  O   ILE B 115      59.699  37.727  52.641  1.00  0.00
ATOM   1682  N   ASP B 116      59.068  37.576  50.478  1.00  0.00
ATOM   1684  CA  ASP B 116      57.884  36.730  50.655  1.00  0.00
ATOM   1686  CB  ASP B 116      56.831  37.071  49.574  1.00  0.00
ATOM   1689  CG  ASP B 116      56.459  38.561  49.447  1.00  0.00
ATOM   1690  OD1 ASP B 116      56.484  39.300  50.455  1.00  0.00
ATOM   1691  OD2 ASP B 116      56.167  38.988  48.303  1.00  0.00
ATOM   1692  C   ASP B 116      58.321  35.247  50.578  1.00  0.00
ATOM   1693  O   ASP B 116      58.642  34.764  49.488  1.00  0.00
ATOM   1694  N   PRO B 117      58.460  34.517  51.702  1.00  0.00
ATOM   1695  CD  PRO B 117      57.989  34.839  53.044  1.00  0.00
ATOM   1698  CG  PRO B 117      58.572  33.748  53.944  1.00  0.00
ATOM   1701  CB  PRO B 117      59.861  33.377  53.226  1.00  0.00
ATOM   1704  CA  PRO B 117      59.395  33.390  51.770  1.00  0.00
ATOM   1706  C   PRO B 117      58.825  32.020  51.370  1.00  0.00
ATOM   1707  O   PRO B 117      59.541  31.024  51.460  1.00  0.00
ATOM   1708  N   GLU B 118      57.551  31.930  50.980  1.00  0.00
ATOM   1710  CA  GLU B 118      56.795  30.671  51.078  1.00  0.00
ATOM   1712  CB  GLU B 118      56.002  30.634  52.406  1.00  0.00
ATOM   1715  CG  GLU B 118      55.033  31.798  52.688  1.00  0.00
ATOM   1718  CD  GLU B 118      54.773  31.955  54.197  1.00  0.00
ATOM   1719  OE1 GLU B 118      55.687  32.394  54.930  1.00  0.00
ATOM   1720  OE2 GLU B 118      53.646  31.715  54.687  1.00  0.00
ATOM   1721  C   GLU B 118      56.021  30.228  49.818  1.00  0.00
ATOM   1722  O   GLU B 118      54.792  30.160  49.823  1.00  0.00
ATOM   1723  N   PRO B 119      56.729  29.851  48.729  1.00  0.00
ATOM   1724  CD  PRO B 119      58.174  29.975  48.562  1.00  0.00
ATOM   1727  CG  PRO B 119      58.467  29.632  47.104  1.00  0.00
ATOM   1730  CB  PRO B 119      57.350  28.656  46.757  1.00  0.00
ATOM   1733  CA  PRO B 119      56.153  29.202  47.547  1.00  0.00
ATOM   1735  C   PRO B 119      55.098  28.126  47.852  1.00  0.00
ATOM   1736  O   PRO B 119      54.763  27.832  48.999  1.00  0.00
ATOM      1  N   GLN A   1      55.217  83.961  41.250  1.00  0.00
ATOM      2  CA  GLN A   1      55.253  84.886  42.391  1.00  0.00
ATOM      4  CB  GLN A   1      53.977  84.712  43.240  1.00  0.00
ATOM      7  CG  GLN A   1      53.822  83.296  43.830  1.00  0.00
ATOM     10  CD  GLN A   1      52.720  83.207  44.881  1.00  0.00
ATOM     11  OE1 GLN A   1      51.608  83.675  44.716  1.00  0.00
ATOM     12  NE2 GLN A   1      52.974  82.592  46.014  1.00  0.00
ATOM     15  C   GLN A   1      56.502  84.720  43.264  1.00  0.00
ATOM     16  O   GLN A   1      56.774  85.545  44.135  1.00  0.00
ATOM     17  N   VAL A   2      57.233  83.624  43.060  1.00  0.00
ATOM     19  CA  VAL A   2      58.443  83.314  43.819  1.00  0.00
ATOM     21  CB  VAL A   2      58.886  81.851  43.611  1.00  0.00
ATOM     23  CG1 VAL A   2      60.001  81.437  44.582  1.00  0.00
ATOM     27  CG2 VAL A   2      57.726  80.855  43.780  1.00  0.00
ATOM     31  C   VAL A   2      59.564  84.277  43.429  1.00  0.00
ATOM     32  O   VAL A   2      59.709  84.634  42.260  1.00  0.00
ATOM     33  N   GLN A   3      60.382  84.692  44.401  1.00  0.00
ATOM     35  CA  GLN A   3      61.451  85.675  44.181  1.00  0.00
ATOM     37  CB  GLN A   3      60.976  87.072  44.627  1.00  0.00
ATOM     40  CG  GLN A   3      59.761  87.631  43.876  1.00  0.00
ATOM     43  CD  GLN A   3      59.325  88.965  44.473  1.00  0.00
ATOM     44  OE1 GLN A   3      59.045  89.087  45.655  1.00  0.00
ATOM     45  NE2 GLN A   3      59.278  90.029  43.701  1.00  0.00
ATOM     48  C   GLN A   3      62.732  85.339  44.952  1.00  0.00
ATOM     49  O   GLN A   3      62.779  85.515  46.174  1.00  0.00
ATOM     50  N   LEU A   4      63.766  84.894  44.228  1.00  0.00
ATOM     52  CA  LEU A   4      65.122  84.758  44.759  1.00  0.00
ATOM     54  CB  LEU A   4      65.856  83.569  44.108  1.00  0.00
ATOM     57  CG  LEU A   4      65.212  82.180  44.282  1.00  0.00
ATOM     59  CD1 LEU A   4      66.235  81.107  43.908  1.00  0.00
ATOM     63  CD2 LEU A   4      64.770  81.891  45.713  1.00  0.00
ATOM     67  C   LEU A   4      65.950  86.047  44.576  1.00  0.00
ATOM     68  O   LEU A   4      65.756  86.791  43.608  1.00  0.00
ATOM     69  N   GLN A   5      66.866  86.308  45.510  1.00  0.00
ATOM     71  CA  GLN A   5      67.620  87.558  45.633  1.00  0.00
ATOM     73  CB  GLN A   5      66.889  88.526  46.590  1.00  0.00
ATOM     76  CG  GLN A   5      65.568  89.104  46.059  1.00  0.00
ATOM     79  CD  GLN A   5      65.806  90.108  44.941  1.00  0.00
ATOM     80  OE1 GLN A   5      65.956  91.294  45.170  1.00  0.00
ATOM     81  NE2 GLN A   5      65.882  89.674  43.700  1.00  0.00
ATOM     84  C   GLN A   5      69.076  87.344  46.139  1.00  0.00
ATOM     85  O   GLN A   5      69.349  87.232  47.350  1.00  0.00
ATOM     86  N   GLU A   6      70.034  87.292  45.208  1.00  0.00
ATOM     88  CA  GLU A   6      71.391  86.862  45.524  1.00  0.00
ATOM     90  CB  GLU A   6      72.016  85.992  44.429  1.00  0.00
ATOM     93  CG  GLU A   6      71.164  84.803  44.020  1.00  0.00
ATOM     96  CD  GLU A   6      70.564  85.060  42.633  1.00  0.00
ATOM     97  OE1 GLU A   6      70.041  86.169  42.387  1.00  0.00
ATOM     98  OE2 GLU A   6      70.615  84.122  41.813  1.00  0.00
ATOM     99  C   GLU A   6      72.445  87.954  45.785  1.00  0.00
ATOM    100  O   GLU A   6      72.915  88.592  44.831  1.00  0.00
ATOM    101  N   SER A   7      72.880  88.109  47.040  1.00  0.00
ATOM    103  CA  SER A   7      73.318  89.430  47.520  1.00  0.00
ATOM    105  CB  SER A   7      72.130  90.192  48.124  1.00  0.00
ATOM    108  OG  SER A   7      71.457  89.417  49.094  1.00  0.00
ATOM    110  C   SER A   7      74.490  89.365  48.511  1.00  0.00
ATOM    111  O   SER A   7      74.665  88.400  49.243  1.00  0.00
ATOM    112  N   GLY A   8      75.355  90.378  48.475  1.00  0.00
ATOM    114  CA  GLY A   8      76.796  90.132  48.553  1.00  0.00
ATOM    117  C   GLY A   8      77.304  90.078  47.114  1.00  0.00
ATOM    118  O   GLY A   8      76.717  90.700  46.216  1.00  0.00
ATOM    119  N   GLY A   9      78.371  89.340  46.886  1.00  0.00
ATOM    121  CA  GLY A   9      79.167  89.530  45.688  1.00  0.00
ATOM    124  C   GLY A   9      80.239  90.579  45.954  1.00  0.00
ATOM    125  O   GLY A   9      80.356  91.097  47.064  1.00  0.00
ATOM    126  N   GLY A  10      81.030  90.887  44.936  1.00  0.00
ATOM    128  CA  GLY A  10      82.045  91.920  45.042  1.00  0.00
ATOM    131  C   GLY A  10      83.304  91.647  44.243  1.00  0.00
ATOM    132  O   GLY A  10      83.323  90.848  43.303  1.00  0.00
ATOM    133  N   LEU A  11      84.359  92.340  44.679  1.00  0.00
ATOM    135  CA  LEU A  11      85.755  92.031  44.388  1.00  0.00
ATOM    137  CB  LEU A  11      86.597  93.296  44.742  1.00  0.00
ATOM    140  CG  LEU A  11      87.760  93.667  43.798  1.00  0.00
ATOM    142  CD1 LEU A  11      88.944  92.706  43.863  1.00  0.00
ATOM    146  CD2 LEU A  11      87.326  93.811  42.336  1.00  0.00
ATOM    150  C   LEU A  11      86.137  90.678  45.030  1.00  0.00
ATOM    151  O   LEU A  11      85.409  89.688  44.890  1.00  0.00
ATOM    152  N   VAL A  12      87.283  90.704  45.714  1.00  0.00
ATOM    154  CA  VAL A  12      87.892  89.877  46.784  1.00  0.00
ATOM    156  CB  VAL A  12      87.215  88.492  46.981  1.00  0.00
ATOM    158  CG1 VAL A  12      88.070  87.475  47.750  1.00  0.00
ATOM    162  CG2 VAL A  12      85.918  88.620  47.799  1.00  0.00
ATOM    166  C   VAL A  12      89.389  89.792  46.447  1.00  0.00
ATOM    167  O   VAL A  12      89.775  89.899  45.288  1.00  0.00
ATOM    168  N   GLN A  13      90.250  89.598  47.449  1.00  0.00
ATOM    170  CA  GLN A  13      91.642  89.209  47.209  1.00  0.00
ATOM    172  CB  GLN A  13      92.600  90.034  48.084  1.00  0.00
ATOM    175  CG  GLN A  13      92.571  91.527  47.724  1.00  0.00
ATOM    178  CD  GLN A  13      93.721  92.295  48.373  1.00  0.00
ATOM    179  OE1 GLN A  13      94.647  92.736  47.722  1.00  0.00
ATOM    180  NE2 GLN A  13      93.718  92.483  49.674  1.00  0.00
ATOM    183  C   GLN A  13      91.808  87.717  47.488  1.00  0.00
ATOM    184  O   GLN A  13      91.261  87.226  48.474  1.00  0.00
ATOM    185  N   ALA A  14      92.541  87.001  46.639  1.00  0.00
ATOM    187  CA  ALA A  14      92.795  85.571  46.795  1.00  0.00
ATOM    189  CB  ALA A  14      93.756  85.122  45.689  1.00  0.00
ATOM    193  C   ALA A  14      93.309  85.195  48.205  1.00  0.00
ATOM    194  O   ALA A  14      94.245  85.787  48.731  1.00  0.00
ATOM    195  N   GLY A  15      92.652  84.206  48.811  1.00  0.00
ATOM    197  CA  GLY A  15      92.785  83.799  50.210  1.00  0.00
ATOM    200  C   GLY A  15      91.600  84.226  51.076  1.00  0.00
ATOM    201  O   GLY A  15      91.239  83.530  52.023  1.00  0.00
ATOM    202  N   GLY A  16      90.970  85.341  50.703  1.00  0.00
ATOM    204  CA  GLY A  16      89.797  85.931  51.332  1.00  0.00
ATOM    207  C   GLY A  16      88.576  85.020  51.407  1.00  0.00
ATOM    208  O   GLY A  16      88.486  83.959  50.773  1.00  0.00
ATOM    209  N   SER A  17      87.600  85.524  52.163  1.00  0.00
ATOM    211  CA  SER A  17      86.251  84.980  52.236  1.00  0.00
ATOM    213  CB  SER A  17      85.894  84.530  53.665  1.00  0.00
ATOM    216  OG  SER A  17      86.614  83.382  54.059  1.00  0.00
ATOM    218  C   SER A  17      85.220  85.998  51.760  1.00  0.00
ATOM    219  O   SER A  17      85.469  87.200  51.666  1.00  0.00
ATOM    220  N   LEU A  18      84.031  85.469  51.506  1.00  0.00
ATOM    222  CA  LEU A  18      82.829  86.170  51.108  1.00  0.00
ATOM    224  CB  LEU A  18      82.866  86.258  49.569  1.00  0.00
ATOM    227  CG  LEU A  18      81.804  87.134  48.886  1.00  0.00
ATOM    229  CD1 LEU A  18      81.796  88.577  49.393  1.00  0.00
ATOM    233  CD2 LEU A  18      82.089  87.165  47.385  1.00  0.00
ATOM    237  C   LEU A  18      81.620  85.390  51.641  1.00  0.00
ATOM    238  O   LEU A  18      81.723  84.210  51.981  1.00  0.00
ATOM    239  N   ARG A  19      80.454  86.028  51.699  1.00  0.00
ATOM    241  CA  ARG A  19      79.191  85.337  51.977  1.00  0.00
ATOM    243  CB  ARG A  19      78.902  85.373  53.487  1.00  0.00
ATOM    246  CG  ARG A  19      77.770  84.414  53.898  1.00  0.00
ATOM    249  CD  ARG A  19      77.851  84.034  55.386  1.00  0.00
ATOM    252  NE  ARG A  19      77.663  85.190  56.287  1.00  0.00
ATOM    254  CZ  ARG A  19      78.278  85.417  57.439  1.00  0.00
ATOM    255  NH1 ARG A  19      79.219  84.647  57.913  1.00  0.00
ATOM    258  NH2 ARG A  19      77.949  86.449  58.168  1.00  0.00
ATOM    261  C   ARG A  19      78.096  85.958  51.104  1.00  0.00
ATOM    262  O   ARG A  19      77.954  87.179  51.083  1.00  0.00
ATOM    263  N   LEU A  20      77.380  85.115  50.363  1.00  0.00
ATOM    265  CA  LEU A  20      76.360  85.504  49.385  1.00  0.00
ATOM    267  CB  LEU A  20      76.619  84.798  48.028  1.00  0.00
ATOM    270  CG  LEU A  20      78.042  84.764  47.451  1.00  0.00
ATOM    272  CD1 LEU A  20      78.035  83.961  46.148  1.00  0.00
ATOM    276  CD2 LEU A  20      78.571  86.162  47.169  1.00  0.00
ATOM    280  C   LEU A  20      74.959  85.049  49.895  1.00  0.00
ATOM    281  O   LEU A  20      74.675  83.863  49.941  1.00  0.00
ATOM    282  N   SER A  21      74.068  85.947  50.329  1.00  0.00
ATOM    284  CA  SER A  21      72.663  85.605  50.670  1.00  0.00
ATOM    286  CB  SER A  21      72.090  86.763  51.500  1.00  0.00
ATOM    289  OG  SER A  21      70.816  86.473  52.056  1.00  0.00
ATOM    291  C   SER A  21      71.811  85.375  49.396  1.00  0.00
ATOM    292  O   SER A  21      72.338  85.493  48.299  1.00  0.00
ATOM    293  N   CYS A  22      70.513  85.048  49.506  1.00  0.00
ATOM    295  CA  CYS A  22      69.674  84.525  48.407  1.00  0.00
ATOM    297  CB  CYS A  22      70.015  83.018  48.240  1.00  0.00
ATOM    300  SG  CYS A  22      68.780  81.844  47.584  1.00  0.00
ATOM    301  C   CYS A  22      68.146  84.805  48.537  1.00  0.00
ATOM    302  O   CYS A  22      67.373  84.348  47.698  1.00  0.00
ATOM    303  N   ALA A  23      67.698  85.569  49.543  1.00  0.00
ATOM    305  CA  ALA A  23      66.300  85.733  50.016  1.00  0.00
ATOM    307  CB  ALA A  23      66.167  87.139  50.617  1.00  0.00
ATOM    311  C   ALA A  23      65.141  85.443  49.026  1.00  0.00
ATOM    312  O   ALA A  23      65.116  85.952  47.909  1.00  0.00
ATOM    313  N   ALA A  24      64.140  84.678  49.482  1.00  0.00
ATOM    315  CA  ALA A  24      63.252  83.848  48.673  1.00  0.00
ATOM    317  CB  ALA A  24      63.705  82.392  48.885  1.00  0.00
ATOM    321  C   ALA A  24      61.781  84.034  49.060  1.00  0.00
ATOM    322  O   ALA A  24      61.262  83.314  49.915  1.00  0.00
ATOM    323  N   SER A  25      61.107  85.018  48.467  1.00  0.00
ATOM    325  CA  SER A  25      59.698  85.331  48.751  1.00  0.00
ATOM    327  CB  SER A  25      59.459  86.827  48.524  1.00  0.00
ATOM    330  OG  SER A  25      58.253  87.227  49.148  1.00  0.00
ATOM    332  C   SER A  25      58.727  84.508  47.895  1.00  0.00
ATOM    333  O   SER A  25      59.141  83.763  47.008  1.00  0.00
ATOM    334  N   GLY A  26      57.428  84.642  48.171  1.00  0.00
ATOM    336  CA  GLY A  26      56.351  84.053  47.373  1.00  0.00
ATOM    339  C   GLY A  26      56.218  82.538  47.459  1.00  0.00
ATOM    340  O   GLY A  26      55.644  81.915  46.570  1.00  0.00
ATOM    341  N   ASN A  27      56.760  81.916  48.500  1.00  0.00
ATOM    343  CA  ASN A  27      56.767  80.468  48.686  1.00  0.00
ATOM    345  CB  ASN A  27      57.925  79.882  47.837  1.00  0.00
ATOM    348  CG  ASN A  27      59.293  80.053  48.476  1.00  0.00
ATOM    349  OD1 ASN A  27      59.806  79.135  49.087  1.00  0.00
ATOM    350  ND2 ASN A  27      59.879  81.227  48.426  1.00  0.00
ATOM    353  C   ASN A  27      56.877  80.134  50.182  1.00  0.00
ATOM    354  O   ASN A  27      56.695  81.007  51.028  1.00  0.00
ATOM    355  N   ILE A  28      57.228  78.895  50.519  1.00  0.00
ATOM    357  CA  ILE A  28      57.713  78.566  51.853  1.00  0.00
ATOM    359  CB  ILE A  28      56.671  77.791  52.701  1.00  0.00
ATOM    361  CG2 ILE A  28      57.228  77.654  54.133  1.00  0.00
ATOM    365  CG1 ILE A  28      55.277  78.459  52.797  1.00  0.00
ATOM    368  CD1 ILE A  28      54.316  78.097  51.654  1.00  0.00
ATOM    372  C   ILE A  28      59.020  77.811  51.715  1.00  0.00
ATOM    373  O   ILE A  28      59.004  76.634  51.360  1.00  0.00
ATOM    374  N   SER A  29      60.139  78.481  52.012  1.00  0.00
ATOM    376  CA  SER A  29      61.475  77.917  51.776  1.00  0.00
ATOM    378  CB  SER A  29      62.579  78.868  52.252  1.00  0.00
ATOM    381  OG  SER A  29      62.543  78.997  53.660  1.00  0.00
ATOM    383  C   SER A  29      61.663  76.557  52.437  1.00  0.00
ATOM    384  O   SER A  29      62.301  75.664  51.875  1.00  0.00
ATOM    385  N   GLN A  30      61.064  76.366  53.619  1.00  0.00
ATOM    387  CA  GLN A  30      61.086  75.112  54.386  1.00  0.00
ATOM    389  CB  GLN A  30      60.162  75.205  55.616  1.00  0.00
ATOM    392  CG  GLN A  30      60.334  76.497  56.430  1.00  0.00
ATOM    395  CD  GLN A  30      59.998  76.303  57.906  1.00  0.00
ATOM    396  OE1 GLN A  30      60.854  75.965  58.706  1.00  0.00
ATOM    397  NE2 GLN A  30      58.772  76.535  58.327  1.00  0.00
ATOM    400  C   GLN A  30      60.728  73.862  53.574  1.00  0.00
ATOM    401  O   GLN A  30      61.146  72.759  53.914  1.00  0.00
ATOM    402  N   ARG A  31      59.953  74.062  52.509  1.00  0.00
ATOM    404  CA  ARG A  31      59.357  73.053  51.647  1.00  0.00
ATOM    406  CB  ARG A  31      58.019  73.652  51.178  1.00  0.00
ATOM    409  CG  ARG A  31      56.989  72.646  50.664  1.00  0.00
ATOM    412  CD  ARG A  31      55.714  73.413  50.284  1.00  0.00
ATOM    415  NE  ARG A  31      54.855  72.636  49.378  1.00  0.00
ATOM    417  CZ  ARG A  31      53.901  71.778  49.671  1.00  0.00
ATOM    418  NH1 ARG A  31      53.554  71.513  50.898  1.00  0.00
ATOM    421  NH2 ARG A  31      53.273  71.171  48.706  1.00  0.00
ATOM    424  C   ARG A  31      60.235  72.601  50.486  1.00  0.00
ATOM    425  O   ARG A  31      59.904  71.601  49.850  1.00  0.00
ATOM    426  N   ASN A  32      61.324  73.315  50.195  1.00  0.00
ATOM    428  CA  ASN A  32      62.075  73.105  48.960  1.00  0.00
ATOM    430  CB  ASN A  32      61.531  74.099  47.913  1.00  0.00
ATOM    433  CG  ASN A  32      60.169  73.641  47.407  1.00  0.00
ATOM    434  OD1 ASN A  32      59.105  74.056  47.847  1.00  0.00
ATOM    435  ND2 ASN A  32      60.162  72.685  46.514  1.00  0.00
ATOM    438  C   ASN A  32      63.590  73.155  49.181  1.00  0.00
ATOM    439  O   ASN A  32      64.067  73.632  50.210  1.00  0.00
ATOM    440  N   TRP A  33      64.329  72.570  48.241  1.00  0.00
ATOM    442  CA  TRP A  33      65.762  72.290  48.367  1.00  0.00
ATOM    444  CB  TRP A  33      66.053  70.826  48.006  1.00  0.00
ATOM    447  CG  TRP A  33      65.406  69.754  48.840  1.00  0.00
ATOM    448  CD1 TRP A  33      64.669  69.919  49.964  1.00  0.00
ATOM    450  NE1 TRP A  33      64.222  68.693  50.417  1.00  0.00
ATOM    452  CE2 TRP A  33      64.700  67.663  49.642  1.00  0.00
ATOM    453  CZ2 TRP A  33      64.576  66.268  49.720  1.00  0.00
ATOM    455  CH2 TRP A  33      65.178  65.473  48.729  1.00  0.00
ATOM    457  CZ3 TRP A  33      65.879  66.084  47.675  1.00  0.00
ATOM    459  CE3 TRP A  33      66.016  67.483  47.618  1.00  0.00
ATOM    461  CD2 TRP A  33      65.436  68.311  48.604  1.00  0.00
ATOM    462  C   TRP A  33      66.567  73.246  47.492  1.00  0.00
ATOM    463  O   TRP A  33      66.091  73.672  46.433  1.00  0.00
ATOM    464  N   MET A  34      67.766  73.616  47.959  1.00  0.00
ATOM    466  CA  MET A  34      68.238  74.973  47.644  1.00  0.00
ATOM    468  CB  MET A  34      68.097  75.904  48.851  1.00  0.00
ATOM    471  CG  MET A  34      66.646  76.310  49.153  1.00  0.00
ATOM    474  SD  MET A  34      65.695  77.077  47.803  1.00  0.00
ATOM    475  CE  MET A  34      66.745  78.473  47.301  1.00  0.00
ATOM    479  C   MET A  34      69.682  74.888  47.184  1.00  0.00
ATOM    480  O   MET A  34      70.611  74.535  47.931  1.00  0.00
ATOM    481  N   GLY A  35      69.841  75.168  45.901  1.00  0.00
ATOM    483  CA  GLY A  35      71.136  75.071  45.277  1.00  0.00
ATOM    486  C   GLY A  35      71.815  76.423  45.170  1.00  0.00
ATOM    487  O   GLY A  35      71.125  77.442  45.046  1.00  0.00
ATOM    488  N   TRP A  36      73.149  76.412  45.110  1.00  0.00
ATOM    490  CA  TRP A  36      73.811  77.418  44.296  1.00  0.00
ATOM    492  CB  TRP A  36      74.844  78.235  45.086  1.00  0.00
ATOM    495  CG  TRP A  36      74.257  79.198  46.064  1.00  0.00
ATOM    496  CD1 TRP A  36      73.641  78.876  47.225  1.00  0.00
ATOM    498  NE1 TRP A  36      73.251  80.029  47.881  1.00  0.00
ATOM    500  CE2 TRP A  36      73.606  81.152  47.163  1.00  0.00
ATOM    501  CZ2 TRP A  36      73.454  82.523  47.396  1.00  0.00
ATOM    503  CH2 TRP A  36      73.886  83.434  46.419  1.00  0.00
ATOM    505  CZ3 TRP A  36      74.461  82.971  45.226  1.00  0.00
ATOM    507  CE3 TRP A  36      74.631  81.591  45.010  1.00  0.00
ATOM    509  CD2 TRP A  36      74.215  80.651  45.977  1.00  0.00
ATOM    510  C   TRP A  36      74.292  76.760  43.000  1.00  0.00
ATOM    511  O   TRP A  36      74.476  75.543  42.876  1.00  0.00
ATOM    512  N   TYR A  37      74.463  77.592  41.991  1.00  0.00
ATOM    514  CA  TYR A  37      75.310  77.290  40.861  1.00  0.00
ATOM    516  CB  TYR A  37      74.503  76.706  39.693  1.00  0.00
ATOM    519  CG  TYR A  37      73.705  77.701  38.886  1.00  0.00
ATOM    520  CD1 TYR A  37      74.306  78.318  37.776  1.00  0.00
ATOM    522  CE1 TYR A  37      73.568  79.212  36.986  1.00  0.00
ATOM    524  CZ  TYR A  37      72.215  79.475  37.293  1.00  0.00
ATOM    525  OH  TYR A  37      71.482  80.307  36.504  1.00  0.00
ATOM    527  CE2 TYR A  37      71.622  78.872  38.424  1.00  0.00
ATOM    529  CD2 TYR A  37      72.370  77.987  39.224  1.00  0.00
ATOM    531  C   TYR A  37      76.129  78.526  40.539  1.00  0.00
ATOM    532  O   TYR A  37      75.822  79.629  40.980  1.00  0.00
ATOM    533  N   ARG A  38      77.206  78.354  39.795  1.00  0.00
ATOM    535  CA  ARG A  38      78.026  79.446  39.312  1.00  0.00
ATOM    537  CB  ARG A  38      79.311  79.584  40.137  1.00  0.00
ATOM    540  CG  ARG A  38      80.370  78.527  39.791  1.00  0.00
ATOM    543  CD  ARG A  38      81.625  78.776  40.616  1.00  0.00
ATOM    546  NE  ARG A  38      82.628  77.728  40.386  1.00  0.00
ATOM    548  CZ  ARG A  38      83.651  77.468  41.170  1.00  0.00
ATOM    549  NH1 ARG A  38      83.969  78.252  42.166  1.00  0.00
ATOM    552  NH2 ARG A  38      84.341  76.390  40.959  1.00  0.00
ATOM    555  C   ARG A  38      78.282  79.228  37.831  1.00  0.00
ATOM    556  O   ARG A  38      78.235  78.118  37.310  1.00  0.00
ATOM    557  N   GLN A  39      78.602  80.316  37.162  1.00  0.00
ATOM    559  CA  GLN A  39      79.036  80.328  35.783  1.00  0.00
ATOM    561  CB  GLN A  39      77.894  80.768  34.856  1.00  0.00
ATOM    564  CG  GLN A  39      78.406  80.960  33.419  1.00  0.00
ATOM    567  CD  GLN A  39      77.291  80.994  32.385  1.00  0.00
ATOM    568  OE1 GLN A  39      76.151  81.360  32.656  1.00  0.00
ATOM    569  NE2 GLN A  39      77.554  80.567  31.172  1.00  0.00
ATOM    572  C   GLN A  39      80.257  81.226  35.684  1.00  0.00
ATOM    573  O   GLN A  39      80.155  82.451  35.841  1.00  0.00
ATOM    574  N   ALA A  40      81.422  80.611  35.473  1.00  0.00
ATOM    576  CA  ALA A  40      82.617  81.361  35.134  1.00  0.00
ATOM    578  CB  ALA A  40      83.858  80.477  35.299  1.00  0.00
ATOM    582  C   ALA A  40      82.508  81.959  33.726  1.00  0.00
ATOM    583  O   ALA A  40      81.830  81.379  32.870  1.00  0.00
ATOM    584  N   PRO A  41      83.153  83.103  33.447  1.00  0.00
ATOM    585  CD  PRO A  41      83.922  83.933  34.365  1.00  0.00
ATOM    588  CG  PRO A  41      84.110  85.264  33.644  1.00  0.00
ATOM    591  CB  PRO A  41      84.135  84.858  32.171  1.00  0.00
ATOM    594  CA  PRO A  41      83.173  83.664  32.102  1.00  0.00
ATOM    596  C   PRO A  41      83.627  82.636  31.056  1.00  0.00
ATOM    597  O   PRO A  41      84.661  81.992  31.213  1.00  0.00
ATOM    598  N   GLY A  42      82.839  82.464  29.991  1.00  0.00
ATOM    600  CA  GLY A  42      83.148  81.518  28.912  1.00  0.00
ATOM    603  C   GLY A  42      82.959  80.034  29.255  1.00  0.00
ATOM    604  O   GLY A  42      83.300  79.181  28.439  1.00  0.00
ATOM    605  N   LYS A  43      82.401  79.716  30.426  1.00  0.00
ATOM    607  CA  LYS A  43      82.175  78.348  30.906  1.00  0.00
ATOM    609  CB  LYS A  43      82.846  78.246  32.295  1.00  0.00
ATOM    612  CG  LYS A  43      82.982  76.839  32.906  1.00  0.00
ATOM    615  CD  LYS A  43      83.815  76.890  34.199  1.00  0.00
ATOM    618  CE  LYS A  43      84.078  75.508  34.812  1.00  0.00
ATOM    621  NZ  LYS A  43      82.909  74.984  35.551  1.00  0.00
ATOM    625  C   LYS A  43      80.683  78.024  30.959  1.00  0.00
ATOM    626  O   LYS A  43      79.823  78.902  30.860  1.00  0.00
ATOM    627  N   GLU A  44      80.388  76.735  31.095  1.00  0.00
ATOM    629  CA  GLU A  44      79.073  76.220  31.468  1.00  0.00
ATOM    631  CB  GLU A  44      79.015  74.709  31.147  1.00  0.00
ATOM    634  CG  GLU A  44      80.078  73.825  31.823  1.00  0.00
ATOM    637  CD  GLU A  44      79.911  73.806  33.339  1.00  0.00
ATOM    638  OE1 GLU A  44      78.838  73.369  33.798  1.00  0.00
ATOM    639  OE2 GLU A  44      80.801  74.343  34.036  1.00  0.00
ATOM    640  C   GLU A  44      78.662  76.624  32.907  1.00  0.00
ATOM    641  O   GLU A  44      79.120  77.639  33.436  1.00  0.00
ATOM    642  N   ARG A  45      77.712  75.909  33.519  1.00  0.00
ATOM    644  CA  ARG A  45      76.830  76.434  34.571  1.00  0.00
ATOM    646  CB  ARG A  45      75.418  76.712  34.005  1.00  0.00
ATOM    649  CG  ARG A  45      75.480  77.383  32.613  1.00  0.00
ATOM    652  CD  ARG A  45      74.190  78.084  32.178  1.00  0.00
ATOM    655  NE  ARG A  45      74.118  79.445  32.743  1.00  0.00
ATOM    657  CZ  ARG A  45      73.231  79.941  33.577  1.00  0.00
ATOM    658  NH1 ARG A  45      72.159  79.277  33.893  1.00  0.00
ATOM    661  NH2 ARG A  45      73.424  81.107  34.128  1.00  0.00
ATOM    664  C   ARG A  45      76.885  75.618  35.871  1.00  0.00
ATOM    665  O   ARG A  45      75.862  75.314  36.479  1.00  0.00
ATOM    666  N   GLU A  46      78.118  75.294  36.246  1.00  0.00
ATOM    668  CA  GLU A  46      78.598  74.508  37.387  1.00  0.00
ATOM    670  CB  GLU A  46      80.021  75.015  37.684  1.00  0.00
ATOM    673  CG  GLU A  46      80.852  74.189  38.682  1.00  0.00
ATOM    676  CD  GLU A  46      82.276  74.756  38.853  1.00  0.00
ATOM    677  OE1 GLU A  46      82.628  75.762  38.188  1.00  0.00
ATOM    678  OE2 GLU A  46      83.078  74.225  39.659  1.00  0.00
ATOM    679  C   GLU A  46      77.738  74.507  38.654  1.00  0.00
ATOM    680  O   GLU A  46      77.641  75.505  39.363  1.00  0.00
ATOM    681  N   PHE A  47      77.200  73.342  39.016  1.00  0.00
ATOM    683  CA  PHE A  47      76.590  73.105  40.326  1.00  0.00
ATOM    685  CB  PHE A  47      76.084  71.645  40.371  1.00  0.00
ATOM    688  CG  PHE A  47      76.063  70.985  41.744  1.00  0.00
ATOM    689  CD1 PHE A  47      75.193  71.449  42.747  1.00  0.00
ATOM    691  CE1 PHE A  47      75.229  70.870  44.028  1.00  0.00
ATOM    693  CZ  PHE A  47      76.125  69.832  44.322  1.00  0.00
ATOM    695  CE2 PHE A  47      76.976  69.347  43.316  1.00  0.00
ATOM    697  CD2 PHE A  47      76.943  69.921  42.031  1.00  0.00
ATOM    699  C   PHE A  47      77.567  73.404  41.477  1.00  0.00
ATOM    700  O   PHE A  47      78.713  72.948  41.488  1.00  0.00
ATOM    701  N   VAL A  48      77.066  74.107  42.494  1.00  0.00
ATOM    703  CA  VAL A  48      77.777  74.481  43.719  1.00  0.00
ATOM    705  CB  VAL A  48      78.399  75.890  43.578  1.00  0.00
ATOM    707  CG1 VAL A  48      79.068  76.349  44.879  1.00  0.00
ATOM    711  CG2 VAL A  48      79.481  75.948  42.491  1.00  0.00
ATOM    715  C   VAL A  48      76.765  74.462  44.876  1.00  0.00
ATOM    716  O   VAL A  48      76.070  75.421  45.171  1.00  0.00
ATOM    717  N   ALA A  49      76.700  73.341  45.575  1.00  0.00
ATOM    719  CA  ALA A  49      75.906  73.155  46.792  1.00  0.00
ATOM    721  CB  ALA A  49      76.455  74.034  47.926  1.00  0.00
ATOM    725  C   ALA A  49      74.369  73.139  46.659  1.00  0.00
ATOM    726  O   ALA A  49      73.831  73.526  45.628  1.00  0.00
ATOM    727  N   ALA A  50      73.679  72.576  47.666  1.00  0.00
ATOM    729  CA  ALA A  50      72.344  71.984  47.575  1.00  0.00
ATOM    731  CB  ALA A  50      72.384  70.787  46.607  1.00  0.00
ATOM    735  C   ALA A  50      71.834  71.534  48.953  1.00  0.00
ATOM    736  O   ALA A  50      72.118  70.422  49.392  1.00  0.00
ATOM    737  N   ILE A  51      71.103  72.379  49.673  1.00  0.00
ATOM    739  CA  ILE A  51      70.697  72.110  51.056  1.00  0.00
ATOM    741  CB  ILE A  51      71.175  73.248  51.988  1.00  0.00
ATOM    743  CG2 ILE A  51      70.683  74.632  51.543  1.00  0.00
ATOM    747  CG1 ILE A  51      70.847  72.957  53.472  1.00  0.00
ATOM    750  CD1 ILE A  51      71.557  73.861  54.490  1.00  0.00
ATOM    754  C   ILE A  51      69.225  71.757  51.188  1.00  0.00
ATOM    755  O   ILE A  51      68.345  72.407  50.621  1.00  0.00
ATOM    756  N   SER A  52      68.974  70.661  51.905  1.00  0.00
ATOM    758  CA  SER A  52      67.629  70.148  52.144  1.00  0.00
ATOM    760  CB  SER A  52      67.718  68.693  52.627  1.00  0.00
ATOM    763  OG  SER A  52      66.443  68.078  52.615  1.00  0.00
ATOM    765  C   SER A  52      66.822  71.084  53.064  1.00  0.00
ATOM    766  O   SER A  52      67.241  72.201  53.377  1.00  0.00
ATOM    767  N   GLY A  53      65.630  70.662  53.479  1.00  0.00
ATOM    769  CA  GLY A  53      64.809  71.395  54.445  1.00  0.00
ATOM    772  C   GLY A  53      65.097  71.036  55.901  1.00  0.00
ATOM    773  O   GLY A  53      64.975  71.901  56.766  1.00  0.00
ATOM    774  N   GLY A  54      65.580  69.816  56.156  1.00  0.00
ATOM    776  CA  GLY A  54      66.501  69.571  57.267  1.00  0.00
ATOM    779  C   GLY A  54      67.927  69.876  56.809  1.00  0.00
ATOM    780  O   GLY A  54      68.202  69.919  55.611  1.00  0.00
ATOM    781  N   SER A  55      68.852  70.058  57.750  1.00  0.00
ATOM    783  CA  SER A  55      70.176  70.647  57.480  1.00  0.00
ATOM    785  CB  SER A  55      70.753  71.226  58.778  1.00  0.00
ATOM    788  OG  SER A  55      71.739  72.184  58.466  1.00  0.00
ATOM    790  C   SER A  55      71.209  69.759  56.752  1.00  0.00
ATOM    791  O   SER A  55      72.411  69.958  56.908  1.00  0.00
ATOM    792  N   SER A  56      70.761  68.778  55.967  1.00  0.00
ATOM    794  CA  SER A  56      71.624  67.983  55.087  1.00  0.00
ATOM    796  CB  SER A  56      70.837  66.777  54.568  1.00  0.00
ATOM    799  OG  SER A  56      71.700  65.904  53.870  1.00  0.00
ATOM    801  C   SER A  56      72.136  68.800  53.911  1.00  0.00
ATOM    802  O   SER A  56      71.366  69.531  53.283  1.00  0.00
ATOM    803  N   THR A  57      73.418  68.651  53.585  1.00  0.00
ATOM    805  CA  THR A  57      74.110  69.498  52.609  1.00  0.00
ATOM    807  CB  THR A  57      75.090  70.459  53.306  1.00  0.00
ATOM    809  CG2 THR A  57      74.387  71.472  54.201  1.00  0.00
ATOM    813  OG1 THR A  57      76.005  69.738  54.106  1.00  0.00
ATOM    815  C   THR A  57      74.887  68.659  51.616  1.00  0.00
ATOM    816  O   THR A  57      75.780  67.919  52.042  1.00  0.00
ATOM    817  N   TYR A  58      74.646  68.839  50.310  1.00  0.00
ATOM    819  CA  TYR A  58      75.645  68.360  49.343  1.00  0.00
ATOM    821  CB  TYR A  58      75.060  67.326  48.365  1.00  0.00
ATOM    824  CG  TYR A  58      76.149  66.487  47.709  1.00  0.00
ATOM    825  CD1 TYR A  58      76.982  65.687  48.518  1.00  0.00
ATOM    827  CE1 TYR A  58      78.076  65.001  47.957  1.00  0.00
ATOM    829  CZ  TYR A  58      78.339  65.104  46.576  1.00  0.00
ATOM    830  OH  TYR A  58      79.422  64.465  46.058  1.00  0.00
ATOM    832  CE2 TYR A  58      77.487  65.876  45.754  1.00  0.00
ATOM    834  CD2 TYR A  58      76.392  66.564  46.322  1.00  0.00
ATOM    836  C   TYR A  58      76.378  69.505  48.656  1.00  0.00
ATOM    837  O   TYR A  58      75.873  70.626  48.603  1.00  0.00
ATOM    838  N   TYR A  59      77.574  69.181  48.156  1.00  0.00
ATOM    840  CA  TYR A  59      78.632  70.062  47.667  1.00  0.00
ATOM    842  CB  TYR A  59      79.704  70.248  48.748  1.00  0.00
ATOM    845  CG  TYR A  59      79.228  70.918  50.016  1.00  0.00
ATOM    846  CD1 TYR A  59      79.111  72.319  50.060  1.00  0.00
ATOM    848  CE1 TYR A  59      78.674  72.946  51.238  1.00  0.00
ATOM    850  CZ  TYR A  59      78.365  72.180  52.383  1.00  0.00
ATOM    851  OH  TYR A  59      77.904  72.786  53.508  1.00  0.00
ATOM    853  CE2 TYR A  59      78.510  70.777  52.343  1.00  0.00
ATOM    855  CD2 TYR A  59      78.928  70.147  51.157  1.00  0.00
ATOM    857  C   TYR A  59      79.303  69.404  46.461  1.00  0.00
ATOM    858  O   TYR A  59      79.583  68.205  46.487  1.00  0.00
ATOM    859  N   ALA A  60      79.603  70.189  45.428  1.00  0.00
ATOM    861  CA  ALA A  60      80.484  69.742  44.361  1.00  0.00
ATOM    863  CB  ALA A  60      80.404  70.737  43.201  1.00  0.00
ATOM    867  C   ALA A  60      81.924  69.625  44.871  1.00  0.00
ATOM    868  O   ALA A  60      82.391  70.466  45.643  1.00  0.00
ATOM    869  N   ASP A  61      82.639  68.599  44.420  1.00  0.00
ATOM    871  CA  ASP A  61      84.011  68.299  44.841  1.00  0.00
ATOM    873  CB  ASP A  61      84.461  67.019  44.132  1.00  0.00
ATOM    876  CG  ASP A  61      83.653  65.872  44.738  1.00  0.00
ATOM    877  OD1 ASP A  61      82.446  65.738  44.417  1.00  0.00
ATOM    878  OD2 ASP A  61      84.125  65.278  45.732  1.00  0.00
ATOM    879  C   ASP A  61      84.964  69.506  44.716  1.00  0.00
ATOM    880  O   ASP A  61      85.652  69.850  45.678  1.00  0.00
ATOM    881  N   SER A  62      84.830  70.248  43.611  1.00  0.00
ATOM    883  CA  SER A  62      85.399  71.567  43.276  1.00  0.00
ATOM    885  CB  SER A  62      84.498  72.118  42.144  1.00  0.00
ATOM    888  OG  SER A  62      84.863  73.382  41.626  1.00  0.00
ATOM    890  C   SER A  62      85.495  72.605  44.419  1.00  0.00
ATOM    891  O   SER A  62      86.349  73.501  44.423  1.00  0.00
ATOM    892  N   VAL A  63      84.626  72.487  45.426  1.00  0.00
ATOM    894  CA  VAL A  63      84.496  73.465  46.516  1.00  0.00
ATOM    896  CB  VAL A  63      83.280  74.386  46.272  1.00  0.00
ATOM    898  CG1 VAL A  63      83.388  75.151  44.946  1.00  0.00
ATOM    902  CG2 VAL A  63      81.944  73.629  46.287  1.00  0.00
ATOM    906  C   VAL A  63      84.402  72.818  47.908  1.00  0.00
ATOM    907  O   VAL A  63      84.172  73.509  48.902  1.00  0.00
ATOM    908  N   LYS A  64      84.551  71.488  48.001  1.00  0.00
ATOM    910  CA  LYS A  64      83.992  70.693  49.112  1.00  0.00
ATOM    912  CB  LYS A  64      84.000  69.217  48.665  1.00  0.00
ATOM    915  CG  LYS A  64      83.241  68.241  49.586  1.00  0.00
ATOM    918  CD  LYS A  64      83.029  66.857  48.951  1.00  0.00
ATOM    921  CE  LYS A  64      81.996  66.888  47.819  1.00  0.00
ATOM    924  NZ  LYS A  64      81.876  65.573  47.151  1.00  0.00
ATOM    928  C   LYS A  64      84.577  70.893  50.518  1.00  0.00
ATOM    929  O   LYS A  64      83.959  70.482  51.491  1.00  0.00
ATOM    930  N   GLY A  65      85.725  71.552  50.639  1.00  0.00
ATOM    932  CA  GLY A  65      86.315  71.974  51.919  1.00  0.00
ATOM    935  C   GLY A  65      86.669  73.452  51.941  1.00  0.00
ATOM    936  O   GLY A  65      87.651  73.853  52.556  1.00  0.00
ATOM    937  N   ARG A  66      85.890  74.253  51.210  1.00  0.00
ATOM    939  CA  ARG A  66      86.081  75.698  51.041  1.00  0.00
ATOM    941  CB  ARG A  66      86.730  75.966  49.664  1.00  0.00
ATOM    944  CG  ARG A  66      88.064  75.212  49.479  1.00  0.00
ATOM    947  CD  ARG A  66      88.921  75.724  48.314  1.00  0.00
ATOM    950  NE  ARG A  66      88.240  75.645  47.000  1.00  0.00
ATOM    952  CZ  ARG A  66      88.030  76.652  46.170  1.00  0.00
ATOM    953  NH1 ARG A  66      88.459  77.854  46.431  1.00  0.00
ATOM    956  NH2 ARG A  66      87.380  76.478  45.053  1.00  0.00
ATOM    959  C   ARG A  66      84.779  76.465  51.195  1.00  0.00
ATOM    960  O   ARG A  66      84.763  77.556  51.771  1.00  0.00
ATOM    961  N   PHE A  67      83.685  75.887  50.693  1.00  0.00
ATOM    963  CA  PHE A  67      82.352  76.484  50.753  1.00  0.00
ATOM    965  CB  PHE A  67      81.712  76.582  49.358  1.00  0.00
ATOM    968  CG  PHE A  67      82.387  77.393  48.253  1.00  0.00
ATOM    969  CD1 PHE A  67      83.655  78.005  48.374  1.00  0.00
ATOM    971  CE1 PHE A  67      84.268  78.609  47.262  1.00  0.00
ATOM    973  CZ  PHE A  67      83.606  78.634  46.025  1.00  0.00
ATOM    975  CE2 PHE A  67      82.318  78.082  45.911  1.00  0.00
ATOM    977  CD2 PHE A  67      81.715  77.474  47.022  1.00  0.00
ATOM    979  C   PHE A  67      81.441  75.720  51.707  1.00  0.00
ATOM    980  O   PHE A  67      81.617  74.530  51.960  1.00  0.00
ATOM    981  N   THR A  68      80.456  76.432  52.241  1.00  0.00
ATOM    983  CA  THR A  68      79.599  75.966  53.328  1.00  0.00
ATOM    985  CB  THR A  68      80.200  76.355  54.691  1.00  0.00
ATOM    987  CG2 THR A  68      79.591  75.529  55.821  1.00  0.00
ATOM    991  OG1 THR A  68      81.594  76.117  54.712  1.00  0.00
ATOM    993  C   THR A  68      78.227  76.572  53.121  1.00  0.00
ATOM    994  O   THR A  68      78.084  77.796  53.157  1.00  0.00
ATOM    995  N   ILE A  69      77.244  75.734  52.796  1.00  0.00
ATOM    997  CA  ILE A  69      75.882  76.194  52.535  1.00  0.00
ATOM    999  CB  ILE A  69      75.262  75.459  51.323  1.00  0.00
ATOM   1001  CG2 ILE A  69      74.980  73.972  51.608  1.00  0.00
ATOM   1005  CG1 ILE A  69      74.001  76.211  50.844  1.00  0.00
ATOM   1008  CD1 ILE A  69      73.463  75.747  49.485  1.00  0.00
ATOM   1012  C   ILE A  69      75.089  76.097  53.828  1.00  0.00
ATOM   1013  O   ILE A  69      75.203  75.125  54.574  1.00  0.00
ATOM   1014  N   SER A  70      74.300  77.126  54.103  1.00  0.00
ATOM   1016  CA  SER A  70      73.426  77.153  55.267  1.00  0.00
ATOM   1018  CB  SER A  70      74.126  77.820  56.448  1.00  0.00
ATOM   1021  OG  SER A  70      73.389  77.572  57.627  1.00  0.00
ATOM   1023  C   SER A  70      72.089  77.798  54.922  1.00  0.00
ATOM   1024  O   SER A  70      71.911  78.405  53.863  1.00  0.00
ATOM   1025  N   ARG A  71      71.131  77.646  55.826  1.00  0.00
ATOM   1027  CA  ARG A  71      69.769  78.144  55.689  1.00  0.00
ATOM   1029  CB  ARG A  71      68.786  76.981  55.511  1.00  0.00
ATOM   1032  CG  ARG A  71      68.751  76.463  54.072  1.00  0.00
ATOM   1035  CD  ARG A  71      67.977  75.144  54.014  1.00  0.00
ATOM   1038  NE  ARG A  71      66.546  75.377  54.234  1.00  0.00
ATOM   1040  CZ  ARG A  71      65.566  75.151  53.389  1.00  0.00
ATOM   1041  NH1 ARG A  71      65.698  74.435  52.312  1.00  0.00
ATOM   1044  NH2 ARG A  71      64.418  75.677  53.653  1.00  0.00
ATOM   1047  C   ARG A  71      69.397  78.894  56.953  1.00  0.00
ATOM   1048  O   ARG A  71      69.831  78.532  58.044  1.00  0.00
ATOM   1049  N   ASP A  72      68.486  79.840  56.811  1.00  0.00
ATOM   1051  CA  ASP A  72      67.662  80.289  57.922  1.00  0.00
ATOM   1053  CB  ASP A  72      68.145  81.633  58.467  1.00  0.00
ATOM   1056  CG  ASP A  72      67.383  82.102  59.706  1.00  0.00
ATOM   1057  OD1 ASP A  72      66.217  81.707  59.943  1.00  0.00
ATOM   1058  OD2 ASP A  72      67.917  82.974  60.421  1.00  0.00
ATOM   1059  C   ASP A  72      66.207  80.295  57.451  1.00  0.00
ATOM   1060  O   ASP A  72      65.730  81.194  56.740  1.00  0.00
ATOM   1061  N   ASN A  73      65.510  79.219  57.826  1.00  0.00
ATOM   1063  CA  ASN A  73      64.103  79.002  57.511  1.00  0.00
ATOM   1065  CB  ASN A  73      63.654  77.636  58.065  1.00  0.00
ATOM   1068  CG  ASN A  73      64.117  76.432  57.250  1.00  0.00
ATOM   1069  OD1 ASN A  73      64.893  76.533  56.309  1.00  0.00
ATOM   1070  ND2 ASN A  73      63.658  75.245  57.584  1.00  0.00
ATOM   1073  C   ASN A  73      63.225  80.147  58.030  1.00  0.00
ATOM   1074  O   ASN A  73      62.401  80.694  57.297  1.00  0.00
ATOM   1075  N   ALA A  74      63.482  80.576  59.265  1.00  0.00
ATOM   1077  CA  ALA A  74      62.813  81.692  59.917  1.00  0.00
ATOM   1079  CB  ALA A  74      63.003  81.518  61.430  1.00  0.00
ATOM   1083  C   ALA A  74      63.302  83.071  59.430  1.00  0.00
ATOM   1084  O   ALA A  74      63.009  84.090  60.052  1.00  0.00
ATOM   1085  N   LYS A  75      64.081  83.133  58.347  1.00  0.00
ATOM   1087  CA  LYS A  75      64.328  84.350  57.561  1.00  0.00
ATOM   1089  CB  LYS A  75      65.721  84.925  57.888  1.00  0.00
ATOM   1092  CG  LYS A  75      65.653  86.101  58.887  1.00  0.00
ATOM   1095  CD  LYS A  75      66.761  86.082  59.955  1.00  0.00
ATOM   1098  CE  LYS A  75      66.274  85.577  61.324  1.00  0.00
ATOM   1101  NZ  LYS A  75      65.661  84.232  61.250  1.00  0.00
ATOM   1105  C   LYS A  75      64.081  84.131  56.062  1.00  0.00
ATOM   1106  O   LYS A  75      64.275  85.051  55.276  1.00  0.00
ATOM   1107  N   ASN A  76      63.582  82.949  55.679  1.00  0.00
ATOM   1109  CA  ASN A  76      63.501  82.448  54.301  1.00  0.00
ATOM   1111  CB  ASN A  76      62.110  82.733  53.689  1.00  0.00
ATOM   1114  CG  ASN A  76      61.000  81.940  54.365  1.00  0.00
ATOM   1115  OD1 ASN A  76      60.714  80.796  54.031  1.00  0.00
ATOM   1116  ND2 ASN A  76      60.366  82.500  55.368  1.00  0.00
ATOM   1119  C   ASN A  76      64.696  82.870  53.420  1.00  0.00
ATOM   1120  O   ASN A  76      64.567  83.354  52.278  1.00  0.00
ATOM   1121  N   THR A  77      65.880  82.639  53.995  1.00  0.00
ATOM   1123  CA  THR A  77      67.182  82.905  53.374  1.00  0.00
ATOM   1125  CB  THR A  77      68.015  83.919  54.168  1.00  0.00
ATOM   1127  CG2 THR A  77      67.635  85.360  53.841  1.00  0.00
ATOM   1131  OG1 THR A  77      67.826  83.723  55.546  1.00  0.00
ATOM   1133  C   THR A  77      67.972  81.608  53.211  1.00  0.00
ATOM   1134  O   THR A  77      67.889  80.659  53.996  1.00  0.00
ATOM   1135  N   VAL A  78      68.825  81.639  52.194  1.00  0.00
ATOM   1137  CA  VAL A  78      69.949  80.723  52.021  1.00  0.00
ATOM   1139  CB  VAL A  78      69.823  79.881  50.734  1.00  0.00
ATOM   1141  CG1 VAL A  78      70.869  78.762  50.639  1.00  0.00
ATOM   1145  CG2 VAL A  78      68.453  79.210  50.623  1.00  0.00
ATOM   1149  C   VAL A  78      71.199  81.582  51.980  1.00  0.00
ATOM   1150  O   VAL A  78      71.184  82.716  51.471  1.00  0.00
ATOM   1151  N   TYR A  79      72.274  81.003  52.499  1.00  0.00
ATOM   1153  CA  TYR A  79      73.599  81.582  52.587  1.00  0.00
ATOM   1155  CB  TYR A  79      73.975  81.831  54.058  1.00  0.00
ATOM   1158  CG  TYR A  79      72.914  82.485  54.926  1.00  0.00
ATOM   1159  CD1 TYR A  79      72.297  83.686  54.524  1.00  0.00
ATOM   1161  CE1 TYR A  79      71.323  84.288  55.344  1.00  0.00
ATOM   1163  CZ  TYR A  79      70.957  83.683  56.565  1.00  0.00
ATOM   1164  OH  TYR A  79      69.998  84.261  57.335  1.00  0.00
ATOM   1166  CE2 TYR A  79      71.571  82.477  56.968  1.00  0.00
ATOM   1168  CD2 TYR A  79      72.546  81.883  56.146  1.00  0.00
ATOM   1170  C   TYR A  79      74.604  80.637  51.954  1.00  0.00
ATOM   1171  O   TYR A  79      74.564  79.434  52.227  1.00  0.00
ATOM   1172  N   LEU A  80      75.549  81.185  51.187  1.00  0.00
ATOM   1174  CA  LEU A  80      76.764  80.459  50.801  1.00  0.00
ATOM   1176  CB  LEU A  80      76.791  80.303  49.263  1.00  0.00
ATOM   1179  CG  LEU A  80      77.947  79.426  48.733  1.00  0.00
ATOM   1181  CD1 LEU A  80      77.717  77.948  49.057  1.00  0.00
ATOM   1185  CD2 LEU A  80      78.077  79.555  47.214  1.00  0.00
ATOM   1189  C   LEU A  80      77.977  81.206  51.331  1.00  0.00
ATOM   1190  O   LEU A  80      78.275  82.310  50.867  1.00  0.00
ATOM   1191  N   GLN A  81      78.655  80.628  52.323  1.00  0.00
ATOM   1193  CA  GLN A  81      79.955  81.138  52.736  1.00  0.00
ATOM   1195  CB  GLN A  81      80.186  80.965  54.241  1.00  0.00
ATOM   1198  CG  GLN A  81      81.317  81.911  54.679  1.00  0.00
ATOM   1201  CD  GLN A  81      81.462  81.992  56.189  1.00  0.00
ATOM   1202  OE1 GLN A  81      80.550  82.391  56.901  1.00  0.00
ATOM   1203  NE2 GLN A  81      82.618  81.677  56.722  1.00  0.00
ATOM   1206  C   GLN A  81      81.037  80.498  51.886  1.00  0.00
ATOM   1207  O   GLN A  81      81.026  79.289  51.665  1.00  0.00
ATOM   1208  N   MET A  82      81.966  81.318  51.424  1.00  0.00
ATOM   1210  CA  MET A  82      83.055  80.920  50.551  1.00  0.00
ATOM   1212  CB  MET A  82      82.841  81.485  49.145  1.00  0.00
ATOM   1215  CG  MET A  82      81.477  81.074  48.581  1.00  0.00
ATOM   1218  SD  MET A  82      81.287  81.312  46.803  1.00  0.00
ATOM   1219  CE  MET A  82      81.595  83.088  46.645  1.00  0.00
ATOM   1223  C   MET A  82      84.358  81.391  51.165  1.00  0.00
ATOM   1224  O   MET A  82      84.457  82.547  51.564  1.00  0.00
ATOM   1225  N   ASN A  83      85.308  80.477  51.323  1.00  0.00
ATOM   1227  CA  ASN A  83      86.519  80.696  52.099  1.00  0.00
ATOM   1229  CB  ASN A  83      86.390  80.003  53.472  1.00  0.00
ATOM   1232  CG  ASN A  83      85.082  80.276  54.195  1.00  0.00
ATOM   1233  OD1 ASN A  83      84.916  81.266  54.902  1.00  0.00
ATOM   1234  ND2 ASN A  83      84.108  79.410  54.032  1.00  0.00
ATOM   1237  C   ASN A  83      87.715  80.150  51.324  1.00  0.00
ATOM   1238  O   ASN A  83      87.553  79.236  50.514  1.00  0.00
ATOM   1239  N   SER A  84      88.911  80.690  51.578  1.00  0.00
ATOM   1241  CA  SER A  84      90.090  80.414  50.742  1.00  0.00
ATOM   1243  CB  SER A  84      90.730  79.067  51.097  1.00  0.00
ATOM   1246  OG  SER A  84      91.268  79.127  52.400  1.00  0.00
ATOM   1248  C   SER A  84      89.775  80.524  49.249  1.00  0.00
ATOM   1249  O   SER A  84      89.998  79.590  48.468  1.00  0.00
ATOM   1250  N   LEU A  85      89.159  81.654  48.882  1.00  0.00
ATOM   1252  CA  LEU A  85      88.827  81.938  47.489  1.00  0.00
ATOM   1254  CB  LEU A  85      88.007  83.238  47.419  1.00  0.00
ATOM   1257  CG  LEU A  85      86.535  82.995  47.813  1.00  0.00
ATOM   1259  CD1 LEU A  85      85.833  84.284  48.230  1.00  0.00
ATOM   1263  CD2 LEU A  85      85.742  82.410  46.640  1.00  0.00
ATOM   1267  C   LEU A  85      90.085  81.951  46.625  1.00  0.00
ATOM   1268  O   LEU A  85      91.085  82.562  46.993  1.00  0.00
ATOM   1269  N   LYS A  86      90.038  81.290  45.468  1.00  0.00
ATOM   1271  CA  LYS A  86      91.119  81.301  44.481  1.00  0.00
ATOM   1273  CB  LYS A  86      91.671  79.892  44.233  1.00  0.00
ATOM   1276  CG  LYS A  86      92.180  79.182  45.499  1.00  0.00
ATOM   1279  CD  LYS A  86      93.414  78.286  45.273  1.00  0.00
ATOM   1282  CE  LYS A  86      93.288  77.249  44.141  1.00  0.00
ATOM   1285  NZ  LYS A  86      93.767  77.754  42.831  1.00  0.00
ATOM   1289  C   LYS A  86      90.672  82.030  43.218  1.00  0.00
ATOM   1290  O   LYS A  86      89.469  82.195  43.040  1.00  0.00
ATOM   1291  N   PRO A  87      91.585  82.520  42.358  1.00  0.00
ATOM   1292  CD  PRO A  87      93.037  82.518  42.485  1.00  0.00
ATOM   1295  CG  PRO A  87      93.533  83.561  41.484  1.00  0.00
ATOM   1298  CB  PRO A  87      92.482  83.497  40.377  1.00  0.00
ATOM   1301  CA  PRO A  87      91.190  83.248  41.156  1.00  0.00
ATOM   1303  C   PRO A  87      90.131  82.523  40.319  1.00  0.00
ATOM   1304  O   PRO A  87      89.176  83.152  39.863  1.00  0.00
ATOM   1305  N   GLU A  88      90.239  81.194  40.190  1.00  0.00
ATOM   1307  CA  GLU A  88      89.279  80.373  39.438  1.00  0.00
ATOM   1309  CB  GLU A  88      89.844  78.974  39.124  1.00  0.00
ATOM   1312  CG  GLU A  88      90.043  78.031  40.321  1.00  0.00
ATOM   1315  CD  GLU A  88      91.475  78.068  40.862  1.00  0.00
ATOM   1316  OE1 GLU A  88      91.930  79.138  41.339  1.00  0.00
ATOM   1317  OE2 GLU A  88      92.163  77.021  40.898  1.00  0.00
ATOM   1318  C   GLU A  88      87.853  80.294  40.017  1.00  0.00
ATOM   1319  O   GLU A  88      86.946  79.838  39.326  1.00  0.00
ATOM   1320  N   ASP A  89      87.622  80.766  41.246  1.00  0.00
ATOM   1322  CA  ASP A  89      86.279  80.959  41.807  1.00  0.00
ATOM   1324  CB  ASP A  89      86.303  81.027  43.338  1.00  0.00
ATOM   1327  CG  ASP A  89      86.803  79.744  43.985  1.00  0.00
ATOM   1328  OD1 ASP A  89      86.205  78.658  43.778  1.00  0.00
ATOM   1329  OD2 ASP A  89      87.770  79.824  44.770  1.00  0.00
ATOM   1330  C   ASP A  89      85.546  82.192  41.258  1.00  0.00
ATOM   1331  O   ASP A  89      84.365  82.384  41.555  1.00  0.00
ATOM   1332  N   THR A  90      86.220  83.028  40.465  1.00  0.00
ATOM   1334  CA  THR A  90      85.601  84.170  39.785  1.00  0.00
ATOM   1336  CB  THR A  90      86.662  84.966  39.015  1.00  0.00
ATOM   1338  CG2 THR A  90      86.103  86.136  38.205  1.00  0.00
ATOM   1342  OG1 THR A  90      87.591  85.479  39.943  1.00  0.00
ATOM   1344  C   THR A  90      84.483  83.727  38.836  1.00  0.00
ATOM   1345  O   THR A  90      84.698  83.009  37.852  1.00  0.00
ATOM   1346  N   ALA A  91      83.267  84.182  39.141  1.00  0.00
ATOM   1348  CA  ALA A  91      82.050  83.736  38.462  1.00  0.00
ATOM   1350  CB  ALA A  91      81.750  82.294  38.901  1.00  0.00
ATOM   1354  C   ALA A  91      80.855  84.651  38.762  1.00  0.00
ATOM   1355  O   ALA A  91      80.908  85.482  39.668  1.00  0.00
ATOM   1356  N   VAL A  92      79.743  84.445  38.057  1.00  0.00
ATOM   1358  CA  VAL A  92      78.426  84.862  38.556  1.00  0.00
ATOM   1360  CB  VAL A  92      77.497  85.346  37.424  1.00  0.00
ATOM   1362  CG1 VAL A  92      76.206  85.950  37.992  1.00  0.00
ATOM   1366  CG2 VAL A  92      78.165  86.425  36.562  1.00  0.00
ATOM   1370  C   VAL A  92      77.802  83.691  39.296  1.00  0.00
ATOM   1371  O   VAL A  92      77.681  82.608  38.729  1.00  0.00
ATOM   1372  N   TYR A  93      77.405  83.912  40.543  1.00  0.00
ATOM   1374  CA  TYR A  93      76.760  82.952  41.430  1.00  0.00
ATOM   1376  CB  TYR A  93      77.406  83.087  42.812  1.00  0.00
ATOM   1379  CG  TYR A  93      78.698  82.323  42.983  1.00  0.00
ATOM   1380  CD1 TYR A  93      79.908  82.832  42.474  1.00  0.00
ATOM   1382  CE1 TYR A  93      81.112  82.140  42.704  1.00  0.00
ATOM   1384  CZ  TYR A  93      81.105  80.942  43.445  1.00  0.00
ATOM   1385  OH  TYR A  93      82.274  80.303  43.707  1.00  0.00
ATOM   1387  CE2 TYR A  93      79.889  80.424  43.939  1.00  0.00
ATOM   1389  CD2 TYR A  93      78.685  81.113  43.702  1.00  0.00
ATOM   1391  C   TYR A  93      75.263  83.232  41.528  1.00  0.00
ATOM   1392  O   TYR A  93      74.843  84.325  41.914  1.00  0.00
ATOM   1393  N   TYR A  94      74.503  82.205  41.177  1.00  0.00
ATOM   1395  CA  TYR A  94      73.055  82.137  41.159  1.00  0.00
ATOM   1397  CB  TYR A  94      72.620  81.568  39.815  1.00  0.00
ATOM   1400  CG  TYR A  94      72.712  82.551  38.673  1.00  0.00
ATOM   1401  CD1 TYR A  94      73.899  82.686  37.922  1.00  0.00
ATOM   1403  CE1 TYR A  94      73.974  83.667  36.912  1.00  0.00
ATOM   1405  CZ  TYR A  94      72.871  84.514  36.668  1.00  0.00
ATOM   1406  OH  TYR A  94      72.987  85.546  35.795  1.00  0.00
ATOM   1408  CE2 TYR A  94      71.670  84.325  37.378  1.00  0.00
ATOM   1410  CD2 TYR A  94      71.601  83.359  38.393  1.00  0.00
ATOM   1412  C   TYR A  94      72.561  81.231  42.283  1.00  0.00
ATOM   1413  O   TYR A  94      73.146  80.182  42.550  1.00  0.00
ATOM   1414  N   CYS A  95      71.439  81.597  42.884  1.00  0.00
ATOM   1416  CA  CYS A  95      70.672  80.701  43.731  1.00  0.00
ATOM   1418  CB  CYS A  95      70.130  81.495  44.925  1.00  0.00
ATOM   1421  SG  CYS A  95      69.796  80.525  46.417  1.00  0.00
ATOM   1422  C   CYS A  95      69.587  80.053  42.866  1.00  0.00
ATOM   1423  O   CYS A  95      69.165  80.608  41.844  1.00  0.00
ATOM   1424  N   ALA A  96      69.140  78.866  43.254  1.00  0.00
ATOM   1426  CA  ALA A  96      68.091  78.146  42.544  1.00  0.00
ATOM   1428  CB  ALA A  96      68.761  77.186  41.555  1.00  0.00
ATOM   1432  C   ALA A  96      67.225  77.362  43.537  1.00  0.00
ATOM   1433  O   ALA A  96      67.719  76.892  44.571  1.00  0.00
ATOM   1434  N   ALA A  97      65.954  77.168  43.184  1.00  0.00
ATOM   1436  CA  ALA A  97      64.969  76.582  44.087  1.00  0.00
ATOM   1438  CB  ALA A  97      64.019  77.699  44.544  1.00  0.00
ATOM   1442  C   ALA A  97      64.200  75.410  43.465  1.00  0.00
ATOM   1443  O   ALA A  97      63.256  75.583  42.686  1.00  0.00
ATOM   1444  N   SER A  98      64.610  74.200  43.833  1.00  0.00
ATOM   1446  CA  SER A  98      64.059  72.968  43.278  1.00  0.00
ATOM   1448  CB  SER A  98      64.944  71.787  43.708  1.00  0.00
ATOM   1451  OG  SER A  98      66.261  71.903  43.218  1.00  0.00
ATOM   1453  C   SER A  98      62.657  72.669  43.792  1.00  0.00
ATOM   1454  O   SER A  98      62.467  72.430  44.989  1.00  0.00
ATOM   1455  N   VAL A  99      61.671  72.611  42.901  1.00  0.00
ATOM   1457  CA  VAL A  99      60.246  72.581  43.303  1.00  0.00
ATOM   1459  CB  VAL A  99      59.346  73.062  42.145  1.00  0.00
ATOM   1461  CG1 VAL A  99      59.660  74.521  41.787  1.00  0.00
ATOM   1465  CG2 VAL A  99      59.448  72.158  40.907  1.00  0.00
ATOM   1469  C   VAL A  99      59.716  71.238  43.807  1.00  0.00
ATOM   1470  O   VAL A  99      58.609  71.167  44.334  1.00  0.00
ATOM   1471  N   TYR A 100      60.481  70.172  43.601  1.00  0.00
ATOM   1473  CA  TYR A 100      60.031  68.786  43.661  1.00  0.00
ATOM   1475  CB  TYR A 100      61.149  67.896  43.062  1.00  0.00
ATOM   1478  CG  TYR A 100      60.684  66.837  42.076  1.00  0.00
ATOM   1479  CD1 TYR A 100      60.933  65.472  42.317  1.00  0.00
ATOM   1481  CE1 TYR A 100      60.538  64.503  41.373  1.00  0.00
ATOM   1483  CZ  TYR A 100      59.908  64.896  40.176  1.00  0.00
ATOM   1484  OH  TYR A 100      59.547  63.957  39.265  1.00  0.00
ATOM   1486  CE2 TYR A 100      59.658  66.264  39.930  1.00  0.00
ATOM   1488  CD2 TYR A 100      60.052  67.229  40.879  1.00  0.00
ATOM   1490  C   TYR A 100      59.552  68.328  45.047  1.00  0.00
ATOM   1491  O   TYR A 100      60.335  67.823  45.856  1.00  0.00
ATOM   1492  N   TRP A 101      58.243  68.422  45.297  1.00  0.00
ATOM   1494  CA  TRP A 101      57.525  67.805  46.431  1.00  0.00
ATOM   1496  CB  TRP A 101      56.190  68.530  46.639  1.00  0.00
ATOM   1499  CG  TRP A 101      56.310  70.028  46.755  1.00  0.00
ATOM   1500  CD1 TRP A 101      57.329  70.702  47.346  1.00  0.00
ATOM   1502  NE1 TRP A 101      57.140  72.061  47.196  1.00  0.00
ATOM   1504  CE2 TRP A 101      55.968  72.339  46.534  1.00  0.00
ATOM   1505  CZ2 TRP A 101      55.310  73.534  46.225  1.00  0.00
ATOM   1507  CH2 TRP A 101      54.054  73.480  45.595  1.00  0.00
ATOM   1509  CZ3 TRP A 101      53.481  72.233  45.284  1.00  0.00
ATOM   1511  CE3 TRP A 101      54.153  71.035  45.602  1.00  0.00
ATOM   1513  CD2 TRP A 101      55.410  71.055  46.245  1.00  0.00
ATOM   1514  C   TRP A 101      57.444  66.271  46.355  1.00  0.00
ATOM   1515  O   TRP A 101      56.430  65.650  46.668  1.00  0.00
ATOM   1516  N   LEU A 102      58.554  65.696  45.889  1.00  0.00
ATOM   1518  CA  LEU A 102      58.776  64.308  45.521  1.00  0.00
ATOM   1520  CB  LEU A 102      58.138  64.112  44.123  1.00  0.00
ATOM   1523  CG  LEU A 102      58.117  62.689  43.532  1.00  0.00
ATOM   1525  CD1 LEU A 102      57.487  61.669  44.485  1.00  0.00
ATOM   1529  CD2 LEU A 102      57.296  62.693  42.241  1.00  0.00
ATOM   1533  C   LEU A 102      60.254  63.865  45.620  1.00  0.00
ATOM   1534  O   LEU A 102      60.607  62.744  45.274  1.00  0.00
ATOM   1535  N   TYR A 103      61.117  64.733  46.159  1.00  0.00
ATOM   1537  CA  TYR A 103      62.328  64.334  46.896  1.00  0.00
ATOM   1539  CB  TYR A 103      61.918  63.740  48.260  1.00  0.00
ATOM   1542  CG  TYR A 103      60.736  64.478  48.876  1.00  0.00
ATOM   1543  CD1 TYR A 103      60.840  65.849  49.198  1.00  0.00
ATOM   1545  CE1 TYR A 103      59.688  66.583  49.546  1.00  0.00
ATOM   1547  CZ  TYR A 103      58.428  65.944  49.560  1.00  0.00
ATOM   1548  OH  TYR A 103      57.297  66.663  49.786  1.00  0.00
ATOM   1550  CE2 TYR A 103      58.329  64.568  49.269  1.00  0.00
ATOM   1552  CD2 TYR A 103      59.483  63.838  48.934  1.00  0.00
ATOM   1554  C   TYR A 103      63.387  63.560  46.116  1.00  0.00
ATOM   1555  O   TYR A 103      64.109  62.736  46.671  1.00  0.00
ATOM   1556  N   TYR A 104      63.498  63.855  44.821  1.00  0.00
ATOM   1558  CA  TYR A 104      64.240  63.035  43.878  1.00  0.00
ATOM   1560  CB  TYR A 104      63.256  62.490  42.835  1.00  0.00
ATOM   1563  CG  TYR A 104      63.812  61.460  41.867  1.00  0.00
ATOM   1564  CD1 TYR A 104      63.563  61.602  40.490  1.00  0.00
ATOM   1566  CE1 TYR A 104      64.101  60.681  39.572  1.00  0.00
ATOM   1568  CZ  TYR A 104      64.880  59.600  40.034  1.00  0.00
ATOM   1569  OH  TYR A 104      65.426  58.731  39.142  1.00  0.00
ATOM   1571  CE2 TYR A 104      65.094  59.430  41.419  1.00  0.00
ATOM   1573  CD2 TYR A 104      64.552  60.353  42.334  1.00  0.00
ATOM   1575  C   TYR A 104      65.441  63.735  43.254  1.00  0.00
ATOM   1576  O   TYR A 104      65.456  64.951  43.070  1.00  0.00
ATOM   1577  N   GLN A 105      66.433  62.940  42.842  1.00  0.00
ATOM   1579  CA  GLN A 105      67.503  63.371  41.950  1.00  0.00
ATOM   1581  CB  GLN A 105      68.691  62.388  42.026  1.00  0.00
ATOM   1584  CG  GLN A 105      69.896  62.765  41.141  1.00  0.00
ATOM   1587  CD  GLN A 105      70.206  64.260  41.155  1.00  0.00
ATOM   1588  OE1 GLN A 105      69.551  65.059  40.504  1.00  0.00
ATOM   1589  NE2 GLN A 105      71.166  64.700  41.929  1.00  0.00
ATOM   1592  C   GLN A 105      66.962  63.588  40.525  1.00  0.00
ATOM   1593  O   GLN A 105      67.262  62.866  39.569  1.00  0.00
ATOM   1594  N   ARG A 106      66.108  64.600  40.402  1.00  0.00
ATOM   1596  CA  ARG A 106      65.658  65.236  39.169  1.00  0.00
ATOM   1598  CB  ARG A 106      64.451  64.477  38.573  1.00  0.00
ATOM   1601  CG  ARG A 106      64.324  64.587  37.041  1.00  0.00
ATOM   1604  CD  ARG A 106      65.580  64.154  36.251  1.00  0.00
ATOM   1607  NE  ARG A 106      66.294  63.041  36.911  1.00  0.00
ATOM   1609  CZ  ARG A 106      66.219  61.746  36.691  1.00  0.00
ATOM   1610  NH1 ARG A 106      65.634  61.230  35.650  1.00  0.00
ATOM   1613  NH2 ARG A 106      66.729  60.945  37.574  1.00  0.00
ATOM   1616  C   ARG A 106      65.391  66.687  39.506  1.00  0.00
ATOM   1617  O   ARG A 106      64.256  67.143  39.542  1.00  0.00
ATOM   1618  N   TYR A 107      66.496  67.340  39.844  1.00  0.00
ATOM   1620  CA  TYR A 107      66.631  68.597  40.573  1.00  0.00
ATOM   1622  CB  TYR A 107      68.133  68.929  40.626  1.00  0.00
ATOM   1625  CG  TYR A 107      68.755  69.121  39.254  1.00  0.00
ATOM   1626  CD1 TYR A 107      69.400  68.046  38.609  1.00  0.00
ATOM   1628  CE1 TYR A 107      69.910  68.208  37.309  1.00  0.00
ATOM   1630  CZ  TYR A 107      69.788  69.448  36.653  1.00  0.00
ATOM   1631  OH  TYR A 107      70.306  69.601  35.407  1.00  0.00
ATOM   1633  CE2 TYR A 107      69.157  70.533  37.302  1.00  0.00
ATOM   1635  CD2 TYR A 107      68.644  70.366  38.602  1.00  0.00
ATOM   1637  C   TYR A 107      65.828  69.808  40.091  1.00  0.00
ATOM   1638  O   TYR A 107      65.892  70.820  40.782  1.00  0.00
ATOM   1639  N   SER A 108      65.108  69.703  38.964  1.00  0.00
ATOM   1641  CA  SER A 108      63.973  70.547  38.550  1.00  0.00
ATOM   1643  CB  SER A 108      62.639  69.782  38.615  1.00  0.00
ATOM   1646  OG  SER A 108      62.445  69.106  39.840  1.00  0.00
ATOM   1648  C   SER A 108      63.900  71.868  39.309  1.00  0.00
ATOM   1649  O   SER A 108      63.238  72.007  40.341  1.00  0.00
ATOM   1650  N   HIS A 109      64.669  72.818  38.780  1.00  0.00
ATOM   1652  CA  HIS A 109      65.128  74.036  39.436  1.00  0.00
ATOM   1654  CB  HIS A 109      66.341  74.523  38.622  1.00  0.00
ATOM   1657  CG  HIS A 109      65.915  75.082  37.286  1.00  0.00
ATOM   1658  ND1 HIS A 109      65.560  74.321  36.170  1.00  0.00
ATOM   1659  CE1 HIS A 109      65.026  75.190  35.295  1.00  0.00
ATOM   1661  NE2 HIS A 109      65.017  76.434  35.805  1.00  0.00
ATOM   1663  CD2 HIS A 109      65.580  76.385  37.057  1.00  0.00
ATOM   1665  C   HIS A 109      64.142  75.221  39.563  1.00  0.00
ATOM   1666  O   HIS A 109      64.620  76.219  40.099  1.00  0.00
ATOM   1667  N   PRO A 110      62.893  75.232  39.028  1.00  0.00
ATOM   1668  CD  PRO A 110      61.939  74.140  38.851  1.00  0.00
ATOM   1671  CG  PRO A 110      60.658  74.698  38.224  1.00  0.00
ATOM   1674  CB  PRO A 110      60.839  76.200  38.329  1.00  0.00
ATOM   1677  CA  PRO A 110      62.354  76.311  38.211  1.00  0.00
ATOM   1679  C   PRO A 110      62.796  77.757  38.371  1.00  0.00
ATOM   1680  O   PRO A 110      63.033  78.423  37.359  1.00  0.00
ATOM   1681  N   TYR A 111      62.903  78.261  39.592  1.00  0.00
ATOM   1683  CA  TYR A 111      63.295  79.636  39.839  1.00  0.00
ATOM   1685  CB  TYR A 111      62.497  80.181  41.033  1.00  0.00
ATOM   1688  CG  TYR A 111      61.034  80.414  40.728  1.00  0.00
ATOM   1689  CD1 TYR A 111      60.093  79.385  40.938  1.00  0.00
ATOM   1691  CE1 TYR A 111      58.732  79.617  40.666  1.00  0.00
ATOM   1693  CZ  TYR A 111      58.313  80.876  40.185  1.00  0.00
ATOM   1694  OH  TYR A 111      56.991  81.105  39.983  1.00  0.00
ATOM   1696  CE2 TYR A 111      59.257  81.900  39.959  1.00  0.00
ATOM   1698  CD2 TYR A 111      60.619  81.665  40.232  1.00  0.00
ATOM   1700  C   TYR A 111      64.788  79.772  40.118  1.00  0.00
ATOM   1701  O   TYR A 111      65.292  79.330  41.153  1.00  0.00
ATOM   1702  N   TRP A 112      65.471  80.451  39.191  1.00  0.00
ATOM   1704  CA  TRP A 112      66.746  81.123  39.453  1.00  0.00
ATOM   1706  CB  TRP A 112      67.419  81.503  38.122  1.00  0.00
ATOM   1709  CG  TRP A 112      67.525  80.486  37.024  1.00  0.00
ATOM   1710  CD1 TRP A 112      67.325  80.762  35.717  1.00  0.00
ATOM   1712  NE1 TRP A 112      67.586  79.643  34.955  1.00  0.00
ATOM   1714  CE2 TRP A 112      68.010  78.589  35.733  1.00  0.00
ATOM   1715  CZ2 TRP A 112      68.444  77.292  35.429  1.00  0.00
ATOM   1717  CH2 TRP A 112      68.838  76.444  36.479  1.00  0.00
ATOM   1719  CZ3 TRP A 112      68.761  76.892  37.809  1.00  0.00
ATOM   1721  CE3 TRP A 112      68.294  78.188  38.103  1.00  0.00
ATOM   1723  CD2 TRP A 112      67.940  79.085  37.073  1.00  0.00
ATOM   1724  C   TRP A 112      66.559  82.409  40.260  1.00  0.00
ATOM   1725  O   TRP A 112      65.454  82.942  40.346  1.00  0.00
ATOM   1726  N   GLY A 113      67.676  82.968  40.730  1.00  0.00
ATOM   1728  CA  GLY A 113      67.808  84.410  40.929  1.00  0.00
ATOM   1731  C   GLY A 113      68.446  85.126  39.739  1.00  0.00
ATOM   1732  O   GLY A 113      68.571  84.581  38.638  1.00  0.00
ATOM   1733  N   GLN A 114      68.776  86.401  39.931  1.00  0.00
ATOM   1735  CA  GLN A 114      69.459  87.232  38.932  1.00  0.00
ATOM   1737  CB  GLN A 114      69.145  88.713  39.205  1.00  0.00
ATOM   1740  CG  GLN A 114      69.539  89.194  40.614  1.00  0.00
ATOM   1743  CD  GLN A 114      69.687  90.708  40.647  1.00  0.00
ATOM   1744  OE1 GLN A 114      68.726  91.453  40.748  1.00  0.00
ATOM   1745  NE2 GLN A 114      70.891  91.223  40.531  1.00  0.00
ATOM   1748  C   GLN A 114      70.975  87.028  38.886  1.00  0.00
ATOM   1749  O   GLN A 114      71.613  87.410  37.901  1.00  0.00
ATOM   1750  N   GLY A 115      71.532  86.428  39.935  1.00  0.00
ATOM   1752  CA  GLY A 115      72.956  86.267  40.170  1.00  0.00
ATOM   1755  C   GLY A 115      73.573  87.507  40.842  1.00  0.00
ATOM   1756  O   GLY A 115      73.194  88.647  40.547  1.00  0.00
ATOM   1757  N   THR A 116      74.606  87.307  41.667  1.00  0.00
ATOM   1759  CA  THR A 116      75.672  88.313  41.842  1.00  0.00
ATOM   1761  CB  THR A 116      75.674  88.863  43.274  1.00  0.00
ATOM   1763  CG2 THR A 116      76.049  87.825  44.331  1.00  0.00
ATOM   1767  OG1 THR A 116      76.554  89.955  43.390  1.00  0.00
ATOM   1769  C   THR A 116      77.068  87.888  41.388  1.00  0.00
ATOM   1770  O   THR A 116      77.420  86.712  41.384  1.00  0.00
ATOM   1771  N   GLN A 117      77.857  88.876  40.962  1.00  0.00
ATOM   1773  CA  GLN A 117      79.243  88.712  40.525  1.00  0.00
ATOM   1775  CB  GLN A 117      79.684  89.981  39.769  1.00  0.00
ATOM   1778  CG  GLN A 117      78.850  90.280  38.510  1.00  0.00
ATOM   1781  CD  GLN A 117      79.245  91.599  37.849  1.00  0.00
ATOM   1782  OE1 GLN A 117      80.380  91.825  37.466  1.00  0.00
ATOM   1783  NE2 GLN A 117      78.333  92.529  37.670  1.00  0.00
ATOM   1786  C   GLN A 117      80.155  88.509  41.746  1.00  0.00
ATOM   1787  O   GLN A 117      79.953  89.098  42.806  1.00  0.00
ATOM   1788  N   VAL A 118      81.212  87.728  41.561  1.00  0.00
ATOM   1790  CA  VAL A 118      82.271  87.477  42.540  1.00  0.00
ATOM   1792  CB  VAL A 118      82.071  86.104  43.221  1.00  0.00
ATOM   1794  CG1 VAL A 118      83.213  85.783  44.197  1.00  0.00
ATOM   1798  CG2 VAL A 118      80.746  86.041  43.991  1.00  0.00
ATOM   1802  C   VAL A 118      83.597  87.474  41.789  1.00  0.00
ATOM   1803  O   VAL A 118      83.739  86.692  40.844  1.00  0.00
ATOM   1804  N   THR A 119      84.536  88.355  42.176  1.00  0.00
ATOM   1806  CA  THR A 119      85.709  88.624  41.330  1.00  0.00
ATOM   1808  CB  THR A 119      85.546  89.899  40.476  1.00  0.00
ATOM   1810  CG2 THR A 119      84.480  89.745  39.388  1.00  0.00
ATOM   1814  OG1 THR A 119      85.157  91.027  41.216  1.00  0.00
ATOM   1816  C   THR A 119      87.002  88.638  42.152  1.00  0.00
ATOM   1817  O   THR A 119      87.392  89.620  42.788  1.00  0.00
ATOM   1818  N   VAL A 120      87.674  87.491  42.152  1.00  0.00
ATOM   1820  CA  VAL A 120      88.806  87.188  43.030  1.00  0.00
ATOM   1822  CB  VAL A 120      88.806  85.695  43.427  1.00  0.00
ATOM   1824  CG1 VAL A 120      89.905  85.399  44.461  1.00  0.00
ATOM   1828  CG2 VAL A 120      87.465  85.260  44.038  1.00  0.00
ATOM   1832  C   VAL A 120      90.117  87.597  42.365  1.00  0.00
ATOM   1833  O   VAL A 120      90.744  86.836  41.632  1.00  0.00
ATOM   1834  N   SER A 121      90.530  88.832  42.627  1.00  0.00
ATOM   1836  CA  SER A 121      91.778  89.392  42.114  1.00  0.00
ATOM   1838  CB  SER A 121      91.601  90.900  41.950  1.00  0.00
ATOM   1841  OG  SER A 121      92.587  91.388  41.063  1.00  0.00
ATOM   1843  C   SER A 121      92.989  89.059  43.001  1.00  0.00
ATOM   1844  O   SER A 121      92.875  88.485  44.089  1.00  0.00
ATOM   1845  N   SER A 122      94.181  89.416  42.529  1.00  0.00
ATOM   1847  CA  SER A 122      95.458  89.137  43.188  1.00  0.00
ATOM   1849  CB  SER A 122      95.917  87.723  42.823  1.00  0.00
ATOM   1852  OG  SER A 122      97.113  87.408  43.506  1.00  0.00
ATOM   1854  C   SER A 122      96.536  90.141  42.777  1.00  0.00
ATOM   1855  O   SER A 122      96.353  91.070  41.990  1.00  0.00
END
