# Supplementary material for: Nanobody-based CTLA4 inhibitors for immune checkpoint blockade therapy of canine cancer patients
Source: Sci Rep. 2021 Oct 21;11:20763. doi: 10.1038/s41598-021-00325-3 (PMC8531395; doi:10.1038/s41598-021-00325-3)
Supplement: Supplementary file 1 — Supplementary Information 1. [file 41598_2021_325_MOESM1_ESM.zip › Supplemental Information/ITasser_cNb17_10.pdb]

ATOM      1  N   MET B   1      65.287  71.149  61.268  1.00  0.00
ATOM      2  CA  MET B   1      64.960  71.238  59.837  1.00  0.00
ATOM      4  CB  MET B   1      65.513  72.558  59.273  1.00  0.00
ATOM      7  CG  MET B   1      66.973  72.861  59.637  1.00  0.00
ATOM     10  SD  MET B   1      67.710  74.258  58.738  1.00  0.00
ATOM     11  CE  MET B   1      66.594  75.609  59.207  1.00  0.00
ATOM     15  C   MET B   1      65.484  70.050  59.033  1.00  0.00
ATOM     16  O   MET B   1      64.972  69.756  57.953  1.00  0.00
ATOM     17  N   HIS B   2      66.467  69.327  59.577  1.00  0.00
ATOM     19  CA  HIS B   2      66.828  68.004  59.074  1.00  0.00
ATOM     21  CB  HIS B   2      68.274  67.640  59.441  1.00  0.00
ATOM     24  CG  HIS B   2      68.746  66.399  58.717  1.00  0.00
ATOM     25  ND1 HIS B   2      68.318  66.008  57.445  1.00  0.00
ATOM     26  CE1 HIS B   2      68.901  64.828  57.197  1.00  0.00
ATOM     28  NE2 HIS B   2      69.670  64.466  58.237  1.00  0.00
ATOM     30  CD2 HIS B   2      69.581  65.440  59.210  1.00  0.00
ATOM     32  C   HIS B   2      65.836  66.945  59.562  1.00  0.00
ATOM     33  O   HIS B   2      65.237  67.066  60.632  1.00  0.00
ATOM     34  N   VAL B   3      65.711  65.870  58.784  1.00  0.00
ATOM     36  CA  VAL B   3      64.950  64.661  59.105  1.00  0.00
ATOM     38  CB  VAL B   3      63.610  64.620  58.343  1.00  0.00
ATOM     40  CG1 VAL B   3      62.893  63.261  58.332  1.00  0.00
ATOM     44  CG2 VAL B   3      62.623  65.626  58.934  1.00  0.00
ATOM     48  C   VAL B   3      65.777  63.465  58.745  1.00  0.00
ATOM     49  O   VAL B   3      66.149  63.376  57.581  1.00  0.00
ATOM     50  N   ALA B   4      66.026  62.586  59.721  1.00  0.00
ATOM     52  CA  ALA B   4      66.980  61.477  59.639  1.00  0.00
ATOM     54  CB  ALA B   4      68.126  61.742  60.623  1.00  0.00
ATOM     58  C   ALA B   4      66.302  60.130  59.893  1.00  0.00
ATOM     59  O   ALA B   4      65.448  60.014  60.765  1.00  0.00
ATOM     60  N   GLN B   5      66.665  59.112  59.115  1.00  0.00
ATOM     62  CA  GLN B   5      65.966  57.826  59.091  1.00  0.00
ATOM     64  CB  GLN B   5      64.813  57.892  58.061  1.00  0.00
ATOM     67  CG  GLN B   5      65.234  58.303  56.634  1.00  0.00
ATOM     70  CD  GLN B   5      64.065  58.402  55.649  1.00  0.00
ATOM     71  OE1 GLN B   5      63.820  59.424  55.023  1.00  0.00
ATOM     72  NE2 GLN B   5      63.335  57.340  55.430  1.00  0.00
ATOM     75  C   GLN B   5      66.960  56.684  58.831  1.00  0.00
ATOM     76  O   GLN B   5      68.001  56.922  58.212  1.00  0.00
ATOM     77  N   PRO B   6      66.706  55.458  59.331  1.00  0.00
ATOM     78  CD  PRO B   6      65.651  55.109  60.271  1.00  0.00
ATOM     81  CG  PRO B   6      66.023  53.742  60.840  1.00  0.00
ATOM     84  CB  PRO B   6      66.828  53.110  59.711  1.00  0.00
ATOM     87  CA  PRO B   6      67.566  54.305  59.093  1.00  0.00
ATOM     89  C   PRO B   6      67.867  54.041  57.616  1.00  0.00
ATOM     90  O   PRO B   6      66.949  54.022  56.807  1.00  0.00
ATOM     91  N   ALA B   7      69.126  53.763  57.263  1.00  0.00
ATOM     93  CA  ALA B   7      69.524  53.581  55.862  1.00  0.00
ATOM     95  CB  ALA B   7      71.050  53.440  55.810  1.00  0.00
ATOM     99  C   ALA B   7      68.831  52.400  55.147  1.00  0.00
ATOM    100  O   ALA B   7      68.567  52.444  53.947  1.00  0.00
ATOM    101  N   VAL B   8      68.535  51.340  55.893  1.00  0.00
ATOM    103  CA  VAL B   8      68.173  50.014  55.373  1.00  0.00
ATOM    105  CB  VAL B   8      69.160  48.953  55.926  1.00  0.00
ATOM    107  CG1 VAL B   8      70.582  49.189  55.397  1.00  0.00
ATOM    111  CG2 VAL B   8      69.225  48.916  57.463  1.00  0.00
ATOM    115  C   VAL B   8      66.696  49.722  55.625  1.00  0.00
ATOM    116  O   VAL B   8      65.897  50.647  55.566  1.00  0.00
ATOM    117  N   VAL B   9      66.365  48.456  55.887  1.00  0.00
ATOM    119  CA  VAL B   9      65.347  47.884  56.799  1.00  0.00
ATOM    121  CB  VAL B   9      64.208  48.833  57.240  1.00  0.00
ATOM    123  CG1 VAL B   9      63.023  48.068  57.851  1.00  0.00
ATOM    127  CG2 VAL B   9      64.707  49.781  58.347  1.00  0.00
ATOM    131  C   VAL B   9      64.844  46.596  56.149  1.00  0.00
ATOM    132  O   VAL B   9      64.261  46.599  55.065  1.00  0.00
ATOM    133  N   LEU B  10      65.129  45.462  56.787  1.00  0.00
ATOM    135  CA  LEU B  10      64.614  44.183  56.318  1.00  0.00
ATOM    137  CB  LEU B  10      65.498  43.030  56.833  1.00  0.00
ATOM    140  CG  LEU B  10      66.966  43.090  56.366  1.00  0.00
ATOM    142  CD1 LEU B  10      67.736  41.881  56.899  1.00  0.00
ATOM    146  CD2 LEU B  10      67.112  43.125  54.843  1.00  0.00
ATOM    150  C   LEU B  10      63.171  44.031  56.785  1.00  0.00
ATOM    151  O   LEU B  10      62.885  44.101  57.981  1.00  0.00
ATOM    152  N   ALA B  11      62.258  43.842  55.840  1.00  0.00
ATOM    154  CA  ALA B  11      60.906  43.435  56.157  1.00  0.00
ATOM    156  CB  ALA B  11      59.999  43.551  54.933  1.00  0.00
ATOM    160  C   ALA B  11      60.909  42.020  56.744  1.00  0.00
ATOM    161  O   ALA B  11      61.679  41.132  56.364  1.00  0.00
ATOM    162  N   SER B  12      59.982  41.819  57.665  1.00  0.00
ATOM    164  CA  SER B  12      59.576  40.502  58.120  1.00  0.00
ATOM    166  CB  SER B  12      58.572  40.646  59.269  1.00  0.00
ATOM    169  OG  SER B  12      57.473  41.446  58.872  1.00  0.00
ATOM    171  C   SER B  12      58.966  39.674  56.994  1.00  0.00
ATOM    172  O   SER B  12      58.400  40.196  56.039  1.00  0.00
ATOM    173  N   SER B  13      58.945  38.362  57.196  1.00  0.00
ATOM    175  CA  SER B  13      58.170  37.376  56.432  1.00  0.00
ATOM    177  CB  SER B  13      58.633  35.984  56.870  1.00  0.00
ATOM    180  OG  SER B  13      58.746  35.923  58.282  1.00  0.00
ATOM    182  C   SER B  13      56.645  37.474  56.589  1.00  0.00
ATOM    183  O   SER B  13      55.913  36.620  56.087  1.00  0.00
ATOM    184  N   ARG B  14      56.128  38.506  57.270  1.00  0.00
ATOM    186  CA  ARG B  14      54.708  38.900  57.212  1.00  0.00
ATOM    188  CB  ARG B  14      53.975  38.567  58.529  1.00  0.00
ATOM    191  CG  ARG B  14      53.819  37.041  58.758  1.00  0.00
ATOM    194  CD  ARG B  14      52.898  36.363  57.721  1.00  0.00
ATOM    197  NE  ARG B  14      52.767  34.897  57.892  1.00  0.00
ATOM    199  CZ  ARG B  14      53.411  33.971  57.194  1.00  0.00
ATOM    200  NH1 ARG B  14      54.477  34.231  56.506  1.00  0.00
ATOM    203  NH2 ARG B  14      52.986  32.742  57.145  1.00  0.00
ATOM    206  C   ARG B  14      54.511  40.294  56.609  1.00  0.00
ATOM    207  O   ARG B  14      53.478  40.927  56.798  1.00  0.00
ATOM    208  N   GLY B  15      55.506  40.719  55.829  1.00  0.00
ATOM    210  CA  GLY B  15      55.515  41.934  55.028  1.00  0.00
ATOM    213  C   GLY B  15      55.299  43.192  55.863  1.00  0.00
ATOM    214  O   GLY B  15      54.539  44.085  55.481  1.00  0.00
ATOM    215  N   VAL B  16      55.963  43.239  57.019  1.00  0.00
ATOM    217  CA  VAL B  16      55.967  44.388  57.928  1.00  0.00
ATOM    219  CB  VAL B  16      55.339  44.079  59.307  1.00  0.00
ATOM    221  CG1 VAL B  16      55.266  45.347  60.171  1.00  0.00
ATOM    225  CG2 VAL B  16      53.930  43.495  59.181  1.00  0.00
ATOM    229  C   VAL B  16      57.382  44.896  58.117  1.00  0.00
ATOM    230  O   VAL B  16      58.278  44.115  58.444  1.00  0.00
ATOM    231  N   ALA B  17      57.545  46.207  57.975  1.00  0.00
ATOM    233  CA  ALA B  17      58.761  46.958  58.237  1.00  0.00
ATOM    235  CB  ALA B  17      59.346  47.428  56.903  1.00  0.00
ATOM    239  C   ALA B  17      58.454  48.131  59.155  1.00  0.00
ATOM    240  O   ALA B  17      57.392  48.750  59.063  1.00  0.00
ATOM    241  N   SER B  18      59.418  48.428  60.017  1.00  0.00
ATOM    243  CA  SER B  18      59.275  49.424  61.066  1.00  0.00
ATOM    245  CB  SER B  18      59.054  48.751  62.424  1.00  0.00
ATOM    248  OG  SER B  18      57.895  47.936  62.397  1.00  0.00
ATOM    250  C   SER B  18      60.532  50.268  61.084  1.00  0.00
ATOM    251  O   SER B  18      61.649  49.742  61.056  1.00  0.00
ATOM    252  N   PHE B  19      60.346  51.581  61.108  1.00  0.00
ATOM    254  CA  PHE B  19      61.467  52.508  61.195  1.00  0.00
ATOM    256  CB  PHE B  19      62.086  52.760  59.806  1.00  0.00
ATOM    259  CG  PHE B  19      61.319  53.608  58.809  1.00  0.00
ATOM    260  CD1 PHE B  19      60.316  53.024  58.009  1.00  0.00
ATOM    262  CE1 PHE B  19      59.736  53.754  56.956  1.00  0.00
ATOM    264  CZ  PHE B  19      60.167  55.066  56.693  1.00  0.00
ATOM    266  CE2 PHE B  19      61.150  55.660  57.501  1.00  0.00
ATOM    268  CD2 PHE B  19      61.720  54.938  58.564  1.00  0.00
ATOM    270  C   PHE B  19      61.086  53.778  61.945  1.00  0.00
ATOM    271  O   PHE B  19      59.947  53.937  62.390  1.00  0.00
ATOM    272  N   VAL B  20      62.067  54.653  62.133  1.00  0.00
ATOM    274  CA  VAL B  20      61.913  55.896  62.878  1.00  0.00
ATOM    276  CB  VAL B  20      62.701  55.852  64.200  1.00  0.00
ATOM    278  CG1 VAL B  20      62.668  57.205  64.909  1.00  0.00
ATOM    282  CG2 VAL B  20      62.115  54.806  65.158  1.00  0.00
ATOM    286  C   VAL B  20      62.378  57.048  61.992  1.00  0.00
ATOM    287  O   VAL B  20      63.506  57.038  61.497  1.00  0.00
ATOM    288  N   CYS B  21      61.505  58.036  61.802  1.00  0.00
ATOM    290  CA  CYS B  21      61.906  59.343  61.285  1.00  0.00
ATOM    292  CB  CYS B  21      60.817  59.906  60.351  1.00  0.00
ATOM    295  SG  CYS B  21      60.540  59.031  58.783  1.00  0.00
ATOM    296  C   CYS B  21      62.124  60.315  62.454  1.00  0.00
ATOM    297  O   CYS B  21      61.177  60.806  63.071  1.00  0.00
ATOM    298  N   GLU B  22      63.384  60.619  62.732  1.00  0.00
ATOM    300  CA  GLU B  22      63.782  61.725  63.596  1.00  0.00
ATOM    302  CB  GLU B  22      65.268  61.583  63.969  1.00  0.00
ATOM    305  CG  GLU B  22      65.649  60.264  64.662  1.00  0.00
ATOM    308  CD  GLU B  22      65.001  60.062  66.038  1.00  0.00
ATOM    309  OE1 GLU B  22      64.564  61.035  66.694  1.00  0.00
ATOM    310  OE2 GLU B  22      64.980  58.910  66.529  1.00  0.00
ATOM    311  C   GLU B  22      63.593  63.055  62.878  1.00  0.00
ATOM    312  O   GLU B  22      63.764  63.152  61.661  1.00  0.00
ATOM    313  N   TYR B  23      63.336  64.092  63.662  1.00  0.00
ATOM    315  CA  TYR B  23      63.278  65.482  63.241  1.00  0.00
ATOM    317  CB  TYR B  23      61.829  65.979  63.381  1.00  0.00
ATOM    320  CG  TYR B  23      61.500  67.348  62.804  1.00  0.00
ATOM    321  CD1 TYR B  23      62.108  67.802  61.616  1.00  0.00
ATOM    323  CE1 TYR B  23      61.737  69.029  61.046  1.00  0.00
ATOM    325  CZ  TYR B  23      60.746  69.816  61.657  1.00  0.00
ATOM    326  OH  TYR B  23      60.378  70.979  61.070  1.00  0.00
ATOM    328  CE2 TYR B  23      60.134  69.375  62.850  1.00  0.00
ATOM    330  CD2 TYR B  23      60.513  68.145  63.421  1.00  0.00
ATOM    332  C   TYR B  23      64.273  66.298  64.072  1.00  0.00
ATOM    333  O   TYR B  23      64.680  65.878  65.156  1.00  0.00
ATOM    334  N   GLY B  24      64.671  67.463  63.575  1.00  0.00
ATOM    336  CA  GLY B  24      65.318  68.477  64.395  1.00  0.00
ATOM    339  C   GLY B  24      64.296  69.441  64.989  1.00  0.00
ATOM    340  O   GLY B  24      63.202  69.034  65.379  1.00  0.00
ATOM    341  N   SER B  25      64.706  70.714  65.088  1.00  0.00
ATOM    343  CA  SER B  25      63.889  71.879  65.477  1.00  0.00
ATOM    345  CB  SER B  25      63.309  72.528  64.209  1.00  0.00
ATOM    348  OG  SER B  25      62.369  71.666  63.611  1.00  0.00
ATOM    350  C   SER B  25      62.796  71.606  66.523  1.00  0.00
ATOM    351  O   SER B  25      61.627  71.951  66.332  1.00  0.00
ATOM    352  N   SER B  26      63.158  70.894  67.591  1.00  0.00
ATOM    354  CA  SER B  26      62.182  70.272  68.484  1.00  0.00
ATOM    356  CB  SER B  26      62.882  69.256  69.391  1.00  0.00
ATOM    359  OG  SER B  26      61.945  68.338  69.921  1.00  0.00
ATOM    361  C   SER B  26      61.417  71.303  69.307  1.00  0.00
ATOM    362  O   SER B  26      62.011  72.084  70.049  1.00  0.00
ATOM    363  N   GLY B  27      60.091  71.284  69.195  1.00  0.00
ATOM    365  CA  GLY B  27      59.187  72.108  69.986  1.00  0.00
ATOM    368  C   GLY B  27      58.175  71.220  70.689  1.00  0.00
ATOM    369  O   GLY B  27      57.529  70.397  70.047  1.00  0.00
ATOM    370  N   ASN B  28      58.011  71.377  72.002  1.00  0.00
ATOM    372  CA  ASN B  28      57.147  70.501  72.802  1.00  0.00
ATOM    374  CB  ASN B  28      57.637  70.533  74.257  1.00  0.00
ATOM    377  CG  ASN B  28      57.353  71.868  74.905  1.00  0.00
ATOM    378  OD1 ASN B  28      58.113  72.812  74.776  1.00  0.00
ATOM    379  ND2 ASN B  28      56.222  72.001  75.549  1.00  0.00
ATOM    382  C   ASN B  28      55.633  70.777  72.671  1.00  0.00
ATOM    383  O   ASN B  28      54.840  70.360  73.511  1.00  0.00
ATOM    384  N   ALA B  29      55.254  71.508  71.629  1.00  0.00
ATOM    386  CA  ALA B  29      53.898  71.750  71.168  1.00  0.00
ATOM    388  CB  ALA B  29      53.296  72.943  71.923  1.00  0.00
ATOM    392  C   ALA B  29      54.023  71.989  69.664  1.00  0.00
ATOM    393  O   ALA B  29      54.432  73.062  69.222  1.00  0.00
ATOM    394  N   ALA B  30      53.826  70.912  68.914  1.00  0.00
ATOM    396  CA  ALA B  30      54.193  70.778  67.518  1.00  0.00
ATOM    398  CB  ALA B  30      55.627  70.237  67.450  1.00  0.00
ATOM    402  C   ALA B  30      53.216  69.817  66.856  1.00  0.00
ATOM    403  O   ALA B  30      52.960  68.751  67.410  1.00  0.00
ATOM    404  N   GLU B  31      52.707  70.174  65.679  1.00  0.00
ATOM    406  CA  GLU B  31      51.653  69.408  65.008  1.00  0.00
ATOM    408  CB  GLU B  31      50.327  70.172  65.177  1.00  0.00
ATOM    411  CG  GLU B  31      49.068  69.297  65.063  1.00  0.00
ATOM    414  CD  GLU B  31      48.004  69.730  66.083  1.00  0.00
ATOM    415  OE1 GLU B  31      48.013  69.170  67.208  1.00  0.00
ATOM    416  OE2 GLU B  31      47.209  70.638  65.752  1.00  0.00
ATOM    417  C   GLU B  31      51.996  69.077  63.562  1.00  0.00
ATOM    418  O   GLU B  31      52.385  69.997  62.851  1.00  0.00
ATOM    419  N   VAL B  32      52.034  67.805  63.136  1.00  0.00
ATOM    421  CA  VAL B  32      53.115  67.417  62.184  1.00  0.00
ATOM    423  CB  VAL B  32      54.290  66.783  62.961  1.00  0.00
ATOM    425  CG1 VAL B  32      55.367  66.199  62.040  1.00  0.00
ATOM    429  CG2 VAL B  32      55.013  67.784  63.877  1.00  0.00
ATOM    433  C   VAL B  32      52.613  66.521  61.053  1.00  0.00
ATOM    434  O   VAL B  32      52.064  65.431  61.309  1.00  0.00
ATOM    435  N   ARG B  33      52.827  66.954  59.777  1.00  0.00
ATOM    437  CA  ARG B  33      52.498  65.969  58.733  1.00  0.00
ATOM    439  CB  ARG B  33      52.167  66.620  57.364  1.00  0.00
ATOM    442  CG  ARG B  33      51.459  65.651  56.400  1.00  0.00
ATOM    445  CD  ARG B  33      50.955  66.274  55.092  1.00  0.00
ATOM    448  NE  ARG B  33      51.392  65.520  53.888  1.00  0.00
ATOM    450  CZ  ARG B  33      51.683  66.040  52.706  1.00  0.00
ATOM    451  NH1 ARG B  33      51.832  67.320  52.529  1.00  0.00
ATOM    454  NH2 ARG B  33      51.876  65.274  51.667  1.00  0.00
ATOM    457  C   ARG B  33      53.632  64.956  58.681  1.00  0.00
ATOM    458  O   ARG B  33      54.725  65.224  59.193  1.00  0.00
ATOM    459  N   VAL B  34      53.392  63.795  58.083  1.00  0.00
ATOM    461  CA  VAL B  34      54.401  62.756  57.995  1.00  0.00
ATOM    463  CB  VAL B  34      54.550  61.953  59.311  1.00  0.00
ATOM    465  CG1 VAL B  34      53.234  61.450  59.916  1.00  0.00
ATOM    469  CG2 VAL B  34      55.559  60.809  59.134  1.00  0.00
ATOM    473  C   VAL B  34      54.211  61.902  56.756  1.00  0.00
ATOM    474  O   VAL B  34      53.399  60.959  56.740  1.00  0.00
ATOM    475  N   THR B  35      54.972  62.243  55.693  1.00  0.00
ATOM    477  CA  THR B  35      54.837  61.377  54.525  1.00  0.00
ATOM    479  CB  THR B  35      55.107  62.141  53.232  1.00  0.00
ATOM    481  CG2 THR B  35      55.034  61.340  51.950  1.00  0.00
ATOM    485  OG1 THR B  35      54.159  63.180  53.097  1.00  0.00
ATOM    487  C   THR B  35      55.662  60.125  54.674  1.00  0.00
ATOM    488  O   THR B  35      56.683  60.193  55.369  1.00  0.00
ATOM    489  N   VAL B  36      55.235  59.042  53.994  1.00  0.00
ATOM    491  CA  VAL B  36      56.173  58.007  53.575  1.00  0.00
ATOM    493  CB  VAL B  36      55.943  56.683  54.341  1.00  0.00
ATOM    495  CG1 VAL B  36      57.177  55.806  54.204  1.00  0.00
ATOM    499  CG2 VAL B  36      55.720  56.904  55.845  1.00  0.00
ATOM    503  C   VAL B  36      56.217  57.943  52.040  1.00  0.00
ATOM    504  O   VAL B  36      55.234  58.247  51.371  1.00  0.00
ATOM    505  N   LEU B  37      57.381  57.724  51.418  1.00  0.00
ATOM    507  CA  LEU B  37      57.540  58.131  50.012  1.00  0.00
ATOM    509  CB  LEU B  37      57.994  59.607  49.932  1.00  0.00
ATOM    512  CG  LEU B  37      57.039  60.527  49.152  1.00  0.00
ATOM    514  CD1 LEU B  37      57.417  61.994  49.371  1.00  0.00
ATOM    518  CD2 LEU B  37      57.115  60.260  47.655  1.00  0.00
ATOM    522  C   LEU B  37      58.385  57.195  49.161  1.00  0.00
ATOM    523  O   LEU B  37      59.612  57.237  49.139  1.00  0.00
ATOM    524  N   ARG B  38      57.673  56.342  48.437  1.00  0.00
ATOM    526  CA  ARG B  38      58.203  55.284  47.590  1.00  0.00
ATOM    528  CB  ARG B  38      57.005  54.358  47.296  1.00  0.00
ATOM    531  CG  ARG B  38      57.338  52.979  46.721  1.00  0.00
ATOM    534  CD  ARG B  38      57.806  52.984  45.258  1.00  0.00
ATOM    537  NE  ARG B  38      57.688  51.643  44.647  1.00  0.00
ATOM    539  CZ  ARG B  38      58.331  50.546  45.009  1.00  0.00
ATOM    540  NH1 ARG B  38      59.237  50.575  45.933  1.00  0.00
ATOM    543  NH2 ARG B  38      58.078  49.402  44.451  1.00  0.00
ATOM    546  C   ARG B  38      58.845  55.859  46.322  1.00  0.00
ATOM    547  O   ARG B  38      58.179  56.100  45.315  1.00  0.00
ATOM    548  N   GLN B  39      60.151  56.077  46.382  1.00  0.00
ATOM    550  CA  GLN B  39      61.012  56.341  45.238  1.00  0.00
ATOM    552  CB  GLN B  39      62.260  57.110  45.695  1.00  0.00
ATOM    555  CG  GLN B  39      63.182  57.471  44.521  1.00  0.00
ATOM    558  CD  GLN B  39      64.315  58.391  44.959  1.00  0.00
ATOM    559  OE1 GLN B  39      64.171  59.593  45.029  1.00  0.00
ATOM    560  NE2 GLN B  39      65.481  57.877  45.284  1.00  0.00
ATOM    563  C   GLN B  39      61.354  55.047  44.499  1.00  0.00
ATOM    564  O   GLN B  39      61.844  54.080  45.091  1.00  0.00
ATOM    565  N   ALA B  40      61.104  55.065  43.189  1.00  0.00
ATOM    567  CA  ALA B  40      61.488  54.026  42.242  1.00  0.00
ATOM    569  CB  ALA B  40      60.468  52.879  42.322  1.00  0.00
ATOM    573  C   ALA B  40      61.546  54.599  40.821  1.00  0.00
ATOM    574  O   ALA B  40      60.670  55.359  40.428  1.00  0.00
ATOM    575  N   GLY B  41      62.567  54.238  40.038  1.00  0.00
ATOM    577  CA  GLY B  41      62.665  54.615  38.619  1.00  0.00
ATOM    580  C   GLY B  41      62.640  56.115  38.286  1.00  0.00
ATOM    581  O   GLY B  41      62.057  56.499  37.278  1.00  0.00
ATOM    582  N   SER B  42      63.227  56.959  39.143  1.00  0.00
ATOM    584  CA  SER B  42      63.163  58.435  39.047  1.00  0.00
ATOM    586  CB  SER B  42      63.902  58.954  37.804  1.00  0.00
ATOM    589  OG  SER B  42      65.251  58.510  37.813  1.00  0.00
ATOM    591  C   SER B  42      61.745  59.020  39.169  1.00  0.00
ATOM    592  O   SER B  42      61.519  60.185  38.851  1.00  0.00
ATOM    593  N   GLN B  43      60.804  58.236  39.699  1.00  0.00
ATOM    595  CA  GLN B  43      59.458  58.643  40.084  1.00  0.00
ATOM    597  CB  GLN B  43      58.447  57.753  39.320  1.00  0.00
ATOM    600  CG  GLN B  43      57.077  58.394  39.023  1.00  0.00
ATOM    603  CD  GLN B  43      56.234  58.661  40.265  1.00  0.00
ATOM    604  OE1 GLN B  43      55.980  57.792  41.084  1.00  0.00
ATOM    605  NE2 GLN B  43      55.847  59.893  40.512  1.00  0.00
ATOM    608  C   GLN B  43      59.337  58.515  41.615  1.00  0.00
ATOM    609  O   GLN B  43      60.026  57.716  42.263  1.00  0.00
ATOM    610  N   MET B  44      58.443  59.312  42.195  1.00  0.00
ATOM    612  CA  MET B  44      58.107  59.314  43.616  1.00  0.00
ATOM    614  CB  MET B  44      58.597  60.620  44.261  1.00  0.00
ATOM    617  CG  MET B  44      60.040  60.553  44.766  1.00  0.00
ATOM    620  SD  MET B  44      60.421  61.930  45.885  1.00  0.00
ATOM    621  CE  MET B  44      62.164  61.600  46.242  1.00  0.00
ATOM    625  C   MET B  44      56.591  59.186  43.810  1.00  0.00
ATOM    626  O   MET B  44      55.828  60.034  43.352  1.00  0.00
ATOM    627  N   THR B  45      56.160  58.147  44.521  1.00  0.00
ATOM    629  CA  THR B  45      54.751  57.872  44.821  1.00  0.00
ATOM    631  CB  THR B  45      54.397  56.447  44.359  1.00  0.00
ATOM    633  CG2 THR B  45      53.038  55.941  44.847  1.00  0.00
ATOM    637  OG1 THR B  45      54.322  56.388  42.950  1.00  0.00
ATOM    639  C   THR B  45      54.499  58.036  46.317  1.00  0.00
ATOM    640  O   THR B  45      55.165  57.389  47.132  1.00  0.00
ATOM    641  N   GLU B  46      53.550  58.908  46.676  1.00  0.00
ATOM    643  CA  GLU B  46      53.148  59.103  48.070  1.00  0.00
ATOM    645  CB  GLU B  46      52.420  60.457  48.294  1.00  0.00
ATOM    648  CG  GLU B  46      52.129  60.766  49.789  1.00  0.00
ATOM    651  CD  GLU B  46      52.228  62.254  50.238  1.00  0.00
ATOM    652  OE1 GLU B  46      52.156  62.547  51.462  1.00  0.00
ATOM    653  OE2 GLU B  46      52.408  63.169  49.406  1.00  0.00
ATOM    654  C   GLU B  46      52.417  57.875  48.632  1.00  0.00
ATOM    655  O   GLU B  46      51.435  57.387  48.074  1.00  0.00
ATOM    656  N   VAL B  47      52.940  57.387  49.755  1.00  0.00
ATOM    658  CA  VAL B  47      52.491  56.231  50.524  1.00  0.00
ATOM    660  CB  VAL B  47      53.461  55.034  50.412  1.00  0.00
ATOM    662  CG1 VAL B  47      53.047  53.869  51.323  1.00  0.00
ATOM    666  CG2 VAL B  47      53.492  54.492  48.976  1.00  0.00
ATOM    670  C   VAL B  47      52.345  56.735  51.962  1.00  0.00
ATOM    671  O   VAL B  47      53.312  56.881  52.707  1.00  0.00
ATOM    672  N   CYS B  48      51.102  57.044  52.318  1.00  0.00
ATOM    674  CA  CYS B  48      50.692  57.540  53.631  1.00  0.00
ATOM    676  CB  CYS B  48      50.752  56.363  54.613  1.00  0.00
ATOM    679  SG  CYS B  48      52.252  56.146  55.596  1.00  0.00
ATOM    680  C   CYS B  48      51.453  58.816  54.122  1.00  0.00
ATOM    681  O   CYS B  48      52.293  59.376  53.414  1.00  0.00
ATOM    682  N   ALA B  49      51.045  59.393  55.270  1.00  0.00
ATOM    684  CA  ALA B  49      50.883  60.848  55.308  1.00  0.00
ATOM    686  CB  ALA B  49      49.741  61.213  54.337  1.00  0.00
ATOM    690  C   ALA B  49      50.601  61.590  56.630  1.00  0.00
ATOM    691  O   ALA B  49      50.867  62.785  56.612  1.00  0.00
ATOM    692  N   ALA B  50      50.042  60.953  57.677  1.00  0.00
ATOM    694  CA  ALA B  50      49.290  61.505  58.842  1.00  0.00
ATOM    696  CB  ALA B  50      49.216  60.366  59.865  1.00  0.00
ATOM    700  C   ALA B  50      49.766  62.831  59.526  1.00  0.00
ATOM    701  O   ALA B  50      50.664  63.493  59.066  1.00  0.00
ATOM    702  N   THR B  51      49.168  63.303  60.629  1.00  0.00
ATOM    704  CA  THR B  51      49.054  64.747  60.958  1.00  0.00
ATOM    706  CB  THR B  51      47.622  65.244  60.681  1.00  0.00
ATOM    708  CG2 THR B  51      47.232  65.113  59.208  1.00  0.00
ATOM    712  OG1 THR B  51      46.680  64.492  61.413  1.00  0.00
ATOM    714  C   THR B  51      49.423  65.123  62.398  1.00  0.00
ATOM    715  O   THR B  51      49.344  66.291  62.770  1.00  0.00
ATOM    716  N   TYR B  52      49.796  64.100  63.160  1.00  0.00
ATOM    718  CA  TYR B  52      49.732  63.949  64.610  1.00  0.00
ATOM    720  CB  TYR B  52      50.831  62.947  65.011  1.00  0.00
ATOM    723  CG  TYR B  52      52.288  63.400  64.878  1.00  0.00
ATOM    724  CD1 TYR B  52      52.886  64.168  65.898  1.00  0.00
ATOM    726  CE1 TYR B  52      54.262  64.460  65.876  1.00  0.00
ATOM    728  CZ  TYR B  52      55.063  64.002  64.814  1.00  0.00
ATOM    729  OH  TYR B  52      56.393  64.289  64.807  1.00  0.00
ATOM    731  CE2 TYR B  52      54.460  63.289  63.750  1.00  0.00
ATOM    733  CD2 TYR B  52      53.083  62.982  63.790  1.00  0.00
ATOM    735  C   TYR B  52      49.825  65.177  65.512  1.00  0.00
ATOM    736  O   TYR B  52      50.611  66.105  65.276  1.00  0.00
ATOM    737  N   THR B  53      49.100  65.060  66.631  1.00  0.00
ATOM    739  CA  THR B  53      49.255  65.912  67.810  1.00  0.00
ATOM    741  CB  THR B  53      47.893  66.266  68.430  1.00  0.00
ATOM    743  CG2 THR B  53      47.313  65.197  69.356  1.00  0.00
ATOM    747  OG1 THR B  53      48.009  67.467  69.163  1.00  0.00
ATOM    749  C   THR B  53      50.276  65.363  68.816  1.00  0.00
ATOM    750  O   THR B  53      50.872  64.302  68.614  1.00  0.00
ATOM    751  N   VAL B  54      50.512  66.145  69.873  1.00  0.00
ATOM    753  CA  VAL B  54      51.785  66.261  70.606  1.00  0.00
ATOM    755  CB  VAL B  54      51.621  67.122  71.879  1.00  0.00
ATOM    757  CG1 VAL B  54      52.982  67.456  72.511  1.00  0.00
ATOM    761  CG2 VAL B  54      50.920  68.460  71.580  1.00  0.00
ATOM    765  C   VAL B  54      52.497  64.945  70.924  1.00  0.00
ATOM    766  O   VAL B  54      53.695  64.840  70.646  1.00  0.00
ATOM    767  N   GLU B  55      51.809  63.959  71.508  1.00  0.00
ATOM    769  CA  GLU B  55      52.469  62.737  71.976  1.00  0.00
ATOM    771  CB  GLU B  55      53.309  63.032  73.242  1.00  0.00
ATOM    774  CG  GLU B  55      52.534  63.580  74.454  1.00  0.00
ATOM    777  CD  GLU B  55      53.455  64.362  75.413  1.00  0.00
ATOM    778  OE1 GLU B  55      54.484  63.794  75.850  1.00  0.00
ATOM    779  OE2 GLU B  55      53.131  65.540  75.690  1.00  0.00
ATOM    780  C   GLU B  55      51.561  61.507  72.177  1.00  0.00
ATOM    781  O   GLU B  55      50.388  61.602  72.539  1.00  0.00
ATOM    782  N   ASP B  56      52.175  60.349  71.917  1.00  0.00
ATOM    784  CA  ASP B  56      51.711  58.956  71.846  1.00  0.00
ATOM    786  CB  ASP B  56      52.108  58.108  73.067  1.00  0.00
ATOM    789  CG  ASP B  56      52.544  56.684  72.672  1.00  0.00
ATOM    790  OD1 ASP B  56      53.476  56.523  71.833  1.00  0.00
ATOM    791  OD2 ASP B  56      51.990  55.728  73.257  1.00  0.00
ATOM    792  C   ASP B  56      50.359  58.604  71.180  1.00  0.00
ATOM    793  O   ASP B  56      50.000  57.432  71.043  1.00  0.00
ATOM    794  N   GLU B  57      49.648  59.565  70.603  1.00  0.00
ATOM    796  CA  GLU B  57      48.805  59.278  69.448  1.00  0.00
ATOM    798  CB  GLU B  57      48.156  60.603  68.977  1.00  0.00
ATOM    801  CG  GLU B  57      47.170  60.506  67.791  1.00  0.00
ATOM    804  CD  GLU B  57      47.536  61.426  66.611  1.00  0.00
ATOM    805  OE1 GLU B  57      47.846  60.909  65.506  1.00  0.00
ATOM    806  OE2 GLU B  57      47.468  62.666  66.781  1.00  0.00
ATOM    807  C   GLU B  57      49.684  58.689  68.267  1.00  0.00
ATOM    808  O   GLU B  57      50.807  59.131  68.044  1.00  0.00
ATOM    809  N   LEU B  58      49.157  57.801  67.412  1.00  0.00
ATOM    811  CA  LEU B  58      49.173  58.104  65.967  1.00  0.00
ATOM    813  CB  LEU B  58      50.322  57.522  65.105  1.00  0.00
ATOM    816  CG  LEU B  58      51.066  58.498  64.163  1.00  0.00
ATOM    818  CD1 LEU B  58      50.228  59.316  63.168  1.00  0.00
ATOM    822  CD2 LEU B  58      51.926  59.536  64.876  1.00  0.00
ATOM    826  C   LEU B  58      47.890  57.694  65.296  1.00  0.00
ATOM    827  O   LEU B  58      47.315  56.638  65.594  1.00  0.00
ATOM    828  N   ALA B  59      47.574  58.414  64.243  1.00  0.00
ATOM    830  CA  ALA B  59      46.555  58.087  63.285  1.00  0.00
ATOM    832  CB  ALA B  59      45.329  58.937  63.664  1.00  0.00
ATOM    836  C   ALA B  59      46.954  58.284  61.816  1.00  0.00
ATOM    837  O   ALA B  59      46.507  59.194  61.124  1.00  0.00
ATOM    838  N   PHE B  60      47.705  57.312  61.298  1.00  0.00
ATOM    840  CA  PHE B  60      47.515  56.837  59.918  1.00  0.00
ATOM    842  CB  PHE B  60      48.748  56.043  59.461  1.00  0.00
ATOM    845  CG  PHE B  60      50.057  56.817  59.480  1.00  0.00
ATOM    846  CD1 PHE B  60      50.808  56.935  60.668  1.00  0.00
ATOM    848  CE1 PHE B  60      52.051  57.588  60.664  1.00  0.00
ATOM    850  CZ  PHE B  60      52.535  58.148  59.474  1.00  0.00
ATOM    852  CE2 PHE B  60      51.782  58.064  58.295  1.00  0.00
ATOM    854  CD2 PHE B  60      50.544  57.398  58.295  1.00  0.00
ATOM    856  C   PHE B  60      46.232  56.002  59.914  1.00  0.00
ATOM    857  O   PHE B  60      46.261  54.777  59.930  1.00  0.00
ATOM    858  N   LEU B  61      45.110  56.707  60.070  1.00  0.00
ATOM    860  CA  LEU B  61      43.786  56.167  59.801  1.00  0.00
ATOM    862  CB  LEU B  61      42.746  56.815  60.736  1.00  0.00
ATOM    865  CG  LEU B  61      42.918  56.448  62.223  1.00  0.00
ATOM    867  CD1 LEU B  61      41.900  57.209  63.073  1.00  0.00
ATOM    871  CD2 LEU B  61      42.749  54.953  62.504  1.00  0.00
ATOM    875  C   LEU B  61      43.454  56.374  58.322  1.00  0.00
ATOM    876  O   LEU B  61      44.175  57.078  57.611  1.00  0.00
ATOM    877  N   ASP B  62      42.393  55.710  57.875  1.00  0.00
ATOM    879  CA  ASP B  62      41.911  55.590  56.491  1.00  0.00
ATOM    881  CB  ASP B  62      41.296  56.923  56.017  1.00  0.00
ATOM    884  CG  ASP B  62      40.180  57.464  56.933  1.00  0.00
ATOM    885  OD1 ASP B  62      39.924  58.688  56.864  1.00  0.00
ATOM    886  OD2 ASP B  62      39.571  56.668  57.689  1.00  0.00
ATOM    887  C   ASP B  62      42.870  54.954  55.470  1.00  0.00
ATOM    888  O   ASP B  62      42.442  54.358  54.481  1.00  0.00
ATOM    889  N   ASP B  63      44.162  54.967  55.767  1.00  0.00
ATOM    891  CA  ASP B  63      45.078  53.887  55.431  1.00  0.00
ATOM    893  CB  ASP B  63      46.504  54.361  55.771  1.00  0.00
ATOM    896  CG  ASP B  63      47.544  53.804  54.799  1.00  0.00
ATOM    897  OD1 ASP B  63      47.391  52.634  54.377  1.00  0.00
ATOM    898  OD2 ASP B  63      48.471  54.562  54.446  1.00  0.00
ATOM    899  C   ASP B  63      44.693  52.577  56.153  1.00  0.00
ATOM    900  O   ASP B  63      43.931  52.547  57.124  1.00  0.00
ATOM    901  N   SER B  64      45.273  51.481  55.682  1.00  0.00
ATOM    903  CA  SER B  64      45.214  50.151  56.297  1.00  0.00
ATOM    905  CB  SER B  64      44.198  49.288  55.534  1.00  0.00
ATOM    908  OG  SER B  64      44.128  47.967  56.046  1.00  0.00
ATOM    910  C   SER B  64      46.593  49.477  56.329  1.00  0.00
ATOM    911  O   SER B  64      46.723  48.373  56.865  1.00  0.00
ATOM    912  N   THR B  65      47.615  50.148  55.803  1.00  0.00
ATOM    914  CA  THR B  65      48.988  50.030  56.273  1.00  0.00
ATOM    916  CB  THR B  65      49.928  49.862  55.070  1.00  0.00
ATOM    918  CG2 THR B  65      50.043  51.025  54.087  1.00  0.00
ATOM    922  OG1 THR B  65      51.224  49.597  55.513  1.00  0.00
ATOM    924  C   THR B  65      49.318  51.266  57.152  1.00  0.00
ATOM    925  O   THR B  65      48.487  52.151  57.352  1.00  0.00
ATOM    926  N   CYS B  66      50.519  51.349  57.721  1.00  0.00
ATOM    928  CA  CYS B  66      51.320  52.570  57.897  1.00  0.00
ATOM    930  CB  CYS B  66      50.987  53.753  56.966  1.00  0.00
ATOM    933  SG  CYS B  66      52.354  54.134  55.838  1.00  0.00
ATOM    934  C   CYS B  66      51.622  53.038  59.333  1.00  0.00
ATOM    935  O   CYS B  66      52.703  53.578  59.588  1.00  0.00
ATOM    936  N   THR B  67      50.697  52.850  60.273  1.00  0.00
ATOM    938  CA  THR B  67      50.717  53.432  61.630  1.00  0.00
ATOM    940  CB  THR B  67      49.803  52.614  62.555  1.00  0.00
ATOM    942  CG2 THR B  67      48.338  52.625  62.121  1.00  0.00
ATOM    946  OG1 THR B  67      50.254  51.277  62.603  1.00  0.00
ATOM    948  C   THR B  67      52.100  53.527  62.339  1.00  0.00
ATOM    949  O   THR B  67      52.748  52.495  62.530  1.00  0.00
ATOM    950  N   GLY B  68      52.499  54.680  62.922  1.00  0.00
ATOM    952  CA  GLY B  68      53.174  54.605  64.226  1.00  0.00
ATOM    955  C   GLY B  68      53.434  55.885  65.046  1.00  0.00
ATOM    956  O   GLY B  68      53.830  56.945  64.557  1.00  0.00
ATOM    957  N   THR B  69      53.249  55.761  66.360  1.00  0.00
ATOM    959  CA  THR B  69      53.162  56.884  67.312  1.00  0.00
ATOM    961  CB  THR B  69      53.010  56.397  68.767  1.00  0.00
ATOM    963  CG2 THR B  69      51.824  55.448  68.947  1.00  0.00
ATOM    967  OG1 THR B  69      54.144  55.724  69.258  1.00  0.00
ATOM    969  C   THR B  69      54.242  57.963  67.255  1.00  0.00
ATOM    970  O   THR B  69      55.413  57.713  66.977  1.00  0.00
ATOM    971  N   SER B  70      53.851  59.201  67.527  1.00  0.00
ATOM    973  CA  SER B  70      54.705  60.333  67.723  1.00  0.00
ATOM    975  CB  SER B  70      53.894  61.629  67.543  1.00  0.00
ATOM    978  OG  SER B  70      52.770  61.694  68.408  1.00  0.00
ATOM    980  C   SER B  70      55.240  60.289  69.150  1.00  0.00
ATOM    981  O   SER B  70      54.567  59.978  70.135  1.00  0.00
ATOM    982  N   SER B  71      56.484  60.696  69.259  1.00  0.00
ATOM    984  CA  SER B  71      57.072  61.208  70.481  1.00  0.00
ATOM    986  CB  SER B  71      57.913  60.128  71.177  1.00  0.00
ATOM    989  OG  SER B  71      58.759  59.448  70.267  1.00  0.00
ATOM    991  C   SER B  71      57.836  62.474  70.110  1.00  0.00
ATOM    992  O   SER B  71      57.977  62.784  68.925  1.00  0.00
ATOM    993  N   GLY B  72      58.290  63.256  71.088  1.00  0.00
ATOM    995  CA  GLY B  72      59.036  64.477  70.785  1.00  0.00
ATOM    998  C   GLY B  72      60.170  64.253  69.770  1.00  0.00
ATOM    999  O   GLY B  72      60.990  63.348  69.917  1.00  0.00
ATOM   1000  N   ASN B  73      60.155  65.068  68.714  1.00  0.00
ATOM   1002  CA  ASN B  73      60.970  64.958  67.498  1.00  0.00
ATOM   1004  CB  ASN B  73      62.225  65.834  67.607  1.00  0.00
ATOM   1007  CG  ASN B  73      63.211  65.356  68.646  1.00  0.00
ATOM   1008  OD1 ASN B  73      63.348  65.970  69.696  1.00  0.00
ATOM   1009  ND2 ASN B  73      63.905  64.269  68.393  1.00  0.00
ATOM   1012  C   ASN B  73      61.201  63.565  66.887  1.00  0.00
ATOM   1013  O   ASN B  73      62.257  63.319  66.305  1.00  0.00
ATOM   1014  N   LYS B  74      60.216  62.668  66.977  1.00  0.00
ATOM   1016  CA  LYS B  74      60.351  61.271  66.559  1.00  0.00
ATOM   1018  CB  LYS B  74      60.954  60.535  67.758  1.00  0.00
ATOM   1021  CG  LYS B  74      61.426  59.125  67.405  1.00  0.00
ATOM   1024  CD  LYS B  74      61.903  58.324  68.625  1.00  0.00
ATOM   1027  CE  LYS B  74      62.836  59.084  69.580  1.00  0.00
ATOM   1030  NZ  LYS B  74      64.046  59.602  68.898  1.00  0.00
ATOM   1034  C   LYS B  74      58.987  60.672  66.157  1.00  0.00
ATOM   1035  O   LYS B  74      58.019  60.594  66.930  1.00  0.00
ATOM   1036  N   VAL B  75      58.931  60.189  64.921  1.00  0.00
ATOM   1038  CA  VAL B  75      57.741  59.529  64.383  1.00  0.00
ATOM   1040  CB  VAL B  75      57.194  60.172  63.083  1.00  0.00
ATOM   1042  CG1 VAL B  75      55.659  60.122  63.130  1.00  0.00
ATOM   1046  CG2 VAL B  75      57.633  61.622  62.849  1.00  0.00
ATOM   1050  C   VAL B  75      58.005  58.063  64.127  1.00  0.00
ATOM   1051  O   VAL B  75      58.992  57.719  63.461  1.00  0.00
ATOM   1052  N   ASN B  76      57.104  57.206  64.614  1.00  0.00
ATOM   1054  CA  ASN B  76      57.284  55.779  64.437  1.00  0.00
ATOM   1056  CB  ASN B  76      56.853  55.032  65.715  1.00  0.00
ATOM   1059  CG  ASN B  76      57.623  55.467  66.957  1.00  0.00
ATOM   1060  OD1 ASN B  76      58.823  55.696  66.922  1.00  0.00
ATOM   1061  ND2 ASN B  76      56.978  55.575  68.099  1.00  0.00
ATOM   1064  C   ASN B  76      56.499  55.391  63.177  1.00  0.00
ATOM   1065  O   ASN B  76      55.405  55.862  62.886  1.00  0.00
ATOM   1066  N   LEU B  77      57.035  54.521  62.352  1.00  0.00
ATOM   1068  CA  LEU B  77      56.371  54.207  61.101  1.00  0.00
ATOM   1070  CB  LEU B  77      57.154  54.821  59.931  1.00  0.00
ATOM   1073  CG  LEU B  77      57.058  56.351  59.846  1.00  0.00
ATOM   1075  CD1 LEU B  77      57.980  56.817  58.729  1.00  0.00
ATOM   1079  CD2 LEU B  77      55.643  56.840  59.538  1.00  0.00
ATOM   1083  C   LEU B  77      56.326  52.701  60.961  1.00  0.00
ATOM   1084  O   LEU B  77      57.363  52.047  61.087  1.00  0.00
ATOM   1085  N   THR B  78      55.141  52.159  60.679  1.00  0.00
ATOM   1087  CA  THR B  78      54.981  50.721  60.478  1.00  0.00
ATOM   1089  CB  THR B  78      54.257  50.014  61.640  1.00  0.00
ATOM   1091  CG2 THR B  78      54.401  48.495  61.563  1.00  0.00
ATOM   1095  OG1 THR B  78      54.756  50.414  62.892  1.00  0.00
ATOM   1097  C   THR B  78      54.235  50.428  59.186  1.00  0.00
ATOM   1098  O   THR B  78      53.009  50.396  59.160  1.00  0.00
ATOM   1099  N   ILE B  79      54.973  50.212  58.102  1.00  0.00
ATOM   1101  CA  ILE B  79      54.376  49.758  56.850  1.00  0.00
ATOM   1103  CB  ILE B  79      55.243  50.090  55.609  1.00  0.00
ATOM   1105  CG2 ILE B  79      54.393  49.835  54.346  1.00  0.00
ATOM   1109  CG1 ILE B  79      55.794  51.534  55.618  1.00  0.00
ATOM   1112  CD1 ILE B  79      56.641  51.858  54.379  1.00  0.00
ATOM   1116  C   ILE B  79      54.136  48.249  56.914  1.00  0.00
ATOM   1117  O   ILE B  79      55.083  47.462  56.886  1.00  0.00
ATOM   1118  N   GLN B  80      52.871  47.843  56.970  1.00  0.00
ATOM   1120  CA  GLN B  80      52.437  46.468  56.729  1.00  0.00
ATOM   1122  CB  GLN B  80      51.290  46.083  57.696  1.00  0.00
ATOM   1125  CG  GLN B  80      51.492  46.419  59.187  1.00  0.00
ATOM   1128  CD  GLN B  80      51.018  47.817  59.580  1.00  0.00
ATOM   1129  OE1 GLN B  80      50.693  48.648  58.753  1.00  0.00
ATOM   1130  NE2 GLN B  80      50.936  48.118  60.859  1.00  0.00
ATOM   1133  C   GLN B  80      51.965  46.219  55.295  1.00  0.00
ATOM   1134  O   GLN B  80      51.784  47.145  54.503  1.00  0.00
ATOM   1135  N   GLY B  81      51.708  44.944  54.984  1.00  0.00
ATOM   1137  CA  GLY B  81      51.168  44.512  53.694  1.00  0.00
ATOM   1140  C   GLY B  81      52.099  44.817  52.533  1.00  0.00
ATOM   1141  O   GLY B  81      51.621  45.063  51.427  1.00  0.00
ATOM   1142  N   LEU B  82      53.406  44.820  52.805  1.00  0.00
ATOM   1144  CA  LEU B  82      54.473  44.808  51.812  1.00  0.00
ATOM   1146  CB  LEU B  82      55.822  44.932  52.533  1.00  0.00
ATOM   1149  CG  LEU B  82      56.018  46.269  53.271  1.00  0.00
ATOM   1151  CD1 LEU B  82      57.174  46.160  54.260  1.00  0.00
ATOM   1155  CD2 LEU B  82      56.347  47.397  52.292  1.00  0.00
ATOM   1159  C   LEU B  82      54.395  43.537  50.957  1.00  0.00
ATOM   1160  O   LEU B  82      53.830  42.527  51.377  1.00  0.00
ATOM   1161  N   ARG B  83      54.994  43.603  49.770  1.00  0.00
ATOM   1163  CA  ARG B  83      55.264  42.470  48.875  1.00  0.00
ATOM   1165  CB  ARG B  83      54.340  42.527  47.643  1.00  0.00
ATOM   1168  CG  ARG B  83      52.835  42.388  47.941  1.00  0.00
ATOM   1171  CD  ARG B  83      51.991  43.291  47.025  1.00  0.00
ATOM   1174  NE  ARG B  83      52.114  44.712  47.413  1.00  0.00
ATOM   1176  CZ  ARG B  83      51.477  45.327  48.390  1.00  0.00
ATOM   1177  NH1 ARG B  83      50.456  44.789  48.985  1.00  0.00
ATOM   1180  NH2 ARG B  83      51.864  46.485  48.834  1.00  0.00
ATOM   1183  C   ARG B  83      56.718  42.540  48.420  1.00  0.00
ATOM   1184  O   ARG B  83      57.316  43.605  48.520  1.00  0.00
ATOM   1185  N   ALA B  84      57.276  41.503  47.805  1.00  0.00
ATOM   1187  CA  ALA B  84      58.597  41.585  47.167  1.00  0.00
ATOM   1189  CB  ALA B  84      58.880  40.249  46.468  1.00  0.00
ATOM   1193  C   ALA B  84      58.728  42.783  46.206  1.00  0.00
ATOM   1194  O   ALA B  84      59.682  43.560  46.292  1.00  0.00
ATOM   1195  N   MET B  85      57.708  42.993  45.365  1.00  0.00
ATOM   1197  CA  MET B  85      57.597  44.123  44.429  1.00  0.00
ATOM   1199  CB  MET B  85      56.295  43.996  43.623  1.00  0.00
ATOM   1202  CG  MET B  85      56.249  42.732  42.755  1.00  0.00
ATOM   1205  SD  MET B  85      54.713  42.526  41.812  1.00  0.00
ATOM   1206  CE  MET B  85      54.895  43.832  40.567  1.00  0.00
ATOM   1210  C   MET B  85      57.625  45.510  45.100  1.00  0.00
ATOM   1211  O   MET B  85      57.993  46.500  44.460  1.00  0.00
ATOM   1212  N   ASP B  86      57.237  45.596  46.375  1.00  0.00
ATOM   1214  CA  ASP B  86      57.295  46.825  47.167  1.00  0.00
ATOM   1216  CB  ASP B  86      56.492  46.758  48.472  1.00  0.00
ATOM   1219  CG  ASP B  86      54.999  46.822  48.208  1.00  0.00
ATOM   1220  OD1 ASP B  86      54.313  47.677  48.804  1.00  0.00
ATOM   1221  OD2 ASP B  86      54.487  46.001  47.422  1.00  0.00
ATOM   1222  C   ASP B  86      58.721  47.276  47.485  1.00  0.00
ATOM   1223  O   ASP B  86      58.941  48.476  47.650  1.00  0.00
ATOM   1224  N   THR B  87      59.690  46.353  47.493  1.00  0.00
ATOM   1226  CA  THR B  87      61.106  46.645  47.769  1.00  0.00
ATOM   1228  CB  THR B  87      61.989  45.485  47.276  1.00  0.00
ATOM   1230  CG2 THR B  87      63.492  45.742  47.392  1.00  0.00
ATOM   1234  OG1 THR B  87      61.717  44.327  48.032  1.00  0.00
ATOM   1236  C   THR B  87      61.560  47.956  47.121  1.00  0.00
ATOM   1237  O   THR B  87      61.383  48.155  45.917  1.00  0.00
ATOM   1238  N   GLY B  88      62.082  48.887  47.922  1.00  0.00
ATOM   1240  CA  GLY B  88      62.399  50.240  47.450  1.00  0.00
ATOM   1243  C   GLY B  88      62.681  51.244  48.566  1.00  0.00
ATOM   1244  O   GLY B  88      62.653  50.910  49.750  1.00  0.00
ATOM   1245  N   LEU B  89      62.944  52.493  48.183  1.00  0.00
ATOM   1247  CA  LEU B  89      63.290  53.558  49.122  1.00  0.00
ATOM   1249  CB  LEU B  89      64.307  54.475  48.418  1.00  0.00
ATOM   1252  CG  LEU B  89      65.035  55.458  49.350  1.00  0.00
ATOM   1254  CD1 LEU B  89      66.179  54.769  50.095  1.00  0.00
ATOM   1258  CD2 LEU B  89      65.637  56.602  48.534  1.00  0.00
ATOM   1262  C   LEU B  89      62.033  54.311  49.573  1.00  0.00
ATOM   1263  O   LEU B  89      61.268  54.765  48.731  1.00  0.00
ATOM   1264  N   TYR B  90      61.828  54.461  50.878  1.00  0.00
ATOM   1266  CA  TYR B  90      60.651  55.100  51.474  1.00  0.00
ATOM   1268  CB  TYR B  90      59.862  54.042  52.265  1.00  0.00
ATOM   1271  CG  TYR B  90      59.068  53.072  51.390  1.00  0.00
ATOM   1272  CD1 TYR B  90      59.722  51.974  50.801  1.00  0.00
ATOM   1274  CE1 TYR B  90      59.017  51.065  49.989  1.00  0.00
ATOM   1276  CZ  TYR B  90      57.632  51.227  49.786  1.00  0.00
ATOM   1277  OH  TYR B  90      56.955  50.363  48.986  1.00  0.00
ATOM   1279  CE2 TYR B  90      56.961  52.312  50.388  1.00  0.00
ATOM   1281  CD2 TYR B  90      57.683  53.241  51.167  1.00  0.00
ATOM   1283  C   TYR B  90      61.107  56.337  52.289  1.00  0.00
ATOM   1284  O   TYR B  90      61.543  56.227  53.438  1.00  0.00
ATOM   1285  N   ILE B  91      61.088  57.520  51.656  1.00  0.00
ATOM   1287  CA  ILE B  91      61.343  58.845  52.268  1.00  0.00
ATOM   1289  CB  ILE B  91      61.342  59.988  51.216  1.00  0.00
ATOM   1291  CG2 ILE B  91      61.856  61.314  51.805  1.00  0.00
ATOM   1295  CG1 ILE B  91      62.091  59.672  49.899  1.00  0.00
ATOM   1298  CD1 ILE B  91      63.565  59.294  50.060  1.00  0.00
ATOM   1302  C   ILE B  91      60.356  59.140  53.429  1.00  0.00
ATOM   1303  O   ILE B  91      59.323  58.492  53.501  1.00  0.00
ATOM   1304  N   CYS B  92      60.645  60.094  54.327  1.00  0.00
ATOM   1306  CA  CYS B  92      59.698  60.676  55.307  1.00  0.00
ATOM   1308  CB  CYS B  92      60.514  61.167  56.528  1.00  0.00
ATOM   1311  SG  CYS B  92      61.632  59.993  57.353  1.00  0.00
ATOM   1312  C   CYS B  92      58.809  61.822  54.695  1.00  0.00
ATOM   1313  O   CYS B  92      58.260  61.672  53.610  1.00  0.00
ATOM   1314  N   LYS B  93      58.656  62.977  55.389  1.00  0.00
ATOM   1316  CA  LYS B  93      58.467  64.372  54.867  1.00  0.00
ATOM   1318  CB  LYS B  93      57.553  64.547  53.631  1.00  0.00
ATOM   1321  CG  LYS B  93      57.671  65.912  52.923  1.00  0.00
ATOM   1324  CD  LYS B  93      57.214  65.915  51.456  1.00  0.00
ATOM   1327  CE  LYS B  93      55.851  65.262  51.192  1.00  0.00
ATOM   1330  NZ  LYS B  93      54.818  65.708  52.151  1.00  0.00
ATOM   1334  C   LYS B  93      58.160  65.467  55.921  1.00  0.00
ATOM   1335  O   LYS B  93      58.279  66.644  55.615  1.00  0.00
ATOM   1336  N   VAL B  94      57.819  65.126  57.162  1.00  0.00
ATOM   1338  CA  VAL B  94      57.513  66.100  58.241  1.00  0.00
ATOM   1340  CB  VAL B  94      58.782  66.566  59.007  1.00  0.00
ATOM   1342  CG1 VAL B  94      59.395  67.900  58.578  1.00  0.00
ATOM   1346  CG2 VAL B  94      58.540  66.633  60.519  1.00  0.00
ATOM   1350  C   VAL B  94      56.411  67.142  57.898  1.00  0.00
ATOM   1351  O   VAL B  94      55.459  66.783  57.214  1.00  0.00
ATOM   1352  N   GLU B  95      56.475  68.373  58.421  1.00  0.00
ATOM   1354  CA  GLU B  95      55.815  69.624  57.958  1.00  0.00
ATOM   1356  CB  GLU B  95      54.670  69.481  56.915  1.00  0.00
ATOM   1359  CG  GLU B  95      55.195  69.210  55.476  1.00  0.00
ATOM   1362  CD  GLU B  95      54.184  68.645  54.452  1.00  0.00
ATOM   1363  OE1 GLU B  95      52.952  68.815  54.601  1.00  0.00
ATOM   1364  OE2 GLU B  95      54.621  68.025  53.448  1.00  0.00
ATOM   1365  C   GLU B  95      55.466  70.617  59.074  1.00  0.00
ATOM   1366  O   GLU B  95      55.217  71.764  58.735  1.00  0.00
ATOM   1367  N   LEU B  96      55.507  70.236  60.368  1.00  0.00
ATOM   1369  CA  LEU B  96      55.388  71.152  61.537  1.00  0.00
ATOM   1371  CB  LEU B  96      56.816  71.620  61.900  1.00  0.00
ATOM   1374  CG  LEU B  96      56.938  72.420  63.214  1.00  0.00
ATOM   1376  CD1 LEU B  96      56.692  71.528  64.429  1.00  0.00
ATOM   1380  CD2 LEU B  96      58.333  73.030  63.340  1.00  0.00
ATOM   1384  C   LEU B  96      54.416  72.340  61.282  1.00  0.00
ATOM   1385  O   LEU B  96      54.772  73.519  61.285  1.00  0.00
ATOM   1386  N   MET B  97      53.187  71.966  60.947  1.00  0.00
ATOM   1388  CA  MET B  97      52.065  72.783  60.515  1.00  0.00
ATOM   1390  CB  MET B  97      50.933  71.807  60.143  1.00  0.00
ATOM   1393  CG  MET B  97      49.630  72.434  59.627  1.00  0.00
ATOM   1396  SD  MET B  97      48.504  73.178  60.848  1.00  0.00
ATOM   1397  CE  MET B  97      48.183  71.792  61.981  1.00  0.00
ATOM   1401  C   MET B  97      51.618  73.826  61.541  1.00  0.00
ATOM   1402  O   MET B  97      51.325  74.967  61.169  1.00  0.00
ATOM   1403  N   TYR B  98      51.600  73.431  62.807  1.00  0.00
ATOM   1405  CA  TYR B  98      51.302  74.339  63.901  1.00  0.00
ATOM   1407  CB  TYR B  98      49.892  74.135  64.452  1.00  0.00
ATOM   1410  CG  TYR B  98      49.573  75.111  65.570  1.00  0.00
ATOM   1411  CD1 TYR B  98      49.486  76.489  65.291  1.00  0.00
ATOM   1413  CE1 TYR B  98      49.278  77.405  66.340  1.00  0.00
ATOM   1415  CZ  TYR B  98      49.150  76.938  67.664  1.00  0.00
ATOM   1416  OH  TYR B  98      48.950  77.822  68.676  1.00  0.00
ATOM   1418  CE2 TYR B  98      49.223  75.557  67.941  1.00  0.00
ATOM   1420  CD2 TYR B  98      49.435  74.646  66.890  1.00  0.00
ATOM   1422  C   TYR B  98      52.424  74.310  65.055  1.00  0.00
ATOM   1423  O   TYR B  98      52.658  73.148  65.417  1.00  0.00
ATOM   1424  N   PRO B  99      53.122  75.347  65.691  1.00  0.00
ATOM   1425  CD  PRO B  99      54.080  74.948  66.712  1.00  0.00
ATOM   1428  CG  PRO B  99      55.163  76.030  66.814  1.00  0.00
ATOM   1431  CB  PRO B  99      54.357  77.299  66.615  1.00  0.00
ATOM   1434  CA  PRO B  99      53.298  76.886  65.581  1.00  0.00
ATOM   1436  C   PRO B  99      53.637  77.272  64.160  1.00  0.00
ATOM   1437  O   PRO B  99      54.009  76.407  63.350  1.00  0.00
ATOM   1438  N   PRO B 100      53.511  78.549  63.774  1.00  0.00
ATOM   1439  CD  PRO B 100      53.100  79.660  64.629  1.00  0.00
ATOM   1442  CG  PRO B 100      52.909  80.851  63.693  1.00  0.00
ATOM   1445  CB  PRO B 100      52.487  80.164  62.401  1.00  0.00
ATOM   1448  CA  PRO B 100      53.385  78.909  62.362  1.00  0.00
ATOM   1450  C   PRO B 100      54.603  79.163  61.493  1.00  0.00
ATOM   1451  O   PRO B 100      54.381  79.464  60.312  1.00  0.00
ATOM   1452  N   PRO B 101      55.894  79.080  61.914  1.00  0.00
ATOM   1453  CD  PRO B 101      56.416  78.933  63.266  1.00  0.00
ATOM   1456  CG  PRO B 101      57.937  78.798  63.137  1.00  0.00
ATOM   1459  CB  PRO B 101      58.238  79.373  61.756  1.00  0.00
ATOM   1462  CA  PRO B 101      56.979  79.019  60.953  1.00  0.00
ATOM   1464  C   PRO B 101      57.008  77.618  60.304  1.00  0.00
ATOM   1465  O   PRO B 101      57.890  76.813  60.613  1.00  0.00
ATOM   1466  N   TYR B 102      56.002  77.325  59.471  1.00  0.00
ATOM   1468  CA  TYR B 102      55.782  76.064  58.747  1.00  0.00
ATOM   1470  CB  TYR B 102      54.774  76.298  57.605  1.00  0.00
ATOM   1473  CG  TYR B 102      54.820  75.262  56.488  1.00  0.00
ATOM   1474  CD1 TYR B 102      54.085  74.066  56.587  1.00  0.00
ATOM   1476  CE1 TYR B 102      54.169  73.100  55.564  1.00  0.00
ATOM   1478  CZ  TYR B 102      55.007  73.314  54.453  1.00  0.00
ATOM   1479  OH  TYR B 102      55.104  72.366  53.483  1.00  0.00
ATOM   1481  CE2 TYR B 102      55.753  74.509  54.353  1.00  0.00
ATOM   1483  CD2 TYR B 102      55.652  75.480  55.368  1.00  0.00
ATOM   1485  C   TYR B 102      57.078  75.463  58.208  1.00  0.00
ATOM   1486  O   TYR B 102      57.861  76.201  57.595  1.00  0.00
ATOM   1487  N   TYR B 103      57.312  74.151  58.397  1.00  0.00
ATOM   1489  CA  TYR B 103      58.638  73.652  58.025  1.00  0.00
ATOM   1491  CB  TYR B 103      59.673  73.941  59.123  1.00  0.00
ATOM   1494  CG  TYR B 103      61.058  74.024  58.514  1.00  0.00
ATOM   1495  CD1 TYR B 103      61.571  75.282  58.143  1.00  0.00
ATOM   1497  CE1 TYR B 103      62.771  75.368  57.413  1.00  0.00
ATOM   1499  CZ  TYR B 103      63.436  74.190  57.016  1.00  0.00
ATOM   1500  OH  TYR B 103      64.571  74.281  56.272  1.00  0.00
ATOM   1502  CE2 TYR B 103      62.922  72.929  57.391  1.00  0.00
ATOM   1504  CD2 TYR B 103      61.750  72.848  58.164  1.00  0.00
ATOM   1506  C   TYR B 103      58.650  72.162  57.647  1.00  0.00
ATOM   1507  O   TYR B 103      58.251  71.243  58.385  1.00  0.00
ATOM   1508  N   VAL B 104      59.187  71.942  56.450  1.00  0.00
ATOM   1510  CA  VAL B 104      59.168  70.679  55.728  1.00  0.00
ATOM   1512  CB  VAL B 104      58.557  70.886  54.326  1.00  0.00
ATOM   1514  CG1 VAL B 104      59.319  71.886  53.446  1.00  0.00
ATOM   1518  CG2 VAL B 104      58.414  69.570  53.554  1.00  0.00
ATOM   1522  C   VAL B 104      60.549  70.027  55.679  1.00  0.00
ATOM   1523  O   VAL B 104      61.556  70.721  55.598  1.00  0.00
ATOM   1524  N   GLY B 105      60.630  68.684  55.727  1.00  0.00
ATOM   1526  CA  GLY B 105      61.923  68.049  55.999  1.00  0.00
ATOM   1529  C   GLY B 105      61.952  66.522  55.678  1.00  0.00
ATOM   1530  O   GLY B 105      60.975  65.767  55.817  1.00  0.00
ATOM   1531  N   MET B 106      63.072  66.070  55.137  1.00  0.00
ATOM   1533  CA  MET B 106      63.040  65.242  53.913  1.00  0.00
ATOM   1535  CB  MET B 106      63.065  66.125  52.654  1.00  0.00
ATOM   1538  CG  MET B 106      61.695  66.757  52.381  1.00  0.00
ATOM   1541  SD  MET B 106      61.691  68.079  51.140  1.00  0.00
ATOM   1542  CE  MET B 106      62.466  69.418  52.092  1.00  0.00
ATOM   1546  C   MET B 106      64.233  64.318  53.999  1.00  0.00
ATOM   1547  O   MET B 106      65.342  64.662  53.588  1.00  0.00
ATOM   1548  N   GLY B 107      64.007  63.210  54.695  1.00  0.00
ATOM   1550  CA  GLY B 107      65.069  62.277  54.971  1.00  0.00
ATOM   1553  C   GLY B 107      65.631  61.645  53.714  1.00  0.00
ATOM   1554  O   GLY B 107      65.012  61.608  52.656  1.00  0.00
ATOM   1555  N   ASN B 108      66.853  61.145  53.846  1.00  0.00
ATOM   1557  CA  ASN B 108      67.604  60.562  52.739  1.00  0.00
ATOM   1559  CB  ASN B 108      69.075  60.473  53.186  1.00  0.00
ATOM   1562  CG  ASN B 108      69.566  61.796  53.750  1.00  0.00
ATOM   1563  OD1 ASN B 108      69.476  62.058  54.941  1.00  0.00
ATOM   1564  ND2 ASN B 108      70.029  62.702  52.918  1.00  0.00
ATOM   1567  C   ASN B 108      67.037  59.212  52.263  1.00  0.00
ATOM   1568  O   ASN B 108      67.542  58.619  51.311  1.00  0.00
ATOM   1569  N   GLY B 109      65.981  58.745  52.925  1.00  0.00
ATOM   1571  CA  GLY B 109      65.292  57.511  52.633  1.00  0.00
ATOM   1574  C   GLY B 109      65.783  56.324  53.446  1.00  0.00
ATOM   1575  O   GLY B 109      66.762  56.392  54.184  1.00  0.00
ATOM   1576  N   THR B 110      65.041  55.240  53.289  1.00  0.00
ATOM   1578  CA  THR B 110      65.158  53.998  54.047  1.00  0.00
ATOM   1580  CB  THR B 110      64.123  54.050  55.190  1.00  0.00
ATOM   1582  CG2 THR B 110      63.840  52.772  55.968  1.00  0.00
ATOM   1586  OG1 THR B 110      64.591  54.958  56.152  1.00  0.00
ATOM   1588  C   THR B 110      64.828  52.879  53.085  1.00  0.00
ATOM   1589  O   THR B 110      63.733  52.872  52.516  1.00  0.00
ATOM   1590  N   GLN B 111      65.791  52.002  52.811  1.00  0.00
ATOM   1592  CA  GLN B 111      65.668  51.026  51.723  1.00  0.00
ATOM   1594  CB  GLN B 111      67.030  50.877  51.023  1.00  0.00
ATOM   1597  CG  GLN B 111      67.136  49.700  50.039  1.00  0.00
ATOM   1600  CD  GLN B 111      66.052  49.636  48.965  1.00  0.00
ATOM   1601  OE1 GLN B 111      65.636  50.627  48.389  1.00  0.00
ATOM   1602  NE2 GLN B 111      65.593  48.449  48.629  1.00  0.00
ATOM   1605  C   GLN B 111      65.124  49.717  52.301  1.00  0.00
ATOM   1606  O   GLN B 111      65.845  48.890  52.884  1.00  0.00
ATOM   1607  N   ILE B 112      63.809  49.574  52.152  1.00  0.00
ATOM   1609  CA  ILE B 112      63.031  48.444  52.640  1.00  0.00
ATOM   1611  CB  ILE B 112      61.556  48.855  52.861  1.00  0.00
ATOM   1613  CG2 ILE B 112      60.749  47.644  53.367  1.00  0.00
ATOM   1617  CG1 ILE B 112      61.479  50.029  53.871  1.00  0.00
ATOM   1620  CD1 ILE B 112      60.061  50.501  54.208  1.00  0.00
ATOM   1624  C   ILE B 112      63.159  47.294  51.650  1.00  0.00
ATOM   1625  O   ILE B 112      62.787  47.425  50.482  1.00  0.00
ATOM   1626  N   TYR B 113      63.669  46.163  52.132  1.00  0.00
ATOM   1628  CA  TYR B 113      63.826  44.931  51.360  1.00  0.00
ATOM   1630  CB  TYR B 113      65.251  44.385  51.510  1.00  0.00
ATOM   1633  CG  TYR B 113      66.252  44.941  50.517  1.00  0.00
ATOM   1634  CD1 TYR B 113      66.294  44.413  49.211  1.00  0.00
ATOM   1636  CE1 TYR B 113      67.274  44.855  48.302  1.00  0.00
ATOM   1638  CZ  TYR B 113      68.229  45.811  48.704  1.00  0.00
ATOM   1639  OH  TYR B 113      69.202  46.196  47.839  1.00  0.00
ATOM   1641  CE2 TYR B 113      68.174  46.355  50.007  1.00  0.00
ATOM   1643  CD2 TYR B 113      67.176  45.930  50.907  1.00  0.00
ATOM   1645  C   TYR B 113      62.808  43.898  51.813  1.00  0.00
ATOM   1646  O   TYR B 113      62.785  43.524  52.982  1.00  0.00
ATOM   1647  N   VAL B 114      61.986  43.409  50.892  1.00  0.00
ATOM   1649  CA  VAL B 114      60.862  42.537  51.223  1.00  0.00
ATOM   1651  CB  VAL B 114      59.520  43.119  50.753  1.00  0.00
ATOM   1653  CG1 VAL B 114      58.364  42.343  51.408  1.00  0.00
ATOM   1657  CG2 VAL B 114      59.368  44.610  51.081  1.00  0.00
ATOM   1661  C   VAL B 114      61.076  41.168  50.600  1.00  0.00
ATOM   1662  O   VAL B 114      61.341  41.049  49.405  1.00  0.00
ATOM   1663  N   ILE B 115      60.947  40.131  51.422  1.00  0.00
ATOM   1665  CA  ILE B 115      61.132  38.748  51.018  1.00  0.00
ATOM   1667  CB  ILE B 115      62.432  38.146  51.612  1.00  0.00
ATOM   1669  CG2 ILE B 115      62.568  36.677  51.163  1.00  0.00
ATOM   1673  CG1 ILE B 115      63.716  38.904  51.186  1.00  0.00
ATOM   1676  CD1 ILE B 115      64.119  40.051  52.125  1.00  0.00
ATOM   1680  C   ILE B 115      59.890  37.967  51.451  1.00  0.00
ATOM   1681  O   ILE B 115      59.699  37.727  52.641  1.00  0.00
ATOM   1682  N   ASP B 116      59.068  37.576  50.478  1.00  0.00
ATOM   1684  CA  ASP B 116      57.884  36.730  50.655  1.00  0.00
ATOM   1686  CB  ASP B 116      56.831  37.071  49.574  1.00  0.00
ATOM   1689  CG  ASP B 116      56.459  38.561  49.447  1.00  0.00
ATOM   1690  OD1 ASP B 116      56.484  39.300  50.455  1.00  0.00
ATOM   1691  OD2 ASP B 116      56.167  38.988  48.303  1.00  0.00
ATOM   1692  C   ASP B 116      58.321  35.247  50.578  1.00  0.00
ATOM   1693  O   ASP B 116      58.642  34.764  49.488  1.00  0.00
ATOM   1694  N   PRO B 117      58.460  34.517  51.702  1.00  0.00
ATOM   1695  CD  PRO B 117      57.989  34.839  53.044  1.00  0.00
ATOM   1698  CG  PRO B 117      58.572  33.748  53.944  1.00  0.00
ATOM   1701  CB  PRO B 117      59.861  33.377  53.226  1.00  0.00
ATOM   1704  CA  PRO B 117      59.395  33.390  51.770  1.00  0.00
ATOM   1706  C   PRO B 117      58.825  32.020  51.370  1.00  0.00
ATOM   1707  O   PRO B 117      59.541  31.024  51.460  1.00  0.00
ATOM   1708  N   GLU B 118      57.551  31.930  50.980  1.00  0.00
ATOM   1710  CA  GLU B 118      56.795  30.671  51.078  1.00  0.00
ATOM   1712  CB  GLU B 118      56.002  30.634  52.406  1.00  0.00
ATOM   1715  CG  GLU B 118      55.033  31.798  52.688  1.00  0.00
ATOM   1718  CD  GLU B 118      54.773  31.955  54.197  1.00  0.00
ATOM   1719  OE1 GLU B 118      55.687  32.394  54.930  1.00  0.00
ATOM   1720  OE2 GLU B 118      53.646  31.715  54.687  1.00  0.00
ATOM   1721  C   GLU B 118      56.021  30.228  49.818  1.00  0.00
ATOM   1722  O   GLU B 118      54.792  30.160  49.823  1.00  0.00
ATOM   1723  N   PRO B 119      56.729  29.851  48.729  1.00  0.00
ATOM   1724  CD  PRO B 119      58.174  29.975  48.562  1.00  0.00
ATOM   1727  CG  PRO B 119      58.467  29.632  47.104  1.00  0.00
ATOM   1730  CB  PRO B 119      57.350  28.656  46.757  1.00  0.00
ATOM   1733  CA  PRO B 119      56.153  29.202  47.547  1.00  0.00
ATOM   1735  C   PRO B 119      55.098  28.126  47.852  1.00  0.00
ATOM   1736  O   PRO B 119      54.763  27.832  48.999  1.00  0.00
ATOM      1  N   GLN A   1      54.206  99.121  57.577  1.00  0.00
ATOM      2  CA  GLN A   1      54.210  97.686  57.863  1.00  0.00
ATOM      4  CB  GLN A   1      53.313  97.402  59.080  1.00  0.00
ATOM      7  CG  GLN A   1      51.845  97.802  58.853  1.00  0.00
ATOM     10  CD  GLN A   1      50.915  97.055  59.791  1.00  0.00
ATOM     11  OE1 GLN A   1      50.562  97.517  60.862  1.00  0.00
ATOM     12  NE2 GLN A   1      50.472  95.869  59.424  1.00  0.00
ATOM     15  C   GLN A   1      53.778  96.820  56.669  1.00  0.00
ATOM     16  O   GLN A   1      53.162  97.289  55.704  1.00  0.00
ATOM     17  N   VAL A   2      54.027  95.514  56.774  1.00  0.00
ATOM     19  CA  VAL A   2      53.489  94.506  55.851  1.00  0.00
ATOM     21  CB  VAL A   2      54.178  93.144  56.079  1.00  0.00
ATOM     23  CG1 VAL A   2      53.565  91.979  55.288  1.00  0.00
ATOM     27  CG2 VAL A   2      55.669  93.208  55.726  1.00  0.00
ATOM     31  C   VAL A   2      51.971  94.380  56.009  1.00  0.00
ATOM     32  O   VAL A   2      51.441  94.416  57.122  1.00  0.00
ATOM     33  N   GLN A   3      51.250  94.222  54.893  1.00  0.00
ATOM     35  CA  GLN A   3      49.783  94.132  54.847  1.00  0.00
ATOM     37  CB  GLN A   3      49.181  95.497  54.446  1.00  0.00
ATOM     40  CG  GLN A   3      49.493  96.656  55.419  1.00  0.00
ATOM     43  CD  GLN A   3      49.650  97.992  54.704  1.00  0.00
ATOM     44  OE1 GLN A   3      48.737  98.511  54.089  1.00  0.00
ATOM     45  NE2 GLN A   3      50.818  98.605  54.720  1.00  0.00
ATOM     48  C   GLN A   3      49.307  93.022  53.892  1.00  0.00
ATOM     49  O   GLN A   3      49.253  93.175  52.661  1.00  0.00
ATOM     50  N   LEU A   4      48.982  91.874  54.490  1.00  0.00
ATOM     52  CA  LEU A   4      48.253  90.822  53.796  1.00  0.00
ATOM     54  CB  LEU A   4      48.443  89.473  54.511  1.00  0.00
ATOM     57  CG  LEU A   4      49.868  88.897  54.425  1.00  0.00
ATOM     59  CD1 LEU A   4      49.881  87.514  55.057  1.00  0.00
ATOM     63  CD2 LEU A   4      50.369  88.743  52.989  1.00  0.00
ATOM     67  C   LEU A   4      46.774  91.180  53.663  1.00  0.00
ATOM     68  O   LEU A   4      46.197  91.713  54.616  1.00  0.00
ATOM     69  N   GLN A   5      46.155  90.814  52.538  1.00  0.00
ATOM     71  CA  GLN A   5      44.704  90.588  52.538  1.00  0.00
ATOM     73  CB  GLN A   5      43.937  91.660  51.725  1.00  0.00
ATOM     76  CG  GLN A   5      42.403  91.497  51.616  1.00  0.00
ATOM     79  CD  GLN A   5      41.660  91.376  52.954  1.00  0.00
ATOM     80  OE1 GLN A   5      41.801  92.184  53.850  1.00  0.00
ATOM     81  NE2 GLN A   5      40.836  90.362  53.150  1.00  0.00
ATOM     84  C   GLN A   5      44.428  89.101  52.224  1.00  0.00
ATOM     85  O   GLN A   5      45.347  88.359  51.874  1.00  0.00
ATOM     86  N   GLU A   6      43.193  88.625  52.381  1.00  0.00
ATOM     88  CA  GLU A   6      42.772  87.336  51.843  1.00  0.00
ATOM     90  CB  GLU A   6      42.775  86.174  52.860  1.00  0.00
ATOM     93  CG  GLU A   6      44.088  85.843  53.548  1.00  0.00
ATOM     96  CD  GLU A   6      44.168  86.501  54.919  1.00  0.00
ATOM     97  OE1 GLU A   6      43.620  87.614  55.100  1.00  0.00
ATOM     98  OE2 GLU A   6      44.737  85.868  55.836  1.00  0.00
ATOM     99  C   GLU A   6      41.354  87.325  51.304  1.00  0.00
ATOM    100  O   GLU A   6      40.412  87.497  52.091  1.00  0.00
ATOM    101  N   SER A   7      41.180  87.098  49.996  1.00  0.00
ATOM    103  CA  SER A   7      39.959  87.602  49.347  1.00  0.00
ATOM    105  CB  SER A   7      40.209  89.025  48.818  1.00  0.00
ATOM    108  OG  SER A   7      41.260  89.104  47.869  1.00  0.00
ATOM    110  C   SER A   7      39.461  86.683  48.240  1.00  0.00
ATOM    111  O   SER A   7      40.238  86.155  47.456  1.00  0.00
ATOM    112  N   GLY A   8      38.150  86.443  48.205  1.00  0.00
ATOM    114  CA  GLY A   8      37.533  85.496  47.271  1.00  0.00
ATOM    117  C   GLY A   8      36.625  84.468  47.938  1.00  0.00
ATOM    118  O   GLY A   8      35.852  83.823  47.241  1.00  0.00
ATOM    119  N   GLY A   9      36.724  84.311  49.261  1.00  0.00
ATOM    121  CA  GLY A   9      35.944  83.340  50.012  1.00  0.00
ATOM    124  C   GLY A   9      34.428  83.564  49.907  1.00  0.00
ATOM    125  O   GLY A   9      33.961  84.616  49.474  1.00  0.00
ATOM    126  N   GLY A  10      33.666  82.533  50.263  1.00  0.00
ATOM    128  CA  GLY A  10      32.272  82.410  49.869  1.00  0.00
ATOM    131  C   GLY A  10      31.567  81.152  50.383  1.00  0.00
ATOM    132  O   GLY A  10      31.932  80.565  51.416  1.00  0.00
ATOM    133  N   LEU A  11      30.532  80.763  49.636  1.00  0.00
ATOM    135  CA  LEU A  11      29.918  79.434  49.700  1.00  0.00
ATOM    137  CB  LEU A  11      28.542  79.484  48.984  1.00  0.00
ATOM    140  CG  LEU A  11      27.506  78.430  49.456  1.00  0.00
ATOM    142  CD1 LEU A  11      27.114  78.587  50.928  1.00  0.00
ATOM    146  CD2 LEU A  11      26.231  78.533  48.617  1.00  0.00
ATOM    150  C   LEU A  11      30.916  78.351  49.199  1.00  0.00
ATOM    151  O   LEU A  11      32.114  78.417  49.491  1.00  0.00
ATOM    152  N   VAL A  12      30.423  77.250  48.623  1.00  0.00
ATOM    154  CA  VAL A  12      30.393  76.793  47.199  1.00  0.00
ATOM    156  CB  VAL A  12      31.771  76.422  46.596  1.00  0.00
ATOM    158  CG1 VAL A  12      32.617  77.656  46.278  1.00  0.00
ATOM    162  CG2 VAL A  12      32.564  75.457  47.462  1.00  0.00
ATOM    166  C   VAL A  12      29.450  75.559  47.214  1.00  0.00
ATOM    167  O   VAL A  12      28.891  75.229  48.254  1.00  0.00
ATOM    168  N   GLN A  13      29.300  74.841  46.094  1.00  0.00
ATOM    170  CA  GLN A  13      28.910  73.431  46.197  1.00  0.00
ATOM    172  CB  GLN A  13      27.943  73.006  45.076  1.00  0.00
ATOM    175  CG  GLN A  13      28.521  72.940  43.653  1.00  0.00
ATOM    178  CD  GLN A  13      27.662  72.041  42.760  1.00  0.00
ATOM    179  OE1 GLN A  13      26.685  72.457  42.182  1.00  0.00
ATOM    180  NE2 GLN A  13      27.992  70.767  42.656  1.00  0.00
ATOM    183  C   GLN A  13      30.147  72.532  46.234  1.00  0.00
ATOM    184  O   GLN A  13      31.198  72.885  45.679  1.00  0.00
ATOM    185  N   ALA A  14      30.010  71.352  46.828  1.00  0.00
ATOM    187  CA  ALA A  14      30.954  70.259  46.646  1.00  0.00
ATOM    189  CB  ALA A  14      30.492  69.041  47.448  1.00  0.00
ATOM    193  C   ALA A  14      31.166  69.943  45.162  1.00  0.00
ATOM    194  O   ALA A  14      30.247  70.025  44.339  1.00  0.00
ATOM    195  N   GLY A  15      32.409  69.625  44.814  1.00  0.00
ATOM    197  CA  GLY A  15      32.891  69.494  43.446  1.00  0.00
ATOM    200  C   GLY A  15      33.182  70.814  42.723  1.00  0.00
ATOM    201  O   GLY A  15      33.766  70.794  41.644  1.00  0.00
ATOM    202  N   GLY A  16      32.825  71.956  43.318  1.00  0.00
ATOM    204  CA  GLY A  16      33.214  73.272  42.823  1.00  0.00
ATOM    207  C   GLY A  16      34.703  73.574  42.972  1.00  0.00
ATOM    208  O   GLY A  16      35.473  72.818  43.585  1.00  0.00
ATOM    209  N   SER A  17      35.073  74.745  42.449  1.00  0.00
ATOM    211  CA  SER A  17      36.397  75.344  42.595  1.00  0.00
ATOM    213  CB  SER A  17      37.205  75.146  41.301  1.00  0.00
ATOM    216  OG  SER A  17      38.508  75.710  41.373  1.00  0.00
ATOM    218  C   SER A  17      36.294  76.817  42.956  1.00  0.00
ATOM    219  O   SER A  17      35.323  77.493  42.605  1.00  0.00
ATOM    220  N   LEU A  18      37.289  77.289  43.697  1.00  0.00
ATOM    222  CA  LEU A  18      37.361  78.638  44.240  1.00  0.00
ATOM    224  CB  LEU A  18      36.771  78.584  45.669  1.00  0.00
ATOM    227  CG  LEU A  18      36.126  79.859  46.238  1.00  0.00
ATOM    229  CD1 LEU A  18      37.137  80.952  46.537  1.00  0.00
ATOM    233  CD2 LEU A  18      35.022  80.445  45.356  1.00  0.00
ATOM    237  C   LEU A  18      38.815  79.116  44.149  1.00  0.00
ATOM    238  O   LEU A  18      39.741  78.309  44.053  1.00  0.00
ATOM    239  N   ARG A  19      39.050  80.427  44.163  1.00  0.00
ATOM    241  CA  ARG A  19      40.392  81.022  44.128  1.00  0.00
ATOM    243  CB  ARG A  19      40.685  81.523  42.702  1.00  0.00
ATOM    246  CG  ARG A  19      42.121  82.041  42.528  1.00  0.00
ATOM    249  CD  ARG A  19      42.302  82.595  41.107  1.00  0.00
ATOM    252  NE  ARG A  19      43.674  83.083  40.862  1.00  0.00
ATOM    254  CZ  ARG A  19      44.710  82.364  40.462  1.00  0.00
ATOM    255  NH1 ARG A  19      44.644  81.071  40.281  1.00  0.00
ATOM    258  NH2 ARG A  19      45.860  82.941  40.234  1.00  0.00
ATOM    261  C   ARG A  19      40.459  82.152  45.157  1.00  0.00
ATOM    262  O   ARG A  19      39.723  83.132  45.044  1.00  0.00
ATOM    263  N   LEU A  20      41.344  82.033  46.144  1.00  0.00
ATOM    265  CA  LEU A  20      41.493  83.008  47.233  1.00  0.00
ATOM    267  CB  LEU A  20      41.548  82.277  48.584  1.00  0.00
ATOM    270  CG  LEU A  20      40.369  81.367  48.921  1.00  0.00
ATOM    272  CD1 LEU A  20      40.597  80.783  50.309  1.00  0.00
ATOM    276  CD2 LEU A  20      39.063  82.151  48.932  1.00  0.00
ATOM    280  C   LEU A  20      42.804  83.813  47.093  1.00  0.00
ATOM    281  O   LEU A  20      43.873  83.224  47.029  1.00  0.00
ATOM    282  N   SER A  21      42.784  85.147  47.098  1.00  0.00
ATOM    284  CA  SER A  21      43.934  85.976  46.675  1.00  0.00
ATOM    286  CB  SER A  21      43.546  86.791  45.430  1.00  0.00
ATOM    289  OG  SER A  21      42.959  85.975  44.422  1.00  0.00
ATOM    291  C   SER A  21      44.406  86.917  47.798  1.00  0.00
ATOM    292  O   SER A  21      43.584  87.637  48.365  1.00  0.00
ATOM    293  N   CYS A  22      45.705  86.902  48.136  1.00  0.00
ATOM    295  CA  CYS A  22      46.271  87.623  49.250  1.00  0.00
ATOM    297  CB  CYS A  22      47.636  87.076  49.732  1.00  0.00
ATOM    300  SG  CYS A  22      47.798  85.292  49.999  1.00  0.00
ATOM    301  C   CYS A  22      46.349  89.150  49.052  1.00  0.00
ATOM    302  O   CYS A  22      45.623  89.921  49.667  1.00  0.00
ATOM    303  N   ALA A  23      47.263  89.599  48.194  1.00  0.00
ATOM    305  CA  ALA A  23      48.030  90.838  48.405  1.00  0.00
ATOM    307  CB  ALA A  23      47.149  92.082  48.203  1.00  0.00
ATOM    311  C   ALA A  23      48.845  90.863  49.699  1.00  0.00
ATOM    312  O   ALA A  23      48.550  90.161  50.663  1.00  0.00
ATOM    313  N   ALA A  24      49.889  91.682  49.636  1.00  0.00
ATOM    315  CA  ALA A  24      50.933  91.953  50.589  1.00  0.00
ATOM    317  CB  ALA A  24      52.126  91.033  50.316  1.00  0.00
ATOM    321  C   ALA A  24      51.286  93.432  50.378  1.00  0.00
ATOM    322  O   ALA A  24      51.128  93.977  49.282  1.00  0.00
ATOM    323  N   SER A  25      51.888  94.055  51.375  1.00  0.00
ATOM    325  CA  SER A  25      52.638  95.289  51.186  1.00  0.00
ATOM    327  CB  SER A  25      51.856  96.496  51.708  1.00  0.00
ATOM    330  OG  SER A  25      51.958  96.522  53.110  1.00  0.00
ATOM    332  C   SER A  25      53.981  95.144  51.891  1.00  0.00
ATOM    333  O   SER A  25      54.240  94.130  52.547  1.00  0.00
ATOM    334  N   GLY A  26      54.879  96.103  51.687  1.00  0.00
ATOM    336  CA  GLY A  26      56.296  95.787  51.772  1.00  0.00
ATOM    339  C   GLY A  26      56.667  94.636  50.810  1.00  0.00
ATOM    340  O   GLY A  26      55.996  94.380  49.804  1.00  0.00
ATOM    341  N   SER A  27      57.782  93.968  51.089  1.00  0.00
ATOM    343  CA  SER A  27      58.647  93.450  50.022  1.00  0.00
ATOM    345  CB  SER A  27      60.107  93.783  50.359  1.00  0.00
ATOM    348  OG  SER A  27      60.226  95.159  50.667  1.00  0.00
ATOM    350  C   SER A  27      58.492  91.968  49.679  1.00  0.00
ATOM    351  O   SER A  27      59.386  91.160  49.963  1.00  0.00
ATOM    352  N   ILE A  28      57.370  91.579  49.055  1.00  0.00
ATOM    354  CA  ILE A  28      57.081  90.153  48.846  1.00  0.00
ATOM    356  CB  ILE A  28      55.609  89.865  48.455  1.00  0.00
ATOM    358  CG2 ILE A  28      55.421  89.407  46.996  1.00  0.00
ATOM    362  CG1 ILE A  28      54.948  88.796  49.355  1.00  0.00
ATOM    365  CD1 ILE A  28      54.979  89.125  50.853  1.00  0.00
ATOM    369  C   ILE A  28      58.120  89.377  48.030  1.00  0.00
ATOM    370  O   ILE A  28      58.257  88.175  48.226  1.00  0.00
ATOM    371  N   SER A  29      58.925  90.013  47.181  1.00  0.00
ATOM    373  CA  SER A  29      59.930  89.329  46.352  1.00  0.00
ATOM    375  CB  SER A  29      60.459  90.307  45.294  1.00  0.00
ATOM    378  OG  SER A  29      59.371  90.773  44.521  1.00  0.00
ATOM    380  C   SER A  29      61.102  88.641  47.065  1.00  0.00
ATOM    381  O   SER A  29      61.955  88.052  46.397  1.00  0.00
ATOM    382  N   PHE A  30      61.164  88.671  48.396  1.00  0.00
ATOM    384  CA  PHE A  30      62.144  87.905  49.180  1.00  0.00
ATOM    386  CB  PHE A  30      62.903  88.863  50.118  1.00  0.00
ATOM    389  CG  PHE A  30      64.069  89.576  49.451  1.00  0.00
ATOM    390  CD1 PHE A  30      65.392  89.236  49.796  1.00  0.00
ATOM    392  CE1 PHE A  30      66.476  89.857  49.148  1.00  0.00
ATOM    394  CZ  PHE A  30      66.243  90.824  48.154  1.00  0.00
ATOM    396  CE2 PHE A  30      64.924  91.178  47.818  1.00  0.00
ATOM    398  CD2 PHE A  30      63.841  90.562  48.470  1.00  0.00
ATOM    400  C   PHE A  30      61.538  86.733  49.946  1.00  0.00
ATOM    401  O   PHE A  30      62.277  85.846  50.369  1.00  0.00
ATOM    402  N   LEU A  31      60.215  86.702  50.116  1.00  0.00
ATOM    404  CA  LEU A  31      59.616  85.954  51.218  1.00  0.00
ATOM    406  CB  LEU A  31      58.589  86.860  51.944  1.00  0.00
ATOM    409  CG  LEU A  31      59.155  88.150  52.578  1.00  0.00
ATOM    411  CD1 LEU A  31      58.165  88.696  53.609  1.00  0.00
ATOM    415  CD2 LEU A  31      60.504  87.976  53.285  1.00  0.00
ATOM    419  C   LEU A  31      59.051  84.598  50.800  1.00  0.00
ATOM    420  O   LEU A  31      59.126  84.162  49.646  1.00  0.00
ATOM    421  N   TYR A  32      58.457  83.932  51.772  1.00  0.00
ATOM    423  CA  TYR A  32      57.982  82.562  51.703  1.00  0.00
ATOM    425  CB  TYR A  32      58.953  81.775  52.601  1.00  0.00
ATOM    428  CG  TYR A  32      58.699  80.307  52.885  1.00  0.00
ATOM    429  CD1 TYR A  32      57.727  79.935  53.834  1.00  0.00
ATOM    431  CE1 TYR A  32      57.658  78.604  54.289  1.00  0.00
ATOM    433  CZ  TYR A  32      58.549  77.636  53.781  1.00  0.00
ATOM    434  OH  TYR A  32      58.537  76.376  54.293  1.00  0.00
ATOM    436  CE2 TYR A  32      59.484  77.993  52.786  1.00  0.00
ATOM    438  CD2 TYR A  32      59.562  79.330  52.347  1.00  0.00
ATOM    440  C   TYR A  32      56.529  82.552  52.166  1.00  0.00
ATOM    441  O   TYR A  32      56.224  83.119  53.218  1.00  0.00
ATOM    442  N   MET A  33      55.632  81.997  51.354  1.00  0.00
ATOM    444  CA  MET A  33      54.224  82.412  51.322  1.00  0.00
ATOM    446  CB  MET A  33      53.931  83.153  50.017  1.00  0.00
ATOM    449  CG  MET A  33      54.672  84.495  49.940  1.00  0.00
ATOM    452  SD  MET A  33      54.245  85.682  51.239  1.00  0.00
ATOM    453  CE  MET A  33      52.518  86.046  50.817  1.00  0.00
ATOM    457  C   MET A  33      53.294  81.200  51.480  1.00  0.00
ATOM    458  O   MET A  33      53.004  80.391  50.586  1.00  0.00
ATOM    459  N   GLY A  34      52.809  81.094  52.705  1.00  0.00
ATOM    461  CA  GLY A  34      51.897  80.040  53.076  1.00  0.00
ATOM    464  C   GLY A  34      50.435  80.442  52.963  1.00  0.00
ATOM    465  O   GLY A  34      50.087  81.621  53.098  1.00  0.00
ATOM    466  N   TRP A  35      49.592  79.417  52.822  1.00  0.00
ATOM    468  CA  TRP A  35      48.245  79.454  53.354  1.00  0.00
ATOM    470  CB  TRP A  35      47.172  79.208  52.287  1.00  0.00
ATOM    473  CG  TRP A  35      46.940  80.373  51.386  1.00  0.00
ATOM    474  CD1 TRP A  35      47.823  80.821  50.472  1.00  0.00
ATOM    476  NE1 TRP A  35      47.295  81.915  49.823  1.00  0.00
ATOM    478  CE2 TRP A  35      46.051  82.246  50.308  1.00  0.00
ATOM    479  CZ2 TRP A  35      45.150  83.269  49.996  1.00  0.00
ATOM    481  CH2 TRP A  35      43.971  83.391  50.744  1.00  0.00
ATOM    483  CZ3 TRP A  35      43.706  82.483  51.781  1.00  0.00
ATOM    485  CE3 TRP A  35      44.616  81.446  52.079  1.00  0.00
ATOM    487  CD2 TRP A  35      45.808  81.296  51.341  1.00  0.00
ATOM    488  C   TRP A  35      48.145  78.509  54.549  1.00  0.00
ATOM    489  O   TRP A  35      48.980  77.629  54.767  1.00  0.00
ATOM    490  N   TYR A  36      47.144  78.746  55.377  1.00  0.00
ATOM    492  CA  TYR A  36      46.906  78.023  56.607  1.00  0.00
ATOM    494  CB  TYR A  36      47.728  78.654  57.749  1.00  0.00
ATOM    497  CG  TYR A  36      49.165  78.192  57.932  1.00  0.00
ATOM    498  CD1 TYR A  36      50.209  78.813  57.219  1.00  0.00
ATOM    500  CE1 TYR A  36      51.537  78.375  57.376  1.00  0.00
ATOM    502  CZ  TYR A  36      51.839  77.338  58.282  1.00  0.00
ATOM    503  OH  TYR A  36      53.110  76.860  58.385  1.00  0.00
ATOM    505  CE2 TYR A  36      50.802  76.761  59.051  1.00  0.00
ATOM    507  CD2 TYR A  36      49.470  77.186  58.871  1.00  0.00
ATOM    509  C   TYR A  36      45.430  78.167  56.934  1.00  0.00
ATOM    510  O   TYR A  36      44.952  79.276  57.180  1.00  0.00
ATOM    511  N   ARG A  37      44.698  77.061  56.901  1.00  0.00
ATOM    513  CA  ARG A  37      43.266  77.064  57.184  1.00  0.00
ATOM    515  CB  ARG A  37      42.524  76.209  56.135  1.00  0.00
ATOM    518  CG  ARG A  37      42.727  74.690  56.260  1.00  0.00
ATOM    521  CD  ARG A  37      42.001  73.947  55.129  1.00  0.00
ATOM    524  NE  ARG A  37      42.220  72.495  55.228  1.00  0.00
ATOM    526  CZ  ARG A  37      41.746  71.523  54.479  1.00  0.00
ATOM    527  NH1 ARG A  37      41.002  71.767  53.433  1.00  0.00
ATOM    530  NH2 ARG A  37      42.045  70.299  54.804  1.00  0.00
ATOM    533  C   ARG A  37      42.998  76.659  58.622  1.00  0.00
ATOM    534  O   ARG A  37      43.859  76.151  59.327  1.00  0.00
ATOM    535  N   GLN A  38      41.776  76.876  59.065  1.00  0.00
ATOM    537  CA  GLN A  38      41.324  76.481  60.383  1.00  0.00
ATOM    539  CB  GLN A  38      41.641  77.595  61.383  1.00  0.00
ATOM    542  CG  GLN A  38      41.254  77.156  62.798  1.00  0.00
ATOM    545  CD  GLN A  38      42.039  77.893  63.868  1.00  0.00
ATOM    546  OE1 GLN A  38      42.584  78.980  63.668  1.00  0.00
ATOM    547  NE2 GLN A  38      42.161  77.300  65.032  1.00  0.00
ATOM    550  C   GLN A  38      39.838  76.157  60.304  1.00  0.00
ATOM    551  O   GLN A  38      39.024  77.036  60.004  1.00  0.00
ATOM    552  N   ALA A  39      39.510  74.881  60.498  1.00  0.00
ATOM    554  CA  ALA A  39      38.129  74.426  60.524  1.00  0.00
ATOM    556  CB  ALA A  39      38.073  72.954  60.094  1.00  0.00
ATOM    560  C   ALA A  39      37.480  74.686  61.902  1.00  0.00
ATOM    561  O   ALA A  39      38.206  74.746  62.895  1.00  0.00
ATOM    562  N   PRO A  40      36.141  74.828  62.004  1.00  0.00
ATOM    563  CD  PRO A  40      35.189  74.686  60.902  1.00  0.00
ATOM    566  CG  PRO A  40      33.948  75.476  61.306  1.00  0.00
ATOM    569  CB  PRO A  40      33.966  75.376  62.825  1.00  0.00
ATOM    572  CA  PRO A  40      35.458  75.411  63.173  1.00  0.00
ATOM    574  C   PRO A  40      35.669  74.819  64.581  1.00  0.00
ATOM    575  O   PRO A  40      35.208  75.401  65.557  1.00  0.00
ATOM    576  N   GLY A  41      36.345  73.679  64.703  1.00  0.00
ATOM    578  CA  GLY A  41      36.703  73.034  65.976  1.00  0.00
ATOM    581  C   GLY A  41      38.012  72.265  65.839  1.00  0.00
ATOM    582  O   GLY A  41      38.137  71.143  66.325  1.00  0.00
ATOM    583  N   LYS A  42      38.954  72.848  65.089  1.00  0.00
ATOM    585  CA  LYS A  42      40.241  72.255  64.731  1.00  0.00
ATOM    587  CB  LYS A  42      40.215  71.780  63.264  1.00  0.00
ATOM    590  CG  LYS A  42      39.459  70.459  63.022  1.00  0.00
ATOM    593  CD  LYS A  42      40.118  69.221  63.658  1.00  0.00
ATOM    596  CE  LYS A  42      41.503  68.926  63.064  1.00  0.00
ATOM    599  NZ  LYS A  42      42.292  68.035  63.943  1.00  0.00
ATOM    603  C   LYS A  42      41.392  73.229  64.943  1.00  0.00
ATOM    604  O   LYS A  42      41.233  74.453  64.993  1.00  0.00
ATOM    605  N   GLU A  43      42.578  72.642  65.035  1.00  0.00
ATOM    607  CA  GLU A  43      43.856  73.330  64.906  1.00  0.00
ATOM    609  CB  GLU A  43      45.048  72.340  64.922  1.00  0.00
ATOM    612  CG  GLU A  43      44.999  71.163  65.908  1.00  0.00
ATOM    615  CD  GLU A  43      44.147  70.014  65.353  1.00  0.00
ATOM    616  OE1 GLU A  43      44.601  69.252  64.471  1.00  0.00
ATOM    617  OE2 GLU A  43      42.948  69.931  65.708  1.00  0.00
ATOM    618  C   GLU A  43      43.950  74.146  63.603  1.00  0.00
ATOM    619  O   GLU A  43      43.151  74.003  62.673  1.00  0.00
ATOM    620  N   ARG A  44      44.991  74.976  63.510  1.00  0.00
ATOM    622  CA  ARG A  44      45.329  75.700  62.289  1.00  0.00
ATOM    624  CB  ARG A  44      45.835  77.102  62.667  1.00  0.00
ATOM    627  CG  ARG A  44      46.075  77.982  61.431  1.00  0.00
ATOM    630  CD  ARG A  44      46.269  79.458  61.796  1.00  0.00
ATOM    633  NE  ARG A  44      45.011  80.068  62.265  1.00  0.00
ATOM    635  CZ  ARG A  44      44.555  81.280  62.029  1.00  0.00
ATOM    636  NH1 ARG A  44      45.259  82.221  61.455  1.00  0.00
ATOM    639  NH2 ARG A  44      43.332  81.530  62.387  1.00  0.00
ATOM    642  C   ARG A  44      46.313  74.900  61.417  1.00  0.00
ATOM    643  O   ARG A  44      47.523  74.919  61.632  1.00  0.00
ATOM    644  N   GLU A  45      45.753  74.171  60.464  1.00  0.00
ATOM    646  CA  GLU A  45      46.433  73.319  59.483  1.00  0.00
ATOM    648  CB  GLU A  45      45.309  72.497  58.807  1.00  0.00
ATOM    651  CG  GLU A  45      45.746  71.338  57.894  1.00  0.00
ATOM    654  CD  GLU A  45      44.545  70.610  57.245  1.00  0.00
ATOM    655  OE1 GLU A  45      44.722  69.523  56.645  1.00  0.00
ATOM    656  OE2 GLU A  45      43.418  71.152  57.248  1.00  0.00
ATOM    657  C   GLU A  45      47.229  74.111  58.439  1.00  0.00
ATOM    658  O   GLU A  45      46.712  75.066  57.853  1.00  0.00
ATOM    659  N   PHE A  46      48.473  73.698  58.163  1.00  0.00
ATOM    661  CA  PHE A  46      49.256  74.261  57.059  1.00  0.00
ATOM    663  CB  PHE A  46      50.763  73.959  57.229  1.00  0.00
ATOM    666  CG  PHE A  46      51.418  72.991  56.252  1.00  0.00
ATOM    667  CD1 PHE A  46      51.943  73.469  55.034  1.00  0.00
ATOM    669  CE1 PHE A  46      52.602  72.593  54.152  1.00  0.00
ATOM    671  CZ  PHE A  46      52.752  71.237  54.484  1.00  0.00
ATOM    673  CE2 PHE A  46      52.235  70.756  55.701  1.00  0.00
ATOM    675  CD2 PHE A  46      51.567  71.629  56.581  1.00  0.00
ATOM    677  C   PHE A  46      48.714  73.783  55.712  1.00  0.00
ATOM    678  O   PHE A  46      48.347  72.624  55.536  1.00  0.00
ATOM    679  N   VAL A  47      48.720  74.687  54.740  1.00  0.00
ATOM    681  CA  VAL A  47      48.273  74.497  53.362  1.00  0.00
ATOM    683  CB  VAL A  47      46.792  74.943  53.224  1.00  0.00
ATOM    685  CG1 VAL A  47      46.280  74.966  51.777  1.00  0.00
ATOM    689  CG2 VAL A  47      45.852  74.022  54.013  1.00  0.00
ATOM    693  C   VAL A  47      49.250  75.390  52.503  1.00  0.00
ATOM    694  O   VAL A  47      48.944  76.545  52.234  1.00  0.00
ATOM    695  N   ALA A  48      50.452  74.967  52.045  1.00  0.00
ATOM    697  CA  ALA A  48      50.819  75.239  50.635  1.00  0.00
ATOM    699  CB  ALA A  48      49.578  75.356  49.718  1.00  0.00
ATOM    703  C   ALA A  48      52.089  76.044  50.108  1.00  0.00
ATOM    704  O   ALA A  48      52.771  75.526  49.213  1.00  0.00
ATOM    705  N   THR A  49      52.514  77.230  50.594  1.00  0.00
ATOM    707  CA  THR A  49      53.964  77.455  50.889  1.00  0.00
ATOM    709  CB  THR A  49      54.713  76.159  51.290  1.00  0.00
ATOM    711  CG2 THR A  49      56.064  76.397  51.956  1.00  0.00
ATOM    715  OG1 THR A  49      53.976  75.401  52.231  1.00  0.00
ATOM    717  C   THR A  49      54.891  78.321  49.989  1.00  0.00
ATOM    718  O   THR A  49      55.644  79.105  50.566  1.00  0.00
ATOM    719  N   ILE A  50      54.893  78.223  48.648  1.00  0.00
ATOM    721  CA  ILE A  50      55.627  79.083  47.691  1.00  0.00
ATOM    723  CB  ILE A  50      54.771  80.064  46.851  1.00  0.00
ATOM    725  CG2 ILE A  50      55.330  80.073  45.409  1.00  0.00
ATOM    729  CG1 ILE A  50      53.277  79.765  46.861  1.00  0.00
ATOM    732  CD1 ILE A  50      52.483  80.804  46.073  1.00  0.00
ATOM    736  C   ILE A  50      56.859  79.871  48.163  1.00  0.00
ATOM    737  O   ILE A  50      56.764  80.954  48.759  1.00  0.00
ATOM    738  N   THR A  51      58.043  79.415  47.767  1.00  0.00
ATOM    740  CA  THR A  51      59.251  80.237  47.856  1.00  0.00
ATOM    742  CB  THR A  51      60.531  79.450  47.506  1.00  0.00
ATOM    744  CG2 THR A  51      60.654  78.118  48.237  1.00  0.00
ATOM    748  OG1 THR A  51      60.601  79.235  46.113  1.00  0.00
ATOM    750  C   THR A  51      59.196  81.443  46.910  1.00  0.00
ATOM    751  O   THR A  51      58.460  81.492  45.919  1.00  0.00
ATOM    752  N   ARG A  52      60.102  82.395  47.148  1.00  0.00
ATOM    754  CA  ARG A  52      60.410  83.501  46.228  1.00  0.00
ATOM    756  CB  ARG A  52      61.478  84.407  46.875  1.00  0.00
ATOM    759  CG  ARG A  52      62.886  83.768  46.884  1.00  0.00
ATOM    762  CD  ARG A  52      63.963  84.653  47.522  1.00  0.00
ATOM    765  NE  ARG A  52      64.071  85.963  46.853  1.00  0.00
ATOM    767  CZ  ARG A  52      64.983  86.888  47.080  1.00  0.00
ATOM    768  NH1 ARG A  52      66.046  86.667  47.800  1.00  0.00
ATOM    771  NH2 ARG A  52      64.790  88.082  46.611  1.00  0.00
ATOM    774  C   ARG A  52      60.846  83.120  44.810  1.00  0.00
ATOM    775  O   ARG A  52      60.873  83.992  43.950  1.00  0.00
ATOM    776  N   GLY A  53      61.198  81.858  44.576  1.00  0.00
ATOM    778  CA  GLY A  53      61.595  81.330  43.267  1.00  0.00
ATOM    781  C   GLY A  53      60.544  80.392  42.684  1.00  0.00
ATOM    782  O   GLY A  53      60.861  79.596  41.807  1.00  0.00
ATOM    783  N   GLY A  54      59.307  80.447  43.196  1.00  0.00
ATOM    785  CA  GLY A  54      58.176  79.708  42.640  1.00  0.00
ATOM    788  C   GLY A  54      58.073  78.241  43.080  1.00  0.00
ATOM    789  O   GLY A  54      57.190  77.527  42.610  1.00  0.00
ATOM    790  N   ASN A  55      58.962  77.758  43.955  1.00  0.00
ATOM    792  CA  ASN A  55      58.933  76.364  44.416  1.00  0.00
ATOM    794  CB  ASN A  55      60.289  75.931  45.006  1.00  0.00
ATOM    797  CG  ASN A  55      61.490  76.609  44.379  1.00  0.00
ATOM    798  OD1 ASN A  55      62.171  77.386  45.031  1.00  0.00
ATOM    799  ND2 ASN A  55      61.741  76.407  43.109  1.00  0.00
ATOM    802  C   ASN A  55      57.798  76.181  45.450  1.00  0.00
ATOM    803  O   ASN A  55      57.605  76.998  46.359  1.00  0.00
ATOM    804  N   THR A  56      57.057  75.083  45.337  1.00  0.00
ATOM    806  CA  THR A  56      55.750  74.974  45.990  1.00  0.00
ATOM    808  CB  THR A  56      54.636  75.227  44.957  1.00  0.00
ATOM    810  CG2 THR A  56      53.384  74.365  45.109  1.00  0.00
ATOM    814  OG1 THR A  56      54.250  76.579  45.081  1.00  0.00
ATOM    816  C   THR A  56      55.606  73.698  46.815  1.00  0.00
ATOM    817  O   THR A  56      56.092  72.644  46.405  1.00  0.00
ATOM    818  N   TYR A  57      54.962  73.789  47.990  1.00  0.00
ATOM    820  CA  TYR A  57      54.979  72.704  48.979  1.00  0.00
ATOM    822  CB  TYR A  57      56.154  72.879  49.954  1.00  0.00
ATOM    825  CG  TYR A  57      56.399  71.668  50.833  1.00  0.00
ATOM    826  CD1 TYR A  57      56.971  70.509  50.273  1.00  0.00
ATOM    828  CE1 TYR A  57      57.190  69.373  51.074  1.00  0.00
ATOM    830  CZ  TYR A  57      56.847  69.393  52.441  1.00  0.00
ATOM    831  OH  TYR A  57      57.059  68.286  53.200  1.00  0.00
ATOM    833  CE2 TYR A  57      56.289  70.562  53.010  1.00  0.00
ATOM    835  CD2 TYR A  57      56.059  71.694  52.202  1.00  0.00
ATOM    837  C   TYR A  57      53.617  72.544  49.701  1.00  0.00
ATOM    838  O   TYR A  57      53.258  73.185  50.708  1.00  0.00
ATOM    839  N   TYR A  58      52.818  71.664  49.101  1.00  0.00
ATOM    841  CA  TYR A  58      51.521  71.236  49.608  1.00  0.00
ATOM    843  CB  TYR A  58      50.816  70.349  48.570  1.00  0.00
ATOM    846  CG  TYR A  58      50.669  70.980  47.204  1.00  0.00
ATOM    847  CD1 TYR A  58      49.906  72.154  47.055  1.00  0.00
ATOM    849  CE1 TYR A  58      49.827  72.782  45.801  1.00  0.00
ATOM    851  CZ  TYR A  58      50.487  72.226  44.686  1.00  0.00
ATOM    852  OH  TYR A  58      50.442  72.860  43.485  1.00  0.00
ATOM    854  CE2 TYR A  58      51.229  71.033  44.831  1.00  0.00
ATOM    856  CD2 TYR A  58      51.322  70.415  46.092  1.00  0.00
ATOM    858  C   TYR A  58      51.608  70.452  50.917  1.00  0.00
ATOM    859  O   TYR A  58      52.525  69.660  51.122  1.00  0.00
ATOM    860  N   ALA A  59      50.563  70.580  51.733  1.00  0.00
ATOM    862  CA  ALA A  59      50.212  69.571  52.720  1.00  0.00
ATOM    864  CB  ALA A  59      49.323  70.223  53.782  1.00  0.00
ATOM    868  C   ALA A  59      49.494  68.386  52.075  1.00  0.00
ATOM    869  O   ALA A  59      48.727  68.541  51.117  1.00  0.00
ATOM    870  N   ASP A  60      49.714  67.203  52.648  1.00  0.00
ATOM    872  CA  ASP A  60      49.206  65.941  52.116  1.00  0.00
ATOM    874  CB  ASP A  60      49.524  64.819  53.112  1.00  0.00
ATOM    877  CG  ASP A  60      49.411  63.504  52.364  1.00  0.00
ATOM    878  OD1 ASP A  60      48.268  63.044  52.180  1.00  0.00
ATOM    879  OD2 ASP A  60      50.370  63.137  51.654  1.00  0.00
ATOM    880  C   ASP A  60      47.704  65.997  51.750  1.00  0.00
ATOM    881  O   ASP A  60      47.324  65.701  50.606  1.00  0.00
ATOM    882  N   SER A  61      46.901  66.519  52.687  1.00  0.00
ATOM    884  CA  SER A  61      45.439  66.628  52.649  1.00  0.00
ATOM    886  CB  SER A  61      44.912  67.135  54.010  1.00  0.00
ATOM    889  OG  SER A  61      45.446  68.405  54.341  1.00  0.00
ATOM    891  C   SER A  61      44.849  67.468  51.507  1.00  0.00
ATOM    892  O   SER A  61      43.633  67.460  51.266  1.00  0.00
ATOM    893  N   VAL A  62      45.703  68.171  50.758  1.00  0.00
ATOM    895  CA  VAL A  62      45.279  68.992  49.614  1.00  0.00
ATOM    897  CB  VAL A  62      45.289  70.492  49.976  1.00  0.00
ATOM    899  CG1 VAL A  62      44.353  70.823  51.145  1.00  0.00
ATOM    903  CG2 VAL A  62      46.696  71.008  50.309  1.00  0.00
ATOM    907  C   VAL A  62      46.115  68.756  48.356  1.00  0.00
ATOM    908  O   VAL A  62      45.862  69.391  47.320  1.00  0.00
ATOM    909  N   LYS A  63      47.096  67.837  48.410  1.00  0.00
ATOM    911  CA  LYS A  63      47.898  67.484  47.229  1.00  0.00
ATOM    913  CB  LYS A  63      48.726  66.209  47.443  1.00  0.00
ATOM    916  CG  LYS A  63      49.842  66.284  48.484  1.00  0.00
ATOM    919  CD  LYS A  63      50.590  64.939  48.650  1.00  0.00
ATOM    922  CE  LYS A  63      49.770  63.642  48.472  1.00  0.00
ATOM    925  NZ  LYS A  63      48.703  63.454  49.487  1.00  0.00
ATOM    929  C   LYS A  63      46.976  67.149  46.053  1.00  0.00
ATOM    930  O   LYS A  63      46.040  66.371  46.203  1.00  0.00
ATOM    931  N   GLY A  64      47.269  67.696  44.875  1.00  0.00
ATOM    933  CA  GLY A  64      46.510  67.379  43.661  1.00  0.00
ATOM    936  C   GLY A  64      45.100  67.970  43.595  1.00  0.00
ATOM    937  O   GLY A  64      44.382  67.718  42.634  1.00  0.00
ATOM    938  N   ARG A  65      44.719  68.782  44.589  1.00  0.00
ATOM    940  CA  ARG A  65      43.444  69.510  44.616  1.00  0.00
ATOM    942  CB  ARG A  65      42.591  69.044  45.811  1.00  0.00
ATOM    945  CG  ARG A  65      42.429  67.512  45.857  1.00  0.00
ATOM    948  CD  ARG A  65      41.306  67.050  46.793  1.00  0.00
ATOM    951  NE  ARG A  65      41.484  67.526  48.184  1.00  0.00
ATOM    953  CZ  ARG A  65      40.645  68.293  48.865  1.00  0.00
ATOM    954  NH1 ARG A  65      39.524  68.720  48.365  1.00  0.00
ATOM    957  NH2 ARG A  65      40.926  68.652  50.085  1.00  0.00
ATOM    960  C   ARG A  65      43.678  71.009  44.639  1.00  0.00
ATOM    961  O   ARG A  65      43.024  71.750  43.902  1.00  0.00
ATOM    962  N   PHE A  66      44.643  71.444  45.452  1.00  0.00
ATOM    964  CA  PHE A  66      45.012  72.854  45.559  1.00  0.00
ATOM    966  CB  PHE A  66      45.068  73.293  47.033  1.00  0.00
ATOM    969  CG  PHE A  66      43.794  73.213  47.883  1.00  0.00
ATOM    970  CD1 PHE A  66      42.585  72.621  47.450  1.00  0.00
ATOM    972  CE1 PHE A  66      41.492  72.484  48.322  1.00  0.00
ATOM    974  CZ  PHE A  66      41.573  72.977  49.632  1.00  0.00
ATOM    976  CE2 PHE A  66      42.750  73.613  50.060  1.00  0.00
ATOM    978  CD2 PHE A  66      43.850  73.730  49.191  1.00  0.00
ATOM    980  C   PHE A  66      46.299  73.149  44.786  1.00  0.00
ATOM    981  O   PHE A  66      47.061  72.246  44.436  1.00  0.00
ATOM    982  N   THR A  67      46.508  74.423  44.458  1.00  0.00
ATOM    984  CA  THR A  67      47.572  74.872  43.552  1.00  0.00
ATOM    986  CB  THR A  67      47.145  74.743  42.076  1.00  0.00
ATOM    988  CG2 THR A  67      48.348  74.776  41.136  1.00  0.00
ATOM    992  OG1 THR A  67      46.462  73.535  41.818  1.00  0.00
ATOM    994  C   THR A  67      47.915  76.322  43.848  1.00  0.00
ATOM    995  O   THR A  67      47.052  77.193  43.797  1.00  0.00
ATOM    996  N   ILE A  68      49.169  76.580  44.208  1.00  0.00
ATOM    998  CA  ILE A  68      49.542  77.775  44.971  1.00  0.00
ATOM   1000  CB  ILE A  68      49.836  77.330  46.422  1.00  0.00
ATOM   1002  CG2 ILE A  68      51.033  76.376  46.462  1.00  0.00
ATOM   1006  CG1 ILE A  68      50.027  78.425  47.485  1.00  0.00
ATOM   1009  CD1 ILE A  68      49.096  79.628  47.394  1.00  0.00
ATOM   1013  C   ILE A  68      50.638  78.520  44.207  1.00  0.00
ATOM   1014  O   ILE A  68      51.724  78.012  43.913  1.00  0.00
ATOM   1015  N   SER A  69      50.241  79.706  43.752  1.00  0.00
ATOM   1017  CA  SER A  69      50.892  80.476  42.689  1.00  0.00
ATOM   1019  CB  SER A  69      50.107  80.320  41.377  1.00  0.00
ATOM   1022  OG  SER A  69      48.714  80.538  41.552  1.00  0.00
ATOM   1024  C   SER A  69      51.068  81.929  43.103  1.00  0.00
ATOM   1025  O   SER A  69      50.507  82.392  44.093  1.00  0.00
ATOM   1026  N   ARG A  70      51.939  82.659  42.416  1.00  0.00
ATOM   1028  CA  ARG A  70      52.501  83.895  42.958  1.00  0.00
ATOM   1030  CB  ARG A  70      53.762  83.507  43.736  1.00  0.00
ATOM   1033  CG  ARG A  70      54.543  84.673  44.349  1.00  0.00
ATOM   1036  CD  ARG A  70      55.663  84.043  45.177  1.00  0.00
ATOM   1039  NE  ARG A  70      56.445  85.033  45.935  1.00  0.00
ATOM   1041  CZ  ARG A  70      57.083  84.753  47.056  1.00  0.00
ATOM   1042  NH1 ARG A  70      57.005  83.597  47.638  1.00  0.00
ATOM   1045  NH2 ARG A  70      57.856  85.600  47.645  1.00  0.00
ATOM   1048  C   ARG A  70      52.854  84.813  41.816  1.00  0.00
ATOM   1049  O   ARG A  70      53.437  84.392  40.825  1.00  0.00
ATOM   1050  N   ASP A  71      52.485  86.067  41.983  1.00  0.00
ATOM   1052  CA  ASP A  71      52.559  87.073  40.935  1.00  0.00
ATOM   1054  CB  ASP A  71      51.448  88.089  41.229  1.00  0.00
ATOM   1057  CG  ASP A  71      50.954  88.740  39.952  1.00  0.00
ATOM   1058  OD1 ASP A  71      51.544  89.755  39.526  1.00  0.00
ATOM   1059  OD2 ASP A  71      49.921  88.278  39.410  1.00  0.00
ATOM   1060  C   ASP A  71      53.920  87.774  40.882  1.00  0.00
ATOM   1061  O   ASP A  71      54.468  88.012  39.811  1.00  0.00
ATOM   1062  N   ASN A  72      54.450  88.096  42.070  1.00  0.00
ATOM   1064  CA  ASN A  72      55.512  89.067  42.362  1.00  0.00
ATOM   1066  CB  ASN A  72      56.888  88.466  42.026  1.00  0.00
ATOM   1069  CG  ASN A  72      57.153  87.169  42.777  1.00  0.00
ATOM   1070  OD1 ASN A  72      56.955  87.049  43.982  1.00  0.00
ATOM   1071  ND2 ASN A  72      57.582  86.135  42.091  1.00  0.00
ATOM   1074  C   ASN A  72      55.261  90.476  41.790  1.00  0.00
ATOM   1075  O   ASN A  72      55.194  91.429  42.560  1.00  0.00
ATOM   1076  N   ALA A  73      55.011  90.601  40.488  1.00  0.00
ATOM   1078  CA  ALA A  73      54.730  91.852  39.789  1.00  0.00
ATOM   1080  CB  ALA A  73      54.565  91.528  38.299  1.00  0.00
ATOM   1084  C   ALA A  73      53.526  92.649  40.319  1.00  0.00
ATOM   1085  O   ALA A  73      53.485  93.870  40.180  1.00  0.00
ATOM   1086  N   LYS A  74      52.561  91.971  40.948  1.00  0.00
ATOM   1088  CA  LYS A  74      51.423  92.574  41.659  1.00  0.00
ATOM   1090  CB  LYS A  74      50.113  92.338  40.876  1.00  0.00
ATOM   1093  CG  LYS A  74      50.168  92.901  39.440  1.00  0.00
ATOM   1096  CD  LYS A  74      48.884  92.661  38.627  1.00  0.00
ATOM   1099  CE  LYS A  74      48.522  91.178  38.452  1.00  0.00
ATOM   1102  NZ  LYS A  74      49.598  90.402  37.790  1.00  0.00
ATOM   1106  C   LYS A  74      51.347  92.136  43.121  1.00  0.00
ATOM   1107  O   LYS A  74      50.266  92.133  43.702  1.00  0.00
ATOM   1108  N   ASN A  75      52.492  91.756  43.712  1.00  0.00
ATOM   1110  CA  ASN A  75      52.696  91.489  45.151  1.00  0.00
ATOM   1112  CB  ASN A  75      52.916  92.859  45.848  1.00  0.00
ATOM   1115  CG  ASN A  75      53.978  92.872  46.944  1.00  0.00
ATOM   1116  OD1 ASN A  75      55.109  92.466  46.751  1.00  0.00
ATOM   1117  ND2 ASN A  75      53.676  93.393  48.110  1.00  0.00
ATOM   1120  C   ASN A  75      51.611  90.610  45.816  1.00  0.00
ATOM   1121  O   ASN A  75      51.224  90.789  46.981  1.00  0.00
ATOM   1122  N   THR A  76      51.131  89.649  45.020  1.00  0.00
ATOM   1124  CA  THR A  76      49.985  88.782  45.298  1.00  0.00
ATOM   1126  CB  THR A  76      48.813  89.101  44.350  1.00  0.00
ATOM   1128  CG2 THR A  76      47.578  88.228  44.571  1.00  0.00
ATOM   1132  OG1 THR A  76      48.382  90.414  44.610  1.00  0.00
ATOM   1134  C   THR A  76      50.413  87.320  45.279  1.00  0.00
ATOM   1135  O   THR A  76      51.303  86.908  44.536  1.00  0.00
ATOM   1136  N   VAL A  77      49.734  86.540  46.111  1.00  0.00
ATOM   1138  CA  VAL A  77      49.742  85.080  46.142  1.00  0.00
ATOM   1140  CB  VAL A  77      50.442  84.579  47.420  1.00  0.00
ATOM   1142  CG1 VAL A  77      50.119  83.133  47.802  1.00  0.00
ATOM   1146  CG2 VAL A  77      51.954  84.701  47.208  1.00  0.00
ATOM   1150  C   VAL A  77      48.306  84.608  45.975  1.00  0.00
ATOM   1151  O   VAL A  77      47.375  85.321  46.328  1.00  0.00
ATOM   1152  N   TYR A  78      48.141  83.428  45.390  1.00  0.00
ATOM   1154  CA  TYR A  78      46.878  82.891  44.919  1.00  0.00
ATOM   1156  CB  TYR A  78      46.761  83.031  43.394  1.00  0.00
ATOM   1159  CG  TYR A  78      47.029  84.377  42.752  1.00  0.00
ATOM   1160  CD1 TYR A  78      46.023  85.358  42.724  1.00  0.00
ATOM   1162  CE1 TYR A  78      46.213  86.545  41.990  1.00  0.00
ATOM   1164  CZ  TYR A  78      47.415  86.757  41.277  1.00  0.00
ATOM   1165  OH  TYR A  78      47.598  87.904  40.575  1.00  0.00
ATOM   1167  CE2 TYR A  78      48.421  85.766  41.301  1.00  0.00
ATOM   1169  CD2 TYR A  78      48.230  84.586  42.044  1.00  0.00
ATOM   1171  C   TYR A  78      46.749  81.410  45.247  1.00  0.00
ATOM   1172  O   TYR A  78      47.579  80.605  44.809  1.00  0.00
ATOM   1173  N   LEU A  79      45.662  81.035  45.917  1.00  0.00
ATOM   1175  CA  LEU A  79      45.344  79.634  46.200  1.00  0.00
ATOM   1177  CB  LEU A  79      45.075  79.529  47.721  1.00  0.00
ATOM   1180  CG  LEU A  79      44.825  78.106  48.252  1.00  0.00
ATOM   1182  CD1 LEU A  79      46.091  77.243  48.224  1.00  0.00
ATOM   1186  CD2 LEU A  79      44.334  78.147  49.701  1.00  0.00
ATOM   1190  C   LEU A  79      44.136  79.215  45.348  1.00  0.00
ATOM   1191  O   LEU A  79      42.999  79.573  45.653  1.00  0.00
ATOM   1192  N   GLN A  80      44.398  78.479  44.264  1.00  0.00
ATOM   1194  CA  GLN A  80      43.353  77.734  43.555  1.00  0.00
ATOM   1196  CB  GLN A  80      43.830  77.346  42.144  1.00  0.00
ATOM   1199  CG  GLN A  80      42.665  77.017  41.188  1.00  0.00
ATOM   1202  CD  GLN A  80      41.881  78.247  40.726  1.00  0.00
ATOM   1203  OE1 GLN A  80      42.427  79.328  40.532  1.00  0.00
ATOM   1204  NE2 GLN A  80      40.585  78.140  40.528  1.00  0.00
ATOM   1207  C   GLN A  80      43.003  76.494  44.376  1.00  0.00
ATOM   1208  O   GLN A  80      43.901  75.817  44.877  1.00  0.00
ATOM   1209  N   MET A  81      41.712  76.199  44.488  1.00  0.00
ATOM   1211  CA  MET A  81      41.156  75.125  45.301  1.00  0.00
ATOM   1213  CB  MET A  81      40.598  75.660  46.628  1.00  0.00
ATOM   1216  CG  MET A  81      41.623  76.424  47.464  1.00  0.00
ATOM   1219  SD  MET A  81      41.172  76.653  49.205  1.00  0.00
ATOM   1220  CE  MET A  81      39.562  77.472  49.080  1.00  0.00
ATOM   1224  C   MET A  81      40.067  74.398  44.535  1.00  0.00
ATOM   1225  O   MET A  81      38.946  74.887  44.435  1.00  0.00
ATOM   1226  N   ASN A  82      40.413  73.250  43.962  1.00  0.00
ATOM   1228  CA  ASN A  82      39.534  72.463  43.107  1.00  0.00
ATOM   1230  CB  ASN A  82      40.346  72.014  41.880  1.00  0.00
ATOM   1233  CG  ASN A  82      41.078  73.161  41.218  1.00  0.00
ATOM   1234  OD1 ASN A  82      40.475  74.037  40.613  1.00  0.00
ATOM   1235  ND2 ASN A  82      42.378  73.240  41.374  1.00  0.00
ATOM   1238  C   ASN A  82      39.001  71.236  43.844  1.00  0.00
ATOM   1239  O   ASN A  82      39.554  70.813  44.863  1.00  0.00
ATOM   1240  N   SER A  83      37.964  70.631  43.260  1.00  0.00
ATOM   1242  CA  SER A  83      37.293  69.443  43.794  1.00  0.00
ATOM   1244  CB  SER A  83      38.088  68.173  43.462  1.00  0.00
ATOM   1247  OG  SER A  83      38.248  68.069  42.060  1.00  0.00
ATOM   1249  C   SER A  83      37.008  69.587  45.285  1.00  0.00
ATOM   1250  O   SER A  83      37.391  68.738  46.098  1.00  0.00
ATOM   1251  N   LEU A  84      36.418  70.738  45.633  1.00  0.00
ATOM   1253  CA  LEU A  84      36.154  71.093  47.023  1.00  0.00
ATOM   1255  CB  LEU A  84      35.594  72.526  47.079  1.00  0.00
ATOM   1258  CG  LEU A  84      36.703  73.582  46.912  1.00  0.00
ATOM   1260  CD1 LEU A  84      36.127  74.965  46.619  1.00  0.00
ATOM   1264  CD2 LEU A  84      37.550  73.708  48.183  1.00  0.00
ATOM   1268  C   LEU A  84      35.221  70.069  47.670  1.00  0.00
ATOM   1269  O   LEU A  84      34.284  69.558  47.054  1.00  0.00
ATOM   1270  N   LYS A  85      35.474  69.788  48.939  1.00  0.00
ATOM   1272  CA  LYS A  85      34.797  68.756  49.726  1.00  0.00
ATOM   1274  CB  LYS A  85      35.881  67.684  50.009  1.00  0.00
ATOM   1277  CG  LYS A  85      35.407  66.226  49.947  1.00  0.00
ATOM   1280  CD  LYS A  85      35.250  65.629  51.344  1.00  0.00
ATOM   1283  CE  LYS A  85      34.689  64.204  51.278  1.00  0.00
ATOM   1286  NZ  LYS A  85      34.497  63.677  52.644  1.00  0.00
ATOM   1290  C   LYS A  85      34.215  69.428  50.969  1.00  0.00
ATOM   1291  O   LYS A  85      34.729  70.474  51.349  1.00  0.00
ATOM   1292  N   PRO A  86      33.160  68.912  51.623  1.00  0.00
ATOM   1293  CD  PRO A  86      32.291  67.829  51.208  1.00  0.00
ATOM   1296  CG  PRO A  86      31.554  67.408  52.475  1.00  0.00
ATOM   1299  CB  PRO A  86      31.461  68.693  53.301  1.00  0.00
ATOM   1302  CA  PRO A  86      32.629  69.566  52.821  1.00  0.00
ATOM   1304  C   PRO A  86      33.698  69.819  53.896  1.00  0.00
ATOM   1305  O   PRO A  86      33.775  70.930  54.419  1.00  0.00
ATOM   1306  N   GLU A  87      34.604  68.855  54.131  1.00  0.00
ATOM   1308  CA  GLU A  87      35.778  69.036  55.004  1.00  0.00
ATOM   1310  CB  GLU A  87      36.616  67.750  55.119  1.00  0.00
ATOM   1313  CG  GLU A  87      35.904  66.603  55.845  1.00  0.00
ATOM   1316  CD  GLU A  87      35.374  65.590  54.839  1.00  0.00
ATOM   1317  OE1 GLU A  87      34.251  65.777  54.314  1.00  0.00
ATOM   1318  OE2 GLU A  87      36.102  64.631  54.493  1.00  0.00
ATOM   1319  C   GLU A  87      36.727  70.203  54.680  1.00  0.00
ATOM   1320  O   GLU A  87      37.502  70.597  55.543  1.00  0.00
ATOM   1321  N   ASP A  88      36.683  70.783  53.482  1.00  0.00
ATOM   1323  CA  ASP A  88      37.466  71.966  53.129  1.00  0.00
ATOM   1325  CB  ASP A  88      37.705  72.028  51.613  1.00  0.00
ATOM   1328  CG  ASP A  88      38.440  70.810  51.065  1.00  0.00
ATOM   1329  OD1 ASP A  88      39.415  70.324  51.695  1.00  0.00
ATOM   1330  OD2 ASP A  88      38.091  70.380  49.943  1.00  0.00
ATOM   1331  C   ASP A  88      36.867  73.283  53.648  1.00  0.00
ATOM   1332  O   ASP A  88      37.446  74.350  53.431  1.00  0.00
ATOM   1333  N   THR A  89      35.724  73.217  54.337  1.00  0.00
ATOM   1335  CA  THR A  89      35.061  74.356  54.979  1.00  0.00
ATOM   1337  CB  THR A  89      33.647  73.957  55.418  1.00  0.00
ATOM   1339  CG2 THR A  89      32.878  75.044  56.173  1.00  0.00
ATOM   1343  OG1 THR A  89      32.913  73.624  54.266  1.00  0.00
ATOM   1345  C   THR A  89      35.837  74.882  56.184  1.00  0.00
ATOM   1346  O   THR A  89      35.928  74.240  57.238  1.00  0.00
ATOM   1347  N   ALA A  90      36.412  76.068  56.025  1.00  0.00
ATOM   1349  CA  ALA A  90      37.363  76.629  56.980  1.00  0.00
ATOM   1351  CB  ALA A  90      38.701  75.890  56.811  1.00  0.00
ATOM   1355  C   ALA A  90      37.539  78.131  56.754  1.00  0.00
ATOM   1356  O   ALA A  90      37.197  78.645  55.691  1.00  0.00
ATOM   1357  N   VAL A  91      38.133  78.827  57.724  1.00  0.00
ATOM   1359  CA  VAL A  91      38.723  80.142  57.445  1.00  0.00
ATOM   1361  CB  VAL A  91      38.760  81.040  58.695  1.00  0.00
ATOM   1363  CG1 VAL A  91      39.120  82.480  58.299  1.00  0.00
ATOM   1367  CG2 VAL A  91      37.408  81.106  59.420  1.00  0.00
ATOM   1371  C   VAL A  91      40.119  79.925  56.897  1.00  0.00
ATOM   1372  O   VAL A  91      40.884  79.163  57.483  1.00  0.00
ATOM   1373  N   TYR A  92      40.467  80.596  55.804  1.00  0.00
ATOM   1375  CA  TYR A  92      41.728  80.465  55.087  1.00  0.00
ATOM   1377  CB  TYR A  92      41.404  80.190  53.611  1.00  0.00
ATOM   1380  CG  TYR A  92      41.007  78.762  53.304  1.00  0.00
ATOM   1381  CD1 TYR A  92      39.679  78.337  53.489  1.00  0.00
ATOM   1383  CE1 TYR A  92      39.326  76.998  53.237  1.00  0.00
ATOM   1385  CZ  TYR A  92      40.304  76.078  52.802  1.00  0.00
ATOM   1386  OH  TYR A  92      39.976  74.767  52.633  1.00  0.00
ATOM   1388  CE2 TYR A  92      41.626  76.517  52.585  1.00  0.00
ATOM   1390  CD2 TYR A  92      41.973  77.860  52.823  1.00  0.00
ATOM   1392  C   TYR A  92      42.540  81.748  55.244  1.00  0.00
ATOM   1393  O   TYR A  92      42.100  82.824  54.821  1.00  0.00
ATOM   1394  N   TYR A  93      43.707  81.609  55.866  1.00  0.00
ATOM   1396  CA  TYR A  93      44.647  82.691  56.124  1.00  0.00
ATOM   1398  CB  TYR A  93      45.146  82.644  57.571  1.00  0.00
ATOM   1401  CG  TYR A  93      44.109  83.061  58.589  1.00  0.00
ATOM   1402  CD1 TYR A  93      43.081  82.177  58.974  1.00  0.00
ATOM   1404  CE1 TYR A  93      42.076  82.617  59.857  1.00  0.00
ATOM   1406  CZ  TYR A  93      42.098  83.938  60.351  1.00  0.00
ATOM   1407  OH  TYR A  93      41.084  84.382  61.133  1.00  0.00
ATOM   1409  CE2 TYR A  93      43.167  84.791  60.017  1.00  0.00
ATOM   1411  CD2 TYR A  93      44.159  84.360  59.123  1.00  0.00
ATOM   1413  C   TYR A  93      45.835  82.626  55.175  1.00  0.00
ATOM   1414  O   TYR A  93      46.334  81.542  54.874  1.00  0.00
ATOM   1415  N   CYS A  94      46.342  83.788  54.788  1.00  0.00
ATOM   1417  CA  CYS A  94      47.646  83.938  54.161  1.00  0.00
ATOM   1419  CB  CYS A  94      47.495  84.963  53.021  1.00  0.00
ATOM   1422  SG  CYS A  94      48.812  85.042  51.771  1.00  0.00
ATOM   1423  C   CYS A  94      48.643  84.311  55.258  1.00  0.00
ATOM   1424  O   CYS A  94      48.286  84.961  56.249  1.00  0.00
ATOM   1425  N   ALA A  95      49.887  83.872  55.102  1.00  0.00
ATOM   1427  CA  ALA A  95      50.937  84.094  56.085  1.00  0.00
ATOM   1429  CB  ALA A  95      50.931  82.898  57.048  1.00  0.00
ATOM   1433  C   ALA A  95      52.289  84.268  55.392  1.00  0.00
ATOM   1434  O   ALA A  95      52.638  83.493  54.497  1.00  0.00
ATOM   1435  N   VAL A  96      53.091  85.225  55.856  1.00  0.00
ATOM   1437  CA  VAL A  96      54.467  85.422  55.381  1.00  0.00
ATOM   1439  CB  VAL A  96      54.814  86.888  54.983  1.00  0.00
ATOM   1441  CG1 VAL A  96      53.626  87.659  54.400  1.00  0.00
ATOM   1445  CG2 VAL A  96      55.414  87.764  56.096  1.00  0.00
ATOM   1449  C   VAL A  96      55.438  84.927  56.452  1.00  0.00
ATOM   1450  O   VAL A  96      55.302  85.210  57.648  1.00  0.00
ATOM   1451  N   ARG A  97      56.465  84.221  55.989  1.00  0.00
ATOM   1453  CA  ARG A  97      57.732  84.132  56.700  1.00  0.00
ATOM   1455  CB  ARG A  97      58.340  82.738  56.497  1.00  0.00
ATOM   1458  CG  ARG A  97      57.980  81.802  57.652  1.00  0.00
ATOM   1461  CD  ARG A  97      58.325  80.363  57.268  1.00  0.00
ATOM   1464  NE  ARG A  97      58.216  79.454  58.416  1.00  0.00
ATOM   1466  CZ  ARG A  97      58.846  78.309  58.577  1.00  0.00
ATOM   1467  NH1 ARG A  97      59.583  77.769  57.649  1.00  0.00
ATOM   1470  NH2 ARG A  97      58.778  77.699  59.720  1.00  0.00
ATOM   1473  C   ARG A  97      58.641  85.227  56.181  1.00  0.00
ATOM   1474  O   ARG A  97      58.965  85.281  54.996  1.00  0.00
ATOM   1475  N   ASP A  98      59.018  86.070  57.120  1.00  0.00
ATOM   1477  CA  ASP A  98      59.860  87.253  57.042  1.00  0.00
ATOM   1479  CB  ASP A  98      59.591  88.055  58.326  1.00  0.00
ATOM   1482  CG  ASP A  98      59.868  87.186  59.553  1.00  0.00
ATOM   1483  OD1 ASP A  98      59.001  86.314  59.821  1.00  0.00
ATOM   1484  OD2 ASP A  98      61.002  87.260  60.069  1.00  0.00
ATOM   1485  C   ASP A  98      61.377  87.067  56.868  1.00  0.00
ATOM   1486  O   ASP A  98      62.012  88.018  56.407  1.00  0.00
ATOM   1487  N   PRO A  99      62.017  85.922  57.184  1.00  0.00
ATOM   1488  CD  PRO A  99      61.521  84.561  57.238  1.00  0.00
ATOM   1491  CG  PRO A  99      62.751  83.691  57.431  1.00  0.00
ATOM   1494  CB  PRO A  99      63.600  84.561  58.346  1.00  0.00
ATOM   1497  CA  PRO A  99      63.308  85.981  57.857  1.00  0.00
ATOM   1499  C   PRO A  99      64.450  86.569  57.037  1.00  0.00
ATOM   1500  O   PRO A  99      65.405  87.081  57.610  1.00  0.00
ATOM   1501  N   SER A 100      64.430  86.407  55.707  1.00  0.00
ATOM   1503  CA  SER A 100      65.620  86.357  54.828  1.00  0.00
ATOM   1505  CB  SER A 100      66.291  87.727  54.709  1.00  0.00
ATOM   1508  OG  SER A 100      65.337  88.664  54.247  1.00  0.00
ATOM   1510  C   SER A 100      66.611  85.253  55.207  1.00  0.00
ATOM   1511  O   SER A 100      67.204  84.629  54.328  1.00  0.00
ATOM   1512  N   TYR A 101      66.730  84.950  56.498  1.00  0.00
ATOM   1514  CA  TYR A 101      67.408  83.801  57.037  1.00  0.00
ATOM   1516  CB  TYR A 101      67.596  83.920  58.557  1.00  0.00
ATOM   1519  CG  TYR A 101      68.572  85.004  58.974  1.00  0.00
ATOM   1520  CD1 TYR A 101      68.096  86.254  59.421  1.00  0.00
ATOM   1522  CE1 TYR A 101      69.005  87.254  59.815  1.00  0.00
ATOM   1524  CZ  TYR A 101      70.392  87.006  59.765  1.00  0.00
ATOM   1525  OH  TYR A 101      71.269  87.968  60.157  1.00  0.00
ATOM   1527  CE2 TYR A 101      70.871  85.757  59.315  1.00  0.00
ATOM   1529  CD2 TYR A 101      69.959  84.758  58.922  1.00  0.00
ATOM   1531  C   TYR A 101      66.769  82.460  56.661  1.00  0.00
ATOM   1532  O   TYR A 101      65.554  82.296  56.771  1.00  0.00
ATOM   1533  N   PRO A 102      67.590  81.438  56.348  1.00  0.00
ATOM   1534  CD  PRO A 102      69.030  81.510  56.117  1.00  0.00
ATOM   1537  CG  PRO A 102      69.510  80.074  55.908  1.00  0.00
ATOM   1540  CB  PRO A 102      68.249  79.371  55.416  1.00  0.00
ATOM   1543  CA  PRO A 102      67.142  80.056  56.234  1.00  0.00
ATOM   1545  C   PRO A 102      66.904  79.433  57.606  1.00  0.00
ATOM   1546  O   PRO A 102      67.405  78.355  57.913  1.00  0.00
ATOM   1547  N   ASN A 103      66.148  80.122  58.459  1.00  0.00
ATOM   1549  CA  ASN A 103      65.969  79.779  59.866  1.00  0.00
ATOM   1551  CB  ASN A 103      65.313  80.964  60.577  1.00  0.00
ATOM   1554  CG  ASN A 103      65.858  81.128  61.986  1.00  0.00
ATOM   1555  OD1 ASN A 103      66.744  81.923  62.231  1.00  0.00
ATOM   1556  ND2 ASN A 103      65.379  80.383  62.952  1.00  0.00
ATOM   1559  C   ASN A 103      65.298  78.408  60.102  1.00  0.00
ATOM   1560  O   ASN A 103      65.212  77.936  61.234  1.00  0.00
ATOM   1561  N   GLY A 104      64.838  77.753  59.029  1.00  0.00
ATOM   1563  CA  GLY A 104      64.191  76.442  59.003  1.00  0.00
ATOM   1566  C   GLY A 104      62.797  76.508  59.615  1.00  0.00
ATOM   1567  O   GLY A 104      61.774  76.527  58.920  1.00  0.00
ATOM   1568  N   VAL A 105      62.770  76.688  60.931  1.00  0.00
ATOM   1570  CA  VAL A 105      61.696  77.391  61.616  1.00  0.00
ATOM   1572  CB  VAL A 105      61.640  76.984  63.106  1.00  0.00
ATOM   1574  CG1 VAL A 105      60.509  77.711  63.852  1.00  0.00
ATOM   1578  CG2 VAL A 105      61.395  75.473  63.262  1.00  0.00
ATOM   1582  C   VAL A 105      61.930  78.884  61.484  1.00  0.00
ATOM   1583  O   VAL A 105      62.855  79.406  62.098  1.00  0.00
ATOM   1584  N   TYR A 106      61.045  79.590  60.784  1.00  0.00
ATOM   1586  CA  TYR A 106      60.656  80.899  61.296  1.00  0.00
ATOM   1588  CB  TYR A 106      61.175  82.080  60.473  1.00  0.00
ATOM   1591  CG  TYR A 106      61.810  83.146  61.357  1.00  0.00
ATOM   1592  CD1 TYR A 106      61.267  84.436  61.435  1.00  0.00
ATOM   1594  CE1 TYR A 106      61.841  85.399  62.286  1.00  0.00
ATOM   1596  CZ  TYR A 106      62.980  85.094  63.051  1.00  0.00
ATOM   1597  OH  TYR A 106      63.540  86.027  63.861  1.00  0.00
ATOM   1599  CE2 TYR A 106      63.519  83.791  62.999  1.00  0.00
ATOM   1601  CD2 TYR A 106      62.916  82.829  62.171  1.00  0.00
ATOM   1603  C   TYR A 106      59.201  80.909  61.723  1.00  0.00
ATOM   1604  O   TYR A 106      58.395  80.194  61.111  1.00  0.00
ATOM   1605  N   PRO A 107      58.854  81.647  62.795  1.00  0.00
ATOM   1606  CD  PRO A 107      59.701  82.222  63.835  1.00  0.00
ATOM   1609  CG  PRO A 107      58.741  82.818  64.861  1.00  0.00
ATOM   1612  CB  PRO A 107      57.578  83.272  63.983  1.00  0.00
ATOM   1615  CA  PRO A 107      57.520  82.186  62.903  1.00  0.00
ATOM   1617  C   PRO A 107      57.067  82.748  61.561  1.00  0.00
ATOM   1618  O   PRO A 107      57.874  83.280  60.798  1.00  0.00
ATOM   1619  N   HIS A 108      55.787  82.617  61.257  1.00  0.00
ATOM   1621  CA  HIS A 108      55.206  83.460  60.231  1.00  0.00
ATOM   1623  CB  HIS A 108      54.000  82.767  59.581  1.00  0.00
ATOM   1626  CG  HIS A 108      54.333  81.644  58.625  1.00  0.00
ATOM   1627  ND1 HIS A 108      54.750  80.354  58.973  1.00  0.00
ATOM   1628  CE1 HIS A 108      54.802  79.661  57.827  1.00  0.00
ATOM   1630  NE2 HIS A 108      54.479  80.447  56.784  1.00  0.00
ATOM   1632  CD2 HIS A 108      54.181  81.698  57.270  1.00  0.00
ATOM   1634  C   HIS A 108      54.785  84.756  60.902  1.00  0.00
ATOM   1635  O   HIS A 108      53.854  84.717  61.713  1.00  0.00
ATOM   1636  N   GLU A 109      55.510  85.849  60.663  1.00  0.00
ATOM   1638  CA  GLU A 109      55.280  87.080  61.431  1.00  0.00
ATOM   1640  CB  GLU A 109      56.395  88.112  61.155  1.00  0.00
ATOM   1643  CG  GLU A 109      56.226  89.404  61.988  1.00  0.00
ATOM   1646  CD  GLU A 109      57.167  90.555  61.581  1.00  0.00
ATOM   1647  OE1 GLU A 109      57.734  90.489  60.467  1.00  0.00
ATOM   1648  OE2 GLU A 109      57.240  91.544  62.349  1.00  0.00
ATOM   1649  C   GLU A 109      53.916  87.681  61.115  1.00  0.00
ATOM   1650  O   GLU A 109      53.102  87.916  62.010  1.00  0.00
ATOM   1651  N   TYR A 110      53.637  87.875  59.825  1.00  0.00
ATOM   1653  CA  TYR A 110      52.394  88.483  59.391  1.00  0.00
ATOM   1655  CB  TYR A 110      52.619  89.542  58.301  1.00  0.00
ATOM   1658  CG  TYR A 110      53.214  90.833  58.823  1.00  0.00
ATOM   1659  CD1 TYR A 110      54.605  90.943  59.006  1.00  0.00
ATOM   1661  CE1 TYR A 110      55.149  92.124  59.540  1.00  0.00
ATOM   1663  CZ  TYR A 110      54.311  93.188  59.913  1.00  0.00
ATOM   1664  OH  TYR A 110      54.861  94.295  60.471  1.00  0.00
ATOM   1666  CE2 TYR A 110      52.921  93.094  59.703  1.00  0.00
ATOM   1668  CD2 TYR A 110      52.372  91.916  59.156  1.00  0.00
ATOM   1670  C   TYR A 110      51.405  87.447  58.922  1.00  0.00
ATOM   1671  O   TYR A 110      51.686  86.619  58.059  1.00  0.00
ATOM   1672  N   TRP A 111      50.202  87.592  59.454  1.00  0.00
ATOM   1674  CA  TRP A 111      49.000  86.882  59.069  1.00  0.00
ATOM   1676  CB  TRP A 111      48.431  86.235  60.333  1.00  0.00
ATOM   1679  CG  TRP A 111      49.299  85.121  60.823  1.00  0.00
ATOM   1680  CD1 TRP A 111      50.483  85.238  61.468  1.00  0.00
ATOM   1682  NE1 TRP A 111      51.068  83.996  61.590  1.00  0.00
ATOM   1684  CE2 TRP A 111      50.270  83.003  61.057  1.00  0.00
ATOM   1685  CZ2 TRP A 111      50.402  81.616  60.910  1.00  0.00
ATOM   1687  CH2 TRP A 111      49.387  80.895  60.254  1.00  0.00
ATOM   1689  CZ3 TRP A 111      48.260  81.571  59.749  1.00  0.00
ATOM   1691  CE3 TRP A 111      48.137  82.961  59.900  1.00  0.00
ATOM   1693  CD2 TRP A 111      49.130  83.704  60.561  1.00  0.00
ATOM   1694  C   TRP A 111      48.050  87.890  58.443  1.00  0.00
ATOM   1695  O   TRP A 111      48.158  89.095  58.701  1.00  0.00
ATOM   1696  N   GLY A 112      47.143  87.408  57.608  1.00  0.00
ATOM   1698  CA  GLY A 112      46.041  88.234  57.147  1.00  0.00
ATOM   1701  C   GLY A 112      44.816  88.124  58.056  1.00  0.00
ATOM   1702  O   GLY A 112      44.870  87.618  59.185  1.00  0.00
ATOM   1703  N   GLN A 113      43.705  88.654  57.566  1.00  0.00
ATOM   1705  CA  GLN A 113      42.407  88.627  58.233  1.00  0.00
ATOM   1707  CB  GLN A 113      41.394  89.516  57.472  1.00  0.00
ATOM   1710  CG  GLN A 113      41.937  90.790  56.808  1.00  0.00
ATOM   1713  CD  GLN A 113      42.731  91.679  57.754  1.00  0.00
ATOM   1714  OE1 GLN A 113      42.317  91.996  58.857  1.00  0.00
ATOM   1715  NE2 GLN A 113      43.909  92.104  57.361  1.00  0.00
ATOM   1718  C   GLN A 113      41.793  87.229  58.321  1.00  0.00
ATOM   1719  O   GLN A 113      41.067  86.907  59.266  1.00  0.00
ATOM   1720  N   GLY A 114      42.064  86.427  57.292  1.00  0.00
ATOM   1722  CA  GLY A 114      41.331  85.226  56.929  1.00  0.00
ATOM   1725  C   GLY A 114      40.069  85.546  56.117  1.00  0.00
ATOM   1726  O   GLY A 114      39.277  86.405  56.502  1.00  0.00
ATOM   1727  N   THR A 115      39.807  84.792  55.041  1.00  0.00
ATOM   1729  CA  THR A 115      38.441  84.667  54.484  1.00  0.00
ATOM   1731  CB  THR A 115      38.428  85.164  53.035  1.00  0.00
ATOM   1733  CG2 THR A 115      39.312  84.352  52.086  1.00  0.00
ATOM   1737  OG1 THR A 115      37.129  85.174  52.494  1.00  0.00
ATOM   1739  C   THR A 115      37.799  83.284  54.630  1.00  0.00
ATOM   1740  O   THR A 115      38.431  82.246  54.437  1.00  0.00
ATOM   1741  N   GLN A 116      36.520  83.273  55.017  1.00  0.00
ATOM   1743  CA  GLN A 116      35.702  82.063  55.138  1.00  0.00
ATOM   1745  CB  GLN A 116      34.403  82.440  55.872  1.00  0.00
ATOM   1748  CG  GLN A 116      33.351  81.326  55.975  1.00  0.00
ATOM   1751  CD  GLN A 116      33.795  80.052  56.696  1.00  0.00
ATOM   1752  OE1 GLN A 116      34.763  80.002  57.434  1.00  0.00
ATOM   1753  NE2 GLN A 116      33.074  78.972  56.503  1.00  0.00
ATOM   1756  C   GLN A 116      35.450  81.406  53.772  1.00  0.00
ATOM   1757  O   GLN A 116      35.153  82.086  52.794  1.00  0.00
ATOM   1758  N   VAL A 117      35.484  80.073  53.723  1.00  0.00
ATOM   1760  CA  VAL A 117      35.018  79.256  52.589  1.00  0.00
ATOM   1762  CB  VAL A 117      36.191  78.710  51.747  1.00  0.00
ATOM   1764  CG1 VAL A 117      35.780  77.623  50.735  1.00  0.00
ATOM   1768  CG2 VAL A 117      36.828  79.837  50.933  1.00  0.00
ATOM   1772  C   VAL A 117      34.133  78.115  53.087  1.00  0.00
ATOM   1773  O   VAL A 117      34.493  77.445  54.058  1.00  0.00
ATOM   1774  N   THR A 118      32.976  77.923  52.426  1.00  0.00
ATOM   1776  CA  THR A 118      31.830  77.229  53.047  1.00  0.00
ATOM   1778  CB  THR A 118      30.775  78.232  53.552  1.00  0.00
ATOM   1780  CG2 THR A 118      29.880  77.622  54.632  1.00  0.00
ATOM   1784  OG1 THR A 118      31.365  79.381  54.110  1.00  0.00
ATOM   1786  C   THR A 118      31.171  76.223  52.097  1.00  0.00
ATOM   1787  O   THR A 118      30.139  76.483  51.482  1.00  0.00
ATOM   1788  N   VAL A 119      31.802  75.061  51.947  1.00  0.00
ATOM   1790  CA  VAL A 119      31.415  74.017  50.992  1.00  0.00
ATOM   1792  CB  VAL A 119      32.558  73.004  50.784  1.00  0.00
ATOM   1794  CG1 VAL A 119      32.220  72.034  49.634  1.00  0.00
ATOM   1798  CG2 VAL A 119      33.903  73.671  50.458  1.00  0.00
ATOM   1802  C   VAL A 119      30.133  73.293  51.430  1.00  0.00
ATOM   1803  O   VAL A 119      30.156  72.397  52.266  1.00  0.00
ATOM   1804  N   SER A 120      29.007  73.663  50.823  1.00  0.00
ATOM   1806  CA  SER A 120      27.749  72.921  50.971  1.00  0.00
ATOM   1808  CB  SER A 120      26.585  73.771  50.439  1.00  0.00
ATOM   1811  OG  SER A 120      26.641  73.904  49.032  1.00  0.00
ATOM   1813  C   SER A 120      27.780  71.560  50.262  1.00  0.00
ATOM   1814  O   SER A 120      28.670  71.277  49.460  1.00  0.00
ATOM   1815  N   SER A 121      26.817  70.681  50.537  1.00  0.00
ATOM   1817  CA  SER A 121      26.737  69.340  49.939  1.00  0.00
ATOM   1819  CB  SER A 121      27.687  68.385  50.677  1.00  0.00
ATOM   1822  OG  SER A 121      29.029  68.762  50.448  1.00  0.00
ATOM   1824  C   SER A 121      25.318  68.789  50.041  1.00  0.00
ATOM   1825  O   SER A 121      24.370  69.384  50.554  1.00  0.00
END
