# Supplementary material for: Nanobody-based CTLA4 inhibitors for immune checkpoint blockade therapy of canine cancer patients
Source: Sci Rep. 2021 Oct 21;11:20763. doi: 10.1038/s41598-021-00325-3 (PMC8531395; doi:10.1038/s41598-021-00325-3)
Supplement: Supplementary file 1 — Supplementary Information 1. [file 41598_2021_325_MOESM1_ESM.zip › Supplemental Information/ITasser_cNb17_3.pdb]

ATOM      1  N   MET B   1      65.287  71.149  61.268  1.00  0.00
ATOM      2  CA  MET B   1      64.960  71.238  59.837  1.00  0.00
ATOM      4  CB  MET B   1      65.513  72.558  59.273  1.00  0.00
ATOM      7  CG  MET B   1      66.973  72.861  59.637  1.00  0.00
ATOM     10  SD  MET B   1      67.710  74.258  58.738  1.00  0.00
ATOM     11  CE  MET B   1      66.594  75.609  59.207  1.00  0.00
ATOM     15  C   MET B   1      65.484  70.050  59.033  1.00  0.00
ATOM     16  O   MET B   1      64.972  69.756  57.953  1.00  0.00
ATOM     17  N   HIS B   2      66.467  69.327  59.577  1.00  0.00
ATOM     19  CA  HIS B   2      66.828  68.004  59.074  1.00  0.00
ATOM     21  CB  HIS B   2      68.274  67.640  59.441  1.00  0.00
ATOM     24  CG  HIS B   2      68.746  66.399  58.717  1.00  0.00
ATOM     25  ND1 HIS B   2      68.318  66.008  57.445  1.00  0.00
ATOM     26  CE1 HIS B   2      68.901  64.828  57.197  1.00  0.00
ATOM     28  NE2 HIS B   2      69.670  64.466  58.237  1.00  0.00
ATOM     30  CD2 HIS B   2      69.581  65.440  59.210  1.00  0.00
ATOM     32  C   HIS B   2      65.836  66.945  59.562  1.00  0.00
ATOM     33  O   HIS B   2      65.237  67.066  60.632  1.00  0.00
ATOM     34  N   VAL B   3      65.711  65.870  58.784  1.00  0.00
ATOM     36  CA  VAL B   3      64.950  64.661  59.105  1.00  0.00
ATOM     38  CB  VAL B   3      63.610  64.620  58.343  1.00  0.00
ATOM     40  CG1 VAL B   3      62.893  63.261  58.332  1.00  0.00
ATOM     44  CG2 VAL B   3      62.623  65.626  58.934  1.00  0.00
ATOM     48  C   VAL B   3      65.777  63.465  58.745  1.00  0.00
ATOM     49  O   VAL B   3      66.149  63.376  57.581  1.00  0.00
ATOM     50  N   ALA B   4      66.026  62.586  59.721  1.00  0.00
ATOM     52  CA  ALA B   4      66.980  61.477  59.639  1.00  0.00
ATOM     54  CB  ALA B   4      68.126  61.742  60.623  1.00  0.00
ATOM     58  C   ALA B   4      66.302  60.130  59.893  1.00  0.00
ATOM     59  O   ALA B   4      65.448  60.014  60.765  1.00  0.00
ATOM     60  N   GLN B   5      66.665  59.112  59.115  1.00  0.00
ATOM     62  CA  GLN B   5      65.966  57.826  59.091  1.00  0.00
ATOM     64  CB  GLN B   5      64.813  57.892  58.061  1.00  0.00
ATOM     67  CG  GLN B   5      65.234  58.303  56.634  1.00  0.00
ATOM     70  CD  GLN B   5      64.065  58.402  55.649  1.00  0.00
ATOM     71  OE1 GLN B   5      63.820  59.424  55.023  1.00  0.00
ATOM     72  NE2 GLN B   5      63.335  57.340  55.430  1.00  0.00
ATOM     75  C   GLN B   5      66.960  56.684  58.831  1.00  0.00
ATOM     76  O   GLN B   5      68.001  56.922  58.212  1.00  0.00
ATOM     77  N   PRO B   6      66.706  55.458  59.331  1.00  0.00
ATOM     78  CD  PRO B   6      65.651  55.109  60.271  1.00  0.00
ATOM     81  CG  PRO B   6      66.023  53.742  60.840  1.00  0.00
ATOM     84  CB  PRO B   6      66.828  53.110  59.711  1.00  0.00
ATOM     87  CA  PRO B   6      67.566  54.305  59.093  1.00  0.00
ATOM     89  C   PRO B   6      67.867  54.041  57.616  1.00  0.00
ATOM     90  O   PRO B   6      66.949  54.022  56.807  1.00  0.00
ATOM     91  N   ALA B   7      69.126  53.763  57.263  1.00  0.00
ATOM     93  CA  ALA B   7      69.524  53.581  55.862  1.00  0.00
ATOM     95  CB  ALA B   7      71.050  53.440  55.810  1.00  0.00
ATOM     99  C   ALA B   7      68.831  52.400  55.147  1.00  0.00
ATOM    100  O   ALA B   7      68.567  52.444  53.947  1.00  0.00
ATOM    101  N   VAL B   8      68.535  51.340  55.893  1.00  0.00
ATOM    103  CA  VAL B   8      68.173  50.014  55.373  1.00  0.00
ATOM    105  CB  VAL B   8      69.160  48.953  55.926  1.00  0.00
ATOM    107  CG1 VAL B   8      70.582  49.189  55.397  1.00  0.00
ATOM    111  CG2 VAL B   8      69.225  48.916  57.463  1.00  0.00
ATOM    115  C   VAL B   8      66.696  49.722  55.625  1.00  0.00
ATOM    116  O   VAL B   8      65.897  50.647  55.566  1.00  0.00
ATOM    117  N   VAL B   9      66.365  48.456  55.887  1.00  0.00
ATOM    119  CA  VAL B   9      65.347  47.884  56.799  1.00  0.00
ATOM    121  CB  VAL B   9      64.208  48.833  57.240  1.00  0.00
ATOM    123  CG1 VAL B   9      63.023  48.068  57.851  1.00  0.00
ATOM    127  CG2 VAL B   9      64.707  49.781  58.347  1.00  0.00
ATOM    131  C   VAL B   9      64.844  46.596  56.149  1.00  0.00
ATOM    132  O   VAL B   9      64.261  46.599  55.065  1.00  0.00
ATOM    133  N   LEU B  10      65.129  45.462  56.787  1.00  0.00
ATOM    135  CA  LEU B  10      64.614  44.183  56.318  1.00  0.00
ATOM    137  CB  LEU B  10      65.498  43.030  56.833  1.00  0.00
ATOM    140  CG  LEU B  10      66.966  43.090  56.366  1.00  0.00
ATOM    142  CD1 LEU B  10      67.736  41.881  56.899  1.00  0.00
ATOM    146  CD2 LEU B  10      67.112  43.125  54.843  1.00  0.00
ATOM    150  C   LEU B  10      63.171  44.031  56.785  1.00  0.00
ATOM    151  O   LEU B  10      62.885  44.101  57.981  1.00  0.00
ATOM    152  N   ALA B  11      62.258  43.842  55.840  1.00  0.00
ATOM    154  CA  ALA B  11      60.906  43.435  56.157  1.00  0.00
ATOM    156  CB  ALA B  11      59.999  43.551  54.933  1.00  0.00
ATOM    160  C   ALA B  11      60.909  42.020  56.744  1.00  0.00
ATOM    161  O   ALA B  11      61.679  41.132  56.364  1.00  0.00
ATOM    162  N   SER B  12      59.982  41.819  57.665  1.00  0.00
ATOM    164  CA  SER B  12      59.576  40.502  58.120  1.00  0.00
ATOM    166  CB  SER B  12      58.572  40.646  59.269  1.00  0.00
ATOM    169  OG  SER B  12      57.473  41.446  58.872  1.00  0.00
ATOM    171  C   SER B  12      58.966  39.674  56.994  1.00  0.00
ATOM    172  O   SER B  12      58.400  40.196  56.039  1.00  0.00
ATOM    173  N   SER B  13      58.945  38.362  57.196  1.00  0.00
ATOM    175  CA  SER B  13      58.170  37.376  56.432  1.00  0.00
ATOM    177  CB  SER B  13      58.633  35.984  56.870  1.00  0.00
ATOM    180  OG  SER B  13      58.746  35.923  58.282  1.00  0.00
ATOM    182  C   SER B  13      56.645  37.474  56.589  1.00  0.00
ATOM    183  O   SER B  13      55.913  36.620  56.087  1.00  0.00
ATOM    184  N   ARG B  14      56.128  38.506  57.270  1.00  0.00
ATOM    186  CA  ARG B  14      54.708  38.900  57.212  1.00  0.00
ATOM    188  CB  ARG B  14      53.975  38.567  58.529  1.00  0.00
ATOM    191  CG  ARG B  14      53.819  37.041  58.758  1.00  0.00
ATOM    194  CD  ARG B  14      52.898  36.363  57.721  1.00  0.00
ATOM    197  NE  ARG B  14      52.767  34.897  57.892  1.00  0.00
ATOM    199  CZ  ARG B  14      53.411  33.971  57.194  1.00  0.00
ATOM    200  NH1 ARG B  14      54.477  34.231  56.506  1.00  0.00
ATOM    203  NH2 ARG B  14      52.986  32.742  57.145  1.00  0.00
ATOM    206  C   ARG B  14      54.511  40.294  56.609  1.00  0.00
ATOM    207  O   ARG B  14      53.478  40.927  56.798  1.00  0.00
ATOM    208  N   GLY B  15      55.506  40.719  55.829  1.00  0.00
ATOM    210  CA  GLY B  15      55.515  41.934  55.028  1.00  0.00
ATOM    213  C   GLY B  15      55.299  43.192  55.863  1.00  0.00
ATOM    214  O   GLY B  15      54.539  44.085  55.481  1.00  0.00
ATOM    215  N   VAL B  16      55.963  43.239  57.019  1.00  0.00
ATOM    217  CA  VAL B  16      55.967  44.388  57.928  1.00  0.00
ATOM    219  CB  VAL B  16      55.339  44.079  59.307  1.00  0.00
ATOM    221  CG1 VAL B  16      55.266  45.347  60.171  1.00  0.00
ATOM    225  CG2 VAL B  16      53.930  43.495  59.181  1.00  0.00
ATOM    229  C   VAL B  16      57.382  44.896  58.117  1.00  0.00
ATOM    230  O   VAL B  16      58.278  44.115  58.444  1.00  0.00
ATOM    231  N   ALA B  17      57.545  46.207  57.975  1.00  0.00
ATOM    233  CA  ALA B  17      58.761  46.958  58.237  1.00  0.00
ATOM    235  CB  ALA B  17      59.346  47.428  56.903  1.00  0.00
ATOM    239  C   ALA B  17      58.454  48.131  59.155  1.00  0.00
ATOM    240  O   ALA B  17      57.392  48.750  59.063  1.00  0.00
ATOM    241  N   SER B  18      59.418  48.428  60.017  1.00  0.00
ATOM    243  CA  SER B  18      59.275  49.424  61.066  1.00  0.00
ATOM    245  CB  SER B  18      59.054  48.751  62.424  1.00  0.00
ATOM    248  OG  SER B  18      57.895  47.936  62.397  1.00  0.00
ATOM    250  C   SER B  18      60.532  50.268  61.084  1.00  0.00
ATOM    251  O   SER B  18      61.649  49.742  61.056  1.00  0.00
ATOM    252  N   PHE B  19      60.346  51.581  61.108  1.00  0.00
ATOM    254  CA  PHE B  19      61.467  52.508  61.195  1.00  0.00
ATOM    256  CB  PHE B  19      62.086  52.760  59.806  1.00  0.00
ATOM    259  CG  PHE B  19      61.319  53.608  58.809  1.00  0.00
ATOM    260  CD1 PHE B  19      60.316  53.024  58.009  1.00  0.00
ATOM    262  CE1 PHE B  19      59.736  53.754  56.956  1.00  0.00
ATOM    264  CZ  PHE B  19      60.167  55.066  56.693  1.00  0.00
ATOM    266  CE2 PHE B  19      61.150  55.660  57.501  1.00  0.00
ATOM    268  CD2 PHE B  19      61.720  54.938  58.564  1.00  0.00
ATOM    270  C   PHE B  19      61.086  53.778  61.945  1.00  0.00
ATOM    271  O   PHE B  19      59.947  53.937  62.390  1.00  0.00
ATOM    272  N   VAL B  20      62.067  54.653  62.133  1.00  0.00
ATOM    274  CA  VAL B  20      61.913  55.896  62.878  1.00  0.00
ATOM    276  CB  VAL B  20      62.701  55.852  64.200  1.00  0.00
ATOM    278  CG1 VAL B  20      62.668  57.205  64.909  1.00  0.00
ATOM    282  CG2 VAL B  20      62.115  54.806  65.158  1.00  0.00
ATOM    286  C   VAL B  20      62.378  57.048  61.992  1.00  0.00
ATOM    287  O   VAL B  20      63.506  57.038  61.497  1.00  0.00
ATOM    288  N   CYS B  21      61.505  58.036  61.802  1.00  0.00
ATOM    290  CA  CYS B  21      61.906  59.343  61.285  1.00  0.00
ATOM    292  CB  CYS B  21      60.817  59.906  60.351  1.00  0.00
ATOM    295  SG  CYS B  21      60.540  59.031  58.783  1.00  0.00
ATOM    296  C   CYS B  21      62.124  60.315  62.454  1.00  0.00
ATOM    297  O   CYS B  21      61.177  60.806  63.071  1.00  0.00
ATOM    298  N   GLU B  22      63.384  60.619  62.732  1.00  0.00
ATOM    300  CA  GLU B  22      63.782  61.725  63.596  1.00  0.00
ATOM    302  CB  GLU B  22      65.268  61.583  63.969  1.00  0.00
ATOM    305  CG  GLU B  22      65.649  60.264  64.662  1.00  0.00
ATOM    308  CD  GLU B  22      65.001  60.062  66.038  1.00  0.00
ATOM    309  OE1 GLU B  22      64.564  61.035  66.694  1.00  0.00
ATOM    310  OE2 GLU B  22      64.980  58.910  66.529  1.00  0.00
ATOM    311  C   GLU B  22      63.593  63.055  62.878  1.00  0.00
ATOM    312  O   GLU B  22      63.764  63.152  61.661  1.00  0.00
ATOM    313  N   TYR B  23      63.336  64.092  63.662  1.00  0.00
ATOM    315  CA  TYR B  23      63.278  65.482  63.241  1.00  0.00
ATOM    317  CB  TYR B  23      61.829  65.979  63.381  1.00  0.00
ATOM    320  CG  TYR B  23      61.500  67.348  62.804  1.00  0.00
ATOM    321  CD1 TYR B  23      62.108  67.802  61.616  1.00  0.00
ATOM    323  CE1 TYR B  23      61.737  69.029  61.046  1.00  0.00
ATOM    325  CZ  TYR B  23      60.746  69.816  61.657  1.00  0.00
ATOM    326  OH  TYR B  23      60.378  70.979  61.070  1.00  0.00
ATOM    328  CE2 TYR B  23      60.134  69.375  62.850  1.00  0.00
ATOM    330  CD2 TYR B  23      60.513  68.145  63.421  1.00  0.00
ATOM    332  C   TYR B  23      64.273  66.298  64.072  1.00  0.00
ATOM    333  O   TYR B  23      64.680  65.878  65.156  1.00  0.00
ATOM    334  N   GLY B  24      64.671  67.463  63.575  1.00  0.00
ATOM    336  CA  GLY B  24      65.318  68.477  64.395  1.00  0.00
ATOM    339  C   GLY B  24      64.296  69.441  64.989  1.00  0.00
ATOM    340  O   GLY B  24      63.202  69.034  65.379  1.00  0.00
ATOM    341  N   SER B  25      64.706  70.714  65.088  1.00  0.00
ATOM    343  CA  SER B  25      63.889  71.879  65.477  1.00  0.00
ATOM    345  CB  SER B  25      63.309  72.528  64.209  1.00  0.00
ATOM    348  OG  SER B  25      62.369  71.666  63.611  1.00  0.00
ATOM    350  C   SER B  25      62.796  71.606  66.523  1.00  0.00
ATOM    351  O   SER B  25      61.627  71.951  66.332  1.00  0.00
ATOM    352  N   SER B  26      63.158  70.894  67.591  1.00  0.00
ATOM    354  CA  SER B  26      62.182  70.272  68.484  1.00  0.00
ATOM    356  CB  SER B  26      62.882  69.256  69.391  1.00  0.00
ATOM    359  OG  SER B  26      61.945  68.338  69.921  1.00  0.00
ATOM    361  C   SER B  26      61.417  71.303  69.307  1.00  0.00
ATOM    362  O   SER B  26      62.011  72.084  70.049  1.00  0.00
ATOM    363  N   GLY B  27      60.091  71.284  69.195  1.00  0.00
ATOM    365  CA  GLY B  27      59.187  72.108  69.986  1.00  0.00
ATOM    368  C   GLY B  27      58.175  71.220  70.689  1.00  0.00
ATOM    369  O   GLY B  27      57.529  70.397  70.047  1.00  0.00
ATOM    370  N   ASN B  28      58.011  71.377  72.002  1.00  0.00
ATOM    372  CA  ASN B  28      57.147  70.501  72.802  1.00  0.00
ATOM    374  CB  ASN B  28      57.637  70.533  74.257  1.00  0.00
ATOM    377  CG  ASN B  28      57.353  71.868  74.905  1.00  0.00
ATOM    378  OD1 ASN B  28      58.113  72.812  74.776  1.00  0.00
ATOM    379  ND2 ASN B  28      56.222  72.001  75.549  1.00  0.00
ATOM    382  C   ASN B  28      55.633  70.777  72.671  1.00  0.00
ATOM    383  O   ASN B  28      54.840  70.360  73.511  1.00  0.00
ATOM    384  N   ALA B  29      55.254  71.508  71.629  1.00  0.00
ATOM    386  CA  ALA B  29      53.898  71.750  71.168  1.00  0.00
ATOM    388  CB  ALA B  29      53.296  72.943  71.923  1.00  0.00
ATOM    392  C   ALA B  29      54.023  71.989  69.664  1.00  0.00
ATOM    393  O   ALA B  29      54.432  73.062  69.222  1.00  0.00
ATOM    394  N   ALA B  30      53.826  70.912  68.914  1.00  0.00
ATOM    396  CA  ALA B  30      54.193  70.778  67.518  1.00  0.00
ATOM    398  CB  ALA B  30      55.627  70.237  67.450  1.00  0.00
ATOM    402  C   ALA B  30      53.216  69.817  66.856  1.00  0.00
ATOM    403  O   ALA B  30      52.960  68.751  67.410  1.00  0.00
ATOM    404  N   GLU B  31      52.707  70.174  65.679  1.00  0.00
ATOM    406  CA  GLU B  31      51.653  69.408  65.008  1.00  0.00
ATOM    408  CB  GLU B  31      50.327  70.172  65.177  1.00  0.00
ATOM    411  CG  GLU B  31      49.068  69.297  65.063  1.00  0.00
ATOM    414  CD  GLU B  31      48.004  69.730  66.083  1.00  0.00
ATOM    415  OE1 GLU B  31      48.013  69.170  67.208  1.00  0.00
ATOM    416  OE2 GLU B  31      47.209  70.638  65.752  1.00  0.00
ATOM    417  C   GLU B  31      51.996  69.077  63.562  1.00  0.00
ATOM    418  O   GLU B  31      52.385  69.997  62.851  1.00  0.00
ATOM    419  N   VAL B  32      52.034  67.805  63.136  1.00  0.00
ATOM    421  CA  VAL B  32      53.115  67.417  62.184  1.00  0.00
ATOM    423  CB  VAL B  32      54.290  66.783  62.961  1.00  0.00
ATOM    425  CG1 VAL B  32      55.367  66.199  62.040  1.00  0.00
ATOM    429  CG2 VAL B  32      55.013  67.784  63.877  1.00  0.00
ATOM    433  C   VAL B  32      52.613  66.521  61.053  1.00  0.00
ATOM    434  O   VAL B  32      52.064  65.431  61.309  1.00  0.00
ATOM    435  N   ARG B  33      52.827  66.954  59.777  1.00  0.00
ATOM    437  CA  ARG B  33      52.498  65.969  58.733  1.00  0.00
ATOM    439  CB  ARG B  33      52.167  66.620  57.364  1.00  0.00
ATOM    442  CG  ARG B  33      51.459  65.651  56.400  1.00  0.00
ATOM    445  CD  ARG B  33      50.955  66.274  55.092  1.00  0.00
ATOM    448  NE  ARG B  33      51.392  65.520  53.888  1.00  0.00
ATOM    450  CZ  ARG B  33      51.683  66.040  52.706  1.00  0.00
ATOM    451  NH1 ARG B  33      51.832  67.320  52.529  1.00  0.00
ATOM    454  NH2 ARG B  33      51.876  65.274  51.667  1.00  0.00
ATOM    457  C   ARG B  33      53.632  64.956  58.681  1.00  0.00
ATOM    458  O   ARG B  33      54.725  65.224  59.193  1.00  0.00
ATOM    459  N   VAL B  34      53.392  63.795  58.083  1.00  0.00
ATOM    461  CA  VAL B  34      54.401  62.756  57.995  1.00  0.00
ATOM    463  CB  VAL B  34      54.550  61.953  59.311  1.00  0.00
ATOM    465  CG1 VAL B  34      53.234  61.450  59.916  1.00  0.00
ATOM    469  CG2 VAL B  34      55.559  60.809  59.134  1.00  0.00
ATOM    473  C   VAL B  34      54.211  61.902  56.756  1.00  0.00
ATOM    474  O   VAL B  34      53.399  60.959  56.740  1.00  0.00
ATOM    475  N   THR B  35      54.972  62.243  55.693  1.00  0.00
ATOM    477  CA  THR B  35      54.837  61.377  54.525  1.00  0.00
ATOM    479  CB  THR B  35      55.107  62.141  53.232  1.00  0.00
ATOM    481  CG2 THR B  35      55.034  61.340  51.950  1.00  0.00
ATOM    485  OG1 THR B  35      54.159  63.180  53.097  1.00  0.00
ATOM    487  C   THR B  35      55.662  60.125  54.674  1.00  0.00
ATOM    488  O   THR B  35      56.683  60.193  55.369  1.00  0.00
ATOM    489  N   VAL B  36      55.235  59.042  53.994  1.00  0.00
ATOM    491  CA  VAL B  36      56.173  58.007  53.575  1.00  0.00
ATOM    493  CB  VAL B  36      55.943  56.683  54.341  1.00  0.00
ATOM    495  CG1 VAL B  36      57.177  55.806  54.204  1.00  0.00
ATOM    499  CG2 VAL B  36      55.720  56.904  55.845  1.00  0.00
ATOM    503  C   VAL B  36      56.217  57.943  52.040  1.00  0.00
ATOM    504  O   VAL B  36      55.234  58.247  51.371  1.00  0.00
ATOM    505  N   LEU B  37      57.381  57.724  51.418  1.00  0.00
ATOM    507  CA  LEU B  37      57.540  58.131  50.012  1.00  0.00
ATOM    509  CB  LEU B  37      57.994  59.607  49.932  1.00  0.00
ATOM    512  CG  LEU B  37      57.039  60.527  49.152  1.00  0.00
ATOM    514  CD1 LEU B  37      57.417  61.994  49.371  1.00  0.00
ATOM    518  CD2 LEU B  37      57.115  60.260  47.655  1.00  0.00
ATOM    522  C   LEU B  37      58.385  57.195  49.161  1.00  0.00
ATOM    523  O   LEU B  37      59.612  57.237  49.139  1.00  0.00
ATOM    524  N   ARG B  38      57.673  56.342  48.437  1.00  0.00
ATOM    526  CA  ARG B  38      58.203  55.284  47.590  1.00  0.00
ATOM    528  CB  ARG B  38      57.005  54.358  47.296  1.00  0.00
ATOM    531  CG  ARG B  38      57.338  52.979  46.721  1.00  0.00
ATOM    534  CD  ARG B  38      57.806  52.984  45.258  1.00  0.00
ATOM    537  NE  ARG B  38      57.688  51.643  44.647  1.00  0.00
ATOM    539  CZ  ARG B  38      58.331  50.546  45.009  1.00  0.00
ATOM    540  NH1 ARG B  38      59.237  50.575  45.933  1.00  0.00
ATOM    543  NH2 ARG B  38      58.078  49.402  44.451  1.00  0.00
ATOM    546  C   ARG B  38      58.845  55.859  46.322  1.00  0.00
ATOM    547  O   ARG B  38      58.179  56.100  45.315  1.00  0.00
ATOM    548  N   GLN B  39      60.151  56.077  46.382  1.00  0.00
ATOM    550  CA  GLN B  39      61.012  56.341  45.238  1.00  0.00
ATOM    552  CB  GLN B  39      62.260  57.110  45.695  1.00  0.00
ATOM    555  CG  GLN B  39      63.182  57.471  44.521  1.00  0.00
ATOM    558  CD  GLN B  39      64.315  58.391  44.959  1.00  0.00
ATOM    559  OE1 GLN B  39      64.171  59.593  45.029  1.00  0.00
ATOM    560  NE2 GLN B  39      65.481  57.877  45.284  1.00  0.00
ATOM    563  C   GLN B  39      61.354  55.047  44.499  1.00  0.00
ATOM    564  O   GLN B  39      61.844  54.080  45.091  1.00  0.00
ATOM    565  N   ALA B  40      61.104  55.065  43.189  1.00  0.00
ATOM    567  CA  ALA B  40      61.488  54.026  42.242  1.00  0.00
ATOM    569  CB  ALA B  40      60.468  52.879  42.322  1.00  0.00
ATOM    573  C   ALA B  40      61.546  54.599  40.821  1.00  0.00
ATOM    574  O   ALA B  40      60.670  55.359  40.428  1.00  0.00
ATOM    575  N   GLY B  41      62.567  54.238  40.038  1.00  0.00
ATOM    577  CA  GLY B  41      62.665  54.615  38.619  1.00  0.00
ATOM    580  C   GLY B  41      62.640  56.115  38.286  1.00  0.00
ATOM    581  O   GLY B  41      62.057  56.499  37.278  1.00  0.00
ATOM    582  N   SER B  42      63.227  56.959  39.143  1.00  0.00
ATOM    584  CA  SER B  42      63.163  58.435  39.047  1.00  0.00
ATOM    586  CB  SER B  42      63.902  58.954  37.804  1.00  0.00
ATOM    589  OG  SER B  42      65.251  58.510  37.813  1.00  0.00
ATOM    591  C   SER B  42      61.745  59.020  39.169  1.00  0.00
ATOM    592  O   SER B  42      61.519  60.185  38.851  1.00  0.00
ATOM    593  N   GLN B  43      60.804  58.236  39.699  1.00  0.00
ATOM    595  CA  GLN B  43      59.458  58.643  40.084  1.00  0.00
ATOM    597  CB  GLN B  43      58.447  57.753  39.320  1.00  0.00
ATOM    600  CG  GLN B  43      57.077  58.394  39.023  1.00  0.00
ATOM    603  CD  GLN B  43      56.234  58.661  40.265  1.00  0.00
ATOM    604  OE1 GLN B  43      55.980  57.792  41.084  1.00  0.00
ATOM    605  NE2 GLN B  43      55.847  59.893  40.512  1.00  0.00
ATOM    608  C   GLN B  43      59.337  58.515  41.615  1.00  0.00
ATOM    609  O   GLN B  43      60.026  57.716  42.263  1.00  0.00
ATOM    610  N   MET B  44      58.443  59.312  42.195  1.00  0.00
ATOM    612  CA  MET B  44      58.107  59.314  43.616  1.00  0.00
ATOM    614  CB  MET B  44      58.597  60.620  44.261  1.00  0.00
ATOM    617  CG  MET B  44      60.040  60.553  44.766  1.00  0.00
ATOM    620  SD  MET B  44      60.421  61.930  45.885  1.00  0.00
ATOM    621  CE  MET B  44      62.164  61.600  46.242  1.00  0.00
ATOM    625  C   MET B  44      56.591  59.186  43.810  1.00  0.00
ATOM    626  O   MET B  44      55.828  60.034  43.352  1.00  0.00
ATOM    627  N   THR B  45      56.160  58.147  44.521  1.00  0.00
ATOM    629  CA  THR B  45      54.751  57.872  44.821  1.00  0.00
ATOM    631  CB  THR B  45      54.397  56.447  44.359  1.00  0.00
ATOM    633  CG2 THR B  45      53.038  55.941  44.847  1.00  0.00
ATOM    637  OG1 THR B  45      54.322  56.388  42.950  1.00  0.00
ATOM    639  C   THR B  45      54.499  58.036  46.317  1.00  0.00
ATOM    640  O   THR B  45      55.165  57.389  47.132  1.00  0.00
ATOM    641  N   GLU B  46      53.550  58.908  46.676  1.00  0.00
ATOM    643  CA  GLU B  46      53.148  59.103  48.070  1.00  0.00
ATOM    645  CB  GLU B  46      52.420  60.457  48.294  1.00  0.00
ATOM    648  CG  GLU B  46      52.129  60.766  49.789  1.00  0.00
ATOM    651  CD  GLU B  46      52.228  62.254  50.238  1.00  0.00
ATOM    652  OE1 GLU B  46      52.156  62.547  51.462  1.00  0.00
ATOM    653  OE2 GLU B  46      52.408  63.169  49.406  1.00  0.00
ATOM    654  C   GLU B  46      52.417  57.875  48.632  1.00  0.00
ATOM    655  O   GLU B  46      51.435  57.387  48.074  1.00  0.00
ATOM    656  N   VAL B  47      52.940  57.387  49.755  1.00  0.00
ATOM    658  CA  VAL B  47      52.491  56.231  50.524  1.00  0.00
ATOM    660  CB  VAL B  47      53.461  55.034  50.412  1.00  0.00
ATOM    662  CG1 VAL B  47      53.047  53.869  51.323  1.00  0.00
ATOM    666  CG2 VAL B  47      53.492  54.492  48.976  1.00  0.00
ATOM    670  C   VAL B  47      52.345  56.735  51.962  1.00  0.00
ATOM    671  O   VAL B  47      53.312  56.881  52.707  1.00  0.00
ATOM    672  N   CYS B  48      51.102  57.044  52.318  1.00  0.00
ATOM    674  CA  CYS B  48      50.692  57.540  53.631  1.00  0.00
ATOM    676  CB  CYS B  48      50.752  56.363  54.613  1.00  0.00
ATOM    679  SG  CYS B  48      52.252  56.146  55.596  1.00  0.00
ATOM    680  C   CYS B  48      51.453  58.816  54.122  1.00  0.00
ATOM    681  O   CYS B  48      52.293  59.376  53.414  1.00  0.00
ATOM    682  N   ALA B  49      51.045  59.393  55.270  1.00  0.00
ATOM    684  CA  ALA B  49      50.883  60.848  55.308  1.00  0.00
ATOM    686  CB  ALA B  49      49.741  61.213  54.337  1.00  0.00
ATOM    690  C   ALA B  49      50.601  61.590  56.630  1.00  0.00
ATOM    691  O   ALA B  49      50.867  62.785  56.612  1.00  0.00
ATOM    692  N   ALA B  50      50.042  60.953  57.677  1.00  0.00
ATOM    694  CA  ALA B  50      49.290  61.505  58.842  1.00  0.00
ATOM    696  CB  ALA B  50      49.216  60.366  59.865  1.00  0.00
ATOM    700  C   ALA B  50      49.766  62.831  59.526  1.00  0.00
ATOM    701  O   ALA B  50      50.664  63.493  59.066  1.00  0.00
ATOM    702  N   THR B  51      49.168  63.303  60.629  1.00  0.00
ATOM    704  CA  THR B  51      49.054  64.747  60.958  1.00  0.00
ATOM    706  CB  THR B  51      47.622  65.244  60.681  1.00  0.00
ATOM    708  CG2 THR B  51      47.232  65.113  59.208  1.00  0.00
ATOM    712  OG1 THR B  51      46.680  64.492  61.413  1.00  0.00
ATOM    714  C   THR B  51      49.423  65.123  62.398  1.00  0.00
ATOM    715  O   THR B  51      49.344  66.291  62.770  1.00  0.00
ATOM    716  N   TYR B  52      49.796  64.100  63.160  1.00  0.00
ATOM    718  CA  TYR B  52      49.732  63.949  64.610  1.00  0.00
ATOM    720  CB  TYR B  52      50.831  62.947  65.011  1.00  0.00
ATOM    723  CG  TYR B  52      52.288  63.400  64.878  1.00  0.00
ATOM    724  CD1 TYR B  52      52.886  64.168  65.898  1.00  0.00
ATOM    726  CE1 TYR B  52      54.262  64.460  65.876  1.00  0.00
ATOM    728  CZ  TYR B  52      55.063  64.002  64.814  1.00  0.00
ATOM    729  OH  TYR B  52      56.393  64.289  64.807  1.00  0.00
ATOM    731  CE2 TYR B  52      54.460  63.289  63.750  1.00  0.00
ATOM    733  CD2 TYR B  52      53.083  62.982  63.790  1.00  0.00
ATOM    735  C   TYR B  52      49.825  65.177  65.512  1.00  0.00
ATOM    736  O   TYR B  52      50.611  66.105  65.276  1.00  0.00
ATOM    737  N   THR B  53      49.100  65.060  66.631  1.00  0.00
ATOM    739  CA  THR B  53      49.255  65.912  67.810  1.00  0.00
ATOM    741  CB  THR B  53      47.893  66.266  68.430  1.00  0.00
ATOM    743  CG2 THR B  53      47.313  65.197  69.356  1.00  0.00
ATOM    747  OG1 THR B  53      48.009  67.467  69.163  1.00  0.00
ATOM    749  C   THR B  53      50.276  65.363  68.816  1.00  0.00
ATOM    750  O   THR B  53      50.872  64.302  68.614  1.00  0.00
ATOM    751  N   VAL B  54      50.512  66.145  69.873  1.00  0.00
ATOM    753  CA  VAL B  54      51.785  66.261  70.606  1.00  0.00
ATOM    755  CB  VAL B  54      51.621  67.122  71.879  1.00  0.00
ATOM    757  CG1 VAL B  54      52.982  67.456  72.511  1.00  0.00
ATOM    761  CG2 VAL B  54      50.920  68.460  71.580  1.00  0.00
ATOM    765  C   VAL B  54      52.497  64.945  70.924  1.00  0.00
ATOM    766  O   VAL B  54      53.695  64.840  70.646  1.00  0.00
ATOM    767  N   GLU B  55      51.809  63.959  71.508  1.00  0.00
ATOM    769  CA  GLU B  55      52.469  62.737  71.976  1.00  0.00
ATOM    771  CB  GLU B  55      53.309  63.032  73.242  1.00  0.00
ATOM    774  CG  GLU B  55      52.534  63.580  74.454  1.00  0.00
ATOM    777  CD  GLU B  55      53.455  64.362  75.413  1.00  0.00
ATOM    778  OE1 GLU B  55      54.484  63.794  75.850  1.00  0.00
ATOM    779  OE2 GLU B  55      53.131  65.540  75.690  1.00  0.00
ATOM    780  C   GLU B  55      51.561  61.507  72.177  1.00  0.00
ATOM    781  O   GLU B  55      50.388  61.602  72.539  1.00  0.00
ATOM    782  N   ASP B  56      52.175  60.349  71.917  1.00  0.00
ATOM    784  CA  ASP B  56      51.711  58.956  71.846  1.00  0.00
ATOM    786  CB  ASP B  56      52.108  58.108  73.067  1.00  0.00
ATOM    789  CG  ASP B  56      52.544  56.684  72.672  1.00  0.00
ATOM    790  OD1 ASP B  56      53.476  56.523  71.833  1.00  0.00
ATOM    791  OD2 ASP B  56      51.990  55.728  73.257  1.00  0.00
ATOM    792  C   ASP B  56      50.359  58.604  71.180  1.00  0.00
ATOM    793  O   ASP B  56      50.000  57.432  71.043  1.00  0.00
ATOM    794  N   GLU B  57      49.648  59.565  70.603  1.00  0.00
ATOM    796  CA  GLU B  57      48.805  59.278  69.448  1.00  0.00
ATOM    798  CB  GLU B  57      48.156  60.603  68.977  1.00  0.00
ATOM    801  CG  GLU B  57      47.170  60.506  67.791  1.00  0.00
ATOM    804  CD  GLU B  57      47.536  61.426  66.611  1.00  0.00
ATOM    805  OE1 GLU B  57      47.846  60.909  65.506  1.00  0.00
ATOM    806  OE2 GLU B  57      47.468  62.666  66.781  1.00  0.00
ATOM    807  C   GLU B  57      49.684  58.689  68.267  1.00  0.00
ATOM    808  O   GLU B  57      50.807  59.131  68.044  1.00  0.00
ATOM    809  N   LEU B  58      49.157  57.801  67.412  1.00  0.00
ATOM    811  CA  LEU B  58      49.173  58.104  65.967  1.00  0.00
ATOM    813  CB  LEU B  58      50.322  57.522  65.105  1.00  0.00
ATOM    816  CG  LEU B  58      51.066  58.498  64.163  1.00  0.00
ATOM    818  CD1 LEU B  58      50.228  59.316  63.168  1.00  0.00
ATOM    822  CD2 LEU B  58      51.926  59.536  64.876  1.00  0.00
ATOM    826  C   LEU B  58      47.890  57.694  65.296  1.00  0.00
ATOM    827  O   LEU B  58      47.315  56.638  65.594  1.00  0.00
ATOM    828  N   ALA B  59      47.574  58.414  64.243  1.00  0.00
ATOM    830  CA  ALA B  59      46.555  58.087  63.285  1.00  0.00
ATOM    832  CB  ALA B  59      45.329  58.937  63.664  1.00  0.00
ATOM    836  C   ALA B  59      46.954  58.284  61.816  1.00  0.00
ATOM    837  O   ALA B  59      46.507  59.194  61.124  1.00  0.00
ATOM    838  N   PHE B  60      47.705  57.312  61.298  1.00  0.00
ATOM    840  CA  PHE B  60      47.515  56.837  59.918  1.00  0.00
ATOM    842  CB  PHE B  60      48.748  56.043  59.461  1.00  0.00
ATOM    845  CG  PHE B  60      50.057  56.817  59.480  1.00  0.00
ATOM    846  CD1 PHE B  60      50.808  56.935  60.668  1.00  0.00
ATOM    848  CE1 PHE B  60      52.051  57.588  60.664  1.00  0.00
ATOM    850  CZ  PHE B  60      52.535  58.148  59.474  1.00  0.00
ATOM    852  CE2 PHE B  60      51.782  58.064  58.295  1.00  0.00
ATOM    854  CD2 PHE B  60      50.544  57.398  58.295  1.00  0.00
ATOM    856  C   PHE B  60      46.232  56.002  59.914  1.00  0.00
ATOM    857  O   PHE B  60      46.261  54.777  59.930  1.00  0.00
ATOM    858  N   LEU B  61      45.110  56.707  60.070  1.00  0.00
ATOM    860  CA  LEU B  61      43.786  56.167  59.801  1.00  0.00
ATOM    862  CB  LEU B  61      42.746  56.815  60.736  1.00  0.00
ATOM    865  CG  LEU B  61      42.918  56.448  62.223  1.00  0.00
ATOM    867  CD1 LEU B  61      41.900  57.209  63.073  1.00  0.00
ATOM    871  CD2 LEU B  61      42.749  54.953  62.504  1.00  0.00
ATOM    875  C   LEU B  61      43.454  56.374  58.322  1.00  0.00
ATOM    876  O   LEU B  61      44.175  57.078  57.611  1.00  0.00
ATOM    877  N   ASP B  62      42.393  55.710  57.875  1.00  0.00
ATOM    879  CA  ASP B  62      41.911  55.590  56.491  1.00  0.00
ATOM    881  CB  ASP B  62      41.296  56.923  56.017  1.00  0.00
ATOM    884  CG  ASP B  62      40.180  57.464  56.933  1.00  0.00
ATOM    885  OD1 ASP B  62      39.924  58.688  56.864  1.00  0.00
ATOM    886  OD2 ASP B  62      39.571  56.668  57.689  1.00  0.00
ATOM    887  C   ASP B  62      42.870  54.954  55.470  1.00  0.00
ATOM    888  O   ASP B  62      42.442  54.358  54.481  1.00  0.00
ATOM    889  N   ASP B  63      44.162  54.967  55.767  1.00  0.00
ATOM    891  CA  ASP B  63      45.078  53.887  55.431  1.00  0.00
ATOM    893  CB  ASP B  63      46.504  54.361  55.771  1.00  0.00
ATOM    896  CG  ASP B  63      47.544  53.804  54.799  1.00  0.00
ATOM    897  OD1 ASP B  63      47.391  52.634  54.377  1.00  0.00
ATOM    898  OD2 ASP B  63      48.471  54.562  54.446  1.00  0.00
ATOM    899  C   ASP B  63      44.693  52.577  56.153  1.00  0.00
ATOM    900  O   ASP B  63      43.931  52.547  57.124  1.00  0.00
ATOM    901  N   SER B  64      45.273  51.481  55.682  1.00  0.00
ATOM    903  CA  SER B  64      45.214  50.151  56.297  1.00  0.00
ATOM    905  CB  SER B  64      44.198  49.288  55.534  1.00  0.00
ATOM    908  OG  SER B  64      44.128  47.967  56.046  1.00  0.00
ATOM    910  C   SER B  64      46.593  49.477  56.329  1.00  0.00
ATOM    911  O   SER B  64      46.723  48.373  56.865  1.00  0.00
ATOM    912  N   THR B  65      47.615  50.148  55.803  1.00  0.00
ATOM    914  CA  THR B  65      48.988  50.030  56.273  1.00  0.00
ATOM    916  CB  THR B  65      49.928  49.862  55.070  1.00  0.00
ATOM    918  CG2 THR B  65      50.043  51.025  54.087  1.00  0.00
ATOM    922  OG1 THR B  65      51.224  49.597  55.513  1.00  0.00
ATOM    924  C   THR B  65      49.318  51.266  57.152  1.00  0.00
ATOM    925  O   THR B  65      48.487  52.151  57.352  1.00  0.00
ATOM    926  N   CYS B  66      50.519  51.349  57.721  1.00  0.00
ATOM    928  CA  CYS B  66      51.320  52.570  57.897  1.00  0.00
ATOM    930  CB  CYS B  66      50.987  53.753  56.966  1.00  0.00
ATOM    933  SG  CYS B  66      52.354  54.134  55.838  1.00  0.00
ATOM    934  C   CYS B  66      51.622  53.038  59.333  1.00  0.00
ATOM    935  O   CYS B  66      52.703  53.578  59.588  1.00  0.00
ATOM    936  N   THR B  67      50.697  52.850  60.273  1.00  0.00
ATOM    938  CA  THR B  67      50.717  53.432  61.630  1.00  0.00
ATOM    940  CB  THR B  67      49.803  52.614  62.555  1.00  0.00
ATOM    942  CG2 THR B  67      48.338  52.625  62.121  1.00  0.00
ATOM    946  OG1 THR B  67      50.254  51.277  62.603  1.00  0.00
ATOM    948  C   THR B  67      52.100  53.527  62.339  1.00  0.00
ATOM    949  O   THR B  67      52.748  52.495  62.530  1.00  0.00
ATOM    950  N   GLY B  68      52.499  54.680  62.922  1.00  0.00
ATOM    952  CA  GLY B  68      53.174  54.605  64.226  1.00  0.00
ATOM    955  C   GLY B  68      53.434  55.885  65.046  1.00  0.00
ATOM    956  O   GLY B  68      53.830  56.945  64.557  1.00  0.00
ATOM    957  N   THR B  69      53.249  55.761  66.360  1.00  0.00
ATOM    959  CA  THR B  69      53.162  56.884  67.312  1.00  0.00
ATOM    961  CB  THR B  69      53.010  56.397  68.767  1.00  0.00
ATOM    963  CG2 THR B  69      51.824  55.448  68.947  1.00  0.00
ATOM    967  OG1 THR B  69      54.144  55.724  69.258  1.00  0.00
ATOM    969  C   THR B  69      54.242  57.963  67.255  1.00  0.00
ATOM    970  O   THR B  69      55.413  57.713  66.977  1.00  0.00
ATOM    971  N   SER B  70      53.851  59.201  67.527  1.00  0.00
ATOM    973  CA  SER B  70      54.705  60.333  67.723  1.00  0.00
ATOM    975  CB  SER B  70      53.894  61.629  67.543  1.00  0.00
ATOM    978  OG  SER B  70      52.770  61.694  68.408  1.00  0.00
ATOM    980  C   SER B  70      55.240  60.289  69.150  1.00  0.00
ATOM    981  O   SER B  70      54.567  59.978  70.135  1.00  0.00
ATOM    982  N   SER B  71      56.484  60.696  69.259  1.00  0.00
ATOM    984  CA  SER B  71      57.072  61.208  70.481  1.00  0.00
ATOM    986  CB  SER B  71      57.913  60.128  71.177  1.00  0.00
ATOM    989  OG  SER B  71      58.759  59.448  70.267  1.00  0.00
ATOM    991  C   SER B  71      57.836  62.474  70.110  1.00  0.00
ATOM    992  O   SER B  71      57.977  62.784  68.925  1.00  0.00
ATOM    993  N   GLY B  72      58.290  63.256  71.088  1.00  0.00
ATOM    995  CA  GLY B  72      59.036  64.477  70.785  1.00  0.00
ATOM    998  C   GLY B  72      60.170  64.253  69.770  1.00  0.00
ATOM    999  O   GLY B  72      60.990  63.348  69.917  1.00  0.00
ATOM   1000  N   ASN B  73      60.155  65.068  68.714  1.00  0.00
ATOM   1002  CA  ASN B  73      60.970  64.958  67.498  1.00  0.00
ATOM   1004  CB  ASN B  73      62.225  65.834  67.607  1.00  0.00
ATOM   1007  CG  ASN B  73      63.211  65.356  68.646  1.00  0.00
ATOM   1008  OD1 ASN B  73      63.348  65.970  69.696  1.00  0.00
ATOM   1009  ND2 ASN B  73      63.905  64.269  68.393  1.00  0.00
ATOM   1012  C   ASN B  73      61.201  63.565  66.887  1.00  0.00
ATOM   1013  O   ASN B  73      62.257  63.319  66.305  1.00  0.00
ATOM   1014  N   LYS B  74      60.216  62.668  66.977  1.00  0.00
ATOM   1016  CA  LYS B  74      60.351  61.271  66.559  1.00  0.00
ATOM   1018  CB  LYS B  74      60.954  60.535  67.758  1.00  0.00
ATOM   1021  CG  LYS B  74      61.426  59.125  67.405  1.00  0.00
ATOM   1024  CD  LYS B  74      61.903  58.324  68.625  1.00  0.00
ATOM   1027  CE  LYS B  74      62.836  59.084  69.580  1.00  0.00
ATOM   1030  NZ  LYS B  74      64.046  59.602  68.898  1.00  0.00
ATOM   1034  C   LYS B  74      58.987  60.672  66.157  1.00  0.00
ATOM   1035  O   LYS B  74      58.019  60.594  66.930  1.00  0.00
ATOM   1036  N   VAL B  75      58.931  60.189  64.921  1.00  0.00
ATOM   1038  CA  VAL B  75      57.741  59.529  64.383  1.00  0.00
ATOM   1040  CB  VAL B  75      57.194  60.172  63.083  1.00  0.00
ATOM   1042  CG1 VAL B  75      55.659  60.122  63.130  1.00  0.00
ATOM   1046  CG2 VAL B  75      57.633  61.622  62.849  1.00  0.00
ATOM   1050  C   VAL B  75      58.005  58.063  64.127  1.00  0.00
ATOM   1051  O   VAL B  75      58.992  57.719  63.461  1.00  0.00
ATOM   1052  N   ASN B  76      57.104  57.206  64.614  1.00  0.00
ATOM   1054  CA  ASN B  76      57.284  55.779  64.437  1.00  0.00
ATOM   1056  CB  ASN B  76      56.853  55.032  65.715  1.00  0.00
ATOM   1059  CG  ASN B  76      57.623  55.467  66.957  1.00  0.00
ATOM   1060  OD1 ASN B  76      58.823  55.696  66.922  1.00  0.00
ATOM   1061  ND2 ASN B  76      56.978  55.575  68.099  1.00  0.00
ATOM   1064  C   ASN B  76      56.499  55.391  63.177  1.00  0.00
ATOM   1065  O   ASN B  76      55.405  55.862  62.886  1.00  0.00
ATOM   1066  N   LEU B  77      57.035  54.521  62.352  1.00  0.00
ATOM   1068  CA  LEU B  77      56.371  54.207  61.101  1.00  0.00
ATOM   1070  CB  LEU B  77      57.154  54.821  59.931  1.00  0.00
ATOM   1073  CG  LEU B  77      57.058  56.351  59.846  1.00  0.00
ATOM   1075  CD1 LEU B  77      57.980  56.817  58.729  1.00  0.00
ATOM   1079  CD2 LEU B  77      55.643  56.840  59.538  1.00  0.00
ATOM   1083  C   LEU B  77      56.326  52.701  60.961  1.00  0.00
ATOM   1084  O   LEU B  77      57.363  52.047  61.087  1.00  0.00
ATOM   1085  N   THR B  78      55.141  52.159  60.679  1.00  0.00
ATOM   1087  CA  THR B  78      54.981  50.721  60.478  1.00  0.00
ATOM   1089  CB  THR B  78      54.257  50.014  61.640  1.00  0.00
ATOM   1091  CG2 THR B  78      54.401  48.495  61.563  1.00  0.00
ATOM   1095  OG1 THR B  78      54.756  50.414  62.892  1.00  0.00
ATOM   1097  C   THR B  78      54.235  50.428  59.186  1.00  0.00
ATOM   1098  O   THR B  78      53.009  50.396  59.160  1.00  0.00
ATOM   1099  N   ILE B  79      54.973  50.212  58.102  1.00  0.00
ATOM   1101  CA  ILE B  79      54.376  49.758  56.850  1.00  0.00
ATOM   1103  CB  ILE B  79      55.243  50.090  55.609  1.00  0.00
ATOM   1105  CG2 ILE B  79      54.393  49.835  54.346  1.00  0.00
ATOM   1109  CG1 ILE B  79      55.794  51.534  55.618  1.00  0.00
ATOM   1112  CD1 ILE B  79      56.641  51.858  54.379  1.00  0.00
ATOM   1116  C   ILE B  79      54.136  48.249  56.914  1.00  0.00
ATOM   1117  O   ILE B  79      55.083  47.462  56.886  1.00  0.00
ATOM   1118  N   GLN B  80      52.871  47.843  56.970  1.00  0.00
ATOM   1120  CA  GLN B  80      52.437  46.468  56.729  1.00  0.00
ATOM   1122  CB  GLN B  80      51.290  46.083  57.696  1.00  0.00
ATOM   1125  CG  GLN B  80      51.492  46.419  59.187  1.00  0.00
ATOM   1128  CD  GLN B  80      51.018  47.817  59.580  1.00  0.00
ATOM   1129  OE1 GLN B  80      50.693  48.648  58.753  1.00  0.00
ATOM   1130  NE2 GLN B  80      50.936  48.118  60.859  1.00  0.00
ATOM   1133  C   GLN B  80      51.965  46.219  55.295  1.00  0.00
ATOM   1134  O   GLN B  80      51.784  47.145  54.503  1.00  0.00
ATOM   1135  N   GLY B  81      51.708  44.944  54.984  1.00  0.00
ATOM   1137  CA  GLY B  81      51.168  44.512  53.694  1.00  0.00
ATOM   1140  C   GLY B  81      52.099  44.817  52.533  1.00  0.00
ATOM   1141  O   GLY B  81      51.621  45.063  51.427  1.00  0.00
ATOM   1142  N   LEU B  82      53.406  44.820  52.805  1.00  0.00
ATOM   1144  CA  LEU B  82      54.473  44.808  51.812  1.00  0.00
ATOM   1146  CB  LEU B  82      55.822  44.932  52.533  1.00  0.00
ATOM   1149  CG  LEU B  82      56.018  46.269  53.271  1.00  0.00
ATOM   1151  CD1 LEU B  82      57.174  46.160  54.260  1.00  0.00
ATOM   1155  CD2 LEU B  82      56.347  47.397  52.292  1.00  0.00
ATOM   1159  C   LEU B  82      54.395  43.537  50.957  1.00  0.00
ATOM   1160  O   LEU B  82      53.830  42.527  51.377  1.00  0.00
ATOM   1161  N   ARG B  83      54.994  43.603  49.770  1.00  0.00
ATOM   1163  CA  ARG B  83      55.264  42.470  48.875  1.00  0.00
ATOM   1165  CB  ARG B  83      54.340  42.527  47.643  1.00  0.00
ATOM   1168  CG  ARG B  83      52.835  42.388  47.941  1.00  0.00
ATOM   1171  CD  ARG B  83      51.991  43.291  47.025  1.00  0.00
ATOM   1174  NE  ARG B  83      52.114  44.712  47.413  1.00  0.00
ATOM   1176  CZ  ARG B  83      51.477  45.327  48.390  1.00  0.00
ATOM   1177  NH1 ARG B  83      50.456  44.789  48.985  1.00  0.00
ATOM   1180  NH2 ARG B  83      51.864  46.485  48.834  1.00  0.00
ATOM   1183  C   ARG B  83      56.718  42.540  48.420  1.00  0.00
ATOM   1184  O   ARG B  83      57.316  43.605  48.520  1.00  0.00
ATOM   1185  N   ALA B  84      57.276  41.503  47.805  1.00  0.00
ATOM   1187  CA  ALA B  84      58.597  41.585  47.167  1.00  0.00
ATOM   1189  CB  ALA B  84      58.880  40.249  46.468  1.00  0.00
ATOM   1193  C   ALA B  84      58.728  42.783  46.206  1.00  0.00
ATOM   1194  O   ALA B  84      59.682  43.560  46.292  1.00  0.00
ATOM   1195  N   MET B  85      57.708  42.993  45.365  1.00  0.00
ATOM   1197  CA  MET B  85      57.597  44.123  44.429  1.00  0.00
ATOM   1199  CB  MET B  85      56.295  43.996  43.623  1.00  0.00
ATOM   1202  CG  MET B  85      56.249  42.732  42.755  1.00  0.00
ATOM   1205  SD  MET B  85      54.713  42.526  41.812  1.00  0.00
ATOM   1206  CE  MET B  85      54.895  43.832  40.567  1.00  0.00
ATOM   1210  C   MET B  85      57.625  45.510  45.100  1.00  0.00
ATOM   1211  O   MET B  85      57.993  46.500  44.460  1.00  0.00
ATOM   1212  N   ASP B  86      57.237  45.596  46.375  1.00  0.00
ATOM   1214  CA  ASP B  86      57.295  46.825  47.167  1.00  0.00
ATOM   1216  CB  ASP B  86      56.492  46.758  48.472  1.00  0.00
ATOM   1219  CG  ASP B  86      54.999  46.822  48.208  1.00  0.00
ATOM   1220  OD1 ASP B  86      54.313  47.677  48.804  1.00  0.00
ATOM   1221  OD2 ASP B  86      54.487  46.001  47.422  1.00  0.00
ATOM   1222  C   ASP B  86      58.721  47.276  47.485  1.00  0.00
ATOM   1223  O   ASP B  86      58.941  48.476  47.650  1.00  0.00
ATOM   1224  N   THR B  87      59.690  46.353  47.493  1.00  0.00
ATOM   1226  CA  THR B  87      61.106  46.645  47.769  1.00  0.00
ATOM   1228  CB  THR B  87      61.989  45.485  47.276  1.00  0.00
ATOM   1230  CG2 THR B  87      63.492  45.742  47.392  1.00  0.00
ATOM   1234  OG1 THR B  87      61.717  44.327  48.032  1.00  0.00
ATOM   1236  C   THR B  87      61.560  47.956  47.121  1.00  0.00
ATOM   1237  O   THR B  87      61.383  48.155  45.917  1.00  0.00
ATOM   1238  N   GLY B  88      62.082  48.887  47.922  1.00  0.00
ATOM   1240  CA  GLY B  88      62.399  50.240  47.450  1.00  0.00
ATOM   1243  C   GLY B  88      62.681  51.244  48.566  1.00  0.00
ATOM   1244  O   GLY B  88      62.653  50.910  49.750  1.00  0.00
ATOM   1245  N   LEU B  89      62.944  52.493  48.183  1.00  0.00
ATOM   1247  CA  LEU B  89      63.290  53.558  49.122  1.00  0.00
ATOM   1249  CB  LEU B  89      64.307  54.475  48.418  1.00  0.00
ATOM   1252  CG  LEU B  89      65.035  55.458  49.350  1.00  0.00
ATOM   1254  CD1 LEU B  89      66.179  54.769  50.095  1.00  0.00
ATOM   1258  CD2 LEU B  89      65.637  56.602  48.534  1.00  0.00
ATOM   1262  C   LEU B  89      62.033  54.311  49.573  1.00  0.00
ATOM   1263  O   LEU B  89      61.268  54.765  48.731  1.00  0.00
ATOM   1264  N   TYR B  90      61.828  54.461  50.878  1.00  0.00
ATOM   1266  CA  TYR B  90      60.651  55.100  51.474  1.00  0.00
ATOM   1268  CB  TYR B  90      59.862  54.042  52.265  1.00  0.00
ATOM   1271  CG  TYR B  90      59.068  53.072  51.390  1.00  0.00
ATOM   1272  CD1 TYR B  90      59.722  51.974  50.801  1.00  0.00
ATOM   1274  CE1 TYR B  90      59.017  51.065  49.989  1.00  0.00
ATOM   1276  CZ  TYR B  90      57.632  51.227  49.786  1.00  0.00
ATOM   1277  OH  TYR B  90      56.955  50.363  48.986  1.00  0.00
ATOM   1279  CE2 TYR B  90      56.961  52.312  50.388  1.00  0.00
ATOM   1281  CD2 TYR B  90      57.683  53.241  51.167  1.00  0.00
ATOM   1283  C   TYR B  90      61.107  56.337  52.289  1.00  0.00
ATOM   1284  O   TYR B  90      61.543  56.227  53.438  1.00  0.00
ATOM   1285  N   ILE B  91      61.088  57.520  51.656  1.00  0.00
ATOM   1287  CA  ILE B  91      61.343  58.845  52.268  1.00  0.00
ATOM   1289  CB  ILE B  91      61.342  59.988  51.216  1.00  0.00
ATOM   1291  CG2 ILE B  91      61.856  61.314  51.805  1.00  0.00
ATOM   1295  CG1 ILE B  91      62.091  59.672  49.899  1.00  0.00
ATOM   1298  CD1 ILE B  91      63.565  59.294  50.060  1.00  0.00
ATOM   1302  C   ILE B  91      60.356  59.140  53.429  1.00  0.00
ATOM   1303  O   ILE B  91      59.323  58.492  53.501  1.00  0.00
ATOM   1304  N   CYS B  92      60.645  60.094  54.327  1.00  0.00
ATOM   1306  CA  CYS B  92      59.698  60.676  55.307  1.00  0.00
ATOM   1308  CB  CYS B  92      60.514  61.167  56.528  1.00  0.00
ATOM   1311  SG  CYS B  92      61.632  59.993  57.353  1.00  0.00
ATOM   1312  C   CYS B  92      58.809  61.822  54.695  1.00  0.00
ATOM   1313  O   CYS B  92      58.260  61.672  53.610  1.00  0.00
ATOM   1314  N   LYS B  93      58.656  62.977  55.389  1.00  0.00
ATOM   1316  CA  LYS B  93      58.467  64.372  54.867  1.00  0.00
ATOM   1318  CB  LYS B  93      57.553  64.547  53.631  1.00  0.00
ATOM   1321  CG  LYS B  93      57.671  65.912  52.923  1.00  0.00
ATOM   1324  CD  LYS B  93      57.214  65.915  51.456  1.00  0.00
ATOM   1327  CE  LYS B  93      55.851  65.262  51.192  1.00  0.00
ATOM   1330  NZ  LYS B  93      54.818  65.708  52.151  1.00  0.00
ATOM   1334  C   LYS B  93      58.160  65.467  55.921  1.00  0.00
ATOM   1335  O   LYS B  93      58.279  66.644  55.615  1.00  0.00
ATOM   1336  N   VAL B  94      57.819  65.126  57.162  1.00  0.00
ATOM   1338  CA  VAL B  94      57.513  66.100  58.241  1.00  0.00
ATOM   1340  CB  VAL B  94      58.782  66.566  59.007  1.00  0.00
ATOM   1342  CG1 VAL B  94      59.395  67.900  58.578  1.00  0.00
ATOM   1346  CG2 VAL B  94      58.540  66.633  60.519  1.00  0.00
ATOM   1350  C   VAL B  94      56.411  67.142  57.898  1.00  0.00
ATOM   1351  O   VAL B  94      55.459  66.783  57.214  1.00  0.00
ATOM   1352  N   GLU B  95      56.475  68.373  58.421  1.00  0.00
ATOM   1354  CA  GLU B  95      55.815  69.624  57.958  1.00  0.00
ATOM   1356  CB  GLU B  95      54.670  69.481  56.915  1.00  0.00
ATOM   1359  CG  GLU B  95      55.195  69.210  55.476  1.00  0.00
ATOM   1362  CD  GLU B  95      54.184  68.645  54.452  1.00  0.00
ATOM   1363  OE1 GLU B  95      52.952  68.815  54.601  1.00  0.00
ATOM   1364  OE2 GLU B  95      54.621  68.025  53.448  1.00  0.00
ATOM   1365  C   GLU B  95      55.466  70.617  59.074  1.00  0.00
ATOM   1366  O   GLU B  95      55.217  71.764  58.735  1.00  0.00
ATOM   1367  N   LEU B  96      55.507  70.236  60.368  1.00  0.00
ATOM   1369  CA  LEU B  96      55.388  71.152  61.537  1.00  0.00
ATOM   1371  CB  LEU B  96      56.816  71.620  61.900  1.00  0.00
ATOM   1374  CG  LEU B  96      56.938  72.420  63.214  1.00  0.00
ATOM   1376  CD1 LEU B  96      56.692  71.528  64.429  1.00  0.00
ATOM   1380  CD2 LEU B  96      58.333  73.030  63.340  1.00  0.00
ATOM   1384  C   LEU B  96      54.416  72.340  61.282  1.00  0.00
ATOM   1385  O   LEU B  96      54.772  73.519  61.285  1.00  0.00
ATOM   1386  N   MET B  97      53.187  71.966  60.947  1.00  0.00
ATOM   1388  CA  MET B  97      52.065  72.783  60.515  1.00  0.00
ATOM   1390  CB  MET B  97      50.933  71.807  60.143  1.00  0.00
ATOM   1393  CG  MET B  97      49.630  72.434  59.627  1.00  0.00
ATOM   1396  SD  MET B  97      48.504  73.178  60.848  1.00  0.00
ATOM   1397  CE  MET B  97      48.183  71.792  61.981  1.00  0.00
ATOM   1401  C   MET B  97      51.618  73.826  61.541  1.00  0.00
ATOM   1402  O   MET B  97      51.325  74.967  61.169  1.00  0.00
ATOM   1403  N   TYR B  98      51.600  73.431  62.807  1.00  0.00
ATOM   1405  CA  TYR B  98      51.302  74.339  63.901  1.00  0.00
ATOM   1407  CB  TYR B  98      49.892  74.135  64.452  1.00  0.00
ATOM   1410  CG  TYR B  98      49.573  75.111  65.570  1.00  0.00
ATOM   1411  CD1 TYR B  98      49.486  76.489  65.291  1.00  0.00
ATOM   1413  CE1 TYR B  98      49.278  77.405  66.340  1.00  0.00
ATOM   1415  CZ  TYR B  98      49.150  76.938  67.664  1.00  0.00
ATOM   1416  OH  TYR B  98      48.950  77.822  68.676  1.00  0.00
ATOM   1418  CE2 TYR B  98      49.223  75.557  67.941  1.00  0.00
ATOM   1420  CD2 TYR B  98      49.435  74.646  66.890  1.00  0.00
ATOM   1422  C   TYR B  98      52.424  74.310  65.055  1.00  0.00
ATOM   1423  O   TYR B  98      52.658  73.148  65.417  1.00  0.00
ATOM   1424  N   PRO B  99      53.122  75.347  65.691  1.00  0.00
ATOM   1425  CD  PRO B  99      54.080  74.948  66.712  1.00  0.00
ATOM   1428  CG  PRO B  99      55.163  76.030  66.814  1.00  0.00
ATOM   1431  CB  PRO B  99      54.357  77.299  66.615  1.00  0.00
ATOM   1434  CA  PRO B  99      53.298  76.886  65.581  1.00  0.00
ATOM   1436  C   PRO B  99      53.637  77.272  64.160  1.00  0.00
ATOM   1437  O   PRO B  99      54.009  76.407  63.350  1.00  0.00
ATOM   1438  N   PRO B 100      53.511  78.549  63.774  1.00  0.00
ATOM   1439  CD  PRO B 100      53.100  79.660  64.629  1.00  0.00
ATOM   1442  CG  PRO B 100      52.909  80.851  63.693  1.00  0.00
ATOM   1445  CB  PRO B 100      52.487  80.164  62.401  1.00  0.00
ATOM   1448  CA  PRO B 100      53.385  78.909  62.362  1.00  0.00
ATOM   1450  C   PRO B 100      54.603  79.163  61.493  1.00  0.00
ATOM   1451  O   PRO B 100      54.381  79.464  60.312  1.00  0.00
ATOM   1452  N   PRO B 101      55.894  79.080  61.914  1.00  0.00
ATOM   1453  CD  PRO B 101      56.416  78.933  63.266  1.00  0.00
ATOM   1456  CG  PRO B 101      57.937  78.798  63.137  1.00  0.00
ATOM   1459  CB  PRO B 101      58.238  79.373  61.756  1.00  0.00
ATOM   1462  CA  PRO B 101      56.979  79.019  60.953  1.00  0.00
ATOM   1464  C   PRO B 101      57.008  77.618  60.304  1.00  0.00
ATOM   1465  O   PRO B 101      57.890  76.813  60.613  1.00  0.00
ATOM   1466  N   TYR B 102      56.002  77.325  59.471  1.00  0.00
ATOM   1468  CA  TYR B 102      55.782  76.064  58.747  1.00  0.00
ATOM   1470  CB  TYR B 102      54.774  76.298  57.605  1.00  0.00
ATOM   1473  CG  TYR B 102      54.820  75.262  56.488  1.00  0.00
ATOM   1474  CD1 TYR B 102      54.085  74.066  56.587  1.00  0.00
ATOM   1476  CE1 TYR B 102      54.169  73.100  55.564  1.00  0.00
ATOM   1478  CZ  TYR B 102      55.007  73.314  54.453  1.00  0.00
ATOM   1479  OH  TYR B 102      55.104  72.366  53.483  1.00  0.00
ATOM   1481  CE2 TYR B 102      55.753  74.509  54.353  1.00  0.00
ATOM   1483  CD2 TYR B 102      55.652  75.480  55.368  1.00  0.00
ATOM   1485  C   TYR B 102      57.078  75.463  58.208  1.00  0.00
ATOM   1486  O   TYR B 102      57.861  76.201  57.595  1.00  0.00
ATOM   1487  N   TYR B 103      57.312  74.151  58.397  1.00  0.00
ATOM   1489  CA  TYR B 103      58.638  73.652  58.025  1.00  0.00
ATOM   1491  CB  TYR B 103      59.673  73.941  59.123  1.00  0.00
ATOM   1494  CG  TYR B 103      61.058  74.024  58.514  1.00  0.00
ATOM   1495  CD1 TYR B 103      61.571  75.282  58.143  1.00  0.00
ATOM   1497  CE1 TYR B 103      62.771  75.368  57.413  1.00  0.00
ATOM   1499  CZ  TYR B 103      63.436  74.190  57.016  1.00  0.00
ATOM   1500  OH  TYR B 103      64.571  74.281  56.272  1.00  0.00
ATOM   1502  CE2 TYR B 103      62.922  72.929  57.391  1.00  0.00
ATOM   1504  CD2 TYR B 103      61.750  72.848  58.164  1.00  0.00
ATOM   1506  C   TYR B 103      58.650  72.162  57.647  1.00  0.00
ATOM   1507  O   TYR B 103      58.251  71.243  58.385  1.00  0.00
ATOM   1508  N   VAL B 104      59.187  71.942  56.450  1.00  0.00
ATOM   1510  CA  VAL B 104      59.168  70.679  55.728  1.00  0.00
ATOM   1512  CB  VAL B 104      58.557  70.886  54.326  1.00  0.00
ATOM   1514  CG1 VAL B 104      59.319  71.886  53.446  1.00  0.00
ATOM   1518  CG2 VAL B 104      58.414  69.570  53.554  1.00  0.00
ATOM   1522  C   VAL B 104      60.549  70.027  55.679  1.00  0.00
ATOM   1523  O   VAL B 104      61.556  70.721  55.598  1.00  0.00
ATOM   1524  N   GLY B 105      60.630  68.684  55.727  1.00  0.00
ATOM   1526  CA  GLY B 105      61.923  68.049  55.999  1.00  0.00
ATOM   1529  C   GLY B 105      61.952  66.522  55.678  1.00  0.00
ATOM   1530  O   GLY B 105      60.975  65.767  55.817  1.00  0.00
ATOM   1531  N   MET B 106      63.072  66.070  55.137  1.00  0.00
ATOM   1533  CA  MET B 106      63.040  65.242  53.913  1.00  0.00
ATOM   1535  CB  MET B 106      63.065  66.125  52.654  1.00  0.00
ATOM   1538  CG  MET B 106      61.695  66.757  52.381  1.00  0.00
ATOM   1541  SD  MET B 106      61.691  68.079  51.140  1.00  0.00
ATOM   1542  CE  MET B 106      62.466  69.418  52.092  1.00  0.00
ATOM   1546  C   MET B 106      64.233  64.318  53.999  1.00  0.00
ATOM   1547  O   MET B 106      65.342  64.662  53.588  1.00  0.00
ATOM   1548  N   GLY B 107      64.007  63.210  54.695  1.00  0.00
ATOM   1550  CA  GLY B 107      65.069  62.277  54.971  1.00  0.00
ATOM   1553  C   GLY B 107      65.631  61.645  53.714  1.00  0.00
ATOM   1554  O   GLY B 107      65.012  61.608  52.656  1.00  0.00
ATOM   1555  N   ASN B 108      66.853  61.145  53.846  1.00  0.00
ATOM   1557  CA  ASN B 108      67.604  60.562  52.739  1.00  0.00
ATOM   1559  CB  ASN B 108      69.075  60.473  53.186  1.00  0.00
ATOM   1562  CG  ASN B 108      69.566  61.796  53.750  1.00  0.00
ATOM   1563  OD1 ASN B 108      69.476  62.058  54.941  1.00  0.00
ATOM   1564  ND2 ASN B 108      70.029  62.702  52.918  1.00  0.00
ATOM   1567  C   ASN B 108      67.037  59.212  52.263  1.00  0.00
ATOM   1568  O   ASN B 108      67.542  58.619  51.311  1.00  0.00
ATOM   1569  N   GLY B 109      65.981  58.745  52.925  1.00  0.00
ATOM   1571  CA  GLY B 109      65.292  57.511  52.633  1.00  0.00
ATOM   1574  C   GLY B 109      65.783  56.324  53.446  1.00  0.00
ATOM   1575  O   GLY B 109      66.762  56.392  54.184  1.00  0.00
ATOM   1576  N   THR B 110      65.041  55.240  53.289  1.00  0.00
ATOM   1578  CA  THR B 110      65.158  53.998  54.047  1.00  0.00
ATOM   1580  CB  THR B 110      64.123  54.050  55.190  1.00  0.00
ATOM   1582  CG2 THR B 110      63.840  52.772  55.968  1.00  0.00
ATOM   1586  OG1 THR B 110      64.591  54.958  56.152  1.00  0.00
ATOM   1588  C   THR B 110      64.828  52.879  53.085  1.00  0.00
ATOM   1589  O   THR B 110      63.733  52.872  52.516  1.00  0.00
ATOM   1590  N   GLN B 111      65.791  52.002  52.811  1.00  0.00
ATOM   1592  CA  GLN B 111      65.668  51.026  51.723  1.00  0.00
ATOM   1594  CB  GLN B 111      67.030  50.877  51.023  1.00  0.00
ATOM   1597  CG  GLN B 111      67.136  49.700  50.039  1.00  0.00
ATOM   1600  CD  GLN B 111      66.052  49.636  48.965  1.00  0.00
ATOM   1601  OE1 GLN B 111      65.636  50.627  48.389  1.00  0.00
ATOM   1602  NE2 GLN B 111      65.593  48.449  48.629  1.00  0.00
ATOM   1605  C   GLN B 111      65.124  49.717  52.301  1.00  0.00
ATOM   1606  O   GLN B 111      65.845  48.890  52.884  1.00  0.00
ATOM   1607  N   ILE B 112      63.809  49.574  52.152  1.00  0.00
ATOM   1609  CA  ILE B 112      63.031  48.444  52.640  1.00  0.00
ATOM   1611  CB  ILE B 112      61.556  48.855  52.861  1.00  0.00
ATOM   1613  CG2 ILE B 112      60.749  47.644  53.367  1.00  0.00
ATOM   1617  CG1 ILE B 112      61.479  50.029  53.871  1.00  0.00
ATOM   1620  CD1 ILE B 112      60.061  50.501  54.208  1.00  0.00
ATOM   1624  C   ILE B 112      63.159  47.294  51.650  1.00  0.00
ATOM   1625  O   ILE B 112      62.787  47.425  50.482  1.00  0.00
ATOM   1626  N   TYR B 113      63.669  46.163  52.132  1.00  0.00
ATOM   1628  CA  TYR B 113      63.826  44.931  51.360  1.00  0.00
ATOM   1630  CB  TYR B 113      65.251  44.385  51.510  1.00  0.00
ATOM   1633  CG  TYR B 113      66.252  44.941  50.517  1.00  0.00
ATOM   1634  CD1 TYR B 113      66.294  44.413  49.211  1.00  0.00
ATOM   1636  CE1 TYR B 113      67.274  44.855  48.302  1.00  0.00
ATOM   1638  CZ  TYR B 113      68.229  45.811  48.704  1.00  0.00
ATOM   1639  OH  TYR B 113      69.202  46.196  47.839  1.00  0.00
ATOM   1641  CE2 TYR B 113      68.174  46.355  50.007  1.00  0.00
ATOM   1643  CD2 TYR B 113      67.176  45.930  50.907  1.00  0.00
ATOM   1645  C   TYR B 113      62.808  43.898  51.813  1.00  0.00
ATOM   1646  O   TYR B 113      62.785  43.524  52.982  1.00  0.00
ATOM   1647  N   VAL B 114      61.986  43.409  50.892  1.00  0.00
ATOM   1649  CA  VAL B 114      60.862  42.537  51.223  1.00  0.00
ATOM   1651  CB  VAL B 114      59.520  43.119  50.753  1.00  0.00
ATOM   1653  CG1 VAL B 114      58.364  42.343  51.408  1.00  0.00
ATOM   1657  CG2 VAL B 114      59.368  44.610  51.081  1.00  0.00
ATOM   1661  C   VAL B 114      61.076  41.168  50.600  1.00  0.00
ATOM   1662  O   VAL B 114      61.341  41.049  49.405  1.00  0.00
ATOM   1663  N   ILE B 115      60.947  40.131  51.422  1.00  0.00
ATOM   1665  CA  ILE B 115      61.132  38.748  51.018  1.00  0.00
ATOM   1667  CB  ILE B 115      62.432  38.146  51.612  1.00  0.00
ATOM   1669  CG2 ILE B 115      62.568  36.677  51.163  1.00  0.00
ATOM   1673  CG1 ILE B 115      63.716  38.904  51.186  1.00  0.00
ATOM   1676  CD1 ILE B 115      64.119  40.051  52.125  1.00  0.00
ATOM   1680  C   ILE B 115      59.890  37.967  51.451  1.00  0.00
ATOM   1681  O   ILE B 115      59.699  37.727  52.641  1.00  0.00
ATOM   1682  N   ASP B 116      59.068  37.576  50.478  1.00  0.00
ATOM   1684  CA  ASP B 116      57.884  36.730  50.655  1.00  0.00
ATOM   1686  CB  ASP B 116      56.831  37.071  49.574  1.00  0.00
ATOM   1689  CG  ASP B 116      56.459  38.561  49.447  1.00  0.00
ATOM   1690  OD1 ASP B 116      56.484  39.300  50.455  1.00  0.00
ATOM   1691  OD2 ASP B 116      56.167  38.988  48.303  1.00  0.00
ATOM   1692  C   ASP B 116      58.321  35.247  50.578  1.00  0.00
ATOM   1693  O   ASP B 116      58.642  34.764  49.488  1.00  0.00
ATOM   1694  N   PRO B 117      58.460  34.517  51.702  1.00  0.00
ATOM   1695  CD  PRO B 117      57.989  34.839  53.044  1.00  0.00
ATOM   1698  CG  PRO B 117      58.572  33.748  53.944  1.00  0.00
ATOM   1701  CB  PRO B 117      59.861  33.377  53.226  1.00  0.00
ATOM   1704  CA  PRO B 117      59.395  33.390  51.770  1.00  0.00
ATOM   1706  C   PRO B 117      58.825  32.020  51.370  1.00  0.00
ATOM   1707  O   PRO B 117      59.541  31.024  51.460  1.00  0.00
ATOM   1708  N   GLU B 118      57.551  31.930  50.980  1.00  0.00
ATOM   1710  CA  GLU B 118      56.795  30.671  51.078  1.00  0.00
ATOM   1712  CB  GLU B 118      56.002  30.634  52.406  1.00  0.00
ATOM   1715  CG  GLU B 118      55.033  31.798  52.688  1.00  0.00
ATOM   1718  CD  GLU B 118      54.773  31.955  54.197  1.00  0.00
ATOM   1719  OE1 GLU B 118      55.687  32.394  54.930  1.00  0.00
ATOM   1720  OE2 GLU B 118      53.646  31.715  54.687  1.00  0.00
ATOM   1721  C   GLU B 118      56.021  30.228  49.818  1.00  0.00
ATOM   1722  O   GLU B 118      54.792  30.160  49.823  1.00  0.00
ATOM   1723  N   PRO B 119      56.729  29.851  48.729  1.00  0.00
ATOM   1724  CD  PRO B 119      58.174  29.975  48.562  1.00  0.00
ATOM   1727  CG  PRO B 119      58.467  29.632  47.104  1.00  0.00
ATOM   1730  CB  PRO B 119      57.350  28.656  46.757  1.00  0.00
ATOM   1733  CA  PRO B 119      56.153  29.202  47.547  1.00  0.00
ATOM   1735  C   PRO B 119      55.098  28.126  47.852  1.00  0.00
ATOM   1736  O   PRO B 119      54.763  27.832  48.999  1.00  0.00
ATOM      1  N   GLN A   1      59.246  98.901  62.124  1.00  0.00
ATOM      2  CA  GLN A   1      58.965  97.466  62.156  1.00  0.00
ATOM      4  CB  GLN A   1      57.953  97.164  63.275  1.00  0.00
ATOM      7  CG  GLN A   1      56.603  97.873  63.071  1.00  0.00
ATOM     10  CD  GLN A   1      55.491  97.178  63.834  1.00  0.00
ATOM     11  OE1 GLN A   1      55.159  97.517  64.956  1.00  0.00
ATOM     12  NE2 GLN A   1      54.860  96.177  63.253  1.00  0.00
ATOM     15  C   GLN A   1      58.460  96.907  60.816  1.00  0.00
ATOM     16  O   GLN A   1      58.007  97.639  59.927  1.00  0.00
ATOM     17  N   VAL A   2      58.455  95.579  60.701  1.00  0.00
ATOM     19  CA  VAL A   2      57.802  94.860  59.599  1.00  0.00
ATOM     21  CB  VAL A   2      58.210  93.372  59.610  1.00  0.00
ATOM     23  CG1 VAL A   2      57.445  92.493  58.609  1.00  0.00
ATOM     27  CG2 VAL A   2      59.706  93.202  59.324  1.00  0.00
ATOM     31  C   VAL A   2      56.279  95.007  59.683  1.00  0.00
ATOM     32  O   VAL A   2      55.693  94.961  60.767  1.00  0.00
ATOM     33  N   GLN A   3      55.617  95.176  58.533  1.00  0.00
ATOM     35  CA  GLN A   3      54.166  95.382  58.422  1.00  0.00
ATOM     37  CB  GLN A   3      53.855  96.884  58.245  1.00  0.00
ATOM     40  CG  GLN A   3      54.311  97.785  59.414  1.00  0.00
ATOM     43  CD  GLN A   3      54.759  99.165  58.948  1.00  0.00
ATOM     44  OE1 GLN A   3      54.002  99.944  58.402  1.00  0.00
ATOM     45  NE2 GLN A   3      56.018  99.528  59.109  1.00  0.00
ATOM     48  C   GLN A   3      53.556  94.557  57.273  1.00  0.00
ATOM     49  O   GLN A   3      53.612  94.918  56.087  1.00  0.00
ATOM     50  N   LEU A   4      52.985  93.412  57.652  1.00  0.00
ATOM     52  CA  LEU A   4      52.121  92.649  56.762  1.00  0.00
ATOM     54  CB  LEU A   4      52.009  91.191  57.237  1.00  0.00
ATOM     57  CG  LEU A   4      53.306  90.371  57.101  1.00  0.00
ATOM     59  CD1 LEU A   4      53.020  88.927  57.483  1.00  0.00
ATOM     63  CD2 LEU A   4      53.864  90.360  55.677  1.00  0.00
ATOM     67  C   LEU A   4      50.746  93.304  56.643  1.00  0.00
ATOM     68  O   LEU A   4      50.216  93.775  57.655  1.00  0.00
ATOM     69  N   GLN A   5      50.145  93.255  55.452  1.00  0.00
ATOM     71  CA  GLN A   5      48.681  93.318  55.364  1.00  0.00
ATOM     73  CB  GLN A   5      48.182  94.636  54.725  1.00  0.00
ATOM     76  CG  GLN A   5      46.655  94.795  54.538  1.00  0.00
ATOM     79  CD  GLN A   5      45.815  94.602  55.809  1.00  0.00
ATOM     80  OE1 GLN A   5      46.044  95.209  56.836  1.00  0.00
ATOM     81  NE2 GLN A   5      44.806  93.749  55.798  1.00  0.00
ATOM     84  C   GLN A   5      48.155  91.985  54.788  1.00  0.00
ATOM     85  O   GLN A   5      48.942  91.147  54.345  1.00  0.00
ATOM     86  N   GLU A   6      46.846  91.738  54.818  1.00  0.00
ATOM     88  CA  GLU A   6      46.230  90.661  54.051  1.00  0.00
ATOM     90  CB  GLU A   6      45.950  89.370  54.850  1.00  0.00
ATOM     93  CG  GLU A   6      47.131  88.682  55.513  1.00  0.00
ATOM     96  CD  GLU A   6      47.240  89.079  56.980  1.00  0.00
ATOM     97  OE1 GLU A   6      46.897  90.231  57.332  1.00  0.00
ATOM     98  OE2 GLU A   6      47.620  88.205  57.791  1.00  0.00
ATOM     99  C   GLU A   6      44.873  91.014  53.471  1.00  0.00
ATOM    100  O   GLU A   6      43.929  91.234  54.244  1.00  0.00
ATOM    101  N   SER A   7      44.746  91.043  52.138  1.00  0.00
ATOM    103  CA  SER A   7      43.686  91.873  51.547  1.00  0.00
ATOM    105  CB  SER A   7      44.230  93.288  51.281  1.00  0.00
ATOM    108  OG  SER A   7      45.337  93.316  50.396  1.00  0.00
ATOM    110  C   SER A   7      43.100  91.264  50.281  1.00  0.00
ATOM    111  O   SER A   7      43.816  90.731  49.443  1.00  0.00
ATOM    112  N   GLY A   8      41.773  91.291  50.160  1.00  0.00
ATOM    114  CA  GLY A   8      41.054  90.648  49.056  1.00  0.00
ATOM    117  C   GLY A   8      39.929  89.721  49.504  1.00  0.00
ATOM    118  O   GLY A   8      39.098  89.361  48.679  1.00  0.00
ATOM    119  N   GLY A   9      39.910  89.332  50.781  1.00  0.00
ATOM    121  CA  GLY A   9      38.915  88.422  51.326  1.00  0.00
ATOM    124  C   GLY A   9      37.477  88.949  51.210  1.00  0.00
ATOM    125  O   GLY A   9      37.243  90.128  50.952  1.00  0.00
ATOM    126  N   GLY A  10      36.516  88.041  51.357  1.00  0.00
ATOM    128  CA  GLY A  10      35.152  88.258  50.901  1.00  0.00
ATOM    131  C   GLY A  10      34.193  87.093  51.165  1.00  0.00
ATOM    132  O   GLY A  10      34.374  86.284  52.092  1.00  0.00
ATOM    133  N   LEU A  11      33.157  87.040  50.327  1.00  0.00
ATOM    135  CA  LEU A  11      32.304  85.863  50.139  1.00  0.00
ATOM    137  CB  LEU A  11      31.011  86.296  49.397  1.00  0.00
ATOM    140  CG  LEU A  11      29.769  85.400  49.643  1.00  0.00
ATOM    142  CD1 LEU A  11      29.316  85.386  51.107  1.00  0.00
ATOM    146  CD2 LEU A  11      28.593  85.885  48.793  1.00  0.00
ATOM    150  C   LEU A  11      33.115  84.705  49.491  1.00  0.00
ATOM    151  O   LEU A  11      34.282  84.488  49.830  1.00  0.00
ATOM    152  N   VAL A  12      32.465  83.830  48.716  1.00  0.00
ATOM    154  CA  VAL A  12      32.445  83.627  47.234  1.00  0.00
ATOM    156  CB  VAL A  12      33.767  83.100  46.622  1.00  0.00
ATOM    158  CG1 VAL A  12      34.847  84.182  46.553  1.00  0.00
ATOM    162  CG2 VAL A  12      34.309  81.871  47.333  1.00  0.00
ATOM    166  C   VAL A  12      31.291  82.614  47.003  1.00  0.00
ATOM    167  O   VAL A  12      30.612  82.232  47.951  1.00  0.00
ATOM    168  N   GLN A  13      31.084  82.133  45.771  1.00  0.00
ATOM    170  CA  GLN A  13      30.434  80.827  45.615  1.00  0.00
ATOM    172  CB  GLN A  13      29.481  80.788  44.405  1.00  0.00
ATOM    175  CG  GLN A  13      30.130  80.846  43.012  1.00  0.00
ATOM    178  CD  GLN A  13      29.179  80.290  41.948  1.00  0.00
ATOM    179  OE1 GLN A  13      28.337  80.976  41.419  1.00  0.00
ATOM    180  NE2 GLN A  13      29.274  79.011  41.635  1.00  0.00
ATOM    183  C   GLN A  13      31.478  79.712  45.536  1.00  0.00
ATOM    184  O   GLN A  13      32.610  79.941  45.086  1.00  0.00
ATOM    185  N   ALA A  14      31.085  78.500  45.911  1.00  0.00
ATOM    187  CA  ALA A  14      31.820  77.290  45.573  1.00  0.00
ATOM    189  CB  ALA A  14      31.088  76.069  46.136  1.00  0.00
ATOM    193  C   ALA A  14      32.067  77.187  44.065  1.00  0.00
ATOM    194  O   ALA A  14      31.236  77.579  43.239  1.00  0.00
ATOM    195  N   GLY A  15      33.250  76.695  43.709  1.00  0.00
ATOM    197  CA  GLY A  15      33.789  76.700  42.356  1.00  0.00
ATOM    200  C   GLY A  15      34.366  78.039  41.883  1.00  0.00
ATOM    201  O   GLY A  15      35.007  78.083  40.837  1.00  0.00
ATOM    202  N   GLY A  16      34.189  79.114  42.655  1.00  0.00
ATOM    204  CA  GLY A  16      34.847  80.393  42.410  1.00  0.00
ATOM    207  C   GLY A  16      36.353  80.372  42.659  1.00  0.00
ATOM    208  O   GLY A  16      36.927  79.391  43.156  1.00  0.00
ATOM    209  N   SER A  17      36.967  81.518  42.359  1.00  0.00
ATOM    211  CA  SER A  17      38.367  81.817  42.652  1.00  0.00
ATOM    213  CB  SER A  17      39.208  81.681  41.371  1.00  0.00
ATOM    216  OG  SER A  17      40.585  81.963  41.583  1.00  0.00
ATOM    218  C   SER A  17      38.515  83.203  43.259  1.00  0.00
ATOM    219  O   SER A  17      37.712  84.102  42.999  1.00  0.00
ATOM    220  N   LEU A  18      39.529  83.345  44.104  1.00  0.00
ATOM    222  CA  LEU A  18      39.814  84.546  44.876  1.00  0.00
ATOM    224  CB  LEU A  18      39.131  84.374  46.253  1.00  0.00
ATOM    227  CG  LEU A  18      38.698  85.638  47.013  1.00  0.00
ATOM    229  CD1 LEU A  18      39.872  86.451  47.531  1.00  0.00
ATOM    233  CD2 LEU A  18      37.782  86.565  46.210  1.00  0.00
ATOM    237  C   LEU A  18      41.334  84.741  44.918  1.00  0.00
ATOM    238  O   LEU A  18      42.099  83.797  44.714  1.00  0.00
ATOM    239  N   ARG A  19      41.807  85.961  45.167  1.00  0.00
ATOM    241  CA  ARG A  19      43.235  86.283  45.281  1.00  0.00
ATOM    243  CB  ARG A  19      43.709  86.944  43.974  1.00  0.00
ATOM    246  CG  ARG A  19      45.225  87.195  43.941  1.00  0.00
ATOM    249  CD  ARG A  19      45.599  87.930  42.644  1.00  0.00
ATOM    252  NE  ARG A  19      47.051  88.176  42.535  1.00  0.00
ATOM    254  CZ  ARG A  19      47.960  87.345  42.051  1.00  0.00
ATOM    255  NH1 ARG A  19      47.668  86.137  41.645  1.00  0.00
ATOM    258  NH2 ARG A  19      49.209  87.717  41.965  1.00  0.00
ATOM    261  C   ARG A  19      43.443  87.194  46.492  1.00  0.00
ATOM    262  O   ARG A  19      42.910  88.302  46.526  1.00  0.00
ATOM    263  N   LEU A  20      44.222  86.745  47.473  1.00  0.00
ATOM    265  CA  LEU A  20      44.478  87.480  48.718  1.00  0.00
ATOM    267  CB  LEU A  20      44.307  86.540  49.923  1.00  0.00
ATOM    270  CG  LEU A  20      42.960  85.834  50.058  1.00  0.00
ATOM    272  CD1 LEU A  20      42.983  84.997  51.330  1.00  0.00
ATOM    276  CD2 LEU A  20      41.824  86.843  50.161  1.00  0.00
ATOM    280  C   LEU A  20      45.922  88.027  48.765  1.00  0.00
ATOM    281  O   LEU A  20      46.865  87.260  48.634  1.00  0.00
ATOM    282  N   SER A  21      46.149  89.321  49.001  1.00  0.00
ATOM    284  CA  SER A  21      47.458  89.969  48.767  1.00  0.00
ATOM    286  CB  SER A  21      47.311  91.037  47.670  1.00  0.00
ATOM    289  OG  SER A  21      46.651  90.527  46.516  1.00  0.00
ATOM    291  C   SER A  21      48.022  90.603  50.051  1.00  0.00
ATOM    292  O   SER A  21      47.311  91.366  50.707  1.00  0.00
ATOM    293  N   CYS A  22      49.269  90.281  50.425  1.00  0.00
ATOM    295  CA  CYS A  22      49.884  90.686  51.666  1.00  0.00
ATOM    297  CB  CYS A  22      51.090  89.814  52.090  1.00  0.00
ATOM    300  SG  CYS A  22      50.900  88.012  52.049  1.00  0.00
ATOM    301  C   CYS A  22      50.257  92.181  51.739  1.00  0.00
ATOM    302  O   CYS A  22      49.648  92.965  52.454  1.00  0.00
ATOM    303  N   ALA A  23      51.293  92.579  51.002  1.00  0.00
ATOM    305  CA  ALA A  23      52.261  93.593  51.451  1.00  0.00
ATOM    307  CB  ALA A  23      51.641  95.000  51.439  1.00  0.00
ATOM    311  C   ALA A  23      52.980  93.247  52.756  1.00  0.00
ATOM    312  O   ALA A  23      52.497  92.467  53.574  1.00  0.00
ATOM    313  N   ALA A  24      54.159  93.846  52.871  1.00  0.00
ATOM    315  CA  ALA A  24      55.170  93.750  53.892  1.00  0.00
ATOM    317  CB  ALA A  24      56.186  92.673  53.503  1.00  0.00
ATOM    321  C   ALA A  24      55.804  95.146  53.953  1.00  0.00
ATOM    322  O   ALA A  24      55.822  95.884  52.963  1.00  0.00
ATOM    323  N   SER A  25      56.444  95.469  55.063  1.00  0.00
ATOM    325  CA  SER A  25      57.420  96.547  55.116  1.00  0.00
ATOM    327  CB  SER A  25      56.843  97.781  55.813  1.00  0.00
ATOM    330  OG  SER A  25      56.855  97.556  57.201  1.00  0.00
ATOM    332  C   SER A  25      58.664  96.031  55.829  1.00  0.00
ATOM    333  O   SER A  25      58.687  94.892  56.308  1.00  0.00
ATOM    334  N   GLY A  26      59.736  96.818  55.825  1.00  0.00
ATOM    336  CA  GLY A  26      61.061  96.224  55.901  1.00  0.00
ATOM    339  C   GLY A  26      61.275  95.197  54.767  1.00  0.00
ATOM    340  O   GLY A  26      60.635  95.244  53.710  1.00  0.00
ATOM    341  N   SER A  27      62.225  94.288  54.962  1.00  0.00
ATOM    343  CA  SER A  27      63.047  93.795  53.852  1.00  0.00
ATOM    345  CB  SER A  27      64.518  93.778  54.290  1.00  0.00
ATOM    348  OG  SER A  27      64.871  95.036  54.837  1.00  0.00
ATOM    350  C   SER A  27      62.644  92.448  53.251  1.00  0.00
ATOM    351  O   SER A  27      63.352  91.447  53.420  1.00  0.00
ATOM    352  N   ILE A  28      61.513  92.391  52.532  1.00  0.00
ATOM    354  CA  ILE A  28      60.979  91.103  52.069  1.00  0.00
ATOM    356  CB  ILE A  28      59.508  91.174  51.584  1.00  0.00
ATOM    358  CG2 ILE A  28      59.336  91.007  50.063  1.00  0.00
ATOM    362  CG1 ILE A  28      58.602  90.121  52.262  1.00  0.00
ATOM    365  CD1 ILE A  28      58.595  90.187  53.796  1.00  0.00
ATOM    369  C   ILE A  28      61.908  90.285  51.166  1.00  0.00
ATOM    370  O   ILE A  28      61.806  89.063  51.155  1.00  0.00
ATOM    371  N   SER A  29      62.871  90.883  50.468  1.00  0.00
ATOM    373  CA  SER A  29      63.784  90.163  49.566  1.00  0.00
ATOM    375  CB  SER A  29      64.554  91.179  48.712  1.00  0.00
ATOM    378  OG  SER A  29      63.625  91.968  47.997  1.00  0.00
ATOM    380  C   SER A  29      64.758  89.153  50.188  1.00  0.00
ATOM    381  O   SER A  29      65.530  88.527  49.457  1.00  0.00
ATOM    382  N   PHE A  30      64.737  88.951  51.506  1.00  0.00
ATOM    384  CA  PHE A  30      65.504  87.892  52.177  1.00  0.00
ATOM    386  CB  PHE A  30      66.364  88.517  53.292  1.00  0.00
ATOM    389  CG  PHE A  30      67.683  89.090  52.798  1.00  0.00
ATOM    390  CD1 PHE A  30      68.895  88.448  53.123  1.00  0.00
ATOM    392  CE1 PHE A  30      70.115  88.945  52.629  1.00  0.00
ATOM    394  CZ  PHE A  30      70.132  90.088  51.811  1.00  0.00
ATOM    396  CE2 PHE A  30      68.926  90.742  51.497  1.00  0.00
ATOM    398  CD2 PHE A  30      67.707  90.249  51.997  1.00  0.00
ATOM    400  C   PHE A  30      64.642  86.750  52.707  1.00  0.00
ATOM    401  O   PHE A  30      65.174  85.680  52.993  1.00  0.00
ATOM    402  N   LEU A  31      63.328  86.948  52.824  1.00  0.00
ATOM    404  CA  LEU A  31      62.529  86.160  53.759  1.00  0.00
ATOM    406  CB  LEU A  31      61.642  87.116  54.596  1.00  0.00
ATOM    409  CG  LEU A  31      62.395  88.151  55.463  1.00  0.00
ATOM    411  CD1 LEU A  31      61.457  88.702  56.540  1.00  0.00
ATOM    415  CD2 LEU A  31      63.638  87.605  56.174  1.00  0.00
ATOM    419  C   LEU A  31      61.751  85.027  53.093  1.00  0.00
ATOM    420  O   LEU A  31      61.820  84.780  51.884  1.00  0.00
ATOM    421  N   TYR A  32      60.981  84.339  53.914  1.00  0.00
ATOM    423  CA  TYR A  32      60.267  83.117  53.592  1.00  0.00
ATOM    425  CB  TYR A  32      61.014  82.020  54.372  1.00  0.00
ATOM    428  CG  TYR A  32      60.473  80.603  54.388  1.00  0.00
ATOM    429  CD1 TYR A  32      59.389  80.276  55.225  1.00  0.00
ATOM    431  CE1 TYR A  32      59.044  78.927  55.439  1.00  0.00
ATOM    433  CZ  TYR A  32      59.771  77.902  54.801  1.00  0.00
ATOM    434  OH  TYR A  32      59.492  76.602  55.085  1.00  0.00
ATOM    436  CE2 TYR A  32      60.821  78.229  53.915  1.00  0.00
ATOM    438  CD2 TYR A  32      61.173  79.579  53.717  1.00  0.00
ATOM    440  C   TYR A  32      58.809  83.314  53.998  1.00  0.00
ATOM    441  O   TYR A  32      58.546  83.748  55.122  1.00  0.00
ATOM    442  N   MET A  33      57.881  83.084  53.072  1.00  0.00
ATOM    444  CA  MET A  33      56.579  83.763  53.065  1.00  0.00
ATOM    446  CB  MET A  33      56.516  84.751  51.900  1.00  0.00
ATOM    449  CG  MET A  33      57.496  85.918  52.082  1.00  0.00
ATOM    452  SD  MET A  33      57.212  86.935  53.553  1.00  0.00
ATOM    453  CE  MET A  33      55.613  87.692  53.143  1.00  0.00
ATOM    457  C   MET A  33      55.432  82.746  52.980  1.00  0.00
ATOM    458  O   MET A  33      55.057  82.167  51.949  1.00  0.00
ATOM    459  N   GLY A  34      54.856  82.536  54.150  1.00  0.00
ATOM    461  CA  GLY A  34      53.742  81.633  54.302  1.00  0.00
ATOM    464  C   GLY A  34      52.390  82.324  54.212  1.00  0.00
ATOM    465  O   GLY A  34      52.259  83.509  54.538  1.00  0.00
ATOM    466  N   TRP A  35      51.383  81.519  53.867  1.00  0.00
ATOM    468  CA  TRP A  35      50.034  81.728  54.351  1.00  0.00
ATOM    470  CB  TRP A  35      49.007  81.874  53.223  1.00  0.00
ATOM    473  CG  TRP A  35      49.056  83.193  52.531  1.00  0.00
ATOM    474  CD1 TRP A  35      50.065  83.605  51.738  1.00  0.00
ATOM    476  NE1 TRP A  35      49.793  84.872  51.272  1.00  0.00
ATOM    478  CE2 TRP A  35      48.603  85.354  51.765  1.00  0.00
ATOM    479  CZ2 TRP A  35      47.929  86.570  51.606  1.00  0.00
ATOM    481  CH2 TRP A  35      46.747  86.793  52.323  1.00  0.00
ATOM    483  CZ3 TRP A  35      46.249  85.797  53.178  1.00  0.00
ATOM    485  CE3 TRP A  35      46.930  84.568  53.322  1.00  0.00
ATOM    487  CD2 TRP A  35      48.120  84.313  52.609  1.00  0.00
ATOM    488  C   TRP A  35      49.683  80.638  55.360  1.00  0.00
ATOM    489  O   TRP A  35      50.323  79.589  55.450  1.00  0.00
ATOM    490  N   TYR A  36      48.691  80.926  56.183  1.00  0.00
ATOM    492  CA  TYR A  36      48.241  80.070  57.260  1.00  0.00
ATOM    494  CB  TYR A  36      49.089  80.334  58.521  1.00  0.00
ATOM    497  CG  TYR A  36      50.400  79.578  58.668  1.00  0.00
ATOM    498  CD1 TYR A  36      51.586  80.094  58.110  1.00  0.00
ATOM    500  CE1 TYR A  36      52.797  79.386  58.232  1.00  0.00
ATOM    502  CZ  TYR A  36      52.840  78.177  58.954  1.00  0.00
ATOM    503  OH  TYR A  36      53.991  77.451  59.015  1.00  0.00
ATOM    505  CE2 TYR A  36      51.666  77.693  59.576  1.00  0.00
ATOM    507  CD2 TYR A  36      50.450  78.392  59.429  1.00  0.00
ATOM    509  C   TYR A  36      46.800  80.442  57.557  1.00  0.00
ATOM    510  O   TYR A  36      46.520  81.567  57.976  1.00  0.00
ATOM    511  N   ARG A  37      45.879  79.520  57.308  1.00  0.00
ATOM    513  CA  ARG A  37      44.457  79.753  57.539  1.00  0.00
ATOM    515  CB  ARG A  37      43.640  79.243  56.334  1.00  0.00
ATOM    518  CG  ARG A  37      43.549  77.714  56.199  1.00  0.00
ATOM    521  CD  ARG A  37      42.775  77.321  54.933  1.00  0.00
ATOM    524  NE  ARG A  37      42.714  75.859  54.786  1.00  0.00
ATOM    526  CZ  ARG A  37      42.118  75.134  53.864  1.00  0.00
ATOM    527  NH1 ARG A  37      41.503  75.686  52.851  1.00  0.00
ATOM    530  NH2 ARG A  37      42.163  73.838  53.981  1.00  0.00
ATOM    533  C   ARG A  37      44.024  79.178  58.876  1.00  0.00
ATOM    534  O   ARG A  37      44.728  78.404  59.509  1.00  0.00
ATOM    535  N   GLN A  38      42.837  79.552  59.308  1.00  0.00
ATOM    537  CA  GLN A  38      42.233  79.042  60.522  1.00  0.00
ATOM    539  CB  GLN A  38      42.685  79.893  61.710  1.00  0.00
ATOM    542  CG  GLN A  38      42.131  79.311  63.013  1.00  0.00
ATOM    545  CD  GLN A  38      42.966  79.697  64.221  1.00  0.00
ATOM    546  OE1 GLN A  38      43.716  80.675  64.231  1.00  0.00
ATOM    547  NE2 GLN A  38      42.899  78.908  65.268  1.00  0.00
ATOM    550  C   GLN A  38      40.722  79.029  60.338  1.00  0.00
ATOM    551  O   GLN A  38      40.107  80.087  60.169  1.00  0.00
ATOM    552  N   ALA A  39      40.150  77.827  60.296  1.00  0.00
ATOM    554  CA  ALA A  39      38.711  77.651  60.197  1.00  0.00
ATOM    556  CB  ALA A  39      38.411  76.309  59.515  1.00  0.00
ATOM    560  C   ALA A  39      38.031  77.802  61.576  1.00  0.00
ATOM    561  O   ALA A  39      38.689  77.556  62.588  1.00  0.00
ATOM    562  N   PRO A  40      36.738  78.182  61.656  1.00  0.00
ATOM    563  CD  PRO A  40      35.852  78.410  60.515  1.00  0.00
ATOM    566  CG  PRO A  40      34.754  79.348  61.009  1.00  0.00
ATOM    569  CB  PRO A  40      34.653  79.000  62.487  1.00  0.00
ATOM    572  CA  PRO A  40      36.100  78.686  62.886  1.00  0.00
ATOM    574  C   PRO A  40      36.104  77.842  64.176  1.00  0.00
ATOM    575  O   PRO A  40      35.695  78.334  65.222  1.00  0.00
ATOM    576  N   GLY A  41      36.547  76.588  64.120  1.00  0.00
ATOM    578  CA  GLY A  41      36.694  75.686  65.273  1.00  0.00
ATOM    581  C   GLY A  41      37.844  74.711  65.048  1.00  0.00
ATOM    582  O   GLY A  41      37.727  73.522  65.335  1.00  0.00
ATOM    583  N   LYS A  42      38.926  75.215  64.443  1.00  0.00
ATOM    585  CA  LYS A  42      40.101  74.451  64.031  1.00  0.00
ATOM    587  CB  LYS A  42      40.085  74.237  62.503  1.00  0.00
ATOM    590  CG  LYS A  42      39.114  73.145  62.010  1.00  0.00
ATOM    593  CD  LYS A  42      39.488  71.716  62.443  1.00  0.00
ATOM    596  CE  LYS A  42      40.832  71.260  61.854  1.00  0.00
ATOM    599  NZ  LYS A  42      41.381  70.101  62.590  1.00  0.00
ATOM    603  C   LYS A  42      41.397  75.135  64.447  1.00  0.00
ATOM    604  O   LYS A  42      41.464  76.341  64.703  1.00  0.00
ATOM    605  N   GLU A  43      42.444  74.322  64.476  1.00  0.00
ATOM    607  CA  GLU A  43      43.833  74.761  64.510  1.00  0.00
ATOM    609  CB  GLU A  43      44.817  73.570  64.395  1.00  0.00
ATOM    612  CG  GLU A  43      44.486  72.278  65.158  1.00  0.00
ATOM    615  CD  GLU A  43      43.475  71.423  64.384  1.00  0.00
ATOM    616  OE1 GLU A  43      43.836  70.743  63.399  1.00  0.00
ATOM    617  OE2 GLU A  43      42.260  71.517  64.679  1.00  0.00
ATOM    618  C   GLU A  43      44.163  75.746  63.373  1.00  0.00
ATOM    619  O   GLU A  43      43.414  75.915  62.406  1.00  0.00
ATOM    620  N   ARG A  44      45.343  76.361  63.461  1.00  0.00
ATOM    622  CA  ARG A  44      45.890  77.197  62.396  1.00  0.00
ATOM    624  CB  ARG A  44      46.621  78.393  63.028  1.00  0.00
ATOM    627  CG  ARG A  44      47.101  79.400  61.973  1.00  0.00
ATOM    630  CD  ARG A  44      47.540  80.730  62.595  1.00  0.00
ATOM    633  NE  ARG A  44      46.389  81.487  63.121  1.00  0.00
ATOM    635  CZ  ARG A  44      46.183  82.786  63.083  1.00  0.00
ATOM    636  NH1 ARG A  44      47.085  83.654  62.706  1.00  0.00
ATOM    639  NH2 ARG A  44      45.006  83.207  63.438  1.00  0.00
ATOM    642  C   ARG A  44      46.764  76.375  61.431  1.00  0.00
ATOM    643  O   ARG A  44      47.940  76.124  61.687  1.00  0.00
ATOM    644  N   GLU A  45      46.143  75.935  60.348  1.00  0.00
ATOM    646  CA  GLU A  45      46.716  75.141  59.257  1.00  0.00
ATOM    648  CB  GLU A  45      45.506  74.675  58.412  1.00  0.00
ATOM    651  CG  GLU A  45      45.780  73.619  57.326  1.00  0.00
ATOM    654  CD  GLU A  45      44.511  73.254  56.521  1.00  0.00
ATOM    655  OE1 GLU A  45      44.522  72.266  55.748  1.00  0.00
ATOM    656  OE2 GLU A  45      43.506  73.996  56.580  1.00  0.00
ATOM    657  C   GLU A  45      47.712  75.923  58.394  1.00  0.00
ATOM    658  O   GLU A  45      47.421  77.043  57.966  1.00  0.00
ATOM    659  N   PHE A  46      48.873  75.328  58.093  1.00  0.00
ATOM    661  CA  PHE A  46      49.819  75.902  57.130  1.00  0.00
ATOM    663  CB  PHE A  46      51.229  75.290  57.295  1.00  0.00
ATOM    666  CG  PHE A  46      51.756  74.386  56.187  1.00  0.00
ATOM    667  CD1 PHE A  46      52.440  74.947  55.088  1.00  0.00
ATOM    669  CE1 PHE A  46      52.982  74.117  54.091  1.00  0.00
ATOM    671  CZ  PHE A  46      52.855  72.722  54.187  1.00  0.00
ATOM    673  CE2 PHE A  46      52.179  72.157  55.284  1.00  0.00
ATOM    675  CD2 PHE A  46      51.628  72.987  56.279  1.00  0.00
ATOM    677  C   PHE A  46      49.287  75.766  55.703  1.00  0.00
ATOM    678  O   PHE A  46      48.724  74.744  55.316  1.00  0.00
ATOM    679  N   VAL A  47      49.525  76.798  54.903  1.00  0.00
ATOM    681  CA  VAL A  47      49.143  76.928  53.499  1.00  0.00
ATOM    683  CB  VAL A  47      47.782  77.669  53.391  1.00  0.00
ATOM    685  CG1 VAL A  47      47.380  78.028  51.953  1.00  0.00
ATOM    689  CG2 VAL A  47      46.638  76.831  53.976  1.00  0.00
ATOM    693  C   VAL A  47      50.323  77.742  52.842  1.00  0.00
ATOM    694  O   VAL A  47      50.254  78.963  52.767  1.00  0.00
ATOM    695  N   ALA A  48      51.453  77.176  52.357  1.00  0.00
ATOM    697  CA  ALA A  48      51.957  77.599  51.029  1.00  0.00
ATOM    699  CB  ALA A  48      50.822  78.103  50.105  1.00  0.00
ATOM    703  C   ALA A  48      53.386  78.218  50.692  1.00  0.00
ATOM    704  O   ALA A  48      54.017  77.731  49.745  1.00  0.00
ATOM    705  N   THR A  49      53.990  79.203  51.391  1.00  0.00
ATOM    707  CA  THR A  49      55.435  79.091  51.769  1.00  0.00
ATOM    709  CB  THR A  49      55.901  77.626  51.964  1.00  0.00
ATOM    711  CG2 THR A  49      57.226  77.485  52.706  1.00  0.00
ATOM    715  OG1 THR A  49      54.976  76.881  52.734  1.00  0.00
ATOM    717  C   THR A  49      56.562  79.896  51.065  1.00  0.00
ATOM    718  O   THR A  49      57.408  80.414  51.795  1.00  0.00
ATOM    719  N   ILE A  50      56.635  80.021  49.728  1.00  0.00
ATOM    721  CA  ILE A  50      57.578  80.868  48.960  1.00  0.00
ATOM    723  CB  ILE A  50      56.976  82.120  48.275  1.00  0.00
ATOM    725  CG2 ILE A  50      57.621  82.257  46.877  1.00  0.00
ATOM    729  CG1 ILE A  50      55.455  82.120  48.183  1.00  0.00
ATOM    732  CD1 ILE A  50      54.921  83.407  47.562  1.00  0.00
ATOM    736  C   ILE A  50      58.900  81.313  49.603  1.00  0.00
ATOM    737  O   ILE A  50      58.969  82.282  50.375  1.00  0.00
ATOM    738  N   THR A  51      60.003  80.707  49.174  1.00  0.00
ATOM    740  CA  THR A  51      61.334  81.254  49.444  1.00  0.00
ATOM    742  CB  THR A  51      62.466  80.302  49.006  1.00  0.00
ATOM    744  CG2 THR A  51      62.291  78.869  49.498  1.00  0.00
ATOM    748  OG1 THR A  51      62.587  80.309  47.600  1.00  0.00
ATOM    750  C   THR A  51      61.566  82.586  48.721  1.00  0.00
ATOM    751  O   THR A  51      60.918  82.939  47.729  1.00  0.00
ATOM    752  N   ARG A  52      62.615  83.293  49.151  1.00  0.00
ATOM    754  CA  ARG A  52      63.182  84.453  48.448  1.00  0.00
ATOM    756  CB  ARG A  52      64.355  85.016  49.278  1.00  0.00
ATOM    759  CG  ARG A  52      65.616  84.124  49.223  1.00  0.00
ATOM    762  CD  ARG A  52      66.794  84.666  50.041  1.00  0.00
ATOM    765  NE  ARG A  52      67.187  86.021  49.613  1.00  0.00
ATOM    767  CZ  ARG A  52      68.237  86.702  50.028  1.00  0.00
ATOM    768  NH1 ARG A  52      69.192  86.164  50.734  1.00  0.00
ATOM    771  NH2 ARG A  52      68.301  87.972  49.767  1.00  0.00
ATOM    774  C   ARG A  52      63.634  84.233  47.001  1.00  0.00
ATOM    775  O   ARG A  52      63.878  85.212  46.307  1.00  0.00
ATOM    776  N   GLY A  53      63.760  82.983  46.563  1.00  0.00
ATOM    778  CA  GLY A  53      64.137  82.609  45.196  1.00  0.00
ATOM    781  C   GLY A  53      62.971  82.002  44.425  1.00  0.00
ATOM    782  O   GLY A  53      63.192  81.315  43.433  1.00  0.00
ATOM    783  N   GLY A  54      61.736  82.211  44.896  1.00  0.00
ATOM    785  CA  GLY A  54      60.526  81.806  44.183  1.00  0.00
ATOM    788  C   GLY A  54      60.124  80.336  44.358  1.00  0.00
ATOM    789  O   GLY A  54      59.157  79.893  43.742  1.00  0.00
ATOM    790  N   ASN A  55      60.848  79.553  45.164  1.00  0.00
ATOM    792  CA  ASN A  55      60.531  78.134  45.375  1.00  0.00
ATOM    794  CB  ASN A  55      61.742  77.356  45.926  1.00  0.00
ATOM    797  CG  ASN A  55      63.086  77.881  45.466  1.00  0.00
ATOM    798  OD1 ASN A  55      63.855  78.394  46.266  1.00  0.00
ATOM    799  ND2 ASN A  55      63.379  77.846  44.190  1.00  0.00
ATOM    802  C   ASN A  55      59.316  78.008  46.323  1.00  0.00
ATOM    803  O   ASN A  55      59.218  78.686  47.353  1.00  0.00
ATOM    804  N   THR A  56      58.393  77.108  45.996  1.00  0.00
ATOM    806  CA  THR A  56      57.048  77.149  46.576  1.00  0.00
ATOM    808  CB  THR A  56      56.071  77.779  45.567  1.00  0.00
ATOM    810  CG2 THR A  56      54.674  77.163  45.524  1.00  0.00
ATOM    814  OG1 THR A  56      55.935  79.141  45.911  1.00  0.00
ATOM    816  C   THR A  56      56.616  75.807  47.162  1.00  0.00
ATOM    817  O   THR A  56      56.925  74.761  46.592  1.00  0.00
ATOM    818  N   TYR A  57      55.924  75.827  48.313  1.00  0.00
ATOM    820  CA  TYR A  57      55.674  74.613  49.098  1.00  0.00
ATOM    822  CB  TYR A  57      56.795  74.393  50.127  1.00  0.00
ATOM    825  CG  TYR A  57      56.752  73.030  50.790  1.00  0.00
ATOM    826  CD1 TYR A  57      57.135  71.891  50.057  1.00  0.00
ATOM    828  CE1 TYR A  57      57.086  70.617  50.656  1.00  0.00
ATOM    830  CZ  TYR A  57      56.664  70.480  51.993  1.00  0.00
ATOM    831  OH  TYR A  57      56.616  69.243  52.554  1.00  0.00
ATOM    833  CE2 TYR A  57      56.296  71.625  52.737  1.00  0.00
ATOM    835  CD2 TYR A  57      56.333  72.897  52.131  1.00  0.00
ATOM    837  C   TYR A  57      54.261  74.603  49.735  1.00  0.00
ATOM    838  O   TYR A  57      53.963  75.128  50.826  1.00  0.00
ATOM    839  N   TYR A  58      53.355  74.005  48.965  1.00  0.00
ATOM    841  CA  TYR A  58      51.970  73.760  49.347  1.00  0.00
ATOM    843  CB  TYR A  58      51.183  73.208  48.147  1.00  0.00
ATOM    846  CG  TYR A  58      51.246  74.072  46.908  1.00  0.00
ATOM    847  CD1 TYR A  58      50.726  75.380  46.940  1.00  0.00
ATOM    849  CE1 TYR A  58      50.847  76.208  45.811  1.00  0.00
ATOM    851  CZ  TYR A  58      51.466  75.725  44.640  1.00  0.00
ATOM    852  OH  TYR A  58      51.618  76.545  43.566  1.00  0.00
ATOM    854  CE2 TYR A  58      51.962  74.404  44.600  1.00  0.00
ATOM    856  CD2 TYR A  58      51.855  73.582  45.737  1.00  0.00
ATOM    858  C   TYR A  58      51.824  72.770  50.501  1.00  0.00
ATOM    859  O   TYR A  58      52.563  71.792  50.596  1.00  0.00
ATOM    860  N   ALA A  59      50.769  72.962  51.292  1.00  0.00
ATOM    862  CA  ALA A  59      50.173  71.893  52.076  1.00  0.00
ATOM    864  CB  ALA A  59      49.352  72.521  53.205  1.00  0.00
ATOM    868  C   ALA A  59      49.292  70.992  51.212  1.00  0.00
ATOM    869  O   ALA A  59      48.632  71.447  50.270  1.00  0.00
ATOM    870  N   ASP A  60      49.250  69.710  51.577  1.00  0.00
ATOM    872  CA  ASP A  60      48.553  68.676  50.817  1.00  0.00
ATOM    874  CB  ASP A  60      48.592  67.365  51.614  1.00  0.00
ATOM    877  CG  ASP A  60      48.286  66.238  50.645  1.00  0.00
ATOM    878  OD1 ASP A  60      47.092  66.045  50.345  1.00  0.00
ATOM    879  OD2 ASP A  60      49.206  65.813  49.915  1.00  0.00
ATOM    880  C   ASP A  60      47.116  69.081  50.417  1.00  0.00
ATOM    881  O   ASP A  60      46.764  69.057  49.227  1.00  0.00
ATOM    882  N   SER A  61      46.363  69.588  51.403  1.00  0.00
ATOM    884  CA  SER A  61      44.952  69.984  51.336  1.00  0.00
ATOM    886  CB  SER A  61      44.439  70.353  52.746  1.00  0.00
ATOM    889  OG  SER A  61      45.177  71.423  53.310  1.00  0.00
ATOM    891  C   SER A  61      44.605  71.098  50.337  1.00  0.00
ATOM    892  O   SER A  61      43.428  71.365  50.058  1.00  0.00
ATOM    893  N   VAL A  62      45.622  71.735  49.751  1.00  0.00
ATOM    895  CA  VAL A  62      45.434  72.799  48.754  1.00  0.00
ATOM    897  CB  VAL A  62      45.698  74.188  49.371  1.00  0.00
ATOM    899  CG1 VAL A  62      44.765  74.498  50.548  1.00  0.00
ATOM    903  CG2 VAL A  62      47.151  74.360  49.835  1.00  0.00
ATOM    907  C   VAL A  62      46.294  72.615  47.503  1.00  0.00
ATOM    908  O   VAL A  62      46.231  73.448  46.585  1.00  0.00
ATOM    909  N   LYS A  63      47.081  71.527  47.429  1.00  0.00
ATOM    911  CA  LYS A  63      47.880  71.224  46.231  1.00  0.00
ATOM    913  CB  LYS A  63      48.441  69.795  46.249  1.00  0.00
ATOM    916  CG  LYS A  63      49.481  69.480  47.324  1.00  0.00
ATOM    919  CD  LYS A  63      49.954  68.007  47.278  1.00  0.00
ATOM    922  CE  LYS A  63      48.920  66.941  46.851  1.00  0.00
ATOM    925  NZ  LYS A  63      47.773  66.799  47.781  1.00  0.00
ATOM    929  C   LYS A  63      46.991  71.272  44.985  1.00  0.00
ATOM    930  O   LYS A  63      45.919  70.676  44.966  1.00  0.00
ATOM    931  N   GLY A  64      47.458  71.938  43.931  1.00  0.00
ATOM    933  CA  GLY A  64      46.735  71.977  42.656  1.00  0.00
ATOM    936  C   GLY A  64      45.467  72.833  42.646  1.00  0.00
ATOM    937  O   GLY A  64      44.779  72.887  41.632  1.00  0.00
ATOM    938  N   ARG A  65      45.178  73.529  43.753  1.00  0.00
ATOM    940  CA  ARG A  65      44.061  74.476  43.863  1.00  0.00
ATOM    942  CB  ARG A  65      43.060  73.994  44.930  1.00  0.00
ATOM    945  CG  ARG A  65      42.614  72.537  44.704  1.00  0.00
ATOM    948  CD  ARG A  65      41.365  72.154  45.507  1.00  0.00
ATOM    951  NE  ARG A  65      41.536  72.352  46.965  1.00  0.00
ATOM    953  CZ  ARG A  65      40.810  73.145  47.740  1.00  0.00
ATOM    954  NH1 ARG A  65      39.824  73.857  47.284  1.00  0.00
ATOM    957  NH2 ARG A  65      41.072  73.237  49.012  1.00  0.00
ATOM    960  C   ARG A  65      44.567  75.877  44.154  1.00  0.00
ATOM    961  O   ARG A  65      44.112  76.841  43.536  1.00  0.00
ATOM    962  N   PHE A  66      45.541  75.977  45.062  1.00  0.00
ATOM    964  CA  PHE A  66      46.156  77.252  45.425  1.00  0.00
ATOM    966  CB  PHE A  66      46.195  77.424  46.953  1.00  0.00
ATOM    969  CG  PHE A  66      44.875  77.453  47.733  1.00  0.00
ATOM    970  CD1 PHE A  66      43.609  77.186  47.164  1.00  0.00
ATOM    972  CE1 PHE A  66      42.454  77.123  47.962  1.00  0.00
ATOM    974  CZ  PHE A  66      42.538  77.369  49.339  1.00  0.00
ATOM    976  CE2 PHE A  66      43.781  77.685  49.911  1.00  0.00
ATOM    978  CD2 PHE A  66      44.939  77.729  49.112  1.00  0.00
ATOM    980  C   PHE A  66      47.524  77.414  44.758  1.00  0.00
ATOM    981  O   PHE A  66      48.127  76.451  44.282  1.00  0.00
ATOM    982  N   THR A  67      47.987  78.659  44.663  1.00  0.00
ATOM    984  CA  THR A  67      49.173  79.037  43.886  1.00  0.00
ATOM    986  CB  THR A  67      48.827  79.237  42.396  1.00  0.00
ATOM    988  CG2 THR A  67      50.075  79.189  41.517  1.00  0.00
ATOM    992  OG1 THR A  67      47.951  78.243  41.909  1.00  0.00
ATOM    994  C   THR A  67      49.758  80.324  44.440  1.00  0.00
ATOM    995  O   THR A  67      49.077  81.342  44.513  1.00  0.00
ATOM    996  N   ILE A  68      51.012  80.271  44.881  1.00  0.00
ATOM    998  CA  ILE A  68      51.549  81.229  45.852  1.00  0.00
ATOM   1000  CB  ILE A  68      51.659  80.503  47.213  1.00  0.00
ATOM   1002  CG2 ILE A  68      52.652  79.342  47.127  1.00  0.00
ATOM   1006  CG1 ILE A  68      51.979  81.351  48.456  1.00  0.00
ATOM   1009  CD1 ILE A  68      51.295  82.710  48.544  1.00  0.00
ATOM   1013  C   ILE A  68      52.812  81.863  45.267  1.00  0.00
ATOM   1014  O   ILE A  68      53.802  81.209  44.926  1.00  0.00
ATOM   1015  N   SER A  69      52.672  83.161  45.011  1.00  0.00
ATOM   1017  CA  SER A  69      53.524  83.954  44.121  1.00  0.00
ATOM   1019  CB  SER A  69      52.812  84.171  42.777  1.00  0.00
ATOM   1022  OG  SER A  69      51.475  84.623  42.940  1.00  0.00
ATOM   1024  C   SER A  69      53.938  85.258  44.787  1.00  0.00
ATOM   1025  O   SER A  69      53.409  85.652  45.822  1.00  0.00
ATOM   1026  N   ARG A  70      54.973  85.908  44.266  1.00  0.00
ATOM   1028  CA  ARG A  70      55.718  86.904  45.033  1.00  0.00
ATOM   1030  CB  ARG A  70      56.830  86.157  45.774  1.00  0.00
ATOM   1033  CG  ARG A  70      57.772  87.033  46.606  1.00  0.00
ATOM   1036  CD  ARG A  70      58.698  86.071  47.349  1.00  0.00
ATOM   1039  NE  ARG A  70      59.598  86.752  48.294  1.00  0.00
ATOM   1041  CZ  ARG A  70      60.098  86.174  49.369  1.00  0.00
ATOM   1042  NH1 ARG A  70      59.768  84.975  49.738  1.00  0.00
ATOM   1045  NH2 ARG A  70      60.974  86.746  50.121  1.00  0.00
ATOM   1048  C   ARG A  70      56.309  87.911  44.081  1.00  0.00
ATOM   1049  O   ARG A  70      56.868  87.555  43.052  1.00  0.00
ATOM   1050  N   ASP A  71      56.168  89.169  44.451  1.00  0.00
ATOM   1052  CA  ASP A  71      56.497  90.299  43.596  1.00  0.00
ATOM   1054  CB  ASP A  71      55.577  91.449  44.026  1.00  0.00
ATOM   1057  CG  ASP A  71      55.297  92.385  42.865  1.00  0.00
ATOM   1058  OD1 ASP A  71      56.092  93.321  42.641  1.00  0.00
ATOM   1059  OD2 ASP A  71      54.235  92.227  42.217  1.00  0.00
ATOM   1060  C   ASP A  71      57.964  90.722  43.712  1.00  0.00
ATOM   1061  O   ASP A  71      58.617  91.022  42.717  1.00  0.00
ATOM   1062  N   ASN A  72      58.465  90.736  44.954  1.00  0.00
ATOM   1064  CA  ASN A  72      59.667  91.421  45.446  1.00  0.00
ATOM   1066  CB  ASN A  72      60.928  90.628  45.057  1.00  0.00
ATOM   1069  CG  ASN A  72      60.897  89.199  45.580  1.00  0.00
ATOM   1070  OD1 ASN A  72      60.602  88.924  46.738  1.00  0.00
ATOM   1071  ND2 ASN A  72      61.172  88.228  44.739  1.00  0.00
ATOM   1074  C   ASN A  72      59.720  92.926  45.119  1.00  0.00
ATOM   1075  O   ASN A  72      59.781  93.735  46.041  1.00  0.00
ATOM   1076  N   ALA A  73      59.584  93.309  43.852  1.00  0.00
ATOM   1078  CA  ALA A  73      59.587  94.689  43.371  1.00  0.00
ATOM   1080  CB  ALA A  73      59.464  94.652  41.844  1.00  0.00
ATOM   1084  C   ALA A  73      58.519  95.606  43.991  1.00  0.00
ATOM   1085  O   ALA A  73      58.715  96.817  44.066  1.00  0.00
ATOM   1086  N   LYS A  74      57.406  95.033  44.461  1.00  0.00
ATOM   1088  CA  LYS A  74      56.355  95.721  45.226  1.00  0.00
ATOM   1090  CB  LYS A  74      55.078  95.876  44.371  1.00  0.00
ATOM   1093  CG  LYS A  74      55.332  96.645  43.057  1.00  0.00
ATOM   1096  CD  LYS A  74      54.082  96.795  42.173  1.00  0.00
ATOM   1099  CE  LYS A  74      53.463  95.460  41.730  1.00  0.00
ATOM   1102  NZ  LYS A  74      54.419  94.610  40.981  1.00  0.00
ATOM   1106  C   LYS A  74      56.103  95.072  46.587  1.00  0.00
ATOM   1107  O   LYS A  74      55.004  95.184  47.122  1.00  0.00
ATOM   1108  N   ASN A  75      57.116  94.386  47.141  1.00  0.00
ATOM   1110  CA  ASN A  75      57.172  93.852  48.518  1.00  0.00
ATOM   1112  CB  ASN A  75      57.595  95.019  49.449  1.00  0.00
ATOM   1115  CG  ASN A  75      58.566  94.646  50.566  1.00  0.00
ATOM   1116  OD1 ASN A  75      59.613  94.066  50.343  1.00  0.00
ATOM   1117  ND2 ASN A  75      58.290  95.018  51.794  1.00  0.00
ATOM   1120  C   ASN A  75      55.900  93.103  48.984  1.00  0.00
ATOM   1121  O   ASN A  75      55.478  93.160  50.148  1.00  0.00
ATOM   1122  N   THR A  76      55.305  92.397  48.017  1.00  0.00
ATOM   1124  CA  THR A  76      54.002  91.735  48.102  1.00  0.00
ATOM   1126  CB  THR A  76      52.975  92.426  47.185  1.00  0.00
ATOM   1128  CG2 THR A  76      51.587  91.785  47.209  1.00  0.00
ATOM   1132  OG1 THR A  76      52.778  93.738  47.654  1.00  0.00
ATOM   1134  C   THR A  76      54.152  90.241  47.843  1.00  0.00
ATOM   1135  O   THR A  76      54.997  89.792  47.070  1.00  0.00
ATOM   1136  N   VAL A  77      53.287  89.482  48.503  1.00  0.00
ATOM   1138  CA  VAL A  77      53.021  88.064  48.281  1.00  0.00
ATOM   1140  CB  VAL A  77      53.530  87.234  49.475  1.00  0.00
ATOM   1142  CG1 VAL A  77      52.921  85.835  49.589  1.00  0.00
ATOM   1146  CG2 VAL A  77      55.049  87.093  49.338  1.00  0.00
ATOM   1150  C   VAL A  77      51.537  87.913  47.987  1.00  0.00
ATOM   1151  O   VAL A  77      50.734  88.724  48.427  1.00  0.00
ATOM   1152  N   TYR A  78      51.196  86.900  47.201  1.00  0.00
ATOM   1154  CA  TYR A  78      49.889  86.703  46.601  1.00  0.00
ATOM   1156  CB  TYR A  78      49.901  87.110  45.120  1.00  0.00
ATOM   1159  CG  TYR A  78      50.456  88.466  44.731  1.00  0.00
ATOM   1160  CD1 TYR A  78      49.652  89.614  44.841  1.00  0.00
ATOM   1162  CE1 TYR A  78      50.108  90.846  44.330  1.00  0.00
ATOM   1164  CZ  TYR A  78      51.372  90.935  43.706  1.00  0.00
ATOM   1165  OH  TYR A  78      51.811  92.124  43.220  1.00  0.00
ATOM   1167  CE2 TYR A  78      52.173  89.778  43.591  1.00  0.00
ATOM   1169  CD2 TYR A  78      51.719  88.551  44.111  1.00  0.00
ATOM   1171  C   TYR A  78      49.466  85.241  46.662  1.00  0.00
ATOM   1172  O   TYR A  78      50.159  84.373  46.119  1.00  0.00
ATOM   1173  N   LEU A  79      48.286  84.979  47.220  1.00  0.00
ATOM   1175  CA  LEU A  79      47.696  83.639  47.244  1.00  0.00
ATOM   1177  CB  LEU A  79      47.313  83.340  48.714  1.00  0.00
ATOM   1180  CG  LEU A  79      46.769  81.925  48.981  1.00  0.00
ATOM   1182  CD1 LEU A  79      47.852  80.850  48.846  1.00  0.00
ATOM   1186  CD2 LEU A  79      46.199  81.823  50.398  1.00  0.00
ATOM   1190  C   LEU A  79      46.490  83.609  46.293  1.00  0.00
ATOM   1191  O   LEU A  79      45.422  84.126  46.617  1.00  0.00
ATOM   1192  N   GLN A  80      46.682  83.023  45.107  1.00  0.00
ATOM   1194  CA  GLN A  80      45.567  82.622  44.245  1.00  0.00
ATOM   1196  CB  GLN A  80      46.055  82.386  42.805  1.00  0.00
ATOM   1199  CG  GLN A  80      44.915  82.450  41.767  1.00  0.00
ATOM   1202  CD  GLN A  80      44.406  83.868  41.500  1.00  0.00
ATOM   1203  OE1 GLN A  80      45.154  84.839  41.515  1.00  0.00
ATOM   1204  NE2 GLN A  80      43.128  84.049  41.244  1.00  0.00
ATOM   1207  C   GLN A  80      44.939  81.356  44.825  1.00  0.00
ATOM   1208  O   GLN A  80      45.662  80.445  45.231  1.00  0.00
ATOM   1209  N   MET A  81      43.611  81.303  44.842  1.00  0.00
ATOM   1211  CA  MET A  81      42.814  80.238  45.436  1.00  0.00
ATOM   1213  CB  MET A  81      42.278  80.646  46.817  1.00  0.00
ATOM   1216  CG  MET A  81      43.370  81.049  47.806  1.00  0.00
ATOM   1219  SD  MET A  81      42.854  81.072  49.544  1.00  0.00
ATOM   1220  CE  MET A  81      41.437  82.197  49.510  1.00  0.00
ATOM   1224  C   MET A  81      41.662  79.872  44.520  1.00  0.00
ATOM   1225  O   MET A  81      40.660  80.579  44.469  1.00  0.00
ATOM   1226  N   ASN A  82      41.826  78.789  43.768  1.00  0.00
ATOM   1228  CA  ASN A  82      40.875  78.339  42.760  1.00  0.00
ATOM   1230  CB  ASN A  82      41.668  77.948  41.502  1.00  0.00
ATOM   1233  CG  ASN A  82      42.643  79.024  41.074  1.00  0.00
ATOM   1234  OD1 ASN A  82      42.253  80.087  40.610  1.00  0.00
ATOM   1235  ND2 ASN A  82      43.922  78.822  41.284  1.00  0.00
ATOM   1238  C   ASN A  82      40.076  77.134  43.254  1.00  0.00
ATOM   1239  O   ASN A  82      40.472  76.451  44.202  1.00  0.00
ATOM   1240  N   SER A  83      38.986  76.845  42.539  1.00  0.00
ATOM   1242  CA  SER A  83      38.072  75.739  42.837  1.00  0.00
ATOM   1244  CB  SER A  83      38.638  74.412  42.316  1.00  0.00
ATOM   1247  OG  SER A  83      38.868  74.510  40.923  1.00  0.00
ATOM   1249  C   SER A  83      37.721  75.689  44.320  1.00  0.00
ATOM   1250  O   SER A  83      37.885  74.661  44.985  1.00  0.00
ATOM   1251  N   LEU A  84      37.334  76.860  44.842  1.00  0.00
ATOM   1253  CA  LEU A  84      37.049  77.026  46.263  1.00  0.00
ATOM   1255  CB  LEU A  84      36.761  78.512  46.548  1.00  0.00
ATOM   1258  CG  LEU A  84      38.056  79.345  46.605  1.00  0.00
ATOM   1260  CD1 LEU A  84      37.766  80.842  46.538  1.00  0.00
ATOM   1264  CD2 LEU A  84      38.825  79.095  47.906  1.00  0.00
ATOM   1268  C   LEU A  84      35.901  76.111  46.691  1.00  0.00
ATOM   1269  O   LEU A  84      34.928  75.899  45.965  1.00  0.00
ATOM   1270  N   LYS A  85      36.013  75.581  47.900  1.00  0.00
ATOM   1272  CA  LYS A  85      35.106  74.585  48.472  1.00  0.00
ATOM   1274  CB  LYS A  85      35.951  73.292  48.601  1.00  0.00
ATOM   1277  CG  LYS A  85      35.221  71.984  48.271  1.00  0.00
ATOM   1280  CD  LYS A  85      34.864  71.207  49.537  1.00  0.00
ATOM   1283  CE  LYS A  85      34.054  69.949  49.205  1.00  0.00
ATOM   1286  NZ  LYS A  85      33.678  69.252  50.452  1.00  0.00
ATOM   1290  C   LYS A  85      34.578  75.144  49.793  1.00  0.00
ATOM   1291  O   LYS A  85      35.250  75.993  50.365  1.00  0.00
ATOM   1292  N   PRO A  86      33.405  74.742  50.312  1.00  0.00
ATOM   1293  CD  PRO A  86      32.380  73.932  49.686  1.00  0.00
ATOM   1296  CG  PRO A  86      31.495  73.459  50.835  1.00  0.00
ATOM   1299  CB  PRO A  86      31.587  74.585  51.868  1.00  0.00
ATOM   1302  CA  PRO A  86      32.926  75.281  51.587  1.00  0.00
ATOM   1304  C   PRO A  86      33.951  75.142  52.724  1.00  0.00
ATOM   1305  O   PRO A  86      34.197  76.115  53.434  1.00  0.00
ATOM   1306  N   GLU A  87      34.644  73.995  52.819  1.00  0.00
ATOM   1308  CA  GLU A  87      35.771  73.799  53.748  1.00  0.00
ATOM   1310  CB  GLU A  87      36.347  72.374  53.666  1.00  0.00
ATOM   1313  CG  GLU A  87      35.388  71.284  54.157  1.00  0.00
ATOM   1316  CD  GLU A  87      34.747  70.572  52.974  1.00  0.00
ATOM   1317  OE1 GLU A  87      33.715  71.057  52.452  1.00  0.00
ATOM   1318  OE2 GLU A  87      35.306  69.560  52.491  1.00  0.00
ATOM   1319  C   GLU A  87      36.939  74.797  53.664  1.00  0.00
ATOM   1320  O   GLU A  87      37.715  74.886  54.608  1.00  0.00
ATOM   1321  N   ASP A  88      37.082  75.563  52.584  1.00  0.00
ATOM   1323  CA  ASP A  88      38.093  76.614  52.469  1.00  0.00
ATOM   1325  CB  ASP A  88      38.439  76.876  50.995  1.00  0.00
ATOM   1328  CG  ASP A  88      38.970  75.646  50.269  1.00  0.00
ATOM   1329  OD1 ASP A  88      39.794  74.883  50.837  1.00  0.00
ATOM   1330  OD2 ASP A  88      38.622  75.481  49.078  1.00  0.00
ATOM   1331  C   ASP A  88      37.716  77.918  53.188  1.00  0.00
ATOM   1332  O   ASP A  88      38.495  78.874  53.180  1.00  0.00
ATOM   1333  N   THR A  89      36.538  77.963  53.817  1.00  0.00
ATOM   1335  CA  THR A  89      36.056  79.088  54.624  1.00  0.00
ATOM   1337  CB  THR A  89      34.567  78.905  54.940  1.00  0.00
ATOM   1339  CG2 THR A  89      33.964  79.981  55.846  1.00  0.00
ATOM   1343  OG1 THR A  89      33.862  78.914  53.723  1.00  0.00
ATOM   1345  C   THR A  89      36.835  79.248  55.927  1.00  0.00
ATOM   1346  O   THR A  89      36.736  78.437  56.856  1.00  0.00
ATOM   1347  N   ALA A  90      37.629  80.310  55.996  1.00  0.00
ATOM   1349  CA  ALA A  90      38.602  80.512  57.065  1.00  0.00
ATOM   1351  CB  ALA A  90      39.788  79.565  56.815  1.00  0.00
ATOM   1355  C   ALA A  90      39.068  81.967  57.110  1.00  0.00
ATOM   1356  O   ALA A  90      38.898  82.705  56.141  1.00  0.00
ATOM   1357  N   VAL A  91      39.715  82.366  58.205  1.00  0.00
ATOM   1359  CA  VAL A  91      40.556  83.569  58.178  1.00  0.00
ATOM   1361  CB  VAL A  91      40.677  84.226  59.566  1.00  0.00
ATOM   1363  CG1 VAL A  91      41.322  85.613  59.439  1.00  0.00
ATOM   1367  CG2 VAL A  91      39.315  84.433  60.246  1.00  0.00
ATOM   1371  C   VAL A  91      41.921  83.178  57.648  1.00  0.00
ATOM   1372  O   VAL A  91      42.491  82.197  58.118  1.00  0.00
ATOM   1373  N   TYR A  92      42.458  83.939  56.701  1.00  0.00
ATOM   1375  CA  TYR A  92      43.718  83.685  56.014  1.00  0.00
ATOM   1377  CB  TYR A  92      43.447  83.725  54.503  1.00  0.00
ATOM   1380  CG  TYR A  92      42.813  82.471  53.940  1.00  0.00
ATOM   1381  CD1 TYR A  92      41.420  82.287  54.004  1.00  0.00
ATOM   1383  CE1 TYR A  92      40.842  81.102  53.511  1.00  0.00
ATOM   1385  CZ  TYR A  92      41.659  80.094  52.956  1.00  0.00
ATOM   1386  OH  TYR A  92      41.106  78.918  52.551  1.00  0.00
ATOM   1388  CE2 TYR A  92      43.052  80.298  52.863  1.00  0.00
ATOM   1390  CD2 TYR A  92      43.624  81.490  53.342  1.00  0.00
ATOM   1392  C   TYR A  92      44.741  84.744  56.419  1.00  0.00
ATOM   1393  O   TYR A  92      44.538  85.939  56.175  1.00  0.00
ATOM   1394  N   TYR A  93      45.819  84.280  57.046  1.00  0.00
ATOM   1396  CA  TYR A  93      46.924  85.102  57.520  1.00  0.00
ATOM   1398  CB  TYR A  93      47.309  84.722  58.952  1.00  0.00
ATOM   1401  CG  TYR A  93      46.303  85.160  59.992  1.00  0.00
ATOM   1402  CD1 TYR A  93      45.105  84.441  60.183  1.00  0.00
ATOM   1404  CE1 TYR A  93      44.143  84.917  61.095  1.00  0.00
ATOM   1406  CZ  TYR A  93      44.377  86.109  61.811  1.00  0.00
ATOM   1407  OH  TYR A  93      43.413  86.607  62.624  1.00  0.00
ATOM   1409  CE2 TYR A  93      45.605  86.782  61.666  1.00  0.00
ATOM   1411  CD2 TYR A  93      46.557  86.319  60.745  1.00  0.00
ATOM   1413  C   TYR A  93      48.140  84.965  56.614  1.00  0.00
ATOM   1414  O   TYR A  93      48.447  83.869  56.146  1.00  0.00
ATOM   1415  N   CYS A  94      48.878  86.054  56.452  1.00  0.00
ATOM   1417  CA  CYS A  94      50.225  86.049  55.905  1.00  0.00
ATOM   1419  CB  CYS A  94      50.343  87.257  54.956  1.00  0.00
ATOM   1422  SG  CYS A  94      51.732  87.283  53.783  1.00  0.00
ATOM   1423  C   CYS A  94      51.199  86.037  57.083  1.00  0.00
ATOM   1424  O   CYS A  94      50.905  86.572  58.159  1.00  0.00
ATOM   1425  N   ALA A  95      52.348  85.396  56.894  1.00  0.00
ATOM   1427  CA  ALA A  95      53.354  85.246  57.936  1.00  0.00
ATOM   1429  CB  ALA A  95      53.062  83.932  58.676  1.00  0.00
ATOM   1433  C   ALA A  95      54.757  85.266  57.329  1.00  0.00
ATOM   1434  O   ALA A  95      55.015  84.596  56.325  1.00  0.00
ATOM   1435  N   VAL A  96      55.691  85.959  57.979  1.00  0.00
ATOM   1437  CA  VAL A  96      57.107  85.962  57.592  1.00  0.00
ATOM   1439  CB  VAL A  96      57.745  87.377  57.466  1.00  0.00
ATOM   1441  CG1 VAL A  96      56.762  88.449  56.987  1.00  0.00
ATOM   1445  CG2 VAL A  96      58.423  87.925  58.733  1.00  0.00
ATOM   1449  C   VAL A  96      57.897  85.118  58.592  1.00  0.00
ATOM   1450  O   VAL A  96      57.737  85.222  59.814  1.00  0.00
ATOM   1451  N   ARG A  97      58.803  84.312  58.048  1.00  0.00
ATOM   1453  CA  ARG A  97      59.983  83.863  58.775  1.00  0.00
ATOM   1455  CB  ARG A  97      60.334  82.431  58.353  1.00  0.00
ATOM   1458  CG  ARG A  97      59.731  81.406  59.315  1.00  0.00
ATOM   1461  CD  ARG A  97      59.828  80.010  58.699  1.00  0.00
ATOM   1464  NE  ARG A  97      59.476  78.964  59.667  1.00  0.00
ATOM   1466  CZ  ARG A  97      59.871  77.708  59.648  1.00  0.00
ATOM   1467  NH1 ARG A  97      60.555  77.195  58.665  1.00  0.00
ATOM   1470  NH2 ARG A  97      59.616  76.943  60.665  1.00  0.00
ATOM   1473  C   ARG A  97      61.111  84.832  58.485  1.00  0.00
ATOM   1474  O   ARG A  97      61.516  85.016  57.338  1.00  0.00
ATOM   1475  N   ASP A  98      61.575  85.420  59.568  1.00  0.00
ATOM   1477  CA  ASP A  98      62.625  86.414  59.725  1.00  0.00
ATOM   1479  CB  ASP A  98      62.425  87.031  61.119  1.00  0.00
ATOM   1482  CG  ASP A  98      62.455  85.936  62.185  1.00  0.00
ATOM   1483  OD1 ASP A  98      61.425  85.216  62.268  1.00  0.00
ATOM   1484  OD2 ASP A  98      63.545  85.702  62.744  1.00  0.00
ATOM   1485  C   ASP A  98      64.089  85.968  59.572  1.00  0.00
ATOM   1486  O   ASP A  98      64.919  86.841  59.305  1.00  0.00
ATOM   1487  N   PRO A  99      64.483  84.685  59.706  1.00  0.00
ATOM   1488  CD  PRO A  99      63.741  83.455  59.505  1.00  0.00
ATOM   1491  CG  PRO A  99      64.773  82.344  59.585  1.00  0.00
ATOM   1494  CB  PRO A  99      65.707  82.871  60.666  1.00  0.00
ATOM   1497  CA  PRO A  99      65.716  84.381  60.422  1.00  0.00
ATOM   1499  C   PRO A  99      66.999  84.863  59.754  1.00  0.00
ATOM   1500  O   PRO A  99      67.992  85.079  60.440  1.00  0.00
ATOM   1501  N   SER A 100      67.036  84.929  58.417  1.00  0.00
ATOM   1503  CA  SER A 100      68.252  84.793  57.582  1.00  0.00
ATOM   1505  CB  SER A 100      69.172  86.008  57.726  1.00  0.00
ATOM   1508  OG  SER A 100      68.441  87.175  57.402  1.00  0.00
ATOM   1510  C   SER A 100      68.995  83.471  57.797  1.00  0.00
ATOM   1511  O   SER A 100      69.518  82.897  56.843  1.00  0.00
ATOM   1512  N   TYR A 101      68.969  82.943  59.019  1.00  0.00
ATOM   1514  CA  TYR A 101      69.385  81.612  59.373  1.00  0.00
ATOM   1516  CB  TYR A 101      69.492  81.441  60.896  1.00  0.00
ATOM   1519  CG  TYR A 101      70.621  82.232  61.527  1.00  0.00
ATOM   1520  CD1 TYR A 101      70.358  83.460  62.169  1.00  0.00
ATOM   1522  CE1 TYR A 101      71.408  84.186  62.760  1.00  0.00
ATOM   1524  CZ  TYR A 101      72.725  83.685  62.714  1.00  0.00
ATOM   1525  OH  TYR A 101      73.737  84.381  63.297  1.00  0.00
ATOM   1527  CE2 TYR A 101      72.993  82.458  62.070  1.00  0.00
ATOM   1529  CD2 TYR A 101      71.939  81.733  61.480  1.00  0.00
ATOM   1531  C   TYR A 101      68.535  80.501  58.748  1.00  0.00
ATOM   1532  O   TYR A 101      67.306  80.559  58.787  1.00  0.00
ATOM   1533  N   PRO A 102      69.171  79.405  58.291  1.00  0.00
ATOM   1534  CD  PRO A 102      70.612  79.233  58.123  1.00  0.00
ATOM   1537  CG  PRO A 102      70.830  77.785  57.684  1.00  0.00
ATOM   1540  CB  PRO A 102      69.496  77.431  57.036  1.00  0.00
ATOM   1543  CA  PRO A 102      68.484  78.173  57.922  1.00  0.00
ATOM   1545  C   PRO A 102      68.044  77.392  59.157  1.00  0.00
ATOM   1546  O   PRO A 102      68.315  76.201  59.288  1.00  0.00
ATOM   1547  N   ASN A 103      67.374  78.064  60.091  1.00  0.00
ATOM   1549  CA  ASN A 103      67.042  77.536  61.410  1.00  0.00
ATOM   1551  CB  ASN A 103      66.571  78.694  62.294  1.00  0.00
ATOM   1554  CG  ASN A 103      67.043  78.515  63.727  1.00  0.00
ATOM   1555  OD1 ASN A 103      68.043  79.071  64.136  1.00  0.00
ATOM   1556  ND2 ASN A 103      66.372  77.729  64.532  1.00  0.00
ATOM   1559  C   ASN A 103      66.114  76.302  61.382  1.00  0.00
ATOM   1560  O   ASN A 103      65.868  75.677  62.411  1.00  0.00
ATOM   1561  N   GLY A 104      65.613  75.934  60.196  1.00  0.00
ATOM   1563  CA  GLY A 104      64.737  74.796  59.922  1.00  0.00
ATOM   1566  C   GLY A 104      63.342  75.029  60.488  1.00  0.00
ATOM   1567  O   GLY A 104      62.389  75.361  59.774  1.00  0.00
ATOM   1568  N   VAL A 105      63.262  74.993  61.814  1.00  0.00
ATOM   1570  CA  VAL A 105      62.295  75.768  62.575  1.00  0.00
ATOM   1572  CB  VAL A 105      62.065  75.141  63.969  1.00  0.00
ATOM   1574  CG1 VAL A 105      61.043  75.941  64.791  1.00  0.00
ATOM   1578  CG2 VAL A 105      61.536  73.702  63.851  1.00  0.00
ATOM   1582  C   VAL A 105      62.810  77.189  62.712  1.00  0.00
ATOM   1583  O   VAL A 105      63.772  77.413  63.438  1.00  0.00
ATOM   1584  N   TYR A 106      62.119  78.158  62.116  1.00  0.00
ATOM   1586  CA  TYR A 106      61.946  79.416  62.835  1.00  0.00
ATOM   1588  CB  TYR A 106      62.729  80.592  62.247  1.00  0.00
ATOM   1591  CG  TYR A 106      63.490  81.355  63.323  1.00  0.00
ATOM   1592  CD1 TYR A 106      63.192  82.696  63.606  1.00  0.00
ATOM   1594  CE1 TYR A 106      63.877  83.376  64.630  1.00  0.00
ATOM   1596  CZ  TYR A 106      64.887  82.734  65.368  1.00  0.00
ATOM   1597  OH  TYR A 106      65.555  83.395  66.346  1.00  0.00
ATOM   1599  CE2 TYR A 106      65.177  81.378  65.109  1.00  0.00
ATOM   1601  CD2 TYR A 106      64.462  80.700  64.106  1.00  0.00
ATOM   1603  C   TYR A 106      60.493  79.637  63.207  1.00  0.00
ATOM   1604  O   TYR A 106      59.611  79.202  62.454  1.00  0.00
ATOM   1605  N   PRO A 107      60.219  80.242  64.380  1.00  0.00
ATOM   1606  CD  PRO A 107      61.087  80.463  65.531  1.00  0.00
ATOM   1609  CG  PRO A 107      60.189  81.058  66.613  1.00  0.00
ATOM   1612  CB  PRO A 107      59.191  81.867  65.789  1.00  0.00
ATOM   1615  CA  PRO A 107      59.004  81.004  64.534  1.00  0.00
ATOM   1617  C   PRO A 107      58.752  81.857  63.296  1.00  0.00
ATOM   1618  O   PRO A 107      59.693  82.340  62.665  1.00  0.00
ATOM   1619  N   HIS A 108      57.494  82.028  62.932  1.00  0.00
ATOM   1621  CA  HIS A 108      57.148  83.124  62.049  1.00  0.00
ATOM   1623  CB  HIS A 108      55.880  82.795  61.248  1.00  0.00
ATOM   1626  CG  HIS A 108      56.061  81.801  60.124  1.00  0.00
ATOM   1627  ND1 HIS A 108      56.208  80.415  60.256  1.00  0.00
ATOM   1628  CE1 HIS A 108      56.206  79.923  59.009  1.00  0.00
ATOM   1630  NE2 HIS A 108      56.105  80.917  58.108  1.00  0.00
ATOM   1632  CD2 HIS A 108      56.012  82.105  58.794  1.00  0.00
ATOM   1634  C   HIS A 108      56.931  84.349  62.920  1.00  0.00
ATOM   1635  O   HIS A 108      55.958  84.359  63.680  1.00  0.00
ATOM   1636  N   GLU A 109      57.860  85.305  62.899  1.00  0.00
ATOM   1638  CA  GLU A 109      57.813  86.414  63.862  1.00  0.00
ATOM   1640  CB  GLU A 109      59.115  87.241  63.806  1.00  0.00
ATOM   1643  CG  GLU A 109      59.134  88.387  64.844  1.00  0.00
ATOM   1646  CD  GLU A 109      60.296  89.385  64.676  1.00  0.00
ATOM   1647  OE1 GLU A 109      60.914  89.394  63.587  1.00  0.00
ATOM   1648  OE2 GLU A 109      60.501  90.201  65.606  1.00  0.00
ATOM   1649  C   GLU A 109      56.607  87.312  63.609  1.00  0.00
ATOM   1650  O   GLU A 109      55.793  87.551  64.504  1.00  0.00
ATOM   1651  N   TYR A 110      56.455  87.765  62.364  1.00  0.00
ATOM   1653  CA  TYR A 110      55.378  88.666  62.001  1.00  0.00
ATOM   1655  CB  TYR A 110      55.867  89.825  61.119  1.00  0.00
ATOM   1658  CG  TYR A 110      56.654  90.873  61.877  1.00  0.00
ATOM   1659  CD1 TYR A 110      58.027  90.679  62.123  1.00  0.00
ATOM   1661  CE1 TYR A 110      58.744  91.628  62.872  1.00  0.00
ATOM   1663  CZ  TYR A 110      58.095  92.759  63.396  1.00  0.00
ATOM   1664  OH  TYR A 110      58.802  93.631  64.156  1.00  0.00
ATOM   1666  CE2 TYR A 110      56.728  92.972  63.126  1.00  0.00
ATOM   1668  CD2 TYR A 110      56.008  92.029  62.366  1.00  0.00
ATOM   1670  C   TYR A 110      54.246  87.932  61.326  1.00  0.00
ATOM   1671  O   TYR A 110      54.426  87.219  60.342  1.00  0.00
ATOM   1672  N   TRP A 111      53.060  88.219  61.834  1.00  0.00
ATOM   1674  CA  TRP A 111      51.775  87.828  61.292  1.00  0.00
ATOM   1676  CB  TRP A 111      51.013  87.106  62.405  1.00  0.00
ATOM   1679  CG  TRP A 111      51.625  85.779  62.723  1.00  0.00
ATOM   1680  CD1 TRP A 111      52.765  85.557  63.417  1.00  0.00
ATOM   1682  NE1 TRP A 111      53.101  84.222  63.342  1.00  0.00
ATOM   1684  CE2 TRP A 111      52.169  83.504  62.618  1.00  0.00
ATOM   1685  CZ2 TRP A 111      52.051  82.161  62.236  1.00  0.00
ATOM   1687  CH2 TRP A 111      50.965  81.768  61.432  1.00  0.00
ATOM   1689  CZ3 TRP A 111      50.020  82.724  61.014  1.00  0.00
ATOM   1691  CE3 TRP A 111      50.146  84.067  61.400  1.00  0.00
ATOM   1693  CD2 TRP A 111      51.215  84.484  62.213  1.00  0.00
ATOM   1694  C   TRP A 111      51.071  89.090  60.819  1.00  0.00
ATOM   1695  O   TRP A 111      51.384  90.192  61.286  1.00  0.00
ATOM   1696  N   GLY A 112      50.148  88.937  59.883  1.00  0.00
ATOM   1698  CA  GLY A 112      49.251  90.025  59.537  1.00  0.00
ATOM   1701  C   GLY A 112      47.970  90.007  60.371  1.00  0.00
ATOM   1702  O   GLY A 112      47.854  89.322  61.396  1.00  0.00
ATOM   1703  N   GLN A 113      47.011  90.816  59.943  1.00  0.00
ATOM   1705  CA  GLN A 113      45.689  90.932  60.552  1.00  0.00
ATOM   1707  CB  GLN A 113      44.911  92.113  59.924  1.00  0.00
ATOM   1710  CG  GLN A 113      45.723  93.349  59.510  1.00  0.00
ATOM   1713  CD  GLN A 113      46.604  93.899  60.622  1.00  0.00
ATOM   1714  OE1 GLN A 113      46.184  94.105  61.748  1.00  0.00
ATOM   1715  NE2 GLN A 113      47.864  94.147  60.348  1.00  0.00
ATOM   1718  C   GLN A 113      44.822  89.685  60.375  1.00  0.00
ATOM   1719  O   GLN A 113      43.988  89.358  61.225  1.00  0.00
ATOM   1720  N   GLY A 114      45.007  89.025  59.232  1.00  0.00
ATOM   1722  CA  GLY A 114      44.090  88.065  58.641  1.00  0.00
ATOM   1725  C   GLY A 114      42.966  88.753  57.856  1.00  0.00
ATOM   1726  O   GLY A 114      42.322  89.674  58.358  1.00  0.00
ATOM   1727  N   THR A 115      42.640  88.251  56.657  1.00  0.00
ATOM   1729  CA  THR A 115      41.314  88.486  56.041  1.00  0.00
ATOM   1731  CB  THR A 115      41.490  89.208  54.701  1.00  0.00
ATOM   1733  CG2 THR A 115      42.268  88.406  53.655  1.00  0.00
ATOM   1737  OG1 THR A 115      40.253  89.558  54.127  1.00  0.00
ATOM   1739  C   THR A 115      40.418  87.249  55.924  1.00  0.00
ATOM   1740  O   THR A 115      40.859  86.154  55.574  1.00  0.00
ATOM   1741  N   GLN A 116      39.137  87.423  56.259  1.00  0.00
ATOM   1743  CA  GLN A 116      38.102  86.391  56.141  1.00  0.00
ATOM   1745  CB  GLN A 116      36.851  86.888  56.886  1.00  0.00
ATOM   1748  CG  GLN A 116      35.605  85.997  56.759  1.00  0.00
ATOM   1751  CD  GLN A 116      35.757  84.561  57.261  1.00  0.00
ATOM   1752  OE1 GLN A 116      36.649  84.204  58.012  1.00  0.00
ATOM   1753  NE2 GLN A 116      34.864  83.688  56.859  1.00  0.00
ATOM   1756  C   GLN A 116      37.824  86.029  54.674  1.00  0.00
ATOM   1757  O   GLN A 116      37.724  86.905  53.820  1.00  0.00
ATOM   1758  N   VAL A 117      37.613  84.741  54.395  1.00  0.00
ATOM   1760  CA  VAL A 117      37.080  84.227  53.122  1.00  0.00
ATOM   1762  CB  VAL A 117      38.185  83.610  52.237  1.00  0.00
ATOM   1764  CG1 VAL A 117      37.647  82.805  51.039  1.00  0.00
ATOM   1768  CG2 VAL A 117      39.072  84.710  51.653  1.00  0.00
ATOM   1772  C   VAL A 117      35.968  83.214  53.384  1.00  0.00
ATOM   1773  O   VAL A 117      36.133  82.337  54.236  1.00  0.00
ATOM   1774  N   THR A 118      34.841  83.361  52.661  1.00  0.00
ATOM   1776  CA  THR A 118      33.548  82.810  53.113  1.00  0.00
ATOM   1778  CB  THR A 118      32.667  83.902  53.750  1.00  0.00
ATOM   1780  CG2 THR A 118      31.605  83.309  54.677  1.00  0.00
ATOM   1784  OG1 THR A 118      33.422  84.807  54.518  1.00  0.00
ATOM   1786  C   THR A 118      32.778  82.121  51.982  1.00  0.00
ATOM   1787  O   THR A 118      31.855  82.674  51.387  1.00  0.00
ATOM   1788  N   VAL A 119      33.191  80.899  51.653  1.00  0.00
ATOM   1790  CA  VAL A 119      32.682  80.122  50.519  1.00  0.00
ATOM   1792  CB  VAL A 119      33.628  78.954  50.177  1.00  0.00
ATOM   1794  CG1 VAL A 119      33.193  78.270  48.865  1.00  0.00
ATOM   1798  CG2 VAL A 119      35.092  79.392  50.017  1.00  0.00
ATOM   1802  C   VAL A 119      31.261  79.598  50.782  1.00  0.00
ATOM   1803  O   VAL A 119      31.063  78.590  51.450  1.00  0.00
ATOM   1804  N   SER A 120      30.266  80.274  50.211  1.00  0.00
ATOM   1806  CA  SER A 120      28.886  79.776  50.185  1.00  0.00
ATOM   1808  CB  SER A 120      27.937  80.911  49.770  1.00  0.00
ATOM   1811  OG  SER A 120      28.109  81.260  48.411  1.00  0.00
ATOM   1813  C   SER A 120      28.711  78.570  49.253  1.00  0.00
ATOM   1814  O   SER A 120      29.584  78.255  48.443  1.00  0.00
ATOM   1815  N   SER A 121      27.585  77.862  49.338  1.00  0.00
ATOM   1817  CA  SER A 121      27.298  76.678  48.514  1.00  0.00
ATOM   1819  CB  SER A 121      28.003  75.450  49.106  1.00  0.00
ATOM   1822  OG  SER A 121      29.405  75.592  48.991  1.00  0.00
ATOM   1824  C   SER A 121      25.797  76.403  48.471  1.00  0.00
ATOM   1825  O   SER A 121      24.945  77.079  49.047  1.00  0.00
END
