# Supplementary material for: Nanobody-based CTLA4 inhibitors for immune checkpoint blockade therapy of canine cancer patients
Source: Sci Rep. 2021 Oct 21;11:20763. doi: 10.1038/s41598-021-00325-3 (PMC8531395; doi:10.1038/s41598-021-00325-3)
Supplement: Supplementary file 1 — Supplementary Information 1. [file 41598_2021_325_MOESM1_ESM.zip › Supplemental Information/ITasser_cNb17_4.pdb]

ATOM      1  N   MET B   1      65.287  71.149  61.268  1.00  0.00
ATOM      2  CA  MET B   1      64.960  71.238  59.837  1.00  0.00
ATOM      4  CB  MET B   1      65.513  72.558  59.273  1.00  0.00
ATOM      7  CG  MET B   1      66.973  72.861  59.637  1.00  0.00
ATOM     10  SD  MET B   1      67.710  74.258  58.738  1.00  0.00
ATOM     11  CE  MET B   1      66.594  75.609  59.207  1.00  0.00
ATOM     15  C   MET B   1      65.484  70.050  59.033  1.00  0.00
ATOM     16  O   MET B   1      64.972  69.756  57.953  1.00  0.00
ATOM     17  N   HIS B   2      66.467  69.327  59.577  1.00  0.00
ATOM     19  CA  HIS B   2      66.828  68.004  59.074  1.00  0.00
ATOM     21  CB  HIS B   2      68.274  67.640  59.441  1.00  0.00
ATOM     24  CG  HIS B   2      68.746  66.399  58.717  1.00  0.00
ATOM     25  ND1 HIS B   2      68.318  66.008  57.445  1.00  0.00
ATOM     26  CE1 HIS B   2      68.901  64.828  57.197  1.00  0.00
ATOM     28  NE2 HIS B   2      69.670  64.466  58.237  1.00  0.00
ATOM     30  CD2 HIS B   2      69.581  65.440  59.210  1.00  0.00
ATOM     32  C   HIS B   2      65.836  66.945  59.562  1.00  0.00
ATOM     33  O   HIS B   2      65.237  67.066  60.632  1.00  0.00
ATOM     34  N   VAL B   3      65.711  65.870  58.784  1.00  0.00
ATOM     36  CA  VAL B   3      64.950  64.661  59.105  1.00  0.00
ATOM     38  CB  VAL B   3      63.610  64.620  58.343  1.00  0.00
ATOM     40  CG1 VAL B   3      62.893  63.261  58.332  1.00  0.00
ATOM     44  CG2 VAL B   3      62.623  65.626  58.934  1.00  0.00
ATOM     48  C   VAL B   3      65.777  63.465  58.745  1.00  0.00
ATOM     49  O   VAL B   3      66.149  63.376  57.581  1.00  0.00
ATOM     50  N   ALA B   4      66.026  62.586  59.721  1.00  0.00
ATOM     52  CA  ALA B   4      66.980  61.477  59.639  1.00  0.00
ATOM     54  CB  ALA B   4      68.126  61.742  60.623  1.00  0.00
ATOM     58  C   ALA B   4      66.302  60.130  59.893  1.00  0.00
ATOM     59  O   ALA B   4      65.448  60.014  60.765  1.00  0.00
ATOM     60  N   GLN B   5      66.665  59.112  59.115  1.00  0.00
ATOM     62  CA  GLN B   5      65.966  57.826  59.091  1.00  0.00
ATOM     64  CB  GLN B   5      64.813  57.892  58.061  1.00  0.00
ATOM     67  CG  GLN B   5      65.234  58.303  56.634  1.00  0.00
ATOM     70  CD  GLN B   5      64.065  58.402  55.649  1.00  0.00
ATOM     71  OE1 GLN B   5      63.820  59.424  55.023  1.00  0.00
ATOM     72  NE2 GLN B   5      63.335  57.340  55.430  1.00  0.00
ATOM     75  C   GLN B   5      66.960  56.684  58.831  1.00  0.00
ATOM     76  O   GLN B   5      68.001  56.922  58.212  1.00  0.00
ATOM     77  N   PRO B   6      66.706  55.458  59.331  1.00  0.00
ATOM     78  CD  PRO B   6      65.651  55.109  60.271  1.00  0.00
ATOM     81  CG  PRO B   6      66.023  53.742  60.840  1.00  0.00
ATOM     84  CB  PRO B   6      66.828  53.110  59.711  1.00  0.00
ATOM     87  CA  PRO B   6      67.566  54.305  59.093  1.00  0.00
ATOM     89  C   PRO B   6      67.867  54.041  57.616  1.00  0.00
ATOM     90  O   PRO B   6      66.949  54.022  56.807  1.00  0.00
ATOM     91  N   ALA B   7      69.126  53.763  57.263  1.00  0.00
ATOM     93  CA  ALA B   7      69.524  53.581  55.862  1.00  0.00
ATOM     95  CB  ALA B   7      71.050  53.440  55.810  1.00  0.00
ATOM     99  C   ALA B   7      68.831  52.400  55.147  1.00  0.00
ATOM    100  O   ALA B   7      68.567  52.444  53.947  1.00  0.00
ATOM    101  N   VAL B   8      68.535  51.340  55.893  1.00  0.00
ATOM    103  CA  VAL B   8      68.173  50.014  55.373  1.00  0.00
ATOM    105  CB  VAL B   8      69.160  48.953  55.926  1.00  0.00
ATOM    107  CG1 VAL B   8      70.582  49.189  55.397  1.00  0.00
ATOM    111  CG2 VAL B   8      69.225  48.916  57.463  1.00  0.00
ATOM    115  C   VAL B   8      66.696  49.722  55.625  1.00  0.00
ATOM    116  O   VAL B   8      65.897  50.647  55.566  1.00  0.00
ATOM    117  N   VAL B   9      66.365  48.456  55.887  1.00  0.00
ATOM    119  CA  VAL B   9      65.347  47.884  56.799  1.00  0.00
ATOM    121  CB  VAL B   9      64.208  48.833  57.240  1.00  0.00
ATOM    123  CG1 VAL B   9      63.023  48.068  57.851  1.00  0.00
ATOM    127  CG2 VAL B   9      64.707  49.781  58.347  1.00  0.00
ATOM    131  C   VAL B   9      64.844  46.596  56.149  1.00  0.00
ATOM    132  O   VAL B   9      64.261  46.599  55.065  1.00  0.00
ATOM    133  N   LEU B  10      65.129  45.462  56.787  1.00  0.00
ATOM    135  CA  LEU B  10      64.614  44.183  56.318  1.00  0.00
ATOM    137  CB  LEU B  10      65.498  43.030  56.833  1.00  0.00
ATOM    140  CG  LEU B  10      66.966  43.090  56.366  1.00  0.00
ATOM    142  CD1 LEU B  10      67.736  41.881  56.899  1.00  0.00
ATOM    146  CD2 LEU B  10      67.112  43.125  54.843  1.00  0.00
ATOM    150  C   LEU B  10      63.171  44.031  56.785  1.00  0.00
ATOM    151  O   LEU B  10      62.885  44.101  57.981  1.00  0.00
ATOM    152  N   ALA B  11      62.258  43.842  55.840  1.00  0.00
ATOM    154  CA  ALA B  11      60.906  43.435  56.157  1.00  0.00
ATOM    156  CB  ALA B  11      59.999  43.551  54.933  1.00  0.00
ATOM    160  C   ALA B  11      60.909  42.020  56.744  1.00  0.00
ATOM    161  O   ALA B  11      61.679  41.132  56.364  1.00  0.00
ATOM    162  N   SER B  12      59.982  41.819  57.665  1.00  0.00
ATOM    164  CA  SER B  12      59.576  40.502  58.120  1.00  0.00
ATOM    166  CB  SER B  12      58.572  40.646  59.269  1.00  0.00
ATOM    169  OG  SER B  12      57.473  41.446  58.872  1.00  0.00
ATOM    171  C   SER B  12      58.966  39.674  56.994  1.00  0.00
ATOM    172  O   SER B  12      58.400  40.196  56.039  1.00  0.00
ATOM    173  N   SER B  13      58.945  38.362  57.196  1.00  0.00
ATOM    175  CA  SER B  13      58.170  37.376  56.432  1.00  0.00
ATOM    177  CB  SER B  13      58.633  35.984  56.870  1.00  0.00
ATOM    180  OG  SER B  13      58.746  35.923  58.282  1.00  0.00
ATOM    182  C   SER B  13      56.645  37.474  56.589  1.00  0.00
ATOM    183  O   SER B  13      55.913  36.620  56.087  1.00  0.00
ATOM    184  N   ARG B  14      56.128  38.506  57.270  1.00  0.00
ATOM    186  CA  ARG B  14      54.708  38.900  57.212  1.00  0.00
ATOM    188  CB  ARG B  14      53.975  38.567  58.529  1.00  0.00
ATOM    191  CG  ARG B  14      53.819  37.041  58.758  1.00  0.00
ATOM    194  CD  ARG B  14      52.898  36.363  57.721  1.00  0.00
ATOM    197  NE  ARG B  14      52.767  34.897  57.892  1.00  0.00
ATOM    199  CZ  ARG B  14      53.411  33.971  57.194  1.00  0.00
ATOM    200  NH1 ARG B  14      54.477  34.231  56.506  1.00  0.00
ATOM    203  NH2 ARG B  14      52.986  32.742  57.145  1.00  0.00
ATOM    206  C   ARG B  14      54.511  40.294  56.609  1.00  0.00
ATOM    207  O   ARG B  14      53.478  40.927  56.798  1.00  0.00
ATOM    208  N   GLY B  15      55.506  40.719  55.829  1.00  0.00
ATOM    210  CA  GLY B  15      55.515  41.934  55.028  1.00  0.00
ATOM    213  C   GLY B  15      55.299  43.192  55.863  1.00  0.00
ATOM    214  O   GLY B  15      54.539  44.085  55.481  1.00  0.00
ATOM    215  N   VAL B  16      55.963  43.239  57.019  1.00  0.00
ATOM    217  CA  VAL B  16      55.967  44.388  57.928  1.00  0.00
ATOM    219  CB  VAL B  16      55.339  44.079  59.307  1.00  0.00
ATOM    221  CG1 VAL B  16      55.266  45.347  60.171  1.00  0.00
ATOM    225  CG2 VAL B  16      53.930  43.495  59.181  1.00  0.00
ATOM    229  C   VAL B  16      57.382  44.896  58.117  1.00  0.00
ATOM    230  O   VAL B  16      58.278  44.115  58.444  1.00  0.00
ATOM    231  N   ALA B  17      57.545  46.207  57.975  1.00  0.00
ATOM    233  CA  ALA B  17      58.761  46.958  58.237  1.00  0.00
ATOM    235  CB  ALA B  17      59.346  47.428  56.903  1.00  0.00
ATOM    239  C   ALA B  17      58.454  48.131  59.155  1.00  0.00
ATOM    240  O   ALA B  17      57.392  48.750  59.063  1.00  0.00
ATOM    241  N   SER B  18      59.418  48.428  60.017  1.00  0.00
ATOM    243  CA  SER B  18      59.275  49.424  61.066  1.00  0.00
ATOM    245  CB  SER B  18      59.054  48.751  62.424  1.00  0.00
ATOM    248  OG  SER B  18      57.895  47.936  62.397  1.00  0.00
ATOM    250  C   SER B  18      60.532  50.268  61.084  1.00  0.00
ATOM    251  O   SER B  18      61.649  49.742  61.056  1.00  0.00
ATOM    252  N   PHE B  19      60.346  51.581  61.108  1.00  0.00
ATOM    254  CA  PHE B  19      61.467  52.508  61.195  1.00  0.00
ATOM    256  CB  PHE B  19      62.086  52.760  59.806  1.00  0.00
ATOM    259  CG  PHE B  19      61.319  53.608  58.809  1.00  0.00
ATOM    260  CD1 PHE B  19      60.316  53.024  58.009  1.00  0.00
ATOM    262  CE1 PHE B  19      59.736  53.754  56.956  1.00  0.00
ATOM    264  CZ  PHE B  19      60.167  55.066  56.693  1.00  0.00
ATOM    266  CE2 PHE B  19      61.150  55.660  57.501  1.00  0.00
ATOM    268  CD2 PHE B  19      61.720  54.938  58.564  1.00  0.00
ATOM    270  C   PHE B  19      61.086  53.778  61.945  1.00  0.00
ATOM    271  O   PHE B  19      59.947  53.937  62.390  1.00  0.00
ATOM    272  N   VAL B  20      62.067  54.653  62.133  1.00  0.00
ATOM    274  CA  VAL B  20      61.913  55.896  62.878  1.00  0.00
ATOM    276  CB  VAL B  20      62.701  55.852  64.200  1.00  0.00
ATOM    278  CG1 VAL B  20      62.668  57.205  64.909  1.00  0.00
ATOM    282  CG2 VAL B  20      62.115  54.806  65.158  1.00  0.00
ATOM    286  C   VAL B  20      62.378  57.048  61.992  1.00  0.00
ATOM    287  O   VAL B  20      63.506  57.038  61.497  1.00  0.00
ATOM    288  N   CYS B  21      61.505  58.036  61.802  1.00  0.00
ATOM    290  CA  CYS B  21      61.906  59.343  61.285  1.00  0.00
ATOM    292  CB  CYS B  21      60.817  59.906  60.351  1.00  0.00
ATOM    295  SG  CYS B  21      60.540  59.031  58.783  1.00  0.00
ATOM    296  C   CYS B  21      62.124  60.315  62.454  1.00  0.00
ATOM    297  O   CYS B  21      61.177  60.806  63.071  1.00  0.00
ATOM    298  N   GLU B  22      63.384  60.619  62.732  1.00  0.00
ATOM    300  CA  GLU B  22      63.782  61.725  63.596  1.00  0.00
ATOM    302  CB  GLU B  22      65.268  61.583  63.969  1.00  0.00
ATOM    305  CG  GLU B  22      65.649  60.264  64.662  1.00  0.00
ATOM    308  CD  GLU B  22      65.001  60.062  66.038  1.00  0.00
ATOM    309  OE1 GLU B  22      64.564  61.035  66.694  1.00  0.00
ATOM    310  OE2 GLU B  22      64.980  58.910  66.529  1.00  0.00
ATOM    311  C   GLU B  22      63.593  63.055  62.878  1.00  0.00
ATOM    312  O   GLU B  22      63.764  63.152  61.661  1.00  0.00
ATOM    313  N   TYR B  23      63.336  64.092  63.662  1.00  0.00
ATOM    315  CA  TYR B  23      63.278  65.482  63.241  1.00  0.00
ATOM    317  CB  TYR B  23      61.829  65.979  63.381  1.00  0.00
ATOM    320  CG  TYR B  23      61.500  67.348  62.804  1.00  0.00
ATOM    321  CD1 TYR B  23      62.108  67.802  61.616  1.00  0.00
ATOM    323  CE1 TYR B  23      61.737  69.029  61.046  1.00  0.00
ATOM    325  CZ  TYR B  23      60.746  69.816  61.657  1.00  0.00
ATOM    326  OH  TYR B  23      60.378  70.979  61.070  1.00  0.00
ATOM    328  CE2 TYR B  23      60.134  69.375  62.850  1.00  0.00
ATOM    330  CD2 TYR B  23      60.513  68.145  63.421  1.00  0.00
ATOM    332  C   TYR B  23      64.273  66.298  64.072  1.00  0.00
ATOM    333  O   TYR B  23      64.680  65.878  65.156  1.00  0.00
ATOM    334  N   GLY B  24      64.671  67.463  63.575  1.00  0.00
ATOM    336  CA  GLY B  24      65.318  68.477  64.395  1.00  0.00
ATOM    339  C   GLY B  24      64.296  69.441  64.989  1.00  0.00
ATOM    340  O   GLY B  24      63.202  69.034  65.379  1.00  0.00
ATOM    341  N   SER B  25      64.706  70.714  65.088  1.00  0.00
ATOM    343  CA  SER B  25      63.889  71.879  65.477  1.00  0.00
ATOM    345  CB  SER B  25      63.309  72.528  64.209  1.00  0.00
ATOM    348  OG  SER B  25      62.369  71.666  63.611  1.00  0.00
ATOM    350  C   SER B  25      62.796  71.606  66.523  1.00  0.00
ATOM    351  O   SER B  25      61.627  71.951  66.332  1.00  0.00
ATOM    352  N   SER B  26      63.158  70.894  67.591  1.00  0.00
ATOM    354  CA  SER B  26      62.182  70.272  68.484  1.00  0.00
ATOM    356  CB  SER B  26      62.882  69.256  69.391  1.00  0.00
ATOM    359  OG  SER B  26      61.945  68.338  69.921  1.00  0.00
ATOM    361  C   SER B  26      61.417  71.303  69.307  1.00  0.00
ATOM    362  O   SER B  26      62.011  72.084  70.049  1.00  0.00
ATOM    363  N   GLY B  27      60.091  71.284  69.195  1.00  0.00
ATOM    365  CA  GLY B  27      59.187  72.108  69.986  1.00  0.00
ATOM    368  C   GLY B  27      58.175  71.220  70.689  1.00  0.00
ATOM    369  O   GLY B  27      57.529  70.397  70.047  1.00  0.00
ATOM    370  N   ASN B  28      58.011  71.377  72.002  1.00  0.00
ATOM    372  CA  ASN B  28      57.147  70.501  72.802  1.00  0.00
ATOM    374  CB  ASN B  28      57.637  70.533  74.257  1.00  0.00
ATOM    377  CG  ASN B  28      57.353  71.868  74.905  1.00  0.00
ATOM    378  OD1 ASN B  28      58.113  72.812  74.776  1.00  0.00
ATOM    379  ND2 ASN B  28      56.222  72.001  75.549  1.00  0.00
ATOM    382  C   ASN B  28      55.633  70.777  72.671  1.00  0.00
ATOM    383  O   ASN B  28      54.840  70.360  73.511  1.00  0.00
ATOM    384  N   ALA B  29      55.254  71.508  71.629  1.00  0.00
ATOM    386  CA  ALA B  29      53.898  71.750  71.168  1.00  0.00
ATOM    388  CB  ALA B  29      53.296  72.943  71.923  1.00  0.00
ATOM    392  C   ALA B  29      54.023  71.989  69.664  1.00  0.00
ATOM    393  O   ALA B  29      54.432  73.062  69.222  1.00  0.00
ATOM    394  N   ALA B  30      53.826  70.912  68.914  1.00  0.00
ATOM    396  CA  ALA B  30      54.193  70.778  67.518  1.00  0.00
ATOM    398  CB  ALA B  30      55.627  70.237  67.450  1.00  0.00
ATOM    402  C   ALA B  30      53.216  69.817  66.856  1.00  0.00
ATOM    403  O   ALA B  30      52.960  68.751  67.410  1.00  0.00
ATOM    404  N   GLU B  31      52.707  70.174  65.679  1.00  0.00
ATOM    406  CA  GLU B  31      51.653  69.408  65.008  1.00  0.00
ATOM    408  CB  GLU B  31      50.327  70.172  65.177  1.00  0.00
ATOM    411  CG  GLU B  31      49.068  69.297  65.063  1.00  0.00
ATOM    414  CD  GLU B  31      48.004  69.730  66.083  1.00  0.00
ATOM    415  OE1 GLU B  31      48.013  69.170  67.208  1.00  0.00
ATOM    416  OE2 GLU B  31      47.209  70.638  65.752  1.00  0.00
ATOM    417  C   GLU B  31      51.996  69.077  63.562  1.00  0.00
ATOM    418  O   GLU B  31      52.385  69.997  62.851  1.00  0.00
ATOM    419  N   VAL B  32      52.034  67.805  63.136  1.00  0.00
ATOM    421  CA  VAL B  32      53.115  67.417  62.184  1.00  0.00
ATOM    423  CB  VAL B  32      54.290  66.783  62.961  1.00  0.00
ATOM    425  CG1 VAL B  32      55.367  66.199  62.040  1.00  0.00
ATOM    429  CG2 VAL B  32      55.013  67.784  63.877  1.00  0.00
ATOM    433  C   VAL B  32      52.613  66.521  61.053  1.00  0.00
ATOM    434  O   VAL B  32      52.064  65.431  61.309  1.00  0.00
ATOM    435  N   ARG B  33      52.827  66.954  59.777  1.00  0.00
ATOM    437  CA  ARG B  33      52.498  65.969  58.733  1.00  0.00
ATOM    439  CB  ARG B  33      52.167  66.620  57.364  1.00  0.00
ATOM    442  CG  ARG B  33      51.459  65.651  56.400  1.00  0.00
ATOM    445  CD  ARG B  33      50.955  66.274  55.092  1.00  0.00
ATOM    448  NE  ARG B  33      51.392  65.520  53.888  1.00  0.00
ATOM    450  CZ  ARG B  33      51.683  66.040  52.706  1.00  0.00
ATOM    451  NH1 ARG B  33      51.832  67.320  52.529  1.00  0.00
ATOM    454  NH2 ARG B  33      51.876  65.274  51.667  1.00  0.00
ATOM    457  C   ARG B  33      53.632  64.956  58.681  1.00  0.00
ATOM    458  O   ARG B  33      54.725  65.224  59.193  1.00  0.00
ATOM    459  N   VAL B  34      53.392  63.795  58.083  1.00  0.00
ATOM    461  CA  VAL B  34      54.401  62.756  57.995  1.00  0.00
ATOM    463  CB  VAL B  34      54.550  61.953  59.311  1.00  0.00
ATOM    465  CG1 VAL B  34      53.234  61.450  59.916  1.00  0.00
ATOM    469  CG2 VAL B  34      55.559  60.809  59.134  1.00  0.00
ATOM    473  C   VAL B  34      54.211  61.902  56.756  1.00  0.00
ATOM    474  O   VAL B  34      53.399  60.959  56.740  1.00  0.00
ATOM    475  N   THR B  35      54.972  62.243  55.693  1.00  0.00
ATOM    477  CA  THR B  35      54.837  61.377  54.525  1.00  0.00
ATOM    479  CB  THR B  35      55.107  62.141  53.232  1.00  0.00
ATOM    481  CG2 THR B  35      55.034  61.340  51.950  1.00  0.00
ATOM    485  OG1 THR B  35      54.159  63.180  53.097  1.00  0.00
ATOM    487  C   THR B  35      55.662  60.125  54.674  1.00  0.00
ATOM    488  O   THR B  35      56.683  60.193  55.369  1.00  0.00
ATOM    489  N   VAL B  36      55.235  59.042  53.994  1.00  0.00
ATOM    491  CA  VAL B  36      56.173  58.007  53.575  1.00  0.00
ATOM    493  CB  VAL B  36      55.943  56.683  54.341  1.00  0.00
ATOM    495  CG1 VAL B  36      57.177  55.806  54.204  1.00  0.00
ATOM    499  CG2 VAL B  36      55.720  56.904  55.845  1.00  0.00
ATOM    503  C   VAL B  36      56.217  57.943  52.040  1.00  0.00
ATOM    504  O   VAL B  36      55.234  58.247  51.371  1.00  0.00
ATOM    505  N   LEU B  37      57.381  57.724  51.418  1.00  0.00
ATOM    507  CA  LEU B  37      57.540  58.131  50.012  1.00  0.00
ATOM    509  CB  LEU B  37      57.994  59.607  49.932  1.00  0.00
ATOM    512  CG  LEU B  37      57.039  60.527  49.152  1.00  0.00
ATOM    514  CD1 LEU B  37      57.417  61.994  49.371  1.00  0.00
ATOM    518  CD2 LEU B  37      57.115  60.260  47.655  1.00  0.00
ATOM    522  C   LEU B  37      58.385  57.195  49.161  1.00  0.00
ATOM    523  O   LEU B  37      59.612  57.237  49.139  1.00  0.00
ATOM    524  N   ARG B  38      57.673  56.342  48.437  1.00  0.00
ATOM    526  CA  ARG B  38      58.203  55.284  47.590  1.00  0.00
ATOM    528  CB  ARG B  38      57.005  54.358  47.296  1.00  0.00
ATOM    531  CG  ARG B  38      57.338  52.979  46.721  1.00  0.00
ATOM    534  CD  ARG B  38      57.806  52.984  45.258  1.00  0.00
ATOM    537  NE  ARG B  38      57.688  51.643  44.647  1.00  0.00
ATOM    539  CZ  ARG B  38      58.331  50.546  45.009  1.00  0.00
ATOM    540  NH1 ARG B  38      59.237  50.575  45.933  1.00  0.00
ATOM    543  NH2 ARG B  38      58.078  49.402  44.451  1.00  0.00
ATOM    546  C   ARG B  38      58.845  55.859  46.322  1.00  0.00
ATOM    547  O   ARG B  38      58.179  56.100  45.315  1.00  0.00
ATOM    548  N   GLN B  39      60.151  56.077  46.382  1.00  0.00
ATOM    550  CA  GLN B  39      61.012  56.341  45.238  1.00  0.00
ATOM    552  CB  GLN B  39      62.260  57.110  45.695  1.00  0.00
ATOM    555  CG  GLN B  39      63.182  57.471  44.521  1.00  0.00
ATOM    558  CD  GLN B  39      64.315  58.391  44.959  1.00  0.00
ATOM    559  OE1 GLN B  39      64.171  59.593  45.029  1.00  0.00
ATOM    560  NE2 GLN B  39      65.481  57.877  45.284  1.00  0.00
ATOM    563  C   GLN B  39      61.354  55.047  44.499  1.00  0.00
ATOM    564  O   GLN B  39      61.844  54.080  45.091  1.00  0.00
ATOM    565  N   ALA B  40      61.104  55.065  43.189  1.00  0.00
ATOM    567  CA  ALA B  40      61.488  54.026  42.242  1.00  0.00
ATOM    569  CB  ALA B  40      60.468  52.879  42.322  1.00  0.00
ATOM    573  C   ALA B  40      61.546  54.599  40.821  1.00  0.00
ATOM    574  O   ALA B  40      60.670  55.359  40.428  1.00  0.00
ATOM    575  N   GLY B  41      62.567  54.238  40.038  1.00  0.00
ATOM    577  CA  GLY B  41      62.665  54.615  38.619  1.00  0.00
ATOM    580  C   GLY B  41      62.640  56.115  38.286  1.00  0.00
ATOM    581  O   GLY B  41      62.057  56.499  37.278  1.00  0.00
ATOM    582  N   SER B  42      63.227  56.959  39.143  1.00  0.00
ATOM    584  CA  SER B  42      63.163  58.435  39.047  1.00  0.00
ATOM    586  CB  SER B  42      63.902  58.954  37.804  1.00  0.00
ATOM    589  OG  SER B  42      65.251  58.510  37.813  1.00  0.00
ATOM    591  C   SER B  42      61.745  59.020  39.169  1.00  0.00
ATOM    592  O   SER B  42      61.519  60.185  38.851  1.00  0.00
ATOM    593  N   GLN B  43      60.804  58.236  39.699  1.00  0.00
ATOM    595  CA  GLN B  43      59.458  58.643  40.084  1.00  0.00
ATOM    597  CB  GLN B  43      58.447  57.753  39.320  1.00  0.00
ATOM    600  CG  GLN B  43      57.077  58.394  39.023  1.00  0.00
ATOM    603  CD  GLN B  43      56.234  58.661  40.265  1.00  0.00
ATOM    604  OE1 GLN B  43      55.980  57.792  41.084  1.00  0.00
ATOM    605  NE2 GLN B  43      55.847  59.893  40.512  1.00  0.00
ATOM    608  C   GLN B  43      59.337  58.515  41.615  1.00  0.00
ATOM    609  O   GLN B  43      60.026  57.716  42.263  1.00  0.00
ATOM    610  N   MET B  44      58.443  59.312  42.195  1.00  0.00
ATOM    612  CA  MET B  44      58.107  59.314  43.616  1.00  0.00
ATOM    614  CB  MET B  44      58.597  60.620  44.261  1.00  0.00
ATOM    617  CG  MET B  44      60.040  60.553  44.766  1.00  0.00
ATOM    620  SD  MET B  44      60.421  61.930  45.885  1.00  0.00
ATOM    621  CE  MET B  44      62.164  61.600  46.242  1.00  0.00
ATOM    625  C   MET B  44      56.591  59.186  43.810  1.00  0.00
ATOM    626  O   MET B  44      55.828  60.034  43.352  1.00  0.00
ATOM    627  N   THR B  45      56.160  58.147  44.521  1.00  0.00
ATOM    629  CA  THR B  45      54.751  57.872  44.821  1.00  0.00
ATOM    631  CB  THR B  45      54.397  56.447  44.359  1.00  0.00
ATOM    633  CG2 THR B  45      53.038  55.941  44.847  1.00  0.00
ATOM    637  OG1 THR B  45      54.322  56.388  42.950  1.00  0.00
ATOM    639  C   THR B  45      54.499  58.036  46.317  1.00  0.00
ATOM    640  O   THR B  45      55.165  57.389  47.132  1.00  0.00
ATOM    641  N   GLU B  46      53.550  58.908  46.676  1.00  0.00
ATOM    643  CA  GLU B  46      53.148  59.103  48.070  1.00  0.00
ATOM    645  CB  GLU B  46      52.420  60.457  48.294  1.00  0.00
ATOM    648  CG  GLU B  46      52.129  60.766  49.789  1.00  0.00
ATOM    651  CD  GLU B  46      52.228  62.254  50.238  1.00  0.00
ATOM    652  OE1 GLU B  46      52.156  62.547  51.462  1.00  0.00
ATOM    653  OE2 GLU B  46      52.408  63.169  49.406  1.00  0.00
ATOM    654  C   GLU B  46      52.417  57.875  48.632  1.00  0.00
ATOM    655  O   GLU B  46      51.435  57.387  48.074  1.00  0.00
ATOM    656  N   VAL B  47      52.940  57.387  49.755  1.00  0.00
ATOM    658  CA  VAL B  47      52.491  56.231  50.524  1.00  0.00
ATOM    660  CB  VAL B  47      53.461  55.034  50.412  1.00  0.00
ATOM    662  CG1 VAL B  47      53.047  53.869  51.323  1.00  0.00
ATOM    666  CG2 VAL B  47      53.492  54.492  48.976  1.00  0.00
ATOM    670  C   VAL B  47      52.345  56.735  51.962  1.00  0.00
ATOM    671  O   VAL B  47      53.312  56.881  52.707  1.00  0.00
ATOM    672  N   CYS B  48      51.102  57.044  52.318  1.00  0.00
ATOM    674  CA  CYS B  48      50.692  57.540  53.631  1.00  0.00
ATOM    676  CB  CYS B  48      50.752  56.363  54.613  1.00  0.00
ATOM    679  SG  CYS B  48      52.252  56.146  55.596  1.00  0.00
ATOM    680  C   CYS B  48      51.453  58.816  54.122  1.00  0.00
ATOM    681  O   CYS B  48      52.293  59.376  53.414  1.00  0.00
ATOM    682  N   ALA B  49      51.045  59.393  55.270  1.00  0.00
ATOM    684  CA  ALA B  49      50.883  60.848  55.308  1.00  0.00
ATOM    686  CB  ALA B  49      49.741  61.213  54.337  1.00  0.00
ATOM    690  C   ALA B  49      50.601  61.590  56.630  1.00  0.00
ATOM    691  O   ALA B  49      50.867  62.785  56.612  1.00  0.00
ATOM    692  N   ALA B  50      50.042  60.953  57.677  1.00  0.00
ATOM    694  CA  ALA B  50      49.290  61.505  58.842  1.00  0.00
ATOM    696  CB  ALA B  50      49.216  60.366  59.865  1.00  0.00
ATOM    700  C   ALA B  50      49.766  62.831  59.526  1.00  0.00
ATOM    701  O   ALA B  50      50.664  63.493  59.066  1.00  0.00
ATOM    702  N   THR B  51      49.168  63.303  60.629  1.00  0.00
ATOM    704  CA  THR B  51      49.054  64.747  60.958  1.00  0.00
ATOM    706  CB  THR B  51      47.622  65.244  60.681  1.00  0.00
ATOM    708  CG2 THR B  51      47.232  65.113  59.208  1.00  0.00
ATOM    712  OG1 THR B  51      46.680  64.492  61.413  1.00  0.00
ATOM    714  C   THR B  51      49.423  65.123  62.398  1.00  0.00
ATOM    715  O   THR B  51      49.344  66.291  62.770  1.00  0.00
ATOM    716  N   TYR B  52      49.796  64.100  63.160  1.00  0.00
ATOM    718  CA  TYR B  52      49.732  63.949  64.610  1.00  0.00
ATOM    720  CB  TYR B  52      50.831  62.947  65.011  1.00  0.00
ATOM    723  CG  TYR B  52      52.288  63.400  64.878  1.00  0.00
ATOM    724  CD1 TYR B  52      52.886  64.168  65.898  1.00  0.00
ATOM    726  CE1 TYR B  52      54.262  64.460  65.876  1.00  0.00
ATOM    728  CZ  TYR B  52      55.063  64.002  64.814  1.00  0.00
ATOM    729  OH  TYR B  52      56.393  64.289  64.807  1.00  0.00
ATOM    731  CE2 TYR B  52      54.460  63.289  63.750  1.00  0.00
ATOM    733  CD2 TYR B  52      53.083  62.982  63.790  1.00  0.00
ATOM    735  C   TYR B  52      49.825  65.177  65.512  1.00  0.00
ATOM    736  O   TYR B  52      50.611  66.105  65.276  1.00  0.00
ATOM    737  N   THR B  53      49.100  65.060  66.631  1.00  0.00
ATOM    739  CA  THR B  53      49.255  65.912  67.810  1.00  0.00
ATOM    741  CB  THR B  53      47.893  66.266  68.430  1.00  0.00
ATOM    743  CG2 THR B  53      47.313  65.197  69.356  1.00  0.00
ATOM    747  OG1 THR B  53      48.009  67.467  69.163  1.00  0.00
ATOM    749  C   THR B  53      50.276  65.363  68.816  1.00  0.00
ATOM    750  O   THR B  53      50.872  64.302  68.614  1.00  0.00
ATOM    751  N   VAL B  54      50.512  66.145  69.873  1.00  0.00
ATOM    753  CA  VAL B  54      51.785  66.261  70.606  1.00  0.00
ATOM    755  CB  VAL B  54      51.621  67.122  71.879  1.00  0.00
ATOM    757  CG1 VAL B  54      52.982  67.456  72.511  1.00  0.00
ATOM    761  CG2 VAL B  54      50.920  68.460  71.580  1.00  0.00
ATOM    765  C   VAL B  54      52.497  64.945  70.924  1.00  0.00
ATOM    766  O   VAL B  54      53.695  64.840  70.646  1.00  0.00
ATOM    767  N   GLU B  55      51.809  63.959  71.508  1.00  0.00
ATOM    769  CA  GLU B  55      52.469  62.737  71.976  1.00  0.00
ATOM    771  CB  GLU B  55      53.309  63.032  73.242  1.00  0.00
ATOM    774  CG  GLU B  55      52.534  63.580  74.454  1.00  0.00
ATOM    777  CD  GLU B  55      53.455  64.362  75.413  1.00  0.00
ATOM    778  OE1 GLU B  55      54.484  63.794  75.850  1.00  0.00
ATOM    779  OE2 GLU B  55      53.131  65.540  75.690  1.00  0.00
ATOM    780  C   GLU B  55      51.561  61.507  72.177  1.00  0.00
ATOM    781  O   GLU B  55      50.388  61.602  72.539  1.00  0.00
ATOM    782  N   ASP B  56      52.175  60.349  71.917  1.00  0.00
ATOM    784  CA  ASP B  56      51.711  58.956  71.846  1.00  0.00
ATOM    786  CB  ASP B  56      52.108  58.108  73.067  1.00  0.00
ATOM    789  CG  ASP B  56      52.544  56.684  72.672  1.00  0.00
ATOM    790  OD1 ASP B  56      53.476  56.523  71.833  1.00  0.00
ATOM    791  OD2 ASP B  56      51.990  55.728  73.257  1.00  0.00
ATOM    792  C   ASP B  56      50.359  58.604  71.180  1.00  0.00
ATOM    793  O   ASP B  56      50.000  57.432  71.043  1.00  0.00
ATOM    794  N   GLU B  57      49.648  59.565  70.603  1.00  0.00
ATOM    796  CA  GLU B  57      48.805  59.278  69.448  1.00  0.00
ATOM    798  CB  GLU B  57      48.156  60.603  68.977  1.00  0.00
ATOM    801  CG  GLU B  57      47.170  60.506  67.791  1.00  0.00
ATOM    804  CD  GLU B  57      47.536  61.426  66.611  1.00  0.00
ATOM    805  OE1 GLU B  57      47.846  60.909  65.506  1.00  0.00
ATOM    806  OE2 GLU B  57      47.468  62.666  66.781  1.00  0.00
ATOM    807  C   GLU B  57      49.684  58.689  68.267  1.00  0.00
ATOM    808  O   GLU B  57      50.807  59.131  68.044  1.00  0.00
ATOM    809  N   LEU B  58      49.157  57.801  67.412  1.00  0.00
ATOM    811  CA  LEU B  58      49.173  58.104  65.967  1.00  0.00
ATOM    813  CB  LEU B  58      50.322  57.522  65.105  1.00  0.00
ATOM    816  CG  LEU B  58      51.066  58.498  64.163  1.00  0.00
ATOM    818  CD1 LEU B  58      50.228  59.316  63.168  1.00  0.00
ATOM    822  CD2 LEU B  58      51.926  59.536  64.876  1.00  0.00
ATOM    826  C   LEU B  58      47.890  57.694  65.296  1.00  0.00
ATOM    827  O   LEU B  58      47.315  56.638  65.594  1.00  0.00
ATOM    828  N   ALA B  59      47.574  58.414  64.243  1.00  0.00
ATOM    830  CA  ALA B  59      46.555  58.087  63.285  1.00  0.00
ATOM    832  CB  ALA B  59      45.329  58.937  63.664  1.00  0.00
ATOM    836  C   ALA B  59      46.954  58.284  61.816  1.00  0.00
ATOM    837  O   ALA B  59      46.507  59.194  61.124  1.00  0.00
ATOM    838  N   PHE B  60      47.705  57.312  61.298  1.00  0.00
ATOM    840  CA  PHE B  60      47.515  56.837  59.918  1.00  0.00
ATOM    842  CB  PHE B  60      48.748  56.043  59.461  1.00  0.00
ATOM    845  CG  PHE B  60      50.057  56.817  59.480  1.00  0.00
ATOM    846  CD1 PHE B  60      50.808  56.935  60.668  1.00  0.00
ATOM    848  CE1 PHE B  60      52.051  57.588  60.664  1.00  0.00
ATOM    850  CZ  PHE B  60      52.535  58.148  59.474  1.00  0.00
ATOM    852  CE2 PHE B  60      51.782  58.064  58.295  1.00  0.00
ATOM    854  CD2 PHE B  60      50.544  57.398  58.295  1.00  0.00
ATOM    856  C   PHE B  60      46.232  56.002  59.914  1.00  0.00
ATOM    857  O   PHE B  60      46.261  54.777  59.930  1.00  0.00
ATOM    858  N   LEU B  61      45.110  56.707  60.070  1.00  0.00
ATOM    860  CA  LEU B  61      43.786  56.167  59.801  1.00  0.00
ATOM    862  CB  LEU B  61      42.746  56.815  60.736  1.00  0.00
ATOM    865  CG  LEU B  61      42.918  56.448  62.223  1.00  0.00
ATOM    867  CD1 LEU B  61      41.900  57.209  63.073  1.00  0.00
ATOM    871  CD2 LEU B  61      42.749  54.953  62.504  1.00  0.00
ATOM    875  C   LEU B  61      43.454  56.374  58.322  1.00  0.00
ATOM    876  O   LEU B  61      44.175  57.078  57.611  1.00  0.00
ATOM    877  N   ASP B  62      42.393  55.710  57.875  1.00  0.00
ATOM    879  CA  ASP B  62      41.911  55.590  56.491  1.00  0.00
ATOM    881  CB  ASP B  62      41.296  56.923  56.017  1.00  0.00
ATOM    884  CG  ASP B  62      40.180  57.464  56.933  1.00  0.00
ATOM    885  OD1 ASP B  62      39.924  58.688  56.864  1.00  0.00
ATOM    886  OD2 ASP B  62      39.571  56.668  57.689  1.00  0.00
ATOM    887  C   ASP B  62      42.870  54.954  55.470  1.00  0.00
ATOM    888  O   ASP B  62      42.442  54.358  54.481  1.00  0.00
ATOM    889  N   ASP B  63      44.162  54.967  55.767  1.00  0.00
ATOM    891  CA  ASP B  63      45.078  53.887  55.431  1.00  0.00
ATOM    893  CB  ASP B  63      46.504  54.361  55.771  1.00  0.00
ATOM    896  CG  ASP B  63      47.544  53.804  54.799  1.00  0.00
ATOM    897  OD1 ASP B  63      47.391  52.634  54.377  1.00  0.00
ATOM    898  OD2 ASP B  63      48.471  54.562  54.446  1.00  0.00
ATOM    899  C   ASP B  63      44.693  52.577  56.153  1.00  0.00
ATOM    900  O   ASP B  63      43.931  52.547  57.124  1.00  0.00
ATOM    901  N   SER B  64      45.273  51.481  55.682  1.00  0.00
ATOM    903  CA  SER B  64      45.214  50.151  56.297  1.00  0.00
ATOM    905  CB  SER B  64      44.198  49.288  55.534  1.00  0.00
ATOM    908  OG  SER B  64      44.128  47.967  56.046  1.00  0.00
ATOM    910  C   SER B  64      46.593  49.477  56.329  1.00  0.00
ATOM    911  O   SER B  64      46.723  48.373  56.865  1.00  0.00
ATOM    912  N   THR B  65      47.615  50.148  55.803  1.00  0.00
ATOM    914  CA  THR B  65      48.988  50.030  56.273  1.00  0.00
ATOM    916  CB  THR B  65      49.928  49.862  55.070  1.00  0.00
ATOM    918  CG2 THR B  65      50.043  51.025  54.087  1.00  0.00
ATOM    922  OG1 THR B  65      51.224  49.597  55.513  1.00  0.00
ATOM    924  C   THR B  65      49.318  51.266  57.152  1.00  0.00
ATOM    925  O   THR B  65      48.487  52.151  57.352  1.00  0.00
ATOM    926  N   CYS B  66      50.519  51.349  57.721  1.00  0.00
ATOM    928  CA  CYS B  66      51.320  52.570  57.897  1.00  0.00
ATOM    930  CB  CYS B  66      50.987  53.753  56.966  1.00  0.00
ATOM    933  SG  CYS B  66      52.354  54.134  55.838  1.00  0.00
ATOM    934  C   CYS B  66      51.622  53.038  59.333  1.00  0.00
ATOM    935  O   CYS B  66      52.703  53.578  59.588  1.00  0.00
ATOM    936  N   THR B  67      50.697  52.850  60.273  1.00  0.00
ATOM    938  CA  THR B  67      50.717  53.432  61.630  1.00  0.00
ATOM    940  CB  THR B  67      49.803  52.614  62.555  1.00  0.00
ATOM    942  CG2 THR B  67      48.338  52.625  62.121  1.00  0.00
ATOM    946  OG1 THR B  67      50.254  51.277  62.603  1.00  0.00
ATOM    948  C   THR B  67      52.100  53.527  62.339  1.00  0.00
ATOM    949  O   THR B  67      52.748  52.495  62.530  1.00  0.00
ATOM    950  N   GLY B  68      52.499  54.680  62.922  1.00  0.00
ATOM    952  CA  GLY B  68      53.174  54.605  64.226  1.00  0.00
ATOM    955  C   GLY B  68      53.434  55.885  65.046  1.00  0.00
ATOM    956  O   GLY B  68      53.830  56.945  64.557  1.00  0.00
ATOM    957  N   THR B  69      53.249  55.761  66.360  1.00  0.00
ATOM    959  CA  THR B  69      53.162  56.884  67.312  1.00  0.00
ATOM    961  CB  THR B  69      53.010  56.397  68.767  1.00  0.00
ATOM    963  CG2 THR B  69      51.824  55.448  68.947  1.00  0.00
ATOM    967  OG1 THR B  69      54.144  55.724  69.258  1.00  0.00
ATOM    969  C   THR B  69      54.242  57.963  67.255  1.00  0.00
ATOM    970  O   THR B  69      55.413  57.713  66.977  1.00  0.00
ATOM    971  N   SER B  70      53.851  59.201  67.527  1.00  0.00
ATOM    973  CA  SER B  70      54.705  60.333  67.723  1.00  0.00
ATOM    975  CB  SER B  70      53.894  61.629  67.543  1.00  0.00
ATOM    978  OG  SER B  70      52.770  61.694  68.408  1.00  0.00
ATOM    980  C   SER B  70      55.240  60.289  69.150  1.00  0.00
ATOM    981  O   SER B  70      54.567  59.978  70.135  1.00  0.00
ATOM    982  N   SER B  71      56.484  60.696  69.259  1.00  0.00
ATOM    984  CA  SER B  71      57.072  61.208  70.481  1.00  0.00
ATOM    986  CB  SER B  71      57.913  60.128  71.177  1.00  0.00
ATOM    989  OG  SER B  71      58.759  59.448  70.267  1.00  0.00
ATOM    991  C   SER B  71      57.836  62.474  70.110  1.00  0.00
ATOM    992  O   SER B  71      57.977  62.784  68.925  1.00  0.00
ATOM    993  N   GLY B  72      58.290  63.256  71.088  1.00  0.00
ATOM    995  CA  GLY B  72      59.036  64.477  70.785  1.00  0.00
ATOM    998  C   GLY B  72      60.170  64.253  69.770  1.00  0.00
ATOM    999  O   GLY B  72      60.990  63.348  69.917  1.00  0.00
ATOM   1000  N   ASN B  73      60.155  65.068  68.714  1.00  0.00
ATOM   1002  CA  ASN B  73      60.970  64.958  67.498  1.00  0.00
ATOM   1004  CB  ASN B  73      62.225  65.834  67.607  1.00  0.00
ATOM   1007  CG  ASN B  73      63.211  65.356  68.646  1.00  0.00
ATOM   1008  OD1 ASN B  73      63.348  65.970  69.696  1.00  0.00
ATOM   1009  ND2 ASN B  73      63.905  64.269  68.393  1.00  0.00
ATOM   1012  C   ASN B  73      61.201  63.565  66.887  1.00  0.00
ATOM   1013  O   ASN B  73      62.257  63.319  66.305  1.00  0.00
ATOM   1014  N   LYS B  74      60.216  62.668  66.977  1.00  0.00
ATOM   1016  CA  LYS B  74      60.351  61.271  66.559  1.00  0.00
ATOM   1018  CB  LYS B  74      60.954  60.535  67.758  1.00  0.00
ATOM   1021  CG  LYS B  74      61.426  59.125  67.405  1.00  0.00
ATOM   1024  CD  LYS B  74      61.903  58.324  68.625  1.00  0.00
ATOM   1027  CE  LYS B  74      62.836  59.084  69.580  1.00  0.00
ATOM   1030  NZ  LYS B  74      64.046  59.602  68.898  1.00  0.00
ATOM   1034  C   LYS B  74      58.987  60.672  66.157  1.00  0.00
ATOM   1035  O   LYS B  74      58.019  60.594  66.930  1.00  0.00
ATOM   1036  N   VAL B  75      58.931  60.189  64.921  1.00  0.00
ATOM   1038  CA  VAL B  75      57.741  59.529  64.383  1.00  0.00
ATOM   1040  CB  VAL B  75      57.194  60.172  63.083  1.00  0.00
ATOM   1042  CG1 VAL B  75      55.659  60.122  63.130  1.00  0.00
ATOM   1046  CG2 VAL B  75      57.633  61.622  62.849  1.00  0.00
ATOM   1050  C   VAL B  75      58.005  58.063  64.127  1.00  0.00
ATOM   1051  O   VAL B  75      58.992  57.719  63.461  1.00  0.00
ATOM   1052  N   ASN B  76      57.104  57.206  64.614  1.00  0.00
ATOM   1054  CA  ASN B  76      57.284  55.779  64.437  1.00  0.00
ATOM   1056  CB  ASN B  76      56.853  55.032  65.715  1.00  0.00
ATOM   1059  CG  ASN B  76      57.623  55.467  66.957  1.00  0.00
ATOM   1060  OD1 ASN B  76      58.823  55.696  66.922  1.00  0.00
ATOM   1061  ND2 ASN B  76      56.978  55.575  68.099  1.00  0.00
ATOM   1064  C   ASN B  76      56.499  55.391  63.177  1.00  0.00
ATOM   1065  O   ASN B  76      55.405  55.862  62.886  1.00  0.00
ATOM   1066  N   LEU B  77      57.035  54.521  62.352  1.00  0.00
ATOM   1068  CA  LEU B  77      56.371  54.207  61.101  1.00  0.00
ATOM   1070  CB  LEU B  77      57.154  54.821  59.931  1.00  0.00
ATOM   1073  CG  LEU B  77      57.058  56.351  59.846  1.00  0.00
ATOM   1075  CD1 LEU B  77      57.980  56.817  58.729  1.00  0.00
ATOM   1079  CD2 LEU B  77      55.643  56.840  59.538  1.00  0.00
ATOM   1083  C   LEU B  77      56.326  52.701  60.961  1.00  0.00
ATOM   1084  O   LEU B  77      57.363  52.047  61.087  1.00  0.00
ATOM   1085  N   THR B  78      55.141  52.159  60.679  1.00  0.00
ATOM   1087  CA  THR B  78      54.981  50.721  60.478  1.00  0.00
ATOM   1089  CB  THR B  78      54.257  50.014  61.640  1.00  0.00
ATOM   1091  CG2 THR B  78      54.401  48.495  61.563  1.00  0.00
ATOM   1095  OG1 THR B  78      54.756  50.414  62.892  1.00  0.00
ATOM   1097  C   THR B  78      54.235  50.428  59.186  1.00  0.00
ATOM   1098  O   THR B  78      53.009  50.396  59.160  1.00  0.00
ATOM   1099  N   ILE B  79      54.973  50.212  58.102  1.00  0.00
ATOM   1101  CA  ILE B  79      54.376  49.758  56.850  1.00  0.00
ATOM   1103  CB  ILE B  79      55.243  50.090  55.609  1.00  0.00
ATOM   1105  CG2 ILE B  79      54.393  49.835  54.346  1.00  0.00
ATOM   1109  CG1 ILE B  79      55.794  51.534  55.618  1.00  0.00
ATOM   1112  CD1 ILE B  79      56.641  51.858  54.379  1.00  0.00
ATOM   1116  C   ILE B  79      54.136  48.249  56.914  1.00  0.00
ATOM   1117  O   ILE B  79      55.083  47.462  56.886  1.00  0.00
ATOM   1118  N   GLN B  80      52.871  47.843  56.970  1.00  0.00
ATOM   1120  CA  GLN B  80      52.437  46.468  56.729  1.00  0.00
ATOM   1122  CB  GLN B  80      51.290  46.083  57.696  1.00  0.00
ATOM   1125  CG  GLN B  80      51.492  46.419  59.187  1.00  0.00
ATOM   1128  CD  GLN B  80      51.018  47.817  59.580  1.00  0.00
ATOM   1129  OE1 GLN B  80      50.693  48.648  58.753  1.00  0.00
ATOM   1130  NE2 GLN B  80      50.936  48.118  60.859  1.00  0.00
ATOM   1133  C   GLN B  80      51.965  46.219  55.295  1.00  0.00
ATOM   1134  O   GLN B  80      51.784  47.145  54.503  1.00  0.00
ATOM   1135  N   GLY B  81      51.708  44.944  54.984  1.00  0.00
ATOM   1137  CA  GLY B  81      51.168  44.512  53.694  1.00  0.00
ATOM   1140  C   GLY B  81      52.099  44.817  52.533  1.00  0.00
ATOM   1141  O   GLY B  81      51.621  45.063  51.427  1.00  0.00
ATOM   1142  N   LEU B  82      53.406  44.820  52.805  1.00  0.00
ATOM   1144  CA  LEU B  82      54.473  44.808  51.812  1.00  0.00
ATOM   1146  CB  LEU B  82      55.822  44.932  52.533  1.00  0.00
ATOM   1149  CG  LEU B  82      56.018  46.269  53.271  1.00  0.00
ATOM   1151  CD1 LEU B  82      57.174  46.160  54.260  1.00  0.00
ATOM   1155  CD2 LEU B  82      56.347  47.397  52.292  1.00  0.00
ATOM   1159  C   LEU B  82      54.395  43.537  50.957  1.00  0.00
ATOM   1160  O   LEU B  82      53.830  42.527  51.377  1.00  0.00
ATOM   1161  N   ARG B  83      54.994  43.603  49.770  1.00  0.00
ATOM   1163  CA  ARG B  83      55.264  42.470  48.875  1.00  0.00
ATOM   1165  CB  ARG B  83      54.340  42.527  47.643  1.00  0.00
ATOM   1168  CG  ARG B  83      52.835  42.388  47.941  1.00  0.00
ATOM   1171  CD  ARG B  83      51.991  43.291  47.025  1.00  0.00
ATOM   1174  NE  ARG B  83      52.114  44.712  47.413  1.00  0.00
ATOM   1176  CZ  ARG B  83      51.477  45.327  48.390  1.00  0.00
ATOM   1177  NH1 ARG B  83      50.456  44.789  48.985  1.00  0.00
ATOM   1180  NH2 ARG B  83      51.864  46.485  48.834  1.00  0.00
ATOM   1183  C   ARG B  83      56.718  42.540  48.420  1.00  0.00
ATOM   1184  O   ARG B  83      57.316  43.605  48.520  1.00  0.00
ATOM   1185  N   ALA B  84      57.276  41.503  47.805  1.00  0.00
ATOM   1187  CA  ALA B  84      58.597  41.585  47.167  1.00  0.00
ATOM   1189  CB  ALA B  84      58.880  40.249  46.468  1.00  0.00
ATOM   1193  C   ALA B  84      58.728  42.783  46.206  1.00  0.00
ATOM   1194  O   ALA B  84      59.682  43.560  46.292  1.00  0.00
ATOM   1195  N   MET B  85      57.708  42.993  45.365  1.00  0.00
ATOM   1197  CA  MET B  85      57.597  44.123  44.429  1.00  0.00
ATOM   1199  CB  MET B  85      56.295  43.996  43.623  1.00  0.00
ATOM   1202  CG  MET B  85      56.249  42.732  42.755  1.00  0.00
ATOM   1205  SD  MET B  85      54.713  42.526  41.812  1.00  0.00
ATOM   1206  CE  MET B  85      54.895  43.832  40.567  1.00  0.00
ATOM   1210  C   MET B  85      57.625  45.510  45.100  1.00  0.00
ATOM   1211  O   MET B  85      57.993  46.500  44.460  1.00  0.00
ATOM   1212  N   ASP B  86      57.237  45.596  46.375  1.00  0.00
ATOM   1214  CA  ASP B  86      57.295  46.825  47.167  1.00  0.00
ATOM   1216  CB  ASP B  86      56.492  46.758  48.472  1.00  0.00
ATOM   1219  CG  ASP B  86      54.999  46.822  48.208  1.00  0.00
ATOM   1220  OD1 ASP B  86      54.313  47.677  48.804  1.00  0.00
ATOM   1221  OD2 ASP B  86      54.487  46.001  47.422  1.00  0.00
ATOM   1222  C   ASP B  86      58.721  47.276  47.485  1.00  0.00
ATOM   1223  O   ASP B  86      58.941  48.476  47.650  1.00  0.00
ATOM   1224  N   THR B  87      59.690  46.353  47.493  1.00  0.00
ATOM   1226  CA  THR B  87      61.106  46.645  47.769  1.00  0.00
ATOM   1228  CB  THR B  87      61.989  45.485  47.276  1.00  0.00
ATOM   1230  CG2 THR B  87      63.492  45.742  47.392  1.00  0.00
ATOM   1234  OG1 THR B  87      61.717  44.327  48.032  1.00  0.00
ATOM   1236  C   THR B  87      61.560  47.956  47.121  1.00  0.00
ATOM   1237  O   THR B  87      61.383  48.155  45.917  1.00  0.00
ATOM   1238  N   GLY B  88      62.082  48.887  47.922  1.00  0.00
ATOM   1240  CA  GLY B  88      62.399  50.240  47.450  1.00  0.00
ATOM   1243  C   GLY B  88      62.681  51.244  48.566  1.00  0.00
ATOM   1244  O   GLY B  88      62.653  50.910  49.750  1.00  0.00
ATOM   1245  N   LEU B  89      62.944  52.493  48.183  1.00  0.00
ATOM   1247  CA  LEU B  89      63.290  53.558  49.122  1.00  0.00
ATOM   1249  CB  LEU B  89      64.307  54.475  48.418  1.00  0.00
ATOM   1252  CG  LEU B  89      65.035  55.458  49.350  1.00  0.00
ATOM   1254  CD1 LEU B  89      66.179  54.769  50.095  1.00  0.00
ATOM   1258  CD2 LEU B  89      65.637  56.602  48.534  1.00  0.00
ATOM   1262  C   LEU B  89      62.033  54.311  49.573  1.00  0.00
ATOM   1263  O   LEU B  89      61.268  54.765  48.731  1.00  0.00
ATOM   1264  N   TYR B  90      61.828  54.461  50.878  1.00  0.00
ATOM   1266  CA  TYR B  90      60.651  55.100  51.474  1.00  0.00
ATOM   1268  CB  TYR B  90      59.862  54.042  52.265  1.00  0.00
ATOM   1271  CG  TYR B  90      59.068  53.072  51.390  1.00  0.00
ATOM   1272  CD1 TYR B  90      59.722  51.974  50.801  1.00  0.00
ATOM   1274  CE1 TYR B  90      59.017  51.065  49.989  1.00  0.00
ATOM   1276  CZ  TYR B  90      57.632  51.227  49.786  1.00  0.00
ATOM   1277  OH  TYR B  90      56.955  50.363  48.986  1.00  0.00
ATOM   1279  CE2 TYR B  90      56.961  52.312  50.388  1.00  0.00
ATOM   1281  CD2 TYR B  90      57.683  53.241  51.167  1.00  0.00
ATOM   1283  C   TYR B  90      61.107  56.337  52.289  1.00  0.00
ATOM   1284  O   TYR B  90      61.543  56.227  53.438  1.00  0.00
ATOM   1285  N   ILE B  91      61.088  57.520  51.656  1.00  0.00
ATOM   1287  CA  ILE B  91      61.343  58.845  52.268  1.00  0.00
ATOM   1289  CB  ILE B  91      61.342  59.988  51.216  1.00  0.00
ATOM   1291  CG2 ILE B  91      61.856  61.314  51.805  1.00  0.00
ATOM   1295  CG1 ILE B  91      62.091  59.672  49.899  1.00  0.00
ATOM   1298  CD1 ILE B  91      63.565  59.294  50.060  1.00  0.00
ATOM   1302  C   ILE B  91      60.356  59.140  53.429  1.00  0.00
ATOM   1303  O   ILE B  91      59.323  58.492  53.501  1.00  0.00
ATOM   1304  N   CYS B  92      60.645  60.094  54.327  1.00  0.00
ATOM   1306  CA  CYS B  92      59.698  60.676  55.307  1.00  0.00
ATOM   1308  CB  CYS B  92      60.514  61.167  56.528  1.00  0.00
ATOM   1311  SG  CYS B  92      61.632  59.993  57.353  1.00  0.00
ATOM   1312  C   CYS B  92      58.809  61.822  54.695  1.00  0.00
ATOM   1313  O   CYS B  92      58.260  61.672  53.610  1.00  0.00
ATOM   1314  N   LYS B  93      58.656  62.977  55.389  1.00  0.00
ATOM   1316  CA  LYS B  93      58.467  64.372  54.867  1.00  0.00
ATOM   1318  CB  LYS B  93      57.553  64.547  53.631  1.00  0.00
ATOM   1321  CG  LYS B  93      57.671  65.912  52.923  1.00  0.00
ATOM   1324  CD  LYS B  93      57.214  65.915  51.456  1.00  0.00
ATOM   1327  CE  LYS B  93      55.851  65.262  51.192  1.00  0.00
ATOM   1330  NZ  LYS B  93      54.818  65.708  52.151  1.00  0.00
ATOM   1334  C   LYS B  93      58.160  65.467  55.921  1.00  0.00
ATOM   1335  O   LYS B  93      58.279  66.644  55.615  1.00  0.00
ATOM   1336  N   VAL B  94      57.819  65.126  57.162  1.00  0.00
ATOM   1338  CA  VAL B  94      57.513  66.100  58.241  1.00  0.00
ATOM   1340  CB  VAL B  94      58.782  66.566  59.007  1.00  0.00
ATOM   1342  CG1 VAL B  94      59.395  67.900  58.578  1.00  0.00
ATOM   1346  CG2 VAL B  94      58.540  66.633  60.519  1.00  0.00
ATOM   1350  C   VAL B  94      56.411  67.142  57.898  1.00  0.00
ATOM   1351  O   VAL B  94      55.459  66.783  57.214  1.00  0.00
ATOM   1352  N   GLU B  95      56.475  68.373  58.421  1.00  0.00
ATOM   1354  CA  GLU B  95      55.815  69.624  57.958  1.00  0.00
ATOM   1356  CB  GLU B  95      54.670  69.481  56.915  1.00  0.00
ATOM   1359  CG  GLU B  95      55.195  69.210  55.476  1.00  0.00
ATOM   1362  CD  GLU B  95      54.184  68.645  54.452  1.00  0.00
ATOM   1363  OE1 GLU B  95      52.952  68.815  54.601  1.00  0.00
ATOM   1364  OE2 GLU B  95      54.621  68.025  53.448  1.00  0.00
ATOM   1365  C   GLU B  95      55.466  70.617  59.074  1.00  0.00
ATOM   1366  O   GLU B  95      55.217  71.764  58.735  1.00  0.00
ATOM   1367  N   LEU B  96      55.507  70.236  60.368  1.00  0.00
ATOM   1369  CA  LEU B  96      55.388  71.152  61.537  1.00  0.00
ATOM   1371  CB  LEU B  96      56.816  71.620  61.900  1.00  0.00
ATOM   1374  CG  LEU B  96      56.938  72.420  63.214  1.00  0.00
ATOM   1376  CD1 LEU B  96      56.692  71.528  64.429  1.00  0.00
ATOM   1380  CD2 LEU B  96      58.333  73.030  63.340  1.00  0.00
ATOM   1384  C   LEU B  96      54.416  72.340  61.282  1.00  0.00
ATOM   1385  O   LEU B  96      54.772  73.519  61.285  1.00  0.00
ATOM   1386  N   MET B  97      53.187  71.966  60.947  1.00  0.00
ATOM   1388  CA  MET B  97      52.065  72.783  60.515  1.00  0.00
ATOM   1390  CB  MET B  97      50.933  71.807  60.143  1.00  0.00
ATOM   1393  CG  MET B  97      49.630  72.434  59.627  1.00  0.00
ATOM   1396  SD  MET B  97      48.504  73.178  60.848  1.00  0.00
ATOM   1397  CE  MET B  97      48.183  71.792  61.981  1.00  0.00
ATOM   1401  C   MET B  97      51.618  73.826  61.541  1.00  0.00
ATOM   1402  O   MET B  97      51.325  74.967  61.169  1.00  0.00
ATOM   1403  N   TYR B  98      51.600  73.431  62.807  1.00  0.00
ATOM   1405  CA  TYR B  98      51.302  74.339  63.901  1.00  0.00
ATOM   1407  CB  TYR B  98      49.892  74.135  64.452  1.00  0.00
ATOM   1410  CG  TYR B  98      49.573  75.111  65.570  1.00  0.00
ATOM   1411  CD1 TYR B  98      49.486  76.489  65.291  1.00  0.00
ATOM   1413  CE1 TYR B  98      49.278  77.405  66.340  1.00  0.00
ATOM   1415  CZ  TYR B  98      49.150  76.938  67.664  1.00  0.00
ATOM   1416  OH  TYR B  98      48.950  77.822  68.676  1.00  0.00
ATOM   1418  CE2 TYR B  98      49.223  75.557  67.941  1.00  0.00
ATOM   1420  CD2 TYR B  98      49.435  74.646  66.890  1.00  0.00
ATOM   1422  C   TYR B  98      52.424  74.310  65.055  1.00  0.00
ATOM   1423  O   TYR B  98      52.658  73.148  65.417  1.00  0.00
ATOM   1424  N   PRO B  99      53.122  75.347  65.691  1.00  0.00
ATOM   1425  CD  PRO B  99      54.080  74.948  66.712  1.00  0.00
ATOM   1428  CG  PRO B  99      55.163  76.030  66.814  1.00  0.00
ATOM   1431  CB  PRO B  99      54.357  77.299  66.615  1.00  0.00
ATOM   1434  CA  PRO B  99      53.298  76.886  65.581  1.00  0.00
ATOM   1436  C   PRO B  99      53.637  77.272  64.160  1.00  0.00
ATOM   1437  O   PRO B  99      54.009  76.407  63.350  1.00  0.00
ATOM   1438  N   PRO B 100      53.511  78.549  63.774  1.00  0.00
ATOM   1439  CD  PRO B 100      53.100  79.660  64.629  1.00  0.00
ATOM   1442  CG  PRO B 100      52.909  80.851  63.693  1.00  0.00
ATOM   1445  CB  PRO B 100      52.487  80.164  62.401  1.00  0.00
ATOM   1448  CA  PRO B 100      53.385  78.909  62.362  1.00  0.00
ATOM   1450  C   PRO B 100      54.603  79.163  61.493  1.00  0.00
ATOM   1451  O   PRO B 100      54.381  79.464  60.312  1.00  0.00
ATOM   1452  N   PRO B 101      55.894  79.080  61.914  1.00  0.00
ATOM   1453  CD  PRO B 101      56.416  78.933  63.266  1.00  0.00
ATOM   1456  CG  PRO B 101      57.937  78.798  63.137  1.00  0.00
ATOM   1459  CB  PRO B 101      58.238  79.373  61.756  1.00  0.00
ATOM   1462  CA  PRO B 101      56.979  79.019  60.953  1.00  0.00
ATOM   1464  C   PRO B 101      57.008  77.618  60.304  1.00  0.00
ATOM   1465  O   PRO B 101      57.890  76.813  60.613  1.00  0.00
ATOM   1466  N   TYR B 102      56.002  77.325  59.471  1.00  0.00
ATOM   1468  CA  TYR B 102      55.782  76.064  58.747  1.00  0.00
ATOM   1470  CB  TYR B 102      54.774  76.298  57.605  1.00  0.00
ATOM   1473  CG  TYR B 102      54.820  75.262  56.488  1.00  0.00
ATOM   1474  CD1 TYR B 102      54.085  74.066  56.587  1.00  0.00
ATOM   1476  CE1 TYR B 102      54.169  73.100  55.564  1.00  0.00
ATOM   1478  CZ  TYR B 102      55.007  73.314  54.453  1.00  0.00
ATOM   1479  OH  TYR B 102      55.104  72.366  53.483  1.00  0.00
ATOM   1481  CE2 TYR B 102      55.753  74.509  54.353  1.00  0.00
ATOM   1483  CD2 TYR B 102      55.652  75.480  55.368  1.00  0.00
ATOM   1485  C   TYR B 102      57.078  75.463  58.208  1.00  0.00
ATOM   1486  O   TYR B 102      57.861  76.201  57.595  1.00  0.00
ATOM   1487  N   TYR B 103      57.312  74.151  58.397  1.00  0.00
ATOM   1489  CA  TYR B 103      58.638  73.652  58.025  1.00  0.00
ATOM   1491  CB  TYR B 103      59.673  73.941  59.123  1.00  0.00
ATOM   1494  CG  TYR B 103      61.058  74.024  58.514  1.00  0.00
ATOM   1495  CD1 TYR B 103      61.571  75.282  58.143  1.00  0.00
ATOM   1497  CE1 TYR B 103      62.771  75.368  57.413  1.00  0.00
ATOM   1499  CZ  TYR B 103      63.436  74.190  57.016  1.00  0.00
ATOM   1500  OH  TYR B 103      64.571  74.281  56.272  1.00  0.00
ATOM   1502  CE2 TYR B 103      62.922  72.929  57.391  1.00  0.00
ATOM   1504  CD2 TYR B 103      61.750  72.848  58.164  1.00  0.00
ATOM   1506  C   TYR B 103      58.650  72.162  57.647  1.00  0.00
ATOM   1507  O   TYR B 103      58.251  71.243  58.385  1.00  0.00
ATOM   1508  N   VAL B 104      59.187  71.942  56.450  1.00  0.00
ATOM   1510  CA  VAL B 104      59.168  70.679  55.728  1.00  0.00
ATOM   1512  CB  VAL B 104      58.557  70.886  54.326  1.00  0.00
ATOM   1514  CG1 VAL B 104      59.319  71.886  53.446  1.00  0.00
ATOM   1518  CG2 VAL B 104      58.414  69.570  53.554  1.00  0.00
ATOM   1522  C   VAL B 104      60.549  70.027  55.679  1.00  0.00
ATOM   1523  O   VAL B 104      61.556  70.721  55.598  1.00  0.00
ATOM   1524  N   GLY B 105      60.630  68.684  55.727  1.00  0.00
ATOM   1526  CA  GLY B 105      61.923  68.049  55.999  1.00  0.00
ATOM   1529  C   GLY B 105      61.952  66.522  55.678  1.00  0.00
ATOM   1530  O   GLY B 105      60.975  65.767  55.817  1.00  0.00
ATOM   1531  N   MET B 106      63.072  66.070  55.137  1.00  0.00
ATOM   1533  CA  MET B 106      63.040  65.242  53.913  1.00  0.00
ATOM   1535  CB  MET B 106      63.065  66.125  52.654  1.00  0.00
ATOM   1538  CG  MET B 106      61.695  66.757  52.381  1.00  0.00
ATOM   1541  SD  MET B 106      61.691  68.079  51.140  1.00  0.00
ATOM   1542  CE  MET B 106      62.466  69.418  52.092  1.00  0.00
ATOM   1546  C   MET B 106      64.233  64.318  53.999  1.00  0.00
ATOM   1547  O   MET B 106      65.342  64.662  53.588  1.00  0.00
ATOM   1548  N   GLY B 107      64.007  63.210  54.695  1.00  0.00
ATOM   1550  CA  GLY B 107      65.069  62.277  54.971  1.00  0.00
ATOM   1553  C   GLY B 107      65.631  61.645  53.714  1.00  0.00
ATOM   1554  O   GLY B 107      65.012  61.608  52.656  1.00  0.00
ATOM   1555  N   ASN B 108      66.853  61.145  53.846  1.00  0.00
ATOM   1557  CA  ASN B 108      67.604  60.562  52.739  1.00  0.00
ATOM   1559  CB  ASN B 108      69.075  60.473  53.186  1.00  0.00
ATOM   1562  CG  ASN B 108      69.566  61.796  53.750  1.00  0.00
ATOM   1563  OD1 ASN B 108      69.476  62.058  54.941  1.00  0.00
ATOM   1564  ND2 ASN B 108      70.029  62.702  52.918  1.00  0.00
ATOM   1567  C   ASN B 108      67.037  59.212  52.263  1.00  0.00
ATOM   1568  O   ASN B 108      67.542  58.619  51.311  1.00  0.00
ATOM   1569  N   GLY B 109      65.981  58.745  52.925  1.00  0.00
ATOM   1571  CA  GLY B 109      65.292  57.511  52.633  1.00  0.00
ATOM   1574  C   GLY B 109      65.783  56.324  53.446  1.00  0.00
ATOM   1575  O   GLY B 109      66.762  56.392  54.184  1.00  0.00
ATOM   1576  N   THR B 110      65.041  55.240  53.289  1.00  0.00
ATOM   1578  CA  THR B 110      65.158  53.998  54.047  1.00  0.00
ATOM   1580  CB  THR B 110      64.123  54.050  55.190  1.00  0.00
ATOM   1582  CG2 THR B 110      63.840  52.772  55.968  1.00  0.00
ATOM   1586  OG1 THR B 110      64.591  54.958  56.152  1.00  0.00
ATOM   1588  C   THR B 110      64.828  52.879  53.085  1.00  0.00
ATOM   1589  O   THR B 110      63.733  52.872  52.516  1.00  0.00
ATOM   1590  N   GLN B 111      65.791  52.002  52.811  1.00  0.00
ATOM   1592  CA  GLN B 111      65.668  51.026  51.723  1.00  0.00
ATOM   1594  CB  GLN B 111      67.030  50.877  51.023  1.00  0.00
ATOM   1597  CG  GLN B 111      67.136  49.700  50.039  1.00  0.00
ATOM   1600  CD  GLN B 111      66.052  49.636  48.965  1.00  0.00
ATOM   1601  OE1 GLN B 111      65.636  50.627  48.389  1.00  0.00
ATOM   1602  NE2 GLN B 111      65.593  48.449  48.629  1.00  0.00
ATOM   1605  C   GLN B 111      65.124  49.717  52.301  1.00  0.00
ATOM   1606  O   GLN B 111      65.845  48.890  52.884  1.00  0.00
ATOM   1607  N   ILE B 112      63.809  49.574  52.152  1.00  0.00
ATOM   1609  CA  ILE B 112      63.031  48.444  52.640  1.00  0.00
ATOM   1611  CB  ILE B 112      61.556  48.855  52.861  1.00  0.00
ATOM   1613  CG2 ILE B 112      60.749  47.644  53.367  1.00  0.00
ATOM   1617  CG1 ILE B 112      61.479  50.029  53.871  1.00  0.00
ATOM   1620  CD1 ILE B 112      60.061  50.501  54.208  1.00  0.00
ATOM   1624  C   ILE B 112      63.159  47.294  51.650  1.00  0.00
ATOM   1625  O   ILE B 112      62.787  47.425  50.482  1.00  0.00
ATOM   1626  N   TYR B 113      63.669  46.163  52.132  1.00  0.00
ATOM   1628  CA  TYR B 113      63.826  44.931  51.360  1.00  0.00
ATOM   1630  CB  TYR B 113      65.251  44.385  51.510  1.00  0.00
ATOM   1633  CG  TYR B 113      66.252  44.941  50.517  1.00  0.00
ATOM   1634  CD1 TYR B 113      66.294  44.413  49.211  1.00  0.00
ATOM   1636  CE1 TYR B 113      67.274  44.855  48.302  1.00  0.00
ATOM   1638  CZ  TYR B 113      68.229  45.811  48.704  1.00  0.00
ATOM   1639  OH  TYR B 113      69.202  46.196  47.839  1.00  0.00
ATOM   1641  CE2 TYR B 113      68.174  46.355  50.007  1.00  0.00
ATOM   1643  CD2 TYR B 113      67.176  45.930  50.907  1.00  0.00
ATOM   1645  C   TYR B 113      62.808  43.898  51.813  1.00  0.00
ATOM   1646  O   TYR B 113      62.785  43.524  52.982  1.00  0.00
ATOM   1647  N   VAL B 114      61.986  43.409  50.892  1.00  0.00
ATOM   1649  CA  VAL B 114      60.862  42.537  51.223  1.00  0.00
ATOM   1651  CB  VAL B 114      59.520  43.119  50.753  1.00  0.00
ATOM   1653  CG1 VAL B 114      58.364  42.343  51.408  1.00  0.00
ATOM   1657  CG2 VAL B 114      59.368  44.610  51.081  1.00  0.00
ATOM   1661  C   VAL B 114      61.076  41.168  50.600  1.00  0.00
ATOM   1662  O   VAL B 114      61.341  41.049  49.405  1.00  0.00
ATOM   1663  N   ILE B 115      60.947  40.131  51.422  1.00  0.00
ATOM   1665  CA  ILE B 115      61.132  38.748  51.018  1.00  0.00
ATOM   1667  CB  ILE B 115      62.432  38.146  51.612  1.00  0.00
ATOM   1669  CG2 ILE B 115      62.568  36.677  51.163  1.00  0.00
ATOM   1673  CG1 ILE B 115      63.716  38.904  51.186  1.00  0.00
ATOM   1676  CD1 ILE B 115      64.119  40.051  52.125  1.00  0.00
ATOM   1680  C   ILE B 115      59.890  37.967  51.451  1.00  0.00
ATOM   1681  O   ILE B 115      59.699  37.727  52.641  1.00  0.00
ATOM   1682  N   ASP B 116      59.068  37.576  50.478  1.00  0.00
ATOM   1684  CA  ASP B 116      57.884  36.730  50.655  1.00  0.00
ATOM   1686  CB  ASP B 116      56.831  37.071  49.574  1.00  0.00
ATOM   1689  CG  ASP B 116      56.459  38.561  49.447  1.00  0.00
ATOM   1690  OD1 ASP B 116      56.484  39.300  50.455  1.00  0.00
ATOM   1691  OD2 ASP B 116      56.167  38.988  48.303  1.00  0.00
ATOM   1692  C   ASP B 116      58.321  35.247  50.578  1.00  0.00
ATOM   1693  O   ASP B 116      58.642  34.764  49.488  1.00  0.00
ATOM   1694  N   PRO B 117      58.460  34.517  51.702  1.00  0.00
ATOM   1695  CD  PRO B 117      57.989  34.839  53.044  1.00  0.00
ATOM   1698  CG  PRO B 117      58.572  33.748  53.944  1.00  0.00
ATOM   1701  CB  PRO B 117      59.861  33.377  53.226  1.00  0.00
ATOM   1704  CA  PRO B 117      59.395  33.390  51.770  1.00  0.00
ATOM   1706  C   PRO B 117      58.825  32.020  51.370  1.00  0.00
ATOM   1707  O   PRO B 117      59.541  31.024  51.460  1.00  0.00
ATOM   1708  N   GLU B 118      57.551  31.930  50.980  1.00  0.00
ATOM   1710  CA  GLU B 118      56.795  30.671  51.078  1.00  0.00
ATOM   1712  CB  GLU B 118      56.002  30.634  52.406  1.00  0.00
ATOM   1715  CG  GLU B 118      55.033  31.798  52.688  1.00  0.00
ATOM   1718  CD  GLU B 118      54.773  31.955  54.197  1.00  0.00
ATOM   1719  OE1 GLU B 118      55.687  32.394  54.930  1.00  0.00
ATOM   1720  OE2 GLU B 118      53.646  31.715  54.687  1.00  0.00
ATOM   1721  C   GLU B 118      56.021  30.228  49.818  1.00  0.00
ATOM   1722  O   GLU B 118      54.792  30.160  49.823  1.00  0.00
ATOM   1723  N   PRO B 119      56.729  29.851  48.729  1.00  0.00
ATOM   1724  CD  PRO B 119      58.174  29.975  48.562  1.00  0.00
ATOM   1727  CG  PRO B 119      58.467  29.632  47.104  1.00  0.00
ATOM   1730  CB  PRO B 119      57.350  28.656  46.757  1.00  0.00
ATOM   1733  CA  PRO B 119      56.153  29.202  47.547  1.00  0.00
ATOM   1735  C   PRO B 119      55.098  28.126  47.852  1.00  0.00
ATOM   1736  O   PRO B 119      54.763  27.832  48.999  1.00  0.00
ATOM      1  N   GLN A   1      73.502  70.929  61.402  1.00  0.00
ATOM      2  CA  GLN A   1      72.548  70.775  60.304  1.00  0.00
ATOM      4  CB  GLN A   1      71.151  70.473  60.875  1.00  0.00
ATOM      7  CG  GLN A   1      70.613  71.600  61.774  1.00  0.00
ATOM     10  CD  GLN A   1      69.100  71.549  61.880  1.00  0.00
ATOM     11  OE1 GLN A   1      68.530  70.963  62.784  1.00  0.00
ATOM     12  NE2 GLN A   1      68.384  72.168  60.963  1.00  0.00
ATOM     15  C   GLN A   1      72.488  71.992  59.366  1.00  0.00
ATOM     16  O   GLN A   1      72.925  73.100  59.697  1.00  0.00
ATOM     17  N   VAL A   2      71.857  71.804  58.206  1.00  0.00
ATOM     19  CA  VAL A   2      71.500  72.895  57.290  1.00  0.00
ATOM     21  CB  VAL A   2      71.034  72.326  55.932  1.00  0.00
ATOM     23  CG1 VAL A   2      70.469  73.374  54.962  1.00  0.00
ATOM     27  CG2 VAL A   2      72.174  71.598  55.212  1.00  0.00
ATOM     31  C   VAL A   2      70.419  73.789  57.904  1.00  0.00
ATOM     32  O   VAL A   2      69.482  73.308  58.545  1.00  0.00
ATOM     33  N   GLN A   3      70.531  75.108  57.707  1.00  0.00
ATOM     35  CA  GLN A   3      69.619  76.119  58.260  1.00  0.00
ATOM     37  CB  GLN A   3      70.238  76.759  59.522  1.00  0.00
ATOM     40  CG  GLN A   3      70.512  75.775  60.682  1.00  0.00
ATOM     43  CD  GLN A   3      71.755  76.147  61.481  1.00  0.00
ATOM     44  OE1 GLN A   3      71.840  77.190  62.102  1.00  0.00
ATOM     45  NE2 GLN A   3      72.794  75.333  61.484  1.00  0.00
ATOM     48  C   GLN A   3      69.261  77.197  57.219  1.00  0.00
ATOM     49  O   GLN A   3      70.015  78.146  56.951  1.00  0.00
ATOM     50  N   LEU A   4      68.087  77.016  56.611  1.00  0.00
ATOM     52  CA  LEU A   4      67.459  78.063  55.818  1.00  0.00
ATOM     54  CB  LEU A   4      66.419  77.463  54.857  1.00  0.00
ATOM     57  CG  LEU A   4      67.014  76.606  53.724  1.00  0.00
ATOM     59  CD1 LEU A   4      65.895  76.185  52.783  1.00  0.00
ATOM     63  CD2 LEU A   4      68.053  77.353  52.887  1.00  0.00
ATOM     67  C   LEU A   4      66.836  79.129  56.719  1.00  0.00
ATOM     68  O   LEU A   4      66.237  78.777  57.740  1.00  0.00
ATOM     69  N   GLN A   5      66.900  80.396  56.303  1.00  0.00
ATOM     71  CA  GLN A   5      65.895  81.368  56.750  1.00  0.00
ATOM     73  CB  GLN A   5      66.487  82.437  57.701  1.00  0.00
ATOM     76  CG  GLN A   5      65.529  83.544  58.200  1.00  0.00
ATOM     79  CD  GLN A   5      64.247  83.043  58.881  1.00  0.00
ATOM     80  OE1 GLN A   5      64.269  82.245  59.797  1.00  0.00
ATOM     81  NE2 GLN A   5      63.075  83.487  58.465  1.00  0.00
ATOM     84  C   GLN A   5      65.084  81.851  55.527  1.00  0.00
ATOM     85  O   GLN A   5      65.431  81.534  54.388  1.00  0.00
ATOM     86  N   GLU A   6      63.982  82.574  55.726  1.00  0.00
ATOM     88  CA  GLU A   6      63.321  83.310  54.654  1.00  0.00
ATOM     90  CB  GLU A   6      62.099  82.599  54.034  1.00  0.00
ATOM     93  CG  GLU A   6      62.320  81.229  53.417  1.00  0.00
ATOM     96  CD  GLU A   6      61.949  80.123  54.397  1.00  0.00
ATOM     97  OE1 GLU A   6      62.129  80.304  55.624  1.00  0.00
ATOM     98  OE2 GLU A   6      61.420  79.089  53.934  1.00  0.00
ATOM     99  C   GLU A   6      62.762  84.654  55.083  1.00  0.00
ATOM    100  O   GLU A   6      61.837  84.684  55.907  1.00  0.00
ATOM    101  N   SER A   7      63.278  85.757  54.525  1.00  0.00
ATOM    103  CA  SER A   7      63.187  87.029  55.258  1.00  0.00
ATOM    105  CB  SER A   7      64.428  87.197  56.152  1.00  0.00
ATOM    108  OG  SER A   7      65.651  87.205  55.433  1.00  0.00
ATOM    110  C   SER A   7      63.008  88.227  54.335  1.00  0.00
ATOM    111  O   SER A   7      63.635  88.320  53.288  1.00  0.00
ATOM    112  N   GLY A   8      62.101  89.133  54.696  1.00  0.00
ATOM    114  CA  GLY A   8      61.735  90.281  53.862  1.00  0.00
ATOM    117  C   GLY A   8      60.235  90.430  53.632  1.00  0.00
ATOM    118  O   GLY A   8      59.808  91.492  53.196  1.00  0.00
ATOM    119  N   GLY A   9      59.453  89.383  53.908  1.00  0.00
ATOM    121  CA  GLY A   9      58.014  89.382  53.699  1.00  0.00
ATOM    124  C   GLY A   9      57.278  90.457  54.513  1.00  0.00
ATOM    125  O   GLY A   9      57.825  91.044  55.445  1.00  0.00
ATOM    126  N   GLY A  10      56.042  90.741  54.111  1.00  0.00
ATOM    128  CA  GLY A  10      55.354  91.966  54.485  1.00  0.00
ATOM    131  C   GLY A  10      53.937  92.105  53.923  1.00  0.00
ATOM    132  O   GLY A  10      53.243  91.116  53.626  1.00  0.00
ATOM    133  N   LEU A  11      53.521  93.366  53.798  1.00  0.00
ATOM    135  CA  LEU A  11      52.376  93.783  52.983  1.00  0.00
ATOM    137  CB  LEU A  11      51.978  95.229  53.384  1.00  0.00
ATOM    140  CG  LEU A  11      50.497  95.610  53.122  1.00  0.00
ATOM    142  CD1 LEU A  11      49.505  94.763  53.925  1.00  0.00
ATOM    146  CD2 LEU A  11      50.260  97.077  53.480  1.00  0.00
ATOM    150  C   LEU A  11      52.668  93.542  51.475  1.00  0.00
ATOM    151  O   LEU A  11      53.264  92.526  51.104  1.00  0.00
ATOM    152  N   VAL A  12      52.088  94.347  50.578  1.00  0.00
ATOM    154  CA  VAL A  12      52.631  95.452  49.726  1.00  0.00
ATOM    156  CB  VAL A  12      53.605  95.003  48.608  1.00  0.00
ATOM    158  CG1 VAL A  12      54.983  94.625  49.156  1.00  0.00
ATOM    162  CG2 VAL A  12      53.058  93.872  47.753  1.00  0.00
ATOM    166  C   VAL A  12      51.367  96.119  49.118  1.00  0.00
ATOM    167  O   VAL A  12      50.251  95.728  49.443  1.00  0.00
ATOM    168  N   GLN A  13      51.519  97.087  48.205  1.00  0.00
ATOM    170  CA  GLN A  13      50.443  97.329  47.237  1.00  0.00
ATOM    172  CB  GLN A  13      50.261  98.827  46.926  1.00  0.00
ATOM    175  CG  GLN A  13      51.388  99.509  46.132  1.00  0.00
ATOM    178  CD  GLN A  13      50.879 100.786  45.457  1.00  0.00
ATOM    179  OE1 GLN A  13      50.847 101.847  46.034  1.00  0.00
ATOM    180  NE2 GLN A  13      50.434 100.699  44.217  1.00  0.00
ATOM    183  C   GLN A  13      50.675  96.520  45.960  1.00  0.00
ATOM    184  O   GLN A  13      51.825  96.222  45.604  1.00  0.00
ATOM    185  N   ALA A  14      49.599  96.219  45.241  1.00  0.00
ATOM    187  CA  ALA A  14      49.671  95.776  43.857  1.00  0.00
ATOM    189  CB  ALA A  14      48.258  95.536  43.319  1.00  0.00
ATOM    193  C   ALA A  14      50.472  96.758  42.995  1.00  0.00
ATOM    194  O   ALA A  14      50.430  97.978  43.185  1.00  0.00
ATOM    195  N   GLY A  15      51.249  96.206  42.068  1.00  0.00
ATOM    197  CA  GLY A  15      52.250  96.914  41.281  1.00  0.00
ATOM    200  C   GLY A  15      53.569  97.204  42.005  1.00  0.00
ATOM    201  O   GLY A  15      54.529  97.623  41.365  1.00  0.00
ATOM    202  N   GLY A  16      53.645  96.946  43.314  1.00  0.00
ATOM    204  CA  GLY A  16      54.892  97.001  44.069  1.00  0.00
ATOM    207  C   GLY A  16      55.877  95.889  43.720  1.00  0.00
ATOM    208  O   GLY A  16      55.575  94.953  42.962  1.00  0.00
ATOM    209  N   SER A  17      57.047  95.983  44.353  1.00  0.00
ATOM    211  CA  SER A  17      58.099  94.969  44.321  1.00  0.00
ATOM    213  CB  SER A  17      59.218  95.408  43.361  1.00  0.00
ATOM    216  OG  SER A  17      60.279  94.466  43.284  1.00  0.00
ATOM    218  C   SER A  17      58.646  94.704  45.715  1.00  0.00
ATOM    219  O   SER A  17      58.631  95.581  46.583  1.00  0.00
ATOM    220  N   LEU A  18      59.087  93.470  45.924  1.00  0.00
ATOM    222  CA  LEU A  18      59.567  92.958  47.200  1.00  0.00
ATOM    224  CB  LEU A  18      58.363  92.285  47.900  1.00  0.00
ATOM    227  CG  LEU A  18      58.353  92.232  49.437  1.00  0.00
ATOM    229  CD1 LEU A  18      59.400  91.290  50.005  1.00  0.00
ATOM    233  CD2 LEU A  18      58.511  93.597  50.108  1.00  0.00
ATOM    237  C   LEU A  18      60.765  92.040  46.929  1.00  0.00
ATOM    238  O   LEU A  18      60.935  91.533  45.819  1.00  0.00
ATOM    239  N   ARG A  19      61.625  91.817  47.921  1.00  0.00
ATOM    241  CA  ARG A  19      62.789  90.927  47.816  1.00  0.00
ATOM    243  CB  ARG A  19      64.057  91.775  47.619  1.00  0.00
ATOM    246  CG  ARG A  19      65.314  90.930  47.361  1.00  0.00
ATOM    249  CD  ARG A  19      66.542  91.848  47.259  1.00  0.00
ATOM    252  NE  ARG A  19      67.784  91.099  46.980  1.00  0.00
ATOM    254  CZ  ARG A  19      68.243  90.741  45.792  1.00  0.00
ATOM    255  NH1 ARG A  19      67.591  90.976  44.683  1.00  0.00
ATOM    258  NH2 ARG A  19      69.389  90.124  45.690  1.00  0.00
ATOM    261  C   ARG A  19      62.867  90.064  49.078  1.00  0.00
ATOM    262  O   ARG A  19      63.028  90.595  50.176  1.00  0.00
ATOM    263  N   LEU A  20      62.774  88.745  48.928  1.00  0.00
ATOM    265  CA  LEU A  20      62.783  87.791  50.044  1.00  0.00
ATOM    267  CB  LEU A  20      61.640  86.777  49.872  1.00  0.00
ATOM    270  CG  LEU A  20      60.228  87.347  49.747  1.00  0.00
ATOM    272  CD1 LEU A  20      59.251  86.184  49.634  1.00  0.00
ATOM    276  CD2 LEU A  20      59.864  88.171  50.975  1.00  0.00
ATOM    280  C   LEU A  20      64.103  86.990  50.092  1.00  0.00
ATOM    281  O   LEU A  20      64.462  86.355  49.111  1.00  0.00
ATOM    282  N   SER A  21      64.825  86.942  51.212  1.00  0.00
ATOM    284  CA  SER A  21      66.223  86.459  51.253  1.00  0.00
ATOM    286  CB  SER A  21      67.150  87.610  51.677  1.00  0.00
ATOM    289  OG  SER A  21      66.918  88.789  50.912  1.00  0.00
ATOM    291  C   SER A  21      66.390  85.266  52.211  1.00  0.00
ATOM    292  O   SER A  21      65.965  85.356  53.364  1.00  0.00
ATOM    293  N   CYS A  22      66.976  84.152  51.746  1.00  0.00
ATOM    295  CA  CYS A  22      67.081  82.913  52.477  1.00  0.00
ATOM    297  CB  CYS A  22      67.332  81.672  51.588  1.00  0.00
ATOM    300  SG  CYS A  22      66.290  81.442  50.124  1.00  0.00
ATOM    301  C   CYS A  22      68.087  82.943  53.646  1.00  0.00
ATOM    302  O   CYS A  22      67.722  82.931  54.814  1.00  0.00
ATOM    303  N   ALA A  23      69.380  82.958  53.326  1.00  0.00
ATOM    305  CA  ALA A  23      70.411  82.237  54.093  1.00  0.00
ATOM    307  CB  ALA A  23      70.680  82.919  55.444  1.00  0.00
ATOM    311  C   ALA A  23      70.180  80.729  54.197  1.00  0.00
ATOM    312  O   ALA A  23      69.062  80.235  54.071  1.00  0.00
ATOM    313  N   ALA A  24      71.302  80.048  54.399  1.00  0.00
ATOM    315  CA  ALA A  24      71.541  78.631  54.492  1.00  0.00
ATOM    317  CB  ALA A  24      71.911  78.084  53.111  1.00  0.00
ATOM    321  C   ALA A  24      72.694  78.490  55.496  1.00  0.00
ATOM    322  O   ALA A  24      73.525  79.391  55.645  1.00  0.00
ATOM    323  N   SER A  25      72.834  77.320  56.090  1.00  0.00
ATOM    325  CA  SER A  25      74.080  76.909  56.724  1.00  0.00
ATOM    327  CB  SER A  25      73.976  76.986  58.248  1.00  0.00
ATOM    330  OG  SER A  25      73.251  75.870  58.703  1.00  0.00
ATOM    332  C   SER A  25      74.412  75.498  56.255  1.00  0.00
ATOM    333  O   SER A  25      73.633  74.880  55.521  1.00  0.00
ATOM    334  N   GLY A  26      75.604  75.013  56.589  1.00  0.00
ATOM    336  CA  GLY A  26      76.240  74.023  55.735  1.00  0.00
ATOM    339  C   GLY A  26      76.377  74.545  54.287  1.00  0.00
ATOM    340  O   GLY A  26      76.402  75.753  54.025  1.00  0.00
ATOM    341  N   SER A  27      76.524  73.627  53.337  1.00  0.00
ATOM    343  CA  SER A  27      77.371  73.872  52.165  1.00  0.00
ATOM    345  CB  SER A  27      78.248  72.637  51.917  1.00  0.00
ATOM    348  OG  SER A  27      78.906  72.268  53.114  1.00  0.00
ATOM    350  C   SER A  27      76.653  74.296  50.882  1.00  0.00
ATOM    351  O   SER A  27      76.587  73.525  49.916  1.00  0.00
ATOM    352  N   ILE A  28      76.114  75.523  50.838  1.00  0.00
ATOM    354  CA  ILE A  28      75.269  75.932  49.707  1.00  0.00
ATOM    356  CB  ILE A  28      74.440  77.214  49.980  1.00  0.00
ATOM    358  CG2 ILE A  28      74.905  78.448  49.184  1.00  0.00
ATOM    362  CG1 ILE A  28      72.934  77.027  49.687  1.00  0.00
ATOM    365  CD1 ILE A  28      72.279  75.873  50.458  1.00  0.00
ATOM    369  C   ILE A  28      75.936  75.886  48.329  1.00  0.00
ATOM    370  O   ILE A  28      75.241  75.701  47.335  1.00  0.00
ATOM    371  N   SER A  29      77.260  75.958  48.215  1.00  0.00
ATOM    373  CA  SER A  29      77.964  75.941  46.924  1.00  0.00
ATOM    375  CB  SER A  29      79.431  76.338  47.144  1.00  0.00
ATOM    378  OG  SER A  29      79.470  77.616  47.746  1.00  0.00
ATOM    380  C   SER A  29      77.887  74.661  46.081  1.00  0.00
ATOM    381  O   SER A  29      78.461  74.619  44.990  1.00  0.00
ATOM    382  N   PHE A  30      77.182  73.624  46.533  1.00  0.00
ATOM    384  CA  PHE A  30      76.904  72.421  45.734  1.00  0.00
ATOM    386  CB  PHE A  30      77.360  71.176  46.517  1.00  0.00
ATOM    389  CG  PHE A  30      78.842  70.869  46.372  1.00  0.00
ATOM    390  CD1 PHE A  30      79.259  69.749  45.627  1.00  0.00
ATOM    392  CE1 PHE A  30      80.630  69.486  45.448  1.00  0.00
ATOM    394  CZ  PHE A  30      81.591  70.342  46.016  1.00  0.00
ATOM    396  CE2 PHE A  30      81.179  71.452  46.773  1.00  0.00
ATOM    398  CD2 PHE A  30      79.809  71.710  46.958  1.00  0.00
ATOM    400  C   PHE A  30      75.451  72.302  45.284  1.00  0.00
ATOM    401  O   PHE A  30      75.167  71.535  44.367  1.00  0.00
ATOM    402  N   LEU A  31      74.534  73.054  45.896  1.00  0.00
ATOM    404  CA  LEU A  31      73.128  72.662  45.912  1.00  0.00
ATOM    406  CB  LEU A  31      72.592  72.762  47.363  1.00  0.00
ATOM    409  CG  LEU A  31      73.288  71.856  48.405  1.00  0.00
ATOM    411  CD1 LEU A  31      72.400  71.719  49.644  1.00  0.00
ATOM    415  CD2 LEU A  31      73.605  70.441  47.909  1.00  0.00
ATOM    419  C   LEU A  31      72.274  73.408  44.889  1.00  0.00
ATOM    420  O   LEU A  31      72.737  74.239  44.101  1.00  0.00
ATOM    421  N   TYR A  32      70.990  73.105  44.928  1.00  0.00
ATOM    423  CA  TYR A  32      69.983  73.530  43.972  1.00  0.00
ATOM    425  CB  TYR A  32      69.624  72.250  43.198  1.00  0.00
ATOM    428  CG  TYR A  32      68.495  72.270  42.185  1.00  0.00
ATOM    429  CD1 TYR A  32      67.158  72.222  42.624  1.00  0.00
ATOM    431  CE1 TYR A  32      66.120  71.986  41.703  1.00  0.00
ATOM    433  CZ  TYR A  32      66.415  71.817  40.334  1.00  0.00
ATOM    434  OH  TYR A  32      65.418  71.497  39.466  1.00  0.00
ATOM    436  CE2 TYR A  32      67.748  71.923  39.883  1.00  0.00
ATOM    438  CD2 TYR A  32      68.785  72.142  40.811  1.00  0.00
ATOM    440  C   TYR A  32      68.832  74.149  44.758  1.00  0.00
ATOM    441  O   TYR A  32      68.360  73.541  45.722  1.00  0.00
ATOM    442  N   MET A  33      68.445  75.375  44.413  1.00  0.00
ATOM    444  CA  MET A  33      67.839  76.316  45.364  1.00  0.00
ATOM    446  CB  MET A  33      68.817  77.452  45.663  1.00  0.00
ATOM    449  CG  MET A  33      70.052  76.959  46.429  1.00  0.00
ATOM    452  SD  MET A  33      69.708  76.221  48.046  1.00  0.00
ATOM    453  CE  MET A  33      69.103  77.667  48.962  1.00  0.00
ATOM    457  C   MET A  33      66.514  76.867  44.818  1.00  0.00
ATOM    458  O   MET A  33      66.401  77.762  43.967  1.00  0.00
ATOM    459  N   GLY A  34      65.461  76.279  45.359  1.00  0.00
ATOM    461  CA  GLY A  34      64.114  76.653  45.008  1.00  0.00
ATOM    464  C   GLY A  34      63.514  77.689  45.945  1.00  0.00
ATOM    465  O   GLY A  34      63.878  77.768  47.124  1.00  0.00
ATOM    466  N   TRP A  35      62.515  78.398  45.413  1.00  0.00
ATOM    468  CA  TRP A  35      61.415  78.894  46.215  1.00  0.00
ATOM    470  CB  TRP A  35      61.238  80.413  46.118  1.00  0.00
ATOM    473  CG  TRP A  35      62.257  81.189  46.881  1.00  0.00
ATOM    474  CD1 TRP A  35      63.562  81.267  46.555  1.00  0.00
ATOM    476  NE1 TRP A  35      64.217  82.054  47.475  1.00  0.00
ATOM    478  CE2 TRP A  35      63.369  82.503  48.460  1.00  0.00
ATOM    479  CZ2 TRP A  35      63.566  83.289  49.601  1.00  0.00
ATOM    481  CH2 TRP A  35      62.493  83.507  50.473  1.00  0.00
ATOM    483  CZ3 TRP A  35      61.237  82.948  50.188  1.00  0.00
ATOM    485  CE3 TRP A  35      61.045  82.167  49.028  1.00  0.00
ATOM    487  CD2 TRP A  35      62.106  81.934  48.129  1.00  0.00
ATOM    488  C   TRP A  35      60.150  78.108  45.881  1.00  0.00
ATOM    489  O   TRP A  35      60.045  77.430  44.857  1.00  0.00
ATOM    490  N   TYR A  36      59.202  78.143  46.798  1.00  0.00
ATOM    492  CA  TYR A  36      57.954  77.414  46.720  1.00  0.00
ATOM    494  CB  TYR A  36      58.150  75.988  47.275  1.00  0.00
ATOM    497  CG  TYR A  36      58.661  74.919  46.322  1.00  0.00
ATOM    498  CD1 TYR A  36      60.045  74.731  46.139  1.00  0.00
ATOM    500  CE1 TYR A  36      60.519  73.752  45.246  1.00  0.00
ATOM    502  CZ  TYR A  36      59.611  72.920  44.560  1.00  0.00
ATOM    503  OH  TYR A  36      60.059  72.021  43.641  1.00  0.00
ATOM    505  CE2 TYR A  36      58.223  73.059  44.797  1.00  0.00
ATOM    507  CD2 TYR A  36      57.753  74.058  45.673  1.00  0.00
ATOM    509  C   TYR A  36      56.953  78.143  47.598  1.00  0.00
ATOM    510  O   TYR A  36      57.135  78.228  48.814  1.00  0.00
ATOM    511  N   ARG A  37      55.916  78.701  46.988  1.00  0.00
ATOM    513  CA  ARG A  37      54.887  79.440  47.714  1.00  0.00
ATOM    515  CB  ARG A  37      54.562  80.753  46.971  1.00  0.00
ATOM    518  CG  ARG A  37      53.774  80.591  45.660  1.00  0.00
ATOM    521  CD  ARG A  37      53.568  81.950  44.975  1.00  0.00
ATOM    524  NE  ARG A  37      52.841  81.794  43.706  1.00  0.00
ATOM    526  CZ  ARG A  37      52.443  82.710  42.850  1.00  0.00
ATOM    527  NH1 ARG A  37      52.724  83.975  43.022  1.00  0.00
ATOM    530  NH2 ARG A  37      51.761  82.322  41.810  1.00  0.00
ATOM    533  C   ARG A  37      53.679  78.562  47.985  1.00  0.00
ATOM    534  O   ARG A  37      53.518  77.486  47.425  1.00  0.00
ATOM    535  N   GLN A  38      52.805  79.032  48.851  1.00  0.00
ATOM    537  CA  GLN A  38      51.560  78.365  49.171  1.00  0.00
ATOM    539  CB  GLN A  38      51.798  77.359  50.298  1.00  0.00
ATOM    542  CG  GLN A  38      50.512  76.578  50.585  1.00  0.00
ATOM    545  CD  GLN A  38      50.785  75.226  51.219  1.00  0.00
ATOM    546  OE1 GLN A  38      51.832  74.966  51.816  1.00  0.00
ATOM    547  NE2 GLN A  38      49.866  74.301  51.069  1.00  0.00
ATOM    550  C   GLN A  38      50.525  79.423  49.524  1.00  0.00
ATOM    551  O   GLN A  38      50.689  80.149  50.511  1.00  0.00
ATOM    552  N   ALA A  39      49.508  79.552  48.673  1.00  0.00
ATOM    554  CA  ALA A  39      48.405  80.468  48.909  1.00  0.00
ATOM    556  CB  ALA A  39      47.802  80.891  47.562  1.00  0.00
ATOM    560  C   ALA A  39      47.368  79.859  49.879  1.00  0.00
ATOM    561  O   ALA A  39      47.275  78.632  49.949  1.00  0.00
ATOM    562  N   PRO A  40      46.577  80.665  50.618  1.00  0.00
ATOM    563  CD  PRO A  40      46.550  82.125  50.542  1.00  0.00
ATOM    566  CG  PRO A  40      46.003  82.613  51.880  1.00  0.00
ATOM    569  CB  PRO A  40      45.092  81.471  52.307  1.00  0.00
ATOM    572  CA  PRO A  40      45.817  80.219  51.801  1.00  0.00
ATOM    574  C   PRO A  40      44.814  79.053  51.696  1.00  0.00
ATOM    575  O   PRO A  40      44.299  78.605  52.715  1.00  0.00
ATOM    576  N   GLY A  41      44.523  78.563  50.493  1.00  0.00
ATOM    578  CA  GLY A  41      43.656  77.403  50.233  1.00  0.00
ATOM    581  C   GLY A  41      44.103  76.670  48.974  1.00  0.00
ATOM    582  O   GLY A  41      43.281  76.273  48.151  1.00  0.00
ATOM    583  N   LYS A  42      45.425  76.580  48.790  1.00  0.00
ATOM    585  CA  LYS A  42      46.082  76.019  47.611  1.00  0.00
ATOM    587  CB  LYS A  42      46.641  77.153  46.727  1.00  0.00
ATOM    590  CG  LYS A  42      45.589  77.893  45.877  1.00  0.00
ATOM    593  CD  LYS A  42      44.941  77.035  44.776  1.00  0.00
ATOM    596  CE  LYS A  42      45.957  76.571  43.721  1.00  0.00
ATOM    599  NZ  LYS A  42      45.441  75.431  42.934  1.00  0.00
ATOM    603  C   LYS A  42      47.199  75.055  47.990  1.00  0.00
ATOM    604  O   LYS A  42      47.750  75.070  49.094  1.00  0.00
ATOM    605  N   GLU A  43      47.540  74.225  47.013  1.00  0.00
ATOM    607  CA  GLU A  43      48.770  73.444  46.981  1.00  0.00
ATOM    609  CB  GLU A  43      48.935  72.683  45.641  1.00  0.00
ATOM    612  CG  GLU A  43      47.691  72.031  45.019  1.00  0.00
ATOM    615  CD  GLU A  43      46.856  73.060  44.248  1.00  0.00
ATOM    616  OE1 GLU A  43      47.213  73.451  43.114  1.00  0.00
ATOM    617  OE2 GLU A  43      45.880  73.595  44.825  1.00  0.00
ATOM    618  C   GLU A  43      50.022  74.319  47.175  1.00  0.00
ATOM    619  O   GLU A  43      49.990  75.550  47.089  1.00  0.00
ATOM    620  N   ARG A  44      51.165  73.661  47.377  1.00  0.00
ATOM    622  CA  ARG A  44      52.469  74.317  47.415  1.00  0.00
ATOM    624  CB  ARG A  44      53.336  73.639  48.489  1.00  0.00
ATOM    627  CG  ARG A  44      54.673  74.364  48.694  1.00  0.00
ATOM    630  CD  ARG A  44      55.399  73.899  49.962  1.00  0.00
ATOM    633  NE  ARG A  44      54.706  74.356  51.180  1.00  0.00
ATOM    635  CZ  ARG A  44      55.236  74.783  52.307  1.00  0.00
ATOM    636  NH1 ARG A  44      56.510  74.704  52.586  1.00  0.00
ATOM    639  NH2 ARG A  44      54.428  75.316  53.173  1.00  0.00
ATOM    642  C   ARG A  44      53.120  74.351  46.022  1.00  0.00
ATOM    643  O   ARG A  44      53.742  73.387  45.581  1.00  0.00
ATOM    644  N   GLU A  45      52.922  75.466  45.336  1.00  0.00
ATOM    646  CA  GLU A  45      53.423  75.785  43.995  1.00  0.00
ATOM    648  CB  GLU A  45      52.672  77.071  43.574  1.00  0.00
ATOM    651  CG  GLU A  45      52.817  77.514  42.107  1.00  0.00
ATOM    654  CD  GLU A  45      52.056  78.826  41.806  1.00  0.00
ATOM    655  OE1 GLU A  45      51.905  79.204  40.620  1.00  0.00
ATOM    656  OE2 GLU A  45      51.671  79.549  42.751  1.00  0.00
ATOM    657  C   GLU A  45      54.939  76.001  43.949  1.00  0.00
ATOM    658  O   GLU A  45      55.489  76.741  44.771  1.00  0.00
ATOM    659  N   PHE A  46      55.623  75.400  42.967  1.00  0.00
ATOM    661  CA  PHE A  46      57.040  75.681  42.716  1.00  0.00
ATOM    663  CB  PHE A  46      57.690  74.567  41.862  1.00  0.00
ATOM    666  CG  PHE A  46      58.109  74.904  40.436  1.00  0.00
ATOM    667  CD1 PHE A  46      59.388  75.445  40.189  1.00  0.00
ATOM    669  CE1 PHE A  46      59.806  75.705  38.872  1.00  0.00
ATOM    671  CZ  PHE A  46      58.957  75.416  37.791  1.00  0.00
ATOM    673  CE2 PHE A  46      57.682  74.871  38.032  1.00  0.00
ATOM    675  CD2 PHE A  46      57.258  74.619  39.351  1.00  0.00
ATOM    677  C   PHE A  46      57.216  77.068  42.097  1.00  0.00
ATOM    678  O   PHE A  46      56.452  77.493  41.233  1.00  0.00
ATOM    679  N   VAL A  47      58.274  77.750  42.514  1.00  0.00
ATOM    681  CA  VAL A  47      58.685  79.084  42.083  1.00  0.00
ATOM    683  CB  VAL A  47      58.113  80.151  43.056  1.00  0.00
ATOM    685  CG1 VAL A  47      58.641  81.570  42.806  1.00  0.00
ATOM    689  CG2 VAL A  47      56.583  80.225  42.970  1.00  0.00
ATOM    693  C   VAL A  47      60.262  79.038  42.104  1.00  0.00
ATOM    694  O   VAL A  47      60.869  79.393  43.108  1.00  0.00
ATOM    695  N   ALA A  48      61.019  78.602  41.070  1.00  0.00
ATOM    697  CA  ALA A  48      62.197  79.400  40.655  1.00  0.00
ATOM    699  CB  ALA A  48      62.033  80.903  40.983  1.00  0.00
ATOM    703  C   ALA A  48      63.714  78.916  40.589  1.00  0.00
ATOM    704  O   ALA A  48      64.351  79.154  39.554  1.00  0.00
ATOM    705  N   THR A  49      64.350  78.219  41.555  1.00  0.00
ATOM    707  CA  THR A  49      65.186  77.027  41.207  1.00  0.00
ATOM    709  CB  THR A  49      64.693  76.287  39.937  1.00  0.00
ATOM    711  CG2 THR A  49      65.264  74.883  39.770  1.00  0.00
ATOM    715  OG1 THR A  49      63.290  76.106  39.951  1.00  0.00
ATOM    717  C   THR A  49      66.740  77.047  41.215  1.00  0.00
ATOM    718  O   THR A  49      67.302  76.082  41.734  1.00  0.00
ATOM    719  N   ILE A  50      67.453  78.051  40.675  1.00  0.00
ATOM    721  CA  ILE A  50      68.921  78.241  40.743  1.00  0.00
ATOM    723  CB  ILE A  50      69.424  79.394  41.647  1.00  0.00
ATOM    725  CG2 ILE A  50      70.591  80.099  40.918  1.00  0.00
ATOM    729  CG1 ILE A  50      68.347  80.391  42.057  1.00  0.00
ATOM    732  CD1 ILE A  50      68.890  81.461  43.000  1.00  0.00
ATOM    736  C   ILE A  50      69.834  77.037  41.019  1.00  0.00
ATOM    737  O   ILE A  50      70.036  76.607  42.165  1.00  0.00
ATOM    738  N   THR A  51      70.526  76.566  39.986  1.00  0.00
ATOM    740  CA  THR A  51      71.663  75.663  40.171  1.00  0.00
ATOM    742  CB  THR A  51      72.204  75.110  38.836  1.00  0.00
ATOM    744  CG2 THR A  51      71.124  74.540  37.923  1.00  0.00
ATOM    748  OG1 THR A  51      72.923  76.113  38.153  1.00  0.00
ATOM    750  C   THR A  51      72.837  76.354  40.876  1.00  0.00
ATOM    751  O   THR A  51      72.983  77.581  40.902  1.00  0.00
ATOM    752  N   ARG A  52      73.778  75.534  41.352  1.00  0.00
ATOM    754  CA  ARG A  52      75.101  75.968  41.823  1.00  0.00
ATOM    756  CB  ARG A  52      75.881  74.737  42.329  1.00  0.00
ATOM    759  CG  ARG A  52      76.376  73.824  41.185  1.00  0.00
ATOM    762  CD  ARG A  52      77.155  72.594  41.666  1.00  0.00
ATOM    765  NE  ARG A  52      78.327  72.966  42.480  1.00  0.00
ATOM    767  CZ  ARG A  52      79.262  72.151  42.928  1.00  0.00
ATOM    768  NH1 ARG A  52      79.374  70.917  42.524  1.00  0.00
ATOM    771  NH2 ARG A  52      80.074  72.577  43.846  1.00  0.00
ATOM    774  C   ARG A  52      75.965  76.755  40.832  1.00  0.00
ATOM    775  O   ARG A  52      76.955  77.341  41.253  1.00  0.00
ATOM    776  N   GLY A  53      75.614  76.751  39.549  1.00  0.00
ATOM    778  CA  GLY A  53      76.309  77.488  38.489  1.00  0.00
ATOM    781  C   GLY A  53      75.485  78.662  37.971  1.00  0.00
ATOM    782  O   GLY A  53      75.738  79.141  36.871  1.00  0.00
ATOM    783  N   GLY A  54      74.474  79.097  38.733  1.00  0.00
ATOM    785  CA  GLY A  54      73.696  80.295  38.424  1.00  0.00
ATOM    788  C   GLY A  54      72.571  80.099  37.400  1.00  0.00
ATOM    789  O   GLY A  54      71.908  81.067  37.032  1.00  0.00
ATOM    790  N   ASN A  55      72.343  78.877  36.906  1.00  0.00
ATOM    792  CA  ASN A  55      71.291  78.613  35.917  1.00  0.00
ATOM    794  CB  ASN A  55      71.537  77.290  35.163  1.00  0.00
ATOM    797  CG  ASN A  55      72.999  76.933  34.987  1.00  0.00
ATOM    798  OD1 ASN A  55      73.470  75.960  35.558  1.00  0.00
ATOM    799  ND2 ASN A  55      73.764  77.723  34.276  1.00  0.00
ATOM    802  C   ASN A  55      69.911  78.601  36.614  1.00  0.00
ATOM    803  O   ASN A  55      69.727  78.014  37.688  1.00  0.00
ATOM    804  N   THR A  56      68.918  79.225  35.987  1.00  0.00
ATOM    806  CA  THR A  56      67.692  79.609  36.691  1.00  0.00
ATOM    808  CB  THR A  56      67.747  81.108  37.038  1.00  0.00
ATOM    810  CG2 THR A  56      66.424  81.864  36.921  1.00  0.00
ATOM    814  OG1 THR A  56      68.190  81.213  38.374  1.00  0.00
ATOM    816  C   THR A  56      66.428  79.144  35.974  1.00  0.00
ATOM    817  O   THR A  56      66.374  79.173  34.745  1.00  0.00
ATOM    818  N   TYR A  57      65.417  78.689  36.732  1.00  0.00
ATOM    820  CA  TYR A  57      64.263  77.987  36.160  1.00  0.00
ATOM    822  CB  TYR A  57      64.515  76.471  36.122  1.00  0.00
ATOM    825  CG  TYR A  57      63.491  75.705  35.307  1.00  0.00
ATOM    826  CD1 TYR A  57      63.517  75.794  33.902  1.00  0.00
ATOM    828  CE1 TYR A  57      62.563  75.100  33.134  1.00  0.00
ATOM    830  CZ  TYR A  57      61.587  74.305  33.767  1.00  0.00
ATOM    831  OH  TYR A  57      60.669  73.646  33.011  1.00  0.00
ATOM    833  CE2 TYR A  57      61.570  74.199  35.178  1.00  0.00
ATOM    835  CD2 TYR A  57      62.518  74.906  35.945  1.00  0.00
ATOM    837  C   TYR A  57      62.935  78.358  36.869  1.00  0.00
ATOM    838  O   TYR A  57      62.498  77.816  37.903  1.00  0.00
ATOM    839  N   TYR A  58      62.307  79.374  36.282  1.00  0.00
ATOM    841  CA  TYR A  58      60.994  79.875  36.668  1.00  0.00
ATOM    843  CB  TYR A  58      60.668  81.156  35.885  1.00  0.00
ATOM    846  CG  TYR A  58      61.708  82.247  36.009  1.00  0.00
ATOM    847  CD1 TYR A  58      61.980  82.813  37.269  1.00  0.00
ATOM    849  CE1 TYR A  58      62.995  83.775  37.399  1.00  0.00
ATOM    851  CZ  TYR A  58      63.725  84.194  36.267  1.00  0.00
ATOM    852  OH  TYR A  58      64.734  85.094  36.405  1.00  0.00
ATOM    854  CE2 TYR A  58      63.432  83.645  34.999  1.00  0.00
ATOM    856  CD2 TYR A  58      62.426  82.668  34.874  1.00  0.00
ATOM    858  C   TYR A  58      59.865  78.874  36.424  1.00  0.00
ATOM    859  O   TYR A  58      59.866  78.147  35.433  1.00  0.00
ATOM    860  N   ALA A  59      58.836  78.952  37.266  1.00  0.00
ATOM    862  CA  ALA A  59      57.502  78.491  36.917  1.00  0.00
ATOM    864  CB  ALA A  59      56.717  78.260  38.210  1.00  0.00
ATOM    868  C   ALA A  59      56.779  79.501  36.026  1.00  0.00
ATOM    869  O   ALA A  59      56.947  80.719  36.164  1.00  0.00
ATOM    870  N   ASP A  60      55.931  78.979  35.140  1.00  0.00
ATOM    872  CA  ASP A  60      55.228  79.768  34.132  1.00  0.00
ATOM    874  CB  ASP A  60      54.231  78.861  33.399  1.00  0.00
ATOM    877  CG  ASP A  60      53.861  79.553  32.100  1.00  0.00
ATOM    878  OD1 ASP A  60      53.019  80.469  32.155  1.00  0.00
ATOM    879  OD2 ASP A  60      54.646  79.462  31.132  1.00  0.00
ATOM    880  C   ASP A  60      54.557  81.035  34.712  1.00  0.00
ATOM    881  O   ASP A  60      54.816  82.154  34.243  1.00  0.00
ATOM    882  N   SER A  61      53.824  80.846  35.818  1.00  0.00
ATOM    884  CA  SER A  61      53.019  81.839  36.536  1.00  0.00
ATOM    886  CB  SER A  61      52.203  81.150  37.653  1.00  0.00
ATOM    889  OG  SER A  61      53.040  80.493  38.587  1.00  0.00
ATOM    891  C   SER A  61      53.779  83.048  37.104  1.00  0.00
ATOM    892  O   SER A  61      53.174  84.034  37.547  1.00  0.00
ATOM    893  N   VAL A  62      55.112  83.010  37.060  1.00  0.00
ATOM    895  CA  VAL A  62      55.963  84.109  37.538  1.00  0.00
ATOM    897  CB  VAL A  62      56.592  83.767  38.905  1.00  0.00
ATOM    899  CG1 VAL A  62      55.541  83.501  39.989  1.00  0.00
ATOM    903  CG2 VAL A  62      57.541  82.562  38.830  1.00  0.00
ATOM    907  C   VAL A  62      57.058  84.504  36.547  1.00  0.00
ATOM    908  O   VAL A  62      57.847  85.419  36.833  1.00  0.00
ATOM    909  N   LYS A  63      57.113  83.853  35.371  1.00  0.00
ATOM    911  CA  LYS A  63      58.079  84.219  34.323  1.00  0.00
ATOM    913  CB  LYS A  63      57.753  83.565  32.973  1.00  0.00
ATOM    916  CG  LYS A  63      57.877  82.043  32.901  1.00  0.00
ATOM    919  CD  LYS A  63      57.492  81.482  31.511  1.00  0.00
ATOM    922  CE  LYS A  63      56.378  82.215  30.731  1.00  0.00
ATOM    925  NZ  LYS A  63      55.048  82.173  31.387  1.00  0.00
ATOM    929  C   LYS A  63      58.005  85.724  34.048  1.00  0.00
ATOM    930  O   LYS A  63      56.922  86.267  33.862  1.00  0.00
ATOM    931  N   GLY A  64      59.158  86.385  33.973  1.00  0.00
ATOM    933  CA  GLY A  64      59.215  87.809  33.628  1.00  0.00
ATOM    936  C   GLY A  64      58.726  88.768  34.715  1.00  0.00
ATOM    937  O   GLY A  64      58.700  89.974  34.493  1.00  0.00
ATOM    938  N   ARG A  65      58.376  88.243  35.896  1.00  0.00
ATOM    940  CA  ARG A  65      57.991  89.038  37.069  1.00  0.00
ATOM    942  CB  ARG A  65      56.533  88.731  37.462  1.00  0.00
ATOM    945  CG  ARG A  65      55.560  88.871  36.275  1.00  0.00
ATOM    948  CD  ARG A  65      54.089  88.937  36.702  1.00  0.00
ATOM    951  NE  ARG A  65      53.667  87.759  37.494  1.00  0.00
ATOM    953  CZ  ARG A  65      53.194  87.775  38.732  1.00  0.00
ATOM    954  NH1 ARG A  65      53.036  88.873  39.407  1.00  0.00
ATOM    957  NH2 ARG A  65      52.866  86.661  39.323  1.00  0.00
ATOM    960  C   ARG A  65      58.949  88.800  38.222  1.00  0.00
ATOM    961  O   ARG A  65      59.383  89.752  38.874  1.00  0.00
ATOM    962  N   PHE A  66      59.311  87.533  38.438  1.00  0.00
ATOM    964  CA  PHE A  66      60.254  87.148  39.486  1.00  0.00
ATOM    966  CB  PHE A  66      59.689  85.991  40.329  1.00  0.00
ATOM    969  CG  PHE A  66      58.386  86.205  41.109  1.00  0.00
ATOM    970  CD1 PHE A  66      57.573  87.355  40.999  1.00  0.00
ATOM    972  CE1 PHE A  66      56.337  87.436  41.662  1.00  0.00
ATOM    974  CZ  PHE A  66      55.911  86.382  42.483  1.00  0.00
ATOM    976  CE2 PHE A  66      56.731  85.254  42.642  1.00  0.00
ATOM    978  CD2 PHE A  66      57.960  85.168  41.961  1.00  0.00
ATOM    980  C   PHE A  66      61.639  86.858  38.903  1.00  0.00
ATOM    981  O   PHE A  66      61.801  86.654  37.700  1.00  0.00
ATOM    982  N   THR A  67      62.658  86.909  39.759  1.00  0.00
ATOM    984  CA  THR A  67      64.068  86.860  39.359  1.00  0.00
ATOM    986  CB  THR A  67      64.581  88.252  38.935  1.00  0.00
ATOM    988  CG2 THR A  67      65.865  88.154  38.115  1.00  0.00
ATOM    992  OG1 THR A  67      63.646  88.951  38.142  1.00  0.00
ATOM    994  C   THR A  67      64.910  86.349  40.515  1.00  0.00
ATOM    995  O   THR A  67      64.897  86.922  41.601  1.00  0.00
ATOM    996  N   ILE A  68      65.608  85.236  40.303  1.00  0.00
ATOM    998  CA  ILE A  68      66.059  84.368  41.393  1.00  0.00
ATOM   1000  CB  ILE A  68      65.163  83.108  41.389  1.00  0.00
ATOM   1002  CG2 ILE A  68      65.338  82.325  40.085  1.00  0.00
ATOM   1006  CG1 ILE A  68      65.278  82.139  42.578  1.00  0.00
ATOM   1009  CD1 ILE A  68      65.431  82.773  43.956  1.00  0.00
ATOM   1013  C   ILE A  68      67.573  84.178  41.273  1.00  0.00
ATOM   1014  O   ILE A  68      68.118  83.699  40.275  1.00  0.00
ATOM   1015  N   SER A  69      68.248  84.730  42.278  1.00  0.00
ATOM   1017  CA  SER A  69      69.676  85.058  42.271  1.00  0.00
ATOM   1019  CB  SER A  69      69.863  86.566  42.039  1.00  0.00
ATOM   1022  OG  SER A  69      69.038  87.350  42.889  1.00  0.00
ATOM   1024  C   SER A  69      70.350  84.569  43.544  1.00  0.00
ATOM   1025  O   SER A  69      69.701  84.182  44.512  1.00  0.00
ATOM   1026  N   ARG A  70      71.675  84.473  43.536  1.00  0.00
ATOM   1028  CA  ARG A  70      72.390  83.641  44.501  1.00  0.00
ATOM   1030  CB  ARG A  70      72.496  82.240  43.892  1.00  0.00
ATOM   1033  CG  ARG A  70      73.265  81.214  44.728  1.00  0.00
ATOM   1036  CD  ARG A  70      73.123  79.879  43.996  1.00  0.00
ATOM   1039  NE  ARG A  70      73.712  78.751  44.735  1.00  0.00
ATOM   1041  CZ  ARG A  70      73.304  77.504  44.605  1.00  0.00
ATOM   1042  NH1 ARG A  70      72.284  77.171  43.875  1.00  0.00
ATOM   1045  NH2 ARG A  70      73.905  76.514  45.171  1.00  0.00
ATOM   1048  C   ARG A  70      73.764  84.220  44.721  1.00  0.00
ATOM   1049  O   ARG A  70      74.451  84.592  43.779  1.00  0.00
ATOM   1050  N   ASP A  71      74.139  84.286  45.984  1.00  0.00
ATOM   1052  CA  ASP A  71      75.339  84.976  46.431  1.00  0.00
ATOM   1054  CB  ASP A  71      75.059  85.448  47.863  1.00  0.00
ATOM   1057  CG  ASP A  71      75.849  86.702  48.186  1.00  0.00
ATOM   1058  OD1 ASP A  71      77.012  86.585  48.626  1.00  0.00
ATOM   1059  OD2 ASP A  71      75.277  87.813  48.069  1.00  0.00
ATOM   1060  C   ASP A  71      76.582  84.082  46.399  1.00  0.00
ATOM   1061  O   ASP A  71      77.658  84.507  45.992  1.00  0.00
ATOM   1062  N   ASN A  72      76.403  82.829  46.840  1.00  0.00
ATOM   1064  CA  ASN A  72      77.418  81.864  47.282  1.00  0.00
ATOM   1066  CB  ASN A  72      78.112  81.228  46.064  1.00  0.00
ATOM   1069  CG  ASN A  72      77.126  80.547  45.126  1.00  0.00
ATOM   1070  OD1 ASN A  72      76.253  79.784  45.523  1.00  0.00
ATOM   1071  ND2 ASN A  72      77.206  80.820  43.844  1.00  0.00
ATOM   1074  C   ASN A  72      78.372  82.397  48.369  1.00  0.00
ATOM   1075  O   ASN A  72      78.420  81.824  49.453  1.00  0.00
ATOM   1076  N   ALA A  73      79.033  83.529  48.139  1.00  0.00
ATOM   1078  CA  ALA A  73      79.954  84.184  49.065  1.00  0.00
ATOM   1080  CB  ALA A  73      80.525  85.419  48.360  1.00  0.00
ATOM   1084  C   ALA A  73      79.363  84.552  50.436  1.00  0.00
ATOM   1085  O   ALA A  73      80.092  84.629  51.421  1.00  0.00
ATOM   1086  N   LYS A  74      78.042  84.751  50.508  1.00  0.00
ATOM   1088  CA  LYS A  74      77.281  84.950  51.751  1.00  0.00
ATOM   1090  CB  LYS A  74      76.802  86.414  51.862  1.00  0.00
ATOM   1093  CG  LYS A  74      77.967  87.425  51.816  1.00  0.00
ATOM   1096  CD  LYS A  74      77.520  88.895  51.902  1.00  0.00
ATOM   1099  CE  LYS A  74      76.579  89.331  50.768  1.00  0.00
ATOM   1102  NZ  LYS A  74      77.181  89.144  49.426  1.00  0.00
ATOM   1106  C   LYS A  74      76.157  83.927  51.918  1.00  0.00
ATOM   1107  O   LYS A  74      75.168  84.211  52.587  1.00  0.00
ATOM   1108  N   ASN A  75      76.304  82.743  51.301  1.00  0.00
ATOM   1110  CA  ASN A  75      75.458  81.543  51.481  1.00  0.00
ATOM   1112  CB  ASN A  75      75.951  80.817  52.761  1.00  0.00
ATOM   1115  CG  ASN A  75      75.977  79.294  52.680  1.00  0.00
ATOM   1116  OD1 ASN A  75      76.549  78.705  51.781  1.00  0.00
ATOM   1117  ND2 ASN A  75      75.417  78.601  53.644  1.00  0.00
ATOM   1120  C   ASN A  75      73.934  81.805  51.452  1.00  0.00
ATOM   1121  O   ASN A  75      73.133  81.184  52.167  1.00  0.00
ATOM   1122  N   THR A  76      73.566  82.760  50.591  1.00  0.00
ATOM   1124  CA  THR A  76      72.232  83.351  50.467  1.00  0.00
ATOM   1126  CB  THR A  76      72.239  84.822  50.922  1.00  0.00
ATOM   1128  CG2 THR A  76      70.881  85.514  50.813  1.00  0.00
ATOM   1132  OG1 THR A  76      72.556  84.857  52.293  1.00  0.00
ATOM   1134  C   THR A  76      71.693  83.144  49.056  1.00  0.00
ATOM   1135  O   THR A  76      72.430  83.126  48.070  1.00  0.00
ATOM   1136  N   VAL A  77      70.376  83.007  48.989  1.00  0.00
ATOM   1138  CA  VAL A  77      69.554  83.043  47.782  1.00  0.00
ATOM   1140  CB  VAL A  77      68.972  81.645  47.494  1.00  0.00
ATOM   1142  CG1 VAL A  77      67.758  81.637  46.563  1.00  0.00
ATOM   1146  CG2 VAL A  77      70.077  80.795  46.861  1.00  0.00
ATOM   1150  C   VAL A  77      68.517  84.140  47.961  1.00  0.00
ATOM   1151  O   VAL A  77      68.146  84.463  49.082  1.00  0.00
ATOM   1152  N   TYR A  78      68.099  84.737  46.853  1.00  0.00
ATOM   1154  CA  TYR A  78      67.305  85.951  46.799  1.00  0.00
ATOM   1156  CB  TYR A  78      68.182  87.162  46.446  1.00  0.00
ATOM   1159  CG  TYR A  78      69.456  87.405  47.230  1.00  0.00
ATOM   1160  CD1 TYR A  78      69.404  88.051  48.478  1.00  0.00
ATOM   1162  CE1 TYR A  78      70.596  88.421  49.131  1.00  0.00
ATOM   1164  CZ  TYR A  78      71.848  88.147  48.538  1.00  0.00
ATOM   1165  OH  TYR A  78      72.995  88.500  49.172  1.00  0.00
ATOM   1167  CE2 TYR A  78      71.897  87.505  47.282  1.00  0.00
ATOM   1169  CD2 TYR A  78      70.704  87.127  46.636  1.00  0.00
ATOM   1171  C   TYR A  78      66.219  85.856  45.735  1.00  0.00
ATOM   1172  O   TYR A  78      66.527  85.668  44.552  1.00  0.00
ATOM   1173  N   LEU A  79      64.970  86.094  46.128  1.00  0.00
ATOM   1175  CA  LEU A  79      63.840  86.154  45.198  1.00  0.00
ATOM   1177  CB  LEU A  79      62.751  85.201  45.747  1.00  0.00
ATOM   1180  CG  LEU A  79      61.509  85.032  44.854  1.00  0.00
ATOM   1182  CD1 LEU A  79      61.815  84.250  43.572  1.00  0.00
ATOM   1186  CD2 LEU A  79      60.406  84.273  45.597  1.00  0.00
ATOM   1190  C   LEU A  79      63.362  87.610  45.089  1.00  0.00
ATOM   1191  O   LEU A  79      62.697  88.121  45.989  1.00  0.00
ATOM   1192  N   GLN A  80      63.732  88.278  43.992  1.00  0.00
ATOM   1194  CA  GLN A  80      63.092  89.533  43.589  1.00  0.00
ATOM   1196  CB  GLN A  80      63.972  90.287  42.576  1.00  0.00
ATOM   1199  CG  GLN A  80      63.629  91.789  42.487  1.00  0.00
ATOM   1202  CD  GLN A  80      64.098  92.600  43.696  1.00  0.00
ATOM   1203  OE1 GLN A  80      65.138  92.336  44.290  1.00  0.00
ATOM   1204  NE2 GLN A  80      63.366  93.612  44.108  1.00  0.00
ATOM   1207  C   GLN A  80      61.725  89.206  42.991  1.00  0.00
ATOM   1208  O   GLN A  80      61.609  88.265  42.204  1.00  0.00
ATOM   1209  N   MET A  81      60.714  89.992  43.349  1.00  0.00
ATOM   1211  CA  MET A  81      59.319  89.800  42.976  1.00  0.00
ATOM   1213  CB  MET A  81      58.518  89.155  44.118  1.00  0.00
ATOM   1216  CG  MET A  81      59.086  87.818  44.589  1.00  0.00
ATOM   1219  SD  MET A  81      57.945  86.808  45.570  1.00  0.00
ATOM   1220  CE  MET A  81      57.494  87.933  46.914  1.00  0.00
ATOM   1224  C   MET A  81      58.693  91.126  42.588  1.00  0.00
ATOM   1225  O   MET A  81      58.341  91.924  43.452  1.00  0.00
ATOM   1226  N   ASN A  82      58.595  91.374  41.286  1.00  0.00
ATOM   1228  CA  ASN A  82      58.115  92.631  40.725  1.00  0.00
ATOM   1230  CB  ASN A  82      59.059  93.028  39.578  1.00  0.00
ATOM   1233  CG  ASN A  82      60.516  92.987  39.985  1.00  0.00
ATOM   1234  OD1 ASN A  82      60.980  93.801  40.772  1.00  0.00
ATOM   1235  ND2 ASN A  82      61.259  92.004  39.534  1.00  0.00
ATOM   1238  C   ASN A  82      56.692  92.487  40.188  1.00  0.00
ATOM   1239  O   ASN A  82      56.211  91.378  39.942  1.00  0.00
ATOM   1240  N   SER A  83      56.062  93.638  39.940  1.00  0.00
ATOM   1242  CA  SER A  83      54.692  93.736  39.428  1.00  0.00
ATOM   1244  CB  SER A  83      54.661  93.512  37.911  1.00  0.00
ATOM   1247  OG  SER A  83      55.501  94.457  37.276  1.00  0.00
ATOM   1249  C   SER A  83      53.748  92.805  40.182  1.00  0.00
ATOM   1250  O   SER A  83      53.046  91.981  39.585  1.00  0.00
ATOM   1251  N   LEU A  84      53.829  92.886  41.516  1.00  0.00
ATOM   1253  CA  LEU A  84      53.071  92.008  42.400  1.00  0.00
ATOM   1255  CB  LEU A  84      53.493  92.275  43.857  1.00  0.00
ATOM   1258  CG  LEU A  84      54.845  91.618  44.192  1.00  0.00
ATOM   1260  CD1 LEU A  84      55.427  92.159  45.495  1.00  0.00
ATOM   1264  CD2 LEU A  84      54.703  90.102  44.360  1.00  0.00
ATOM   1268  C   LEU A  84      51.569  92.188  42.178  1.00  0.00
ATOM   1269  O   LEU A  84      51.070  93.292  41.954  1.00  0.00
ATOM   1270  N   LYS A  85      50.842  91.085  42.266  1.00  0.00
ATOM   1272  CA  LYS A  85      49.412  90.991  41.972  1.00  0.00
ATOM   1274  CB  LYS A  85      49.314  90.107  40.702  1.00  0.00
ATOM   1277  CG  LYS A  85      48.255  90.531  39.676  1.00  0.00
ATOM   1280  CD  LYS A  85      47.032  89.618  39.724  1.00  0.00
ATOM   1283  CE  LYS A  85      45.941  90.101  38.762  1.00  0.00
ATOM   1286  NZ  LYS A  85      44.753  89.231  38.873  1.00  0.00
ATOM   1290  C   LYS A  85      48.721  90.419  43.210  1.00  0.00
ATOM   1291  O   LYS A  85      49.394  89.749  43.984  1.00  0.00
ATOM   1292  N   PRO A  86      47.422  90.653  43.466  1.00  0.00
ATOM   1293  CD  PRO A  86      46.533  91.587  42.804  1.00  0.00
ATOM   1296  CG  PRO A  86      45.129  91.148  43.208  1.00  0.00
ATOM   1299  CB  PRO A  86      45.312  90.537  44.600  1.00  0.00
ATOM   1302  CA  PRO A  86      46.777  90.082  44.651  1.00  0.00
ATOM   1304  C   PRO A  86      46.952  88.559  44.759  1.00  0.00
ATOM   1305  O   PRO A  86      47.315  88.069  45.827  1.00  0.00
ATOM   1306  N   GLU A  87      46.834  87.824  43.641  1.00  0.00
ATOM   1308  CA  GLU A  87      47.148  86.386  43.574  1.00  0.00
ATOM   1310  CB  GLU A  87      46.879  85.799  42.176  1.00  0.00
ATOM   1313  CG  GLU A  87      45.398  85.780  41.782  1.00  0.00
ATOM   1316  CD  GLU A  87      45.090  86.927  40.828  1.00  0.00
ATOM   1317  OE1 GLU A  87      44.812  88.056  41.297  1.00  0.00
ATOM   1318  OE2 GLU A  87      45.199  86.744  39.593  1.00  0.00
ATOM   1319  C   GLU A  87      48.554  85.947  44.019  1.00  0.00
ATOM   1320  O   GLU A  87      48.749  84.771  44.301  1.00  0.00
ATOM   1321  N   ASP A  88      49.532  86.846  44.112  1.00  0.00
ATOM   1323  CA  ASP A  88      50.863  86.539  44.633  1.00  0.00
ATOM   1325  CB  ASP A  88      51.908  87.510  44.063  1.00  0.00
ATOM   1328  CG  ASP A  88      51.993  87.484  42.541  1.00  0.00
ATOM   1329  OD1 ASP A  88      51.955  86.388  41.924  1.00  0.00
ATOM   1330  OD2 ASP A  88      52.184  88.572  41.954  1.00  0.00
ATOM   1331  C   ASP A  88      50.932  86.491  46.167  1.00  0.00
ATOM   1332  O   ASP A  88      51.998  86.223  46.728  1.00  0.00
ATOM   1333  N   THR A  89      49.810  86.738  46.848  1.00  0.00
ATOM   1335  CA  THR A  89      49.671  86.649  48.305  1.00  0.00
ATOM   1337  CB  THR A  89      48.342  87.276  48.743  1.00  0.00
ATOM   1339  CG2 THR A  89      48.046  87.176  50.241  1.00  0.00
ATOM   1343  OG1 THR A  89      48.371  88.638  48.394  1.00  0.00
ATOM   1345  C   THR A  89      49.745  85.211  48.812  1.00  0.00
ATOM   1346  O   THR A  89      48.844  84.391  48.598  1.00  0.00
ATOM   1347  N   ALA A  90      50.840  84.896  49.493  1.00  0.00
ATOM   1349  CA  ALA A  90      51.183  83.528  49.869  1.00  0.00
ATOM   1351  CB  ALA A  90      51.682  82.799  48.611  1.00  0.00
ATOM   1355  C   ALA A  90      52.249  83.514  50.964  1.00  0.00
ATOM   1356  O   ALA A  90      52.934  84.513  51.179  1.00  0.00
ATOM   1357  N   VAL A  91      52.441  82.366  51.613  1.00  0.00
ATOM   1359  CA  VAL A  91      53.686  82.126  52.353  1.00  0.00
ATOM   1361  CB  VAL A  91      53.492  81.129  53.511  1.00  0.00
ATOM   1363  CG1 VAL A  91      54.732  81.123  54.416  1.00  0.00
ATOM   1367  CG2 VAL A  91      52.294  81.481  54.405  1.00  0.00
ATOM   1371  C   VAL A  91      54.726  81.618  51.374  1.00  0.00
ATOM   1372  O   VAL A  91      54.433  80.706  50.605  1.00  0.00
ATOM   1373  N   TYR A  92      55.931  82.175  51.408  1.00  0.00
ATOM   1375  CA  TYR A  92      57.033  81.879  50.502  1.00  0.00
ATOM   1377  CB  TYR A  92      57.528  83.209  49.913  1.00  0.00
ATOM   1380  CG  TYR A  92      56.672  83.764  48.794  1.00  0.00
ATOM   1381  CD1 TYR A  92      55.525  84.525  49.085  1.00  0.00
ATOM   1383  CE1 TYR A  92      54.715  85.006  48.041  1.00  0.00
ATOM   1385  CZ  TYR A  92      55.046  84.722  46.698  1.00  0.00
ATOM   1386  OH  TYR A  92      54.219  85.122  45.694  1.00  0.00
ATOM   1388  CE2 TYR A  92      56.216  83.987  46.410  1.00  0.00
ATOM   1390  CD2 TYR A  92      57.032  83.521  47.457  1.00  0.00
ATOM   1392  C   TYR A  92      58.146  81.168  51.268  1.00  0.00
ATOM   1393  O   TYR A  92      58.716  81.728  52.211  1.00  0.00
ATOM   1394  N   TYR A  93      58.422  79.935  50.852  1.00  0.00
ATOM   1396  CA  TYR A  93      59.443  79.071  51.428  1.00  0.00
ATOM   1398  CB  TYR A  93      58.893  77.661  51.663  1.00  0.00
ATOM   1401  CG  TYR A  93      57.915  77.570  52.812  1.00  0.00
ATOM   1402  CD1 TYR A  93      56.582  78.004  52.658  1.00  0.00
ATOM   1404  CE1 TYR A  93      55.712  77.992  53.765  1.00  0.00
ATOM   1406  CZ  TYR A  93      56.174  77.551  55.023  1.00  0.00
ATOM   1407  OH  TYR A  93      55.358  77.621  56.103  1.00  0.00
ATOM   1409  CE2 TYR A  93      57.485  77.054  55.150  1.00  0.00
ATOM   1411  CD2 TYR A  93      58.359  77.082  54.052  1.00  0.00
ATOM   1413  C   TYR A  93      60.670  78.994  50.531  1.00  0.00
ATOM   1414  O   TYR A  93      60.544  78.935  49.308  1.00  0.00
ATOM   1415  N   CYS A  94      61.842  78.896  51.143  1.00  0.00
ATOM   1417  CA  CYS A  94      63.073  78.493  50.483  1.00  0.00
ATOM   1419  CB  CYS A  94      64.199  79.400  51.013  1.00  0.00
ATOM   1422  SG  CYS A  94      65.756  79.456  50.076  1.00  0.00
ATOM   1423  C   CYS A  94      63.257  76.996  50.730  1.00  0.00
ATOM   1424  O   CYS A  94      62.835  76.464  51.764  1.00  0.00
ATOM   1425  N   ALA A  95      63.858  76.307  49.766  1.00  0.00
ATOM   1427  CA  ALA A  95      64.057  74.865  49.826  1.00  0.00
ATOM   1429  CB  ALA A  95      62.841  74.202  49.162  1.00  0.00
ATOM   1433  C   ALA A  95      65.368  74.479  49.143  1.00  0.00
ATOM   1434  O   ALA A  95      65.662  74.950  48.040  1.00  0.00
ATOM   1435  N   VAL A  96      66.120  73.558  49.745  1.00  0.00
ATOM   1437  CA  VAL A  96      67.334  72.991  49.145  1.00  0.00
ATOM   1439  CB  VAL A  96      68.583  72.995  50.076  1.00  0.00
ATOM   1441  CG1 VAL A  96      68.622  74.185  51.039  1.00  0.00
ATOM   1445  CG2 VAL A  96      68.796  71.728  50.921  1.00  0.00
ATOM   1449  C   VAL A  96      67.038  71.569  48.672  1.00  0.00
ATOM   1450  O   VAL A  96      66.429  70.753  49.375  1.00  0.00
ATOM   1451  N   ARG A  97      67.534  71.264  47.477  1.00  0.00
ATOM   1453  CA  ARG A  97      67.847  69.896  47.090  1.00  0.00
ATOM   1455  CB  ARG A  97      67.561  69.705  45.595  1.00  0.00
ATOM   1458  CG  ARG A  97      66.165  69.122  45.368  1.00  0.00
ATOM   1461  CD  ARG A  97      65.797  69.242  43.889  1.00  0.00
ATOM   1464  NE  ARG A  97      64.573  68.497  43.572  1.00  0.00
ATOM   1466  CZ  ARG A  97      64.229  68.008  42.399  1.00  0.00
ATOM   1467  NH1 ARG A  97      64.908  68.236  41.310  1.00  0.00
ATOM   1470  NH2 ARG A  97      63.198  67.226  42.310  1.00  0.00
ATOM   1473  C   ARG A  97      69.301  69.633  47.426  1.00  0.00
ATOM   1474  O   ARG A  97      70.204  70.301  46.925  1.00  0.00
ATOM   1475  N   ASP A  98      69.460  68.645  48.282  1.00  0.00
ATOM   1477  CA  ASP A  98      70.670  68.093  48.871  1.00  0.00
ATOM   1479  CB  ASP A  98      70.218  67.278  50.093  1.00  0.00
ATOM   1482  CG  ASP A  98      69.205  66.215  49.667  1.00  0.00
ATOM   1483  OD1 ASP A  98      68.043  66.628  49.413  1.00  0.00
ATOM   1484  OD2 ASP A  98      69.637  65.074  49.407  1.00  0.00
ATOM   1485  C   ASP A  98      71.586  67.225  47.992  1.00  0.00
ATOM   1486  O   ASP A  98      72.761  67.106  48.348  1.00  0.00
ATOM   1487  N   PRO A  99      71.160  66.614  46.867  1.00  0.00
ATOM   1488  CD  PRO A  99      70.075  66.962  45.970  1.00  0.00
ATOM   1491  CG  PRO A  99      70.230  66.040  44.774  1.00  0.00
ATOM   1494  CB  PRO A  99      70.704  64.754  45.437  1.00  0.00
ATOM   1497  CA  PRO A  99      71.592  65.251  46.580  1.00  0.00
ATOM   1499  C   PRO A  99      73.078  65.081  46.289  1.00  0.00
ATOM   1500  O   PRO A  99      73.613  63.997  46.492  1.00  0.00
ATOM   1501  N   SER A 100      73.735  66.095  45.710  1.00  0.00
ATOM   1503  CA  SER A 100      74.931  65.964  44.847  1.00  0.00
ATOM   1505  CB  SER A 100      76.165  65.548  45.652  1.00  0.00
ATOM   1508  OG  SER A 100      76.368  66.485  46.692  1.00  0.00
ATOM   1510  C   SER A 100      74.705  65.071  43.623  1.00  0.00
ATOM   1511  O   SER A 100      75.221  65.362  42.546  1.00  0.00
ATOM   1512  N   TYR A 101      73.872  64.042  43.759  1.00  0.00
ATOM   1514  CA  TYR A 101      73.340  63.239  42.690  1.00  0.00
ATOM   1516  CB  TYR A 101      72.652  61.973  43.225  1.00  0.00
ATOM   1519  CG  TYR A 101      73.605  60.967  43.842  1.00  0.00
ATOM   1520  CD1 TYR A 101      73.754  60.895  45.242  1.00  0.00
ATOM   1522  CE1 TYR A 101      74.633  59.954  45.810  1.00  0.00
ATOM   1524  CZ  TYR A 101      75.366  59.082  44.978  1.00  0.00
ATOM   1525  OH  TYR A 101      76.206  58.166  45.528  1.00  0.00
ATOM   1527  CE2 TYR A 101      75.222  59.155  43.576  1.00  0.00
ATOM   1529  CD2 TYR A 101      74.340  60.097  43.012  1.00  0.00
ATOM   1531  C   TYR A 101      72.425  64.002  41.727  1.00  0.00
ATOM   1532  O   TYR A 101      71.535  64.733  42.160  1.00  0.00
ATOM   1533  N   PRO A 102      72.536  63.735  40.411  1.00  0.00
ATOM   1534  CD  PRO A 102      73.582  62.950  39.761  1.00  0.00
ATOM   1537  CG  PRO A 102      73.197  62.849  38.284  1.00  0.00
ATOM   1540  CB  PRO A 102      72.324  64.084  38.085  1.00  0.00
ATOM   1543  CA  PRO A 102      71.565  64.178  39.418  1.00  0.00
ATOM   1545  C   PRO A 102      70.293  63.338  39.472  1.00  0.00
ATOM   1546  O   PRO A 102      69.825  62.823  38.460  1.00  0.00
ATOM   1547  N   ASN A 103      69.728  63.173  40.667  1.00  0.00
ATOM   1549  CA  ASN A 103      68.626  62.255  40.939  1.00  0.00
ATOM   1551  CB  ASN A 103      68.479  62.108  42.455  1.00  0.00
ATOM   1554  CG  ASN A 103      68.095  60.687  42.833  1.00  0.00
ATOM   1555  OD1 ASN A 103      68.932  59.882  43.189  1.00  0.00
ATOM   1556  ND2 ASN A 103      66.842  60.316  42.752  1.00  0.00
ATOM   1559  C   ASN A 103      67.326  62.584  40.174  1.00  0.00
ATOM   1560  O   ASN A 103      66.366  61.816  40.205  1.00  0.00
ATOM   1561  N   GLY A 104      67.297  63.719  39.465  1.00  0.00
ATOM   1563  CA  GLY A 104      66.194  64.225  38.649  1.00  0.00
ATOM   1566  C   GLY A 104      65.036  64.690  39.523  1.00  0.00
ATOM   1567  O   GLY A 104      64.823  65.887  39.750  1.00  0.00
ATOM   1568  N   VAL A 105      64.368  63.717  40.133  1.00  0.00
ATOM   1570  CA  VAL A 105      63.715  63.887  41.421  1.00  0.00
ATOM   1572  CB  VAL A 105      62.604  62.829  41.616  1.00  0.00
ATOM   1574  CG1 VAL A 105      61.895  62.991  42.970  1.00  0.00
ATOM   1578  CG2 VAL A 105      61.532  62.941  40.519  1.00  0.00
ATOM   1582  C   VAL A 105      64.758  63.766  42.516  1.00  0.00
ATOM   1583  O   VAL A 105      65.257  62.671  42.754  1.00  0.00
ATOM   1584  N   TYR A 106      65.011  64.845  43.252  1.00  0.00
ATOM   1586  CA  TYR A 106      65.208  64.664  44.686  1.00  0.00
ATOM   1588  CB  TYR A 106      66.646  64.882  45.161  1.00  0.00
ATOM   1591  CG  TYR A 106      67.116  63.755  46.071  1.00  0.00
ATOM   1592  CD1 TYR A 106      67.456  64.001  47.408  1.00  0.00
ATOM   1594  CE1 TYR A 106      67.851  62.942  48.248  1.00  0.00
ATOM   1596  CZ  TYR A 106      67.937  61.629  47.755  1.00  0.00
ATOM   1597  OH  TYR A 106      68.330  60.612  48.563  1.00  0.00
ATOM   1599  CE2 TYR A 106      67.572  61.366  46.418  1.00  0.00
ATOM   1601  CD2 TYR A 106      67.147  62.427  45.599  1.00  0.00
ATOM   1603  C   TYR A 106      64.087  65.310  45.477  1.00  0.00
ATOM   1604  O   TYR A 106      63.552  66.333  45.027  1.00  0.00
ATOM   1605  N   PRO A 107      63.672  64.707  46.609  1.00  0.00
ATOM   1606  CD  PRO A 107      63.911  63.344  47.070  1.00  0.00
ATOM   1609  CG  PRO A 107      63.073  63.188  48.336  1.00  0.00
ATOM   1612  CB  PRO A 107      63.120  64.595  48.924  1.00  0.00
ATOM   1615  CA  PRO A 107      63.101  65.488  47.678  1.00  0.00
ATOM   1617  C   PRO A 107      63.903  66.767  47.887  1.00  0.00
ATOM   1618  O   PRO A 107      65.122  66.778  47.716  1.00  0.00
ATOM   1619  N   HIS A 108      63.228  67.849  48.236  1.00  0.00
ATOM   1621  CA  HIS A 108      63.927  68.964  48.841  1.00  0.00
ATOM   1623  CB  HIS A 108      63.184  70.280  48.572  1.00  0.00
ATOM   1626  CG  HIS A 108      63.310  70.822  47.166  1.00  0.00
ATOM   1627  ND1 HIS A 108      62.650  70.341  46.029  1.00  0.00
ATOM   1628  CE1 HIS A 108      62.953  71.193  45.039  1.00  0.00
ATOM   1630  NE2 HIS A 108      63.788  72.152  45.479  1.00  0.00
ATOM   1632  CD2 HIS A 108      64.022  71.932  46.815  1.00  0.00
ATOM   1634  C   HIS A 108      64.006  68.686  50.332  1.00  0.00
ATOM   1635  O   HIS A 108      62.957  68.700  50.984  1.00  0.00
ATOM   1636  N   GLU A 109      65.187  68.336  50.842  1.00  0.00
ATOM   1638  CA  GLU A 109      65.290  67.861  52.229  1.00  0.00
ATOM   1640  CB  GLU A 109      66.696  67.283  52.505  1.00  0.00
ATOM   1643  CG  GLU A 109      66.833  66.717  53.937  1.00  0.00
ATOM   1646  CD  GLU A 109      68.272  66.346  54.344  1.00  0.00
ATOM   1647  OE1 GLU A 109      69.216  66.805  53.661  1.00  0.00
ATOM   1648  OE2 GLU A 109      68.426  65.681  55.396  1.00  0.00
ATOM   1649  C   GLU A 109      64.976  68.976  53.219  1.00  0.00
ATOM   1650  O   GLU A 109      64.101  68.837  54.077  1.00  0.00
ATOM   1651  N   TYR A 110      65.651  70.116  53.062  1.00  0.00
ATOM   1653  CA  TYR A 110      65.481  71.239  53.966  1.00  0.00
ATOM   1655  CB  TYR A 110      66.826  71.858  54.376  1.00  0.00
ATOM   1658  CG  TYR A 110      67.603  71.017  55.367  1.00  0.00
ATOM   1659  CD1 TYR A 110      68.403  69.952  54.912  1.00  0.00
ATOM   1661  CE1 TYR A 110      69.082  69.141  55.837  1.00  0.00
ATOM   1663  CZ  TYR A 110      68.949  69.372  57.217  1.00  0.00
ATOM   1664  OH  TYR A 110      69.577  68.543  58.087  1.00  0.00
ATOM   1666  CE2 TYR A 110      68.174  70.456  57.676  1.00  0.00
ATOM   1668  CD2 TYR A 110      67.501  71.280  56.751  1.00  0.00
ATOM   1670  C   TYR A 110      64.576  72.291  53.377  1.00  0.00
ATOM   1671  O   TYR A 110      64.781  72.785  52.271  1.00  0.00
ATOM   1672  N   TRP A 111      63.624  72.685  54.206  1.00  0.00
ATOM   1674  CA  TRP A 111      62.721  73.801  54.011  1.00  0.00
ATOM   1676  CB  TRP A 111      61.296  73.262  54.153  1.00  0.00
ATOM   1679  CG  TRP A 111      60.926  72.369  53.013  1.00  0.00
ATOM   1680  CD1 TRP A 111      61.341  71.097  52.812  1.00  0.00
ATOM   1682  NE1 TRP A 111      60.939  70.671  51.563  1.00  0.00
ATOM   1684  CE2 TRP A 111      60.209  71.642  50.905  1.00  0.00
ATOM   1685  CZ2 TRP A 111      59.606  71.725  49.643  1.00  0.00
ATOM   1687  CH2 TRP A 111      58.966  72.919  49.265  1.00  0.00
ATOM   1689  CZ3 TRP A 111      58.945  74.015  50.149  1.00  0.00
ATOM   1691  CE3 TRP A 111      59.553  73.923  51.411  1.00  0.00
ATOM   1693  CD2 TRP A 111      60.190  72.738  51.819  1.00  0.00
ATOM   1694  C   TRP A 111      63.060  74.855  55.052  1.00  0.00
ATOM   1695  O   TRP A 111      63.645  74.538  56.095  1.00  0.00
ATOM   1696  N   GLY A 112      62.720  76.102  54.764  1.00  0.00
ATOM   1698  CA  GLY A 112      62.772  77.141  55.777  1.00  0.00
ATOM   1701  C   GLY A 112      61.449  77.279  56.532  1.00  0.00
ATOM   1702  O   GLY A 112      60.558  76.423  56.472  1.00  0.00
ATOM   1703  N   GLN A 113      61.348  78.360  57.293  1.00  0.00
ATOM   1705  CA  GLN A 113      60.165  78.724  58.067  1.00  0.00
ATOM   1707  CB  GLN A 113      60.477  79.926  58.990  1.00  0.00
ATOM   1710  CG  GLN A 113      61.890  80.006  59.586  1.00  0.00
ATOM   1713  CD  GLN A 113      62.324  78.733  60.300  1.00  0.00
ATOM   1714  OE1 GLN A 113      61.619  78.171  61.120  1.00  0.00
ATOM   1715  NE2 GLN A 113      63.498  78.227  60.003  1.00  0.00
ATOM   1718  C   GLN A 113      58.969  79.126  57.202  1.00  0.00
ATOM   1719  O   GLN A 113      57.811  78.916  57.574  1.00  0.00
ATOM   1720  N   GLY A 114      59.277  79.750  56.066  1.00  0.00
ATOM   1722  CA  GLY A 114      58.376  80.560  55.264  1.00  0.00
ATOM   1725  C   GLY A 114      58.251  81.989  55.807  1.00  0.00
ATOM   1726  O   GLY A 114      58.026  82.190  56.999  1.00  0.00
ATOM   1727  N   THR A 115      58.289  83.000  54.927  1.00  0.00
ATOM   1729  CA  THR A 115      57.709  84.328  55.232  1.00  0.00
ATOM   1731  CB  THR A 115      58.804  85.397  55.158  1.00  0.00
ATOM   1733  CG2 THR A 115      59.432  85.555  53.771  1.00  0.00
ATOM   1737  OG1 THR A 115      58.330  86.662  55.551  1.00  0.00
ATOM   1739  C   THR A 115      56.471  84.705  54.413  1.00  0.00
ATOM   1740  O   THR A 115      56.391  84.475  53.206  1.00  0.00
ATOM   1741  N   GLN A 116      55.469  85.265  55.096  1.00  0.00
ATOM   1743  CA  GLN A 116      54.233  85.770  54.489  1.00  0.00
ATOM   1745  CB  GLN A 116      53.236  86.066  55.622  1.00  0.00
ATOM   1748  CG  GLN A 116      51.922  86.736  55.192  1.00  0.00
ATOM   1751  CD  GLN A 116      51.075  85.959  54.183  1.00  0.00
ATOM   1752  OE1 GLN A 116      51.213  84.767  53.969  1.00  0.00
ATOM   1753  NE2 GLN A 116      50.151  86.628  53.535  1.00  0.00
ATOM   1756  C   GLN A 116      54.498  86.986  53.588  1.00  0.00
ATOM   1757  O   GLN A 116      55.252  87.884  53.950  1.00  0.00
ATOM   1758  N   VAL A 117      53.808  87.058  52.447  1.00  0.00
ATOM   1760  CA  VAL A 117      53.721  88.249  51.585  1.00  0.00
ATOM   1762  CB  VAL A 117      54.611  88.124  50.330  1.00  0.00
ATOM   1764  CG1 VAL A 117      54.338  89.199  49.261  1.00  0.00
ATOM   1768  CG2 VAL A 117      56.086  88.260  50.710  1.00  0.00
ATOM   1772  C   VAL A 117      52.269  88.514  51.193  1.00  0.00
ATOM   1773  O   VAL A 117      51.562  87.579  50.809  1.00  0.00
ATOM   1774  N   THR A 118      51.838  89.784  51.316  1.00  0.00
ATOM   1776  CA  THR A 118      50.404  90.111  51.451  1.00  0.00
ATOM   1778  CB  THR A 118      50.031  90.390  52.921  1.00  0.00
ATOM   1780  CG2 THR A 118      48.535  90.203  53.174  1.00  0.00
ATOM   1784  OG1 THR A 118      50.707  89.532  53.807  1.00  0.00
ATOM   1786  C   THR A 118      49.990  91.301  50.580  1.00  0.00
ATOM   1787  O   THR A 118      49.859  92.434  51.039  1.00  0.00
ATOM   1788  N   VAL A 119      49.816  91.045  49.286  1.00  0.00
ATOM   1790  CA  VAL A 119      49.549  92.061  48.262  1.00  0.00
ATOM   1792  CB  VAL A 119      49.800  91.502  46.847  1.00  0.00
ATOM   1794  CG1 VAL A 119      49.715  92.627  45.796  1.00  0.00
ATOM   1798  CG2 VAL A 119      51.171  90.824  46.702  1.00  0.00
ATOM   1802  C   VAL A 119      48.120  92.616  48.370  1.00  0.00
ATOM   1803  O   VAL A 119      47.162  92.015  47.900  1.00  0.00
ATOM   1804  N   SER A 120      47.989  93.800  48.965  1.00  0.00
ATOM   1806  CA  SER A 120      46.731  94.556  48.949  1.00  0.00
ATOM   1808  CB  SER A 120      46.799  95.689  49.984  1.00  0.00
ATOM   1811  OG  SER A 120      47.710  96.697  49.592  1.00  0.00
ATOM   1813  C   SER A 120      46.402  95.124  47.562  1.00  0.00
ATOM   1814  O   SER A 120      47.243  95.146  46.663  1.00  0.00
ATOM   1815  N   SER A 121      45.174  95.596  47.347  1.00  0.00
ATOM   1817  CA  SER A 121      44.725  96.154  46.062  1.00  0.00
ATOM   1819  CB  SER A 121      44.351  95.015  45.103  1.00  0.00
ATOM   1822  OG  SER A 121      45.505  94.278  44.751  1.00  0.00
ATOM   1824  C   SER A 121      43.501  97.044  46.260  1.00  0.00
ATOM   1825  O   SER A 121      42.963  97.263  47.345  1.00  0.00
END
