# Supplementary material for: Nanobody-based CTLA4 inhibitors for immune checkpoint blockade therapy of canine cancer patients
Source: Sci Rep. 2021 Oct 21;11:20763. doi: 10.1038/s41598-021-00325-3 (PMC8531395; doi:10.1038/s41598-021-00325-3)
Supplement: Supplementary file 1 — Supplementary Information 1. [file 41598_2021_325_MOESM1_ESM.zip › Supplemental Information/ITasser_cNb6_1.pdb]

ATOM      1  N   MET B   1      65.287  71.149  61.268  1.00  0.00
ATOM      2  CA  MET B   1      64.960  71.238  59.837  1.00  0.00
ATOM      4  CB  MET B   1      65.513  72.558  59.273  1.00  0.00
ATOM      7  CG  MET B   1      66.973  72.861  59.637  1.00  0.00
ATOM     10  SD  MET B   1      67.710  74.258  58.738  1.00  0.00
ATOM     11  CE  MET B   1      66.594  75.609  59.207  1.00  0.00
ATOM     15  C   MET B   1      65.484  70.050  59.033  1.00  0.00
ATOM     16  O   MET B   1      64.972  69.756  57.953  1.00  0.00
ATOM     17  N   HIS B   2      66.467  69.327  59.577  1.00  0.00
ATOM     19  CA  HIS B   2      66.828  68.004  59.074  1.00  0.00
ATOM     21  CB  HIS B   2      68.274  67.640  59.441  1.00  0.00
ATOM     24  CG  HIS B   2      68.746  66.399  58.717  1.00  0.00
ATOM     25  ND1 HIS B   2      68.318  66.008  57.445  1.00  0.00
ATOM     26  CE1 HIS B   2      68.901  64.828  57.197  1.00  0.00
ATOM     28  NE2 HIS B   2      69.670  64.466  58.237  1.00  0.00
ATOM     30  CD2 HIS B   2      69.581  65.440  59.210  1.00  0.00
ATOM     32  C   HIS B   2      65.836  66.945  59.562  1.00  0.00
ATOM     33  O   HIS B   2      65.237  67.066  60.632  1.00  0.00
ATOM     34  N   VAL B   3      65.711  65.870  58.784  1.00  0.00
ATOM     36  CA  VAL B   3      64.950  64.661  59.105  1.00  0.00
ATOM     38  CB  VAL B   3      63.610  64.620  58.343  1.00  0.00
ATOM     40  CG1 VAL B   3      62.893  63.261  58.332  1.00  0.00
ATOM     44  CG2 VAL B   3      62.623  65.626  58.934  1.00  0.00
ATOM     48  C   VAL B   3      65.777  63.465  58.745  1.00  0.00
ATOM     49  O   VAL B   3      66.149  63.376  57.581  1.00  0.00
ATOM     50  N   ALA B   4      66.026  62.586  59.721  1.00  0.00
ATOM     52  CA  ALA B   4      66.980  61.477  59.639  1.00  0.00
ATOM     54  CB  ALA B   4      68.126  61.742  60.623  1.00  0.00
ATOM     58  C   ALA B   4      66.302  60.130  59.893  1.00  0.00
ATOM     59  O   ALA B   4      65.448  60.014  60.765  1.00  0.00
ATOM     60  N   GLN B   5      66.665  59.112  59.115  1.00  0.00
ATOM     62  CA  GLN B   5      65.966  57.826  59.091  1.00  0.00
ATOM     64  CB  GLN B   5      64.813  57.892  58.061  1.00  0.00
ATOM     67  CG  GLN B   5      65.234  58.303  56.634  1.00  0.00
ATOM     70  CD  GLN B   5      64.065  58.402  55.649  1.00  0.00
ATOM     71  OE1 GLN B   5      63.820  59.424  55.023  1.00  0.00
ATOM     72  NE2 GLN B   5      63.335  57.340  55.430  1.00  0.00
ATOM     75  C   GLN B   5      66.960  56.684  58.831  1.00  0.00
ATOM     76  O   GLN B   5      68.001  56.922  58.212  1.00  0.00
ATOM     77  N   PRO B   6      66.706  55.458  59.331  1.00  0.00
ATOM     78  CD  PRO B   6      65.651  55.109  60.271  1.00  0.00
ATOM     81  CG  PRO B   6      66.023  53.742  60.840  1.00  0.00
ATOM     84  CB  PRO B   6      66.828  53.110  59.711  1.00  0.00
ATOM     87  CA  PRO B   6      67.566  54.305  59.093  1.00  0.00
ATOM     89  C   PRO B   6      67.867  54.041  57.616  1.00  0.00
ATOM     90  O   PRO B   6      66.949  54.022  56.807  1.00  0.00
ATOM     91  N   ALA B   7      69.126  53.763  57.263  1.00  0.00
ATOM     93  CA  ALA B   7      69.524  53.581  55.862  1.00  0.00
ATOM     95  CB  ALA B   7      71.050  53.440  55.810  1.00  0.00
ATOM     99  C   ALA B   7      68.831  52.400  55.147  1.00  0.00
ATOM    100  O   ALA B   7      68.567  52.444  53.947  1.00  0.00
ATOM    101  N   VAL B   8      68.535  51.340  55.893  1.00  0.00
ATOM    103  CA  VAL B   8      68.173  50.014  55.373  1.00  0.00
ATOM    105  CB  VAL B   8      69.160  48.953  55.926  1.00  0.00
ATOM    107  CG1 VAL B   8      70.582  49.189  55.397  1.00  0.00
ATOM    111  CG2 VAL B   8      69.225  48.916  57.463  1.00  0.00
ATOM    115  C   VAL B   8      66.696  49.722  55.625  1.00  0.00
ATOM    116  O   VAL B   8      65.897  50.647  55.566  1.00  0.00
ATOM    117  N   VAL B   9      66.365  48.456  55.887  1.00  0.00
ATOM    119  CA  VAL B   9      65.347  47.884  56.799  1.00  0.00
ATOM    121  CB  VAL B   9      64.208  48.833  57.240  1.00  0.00
ATOM    123  CG1 VAL B   9      63.023  48.068  57.851  1.00  0.00
ATOM    127  CG2 VAL B   9      64.707  49.781  58.347  1.00  0.00
ATOM    131  C   VAL B   9      64.844  46.596  56.149  1.00  0.00
ATOM    132  O   VAL B   9      64.261  46.599  55.065  1.00  0.00
ATOM    133  N   LEU B  10      65.129  45.462  56.787  1.00  0.00
ATOM    135  CA  LEU B  10      64.614  44.183  56.318  1.00  0.00
ATOM    137  CB  LEU B  10      65.498  43.030  56.833  1.00  0.00
ATOM    140  CG  LEU B  10      66.966  43.090  56.366  1.00  0.00
ATOM    142  CD1 LEU B  10      67.736  41.881  56.899  1.00  0.00
ATOM    146  CD2 LEU B  10      67.112  43.125  54.843  1.00  0.00
ATOM    150  C   LEU B  10      63.171  44.031  56.785  1.00  0.00
ATOM    151  O   LEU B  10      62.885  44.101  57.981  1.00  0.00
ATOM    152  N   ALA B  11      62.258  43.842  55.840  1.00  0.00
ATOM    154  CA  ALA B  11      60.906  43.435  56.157  1.00  0.00
ATOM    156  CB  ALA B  11      59.999  43.551  54.933  1.00  0.00
ATOM    160  C   ALA B  11      60.909  42.020  56.744  1.00  0.00
ATOM    161  O   ALA B  11      61.679  41.132  56.364  1.00  0.00
ATOM    162  N   SER B  12      59.982  41.819  57.665  1.00  0.00
ATOM    164  CA  SER B  12      59.576  40.502  58.120  1.00  0.00
ATOM    166  CB  SER B  12      58.572  40.646  59.269  1.00  0.00
ATOM    169  OG  SER B  12      57.473  41.446  58.872  1.00  0.00
ATOM    171  C   SER B  12      58.966  39.674  56.994  1.00  0.00
ATOM    172  O   SER B  12      58.400  40.196  56.039  1.00  0.00
ATOM    173  N   SER B  13      58.945  38.362  57.196  1.00  0.00
ATOM    175  CA  SER B  13      58.170  37.376  56.432  1.00  0.00
ATOM    177  CB  SER B  13      58.633  35.984  56.870  1.00  0.00
ATOM    180  OG  SER B  13      58.746  35.923  58.282  1.00  0.00
ATOM    182  C   SER B  13      56.645  37.474  56.589  1.00  0.00
ATOM    183  O   SER B  13      55.913  36.620  56.087  1.00  0.00
ATOM    184  N   ARG B  14      56.128  38.506  57.270  1.00  0.00
ATOM    186  CA  ARG B  14      54.708  38.900  57.212  1.00  0.00
ATOM    188  CB  ARG B  14      53.975  38.567  58.529  1.00  0.00
ATOM    191  CG  ARG B  14      53.819  37.041  58.758  1.00  0.00
ATOM    194  CD  ARG B  14      52.898  36.363  57.721  1.00  0.00
ATOM    197  NE  ARG B  14      52.767  34.897  57.892  1.00  0.00
ATOM    199  CZ  ARG B  14      53.411  33.971  57.194  1.00  0.00
ATOM    200  NH1 ARG B  14      54.477  34.231  56.506  1.00  0.00
ATOM    203  NH2 ARG B  14      52.986  32.742  57.145  1.00  0.00
ATOM    206  C   ARG B  14      54.511  40.294  56.609  1.00  0.00
ATOM    207  O   ARG B  14      53.478  40.927  56.798  1.00  0.00
ATOM    208  N   GLY B  15      55.506  40.719  55.829  1.00  0.00
ATOM    210  CA  GLY B  15      55.515  41.934  55.028  1.00  0.00
ATOM    213  C   GLY B  15      55.299  43.192  55.863  1.00  0.00
ATOM    214  O   GLY B  15      54.539  44.085  55.481  1.00  0.00
ATOM    215  N   VAL B  16      55.963  43.239  57.019  1.00  0.00
ATOM    217  CA  VAL B  16      55.967  44.388  57.928  1.00  0.00
ATOM    219  CB  VAL B  16      55.339  44.079  59.307  1.00  0.00
ATOM    221  CG1 VAL B  16      55.266  45.347  60.171  1.00  0.00
ATOM    225  CG2 VAL B  16      53.930  43.495  59.181  1.00  0.00
ATOM    229  C   VAL B  16      57.382  44.896  58.117  1.00  0.00
ATOM    230  O   VAL B  16      58.278  44.115  58.444  1.00  0.00
ATOM    231  N   ALA B  17      57.545  46.207  57.975  1.00  0.00
ATOM    233  CA  ALA B  17      58.761  46.958  58.237  1.00  0.00
ATOM    235  CB  ALA B  17      59.346  47.428  56.903  1.00  0.00
ATOM    239  C   ALA B  17      58.454  48.131  59.155  1.00  0.00
ATOM    240  O   ALA B  17      57.392  48.750  59.063  1.00  0.00
ATOM    241  N   SER B  18      59.418  48.428  60.017  1.00  0.00
ATOM    243  CA  SER B  18      59.275  49.424  61.066  1.00  0.00
ATOM    245  CB  SER B  18      59.054  48.751  62.424  1.00  0.00
ATOM    248  OG  SER B  18      57.895  47.936  62.397  1.00  0.00
ATOM    250  C   SER B  18      60.532  50.268  61.084  1.00  0.00
ATOM    251  O   SER B  18      61.649  49.742  61.056  1.00  0.00
ATOM    252  N   PHE B  19      60.346  51.581  61.108  1.00  0.00
ATOM    254  CA  PHE B  19      61.467  52.508  61.195  1.00  0.00
ATOM    256  CB  PHE B  19      62.086  52.760  59.806  1.00  0.00
ATOM    259  CG  PHE B  19      61.319  53.608  58.809  1.00  0.00
ATOM    260  CD1 PHE B  19      60.316  53.024  58.009  1.00  0.00
ATOM    262  CE1 PHE B  19      59.736  53.754  56.956  1.00  0.00
ATOM    264  CZ  PHE B  19      60.167  55.066  56.693  1.00  0.00
ATOM    266  CE2 PHE B  19      61.150  55.660  57.501  1.00  0.00
ATOM    268  CD2 PHE B  19      61.720  54.938  58.564  1.00  0.00
ATOM    270  C   PHE B  19      61.086  53.778  61.945  1.00  0.00
ATOM    271  O   PHE B  19      59.947  53.937  62.390  1.00  0.00
ATOM    272  N   VAL B  20      62.067  54.653  62.133  1.00  0.00
ATOM    274  CA  VAL B  20      61.913  55.896  62.878  1.00  0.00
ATOM    276  CB  VAL B  20      62.701  55.852  64.200  1.00  0.00
ATOM    278  CG1 VAL B  20      62.668  57.205  64.909  1.00  0.00
ATOM    282  CG2 VAL B  20      62.115  54.806  65.158  1.00  0.00
ATOM    286  C   VAL B  20      62.378  57.048  61.992  1.00  0.00
ATOM    287  O   VAL B  20      63.506  57.038  61.497  1.00  0.00
ATOM    288  N   CYS B  21      61.505  58.036  61.802  1.00  0.00
ATOM    290  CA  CYS B  21      61.906  59.343  61.285  1.00  0.00
ATOM    292  CB  CYS B  21      60.817  59.906  60.351  1.00  0.00
ATOM    295  SG  CYS B  21      60.540  59.031  58.783  1.00  0.00
ATOM    296  C   CYS B  21      62.124  60.315  62.454  1.00  0.00
ATOM    297  O   CYS B  21      61.177  60.806  63.071  1.00  0.00
ATOM    298  N   GLU B  22      63.384  60.619  62.732  1.00  0.00
ATOM    300  CA  GLU B  22      63.782  61.725  63.596  1.00  0.00
ATOM    302  CB  GLU B  22      65.268  61.583  63.969  1.00  0.00
ATOM    305  CG  GLU B  22      65.649  60.264  64.662  1.00  0.00
ATOM    308  CD  GLU B  22      65.001  60.062  66.038  1.00  0.00
ATOM    309  OE1 GLU B  22      64.564  61.035  66.694  1.00  0.00
ATOM    310  OE2 GLU B  22      64.980  58.910  66.529  1.00  0.00
ATOM    311  C   GLU B  22      63.593  63.055  62.878  1.00  0.00
ATOM    312  O   GLU B  22      63.764  63.152  61.661  1.00  0.00
ATOM    313  N   TYR B  23      63.336  64.092  63.662  1.00  0.00
ATOM    315  CA  TYR B  23      63.278  65.482  63.241  1.00  0.00
ATOM    317  CB  TYR B  23      61.829  65.979  63.381  1.00  0.00
ATOM    320  CG  TYR B  23      61.500  67.348  62.804  1.00  0.00
ATOM    321  CD1 TYR B  23      62.108  67.802  61.616  1.00  0.00
ATOM    323  CE1 TYR B  23      61.737  69.029  61.046  1.00  0.00
ATOM    325  CZ  TYR B  23      60.746  69.816  61.657  1.00  0.00
ATOM    326  OH  TYR B  23      60.378  70.979  61.070  1.00  0.00
ATOM    328  CE2 TYR B  23      60.134  69.375  62.850  1.00  0.00
ATOM    330  CD2 TYR B  23      60.513  68.145  63.421  1.00  0.00
ATOM    332  C   TYR B  23      64.273  66.298  64.072  1.00  0.00
ATOM    333  O   TYR B  23      64.680  65.878  65.156  1.00  0.00
ATOM    334  N   GLY B  24      64.671  67.463  63.575  1.00  0.00
ATOM    336  CA  GLY B  24      65.318  68.477  64.395  1.00  0.00
ATOM    339  C   GLY B  24      64.296  69.441  64.989  1.00  0.00
ATOM    340  O   GLY B  24      63.202  69.034  65.379  1.00  0.00
ATOM    341  N   SER B  25      64.706  70.714  65.088  1.00  0.00
ATOM    343  CA  SER B  25      63.889  71.879  65.477  1.00  0.00
ATOM    345  CB  SER B  25      63.309  72.528  64.209  1.00  0.00
ATOM    348  OG  SER B  25      62.369  71.666  63.611  1.00  0.00
ATOM    350  C   SER B  25      62.796  71.606  66.523  1.00  0.00
ATOM    351  O   SER B  25      61.627  71.951  66.332  1.00  0.00
ATOM    352  N   SER B  26      63.158  70.894  67.591  1.00  0.00
ATOM    354  CA  SER B  26      62.182  70.272  68.484  1.00  0.00
ATOM    356  CB  SER B  26      62.882  69.256  69.391  1.00  0.00
ATOM    359  OG  SER B  26      61.945  68.338  69.921  1.00  0.00
ATOM    361  C   SER B  26      61.417  71.303  69.307  1.00  0.00
ATOM    362  O   SER B  26      62.011  72.084  70.049  1.00  0.00
ATOM    363  N   GLY B  27      60.091  71.284  69.195  1.00  0.00
ATOM    365  CA  GLY B  27      59.187  72.108  69.986  1.00  0.00
ATOM    368  C   GLY B  27      58.175  71.220  70.689  1.00  0.00
ATOM    369  O   GLY B  27      57.529  70.397  70.047  1.00  0.00
ATOM    370  N   ASN B  28      58.011  71.377  72.002  1.00  0.00
ATOM    372  CA  ASN B  28      57.147  70.501  72.802  1.00  0.00
ATOM    374  CB  ASN B  28      57.637  70.533  74.257  1.00  0.00
ATOM    377  CG  ASN B  28      57.353  71.868  74.905  1.00  0.00
ATOM    378  OD1 ASN B  28      58.113  72.812  74.776  1.00  0.00
ATOM    379  ND2 ASN B  28      56.222  72.001  75.549  1.00  0.00
ATOM    382  C   ASN B  28      55.633  70.777  72.671  1.00  0.00
ATOM    383  O   ASN B  28      54.840  70.360  73.511  1.00  0.00
ATOM    384  N   ALA B  29      55.254  71.508  71.629  1.00  0.00
ATOM    386  CA  ALA B  29      53.898  71.750  71.168  1.00  0.00
ATOM    388  CB  ALA B  29      53.296  72.943  71.923  1.00  0.00
ATOM    392  C   ALA B  29      54.023  71.989  69.664  1.00  0.00
ATOM    393  O   ALA B  29      54.432  73.062  69.222  1.00  0.00
ATOM    394  N   ALA B  30      53.826  70.912  68.914  1.00  0.00
ATOM    396  CA  ALA B  30      54.193  70.778  67.518  1.00  0.00
ATOM    398  CB  ALA B  30      55.627  70.237  67.450  1.00  0.00
ATOM    402  C   ALA B  30      53.216  69.817  66.856  1.00  0.00
ATOM    403  O   ALA B  30      52.960  68.751  67.410  1.00  0.00
ATOM    404  N   GLU B  31      52.707  70.174  65.679  1.00  0.00
ATOM    406  CA  GLU B  31      51.653  69.408  65.008  1.00  0.00
ATOM    408  CB  GLU B  31      50.327  70.172  65.177  1.00  0.00
ATOM    411  CG  GLU B  31      49.068  69.297  65.063  1.00  0.00
ATOM    414  CD  GLU B  31      48.004  69.730  66.083  1.00  0.00
ATOM    415  OE1 GLU B  31      48.013  69.170  67.208  1.00  0.00
ATOM    416  OE2 GLU B  31      47.209  70.638  65.752  1.00  0.00
ATOM    417  C   GLU B  31      51.996  69.077  63.562  1.00  0.00
ATOM    418  O   GLU B  31      52.385  69.997  62.851  1.00  0.00
ATOM    419  N   VAL B  32      52.034  67.805  63.136  1.00  0.00
ATOM    421  CA  VAL B  32      53.115  67.417  62.184  1.00  0.00
ATOM    423  CB  VAL B  32      54.290  66.783  62.961  1.00  0.00
ATOM    425  CG1 VAL B  32      55.367  66.199  62.040  1.00  0.00
ATOM    429  CG2 VAL B  32      55.013  67.784  63.877  1.00  0.00
ATOM    433  C   VAL B  32      52.613  66.521  61.053  1.00  0.00
ATOM    434  O   VAL B  32      52.064  65.431  61.309  1.00  0.00
ATOM    435  N   ARG B  33      52.827  66.954  59.777  1.00  0.00
ATOM    437  CA  ARG B  33      52.498  65.969  58.733  1.00  0.00
ATOM    439  CB  ARG B  33      52.167  66.620  57.364  1.00  0.00
ATOM    442  CG  ARG B  33      51.459  65.651  56.400  1.00  0.00
ATOM    445  CD  ARG B  33      50.955  66.274  55.092  1.00  0.00
ATOM    448  NE  ARG B  33      51.392  65.520  53.888  1.00  0.00
ATOM    450  CZ  ARG B  33      51.683  66.040  52.706  1.00  0.00
ATOM    451  NH1 ARG B  33      51.832  67.320  52.529  1.00  0.00
ATOM    454  NH2 ARG B  33      51.876  65.274  51.667  1.00  0.00
ATOM    457  C   ARG B  33      53.632  64.956  58.681  1.00  0.00
ATOM    458  O   ARG B  33      54.725  65.224  59.193  1.00  0.00
ATOM    459  N   VAL B  34      53.392  63.795  58.083  1.00  0.00
ATOM    461  CA  VAL B  34      54.401  62.756  57.995  1.00  0.00
ATOM    463  CB  VAL B  34      54.550  61.953  59.311  1.00  0.00
ATOM    465  CG1 VAL B  34      53.234  61.450  59.916  1.00  0.00
ATOM    469  CG2 VAL B  34      55.559  60.809  59.134  1.00  0.00
ATOM    473  C   VAL B  34      54.211  61.902  56.756  1.00  0.00
ATOM    474  O   VAL B  34      53.399  60.959  56.740  1.00  0.00
ATOM    475  N   THR B  35      54.972  62.243  55.693  1.00  0.00
ATOM    477  CA  THR B  35      54.837  61.377  54.525  1.00  0.00
ATOM    479  CB  THR B  35      55.107  62.141  53.232  1.00  0.00
ATOM    481  CG2 THR B  35      55.034  61.340  51.950  1.00  0.00
ATOM    485  OG1 THR B  35      54.159  63.180  53.097  1.00  0.00
ATOM    487  C   THR B  35      55.662  60.125  54.674  1.00  0.00
ATOM    488  O   THR B  35      56.683  60.193  55.369  1.00  0.00
ATOM    489  N   VAL B  36      55.235  59.042  53.994  1.00  0.00
ATOM    491  CA  VAL B  36      56.173  58.007  53.575  1.00  0.00
ATOM    493  CB  VAL B  36      55.943  56.683  54.341  1.00  0.00
ATOM    495  CG1 VAL B  36      57.177  55.806  54.204  1.00  0.00
ATOM    499  CG2 VAL B  36      55.720  56.904  55.845  1.00  0.00
ATOM    503  C   VAL B  36      56.217  57.943  52.040  1.00  0.00
ATOM    504  O   VAL B  36      55.234  58.247  51.371  1.00  0.00
ATOM    505  N   LEU B  37      57.381  57.724  51.418  1.00  0.00
ATOM    507  CA  LEU B  37      57.540  58.131  50.012  1.00  0.00
ATOM    509  CB  LEU B  37      57.994  59.607  49.932  1.00  0.00
ATOM    512  CG  LEU B  37      57.039  60.527  49.152  1.00  0.00
ATOM    514  CD1 LEU B  37      57.417  61.994  49.371  1.00  0.00
ATOM    518  CD2 LEU B  37      57.115  60.260  47.655  1.00  0.00
ATOM    522  C   LEU B  37      58.385  57.195  49.161  1.00  0.00
ATOM    523  O   LEU B  37      59.612  57.237  49.139  1.00  0.00
ATOM    524  N   ARG B  38      57.673  56.342  48.437  1.00  0.00
ATOM    526  CA  ARG B  38      58.203  55.284  47.590  1.00  0.00
ATOM    528  CB  ARG B  38      57.005  54.358  47.296  1.00  0.00
ATOM    531  CG  ARG B  38      57.338  52.979  46.721  1.00  0.00
ATOM    534  CD  ARG B  38      57.806  52.984  45.258  1.00  0.00
ATOM    537  NE  ARG B  38      57.688  51.643  44.647  1.00  0.00
ATOM    539  CZ  ARG B  38      58.331  50.546  45.009  1.00  0.00
ATOM    540  NH1 ARG B  38      59.237  50.575  45.933  1.00  0.00
ATOM    543  NH2 ARG B  38      58.078  49.402  44.451  1.00  0.00
ATOM    546  C   ARG B  38      58.845  55.859  46.322  1.00  0.00
ATOM    547  O   ARG B  38      58.179  56.100  45.315  1.00  0.00
ATOM    548  N   GLN B  39      60.151  56.077  46.382  1.00  0.00
ATOM    550  CA  GLN B  39      61.012  56.341  45.238  1.00  0.00
ATOM    552  CB  GLN B  39      62.260  57.110  45.695  1.00  0.00
ATOM    555  CG  GLN B  39      63.182  57.471  44.521  1.00  0.00
ATOM    558  CD  GLN B  39      64.315  58.391  44.959  1.00  0.00
ATOM    559  OE1 GLN B  39      64.171  59.593  45.029  1.00  0.00
ATOM    560  NE2 GLN B  39      65.481  57.877  45.284  1.00  0.00
ATOM    563  C   GLN B  39      61.354  55.047  44.499  1.00  0.00
ATOM    564  O   GLN B  39      61.844  54.080  45.091  1.00  0.00
ATOM    565  N   ALA B  40      61.104  55.065  43.189  1.00  0.00
ATOM    567  CA  ALA B  40      61.488  54.026  42.242  1.00  0.00
ATOM    569  CB  ALA B  40      60.468  52.879  42.322  1.00  0.00
ATOM    573  C   ALA B  40      61.546  54.599  40.821  1.00  0.00
ATOM    574  O   ALA B  40      60.670  55.359  40.428  1.00  0.00
ATOM    575  N   GLY B  41      62.567  54.238  40.038  1.00  0.00
ATOM    577  CA  GLY B  41      62.665  54.615  38.619  1.00  0.00
ATOM    580  C   GLY B  41      62.640  56.115  38.286  1.00  0.00
ATOM    581  O   GLY B  41      62.057  56.499  37.278  1.00  0.00
ATOM    582  N   SER B  42      63.227  56.959  39.143  1.00  0.00
ATOM    584  CA  SER B  42      63.163  58.435  39.047  1.00  0.00
ATOM    586  CB  SER B  42      63.902  58.954  37.804  1.00  0.00
ATOM    589  OG  SER B  42      65.251  58.510  37.813  1.00  0.00
ATOM    591  C   SER B  42      61.745  59.020  39.169  1.00  0.00
ATOM    592  O   SER B  42      61.519  60.185  38.851  1.00  0.00
ATOM    593  N   GLN B  43      60.804  58.236  39.699  1.00  0.00
ATOM    595  CA  GLN B  43      59.458  58.643  40.084  1.00  0.00
ATOM    597  CB  GLN B  43      58.447  57.753  39.320  1.00  0.00
ATOM    600  CG  GLN B  43      57.077  58.394  39.023  1.00  0.00
ATOM    603  CD  GLN B  43      56.234  58.661  40.265  1.00  0.00
ATOM    604  OE1 GLN B  43      55.980  57.792  41.084  1.00  0.00
ATOM    605  NE2 GLN B  43      55.847  59.893  40.512  1.00  0.00
ATOM    608  C   GLN B  43      59.337  58.515  41.615  1.00  0.00
ATOM    609  O   GLN B  43      60.026  57.716  42.263  1.00  0.00
ATOM    610  N   MET B  44      58.443  59.312  42.195  1.00  0.00
ATOM    612  CA  MET B  44      58.107  59.314  43.616  1.00  0.00
ATOM    614  CB  MET B  44      58.597  60.620  44.261  1.00  0.00
ATOM    617  CG  MET B  44      60.040  60.553  44.766  1.00  0.00
ATOM    620  SD  MET B  44      60.421  61.930  45.885  1.00  0.00
ATOM    621  CE  MET B  44      62.164  61.600  46.242  1.00  0.00
ATOM    625  C   MET B  44      56.591  59.186  43.810  1.00  0.00
ATOM    626  O   MET B  44      55.828  60.034  43.352  1.00  0.00
ATOM    627  N   THR B  45      56.160  58.147  44.521  1.00  0.00
ATOM    629  CA  THR B  45      54.751  57.872  44.821  1.00  0.00
ATOM    631  CB  THR B  45      54.397  56.447  44.359  1.00  0.00
ATOM    633  CG2 THR B  45      53.038  55.941  44.847  1.00  0.00
ATOM    637  OG1 THR B  45      54.322  56.388  42.950  1.00  0.00
ATOM    639  C   THR B  45      54.499  58.036  46.317  1.00  0.00
ATOM    640  O   THR B  45      55.165  57.389  47.132  1.00  0.00
ATOM    641  N   GLU B  46      53.550  58.908  46.676  1.00  0.00
ATOM    643  CA  GLU B  46      53.148  59.103  48.070  1.00  0.00
ATOM    645  CB  GLU B  46      52.420  60.457  48.294  1.00  0.00
ATOM    648  CG  GLU B  46      52.129  60.766  49.789  1.00  0.00
ATOM    651  CD  GLU B  46      52.228  62.254  50.238  1.00  0.00
ATOM    652  OE1 GLU B  46      52.156  62.547  51.462  1.00  0.00
ATOM    653  OE2 GLU B  46      52.408  63.169  49.406  1.00  0.00
ATOM    654  C   GLU B  46      52.417  57.875  48.632  1.00  0.00
ATOM    655  O   GLU B  46      51.435  57.387  48.074  1.00  0.00
ATOM    656  N   VAL B  47      52.940  57.387  49.755  1.00  0.00
ATOM    658  CA  VAL B  47      52.491  56.231  50.524  1.00  0.00
ATOM    660  CB  VAL B  47      53.461  55.034  50.412  1.00  0.00
ATOM    662  CG1 VAL B  47      53.047  53.869  51.323  1.00  0.00
ATOM    666  CG2 VAL B  47      53.492  54.492  48.976  1.00  0.00
ATOM    670  C   VAL B  47      52.345  56.735  51.962  1.00  0.00
ATOM    671  O   VAL B  47      53.312  56.881  52.707  1.00  0.00
ATOM    672  N   CYS B  48      51.102  57.044  52.318  1.00  0.00
ATOM    674  CA  CYS B  48      50.692  57.540  53.631  1.00  0.00
ATOM    676  CB  CYS B  48      50.752  56.363  54.613  1.00  0.00
ATOM    679  SG  CYS B  48      52.252  56.146  55.596  1.00  0.00
ATOM    680  C   CYS B  48      51.453  58.816  54.122  1.00  0.00
ATOM    681  O   CYS B  48      52.293  59.376  53.414  1.00  0.00
ATOM    682  N   ALA B  49      51.045  59.393  55.270  1.00  0.00
ATOM    684  CA  ALA B  49      50.883  60.848  55.308  1.00  0.00
ATOM    686  CB  ALA B  49      49.741  61.213  54.337  1.00  0.00
ATOM    690  C   ALA B  49      50.601  61.590  56.630  1.00  0.00
ATOM    691  O   ALA B  49      50.867  62.785  56.612  1.00  0.00
ATOM    692  N   ALA B  50      50.042  60.953  57.677  1.00  0.00
ATOM    694  CA  ALA B  50      49.290  61.505  58.842  1.00  0.00
ATOM    696  CB  ALA B  50      49.216  60.366  59.865  1.00  0.00
ATOM    700  C   ALA B  50      49.766  62.831  59.526  1.00  0.00
ATOM    701  O   ALA B  50      50.664  63.493  59.066  1.00  0.00
ATOM    702  N   THR B  51      49.168  63.303  60.629  1.00  0.00
ATOM    704  CA  THR B  51      49.054  64.747  60.958  1.00  0.00
ATOM    706  CB  THR B  51      47.622  65.244  60.681  1.00  0.00
ATOM    708  CG2 THR B  51      47.232  65.113  59.208  1.00  0.00
ATOM    712  OG1 THR B  51      46.680  64.492  61.413  1.00  0.00
ATOM    714  C   THR B  51      49.423  65.123  62.398  1.00  0.00
ATOM    715  O   THR B  51      49.344  66.291  62.770  1.00  0.00
ATOM    716  N   TYR B  52      49.796  64.100  63.160  1.00  0.00
ATOM    718  CA  TYR B  52      49.732  63.949  64.610  1.00  0.00
ATOM    720  CB  TYR B  52      50.831  62.947  65.011  1.00  0.00
ATOM    723  CG  TYR B  52      52.288  63.400  64.878  1.00  0.00
ATOM    724  CD1 TYR B  52      52.886  64.168  65.898  1.00  0.00
ATOM    726  CE1 TYR B  52      54.262  64.460  65.876  1.00  0.00
ATOM    728  CZ  TYR B  52      55.063  64.002  64.814  1.00  0.00
ATOM    729  OH  TYR B  52      56.393  64.289  64.807  1.00  0.00
ATOM    731  CE2 TYR B  52      54.460  63.289  63.750  1.00  0.00
ATOM    733  CD2 TYR B  52      53.083  62.982  63.790  1.00  0.00
ATOM    735  C   TYR B  52      49.825  65.177  65.512  1.00  0.00
ATOM    736  O   TYR B  52      50.611  66.105  65.276  1.00  0.00
ATOM    737  N   THR B  53      49.100  65.060  66.631  1.00  0.00
ATOM    739  CA  THR B  53      49.255  65.912  67.810  1.00  0.00
ATOM    741  CB  THR B  53      47.893  66.266  68.430  1.00  0.00
ATOM    743  CG2 THR B  53      47.313  65.197  69.356  1.00  0.00
ATOM    747  OG1 THR B  53      48.009  67.467  69.163  1.00  0.00
ATOM    749  C   THR B  53      50.276  65.363  68.816  1.00  0.00
ATOM    750  O   THR B  53      50.872  64.302  68.614  1.00  0.00
ATOM    751  N   VAL B  54      50.512  66.145  69.873  1.00  0.00
ATOM    753  CA  VAL B  54      51.785  66.261  70.606  1.00  0.00
ATOM    755  CB  VAL B  54      51.621  67.122  71.879  1.00  0.00
ATOM    757  CG1 VAL B  54      52.982  67.456  72.511  1.00  0.00
ATOM    761  CG2 VAL B  54      50.920  68.460  71.580  1.00  0.00
ATOM    765  C   VAL B  54      52.497  64.945  70.924  1.00  0.00
ATOM    766  O   VAL B  54      53.695  64.840  70.646  1.00  0.00
ATOM    767  N   GLU B  55      51.809  63.959  71.508  1.00  0.00
ATOM    769  CA  GLU B  55      52.469  62.737  71.976  1.00  0.00
ATOM    771  CB  GLU B  55      53.309  63.032  73.242  1.00  0.00
ATOM    774  CG  GLU B  55      52.534  63.580  74.454  1.00  0.00
ATOM    777  CD  GLU B  55      53.455  64.362  75.413  1.00  0.00
ATOM    778  OE1 GLU B  55      54.484  63.794  75.850  1.00  0.00
ATOM    779  OE2 GLU B  55      53.131  65.540  75.690  1.00  0.00
ATOM    780  C   GLU B  55      51.561  61.507  72.177  1.00  0.00
ATOM    781  O   GLU B  55      50.388  61.602  72.539  1.00  0.00
ATOM    782  N   ASP B  56      52.175  60.349  71.917  1.00  0.00
ATOM    784  CA  ASP B  56      51.711  58.956  71.846  1.00  0.00
ATOM    786  CB  ASP B  56      52.108  58.108  73.067  1.00  0.00
ATOM    789  CG  ASP B  56      52.544  56.684  72.672  1.00  0.00
ATOM    790  OD1 ASP B  56      53.476  56.523  71.833  1.00  0.00
ATOM    791  OD2 ASP B  56      51.990  55.728  73.257  1.00  0.00
ATOM    792  C   ASP B  56      50.359  58.604  71.180  1.00  0.00
ATOM    793  O   ASP B  56      50.000  57.432  71.043  1.00  0.00
ATOM    794  N   GLU B  57      49.648  59.565  70.603  1.00  0.00
ATOM    796  CA  GLU B  57      48.805  59.278  69.448  1.00  0.00
ATOM    798  CB  GLU B  57      48.156  60.603  68.977  1.00  0.00
ATOM    801  CG  GLU B  57      47.170  60.506  67.791  1.00  0.00
ATOM    804  CD  GLU B  57      47.536  61.426  66.611  1.00  0.00
ATOM    805  OE1 GLU B  57      47.846  60.909  65.506  1.00  0.00
ATOM    806  OE2 GLU B  57      47.468  62.666  66.781  1.00  0.00
ATOM    807  C   GLU B  57      49.684  58.689  68.267  1.00  0.00
ATOM    808  O   GLU B  57      50.807  59.131  68.044  1.00  0.00
ATOM    809  N   LEU B  58      49.157  57.801  67.412  1.00  0.00
ATOM    811  CA  LEU B  58      49.173  58.104  65.967  1.00  0.00
ATOM    813  CB  LEU B  58      50.322  57.522  65.105  1.00  0.00
ATOM    816  CG  LEU B  58      51.066  58.498  64.163  1.00  0.00
ATOM    818  CD1 LEU B  58      50.228  59.316  63.168  1.00  0.00
ATOM    822  CD2 LEU B  58      51.926  59.536  64.876  1.00  0.00
ATOM    826  C   LEU B  58      47.890  57.694  65.296  1.00  0.00
ATOM    827  O   LEU B  58      47.315  56.638  65.594  1.00  0.00
ATOM    828  N   ALA B  59      47.574  58.414  64.243  1.00  0.00
ATOM    830  CA  ALA B  59      46.555  58.087  63.285  1.00  0.00
ATOM    832  CB  ALA B  59      45.329  58.937  63.664  1.00  0.00
ATOM    836  C   ALA B  59      46.954  58.284  61.816  1.00  0.00
ATOM    837  O   ALA B  59      46.507  59.194  61.124  1.00  0.00
ATOM    838  N   PHE B  60      47.705  57.312  61.298  1.00  0.00
ATOM    840  CA  PHE B  60      47.515  56.837  59.918  1.00  0.00
ATOM    842  CB  PHE B  60      48.748  56.043  59.461  1.00  0.00
ATOM    845  CG  PHE B  60      50.057  56.817  59.480  1.00  0.00
ATOM    846  CD1 PHE B  60      50.808  56.935  60.668  1.00  0.00
ATOM    848  CE1 PHE B  60      52.051  57.588  60.664  1.00  0.00
ATOM    850  CZ  PHE B  60      52.535  58.148  59.474  1.00  0.00
ATOM    852  CE2 PHE B  60      51.782  58.064  58.295  1.00  0.00
ATOM    854  CD2 PHE B  60      50.544  57.398  58.295  1.00  0.00
ATOM    856  C   PHE B  60      46.232  56.002  59.914  1.00  0.00
ATOM    857  O   PHE B  60      46.261  54.777  59.930  1.00  0.00
ATOM    858  N   LEU B  61      45.110  56.707  60.070  1.00  0.00
ATOM    860  CA  LEU B  61      43.786  56.167  59.801  1.00  0.00
ATOM    862  CB  LEU B  61      42.746  56.815  60.736  1.00  0.00
ATOM    865  CG  LEU B  61      42.918  56.448  62.223  1.00  0.00
ATOM    867  CD1 LEU B  61      41.900  57.209  63.073  1.00  0.00
ATOM    871  CD2 LEU B  61      42.749  54.953  62.504  1.00  0.00
ATOM    875  C   LEU B  61      43.454  56.374  58.322  1.00  0.00
ATOM    876  O   LEU B  61      44.175  57.078  57.611  1.00  0.00
ATOM    877  N   ASP B  62      42.393  55.710  57.875  1.00  0.00
ATOM    879  CA  ASP B  62      41.911  55.590  56.491  1.00  0.00
ATOM    881  CB  ASP B  62      41.296  56.923  56.017  1.00  0.00
ATOM    884  CG  ASP B  62      40.180  57.464  56.933  1.00  0.00
ATOM    885  OD1 ASP B  62      39.924  58.688  56.864  1.00  0.00
ATOM    886  OD2 ASP B  62      39.571  56.668  57.689  1.00  0.00
ATOM    887  C   ASP B  62      42.870  54.954  55.470  1.00  0.00
ATOM    888  O   ASP B  62      42.442  54.358  54.481  1.00  0.00
ATOM    889  N   ASP B  63      44.162  54.967  55.767  1.00  0.00
ATOM    891  CA  ASP B  63      45.078  53.887  55.431  1.00  0.00
ATOM    893  CB  ASP B  63      46.504  54.361  55.771  1.00  0.00
ATOM    896  CG  ASP B  63      47.544  53.804  54.799  1.00  0.00
ATOM    897  OD1 ASP B  63      47.391  52.634  54.377  1.00  0.00
ATOM    898  OD2 ASP B  63      48.471  54.562  54.446  1.00  0.00
ATOM    899  C   ASP B  63      44.693  52.577  56.153  1.00  0.00
ATOM    900  O   ASP B  63      43.931  52.547  57.124  1.00  0.00
ATOM    901  N   SER B  64      45.273  51.481  55.682  1.00  0.00
ATOM    903  CA  SER B  64      45.214  50.151  56.297  1.00  0.00
ATOM    905  CB  SER B  64      44.198  49.288  55.534  1.00  0.00
ATOM    908  OG  SER B  64      44.128  47.967  56.046  1.00  0.00
ATOM    910  C   SER B  64      46.593  49.477  56.329  1.00  0.00
ATOM    911  O   SER B  64      46.723  48.373  56.865  1.00  0.00
ATOM    912  N   THR B  65      47.615  50.148  55.803  1.00  0.00
ATOM    914  CA  THR B  65      48.988  50.030  56.273  1.00  0.00
ATOM    916  CB  THR B  65      49.928  49.862  55.070  1.00  0.00
ATOM    918  CG2 THR B  65      50.043  51.025  54.087  1.00  0.00
ATOM    922  OG1 THR B  65      51.224  49.597  55.513  1.00  0.00
ATOM    924  C   THR B  65      49.318  51.266  57.152  1.00  0.00
ATOM    925  O   THR B  65      48.487  52.151  57.352  1.00  0.00
ATOM    926  N   CYS B  66      50.519  51.349  57.721  1.00  0.00
ATOM    928  CA  CYS B  66      51.320  52.570  57.897  1.00  0.00
ATOM    930  CB  CYS B  66      50.987  53.753  56.966  1.00  0.00
ATOM    933  SG  CYS B  66      52.354  54.134  55.838  1.00  0.00
ATOM    934  C   CYS B  66      51.622  53.038  59.333  1.00  0.00
ATOM    935  O   CYS B  66      52.703  53.578  59.588  1.00  0.00
ATOM    936  N   THR B  67      50.697  52.850  60.273  1.00  0.00
ATOM    938  CA  THR B  67      50.717  53.432  61.630  1.00  0.00
ATOM    940  CB  THR B  67      49.803  52.614  62.555  1.00  0.00
ATOM    942  CG2 THR B  67      48.338  52.625  62.121  1.00  0.00
ATOM    946  OG1 THR B  67      50.254  51.277  62.603  1.00  0.00
ATOM    948  C   THR B  67      52.100  53.527  62.339  1.00  0.00
ATOM    949  O   THR B  67      52.748  52.495  62.530  1.00  0.00
ATOM    950  N   GLY B  68      52.499  54.680  62.922  1.00  0.00
ATOM    952  CA  GLY B  68      53.174  54.605  64.226  1.00  0.00
ATOM    955  C   GLY B  68      53.434  55.885  65.046  1.00  0.00
ATOM    956  O   GLY B  68      53.830  56.945  64.557  1.00  0.00
ATOM    957  N   THR B  69      53.249  55.761  66.360  1.00  0.00
ATOM    959  CA  THR B  69      53.162  56.884  67.312  1.00  0.00
ATOM    961  CB  THR B  69      53.010  56.397  68.767  1.00  0.00
ATOM    963  CG2 THR B  69      51.824  55.448  68.947  1.00  0.00
ATOM    967  OG1 THR B  69      54.144  55.724  69.258  1.00  0.00
ATOM    969  C   THR B  69      54.242  57.963  67.255  1.00  0.00
ATOM    970  O   THR B  69      55.413  57.713  66.977  1.00  0.00
ATOM    971  N   SER B  70      53.851  59.201  67.527  1.00  0.00
ATOM    973  CA  SER B  70      54.705  60.333  67.723  1.00  0.00
ATOM    975  CB  SER B  70      53.894  61.629  67.543  1.00  0.00
ATOM    978  OG  SER B  70      52.770  61.694  68.408  1.00  0.00
ATOM    980  C   SER B  70      55.240  60.289  69.150  1.00  0.00
ATOM    981  O   SER B  70      54.567  59.978  70.135  1.00  0.00
ATOM    982  N   SER B  71      56.484  60.696  69.259  1.00  0.00
ATOM    984  CA  SER B  71      57.072  61.208  70.481  1.00  0.00
ATOM    986  CB  SER B  71      57.913  60.128  71.177  1.00  0.00
ATOM    989  OG  SER B  71      58.759  59.448  70.267  1.00  0.00
ATOM    991  C   SER B  71      57.836  62.474  70.110  1.00  0.00
ATOM    992  O   SER B  71      57.977  62.784  68.925  1.00  0.00
ATOM    993  N   GLY B  72      58.290  63.256  71.088  1.00  0.00
ATOM    995  CA  GLY B  72      59.036  64.477  70.785  1.00  0.00
ATOM    998  C   GLY B  72      60.170  64.253  69.770  1.00  0.00
ATOM    999  O   GLY B  72      60.990  63.348  69.917  1.00  0.00
ATOM   1000  N   ASN B  73      60.155  65.068  68.714  1.00  0.00
ATOM   1002  CA  ASN B  73      60.970  64.958  67.498  1.00  0.00
ATOM   1004  CB  ASN B  73      62.225  65.834  67.607  1.00  0.00
ATOM   1007  CG  ASN B  73      63.211  65.356  68.646  1.00  0.00
ATOM   1008  OD1 ASN B  73      63.348  65.970  69.696  1.00  0.00
ATOM   1009  ND2 ASN B  73      63.905  64.269  68.393  1.00  0.00
ATOM   1012  C   ASN B  73      61.201  63.565  66.887  1.00  0.00
ATOM   1013  O   ASN B  73      62.257  63.319  66.305  1.00  0.00
ATOM   1014  N   LYS B  74      60.216  62.668  66.977  1.00  0.00
ATOM   1016  CA  LYS B  74      60.351  61.271  66.559  1.00  0.00
ATOM   1018  CB  LYS B  74      60.954  60.535  67.758  1.00  0.00
ATOM   1021  CG  LYS B  74      61.426  59.125  67.405  1.00  0.00
ATOM   1024  CD  LYS B  74      61.903  58.324  68.625  1.00  0.00
ATOM   1027  CE  LYS B  74      62.836  59.084  69.580  1.00  0.00
ATOM   1030  NZ  LYS B  74      64.046  59.602  68.898  1.00  0.00
ATOM   1034  C   LYS B  74      58.987  60.672  66.157  1.00  0.00
ATOM   1035  O   LYS B  74      58.019  60.594  66.930  1.00  0.00
ATOM   1036  N   VAL B  75      58.931  60.189  64.921  1.00  0.00
ATOM   1038  CA  VAL B  75      57.741  59.529  64.383  1.00  0.00
ATOM   1040  CB  VAL B  75      57.194  60.172  63.083  1.00  0.00
ATOM   1042  CG1 VAL B  75      55.659  60.122  63.130  1.00  0.00
ATOM   1046  CG2 VAL B  75      57.633  61.622  62.849  1.00  0.00
ATOM   1050  C   VAL B  75      58.005  58.063  64.127  1.00  0.00
ATOM   1051  O   VAL B  75      58.992  57.719  63.461  1.00  0.00
ATOM   1052  N   ASN B  76      57.104  57.206  64.614  1.00  0.00
ATOM   1054  CA  ASN B  76      57.284  55.779  64.437  1.00  0.00
ATOM   1056  CB  ASN B  76      56.853  55.032  65.715  1.00  0.00
ATOM   1059  CG  ASN B  76      57.623  55.467  66.957  1.00  0.00
ATOM   1060  OD1 ASN B  76      58.823  55.696  66.922  1.00  0.00
ATOM   1061  ND2 ASN B  76      56.978  55.575  68.099  1.00  0.00
ATOM   1064  C   ASN B  76      56.499  55.391  63.177  1.00  0.00
ATOM   1065  O   ASN B  76      55.405  55.862  62.886  1.00  0.00
ATOM   1066  N   LEU B  77      57.035  54.521  62.352  1.00  0.00
ATOM   1068  CA  LEU B  77      56.371  54.207  61.101  1.00  0.00
ATOM   1070  CB  LEU B  77      57.154  54.821  59.931  1.00  0.00
ATOM   1073  CG  LEU B  77      57.058  56.351  59.846  1.00  0.00
ATOM   1075  CD1 LEU B  77      57.980  56.817  58.729  1.00  0.00
ATOM   1079  CD2 LEU B  77      55.643  56.840  59.538  1.00  0.00
ATOM   1083  C   LEU B  77      56.326  52.701  60.961  1.00  0.00
ATOM   1084  O   LEU B  77      57.363  52.047  61.087  1.00  0.00
ATOM   1085  N   THR B  78      55.141  52.159  60.679  1.00  0.00
ATOM   1087  CA  THR B  78      54.981  50.721  60.478  1.00  0.00
ATOM   1089  CB  THR B  78      54.257  50.014  61.640  1.00  0.00
ATOM   1091  CG2 THR B  78      54.401  48.495  61.563  1.00  0.00
ATOM   1095  OG1 THR B  78      54.756  50.414  62.892  1.00  0.00
ATOM   1097  C   THR B  78      54.235  50.428  59.186  1.00  0.00
ATOM   1098  O   THR B  78      53.009  50.396  59.160  1.00  0.00
ATOM   1099  N   ILE B  79      54.973  50.212  58.102  1.00  0.00
ATOM   1101  CA  ILE B  79      54.376  49.758  56.850  1.00  0.00
ATOM   1103  CB  ILE B  79      55.243  50.090  55.609  1.00  0.00
ATOM   1105  CG2 ILE B  79      54.393  49.835  54.346  1.00  0.00
ATOM   1109  CG1 ILE B  79      55.794  51.534  55.618  1.00  0.00
ATOM   1112  CD1 ILE B  79      56.641  51.858  54.379  1.00  0.00
ATOM   1116  C   ILE B  79      54.136  48.249  56.914  1.00  0.00
ATOM   1117  O   ILE B  79      55.083  47.462  56.886  1.00  0.00
ATOM   1118  N   GLN B  80      52.871  47.843  56.970  1.00  0.00
ATOM   1120  CA  GLN B  80      52.437  46.468  56.729  1.00  0.00
ATOM   1122  CB  GLN B  80      51.290  46.083  57.696  1.00  0.00
ATOM   1125  CG  GLN B  80      51.492  46.419  59.187  1.00  0.00
ATOM   1128  CD  GLN B  80      51.018  47.817  59.580  1.00  0.00
ATOM   1129  OE1 GLN B  80      50.693  48.648  58.753  1.00  0.00
ATOM   1130  NE2 GLN B  80      50.936  48.118  60.859  1.00  0.00
ATOM   1133  C   GLN B  80      51.965  46.219  55.295  1.00  0.00
ATOM   1134  O   GLN B  80      51.784  47.145  54.503  1.00  0.00
ATOM   1135  N   GLY B  81      51.708  44.944  54.984  1.00  0.00
ATOM   1137  CA  GLY B  81      51.168  44.512  53.694  1.00  0.00
ATOM   1140  C   GLY B  81      52.099  44.817  52.533  1.00  0.00
ATOM   1141  O   GLY B  81      51.621  45.063  51.427  1.00  0.00
ATOM   1142  N   LEU B  82      53.406  44.820  52.805  1.00  0.00
ATOM   1144  CA  LEU B  82      54.473  44.808  51.812  1.00  0.00
ATOM   1146  CB  LEU B  82      55.822  44.932  52.533  1.00  0.00
ATOM   1149  CG  LEU B  82      56.018  46.269  53.271  1.00  0.00
ATOM   1151  CD1 LEU B  82      57.174  46.160  54.260  1.00  0.00
ATOM   1155  CD2 LEU B  82      56.347  47.397  52.292  1.00  0.00
ATOM   1159  C   LEU B  82      54.395  43.537  50.957  1.00  0.00
ATOM   1160  O   LEU B  82      53.830  42.527  51.377  1.00  0.00
ATOM   1161  N   ARG B  83      54.994  43.603  49.770  1.00  0.00
ATOM   1163  CA  ARG B  83      55.264  42.470  48.875  1.00  0.00
ATOM   1165  CB  ARG B  83      54.340  42.527  47.643  1.00  0.00
ATOM   1168  CG  ARG B  83      52.835  42.388  47.941  1.00  0.00
ATOM   1171  CD  ARG B  83      51.991  43.291  47.025  1.00  0.00
ATOM   1174  NE  ARG B  83      52.114  44.712  47.413  1.00  0.00
ATOM   1176  CZ  ARG B  83      51.477  45.327  48.390  1.00  0.00
ATOM   1177  NH1 ARG B  83      50.456  44.789  48.985  1.00  0.00
ATOM   1180  NH2 ARG B  83      51.864  46.485  48.834  1.00  0.00
ATOM   1183  C   ARG B  83      56.718  42.540  48.420  1.00  0.00
ATOM   1184  O   ARG B  83      57.316  43.605  48.520  1.00  0.00
ATOM   1185  N   ALA B  84      57.276  41.503  47.805  1.00  0.00
ATOM   1187  CA  ALA B  84      58.597  41.585  47.167  1.00  0.00
ATOM   1189  CB  ALA B  84      58.880  40.249  46.468  1.00  0.00
ATOM   1193  C   ALA B  84      58.728  42.783  46.206  1.00  0.00
ATOM   1194  O   ALA B  84      59.682  43.560  46.292  1.00  0.00
ATOM   1195  N   MET B  85      57.708  42.993  45.365  1.00  0.00
ATOM   1197  CA  MET B  85      57.597  44.123  44.429  1.00  0.00
ATOM   1199  CB  MET B  85      56.295  43.996  43.623  1.00  0.00
ATOM   1202  CG  MET B  85      56.249  42.732  42.755  1.00  0.00
ATOM   1205  SD  MET B  85      54.713  42.526  41.812  1.00  0.00
ATOM   1206  CE  MET B  85      54.895  43.832  40.567  1.00  0.00
ATOM   1210  C   MET B  85      57.625  45.510  45.100  1.00  0.00
ATOM   1211  O   MET B  85      57.993  46.500  44.460  1.00  0.00
ATOM   1212  N   ASP B  86      57.237  45.596  46.375  1.00  0.00
ATOM   1214  CA  ASP B  86      57.295  46.825  47.167  1.00  0.00
ATOM   1216  CB  ASP B  86      56.492  46.758  48.472  1.00  0.00
ATOM   1219  CG  ASP B  86      54.999  46.822  48.208  1.00  0.00
ATOM   1220  OD1 ASP B  86      54.313  47.677  48.804  1.00  0.00
ATOM   1221  OD2 ASP B  86      54.487  46.001  47.422  1.00  0.00
ATOM   1222  C   ASP B  86      58.721  47.276  47.485  1.00  0.00
ATOM   1223  O   ASP B  86      58.941  48.476  47.650  1.00  0.00
ATOM   1224  N   THR B  87      59.690  46.353  47.493  1.00  0.00
ATOM   1226  CA  THR B  87      61.106  46.645  47.769  1.00  0.00
ATOM   1228  CB  THR B  87      61.989  45.485  47.276  1.00  0.00
ATOM   1230  CG2 THR B  87      63.492  45.742  47.392  1.00  0.00
ATOM   1234  OG1 THR B  87      61.717  44.327  48.032  1.00  0.00
ATOM   1236  C   THR B  87      61.560  47.956  47.121  1.00  0.00
ATOM   1237  O   THR B  87      61.383  48.155  45.917  1.00  0.00
ATOM   1238  N   GLY B  88      62.082  48.887  47.922  1.00  0.00
ATOM   1240  CA  GLY B  88      62.399  50.240  47.450  1.00  0.00
ATOM   1243  C   GLY B  88      62.681  51.244  48.566  1.00  0.00
ATOM   1244  O   GLY B  88      62.653  50.910  49.750  1.00  0.00
ATOM   1245  N   LEU B  89      62.944  52.493  48.183  1.00  0.00
ATOM   1247  CA  LEU B  89      63.290  53.558  49.122  1.00  0.00
ATOM   1249  CB  LEU B  89      64.307  54.475  48.418  1.00  0.00
ATOM   1252  CG  LEU B  89      65.035  55.458  49.350  1.00  0.00
ATOM   1254  CD1 LEU B  89      66.179  54.769  50.095  1.00  0.00
ATOM   1258  CD2 LEU B  89      65.637  56.602  48.534  1.00  0.00
ATOM   1262  C   LEU B  89      62.033  54.311  49.573  1.00  0.00
ATOM   1263  O   LEU B  89      61.268  54.765  48.731  1.00  0.00
ATOM   1264  N   TYR B  90      61.828  54.461  50.878  1.00  0.00
ATOM   1266  CA  TYR B  90      60.651  55.100  51.474  1.00  0.00
ATOM   1268  CB  TYR B  90      59.862  54.042  52.265  1.00  0.00
ATOM   1271  CG  TYR B  90      59.068  53.072  51.390  1.00  0.00
ATOM   1272  CD1 TYR B  90      59.722  51.974  50.801  1.00  0.00
ATOM   1274  CE1 TYR B  90      59.017  51.065  49.989  1.00  0.00
ATOM   1276  CZ  TYR B  90      57.632  51.227  49.786  1.00  0.00
ATOM   1277  OH  TYR B  90      56.955  50.363  48.986  1.00  0.00
ATOM   1279  CE2 TYR B  90      56.961  52.312  50.388  1.00  0.00
ATOM   1281  CD2 TYR B  90      57.683  53.241  51.167  1.00  0.00
ATOM   1283  C   TYR B  90      61.107  56.337  52.289  1.00  0.00
ATOM   1284  O   TYR B  90      61.543  56.227  53.438  1.00  0.00
ATOM   1285  N   ILE B  91      61.088  57.520  51.656  1.00  0.00
ATOM   1287  CA  ILE B  91      61.343  58.845  52.268  1.00  0.00
ATOM   1289  CB  ILE B  91      61.342  59.988  51.216  1.00  0.00
ATOM   1291  CG2 ILE B  91      61.856  61.314  51.805  1.00  0.00
ATOM   1295  CG1 ILE B  91      62.091  59.672  49.899  1.00  0.00
ATOM   1298  CD1 ILE B  91      63.565  59.294  50.060  1.00  0.00
ATOM   1302  C   ILE B  91      60.356  59.140  53.429  1.00  0.00
ATOM   1303  O   ILE B  91      59.323  58.492  53.501  1.00  0.00
ATOM   1304  N   CYS B  92      60.645  60.094  54.327  1.00  0.00
ATOM   1306  CA  CYS B  92      59.698  60.676  55.307  1.00  0.00
ATOM   1308  CB  CYS B  92      60.514  61.167  56.528  1.00  0.00
ATOM   1311  SG  CYS B  92      61.632  59.993  57.353  1.00  0.00
ATOM   1312  C   CYS B  92      58.809  61.822  54.695  1.00  0.00
ATOM   1313  O   CYS B  92      58.260  61.672  53.610  1.00  0.00
ATOM   1314  N   LYS B  93      58.656  62.977  55.389  1.00  0.00
ATOM   1316  CA  LYS B  93      58.467  64.372  54.867  1.00  0.00
ATOM   1318  CB  LYS B  93      57.553  64.547  53.631  1.00  0.00
ATOM   1321  CG  LYS B  93      57.671  65.912  52.923  1.00  0.00
ATOM   1324  CD  LYS B  93      57.214  65.915  51.456  1.00  0.00
ATOM   1327  CE  LYS B  93      55.851  65.262  51.192  1.00  0.00
ATOM   1330  NZ  LYS B  93      54.818  65.708  52.151  1.00  0.00
ATOM   1334  C   LYS B  93      58.160  65.467  55.921  1.00  0.00
ATOM   1335  O   LYS B  93      58.279  66.644  55.615  1.00  0.00
ATOM   1336  N   VAL B  94      57.819  65.126  57.162  1.00  0.00
ATOM   1338  CA  VAL B  94      57.513  66.100  58.241  1.00  0.00
ATOM   1340  CB  VAL B  94      58.782  66.566  59.007  1.00  0.00
ATOM   1342  CG1 VAL B  94      59.395  67.900  58.578  1.00  0.00
ATOM   1346  CG2 VAL B  94      58.540  66.633  60.519  1.00  0.00
ATOM   1350  C   VAL B  94      56.411  67.142  57.898  1.00  0.00
ATOM   1351  O   VAL B  94      55.459  66.783  57.214  1.00  0.00
ATOM   1352  N   GLU B  95      56.475  68.373  58.421  1.00  0.00
ATOM   1354  CA  GLU B  95      55.815  69.624  57.958  1.00  0.00
ATOM   1356  CB  GLU B  95      54.670  69.481  56.915  1.00  0.00
ATOM   1359  CG  GLU B  95      55.195  69.210  55.476  1.00  0.00
ATOM   1362  CD  GLU B  95      54.184  68.645  54.452  1.00  0.00
ATOM   1363  OE1 GLU B  95      52.952  68.815  54.601  1.00  0.00
ATOM   1364  OE2 GLU B  95      54.621  68.025  53.448  1.00  0.00
ATOM   1365  C   GLU B  95      55.466  70.617  59.074  1.00  0.00
ATOM   1366  O   GLU B  95      55.217  71.764  58.735  1.00  0.00
ATOM   1367  N   LEU B  96      55.507  70.236  60.368  1.00  0.00
ATOM   1369  CA  LEU B  96      55.388  71.152  61.537  1.00  0.00
ATOM   1371  CB  LEU B  96      56.816  71.620  61.900  1.00  0.00
ATOM   1374  CG  LEU B  96      56.938  72.420  63.214  1.00  0.00
ATOM   1376  CD1 LEU B  96      56.692  71.528  64.429  1.00  0.00
ATOM   1380  CD2 LEU B  96      58.333  73.030  63.340  1.00  0.00
ATOM   1384  C   LEU B  96      54.416  72.340  61.282  1.00  0.00
ATOM   1385  O   LEU B  96      54.772  73.519  61.285  1.00  0.00
ATOM   1386  N   MET B  97      53.187  71.966  60.947  1.00  0.00
ATOM   1388  CA  MET B  97      52.065  72.783  60.515  1.00  0.00
ATOM   1390  CB  MET B  97      50.933  71.807  60.143  1.00  0.00
ATOM   1393  CG  MET B  97      49.630  72.434  59.627  1.00  0.00
ATOM   1396  SD  MET B  97      48.504  73.178  60.848  1.00  0.00
ATOM   1397  CE  MET B  97      48.183  71.792  61.981  1.00  0.00
ATOM   1401  C   MET B  97      51.618  73.826  61.541  1.00  0.00
ATOM   1402  O   MET B  97      51.325  74.967  61.169  1.00  0.00
ATOM   1403  N   TYR B  98      51.600  73.431  62.807  1.00  0.00
ATOM   1405  CA  TYR B  98      51.302  74.339  63.901  1.00  0.00
ATOM   1407  CB  TYR B  98      49.892  74.135  64.452  1.00  0.00
ATOM   1410  CG  TYR B  98      49.573  75.111  65.570  1.00  0.00
ATOM   1411  CD1 TYR B  98      49.486  76.489  65.291  1.00  0.00
ATOM   1413  CE1 TYR B  98      49.278  77.405  66.340  1.00  0.00
ATOM   1415  CZ  TYR B  98      49.150  76.938  67.664  1.00  0.00
ATOM   1416  OH  TYR B  98      48.950  77.822  68.676  1.00  0.00
ATOM   1418  CE2 TYR B  98      49.223  75.557  67.941  1.00  0.00
ATOM   1420  CD2 TYR B  98      49.435  74.646  66.890  1.00  0.00
ATOM   1422  C   TYR B  98      52.424  74.310  65.055  1.00  0.00
ATOM   1423  O   TYR B  98      52.658  73.148  65.417  1.00  0.00
ATOM   1424  N   PRO B  99      53.122  75.347  65.691  1.00  0.00
ATOM   1425  CD  PRO B  99      54.080  74.948  66.712  1.00  0.00
ATOM   1428  CG  PRO B  99      55.163  76.030  66.814  1.00  0.00
ATOM   1431  CB  PRO B  99      54.357  77.299  66.615  1.00  0.00
ATOM   1434  CA  PRO B  99      53.298  76.886  65.581  1.00  0.00
ATOM   1436  C   PRO B  99      53.637  77.272  64.160  1.00  0.00
ATOM   1437  O   PRO B  99      54.009  76.407  63.350  1.00  0.00
ATOM   1438  N   PRO B 100      53.511  78.549  63.774  1.00  0.00
ATOM   1439  CD  PRO B 100      53.100  79.660  64.629  1.00  0.00
ATOM   1442  CG  PRO B 100      52.909  80.851  63.693  1.00  0.00
ATOM   1445  CB  PRO B 100      52.487  80.164  62.401  1.00  0.00
ATOM   1448  CA  PRO B 100      53.385  78.909  62.362  1.00  0.00
ATOM   1450  C   PRO B 100      54.603  79.163  61.493  1.00  0.00
ATOM   1451  O   PRO B 100      54.381  79.464  60.312  1.00  0.00
ATOM   1452  N   PRO B 101      55.894  79.080  61.914  1.00  0.00
ATOM   1453  CD  PRO B 101      56.416  78.933  63.266  1.00  0.00
ATOM   1456  CG  PRO B 101      57.937  78.798  63.137  1.00  0.00
ATOM   1459  CB  PRO B 101      58.238  79.373  61.756  1.00  0.00
ATOM   1462  CA  PRO B 101      56.979  79.019  60.953  1.00  0.00
ATOM   1464  C   PRO B 101      57.008  77.618  60.304  1.00  0.00
ATOM   1465  O   PRO B 101      57.890  76.813  60.613  1.00  0.00
ATOM   1466  N   TYR B 102      56.002  77.325  59.471  1.00  0.00
ATOM   1468  CA  TYR B 102      55.782  76.064  58.747  1.00  0.00
ATOM   1470  CB  TYR B 102      54.774  76.298  57.605  1.00  0.00
ATOM   1473  CG  TYR B 102      54.820  75.262  56.488  1.00  0.00
ATOM   1474  CD1 TYR B 102      54.085  74.066  56.587  1.00  0.00
ATOM   1476  CE1 TYR B 102      54.169  73.100  55.564  1.00  0.00
ATOM   1478  CZ  TYR B 102      55.007  73.314  54.453  1.00  0.00
ATOM   1479  OH  TYR B 102      55.104  72.366  53.483  1.00  0.00
ATOM   1481  CE2 TYR B 102      55.753  74.509  54.353  1.00  0.00
ATOM   1483  CD2 TYR B 102      55.652  75.480  55.368  1.00  0.00
ATOM   1485  C   TYR B 102      57.078  75.463  58.208  1.00  0.00
ATOM   1486  O   TYR B 102      57.861  76.201  57.595  1.00  0.00
ATOM   1487  N   TYR B 103      57.312  74.151  58.397  1.00  0.00
ATOM   1489  CA  TYR B 103      58.638  73.652  58.025  1.00  0.00
ATOM   1491  CB  TYR B 103      59.673  73.941  59.123  1.00  0.00
ATOM   1494  CG  TYR B 103      61.058  74.024  58.514  1.00  0.00
ATOM   1495  CD1 TYR B 103      61.571  75.282  58.143  1.00  0.00
ATOM   1497  CE1 TYR B 103      62.771  75.368  57.413  1.00  0.00
ATOM   1499  CZ  TYR B 103      63.436  74.190  57.016  1.00  0.00
ATOM   1500  OH  TYR B 103      64.571  74.281  56.272  1.00  0.00
ATOM   1502  CE2 TYR B 103      62.922  72.929  57.391  1.00  0.00
ATOM   1504  CD2 TYR B 103      61.750  72.848  58.164  1.00  0.00
ATOM   1506  C   TYR B 103      58.650  72.162  57.647  1.00  0.00
ATOM   1507  O   TYR B 103      58.251  71.243  58.385  1.00  0.00
ATOM   1508  N   VAL B 104      59.187  71.942  56.450  1.00  0.00
ATOM   1510  CA  VAL B 104      59.168  70.679  55.728  1.00  0.00
ATOM   1512  CB  VAL B 104      58.557  70.886  54.326  1.00  0.00
ATOM   1514  CG1 VAL B 104      59.319  71.886  53.446  1.00  0.00
ATOM   1518  CG2 VAL B 104      58.414  69.570  53.554  1.00  0.00
ATOM   1522  C   VAL B 104      60.549  70.027  55.679  1.00  0.00
ATOM   1523  O   VAL B 104      61.556  70.721  55.598  1.00  0.00
ATOM   1524  N   GLY B 105      60.630  68.684  55.727  1.00  0.00
ATOM   1526  CA  GLY B 105      61.923  68.049  55.999  1.00  0.00
ATOM   1529  C   GLY B 105      61.952  66.522  55.678  1.00  0.00
ATOM   1530  O   GLY B 105      60.975  65.767  55.817  1.00  0.00
ATOM   1531  N   MET B 106      63.072  66.070  55.137  1.00  0.00
ATOM   1533  CA  MET B 106      63.040  65.242  53.913  1.00  0.00
ATOM   1535  CB  MET B 106      63.065  66.125  52.654  1.00  0.00
ATOM   1538  CG  MET B 106      61.695  66.757  52.381  1.00  0.00
ATOM   1541  SD  MET B 106      61.691  68.079  51.140  1.00  0.00
ATOM   1542  CE  MET B 106      62.466  69.418  52.092  1.00  0.00
ATOM   1546  C   MET B 106      64.233  64.318  53.999  1.00  0.00
ATOM   1547  O   MET B 106      65.342  64.662  53.588  1.00  0.00
ATOM   1548  N   GLY B 107      64.007  63.210  54.695  1.00  0.00
ATOM   1550  CA  GLY B 107      65.069  62.277  54.971  1.00  0.00
ATOM   1553  C   GLY B 107      65.631  61.645  53.714  1.00  0.00
ATOM   1554  O   GLY B 107      65.012  61.608  52.656  1.00  0.00
ATOM   1555  N   ASN B 108      66.853  61.145  53.846  1.00  0.00
ATOM   1557  CA  ASN B 108      67.604  60.562  52.739  1.00  0.00
ATOM   1559  CB  ASN B 108      69.075  60.473  53.186  1.00  0.00
ATOM   1562  CG  ASN B 108      69.566  61.796  53.750  1.00  0.00
ATOM   1563  OD1 ASN B 108      69.476  62.058  54.941  1.00  0.00
ATOM   1564  ND2 ASN B 108      70.029  62.702  52.918  1.00  0.00
ATOM   1567  C   ASN B 108      67.037  59.212  52.263  1.00  0.00
ATOM   1568  O   ASN B 108      67.542  58.619  51.311  1.00  0.00
ATOM   1569  N   GLY B 109      65.981  58.745  52.925  1.00  0.00
ATOM   1571  CA  GLY B 109      65.292  57.511  52.633  1.00  0.00
ATOM   1574  C   GLY B 109      65.783  56.324  53.446  1.00  0.00
ATOM   1575  O   GLY B 109      66.762  56.392  54.184  1.00  0.00
ATOM   1576  N   THR B 110      65.041  55.240  53.289  1.00  0.00
ATOM   1578  CA  THR B 110      65.158  53.998  54.047  1.00  0.00
ATOM   1580  CB  THR B 110      64.123  54.050  55.190  1.00  0.00
ATOM   1582  CG2 THR B 110      63.840  52.772  55.968  1.00  0.00
ATOM   1586  OG1 THR B 110      64.591  54.958  56.152  1.00  0.00
ATOM   1588  C   THR B 110      64.828  52.879  53.085  1.00  0.00
ATOM   1589  O   THR B 110      63.733  52.872  52.516  1.00  0.00
ATOM   1590  N   GLN B 111      65.791  52.002  52.811  1.00  0.00
ATOM   1592  CA  GLN B 111      65.668  51.026  51.723  1.00  0.00
ATOM   1594  CB  GLN B 111      67.030  50.877  51.023  1.00  0.00
ATOM   1597  CG  GLN B 111      67.136  49.700  50.039  1.00  0.00
ATOM   1600  CD  GLN B 111      66.052  49.636  48.965  1.00  0.00
ATOM   1601  OE1 GLN B 111      65.636  50.627  48.389  1.00  0.00
ATOM   1602  NE2 GLN B 111      65.593  48.449  48.629  1.00  0.00
ATOM   1605  C   GLN B 111      65.124  49.717  52.301  1.00  0.00
ATOM   1606  O   GLN B 111      65.845  48.890  52.884  1.00  0.00
ATOM   1607  N   ILE B 112      63.809  49.574  52.152  1.00  0.00
ATOM   1609  CA  ILE B 112      63.031  48.444  52.640  1.00  0.00
ATOM   1611  CB  ILE B 112      61.556  48.855  52.861  1.00  0.00
ATOM   1613  CG2 ILE B 112      60.749  47.644  53.367  1.00  0.00
ATOM   1617  CG1 ILE B 112      61.479  50.029  53.871  1.00  0.00
ATOM   1620  CD1 ILE B 112      60.061  50.501  54.208  1.00  0.00
ATOM   1624  C   ILE B 112      63.159  47.294  51.650  1.00  0.00
ATOM   1625  O   ILE B 112      62.787  47.425  50.482  1.00  0.00
ATOM   1626  N   TYR B 113      63.669  46.163  52.132  1.00  0.00
ATOM   1628  CA  TYR B 113      63.826  44.931  51.360  1.00  0.00
ATOM   1630  CB  TYR B 113      65.251  44.385  51.510  1.00  0.00
ATOM   1633  CG  TYR B 113      66.252  44.941  50.517  1.00  0.00
ATOM   1634  CD1 TYR B 113      66.294  44.413  49.211  1.00  0.00
ATOM   1636  CE1 TYR B 113      67.274  44.855  48.302  1.00  0.00
ATOM   1638  CZ  TYR B 113      68.229  45.811  48.704  1.00  0.00
ATOM   1639  OH  TYR B 113      69.202  46.196  47.839  1.00  0.00
ATOM   1641  CE2 TYR B 113      68.174  46.355  50.007  1.00  0.00
ATOM   1643  CD2 TYR B 113      67.176  45.930  50.907  1.00  0.00
ATOM   1645  C   TYR B 113      62.808  43.898  51.813  1.00  0.00
ATOM   1646  O   TYR B 113      62.785  43.524  52.982  1.00  0.00
ATOM   1647  N   VAL B 114      61.986  43.409  50.892  1.00  0.00
ATOM   1649  CA  VAL B 114      60.862  42.537  51.223  1.00  0.00
ATOM   1651  CB  VAL B 114      59.520  43.119  50.753  1.00  0.00
ATOM   1653  CG1 VAL B 114      58.364  42.343  51.408  1.00  0.00
ATOM   1657  CG2 VAL B 114      59.368  44.610  51.081  1.00  0.00
ATOM   1661  C   VAL B 114      61.076  41.168  50.600  1.00  0.00
ATOM   1662  O   VAL B 114      61.341  41.049  49.405  1.00  0.00
ATOM   1663  N   ILE B 115      60.947  40.131  51.422  1.00  0.00
ATOM   1665  CA  ILE B 115      61.132  38.748  51.018  1.00  0.00
ATOM   1667  CB  ILE B 115      62.432  38.146  51.612  1.00  0.00
ATOM   1669  CG2 ILE B 115      62.568  36.677  51.163  1.00  0.00
ATOM   1673  CG1 ILE B 115      63.716  38.904  51.186  1.00  0.00
ATOM   1676  CD1 ILE B 115      64.119  40.051  52.125  1.00  0.00
ATOM   1680  C   ILE B 115      59.890  37.967  51.451  1.00  0.00
ATOM   1681  O   ILE B 115      59.699  37.727  52.641  1.00  0.00
ATOM   1682  N   ASP B 116      59.068  37.576  50.478  1.00  0.00
ATOM   1684  CA  ASP B 116      57.884  36.730  50.655  1.00  0.00
ATOM   1686  CB  ASP B 116      56.831  37.071  49.574  1.00  0.00
ATOM   1689  CG  ASP B 116      56.459  38.561  49.447  1.00  0.00
ATOM   1690  OD1 ASP B 116      56.484  39.300  50.455  1.00  0.00
ATOM   1691  OD2 ASP B 116      56.167  38.988  48.303  1.00  0.00
ATOM   1692  C   ASP B 116      58.321  35.247  50.578  1.00  0.00
ATOM   1693  O   ASP B 116      58.642  34.764  49.488  1.00  0.00
ATOM   1694  N   PRO B 117      58.460  34.517  51.702  1.00  0.00
ATOM   1695  CD  PRO B 117      57.989  34.839  53.044  1.00  0.00
ATOM   1698  CG  PRO B 117      58.572  33.748  53.944  1.00  0.00
ATOM   1701  CB  PRO B 117      59.861  33.377  53.226  1.00  0.00
ATOM   1704  CA  PRO B 117      59.395  33.390  51.770  1.00  0.00
ATOM   1706  C   PRO B 117      58.825  32.020  51.370  1.00  0.00
ATOM   1707  O   PRO B 117      59.541  31.024  51.460  1.00  0.00
ATOM   1708  N   GLU B 118      57.551  31.930  50.980  1.00  0.00
ATOM   1710  CA  GLU B 118      56.795  30.671  51.078  1.00  0.00
ATOM   1712  CB  GLU B 118      56.002  30.634  52.406  1.00  0.00
ATOM   1715  CG  GLU B 118      55.033  31.798  52.688  1.00  0.00
ATOM   1718  CD  GLU B 118      54.773  31.955  54.197  1.00  0.00
ATOM   1719  OE1 GLU B 118      55.687  32.394  54.930  1.00  0.00
ATOM   1720  OE2 GLU B 118      53.646  31.715  54.687  1.00  0.00
ATOM   1721  C   GLU B 118      56.021  30.228  49.818  1.00  0.00
ATOM   1722  O   GLU B 118      54.792  30.160  49.823  1.00  0.00
ATOM   1723  N   PRO B 119      56.729  29.851  48.729  1.00  0.00
ATOM   1724  CD  PRO B 119      58.174  29.975  48.562  1.00  0.00
ATOM   1727  CG  PRO B 119      58.467  29.632  47.104  1.00  0.00
ATOM   1730  CB  PRO B 119      57.350  28.656  46.757  1.00  0.00
ATOM   1733  CA  PRO B 119      56.153  29.202  47.547  1.00  0.00
ATOM   1735  C   PRO B 119      55.098  28.126  47.852  1.00  0.00
ATOM   1736  O   PRO B 119      54.763  27.832  48.999  1.00  0.00
ATOM      1  N   GLN A   1      73.987  62.146  53.183  1.00  0.00
ATOM      2  CA  GLN A   1      72.963  63.052  53.693  1.00  0.00
ATOM      4  CB  GLN A   1      73.023  63.043  55.230  1.00  0.00
ATOM      7  CG  GLN A   1      71.819  63.718  55.906  1.00  0.00
ATOM     10  CD  GLN A   1      70.547  62.888  55.774  1.00  0.00
ATOM     11  OE1 GLN A   1      69.898  62.844  54.742  1.00  0.00
ATOM     12  NE2 GLN A   1      70.119  62.204  56.814  1.00  0.00
ATOM     15  C   GLN A   1      73.133  64.469  53.131  1.00  0.00
ATOM     16  O   GLN A   1      74.193  65.084  53.262  1.00  0.00
ATOM     17  N   VAL A   2      72.074  65.007  52.523  1.00  0.00
ATOM     19  CA  VAL A   2      72.105  66.338  51.903  1.00  0.00
ATOM     21  CB  VAL A   2      70.770  66.643  51.194  1.00  0.00
ATOM     23  CG1 VAL A   2      70.673  68.065  50.623  1.00  0.00
ATOM     27  CG2 VAL A   2      70.541  65.679  50.023  1.00  0.00
ATOM     31  C   VAL A   2      72.446  67.430  52.920  1.00  0.00
ATOM     32  O   VAL A   2      71.883  67.474  54.012  1.00  0.00
ATOM     33  N   GLN A   3      73.311  68.371  52.522  1.00  0.00
ATOM     35  CA  GLN A   3      73.502  69.652  53.220  1.00  0.00
ATOM     37  CB  GLN A   3      74.861  69.761  53.939  1.00  0.00
ATOM     40  CG  GLN A   3      75.407  68.490  54.624  1.00  0.00
ATOM     43  CD  GLN A   3      76.572  67.885  53.849  1.00  0.00
ATOM     44  OE1 GLN A   3      77.591  68.518  53.616  1.00  0.00
ATOM     45  NE2 GLN A   3      76.487  66.657  53.391  1.00  0.00
ATOM     48  C   GLN A   3      73.287  70.841  52.259  1.00  0.00
ATOM     49  O   GLN A   3      73.109  70.627  51.057  1.00  0.00
ATOM     50  N   LEU A   4      73.242  72.074  52.802  1.00  0.00
ATOM     52  CA  LEU A   4      72.513  73.202  52.206  1.00  0.00
ATOM     54  CB  LEU A   4      71.000  73.081  52.539  1.00  0.00
ATOM     57  CG  LEU A   4      70.180  72.126  51.646  1.00  0.00
ATOM     59  CD1 LEU A   4      68.697  72.236  52.017  1.00  0.00
ATOM     63  CD2 LEU A   4      70.280  72.432  50.151  1.00  0.00
ATOM     67  C   LEU A   4      72.996  74.640  52.513  1.00  0.00
ATOM     68  O   LEU A   4      72.450  75.563  51.914  1.00  0.00
ATOM     69  N   GLN A   5      73.938  74.919  53.421  1.00  0.00
ATOM     71  CA  GLN A   5      73.985  76.240  54.099  1.00  0.00
ATOM     73  CB  GLN A   5      74.999  76.244  55.262  1.00  0.00
ATOM     76  CG  GLN A   5      76.420  76.753  54.947  1.00  0.00
ATOM     79  CD  GLN A   5      76.508  78.274  54.789  1.00  0.00
ATOM     80  OE1 GLN A   5      75.973  79.059  55.557  1.00  0.00
ATOM     81  NE2 GLN A   5      77.136  78.743  53.736  1.00  0.00
ATOM     84  C   GLN A   5      74.034  77.532  53.224  1.00  0.00
ATOM     85  O   GLN A   5      74.620  77.521  52.144  1.00  0.00
ATOM     86  N   GLU A   6      73.483  78.653  53.735  1.00  0.00
ATOM     88  CA  GLU A   6      72.806  79.759  53.034  1.00  0.00
ATOM     90  CB  GLU A   6      71.376  79.940  53.559  1.00  0.00
ATOM     93  CG  GLU A   6      70.472  78.730  53.350  1.00  0.00
ATOM     96  CD  GLU A   6      70.219  78.044  54.682  1.00  0.00
ATOM     97  OE1 GLU A   6      71.200  77.678  55.368  1.00  0.00
ATOM     98  OE2 GLU A   6      69.027  77.932  55.046  1.00  0.00
ATOM     99  C   GLU A   6      73.399  81.178  53.102  1.00  0.00
ATOM    100  O   GLU A   6      72.996  82.050  52.319  1.00  0.00
ATOM    101  N   SER A   7      74.371  81.424  53.981  1.00  0.00
ATOM    103  CA  SER A   7      75.213  82.628  53.902  1.00  0.00
ATOM    105  CB  SER A   7      76.029  82.555  52.585  1.00  0.00
ATOM    108  OG  SER A   7      76.484  81.254  52.262  1.00  0.00
ATOM    110  C   SER A   7      74.525  84.000  54.020  1.00  0.00
ATOM    111  O   SER A   7      73.371  84.112  54.458  1.00  0.00
ATOM    112  N   GLY A   8      75.311  85.039  53.662  1.00  0.00
ATOM    114  CA  GLY A   8      74.990  86.249  52.866  1.00  0.00
ATOM    117  C   GLY A   8      73.866  87.175  53.324  1.00  0.00
ATOM    118  O   GLY A   8      73.524  88.108  52.601  1.00  0.00
ATOM    119  N   GLY A   9      73.305  86.907  54.496  1.00  0.00
ATOM    121  CA  GLY A   9      72.380  87.788  55.178  1.00  0.00
ATOM    124  C   GLY A   9      73.081  88.996  55.780  1.00  0.00
ATOM    125  O   GLY A   9      74.248  89.276  55.496  1.00  0.00
ATOM    126  N   GLY A  10      72.368  89.718  56.637  1.00  0.00
ATOM    128  CA  GLY A  10      72.903  90.907  57.276  1.00  0.00
ATOM    131  C   GLY A  10      71.834  91.876  57.766  1.00  0.00
ATOM    132  O   GLY A  10      70.706  91.502  58.091  1.00  0.00
ATOM    133  N   LEU A  11      72.246  93.143  57.811  1.00  0.00
ATOM    135  CA  LEU A  11      71.378  94.309  57.889  1.00  0.00
ATOM    137  CB  LEU A  11      72.142  95.487  58.557  1.00  0.00
ATOM    140  CG  LEU A  11      73.597  95.855  58.161  1.00  0.00
ATOM    142  CD1 LEU A  11      74.662  94.895  58.703  1.00  0.00
ATOM    146  CD2 LEU A  11      73.835  96.026  56.662  1.00  0.00
ATOM    150  C   LEU A  11      70.661  94.556  56.542  1.00  0.00
ATOM    151  O   LEU A  11      70.089  93.622  55.974  1.00  0.00
ATOM    152  N   VAL A  12      70.694  95.823  56.112  1.00  0.00
ATOM    154  CA  VAL A  12      70.803  96.444  54.765  1.00  0.00
ATOM    156  CB  VAL A  12      70.705  95.476  53.557  1.00  0.00
ATOM    158  CG1 VAL A  12      70.762  96.241  52.222  1.00  0.00
ATOM    162  CG2 VAL A  12      71.907  94.512  53.494  1.00  0.00
ATOM    166  C   VAL A  12      69.852  97.639  54.718  1.00  0.00
ATOM    167  O   VAL A  12      68.759  97.602  55.273  1.00  0.00
ATOM    168  N   GLN A  13      70.276  98.760  54.140  1.00  0.00
ATOM    170  CA  GLN A  13      69.418  99.932  53.991  1.00  0.00
ATOM    172  CB  GLN A  13      70.231 101.133  53.462  1.00  0.00
ATOM    175  CG  GLN A  13      70.684 101.089  51.986  1.00  0.00
ATOM    178  CD  GLN A  13      71.757 100.047  51.652  1.00  0.00
ATOM    179  OE1 GLN A  13      72.402  99.451  52.495  1.00  0.00
ATOM    180  NE2 GLN A  13      72.010  99.795  50.388  1.00  0.00
ATOM    183  C   GLN A  13      68.210  99.626  53.090  1.00  0.00
ATOM    184  O   GLN A  13      68.304  98.869  52.120  1.00  0.00
ATOM    185  N   ALA A  14      67.072 100.257  53.375  1.00  0.00
ATOM    187  CA  ALA A  14      65.940 100.284  52.455  1.00  0.00
ATOM    189  CB  ALA A  14      64.812 101.103  53.093  1.00  0.00
ATOM    193  C   ALA A  14      66.366 100.831  51.079  1.00  0.00
ATOM    194  O   ALA A  14      67.144 101.779  50.984  1.00  0.00
ATOM    195  N   GLY A  15      65.882 100.204  50.009  1.00  0.00
ATOM    197  CA  GLY A  15      66.307 100.465  48.633  1.00  0.00
ATOM    200  C   GLY A  15      67.652  99.852  48.231  1.00  0.00
ATOM    201  O   GLY A  15      68.046  99.964  47.071  1.00  0.00
ATOM    202  N   GLY A  16      68.345  99.184  49.153  1.00  0.00
ATOM    204  CA  GLY A  16      69.522  98.373  48.863  1.00  0.00
ATOM    207  C   GLY A  16      69.206  97.026  48.216  1.00  0.00
ATOM    208  O   GLY A  16      68.047  96.670  47.968  1.00  0.00
ATOM    209  N   SER A  17      70.285  96.265  48.018  1.00  0.00
ATOM    211  CA  SER A  17      70.269  94.860  47.613  1.00  0.00
ATOM    213  CB  SER A  17      70.847  94.667  46.207  1.00  0.00
ATOM    216  OG  SER A  17      70.037  95.246  45.210  1.00  0.00
ATOM    218  C   SER A  17      71.135  94.021  48.556  1.00  0.00
ATOM    219  O   SER A  17      72.053  94.534  49.194  1.00  0.00
ATOM    220  N   LEU A  18      70.905  92.709  48.537  1.00  0.00
ATOM    222  CA  LEU A  18      71.912  91.707  48.880  1.00  0.00
ATOM    224  CB  LEU A  18      71.969  91.413  50.404  1.00  0.00
ATOM    227  CG  LEU A  18      70.833  90.680  51.149  1.00  0.00
ATOM    229  CD1 LEU A  18      69.524  91.451  51.165  1.00  0.00
ATOM    233  CD2 LEU A  18      70.532  89.282  50.622  1.00  0.00
ATOM    237  C   LEU A  18      71.776  90.474  47.986  1.00  0.00
ATOM    238  O   LEU A  18      70.902  90.415  47.117  1.00  0.00
ATOM    239  N   ARG A  19      72.636  89.470  48.189  1.00  0.00
ATOM    241  CA  ARG A  19      72.475  88.180  47.512  1.00  0.00
ATOM    243  CB  ARG A  19      73.140  88.160  46.131  1.00  0.00
ATOM    246  CG  ARG A  19      74.619  88.588  46.069  1.00  0.00
ATOM    249  CD  ARG A  19      75.355  87.855  44.940  1.00  0.00
ATOM    252  NE  ARG A  19      75.644  86.455  45.317  1.00  0.00
ATOM    254  CZ  ARG A  19      75.849  85.425  44.514  1.00  0.00
ATOM    255  NH1 ARG A  19      75.728  85.501  43.218  1.00  0.00
ATOM    258  NH2 ARG A  19      76.153  84.258  44.995  1.00  0.00
ATOM    261  C   ARG A  19      72.864  86.964  48.347  1.00  0.00
ATOM    262  O   ARG A  19      74.039  86.646  48.494  1.00  0.00
ATOM    263  N   LEU A  20      71.845  86.277  48.865  1.00  0.00
ATOM    265  CA  LEU A  20      71.979  85.045  49.646  1.00  0.00
ATOM    267  CB  LEU A  20      70.612  84.656  50.239  1.00  0.00
ATOM    270  CG  LEU A  20      69.883  85.764  51.014  1.00  0.00
ATOM    272  CD1 LEU A  20      68.606  85.211  51.622  1.00  0.00
ATOM    276  CD2 LEU A  20      70.770  86.297  52.134  1.00  0.00
ATOM    280  C   LEU A  20      72.504  83.874  48.803  1.00  0.00
ATOM    281  O   LEU A  20      72.402  83.890  47.569  1.00  0.00
ATOM    282  N   SER A  21      73.075  82.854  49.460  1.00  0.00
ATOM    284  CA  SER A  21      73.761  81.753  48.773  1.00  0.00
ATOM    286  CB  SER A  21      75.201  82.173  48.439  1.00  0.00
ATOM    289  OG  SER A  21      75.197  83.253  47.514  1.00  0.00
ATOM    291  C   SER A  21      73.793  80.414  49.524  1.00  0.00
ATOM    292  O   SER A  21      74.356  80.268  50.618  1.00  0.00
ATOM    293  N   CYS A  22      73.213  79.427  48.850  1.00  0.00
ATOM    295  CA  CYS A  22      72.895  78.113  49.361  1.00  0.00
ATOM    297  CB  CYS A  22      71.401  77.910  49.232  1.00  0.00
ATOM    300  SG  CYS A  22      70.876  76.212  49.474  1.00  0.00
ATOM    301  C   CYS A  22      73.712  77.013  48.707  1.00  0.00
ATOM    302  O   CYS A  22      73.838  76.980  47.480  1.00  0.00
ATOM    303  N   ALA A  23      74.252  76.119  49.530  1.00  0.00
ATOM    305  CA  ALA A  23      75.324  75.221  49.139  1.00  0.00
ATOM    307  CB  ALA A  23      76.576  75.584  49.951  1.00  0.00
ATOM    311  C   ALA A  23      74.906  73.767  49.311  1.00  0.00
ATOM    312  O   ALA A  23      74.904  73.202  50.416  1.00  0.00
ATOM    313  N   ALA A  24      74.528  73.184  48.173  1.00  0.00
ATOM    315  CA  ALA A  24      74.170  71.786  48.106  1.00  0.00
ATOM    317  CB  ALA A  24      73.425  71.521  46.792  1.00  0.00
ATOM    321  C   ALA A  24      75.417  70.911  48.235  1.00  0.00
ATOM    322  O   ALA A  24      76.383  71.043  47.488  1.00  0.00
ATOM    323  N   SER A  25      75.353  69.966  49.161  1.00  0.00
ATOM    325  CA  SER A  25      76.357  68.925  49.343  1.00  0.00
ATOM    327  CB  SER A  25      77.178  69.249  50.587  1.00  0.00
ATOM    330  OG  SER A  25      78.048  68.194  50.932  1.00  0.00
ATOM    332  C   SER A  25      75.628  67.590  49.457  1.00  0.00
ATOM    333  O   SER A  25      74.480  67.541  49.896  1.00  0.00
ATOM    334  N   GLY A  26      76.267  66.513  49.013  1.00  0.00
ATOM    336  CA  GLY A  26      75.776  65.153  49.218  1.00  0.00
ATOM    339  C   GLY A  26      74.880  64.533  48.152  1.00  0.00
ATOM    340  O   GLY A  26      74.812  63.313  48.025  1.00  0.00
ATOM    341  N   ASN A  27      74.226  65.351  47.336  1.00  0.00
ATOM    343  CA  ASN A  27      73.554  64.889  46.131  1.00  0.00
ATOM    345  CB  ASN A  27      72.134  64.415  46.489  1.00  0.00
ATOM    348  CG  ASN A  27      71.856  63.082  45.840  1.00  0.00
ATOM    349  OD1 ASN A  27      71.172  63.000  44.841  1.00  0.00
ATOM    350  ND2 ASN A  27      72.449  62.013  46.332  1.00  0.00
ATOM    353  C   ASN A  27      73.595  66.018  45.108  1.00  0.00
ATOM    354  O   ASN A  27      73.580  67.199  45.471  1.00  0.00
ATOM    355  N   ILE A  28      73.730  65.672  43.831  1.00  0.00
ATOM    357  CA  ILE A  28      73.907  66.679  42.791  1.00  0.00
ATOM    359  CB  ILE A  28      74.552  66.065  41.523  1.00  0.00
ATOM    361  CG2 ILE A  28      73.636  65.092  40.758  1.00  0.00
ATOM    365  CG1 ILE A  28      75.087  67.206  40.634  1.00  0.00
ATOM    368  CD1 ILE A  28      75.817  66.746  39.368  1.00  0.00
ATOM    372  C   ILE A  28      72.581  67.412  42.548  1.00  0.00
ATOM    373  O   ILE A  28      71.571  66.837  42.127  1.00  0.00
ATOM    374  N   SER A  29      72.592  68.723  42.799  1.00  0.00
ATOM    376  CA  SER A  29      71.405  69.569  42.673  1.00  0.00
ATOM    378  CB  SER A  29      71.691  70.994  43.157  1.00  0.00
ATOM    381  OG  SER A  29      72.710  71.609  42.386  1.00  0.00
ATOM    383  C   SER A  29      70.808  69.611  41.261  1.00  0.00
ATOM    384  O   SER A  29      69.667  70.026  41.065  1.00  0.00
ATOM    385  N   VAL A  30      71.565  69.159  40.263  1.00  0.00
ATOM    387  CA  VAL A  30      71.208  69.096  38.839  1.00  0.00
ATOM    389  CB  VAL A  30      72.424  68.542  38.047  1.00  0.00
ATOM    391  CG1 VAL A  30      72.184  68.231  36.564  1.00  0.00
ATOM    395  CG2 VAL A  30      73.562  69.570  38.086  1.00  0.00
ATOM    399  C   VAL A  30      69.922  68.326  38.517  1.00  0.00
ATOM    400  O   VAL A  30      69.349  68.528  37.454  1.00  0.00
ATOM    401  N   ARG A  31      69.407  67.513  39.447  1.00  0.00
ATOM    403  CA  ARG A  31      68.133  66.786  39.292  1.00  0.00
ATOM    405  CB  ARG A  31      68.440  65.275  39.377  1.00  0.00
ATOM    408  CG  ARG A  31      67.422  64.414  38.616  1.00  0.00
ATOM    411  CD  ARG A  31      67.686  62.921  38.842  1.00  0.00
ATOM    414  NE  ARG A  31      66.766  62.103  38.031  1.00  0.00
ATOM    416  CZ  ARG A  31      65.610  61.584  38.401  1.00  0.00
ATOM    417  NH1 ARG A  31      65.145  61.683  39.614  1.00  0.00
ATOM    420  NH2 ARG A  31      64.873  60.938  37.541  1.00  0.00
ATOM    423  C   ARG A  31      67.047  67.206  40.283  1.00  0.00
ATOM    424  O   ARG A  31      66.010  66.559  40.392  1.00  0.00
ATOM    425  N   ALA A  32      67.292  68.286  41.008  1.00  0.00
ATOM    427  CA  ALA A  32      66.444  68.795  42.066  1.00  0.00
ATOM    429  CB  ALA A  32      67.294  68.829  43.340  1.00  0.00
ATOM    433  C   ALA A  32      65.859  70.160  41.710  1.00  0.00
ATOM    434  O   ALA A  32      66.208  70.779  40.698  1.00  0.00
ATOM    435  N   THR A  33      64.959  70.624  42.570  1.00  0.00
ATOM    437  CA  THR A  33      64.337  71.945  42.471  1.00  0.00
ATOM    439  CB  THR A  33      62.854  71.827  42.089  1.00  0.00
ATOM    441  CG2 THR A  33      62.063  73.134  42.087  1.00  0.00
ATOM    445  OG1 THR A  33      62.785  71.339  40.771  1.00  0.00
ATOM    447  C   THR A  33      64.547  72.690  43.800  1.00  0.00
ATOM    448  O   THR A  33      64.683  72.073  44.874  1.00  0.00
ATOM    449  N   MET A  34      64.656  74.019  43.713  1.00  0.00
ATOM    451  CA  MET A  34      65.399  74.729  44.756  1.00  0.00
ATOM    453  CB  MET A  34      66.855  74.995  44.329  1.00  0.00
ATOM    456  CG  MET A  34      67.847  73.970  44.886  1.00  0.00
ATOM    459  SD  MET A  34      68.034  72.430  43.952  1.00  0.00
ATOM    460  CE  MET A  34      68.956  71.506  45.209  1.00  0.00
ATOM    464  C   MET A  34      64.719  76.056  45.110  1.00  0.00
ATOM    465  O   MET A  34      64.406  76.872  44.233  1.00  0.00
ATOM    466  N   GLY A  35      64.450  76.253  46.400  1.00  0.00
ATOM    468  CA  GLY A  35      63.256  76.998  46.748  1.00  0.00
ATOM    471  C   GLY A  35      63.444  77.824  48.012  1.00  0.00
ATOM    472  O   GLY A  35      63.542  77.283  49.123  1.00  0.00
ATOM    473  N   TRP A  36      63.518  79.152  47.850  1.00  0.00
ATOM    475  CA  TRP A  36      63.757  79.945  49.037  1.00  0.00
ATOM    477  CB  TRP A  36      64.629  81.198  48.821  1.00  0.00
ATOM    480  CG  TRP A  36      66.064  80.954  48.462  1.00  0.00
ATOM    481  CD1 TRP A  36      66.487  80.558  47.243  1.00  0.00
ATOM    483  NE1 TRP A  36      67.865  80.500  47.222  1.00  0.00
ATOM    485  CE2 TRP A  36      68.406  80.825  48.444  1.00  0.00
ATOM    486  CZ2 TRP A  36      69.722  80.905  48.922  1.00  0.00
ATOM    488  CH2 TRP A  36      69.950  81.211  50.273  1.00  0.00
ATOM    490  CZ3 TRP A  36      68.858  81.464  51.121  1.00  0.00
ATOM    492  CE3 TRP A  36      67.540  81.409  50.624  1.00  0.00
ATOM    494  CD2 TRP A  36      67.271  81.091  49.276  1.00  0.00
ATOM    495  C   TRP A  36      62.446  80.175  49.794  1.00  0.00
ATOM    496  O   TRP A  36      61.348  80.020  49.257  1.00  0.00
ATOM    497  N   TYR A  37      62.545  80.487  51.083  1.00  0.00
ATOM    499  CA  TYR A  37      61.391  80.511  51.966  1.00  0.00
ATOM    501  CB  TYR A  37      61.039  79.097  52.467  1.00  0.00
ATOM    504  CG  TYR A  37      60.038  78.314  51.642  1.00  0.00
ATOM    505  CD1 TYR A  37      60.484  77.480  50.606  1.00  0.00
ATOM    507  CE1 TYR A  37      59.565  76.770  49.817  1.00  0.00
ATOM    509  CZ  TYR A  37      58.190  76.829  50.113  1.00  0.00
ATOM    510  OH  TYR A  37      57.307  76.138  49.346  1.00  0.00
ATOM    512  CE2 TYR A  37      57.737  77.631  51.183  1.00  0.00
ATOM    514  CD2 TYR A  37      58.661  78.386  51.932  1.00  0.00
ATOM    516  C   TYR A  37      61.718  81.380  53.187  1.00  0.00
ATOM    517  O   TYR A  37      62.512  81.042  54.084  1.00  0.00
ATOM    518  N   ARG A  38      61.069  82.534  53.255  1.00  0.00
ATOM    520  CA  ARG A  38      61.308  83.465  54.346  1.00  0.00
ATOM    522  CB  ARG A  38      61.290  84.912  53.828  1.00  0.00
ATOM    525  CG  ARG A  38      59.900  85.465  53.498  1.00  0.00
ATOM    528  CD  ARG A  38      60.038  86.927  53.069  1.00  0.00
ATOM    531  NE  ARG A  38      58.749  87.497  52.643  1.00  0.00
ATOM    533  CZ  ARG A  38      58.573  88.656  52.038  1.00  0.00
ATOM    534  NH1 ARG A  38      59.566  89.468  51.810  1.00  0.00
ATOM    537  NH2 ARG A  38      57.379  88.983  51.643  1.00  0.00
ATOM    540  C   ARG A  38      60.418  83.228  55.544  1.00  0.00
ATOM    541  O   ARG A  38      59.406  82.541  55.454  1.00  0.00
ATOM    542  N   GLN A  39      60.773  83.802  56.689  1.00  0.00
ATOM    544  CA  GLN A  39      59.870  83.771  57.844  1.00  0.00
ATOM    546  CB  GLN A  39      59.981  82.462  58.635  1.00  0.00
ATOM    549  CG  GLN A  39      59.021  82.500  59.836  1.00  0.00
ATOM    552  CD  GLN A  39      58.684  81.125  60.395  1.00  0.00
ATOM    553  OE1 GLN A  39      59.408  80.146  60.240  1.00  0.00
ATOM    554  NE2 GLN A  39      57.550  80.989  61.041  1.00  0.00
ATOM    557  C   GLN A  39      60.177  84.988  58.709  1.00  0.00
ATOM    558  O   GLN A  39      61.234  85.066  59.333  1.00  0.00
ATOM    559  N   ALA A  40      59.263  85.953  58.684  1.00  0.00
ATOM    561  CA  ALA A  40      59.292  87.087  59.587  1.00  0.00
ATOM    563  CB  ALA A  40      58.461  88.217  58.968  1.00  0.00
ATOM    567  C   ALA A  40      58.796  86.699  60.991  1.00  0.00
ATOM    568  O   ALA A  40      57.982  85.779  61.110  1.00  0.00
ATOM    569  N   PRO A  41      59.246  87.378  62.061  1.00  0.00
ATOM    570  CD  PRO A  41      60.186  88.489  62.078  1.00  0.00
ATOM    573  CG  PRO A  41      60.041  89.128  63.458  1.00  0.00
ATOM    576  CB  PRO A  41      59.601  87.958  64.340  1.00  0.00
ATOM    579  CA  PRO A  41      58.757  87.087  63.401  1.00  0.00
ATOM    581  C   PRO A  41      57.255  87.385  63.506  1.00  0.00
ATOM    582  O   PRO A  41      56.782  88.416  63.028  1.00  0.00
ATOM    583  N   GLY A  42      56.503  86.454  64.092  1.00  0.00
ATOM    585  CA  GLY A  42      55.039  86.512  64.135  1.00  0.00
ATOM    588  C   GLY A  42      54.327  86.175  62.818  1.00  0.00
ATOM    589  O   GLY A  42      53.123  86.379  62.730  1.00  0.00
ATOM    590  N   LYS A  43      55.045  85.634  61.819  1.00  0.00
ATOM    592  CA  LYS A  43      54.494  85.262  60.511  1.00  0.00
ATOM    594  CB  LYS A  43      55.069  86.249  59.474  1.00  0.00
ATOM    597  CG  LYS A  43      54.415  86.137  58.093  1.00  0.00
ATOM    600  CD  LYS A  43      54.842  87.236  57.115  1.00  0.00
ATOM    603  CE  LYS A  43      53.959  87.210  55.857  1.00  0.00
ATOM    606  NZ  LYS A  43      54.116  85.966  55.070  1.00  0.00
ATOM    610  C   LYS A  43      54.794  83.798  60.163  1.00  0.00
ATOM    611  O   LYS A  43      55.677  83.161  60.749  1.00  0.00
ATOM    612  N   GLU A  44      54.019  83.246  59.233  1.00  0.00
ATOM    614  CA  GLU A  44      54.216  81.896  58.714  1.00  0.00
ATOM    616  CB  GLU A  44      52.929  81.424  57.997  1.00  0.00
ATOM    619  CG  GLU A  44      52.772  81.683  56.484  1.00  0.00
ATOM    622  CD  GLU A  44      53.052  83.118  56.028  1.00  0.00
ATOM    623  OE1 GLU A  44      53.709  83.294  54.981  1.00  0.00
ATOM    624  OE2 GLU A  44      52.668  84.088  56.719  1.00  0.00
ATOM    625  C   GLU A  44      55.493  81.789  57.846  1.00  0.00
ATOM    626  O   GLU A  44      56.259  82.747  57.687  1.00  0.00
ATOM    627  N   ARG A  45      55.753  80.600  57.301  1.00  0.00
ATOM    629  CA  ARG A  45      56.881  80.321  56.407  1.00  0.00
ATOM    631  CB  ARG A  45      57.344  78.875  56.677  1.00  0.00
ATOM    634  CG  ARG A  45      58.592  78.406  55.904  1.00  0.00
ATOM    637  CD  ARG A  45      59.898  79.092  56.328  1.00  0.00
ATOM    640  NE  ARG A  45      60.201  78.856  57.750  1.00  0.00
ATOM    642  CZ  ARG A  45      61.006  77.967  58.287  1.00  0.00
ATOM    643  NH1 ARG A  45      61.686  77.087  57.606  1.00  0.00
ATOM    646  NH2 ARG A  45      61.125  77.993  59.582  1.00  0.00
ATOM    649  C   ARG A  45      56.455  80.536  54.939  1.00  0.00
ATOM    650  O   ARG A  45      55.798  79.678  54.352  1.00  0.00
ATOM    651  N   GLU A  46      56.806  81.677  54.368  1.00  0.00
ATOM    653  CA  GLU A  46      56.342  82.153  53.057  1.00  0.00
ATOM    655  CB  GLU A  46      56.384  83.703  53.115  1.00  0.00
ATOM    658  CG  GLU A  46      55.774  84.478  51.924  1.00  0.00
ATOM    661  CD  GLU A  46      55.837  86.013  52.112  1.00  0.00
ATOM    662  OE1 GLU A  46      55.592  86.792  51.157  1.00  0.00
ATOM    663  OE2 GLU A  46      56.149  86.480  53.235  1.00  0.00
ATOM    664  C   GLU A  46      57.252  81.677  51.923  1.00  0.00
ATOM    665  O   GLU A  46      58.465  81.889  51.977  1.00  0.00
ATOM    666  N   PHE A  47      56.678  81.086  50.875  1.00  0.00
ATOM    668  CA  PHE A  47      57.392  80.744  49.642  1.00  0.00
ATOM    670  CB  PHE A  47      56.420  80.029  48.695  1.00  0.00
ATOM    673  CG  PHE A  47      56.922  79.806  47.273  1.00  0.00
ATOM    674  CD1 PHE A  47      58.031  78.975  47.034  1.00  0.00
ATOM    676  CE1 PHE A  47      58.446  78.712  45.717  1.00  0.00
ATOM    678  CZ  PHE A  47      57.783  79.302  44.631  1.00  0.00
ATOM    680  CE2 PHE A  47      56.692  80.157  44.862  1.00  0.00
ATOM    682  CD2 PHE A  47      56.257  80.397  46.180  1.00  0.00
ATOM    684  C   PHE A  47      57.958  81.989  48.956  1.00  0.00
ATOM    685  O   PHE A  47      57.257  82.976  48.747  1.00  0.00
ATOM    686  N   VAL A  48      59.218  81.894  48.554  1.00  0.00
ATOM    688  CA  VAL A  48      60.022  82.918  47.893  1.00  0.00
ATOM    690  CB  VAL A  48      60.833  83.727  48.930  1.00  0.00
ATOM    692  CG1 VAL A  48      61.785  84.731  48.264  1.00  0.00
ATOM    696  CG2 VAL A  48      59.916  84.553  49.844  1.00  0.00
ATOM    700  C   VAL A  48      60.954  82.200  46.906  1.00  0.00
ATOM    701  O   VAL A  48      62.079  81.812  47.188  1.00  0.00
ATOM    702  N   ALA A  49      60.465  82.059  45.687  1.00  0.00
ATOM    704  CA  ALA A  49      61.207  81.500  44.563  1.00  0.00
ATOM    706  CB  ALA A  49      62.326  82.470  44.141  1.00  0.00
ATOM    710  C   ALA A  49      61.607  80.008  44.651  1.00  0.00
ATOM    711  O   ALA A  49      61.427  79.358  45.675  1.00  0.00
ATOM    712  N   GLY A  50      62.059  79.440  43.523  1.00  0.00
ATOM    714  CA  GLY A  50      61.806  78.038  43.183  1.00  0.00
ATOM    717  C   GLY A  50      62.332  77.670  41.801  1.00  0.00
ATOM    718  O   GLY A  50      61.596  77.689  40.821  1.00  0.00
ATOM    719  N   ILE A  51      63.624  77.410  41.685  1.00  0.00
ATOM    721  CA  ILE A  51      64.311  77.162  40.424  1.00  0.00
ATOM    723  CB  ILE A  51      65.643  77.947  40.397  1.00  0.00
ATOM    725  CG2 ILE A  51      66.579  77.586  41.559  1.00  0.00
ATOM    729  CG1 ILE A  51      66.337  77.817  39.022  1.00  0.00
ATOM    732  CD1 ILE A  51      67.496  78.799  38.799  1.00  0.00
ATOM    736  C   ILE A  51      64.470  75.672  40.119  1.00  0.00
ATOM    737  O   ILE A  51      65.039  74.887  40.884  1.00  0.00
ATOM    738  N   SER A  52      63.947  75.313  38.951  1.00  0.00
ATOM    740  CA  SER A  52      64.067  74.013  38.303  1.00  0.00
ATOM    742  CB  SER A  52      63.319  74.121  36.962  1.00  0.00
ATOM    745  OG  SER A  52      63.412  72.967  36.153  1.00  0.00
ATOM    747  C   SER A  52      65.530  73.622  38.051  1.00  0.00
ATOM    748  O   SER A  52      66.446  74.441  38.117  1.00  0.00
ATOM    749  N   TYR A  53      65.739  72.357  37.695  1.00  0.00
ATOM    751  CA  TYR A  53      67.014  71.782  37.285  1.00  0.00
ATOM    753  CB  TYR A  53      66.791  70.318  36.881  1.00  0.00
ATOM    756  CG  TYR A  53      65.606  70.031  35.971  1.00  0.00
ATOM    757  CD1 TYR A  53      64.377  69.622  36.524  1.00  0.00
ATOM    759  CE1 TYR A  53      63.292  69.320  35.678  1.00  0.00
ATOM    761  CZ  TYR A  53      63.440  69.407  34.277  1.00  0.00
ATOM    762  OH  TYR A  53      62.396  69.076  33.472  1.00  0.00
ATOM    764  CE2 TYR A  53      64.672  69.818  33.726  1.00  0.00
ATOM    766  CD2 TYR A  53      65.751  70.134  34.573  1.00  0.00
ATOM    768  C   TYR A  53      67.783  72.544  36.189  1.00  0.00
ATOM    769  O   TYR A  53      69.018  72.534  36.176  1.00  0.00
ATOM    770  N   GLY A  54      67.056  73.204  35.282  1.00  0.00
ATOM    772  CA  GLY A  54      67.571  73.679  33.993  1.00  0.00
ATOM    775  C   GLY A  54      67.072  75.064  33.585  1.00  0.00
ATOM    776  O   GLY A  54      66.598  75.244  32.469  1.00  0.00
ATOM    777  N   SER A  55      67.116  76.021  34.520  1.00  0.00
ATOM    779  CA  SER A  55      67.015  77.481  34.296  1.00  0.00
ATOM    781  CB  SER A  55      67.678  77.954  32.993  1.00  0.00
ATOM    784  OG  SER A  55      69.000  77.450  32.902  1.00  0.00
ATOM    786  C   SER A  55      65.603  78.067  34.406  1.00  0.00
ATOM    787  O   SER A  55      65.466  79.275  34.585  1.00  0.00
ATOM    788  N   SER A  56      64.550  77.250  34.332  1.00  0.00
ATOM    790  CA  SER A  56      63.177  77.707  34.601  1.00  0.00
ATOM    792  CB  SER A  56      62.172  76.606  34.254  1.00  0.00
ATOM    795  OG  SER A  56      60.859  77.121  34.328  1.00  0.00
ATOM    797  C   SER A  56      62.998  78.136  36.055  1.00  0.00
ATOM    798  O   SER A  56      63.485  77.463  36.960  1.00  0.00
ATOM    799  N   THR A  57      62.289  79.240  36.295  1.00  0.00
ATOM    801  CA  THR A  57      62.208  79.871  37.618  1.00  0.00
ATOM    803  CB  THR A  57      63.153  81.078  37.725  1.00  0.00
ATOM    805  CG2 THR A  57      64.616  80.679  37.767  1.00  0.00
ATOM    809  OG1 THR A  57      63.059  81.977  36.641  1.00  0.00
ATOM    811  C   THR A  57      60.799  80.325  37.948  1.00  0.00
ATOM    812  O   THR A  57      60.123  80.933  37.118  1.00  0.00
ATOM    813  N   TYR A  58      60.385  80.078  39.194  1.00  0.00
ATOM    815  CA  TYR A  58      59.112  80.600  39.709  1.00  0.00
ATOM    817  CB  TYR A  58      58.177  79.407  40.016  1.00  0.00
ATOM    820  CG  TYR A  58      58.271  78.238  39.035  1.00  0.00
ATOM    821  CD1 TYR A  58      58.151  78.458  37.647  1.00  0.00
ATOM    823  CE1 TYR A  58      58.404  77.416  36.737  1.00  0.00
ATOM    825  CZ  TYR A  58      58.739  76.130  37.206  1.00  0.00
ATOM    826  OH  TYR A  58      58.998  75.135  36.315  1.00  0.00
ATOM    828  CE2 TYR A  58      58.802  75.886  38.596  1.00  0.00
ATOM    830  CD2 TYR A  58      58.582  76.943  39.503  1.00  0.00
ATOM    832  C   TYR A  58      59.410  81.456  40.936  1.00  0.00
ATOM    833  O   TYR A  58      60.443  81.272  41.588  1.00  0.00
ATOM    834  N   TYR A  59      58.484  82.377  41.210  1.00  0.00
ATOM    836  CA  TYR A  59      58.561  83.524  42.125  1.00  0.00
ATOM    838  CB  TYR A  59      58.796  84.807  41.315  1.00  0.00
ATOM    841  CG  TYR A  59      60.085  84.748  40.531  1.00  0.00
ATOM    842  CD1 TYR A  59      61.296  85.000  41.196  1.00  0.00
ATOM    844  CE1 TYR A  59      62.510  84.784  40.530  1.00  0.00
ATOM    846  CZ  TYR A  59      62.526  84.333  39.196  1.00  0.00
ATOM    847  OH  TYR A  59      63.715  84.072  38.592  1.00  0.00
ATOM    849  CE2 TYR A  59      61.308  84.096  38.521  1.00  0.00
ATOM    851  CD2 TYR A  59      60.088  84.309  39.192  1.00  0.00
ATOM    853  C   TYR A  59      57.222  83.607  42.859  1.00  0.00
ATOM    854  O   TYR A  59      56.198  83.188  42.316  1.00  0.00
ATOM    855  N   ALA A  60      57.216  84.167  44.066  1.00  0.00
ATOM    857  CA  ALA A  60      55.971  84.537  44.731  1.00  0.00
ATOM    859  CB  ALA A  60      56.112  84.285  46.232  1.00  0.00
ATOM    863  C   ALA A  60      55.630  85.991  44.436  1.00  0.00
ATOM    864  O   ALA A  60      56.535  86.801  44.247  1.00  0.00
ATOM    865  N   ASP A  61      54.346  86.348  44.364  1.00  0.00
ATOM    867  CA  ASP A  61      54.020  87.644  43.768  1.00  0.00
ATOM    869  CB  ASP A  61      52.532  87.757  43.423  1.00  0.00
ATOM    872  CG  ASP A  61      52.432  88.663  42.204  1.00  0.00
ATOM    873  OD1 ASP A  61      51.965  89.817  42.318  1.00  0.00
ATOM    874  OD2 ASP A  61      52.995  88.292  41.146  1.00  0.00
ATOM    875  C   ASP A  61      54.553  88.849  44.570  1.00  0.00
ATOM    876  O   ASP A  61      55.100  89.793  43.992  1.00  0.00
ATOM    877  N   SER A  62      54.583  88.735  45.901  1.00  0.00
ATOM    879  CA  SER A  62      55.184  89.699  46.836  1.00  0.00
ATOM    881  CB  SER A  62      54.962  89.192  48.281  1.00  0.00
ATOM    884  OG  SER A  62      55.449  87.866  48.458  1.00  0.00
ATOM    886  C   SER A  62      56.675  90.010  46.627  1.00  0.00
ATOM    887  O   SER A  62      57.210  90.979  47.189  1.00  0.00
ATOM    888  N   VAL A  63      57.360  89.223  45.801  1.00  0.00
ATOM    890  CA  VAL A  63      58.779  89.385  45.454  1.00  0.00
ATOM    892  CB  VAL A  63      59.635  88.303  46.133  1.00  0.00
ATOM    894  CG1 VAL A  63      59.441  88.307  47.657  1.00  0.00
ATOM    898  CG2 VAL A  63      59.368  86.886  45.611  1.00  0.00
ATOM    902  C   VAL A  63      59.016  89.408  43.937  1.00  0.00
ATOM    903  O   VAL A  63      60.135  89.672  43.486  1.00  0.00
ATOM    904  N   LYS A  64      57.974  89.157  43.136  1.00  0.00
ATOM    906  CA  LYS A  64      58.036  89.215  41.676  1.00  0.00
ATOM    908  CB  LYS A  64      56.652  88.813  41.109  1.00  0.00
ATOM    911  CG  LYS A  64      56.287  89.220  39.666  1.00  0.00
ATOM    914  CD  LYS A  64      55.913  90.705  39.420  1.00  0.00
ATOM    917  CE  LYS A  64      55.008  91.337  40.491  1.00  0.00
ATOM    920  NZ  LYS A  64      53.633  90.788  40.447  1.00  0.00
ATOM    924  C   LYS A  64      58.510  90.596  41.249  1.00  0.00
ATOM    925  O   LYS A  64      57.965  91.613  41.669  1.00  0.00
ATOM    926  N   GLY A  65      59.534  90.624  40.398  1.00  0.00
ATOM    928  CA  GLY A  65      60.115  91.874  39.899  1.00  0.00
ATOM    931  C   GLY A  65      61.059  92.587  40.867  1.00  0.00
ATOM    932  O   GLY A  65      61.488  93.694  40.568  1.00  0.00
ATOM    933  N   ARG A  66      61.409  91.953  41.992  1.00  0.00
ATOM    935  CA  ARG A  66      62.380  92.479  42.965  1.00  0.00
ATOM    937  CB  ARG A  66      61.640  92.930  44.241  1.00  0.00
ATOM    940  CG  ARG A  66      60.523  93.953  43.961  1.00  0.00
ATOM    943  CD  ARG A  66      60.026  94.667  45.225  1.00  0.00
ATOM    946  NE  ARG A  66      59.483  93.736  46.242  1.00  0.00
ATOM    948  CZ  ARG A  66      59.911  93.594  47.488  1.00  0.00
ATOM    949  NH1 ARG A  66      60.877  94.315  47.980  1.00  0.00
ATOM    952  NH2 ARG A  66      59.368  92.707  48.269  1.00  0.00
ATOM    955  C   ARG A  66      63.458  91.461  43.309  1.00  0.00
ATOM    956  O   ARG A  66      64.625  91.820  43.489  1.00  0.00
ATOM    957  N   PHE A  67      63.074  90.183  43.358  1.00  0.00
ATOM    959  CA  PHE A  67      63.989  89.069  43.577  1.00  0.00
ATOM    961  CB  PHE A  67      63.556  88.197  44.768  1.00  0.00
ATOM    964  CG  PHE A  67      63.355  88.824  46.148  1.00  0.00
ATOM    965  CD1 PHE A  67      63.531  90.197  46.443  1.00  0.00
ATOM    967  CE1 PHE A  67      63.175  90.713  47.702  1.00  0.00
ATOM    969  CZ  PHE A  67      62.663  89.857  48.690  1.00  0.00
ATOM    971  CE2 PHE A  67      62.547  88.481  48.426  1.00  0.00
ATOM    973  CD2 PHE A  67      62.907  87.972  47.169  1.00  0.00
ATOM    975  C   PHE A  67      64.159  88.242  42.306  1.00  0.00
ATOM    976  O   PHE A  67      63.230  88.103  41.511  1.00  0.00
ATOM    977  N   THR A  68      65.357  87.682  42.145  1.00  0.00
ATOM    979  CA  THR A  68      65.718  86.796  41.044  1.00  0.00
ATOM    981  CB  THR A  68      66.303  87.558  39.845  1.00  0.00
ATOM    983  CG2 THR A  68      67.569  88.363  40.112  1.00  0.00
ATOM    987  OG1 THR A  68      66.608  86.657  38.813  1.00  0.00
ATOM    989  C   THR A  68      66.569  85.645  41.546  1.00  0.00
ATOM    990  O   THR A  68      67.510  85.848  42.314  1.00  0.00
ATOM    991  N   ILE A  69      66.167  84.424  41.183  1.00  0.00
ATOM    993  CA  ILE A  69      66.781  83.190  41.670  1.00  0.00
ATOM    995  CB  ILE A  69      65.722  82.240  42.271  1.00  0.00
ATOM    997  CG2 ILE A  69      64.720  81.734  41.213  1.00  0.00
ATOM   1001  CG1 ILE A  69      66.415  81.072  43.006  1.00  0.00
ATOM   1004  CD1 ILE A  69      65.451  80.169  43.777  1.00  0.00
ATOM   1008  C   ILE A  69      67.585  82.592  40.521  1.00  0.00
ATOM   1009  O   ILE A  69      67.157  82.545  39.369  1.00  0.00
ATOM   1010  N   SER A  70      68.792  82.160  40.849  1.00  0.00
ATOM   1012  CA  SER A  70      69.752  81.628  39.884  1.00  0.00
ATOM   1014  CB  SER A  70      70.713  82.738  39.430  1.00  0.00
ATOM   1017  OG  SER A  70      71.162  83.513  40.526  1.00  0.00
ATOM   1019  C   SER A  70      70.475  80.430  40.464  1.00  0.00
ATOM   1020  O   SER A  70      70.425  80.172  41.661  1.00  0.00
ATOM   1021  N   ARG A  71      71.111  79.639  39.611  1.00  0.00
ATOM   1023  CA  ARG A  71      71.804  78.420  40.015  1.00  0.00
ATOM   1025  CB  ARG A  71      70.984  77.172  39.651  1.00  0.00
ATOM   1028  CG  ARG A  71      70.237  76.668  40.887  1.00  0.00
ATOM   1031  CD  ARG A  71      69.139  75.670  40.539  1.00  0.00
ATOM   1034  NE  ARG A  71      69.632  74.456  39.886  1.00  0.00
ATOM   1036  CZ  ARG A  71      69.045  73.281  39.963  1.00  0.00
ATOM   1037  NH1 ARG A  71      67.862  73.106  40.483  1.00  0.00
ATOM   1040  NH2 ARG A  71      69.702  72.261  39.512  1.00  0.00
ATOM   1043  C   ARG A  71      73.133  78.390  39.295  1.00  0.00
ATOM   1044  O   ARG A  71      73.271  78.862  38.173  1.00  0.00
ATOM   1045  N   ASP A  72      74.069  77.723  39.940  1.00  0.00
ATOM   1047  CA  ASP A  72      75.308  77.278  39.349  1.00  0.00
ATOM   1049  CB  ASP A  72      76.492  78.008  39.984  1.00  0.00
ATOM   1052  CG  ASP A  72      77.762  77.727  39.191  1.00  0.00
ATOM   1053  OD1 ASP A  72      78.142  76.540  39.021  1.00  0.00
ATOM   1054  OD2 ASP A  72      78.400  78.693  38.721  1.00  0.00
ATOM   1055  C   ASP A  72      75.363  75.764  39.551  1.00  0.00
ATOM   1056  O   ASP A  72      75.616  75.254  40.654  1.00  0.00
ATOM   1057  N   ASN A  73      75.047  75.049  38.472  1.00  0.00
ATOM   1059  CA  ASN A  73      75.018  73.589  38.431  1.00  0.00
ATOM   1061  CB  ASN A  73      74.240  73.165  37.158  1.00  0.00
ATOM   1064  CG  ASN A  73      72.709  73.180  37.270  1.00  0.00
ATOM   1065  OD1 ASN A  73      72.111  73.373  38.319  1.00  0.00
ATOM   1066  ND2 ASN A  73      72.030  72.938  36.169  1.00  0.00
ATOM   1069  C   ASN A  73      76.413  72.935  38.504  1.00  0.00
ATOM   1070  O   ASN A  73      76.475  71.707  38.552  1.00  0.00
ATOM   1071  N   ALA A  74      77.496  73.727  38.517  1.00  0.00
ATOM   1073  CA  ALA A  74      78.879  73.260  38.429  1.00  0.00
ATOM   1075  CB  ALA A  74      79.500  73.848  37.155  1.00  0.00
ATOM   1079  C   ALA A  74      79.734  73.550  39.678  1.00  0.00
ATOM   1080  O   ALA A  74      80.797  72.962  39.857  1.00  0.00
ATOM   1081  N   LYS A  75      79.248  74.426  40.562  1.00  0.00
ATOM   1083  CA  LYS A  75      79.688  74.600  41.954  1.00  0.00
ATOM   1085  CB  LYS A  75      80.521  75.895  42.137  1.00  0.00
ATOM   1088  CG  LYS A  75      81.943  75.890  41.538  1.00  0.00
ATOM   1091  CD  LYS A  75      82.071  76.168  40.031  1.00  0.00
ATOM   1094  CE  LYS A  75      81.513  77.542  39.640  1.00  0.00
ATOM   1097  NZ  LYS A  75      80.677  77.463  38.423  1.00  0.00
ATOM   1101  C   LYS A  75      78.475  74.537  42.873  1.00  0.00
ATOM   1102  O   LYS A  75      78.209  75.493  43.595  1.00  0.00
ATOM   1103  N   ASN A  76      77.723  73.435  42.749  1.00  0.00
ATOM   1105  CA  ASN A  76      76.325  73.189  43.158  1.00  0.00
ATOM   1107  CB  ASN A  76      76.111  71.685  43.410  1.00  0.00
ATOM   1110  CG  ASN A  76      76.332  70.912  42.120  1.00  0.00
ATOM   1111  OD1 ASN A  76      77.447  70.569  41.771  1.00  0.00
ATOM   1112  ND2 ASN A  76      75.322  70.721  41.303  1.00  0.00
ATOM   1115  C   ASN A  76      75.736  74.132  44.202  1.00  0.00
ATOM   1116  O   ASN A  76      75.481  73.775  45.356  1.00  0.00
ATOM   1117  N   THR A  77      75.441  75.340  43.727  1.00  0.00
ATOM   1119  CA  THR A  77      74.914  76.426  44.551  1.00  0.00
ATOM   1121  CB  THR A  77      75.966  77.497  44.894  1.00  0.00
ATOM   1123  CG2 THR A  77      76.881  77.118  46.057  1.00  0.00
ATOM   1127  OG1 THR A  77      76.815  77.776  43.808  1.00  0.00
ATOM   1129  C   THR A  77      73.671  77.018  43.906  1.00  0.00
ATOM   1130  O   THR A  77      73.409  76.873  42.706  1.00  0.00
ATOM   1131  N   VAL A  78      72.877  77.686  44.728  1.00  0.00
ATOM   1133  CA  VAL A  78      71.703  78.442  44.302  1.00  0.00
ATOM   1135  CB  VAL A  78      70.383  77.650  44.521  1.00  0.00
ATOM   1137  CG1 VAL A  78      70.179  77.093  45.930  1.00  0.00
ATOM   1141  CG2 VAL A  78      69.124  78.467  44.193  1.00  0.00
ATOM   1145  C   VAL A  78      71.727  79.778  45.020  1.00  0.00
ATOM   1146  O   VAL A  78      71.955  79.853  46.225  1.00  0.00
ATOM   1147  N   TYR A  79      71.529  80.850  44.268  1.00  0.00
ATOM   1149  CA  TYR A  79      71.616  82.217  44.745  1.00  0.00
ATOM   1151  CB  TYR A  79      72.627  83.025  43.918  1.00  0.00
ATOM   1154  CG  TYR A  79      73.952  82.349  43.609  1.00  0.00
ATOM   1155  CD1 TYR A  79      74.624  81.604  44.597  1.00  0.00
ATOM   1157  CE1 TYR A  79      75.818  80.935  44.281  1.00  0.00
ATOM   1159  CZ  TYR A  79      76.338  80.997  42.975  1.00  0.00
ATOM   1160  OH  TYR A  79      77.427  80.264  42.652  1.00  0.00
ATOM   1162  CE2 TYR A  79      75.703  81.793  42.004  1.00  0.00
ATOM   1164  CD2 TYR A  79      74.505  82.462  42.318  1.00  0.00
ATOM   1166  C   TYR A  79      70.258  82.891  44.674  1.00  0.00
ATOM   1167  O   TYR A  79      69.506  82.687  43.716  1.00  0.00
ATOM   1168  N   LEU A  80      69.999  83.752  45.655  1.00  0.00
ATOM   1170  CA  LEU A  80      68.809  84.601  45.673  1.00  0.00
ATOM   1172  CB  LEU A  80      67.891  84.218  46.849  1.00  0.00
ATOM   1175  CG  LEU A  80      66.567  85.008  46.866  1.00  0.00
ATOM   1177  CD1 LEU A  80      65.625  84.535  45.753  1.00  0.00
ATOM   1181  CD2 LEU A  80      65.850  84.848  48.205  1.00  0.00
ATOM   1185  C   LEU A  80      69.274  86.052  45.745  1.00  0.00
ATOM   1186  O   LEU A  80      69.663  86.546  46.806  1.00  0.00
ATOM   1187  N   GLN A  81      69.266  86.701  44.584  1.00  0.00
ATOM   1189  CA  GLN A  81      69.475  88.131  44.479  1.00  0.00
ATOM   1191  CB  GLN A  81      69.892  88.474  43.044  1.00  0.00
ATOM   1194  CG  GLN A  81      70.379  89.921  42.854  1.00  0.00
ATOM   1197  CD  GLN A  81      71.864  90.171  43.133  1.00  0.00
ATOM   1198  OE1 GLN A  81      72.716  89.302  43.068  1.00  0.00
ATOM   1199  NE2 GLN A  81      72.221  91.404  43.415  1.00  0.00
ATOM   1202  C   GLN A  81      68.190  88.829  44.902  1.00  0.00
ATOM   1203  O   GLN A  81      67.115  88.518  44.388  1.00  0.00
ATOM   1204  N   MET A  82      68.308  89.787  45.808  1.00  0.00
ATOM   1206  CA  MET A  82      67.186  90.546  46.336  1.00  0.00
ATOM   1208  CB  MET A  82      66.916  90.150  47.792  1.00  0.00
ATOM   1211  CG  MET A  82      66.627  88.655  47.896  1.00  0.00
ATOM   1214  SD  MET A  82      65.743  88.179  49.390  1.00  0.00
ATOM   1215  CE  MET A  82      66.927  88.634  50.677  1.00  0.00
ATOM   1219  C   MET A  82      67.525  92.019  46.210  1.00  0.00
ATOM   1220  O   MET A  82      68.582  92.455  46.655  1.00  0.00
ATOM   1221  N   ASN A  83      66.642  92.756  45.536  1.00  0.00
ATOM   1223  CA  ASN A  83      66.890  94.119  45.092  1.00  0.00
ATOM   1225  CB  ASN A  83      67.202  94.144  43.588  1.00  0.00
ATOM   1228  CG  ASN A  83      68.188  93.074  43.183  1.00  0.00
ATOM   1229  OD1 ASN A  83      69.400  93.217  43.324  1.00  0.00
ATOM   1230  ND2 ASN A  83      67.684  91.952  42.716  1.00  0.00
ATOM   1233  C   ASN A  83      65.684  94.994  45.405  1.00  0.00
ATOM   1234  O   ASN A  83      64.563  94.489  45.511  1.00  0.00
ATOM   1235  N   SER A  84      65.913  96.301  45.547  1.00  0.00
ATOM   1237  CA  SER A  84      64.922  97.245  46.077  1.00  0.00
ATOM   1239  CB  SER A  84      63.930  97.683  44.995  1.00  0.00
ATOM   1242  OG  SER A  84      64.608  98.403  43.988  1.00  0.00
ATOM   1244  C   SER A  84      64.201  96.690  47.303  1.00  0.00
ATOM   1245  O   SER A  84      62.971  96.550  47.344  1.00  0.00
ATOM   1246  N   LEU A  85      65.027  96.314  48.284  1.00  0.00
ATOM   1248  CA  LEU A  85      64.568  95.822  49.578  1.00  0.00
ATOM   1250  CB  LEU A  85      65.798  95.571  50.465  1.00  0.00
ATOM   1253  CG  LEU A  85      66.737  94.456  49.970  1.00  0.00
ATOM   1255  CD1 LEU A  85      68.070  94.581  50.697  1.00  0.00
ATOM   1259  CD2 LEU A  85      66.178  93.052  50.204  1.00  0.00
ATOM   1263  C   LEU A  85      63.640  96.849  50.227  1.00  0.00
ATOM   1264  O   LEU A  85      63.893  98.057  50.182  1.00  0.00
ATOM   1265  N   LYS A  86      62.600  96.371  50.905  1.00  0.00
ATOM   1267  CA  LYS A  86      61.745  97.179  51.773  1.00  0.00
ATOM   1269  CB  LYS A  86      60.296  97.164  51.263  1.00  0.00
ATOM   1272  CG  LYS A  86      60.130  97.684  49.831  1.00  0.00
ATOM   1275  CD  LYS A  86      58.655  97.906  49.447  1.00  0.00
ATOM   1278  CE  LYS A  86      58.059  99.211  50.006  1.00  0.00
ATOM   1281  NZ  LYS A  86      57.450  99.059  51.352  1.00  0.00
ATOM   1285  C   LYS A  86      61.828  96.655  53.204  1.00  0.00
ATOM   1286  O   LYS A  86      62.185  95.494  53.385  1.00  0.00
ATOM   1287  N   PRO A  87      61.513  97.463  54.234  1.00  0.00
ATOM   1288  CD  PRO A  87      61.237  98.891  54.187  1.00  0.00
ATOM   1291  CG  PRO A  87      61.259  99.361  55.639  1.00  0.00
ATOM   1294  CB  PRO A  87      60.796  98.123  56.405  1.00  0.00
ATOM   1297  CA  PRO A  87      61.432  96.979  55.610  1.00  0.00
ATOM   1299  C   PRO A  87      60.662  95.663  55.774  1.00  0.00
ATOM   1300  O   PRO A  87      61.121  94.770  56.485  1.00  0.00
ATOM   1301  N   GLU A  88      59.548  95.510  55.047  1.00  0.00
ATOM   1303  CA  GLU A  88      58.709  94.300  55.051  1.00  0.00
ATOM   1305  CB  GLU A  88      57.447  94.494  54.190  1.00  0.00
ATOM   1308  CG  GLU A  88      56.661  95.786  54.470  1.00  0.00
ATOM   1311  CD  GLU A  88      57.008  96.862  53.444  1.00  0.00
ATOM   1312  OE1 GLU A  88      56.302  96.972  52.414  1.00  0.00
ATOM   1313  OE2 GLU A  88      58.030  97.580  53.604  1.00  0.00
ATOM   1314  C   GLU A  88      59.405  92.999  54.610  1.00  0.00
ATOM   1315  O   GLU A  88      58.897  91.912  54.870  1.00  0.00
ATOM   1316  N   ASP A  89      60.563  93.091  53.953  1.00  0.00
ATOM   1318  CA  ASP A  89      61.398  91.951  53.571  1.00  0.00
ATOM   1320  CB  ASP A  89      62.206  92.255  52.301  1.00  0.00
ATOM   1323  CG  ASP A  89      61.343  92.663  51.104  1.00  0.00
ATOM   1324  OD1 ASP A  89      60.382  91.939  50.734  1.00  0.00
ATOM   1325  OD2 ASP A  89      61.671  93.705  50.487  1.00  0.00
ATOM   1326  C   ASP A  89      62.310  91.432  54.699  1.00  0.00
ATOM   1327  O   ASP A  89      62.980  90.415  54.523  1.00  0.00
ATOM   1328  N   THR A  90      62.339  92.096  55.858  1.00  0.00
ATOM   1330  CA  THR A  90      63.058  91.636  57.058  1.00  0.00
ATOM   1332  CB  THR A  90      62.929  92.681  58.171  1.00  0.00
ATOM   1334  CG2 THR A  90      63.586  92.288  59.498  1.00  0.00
ATOM   1338  OG1 THR A  90      63.529  93.868  57.724  1.00  0.00
ATOM   1340  C   THR A  90      62.527  90.297  57.579  1.00  0.00
ATOM   1341  O   THR A  90      61.397  90.197  58.076  1.00  0.00
ATOM   1342  N   ALA A  91      63.343  89.250  57.470  1.00  0.00
ATOM   1344  CA  ALA A  91      62.951  87.877  57.771  1.00  0.00
ATOM   1346  CB  ALA A  91      61.977  87.426  56.670  1.00  0.00
ATOM   1350  C   ALA A  91      64.152  86.928  57.820  1.00  0.00
ATOM   1351  O   ALA A  91      65.181  87.187  57.211  1.00  0.00
ATOM   1352  N   VAL A  92      64.031  85.765  58.452  1.00  0.00
ATOM   1354  CA  VAL A  92      64.926  84.627  58.127  1.00  0.00
ATOM   1356  CB  VAL A  92      64.741  83.495  59.162  1.00  0.00
ATOM   1358  CG1 VAL A  92      65.905  82.497  59.167  1.00  0.00
ATOM   1362  CG2 VAL A  92      64.616  84.024  60.604  1.00  0.00
ATOM   1366  C   VAL A  92      64.598  84.136  56.698  1.00  0.00
ATOM   1367  O   VAL A  92      63.557  84.542  56.191  1.00  0.00
ATOM   1368  N   TYR A  93      65.388  83.286  56.020  1.00  0.00
ATOM   1370  CA  TYR A  93      65.332  83.221  54.551  1.00  0.00
ATOM   1372  CB  TYR A  93      66.318  84.193  53.908  1.00  0.00
ATOM   1375  CG  TYR A  93      65.553  85.305  53.220  1.00  0.00
ATOM   1376  CD1 TYR A  93      65.159  86.433  53.956  1.00  0.00
ATOM   1378  CE1 TYR A  93      64.330  87.410  53.383  1.00  0.00
ATOM   1380  CZ  TYR A  93      63.905  87.265  52.054  1.00  0.00
ATOM   1381  OH  TYR A  93      63.160  88.240  51.472  1.00  0.00
ATOM   1383  CE2 TYR A  93      64.283  86.121  51.315  1.00  0.00
ATOM   1385  CD2 TYR A  93      65.102  85.137  51.899  1.00  0.00
ATOM   1387  C   TYR A  93      65.305  81.860  53.839  1.00  0.00
ATOM   1388  O   TYR A  93      64.817  81.802  52.709  1.00  0.00
ATOM   1389  N   TYR A  94      65.769  80.821  54.541  1.00  0.00
ATOM   1391  CA  TYR A  94      65.818  79.376  54.243  1.00  0.00
ATOM   1393  CB  TYR A  94      64.690  78.660  54.983  1.00  0.00
ATOM   1396  CG  TYR A  94      64.615  78.889  56.484  1.00  0.00
ATOM   1397  CD1 TYR A  94      65.389  78.095  57.353  1.00  0.00
ATOM   1399  CE1 TYR A  94      65.292  78.278  58.744  1.00  0.00
ATOM   1401  CZ  TYR A  94      64.437  79.268  59.270  1.00  0.00
ATOM   1402  OH  TYR A  94      64.366  79.459  60.612  1.00  0.00
ATOM   1404  CE2 TYR A  94      63.663  80.064  58.400  1.00  0.00
ATOM   1406  CD2 TYR A  94      63.755  79.874  57.010  1.00  0.00
ATOM   1408  C   TYR A  94      65.813  78.856  52.771  1.00  0.00
ATOM   1409  O   TYR A  94      65.074  79.309  51.922  1.00  0.00
ATOM   1410  N   CYS A  95      66.530  77.765  52.463  1.00  0.00
ATOM   1412  CA  CYS A  95      66.911  77.456  51.080  1.00  0.00
ATOM   1414  CB  CYS A  95      68.406  77.112  50.996  1.00  0.00
ATOM   1417  SG  CYS A  95      68.905  76.440  49.378  1.00  0.00
ATOM   1418  C   CYS A  95      66.115  76.395  50.301  1.00  0.00
ATOM   1419  O   CYS A  95      66.034  76.445  49.066  1.00  0.00
ATOM   1420  N   ALA A  96      65.644  75.406  51.052  1.00  0.00
ATOM   1422  CA  ALA A  96      65.056  74.129  50.665  1.00  0.00
ATOM   1424  CB  ALA A  96      63.547  74.220  50.913  1.00  0.00
ATOM   1428  C   ALA A  96      65.343  73.480  49.281  1.00  0.00
ATOM   1429  O   ALA A  96      65.399  74.054  48.198  1.00  0.00
ATOM   1430  N   ALA A  97      65.371  72.159  49.338  1.00  0.00
ATOM   1432  CA  ALA A  97      65.612  71.245  48.256  1.00  0.00
ATOM   1434  CB  ALA A  97      67.036  70.697  48.386  1.00  0.00
ATOM   1438  C   ALA A  97      64.551  70.137  48.351  1.00  0.00
ATOM   1439  O   ALA A  97      64.547  69.260  49.238  1.00  0.00
ATOM   1440  N   PRO A  98      63.565  70.270  47.465  1.00  0.00
ATOM   1441  CD  PRO A  98      62.836  71.522  47.328  1.00  0.00
ATOM   1444  CG  PRO A  98      61.560  71.155  46.598  1.00  0.00
ATOM   1447  CB  PRO A  98      61.889  69.869  45.853  1.00  0.00
ATOM   1450  CA  PRO A  98      62.870  69.186  46.810  1.00  0.00
ATOM   1452  C   PRO A  98      63.755  68.181  46.075  1.00  0.00
ATOM   1453  O   PRO A  98      64.322  68.462  45.018  1.00  0.00
ATOM   1454  N   TYR A  99      63.711  66.950  46.577  1.00  0.00
ATOM   1456  CA  TYR A  99      64.063  65.743  45.830  1.00  0.00
ATOM   1458  CB  TYR A  99      65.214  65.006  46.534  1.00  0.00
ATOM   1461  CG  TYR A  99      66.550  65.723  46.455  1.00  0.00
ATOM   1462  CD1 TYR A  99      67.435  65.447  45.393  1.00  0.00
ATOM   1464  CE1 TYR A  99      68.689  66.082  45.329  1.00  0.00
ATOM   1466  CZ  TYR A  99      69.062  66.999  46.331  1.00  0.00
ATOM   1467  OH  TYR A  99      70.276  67.609  46.269  1.00  0.00
ATOM   1469  CE2 TYR A  99      68.176  67.282  47.392  1.00  0.00
ATOM   1471  CD2 TYR A  99      66.918  66.652  47.447  1.00  0.00
ATOM   1473  C   TYR A  99      62.822  64.870  45.573  1.00  0.00
ATOM   1474  O   TYR A  99      62.918  63.667  45.367  1.00  0.00
ATOM   1475  N   PHE A 100      61.630  65.484  45.568  1.00  0.00
ATOM   1477  CA  PHE A 100      60.337  64.812  45.404  1.00  0.00
ATOM   1479  CB  PHE A 100      59.239  65.837  45.693  1.00  0.00
ATOM   1482  CG  PHE A 100      57.786  65.368  45.817  1.00  0.00
ATOM   1483  CD1 PHE A 100      57.148  65.364  47.075  1.00  0.00
ATOM   1485  CE1 PHE A 100      55.775  65.085  47.187  1.00  0.00
ATOM   1487  CZ  PHE A 100      55.027  64.778  46.042  1.00  0.00
ATOM   1489  CE2 PHE A 100      55.653  64.750  44.786  1.00  0.00
ATOM   1491  CD2 PHE A 100      57.022  65.058  44.677  1.00  0.00
ATOM   1493  C   PHE A 100      60.152  64.034  44.092  1.00  0.00
ATOM   1494  O   PHE A 100      59.276  63.181  43.993  1.00  0.00
ATOM   1495  N   TYR A 101      60.994  64.299  43.088  1.00  0.00
ATOM   1497  CA  TYR A 101      60.864  63.784  41.723  1.00  0.00
ATOM   1499  CB  TYR A 101      61.650  62.467  41.598  1.00  0.00
ATOM   1502  CG  TYR A 101      63.119  62.531  42.013  1.00  0.00
ATOM   1503  CD1 TYR A 101      63.931  63.634  41.667  1.00  0.00
ATOM   1505  CE1 TYR A 101      65.289  63.657  42.036  1.00  0.00
ATOM   1507  CZ  TYR A 101      65.852  62.584  42.751  1.00  0.00
ATOM   1508  OH  TYR A 101      67.180  62.605  43.022  1.00  0.00
ATOM   1510  CE2 TYR A 101      65.046  61.479  43.102  1.00  0.00
ATOM   1512  CD2 TYR A 101      63.685  61.458  42.733  1.00  0.00
ATOM   1514  C   TYR A 101      59.427  63.748  41.176  1.00  0.00
ATOM   1515  O   TYR A 101      59.021  62.734  40.601  1.00  0.00
ATOM   1516  N   PRO A 102      58.651  64.849  41.312  1.00  0.00
ATOM   1517  CD  PRO A 102      59.074  66.185  41.740  1.00  0.00
ATOM   1520  CG  PRO A 102      57.950  67.158  41.375  1.00  0.00
ATOM   1523  CB  PRO A 102      56.736  66.256  41.154  1.00  0.00
ATOM   1526  CA  PRO A 102      57.348  64.934  40.684  1.00  0.00
ATOM   1528  C   PRO A 102      57.599  64.944  39.179  1.00  0.00
ATOM   1529  O   PRO A 102      58.364  65.754  38.663  1.00  0.00
ATOM   1530  N   VAL A 103      56.965  64.024  38.463  1.00  0.00
ATOM   1532  CA  VAL A 103      57.124  63.950  37.007  1.00  0.00
ATOM   1534  CB  VAL A 103      56.490  62.638  36.485  1.00  0.00
ATOM   1536  CG1 VAL A 103      56.677  62.407  34.979  1.00  0.00
ATOM   1540  CG2 VAL A 103      57.097  61.411  37.190  1.00  0.00
ATOM   1544  C   VAL A 103      56.524  65.166  36.297  1.00  0.00
ATOM   1545  O   VAL A 103      56.881  65.457  35.164  1.00  0.00
ATOM   1546  N   VAL A 104      55.645  65.907  36.981  1.00  0.00
ATOM   1548  CA  VAL A 104      55.243  67.264  36.600  1.00  0.00
ATOM   1550  CB  VAL A 104      53.895  67.642  37.241  1.00  0.00
ATOM   1552  CG1 VAL A 104      53.420  69.011  36.740  1.00  0.00
ATOM   1556  CG2 VAL A 104      52.797  66.627  36.901  1.00  0.00
ATOM   1560  C   VAL A 104      56.352  68.232  37.003  1.00  0.00
ATOM   1561  O   VAL A 104      56.483  68.506  38.193  1.00  0.00
ATOM   1562  N   PRO A 105      57.160  68.777  36.075  1.00  0.00
ATOM   1563  CD  PRO A 105      57.103  68.628  34.624  1.00  0.00
ATOM   1566  CG  PRO A 105      58.211  69.518  34.059  1.00  0.00
ATOM   1569  CB  PRO A 105      59.214  69.576  35.212  1.00  0.00
ATOM   1572  CA  PRO A 105      58.303  69.609  36.442  1.00  0.00
ATOM   1574  C   PRO A 105      57.926  71.062  36.802  1.00  0.00
ATOM   1575  O   PRO A 105      58.771  71.858  37.224  1.00  0.00
ATOM   1576  N   TRP A 106      56.653  71.417  36.634  1.00  0.00
ATOM   1578  CA  TRP A 106      56.056  72.659  37.105  1.00  0.00
ATOM   1580  CB  TRP A 106      55.233  73.319  35.985  1.00  0.00
ATOM   1583  CG  TRP A 106      54.778  74.717  36.291  1.00  0.00
ATOM   1584  CD1 TRP A 106      55.489  75.833  36.019  1.00  0.00
ATOM   1586  NE1 TRP A 106      54.805  76.947  36.463  1.00  0.00
ATOM   1588  CE2 TRP A 106      53.597  76.607  37.031  1.00  0.00
ATOM   1589  CZ2 TRP A 106      52.567  77.366  37.604  1.00  0.00
ATOM   1591  CH2 TRP A 106      51.429  76.707  38.099  1.00  0.00
ATOM   1593  CZ3 TRP A 106      51.340  75.306  38.012  1.00  0.00
ATOM   1595  CE3 TRP A 106      52.383  74.556  37.436  1.00  0.00
ATOM   1597  CD2 TRP A 106      53.543  75.182  36.930  1.00  0.00
ATOM   1598  C   TRP A 106      55.222  72.382  38.347  1.00  0.00
ATOM   1599  O   TRP A 106      54.079  71.937  38.272  1.00  0.00
ATOM   1600  N   PHE A 107      55.859  72.540  39.505  1.00  0.00
ATOM   1602  CA  PHE A 107      55.330  71.978  40.735  1.00  0.00
ATOM   1604  CB  PHE A 107      55.867  70.540  40.898  1.00  0.00
ATOM   1607  CG  PHE A 107      54.851  69.528  41.390  1.00  0.00
ATOM   1608  CD1 PHE A 107      53.719  69.239  40.603  1.00  0.00
ATOM   1610  CE1 PHE A 107      52.799  68.259  41.014  1.00  0.00
ATOM   1612  CZ  PHE A 107      53.011  67.557  42.212  1.00  0.00
ATOM   1614  CE2 PHE A 107      54.140  67.837  42.999  1.00  0.00
ATOM   1616  CD2 PHE A 107      55.055  68.828  42.593  1.00  0.00
ATOM   1618  C   PHE A 107      55.687  72.838  41.929  1.00  0.00
ATOM   1619  O   PHE A 107      56.862  73.045  42.237  1.00  0.00
ATOM   1620  N   TYR A 108      54.647  73.284  42.617  1.00  0.00
ATOM   1622  CA  TYR A 108      54.726  74.055  43.846  1.00  0.00
ATOM   1624  CB  TYR A 108      54.059  75.429  43.628  1.00  0.00
ATOM   1627  CG  TYR A 108      53.945  76.317  44.856  1.00  0.00
ATOM   1628  CD1 TYR A 108      55.027  76.456  45.750  1.00  0.00
ATOM   1630  CE1 TYR A 108      54.873  77.215  46.923  1.00  0.00
ATOM   1632  CZ  TYR A 108      53.658  77.875  47.196  1.00  0.00
ATOM   1633  OH  TYR A 108      53.531  78.616  48.330  1.00  0.00
ATOM   1635  CE2 TYR A 108      52.583  77.762  46.290  1.00  0.00
ATOM   1637  CD2 TYR A 108      52.726  76.975  45.131  1.00  0.00
ATOM   1639  C   TYR A 108      54.143  73.233  44.994  1.00  0.00
ATOM   1640  O   TYR A 108      53.151  73.593  45.629  1.00  0.00
ATOM   1641  N   ALA A 109      54.710  72.040  45.173  1.00  0.00
ATOM   1643  CA  ALA A 109      54.279  71.161  46.236  1.00  0.00
ATOM   1645  CB  ALA A 109      54.572  69.700  45.912  1.00  0.00
ATOM   1649  C   ALA A 109      54.722  71.653  47.602  1.00  0.00
ATOM   1650  O   ALA A 109      55.865  71.485  47.987  1.00  0.00
ATOM   1651  N   LEU A 110      53.865  72.350  48.327  1.00  0.00
ATOM   1653  CA  LEU A 110      54.254  73.072  49.538  1.00  0.00
ATOM   1655  CB  LEU A 110      53.043  73.971  49.882  1.00  0.00
ATOM   1658  CG  LEU A 110      53.196  75.013  51.008  1.00  0.00
ATOM   1660  CD1 LEU A 110      54.422  75.910  50.820  1.00  0.00
ATOM   1664  CD2 LEU A 110      51.957  75.910  51.045  1.00  0.00
ATOM   1668  C   LEU A 110      54.725  72.203  50.728  1.00  0.00
ATOM   1669  O   LEU A 110      55.025  72.727  51.798  1.00  0.00
ATOM   1670  N   ASP A 111      54.823  70.897  50.545  1.00  0.00
ATOM   1672  CA  ASP A 111      55.371  69.908  51.465  1.00  0.00
ATOM   1674  CB  ASP A 111      54.297  68.811  51.606  1.00  0.00
ATOM   1677  CG  ASP A 111      54.103  68.034  50.284  1.00  0.00
ATOM   1678  OD1 ASP A 111      53.719  68.687  49.283  1.00  0.00
ATOM   1679  OD2 ASP A 111      54.439  66.830  50.261  1.00  0.00
ATOM   1680  C   ASP A 111      56.636  69.226  50.946  1.00  0.00
ATOM   1681  O   ASP A 111      57.437  68.722  51.732  1.00  0.00
ATOM   1682  N   TYR A 112      56.847  69.249  49.628  1.00  0.00
ATOM   1684  CA  TYR A 112      57.895  68.532  48.913  1.00  0.00
ATOM   1686  CB  TYR A 112      57.677  68.643  47.383  1.00  0.00
ATOM   1689  CG  TYR A 112      58.077  69.878  46.566  1.00  0.00
ATOM   1690  CD1 TYR A 112      58.362  71.121  47.156  1.00  0.00
ATOM   1692  CE1 TYR A 112      58.541  72.278  46.376  1.00  0.00
ATOM   1694  CZ  TYR A 112      58.483  72.197  44.976  1.00  0.00
ATOM   1695  OH  TYR A 112      58.601  73.333  44.242  1.00  0.00
ATOM   1697  CE2 TYR A 112      58.269  70.942  44.362  1.00  0.00
ATOM   1699  CD2 TYR A 112      58.081  69.790  45.158  1.00  0.00
ATOM   1701  C   TYR A 112      59.334  68.949  49.287  1.00  0.00
ATOM   1702  O   TYR A 112      60.307  68.497  48.682  1.00  0.00
ATOM   1703  N   LEU A 113      59.462  69.869  50.242  1.00  0.00
ATOM   1705  CA  LEU A 113      60.660  70.545  50.687  1.00  0.00
ATOM   1707  CB  LEU A 113      60.299  71.840  51.468  1.00  0.00
ATOM   1710  CG  LEU A 113      59.535  72.995  50.794  1.00  0.00
ATOM   1712  CD1 LEU A 113      60.060  73.329  49.403  1.00  0.00
ATOM   1716  CD2 LEU A 113      58.025  72.762  50.764  1.00  0.00
ATOM   1720  C   LEU A 113      61.555  69.646  51.569  1.00  0.00
ATOM   1721  O   LEU A 113      61.728  69.903  52.760  1.00  0.00
ATOM   1722  N   TYR A 114      62.081  68.555  51.005  1.00  0.00
ATOM   1724  CA  TYR A 114      62.579  67.439  51.823  1.00  0.00
ATOM   1726  CB  TYR A 114      63.008  66.282  50.901  1.00  0.00
ATOM   1729  CG  TYR A 114      61.947  65.470  50.171  1.00  0.00
ATOM   1730  CD1 TYR A 114      60.562  65.652  50.382  1.00  0.00
ATOM   1732  CE1 TYR A 114      59.637  64.805  49.742  1.00  0.00
ATOM   1734  CZ  TYR A 114      60.082  63.787  48.874  1.00  0.00
ATOM   1735  OH  TYR A 114      59.179  62.991  48.244  1.00  0.00
ATOM   1737  CE2 TYR A 114      61.464  63.611  48.653  1.00  0.00
ATOM   1739  CD2 TYR A 114      62.386  64.446  49.309  1.00  0.00
ATOM   1741  C   TYR A 114      63.767  67.774  52.718  1.00  0.00
ATOM   1742  O   TYR A 114      63.902  67.194  53.794  1.00  0.00
ATOM   1743  N   TYR A 115      64.607  68.714  52.289  1.00  0.00
ATOM   1745  CA  TYR A 115      65.696  69.234  53.114  1.00  0.00
ATOM   1747  CB  TYR A 115      67.038  68.836  52.487  1.00  0.00
ATOM   1750  CG  TYR A 115      67.328  67.351  52.526  1.00  0.00
ATOM   1751  CD1 TYR A 115      67.073  66.542  51.399  1.00  0.00
ATOM   1753  CE1 TYR A 115      67.407  65.171  51.424  1.00  0.00
ATOM   1755  CZ  TYR A 115      67.991  64.609  52.579  1.00  0.00
ATOM   1756  OH  TYR A 115      68.384  63.306  52.574  1.00  0.00
ATOM   1758  CE2 TYR A 115      68.215  65.417  53.713  1.00  0.00
ATOM   1760  CD2 TYR A 115      67.888  66.785  53.684  1.00  0.00
ATOM   1762  C   TYR A 115      65.574  70.741  53.221  1.00  0.00
ATOM   1763  O   TYR A 115      65.154  71.400  52.272  1.00  0.00
ATOM   1764  N   TRP A 116      66.019  71.262  54.364  1.00  0.00
ATOM   1766  CA  TRP A 116      66.048  72.679  54.717  1.00  0.00
ATOM   1768  CB  TRP A 116      65.003  72.955  55.808  1.00  0.00
ATOM   1771  CG  TRP A 116      63.570  72.908  55.359  1.00  0.00
ATOM   1772  CD1 TRP A 116      62.845  71.792  55.121  1.00  0.00
ATOM   1774  NE1 TRP A 116      61.585  72.135  54.673  1.00  0.00
ATOM   1776  CE2 TRP A 116      61.435  73.502  54.584  1.00  0.00
ATOM   1777  CZ2 TRP A 116      60.393  74.332  54.143  1.00  0.00
ATOM   1779  CH2 TRP A 116      60.594  75.724  54.119  1.00  0.00
ATOM   1781  CZ3 TRP A 116      61.815  76.266  54.565  1.00  0.00
ATOM   1783  CE3 TRP A 116      62.837  75.421  55.036  1.00  0.00
ATOM   1785  CD2 TRP A 116      62.686  74.019  55.032  1.00  0.00
ATOM   1786  C   TRP A 116      67.447  73.053  55.193  1.00  0.00
ATOM   1787  O   TRP A 116      68.202  72.200  55.659  1.00  0.00
ATOM   1788  N   GLY A 117      67.791  74.327  55.035  1.00  0.00
ATOM   1790  CA  GLY A 117      69.057  74.877  55.490  1.00  0.00
ATOM   1793  C   GLY A 117      68.916  75.574  56.845  1.00  0.00
ATOM   1794  O   GLY A 117      67.854  75.561  57.476  1.00  0.00
ATOM   1795  N   GLN A 118      70.014  76.144  57.313  1.00  0.00
ATOM   1797  CA  GLN A 118      70.164  76.739  58.630  1.00  0.00
ATOM   1799  CB  GLN A 118      71.684  76.983  58.805  1.00  0.00
ATOM   1802  CG  GLN A 118      72.149  77.515  60.167  1.00  0.00
ATOM   1805  CD  GLN A 118      71.859  76.548  61.307  1.00  0.00
ATOM   1806  OE1 GLN A 118      72.663  75.713  61.685  1.00  0.00
ATOM   1807  NE2 GLN A 118      70.695  76.611  61.903  1.00  0.00
ATOM   1810  C   GLN A 118      69.382  78.039  58.844  1.00  0.00
ATOM   1811  O   GLN A 118      69.057  78.352  59.988  1.00  0.00
ATOM   1812  N   GLY A 119      69.097  78.771  57.761  1.00  0.00
ATOM   1814  CA  GLY A 119      68.360  80.030  57.758  1.00  0.00
ATOM   1817  C   GLY A 119      69.195  81.259  58.139  1.00  0.00
ATOM   1818  O   GLY A 119      69.231  81.648  59.296  1.00  0.00
ATOM   1819  N   THR A 120      69.816  81.933  57.165  1.00  0.00
ATOM   1821  CA  THR A 120      70.247  83.314  57.375  1.00  0.00
ATOM   1823  CB  THR A 120      70.987  83.695  56.113  1.00  0.00
ATOM   1825  CG2 THR A 120      70.103  83.865  54.875  1.00  0.00
ATOM   1829  OG1 THR A 120      71.713  84.855  56.352  1.00  0.00
ATOM   1831  C   THR A 120      69.128  84.308  57.700  1.00  0.00
ATOM   1832  O   THR A 120      67.983  84.111  57.302  1.00  0.00
ATOM   1833  N   GLN A 121      69.528  85.373  58.403  1.00  0.00
ATOM   1835  CA  GLN A 121      68.727  86.505  58.870  1.00  0.00
ATOM   1837  CB  GLN A 121      69.095  86.748  60.349  1.00  0.00
ATOM   1840  CG  GLN A 121      68.615  88.075  60.956  1.00  0.00
ATOM   1843  CD  GLN A 121      67.119  88.325  60.823  1.00  0.00
ATOM   1844  OE1 GLN A 121      66.285  87.428  60.869  1.00  0.00
ATOM   1845  NE2 GLN A 121      66.726  89.557  60.615  1.00  0.00
ATOM   1848  C   GLN A 121      69.008  87.709  57.970  1.00  0.00
ATOM   1849  O   GLN A 121      70.165  88.007  57.673  1.00  0.00
ATOM   1850  N   VAL A 122      67.953  88.411  57.546  1.00  0.00
ATOM   1852  CA  VAL A 122      68.066  89.580  56.658  1.00  0.00
ATOM   1854  CB  VAL A 122      67.547  89.220  55.248  1.00  0.00
ATOM   1856  CG1 VAL A 122      67.723  90.384  54.266  1.00  0.00
ATOM   1860  CG2 VAL A 122      68.276  88.001  54.662  1.00  0.00
ATOM   1864  C   VAL A 122      67.253  90.723  57.246  1.00  0.00
ATOM   1865  O   VAL A 122      66.105  90.492  57.642  1.00  0.00
ATOM   1866  N   THR A 123      67.844  91.928  57.350  1.00  0.00
ATOM   1868  CA  THR A 123      67.344  92.938  58.306  1.00  0.00
ATOM   1870  CB  THR A 123      68.108  92.901  59.654  1.00  0.00
ATOM   1872  CG2 THR A 123      67.193  93.297  60.811  1.00  0.00
ATOM   1876  OG1 THR A 123      68.635  91.624  59.950  1.00  0.00
ATOM   1878  C   THR A 123      67.340  94.346  57.720  1.00  0.00
ATOM   1879  O   THR A 123      68.271  95.139  57.894  1.00  0.00
ATOM   1880  N   VAL A 124      66.284  94.654  56.973  1.00  0.00
ATOM   1882  CA  VAL A 124      66.165  95.906  56.224  1.00  0.00
ATOM   1884  CB  VAL A 124      65.169  95.767  55.057  1.00  0.00
ATOM   1886  CG1 VAL A 124      65.239  96.996  54.135  1.00  0.00
ATOM   1890  CG2 VAL A 124      65.462  94.521  54.204  1.00  0.00
ATOM   1894  C   VAL A 124      65.788  97.057  57.163  1.00  0.00
ATOM   1895  O   VAL A 124      64.946  96.930  58.049  1.00  0.00
ATOM   1896  N   SER A 125      66.423  98.208  56.968  1.00  0.00
ATOM   1898  CA  SER A 125      66.514  99.275  57.964  1.00  0.00
ATOM   1900  CB  SER A 125      67.842  99.119  58.720  1.00  0.00
ATOM   1903  OG  SER A 125      68.951  99.011  57.841  1.00  0.00
ATOM   1905  C   SER A 125      66.413 100.641  57.287  1.00  0.00
ATOM   1906  O   SER A 125      67.063 100.916  56.276  1.00  0.00
ATOM   1907  N   SER A 126      65.544 101.505  57.801  1.00  0.00
ATOM   1909  CA  SER A 126      65.248 102.798  57.183  1.00  0.00
ATOM   1911  CB  SER A 126      63.932 103.343  57.744  1.00  0.00
ATOM   1914  OG  SER A 126      62.907 102.391  57.508  1.00  0.00
ATOM   1916  C   SER A 126      66.404 103.791  57.348  1.00  0.00
ATOM   1917  O   SER A 126      67.457 103.532  57.931  1.00  0.00
END
