# Supplementary material for: Nanobody-based CTLA4 inhibitors for immune checkpoint blockade therapy of canine cancer patients
Source: Sci Rep. 2021 Oct 21;11:20763. doi: 10.1038/s41598-021-00325-3 (PMC8531395; doi:10.1038/s41598-021-00325-3)
Supplement: Supplementary file 1 — Supplementary Information 1. [file 41598_2021_325_MOESM1_ESM.zip › Supplemental Information/ITasser_cNb6_10.pdb]

ATOM      1  N   MET B   1      65.287  71.149  61.268  1.00  0.00
ATOM      2  CA  MET B   1      64.960  71.238  59.837  1.00  0.00
ATOM      4  CB  MET B   1      65.513  72.558  59.273  1.00  0.00
ATOM      7  CG  MET B   1      66.973  72.861  59.637  1.00  0.00
ATOM     10  SD  MET B   1      67.710  74.258  58.738  1.00  0.00
ATOM     11  CE  MET B   1      66.594  75.609  59.207  1.00  0.00
ATOM     15  C   MET B   1      65.484  70.050  59.033  1.00  0.00
ATOM     16  O   MET B   1      64.972  69.756  57.953  1.00  0.00
ATOM     17  N   HIS B   2      66.467  69.327  59.577  1.00  0.00
ATOM     19  CA  HIS B   2      66.828  68.004  59.074  1.00  0.00
ATOM     21  CB  HIS B   2      68.274  67.640  59.441  1.00  0.00
ATOM     24  CG  HIS B   2      68.746  66.399  58.717  1.00  0.00
ATOM     25  ND1 HIS B   2      68.318  66.008  57.445  1.00  0.00
ATOM     26  CE1 HIS B   2      68.901  64.828  57.197  1.00  0.00
ATOM     28  NE2 HIS B   2      69.670  64.466  58.237  1.00  0.00
ATOM     30  CD2 HIS B   2      69.581  65.440  59.210  1.00  0.00
ATOM     32  C   HIS B   2      65.836  66.945  59.562  1.00  0.00
ATOM     33  O   HIS B   2      65.237  67.066  60.632  1.00  0.00
ATOM     34  N   VAL B   3      65.711  65.870  58.784  1.00  0.00
ATOM     36  CA  VAL B   3      64.950  64.661  59.105  1.00  0.00
ATOM     38  CB  VAL B   3      63.610  64.620  58.343  1.00  0.00
ATOM     40  CG1 VAL B   3      62.893  63.261  58.332  1.00  0.00
ATOM     44  CG2 VAL B   3      62.623  65.626  58.934  1.00  0.00
ATOM     48  C   VAL B   3      65.777  63.465  58.745  1.00  0.00
ATOM     49  O   VAL B   3      66.149  63.376  57.581  1.00  0.00
ATOM     50  N   ALA B   4      66.026  62.586  59.721  1.00  0.00
ATOM     52  CA  ALA B   4      66.980  61.477  59.639  1.00  0.00
ATOM     54  CB  ALA B   4      68.126  61.742  60.623  1.00  0.00
ATOM     58  C   ALA B   4      66.302  60.130  59.893  1.00  0.00
ATOM     59  O   ALA B   4      65.448  60.014  60.765  1.00  0.00
ATOM     60  N   GLN B   5      66.665  59.112  59.115  1.00  0.00
ATOM     62  CA  GLN B   5      65.966  57.826  59.091  1.00  0.00
ATOM     64  CB  GLN B   5      64.813  57.892  58.061  1.00  0.00
ATOM     67  CG  GLN B   5      65.234  58.303  56.634  1.00  0.00
ATOM     70  CD  GLN B   5      64.065  58.402  55.649  1.00  0.00
ATOM     71  OE1 GLN B   5      63.820  59.424  55.023  1.00  0.00
ATOM     72  NE2 GLN B   5      63.335  57.340  55.430  1.00  0.00
ATOM     75  C   GLN B   5      66.960  56.684  58.831  1.00  0.00
ATOM     76  O   GLN B   5      68.001  56.922  58.212  1.00  0.00
ATOM     77  N   PRO B   6      66.706  55.458  59.331  1.00  0.00
ATOM     78  CD  PRO B   6      65.651  55.109  60.271  1.00  0.00
ATOM     81  CG  PRO B   6      66.023  53.742  60.840  1.00  0.00
ATOM     84  CB  PRO B   6      66.828  53.110  59.711  1.00  0.00
ATOM     87  CA  PRO B   6      67.566  54.305  59.093  1.00  0.00
ATOM     89  C   PRO B   6      67.867  54.041  57.616  1.00  0.00
ATOM     90  O   PRO B   6      66.949  54.022  56.807  1.00  0.00
ATOM     91  N   ALA B   7      69.126  53.763  57.263  1.00  0.00
ATOM     93  CA  ALA B   7      69.524  53.581  55.862  1.00  0.00
ATOM     95  CB  ALA B   7      71.050  53.440  55.810  1.00  0.00
ATOM     99  C   ALA B   7      68.831  52.400  55.147  1.00  0.00
ATOM    100  O   ALA B   7      68.567  52.444  53.947  1.00  0.00
ATOM    101  N   VAL B   8      68.535  51.340  55.893  1.00  0.00
ATOM    103  CA  VAL B   8      68.173  50.014  55.373  1.00  0.00
ATOM    105  CB  VAL B   8      69.160  48.953  55.926  1.00  0.00
ATOM    107  CG1 VAL B   8      70.582  49.189  55.397  1.00  0.00
ATOM    111  CG2 VAL B   8      69.225  48.916  57.463  1.00  0.00
ATOM    115  C   VAL B   8      66.696  49.722  55.625  1.00  0.00
ATOM    116  O   VAL B   8      65.897  50.647  55.566  1.00  0.00
ATOM    117  N   VAL B   9      66.365  48.456  55.887  1.00  0.00
ATOM    119  CA  VAL B   9      65.347  47.884  56.799  1.00  0.00
ATOM    121  CB  VAL B   9      64.208  48.833  57.240  1.00  0.00
ATOM    123  CG1 VAL B   9      63.023  48.068  57.851  1.00  0.00
ATOM    127  CG2 VAL B   9      64.707  49.781  58.347  1.00  0.00
ATOM    131  C   VAL B   9      64.844  46.596  56.149  1.00  0.00
ATOM    132  O   VAL B   9      64.261  46.599  55.065  1.00  0.00
ATOM    133  N   LEU B  10      65.129  45.462  56.787  1.00  0.00
ATOM    135  CA  LEU B  10      64.614  44.183  56.318  1.00  0.00
ATOM    137  CB  LEU B  10      65.498  43.030  56.833  1.00  0.00
ATOM    140  CG  LEU B  10      66.966  43.090  56.366  1.00  0.00
ATOM    142  CD1 LEU B  10      67.736  41.881  56.899  1.00  0.00
ATOM    146  CD2 LEU B  10      67.112  43.125  54.843  1.00  0.00
ATOM    150  C   LEU B  10      63.171  44.031  56.785  1.00  0.00
ATOM    151  O   LEU B  10      62.885  44.101  57.981  1.00  0.00
ATOM    152  N   ALA B  11      62.258  43.842  55.840  1.00  0.00
ATOM    154  CA  ALA B  11      60.906  43.435  56.157  1.00  0.00
ATOM    156  CB  ALA B  11      59.999  43.551  54.933  1.00  0.00
ATOM    160  C   ALA B  11      60.909  42.020  56.744  1.00  0.00
ATOM    161  O   ALA B  11      61.679  41.132  56.364  1.00  0.00
ATOM    162  N   SER B  12      59.982  41.819  57.665  1.00  0.00
ATOM    164  CA  SER B  12      59.576  40.502  58.120  1.00  0.00
ATOM    166  CB  SER B  12      58.572  40.646  59.269  1.00  0.00
ATOM    169  OG  SER B  12      57.473  41.446  58.872  1.00  0.00
ATOM    171  C   SER B  12      58.966  39.674  56.994  1.00  0.00
ATOM    172  O   SER B  12      58.400  40.196  56.039  1.00  0.00
ATOM    173  N   SER B  13      58.945  38.362  57.196  1.00  0.00
ATOM    175  CA  SER B  13      58.170  37.376  56.432  1.00  0.00
ATOM    177  CB  SER B  13      58.633  35.984  56.870  1.00  0.00
ATOM    180  OG  SER B  13      58.746  35.923  58.282  1.00  0.00
ATOM    182  C   SER B  13      56.645  37.474  56.589  1.00  0.00
ATOM    183  O   SER B  13      55.913  36.620  56.087  1.00  0.00
ATOM    184  N   ARG B  14      56.128  38.506  57.270  1.00  0.00
ATOM    186  CA  ARG B  14      54.708  38.900  57.212  1.00  0.00
ATOM    188  CB  ARG B  14      53.975  38.567  58.529  1.00  0.00
ATOM    191  CG  ARG B  14      53.819  37.041  58.758  1.00  0.00
ATOM    194  CD  ARG B  14      52.898  36.363  57.721  1.00  0.00
ATOM    197  NE  ARG B  14      52.767  34.897  57.892  1.00  0.00
ATOM    199  CZ  ARG B  14      53.411  33.971  57.194  1.00  0.00
ATOM    200  NH1 ARG B  14      54.477  34.231  56.506  1.00  0.00
ATOM    203  NH2 ARG B  14      52.986  32.742  57.145  1.00  0.00
ATOM    206  C   ARG B  14      54.511  40.294  56.609  1.00  0.00
ATOM    207  O   ARG B  14      53.478  40.927  56.798  1.00  0.00
ATOM    208  N   GLY B  15      55.506  40.719  55.829  1.00  0.00
ATOM    210  CA  GLY B  15      55.515  41.934  55.028  1.00  0.00
ATOM    213  C   GLY B  15      55.299  43.192  55.863  1.00  0.00
ATOM    214  O   GLY B  15      54.539  44.085  55.481  1.00  0.00
ATOM    215  N   VAL B  16      55.963  43.239  57.019  1.00  0.00
ATOM    217  CA  VAL B  16      55.967  44.388  57.928  1.00  0.00
ATOM    219  CB  VAL B  16      55.339  44.079  59.307  1.00  0.00
ATOM    221  CG1 VAL B  16      55.266  45.347  60.171  1.00  0.00
ATOM    225  CG2 VAL B  16      53.930  43.495  59.181  1.00  0.00
ATOM    229  C   VAL B  16      57.382  44.896  58.117  1.00  0.00
ATOM    230  O   VAL B  16      58.278  44.115  58.444  1.00  0.00
ATOM    231  N   ALA B  17      57.545  46.207  57.975  1.00  0.00
ATOM    233  CA  ALA B  17      58.761  46.958  58.237  1.00  0.00
ATOM    235  CB  ALA B  17      59.346  47.428  56.903  1.00  0.00
ATOM    239  C   ALA B  17      58.454  48.131  59.155  1.00  0.00
ATOM    240  O   ALA B  17      57.392  48.750  59.063  1.00  0.00
ATOM    241  N   SER B  18      59.418  48.428  60.017  1.00  0.00
ATOM    243  CA  SER B  18      59.275  49.424  61.066  1.00  0.00
ATOM    245  CB  SER B  18      59.054  48.751  62.424  1.00  0.00
ATOM    248  OG  SER B  18      57.895  47.936  62.397  1.00  0.00
ATOM    250  C   SER B  18      60.532  50.268  61.084  1.00  0.00
ATOM    251  O   SER B  18      61.649  49.742  61.056  1.00  0.00
ATOM    252  N   PHE B  19      60.346  51.581  61.108  1.00  0.00
ATOM    254  CA  PHE B  19      61.467  52.508  61.195  1.00  0.00
ATOM    256  CB  PHE B  19      62.086  52.760  59.806  1.00  0.00
ATOM    259  CG  PHE B  19      61.319  53.608  58.809  1.00  0.00
ATOM    260  CD1 PHE B  19      60.316  53.024  58.009  1.00  0.00
ATOM    262  CE1 PHE B  19      59.736  53.754  56.956  1.00  0.00
ATOM    264  CZ  PHE B  19      60.167  55.066  56.693  1.00  0.00
ATOM    266  CE2 PHE B  19      61.150  55.660  57.501  1.00  0.00
ATOM    268  CD2 PHE B  19      61.720  54.938  58.564  1.00  0.00
ATOM    270  C   PHE B  19      61.086  53.778  61.945  1.00  0.00
ATOM    271  O   PHE B  19      59.947  53.937  62.390  1.00  0.00
ATOM    272  N   VAL B  20      62.067  54.653  62.133  1.00  0.00
ATOM    274  CA  VAL B  20      61.913  55.896  62.878  1.00  0.00
ATOM    276  CB  VAL B  20      62.701  55.852  64.200  1.00  0.00
ATOM    278  CG1 VAL B  20      62.668  57.205  64.909  1.00  0.00
ATOM    282  CG2 VAL B  20      62.115  54.806  65.158  1.00  0.00
ATOM    286  C   VAL B  20      62.378  57.048  61.992  1.00  0.00
ATOM    287  O   VAL B  20      63.506  57.038  61.497  1.00  0.00
ATOM    288  N   CYS B  21      61.505  58.036  61.802  1.00  0.00
ATOM    290  CA  CYS B  21      61.906  59.343  61.285  1.00  0.00
ATOM    292  CB  CYS B  21      60.817  59.906  60.351  1.00  0.00
ATOM    295  SG  CYS B  21      60.540  59.031  58.783  1.00  0.00
ATOM    296  C   CYS B  21      62.124  60.315  62.454  1.00  0.00
ATOM    297  O   CYS B  21      61.177  60.806  63.071  1.00  0.00
ATOM    298  N   GLU B  22      63.384  60.619  62.732  1.00  0.00
ATOM    300  CA  GLU B  22      63.782  61.725  63.596  1.00  0.00
ATOM    302  CB  GLU B  22      65.268  61.583  63.969  1.00  0.00
ATOM    305  CG  GLU B  22      65.649  60.264  64.662  1.00  0.00
ATOM    308  CD  GLU B  22      65.001  60.062  66.038  1.00  0.00
ATOM    309  OE1 GLU B  22      64.564  61.035  66.694  1.00  0.00
ATOM    310  OE2 GLU B  22      64.980  58.910  66.529  1.00  0.00
ATOM    311  C   GLU B  22      63.593  63.055  62.878  1.00  0.00
ATOM    312  O   GLU B  22      63.764  63.152  61.661  1.00  0.00
ATOM    313  N   TYR B  23      63.336  64.092  63.662  1.00  0.00
ATOM    315  CA  TYR B  23      63.278  65.482  63.241  1.00  0.00
ATOM    317  CB  TYR B  23      61.829  65.979  63.381  1.00  0.00
ATOM    320  CG  TYR B  23      61.500  67.348  62.804  1.00  0.00
ATOM    321  CD1 TYR B  23      62.108  67.802  61.616  1.00  0.00
ATOM    323  CE1 TYR B  23      61.737  69.029  61.046  1.00  0.00
ATOM    325  CZ  TYR B  23      60.746  69.816  61.657  1.00  0.00
ATOM    326  OH  TYR B  23      60.378  70.979  61.070  1.00  0.00
ATOM    328  CE2 TYR B  23      60.134  69.375  62.850  1.00  0.00
ATOM    330  CD2 TYR B  23      60.513  68.145  63.421  1.00  0.00
ATOM    332  C   TYR B  23      64.273  66.298  64.072  1.00  0.00
ATOM    333  O   TYR B  23      64.680  65.878  65.156  1.00  0.00
ATOM    334  N   GLY B  24      64.671  67.463  63.575  1.00  0.00
ATOM    336  CA  GLY B  24      65.318  68.477  64.395  1.00  0.00
ATOM    339  C   GLY B  24      64.296  69.441  64.989  1.00  0.00
ATOM    340  O   GLY B  24      63.202  69.034  65.379  1.00  0.00
ATOM    341  N   SER B  25      64.706  70.714  65.088  1.00  0.00
ATOM    343  CA  SER B  25      63.889  71.879  65.477  1.00  0.00
ATOM    345  CB  SER B  25      63.309  72.528  64.209  1.00  0.00
ATOM    348  OG  SER B  25      62.369  71.666  63.611  1.00  0.00
ATOM    350  C   SER B  25      62.796  71.606  66.523  1.00  0.00
ATOM    351  O   SER B  25      61.627  71.951  66.332  1.00  0.00
ATOM    352  N   SER B  26      63.158  70.894  67.591  1.00  0.00
ATOM    354  CA  SER B  26      62.182  70.272  68.484  1.00  0.00
ATOM    356  CB  SER B  26      62.882  69.256  69.391  1.00  0.00
ATOM    359  OG  SER B  26      61.945  68.338  69.921  1.00  0.00
ATOM    361  C   SER B  26      61.417  71.303  69.307  1.00  0.00
ATOM    362  O   SER B  26      62.011  72.084  70.049  1.00  0.00
ATOM    363  N   GLY B  27      60.091  71.284  69.195  1.00  0.00
ATOM    365  CA  GLY B  27      59.187  72.108  69.986  1.00  0.00
ATOM    368  C   GLY B  27      58.175  71.220  70.689  1.00  0.00
ATOM    369  O   GLY B  27      57.529  70.397  70.047  1.00  0.00
ATOM    370  N   ASN B  28      58.011  71.377  72.002  1.00  0.00
ATOM    372  CA  ASN B  28      57.147  70.501  72.802  1.00  0.00
ATOM    374  CB  ASN B  28      57.637  70.533  74.257  1.00  0.00
ATOM    377  CG  ASN B  28      57.353  71.868  74.905  1.00  0.00
ATOM    378  OD1 ASN B  28      58.113  72.812  74.776  1.00  0.00
ATOM    379  ND2 ASN B  28      56.222  72.001  75.549  1.00  0.00
ATOM    382  C   ASN B  28      55.633  70.777  72.671  1.00  0.00
ATOM    383  O   ASN B  28      54.840  70.360  73.511  1.00  0.00
ATOM    384  N   ALA B  29      55.254  71.508  71.629  1.00  0.00
ATOM    386  CA  ALA B  29      53.898  71.750  71.168  1.00  0.00
ATOM    388  CB  ALA B  29      53.296  72.943  71.923  1.00  0.00
ATOM    392  C   ALA B  29      54.023  71.989  69.664  1.00  0.00
ATOM    393  O   ALA B  29      54.432  73.062  69.222  1.00  0.00
ATOM    394  N   ALA B  30      53.826  70.912  68.914  1.00  0.00
ATOM    396  CA  ALA B  30      54.193  70.778  67.518  1.00  0.00
ATOM    398  CB  ALA B  30      55.627  70.237  67.450  1.00  0.00
ATOM    402  C   ALA B  30      53.216  69.817  66.856  1.00  0.00
ATOM    403  O   ALA B  30      52.960  68.751  67.410  1.00  0.00
ATOM    404  N   GLU B  31      52.707  70.174  65.679  1.00  0.00
ATOM    406  CA  GLU B  31      51.653  69.408  65.008  1.00  0.00
ATOM    408  CB  GLU B  31      50.327  70.172  65.177  1.00  0.00
ATOM    411  CG  GLU B  31      49.068  69.297  65.063  1.00  0.00
ATOM    414  CD  GLU B  31      48.004  69.730  66.083  1.00  0.00
ATOM    415  OE1 GLU B  31      48.013  69.170  67.208  1.00  0.00
ATOM    416  OE2 GLU B  31      47.209  70.638  65.752  1.00  0.00
ATOM    417  C   GLU B  31      51.996  69.077  63.562  1.00  0.00
ATOM    418  O   GLU B  31      52.385  69.997  62.851  1.00  0.00
ATOM    419  N   VAL B  32      52.034  67.805  63.136  1.00  0.00
ATOM    421  CA  VAL B  32      53.115  67.417  62.184  1.00  0.00
ATOM    423  CB  VAL B  32      54.290  66.783  62.961  1.00  0.00
ATOM    425  CG1 VAL B  32      55.367  66.199  62.040  1.00  0.00
ATOM    429  CG2 VAL B  32      55.013  67.784  63.877  1.00  0.00
ATOM    433  C   VAL B  32      52.613  66.521  61.053  1.00  0.00
ATOM    434  O   VAL B  32      52.064  65.431  61.309  1.00  0.00
ATOM    435  N   ARG B  33      52.827  66.954  59.777  1.00  0.00
ATOM    437  CA  ARG B  33      52.498  65.969  58.733  1.00  0.00
ATOM    439  CB  ARG B  33      52.167  66.620  57.364  1.00  0.00
ATOM    442  CG  ARG B  33      51.459  65.651  56.400  1.00  0.00
ATOM    445  CD  ARG B  33      50.955  66.274  55.092  1.00  0.00
ATOM    448  NE  ARG B  33      51.392  65.520  53.888  1.00  0.00
ATOM    450  CZ  ARG B  33      51.683  66.040  52.706  1.00  0.00
ATOM    451  NH1 ARG B  33      51.832  67.320  52.529  1.00  0.00
ATOM    454  NH2 ARG B  33      51.876  65.274  51.667  1.00  0.00
ATOM    457  C   ARG B  33      53.632  64.956  58.681  1.00  0.00
ATOM    458  O   ARG B  33      54.725  65.224  59.193  1.00  0.00
ATOM    459  N   VAL B  34      53.392  63.795  58.083  1.00  0.00
ATOM    461  CA  VAL B  34      54.401  62.756  57.995  1.00  0.00
ATOM    463  CB  VAL B  34      54.550  61.953  59.311  1.00  0.00
ATOM    465  CG1 VAL B  34      53.234  61.450  59.916  1.00  0.00
ATOM    469  CG2 VAL B  34      55.559  60.809  59.134  1.00  0.00
ATOM    473  C   VAL B  34      54.211  61.902  56.756  1.00  0.00
ATOM    474  O   VAL B  34      53.399  60.959  56.740  1.00  0.00
ATOM    475  N   THR B  35      54.972  62.243  55.693  1.00  0.00
ATOM    477  CA  THR B  35      54.837  61.377  54.525  1.00  0.00
ATOM    479  CB  THR B  35      55.107  62.141  53.232  1.00  0.00
ATOM    481  CG2 THR B  35      55.034  61.340  51.950  1.00  0.00
ATOM    485  OG1 THR B  35      54.159  63.180  53.097  1.00  0.00
ATOM    487  C   THR B  35      55.662  60.125  54.674  1.00  0.00
ATOM    488  O   THR B  35      56.683  60.193  55.369  1.00  0.00
ATOM    489  N   VAL B  36      55.235  59.042  53.994  1.00  0.00
ATOM    491  CA  VAL B  36      56.173  58.007  53.575  1.00  0.00
ATOM    493  CB  VAL B  36      55.943  56.683  54.341  1.00  0.00
ATOM    495  CG1 VAL B  36      57.177  55.806  54.204  1.00  0.00
ATOM    499  CG2 VAL B  36      55.720  56.904  55.845  1.00  0.00
ATOM    503  C   VAL B  36      56.217  57.943  52.040  1.00  0.00
ATOM    504  O   VAL B  36      55.234  58.247  51.371  1.00  0.00
ATOM    505  N   LEU B  37      57.381  57.724  51.418  1.00  0.00
ATOM    507  CA  LEU B  37      57.540  58.131  50.012  1.00  0.00
ATOM    509  CB  LEU B  37      57.994  59.607  49.932  1.00  0.00
ATOM    512  CG  LEU B  37      57.039  60.527  49.152  1.00  0.00
ATOM    514  CD1 LEU B  37      57.417  61.994  49.371  1.00  0.00
ATOM    518  CD2 LEU B  37      57.115  60.260  47.655  1.00  0.00
ATOM    522  C   LEU B  37      58.385  57.195  49.161  1.00  0.00
ATOM    523  O   LEU B  37      59.612  57.237  49.139  1.00  0.00
ATOM    524  N   ARG B  38      57.673  56.342  48.437  1.00  0.00
ATOM    526  CA  ARG B  38      58.203  55.284  47.590  1.00  0.00
ATOM    528  CB  ARG B  38      57.005  54.358  47.296  1.00  0.00
ATOM    531  CG  ARG B  38      57.338  52.979  46.721  1.00  0.00
ATOM    534  CD  ARG B  38      57.806  52.984  45.258  1.00  0.00
ATOM    537  NE  ARG B  38      57.688  51.643  44.647  1.00  0.00
ATOM    539  CZ  ARG B  38      58.331  50.546  45.009  1.00  0.00
ATOM    540  NH1 ARG B  38      59.237  50.575  45.933  1.00  0.00
ATOM    543  NH2 ARG B  38      58.078  49.402  44.451  1.00  0.00
ATOM    546  C   ARG B  38      58.845  55.859  46.322  1.00  0.00
ATOM    547  O   ARG B  38      58.179  56.100  45.315  1.00  0.00
ATOM    548  N   GLN B  39      60.151  56.077  46.382  1.00  0.00
ATOM    550  CA  GLN B  39      61.012  56.341  45.238  1.00  0.00
ATOM    552  CB  GLN B  39      62.260  57.110  45.695  1.00  0.00
ATOM    555  CG  GLN B  39      63.182  57.471  44.521  1.00  0.00
ATOM    558  CD  GLN B  39      64.315  58.391  44.959  1.00  0.00
ATOM    559  OE1 GLN B  39      64.171  59.593  45.029  1.00  0.00
ATOM    560  NE2 GLN B  39      65.481  57.877  45.284  1.00  0.00
ATOM    563  C   GLN B  39      61.354  55.047  44.499  1.00  0.00
ATOM    564  O   GLN B  39      61.844  54.080  45.091  1.00  0.00
ATOM    565  N   ALA B  40      61.104  55.065  43.189  1.00  0.00
ATOM    567  CA  ALA B  40      61.488  54.026  42.242  1.00  0.00
ATOM    569  CB  ALA B  40      60.468  52.879  42.322  1.00  0.00
ATOM    573  C   ALA B  40      61.546  54.599  40.821  1.00  0.00
ATOM    574  O   ALA B  40      60.670  55.359  40.428  1.00  0.00
ATOM    575  N   GLY B  41      62.567  54.238  40.038  1.00  0.00
ATOM    577  CA  GLY B  41      62.665  54.615  38.619  1.00  0.00
ATOM    580  C   GLY B  41      62.640  56.115  38.286  1.00  0.00
ATOM    581  O   GLY B  41      62.057  56.499  37.278  1.00  0.00
ATOM    582  N   SER B  42      63.227  56.959  39.143  1.00  0.00
ATOM    584  CA  SER B  42      63.163  58.435  39.047  1.00  0.00
ATOM    586  CB  SER B  42      63.902  58.954  37.804  1.00  0.00
ATOM    589  OG  SER B  42      65.251  58.510  37.813  1.00  0.00
ATOM    591  C   SER B  42      61.745  59.020  39.169  1.00  0.00
ATOM    592  O   SER B  42      61.519  60.185  38.851  1.00  0.00
ATOM    593  N   GLN B  43      60.804  58.236  39.699  1.00  0.00
ATOM    595  CA  GLN B  43      59.458  58.643  40.084  1.00  0.00
ATOM    597  CB  GLN B  43      58.447  57.753  39.320  1.00  0.00
ATOM    600  CG  GLN B  43      57.077  58.394  39.023  1.00  0.00
ATOM    603  CD  GLN B  43      56.234  58.661  40.265  1.00  0.00
ATOM    604  OE1 GLN B  43      55.980  57.792  41.084  1.00  0.00
ATOM    605  NE2 GLN B  43      55.847  59.893  40.512  1.00  0.00
ATOM    608  C   GLN B  43      59.337  58.515  41.615  1.00  0.00
ATOM    609  O   GLN B  43      60.026  57.716  42.263  1.00  0.00
ATOM    610  N   MET B  44      58.443  59.312  42.195  1.00  0.00
ATOM    612  CA  MET B  44      58.107  59.314  43.616  1.00  0.00
ATOM    614  CB  MET B  44      58.597  60.620  44.261  1.00  0.00
ATOM    617  CG  MET B  44      60.040  60.553  44.766  1.00  0.00
ATOM    620  SD  MET B  44      60.421  61.930  45.885  1.00  0.00
ATOM    621  CE  MET B  44      62.164  61.600  46.242  1.00  0.00
ATOM    625  C   MET B  44      56.591  59.186  43.810  1.00  0.00
ATOM    626  O   MET B  44      55.828  60.034  43.352  1.00  0.00
ATOM    627  N   THR B  45      56.160  58.147  44.521  1.00  0.00
ATOM    629  CA  THR B  45      54.751  57.872  44.821  1.00  0.00
ATOM    631  CB  THR B  45      54.397  56.447  44.359  1.00  0.00
ATOM    633  CG2 THR B  45      53.038  55.941  44.847  1.00  0.00
ATOM    637  OG1 THR B  45      54.322  56.388  42.950  1.00  0.00
ATOM    639  C   THR B  45      54.499  58.036  46.317  1.00  0.00
ATOM    640  O   THR B  45      55.165  57.389  47.132  1.00  0.00
ATOM    641  N   GLU B  46      53.550  58.908  46.676  1.00  0.00
ATOM    643  CA  GLU B  46      53.148  59.103  48.070  1.00  0.00
ATOM    645  CB  GLU B  46      52.420  60.457  48.294  1.00  0.00
ATOM    648  CG  GLU B  46      52.129  60.766  49.789  1.00  0.00
ATOM    651  CD  GLU B  46      52.228  62.254  50.238  1.00  0.00
ATOM    652  OE1 GLU B  46      52.156  62.547  51.462  1.00  0.00
ATOM    653  OE2 GLU B  46      52.408  63.169  49.406  1.00  0.00
ATOM    654  C   GLU B  46      52.417  57.875  48.632  1.00  0.00
ATOM    655  O   GLU B  46      51.435  57.387  48.074  1.00  0.00
ATOM    656  N   VAL B  47      52.940  57.387  49.755  1.00  0.00
ATOM    658  CA  VAL B  47      52.491  56.231  50.524  1.00  0.00
ATOM    660  CB  VAL B  47      53.461  55.034  50.412  1.00  0.00
ATOM    662  CG1 VAL B  47      53.047  53.869  51.323  1.00  0.00
ATOM    666  CG2 VAL B  47      53.492  54.492  48.976  1.00  0.00
ATOM    670  C   VAL B  47      52.345  56.735  51.962  1.00  0.00
ATOM    671  O   VAL B  47      53.312  56.881  52.707  1.00  0.00
ATOM    672  N   CYS B  48      51.102  57.044  52.318  1.00  0.00
ATOM    674  CA  CYS B  48      50.692  57.540  53.631  1.00  0.00
ATOM    676  CB  CYS B  48      50.752  56.363  54.613  1.00  0.00
ATOM    679  SG  CYS B  48      52.252  56.146  55.596  1.00  0.00
ATOM    680  C   CYS B  48      51.453  58.816  54.122  1.00  0.00
ATOM    681  O   CYS B  48      52.293  59.376  53.414  1.00  0.00
ATOM    682  N   ALA B  49      51.045  59.393  55.270  1.00  0.00
ATOM    684  CA  ALA B  49      50.883  60.848  55.308  1.00  0.00
ATOM    686  CB  ALA B  49      49.741  61.213  54.337  1.00  0.00
ATOM    690  C   ALA B  49      50.601  61.590  56.630  1.00  0.00
ATOM    691  O   ALA B  49      50.867  62.785  56.612  1.00  0.00
ATOM    692  N   ALA B  50      50.042  60.953  57.677  1.00  0.00
ATOM    694  CA  ALA B  50      49.290  61.505  58.842  1.00  0.00
ATOM    696  CB  ALA B  50      49.216  60.366  59.865  1.00  0.00
ATOM    700  C   ALA B  50      49.766  62.831  59.526  1.00  0.00
ATOM    701  O   ALA B  50      50.664  63.493  59.066  1.00  0.00
ATOM    702  N   THR B  51      49.168  63.303  60.629  1.00  0.00
ATOM    704  CA  THR B  51      49.054  64.747  60.958  1.00  0.00
ATOM    706  CB  THR B  51      47.622  65.244  60.681  1.00  0.00
ATOM    708  CG2 THR B  51      47.232  65.113  59.208  1.00  0.00
ATOM    712  OG1 THR B  51      46.680  64.492  61.413  1.00  0.00
ATOM    714  C   THR B  51      49.423  65.123  62.398  1.00  0.00
ATOM    715  O   THR B  51      49.344  66.291  62.770  1.00  0.00
ATOM    716  N   TYR B  52      49.796  64.100  63.160  1.00  0.00
ATOM    718  CA  TYR B  52      49.732  63.949  64.610  1.00  0.00
ATOM    720  CB  TYR B  52      50.831  62.947  65.011  1.00  0.00
ATOM    723  CG  TYR B  52      52.288  63.400  64.878  1.00  0.00
ATOM    724  CD1 TYR B  52      52.886  64.168  65.898  1.00  0.00
ATOM    726  CE1 TYR B  52      54.262  64.460  65.876  1.00  0.00
ATOM    728  CZ  TYR B  52      55.063  64.002  64.814  1.00  0.00
ATOM    729  OH  TYR B  52      56.393  64.289  64.807  1.00  0.00
ATOM    731  CE2 TYR B  52      54.460  63.289  63.750  1.00  0.00
ATOM    733  CD2 TYR B  52      53.083  62.982  63.790  1.00  0.00
ATOM    735  C   TYR B  52      49.825  65.177  65.512  1.00  0.00
ATOM    736  O   TYR B  52      50.611  66.105  65.276  1.00  0.00
ATOM    737  N   THR B  53      49.100  65.060  66.631  1.00  0.00
ATOM    739  CA  THR B  53      49.255  65.912  67.810  1.00  0.00
ATOM    741  CB  THR B  53      47.893  66.266  68.430  1.00  0.00
ATOM    743  CG2 THR B  53      47.313  65.197  69.356  1.00  0.00
ATOM    747  OG1 THR B  53      48.009  67.467  69.163  1.00  0.00
ATOM    749  C   THR B  53      50.276  65.363  68.816  1.00  0.00
ATOM    750  O   THR B  53      50.872  64.302  68.614  1.00  0.00
ATOM    751  N   VAL B  54      50.512  66.145  69.873  1.00  0.00
ATOM    753  CA  VAL B  54      51.785  66.261  70.606  1.00  0.00
ATOM    755  CB  VAL B  54      51.621  67.122  71.879  1.00  0.00
ATOM    757  CG1 VAL B  54      52.982  67.456  72.511  1.00  0.00
ATOM    761  CG2 VAL B  54      50.920  68.460  71.580  1.00  0.00
ATOM    765  C   VAL B  54      52.497  64.945  70.924  1.00  0.00
ATOM    766  O   VAL B  54      53.695  64.840  70.646  1.00  0.00
ATOM    767  N   GLU B  55      51.809  63.959  71.508  1.00  0.00
ATOM    769  CA  GLU B  55      52.469  62.737  71.976  1.00  0.00
ATOM    771  CB  GLU B  55      53.309  63.032  73.242  1.00  0.00
ATOM    774  CG  GLU B  55      52.534  63.580  74.454  1.00  0.00
ATOM    777  CD  GLU B  55      53.455  64.362  75.413  1.00  0.00
ATOM    778  OE1 GLU B  55      54.484  63.794  75.850  1.00  0.00
ATOM    779  OE2 GLU B  55      53.131  65.540  75.690  1.00  0.00
ATOM    780  C   GLU B  55      51.561  61.507  72.177  1.00  0.00
ATOM    781  O   GLU B  55      50.388  61.602  72.539  1.00  0.00
ATOM    782  N   ASP B  56      52.175  60.349  71.917  1.00  0.00
ATOM    784  CA  ASP B  56      51.711  58.956  71.846  1.00  0.00
ATOM    786  CB  ASP B  56      52.108  58.108  73.067  1.00  0.00
ATOM    789  CG  ASP B  56      52.544  56.684  72.672  1.00  0.00
ATOM    790  OD1 ASP B  56      53.476  56.523  71.833  1.00  0.00
ATOM    791  OD2 ASP B  56      51.990  55.728  73.257  1.00  0.00
ATOM    792  C   ASP B  56      50.359  58.604  71.180  1.00  0.00
ATOM    793  O   ASP B  56      50.000  57.432  71.043  1.00  0.00
ATOM    794  N   GLU B  57      49.648  59.565  70.603  1.00  0.00
ATOM    796  CA  GLU B  57      48.805  59.278  69.448  1.00  0.00
ATOM    798  CB  GLU B  57      48.156  60.603  68.977  1.00  0.00
ATOM    801  CG  GLU B  57      47.170  60.506  67.791  1.00  0.00
ATOM    804  CD  GLU B  57      47.536  61.426  66.611  1.00  0.00
ATOM    805  OE1 GLU B  57      47.846  60.909  65.506  1.00  0.00
ATOM    806  OE2 GLU B  57      47.468  62.666  66.781  1.00  0.00
ATOM    807  C   GLU B  57      49.684  58.689  68.267  1.00  0.00
ATOM    808  O   GLU B  57      50.807  59.131  68.044  1.00  0.00
ATOM    809  N   LEU B  58      49.157  57.801  67.412  1.00  0.00
ATOM    811  CA  LEU B  58      49.173  58.104  65.967  1.00  0.00
ATOM    813  CB  LEU B  58      50.322  57.522  65.105  1.00  0.00
ATOM    816  CG  LEU B  58      51.066  58.498  64.163  1.00  0.00
ATOM    818  CD1 LEU B  58      50.228  59.316  63.168  1.00  0.00
ATOM    822  CD2 LEU B  58      51.926  59.536  64.876  1.00  0.00
ATOM    826  C   LEU B  58      47.890  57.694  65.296  1.00  0.00
ATOM    827  O   LEU B  58      47.315  56.638  65.594  1.00  0.00
ATOM    828  N   ALA B  59      47.574  58.414  64.243  1.00  0.00
ATOM    830  CA  ALA B  59      46.555  58.087  63.285  1.00  0.00
ATOM    832  CB  ALA B  59      45.329  58.937  63.664  1.00  0.00
ATOM    836  C   ALA B  59      46.954  58.284  61.816  1.00  0.00
ATOM    837  O   ALA B  59      46.507  59.194  61.124  1.00  0.00
ATOM    838  N   PHE B  60      47.705  57.312  61.298  1.00  0.00
ATOM    840  CA  PHE B  60      47.515  56.837  59.918  1.00  0.00
ATOM    842  CB  PHE B  60      48.748  56.043  59.461  1.00  0.00
ATOM    845  CG  PHE B  60      50.057  56.817  59.480  1.00  0.00
ATOM    846  CD1 PHE B  60      50.808  56.935  60.668  1.00  0.00
ATOM    848  CE1 PHE B  60      52.051  57.588  60.664  1.00  0.00
ATOM    850  CZ  PHE B  60      52.535  58.148  59.474  1.00  0.00
ATOM    852  CE2 PHE B  60      51.782  58.064  58.295  1.00  0.00
ATOM    854  CD2 PHE B  60      50.544  57.398  58.295  1.00  0.00
ATOM    856  C   PHE B  60      46.232  56.002  59.914  1.00  0.00
ATOM    857  O   PHE B  60      46.261  54.777  59.930  1.00  0.00
ATOM    858  N   LEU B  61      45.110  56.707  60.070  1.00  0.00
ATOM    860  CA  LEU B  61      43.786  56.167  59.801  1.00  0.00
ATOM    862  CB  LEU B  61      42.746  56.815  60.736  1.00  0.00
ATOM    865  CG  LEU B  61      42.918  56.448  62.223  1.00  0.00
ATOM    867  CD1 LEU B  61      41.900  57.209  63.073  1.00  0.00
ATOM    871  CD2 LEU B  61      42.749  54.953  62.504  1.00  0.00
ATOM    875  C   LEU B  61      43.454  56.374  58.322  1.00  0.00
ATOM    876  O   LEU B  61      44.175  57.078  57.611  1.00  0.00
ATOM    877  N   ASP B  62      42.393  55.710  57.875  1.00  0.00
ATOM    879  CA  ASP B  62      41.911  55.590  56.491  1.00  0.00
ATOM    881  CB  ASP B  62      41.296  56.923  56.017  1.00  0.00
ATOM    884  CG  ASP B  62      40.180  57.464  56.933  1.00  0.00
ATOM    885  OD1 ASP B  62      39.924  58.688  56.864  1.00  0.00
ATOM    886  OD2 ASP B  62      39.571  56.668  57.689  1.00  0.00
ATOM    887  C   ASP B  62      42.870  54.954  55.470  1.00  0.00
ATOM    888  O   ASP B  62      42.442  54.358  54.481  1.00  0.00
ATOM    889  N   ASP B  63      44.162  54.967  55.767  1.00  0.00
ATOM    891  CA  ASP B  63      45.078  53.887  55.431  1.00  0.00
ATOM    893  CB  ASP B  63      46.504  54.361  55.771  1.00  0.00
ATOM    896  CG  ASP B  63      47.544  53.804  54.799  1.00  0.00
ATOM    897  OD1 ASP B  63      47.391  52.634  54.377  1.00  0.00
ATOM    898  OD2 ASP B  63      48.471  54.562  54.446  1.00  0.00
ATOM    899  C   ASP B  63      44.693  52.577  56.153  1.00  0.00
ATOM    900  O   ASP B  63      43.931  52.547  57.124  1.00  0.00
ATOM    901  N   SER B  64      45.273  51.481  55.682  1.00  0.00
ATOM    903  CA  SER B  64      45.214  50.151  56.297  1.00  0.00
ATOM    905  CB  SER B  64      44.198  49.288  55.534  1.00  0.00
ATOM    908  OG  SER B  64      44.128  47.967  56.046  1.00  0.00
ATOM    910  C   SER B  64      46.593  49.477  56.329  1.00  0.00
ATOM    911  O   SER B  64      46.723  48.373  56.865  1.00  0.00
ATOM    912  N   THR B  65      47.615  50.148  55.803  1.00  0.00
ATOM    914  CA  THR B  65      48.988  50.030  56.273  1.00  0.00
ATOM    916  CB  THR B  65      49.928  49.862  55.070  1.00  0.00
ATOM    918  CG2 THR B  65      50.043  51.025  54.087  1.00  0.00
ATOM    922  OG1 THR B  65      51.224  49.597  55.513  1.00  0.00
ATOM    924  C   THR B  65      49.318  51.266  57.152  1.00  0.00
ATOM    925  O   THR B  65      48.487  52.151  57.352  1.00  0.00
ATOM    926  N   CYS B  66      50.519  51.349  57.721  1.00  0.00
ATOM    928  CA  CYS B  66      51.320  52.570  57.897  1.00  0.00
ATOM    930  CB  CYS B  66      50.987  53.753  56.966  1.00  0.00
ATOM    933  SG  CYS B  66      52.354  54.134  55.838  1.00  0.00
ATOM    934  C   CYS B  66      51.622  53.038  59.333  1.00  0.00
ATOM    935  O   CYS B  66      52.703  53.578  59.588  1.00  0.00
ATOM    936  N   THR B  67      50.697  52.850  60.273  1.00  0.00
ATOM    938  CA  THR B  67      50.717  53.432  61.630  1.00  0.00
ATOM    940  CB  THR B  67      49.803  52.614  62.555  1.00  0.00
ATOM    942  CG2 THR B  67      48.338  52.625  62.121  1.00  0.00
ATOM    946  OG1 THR B  67      50.254  51.277  62.603  1.00  0.00
ATOM    948  C   THR B  67      52.100  53.527  62.339  1.00  0.00
ATOM    949  O   THR B  67      52.748  52.495  62.530  1.00  0.00
ATOM    950  N   GLY B  68      52.499  54.680  62.922  1.00  0.00
ATOM    952  CA  GLY B  68      53.174  54.605  64.226  1.00  0.00
ATOM    955  C   GLY B  68      53.434  55.885  65.046  1.00  0.00
ATOM    956  O   GLY B  68      53.830  56.945  64.557  1.00  0.00
ATOM    957  N   THR B  69      53.249  55.761  66.360  1.00  0.00
ATOM    959  CA  THR B  69      53.162  56.884  67.312  1.00  0.00
ATOM    961  CB  THR B  69      53.010  56.397  68.767  1.00  0.00
ATOM    963  CG2 THR B  69      51.824  55.448  68.947  1.00  0.00
ATOM    967  OG1 THR B  69      54.144  55.724  69.258  1.00  0.00
ATOM    969  C   THR B  69      54.242  57.963  67.255  1.00  0.00
ATOM    970  O   THR B  69      55.413  57.713  66.977  1.00  0.00
ATOM    971  N   SER B  70      53.851  59.201  67.527  1.00  0.00
ATOM    973  CA  SER B  70      54.705  60.333  67.723  1.00  0.00
ATOM    975  CB  SER B  70      53.894  61.629  67.543  1.00  0.00
ATOM    978  OG  SER B  70      52.770  61.694  68.408  1.00  0.00
ATOM    980  C   SER B  70      55.240  60.289  69.150  1.00  0.00
ATOM    981  O   SER B  70      54.567  59.978  70.135  1.00  0.00
ATOM    982  N   SER B  71      56.484  60.696  69.259  1.00  0.00
ATOM    984  CA  SER B  71      57.072  61.208  70.481  1.00  0.00
ATOM    986  CB  SER B  71      57.913  60.128  71.177  1.00  0.00
ATOM    989  OG  SER B  71      58.759  59.448  70.267  1.00  0.00
ATOM    991  C   SER B  71      57.836  62.474  70.110  1.00  0.00
ATOM    992  O   SER B  71      57.977  62.784  68.925  1.00  0.00
ATOM    993  N   GLY B  72      58.290  63.256  71.088  1.00  0.00
ATOM    995  CA  GLY B  72      59.036  64.477  70.785  1.00  0.00
ATOM    998  C   GLY B  72      60.170  64.253  69.770  1.00  0.00
ATOM    999  O   GLY B  72      60.990  63.348  69.917  1.00  0.00
ATOM   1000  N   ASN B  73      60.155  65.068  68.714  1.00  0.00
ATOM   1002  CA  ASN B  73      60.970  64.958  67.498  1.00  0.00
ATOM   1004  CB  ASN B  73      62.225  65.834  67.607  1.00  0.00
ATOM   1007  CG  ASN B  73      63.211  65.356  68.646  1.00  0.00
ATOM   1008  OD1 ASN B  73      63.348  65.970  69.696  1.00  0.00
ATOM   1009  ND2 ASN B  73      63.905  64.269  68.393  1.00  0.00
ATOM   1012  C   ASN B  73      61.201  63.565  66.887  1.00  0.00
ATOM   1013  O   ASN B  73      62.257  63.319  66.305  1.00  0.00
ATOM   1014  N   LYS B  74      60.216  62.668  66.977  1.00  0.00
ATOM   1016  CA  LYS B  74      60.351  61.271  66.559  1.00  0.00
ATOM   1018  CB  LYS B  74      60.954  60.535  67.758  1.00  0.00
ATOM   1021  CG  LYS B  74      61.426  59.125  67.405  1.00  0.00
ATOM   1024  CD  LYS B  74      61.903  58.324  68.625  1.00  0.00
ATOM   1027  CE  LYS B  74      62.836  59.084  69.580  1.00  0.00
ATOM   1030  NZ  LYS B  74      64.046  59.602  68.898  1.00  0.00
ATOM   1034  C   LYS B  74      58.987  60.672  66.157  1.00  0.00
ATOM   1035  O   LYS B  74      58.019  60.594  66.930  1.00  0.00
ATOM   1036  N   VAL B  75      58.931  60.189  64.921  1.00  0.00
ATOM   1038  CA  VAL B  75      57.741  59.529  64.383  1.00  0.00
ATOM   1040  CB  VAL B  75      57.194  60.172  63.083  1.00  0.00
ATOM   1042  CG1 VAL B  75      55.659  60.122  63.130  1.00  0.00
ATOM   1046  CG2 VAL B  75      57.633  61.622  62.849  1.00  0.00
ATOM   1050  C   VAL B  75      58.005  58.063  64.127  1.00  0.00
ATOM   1051  O   VAL B  75      58.992  57.719  63.461  1.00  0.00
ATOM   1052  N   ASN B  76      57.104  57.206  64.614  1.00  0.00
ATOM   1054  CA  ASN B  76      57.284  55.779  64.437  1.00  0.00
ATOM   1056  CB  ASN B  76      56.853  55.032  65.715  1.00  0.00
ATOM   1059  CG  ASN B  76      57.623  55.467  66.957  1.00  0.00
ATOM   1060  OD1 ASN B  76      58.823  55.696  66.922  1.00  0.00
ATOM   1061  ND2 ASN B  76      56.978  55.575  68.099  1.00  0.00
ATOM   1064  C   ASN B  76      56.499  55.391  63.177  1.00  0.00
ATOM   1065  O   ASN B  76      55.405  55.862  62.886  1.00  0.00
ATOM   1066  N   LEU B  77      57.035  54.521  62.352  1.00  0.00
ATOM   1068  CA  LEU B  77      56.371  54.207  61.101  1.00  0.00
ATOM   1070  CB  LEU B  77      57.154  54.821  59.931  1.00  0.00
ATOM   1073  CG  LEU B  77      57.058  56.351  59.846  1.00  0.00
ATOM   1075  CD1 LEU B  77      57.980  56.817  58.729  1.00  0.00
ATOM   1079  CD2 LEU B  77      55.643  56.840  59.538  1.00  0.00
ATOM   1083  C   LEU B  77      56.326  52.701  60.961  1.00  0.00
ATOM   1084  O   LEU B  77      57.363  52.047  61.087  1.00  0.00
ATOM   1085  N   THR B  78      55.141  52.159  60.679  1.00  0.00
ATOM   1087  CA  THR B  78      54.981  50.721  60.478  1.00  0.00
ATOM   1089  CB  THR B  78      54.257  50.014  61.640  1.00  0.00
ATOM   1091  CG2 THR B  78      54.401  48.495  61.563  1.00  0.00
ATOM   1095  OG1 THR B  78      54.756  50.414  62.892  1.00  0.00
ATOM   1097  C   THR B  78      54.235  50.428  59.186  1.00  0.00
ATOM   1098  O   THR B  78      53.009  50.396  59.160  1.00  0.00
ATOM   1099  N   ILE B  79      54.973  50.212  58.102  1.00  0.00
ATOM   1101  CA  ILE B  79      54.376  49.758  56.850  1.00  0.00
ATOM   1103  CB  ILE B  79      55.243  50.090  55.609  1.00  0.00
ATOM   1105  CG2 ILE B  79      54.393  49.835  54.346  1.00  0.00
ATOM   1109  CG1 ILE B  79      55.794  51.534  55.618  1.00  0.00
ATOM   1112  CD1 ILE B  79      56.641  51.858  54.379  1.00  0.00
ATOM   1116  C   ILE B  79      54.136  48.249  56.914  1.00  0.00
ATOM   1117  O   ILE B  79      55.083  47.462  56.886  1.00  0.00
ATOM   1118  N   GLN B  80      52.871  47.843  56.970  1.00  0.00
ATOM   1120  CA  GLN B  80      52.437  46.468  56.729  1.00  0.00
ATOM   1122  CB  GLN B  80      51.290  46.083  57.696  1.00  0.00
ATOM   1125  CG  GLN B  80      51.492  46.419  59.187  1.00  0.00
ATOM   1128  CD  GLN B  80      51.018  47.817  59.580  1.00  0.00
ATOM   1129  OE1 GLN B  80      50.693  48.648  58.753  1.00  0.00
ATOM   1130  NE2 GLN B  80      50.936  48.118  60.859  1.00  0.00
ATOM   1133  C   GLN B  80      51.965  46.219  55.295  1.00  0.00
ATOM   1134  O   GLN B  80      51.784  47.145  54.503  1.00  0.00
ATOM   1135  N   GLY B  81      51.708  44.944  54.984  1.00  0.00
ATOM   1137  CA  GLY B  81      51.168  44.512  53.694  1.00  0.00
ATOM   1140  C   GLY B  81      52.099  44.817  52.533  1.00  0.00
ATOM   1141  O   GLY B  81      51.621  45.063  51.427  1.00  0.00
ATOM   1142  N   LEU B  82      53.406  44.820  52.805  1.00  0.00
ATOM   1144  CA  LEU B  82      54.473  44.808  51.812  1.00  0.00
ATOM   1146  CB  LEU B  82      55.822  44.932  52.533  1.00  0.00
ATOM   1149  CG  LEU B  82      56.018  46.269  53.271  1.00  0.00
ATOM   1151  CD1 LEU B  82      57.174  46.160  54.260  1.00  0.00
ATOM   1155  CD2 LEU B  82      56.347  47.397  52.292  1.00  0.00
ATOM   1159  C   LEU B  82      54.395  43.537  50.957  1.00  0.00
ATOM   1160  O   LEU B  82      53.830  42.527  51.377  1.00  0.00
ATOM   1161  N   ARG B  83      54.994  43.603  49.770  1.00  0.00
ATOM   1163  CA  ARG B  83      55.264  42.470  48.875  1.00  0.00
ATOM   1165  CB  ARG B  83      54.340  42.527  47.643  1.00  0.00
ATOM   1168  CG  ARG B  83      52.835  42.388  47.941  1.00  0.00
ATOM   1171  CD  ARG B  83      51.991  43.291  47.025  1.00  0.00
ATOM   1174  NE  ARG B  83      52.114  44.712  47.413  1.00  0.00
ATOM   1176  CZ  ARG B  83      51.477  45.327  48.390  1.00  0.00
ATOM   1177  NH1 ARG B  83      50.456  44.789  48.985  1.00  0.00
ATOM   1180  NH2 ARG B  83      51.864  46.485  48.834  1.00  0.00
ATOM   1183  C   ARG B  83      56.718  42.540  48.420  1.00  0.00
ATOM   1184  O   ARG B  83      57.316  43.605  48.520  1.00  0.00
ATOM   1185  N   ALA B  84      57.276  41.503  47.805  1.00  0.00
ATOM   1187  CA  ALA B  84      58.597  41.585  47.167  1.00  0.00
ATOM   1189  CB  ALA B  84      58.880  40.249  46.468  1.00  0.00
ATOM   1193  C   ALA B  84      58.728  42.783  46.206  1.00  0.00
ATOM   1194  O   ALA B  84      59.682  43.560  46.292  1.00  0.00
ATOM   1195  N   MET B  85      57.708  42.993  45.365  1.00  0.00
ATOM   1197  CA  MET B  85      57.597  44.123  44.429  1.00  0.00
ATOM   1199  CB  MET B  85      56.295  43.996  43.623  1.00  0.00
ATOM   1202  CG  MET B  85      56.249  42.732  42.755  1.00  0.00
ATOM   1205  SD  MET B  85      54.713  42.526  41.812  1.00  0.00
ATOM   1206  CE  MET B  85      54.895  43.832  40.567  1.00  0.00
ATOM   1210  C   MET B  85      57.625  45.510  45.100  1.00  0.00
ATOM   1211  O   MET B  85      57.993  46.500  44.460  1.00  0.00
ATOM   1212  N   ASP B  86      57.237  45.596  46.375  1.00  0.00
ATOM   1214  CA  ASP B  86      57.295  46.825  47.167  1.00  0.00
ATOM   1216  CB  ASP B  86      56.492  46.758  48.472  1.00  0.00
ATOM   1219  CG  ASP B  86      54.999  46.822  48.208  1.00  0.00
ATOM   1220  OD1 ASP B  86      54.313  47.677  48.804  1.00  0.00
ATOM   1221  OD2 ASP B  86      54.487  46.001  47.422  1.00  0.00
ATOM   1222  C   ASP B  86      58.721  47.276  47.485  1.00  0.00
ATOM   1223  O   ASP B  86      58.941  48.476  47.650  1.00  0.00
ATOM   1224  N   THR B  87      59.690  46.353  47.493  1.00  0.00
ATOM   1226  CA  THR B  87      61.106  46.645  47.769  1.00  0.00
ATOM   1228  CB  THR B  87      61.989  45.485  47.276  1.00  0.00
ATOM   1230  CG2 THR B  87      63.492  45.742  47.392  1.00  0.00
ATOM   1234  OG1 THR B  87      61.717  44.327  48.032  1.00  0.00
ATOM   1236  C   THR B  87      61.560  47.956  47.121  1.00  0.00
ATOM   1237  O   THR B  87      61.383  48.155  45.917  1.00  0.00
ATOM   1238  N   GLY B  88      62.082  48.887  47.922  1.00  0.00
ATOM   1240  CA  GLY B  88      62.399  50.240  47.450  1.00  0.00
ATOM   1243  C   GLY B  88      62.681  51.244  48.566  1.00  0.00
ATOM   1244  O   GLY B  88      62.653  50.910  49.750  1.00  0.00
ATOM   1245  N   LEU B  89      62.944  52.493  48.183  1.00  0.00
ATOM   1247  CA  LEU B  89      63.290  53.558  49.122  1.00  0.00
ATOM   1249  CB  LEU B  89      64.307  54.475  48.418  1.00  0.00
ATOM   1252  CG  LEU B  89      65.035  55.458  49.350  1.00  0.00
ATOM   1254  CD1 LEU B  89      66.179  54.769  50.095  1.00  0.00
ATOM   1258  CD2 LEU B  89      65.637  56.602  48.534  1.00  0.00
ATOM   1262  C   LEU B  89      62.033  54.311  49.573  1.00  0.00
ATOM   1263  O   LEU B  89      61.268  54.765  48.731  1.00  0.00
ATOM   1264  N   TYR B  90      61.828  54.461  50.878  1.00  0.00
ATOM   1266  CA  TYR B  90      60.651  55.100  51.474  1.00  0.00
ATOM   1268  CB  TYR B  90      59.862  54.042  52.265  1.00  0.00
ATOM   1271  CG  TYR B  90      59.068  53.072  51.390  1.00  0.00
ATOM   1272  CD1 TYR B  90      59.722  51.974  50.801  1.00  0.00
ATOM   1274  CE1 TYR B  90      59.017  51.065  49.989  1.00  0.00
ATOM   1276  CZ  TYR B  90      57.632  51.227  49.786  1.00  0.00
ATOM   1277  OH  TYR B  90      56.955  50.363  48.986  1.00  0.00
ATOM   1279  CE2 TYR B  90      56.961  52.312  50.388  1.00  0.00
ATOM   1281  CD2 TYR B  90      57.683  53.241  51.167  1.00  0.00
ATOM   1283  C   TYR B  90      61.107  56.337  52.289  1.00  0.00
ATOM   1284  O   TYR B  90      61.543  56.227  53.438  1.00  0.00
ATOM   1285  N   ILE B  91      61.088  57.520  51.656  1.00  0.00
ATOM   1287  CA  ILE B  91      61.343  58.845  52.268  1.00  0.00
ATOM   1289  CB  ILE B  91      61.342  59.988  51.216  1.00  0.00
ATOM   1291  CG2 ILE B  91      61.856  61.314  51.805  1.00  0.00
ATOM   1295  CG1 ILE B  91      62.091  59.672  49.899  1.00  0.00
ATOM   1298  CD1 ILE B  91      63.565  59.294  50.060  1.00  0.00
ATOM   1302  C   ILE B  91      60.356  59.140  53.429  1.00  0.00
ATOM   1303  O   ILE B  91      59.323  58.492  53.501  1.00  0.00
ATOM   1304  N   CYS B  92      60.645  60.094  54.327  1.00  0.00
ATOM   1306  CA  CYS B  92      59.698  60.676  55.307  1.00  0.00
ATOM   1308  CB  CYS B  92      60.514  61.167  56.528  1.00  0.00
ATOM   1311  SG  CYS B  92      61.632  59.993  57.353  1.00  0.00
ATOM   1312  C   CYS B  92      58.809  61.822  54.695  1.00  0.00
ATOM   1313  O   CYS B  92      58.260  61.672  53.610  1.00  0.00
ATOM   1314  N   LYS B  93      58.656  62.977  55.389  1.00  0.00
ATOM   1316  CA  LYS B  93      58.467  64.372  54.867  1.00  0.00
ATOM   1318  CB  LYS B  93      57.553  64.547  53.631  1.00  0.00
ATOM   1321  CG  LYS B  93      57.671  65.912  52.923  1.00  0.00
ATOM   1324  CD  LYS B  93      57.214  65.915  51.456  1.00  0.00
ATOM   1327  CE  LYS B  93      55.851  65.262  51.192  1.00  0.00
ATOM   1330  NZ  LYS B  93      54.818  65.708  52.151  1.00  0.00
ATOM   1334  C   LYS B  93      58.160  65.467  55.921  1.00  0.00
ATOM   1335  O   LYS B  93      58.279  66.644  55.615  1.00  0.00
ATOM   1336  N   VAL B  94      57.819  65.126  57.162  1.00  0.00
ATOM   1338  CA  VAL B  94      57.513  66.100  58.241  1.00  0.00
ATOM   1340  CB  VAL B  94      58.782  66.566  59.007  1.00  0.00
ATOM   1342  CG1 VAL B  94      59.395  67.900  58.578  1.00  0.00
ATOM   1346  CG2 VAL B  94      58.540  66.633  60.519  1.00  0.00
ATOM   1350  C   VAL B  94      56.411  67.142  57.898  1.00  0.00
ATOM   1351  O   VAL B  94      55.459  66.783  57.214  1.00  0.00
ATOM   1352  N   GLU B  95      56.475  68.373  58.421  1.00  0.00
ATOM   1354  CA  GLU B  95      55.815  69.624  57.958  1.00  0.00
ATOM   1356  CB  GLU B  95      54.670  69.481  56.915  1.00  0.00
ATOM   1359  CG  GLU B  95      55.195  69.210  55.476  1.00  0.00
ATOM   1362  CD  GLU B  95      54.184  68.645  54.452  1.00  0.00
ATOM   1363  OE1 GLU B  95      52.952  68.815  54.601  1.00  0.00
ATOM   1364  OE2 GLU B  95      54.621  68.025  53.448  1.00  0.00
ATOM   1365  C   GLU B  95      55.466  70.617  59.074  1.00  0.00
ATOM   1366  O   GLU B  95      55.217  71.764  58.735  1.00  0.00
ATOM   1367  N   LEU B  96      55.507  70.236  60.368  1.00  0.00
ATOM   1369  CA  LEU B  96      55.388  71.152  61.537  1.00  0.00
ATOM   1371  CB  LEU B  96      56.816  71.620  61.900  1.00  0.00
ATOM   1374  CG  LEU B  96      56.938  72.420  63.214  1.00  0.00
ATOM   1376  CD1 LEU B  96      56.692  71.528  64.429  1.00  0.00
ATOM   1380  CD2 LEU B  96      58.333  73.030  63.340  1.00  0.00
ATOM   1384  C   LEU B  96      54.416  72.340  61.282  1.00  0.00
ATOM   1385  O   LEU B  96      54.772  73.519  61.285  1.00  0.00
ATOM   1386  N   MET B  97      53.187  71.966  60.947  1.00  0.00
ATOM   1388  CA  MET B  97      52.065  72.783  60.515  1.00  0.00
ATOM   1390  CB  MET B  97      50.933  71.807  60.143  1.00  0.00
ATOM   1393  CG  MET B  97      49.630  72.434  59.627  1.00  0.00
ATOM   1396  SD  MET B  97      48.504  73.178  60.848  1.00  0.00
ATOM   1397  CE  MET B  97      48.183  71.792  61.981  1.00  0.00
ATOM   1401  C   MET B  97      51.618  73.826  61.541  1.00  0.00
ATOM   1402  O   MET B  97      51.325  74.967  61.169  1.00  0.00
ATOM   1403  N   TYR B  98      51.600  73.431  62.807  1.00  0.00
ATOM   1405  CA  TYR B  98      51.302  74.339  63.901  1.00  0.00
ATOM   1407  CB  TYR B  98      49.892  74.135  64.452  1.00  0.00
ATOM   1410  CG  TYR B  98      49.573  75.111  65.570  1.00  0.00
ATOM   1411  CD1 TYR B  98      49.486  76.489  65.291  1.00  0.00
ATOM   1413  CE1 TYR B  98      49.278  77.405  66.340  1.00  0.00
ATOM   1415  CZ  TYR B  98      49.150  76.938  67.664  1.00  0.00
ATOM   1416  OH  TYR B  98      48.950  77.822  68.676  1.00  0.00
ATOM   1418  CE2 TYR B  98      49.223  75.557  67.941  1.00  0.00
ATOM   1420  CD2 TYR B  98      49.435  74.646  66.890  1.00  0.00
ATOM   1422  C   TYR B  98      52.424  74.310  65.055  1.00  0.00
ATOM   1423  O   TYR B  98      52.658  73.148  65.417  1.00  0.00
ATOM   1424  N   PRO B  99      53.122  75.347  65.691  1.00  0.00
ATOM   1425  CD  PRO B  99      54.080  74.948  66.712  1.00  0.00
ATOM   1428  CG  PRO B  99      55.163  76.030  66.814  1.00  0.00
ATOM   1431  CB  PRO B  99      54.357  77.299  66.615  1.00  0.00
ATOM   1434  CA  PRO B  99      53.298  76.886  65.581  1.00  0.00
ATOM   1436  C   PRO B  99      53.637  77.272  64.160  1.00  0.00
ATOM   1437  O   PRO B  99      54.009  76.407  63.350  1.00  0.00
ATOM   1438  N   PRO B 100      53.511  78.549  63.774  1.00  0.00
ATOM   1439  CD  PRO B 100      53.100  79.660  64.629  1.00  0.00
ATOM   1442  CG  PRO B 100      52.909  80.851  63.693  1.00  0.00
ATOM   1445  CB  PRO B 100      52.487  80.164  62.401  1.00  0.00
ATOM   1448  CA  PRO B 100      53.385  78.909  62.362  1.00  0.00
ATOM   1450  C   PRO B 100      54.603  79.163  61.493  1.00  0.00
ATOM   1451  O   PRO B 100      54.381  79.464  60.312  1.00  0.00
ATOM   1452  N   PRO B 101      55.894  79.080  61.914  1.00  0.00
ATOM   1453  CD  PRO B 101      56.416  78.933  63.266  1.00  0.00
ATOM   1456  CG  PRO B 101      57.937  78.798  63.137  1.00  0.00
ATOM   1459  CB  PRO B 101      58.238  79.373  61.756  1.00  0.00
ATOM   1462  CA  PRO B 101      56.979  79.019  60.953  1.00  0.00
ATOM   1464  C   PRO B 101      57.008  77.618  60.304  1.00  0.00
ATOM   1465  O   PRO B 101      57.890  76.813  60.613  1.00  0.00
ATOM   1466  N   TYR B 102      56.002  77.325  59.471  1.00  0.00
ATOM   1468  CA  TYR B 102      55.782  76.064  58.747  1.00  0.00
ATOM   1470  CB  TYR B 102      54.774  76.298  57.605  1.00  0.00
ATOM   1473  CG  TYR B 102      54.820  75.262  56.488  1.00  0.00
ATOM   1474  CD1 TYR B 102      54.085  74.066  56.587  1.00  0.00
ATOM   1476  CE1 TYR B 102      54.169  73.100  55.564  1.00  0.00
ATOM   1478  CZ  TYR B 102      55.007  73.314  54.453  1.00  0.00
ATOM   1479  OH  TYR B 102      55.104  72.366  53.483  1.00  0.00
ATOM   1481  CE2 TYR B 102      55.753  74.509  54.353  1.00  0.00
ATOM   1483  CD2 TYR B 102      55.652  75.480  55.368  1.00  0.00
ATOM   1485  C   TYR B 102      57.078  75.463  58.208  1.00  0.00
ATOM   1486  O   TYR B 102      57.861  76.201  57.595  1.00  0.00
ATOM   1487  N   TYR B 103      57.312  74.151  58.397  1.00  0.00
ATOM   1489  CA  TYR B 103      58.638  73.652  58.025  1.00  0.00
ATOM   1491  CB  TYR B 103      59.673  73.941  59.123  1.00  0.00
ATOM   1494  CG  TYR B 103      61.058  74.024  58.514  1.00  0.00
ATOM   1495  CD1 TYR B 103      61.571  75.282  58.143  1.00  0.00
ATOM   1497  CE1 TYR B 103      62.771  75.368  57.413  1.00  0.00
ATOM   1499  CZ  TYR B 103      63.436  74.190  57.016  1.00  0.00
ATOM   1500  OH  TYR B 103      64.571  74.281  56.272  1.00  0.00
ATOM   1502  CE2 TYR B 103      62.922  72.929  57.391  1.00  0.00
ATOM   1504  CD2 TYR B 103      61.750  72.848  58.164  1.00  0.00
ATOM   1506  C   TYR B 103      58.650  72.162  57.647  1.00  0.00
ATOM   1507  O   TYR B 103      58.251  71.243  58.385  1.00  0.00
ATOM   1508  N   VAL B 104      59.187  71.942  56.450  1.00  0.00
ATOM   1510  CA  VAL B 104      59.168  70.679  55.728  1.00  0.00
ATOM   1512  CB  VAL B 104      58.557  70.886  54.326  1.00  0.00
ATOM   1514  CG1 VAL B 104      59.319  71.886  53.446  1.00  0.00
ATOM   1518  CG2 VAL B 104      58.414  69.570  53.554  1.00  0.00
ATOM   1522  C   VAL B 104      60.549  70.027  55.679  1.00  0.00
ATOM   1523  O   VAL B 104      61.556  70.721  55.598  1.00  0.00
ATOM   1524  N   GLY B 105      60.630  68.684  55.727  1.00  0.00
ATOM   1526  CA  GLY B 105      61.923  68.049  55.999  1.00  0.00
ATOM   1529  C   GLY B 105      61.952  66.522  55.678  1.00  0.00
ATOM   1530  O   GLY B 105      60.975  65.767  55.817  1.00  0.00
ATOM   1531  N   MET B 106      63.072  66.070  55.137  1.00  0.00
ATOM   1533  CA  MET B 106      63.040  65.242  53.913  1.00  0.00
ATOM   1535  CB  MET B 106      63.065  66.125  52.654  1.00  0.00
ATOM   1538  CG  MET B 106      61.695  66.757  52.381  1.00  0.00
ATOM   1541  SD  MET B 106      61.691  68.079  51.140  1.00  0.00
ATOM   1542  CE  MET B 106      62.466  69.418  52.092  1.00  0.00
ATOM   1546  C   MET B 106      64.233  64.318  53.999  1.00  0.00
ATOM   1547  O   MET B 106      65.342  64.662  53.588  1.00  0.00
ATOM   1548  N   GLY B 107      64.007  63.210  54.695  1.00  0.00
ATOM   1550  CA  GLY B 107      65.069  62.277  54.971  1.00  0.00
ATOM   1553  C   GLY B 107      65.631  61.645  53.714  1.00  0.00
ATOM   1554  O   GLY B 107      65.012  61.608  52.656  1.00  0.00
ATOM   1555  N   ASN B 108      66.853  61.145  53.846  1.00  0.00
ATOM   1557  CA  ASN B 108      67.604  60.562  52.739  1.00  0.00
ATOM   1559  CB  ASN B 108      69.075  60.473  53.186  1.00  0.00
ATOM   1562  CG  ASN B 108      69.566  61.796  53.750  1.00  0.00
ATOM   1563  OD1 ASN B 108      69.476  62.058  54.941  1.00  0.00
ATOM   1564  ND2 ASN B 108      70.029  62.702  52.918  1.00  0.00
ATOM   1567  C   ASN B 108      67.037  59.212  52.263  1.00  0.00
ATOM   1568  O   ASN B 108      67.542  58.619  51.311  1.00  0.00
ATOM   1569  N   GLY B 109      65.981  58.745  52.925  1.00  0.00
ATOM   1571  CA  GLY B 109      65.292  57.511  52.633  1.00  0.00
ATOM   1574  C   GLY B 109      65.783  56.324  53.446  1.00  0.00
ATOM   1575  O   GLY B 109      66.762  56.392  54.184  1.00  0.00
ATOM   1576  N   THR B 110      65.041  55.240  53.289  1.00  0.00
ATOM   1578  CA  THR B 110      65.158  53.998  54.047  1.00  0.00
ATOM   1580  CB  THR B 110      64.123  54.050  55.190  1.00  0.00
ATOM   1582  CG2 THR B 110      63.840  52.772  55.968  1.00  0.00
ATOM   1586  OG1 THR B 110      64.591  54.958  56.152  1.00  0.00
ATOM   1588  C   THR B 110      64.828  52.879  53.085  1.00  0.00
ATOM   1589  O   THR B 110      63.733  52.872  52.516  1.00  0.00
ATOM   1590  N   GLN B 111      65.791  52.002  52.811  1.00  0.00
ATOM   1592  CA  GLN B 111      65.668  51.026  51.723  1.00  0.00
ATOM   1594  CB  GLN B 111      67.030  50.877  51.023  1.00  0.00
ATOM   1597  CG  GLN B 111      67.136  49.700  50.039  1.00  0.00
ATOM   1600  CD  GLN B 111      66.052  49.636  48.965  1.00  0.00
ATOM   1601  OE1 GLN B 111      65.636  50.627  48.389  1.00  0.00
ATOM   1602  NE2 GLN B 111      65.593  48.449  48.629  1.00  0.00
ATOM   1605  C   GLN B 111      65.124  49.717  52.301  1.00  0.00
ATOM   1606  O   GLN B 111      65.845  48.890  52.884  1.00  0.00
ATOM   1607  N   ILE B 112      63.809  49.574  52.152  1.00  0.00
ATOM   1609  CA  ILE B 112      63.031  48.444  52.640  1.00  0.00
ATOM   1611  CB  ILE B 112      61.556  48.855  52.861  1.00  0.00
ATOM   1613  CG2 ILE B 112      60.749  47.644  53.367  1.00  0.00
ATOM   1617  CG1 ILE B 112      61.479  50.029  53.871  1.00  0.00
ATOM   1620  CD1 ILE B 112      60.061  50.501  54.208  1.00  0.00
ATOM   1624  C   ILE B 112      63.159  47.294  51.650  1.00  0.00
ATOM   1625  O   ILE B 112      62.787  47.425  50.482  1.00  0.00
ATOM   1626  N   TYR B 113      63.669  46.163  52.132  1.00  0.00
ATOM   1628  CA  TYR B 113      63.826  44.931  51.360  1.00  0.00
ATOM   1630  CB  TYR B 113      65.251  44.385  51.510  1.00  0.00
ATOM   1633  CG  TYR B 113      66.252  44.941  50.517  1.00  0.00
ATOM   1634  CD1 TYR B 113      66.294  44.413  49.211  1.00  0.00
ATOM   1636  CE1 TYR B 113      67.274  44.855  48.302  1.00  0.00
ATOM   1638  CZ  TYR B 113      68.229  45.811  48.704  1.00  0.00
ATOM   1639  OH  TYR B 113      69.202  46.196  47.839  1.00  0.00
ATOM   1641  CE2 TYR B 113      68.174  46.355  50.007  1.00  0.00
ATOM   1643  CD2 TYR B 113      67.176  45.930  50.907  1.00  0.00
ATOM   1645  C   TYR B 113      62.808  43.898  51.813  1.00  0.00
ATOM   1646  O   TYR B 113      62.785  43.524  52.982  1.00  0.00
ATOM   1647  N   VAL B 114      61.986  43.409  50.892  1.00  0.00
ATOM   1649  CA  VAL B 114      60.862  42.537  51.223  1.00  0.00
ATOM   1651  CB  VAL B 114      59.520  43.119  50.753  1.00  0.00
ATOM   1653  CG1 VAL B 114      58.364  42.343  51.408  1.00  0.00
ATOM   1657  CG2 VAL B 114      59.368  44.610  51.081  1.00  0.00
ATOM   1661  C   VAL B 114      61.076  41.168  50.600  1.00  0.00
ATOM   1662  O   VAL B 114      61.341  41.049  49.405  1.00  0.00
ATOM   1663  N   ILE B 115      60.947  40.131  51.422  1.00  0.00
ATOM   1665  CA  ILE B 115      61.132  38.748  51.018  1.00  0.00
ATOM   1667  CB  ILE B 115      62.432  38.146  51.612  1.00  0.00
ATOM   1669  CG2 ILE B 115      62.568  36.677  51.163  1.00  0.00
ATOM   1673  CG1 ILE B 115      63.716  38.904  51.186  1.00  0.00
ATOM   1676  CD1 ILE B 115      64.119  40.051  52.125  1.00  0.00
ATOM   1680  C   ILE B 115      59.890  37.967  51.451  1.00  0.00
ATOM   1681  O   ILE B 115      59.699  37.727  52.641  1.00  0.00
ATOM   1682  N   ASP B 116      59.068  37.576  50.478  1.00  0.00
ATOM   1684  CA  ASP B 116      57.884  36.730  50.655  1.00  0.00
ATOM   1686  CB  ASP B 116      56.831  37.071  49.574  1.00  0.00
ATOM   1689  CG  ASP B 116      56.459  38.561  49.447  1.00  0.00
ATOM   1690  OD1 ASP B 116      56.484  39.300  50.455  1.00  0.00
ATOM   1691  OD2 ASP B 116      56.167  38.988  48.303  1.00  0.00
ATOM   1692  C   ASP B 116      58.321  35.247  50.578  1.00  0.00
ATOM   1693  O   ASP B 116      58.642  34.764  49.488  1.00  0.00
ATOM   1694  N   PRO B 117      58.460  34.517  51.702  1.00  0.00
ATOM   1695  CD  PRO B 117      57.989  34.839  53.044  1.00  0.00
ATOM   1698  CG  PRO B 117      58.572  33.748  53.944  1.00  0.00
ATOM   1701  CB  PRO B 117      59.861  33.377  53.226  1.00  0.00
ATOM   1704  CA  PRO B 117      59.395  33.390  51.770  1.00  0.00
ATOM   1706  C   PRO B 117      58.825  32.020  51.370  1.00  0.00
ATOM   1707  O   PRO B 117      59.541  31.024  51.460  1.00  0.00
ATOM   1708  N   GLU B 118      57.551  31.930  50.980  1.00  0.00
ATOM   1710  CA  GLU B 118      56.795  30.671  51.078  1.00  0.00
ATOM   1712  CB  GLU B 118      56.002  30.634  52.406  1.00  0.00
ATOM   1715  CG  GLU B 118      55.033  31.798  52.688  1.00  0.00
ATOM   1718  CD  GLU B 118      54.773  31.955  54.197  1.00  0.00
ATOM   1719  OE1 GLU B 118      55.687  32.394  54.930  1.00  0.00
ATOM   1720  OE2 GLU B 118      53.646  31.715  54.687  1.00  0.00
ATOM   1721  C   GLU B 118      56.021  30.228  49.818  1.00  0.00
ATOM   1722  O   GLU B 118      54.792  30.160  49.823  1.00  0.00
ATOM   1723  N   PRO B 119      56.729  29.851  48.729  1.00  0.00
ATOM   1724  CD  PRO B 119      58.174  29.975  48.562  1.00  0.00
ATOM   1727  CG  PRO B 119      58.467  29.632  47.104  1.00  0.00
ATOM   1730  CB  PRO B 119      57.350  28.656  46.757  1.00  0.00
ATOM   1733  CA  PRO B 119      56.153  29.202  47.547  1.00  0.00
ATOM   1735  C   PRO B 119      55.098  28.126  47.852  1.00  0.00
ATOM   1736  O   PRO B 119      54.763  27.832  48.999  1.00  0.00
ATOM      1  N   GLN A   1      32.684  89.026  48.711  1.00  0.00
ATOM      2  CA  GLN A   1      33.591  87.896  48.539  1.00  0.00
ATOM      4  CB  GLN A   1      33.135  87.084  47.315  1.00  0.00
ATOM      7  CG  GLN A   1      33.814  85.711  47.189  1.00  0.00
ATOM     10  CD  GLN A   1      33.321  84.728  48.246  1.00  0.00
ATOM     11  OE1 GLN A   1      33.700  84.769  49.405  1.00  0.00
ATOM     12  NE2 GLN A   1      32.469  83.788  47.898  1.00  0.00
ATOM     15  C   GLN A   1      35.047  88.358  48.400  1.00  0.00
ATOM     16  O   GLN A   1      35.379  89.164  47.529  1.00  0.00
ATOM     17  N   VAL A   2      35.932  87.824  49.243  1.00  0.00
ATOM     19  CA  VAL A   2      37.351  88.202  49.251  1.00  0.00
ATOM     21  CB  VAL A   2      38.101  87.495  50.398  1.00  0.00
ATOM     23  CG1 VAL A   2      39.616  87.740  50.403  1.00  0.00
ATOM     27  CG2 VAL A   2      37.572  87.958  51.762  1.00  0.00
ATOM     31  C   VAL A   2      38.021  87.918  47.904  1.00  0.00
ATOM     32  O   VAL A   2      37.863  86.840  47.335  1.00  0.00
ATOM     33  N   GLN A   3      38.848  88.862  47.435  1.00  0.00
ATOM     35  CA  GLN A   3      39.814  88.633  46.350  1.00  0.00
ATOM     37  CB  GLN A   3      39.446  89.355  45.039  1.00  0.00
ATOM     40  CG  GLN A   3      37.952  89.418  44.657  1.00  0.00
ATOM     43  CD  GLN A   3      37.375  90.816  44.857  1.00  0.00
ATOM     44  OE1 GLN A   3      37.836  91.792  44.285  1.00  0.00
ATOM     45  NE2 GLN A   3      36.369  90.997  45.681  1.00  0.00
ATOM     48  C   GLN A   3      41.245  88.999  46.801  1.00  0.00
ATOM     49  O   GLN A   3      41.420  89.524  47.904  1.00  0.00
ATOM     50  N   LEU A   4      42.258  88.662  45.977  1.00  0.00
ATOM     52  CA  LEU A   4      43.629  88.397  46.435  1.00  0.00
ATOM     54  CB  LEU A   4      43.718  86.956  47.013  1.00  0.00
ATOM     57  CG  LEU A   4      43.235  86.775  48.467  1.00  0.00
ATOM     59  CD1 LEU A   4      43.524  85.339  48.919  1.00  0.00
ATOM     63  CD2 LEU A   4      43.926  87.697  49.472  1.00  0.00
ATOM     67  C   LEU A   4      44.797  88.629  45.447  1.00  0.00
ATOM     68  O   LEU A   4      45.940  88.517  45.882  1.00  0.00
ATOM     69  N   GLN A   5      44.616  88.902  44.150  1.00  0.00
ATOM     71  CA  GLN A   5      45.656  88.565  43.142  1.00  0.00
ATOM     73  CB  GLN A   5      45.131  88.753  41.703  1.00  0.00
ATOM     76  CG  GLN A   5      45.419  90.108  41.027  1.00  0.00
ATOM     79  CD  GLN A   5      46.874  90.276  40.579  1.00  0.00
ATOM     80  OE1 GLN A   5      47.498  89.405  39.992  1.00  0.00
ATOM     81  NE2 GLN A   5      47.490  91.388  40.907  1.00  0.00
ATOM     84  C   GLN A   5      47.106  89.102  43.352  1.00  0.00
ATOM     85  O   GLN A   5      47.287  90.193  43.888  1.00  0.00
ATOM     86  N   GLU A   6      48.122  88.363  42.857  1.00  0.00
ATOM     88  CA  GLU A   6      49.492  88.200  43.377  1.00  0.00
ATOM     90  CB  GLU A   6      49.793  86.722  43.658  1.00  0.00
ATOM     93  CG  GLU A   6      48.894  86.087  44.712  1.00  0.00
ATOM     96  CD  GLU A   6      47.922  85.127  44.045  1.00  0.00
ATOM     97  OE1 GLU A   6      47.193  85.553  43.122  1.00  0.00
ATOM     98  OE2 GLU A   6      47.948  83.936  44.426  1.00  0.00
ATOM     99  C   GLU A   6      50.689  88.659  42.524  1.00  0.00
ATOM    100  O   GLU A   6      51.808  88.767  43.044  1.00  0.00
ATOM    101  N   SER A   7      50.480  88.972  41.245  1.00  0.00
ATOM    103  CA  SER A   7      51.466  89.718  40.449  1.00  0.00
ATOM    105  CB  SER A   7      51.612  91.132  41.070  1.00  0.00
ATOM    108  OG  SER A   7      50.392  91.684  41.531  1.00  0.00
ATOM    110  C   SER A   7      52.856  89.087  40.245  1.00  0.00
ATOM    111  O   SER A   7      53.064  87.886  40.473  1.00  0.00
ATOM    112  N   GLY A   8      53.779  89.943  39.753  1.00  0.00
ATOM    114  CA  GLY A   8      55.204  90.128  40.124  1.00  0.00
ATOM    117  C   GLY A   8      56.164  88.944  40.039  1.00  0.00
ATOM    118  O   GLY A   8      57.311  89.070  40.460  1.00  0.00
ATOM    119  N   GLY A   9      55.689  87.822  39.515  1.00  0.00
ATOM    121  CA  GLY A   9      56.505  86.676  39.166  1.00  0.00
ATOM    124  C   GLY A   9      57.331  86.924  37.913  1.00  0.00
ATOM    125  O   GLY A   9      57.445  88.051  37.425  1.00  0.00
ATOM    126  N   GLY A  10      57.906  85.856  37.372  1.00  0.00
ATOM    128  CA  GLY A  10      58.737  85.945  36.184  1.00  0.00
ATOM    131  C   GLY A  10      59.717  84.790  36.030  1.00  0.00
ATOM    132  O   GLY A  10      59.495  83.672  36.499  1.00  0.00
ATOM    133  N   LEU A  11      60.812  85.110  35.343  1.00  0.00
ATOM    135  CA  LEU A  11      62.055  84.352  35.337  1.00  0.00
ATOM    137  CB  LEU A  11      62.822  84.615  34.009  1.00  0.00
ATOM    140  CG  LEU A  11      62.994  86.042  33.426  1.00  0.00
ATOM    142  CD1 LEU A  11      61.730  86.617  32.776  1.00  0.00
ATOM    146  CD2 LEU A  11      63.533  87.081  34.408  1.00  0.00
ATOM    150  C   LEU A  11      62.810  84.514  36.675  1.00  0.00
ATOM    151  O   LEU A  11      62.206  84.356  37.740  1.00  0.00
ATOM    152  N   VAL A  12      64.114  84.788  36.557  1.00  0.00
ATOM    154  CA  VAL A  12      65.057  85.636  37.333  1.00  0.00
ATOM    156  CB  VAL A  12      64.510  86.229  38.658  1.00  0.00
ATOM    158  CG1 VAL A  12      65.595  87.026  39.403  1.00  0.00
ATOM    162  CG2 VAL A  12      63.387  87.255  38.407  1.00  0.00
ATOM    166  C   VAL A  12      66.379  84.879  37.457  1.00  0.00
ATOM    167  O   VAL A  12      66.402  83.663  37.612  1.00  0.00
ATOM    168  N   GLN A  13      67.512  85.559  37.298  1.00  0.00
ATOM    170  CA  GLN A  13      68.823  84.936  37.461  1.00  0.00
ATOM    172  CB  GLN A  13      69.940  85.911  37.031  1.00  0.00
ATOM    175  CG  GLN A  13      70.228  87.113  37.957  1.00  0.00
ATOM    178  CD  GLN A  13      69.135  88.185  38.012  1.00  0.00
ATOM    179  OE1 GLN A  13      68.209  88.244  37.223  1.00  0.00
ATOM    180  NE2 GLN A  13      69.206  89.102  38.950  1.00  0.00
ATOM    183  C   GLN A  13      69.027  84.440  38.902  1.00  0.00
ATOM    184  O   GLN A  13      68.574  85.059  39.868  1.00  0.00
ATOM    185  N   ALA A  14      69.763  83.341  39.061  1.00  0.00
ATOM    187  CA  ALA A  14      70.271  82.920  40.361  1.00  0.00
ATOM    189  CB  ALA A  14      71.080  81.631  40.175  1.00  0.00
ATOM    193  C   ALA A  14      71.090  84.046  41.020  1.00  0.00
ATOM    194  O   ALA A  14      71.855  84.747  40.358  1.00  0.00
ATOM    195  N   GLY A  15      70.900  84.243  42.323  1.00  0.00
ATOM    197  CA  GLY A  15      71.451  85.367  43.079  1.00  0.00
ATOM    200  C   GLY A  15      70.726  86.704  42.897  1.00  0.00
ATOM    201  O   GLY A  15      71.083  87.681  43.555  1.00  0.00
ATOM    202  N   GLY A  16      69.701  86.758  42.046  1.00  0.00
ATOM    204  CA  GLY A  16      68.792  87.892  41.933  1.00  0.00
ATOM    207  C   GLY A  16      67.773  87.988  43.067  1.00  0.00
ATOM    208  O   GLY A  16      67.736  87.166  43.991  1.00  0.00
ATOM    209  N   SER A  17      66.903  88.989  42.916  1.00  0.00
ATOM    211  CA  SER A  17      65.701  89.197  43.724  1.00  0.00
ATOM    213  CB  SER A  17      65.806  90.464  44.580  1.00  0.00
ATOM    216  OG  SER A  17      66.790  90.355  45.583  1.00  0.00
ATOM    218  C   SER A  17      64.477  89.382  42.824  1.00  0.00
ATOM    219  O   SER A  17      64.597  89.787  41.668  1.00  0.00
ATOM    220  N   LEU A  18      63.295  89.198  43.413  1.00  0.00
ATOM    222  CA  LEU A  18      62.060  89.836  42.962  1.00  0.00
ATOM    224  CB  LEU A  18      61.341  89.027  41.847  1.00  0.00
ATOM    227  CG  LEU A  18      60.665  87.666  42.117  1.00  0.00
ATOM    229  CD1 LEU A  18      61.641  86.576  42.526  1.00  0.00
ATOM    233  CD2 LEU A  18      59.561  87.706  43.167  1.00  0.00
ATOM    237  C   LEU A  18      61.182  90.219  44.153  1.00  0.00
ATOM    238  O   LEU A  18      61.546  89.983  45.309  1.00  0.00
ATOM    239  N   ARG A  19      60.014  90.814  43.890  1.00  0.00
ATOM    241  CA  ARG A  19      59.026  91.055  44.946  1.00  0.00
ATOM    243  CB  ARG A  19      59.268  92.380  45.678  1.00  0.00
ATOM    246  CG  ARG A  19      59.397  93.641  44.802  1.00  0.00
ATOM    249  CD  ARG A  19      58.884  94.881  45.546  1.00  0.00
ATOM    252  NE  ARG A  19      57.406  94.903  45.583  1.00  0.00
ATOM    254  CZ  ARG A  19      56.627  95.519  46.456  1.00  0.00
ATOM    255  NH1 ARG A  19      57.090  96.145  47.501  1.00  0.00
ATOM    258  NH2 ARG A  19      55.336  95.497  46.324  1.00  0.00
ATOM    261  C   ARG A  19      57.572  90.904  44.511  1.00  0.00
ATOM    262  O   ARG A  19      57.001  91.794  43.889  1.00  0.00
ATOM    263  N   LEU A  20      56.980  89.767  44.880  1.00  0.00
ATOM    265  CA  LEU A  20      55.576  89.435  44.626  1.00  0.00
ATOM    267  CB  LEU A  20      55.312  87.970  45.017  1.00  0.00
ATOM    270  CG  LEU A  20      56.274  86.936  44.415  1.00  0.00
ATOM    272  CD1 LEU A  20      55.834  85.536  44.804  1.00  0.00
ATOM    276  CD2 LEU A  20      56.284  87.044  42.894  1.00  0.00
ATOM    280  C   LEU A  20      54.613  90.338  45.410  1.00  0.00
ATOM    281  O   LEU A  20      54.998  90.946  46.418  1.00  0.00
ATOM    282  N   SER A  21      53.357  90.439  44.951  1.00  0.00
ATOM    284  CA  SER A  21      52.384  91.388  45.503  1.00  0.00
ATOM    286  CB  SER A  21      52.589  92.769  44.862  1.00  0.00
ATOM    289  OG  SER A  21      53.866  93.289  45.212  1.00  0.00
ATOM    291  C   SER A  21      50.907  90.988  45.364  1.00  0.00
ATOM    292  O   SER A  21      50.350  90.841  44.268  1.00  0.00
ATOM    293  N   CYS A  22      50.286  90.882  46.533  1.00  0.00
ATOM    295  CA  CYS A  22      48.969  90.327  46.755  1.00  0.00
ATOM    297  CB  CYS A  22      49.109  89.162  47.711  1.00  0.00
ATOM    300  SG  CYS A  22      47.549  88.585  48.383  1.00  0.00
ATOM    301  C   CYS A  22      47.962  91.366  47.215  1.00  0.00
ATOM    302  O   CYS A  22      48.254  92.158  48.114  1.00  0.00
ATOM    303  N   ALA A  23      46.784  91.348  46.598  1.00  0.00
ATOM    305  CA  ALA A  23      45.841  92.452  46.649  1.00  0.00
ATOM    307  CB  ALA A  23      45.707  93.034  45.234  1.00  0.00
ATOM    311  C   ALA A  23      44.510  92.003  47.235  1.00  0.00
ATOM    312  O   ALA A  23      43.666  91.380  46.572  1.00  0.00
ATOM    313  N   ALA A  24      44.359  92.327  48.521  1.00  0.00
ATOM    315  CA  ALA A  24      43.136  92.062  49.243  1.00  0.00
ATOM    317  CB  ALA A  24      43.405  92.181  50.747  1.00  0.00
ATOM    321  C   ALA A  24      42.033  93.018  48.789  1.00  0.00
ATOM    322  O   ALA A  24      42.179  94.238  48.817  1.00  0.00
ATOM    323  N   SER A  25      40.896  92.443  48.428  1.00  0.00
ATOM    325  CA  SER A  25      39.670  93.168  48.117  1.00  0.00
ATOM    327  CB  SER A  25      39.461  93.152  46.607  1.00  0.00
ATOM    330  OG  SER A  25      38.202  93.674  46.244  1.00  0.00
ATOM    332  C   SER A  25      38.528  92.496  48.871  1.00  0.00
ATOM    333  O   SER A  25      38.583  91.299  49.150  1.00  0.00
ATOM    334  N   GLY A  26      37.517  93.269  49.253  1.00  0.00
ATOM    336  CA  GLY A  26      36.279  92.742  49.819  1.00  0.00
ATOM    339  C   GLY A  26      36.175  92.596  51.333  1.00  0.00
ATOM    340  O   GLY A  26      35.079  92.606  51.889  1.00  0.00
ATOM    341  N   ASN A  27      37.302  92.514  52.030  1.00  0.00
ATOM    343  CA  ASN A  27      37.341  92.633  53.479  1.00  0.00
ATOM    345  CB  ASN A  27      37.074  91.254  54.110  1.00  0.00
ATOM    348  CG  ASN A  27      36.061  91.383  55.221  1.00  0.00
ATOM    349  OD1 ASN A  27      36.401  91.376  56.385  1.00  0.00
ATOM    350  ND2 ASN A  27      34.802  91.594  54.895  1.00  0.00
ATOM    353  C   ASN A  27      38.683  93.244  53.865  1.00  0.00
ATOM    354  O   ASN A  27      39.692  93.034  53.184  1.00  0.00
ATOM    355  N   ILE A  28      38.694  94.071  54.906  1.00  0.00
ATOM    357  CA  ILE A  28      39.899  94.804  55.276  1.00  0.00
ATOM    359  CB  ILE A  28      39.555  96.047  56.135  1.00  0.00
ATOM    361  CG2 ILE A  28      39.039  95.714  57.547  1.00  0.00
ATOM    365  CG1 ILE A  28      40.773  96.993  56.152  1.00  0.00
ATOM    368  CD1 ILE A  28      40.556  98.306  56.913  1.00  0.00
ATOM    372  C   ILE A  28      40.916  93.846  55.909  1.00  0.00
ATOM    373  O   ILE A  28      40.694  93.243  56.965  1.00  0.00
ATOM    374  N   SER A  29      42.073  93.719  55.256  1.00  0.00
ATOM    376  CA  SER A  29      43.136  92.810  55.686  1.00  0.00
ATOM    378  CB  SER A  29      44.281  92.781  54.668  1.00  0.00
ATOM    381  OG  SER A  29      44.876  94.060  54.521  1.00  0.00
ATOM    383  C   SER A  29      43.692  93.107  57.084  1.00  0.00
ATOM    384  O   SER A  29      44.362  92.275  57.693  1.00  0.00
ATOM    385  N   VAL A  30      43.403  94.293  57.619  1.00  0.00
ATOM    387  CA  VAL A  30      43.817  94.795  58.935  1.00  0.00
ATOM    389  CB  VAL A  30      43.283  96.244  59.103  1.00  0.00
ATOM    391  CG1 VAL A  30      43.458  96.876  60.491  1.00  0.00
ATOM    395  CG2 VAL A  30      44.014  97.168  58.121  1.00  0.00
ATOM    399  C   VAL A  30      43.438  93.908  60.127  1.00  0.00
ATOM    400  O   VAL A  30      44.041  94.030  61.185  1.00  0.00
ATOM    401  N   ARG A  31      42.513  92.956  59.954  1.00  0.00
ATOM    403  CA  ARG A  31      42.124  91.986  60.995  1.00  0.00
ATOM    405  CB  ARG A  31      40.621  92.187  61.288  1.00  0.00
ATOM    408  CG  ARG A  31      40.228  91.768  62.711  1.00  0.00
ATOM    411  CD  ARG A  31      38.710  91.853  62.911  1.00  0.00
ATOM    414  NE  ARG A  31      38.353  91.543  64.307  1.00  0.00
ATOM    416  CZ  ARG A  31      37.988  90.377  64.805  1.00  0.00
ATOM    417  NH1 ARG A  31      37.828  89.311  64.072  1.00  0.00
ATOM    420  NH2 ARG A  31      37.770  90.246  66.084  1.00  0.00
ATOM    423  C   ARG A  31      42.450  90.532  60.649  1.00  0.00
ATOM    424  O   ARG A  31      42.016  89.610  61.331  1.00  0.00
ATOM    425  N   ALA A  32      43.210  90.333  59.584  1.00  0.00
ATOM    427  CA  ALA A  32      43.555  89.040  59.031  1.00  0.00
ATOM    429  CB  ALA A  32      43.060  89.030  57.582  1.00  0.00
ATOM    433  C   ALA A  32      45.052  88.760  59.145  1.00  0.00
ATOM    434  O   ALA A  32      45.852  89.619  59.535  1.00  0.00
ATOM    435  N   THR A  33      45.421  87.535  58.789  1.00  0.00
ATOM    437  CA  THR A  33      46.811  87.080  58.737  1.00  0.00
ATOM    439  CB  THR A  33      47.099  86.066  59.854  1.00  0.00
ATOM    441  CG2 THR A  33      48.482  85.418  59.821  1.00  0.00
ATOM    445  OG1 THR A  33      47.028  86.746  61.084  1.00  0.00
ATOM    447  C   THR A  33      47.092  86.512  57.336  1.00  0.00
ATOM    448  O   THR A  33      46.182  86.020  56.641  1.00  0.00
ATOM    449  N   MET A  34      48.344  86.656  56.888  1.00  0.00
ATOM    451  CA  MET A  34      48.568  86.690  55.442  1.00  0.00
ATOM    453  CB  MET A  34      48.653  88.135  54.918  1.00  0.00
ATOM    456  CG  MET A  34      47.339  88.641  54.317  1.00  0.00
ATOM    459  SD  MET A  34      46.121  89.313  55.475  1.00  0.00
ATOM    460  CE  MET A  34      44.717  89.367  54.332  1.00  0.00
ATOM    464  C   MET A  34      49.847  85.933  55.066  1.00  0.00
ATOM    465  O   MET A  34      50.924  86.168  55.632  1.00  0.00
ATOM    466  N   GLY A  35      49.720  84.988  54.136  1.00  0.00
ATOM    468  CA  GLY A  35      50.555  83.807  54.236  1.00  0.00
ATOM    471  C   GLY A  35      50.936  83.257  52.869  1.00  0.00
ATOM    472  O   GLY A  35      50.093  82.713  52.139  1.00  0.00
ATOM    473  N   TRP A  36      52.214  83.414  52.499  1.00  0.00
ATOM    475  CA  TRP A  36      52.575  82.950  51.176  1.00  0.00
ATOM    477  CB  TRP A  36      53.641  83.797  50.454  1.00  0.00
ATOM    480  CG  TRP A  36      53.232  85.187  50.064  1.00  0.00
ATOM    481  CD1 TRP A  36      53.123  86.219  50.927  1.00  0.00
ATOM    483  NE1 TRP A  36      52.803  87.371  50.239  1.00  0.00
ATOM    485  CE2 TRP A  36      52.657  87.135  48.892  1.00  0.00
ATOM    486  CZ2 TRP A  36      52.338  87.957  47.802  1.00  0.00
ATOM    488  CH2 TRP A  36      52.198  87.389  46.526  1.00  0.00
ATOM    490  CZ3 TRP A  36      52.409  86.011  46.352  1.00  0.00
ATOM    492  CE3 TRP A  36      52.757  85.197  47.450  1.00  0.00
ATOM    494  CD2 TRP A  36      52.893  85.730  48.749  1.00  0.00
ATOM    495  C   TRP A  36      52.834  81.441  51.197  1.00  0.00
ATOM    496  O   TRP A  36      53.055  80.832  52.244  1.00  0.00
ATOM    497  N   TYR A  37      52.742  80.800  50.034  1.00  0.00
ATOM    499  CA  TYR A  37      52.741  79.351  49.945  1.00  0.00
ATOM    501  CB  TYR A  37      51.340  78.773  50.228  1.00  0.00
ATOM    504  CG  TYR A  37      51.035  78.403  51.665  1.00  0.00
ATOM    505  CD1 TYR A  37      50.459  79.351  52.524  1.00  0.00
ATOM    507  CE1 TYR A  37      50.195  79.029  53.865  1.00  0.00
ATOM    509  CZ  TYR A  37      50.437  77.725  54.337  1.00  0.00
ATOM    510  OH  TYR A  37      50.179  77.421  55.636  1.00  0.00
ATOM    512  CE2 TYR A  37      50.976  76.752  53.466  1.00  0.00
ATOM    514  CD2 TYR A  37      51.291  77.100  52.138  1.00  0.00
ATOM    516  C   TYR A  37      53.146  78.940  48.524  1.00  0.00
ATOM    517  O   TYR A  37      52.419  79.093  47.525  1.00  0.00
ATOM    518  N   ARG A  38      54.338  78.369  48.414  1.00  0.00
ATOM    520  CA  ARG A  38      54.856  77.959  47.118  1.00  0.00
ATOM    522  CB  ARG A  38      56.365  78.240  47.033  1.00  0.00
ATOM    525  CG  ARG A  38      57.250  77.276  47.829  1.00  0.00
ATOM    528  CD  ARG A  38      58.717  77.636  47.586  1.00  0.00
ATOM    531  NE  ARG A  38      59.625  76.810  48.399  1.00  0.00
ATOM    533  CZ  ARG A  38      60.919  77.008  48.562  1.00  0.00
ATOM    534  NH1 ARG A  38      61.551  77.962  47.938  1.00  0.00
ATOM    537  NH2 ARG A  38      61.573  76.242  49.384  1.00  0.00
ATOM    540  C   ARG A  38      54.468  76.549  46.736  1.00  0.00
ATOM    541  O   ARG A  38      54.047  75.759  47.575  1.00  0.00
ATOM    542  N   GLN A  39      54.613  76.203  45.461  1.00  0.00
ATOM    544  CA  GLN A  39      54.434  74.808  45.047  1.00  0.00
ATOM    546  CB  GLN A  39      52.959  74.451  44.825  1.00  0.00
ATOM    549  CG  GLN A  39      52.843  72.983  44.381  1.00  0.00
ATOM    552  CD  GLN A  39      51.460  72.385  44.598  1.00  0.00
ATOM    553  OE1 GLN A  39      50.443  73.067  44.675  1.00  0.00
ATOM    554  NE2 GLN A  39      51.372  71.083  44.737  1.00  0.00
ATOM    557  C   GLN A  39      55.271  74.582  43.794  1.00  0.00
ATOM    558  O   GLN A  39      54.960  75.107  42.726  1.00  0.00
ATOM    559  N   ALA A  40      56.364  73.843  43.960  1.00  0.00
ATOM    561  CA  ALA A  40      57.166  73.365  42.852  1.00  0.00
ATOM    563  CB  ALA A  40      58.566  73.028  43.380  1.00  0.00
ATOM    567  C   ALA A  40      56.501  72.165  42.154  1.00  0.00
ATOM    568  O   ALA A  40      55.765  71.421  42.806  1.00  0.00
ATOM    569  N   PRO A  41      56.748  71.941  40.852  1.00  0.00
ATOM    570  CD  PRO A  41      57.601  72.714  39.961  1.00  0.00
ATOM    573  CG  PRO A  41      57.838  71.822  38.744  1.00  0.00
ATOM    576  CB  PRO A  41      56.577  70.959  38.692  1.00  0.00
ATOM    579  CA  PRO A  41      56.192  70.783  40.166  1.00  0.00
ATOM    581  C   PRO A  41      56.736  69.482  40.770  1.00  0.00
ATOM    582  O   PRO A  41      57.932  69.362  41.036  1.00  0.00
ATOM    583  N   GLY A  42      55.843  68.527  41.030  1.00  0.00
ATOM    585  CA  GLY A  42      56.173  67.290  41.746  1.00  0.00
ATOM    588  C   GLY A  42      56.369  67.439  43.260  1.00  0.00
ATOM    589  O   GLY A  42      56.822  66.492  43.891  1.00  0.00
ATOM    590  N   LYS A  43      56.004  68.591  43.847  1.00  0.00
ATOM    592  CA  LYS A  43      56.133  68.867  45.282  1.00  0.00
ATOM    594  CB  LYS A  43      57.241  69.928  45.446  1.00  0.00
ATOM    597  CG  LYS A  43      57.655  70.160  46.904  1.00  0.00
ATOM    600  CD  LYS A  43      58.880  71.066  47.061  1.00  0.00
ATOM    603  CE  LYS A  43      59.385  71.041  48.513  1.00  0.00
ATOM    606  NZ  LYS A  43      58.409  71.608  49.471  1.00  0.00
ATOM    610  C   LYS A  43      54.799  69.305  45.900  1.00  0.00
ATOM    611  O   LYS A  43      53.861  69.704  45.200  1.00  0.00
ATOM    612  N   GLU A  44      54.696  69.182  47.220  1.00  0.00
ATOM    614  CA  GLU A  44      53.537  69.631  47.987  1.00  0.00
ATOM    616  CB  GLU A  44      53.549  68.965  49.383  1.00  0.00
ATOM    619  CG  GLU A  44      54.252  69.685  50.553  1.00  0.00
ATOM    622  CD  GLU A  44      55.674  70.178  50.267  1.00  0.00
ATOM    623  OE1 GLU A  44      56.006  71.310  50.675  1.00  0.00
ATOM    624  OE2 GLU A  44      56.464  69.476  49.596  1.00  0.00
ATOM    625  C   GLU A  44      53.432  71.175  48.027  1.00  0.00
ATOM    626  O   GLU A  44      54.226  71.902  47.419  1.00  0.00
ATOM    627  N   ARG A  45      52.419  71.691  48.725  1.00  0.00
ATOM    629  CA  ARG A  45      52.189  73.125  48.925  1.00  0.00
ATOM    631  CB  ARG A  45      50.664  73.351  48.969  1.00  0.00
ATOM    634  CG  ARG A  45      50.199  74.817  49.077  1.00  0.00
ATOM    637  CD  ARG A  45      50.466  75.663  47.825  1.00  0.00
ATOM    640  NE  ARG A  45      49.782  75.115  46.641  1.00  0.00
ATOM    642  CZ  ARG A  45      48.637  75.478  46.105  1.00  0.00
ATOM    643  NH1 ARG A  45      47.871  76.419  46.581  1.00  0.00
ATOM    646  NH2 ARG A  45      48.271  74.850  45.027  1.00  0.00
ATOM    649  C   ARG A  45      52.890  73.596  50.216  1.00  0.00
ATOM    650  O   ARG A  45      52.380  73.378  51.314  1.00  0.00
ATOM    651  N   GLU A  46      54.055  74.211  50.083  1.00  0.00
ATOM    653  CA  GLU A  46      54.963  74.564  51.182  1.00  0.00
ATOM    655  CB  GLU A  46      56.394  74.573  50.581  1.00  0.00
ATOM    658  CG  GLU A  46      57.578  74.738  51.561  1.00  0.00
ATOM    661  CD  GLU A  46      58.954  74.691  50.853  1.00  0.00
ATOM    662  OE1 GLU A  46      60.004  75.027  51.456  1.00  0.00
ATOM    663  OE2 GLU A  46      59.013  74.322  49.655  1.00  0.00
ATOM    664  C   GLU A  46      54.659  75.952  51.751  1.00  0.00
ATOM    665  O   GLU A  46      54.605  76.927  50.999  1.00  0.00
ATOM    666  N   PHE A  47      54.514  76.062  53.071  1.00  0.00
ATOM    668  CA  PHE A  47      54.402  77.343  53.773  1.00  0.00
ATOM    670  CB  PHE A  47      54.190  77.067  55.267  1.00  0.00
ATOM    673  CG  PHE A  47      54.285  78.279  56.186  1.00  0.00
ATOM    674  CD1 PHE A  47      53.355  79.327  56.076  1.00  0.00
ATOM    676  CE1 PHE A  47      53.400  80.408  56.974  1.00  0.00
ATOM    678  CZ  PHE A  47      54.392  80.471  57.963  1.00  0.00
ATOM    680  CE2 PHE A  47      55.342  79.442  58.062  1.00  0.00
ATOM    682  CD2 PHE A  47      55.281  78.343  57.183  1.00  0.00
ATOM    684  C   PHE A  47      55.654  78.201  53.581  1.00  0.00
ATOM    685  O   PHE A  47      56.778  77.742  53.772  1.00  0.00
ATOM    686  N   VAL A  48      55.432  79.470  53.264  1.00  0.00
ATOM    688  CA  VAL A  48      56.423  80.510  53.004  1.00  0.00
ATOM    690  CB  VAL A  48      56.729  80.603  51.492  1.00  0.00
ATOM    692  CG1 VAL A  48      57.674  81.769  51.164  1.00  0.00
ATOM    696  CG2 VAL A  48      57.426  79.335  50.978  1.00  0.00
ATOM    700  C   VAL A  48      55.846  81.833  53.529  1.00  0.00
ATOM    701  O   VAL A  48      55.181  82.604  52.853  1.00  0.00
ATOM    702  N   ALA A  49      56.155  82.110  54.784  1.00  0.00
ATOM    704  CA  ALA A  49      55.802  83.353  55.461  1.00  0.00
ATOM    706  CB  ALA A  49      56.613  84.519  54.867  1.00  0.00
ATOM    710  C   ALA A  49      54.298  83.629  55.696  1.00  0.00
ATOM    711  O   ALA A  49      53.434  82.903  55.218  1.00  0.00
ATOM    712  N   GLY A  50      53.996  84.634  56.533  1.00  0.00
ATOM    714  CA  GLY A  50      52.826  84.609  57.413  1.00  0.00
ATOM    717  C   GLY A  50      52.769  85.818  58.339  1.00  0.00
ATOM    718  O   GLY A  50      53.208  85.758  59.481  1.00  0.00
ATOM    719  N   ILE A  51      52.304  86.952  57.840  1.00  0.00
ATOM    721  CA  ILE A  51      52.293  88.227  58.546  1.00  0.00
ATOM    723  CB  ILE A  51      52.777  89.348  57.596  1.00  0.00
ATOM    725  CG2 ILE A  51      51.925  89.470  56.325  1.00  0.00
ATOM    729  CG1 ILE A  51      52.908  90.694  58.346  1.00  0.00
ATOM    732  CD1 ILE A  51      53.665  91.781  57.573  1.00  0.00
ATOM    736  C   ILE A  51      50.950  88.524  59.213  1.00  0.00
ATOM    737  O   ILE A  51      49.885  88.563  58.589  1.00  0.00
ATOM    738  N   SER A  52      51.046  88.744  60.520  1.00  0.00
ATOM    740  CA  SER A  52      49.986  89.202  61.409  1.00  0.00
ATOM    742  CB  SER A  52      50.614  89.335  62.808  1.00  0.00
ATOM    745  OG  SER A  52      49.742  89.861  63.786  1.00  0.00
ATOM    747  C   SER A  52      49.403  90.553  60.971  1.00  0.00
ATOM    748  O   SER A  52      49.973  91.278  60.157  1.00  0.00
ATOM    749  N   TYR A  53      48.276  90.921  61.575  1.00  0.00
ATOM    751  CA  TYR A  53      47.602  92.204  61.422  1.00  0.00
ATOM    753  CB  TYR A  53      46.385  92.241  62.358  1.00  0.00
ATOM    756  CG  TYR A  53      46.607  91.769  63.787  1.00  0.00
ATOM    757  CD1 TYR A  53      46.307  90.439  64.143  1.00  0.00
ATOM    759  CE1 TYR A  53      46.476  90.014  65.476  1.00  0.00
ATOM    761  CZ  TYR A  53      46.926  90.922  66.458  1.00  0.00
ATOM    762  OH  TYR A  53      47.048  90.508  67.746  1.00  0.00
ATOM    764  CE2 TYR A  53      47.226  92.254  66.098  1.00  0.00
ATOM    766  CD2 TYR A  53      47.072  92.673  64.763  1.00  0.00
ATOM    768  C   TYR A  53      48.477  93.458  61.608  1.00  0.00
ATOM    769  O   TYR A  53      48.228  94.488  60.973  1.00  0.00
ATOM    770  N   GLY A  54      49.496  93.367  62.468  1.00  0.00
ATOM    772  CA  GLY A  54      50.206  94.519  63.037  1.00  0.00
ATOM    775  C   GLY A  54      51.720  94.340  63.139  1.00  0.00
ATOM    776  O   GLY A  54      52.298  94.574  64.195  1.00  0.00
ATOM    777  N   SER A  55      52.344  93.855  62.059  1.00  0.00
ATOM    779  CA  SER A  55      53.798  93.903  61.783  1.00  0.00
ATOM    781  CB  SER A  55      54.482  95.185  62.285  1.00  0.00
ATOM    784  OG  SER A  55      53.775  96.328  61.836  1.00  0.00
ATOM    786  C   SER A  55      54.594  92.675  62.237  1.00  0.00
ATOM    787  O   SER A  55      55.705  92.466  61.753  1.00  0.00
ATOM    788  N   SER A  56      54.055  91.841  63.130  1.00  0.00
ATOM    790  CA  SER A  56      54.677  90.555  63.484  1.00  0.00
ATOM    792  CB  SER A  56      53.940  89.913  64.661  1.00  0.00
ATOM    795  OG  SER A  56      54.659  88.787  65.116  1.00  0.00
ATOM    797  C   SER A  56      54.703  89.593  62.299  1.00  0.00
ATOM    798  O   SER A  56      53.719  89.486  61.571  1.00  0.00
ATOM    799  N   THR A  57      55.811  88.876  62.104  1.00  0.00
ATOM    801  CA  THR A  57      56.044  88.069  60.900  1.00  0.00
ATOM    803  CB  THR A  57      56.962  88.797  59.904  1.00  0.00
ATOM    805  CG2 THR A  57      56.288  89.983  59.240  1.00  0.00
ATOM    809  OG1 THR A  57      58.131  89.330  60.487  1.00  0.00
ATOM    811  C   THR A  57      56.653  86.720  61.227  1.00  0.00
ATOM    812  O   THR A  57      57.592  86.627  62.018  1.00  0.00
ATOM    813  N   TYR A  58      56.150  85.678  60.560  1.00  0.00
ATOM    815  CA  TYR A  58      56.743  84.336  60.648  1.00  0.00
ATOM    817  CB  TYR A  58      55.721  83.386  61.311  1.00  0.00
ATOM    820  CG  TYR A  58      54.882  84.009  62.428  1.00  0.00
ATOM    821  CD1 TYR A  58      55.506  84.689  63.495  1.00  0.00
ATOM    823  CE1 TYR A  58      54.736  85.404  64.430  1.00  0.00
ATOM    825  CZ  TYR A  58      53.330  85.414  64.332  1.00  0.00
ATOM    826  OH  TYR A  58      52.597  86.124  65.232  1.00  0.00
ATOM    828  CE2 TYR A  58      52.695  84.685  63.301  1.00  0.00
ATOM    830  CD2 TYR A  58      53.473  83.999  62.347  1.00  0.00
ATOM    832  C   TYR A  58      57.141  83.898  59.242  1.00  0.00
ATOM    833  O   TYR A  58      56.581  84.388  58.256  1.00  0.00
ATOM    834  N   TYR A  59      58.110  82.982  59.197  1.00  0.00
ATOM    836  CA  TYR A  59      58.912  82.537  58.050  1.00  0.00
ATOM    838  CB  TYR A  59      60.300  83.190  58.114  1.00  0.00
ATOM    841  CG  TYR A  59      60.214  84.697  58.068  1.00  0.00
ATOM    842  CD1 TYR A  59      60.024  85.328  56.828  1.00  0.00
ATOM    844  CE1 TYR A  59      59.772  86.706  56.782  1.00  0.00
ATOM    846  CZ  TYR A  59      59.724  87.465  57.968  1.00  0.00
ATOM    847  OH  TYR A  59      59.416  88.787  57.903  1.00  0.00
ATOM    849  CE2 TYR A  59      59.931  86.834  59.214  1.00  0.00
ATOM    851  CD2 TYR A  59      60.180  85.449  59.260  1.00  0.00
ATOM    853  C   TYR A  59      59.045  81.017  58.154  1.00  0.00
ATOM    854  O   TYR A  59      59.007  80.472  59.258  1.00  0.00
ATOM    855  N   ALA A  60      59.230  80.338  57.025  1.00  0.00
ATOM    857  CA  ALA A  60      59.633  78.935  57.034  1.00  0.00
ATOM    859  CB  ALA A  60      58.943  78.209  55.878  1.00  0.00
ATOM    863  C   ALA A  60      61.149  78.824  56.941  1.00  0.00
ATOM    864  O   ALA A  60      61.785  79.682  56.334  1.00  0.00
ATOM    865  N   ASP A  61      61.756  77.802  57.548  1.00  0.00
ATOM    867  CA  ASP A  61      63.206  77.871  57.737  1.00  0.00
ATOM    869  CB  ASP A  61      63.702  76.834  58.748  1.00  0.00
ATOM    872  CG  ASP A  61      64.917  77.438  59.437  1.00  0.00
ATOM    873  OD1 ASP A  61      66.059  76.991  59.196  1.00  0.00
ATOM    874  OD2 ASP A  61      64.757  78.496  60.092  1.00  0.00
ATOM    875  C   ASP A  61      64.005  77.867  56.418  1.00  0.00
ATOM    876  O   ASP A  61      64.947  78.649  56.255  1.00  0.00
ATOM    877  N   SER A  62      63.515  77.146  55.406  1.00  0.00
ATOM    879  CA  SER A  62      64.036  77.123  54.030  1.00  0.00
ATOM    881  CB  SER A  62      63.195  76.127  53.198  1.00  0.00
ATOM    884  OG  SER A  62      61.805  76.426  53.261  1.00  0.00
ATOM    886  C   SER A  62      64.096  78.476  53.303  1.00  0.00
ATOM    887  O   SER A  62      64.741  78.608  52.251  1.00  0.00
ATOM    888  N   VAL A  63      63.456  79.503  53.857  1.00  0.00
ATOM    890  CA  VAL A  63      63.429  80.873  53.325  1.00  0.00
ATOM    892  CB  VAL A  63      62.052  81.198  52.720  1.00  0.00
ATOM    894  CG1 VAL A  63      61.663  80.182  51.636  1.00  0.00
ATOM    898  CG2 VAL A  63      60.923  81.263  53.755  1.00  0.00
ATOM    902  C   VAL A  63      63.833  81.921  54.373  1.00  0.00
ATOM    903  O   VAL A  63      63.989  83.101  54.046  1.00  0.00
ATOM    904  N   LYS A  64      64.029  81.506  55.630  1.00  0.00
ATOM    906  CA  LYS A  64      64.485  82.375  56.714  1.00  0.00
ATOM    908  CB  LYS A  64      64.539  81.547  58.021  1.00  0.00
ATOM    911  CG  LYS A  64      65.403  82.055  59.195  1.00  0.00
ATOM    914  CD  LYS A  64      66.939  81.889  59.071  1.00  0.00
ATOM    917  CE  LYS A  64      67.406  80.542  58.495  1.00  0.00
ATOM    920  NZ  LYS A  64      67.173  79.426  59.441  1.00  0.00
ATOM    924  C   LYS A  64      65.809  83.013  56.321  1.00  0.00
ATOM    925  O   LYS A  64      66.751  82.330  55.930  1.00  0.00
ATOM    926  N   GLY A  65      65.876  84.338  56.436  1.00  0.00
ATOM    928  CA  GLY A  65      67.076  85.104  56.088  1.00  0.00
ATOM    931  C   GLY A  65      67.286  85.346  54.593  1.00  0.00
ATOM    932  O   GLY A  65      68.326  85.873  54.219  1.00  0.00
ATOM    933  N   ARG A  66      66.304  85.002  53.753  1.00  0.00
ATOM    935  CA  ARG A  66      66.331  85.262  52.305  1.00  0.00
ATOM    937  CB  ARG A  66      66.538  83.936  51.545  1.00  0.00
ATOM    940  CG  ARG A  66      67.797  83.172  51.997  1.00  0.00
ATOM    943  CD  ARG A  66      68.207  82.055  51.028  1.00  0.00
ATOM    946  NE  ARG A  66      67.151  81.032  50.843  1.00  0.00
ATOM    948  CZ  ARG A  66      66.582  80.686  49.698  1.00  0.00
ATOM    949  NH1 ARG A  66      66.929  81.214  48.560  1.00  0.00
ATOM    952  NH2 ARG A  66      65.633  79.796  49.681  1.00  0.00
ATOM    955  C   ARG A  66      65.067  85.959  51.821  1.00  0.00
ATOM    956  O   ARG A  66      65.123  86.826  50.945  1.00  0.00
ATOM    957  N   PHE A  67      63.929  85.608  52.425  1.00  0.00
ATOM    959  CA  PHE A  67      62.641  86.239  52.158  1.00  0.00
ATOM    961  CB  PHE A  67      61.570  85.209  51.760  1.00  0.00
ATOM    964  CG  PHE A  67      61.808  84.271  50.575  1.00  0.00
ATOM    965  CD1 PHE A  67      62.978  84.257  49.780  1.00  0.00
ATOM    967  CE1 PHE A  67      63.176  83.258  48.809  1.00  0.00
ATOM    969  CZ  PHE A  67      62.192  82.277  48.605  1.00  0.00
ATOM    971  CE2 PHE A  67      60.998  82.324  49.345  1.00  0.00
ATOM    973  CD2 PHE A  67      60.805  83.324  50.310  1.00  0.00
ATOM    975  C   PHE A  67      62.191  87.089  53.343  1.00  0.00
ATOM    976  O   PHE A  67      62.469  86.765  54.497  1.00  0.00
ATOM    977  N   THR A  68      61.477  88.168  53.032  1.00  0.00
ATOM    979  CA  THR A  68      60.886  89.082  54.004  1.00  0.00
ATOM    981  CB  THR A  68      61.826  90.242  54.367  1.00  0.00
ATOM    983  CG2 THR A  68      62.257  91.143  53.217  1.00  0.00
ATOM    987  OG1 THR A  68      61.212  91.069  55.321  1.00  0.00
ATOM    989  C   THR A  68      59.496  89.500  53.563  1.00  0.00
ATOM    990  O   THR A  68      59.284  89.850  52.401  1.00  0.00
ATOM    991  N   ILE A  69      58.531  89.366  54.477  1.00  0.00
ATOM    993  CA  ILE A  69      57.115  89.597  54.201  1.00  0.00
ATOM    995  CB  ILE A  69      56.260  88.379  54.618  1.00  0.00
ATOM    997  CG2 ILE A  69      56.281  88.141  56.141  1.00  0.00
ATOM   1001  CG1 ILE A  69      54.820  88.536  54.084  1.00  0.00
ATOM   1004  CD1 ILE A  69      53.942  87.302  54.302  1.00  0.00
ATOM   1008  C   ILE A  69      56.721  90.905  54.879  1.00  0.00
ATOM   1009  O   ILE A  69      57.087  91.196  56.016  1.00  0.00
ATOM   1010  N   SER A  70      55.986  91.719  54.139  1.00  0.00
ATOM   1012  CA  SER A  70      55.571  93.052  54.569  1.00  0.00
ATOM   1014  CB  SER A  70      56.553  94.107  54.035  1.00  0.00
ATOM   1017  OG  SER A  70      56.882  93.867  52.679  1.00  0.00
ATOM   1019  C   SER A  70      54.140  93.321  54.151  1.00  0.00
ATOM   1020  O   SER A  70      53.569  92.607  53.334  1.00  0.00
ATOM   1021  N   ARG A  71      53.515  94.323  54.753  1.00  0.00
ATOM   1023  CA  ARG A  71      52.120  94.665  54.494  1.00  0.00
ATOM   1025  CB  ARG A  71      51.212  94.186  55.639  1.00  0.00
ATOM   1028  CG  ARG A  71      50.535  92.872  55.243  1.00  0.00
ATOM   1031  CD  ARG A  71      49.913  92.154  56.434  1.00  0.00
ATOM   1034  NE  ARG A  71      48.861  92.924  57.102  1.00  0.00
ATOM   1036  CZ  ARG A  71      47.852  92.390  57.755  1.00  0.00
ATOM   1037  NH1 ARG A  71      47.773  91.118  58.032  1.00  0.00
ATOM   1040  NH2 ARG A  71      46.893  93.183  58.112  1.00  0.00
ATOM   1043  C   ARG A  71      52.035  96.169  54.367  1.00  0.00
ATOM   1044  O   ARG A  71      52.769  96.915  55.005  1.00  0.00
ATOM   1045  N   ASP A  72      51.042  96.580  53.603  1.00  0.00
ATOM   1047  CA  ASP A  72      50.549  97.936  53.566  1.00  0.00
ATOM   1049  CB  ASP A  72      50.822  98.563  52.198  1.00  0.00
ATOM   1052  CG  ASP A  72      50.534 100.058  52.244  1.00  0.00
ATOM   1053  OD1 ASP A  72      49.392 100.463  52.587  1.00  0.00
ATOM   1054  OD2 ASP A  72      51.448 100.854  51.943  1.00  0.00
ATOM   1055  C   ASP A  72      49.060  97.862  53.901  1.00  0.00
ATOM   1056  O   ASP A  72      48.219  97.451  53.086  1.00  0.00
ATOM   1057  N   ASN A  73      48.756  98.202  55.153  1.00  0.00
ATOM   1059  CA  ASN A  73      47.402  98.196  55.703  1.00  0.00
ATOM   1061  CB  ASN A  73      47.518  98.264  57.248  1.00  0.00
ATOM   1064  CG  ASN A  73      47.801  96.934  57.960  1.00  0.00
ATOM   1065  OD1 ASN A  73      47.802  95.851  57.392  1.00  0.00
ATOM   1066  ND2 ASN A  73      48.019  96.988  59.257  1.00  0.00
ATOM   1069  C   ASN A  73      46.495  99.308  55.139  1.00  0.00
ATOM   1070  O   ASN A  73      45.316  99.327  55.492  1.00  0.00
ATOM   1071  N   ALA A  74      47.021 100.200  54.287  1.00  0.00
ATOM   1073  CA  ALA A  74      46.337 101.393  53.790  1.00  0.00
ATOM   1075  CB  ALA A  74      47.127 102.623  54.253  1.00  0.00
ATOM   1079  C   ALA A  74      46.087 101.402  52.269  1.00  0.00
ATOM   1080  O   ALA A  74      45.276 102.179  51.774  1.00  0.00
ATOM   1081  N   LYS A  75      46.755 100.507  51.535  1.00  0.00
ATOM   1083  CA  LYS A  75      46.437 100.091  50.161  1.00  0.00
ATOM   1085  CB  LYS A  75      47.438 100.683  49.135  1.00  0.00
ATOM   1088  CG  LYS A  75      47.323 102.196  48.856  1.00  0.00
ATOM   1091  CD  LYS A  75      47.986 103.149  49.865  1.00  0.00
ATOM   1094  CE  LYS A  75      49.496 102.911  49.989  1.00  0.00
ATOM   1097  NZ  LYS A  75      49.931 102.901  51.402  1.00  0.00
ATOM   1101  C   LYS A  75      46.356  98.571  50.105  1.00  0.00
ATOM   1102  O   LYS A  75      47.101  97.950  49.354  1.00  0.00
ATOM   1103  N   ASN A  76      45.504  98.014  50.976  1.00  0.00
ATOM   1105  CA  ASN A  76      45.432  96.626  51.476  1.00  0.00
ATOM   1107  CB  ASN A  76      43.990  96.302  51.912  1.00  0.00
ATOM   1110  CG  ASN A  76      43.586  97.205  53.065  1.00  0.00
ATOM   1111  OD1 ASN A  76      43.145  98.323  52.869  1.00  0.00
ATOM   1112  ND2 ASN A  76      43.837  96.826  54.297  1.00  0.00
ATOM   1115  C   ASN A  76      46.137  95.556  50.649  1.00  0.00
ATOM   1116  O   ASN A  76      45.525  94.697  50.008  1.00  0.00
ATOM   1117  N   THR A  77      47.463  95.583  50.758  1.00  0.00
ATOM   1119  CA  THR A  77      48.352  94.689  50.019  1.00  0.00
ATOM   1121  CB  THR A  77      49.054  95.372  48.831  1.00  0.00
ATOM   1123  CG2 THR A  77      48.189  95.476  47.575  1.00  0.00
ATOM   1127  OG1 THR A  77      49.457  96.686  49.133  1.00  0.00
ATOM   1129  C   THR A  77      49.334  94.024  50.969  1.00  0.00
ATOM   1130  O   THR A  77      49.590  94.479  52.091  1.00  0.00
ATOM   1131  N   VAL A  78      49.885  92.908  50.517  1.00  0.00
ATOM   1133  CA  VAL A  78      50.945  92.178  51.204  1.00  0.00
ATOM   1135  CB  VAL A  78      50.399  90.959  52.000  1.00  0.00
ATOM   1137  CG1 VAL A  78      49.517  89.998  51.203  1.00  0.00
ATOM   1141  CG2 VAL A  78      51.507  90.104  52.635  1.00  0.00
ATOM   1145  C   VAL A  78      51.992  91.801  50.173  1.00  0.00
ATOM   1146  O   VAL A  78      51.676  91.314  49.089  1.00  0.00
ATOM   1147  N   TYR A  79      53.251  92.062  50.493  1.00  0.00
ATOM   1149  CA  TYR A  79      54.381  91.872  49.604  1.00  0.00
ATOM   1151  CB  TYR A  79      55.176  93.176  49.439  1.00  0.00
ATOM   1154  CG  TYR A  79      54.369  94.444  49.216  1.00  0.00
ATOM   1155  CD1 TYR A  79      53.258  94.443  48.351  1.00  0.00
ATOM   1157  CE1 TYR A  79      52.484  95.607  48.200  1.00  0.00
ATOM   1159  CZ  TYR A  79      52.810  96.769  48.922  1.00  0.00
ATOM   1160  OH  TYR A  79      52.000  97.850  48.854  1.00  0.00
ATOM   1162  CE2 TYR A  79      53.958  96.792  49.736  1.00  0.00
ATOM   1164  CD2 TYR A  79      54.731  95.626  49.892  1.00  0.00
ATOM   1166  C   TYR A  79      55.300  90.790  50.141  1.00  0.00
ATOM   1167  O   TYR A  79      55.528  90.704  51.352  1.00  0.00
ATOM   1168  N   LEU A  80      55.882  90.029  49.217  1.00  0.00
ATOM   1170  CA  LEU A  80      56.907  89.037  49.535  1.00  0.00
ATOM   1172  CB  LEU A  80      56.394  87.616  49.234  1.00  0.00
ATOM   1175  CG  LEU A  80      57.391  86.513  49.644  1.00  0.00
ATOM   1177  CD1 LEU A  80      57.447  86.356  51.168  1.00  0.00
ATOM   1181  CD2 LEU A  80      57.002  85.169  49.035  1.00  0.00
ATOM   1185  C   LEU A  80      58.158  89.387  48.736  1.00  0.00
ATOM   1186  O   LEU A  80      58.244  89.116  47.535  1.00  0.00
ATOM   1187  N   GLN A  81      59.097  90.034  49.419  1.00  0.00
ATOM   1189  CA  GLN A  81      60.428  90.271  48.898  1.00  0.00
ATOM   1191  CB  GLN A  81      61.076  91.423  49.678  1.00  0.00
ATOM   1194  CG  GLN A  81      62.392  91.939  49.071  1.00  0.00
ATOM   1197  CD  GLN A  81      62.256  93.012  47.988  1.00  0.00
ATOM   1198  OE1 GLN A  81      61.291  93.751  47.890  1.00  0.00
ATOM   1199  NE2 GLN A  81      63.264  93.154  47.156  1.00  0.00
ATOM   1202  C   GLN A  81      61.215  88.973  49.003  1.00  0.00
ATOM   1203  O   GLN A  81      61.281  88.370  50.075  1.00  0.00
ATOM   1204  N   MET A  82      61.836  88.567  47.907  1.00  0.00
ATOM   1206  CA  MET A  82      62.618  87.344  47.823  1.00  0.00
ATOM   1208  CB  MET A  82      61.887  86.303  46.969  1.00  0.00
ATOM   1211  CG  MET A  82      60.511  86.000  47.555  1.00  0.00
ATOM   1214  SD  MET A  82      59.815  84.428  47.021  1.00  0.00
ATOM   1215  CE  MET A  82      59.645  84.689  45.241  1.00  0.00
ATOM   1219  C   MET A  82      63.971  87.701  47.236  1.00  0.00
ATOM   1220  O   MET A  82      64.046  88.329  46.184  1.00  0.00
ATOM   1221  N   ASN A  83      65.026  87.351  47.970  1.00  0.00
ATOM   1223  CA  ASN A  83      66.383  87.811  47.716  1.00  0.00
ATOM   1225  CB  ASN A  83      66.771  88.913  48.713  1.00  0.00
ATOM   1228  CG  ASN A  83      65.689  89.952  48.879  1.00  0.00
ATOM   1229  OD1 ASN A  83      65.545  90.877  48.084  1.00  0.00
ATOM   1230  ND2 ASN A  83      64.866  89.792  49.893  1.00  0.00
ATOM   1233  C   ASN A  83      67.352  86.640  47.804  1.00  0.00
ATOM   1234  O   ASN A  83      67.068  85.651  48.484  1.00  0.00
ATOM   1235  N   SER A  84      68.494  86.755  47.122  1.00  0.00
ATOM   1237  CA  SER A  84      69.425  85.641  46.905  1.00  0.00
ATOM   1239  CB  SER A  84      70.337  85.429  48.118  1.00  0.00
ATOM   1242  OG  SER A  84      71.165  86.557  48.297  1.00  0.00
ATOM   1244  C   SER A  84      68.698  84.355  46.522  1.00  0.00
ATOM   1245  O   SER A  84      68.796  83.313  47.183  1.00  0.00
ATOM   1246  N   LEU A  85      67.905  84.487  45.454  1.00  0.00
ATOM   1248  CA  LEU A  85      67.167  83.379  44.857  1.00  0.00
ATOM   1250  CB  LEU A  85      66.438  83.899  43.608  1.00  0.00
ATOM   1253  CG  LEU A  85      65.348  84.950  43.885  1.00  0.00
ATOM   1255  CD1 LEU A  85      64.998  85.647  42.575  1.00  0.00
ATOM   1259  CD2 LEU A  85      64.073  84.351  44.480  1.00  0.00
ATOM   1263  C   LEU A  85      68.129  82.251  44.487  1.00  0.00
ATOM   1264  O   LEU A  85      69.225  82.490  43.972  1.00  0.00
ATOM   1265  N   LYS A  86      67.692  81.008  44.670  1.00  0.00
ATOM   1267  CA  LYS A  86      68.373  79.816  44.165  1.00  0.00
ATOM   1269  CB  LYS A  86      68.787  78.903  45.328  1.00  0.00
ATOM   1272  CG  LYS A  86      69.714  79.570  46.350  1.00  0.00
ATOM   1275  CD  LYS A  86      70.321  78.565  47.348  1.00  0.00
ATOM   1278  CE  LYS A  86      71.504  77.763  46.776  1.00  0.00
ATOM   1281  NZ  LYS A  86      71.099  76.504  46.101  1.00  0.00
ATOM   1285  C   LYS A  86      67.459  79.081  43.189  1.00  0.00
ATOM   1286  O   LYS A  86      66.248  79.270  43.261  1.00  0.00
ATOM   1287  N   PRO A  87      67.987  78.245  42.274  1.00  0.00
ATOM   1288  CD  PRO A  87      69.396  78.049  41.964  1.00  0.00
ATOM   1291  CG  PRO A  87      69.421  77.255  40.661  1.00  0.00
ATOM   1294  CB  PRO A  87      68.133  76.437  40.735  1.00  0.00
ATOM   1297  CA  PRO A  87      67.159  77.405  41.413  1.00  0.00
ATOM   1299  C   PRO A  87      66.028  76.670  42.144  1.00  0.00
ATOM   1300  O   PRO A  87      64.899  76.648  41.657  1.00  0.00
ATOM   1301  N   GLU A  88      66.310  76.155  43.347  1.00  0.00
ATOM   1303  CA  GLU A  88      65.337  75.454  44.202  1.00  0.00
ATOM   1305  CB  GLU A  88      66.011  74.892  45.467  1.00  0.00
ATOM   1308  CG  GLU A  88      67.299  74.089  45.217  1.00  0.00
ATOM   1311  CD  GLU A  88      68.531  74.956  45.462  1.00  0.00
ATOM   1312  OE1 GLU A  88      69.065  74.949  46.597  1.00  0.00
ATOM   1313  OE2 GLU A  88      68.959  75.715  44.554  1.00  0.00
ATOM   1314  C   GLU A  88      64.104  76.272  44.627  1.00  0.00
ATOM   1315  O   GLU A  88      63.109  75.701  45.067  1.00  0.00
ATOM   1316  N   ASP A  89      64.150  77.600  44.499  1.00  0.00
ATOM   1318  CA  ASP A  89      63.024  78.501  44.750  1.00  0.00
ATOM   1320  CB  ASP A  89      63.511  79.883  45.210  1.00  0.00
ATOM   1323  CG  ASP A  89      64.402  79.842  46.453  1.00  0.00
ATOM   1324  OD1 ASP A  89      64.016  79.250  47.496  1.00  0.00
ATOM   1325  OD2 ASP A  89      65.490  80.463  46.402  1.00  0.00
ATOM   1326  C   ASP A  89      62.038  78.621  43.573  1.00  0.00
ATOM   1327  O   ASP A  89      61.002  79.270  43.708  1.00  0.00
ATOM   1328  N   THR A  90      62.327  77.998  42.427  1.00  0.00
ATOM   1330  CA  THR A  90      61.414  77.919  41.274  1.00  0.00
ATOM   1332  CB  THR A  90      62.105  77.192  40.116  1.00  0.00
ATOM   1334  CG2 THR A  90      61.232  76.991  38.873  1.00  0.00
ATOM   1338  OG1 THR A  90      63.228  77.944  39.740  1.00  0.00
ATOM   1340  C   THR A  90      60.114  77.182  41.609  1.00  0.00
ATOM   1341  O   THR A  90      60.101  75.967  41.850  1.00  0.00
ATOM   1342  N   ALA A  91      59.002  77.914  41.626  1.00  0.00
ATOM   1344  CA  ALA A  91      57.704  77.415  42.071  1.00  0.00
ATOM   1346  CB  ALA A  91      57.784  77.225  43.595  1.00  0.00
ATOM   1350  C   ALA A  91      56.564  78.379  41.729  1.00  0.00
ATOM   1351  O   ALA A  91      56.778  79.573  41.573  1.00  0.00
ATOM   1352  N   VAL A  92      55.317  77.920  41.701  1.00  0.00
ATOM   1354  CA  VAL A  92      54.166  78.839  41.876  1.00  0.00
ATOM   1356  CB  VAL A  92      52.846  78.100  41.558  1.00  0.00
ATOM   1358  CG1 VAL A  92      51.679  79.058  41.287  1.00  0.00
ATOM   1362  CG2 VAL A  92      52.958  77.191  40.320  1.00  0.00
ATOM   1366  C   VAL A  92      54.173  79.366  43.330  1.00  0.00
ATOM   1367  O   VAL A  92      54.902  78.790  44.131  1.00  0.00
ATOM   1368  N   TYR A  93      53.413  80.398  43.735  1.00  0.00
ATOM   1370  CA  TYR A  93      53.778  81.174  44.930  1.00  0.00
ATOM   1372  CB  TYR A  93      54.680  82.355  44.577  1.00  0.00
ATOM   1375  CG  TYR A  93      56.069  82.112  45.131  1.00  0.00
ATOM   1376  CD1 TYR A  93      56.997  81.377  44.377  1.00  0.00
ATOM   1378  CE1 TYR A  93      58.239  81.016  44.921  1.00  0.00
ATOM   1380  CZ  TYR A  93      58.563  81.409  46.229  1.00  0.00
ATOM   1381  OH  TYR A  93      59.789  81.122  46.737  1.00  0.00
ATOM   1383  CE2 TYR A  93      57.624  82.132  46.999  1.00  0.00
ATOM   1385  CD2 TYR A  93      56.374  82.479  46.454  1.00  0.00
ATOM   1387  C   TYR A  93      52.708  81.547  45.967  1.00  0.00
ATOM   1388  O   TYR A  93      53.070  81.775  47.122  1.00  0.00
ATOM   1389  N   TYR A  94      51.443  81.532  45.535  1.00  0.00
ATOM   1391  CA  TYR A  94      50.161  81.735  46.239  1.00  0.00
ATOM   1393  CB  TYR A  94      49.501  80.383  46.503  1.00  0.00
ATOM   1396  CG  TYR A  94      49.305  79.480  45.295  1.00  0.00
ATOM   1397  CD1 TYR A  94      48.162  79.631  44.487  1.00  0.00
ATOM   1399  CE1 TYR A  94      47.959  78.771  43.392  1.00  0.00
ATOM   1401  CZ  TYR A  94      48.907  77.772  43.091  1.00  0.00
ATOM   1402  OH  TYR A  94      48.720  76.962  42.018  1.00  0.00
ATOM   1404  CE2 TYR A  94      50.052  77.622  43.899  1.00  0.00
ATOM   1406  CD2 TYR A  94      50.250  78.476  44.998  1.00  0.00
ATOM   1408  C   TYR A  94      50.091  82.554  47.566  1.00  0.00
ATOM   1409  O   TYR A  94      50.902  82.420  48.459  1.00  0.00
ATOM   1410  N   CYS A  95      49.013  83.316  47.805  1.00  0.00
ATOM   1412  CA  CYS A  95      49.040  84.406  48.787  1.00  0.00
ATOM   1414  CB  CYS A  95      48.448  85.689  48.186  1.00  0.00
ATOM   1417  SG  CYS A  95      48.178  87.007  49.415  1.00  0.00
ATOM   1418  C   CYS A  95      48.421  84.179  50.178  1.00  0.00
ATOM   1419  O   CYS A  95      48.834  84.805  51.164  1.00  0.00
ATOM   1420  N   ALA A  96      47.373  83.364  50.182  1.00  0.00
ATOM   1422  CA  ALA A  96      46.399  83.090  51.231  1.00  0.00
ATOM   1424  CB  ALA A  96      46.710  81.701  51.800  1.00  0.00
ATOM   1428  C   ALA A  96      46.126  84.101  52.381  1.00  0.00
ATOM   1429  O   ALA A  96      46.960  84.757  52.996  1.00  0.00
ATOM   1430  N   ALA A  97      44.863  84.087  52.778  1.00  0.00
ATOM   1432  CA  ALA A  97      44.264  84.890  53.807  1.00  0.00
ATOM   1434  CB  ALA A  97      43.435  85.994  53.147  1.00  0.00
ATOM   1438  C   ALA A  97      43.406  83.953  54.673  1.00  0.00
ATOM   1439  O   ALA A  97      42.332  83.450  54.286  1.00  0.00
ATOM   1440  N   PRO A  98      43.975  83.635  55.834  1.00  0.00
ATOM   1441  CD  PRO A  98      45.333  83.112  55.893  1.00  0.00
ATOM   1444  CG  PRO A  98      45.445  82.464  57.257  1.00  0.00
ATOM   1447  CB  PRO A  98      44.385  83.149  58.107  1.00  0.00
ATOM   1450  CA  PRO A  98      43.280  83.422  57.082  1.00  0.00
ATOM   1452  C   PRO A  98      42.371  84.563  57.535  1.00  0.00
ATOM   1453  O   PRO A  98      42.823  85.626  57.963  1.00  0.00
ATOM   1454  N   TYR A  99      41.082  84.241  57.593  1.00  0.00
ATOM   1456  CA  TYR A  99      40.091  84.946  58.405  1.00  0.00
ATOM   1458  CB  TYR A  99      38.974  85.501  57.507  1.00  0.00
ATOM   1461  CG  TYR A  99      39.407  86.655  56.619  1.00  0.00
ATOM   1462  CD1 TYR A  99      39.275  87.982  57.076  1.00  0.00
ATOM   1464  CE1 TYR A  99      39.644  89.059  56.248  1.00  0.00
ATOM   1466  CZ  TYR A  99      40.148  88.809  54.956  1.00  0.00
ATOM   1467  OH  TYR A  99      40.499  89.851  54.157  1.00  0.00
ATOM   1469  CE2 TYR A  99      40.286  87.482  54.498  1.00  0.00
ATOM   1471  CD2 TYR A  99      39.926  86.407  55.334  1.00  0.00
ATOM   1473  C   TYR A  99      39.588  84.059  59.558  1.00  0.00
ATOM   1474  O   TYR A  99      38.499  84.249  60.082  1.00  0.00
ATOM   1475  N   PHE A 100      40.400  83.077  59.975  1.00  0.00
ATOM   1477  CA  PHE A 100      40.069  82.096  61.014  1.00  0.00
ATOM   1479  CB  PHE A 100      41.165  81.029  61.012  1.00  0.00
ATOM   1482  CG  PHE A 100      40.975  79.755  61.841  1.00  0.00
ATOM   1483  CD1 PHE A 100      40.740  78.521  61.199  1.00  0.00
ATOM   1485  CE1 PHE A 100      40.716  77.320  61.929  1.00  0.00
ATOM   1487  CZ  PHE A 100      40.899  77.341  63.319  1.00  0.00
ATOM   1489  CE2 PHE A 100      41.105  78.564  63.977  1.00  0.00
ATOM   1491  CD2 PHE A 100      41.156  79.760  63.236  1.00  0.00
ATOM   1493  C   PHE A 100      39.747  82.676  62.400  1.00  0.00
ATOM   1494  O   PHE A 100      39.146  82.003  63.231  1.00  0.00
ATOM   1495  N   TYR A 101      40.115  83.936  62.648  1.00  0.00
ATOM   1497  CA  TYR A 101      40.043  84.593  63.956  1.00  0.00
ATOM   1499  CB  TYR A 101      38.688  85.308  64.094  1.00  0.00
ATOM   1502  CG  TYR A 101      38.342  86.292  62.977  1.00  0.00
ATOM   1503  CD1 TYR A 101      39.317  87.163  62.440  1.00  0.00
ATOM   1505  CE1 TYR A 101      38.968  88.081  61.431  1.00  0.00
ATOM   1507  CZ  TYR A 101      37.647  88.141  60.949  1.00  0.00
ATOM   1508  OH  TYR A 101      37.329  89.089  60.034  1.00  0.00
ATOM   1510  CE2 TYR A 101      36.668  87.273  61.480  1.00  0.00
ATOM   1512  CD2 TYR A 101      37.020  86.353  62.490  1.00  0.00
ATOM   1514  C   TYR A 101      40.446  83.709  65.148  1.00  0.00
ATOM   1515  O   TYR A 101      39.737  83.692  66.158  1.00  0.00
ATOM   1516  N   PRO A 102      41.593  82.995  65.070  1.00  0.00
ATOM   1517  CD  PRO A 102      42.644  83.110  64.055  1.00  0.00
ATOM   1520  CG  PRO A 102      43.881  82.388  64.594  1.00  0.00
ATOM   1523  CB  PRO A 102      43.335  81.503  65.715  1.00  0.00
ATOM   1526  CA  PRO A 102      42.108  82.268  66.214  1.00  0.00
ATOM   1528  C   PRO A 102      42.494  83.320  67.250  1.00  0.00
ATOM   1529  O   PRO A 102      43.250  84.246  66.971  1.00  0.00
ATOM   1530  N   VAL A 103      41.958  83.193  68.457  1.00  0.00
ATOM   1532  CA  VAL A 103      42.269  84.141  69.532  1.00  0.00
ATOM   1534  CB  VAL A 103      41.310  83.903  70.723  1.00  0.00
ATOM   1536  CG1 VAL A 103      41.483  84.902  71.877  1.00  0.00
ATOM   1540  CG2 VAL A 103      39.840  84.006  70.279  1.00  0.00
ATOM   1544  C   VAL A 103      43.730  84.047  69.980  1.00  0.00
ATOM   1545  O   VAL A 103      44.254  84.979  70.574  1.00  0.00
ATOM   1546  N   VAL A 104      44.404  82.939  69.655  1.00  0.00
ATOM   1548  CA  VAL A 104      45.865  82.825  69.695  1.00  0.00
ATOM   1550  CB  VAL A 104      46.303  81.351  69.774  1.00  0.00
ATOM   1552  CG1 VAL A 104      47.823  81.243  69.941  1.00  0.00
ATOM   1556  CG2 VAL A 104      45.662  80.627  70.965  1.00  0.00
ATOM   1560  C   VAL A 104      46.441  83.520  68.465  1.00  0.00
ATOM   1561  O   VAL A 104      46.336  82.962  67.376  1.00  0.00
ATOM   1562  N   PRO A 105      47.058  84.712  68.574  1.00  0.00
ATOM   1563  CD  PRO A 105      47.340  85.478  69.786  1.00  0.00
ATOM   1566  CG  PRO A 105      48.118  86.716  69.336  1.00  0.00
ATOM   1569  CB  PRO A 105      47.649  86.900  67.892  1.00  0.00
ATOM   1572  CA  PRO A 105      47.510  85.456  67.403  1.00  0.00
ATOM   1574  C   PRO A 105      48.846  84.948  66.819  1.00  0.00
ATOM   1575  O   PRO A 105      49.308  85.414  65.773  1.00  0.00
ATOM   1576  N   TRP A 106      49.477  83.989  67.496  1.00  0.00
ATOM   1578  CA  TRP A 106      50.627  83.235  67.016  1.00  0.00
ATOM   1580  CB  TRP A 106      51.726  83.184  68.092  1.00  0.00
ATOM   1583  CG  TRP A 106      53.040  82.642  67.611  1.00  0.00
ATOM   1584  CD1 TRP A 106      54.025  83.387  67.065  1.00  0.00
ATOM   1586  NE1 TRP A 106      55.079  82.576  66.695  1.00  0.00
ATOM   1588  CE2 TRP A 106      54.836  81.257  67.004  1.00  0.00
ATOM   1589  CZ2 TRP A 106      55.589  80.085  66.838  1.00  0.00
ATOM   1591  CH2 TRP A 106      55.054  78.862  67.278  1.00  0.00
ATOM   1593  CZ3 TRP A 106      53.780  78.832  67.875  1.00  0.00
ATOM   1595  CE3 TRP A 106      53.034  80.016  68.034  1.00  0.00
ATOM   1597  CD2 TRP A 106      53.538  81.263  67.602  1.00  0.00
ATOM   1598  C   TRP A 106      50.178  81.847  66.583  1.00  0.00
ATOM   1599  O   TRP A 106      50.006  80.941  67.395  1.00  0.00
ATOM   1600  N   PHE A 107      49.873  81.726  65.293  1.00  0.00
ATOM   1602  CA  PHE A 107      49.101  80.596  64.807  1.00  0.00
ATOM   1604  CB  PHE A 107      47.600  80.943  64.894  1.00  0.00
ATOM   1607  CG  PHE A 107      46.710  79.823  65.394  1.00  0.00
ATOM   1608  CD1 PHE A 107      46.884  79.326  66.700  1.00  0.00
ATOM   1610  CE1 PHE A 107      46.027  78.329  67.201  1.00  0.00
ATOM   1612  CZ  PHE A 107      44.988  77.830  66.400  1.00  0.00
ATOM   1614  CE2 PHE A 107      44.806  78.326  65.098  1.00  0.00
ATOM   1616  CD2 PHE A 107      45.672  79.314  64.592  1.00  0.00
ATOM   1618  C   PHE A 107      49.501  80.225  63.395  1.00  0.00
ATOM   1619  O   PHE A 107      49.377  81.027  62.467  1.00  0.00
ATOM   1620  N   TYR A 108      49.928  78.981  63.251  1.00  0.00
ATOM   1622  CA  TYR A 108      50.289  78.360  61.988  1.00  0.00
ATOM   1624  CB  TYR A 108      51.771  77.935  62.035  1.00  0.00
ATOM   1627  CG  TYR A 108      52.279  77.155  60.833  1.00  0.00
ATOM   1628  CD1 TYR A 108      51.944  77.551  59.521  1.00  0.00
ATOM   1630  CE1 TYR A 108      52.354  76.768  58.428  1.00  0.00
ATOM   1632  CZ  TYR A 108      53.135  75.612  58.627  1.00  0.00
ATOM   1633  OH  TYR A 108      53.534  74.874  57.556  1.00  0.00
ATOM   1635  CE2 TYR A 108      53.497  75.229  59.935  1.00  0.00
ATOM   1637  CD2 TYR A 108      53.058  75.995  61.033  1.00  0.00
ATOM   1639  C   TYR A 108      49.306  77.230  61.685  1.00  0.00
ATOM   1640  O   TYR A 108      49.659  76.054  61.588  1.00  0.00
ATOM   1641  N   ALA A 109      48.024  77.595  61.659  1.00  0.00
ATOM   1643  CA  ALA A 109      46.982  76.638  61.361  1.00  0.00
ATOM   1645  CB  ALA A 109      45.645  77.057  61.963  1.00  0.00
ATOM   1649  C   ALA A 109      46.970  76.241  59.897  1.00  0.00
ATOM   1650  O   ALA A 109      46.479  76.971  59.054  1.00  0.00
ATOM   1651  N   LEU A 110      47.587  75.128  59.541  1.00  0.00
ATOM   1653  CA  LEU A 110      47.845  74.774  58.147  1.00  0.00
ATOM   1655  CB  LEU A 110      48.830  73.581  58.205  1.00  0.00
ATOM   1658  CG  LEU A 110      49.459  73.081  56.890  1.00  0.00
ATOM   1660  CD1 LEU A 110      50.114  74.205  56.083  1.00  0.00
ATOM   1664  CD2 LEU A 110      50.534  72.037  57.202  1.00  0.00
ATOM   1668  C   LEU A 110      46.601  74.493  57.273  1.00  0.00
ATOM   1669  O   LEU A 110      46.730  74.143  56.102  1.00  0.00
ATOM   1670  N   ASP A 111      45.407  74.672  57.813  1.00  0.00
ATOM   1672  CA  ASP A 111      44.111  74.605  57.151  1.00  0.00
ATOM   1674  CB  ASP A 111      43.251  73.633  57.983  1.00  0.00
ATOM   1677  CG  ASP A 111      42.935  74.211  59.381  1.00  0.00
ATOM   1678  OD1 ASP A 111      43.906  74.457  60.137  1.00  0.00
ATOM   1679  OD2 ASP A 111      41.745  74.498  59.638  1.00  0.00
ATOM   1680  C   ASP A 111      43.369  75.942  57.125  1.00  0.00
ATOM   1681  O   ASP A 111      42.516  76.162  56.267  1.00  0.00
ATOM   1682  N   TYR A 112      43.723  76.855  58.032  1.00  0.00
ATOM   1684  CA  TYR A 112      43.046  78.121  58.285  1.00  0.00
ATOM   1686  CB  TYR A 112      43.627  78.799  59.551  1.00  0.00
ATOM   1689  CG  TYR A 112      44.939  79.593  59.551  1.00  0.00
ATOM   1690  CD1 TYR A 112      45.883  79.503  58.514  1.00  0.00
ATOM   1692  CE1 TYR A 112      47.155  80.093  58.628  1.00  0.00
ATOM   1694  CZ  TYR A 112      47.486  80.829  59.776  1.00  0.00
ATOM   1695  OH  TYR A 112      48.738  81.343  59.894  1.00  0.00
ATOM   1697  CE2 TYR A 112      46.524  80.992  60.798  1.00  0.00
ATOM   1699  CD2 TYR A 112      45.254  80.385  60.676  1.00  0.00
ATOM   1701  C   TYR A 112      43.049  79.104  57.095  1.00  0.00
ATOM   1702  O   TYR A 112      42.605  80.248  57.210  1.00  0.00
ATOM   1703  N   LEU A 113      43.617  78.678  55.967  1.00  0.00
ATOM   1705  CA  LEU A 113      43.891  79.423  54.759  1.00  0.00
ATOM   1707  CB  LEU A 113      44.957  78.692  53.894  1.00  0.00
ATOM   1710  CG  LEU A 113      46.381  78.441  54.422  1.00  0.00
ATOM   1712  CD1 LEU A 113      46.986  79.657  55.113  1.00  0.00
ATOM   1716  CD2 LEU A 113      46.467  77.207  55.318  1.00  0.00
ATOM   1720  C   LEU A 113      42.622  79.667  53.912  1.00  0.00
ATOM   1721  O   LEU A 113      42.491  79.143  52.806  1.00  0.00
ATOM   1722  N   TYR A 114      41.654  80.414  54.450  1.00  0.00
ATOM   1724  CA  TYR A 114      40.277  80.363  53.937  1.00  0.00
ATOM   1726  CB  TYR A 114      39.367  81.232  54.828  1.00  0.00
ATOM   1729  CG  TYR A 114      39.021  80.759  56.233  1.00  0.00
ATOM   1730  CD1 TYR A 114      39.403  79.494  56.734  1.00  0.00
ATOM   1732  CE1 TYR A 114      38.971  79.084  58.009  1.00  0.00
ATOM   1734  CZ  TYR A 114      38.174  79.936  58.802  1.00  0.00
ATOM   1735  OH  TYR A 114      37.782  79.538  60.040  1.00  0.00
ATOM   1737  CE2 TYR A 114      37.800  81.203  58.308  1.00  0.00
ATOM   1739  CD2 TYR A 114      38.217  81.602  57.026  1.00  0.00
ATOM   1741  C   TYR A 114      40.104  80.847  52.501  1.00  0.00
ATOM   1742  O   TYR A 114      39.228  80.353  51.793  1.00  0.00
ATOM   1743  N   TYR A 115      40.943  81.786  52.070  1.00  0.00
ATOM   1745  CA  TYR A 115      40.985  82.227  50.677  1.00  0.00
ATOM   1747  CB  TYR A 115      40.525  83.689  50.596  1.00  0.00
ATOM   1750  CG  TYR A 115      39.063  83.901  50.925  1.00  0.00
ATOM   1751  CD1 TYR A 115      38.672  84.319  52.215  1.00  0.00
ATOM   1753  CE1 TYR A 115      37.313  84.576  52.493  1.00  0.00
ATOM   1755  CZ  TYR A 115      36.344  84.410  51.481  1.00  0.00
ATOM   1756  OH  TYR A 115      35.045  84.733  51.728  1.00  0.00
ATOM   1758  CE2 TYR A 115      36.737  83.963  50.203  1.00  0.00
ATOM   1760  CD2 TYR A 115      38.093  83.713  49.926  1.00  0.00
ATOM   1762  C   TYR A 115      42.393  82.072  50.138  1.00  0.00
ATOM   1763  O   TYR A 115      43.363  82.259  50.870  1.00  0.00
ATOM   1764  N   TRP A 116      42.471  81.801  48.835  1.00  0.00
ATOM   1766  CA  TRP A 116      43.695  81.634  48.058  1.00  0.00
ATOM   1768  CB  TRP A 116      43.850  80.157  47.663  1.00  0.00
ATOM   1771  CG  TRP A 116      44.214  79.223  48.781  1.00  0.00
ATOM   1772  CD1 TRP A 116      43.376  78.752  49.731  1.00  0.00
ATOM   1774  NE1 TRP A 116      44.073  77.960  50.623  1.00  0.00
ATOM   1776  CE2 TRP A 116      45.410  77.891  50.301  1.00  0.00
ATOM   1777  CZ2 TRP A 116      46.520  77.280  50.905  1.00  0.00
ATOM   1779  CH2 TRP A 116      47.793  77.465  50.338  1.00  0.00
ATOM   1781  CZ3 TRP A 116      47.936  78.228  49.162  1.00  0.00
ATOM   1783  CE3 TRP A 116      46.808  78.807  48.551  1.00  0.00
ATOM   1785  CD2 TRP A 116      45.524  78.678  49.117  1.00  0.00
ATOM   1786  C   TRP A 116      43.637  82.526  46.823  1.00  0.00
ATOM   1787  O   TRP A 116      42.555  82.887  46.358  1.00  0.00
ATOM   1788  N   GLY A 117      44.810  82.905  46.327  1.00  0.00
ATOM   1790  CA  GLY A 117      44.949  83.700  45.118  1.00  0.00
ATOM   1793  C   GLY A 117      45.247  82.826  43.898  1.00  0.00
ATOM   1794  O   GLY A 117      45.264  81.593  43.969  1.00  0.00
ATOM   1795  N   GLN A 118      45.435  83.475  42.761  1.00  0.00
ATOM   1797  CA  GLN A 118      45.590  82.863  41.452  1.00  0.00
ATOM   1799  CB  GLN A 118      45.471  84.024  40.433  1.00  0.00
ATOM   1802  CG  GLN A 118      45.493  83.648  38.946  1.00  0.00
ATOM   1805  CD  GLN A 118      44.320  82.765  38.545  1.00  0.00
ATOM   1806  OE1 GLN A 118      43.271  83.215  38.116  1.00  0.00
ATOM   1807  NE2 GLN A 118      44.439  81.468  38.671  1.00  0.00
ATOM   1810  C   GLN A 118      46.903  82.100  41.248  1.00  0.00
ATOM   1811  O   GLN A 118      46.937  81.192  40.421  1.00  0.00
ATOM   1812  N   GLY A 119      47.953  82.474  41.988  1.00  0.00
ATOM   1814  CA  GLY A 119      49.281  81.872  41.944  1.00  0.00
ATOM   1817  C   GLY A 119      50.162  82.354  40.785  1.00  0.00
ATOM   1818  O   GLY A 119      50.192  81.737  39.732  1.00  0.00
ATOM   1819  N   THR A 120      50.950  83.417  40.984  1.00  0.00
ATOM   1821  CA  THR A 120      52.101  83.661  40.118  1.00  0.00
ATOM   1823  CB  THR A 120      52.671  84.983  40.580  1.00  0.00
ATOM   1825  CG2 THR A 120      53.356  84.946  41.950  1.00  0.00
ATOM   1829  OG1 THR A 120      53.550  85.454  39.614  1.00  0.00
ATOM   1831  C   THR A 120      53.162  82.556  40.111  1.00  0.00
ATOM   1832  O   THR A 120      53.315  81.830  41.090  1.00  0.00
ATOM   1833  N   GLN A 121      53.884  82.498  38.987  1.00  0.00
ATOM   1835  CA  GLN A 121      54.972  81.577  38.655  1.00  0.00
ATOM   1837  CB  GLN A 121      54.708  81.053  37.227  1.00  0.00
ATOM   1840  CG  GLN A 121      55.876  80.320  36.550  1.00  0.00
ATOM   1843  CD  GLN A 121      56.443  79.157  37.353  1.00  0.00
ATOM   1844  OE1 GLN A 121      55.752  78.437  38.064  1.00  0.00
ATOM   1845  NE2 GLN A 121      57.735  78.953  37.296  1.00  0.00
ATOM   1848  C   GLN A 121      56.302  82.319  38.792  1.00  0.00
ATOM   1849  O   GLN A 121      56.439  83.444  38.313  1.00  0.00
ATOM   1850  N   VAL A 122      57.288  81.685  39.434  1.00  0.00
ATOM   1852  CA  VAL A 122      58.614  82.282  39.663  1.00  0.00
ATOM   1854  CB  VAL A 122      58.778  82.641  41.157  1.00  0.00
ATOM   1856  CG1 VAL A 122      60.114  83.342  41.428  1.00  0.00
ATOM   1860  CG2 VAL A 122      57.656  83.569  41.650  1.00  0.00
ATOM   1864  C   VAL A 122      59.680  81.283  39.239  1.00  0.00
ATOM   1865  O   VAL A 122      59.577  80.110  39.613  1.00  0.00
ATOM   1866  N   THR A 123      60.667  81.719  38.432  1.00  0.00
ATOM   1868  CA  THR A 123      61.441  80.772  37.603  1.00  0.00
ATOM   1870  CB  THR A 123      60.875  80.650  36.166  1.00  0.00
ATOM   1872  CG2 THR A 123      61.099  79.245  35.610  1.00  0.00
ATOM   1876  OG1 THR A 123      59.489  80.915  36.099  1.00  0.00
ATOM   1878  C   THR A 123      62.930  81.104  37.576  1.00  0.00
ATOM   1879  O   THR A 123      63.443  81.780  36.678  1.00  0.00
ATOM   1880  N   VAL A 124      63.638  80.649  38.605  1.00  0.00
ATOM   1882  CA  VAL A 124      65.049  80.976  38.819  1.00  0.00
ATOM   1884  CB  VAL A 124      65.445  80.804  40.299  1.00  0.00
ATOM   1886  CG1 VAL A 124      66.846  81.384  40.555  1.00  0.00
ATOM   1890  CG2 VAL A 124      64.459  81.521  41.238  1.00  0.00
ATOM   1894  C   VAL A 124      65.938  80.142  37.890  1.00  0.00
ATOM   1895  O   VAL A 124      65.733  78.947  37.687  1.00  0.00
ATOM   1896  N   SER A 125      66.949  80.781  37.312  1.00  0.00
ATOM   1898  CA  SER A 125      67.651  80.302  36.121  1.00  0.00
ATOM   1900  CB  SER A 125      67.029  80.977  34.889  1.00  0.00
ATOM   1903  OG  SER A 125      66.960  82.388  35.028  1.00  0.00
ATOM   1905  C   SER A 125      69.145  80.603  36.231  1.00  0.00
ATOM   1906  O   SER A 125      69.562  81.709  36.581  1.00  0.00
ATOM   1907  N   SER A 126      69.980  79.599  35.989  1.00  0.00
ATOM   1909  CA  SER A 126      71.428  79.705  36.180  1.00  0.00
ATOM   1911  CB  SER A 126      72.038  78.303  36.246  1.00  0.00
ATOM   1914  OG  SER A 126      71.413  77.583  37.297  1.00  0.00
ATOM   1916  C   SER A 126      72.086  80.574  35.102  1.00  0.00
ATOM   1917  O   SER A 126      71.471  81.118  34.185  1.00  0.00
END
