# Supplementary material for: Nanobody-based CTLA4 inhibitors for immune checkpoint blockade therapy of canine cancer patients
Source: Sci Rep. 2021 Oct 21;11:20763. doi: 10.1038/s41598-021-00325-3 (PMC8531395; doi:10.1038/s41598-021-00325-3)
Supplement: Supplementary file 1 — Supplementary Information 1. [file 41598_2021_325_MOESM1_ESM.zip › Supplemental Information/ITasser_cNb6_2.pdb]

ATOM      1  N   MET B   1      65.287  71.149  61.268  1.00  0.00
ATOM      2  CA  MET B   1      64.960  71.238  59.837  1.00  0.00
ATOM      4  CB  MET B   1      65.513  72.558  59.273  1.00  0.00
ATOM      7  CG  MET B   1      66.973  72.861  59.637  1.00  0.00
ATOM     10  SD  MET B   1      67.710  74.258  58.738  1.00  0.00
ATOM     11  CE  MET B   1      66.594  75.609  59.207  1.00  0.00
ATOM     15  C   MET B   1      65.484  70.050  59.033  1.00  0.00
ATOM     16  O   MET B   1      64.972  69.756  57.953  1.00  0.00
ATOM     17  N   HIS B   2      66.467  69.327  59.577  1.00  0.00
ATOM     19  CA  HIS B   2      66.828  68.004  59.074  1.00  0.00
ATOM     21  CB  HIS B   2      68.274  67.640  59.441  1.00  0.00
ATOM     24  CG  HIS B   2      68.746  66.399  58.717  1.00  0.00
ATOM     25  ND1 HIS B   2      68.318  66.008  57.445  1.00  0.00
ATOM     26  CE1 HIS B   2      68.901  64.828  57.197  1.00  0.00
ATOM     28  NE2 HIS B   2      69.670  64.466  58.237  1.00  0.00
ATOM     30  CD2 HIS B   2      69.581  65.440  59.210  1.00  0.00
ATOM     32  C   HIS B   2      65.836  66.945  59.562  1.00  0.00
ATOM     33  O   HIS B   2      65.237  67.066  60.632  1.00  0.00
ATOM     34  N   VAL B   3      65.711  65.870  58.784  1.00  0.00
ATOM     36  CA  VAL B   3      64.950  64.661  59.105  1.00  0.00
ATOM     38  CB  VAL B   3      63.610  64.620  58.343  1.00  0.00
ATOM     40  CG1 VAL B   3      62.893  63.261  58.332  1.00  0.00
ATOM     44  CG2 VAL B   3      62.623  65.626  58.934  1.00  0.00
ATOM     48  C   VAL B   3      65.777  63.465  58.745  1.00  0.00
ATOM     49  O   VAL B   3      66.149  63.376  57.581  1.00  0.00
ATOM     50  N   ALA B   4      66.026  62.586  59.721  1.00  0.00
ATOM     52  CA  ALA B   4      66.980  61.477  59.639  1.00  0.00
ATOM     54  CB  ALA B   4      68.126  61.742  60.623  1.00  0.00
ATOM     58  C   ALA B   4      66.302  60.130  59.893  1.00  0.00
ATOM     59  O   ALA B   4      65.448  60.014  60.765  1.00  0.00
ATOM     60  N   GLN B   5      66.665  59.112  59.115  1.00  0.00
ATOM     62  CA  GLN B   5      65.966  57.826  59.091  1.00  0.00
ATOM     64  CB  GLN B   5      64.813  57.892  58.061  1.00  0.00
ATOM     67  CG  GLN B   5      65.234  58.303  56.634  1.00  0.00
ATOM     70  CD  GLN B   5      64.065  58.402  55.649  1.00  0.00
ATOM     71  OE1 GLN B   5      63.820  59.424  55.023  1.00  0.00
ATOM     72  NE2 GLN B   5      63.335  57.340  55.430  1.00  0.00
ATOM     75  C   GLN B   5      66.960  56.684  58.831  1.00  0.00
ATOM     76  O   GLN B   5      68.001  56.922  58.212  1.00  0.00
ATOM     77  N   PRO B   6      66.706  55.458  59.331  1.00  0.00
ATOM     78  CD  PRO B   6      65.651  55.109  60.271  1.00  0.00
ATOM     81  CG  PRO B   6      66.023  53.742  60.840  1.00  0.00
ATOM     84  CB  PRO B   6      66.828  53.110  59.711  1.00  0.00
ATOM     87  CA  PRO B   6      67.566  54.305  59.093  1.00  0.00
ATOM     89  C   PRO B   6      67.867  54.041  57.616  1.00  0.00
ATOM     90  O   PRO B   6      66.949  54.022  56.807  1.00  0.00
ATOM     91  N   ALA B   7      69.126  53.763  57.263  1.00  0.00
ATOM     93  CA  ALA B   7      69.524  53.581  55.862  1.00  0.00
ATOM     95  CB  ALA B   7      71.050  53.440  55.810  1.00  0.00
ATOM     99  C   ALA B   7      68.831  52.400  55.147  1.00  0.00
ATOM    100  O   ALA B   7      68.567  52.444  53.947  1.00  0.00
ATOM    101  N   VAL B   8      68.535  51.340  55.893  1.00  0.00
ATOM    103  CA  VAL B   8      68.173  50.014  55.373  1.00  0.00
ATOM    105  CB  VAL B   8      69.160  48.953  55.926  1.00  0.00
ATOM    107  CG1 VAL B   8      70.582  49.189  55.397  1.00  0.00
ATOM    111  CG2 VAL B   8      69.225  48.916  57.463  1.00  0.00
ATOM    115  C   VAL B   8      66.696  49.722  55.625  1.00  0.00
ATOM    116  O   VAL B   8      65.897  50.647  55.566  1.00  0.00
ATOM    117  N   VAL B   9      66.365  48.456  55.887  1.00  0.00
ATOM    119  CA  VAL B   9      65.347  47.884  56.799  1.00  0.00
ATOM    121  CB  VAL B   9      64.208  48.833  57.240  1.00  0.00
ATOM    123  CG1 VAL B   9      63.023  48.068  57.851  1.00  0.00
ATOM    127  CG2 VAL B   9      64.707  49.781  58.347  1.00  0.00
ATOM    131  C   VAL B   9      64.844  46.596  56.149  1.00  0.00
ATOM    132  O   VAL B   9      64.261  46.599  55.065  1.00  0.00
ATOM    133  N   LEU B  10      65.129  45.462  56.787  1.00  0.00
ATOM    135  CA  LEU B  10      64.614  44.183  56.318  1.00  0.00
ATOM    137  CB  LEU B  10      65.498  43.030  56.833  1.00  0.00
ATOM    140  CG  LEU B  10      66.966  43.090  56.366  1.00  0.00
ATOM    142  CD1 LEU B  10      67.736  41.881  56.899  1.00  0.00
ATOM    146  CD2 LEU B  10      67.112  43.125  54.843  1.00  0.00
ATOM    150  C   LEU B  10      63.171  44.031  56.785  1.00  0.00
ATOM    151  O   LEU B  10      62.885  44.101  57.981  1.00  0.00
ATOM    152  N   ALA B  11      62.258  43.842  55.840  1.00  0.00
ATOM    154  CA  ALA B  11      60.906  43.435  56.157  1.00  0.00
ATOM    156  CB  ALA B  11      59.999  43.551  54.933  1.00  0.00
ATOM    160  C   ALA B  11      60.909  42.020  56.744  1.00  0.00
ATOM    161  O   ALA B  11      61.679  41.132  56.364  1.00  0.00
ATOM    162  N   SER B  12      59.982  41.819  57.665  1.00  0.00
ATOM    164  CA  SER B  12      59.576  40.502  58.120  1.00  0.00
ATOM    166  CB  SER B  12      58.572  40.646  59.269  1.00  0.00
ATOM    169  OG  SER B  12      57.473  41.446  58.872  1.00  0.00
ATOM    171  C   SER B  12      58.966  39.674  56.994  1.00  0.00
ATOM    172  O   SER B  12      58.400  40.196  56.039  1.00  0.00
ATOM    173  N   SER B  13      58.945  38.362  57.196  1.00  0.00
ATOM    175  CA  SER B  13      58.170  37.376  56.432  1.00  0.00
ATOM    177  CB  SER B  13      58.633  35.984  56.870  1.00  0.00
ATOM    180  OG  SER B  13      58.746  35.923  58.282  1.00  0.00
ATOM    182  C   SER B  13      56.645  37.474  56.589  1.00  0.00
ATOM    183  O   SER B  13      55.913  36.620  56.087  1.00  0.00
ATOM    184  N   ARG B  14      56.128  38.506  57.270  1.00  0.00
ATOM    186  CA  ARG B  14      54.708  38.900  57.212  1.00  0.00
ATOM    188  CB  ARG B  14      53.975  38.567  58.529  1.00  0.00
ATOM    191  CG  ARG B  14      53.819  37.041  58.758  1.00  0.00
ATOM    194  CD  ARG B  14      52.898  36.363  57.721  1.00  0.00
ATOM    197  NE  ARG B  14      52.767  34.897  57.892  1.00  0.00
ATOM    199  CZ  ARG B  14      53.411  33.971  57.194  1.00  0.00
ATOM    200  NH1 ARG B  14      54.477  34.231  56.506  1.00  0.00
ATOM    203  NH2 ARG B  14      52.986  32.742  57.145  1.00  0.00
ATOM    206  C   ARG B  14      54.511  40.294  56.609  1.00  0.00
ATOM    207  O   ARG B  14      53.478  40.927  56.798  1.00  0.00
ATOM    208  N   GLY B  15      55.506  40.719  55.829  1.00  0.00
ATOM    210  CA  GLY B  15      55.515  41.934  55.028  1.00  0.00
ATOM    213  C   GLY B  15      55.299  43.192  55.863  1.00  0.00
ATOM    214  O   GLY B  15      54.539  44.085  55.481  1.00  0.00
ATOM    215  N   VAL B  16      55.963  43.239  57.019  1.00  0.00
ATOM    217  CA  VAL B  16      55.967  44.388  57.928  1.00  0.00
ATOM    219  CB  VAL B  16      55.339  44.079  59.307  1.00  0.00
ATOM    221  CG1 VAL B  16      55.266  45.347  60.171  1.00  0.00
ATOM    225  CG2 VAL B  16      53.930  43.495  59.181  1.00  0.00
ATOM    229  C   VAL B  16      57.382  44.896  58.117  1.00  0.00
ATOM    230  O   VAL B  16      58.278  44.115  58.444  1.00  0.00
ATOM    231  N   ALA B  17      57.545  46.207  57.975  1.00  0.00
ATOM    233  CA  ALA B  17      58.761  46.958  58.237  1.00  0.00
ATOM    235  CB  ALA B  17      59.346  47.428  56.903  1.00  0.00
ATOM    239  C   ALA B  17      58.454  48.131  59.155  1.00  0.00
ATOM    240  O   ALA B  17      57.392  48.750  59.063  1.00  0.00
ATOM    241  N   SER B  18      59.418  48.428  60.017  1.00  0.00
ATOM    243  CA  SER B  18      59.275  49.424  61.066  1.00  0.00
ATOM    245  CB  SER B  18      59.054  48.751  62.424  1.00  0.00
ATOM    248  OG  SER B  18      57.895  47.936  62.397  1.00  0.00
ATOM    250  C   SER B  18      60.532  50.268  61.084  1.00  0.00
ATOM    251  O   SER B  18      61.649  49.742  61.056  1.00  0.00
ATOM    252  N   PHE B  19      60.346  51.581  61.108  1.00  0.00
ATOM    254  CA  PHE B  19      61.467  52.508  61.195  1.00  0.00
ATOM    256  CB  PHE B  19      62.086  52.760  59.806  1.00  0.00
ATOM    259  CG  PHE B  19      61.319  53.608  58.809  1.00  0.00
ATOM    260  CD1 PHE B  19      60.316  53.024  58.009  1.00  0.00
ATOM    262  CE1 PHE B  19      59.736  53.754  56.956  1.00  0.00
ATOM    264  CZ  PHE B  19      60.167  55.066  56.693  1.00  0.00
ATOM    266  CE2 PHE B  19      61.150  55.660  57.501  1.00  0.00
ATOM    268  CD2 PHE B  19      61.720  54.938  58.564  1.00  0.00
ATOM    270  C   PHE B  19      61.086  53.778  61.945  1.00  0.00
ATOM    271  O   PHE B  19      59.947  53.937  62.390  1.00  0.00
ATOM    272  N   VAL B  20      62.067  54.653  62.133  1.00  0.00
ATOM    274  CA  VAL B  20      61.913  55.896  62.878  1.00  0.00
ATOM    276  CB  VAL B  20      62.701  55.852  64.200  1.00  0.00
ATOM    278  CG1 VAL B  20      62.668  57.205  64.909  1.00  0.00
ATOM    282  CG2 VAL B  20      62.115  54.806  65.158  1.00  0.00
ATOM    286  C   VAL B  20      62.378  57.048  61.992  1.00  0.00
ATOM    287  O   VAL B  20      63.506  57.038  61.497  1.00  0.00
ATOM    288  N   CYS B  21      61.505  58.036  61.802  1.00  0.00
ATOM    290  CA  CYS B  21      61.906  59.343  61.285  1.00  0.00
ATOM    292  CB  CYS B  21      60.817  59.906  60.351  1.00  0.00
ATOM    295  SG  CYS B  21      60.540  59.031  58.783  1.00  0.00
ATOM    296  C   CYS B  21      62.124  60.315  62.454  1.00  0.00
ATOM    297  O   CYS B  21      61.177  60.806  63.071  1.00  0.00
ATOM    298  N   GLU B  22      63.384  60.619  62.732  1.00  0.00
ATOM    300  CA  GLU B  22      63.782  61.725  63.596  1.00  0.00
ATOM    302  CB  GLU B  22      65.268  61.583  63.969  1.00  0.00
ATOM    305  CG  GLU B  22      65.649  60.264  64.662  1.00  0.00
ATOM    308  CD  GLU B  22      65.001  60.062  66.038  1.00  0.00
ATOM    309  OE1 GLU B  22      64.564  61.035  66.694  1.00  0.00
ATOM    310  OE2 GLU B  22      64.980  58.910  66.529  1.00  0.00
ATOM    311  C   GLU B  22      63.593  63.055  62.878  1.00  0.00
ATOM    312  O   GLU B  22      63.764  63.152  61.661  1.00  0.00
ATOM    313  N   TYR B  23      63.336  64.092  63.662  1.00  0.00
ATOM    315  CA  TYR B  23      63.278  65.482  63.241  1.00  0.00
ATOM    317  CB  TYR B  23      61.829  65.979  63.381  1.00  0.00
ATOM    320  CG  TYR B  23      61.500  67.348  62.804  1.00  0.00
ATOM    321  CD1 TYR B  23      62.108  67.802  61.616  1.00  0.00
ATOM    323  CE1 TYR B  23      61.737  69.029  61.046  1.00  0.00
ATOM    325  CZ  TYR B  23      60.746  69.816  61.657  1.00  0.00
ATOM    326  OH  TYR B  23      60.378  70.979  61.070  1.00  0.00
ATOM    328  CE2 TYR B  23      60.134  69.375  62.850  1.00  0.00
ATOM    330  CD2 TYR B  23      60.513  68.145  63.421  1.00  0.00
ATOM    332  C   TYR B  23      64.273  66.298  64.072  1.00  0.00
ATOM    333  O   TYR B  23      64.680  65.878  65.156  1.00  0.00
ATOM    334  N   GLY B  24      64.671  67.463  63.575  1.00  0.00
ATOM    336  CA  GLY B  24      65.318  68.477  64.395  1.00  0.00
ATOM    339  C   GLY B  24      64.296  69.441  64.989  1.00  0.00
ATOM    340  O   GLY B  24      63.202  69.034  65.379  1.00  0.00
ATOM    341  N   SER B  25      64.706  70.714  65.088  1.00  0.00
ATOM    343  CA  SER B  25      63.889  71.879  65.477  1.00  0.00
ATOM    345  CB  SER B  25      63.309  72.528  64.209  1.00  0.00
ATOM    348  OG  SER B  25      62.369  71.666  63.611  1.00  0.00
ATOM    350  C   SER B  25      62.796  71.606  66.523  1.00  0.00
ATOM    351  O   SER B  25      61.627  71.951  66.332  1.00  0.00
ATOM    352  N   SER B  26      63.158  70.894  67.591  1.00  0.00
ATOM    354  CA  SER B  26      62.182  70.272  68.484  1.00  0.00
ATOM    356  CB  SER B  26      62.882  69.256  69.391  1.00  0.00
ATOM    359  OG  SER B  26      61.945  68.338  69.921  1.00  0.00
ATOM    361  C   SER B  26      61.417  71.303  69.307  1.00  0.00
ATOM    362  O   SER B  26      62.011  72.084  70.049  1.00  0.00
ATOM    363  N   GLY B  27      60.091  71.284  69.195  1.00  0.00
ATOM    365  CA  GLY B  27      59.187  72.108  69.986  1.00  0.00
ATOM    368  C   GLY B  27      58.175  71.220  70.689  1.00  0.00
ATOM    369  O   GLY B  27      57.529  70.397  70.047  1.00  0.00
ATOM    370  N   ASN B  28      58.011  71.377  72.002  1.00  0.00
ATOM    372  CA  ASN B  28      57.147  70.501  72.802  1.00  0.00
ATOM    374  CB  ASN B  28      57.637  70.533  74.257  1.00  0.00
ATOM    377  CG  ASN B  28      57.353  71.868  74.905  1.00  0.00
ATOM    378  OD1 ASN B  28      58.113  72.812  74.776  1.00  0.00
ATOM    379  ND2 ASN B  28      56.222  72.001  75.549  1.00  0.00
ATOM    382  C   ASN B  28      55.633  70.777  72.671  1.00  0.00
ATOM    383  O   ASN B  28      54.840  70.360  73.511  1.00  0.00
ATOM    384  N   ALA B  29      55.254  71.508  71.629  1.00  0.00
ATOM    386  CA  ALA B  29      53.898  71.750  71.168  1.00  0.00
ATOM    388  CB  ALA B  29      53.296  72.943  71.923  1.00  0.00
ATOM    392  C   ALA B  29      54.023  71.989  69.664  1.00  0.00
ATOM    393  O   ALA B  29      54.432  73.062  69.222  1.00  0.00
ATOM    394  N   ALA B  30      53.826  70.912  68.914  1.00  0.00
ATOM    396  CA  ALA B  30      54.193  70.778  67.518  1.00  0.00
ATOM    398  CB  ALA B  30      55.627  70.237  67.450  1.00  0.00
ATOM    402  C   ALA B  30      53.216  69.817  66.856  1.00  0.00
ATOM    403  O   ALA B  30      52.960  68.751  67.410  1.00  0.00
ATOM    404  N   GLU B  31      52.707  70.174  65.679  1.00  0.00
ATOM    406  CA  GLU B  31      51.653  69.408  65.008  1.00  0.00
ATOM    408  CB  GLU B  31      50.327  70.172  65.177  1.00  0.00
ATOM    411  CG  GLU B  31      49.068  69.297  65.063  1.00  0.00
ATOM    414  CD  GLU B  31      48.004  69.730  66.083  1.00  0.00
ATOM    415  OE1 GLU B  31      48.013  69.170  67.208  1.00  0.00
ATOM    416  OE2 GLU B  31      47.209  70.638  65.752  1.00  0.00
ATOM    417  C   GLU B  31      51.996  69.077  63.562  1.00  0.00
ATOM    418  O   GLU B  31      52.385  69.997  62.851  1.00  0.00
ATOM    419  N   VAL B  32      52.034  67.805  63.136  1.00  0.00
ATOM    421  CA  VAL B  32      53.115  67.417  62.184  1.00  0.00
ATOM    423  CB  VAL B  32      54.290  66.783  62.961  1.00  0.00
ATOM    425  CG1 VAL B  32      55.367  66.199  62.040  1.00  0.00
ATOM    429  CG2 VAL B  32      55.013  67.784  63.877  1.00  0.00
ATOM    433  C   VAL B  32      52.613  66.521  61.053  1.00  0.00
ATOM    434  O   VAL B  32      52.064  65.431  61.309  1.00  0.00
ATOM    435  N   ARG B  33      52.827  66.954  59.777  1.00  0.00
ATOM    437  CA  ARG B  33      52.498  65.969  58.733  1.00  0.00
ATOM    439  CB  ARG B  33      52.167  66.620  57.364  1.00  0.00
ATOM    442  CG  ARG B  33      51.459  65.651  56.400  1.00  0.00
ATOM    445  CD  ARG B  33      50.955  66.274  55.092  1.00  0.00
ATOM    448  NE  ARG B  33      51.392  65.520  53.888  1.00  0.00
ATOM    450  CZ  ARG B  33      51.683  66.040  52.706  1.00  0.00
ATOM    451  NH1 ARG B  33      51.832  67.320  52.529  1.00  0.00
ATOM    454  NH2 ARG B  33      51.876  65.274  51.667  1.00  0.00
ATOM    457  C   ARG B  33      53.632  64.956  58.681  1.00  0.00
ATOM    458  O   ARG B  33      54.725  65.224  59.193  1.00  0.00
ATOM    459  N   VAL B  34      53.392  63.795  58.083  1.00  0.00
ATOM    461  CA  VAL B  34      54.401  62.756  57.995  1.00  0.00
ATOM    463  CB  VAL B  34      54.550  61.953  59.311  1.00  0.00
ATOM    465  CG1 VAL B  34      53.234  61.450  59.916  1.00  0.00
ATOM    469  CG2 VAL B  34      55.559  60.809  59.134  1.00  0.00
ATOM    473  C   VAL B  34      54.211  61.902  56.756  1.00  0.00
ATOM    474  O   VAL B  34      53.399  60.959  56.740  1.00  0.00
ATOM    475  N   THR B  35      54.972  62.243  55.693  1.00  0.00
ATOM    477  CA  THR B  35      54.837  61.377  54.525  1.00  0.00
ATOM    479  CB  THR B  35      55.107  62.141  53.232  1.00  0.00
ATOM    481  CG2 THR B  35      55.034  61.340  51.950  1.00  0.00
ATOM    485  OG1 THR B  35      54.159  63.180  53.097  1.00  0.00
ATOM    487  C   THR B  35      55.662  60.125  54.674  1.00  0.00
ATOM    488  O   THR B  35      56.683  60.193  55.369  1.00  0.00
ATOM    489  N   VAL B  36      55.235  59.042  53.994  1.00  0.00
ATOM    491  CA  VAL B  36      56.173  58.007  53.575  1.00  0.00
ATOM    493  CB  VAL B  36      55.943  56.683  54.341  1.00  0.00
ATOM    495  CG1 VAL B  36      57.177  55.806  54.204  1.00  0.00
ATOM    499  CG2 VAL B  36      55.720  56.904  55.845  1.00  0.00
ATOM    503  C   VAL B  36      56.217  57.943  52.040  1.00  0.00
ATOM    504  O   VAL B  36      55.234  58.247  51.371  1.00  0.00
ATOM    505  N   LEU B  37      57.381  57.724  51.418  1.00  0.00
ATOM    507  CA  LEU B  37      57.540  58.131  50.012  1.00  0.00
ATOM    509  CB  LEU B  37      57.994  59.607  49.932  1.00  0.00
ATOM    512  CG  LEU B  37      57.039  60.527  49.152  1.00  0.00
ATOM    514  CD1 LEU B  37      57.417  61.994  49.371  1.00  0.00
ATOM    518  CD2 LEU B  37      57.115  60.260  47.655  1.00  0.00
ATOM    522  C   LEU B  37      58.385  57.195  49.161  1.00  0.00
ATOM    523  O   LEU B  37      59.612  57.237  49.139  1.00  0.00
ATOM    524  N   ARG B  38      57.673  56.342  48.437  1.00  0.00
ATOM    526  CA  ARG B  38      58.203  55.284  47.590  1.00  0.00
ATOM    528  CB  ARG B  38      57.005  54.358  47.296  1.00  0.00
ATOM    531  CG  ARG B  38      57.338  52.979  46.721  1.00  0.00
ATOM    534  CD  ARG B  38      57.806  52.984  45.258  1.00  0.00
ATOM    537  NE  ARG B  38      57.688  51.643  44.647  1.00  0.00
ATOM    539  CZ  ARG B  38      58.331  50.546  45.009  1.00  0.00
ATOM    540  NH1 ARG B  38      59.237  50.575  45.933  1.00  0.00
ATOM    543  NH2 ARG B  38      58.078  49.402  44.451  1.00  0.00
ATOM    546  C   ARG B  38      58.845  55.859  46.322  1.00  0.00
ATOM    547  O   ARG B  38      58.179  56.100  45.315  1.00  0.00
ATOM    548  N   GLN B  39      60.151  56.077  46.382  1.00  0.00
ATOM    550  CA  GLN B  39      61.012  56.341  45.238  1.00  0.00
ATOM    552  CB  GLN B  39      62.260  57.110  45.695  1.00  0.00
ATOM    555  CG  GLN B  39      63.182  57.471  44.521  1.00  0.00
ATOM    558  CD  GLN B  39      64.315  58.391  44.959  1.00  0.00
ATOM    559  OE1 GLN B  39      64.171  59.593  45.029  1.00  0.00
ATOM    560  NE2 GLN B  39      65.481  57.877  45.284  1.00  0.00
ATOM    563  C   GLN B  39      61.354  55.047  44.499  1.00  0.00
ATOM    564  O   GLN B  39      61.844  54.080  45.091  1.00  0.00
ATOM    565  N   ALA B  40      61.104  55.065  43.189  1.00  0.00
ATOM    567  CA  ALA B  40      61.488  54.026  42.242  1.00  0.00
ATOM    569  CB  ALA B  40      60.468  52.879  42.322  1.00  0.00
ATOM    573  C   ALA B  40      61.546  54.599  40.821  1.00  0.00
ATOM    574  O   ALA B  40      60.670  55.359  40.428  1.00  0.00
ATOM    575  N   GLY B  41      62.567  54.238  40.038  1.00  0.00
ATOM    577  CA  GLY B  41      62.665  54.615  38.619  1.00  0.00
ATOM    580  C   GLY B  41      62.640  56.115  38.286  1.00  0.00
ATOM    581  O   GLY B  41      62.057  56.499  37.278  1.00  0.00
ATOM    582  N   SER B  42      63.227  56.959  39.143  1.00  0.00
ATOM    584  CA  SER B  42      63.163  58.435  39.047  1.00  0.00
ATOM    586  CB  SER B  42      63.902  58.954  37.804  1.00  0.00
ATOM    589  OG  SER B  42      65.251  58.510  37.813  1.00  0.00
ATOM    591  C   SER B  42      61.745  59.020  39.169  1.00  0.00
ATOM    592  O   SER B  42      61.519  60.185  38.851  1.00  0.00
ATOM    593  N   GLN B  43      60.804  58.236  39.699  1.00  0.00
ATOM    595  CA  GLN B  43      59.458  58.643  40.084  1.00  0.00
ATOM    597  CB  GLN B  43      58.447  57.753  39.320  1.00  0.00
ATOM    600  CG  GLN B  43      57.077  58.394  39.023  1.00  0.00
ATOM    603  CD  GLN B  43      56.234  58.661  40.265  1.00  0.00
ATOM    604  OE1 GLN B  43      55.980  57.792  41.084  1.00  0.00
ATOM    605  NE2 GLN B  43      55.847  59.893  40.512  1.00  0.00
ATOM    608  C   GLN B  43      59.337  58.515  41.615  1.00  0.00
ATOM    609  O   GLN B  43      60.026  57.716  42.263  1.00  0.00
ATOM    610  N   MET B  44      58.443  59.312  42.195  1.00  0.00
ATOM    612  CA  MET B  44      58.107  59.314  43.616  1.00  0.00
ATOM    614  CB  MET B  44      58.597  60.620  44.261  1.00  0.00
ATOM    617  CG  MET B  44      60.040  60.553  44.766  1.00  0.00
ATOM    620  SD  MET B  44      60.421  61.930  45.885  1.00  0.00
ATOM    621  CE  MET B  44      62.164  61.600  46.242  1.00  0.00
ATOM    625  C   MET B  44      56.591  59.186  43.810  1.00  0.00
ATOM    626  O   MET B  44      55.828  60.034  43.352  1.00  0.00
ATOM    627  N   THR B  45      56.160  58.147  44.521  1.00  0.00
ATOM    629  CA  THR B  45      54.751  57.872  44.821  1.00  0.00
ATOM    631  CB  THR B  45      54.397  56.447  44.359  1.00  0.00
ATOM    633  CG2 THR B  45      53.038  55.941  44.847  1.00  0.00
ATOM    637  OG1 THR B  45      54.322  56.388  42.950  1.00  0.00
ATOM    639  C   THR B  45      54.499  58.036  46.317  1.00  0.00
ATOM    640  O   THR B  45      55.165  57.389  47.132  1.00  0.00
ATOM    641  N   GLU B  46      53.550  58.908  46.676  1.00  0.00
ATOM    643  CA  GLU B  46      53.148  59.103  48.070  1.00  0.00
ATOM    645  CB  GLU B  46      52.420  60.457  48.294  1.00  0.00
ATOM    648  CG  GLU B  46      52.129  60.766  49.789  1.00  0.00
ATOM    651  CD  GLU B  46      52.228  62.254  50.238  1.00  0.00
ATOM    652  OE1 GLU B  46      52.156  62.547  51.462  1.00  0.00
ATOM    653  OE2 GLU B  46      52.408  63.169  49.406  1.00  0.00
ATOM    654  C   GLU B  46      52.417  57.875  48.632  1.00  0.00
ATOM    655  O   GLU B  46      51.435  57.387  48.074  1.00  0.00
ATOM    656  N   VAL B  47      52.940  57.387  49.755  1.00  0.00
ATOM    658  CA  VAL B  47      52.491  56.231  50.524  1.00  0.00
ATOM    660  CB  VAL B  47      53.461  55.034  50.412  1.00  0.00
ATOM    662  CG1 VAL B  47      53.047  53.869  51.323  1.00  0.00
ATOM    666  CG2 VAL B  47      53.492  54.492  48.976  1.00  0.00
ATOM    670  C   VAL B  47      52.345  56.735  51.962  1.00  0.00
ATOM    671  O   VAL B  47      53.312  56.881  52.707  1.00  0.00
ATOM    672  N   CYS B  48      51.102  57.044  52.318  1.00  0.00
ATOM    674  CA  CYS B  48      50.692  57.540  53.631  1.00  0.00
ATOM    676  CB  CYS B  48      50.752  56.363  54.613  1.00  0.00
ATOM    679  SG  CYS B  48      52.252  56.146  55.596  1.00  0.00
ATOM    680  C   CYS B  48      51.453  58.816  54.122  1.00  0.00
ATOM    681  O   CYS B  48      52.293  59.376  53.414  1.00  0.00
ATOM    682  N   ALA B  49      51.045  59.393  55.270  1.00  0.00
ATOM    684  CA  ALA B  49      50.883  60.848  55.308  1.00  0.00
ATOM    686  CB  ALA B  49      49.741  61.213  54.337  1.00  0.00
ATOM    690  C   ALA B  49      50.601  61.590  56.630  1.00  0.00
ATOM    691  O   ALA B  49      50.867  62.785  56.612  1.00  0.00
ATOM    692  N   ALA B  50      50.042  60.953  57.677  1.00  0.00
ATOM    694  CA  ALA B  50      49.290  61.505  58.842  1.00  0.00
ATOM    696  CB  ALA B  50      49.216  60.366  59.865  1.00  0.00
ATOM    700  C   ALA B  50      49.766  62.831  59.526  1.00  0.00
ATOM    701  O   ALA B  50      50.664  63.493  59.066  1.00  0.00
ATOM    702  N   THR B  51      49.168  63.303  60.629  1.00  0.00
ATOM    704  CA  THR B  51      49.054  64.747  60.958  1.00  0.00
ATOM    706  CB  THR B  51      47.622  65.244  60.681  1.00  0.00
ATOM    708  CG2 THR B  51      47.232  65.113  59.208  1.00  0.00
ATOM    712  OG1 THR B  51      46.680  64.492  61.413  1.00  0.00
ATOM    714  C   THR B  51      49.423  65.123  62.398  1.00  0.00
ATOM    715  O   THR B  51      49.344  66.291  62.770  1.00  0.00
ATOM    716  N   TYR B  52      49.796  64.100  63.160  1.00  0.00
ATOM    718  CA  TYR B  52      49.732  63.949  64.610  1.00  0.00
ATOM    720  CB  TYR B  52      50.831  62.947  65.011  1.00  0.00
ATOM    723  CG  TYR B  52      52.288  63.400  64.878  1.00  0.00
ATOM    724  CD1 TYR B  52      52.886  64.168  65.898  1.00  0.00
ATOM    726  CE1 TYR B  52      54.262  64.460  65.876  1.00  0.00
ATOM    728  CZ  TYR B  52      55.063  64.002  64.814  1.00  0.00
ATOM    729  OH  TYR B  52      56.393  64.289  64.807  1.00  0.00
ATOM    731  CE2 TYR B  52      54.460  63.289  63.750  1.00  0.00
ATOM    733  CD2 TYR B  52      53.083  62.982  63.790  1.00  0.00
ATOM    735  C   TYR B  52      49.825  65.177  65.512  1.00  0.00
ATOM    736  O   TYR B  52      50.611  66.105  65.276  1.00  0.00
ATOM    737  N   THR B  53      49.100  65.060  66.631  1.00  0.00
ATOM    739  CA  THR B  53      49.255  65.912  67.810  1.00  0.00
ATOM    741  CB  THR B  53      47.893  66.266  68.430  1.00  0.00
ATOM    743  CG2 THR B  53      47.313  65.197  69.356  1.00  0.00
ATOM    747  OG1 THR B  53      48.009  67.467  69.163  1.00  0.00
ATOM    749  C   THR B  53      50.276  65.363  68.816  1.00  0.00
ATOM    750  O   THR B  53      50.872  64.302  68.614  1.00  0.00
ATOM    751  N   VAL B  54      50.512  66.145  69.873  1.00  0.00
ATOM    753  CA  VAL B  54      51.785  66.261  70.606  1.00  0.00
ATOM    755  CB  VAL B  54      51.621  67.122  71.879  1.00  0.00
ATOM    757  CG1 VAL B  54      52.982  67.456  72.511  1.00  0.00
ATOM    761  CG2 VAL B  54      50.920  68.460  71.580  1.00  0.00
ATOM    765  C   VAL B  54      52.497  64.945  70.924  1.00  0.00
ATOM    766  O   VAL B  54      53.695  64.840  70.646  1.00  0.00
ATOM    767  N   GLU B  55      51.809  63.959  71.508  1.00  0.00
ATOM    769  CA  GLU B  55      52.469  62.737  71.976  1.00  0.00
ATOM    771  CB  GLU B  55      53.309  63.032  73.242  1.00  0.00
ATOM    774  CG  GLU B  55      52.534  63.580  74.454  1.00  0.00
ATOM    777  CD  GLU B  55      53.455  64.362  75.413  1.00  0.00
ATOM    778  OE1 GLU B  55      54.484  63.794  75.850  1.00  0.00
ATOM    779  OE2 GLU B  55      53.131  65.540  75.690  1.00  0.00
ATOM    780  C   GLU B  55      51.561  61.507  72.177  1.00  0.00
ATOM    781  O   GLU B  55      50.388  61.602  72.539  1.00  0.00
ATOM    782  N   ASP B  56      52.175  60.349  71.917  1.00  0.00
ATOM    784  CA  ASP B  56      51.711  58.956  71.846  1.00  0.00
ATOM    786  CB  ASP B  56      52.108  58.108  73.067  1.00  0.00
ATOM    789  CG  ASP B  56      52.544  56.684  72.672  1.00  0.00
ATOM    790  OD1 ASP B  56      53.476  56.523  71.833  1.00  0.00
ATOM    791  OD2 ASP B  56      51.990  55.728  73.257  1.00  0.00
ATOM    792  C   ASP B  56      50.359  58.604  71.180  1.00  0.00
ATOM    793  O   ASP B  56      50.000  57.432  71.043  1.00  0.00
ATOM    794  N   GLU B  57      49.648  59.565  70.603  1.00  0.00
ATOM    796  CA  GLU B  57      48.805  59.278  69.448  1.00  0.00
ATOM    798  CB  GLU B  57      48.156  60.603  68.977  1.00  0.00
ATOM    801  CG  GLU B  57      47.170  60.506  67.791  1.00  0.00
ATOM    804  CD  GLU B  57      47.536  61.426  66.611  1.00  0.00
ATOM    805  OE1 GLU B  57      47.846  60.909  65.506  1.00  0.00
ATOM    806  OE2 GLU B  57      47.468  62.666  66.781  1.00  0.00
ATOM    807  C   GLU B  57      49.684  58.689  68.267  1.00  0.00
ATOM    808  O   GLU B  57      50.807  59.131  68.044  1.00  0.00
ATOM    809  N   LEU B  58      49.157  57.801  67.412  1.00  0.00
ATOM    811  CA  LEU B  58      49.173  58.104  65.967  1.00  0.00
ATOM    813  CB  LEU B  58      50.322  57.522  65.105  1.00  0.00
ATOM    816  CG  LEU B  58      51.066  58.498  64.163  1.00  0.00
ATOM    818  CD1 LEU B  58      50.228  59.316  63.168  1.00  0.00
ATOM    822  CD2 LEU B  58      51.926  59.536  64.876  1.00  0.00
ATOM    826  C   LEU B  58      47.890  57.694  65.296  1.00  0.00
ATOM    827  O   LEU B  58      47.315  56.638  65.594  1.00  0.00
ATOM    828  N   ALA B  59      47.574  58.414  64.243  1.00  0.00
ATOM    830  CA  ALA B  59      46.555  58.087  63.285  1.00  0.00
ATOM    832  CB  ALA B  59      45.329  58.937  63.664  1.00  0.00
ATOM    836  C   ALA B  59      46.954  58.284  61.816  1.00  0.00
ATOM    837  O   ALA B  59      46.507  59.194  61.124  1.00  0.00
ATOM    838  N   PHE B  60      47.705  57.312  61.298  1.00  0.00
ATOM    840  CA  PHE B  60      47.515  56.837  59.918  1.00  0.00
ATOM    842  CB  PHE B  60      48.748  56.043  59.461  1.00  0.00
ATOM    845  CG  PHE B  60      50.057  56.817  59.480  1.00  0.00
ATOM    846  CD1 PHE B  60      50.808  56.935  60.668  1.00  0.00
ATOM    848  CE1 PHE B  60      52.051  57.588  60.664  1.00  0.00
ATOM    850  CZ  PHE B  60      52.535  58.148  59.474  1.00  0.00
ATOM    852  CE2 PHE B  60      51.782  58.064  58.295  1.00  0.00
ATOM    854  CD2 PHE B  60      50.544  57.398  58.295  1.00  0.00
ATOM    856  C   PHE B  60      46.232  56.002  59.914  1.00  0.00
ATOM    857  O   PHE B  60      46.261  54.777  59.930  1.00  0.00
ATOM    858  N   LEU B  61      45.110  56.707  60.070  1.00  0.00
ATOM    860  CA  LEU B  61      43.786  56.167  59.801  1.00  0.00
ATOM    862  CB  LEU B  61      42.746  56.815  60.736  1.00  0.00
ATOM    865  CG  LEU B  61      42.918  56.448  62.223  1.00  0.00
ATOM    867  CD1 LEU B  61      41.900  57.209  63.073  1.00  0.00
ATOM    871  CD2 LEU B  61      42.749  54.953  62.504  1.00  0.00
ATOM    875  C   LEU B  61      43.454  56.374  58.322  1.00  0.00
ATOM    876  O   LEU B  61      44.175  57.078  57.611  1.00  0.00
ATOM    877  N   ASP B  62      42.393  55.710  57.875  1.00  0.00
ATOM    879  CA  ASP B  62      41.911  55.590  56.491  1.00  0.00
ATOM    881  CB  ASP B  62      41.296  56.923  56.017  1.00  0.00
ATOM    884  CG  ASP B  62      40.180  57.464  56.933  1.00  0.00
ATOM    885  OD1 ASP B  62      39.924  58.688  56.864  1.00  0.00
ATOM    886  OD2 ASP B  62      39.571  56.668  57.689  1.00  0.00
ATOM    887  C   ASP B  62      42.870  54.954  55.470  1.00  0.00
ATOM    888  O   ASP B  62      42.442  54.358  54.481  1.00  0.00
ATOM    889  N   ASP B  63      44.162  54.967  55.767  1.00  0.00
ATOM    891  CA  ASP B  63      45.078  53.887  55.431  1.00  0.00
ATOM    893  CB  ASP B  63      46.504  54.361  55.771  1.00  0.00
ATOM    896  CG  ASP B  63      47.544  53.804  54.799  1.00  0.00
ATOM    897  OD1 ASP B  63      47.391  52.634  54.377  1.00  0.00
ATOM    898  OD2 ASP B  63      48.471  54.562  54.446  1.00  0.00
ATOM    899  C   ASP B  63      44.693  52.577  56.153  1.00  0.00
ATOM    900  O   ASP B  63      43.931  52.547  57.124  1.00  0.00
ATOM    901  N   SER B  64      45.273  51.481  55.682  1.00  0.00
ATOM    903  CA  SER B  64      45.214  50.151  56.297  1.00  0.00
ATOM    905  CB  SER B  64      44.198  49.288  55.534  1.00  0.00
ATOM    908  OG  SER B  64      44.128  47.967  56.046  1.00  0.00
ATOM    910  C   SER B  64      46.593  49.477  56.329  1.00  0.00
ATOM    911  O   SER B  64      46.723  48.373  56.865  1.00  0.00
ATOM    912  N   THR B  65      47.615  50.148  55.803  1.00  0.00
ATOM    914  CA  THR B  65      48.988  50.030  56.273  1.00  0.00
ATOM    916  CB  THR B  65      49.928  49.862  55.070  1.00  0.00
ATOM    918  CG2 THR B  65      50.043  51.025  54.087  1.00  0.00
ATOM    922  OG1 THR B  65      51.224  49.597  55.513  1.00  0.00
ATOM    924  C   THR B  65      49.318  51.266  57.152  1.00  0.00
ATOM    925  O   THR B  65      48.487  52.151  57.352  1.00  0.00
ATOM    926  N   CYS B  66      50.519  51.349  57.721  1.00  0.00
ATOM    928  CA  CYS B  66      51.320  52.570  57.897  1.00  0.00
ATOM    930  CB  CYS B  66      50.987  53.753  56.966  1.00  0.00
ATOM    933  SG  CYS B  66      52.354  54.134  55.838  1.00  0.00
ATOM    934  C   CYS B  66      51.622  53.038  59.333  1.00  0.00
ATOM    935  O   CYS B  66      52.703  53.578  59.588  1.00  0.00
ATOM    936  N   THR B  67      50.697  52.850  60.273  1.00  0.00
ATOM    938  CA  THR B  67      50.717  53.432  61.630  1.00  0.00
ATOM    940  CB  THR B  67      49.803  52.614  62.555  1.00  0.00
ATOM    942  CG2 THR B  67      48.338  52.625  62.121  1.00  0.00
ATOM    946  OG1 THR B  67      50.254  51.277  62.603  1.00  0.00
ATOM    948  C   THR B  67      52.100  53.527  62.339  1.00  0.00
ATOM    949  O   THR B  67      52.748  52.495  62.530  1.00  0.00
ATOM    950  N   GLY B  68      52.499  54.680  62.922  1.00  0.00
ATOM    952  CA  GLY B  68      53.174  54.605  64.226  1.00  0.00
ATOM    955  C   GLY B  68      53.434  55.885  65.046  1.00  0.00
ATOM    956  O   GLY B  68      53.830  56.945  64.557  1.00  0.00
ATOM    957  N   THR B  69      53.249  55.761  66.360  1.00  0.00
ATOM    959  CA  THR B  69      53.162  56.884  67.312  1.00  0.00
ATOM    961  CB  THR B  69      53.010  56.397  68.767  1.00  0.00
ATOM    963  CG2 THR B  69      51.824  55.448  68.947  1.00  0.00
ATOM    967  OG1 THR B  69      54.144  55.724  69.258  1.00  0.00
ATOM    969  C   THR B  69      54.242  57.963  67.255  1.00  0.00
ATOM    970  O   THR B  69      55.413  57.713  66.977  1.00  0.00
ATOM    971  N   SER B  70      53.851  59.201  67.527  1.00  0.00
ATOM    973  CA  SER B  70      54.705  60.333  67.723  1.00  0.00
ATOM    975  CB  SER B  70      53.894  61.629  67.543  1.00  0.00
ATOM    978  OG  SER B  70      52.770  61.694  68.408  1.00  0.00
ATOM    980  C   SER B  70      55.240  60.289  69.150  1.00  0.00
ATOM    981  O   SER B  70      54.567  59.978  70.135  1.00  0.00
ATOM    982  N   SER B  71      56.484  60.696  69.259  1.00  0.00
ATOM    984  CA  SER B  71      57.072  61.208  70.481  1.00  0.00
ATOM    986  CB  SER B  71      57.913  60.128  71.177  1.00  0.00
ATOM    989  OG  SER B  71      58.759  59.448  70.267  1.00  0.00
ATOM    991  C   SER B  71      57.836  62.474  70.110  1.00  0.00
ATOM    992  O   SER B  71      57.977  62.784  68.925  1.00  0.00
ATOM    993  N   GLY B  72      58.290  63.256  71.088  1.00  0.00
ATOM    995  CA  GLY B  72      59.036  64.477  70.785  1.00  0.00
ATOM    998  C   GLY B  72      60.170  64.253  69.770  1.00  0.00
ATOM    999  O   GLY B  72      60.990  63.348  69.917  1.00  0.00
ATOM   1000  N   ASN B  73      60.155  65.068  68.714  1.00  0.00
ATOM   1002  CA  ASN B  73      60.970  64.958  67.498  1.00  0.00
ATOM   1004  CB  ASN B  73      62.225  65.834  67.607  1.00  0.00
ATOM   1007  CG  ASN B  73      63.211  65.356  68.646  1.00  0.00
ATOM   1008  OD1 ASN B  73      63.348  65.970  69.696  1.00  0.00
ATOM   1009  ND2 ASN B  73      63.905  64.269  68.393  1.00  0.00
ATOM   1012  C   ASN B  73      61.201  63.565  66.887  1.00  0.00
ATOM   1013  O   ASN B  73      62.257  63.319  66.305  1.00  0.00
ATOM   1014  N   LYS B  74      60.216  62.668  66.977  1.00  0.00
ATOM   1016  CA  LYS B  74      60.351  61.271  66.559  1.00  0.00
ATOM   1018  CB  LYS B  74      60.954  60.535  67.758  1.00  0.00
ATOM   1021  CG  LYS B  74      61.426  59.125  67.405  1.00  0.00
ATOM   1024  CD  LYS B  74      61.903  58.324  68.625  1.00  0.00
ATOM   1027  CE  LYS B  74      62.836  59.084  69.580  1.00  0.00
ATOM   1030  NZ  LYS B  74      64.046  59.602  68.898  1.00  0.00
ATOM   1034  C   LYS B  74      58.987  60.672  66.157  1.00  0.00
ATOM   1035  O   LYS B  74      58.019  60.594  66.930  1.00  0.00
ATOM   1036  N   VAL B  75      58.931  60.189  64.921  1.00  0.00
ATOM   1038  CA  VAL B  75      57.741  59.529  64.383  1.00  0.00
ATOM   1040  CB  VAL B  75      57.194  60.172  63.083  1.00  0.00
ATOM   1042  CG1 VAL B  75      55.659  60.122  63.130  1.00  0.00
ATOM   1046  CG2 VAL B  75      57.633  61.622  62.849  1.00  0.00
ATOM   1050  C   VAL B  75      58.005  58.063  64.127  1.00  0.00
ATOM   1051  O   VAL B  75      58.992  57.719  63.461  1.00  0.00
ATOM   1052  N   ASN B  76      57.104  57.206  64.614  1.00  0.00
ATOM   1054  CA  ASN B  76      57.284  55.779  64.437  1.00  0.00
ATOM   1056  CB  ASN B  76      56.853  55.032  65.715  1.00  0.00
ATOM   1059  CG  ASN B  76      57.623  55.467  66.957  1.00  0.00
ATOM   1060  OD1 ASN B  76      58.823  55.696  66.922  1.00  0.00
ATOM   1061  ND2 ASN B  76      56.978  55.575  68.099  1.00  0.00
ATOM   1064  C   ASN B  76      56.499  55.391  63.177  1.00  0.00
ATOM   1065  O   ASN B  76      55.405  55.862  62.886  1.00  0.00
ATOM   1066  N   LEU B  77      57.035  54.521  62.352  1.00  0.00
ATOM   1068  CA  LEU B  77      56.371  54.207  61.101  1.00  0.00
ATOM   1070  CB  LEU B  77      57.154  54.821  59.931  1.00  0.00
ATOM   1073  CG  LEU B  77      57.058  56.351  59.846  1.00  0.00
ATOM   1075  CD1 LEU B  77      57.980  56.817  58.729  1.00  0.00
ATOM   1079  CD2 LEU B  77      55.643  56.840  59.538  1.00  0.00
ATOM   1083  C   LEU B  77      56.326  52.701  60.961  1.00  0.00
ATOM   1084  O   LEU B  77      57.363  52.047  61.087  1.00  0.00
ATOM   1085  N   THR B  78      55.141  52.159  60.679  1.00  0.00
ATOM   1087  CA  THR B  78      54.981  50.721  60.478  1.00  0.00
ATOM   1089  CB  THR B  78      54.257  50.014  61.640  1.00  0.00
ATOM   1091  CG2 THR B  78      54.401  48.495  61.563  1.00  0.00
ATOM   1095  OG1 THR B  78      54.756  50.414  62.892  1.00  0.00
ATOM   1097  C   THR B  78      54.235  50.428  59.186  1.00  0.00
ATOM   1098  O   THR B  78      53.009  50.396  59.160  1.00  0.00
ATOM   1099  N   ILE B  79      54.973  50.212  58.102  1.00  0.00
ATOM   1101  CA  ILE B  79      54.376  49.758  56.850  1.00  0.00
ATOM   1103  CB  ILE B  79      55.243  50.090  55.609  1.00  0.00
ATOM   1105  CG2 ILE B  79      54.393  49.835  54.346  1.00  0.00
ATOM   1109  CG1 ILE B  79      55.794  51.534  55.618  1.00  0.00
ATOM   1112  CD1 ILE B  79      56.641  51.858  54.379  1.00  0.00
ATOM   1116  C   ILE B  79      54.136  48.249  56.914  1.00  0.00
ATOM   1117  O   ILE B  79      55.083  47.462  56.886  1.00  0.00
ATOM   1118  N   GLN B  80      52.871  47.843  56.970  1.00  0.00
ATOM   1120  CA  GLN B  80      52.437  46.468  56.729  1.00  0.00
ATOM   1122  CB  GLN B  80      51.290  46.083  57.696  1.00  0.00
ATOM   1125  CG  GLN B  80      51.492  46.419  59.187  1.00  0.00
ATOM   1128  CD  GLN B  80      51.018  47.817  59.580  1.00  0.00
ATOM   1129  OE1 GLN B  80      50.693  48.648  58.753  1.00  0.00
ATOM   1130  NE2 GLN B  80      50.936  48.118  60.859  1.00  0.00
ATOM   1133  C   GLN B  80      51.965  46.219  55.295  1.00  0.00
ATOM   1134  O   GLN B  80      51.784  47.145  54.503  1.00  0.00
ATOM   1135  N   GLY B  81      51.708  44.944  54.984  1.00  0.00
ATOM   1137  CA  GLY B  81      51.168  44.512  53.694  1.00  0.00
ATOM   1140  C   GLY B  81      52.099  44.817  52.533  1.00  0.00
ATOM   1141  O   GLY B  81      51.621  45.063  51.427  1.00  0.00
ATOM   1142  N   LEU B  82      53.406  44.820  52.805  1.00  0.00
ATOM   1144  CA  LEU B  82      54.473  44.808  51.812  1.00  0.00
ATOM   1146  CB  LEU B  82      55.822  44.932  52.533  1.00  0.00
ATOM   1149  CG  LEU B  82      56.018  46.269  53.271  1.00  0.00
ATOM   1151  CD1 LEU B  82      57.174  46.160  54.260  1.00  0.00
ATOM   1155  CD2 LEU B  82      56.347  47.397  52.292  1.00  0.00
ATOM   1159  C   LEU B  82      54.395  43.537  50.957  1.00  0.00
ATOM   1160  O   LEU B  82      53.830  42.527  51.377  1.00  0.00
ATOM   1161  N   ARG B  83      54.994  43.603  49.770  1.00  0.00
ATOM   1163  CA  ARG B  83      55.264  42.470  48.875  1.00  0.00
ATOM   1165  CB  ARG B  83      54.340  42.527  47.643  1.00  0.00
ATOM   1168  CG  ARG B  83      52.835  42.388  47.941  1.00  0.00
ATOM   1171  CD  ARG B  83      51.991  43.291  47.025  1.00  0.00
ATOM   1174  NE  ARG B  83      52.114  44.712  47.413  1.00  0.00
ATOM   1176  CZ  ARG B  83      51.477  45.327  48.390  1.00  0.00
ATOM   1177  NH1 ARG B  83      50.456  44.789  48.985  1.00  0.00
ATOM   1180  NH2 ARG B  83      51.864  46.485  48.834  1.00  0.00
ATOM   1183  C   ARG B  83      56.718  42.540  48.420  1.00  0.00
ATOM   1184  O   ARG B  83      57.316  43.605  48.520  1.00  0.00
ATOM   1185  N   ALA B  84      57.276  41.503  47.805  1.00  0.00
ATOM   1187  CA  ALA B  84      58.597  41.585  47.167  1.00  0.00
ATOM   1189  CB  ALA B  84      58.880  40.249  46.468  1.00  0.00
ATOM   1193  C   ALA B  84      58.728  42.783  46.206  1.00  0.00
ATOM   1194  O   ALA B  84      59.682  43.560  46.292  1.00  0.00
ATOM   1195  N   MET B  85      57.708  42.993  45.365  1.00  0.00
ATOM   1197  CA  MET B  85      57.597  44.123  44.429  1.00  0.00
ATOM   1199  CB  MET B  85      56.295  43.996  43.623  1.00  0.00
ATOM   1202  CG  MET B  85      56.249  42.732  42.755  1.00  0.00
ATOM   1205  SD  MET B  85      54.713  42.526  41.812  1.00  0.00
ATOM   1206  CE  MET B  85      54.895  43.832  40.567  1.00  0.00
ATOM   1210  C   MET B  85      57.625  45.510  45.100  1.00  0.00
ATOM   1211  O   MET B  85      57.993  46.500  44.460  1.00  0.00
ATOM   1212  N   ASP B  86      57.237  45.596  46.375  1.00  0.00
ATOM   1214  CA  ASP B  86      57.295  46.825  47.167  1.00  0.00
ATOM   1216  CB  ASP B  86      56.492  46.758  48.472  1.00  0.00
ATOM   1219  CG  ASP B  86      54.999  46.822  48.208  1.00  0.00
ATOM   1220  OD1 ASP B  86      54.313  47.677  48.804  1.00  0.00
ATOM   1221  OD2 ASP B  86      54.487  46.001  47.422  1.00  0.00
ATOM   1222  C   ASP B  86      58.721  47.276  47.485  1.00  0.00
ATOM   1223  O   ASP B  86      58.941  48.476  47.650  1.00  0.00
ATOM   1224  N   THR B  87      59.690  46.353  47.493  1.00  0.00
ATOM   1226  CA  THR B  87      61.106  46.645  47.769  1.00  0.00
ATOM   1228  CB  THR B  87      61.989  45.485  47.276  1.00  0.00
ATOM   1230  CG2 THR B  87      63.492  45.742  47.392  1.00  0.00
ATOM   1234  OG1 THR B  87      61.717  44.327  48.032  1.00  0.00
ATOM   1236  C   THR B  87      61.560  47.956  47.121  1.00  0.00
ATOM   1237  O   THR B  87      61.383  48.155  45.917  1.00  0.00
ATOM   1238  N   GLY B  88      62.082  48.887  47.922  1.00  0.00
ATOM   1240  CA  GLY B  88      62.399  50.240  47.450  1.00  0.00
ATOM   1243  C   GLY B  88      62.681  51.244  48.566  1.00  0.00
ATOM   1244  O   GLY B  88      62.653  50.910  49.750  1.00  0.00
ATOM   1245  N   LEU B  89      62.944  52.493  48.183  1.00  0.00
ATOM   1247  CA  LEU B  89      63.290  53.558  49.122  1.00  0.00
ATOM   1249  CB  LEU B  89      64.307  54.475  48.418  1.00  0.00
ATOM   1252  CG  LEU B  89      65.035  55.458  49.350  1.00  0.00
ATOM   1254  CD1 LEU B  89      66.179  54.769  50.095  1.00  0.00
ATOM   1258  CD2 LEU B  89      65.637  56.602  48.534  1.00  0.00
ATOM   1262  C   LEU B  89      62.033  54.311  49.573  1.00  0.00
ATOM   1263  O   LEU B  89      61.268  54.765  48.731  1.00  0.00
ATOM   1264  N   TYR B  90      61.828  54.461  50.878  1.00  0.00
ATOM   1266  CA  TYR B  90      60.651  55.100  51.474  1.00  0.00
ATOM   1268  CB  TYR B  90      59.862  54.042  52.265  1.00  0.00
ATOM   1271  CG  TYR B  90      59.068  53.072  51.390  1.00  0.00
ATOM   1272  CD1 TYR B  90      59.722  51.974  50.801  1.00  0.00
ATOM   1274  CE1 TYR B  90      59.017  51.065  49.989  1.00  0.00
ATOM   1276  CZ  TYR B  90      57.632  51.227  49.786  1.00  0.00
ATOM   1277  OH  TYR B  90      56.955  50.363  48.986  1.00  0.00
ATOM   1279  CE2 TYR B  90      56.961  52.312  50.388  1.00  0.00
ATOM   1281  CD2 TYR B  90      57.683  53.241  51.167  1.00  0.00
ATOM   1283  C   TYR B  90      61.107  56.337  52.289  1.00  0.00
ATOM   1284  O   TYR B  90      61.543  56.227  53.438  1.00  0.00
ATOM   1285  N   ILE B  91      61.088  57.520  51.656  1.00  0.00
ATOM   1287  CA  ILE B  91      61.343  58.845  52.268  1.00  0.00
ATOM   1289  CB  ILE B  91      61.342  59.988  51.216  1.00  0.00
ATOM   1291  CG2 ILE B  91      61.856  61.314  51.805  1.00  0.00
ATOM   1295  CG1 ILE B  91      62.091  59.672  49.899  1.00  0.00
ATOM   1298  CD1 ILE B  91      63.565  59.294  50.060  1.00  0.00
ATOM   1302  C   ILE B  91      60.356  59.140  53.429  1.00  0.00
ATOM   1303  O   ILE B  91      59.323  58.492  53.501  1.00  0.00
ATOM   1304  N   CYS B  92      60.645  60.094  54.327  1.00  0.00
ATOM   1306  CA  CYS B  92      59.698  60.676  55.307  1.00  0.00
ATOM   1308  CB  CYS B  92      60.514  61.167  56.528  1.00  0.00
ATOM   1311  SG  CYS B  92      61.632  59.993  57.353  1.00  0.00
ATOM   1312  C   CYS B  92      58.809  61.822  54.695  1.00  0.00
ATOM   1313  O   CYS B  92      58.260  61.672  53.610  1.00  0.00
ATOM   1314  N   LYS B  93      58.656  62.977  55.389  1.00  0.00
ATOM   1316  CA  LYS B  93      58.467  64.372  54.867  1.00  0.00
ATOM   1318  CB  LYS B  93      57.553  64.547  53.631  1.00  0.00
ATOM   1321  CG  LYS B  93      57.671  65.912  52.923  1.00  0.00
ATOM   1324  CD  LYS B  93      57.214  65.915  51.456  1.00  0.00
ATOM   1327  CE  LYS B  93      55.851  65.262  51.192  1.00  0.00
ATOM   1330  NZ  LYS B  93      54.818  65.708  52.151  1.00  0.00
ATOM   1334  C   LYS B  93      58.160  65.467  55.921  1.00  0.00
ATOM   1335  O   LYS B  93      58.279  66.644  55.615  1.00  0.00
ATOM   1336  N   VAL B  94      57.819  65.126  57.162  1.00  0.00
ATOM   1338  CA  VAL B  94      57.513  66.100  58.241  1.00  0.00
ATOM   1340  CB  VAL B  94      58.782  66.566  59.007  1.00  0.00
ATOM   1342  CG1 VAL B  94      59.395  67.900  58.578  1.00  0.00
ATOM   1346  CG2 VAL B  94      58.540  66.633  60.519  1.00  0.00
ATOM   1350  C   VAL B  94      56.411  67.142  57.898  1.00  0.00
ATOM   1351  O   VAL B  94      55.459  66.783  57.214  1.00  0.00
ATOM   1352  N   GLU B  95      56.475  68.373  58.421  1.00  0.00
ATOM   1354  CA  GLU B  95      55.815  69.624  57.958  1.00  0.00
ATOM   1356  CB  GLU B  95      54.670  69.481  56.915  1.00  0.00
ATOM   1359  CG  GLU B  95      55.195  69.210  55.476  1.00  0.00
ATOM   1362  CD  GLU B  95      54.184  68.645  54.452  1.00  0.00
ATOM   1363  OE1 GLU B  95      52.952  68.815  54.601  1.00  0.00
ATOM   1364  OE2 GLU B  95      54.621  68.025  53.448  1.00  0.00
ATOM   1365  C   GLU B  95      55.466  70.617  59.074  1.00  0.00
ATOM   1366  O   GLU B  95      55.217  71.764  58.735  1.00  0.00
ATOM   1367  N   LEU B  96      55.507  70.236  60.368  1.00  0.00
ATOM   1369  CA  LEU B  96      55.388  71.152  61.537  1.00  0.00
ATOM   1371  CB  LEU B  96      56.816  71.620  61.900  1.00  0.00
ATOM   1374  CG  LEU B  96      56.938  72.420  63.214  1.00  0.00
ATOM   1376  CD1 LEU B  96      56.692  71.528  64.429  1.00  0.00
ATOM   1380  CD2 LEU B  96      58.333  73.030  63.340  1.00  0.00
ATOM   1384  C   LEU B  96      54.416  72.340  61.282  1.00  0.00
ATOM   1385  O   LEU B  96      54.772  73.519  61.285  1.00  0.00
ATOM   1386  N   MET B  97      53.187  71.966  60.947  1.00  0.00
ATOM   1388  CA  MET B  97      52.065  72.783  60.515  1.00  0.00
ATOM   1390  CB  MET B  97      50.933  71.807  60.143  1.00  0.00
ATOM   1393  CG  MET B  97      49.630  72.434  59.627  1.00  0.00
ATOM   1396  SD  MET B  97      48.504  73.178  60.848  1.00  0.00
ATOM   1397  CE  MET B  97      48.183  71.792  61.981  1.00  0.00
ATOM   1401  C   MET B  97      51.618  73.826  61.541  1.00  0.00
ATOM   1402  O   MET B  97      51.325  74.967  61.169  1.00  0.00
ATOM   1403  N   TYR B  98      51.600  73.431  62.807  1.00  0.00
ATOM   1405  CA  TYR B  98      51.302  74.339  63.901  1.00  0.00
ATOM   1407  CB  TYR B  98      49.892  74.135  64.452  1.00  0.00
ATOM   1410  CG  TYR B  98      49.573  75.111  65.570  1.00  0.00
ATOM   1411  CD1 TYR B  98      49.486  76.489  65.291  1.00  0.00
ATOM   1413  CE1 TYR B  98      49.278  77.405  66.340  1.00  0.00
ATOM   1415  CZ  TYR B  98      49.150  76.938  67.664  1.00  0.00
ATOM   1416  OH  TYR B  98      48.950  77.822  68.676  1.00  0.00
ATOM   1418  CE2 TYR B  98      49.223  75.557  67.941  1.00  0.00
ATOM   1420  CD2 TYR B  98      49.435  74.646  66.890  1.00  0.00
ATOM   1422  C   TYR B  98      52.424  74.310  65.055  1.00  0.00
ATOM   1423  O   TYR B  98      52.658  73.148  65.417  1.00  0.00
ATOM   1424  N   PRO B  99      53.122  75.347  65.691  1.00  0.00
ATOM   1425  CD  PRO B  99      54.080  74.948  66.712  1.00  0.00
ATOM   1428  CG  PRO B  99      55.163  76.030  66.814  1.00  0.00
ATOM   1431  CB  PRO B  99      54.357  77.299  66.615  1.00  0.00
ATOM   1434  CA  PRO B  99      53.298  76.886  65.581  1.00  0.00
ATOM   1436  C   PRO B  99      53.637  77.272  64.160  1.00  0.00
ATOM   1437  O   PRO B  99      54.009  76.407  63.350  1.00  0.00
ATOM   1438  N   PRO B 100      53.511  78.549  63.774  1.00  0.00
ATOM   1439  CD  PRO B 100      53.100  79.660  64.629  1.00  0.00
ATOM   1442  CG  PRO B 100      52.909  80.851  63.693  1.00  0.00
ATOM   1445  CB  PRO B 100      52.487  80.164  62.401  1.00  0.00
ATOM   1448  CA  PRO B 100      53.385  78.909  62.362  1.00  0.00
ATOM   1450  C   PRO B 100      54.603  79.163  61.493  1.00  0.00
ATOM   1451  O   PRO B 100      54.381  79.464  60.312  1.00  0.00
ATOM   1452  N   PRO B 101      55.894  79.080  61.914  1.00  0.00
ATOM   1453  CD  PRO B 101      56.416  78.933  63.266  1.00  0.00
ATOM   1456  CG  PRO B 101      57.937  78.798  63.137  1.00  0.00
ATOM   1459  CB  PRO B 101      58.238  79.373  61.756  1.00  0.00
ATOM   1462  CA  PRO B 101      56.979  79.019  60.953  1.00  0.00
ATOM   1464  C   PRO B 101      57.008  77.618  60.304  1.00  0.00
ATOM   1465  O   PRO B 101      57.890  76.813  60.613  1.00  0.00
ATOM   1466  N   TYR B 102      56.002  77.325  59.471  1.00  0.00
ATOM   1468  CA  TYR B 102      55.782  76.064  58.747  1.00  0.00
ATOM   1470  CB  TYR B 102      54.774  76.298  57.605  1.00  0.00
ATOM   1473  CG  TYR B 102      54.820  75.262  56.488  1.00  0.00
ATOM   1474  CD1 TYR B 102      54.085  74.066  56.587  1.00  0.00
ATOM   1476  CE1 TYR B 102      54.169  73.100  55.564  1.00  0.00
ATOM   1478  CZ  TYR B 102      55.007  73.314  54.453  1.00  0.00
ATOM   1479  OH  TYR B 102      55.104  72.366  53.483  1.00  0.00
ATOM   1481  CE2 TYR B 102      55.753  74.509  54.353  1.00  0.00
ATOM   1483  CD2 TYR B 102      55.652  75.480  55.368  1.00  0.00
ATOM   1485  C   TYR B 102      57.078  75.463  58.208  1.00  0.00
ATOM   1486  O   TYR B 102      57.861  76.201  57.595  1.00  0.00
ATOM   1487  N   TYR B 103      57.312  74.151  58.397  1.00  0.00
ATOM   1489  CA  TYR B 103      58.638  73.652  58.025  1.00  0.00
ATOM   1491  CB  TYR B 103      59.673  73.941  59.123  1.00  0.00
ATOM   1494  CG  TYR B 103      61.058  74.024  58.514  1.00  0.00
ATOM   1495  CD1 TYR B 103      61.571  75.282  58.143  1.00  0.00
ATOM   1497  CE1 TYR B 103      62.771  75.368  57.413  1.00  0.00
ATOM   1499  CZ  TYR B 103      63.436  74.190  57.016  1.00  0.00
ATOM   1500  OH  TYR B 103      64.571  74.281  56.272  1.00  0.00
ATOM   1502  CE2 TYR B 103      62.922  72.929  57.391  1.00  0.00
ATOM   1504  CD2 TYR B 103      61.750  72.848  58.164  1.00  0.00
ATOM   1506  C   TYR B 103      58.650  72.162  57.647  1.00  0.00
ATOM   1507  O   TYR B 103      58.251  71.243  58.385  1.00  0.00
ATOM   1508  N   VAL B 104      59.187  71.942  56.450  1.00  0.00
ATOM   1510  CA  VAL B 104      59.168  70.679  55.728  1.00  0.00
ATOM   1512  CB  VAL B 104      58.557  70.886  54.326  1.00  0.00
ATOM   1514  CG1 VAL B 104      59.319  71.886  53.446  1.00  0.00
ATOM   1518  CG2 VAL B 104      58.414  69.570  53.554  1.00  0.00
ATOM   1522  C   VAL B 104      60.549  70.027  55.679  1.00  0.00
ATOM   1523  O   VAL B 104      61.556  70.721  55.598  1.00  0.00
ATOM   1524  N   GLY B 105      60.630  68.684  55.727  1.00  0.00
ATOM   1526  CA  GLY B 105      61.923  68.049  55.999  1.00  0.00
ATOM   1529  C   GLY B 105      61.952  66.522  55.678  1.00  0.00
ATOM   1530  O   GLY B 105      60.975  65.767  55.817  1.00  0.00
ATOM   1531  N   MET B 106      63.072  66.070  55.137  1.00  0.00
ATOM   1533  CA  MET B 106      63.040  65.242  53.913  1.00  0.00
ATOM   1535  CB  MET B 106      63.065  66.125  52.654  1.00  0.00
ATOM   1538  CG  MET B 106      61.695  66.757  52.381  1.00  0.00
ATOM   1541  SD  MET B 106      61.691  68.079  51.140  1.00  0.00
ATOM   1542  CE  MET B 106      62.466  69.418  52.092  1.00  0.00
ATOM   1546  C   MET B 106      64.233  64.318  53.999  1.00  0.00
ATOM   1547  O   MET B 106      65.342  64.662  53.588  1.00  0.00
ATOM   1548  N   GLY B 107      64.007  63.210  54.695  1.00  0.00
ATOM   1550  CA  GLY B 107      65.069  62.277  54.971  1.00  0.00
ATOM   1553  C   GLY B 107      65.631  61.645  53.714  1.00  0.00
ATOM   1554  O   GLY B 107      65.012  61.608  52.656  1.00  0.00
ATOM   1555  N   ASN B 108      66.853  61.145  53.846  1.00  0.00
ATOM   1557  CA  ASN B 108      67.604  60.562  52.739  1.00  0.00
ATOM   1559  CB  ASN B 108      69.075  60.473  53.186  1.00  0.00
ATOM   1562  CG  ASN B 108      69.566  61.796  53.750  1.00  0.00
ATOM   1563  OD1 ASN B 108      69.476  62.058  54.941  1.00  0.00
ATOM   1564  ND2 ASN B 108      70.029  62.702  52.918  1.00  0.00
ATOM   1567  C   ASN B 108      67.037  59.212  52.263  1.00  0.00
ATOM   1568  O   ASN B 108      67.542  58.619  51.311  1.00  0.00
ATOM   1569  N   GLY B 109      65.981  58.745  52.925  1.00  0.00
ATOM   1571  CA  GLY B 109      65.292  57.511  52.633  1.00  0.00
ATOM   1574  C   GLY B 109      65.783  56.324  53.446  1.00  0.00
ATOM   1575  O   GLY B 109      66.762  56.392  54.184  1.00  0.00
ATOM   1576  N   THR B 110      65.041  55.240  53.289  1.00  0.00
ATOM   1578  CA  THR B 110      65.158  53.998  54.047  1.00  0.00
ATOM   1580  CB  THR B 110      64.123  54.050  55.190  1.00  0.00
ATOM   1582  CG2 THR B 110      63.840  52.772  55.968  1.00  0.00
ATOM   1586  OG1 THR B 110      64.591  54.958  56.152  1.00  0.00
ATOM   1588  C   THR B 110      64.828  52.879  53.085  1.00  0.00
ATOM   1589  O   THR B 110      63.733  52.872  52.516  1.00  0.00
ATOM   1590  N   GLN B 111      65.791  52.002  52.811  1.00  0.00
ATOM   1592  CA  GLN B 111      65.668  51.026  51.723  1.00  0.00
ATOM   1594  CB  GLN B 111      67.030  50.877  51.023  1.00  0.00
ATOM   1597  CG  GLN B 111      67.136  49.700  50.039  1.00  0.00
ATOM   1600  CD  GLN B 111      66.052  49.636  48.965  1.00  0.00
ATOM   1601  OE1 GLN B 111      65.636  50.627  48.389  1.00  0.00
ATOM   1602  NE2 GLN B 111      65.593  48.449  48.629  1.00  0.00
ATOM   1605  C   GLN B 111      65.124  49.717  52.301  1.00  0.00
ATOM   1606  O   GLN B 111      65.845  48.890  52.884  1.00  0.00
ATOM   1607  N   ILE B 112      63.809  49.574  52.152  1.00  0.00
ATOM   1609  CA  ILE B 112      63.031  48.444  52.640  1.00  0.00
ATOM   1611  CB  ILE B 112      61.556  48.855  52.861  1.00  0.00
ATOM   1613  CG2 ILE B 112      60.749  47.644  53.367  1.00  0.00
ATOM   1617  CG1 ILE B 112      61.479  50.029  53.871  1.00  0.00
ATOM   1620  CD1 ILE B 112      60.061  50.501  54.208  1.00  0.00
ATOM   1624  C   ILE B 112      63.159  47.294  51.650  1.00  0.00
ATOM   1625  O   ILE B 112      62.787  47.425  50.482  1.00  0.00
ATOM   1626  N   TYR B 113      63.669  46.163  52.132  1.00  0.00
ATOM   1628  CA  TYR B 113      63.826  44.931  51.360  1.00  0.00
ATOM   1630  CB  TYR B 113      65.251  44.385  51.510  1.00  0.00
ATOM   1633  CG  TYR B 113      66.252  44.941  50.517  1.00  0.00
ATOM   1634  CD1 TYR B 113      66.294  44.413  49.211  1.00  0.00
ATOM   1636  CE1 TYR B 113      67.274  44.855  48.302  1.00  0.00
ATOM   1638  CZ  TYR B 113      68.229  45.811  48.704  1.00  0.00
ATOM   1639  OH  TYR B 113      69.202  46.196  47.839  1.00  0.00
ATOM   1641  CE2 TYR B 113      68.174  46.355  50.007  1.00  0.00
ATOM   1643  CD2 TYR B 113      67.176  45.930  50.907  1.00  0.00
ATOM   1645  C   TYR B 113      62.808  43.898  51.813  1.00  0.00
ATOM   1646  O   TYR B 113      62.785  43.524  52.982  1.00  0.00
ATOM   1647  N   VAL B 114      61.986  43.409  50.892  1.00  0.00
ATOM   1649  CA  VAL B 114      60.862  42.537  51.223  1.00  0.00
ATOM   1651  CB  VAL B 114      59.520  43.119  50.753  1.00  0.00
ATOM   1653  CG1 VAL B 114      58.364  42.343  51.408  1.00  0.00
ATOM   1657  CG2 VAL B 114      59.368  44.610  51.081  1.00  0.00
ATOM   1661  C   VAL B 114      61.076  41.168  50.600  1.00  0.00
ATOM   1662  O   VAL B 114      61.341  41.049  49.405  1.00  0.00
ATOM   1663  N   ILE B 115      60.947  40.131  51.422  1.00  0.00
ATOM   1665  CA  ILE B 115      61.132  38.748  51.018  1.00  0.00
ATOM   1667  CB  ILE B 115      62.432  38.146  51.612  1.00  0.00
ATOM   1669  CG2 ILE B 115      62.568  36.677  51.163  1.00  0.00
ATOM   1673  CG1 ILE B 115      63.716  38.904  51.186  1.00  0.00
ATOM   1676  CD1 ILE B 115      64.119  40.051  52.125  1.00  0.00
ATOM   1680  C   ILE B 115      59.890  37.967  51.451  1.00  0.00
ATOM   1681  O   ILE B 115      59.699  37.727  52.641  1.00  0.00
ATOM   1682  N   ASP B 116      59.068  37.576  50.478  1.00  0.00
ATOM   1684  CA  ASP B 116      57.884  36.730  50.655  1.00  0.00
ATOM   1686  CB  ASP B 116      56.831  37.071  49.574  1.00  0.00
ATOM   1689  CG  ASP B 116      56.459  38.561  49.447  1.00  0.00
ATOM   1690  OD1 ASP B 116      56.484  39.300  50.455  1.00  0.00
ATOM   1691  OD2 ASP B 116      56.167  38.988  48.303  1.00  0.00
ATOM   1692  C   ASP B 116      58.321  35.247  50.578  1.00  0.00
ATOM   1693  O   ASP B 116      58.642  34.764  49.488  1.00  0.00
ATOM   1694  N   PRO B 117      58.460  34.517  51.702  1.00  0.00
ATOM   1695  CD  PRO B 117      57.989  34.839  53.044  1.00  0.00
ATOM   1698  CG  PRO B 117      58.572  33.748  53.944  1.00  0.00
ATOM   1701  CB  PRO B 117      59.861  33.377  53.226  1.00  0.00
ATOM   1704  CA  PRO B 117      59.395  33.390  51.770  1.00  0.00
ATOM   1706  C   PRO B 117      58.825  32.020  51.370  1.00  0.00
ATOM   1707  O   PRO B 117      59.541  31.024  51.460  1.00  0.00
ATOM   1708  N   GLU B 118      57.551  31.930  50.980  1.00  0.00
ATOM   1710  CA  GLU B 118      56.795  30.671  51.078  1.00  0.00
ATOM   1712  CB  GLU B 118      56.002  30.634  52.406  1.00  0.00
ATOM   1715  CG  GLU B 118      55.033  31.798  52.688  1.00  0.00
ATOM   1718  CD  GLU B 118      54.773  31.955  54.197  1.00  0.00
ATOM   1719  OE1 GLU B 118      55.687  32.394  54.930  1.00  0.00
ATOM   1720  OE2 GLU B 118      53.646  31.715  54.687  1.00  0.00
ATOM   1721  C   GLU B 118      56.021  30.228  49.818  1.00  0.00
ATOM   1722  O   GLU B 118      54.792  30.160  49.823  1.00  0.00
ATOM   1723  N   PRO B 119      56.729  29.851  48.729  1.00  0.00
ATOM   1724  CD  PRO B 119      58.174  29.975  48.562  1.00  0.00
ATOM   1727  CG  PRO B 119      58.467  29.632  47.104  1.00  0.00
ATOM   1730  CB  PRO B 119      57.350  28.656  46.757  1.00  0.00
ATOM   1733  CA  PRO B 119      56.153  29.202  47.547  1.00  0.00
ATOM   1735  C   PRO B 119      55.098  28.126  47.852  1.00  0.00
ATOM   1736  O   PRO B 119      54.763  27.832  48.999  1.00  0.00
ATOM      1  N   GLN A   1      76.657  84.720  38.078  1.00  0.00
ATOM      2  CA  GLN A   1      76.402  83.306  38.331  1.00  0.00
ATOM      4  CB  GLN A   1      76.753  82.509  37.063  1.00  0.00
ATOM      7  CG  GLN A   1      76.259  81.054  37.084  1.00  0.00
ATOM     10  CD  GLN A   1      74.744  80.960  36.937  1.00  0.00
ATOM     11  OE1 GLN A   1      73.981  81.195  37.860  1.00  0.00
ATOM     12  NE2 GLN A   1      74.235  80.598  35.779  1.00  0.00
ATOM     15  C   GLN A   1      77.185  82.801  39.550  1.00  0.00
ATOM     16  O   GLN A   1      78.411  82.916  39.612  1.00  0.00
ATOM     17  N   VAL A   2      76.481  82.210  40.517  1.00  0.00
ATOM     19  CA  VAL A   2      77.093  81.715  41.756  1.00  0.00
ATOM     21  CB  VAL A   2      76.017  81.177  42.722  1.00  0.00
ATOM     23  CG1 VAL A   2      76.583  80.528  43.993  1.00  0.00
ATOM     27  CG2 VAL A   2      75.080  82.303  43.177  1.00  0.00
ATOM     31  C   VAL A   2      78.159  80.653  41.479  1.00  0.00
ATOM     32  O   VAL A   2      77.938  79.724  40.705  1.00  0.00
ATOM     33  N   GLN A   3      79.293  80.742  42.185  1.00  0.00
ATOM     35  CA  GLN A   3      80.272  79.650  42.297  1.00  0.00
ATOM     37  CB  GLN A   3      81.591  79.931  41.549  1.00  0.00
ATOM     40  CG  GLN A   3      81.498  80.667  40.196  1.00  0.00
ATOM     43  CD  GLN A   3      81.978  82.111  40.303  1.00  0.00
ATOM     44  OE1 GLN A   3      83.107  82.390  40.679  1.00  0.00
ATOM     45  NE2 GLN A   3      81.161  83.097  40.007  1.00  0.00
ATOM     48  C   GLN A   3      80.539  79.297  43.776  1.00  0.00
ATOM     49  O   GLN A   3      80.038  79.989  44.666  1.00  0.00
ATOM     50  N   LEU A   4      81.268  78.191  44.025  1.00  0.00
ATOM     52  CA  LEU A   4      81.152  77.398  45.257  1.00  0.00
ATOM     54  CB  LEU A   4      79.910  76.468  45.165  1.00  0.00
ATOM     57  CG  LEU A   4      78.549  77.114  45.495  1.00  0.00
ATOM     59  CD1 LEU A   4      77.463  76.032  45.495  1.00  0.00
ATOM     63  CD2 LEU A   4      78.496  77.785  46.868  1.00  0.00
ATOM     67  C   LEU A   4      82.378  76.577  45.727  1.00  0.00
ATOM     68  O   LEU A   4      82.302  76.017  46.817  1.00  0.00
ATOM     69  N   GLN A   5      83.482  76.421  44.988  1.00  0.00
ATOM     71  CA  GLN A   5      84.361  75.235  45.162  1.00  0.00
ATOM     73  CB  GLN A   5      85.429  75.155  44.051  1.00  0.00
ATOM     76  CG  GLN A   5      86.805  75.777  44.359  1.00  0.00
ATOM     79  CD  GLN A   5      87.658  74.942  45.319  1.00  0.00
ATOM     80  OE1 GLN A   5      87.791  73.732  45.216  1.00  0.00
ATOM     81  NE2 GLN A   5      88.214  75.558  46.336  1.00  0.00
ATOM     84  C   GLN A   5      84.916  74.915  46.585  1.00  0.00
ATOM     85  O   GLN A   5      85.176  75.828  47.364  1.00  0.00
ATOM     86  N   GLU A   6      85.164  73.621  46.881  1.00  0.00
ATOM     88  CA  GLU A   6      85.058  72.927  48.177  1.00  0.00
ATOM     90  CB  GLU A   6      84.084  71.746  48.082  1.00  0.00
ATOM     93  CG  GLU A   6      82.654  72.137  47.727  1.00  0.00
ATOM     96  CD  GLU A   6      82.346  71.712  46.302  1.00  0.00
ATOM     97  OE1 GLU A   6      83.093  72.108  45.380  1.00  0.00
ATOM     98  OE2 GLU A   6      81.379  70.935  46.136  1.00  0.00
ATOM     99  C   GLU A   6      86.316  72.309  48.814  1.00  0.00
ATOM    100  O   GLU A   6      86.294  71.959  50.002  1.00  0.00
ATOM    101  N   SER A   7      87.421  72.206  48.076  1.00  0.00
ATOM    103  CA  SER A   7      88.740  71.941  48.672  1.00  0.00
ATOM    105  CB  SER A   7      89.109  73.149  49.573  1.00  0.00
ATOM    108  OG  SER A   7      88.723  74.402  49.039  1.00  0.00
ATOM    110  C   SER A   7      88.931  70.626  49.450  1.00  0.00
ATOM    111  O   SER A   7      88.129  69.687  49.343  1.00  0.00
ATOM    112  N   GLY A   8      90.060  70.588  50.191  1.00  0.00
ATOM    114  CA  GLY A   8      90.283  70.074  51.565  1.00  0.00
ATOM    117  C   GLY A   8      89.945  68.620  51.889  1.00  0.00
ATOM    118  O   GLY A   8      90.018  68.232  53.053  1.00  0.00
ATOM    119  N   GLY A   9      89.575  67.849  50.876  1.00  0.00
ATOM    121  CA  GLY A   9      89.421  66.411  50.959  1.00  0.00
ATOM    124  C   GLY A   9      90.762  65.696  51.026  1.00  0.00
ATOM    125  O   GLY A   9      91.814  66.310  51.224  1.00  0.00
ATOM    126  N   GLY A  10      90.733  64.381  50.845  1.00  0.00
ATOM    128  CA  GLY A  10      91.934  63.568  50.898  1.00  0.00
ATOM    131  C   GLY A  10      91.671  62.100  51.210  1.00  0.00
ATOM    132  O   GLY A  10      90.609  61.546  50.921  1.00  0.00
ATOM    133  N   LEU A  11      92.694  61.493  51.810  1.00  0.00
ATOM    135  CA  LEU A  11      92.618  60.233  52.536  1.00  0.00
ATOM    137  CB  LEU A  11      94.009  59.537  52.521  1.00  0.00
ATOM    140  CG  LEU A  11      95.322  60.311  52.812  1.00  0.00
ATOM    142  CD1 LEU A  11      95.793  61.211  51.663  1.00  0.00
ATOM    146  CD2 LEU A  11      95.309  61.147  54.090  1.00  0.00
ATOM    150  C   LEU A  11      91.893  60.416  53.888  1.00  0.00
ATOM    151  O   LEU A  11      90.811  61.008  53.925  1.00  0.00
ATOM    152  N   VAL A  12      92.509  59.860  54.937  1.00  0.00
ATOM    154  CA  VAL A  12      92.663  60.256  56.363  1.00  0.00
ATOM    156  CB  VAL A  12      91.824  61.476  56.826  1.00  0.00
ATOM    158  CG1 VAL A  12      92.012  61.744  58.330  1.00  0.00
ATOM    162  CG2 VAL A  12      92.285  62.781  56.146  1.00  0.00
ATOM    166  C   VAL A  12      92.509  59.000  57.220  1.00  0.00
ATOM    167  O   VAL A  12      91.702  58.125  56.925  1.00  0.00
ATOM    168  N   GLN A  13      93.340  58.832  58.245  1.00  0.00
ATOM    170  CA  GLN A  13      93.231  57.696  59.157  1.00  0.00
ATOM    172  CB  GLN A  13      94.435  57.663  60.124  1.00  0.00
ATOM    175  CG  GLN A  13      94.488  58.739  61.228  1.00  0.00
ATOM    178  CD  GLN A  13      94.748  60.171  60.748  1.00  0.00
ATOM    179  OE1 GLN A  13      95.127  60.445  59.624  1.00  0.00
ATOM    180  NE2 GLN A  13      94.568  61.157  61.597  1.00  0.00
ATOM    183  C   GLN A  13      91.895  57.721  59.918  1.00  0.00
ATOM    184  O   GLN A  13      91.374  58.782  60.274  1.00  0.00
ATOM    185  N   ALA A  14      91.353  56.543  60.222  1.00  0.00
ATOM    187  CA  ALA A  14      90.255  56.407  61.171  1.00  0.00
ATOM    189  CB  ALA A  14      89.892  54.923  61.289  1.00  0.00
ATOM    193  C   ALA A  14      90.621  57.040  62.528  1.00  0.00
ATOM    194  O   ALA A  14      91.747  56.911  63.006  1.00  0.00
ATOM    195  N   GLY A  15      89.675  57.756  63.131  1.00  0.00
ATOM    197  CA  GLY A  15      89.889  58.570  64.328  1.00  0.00
ATOM    200  C   GLY A  15      90.587  59.913  64.097  1.00  0.00
ATOM    201  O   GLY A  15      90.739  60.687  65.041  1.00  0.00
ATOM    202  N   GLY A  16      90.984  60.217  62.861  1.00  0.00
ATOM    204  CA  GLY A  16      91.461  61.533  62.455  1.00  0.00
ATOM    207  C   GLY A  16      90.353  62.571  62.286  1.00  0.00
ATOM    208  O   GLY A  16      89.161  62.300  62.479  1.00  0.00
ATOM    209  N   SER A  17      90.794  63.753  61.849  1.00  0.00
ATOM    211  CA  SER A  17      89.950  64.860  61.401  1.00  0.00
ATOM    213  CB  SER A  17      90.041  66.063  62.346  1.00  0.00
ATOM    216  OG  SER A  17      89.485  65.794  63.612  1.00  0.00
ATOM    218  C   SER A  17      90.402  65.356  60.025  1.00  0.00
ATOM    219  O   SER A  17      91.558  65.184  59.640  1.00  0.00
ATOM    220  N   LEU A  18      89.509  66.077  59.349  1.00  0.00
ATOM    222  CA  LEU A  18      89.870  67.080  58.349  1.00  0.00
ATOM    224  CB  LEU A  18      90.065  66.470  56.933  1.00  0.00
ATOM    227  CG  LEU A  18      88.888  65.912  56.104  1.00  0.00
ATOM    229  CD1 LEU A  18      88.228  64.697  56.732  1.00  0.00
ATOM    233  CD2 LEU A  18      87.790  66.924  55.806  1.00  0.00
ATOM    237  C   LEU A  18      88.922  68.277  58.414  1.00  0.00
ATOM    238  O   LEU A  18      87.999  68.309  59.233  1.00  0.00
ATOM    239  N   ARG A  19      89.134  69.277  57.551  1.00  0.00
ATOM    241  CA  ARG A  19      88.177  70.379  57.413  1.00  0.00
ATOM    243  CB  ARG A  19      88.437  71.505  58.420  1.00  0.00
ATOM    246  CG  ARG A  19      89.869  72.074  58.467  1.00  0.00
ATOM    249  CD  ARG A  19      89.857  73.557  58.860  1.00  0.00
ATOM    252  NE  ARG A  19      89.423  74.403  57.728  1.00  0.00
ATOM    254  CZ  ARG A  19      88.881  75.608  57.777  1.00  0.00
ATOM    255  NH1 ARG A  19      88.563  76.196  58.896  1.00  0.00
ATOM    258  NH2 ARG A  19      88.604  76.256  56.687  1.00  0.00
ATOM    261  C   ARG A  19      88.015  70.913  55.993  1.00  0.00
ATOM    262  O   ARG A  19      88.840  71.677  55.505  1.00  0.00
ATOM    263  N   LEU A  20      86.914  70.513  55.355  1.00  0.00
ATOM    265  CA  LEU A  20      86.522  70.947  54.011  1.00  0.00
ATOM    267  CB  LEU A  20      85.311  70.126  53.535  1.00  0.00
ATOM    270  CG  LEU A  20      85.457  68.601  53.637  1.00  0.00
ATOM    272  CD1 LEU A  20      84.234  67.926  53.042  1.00  0.00
ATOM    276  CD2 LEU A  20      86.694  68.136  52.875  1.00  0.00
ATOM    280  C   LEU A  20      86.161  72.438  53.963  1.00  0.00
ATOM    281  O   LEU A  20      85.839  73.043  54.995  1.00  0.00
ATOM    282  N   SER A  21      86.217  73.044  52.767  1.00  0.00
ATOM    284  CA  SER A  21      86.056  74.493  52.604  1.00  0.00
ATOM    286  CB  SER A  21      87.397  75.194  52.875  1.00  0.00
ATOM    289  OG  SER A  21      87.785  75.006  54.230  1.00  0.00
ATOM    291  C   SER A  21      85.518  74.956  51.243  1.00  0.00
ATOM    292  O   SER A  21      86.121  74.763  50.178  1.00  0.00
ATOM    293  N   CYS A  22      84.379  75.635  51.338  1.00  0.00
ATOM    295  CA  CYS A  22      83.519  76.022  50.243  1.00  0.00
ATOM    297  CB  CYS A  22      82.157  75.405  50.479  1.00  0.00
ATOM    300  SG  CYS A  22      80.868  76.070  49.423  1.00  0.00
ATOM    301  C   CYS A  22      83.473  77.525  50.032  1.00  0.00
ATOM    302  O   CYS A  22      83.314  78.281  50.993  1.00  0.00
ATOM    303  N   ALA A  23      83.604  77.942  48.776  1.00  0.00
ATOM    305  CA  ALA A  23      83.927  79.312  48.422  1.00  0.00
ATOM    307  CB  ALA A  23      85.312  79.323  47.758  1.00  0.00
ATOM    311  C   ALA A  23      82.842  79.917  47.542  1.00  0.00
ATOM    312  O   ALA A  23      82.759  79.676  46.327  1.00  0.00
ATOM    313  N   ALA A  24      81.993  80.701  48.208  1.00  0.00
ATOM    315  CA  ALA A  24      80.939  81.433  47.544  1.00  0.00
ATOM    317  CB  ALA A  24      79.923  81.909  48.588  1.00  0.00
ATOM    321  C   ALA A  24      81.523  82.602  46.750  1.00  0.00
ATOM    322  O   ALA A  24      82.238  83.451  47.275  1.00  0.00
ATOM    323  N   SER A  25      81.150  82.667  45.480  1.00  0.00
ATOM    325  CA  SER A  25      81.457  83.779  44.589  1.00  0.00
ATOM    327  CB  SER A  25      82.553  83.346  43.622  1.00  0.00
ATOM    330  OG  SER A  25      82.774  84.305  42.613  1.00  0.00
ATOM    332  C   SER A  25      80.168  84.170  43.873  1.00  0.00
ATOM    333  O   SER A  25      79.286  83.337  43.675  1.00  0.00
ATOM    334  N   GLY A  26      80.029  85.447  43.533  1.00  0.00
ATOM    336  CA  GLY A  26      78.941  85.935  42.690  1.00  0.00
ATOM    339  C   GLY A  26      77.661  86.420  43.360  1.00  0.00
ATOM    340  O   GLY A  26      76.928  87.230  42.798  1.00  0.00
ATOM    341  N   ASN A  27      77.397  85.984  44.586  1.00  0.00
ATOM    343  CA  ASN A  27      76.358  86.567  45.422  1.00  0.00
ATOM    345  CB  ASN A  27      75.010  85.899  45.097  1.00  0.00
ATOM    348  CG  ASN A  27      73.940  86.951  44.932  1.00  0.00
ATOM    349  OD1 ASN A  27      73.134  87.172  45.812  1.00  0.00
ATOM    350  ND2 ASN A  27      73.955  87.688  43.840  1.00  0.00
ATOM    353  C   ASN A  27      76.790  86.426  46.876  1.00  0.00
ATOM    354  O   ASN A  27      77.480  85.468  47.239  1.00  0.00
ATOM    355  N   ILE A  28      76.461  87.414  47.704  1.00  0.00
ATOM    357  CA  ILE A  28      76.936  87.433  49.082  1.00  0.00
ATOM    359  CB  ILE A  28      76.885  88.866  49.670  1.00  0.00
ATOM    361  CG2 ILE A  28      75.461  89.402  49.903  1.00  0.00
ATOM    365  CG1 ILE A  28      77.757  88.914  50.942  1.00  0.00
ATOM    368  CD1 ILE A  28      77.858  90.295  51.600  1.00  0.00
ATOM    372  C   ILE A  28      76.189  86.375  49.903  1.00  0.00
ATOM    373  O   ILE A  28      74.968  86.418  50.092  1.00  0.00
ATOM    374  N   SER A  29      76.948  85.409  50.425  1.00  0.00
ATOM    376  CA  SER A  29      76.399  84.289  51.192  1.00  0.00
ATOM    378  CB  SER A  29      77.492  83.274  51.542  1.00  0.00
ATOM    381  OG  SER A  29      78.503  83.858  52.346  1.00  0.00
ATOM    383  C   SER A  29      75.649  84.704  52.463  1.00  0.00
ATOM    384  O   SER A  29      74.894  83.923  53.040  1.00  0.00
ATOM    385  N   VAL A  30      75.830  85.948  52.903  1.00  0.00
ATOM    387  CA  VAL A  30      75.219  86.567  54.086  1.00  0.00
ATOM    389  CB  VAL A  30      75.765  88.014  54.227  1.00  0.00
ATOM    391  CG1 VAL A  30      75.106  88.888  55.303  1.00  0.00
ATOM    395  CG2 VAL A  30      77.257  87.959  54.581  1.00  0.00
ATOM    399  C   VAL A  30      73.687  86.530  54.131  1.00  0.00
ATOM    400  O   VAL A  30      73.112  86.667  55.202  1.00  0.00
ATOM    401  N   ARG A  31      73.016  86.262  53.005  1.00  0.00
ATOM    403  CA  ARG A  31      71.550  86.114  52.935  1.00  0.00
ATOM    405  CB  ARG A  31      71.013  87.199  51.976  1.00  0.00
ATOM    408  CG  ARG A  31      69.565  87.605  52.283  1.00  0.00
ATOM    411  CD  ARG A  31      69.030  88.579  51.226  1.00  0.00
ATOM    414  NE  ARG A  31      67.675  89.039  51.583  1.00  0.00
ATOM    416  CZ  ARG A  31      66.523  88.537  51.181  1.00  0.00
ATOM    417  NH1 ARG A  31      66.435  87.561  50.322  1.00  0.00
ATOM    420  NH2 ARG A  31      65.400  89.014  51.643  1.00  0.00
ATOM    423  C   ARG A  31      71.079  84.715  52.536  1.00  0.00
ATOM    424  O   ARG A  31      69.904  84.501  52.257  1.00  0.00
ATOM    425  N   ALA A  32      72.002  83.766  52.505  1.00  0.00
ATOM    427  CA  ALA A  32      71.788  82.403  52.064  1.00  0.00
ATOM    429  CB  ALA A  32      72.759  82.154  50.906  1.00  0.00
ATOM    433  C   ALA A  32      71.964  81.407  53.207  1.00  0.00
ATOM    434  O   ALA A  32      72.380  81.753  54.320  1.00  0.00
ATOM    435  N   THR A  33      71.644  80.153  52.911  1.00  0.00
ATOM    437  CA  THR A  33      71.818  79.024  53.827  1.00  0.00
ATOM    439  CB  THR A  33      70.460  78.498  54.314  1.00  0.00
ATOM    441  CG2 THR A  33      70.508  77.234  55.171  1.00  0.00
ATOM    445  OG1 THR A  33      69.880  79.487  55.128  1.00  0.00
ATOM    447  C   THR A  33      72.654  77.942  53.123  1.00  0.00
ATOM    448  O   THR A  33      72.651  77.826  51.882  1.00  0.00
ATOM    449  N   MET A  34      73.436  77.201  53.914  1.00  0.00
ATOM    451  CA  MET A  34      74.634  76.588  53.337  1.00  0.00
ATOM    453  CB  MET A  34      75.887  77.446  53.596  1.00  0.00
ATOM    456  CG  MET A  34      76.266  78.339  52.411  1.00  0.00
ATOM    459  SD  MET A  34      75.412  79.929  52.287  1.00  0.00
ATOM    460  CE  MET A  34      75.927  80.338  50.598  1.00  0.00
ATOM    464  C   MET A  34      74.853  75.178  53.897  1.00  0.00
ATOM    465  O   MET A  34      74.856  74.963  55.117  1.00  0.00
ATOM    466  N   GLY A  35      74.996  74.205  52.998  1.00  0.00
ATOM    468  CA  GLY A  35      74.481  72.888  53.323  1.00  0.00
ATOM    471  C   GLY A  35      75.329  71.777  52.721  1.00  0.00
ATOM    472  O   GLY A  35      75.343  71.573  51.498  1.00  0.00
ATOM    473  N   TRP A  36      76.066  71.060  53.579  1.00  0.00
ATOM    475  CA  TRP A  36      76.923  70.039  53.013  1.00  0.00
ATOM    477  CB  TRP A  36      78.265  69.833  53.743  1.00  0.00
ATOM    480  CG  TRP A  36      79.243  70.969  53.667  1.00  0.00
ATOM    481  CD1 TRP A  36      79.136  72.114  54.372  1.00  0.00
ATOM    483  NE1 TRP A  36      80.232  72.915  54.132  1.00  0.00
ATOM    485  CE2 TRP A  36      81.095  72.339  53.228  1.00  0.00
ATOM    486  CZ2 TRP A  36      82.314  72.747  52.669  1.00  0.00
ATOM    488  CH2 TRP A  36      82.934  71.943  51.701  1.00  0.00
ATOM    490  CZ3 TRP A  36      82.342  70.724  51.327  1.00  0.00
ATOM    492  CE3 TRP A  36      81.129  70.310  51.916  1.00  0.00
ATOM    494  CD2 TRP A  36      80.470  71.098  52.883  1.00  0.00
ATOM    495  C   TRP A  36      76.119  68.765  52.737  1.00  0.00
ATOM    496  O   TRP A  36      75.027  68.556  53.267  1.00  0.00
ATOM    497  N   TYR A  37      76.625  67.919  51.843  1.00  0.00
ATOM    499  CA  TYR A  37      75.865  66.795  51.324  1.00  0.00
ATOM    501  CB  TYR A  37      74.922  67.232  50.187  1.00  0.00
ATOM    504  CG  TYR A  37      73.516  67.632  50.588  1.00  0.00
ATOM    505  CD1 TYR A  37      73.231  68.971  50.897  1.00  0.00
ATOM    507  CE1 TYR A  37      71.939  69.350  51.294  1.00  0.00
ATOM    509  CZ  TYR A  37      70.900  68.401  51.310  1.00  0.00
ATOM    510  OH  TYR A  37      69.653  68.777  51.695  1.00  0.00
ATOM    512  CE2 TYR A  37      71.169  67.060  50.957  1.00  0.00
ATOM    514  CD2 TYR A  37      72.481  66.677  50.615  1.00  0.00
ATOM    516  C   TYR A  37      76.841  65.756  50.758  1.00  0.00
ATOM    517  O   TYR A  37      77.493  65.917  49.710  1.00  0.00
ATOM    518  N   ARG A  38      76.938  64.629  51.450  1.00  0.00
ATOM    520  CA  ARG A  38      77.849  63.573  51.038  1.00  0.00
ATOM    522  CB  ARG A  38      78.503  62.922  52.268  1.00  0.00
ATOM    525  CG  ARG A  38      77.590  61.989  53.070  1.00  0.00
ATOM    528  CD  ARG A  38      78.398  61.366  54.210  1.00  0.00
ATOM    531  NE  ARG A  38      77.557  60.530  55.084  1.00  0.00
ATOM    533  CZ  ARG A  38      77.911  60.024  56.249  1.00  0.00
ATOM    534  NH1 ARG A  38      79.115  60.172  56.725  1.00  0.00
ATOM    537  NH2 ARG A  38      77.026  59.378  56.948  1.00  0.00
ATOM    540  C   ARG A  38      77.230  62.587  50.074  1.00  0.00
ATOM    541  O   ARG A  38      76.013  62.521  49.931  1.00  0.00
ATOM    542  N   GLN A  39      78.057  61.793  49.402  1.00  0.00
ATOM    544  CA  GLN A  39      77.530  60.691  48.590  1.00  0.00
ATOM    546  CB  GLN A  39      77.079  61.157  47.200  1.00  0.00
ATOM    549  CG  GLN A  39      76.551  59.955  46.398  1.00  0.00
ATOM    552  CD  GLN A  39      75.651  60.345  45.233  1.00  0.00
ATOM    553  OE1 GLN A  39      75.693  61.448  44.697  1.00  0.00
ATOM    554  NE2 GLN A  39      74.776  59.461  44.815  1.00  0.00
ATOM    557  C   GLN A  39      78.604  59.613  48.511  1.00  0.00
ATOM    558  O   GLN A  39      79.638  59.801  47.873  1.00  0.00
ATOM    559  N   ALA A  40      78.363  58.512  49.217  1.00  0.00
ATOM    561  CA  ALA A  40      79.172  57.314  49.105  1.00  0.00
ATOM    563  CB  ALA A  40      78.969  56.476  50.373  1.00  0.00
ATOM    567  C   ALA A  40      78.837  56.528  47.825  1.00  0.00
ATOM    568  O   ALA A  40      77.702  56.605  47.351  1.00  0.00
ATOM    569  N   PRO A  41      79.783  55.759  47.258  1.00  0.00
ATOM    570  CD  PRO A  41      81.152  55.555  47.708  1.00  0.00
ATOM    573  CG  PRO A  41      81.649  54.319  46.961  1.00  0.00
ATOM    576  CB  PRO A  41      80.839  54.345  45.664  1.00  0.00
ATOM    579  CA  PRO A  41      79.494  54.949  46.083  1.00  0.00
ATOM    581  C   PRO A  41      78.440  53.882  46.407  1.00  0.00
ATOM    582  O   PRO A  41      78.505  53.226  47.447  1.00  0.00
ATOM    583  N   GLY A  42      77.441  53.747  45.535  1.00  0.00
ATOM    585  CA  GLY A  42      76.278  52.886  45.770  1.00  0.00
ATOM    588  C   GLY A  42      75.250  53.429  46.772  1.00  0.00
ATOM    589  O   GLY A  42      74.352  52.689  47.153  1.00  0.00
ATOM    590  N   LYS A  43      75.352  54.708  47.169  1.00  0.00
ATOM    592  CA  LYS A  43      74.439  55.356  48.119  1.00  0.00
ATOM    594  CB  LYS A  43      75.232  55.604  49.419  1.00  0.00
ATOM    597  CG  LYS A  43      74.359  56.069  50.590  1.00  0.00
ATOM    600  CD  LYS A  43      75.100  56.132  51.928  1.00  0.00
ATOM    603  CE  LYS A  43      74.110  56.351  53.083  1.00  0.00
ATOM    606  NZ  LYS A  43      73.418  57.658  53.008  1.00  0.00
ATOM    610  C   LYS A  43      73.835  56.642  47.541  1.00  0.00
ATOM    611  O   LYS A  43      74.337  57.212  46.565  1.00  0.00
ATOM    612  N   GLU A  44      72.718  57.076  48.118  1.00  0.00
ATOM    614  CA  GLU A  44      72.055  58.327  47.759  1.00  0.00
ATOM    616  CB  GLU A  44      70.603  58.314  48.291  1.00  0.00
ATOM    619  CG  GLU A  44      70.310  58.885  49.694  1.00  0.00
ATOM    622  CD  GLU A  44      71.215  58.371  50.818  1.00  0.00
ATOM    623  OE1 GLU A  44      71.640  59.187  51.662  1.00  0.00
ATOM    624  OE2 GLU A  44      71.555  57.167  50.856  1.00  0.00
ATOM    625  C   GLU A  44      72.875  59.563  48.199  1.00  0.00
ATOM    626  O   GLU A  44      73.983  59.457  48.737  1.00  0.00
ATOM    627  N   ARG A  45      72.345  60.759  47.941  1.00  0.00
ATOM    629  CA  ARG A  45      72.944  62.040  48.332  1.00  0.00
ATOM    631  CB  ARG A  45      72.607  63.067  47.233  1.00  0.00
ATOM    634  CG  ARG A  45      73.228  64.468  47.400  1.00  0.00
ATOM    637  CD  ARG A  45      74.751  64.513  47.222  1.00  0.00
ATOM    640  NE  ARG A  45      75.159  64.057  45.882  1.00  0.00
ATOM    642  CZ  ARG A  45      75.454  64.771  44.819  1.00  0.00
ATOM    643  NH1 ARG A  45      75.407  66.073  44.775  1.00  0.00
ATOM    646  NH2 ARG A  45      75.823  64.116  43.758  1.00  0.00
ATOM    649  C   ARG A  45      72.416  62.467  49.717  1.00  0.00
ATOM    650  O   ARG A  45      71.301  62.975  49.826  1.00  0.00
ATOM    651  N   GLU A  46      73.199  62.242  50.760  1.00  0.00
ATOM    653  CA  GLU A  46      72.810  62.398  52.168  1.00  0.00
ATOM    655  CB  GLU A  46      73.684  61.401  52.976  1.00  0.00
ATOM    658  CG  GLU A  46      73.358  61.221  54.476  1.00  0.00
ATOM    661  CD  GLU A  46      74.267  60.175  55.166  1.00  0.00
ATOM    662  OE1 GLU A  46      74.290  60.063  56.418  1.00  0.00
ATOM    663  OE2 GLU A  46      74.996  59.437  54.459  1.00  0.00
ATOM    664  C   GLU A  46      73.078  63.815  52.681  1.00  0.00
ATOM    665  O   GLU A  46      74.198  64.313  52.557  1.00  0.00
ATOM    666  N   PHE A  47      72.082  64.447  53.300  1.00  0.00
ATOM    668  CA  PHE A  47      72.240  65.726  53.999  1.00  0.00
ATOM    670  CB  PHE A  47      70.870  66.165  54.532  1.00  0.00
ATOM    673  CG  PHE A  47      70.880  67.354  55.486  1.00  0.00
ATOM    674  CD1 PHE A  47      71.300  68.619  55.038  1.00  0.00
ATOM    676  CE1 PHE A  47      71.237  69.729  55.899  1.00  0.00
ATOM    678  CZ  PHE A  47      70.791  69.581  57.220  1.00  0.00
ATOM    680  CE2 PHE A  47      70.397  68.315  57.684  1.00  0.00
ATOM    682  CD2 PHE A  47      70.430  67.207  56.814  1.00  0.00
ATOM    684  C   PHE A  47      73.232  65.613  55.158  1.00  0.00
ATOM    685  O   PHE A  47      73.141  64.715  55.991  1.00  0.00
ATOM    686  N   VAL A  48      74.137  66.580  55.228  1.00  0.00
ATOM    688  CA  VAL A  48      75.212  66.726  56.205  1.00  0.00
ATOM    690  CB  VAL A  48      76.517  66.090  55.677  1.00  0.00
ATOM    692  CG1 VAL A  48      77.702  66.331  56.623  1.00  0.00
ATOM    696  CG2 VAL A  48      76.387  64.566  55.540  1.00  0.00
ATOM    700  C   VAL A  48      75.398  68.229  56.459  1.00  0.00
ATOM    701  O   VAL A  48      76.171  68.937  55.831  1.00  0.00
ATOM    702  N   ALA A  49      74.677  68.714  57.455  1.00  0.00
ATOM    704  CA  ALA A  49      74.764  70.087  57.940  1.00  0.00
ATOM    706  CB  ALA A  49      76.117  70.308  58.640  1.00  0.00
ATOM    710  C   ALA A  49      74.314  71.209  56.973  1.00  0.00
ATOM    711  O   ALA A  49      74.023  70.968  55.807  1.00  0.00
ATOM    712  N   GLY A  50      74.157  72.431  57.505  1.00  0.00
ATOM    714  CA  GLY A  50      73.133  73.371  57.044  1.00  0.00
ATOM    717  C   GLY A  50      73.092  74.644  57.880  1.00  0.00
ATOM    718  O   GLY A  50      72.302  74.762  58.809  1.00  0.00
ATOM    719  N   ILE A  51      73.992  75.578  57.620  1.00  0.00
ATOM    721  CA  ILE A  51      74.173  76.797  58.398  1.00  0.00
ATOM    723  CB  ILE A  51      75.681  77.038  58.640  1.00  0.00
ATOM    725  CG2 ILE A  51      76.490  77.148  57.340  1.00  0.00
ATOM    729  CG1 ILE A  51      75.908  78.248  59.576  1.00  0.00
ATOM    732  CD1 ILE A  51      77.339  78.376  60.115  1.00  0.00
ATOM    736  C   ILE A  51      73.447  77.999  57.794  1.00  0.00
ATOM    737  O   ILE A  51      73.649  78.395  56.641  1.00  0.00
ATOM    738  N   SER A  52      72.593  78.577  58.631  1.00  0.00
ATOM    740  CA  SER A  52      71.869  79.824  58.418  1.00  0.00
ATOM    742  CB  SER A  52      71.043  80.075  59.693  1.00  0.00
ATOM    745  OG  SER A  52      70.343  81.301  59.696  1.00  0.00
ATOM    747  C   SER A  52      72.812  81.009  58.168  1.00  0.00
ATOM    748  O   SER A  52      74.014  80.952  58.420  1.00  0.00
ATOM    749  N   TYR A  53      72.237  82.123  57.722  1.00  0.00
ATOM    751  CA  TYR A  53      72.896  83.408  57.528  1.00  0.00
ATOM    753  CB  TYR A  53      71.851  84.440  57.081  1.00  0.00
ATOM    756  CG  TYR A  53      70.543  84.470  57.857  1.00  0.00
ATOM    757  CD1 TYR A  53      69.424  83.759  57.378  1.00  0.00
ATOM    759  CE1 TYR A  53      68.203  83.819  58.077  1.00  0.00
ATOM    761  CZ  TYR A  53      68.091  84.606  59.243  1.00  0.00
ATOM    762  OH  TYR A  53      66.896  84.684  59.886  1.00  0.00
ATOM    764  CE2 TYR A  53      69.213  85.317  59.721  1.00  0.00
ATOM    766  CD2 TYR A  53      70.437  85.243  59.030  1.00  0.00
ATOM    768  C   TYR A  53      73.716  83.938  58.721  1.00  0.00
ATOM    769  O   TYR A  53      74.723  84.627  58.524  1.00  0.00
ATOM    770  N   GLY A  54      73.289  83.613  59.945  1.00  0.00
ATOM    772  CA  GLY A  54      73.709  84.293  61.176  1.00  0.00
ATOM    775  C   GLY A  54      73.957  83.359  62.360  1.00  0.00
ATOM    776  O   GLY A  54      73.440  83.592  63.447  1.00  0.00
ATOM    777  N   SER A  55      74.690  82.265  62.122  1.00  0.00
ATOM    779  CA  SER A  55      75.341  81.401  63.133  1.00  0.00
ATOM    781  CB  SER A  55      75.879  82.169  64.350  1.00  0.00
ATOM    784  OG  SER A  55      76.678  83.262  63.929  1.00  0.00
ATOM    786  C   SER A  55      74.516  80.196  63.598  1.00  0.00
ATOM    787  O   SER A  55      75.084  79.254  64.146  1.00  0.00
ATOM    788  N   SER A  56      73.199  80.182  63.376  1.00  0.00
ATOM    790  CA  SER A  56      72.369  78.995  63.634  1.00  0.00
ATOM    792  CB  SER A  56      70.886  79.336  63.469  1.00  0.00
ATOM    795  OG  SER A  56      70.097  78.251  63.908  1.00  0.00
ATOM    797  C   SER A  56      72.741  77.833  62.715  1.00  0.00
ATOM    798  O   SER A  56      72.963  78.036  61.524  1.00  0.00
ATOM    799  N   THR A  57      72.796  76.612  63.249  1.00  0.00
ATOM    801  CA  THR A  57      73.330  75.446  62.534  1.00  0.00
ATOM    803  CB  THR A  57      74.773  75.135  62.964  1.00  0.00
ATOM    805  CG2 THR A  57      75.770  76.165  62.470  1.00  0.00
ATOM    809  OG1 THR A  57      74.958  75.099  64.363  1.00  0.00
ATOM    811  C   THR A  57      72.481  74.208  62.746  1.00  0.00
ATOM    812  O   THR A  57      72.084  73.902  63.871  1.00  0.00
ATOM    813  N   TYR A  58      72.258  73.463  61.661  1.00  0.00
ATOM    815  CA  TYR A  58      71.593  72.155  61.738  1.00  0.00
ATOM    817  CB  TYR A  58      70.249  72.238  60.977  1.00  0.00
ATOM    820  CG  TYR A  58      69.507  73.567  61.112  1.00  0.00
ATOM    821  CD1 TYR A  58      69.248  74.116  62.385  1.00  0.00
ATOM    823  CE1 TYR A  58      68.718  75.413  62.507  1.00  0.00
ATOM    825  CZ  TYR A  58      68.401  76.161  61.356  1.00  0.00
ATOM    826  OH  TYR A  58      67.905  77.421  61.487  1.00  0.00
ATOM    828  CE2 TYR A  58      68.600  75.595  60.077  1.00  0.00
ATOM    830  CD2 TYR A  58      69.164  74.308  59.960  1.00  0.00
ATOM    832  C   TYR A  58      72.539  71.104  61.165  1.00  0.00
ATOM    833  O   TYR A  58      73.420  71.432  60.363  1.00  0.00
ATOM    834  N   TYR A  59      72.325  69.863  61.604  1.00  0.00
ATOM    836  CA  TYR A  59      73.183  68.677  61.483  1.00  0.00
ATOM    838  CB  TYR A  59      73.899  68.427  62.818  1.00  0.00
ATOM    841  CG  TYR A  59      74.770  69.594  63.214  1.00  0.00
ATOM    842  CD1 TYR A  59      76.032  69.734  62.615  1.00  0.00
ATOM    844  CE1 TYR A  59      76.782  70.897  62.840  1.00  0.00
ATOM    846  CZ  TYR A  59      76.288  71.918  63.675  1.00  0.00
ATOM    847  OH  TYR A  59      77.005  73.062  63.828  1.00  0.00
ATOM    849  CE2 TYR A  59      75.026  71.770  64.291  1.00  0.00
ATOM    851  CD2 TYR A  59      74.271  70.604  64.062  1.00  0.00
ATOM    853  C   TYR A  59      72.273  67.493  61.149  1.00  0.00
ATOM    854  O   TYR A  59      71.100  67.496  61.525  1.00  0.00
ATOM    855  N   ALA A  60      72.808  66.478  60.476  1.00  0.00
ATOM    857  CA  ALA A  60      72.115  65.200  60.342  1.00  0.00
ATOM    859  CB  ALA A  60      72.397  64.622  58.955  1.00  0.00
ATOM    863  C   ALA A  60      72.553  64.247  61.446  1.00  0.00
ATOM    864  O   ALA A  60      73.691  64.328  61.903  1.00  0.00
ATOM    865  N   ASP A  61      71.674  63.357  61.912  1.00  0.00
ATOM    867  CA  ASP A  61      71.978  62.677  63.171  1.00  0.00
ATOM    869  CB  ASP A  61      70.747  61.980  63.758  1.00  0.00
ATOM    872  CG  ASP A  61      70.905  62.010  65.271  1.00  0.00
ATOM    873  OD1 ASP A  61      71.160  60.958  65.895  1.00  0.00
ATOM    874  OD2 ASP A  61      70.958  63.129  65.835  1.00  0.00
ATOM    875  C   ASP A  61      73.219  61.764  63.100  1.00  0.00
ATOM    876  O   ASP A  61      74.057  61.776  64.006  1.00  0.00
ATOM    877  N   SER A  62      73.449  61.130  61.947  1.00  0.00
ATOM    879  CA  SER A  62      74.644  60.336  61.621  1.00  0.00
ATOM    881  CB  SER A  62      74.480  59.752  60.198  1.00  0.00
ATOM    884  OG  SER A  62      74.208  60.768  59.238  1.00  0.00
ATOM    886  C   SER A  62      75.993  61.065  61.723  1.00  0.00
ATOM    887  O   SER A  62      77.062  60.434  61.716  1.00  0.00
ATOM    888  N   VAL A  63      75.971  62.390  61.847  1.00  0.00
ATOM    890  CA  VAL A  63      77.155  63.249  61.989  1.00  0.00
ATOM    892  CB  VAL A  63      77.417  64.038  60.695  1.00  0.00
ATOM    894  CG1 VAL A  63      77.563  63.101  59.487  1.00  0.00
ATOM    898  CG2 VAL A  63      76.336  65.079  60.377  1.00  0.00
ATOM    902  C   VAL A  63      77.059  64.189  63.200  1.00  0.00
ATOM    903  O   VAL A  63      78.030  64.877  63.533  1.00  0.00
ATOM    904  N   LYS A  64      75.909  64.215  63.884  1.00  0.00
ATOM    906  CA  LYS A  64      75.699  65.005  65.096  1.00  0.00
ATOM    908  CB  LYS A  64      74.234  64.815  65.560  1.00  0.00
ATOM    911  CG  LYS A  64      73.863  65.140  67.023  1.00  0.00
ATOM    914  CD  LYS A  64      74.299  64.123  68.109  1.00  0.00
ATOM    917  CE  LYS A  64      74.107  62.644  67.734  1.00  0.00
ATOM    920  NZ  LYS A  64      72.675  62.267  67.689  1.00  0.00
ATOM    924  C   LYS A  64      76.740  64.616  66.135  1.00  0.00
ATOM    925  O   LYS A  64      76.919  63.442  66.445  1.00  0.00
ATOM    926  N   GLY A  65      77.427  65.620  66.677  1.00  0.00
ATOM    928  CA  GLY A  65      78.472  65.412  67.684  1.00  0.00
ATOM    931  C   GLY A  65      79.822  64.947  67.137  1.00  0.00
ATOM    932  O   GLY A  65      80.705  64.637  67.926  1.00  0.00
ATOM    933  N   ARG A  66      79.995  64.930  65.811  1.00  0.00
ATOM    935  CA  ARG A  66      81.268  64.596  65.152  1.00  0.00
ATOM    937  CB  ARG A  66      81.155  63.212  64.482  1.00  0.00
ATOM    940  CG  ARG A  66      80.727  62.101  65.460  1.00  0.00
ATOM    943  CD  ARG A  66      80.953  60.688  64.908  1.00  0.00
ATOM    946  NE  ARG A  66      80.213  60.433  63.650  1.00  0.00
ATOM    948  CZ  ARG A  66      80.737  60.079  62.486  1.00  0.00
ATOM    949  NH1 ARG A  66      82.014  59.880  62.328  1.00  0.00
ATOM    952  NH2 ARG A  66      79.974  59.924  61.444  1.00  0.00
ATOM    955  C   ARG A  66      81.680  65.647  64.130  1.00  0.00
ATOM    956  O   ARG A  66      82.866  65.958  63.993  1.00  0.00
ATOM    957  N   PHE A  67      80.692  66.225  63.442  1.00  0.00
ATOM    959  CA  PHE A  67      80.893  67.316  62.496  1.00  0.00
ATOM    961  CB  PHE A  67      80.309  66.988  61.111  1.00  0.00
ATOM    964  CG  PHE A  67      80.754  65.729  60.367  1.00  0.00
ATOM    965  CD1 PHE A  67      81.691  64.790  60.861  1.00  0.00
ATOM    967  CE1 PHE A  67      81.925  63.582  60.179  1.00  0.00
ATOM    969  CZ  PHE A  67      81.244  63.312  58.981  1.00  0.00
ATOM    971  CE2 PHE A  67      80.362  64.269  58.450  1.00  0.00
ATOM    973  CD2 PHE A  67      80.135  65.473  59.134  1.00  0.00
ATOM    975  C   PHE A  67      80.337  68.628  63.045  1.00  0.00
ATOM    976  O   PHE A  67      79.341  68.641  63.768  1.00  0.00
ATOM    977  N   THR A  68      80.991  69.726  62.671  1.00  0.00
ATOM    979  CA  THR A  68      80.595  71.086  63.017  1.00  0.00
ATOM    981  CB  THR A  68      81.243  71.572  64.323  1.00  0.00
ATOM    983  CG2 THR A  68      82.766  71.605  64.346  1.00  0.00
ATOM    987  OG1 THR A  68      80.806  72.874  64.614  1.00  0.00
ATOM    989  C   THR A  68      80.780  72.012  61.830  1.00  0.00
ATOM    990  O   THR A  68      81.815  71.979  61.163  1.00  0.00
ATOM    991  N   ILE A  69      79.726  72.768  61.512  1.00  0.00
ATOM    993  CA  ILE A  69      79.669  73.626  60.330  1.00  0.00
ATOM    995  CB  ILE A  69      78.411  73.326  59.484  1.00  0.00
ATOM    997  CG2 ILE A  69      77.107  73.677  60.229  1.00  0.00
ATOM   1001  CG1 ILE A  69      78.504  74.050  58.124  1.00  0.00
ATOM   1004  CD1 ILE A  69      77.384  73.681  57.150  1.00  0.00
ATOM   1008  C   ILE A  69      79.781  75.071  60.804  1.00  0.00
ATOM   1009  O   ILE A  69      79.174  75.492  61.787  1.00  0.00
ATOM   1010  N   SER A  70      80.608  75.827  60.100  1.00  0.00
ATOM   1012  CA  SER A  70      80.920  77.214  60.435  1.00  0.00
ATOM   1014  CB  SER A  70      82.212  77.279  61.265  1.00  0.00
ATOM   1017  OG  SER A  70      83.212  76.434  60.729  1.00  0.00
ATOM   1019  C   SER A  70      80.990  78.058  59.178  1.00  0.00
ATOM   1020  O   SER A  70      81.051  77.545  58.067  1.00  0.00
ATOM   1021  N   ARG A  71      80.920  79.373  59.332  1.00  0.00
ATOM   1023  CA  ARG A  71      80.920  80.309  58.211  1.00  0.00
ATOM   1025  CB  ARG A  71      79.507  80.855  57.949  1.00  0.00
ATOM   1028  CG  ARG A  71      78.871  80.097  56.782  1.00  0.00
ATOM   1031  CD  ARG A  71      77.367  80.322  56.690  1.00  0.00
ATOM   1034  NE  ARG A  71      76.994  81.721  56.468  1.00  0.00
ATOM   1036  CZ  ARG A  71      75.900  82.107  55.848  1.00  0.00
ATOM   1037  NH1 ARG A  71      74.938  81.289  55.519  1.00  0.00
ATOM   1040  NH2 ARG A  71      75.806  83.361  55.541  1.00  0.00
ATOM   1043  C   ARG A  71      81.852  81.445  58.565  1.00  0.00
ATOM   1044  O   ARG A  71      81.994  81.829  59.721  1.00  0.00
ATOM   1045  N   ASP A  72      82.394  82.031  57.517  1.00  0.00
ATOM   1047  CA  ASP A  72      83.057  83.313  57.550  1.00  0.00
ATOM   1049  CB  ASP A  72      84.547  83.149  57.245  1.00  0.00
ATOM   1052  CG  ASP A  72      85.282  84.452  57.529  1.00  0.00
ATOM   1053  OD1 ASP A  72      84.926  85.509  56.946  1.00  0.00
ATOM   1054  OD2 ASP A  72      86.228  84.440  58.345  1.00  0.00
ATOM   1055  C   ASP A  72      82.335  84.198  56.535  1.00  0.00
ATOM   1056  O   ASP A  72      82.490  84.061  55.311  1.00  0.00
ATOM   1057  N   ASN A  73      81.477  85.068  57.069  1.00  0.00
ATOM   1059  CA  ASN A  73      80.667  86.005  56.296  1.00  0.00
ATOM   1061  CB  ASN A  73      79.547  86.542  57.225  1.00  0.00
ATOM   1064  CG  ASN A  73      78.320  85.636  57.391  1.00  0.00
ATOM   1065  OD1 ASN A  73      78.140  84.616  56.740  1.00  0.00
ATOM   1066  ND2 ASN A  73      77.412  86.018  58.264  1.00  0.00
ATOM   1069  C   ASN A  73      81.479  87.144  55.646  1.00  0.00
ATOM   1070  O   ASN A  73      80.884  87.934  54.914  1.00  0.00
ATOM   1071  N   ALA A  74      82.793  87.223  55.899  1.00  0.00
ATOM   1073  CA  ALA A  74      83.664  88.324  55.486  1.00  0.00
ATOM   1075  CB  ALA A  74      84.233  88.981  56.750  1.00  0.00
ATOM   1079  C   ALA A  74      84.771  87.927  54.489  1.00  0.00
ATOM   1080  O   ALA A  74      85.366  88.785  53.844  1.00  0.00
ATOM   1081  N   LYS A  75      85.015  86.623  54.335  1.00  0.00
ATOM   1083  CA  LYS A  75      85.748  85.996  53.225  1.00  0.00
ATOM   1085  CB  LYS A  75      87.160  85.526  53.660  1.00  0.00
ATOM   1088  CG  LYS A  75      88.205  86.631  53.914  1.00  0.00
ATOM   1091  CD  LYS A  75      88.159  87.343  55.276  1.00  0.00
ATOM   1094  CE  LYS A  75      88.355  86.375  56.449  1.00  0.00
ATOM   1097  NZ  LYS A  75      87.384  86.630  57.534  1.00  0.00
ATOM   1101  C   LYS A  75      84.900  84.874  52.638  1.00  0.00
ATOM   1102  O   LYS A  75      85.336  83.727  52.624  1.00  0.00
ATOM   1103  N   ASN A  76      83.669  85.233  52.249  1.00  0.00
ATOM   1105  CA  ASN A  76      82.472  84.405  52.007  1.00  0.00
ATOM   1107  CB  ASN A  76      81.543  85.110  51.000  1.00  0.00
ATOM   1110  CG  ASN A  76      81.054  86.425  51.586  1.00  0.00
ATOM   1111  OD1 ASN A  76      81.718  87.442  51.499  1.00  0.00
ATOM   1112  ND2 ASN A  76      79.960  86.439  52.310  1.00  0.00
ATOM   1115  C   ASN A  76      82.699  82.914  51.775  1.00  0.00
ATOM   1116  O   ASN A  76      82.529  82.376  50.678  1.00  0.00
ATOM   1117  N   THR A  77      83.006  82.241  52.881  1.00  0.00
ATOM   1119  CA  THR A  77      83.317  80.814  52.899  1.00  0.00
ATOM   1121  CB  THR A  77      84.821  80.519  53.043  1.00  0.00
ATOM   1123  CG2 THR A  77      85.604  80.628  51.735  1.00  0.00
ATOM   1127  OG1 THR A  77      85.452  81.395  53.946  1.00  0.00
ATOM   1129  C   THR A  77      82.483  80.108  53.956  1.00  0.00
ATOM   1130  O   THR A  77      81.951  80.709  54.897  1.00  0.00
ATOM   1131  N   VAL A  78      82.351  78.801  53.786  1.00  0.00
ATOM   1133  CA  VAL A  78      81.705  77.910  54.744  1.00  0.00
ATOM   1135  CB  VAL A  78      80.241  77.575  54.341  1.00  0.00
ATOM   1137  CG1 VAL A  78      80.058  77.053  52.916  1.00  0.00
ATOM   1141  CG2 VAL A  78      79.578  76.545  55.268  1.00  0.00
ATOM   1145  C   VAL A  78      82.581  76.681  54.898  1.00  0.00
ATOM   1146  O   VAL A  78      83.049  76.103  53.920  1.00  0.00
ATOM   1147  N   TYR A  79      82.840  76.298  56.139  1.00  0.00
ATOM   1149  CA  TYR A  79      83.737  75.215  56.495  1.00  0.00
ATOM   1151  CB  TYR A  79      84.833  75.701  57.454  1.00  0.00
ATOM   1154  CG  TYR A  79      85.500  77.024  57.115  1.00  0.00
ATOM   1155  CD1 TYR A  79      85.852  77.329  55.786  1.00  0.00
ATOM   1157  CE1 TYR A  79      86.413  78.580  55.477  1.00  0.00
ATOM   1159  CZ  TYR A  79      86.612  79.533  56.492  1.00  0.00
ATOM   1160  OH  TYR A  79      87.052  80.771  56.171  1.00  0.00
ATOM   1162  CE2 TYR A  79      86.322  79.207  57.830  1.00  0.00
ATOM   1164  CD2 TYR A  79      85.756  77.956  58.140  1.00  0.00
ATOM   1166  C   TYR A  79      82.966  74.083  57.149  1.00  0.00
ATOM   1167  O   TYR A  79      82.048  74.323  57.939  1.00  0.00
ATOM   1168  N   LEU A  80      83.409  72.859  56.870  1.00  0.00
ATOM   1170  CA  LEU A  80      82.887  71.658  57.520  1.00  0.00
ATOM   1172  CB  LEU A  80      82.164  70.762  56.497  1.00  0.00
ATOM   1175  CG  LEU A  80      81.501  69.525  57.138  1.00  0.00
ATOM   1177  CD1 LEU A  80      80.252  69.918  57.937  1.00  0.00
ATOM   1181  CD2 LEU A  80      81.093  68.509  56.075  1.00  0.00
ATOM   1185  C   LEU A  80      84.058  70.948  58.193  1.00  0.00
ATOM   1186  O   LEU A  80      84.853  70.269  57.538  1.00  0.00
ATOM   1187  N   GLN A  81      84.166  71.161  59.501  1.00  0.00
ATOM   1189  CA  GLN A  81      85.081  70.420  60.347  1.00  0.00
ATOM   1191  CB  GLN A  81      85.319  71.209  61.640  1.00  0.00
ATOM   1194  CG  GLN A  81      86.455  70.656  62.519  1.00  0.00
ATOM   1197  CD  GLN A  81      87.863  71.156  62.189  1.00  0.00
ATOM   1198  OE1 GLN A  81      88.087  72.210  61.620  1.00  0.00
ATOM   1199  NE2 GLN A  81      88.871  70.411  62.586  1.00  0.00
ATOM   1202  C   GLN A  81      84.481  69.044  60.598  1.00  0.00
ATOM   1203  O   GLN A  81      83.330  68.934  61.020  1.00  0.00
ATOM   1204  N   MET A  82      85.271  68.005  60.374  1.00  0.00
ATOM   1206  CA  MET A  82      84.859  66.622  60.547  1.00  0.00
ATOM   1208  CB  MET A  82      84.717  65.936  59.183  1.00  0.00
ATOM   1211  CG  MET A  82      83.702  66.674  58.315  1.00  0.00
ATOM   1214  SD  MET A  82      83.020  65.682  56.977  1.00  0.00
ATOM   1215  CE  MET A  82      84.493  65.340  55.987  1.00  0.00
ATOM   1219  C   MET A  82      85.899  65.936  61.414  1.00  0.00
ATOM   1220  O   MET A  82      87.089  65.994  61.120  1.00  0.00
ATOM   1221  N   ASN A  83      85.432  65.350  62.515  1.00  0.00
ATOM   1223  CA  ASN A  83      86.274  64.858  63.595  1.00  0.00
ATOM   1225  CB  ASN A  83      86.244  65.830  64.784  1.00  0.00
ATOM   1228  CG  ASN A  83      86.403  67.270  64.360  1.00  0.00
ATOM   1229  OD1 ASN A  83      87.503  67.765  64.127  1.00  0.00
ATOM   1230  ND2 ASN A  83      85.296  67.964  64.199  1.00  0.00
ATOM   1233  C   ASN A  83      85.812  63.471  64.022  1.00  0.00
ATOM   1234  O   ASN A  83      84.643  63.124  63.837  1.00  0.00
ATOM   1235  N   SER A  84      86.728  62.686  64.595  1.00  0.00
ATOM   1237  CA  SER A  84      86.522  61.255  64.849  1.00  0.00
ATOM   1239  CB  SER A  84      85.725  61.023  66.136  1.00  0.00
ATOM   1242  OG  SER A  84      86.465  61.481  67.247  1.00  0.00
ATOM   1244  C   SER A  84      85.878  60.549  63.658  1.00  0.00
ATOM   1245  O   SER A  84      84.802  59.944  63.747  1.00  0.00
ATOM   1246  N   LEU A  85      86.552  60.706  62.515  1.00  0.00
ATOM   1248  CA  LEU A  85      86.171  60.066  61.261  1.00  0.00
ATOM   1250  CB  LEU A  85      87.225  60.416  60.198  1.00  0.00
ATOM   1253  CG  LEU A  85      87.302  61.909  59.830  1.00  0.00
ATOM   1255  CD1 LEU A  85      88.610  62.161  59.089  1.00  0.00
ATOM   1259  CD2 LEU A  85      86.140  62.371  58.950  1.00  0.00
ATOM   1263  C   LEU A  85      86.085  58.552  61.454  1.00  0.00
ATOM   1264  O   LEU A  85      86.929  57.945  62.120  1.00  0.00
ATOM   1265  N   LYS A  86      85.111  57.921  60.805  1.00  0.00
ATOM   1267  CA  LYS A  86      85.014  56.467  60.685  1.00  0.00
ATOM   1269  CB  LYS A  86      83.713  55.962  61.328  1.00  0.00
ATOM   1272  CG  LYS A  86      83.569  56.318  62.812  1.00  0.00
ATOM   1275  CD  LYS A  86      82.398  55.580  63.489  1.00  0.00
ATOM   1278  CE  LYS A  86      82.716  54.119  63.855  1.00  0.00
ATOM   1281  NZ  LYS A  86      82.404  53.152  62.772  1.00  0.00
ATOM   1285  C   LYS A  86      85.088  56.068  59.214  1.00  0.00
ATOM   1286  O   LYS A  86      84.798  56.905  58.363  1.00  0.00
ATOM   1287  N   PRO A  87      85.466  54.821  58.874  1.00  0.00
ATOM   1288  CD  PRO A  87      85.992  53.786  59.751  1.00  0.00
ATOM   1291  CG  PRO A  87      86.551  52.709  58.824  1.00  0.00
ATOM   1294  CB  PRO A  87      85.662  52.829  57.588  1.00  0.00
ATOM   1297  CA  PRO A  87      85.416  54.338  57.496  1.00  0.00
ATOM   1299  C   PRO A  87      84.113  54.667  56.756  1.00  0.00
ATOM   1300  O   PRO A  87      84.156  55.101  55.606  1.00  0.00
ATOM   1301  N   GLU A  88      82.971  54.551  57.446  1.00  0.00
ATOM   1303  CA  GLU A  88      81.636  54.863  56.907  1.00  0.00
ATOM   1305  CB  GLU A  88      80.531  54.518  57.922  1.00  0.00
ATOM   1308  CG  GLU A  88      80.631  53.112  58.539  1.00  0.00
ATOM   1311  CD  GLU A  88      81.286  53.173  59.917  1.00  0.00
ATOM   1312  OE1 GLU A  88      80.558  53.278  60.933  1.00  0.00
ATOM   1313  OE2 GLU A  88      82.540  53.187  60.019  1.00  0.00
ATOM   1314  C   GLU A  88      81.426  56.312  56.430  1.00  0.00
ATOM   1315  O   GLU A  88      80.480  56.586  55.696  1.00  0.00
ATOM   1316  N   ASP A  89      82.296  57.243  56.829  1.00  0.00
ATOM   1318  CA  ASP A  89      82.297  58.633  56.371  1.00  0.00
ATOM   1320  CB  ASP A  89      82.870  59.571  57.444  1.00  0.00
ATOM   1323  CG  ASP A  89      82.140  59.490  58.787  1.00  0.00
ATOM   1324  OD1 ASP A  89      80.889  59.628  58.843  1.00  0.00
ATOM   1325  OD2 ASP A  89      82.841  59.340  59.815  1.00  0.00
ATOM   1326  C   ASP A  89      82.995  58.849  55.014  1.00  0.00
ATOM   1327  O   ASP A  89      82.968  59.958  54.483  1.00  0.00
ATOM   1328  N   THR A  90      83.604  57.812  54.434  1.00  0.00
ATOM   1330  CA  THR A  90      84.190  57.845  53.083  1.00  0.00
ATOM   1332  CB  THR A  90      84.864  56.504  52.777  1.00  0.00
ATOM   1334  CG2 THR A  90      85.459  56.392  51.370  1.00  0.00
ATOM   1338  OG1 THR A  90      85.900  56.318  53.703  1.00  0.00
ATOM   1340  C   THR A  90      83.143  58.126  52.000  1.00  0.00
ATOM   1341  O   THR A  90      82.260  57.302  51.723  1.00  0.00
ATOM   1342  N   ALA A  91      83.232  59.298  51.374  1.00  0.00
ATOM   1344  CA  ALA A  91      82.237  59.796  50.430  1.00  0.00
ATOM   1346  CB  ALA A  91      80.977  60.150  51.235  1.00  0.00
ATOM   1350  C   ALA A  91      82.728  61.031  49.667  1.00  0.00
ATOM   1351  O   ALA A  91      83.590  61.758  50.140  1.00  0.00
ATOM   1352  N   VAL A  92      82.134  61.362  48.525  1.00  0.00
ATOM   1354  CA  VAL A  92      82.198  62.753  48.013  1.00  0.00
ATOM   1356  CB  VAL A  92      81.648  62.810  46.569  1.00  0.00
ATOM   1358  CG1 VAL A  92      82.073  64.080  45.822  1.00  0.00
ATOM   1362  CG2 VAL A  92      82.115  61.622  45.708  1.00  0.00
ATOM   1366  C   VAL A  92      81.380  63.663  48.958  1.00  0.00
ATOM   1367  O   VAL A  92      80.640  63.112  49.766  1.00  0.00
ATOM   1368  N   TYR A  93      81.441  65.005  48.910  1.00  0.00
ATOM   1370  CA  TYR A  93      81.066  65.814  50.080  1.00  0.00
ATOM   1372  CB  TYR A  93      82.268  66.082  50.984  1.00  0.00
ATOM   1375  CG  TYR A  93      82.095  65.329  52.288  1.00  0.00
ATOM   1376  CD1 TYR A  93      82.520  63.995  52.379  1.00  0.00
ATOM   1378  CE1 TYR A  93      82.246  63.231  53.524  1.00  0.00
ATOM   1380  CZ  TYR A  93      81.553  63.813  54.596  1.00  0.00
ATOM   1381  OH  TYR A  93      81.345  63.101  55.733  1.00  0.00
ATOM   1383  CE2 TYR A  93      81.106  65.151  54.502  1.00  0.00
ATOM   1385  CD2 TYR A  93      81.371  65.909  53.345  1.00  0.00
ATOM   1387  C   TYR A  93      80.176  67.054  49.910  1.00  0.00
ATOM   1388  O   TYR A  93      79.518  67.438  50.878  1.00  0.00
ATOM   1389  N   TYR A  94      80.142  67.588  48.684  1.00  0.00
ATOM   1391  CA  TYR A  94      79.352  68.699  48.116  1.00  0.00
ATOM   1393  CB  TYR A  94      78.191  68.136  47.299  1.00  0.00
ATOM   1396  CG  TYR A  94      78.551  67.134  46.214  1.00  0.00
ATOM   1397  CD1 TYR A  94      78.937  67.590  44.939  1.00  0.00
ATOM   1399  CE1 TYR A  94      79.233  66.665  43.922  1.00  0.00
ATOM   1401  CZ  TYR A  94      79.163  65.281  44.182  1.00  0.00
ATOM   1402  OH  TYR A  94      79.475  64.392  43.206  1.00  0.00
ATOM   1404  CE2 TYR A  94      78.779  64.824  45.460  1.00  0.00
ATOM   1406  CD2 TYR A  94      78.475  65.750  46.472  1.00  0.00
ATOM   1408  C   TYR A  94      78.777  69.827  49.028  1.00  0.00
ATOM   1409  O   TYR A  94      78.242  69.596  50.093  1.00  0.00
ATOM   1410  N   CYS A  95      78.722  71.081  48.556  1.00  0.00
ATOM   1412  CA  CYS A  95      78.594  72.238  49.450  1.00  0.00
ATOM   1414  CB  CYS A  95      79.622  73.319  49.085  1.00  0.00
ATOM   1417  SG  CYS A  95      79.350  74.900  49.950  1.00  0.00
ATOM   1418  C   CYS A  95      77.218  72.903  49.626  1.00  0.00
ATOM   1419  O   CYS A  95      76.931  73.498  50.674  1.00  0.00
ATOM   1420  N   ALA A  96      76.453  72.868  48.541  1.00  0.00
ATOM   1422  CA  ALA A  96      75.211  73.572  48.243  1.00  0.00
ATOM   1424  CB  ALA A  96      74.069  72.555  48.336  1.00  0.00
ATOM   1428  C   ALA A  96      74.824  74.894  48.963  1.00  0.00
ATOM   1429  O   ALA A  96      74.961  75.148  50.156  1.00  0.00
ATOM   1430  N   ALA A  97      74.154  75.721  48.178  1.00  0.00
ATOM   1432  CA  ALA A  97      73.648  77.023  48.513  1.00  0.00
ATOM   1434  CB  ALA A  97      74.552  78.079  47.872  1.00  0.00
ATOM   1438  C   ALA A  97      72.203  77.098  47.993  1.00  0.00
ATOM   1439  O   ALA A  97      71.910  77.173  46.783  1.00  0.00
ATOM   1440  N   PRO A  98      71.288  76.957  48.949  1.00  0.00
ATOM   1441  CD  PRO A  98      71.329  75.835  49.876  1.00  0.00
ATOM   1444  CG  PRO A  98      69.939  75.769  50.475  1.00  0.00
ATOM   1447  CB  PRO A  98      69.375  77.173  50.314  1.00  0.00
ATOM   1450  CA  PRO A  98      70.007  77.625  48.995  1.00  0.00
ATOM   1452  C   PRO A  98      70.051  79.147  48.891  1.00  0.00
ATOM   1453  O   PRO A  98      70.456  79.852  49.817  1.00  0.00
ATOM   1454  N   TYR A  99      69.458  79.636  47.806  1.00  0.00
ATOM   1456  CA  TYR A  99      68.954  81.003  47.686  1.00  0.00
ATOM   1458  CB  TYR A  99      69.647  81.719  46.516  1.00  0.00
ATOM   1461  CG  TYR A  99      71.112  82.035  46.761  1.00  0.00
ATOM   1462  CD1 TYR A  99      71.480  83.271  47.330  1.00  0.00
ATOM   1464  CE1 TYR A  99      72.837  83.586  47.531  1.00  0.00
ATOM   1466  CZ  TYR A  99      73.833  82.660  47.163  1.00  0.00
ATOM   1467  OH  TYR A  99      75.143  82.968  47.355  1.00  0.00
ATOM   1469  CE2 TYR A  99      73.468  81.419  46.599  1.00  0.00
ATOM   1471  CD2 TYR A  99      72.108  81.104  46.409  1.00  0.00
ATOM   1473  C   TYR A  99      67.417  81.022  47.613  1.00  0.00
ATOM   1474  O   TYR A  99      66.813  81.953  47.097  1.00  0.00
ATOM   1475  N   PHE A 100      66.765  79.982  48.152  1.00  0.00
ATOM   1477  CA  PHE A 100      65.311  79.794  48.123  1.00  0.00
ATOM   1479  CB  PHE A 100      65.013  78.384  48.635  1.00  0.00
ATOM   1482  CG  PHE A 100      63.593  77.822  48.511  1.00  0.00
ATOM   1483  CD1 PHE A 100      63.318  76.793  47.586  1.00  0.00
ATOM   1485  CE1 PHE A 100      62.063  76.159  47.563  1.00  0.00
ATOM   1487  CZ  PHE A 100      61.056  76.569  48.448  1.00  0.00
ATOM   1489  CE2 PHE A 100      61.304  77.611  49.354  1.00  0.00
ATOM   1491  CD2 PHE A 100      62.572  78.222  49.392  1.00  0.00
ATOM   1493  C   PHE A 100      64.481  80.902  48.791  1.00  0.00
ATOM   1494  O   PHE A 100      63.287  81.021  48.540  1.00  0.00
ATOM   1495  N   TYR A 101      65.114  81.738  49.619  1.00  0.00
ATOM   1497  CA  TYR A 101      64.460  82.738  50.467  1.00  0.00
ATOM   1499  CB  TYR A 101      64.378  84.074  49.709  1.00  0.00
ATOM   1502  CG  TYR A 101      65.702  84.610  49.167  1.00  0.00
ATOM   1503  CD1 TYR A 101      66.889  84.538  49.931  1.00  0.00
ATOM   1505  CE1 TYR A 101      68.091  85.064  49.422  1.00  0.00
ATOM   1507  CZ  TYR A 101      68.123  85.668  48.151  1.00  0.00
ATOM   1508  OH  TYR A 101      69.280  86.232  47.725  1.00  0.00
ATOM   1510  CE2 TYR A 101      66.941  85.741  47.381  1.00  0.00
ATOM   1512  CD2 TYR A 101      65.738  85.212  47.892  1.00  0.00
ATOM   1514  C   TYR A 101      63.150  82.273  51.127  1.00  0.00
ATOM   1515  O   TYR A 101      62.161  83.010  51.098  1.00  0.00
ATOM   1516  N   PRO A 102      63.128  81.073  51.754  1.00  0.00
ATOM   1517  CD  PRO A 102      64.274  80.220  52.079  1.00  0.00
ATOM   1520  CG  PRO A 102      63.797  79.184  53.100  1.00  0.00
ATOM   1523  CB  PRO A 102      62.273  79.216  52.977  1.00  0.00
ATOM   1526  CA  PRO A 102      61.977  80.648  52.526  1.00  0.00
ATOM   1528  C   PRO A 102      61.888  81.597  53.717  1.00  0.00
ATOM   1529  O   PRO A 102      62.846  81.780  54.464  1.00  0.00
ATOM   1530  N   VAL A 103      60.733  82.226  53.893  1.00  0.00
ATOM   1532  CA  VAL A 103      60.533  83.153  55.013  1.00  0.00
ATOM   1534  CB  VAL A 103      59.208  83.926  54.813  1.00  0.00
ATOM   1536  CG1 VAL A 103      58.937  84.994  55.883  1.00  0.00
ATOM   1540  CG2 VAL A 103      59.193  84.657  53.458  1.00  0.00
ATOM   1544  C   VAL A 103      60.548  82.435  56.366  1.00  0.00
ATOM   1545  O   VAL A 103      60.770  83.060  57.393  1.00  0.00
ATOM   1546  N   VAL A 104      60.358  81.111  56.363  1.00  0.00
ATOM   1548  CA  VAL A 104      60.676  80.234  57.493  1.00  0.00
ATOM   1550  CB  VAL A 104      59.897  78.908  57.400  1.00  0.00
ATOM   1552  CG1 VAL A 104      60.137  78.048  58.646  1.00  0.00
ATOM   1556  CG2 VAL A 104      58.385  79.140  57.291  1.00  0.00
ATOM   1560  C   VAL A 104      62.183  80.003  57.522  1.00  0.00
ATOM   1561  O   VAL A 104      62.675  79.252  56.682  1.00  0.00
ATOM   1562  N   PRO A 105      62.954  80.601  58.449  1.00  0.00
ATOM   1563  CD  PRO A 105      62.537  81.453  59.559  1.00  0.00
ATOM   1566  CG  PRO A 105      63.810  81.798  60.334  1.00  0.00
ATOM   1569  CB  PRO A 105      64.895  81.682  59.263  1.00  0.00
ATOM   1572  CA  PRO A 105      64.410  80.495  58.427  1.00  0.00
ATOM   1574  C   PRO A 105      64.948  79.167  59.001  1.00  0.00
ATOM   1575  O   PRO A 105      66.151  78.892  58.963  1.00  0.00
ATOM   1576  N   TRP A 106      64.057  78.337  59.543  1.00  0.00
ATOM   1578  CA  TRP A 106      64.323  76.963  59.947  1.00  0.00
ATOM   1580  CB  TRP A 106      63.775  76.701  61.361  1.00  0.00
ATOM   1583  CG  TRP A 106      64.209  75.396  61.961  1.00  0.00
ATOM   1584  CD1 TRP A 106      65.334  75.221  62.687  1.00  0.00
ATOM   1586  NE1 TRP A 106      65.455  73.896  63.056  1.00  0.00
ATOM   1588  CE2 TRP A 106      64.395  73.144  62.600  1.00  0.00
ATOM   1589  CZ2 TRP A 106      64.068  71.786  62.723  1.00  0.00
ATOM   1591  CH2 TRP A 106      62.880  71.315  62.139  1.00  0.00
ATOM   1593  CZ3 TRP A 106      62.042  72.207  61.445  1.00  0.00
ATOM   1595  CE3 TRP A 106      62.383  73.569  61.328  1.00  0.00
ATOM   1597  CD2 TRP A 106      63.570  74.078  61.900  1.00  0.00
ATOM   1598  C   TRP A 106      63.738  76.010  58.915  1.00  0.00
ATOM   1599  O   TRP A 106      62.546  75.710  58.915  1.00  0.00
ATOM   1600  N   PHE A 107      64.577  75.627  57.955  1.00  0.00
ATOM   1602  CA  PHE A 107      64.088  75.028  56.726  1.00  0.00
ATOM   1604  CB  PHE A 107      63.794  76.149  55.707  1.00  0.00
ATOM   1607  CG  PHE A 107      62.517  75.973  54.909  1.00  0.00
ATOM   1608  CD1 PHE A 107      61.276  75.967  55.574  1.00  0.00
ATOM   1610  CE1 PHE A 107      60.079  75.866  54.844  1.00  0.00
ATOM   1612  CZ  PHE A 107      60.118  75.777  53.443  1.00  0.00
ATOM   1614  CE2 PHE A 107      61.353  75.788  52.773  1.00  0.00
ATOM   1616  CD2 PHE A 107      62.552  75.876  53.506  1.00  0.00
ATOM   1618  C   PHE A 107      65.079  74.026  56.173  1.00  0.00
ATOM   1619  O   PHE A 107      66.216  74.369  55.845  1.00  0.00
ATOM   1620  N   TYR A 108      64.600  72.800  56.028  1.00  0.00
ATOM   1622  CA  TYR A 108      65.321  71.683  55.442  1.00  0.00
ATOM   1624  CB  TYR A 108      65.463  70.562  56.492  1.00  0.00
ATOM   1627  CG  TYR A 108      66.089  69.266  56.003  1.00  0.00
ATOM   1628  CD1 TYR A 108      67.231  69.283  55.175  1.00  0.00
ATOM   1630  CE1 TYR A 108      67.743  68.077  54.665  1.00  0.00
ATOM   1632  CZ  TYR A 108      67.151  66.845  55.007  1.00  0.00
ATOM   1633  OH  TYR A 108      67.669  65.687  54.515  1.00  0.00
ATOM   1635  CE2 TYR A 108      66.027  66.822  55.858  1.00  0.00
ATOM   1637  CD2 TYR A 108      65.493  68.032  56.342  1.00  0.00
ATOM   1639  C   TYR A 108      64.633  71.266  54.145  1.00  0.00
ATOM   1640  O   TYR A 108      64.136  70.149  53.988  1.00  0.00
ATOM   1641  N   ALA A 109      64.498  72.238  53.243  1.00  0.00
ATOM   1643  CA  ALA A 109      63.887  71.985  51.958  1.00  0.00
ATOM   1645  CB  ALA A 109      63.282  73.254  51.363  1.00  0.00
ATOM   1649  C   ALA A 109      64.786  71.172  51.046  1.00  0.00
ATOM   1650  O   ALA A 109      65.713  71.694  50.453  1.00  0.00
ATOM   1651  N   LEU A 110      64.599  69.865  50.981  1.00  0.00
ATOM   1653  CA  LEU A 110      65.545  68.960  50.332  1.00  0.00
ATOM   1655  CB  LEU A 110      65.099  67.538  50.748  1.00  0.00
ATOM   1658  CG  LEU A 110      66.006  66.346  50.384  1.00  0.00
ATOM   1660  CD1 LEU A 110      67.454  66.545  50.836  1.00  0.00
ATOM   1664  CD2 LEU A 110      65.473  65.076  51.054  1.00  0.00
ATOM   1668  C   LEU A 110      65.706  69.124  48.803  1.00  0.00
ATOM   1669  O   LEU A 110      66.446  68.372  48.172  1.00  0.00
ATOM   1670  N   ASP A 111      65.054  70.109  48.210  1.00  0.00
ATOM   1672  CA  ASP A 111      65.159  70.539  46.821  1.00  0.00
ATOM   1674  CB  ASP A 111      63.720  70.575  46.271  1.00  0.00
ATOM   1677  CG  ASP A 111      62.882  71.683  46.949  1.00  0.00
ATOM   1678  OD1 ASP A 111      62.714  71.601  48.190  1.00  0.00
ATOM   1679  OD2 ASP A 111      62.511  72.647  46.244  1.00  0.00
ATOM   1680  C   ASP A 111      65.731  71.947  46.659  1.00  0.00
ATOM   1681  O   ASP A 111      66.277  72.278  45.608  1.00  0.00
ATOM   1682  N   TYR A 112      65.653  72.764  47.713  1.00  0.00
ATOM   1684  CA  TYR A 112      65.989  74.182  47.726  1.00  0.00
ATOM   1686  CB  TYR A 112      65.565  74.823  49.071  1.00  0.00
ATOM   1689  CG  TYR A 112      66.389  74.698  50.358  1.00  0.00
ATOM   1690  CD1 TYR A 112      67.405  73.741  50.522  1.00  0.00
ATOM   1692  CE1 TYR A 112      68.013  73.525  51.771  1.00  0.00
ATOM   1694  CZ  TYR A 112      67.642  74.306  52.877  1.00  0.00
ATOM   1695  OH  TYR A 112      68.199  74.045  54.087  1.00  0.00
ATOM   1697  CE2 TYR A 112      66.675  75.323  52.715  1.00  0.00
ATOM   1699  CD2 TYR A 112      66.064  75.522  51.457  1.00  0.00
ATOM   1701  C   TYR A 112      67.469  74.498  47.419  1.00  0.00
ATOM   1702  O   TYR A 112      67.907  75.647  47.503  1.00  0.00
ATOM   1703  N   LEU A 113      68.256  73.463  47.130  1.00  0.00
ATOM   1705  CA  LEU A 113      69.690  73.444  46.949  1.00  0.00
ATOM   1707  CB  LEU A 113      70.241  71.997  47.090  1.00  0.00
ATOM   1710  CG  LEU A 113      70.095  71.209  48.405  1.00  0.00
ATOM   1712  CD1 LEU A 113      70.427  72.039  49.640  1.00  0.00
ATOM   1716  CD2 LEU A 113      68.724  70.550  48.546  1.00  0.00
ATOM   1720  C   LEU A 113      70.123  74.027  45.584  1.00  0.00
ATOM   1721  O   LEU A 113      70.639  73.310  44.727  1.00  0.00
ATOM   1722  N   TYR A 114      69.860  75.316  45.352  1.00  0.00
ATOM   1724  CA  TYR A 114      69.836  75.855  43.984  1.00  0.00
ATOM   1726  CB  TYR A 114      69.388  77.328  44.023  1.00  0.00
ATOM   1729  CG  TYR A 114      67.937  77.663  44.340  1.00  0.00
ATOM   1730  CD1 TYR A 114      66.937  76.676  44.494  1.00  0.00
ATOM   1732  CE1 TYR A 114      65.597  77.058  44.696  1.00  0.00
ATOM   1734  CZ  TYR A 114      65.247  78.422  44.766  1.00  0.00
ATOM   1735  OH  TYR A 114      63.954  78.779  44.984  1.00  0.00
ATOM   1737  CE2 TYR A 114      66.244  79.409  44.623  1.00  0.00
ATOM   1739  CD2 TYR A 114      67.579  79.024  44.402  1.00  0.00
ATOM   1741  C   TYR A 114      71.170  75.804  43.247  1.00  0.00
ATOM   1742  O   TYR A 114      71.187  75.663  42.025  1.00  0.00
ATOM   1743  N   TYR A 115      72.276  75.896  43.982  1.00  0.00
ATOM   1745  CA  TYR A 115      73.614  75.711  43.422  1.00  0.00
ATOM   1747  CB  TYR A 115      74.379  77.038  43.493  1.00  0.00
ATOM   1750  CG  TYR A 115      73.833  78.122  42.589  1.00  0.00
ATOM   1751  CD1 TYR A 115      72.966  79.111  43.099  1.00  0.00
ATOM   1753  CE1 TYR A 115      72.514  80.154  42.264  1.00  0.00
ATOM   1755  CZ  TYR A 115      72.924  80.204  40.914  1.00  0.00
ATOM   1756  OH  TYR A 115      72.551  81.252  40.131  1.00  0.00
ATOM   1758  CE2 TYR A 115      73.766  79.195  40.402  1.00  0.00
ATOM   1760  CD2 TYR A 115      74.222  78.160  41.239  1.00  0.00
ATOM   1762  C   TYR A 115      74.339  74.625  44.191  1.00  0.00
ATOM   1763  O   TYR A 115      74.156  74.492  45.400  1.00  0.00
ATOM   1764  N   TRP A 116      75.211  73.915  43.476  1.00  0.00
ATOM   1766  CA  TRP A 116      76.061  72.836  43.971  1.00  0.00
ATOM   1768  CB  TRP A 116      75.568  71.496  43.405  1.00  0.00
ATOM   1771  CG  TRP A 116      74.276  70.988  43.979  1.00  0.00
ATOM   1772  CD1 TRP A 116      73.037  71.433  43.670  1.00  0.00
ATOM   1774  NE1 TRP A 116      72.095  70.769  44.431  1.00  0.00
ATOM   1776  CE2 TRP A 116      72.683  69.864  45.288  1.00  0.00
ATOM   1777  CZ2 TRP A 116      72.183  69.006  46.279  1.00  0.00
ATOM   1779  CH2 TRP A 116      73.086  68.242  47.038  1.00  0.00
ATOM   1781  CZ3 TRP A 116      74.468  68.320  46.777  1.00  0.00
ATOM   1783  CE3 TRP A 116      74.950  69.161  45.757  1.00  0.00
ATOM   1785  CD2 TRP A 116      74.077  69.974  45.006  1.00  0.00
ATOM   1786  C   TRP A 116      77.506  73.102  43.563  1.00  0.00
ATOM   1787  O   TRP A 116      77.764  73.806  42.586  1.00  0.00
ATOM   1788  N   GLY A 117      78.437  72.564  44.344  1.00  0.00
ATOM   1790  CA  GLY A 117      79.862  72.658  44.073  1.00  0.00
ATOM   1793  C   GLY A 117      80.389  71.400  43.378  1.00  0.00
ATOM   1794  O   GLY A 117      79.635  70.485  43.029  1.00  0.00
ATOM   1795  N   GLN A 118      81.688  71.381  43.135  1.00  0.00
ATOM   1797  CA  GLN A 118      82.392  70.369  42.367  1.00  0.00
ATOM   1799  CB  GLN A 118      83.806  70.948  42.112  1.00  0.00
ATOM   1802  CG  GLN A 118      84.745  70.123  41.221  1.00  0.00
ATOM   1805  CD  GLN A 118      84.217  69.961  39.802  1.00  0.00
ATOM   1806  OE1 GLN A 118      84.508  70.727  38.899  1.00  0.00
ATOM   1807  NE2 GLN A 118      83.414  68.962  39.541  1.00  0.00
ATOM   1810  C   GLN A 118      82.486  68.996  43.042  1.00  0.00
ATOM   1811  O   GLN A 118      82.615  67.998  42.337  1.00  0.00
ATOM   1812  N   GLY A 119      82.426  68.962  44.378  1.00  0.00
ATOM   1814  CA  GLY A 119      82.492  67.759  45.200  1.00  0.00
ATOM   1817  C   GLY A 119      83.910  67.225  45.436  1.00  0.00
ATOM   1818  O   GLY A 119      84.378  66.368  44.703  1.00  0.00
ATOM   1819  N   THR A 120      84.586  67.663  46.504  1.00  0.00
ATOM   1821  CA  THR A 120      85.719  66.905  47.029  1.00  0.00
ATOM   1823  CB  THR A 120      86.279  67.751  48.150  1.00  0.00
ATOM   1825  CG2 THR A 120      85.396  67.833  49.398  1.00  0.00
ATOM   1829  OG1 THR A 120      87.541  67.278  48.482  1.00  0.00
ATOM   1831  C   THR A 120      85.395  65.483  47.499  1.00  0.00
ATOM   1832  O   THR A 120      84.269  65.199  47.900  1.00  0.00
ATOM   1833  N   GLN A 121      86.432  64.641  47.452  1.00  0.00
ATOM   1835  CA  GLN A 121      86.471  63.227  47.832  1.00  0.00
ATOM   1837  CB  GLN A 121      87.198  62.470  46.701  1.00  0.00
ATOM   1840  CG  GLN A 121      87.633  61.032  47.021  1.00  0.00
ATOM   1843  CD  GLN A 121      86.511  60.127  47.512  1.00  0.00
ATOM   1844  OE1 GLN A 121      85.356  60.219  47.112  1.00  0.00
ATOM   1845  NE2 GLN A 121      86.804  59.241  48.430  1.00  0.00
ATOM   1848  C   GLN A 121      87.165  63.103  49.188  1.00  0.00
ATOM   1849  O   GLN A 121      88.215  63.706  49.408  1.00  0.00
ATOM   1850  N   VAL A 122      86.588  62.309  50.095  1.00  0.00
ATOM   1852  CA  VAL A 122      87.128  62.109  51.451  1.00  0.00
ATOM   1854  CB  VAL A 122      86.227  62.821  52.485  1.00  0.00
ATOM   1856  CG1 VAL A 122      86.797  62.709  53.904  1.00  0.00
ATOM   1860  CG2 VAL A 122      86.059  64.315  52.166  1.00  0.00
ATOM   1864  C   VAL A 122      87.187  60.616  51.739  1.00  0.00
ATOM   1865  O   VAL A 122      86.200  59.921  51.475  1.00  0.00
ATOM   1866  N   THR A 123      88.337  60.114  52.228  1.00  0.00
ATOM   1868  CA  THR A 123      88.655  58.677  52.090  1.00  0.00
ATOM   1870  CB  THR A 123      89.533  58.386  50.846  1.00  0.00
ATOM   1872  CG2 THR A 123      89.223  57.005  50.272  1.00  0.00
ATOM   1876  OG1 THR A 123      89.343  59.327  49.810  1.00  0.00
ATOM   1878  C   THR A 123      89.287  58.097  53.351  1.00  0.00
ATOM   1879  O   THR A 123      90.510  58.004  53.499  1.00  0.00
ATOM   1880  N   VAL A 124      88.434  57.729  54.303  1.00  0.00
ATOM   1882  CA  VAL A 124      88.856  57.273  55.629  1.00  0.00
ATOM   1884  CB  VAL A 124      87.729  57.452  56.666  1.00  0.00
ATOM   1886  CG1 VAL A 124      88.259  57.207  58.089  1.00  0.00
ATOM   1890  CG2 VAL A 124      87.135  58.870  56.621  1.00  0.00
ATOM   1894  C   VAL A 124      89.347  55.823  55.565  1.00  0.00
ATOM   1895  O   VAL A 124      88.764  54.963  54.909  1.00  0.00
ATOM   1896  N   SER A 125      90.444  55.542  56.260  1.00  0.00
ATOM   1898  CA  SER A 125      91.287  54.370  56.026  1.00  0.00
ATOM   1900  CB  SER A 125      92.446  54.784  55.106  1.00  0.00
ATOM   1903  OG  SER A 125      93.125  55.936  55.583  1.00  0.00
ATOM   1905  C   SER A 125      91.798  53.812  57.353  1.00  0.00
ATOM   1906  O   SER A 125      92.277  54.541  58.224  1.00  0.00
ATOM   1907  N   SER A 126      91.648  52.507  57.555  1.00  0.00
ATOM   1909  CA  SER A 126      91.971  51.857  58.826  1.00  0.00
ATOM   1911  CB  SER A 126      91.293  50.486  58.885  1.00  0.00
ATOM   1914  OG  SER A 126      89.895  50.662  58.716  1.00  0.00
ATOM   1916  C   SER A 126      93.484  51.766  59.055  1.00  0.00
ATOM   1917  O   SER A 126      94.327  52.189  58.264  1.00  0.00
END
