# Supplementary material for: Nanobody-based CTLA4 inhibitors for immune checkpoint blockade therapy of canine cancer patients
Source: Sci Rep. 2021 Oct 21;11:20763. doi: 10.1038/s41598-021-00325-3 (PMC8531395; doi:10.1038/s41598-021-00325-3)
Supplement: Supplementary file 1 — Supplementary Information 1. [file 41598_2021_325_MOESM1_ESM.zip › Supplemental Information/ITasser_cNb6_3.pdb]

ATOM      1  N   MET B   1      65.287  71.149  61.268  1.00  0.00
ATOM      2  CA  MET B   1      64.960  71.238  59.837  1.00  0.00
ATOM      4  CB  MET B   1      65.513  72.558  59.273  1.00  0.00
ATOM      7  CG  MET B   1      66.973  72.861  59.637  1.00  0.00
ATOM     10  SD  MET B   1      67.710  74.258  58.738  1.00  0.00
ATOM     11  CE  MET B   1      66.594  75.609  59.207  1.00  0.00
ATOM     15  C   MET B   1      65.484  70.050  59.033  1.00  0.00
ATOM     16  O   MET B   1      64.972  69.756  57.953  1.00  0.00
ATOM     17  N   HIS B   2      66.467  69.327  59.577  1.00  0.00
ATOM     19  CA  HIS B   2      66.828  68.004  59.074  1.00  0.00
ATOM     21  CB  HIS B   2      68.274  67.640  59.441  1.00  0.00
ATOM     24  CG  HIS B   2      68.746  66.399  58.717  1.00  0.00
ATOM     25  ND1 HIS B   2      68.318  66.008  57.445  1.00  0.00
ATOM     26  CE1 HIS B   2      68.901  64.828  57.197  1.00  0.00
ATOM     28  NE2 HIS B   2      69.670  64.466  58.237  1.00  0.00
ATOM     30  CD2 HIS B   2      69.581  65.440  59.210  1.00  0.00
ATOM     32  C   HIS B   2      65.836  66.945  59.562  1.00  0.00
ATOM     33  O   HIS B   2      65.237  67.066  60.632  1.00  0.00
ATOM     34  N   VAL B   3      65.711  65.870  58.784  1.00  0.00
ATOM     36  CA  VAL B   3      64.950  64.661  59.105  1.00  0.00
ATOM     38  CB  VAL B   3      63.610  64.620  58.343  1.00  0.00
ATOM     40  CG1 VAL B   3      62.893  63.261  58.332  1.00  0.00
ATOM     44  CG2 VAL B   3      62.623  65.626  58.934  1.00  0.00
ATOM     48  C   VAL B   3      65.777  63.465  58.745  1.00  0.00
ATOM     49  O   VAL B   3      66.149  63.376  57.581  1.00  0.00
ATOM     50  N   ALA B   4      66.026  62.586  59.721  1.00  0.00
ATOM     52  CA  ALA B   4      66.980  61.477  59.639  1.00  0.00
ATOM     54  CB  ALA B   4      68.126  61.742  60.623  1.00  0.00
ATOM     58  C   ALA B   4      66.302  60.130  59.893  1.00  0.00
ATOM     59  O   ALA B   4      65.448  60.014  60.765  1.00  0.00
ATOM     60  N   GLN B   5      66.665  59.112  59.115  1.00  0.00
ATOM     62  CA  GLN B   5      65.966  57.826  59.091  1.00  0.00
ATOM     64  CB  GLN B   5      64.813  57.892  58.061  1.00  0.00
ATOM     67  CG  GLN B   5      65.234  58.303  56.634  1.00  0.00
ATOM     70  CD  GLN B   5      64.065  58.402  55.649  1.00  0.00
ATOM     71  OE1 GLN B   5      63.820  59.424  55.023  1.00  0.00
ATOM     72  NE2 GLN B   5      63.335  57.340  55.430  1.00  0.00
ATOM     75  C   GLN B   5      66.960  56.684  58.831  1.00  0.00
ATOM     76  O   GLN B   5      68.001  56.922  58.212  1.00  0.00
ATOM     77  N   PRO B   6      66.706  55.458  59.331  1.00  0.00
ATOM     78  CD  PRO B   6      65.651  55.109  60.271  1.00  0.00
ATOM     81  CG  PRO B   6      66.023  53.742  60.840  1.00  0.00
ATOM     84  CB  PRO B   6      66.828  53.110  59.711  1.00  0.00
ATOM     87  CA  PRO B   6      67.566  54.305  59.093  1.00  0.00
ATOM     89  C   PRO B   6      67.867  54.041  57.616  1.00  0.00
ATOM     90  O   PRO B   6      66.949  54.022  56.807  1.00  0.00
ATOM     91  N   ALA B   7      69.126  53.763  57.263  1.00  0.00
ATOM     93  CA  ALA B   7      69.524  53.581  55.862  1.00  0.00
ATOM     95  CB  ALA B   7      71.050  53.440  55.810  1.00  0.00
ATOM     99  C   ALA B   7      68.831  52.400  55.147  1.00  0.00
ATOM    100  O   ALA B   7      68.567  52.444  53.947  1.00  0.00
ATOM    101  N   VAL B   8      68.535  51.340  55.893  1.00  0.00
ATOM    103  CA  VAL B   8      68.173  50.014  55.373  1.00  0.00
ATOM    105  CB  VAL B   8      69.160  48.953  55.926  1.00  0.00
ATOM    107  CG1 VAL B   8      70.582  49.189  55.397  1.00  0.00
ATOM    111  CG2 VAL B   8      69.225  48.916  57.463  1.00  0.00
ATOM    115  C   VAL B   8      66.696  49.722  55.625  1.00  0.00
ATOM    116  O   VAL B   8      65.897  50.647  55.566  1.00  0.00
ATOM    117  N   VAL B   9      66.365  48.456  55.887  1.00  0.00
ATOM    119  CA  VAL B   9      65.347  47.884  56.799  1.00  0.00
ATOM    121  CB  VAL B   9      64.208  48.833  57.240  1.00  0.00
ATOM    123  CG1 VAL B   9      63.023  48.068  57.851  1.00  0.00
ATOM    127  CG2 VAL B   9      64.707  49.781  58.347  1.00  0.00
ATOM    131  C   VAL B   9      64.844  46.596  56.149  1.00  0.00
ATOM    132  O   VAL B   9      64.261  46.599  55.065  1.00  0.00
ATOM    133  N   LEU B  10      65.129  45.462  56.787  1.00  0.00
ATOM    135  CA  LEU B  10      64.614  44.183  56.318  1.00  0.00
ATOM    137  CB  LEU B  10      65.498  43.030  56.833  1.00  0.00
ATOM    140  CG  LEU B  10      66.966  43.090  56.366  1.00  0.00
ATOM    142  CD1 LEU B  10      67.736  41.881  56.899  1.00  0.00
ATOM    146  CD2 LEU B  10      67.112  43.125  54.843  1.00  0.00
ATOM    150  C   LEU B  10      63.171  44.031  56.785  1.00  0.00
ATOM    151  O   LEU B  10      62.885  44.101  57.981  1.00  0.00
ATOM    152  N   ALA B  11      62.258  43.842  55.840  1.00  0.00
ATOM    154  CA  ALA B  11      60.906  43.435  56.157  1.00  0.00
ATOM    156  CB  ALA B  11      59.999  43.551  54.933  1.00  0.00
ATOM    160  C   ALA B  11      60.909  42.020  56.744  1.00  0.00
ATOM    161  O   ALA B  11      61.679  41.132  56.364  1.00  0.00
ATOM    162  N   SER B  12      59.982  41.819  57.665  1.00  0.00
ATOM    164  CA  SER B  12      59.576  40.502  58.120  1.00  0.00
ATOM    166  CB  SER B  12      58.572  40.646  59.269  1.00  0.00
ATOM    169  OG  SER B  12      57.473  41.446  58.872  1.00  0.00
ATOM    171  C   SER B  12      58.966  39.674  56.994  1.00  0.00
ATOM    172  O   SER B  12      58.400  40.196  56.039  1.00  0.00
ATOM    173  N   SER B  13      58.945  38.362  57.196  1.00  0.00
ATOM    175  CA  SER B  13      58.170  37.376  56.432  1.00  0.00
ATOM    177  CB  SER B  13      58.633  35.984  56.870  1.00  0.00
ATOM    180  OG  SER B  13      58.746  35.923  58.282  1.00  0.00
ATOM    182  C   SER B  13      56.645  37.474  56.589  1.00  0.00
ATOM    183  O   SER B  13      55.913  36.620  56.087  1.00  0.00
ATOM    184  N   ARG B  14      56.128  38.506  57.270  1.00  0.00
ATOM    186  CA  ARG B  14      54.708  38.900  57.212  1.00  0.00
ATOM    188  CB  ARG B  14      53.975  38.567  58.529  1.00  0.00
ATOM    191  CG  ARG B  14      53.819  37.041  58.758  1.00  0.00
ATOM    194  CD  ARG B  14      52.898  36.363  57.721  1.00  0.00
ATOM    197  NE  ARG B  14      52.767  34.897  57.892  1.00  0.00
ATOM    199  CZ  ARG B  14      53.411  33.971  57.194  1.00  0.00
ATOM    200  NH1 ARG B  14      54.477  34.231  56.506  1.00  0.00
ATOM    203  NH2 ARG B  14      52.986  32.742  57.145  1.00  0.00
ATOM    206  C   ARG B  14      54.511  40.294  56.609  1.00  0.00
ATOM    207  O   ARG B  14      53.478  40.927  56.798  1.00  0.00
ATOM    208  N   GLY B  15      55.506  40.719  55.829  1.00  0.00
ATOM    210  CA  GLY B  15      55.515  41.934  55.028  1.00  0.00
ATOM    213  C   GLY B  15      55.299  43.192  55.863  1.00  0.00
ATOM    214  O   GLY B  15      54.539  44.085  55.481  1.00  0.00
ATOM    215  N   VAL B  16      55.963  43.239  57.019  1.00  0.00
ATOM    217  CA  VAL B  16      55.967  44.388  57.928  1.00  0.00
ATOM    219  CB  VAL B  16      55.339  44.079  59.307  1.00  0.00
ATOM    221  CG1 VAL B  16      55.266  45.347  60.171  1.00  0.00
ATOM    225  CG2 VAL B  16      53.930  43.495  59.181  1.00  0.00
ATOM    229  C   VAL B  16      57.382  44.896  58.117  1.00  0.00
ATOM    230  O   VAL B  16      58.278  44.115  58.444  1.00  0.00
ATOM    231  N   ALA B  17      57.545  46.207  57.975  1.00  0.00
ATOM    233  CA  ALA B  17      58.761  46.958  58.237  1.00  0.00
ATOM    235  CB  ALA B  17      59.346  47.428  56.903  1.00  0.00
ATOM    239  C   ALA B  17      58.454  48.131  59.155  1.00  0.00
ATOM    240  O   ALA B  17      57.392  48.750  59.063  1.00  0.00
ATOM    241  N   SER B  18      59.418  48.428  60.017  1.00  0.00
ATOM    243  CA  SER B  18      59.275  49.424  61.066  1.00  0.00
ATOM    245  CB  SER B  18      59.054  48.751  62.424  1.00  0.00
ATOM    248  OG  SER B  18      57.895  47.936  62.397  1.00  0.00
ATOM    250  C   SER B  18      60.532  50.268  61.084  1.00  0.00
ATOM    251  O   SER B  18      61.649  49.742  61.056  1.00  0.00
ATOM    252  N   PHE B  19      60.346  51.581  61.108  1.00  0.00
ATOM    254  CA  PHE B  19      61.467  52.508  61.195  1.00  0.00
ATOM    256  CB  PHE B  19      62.086  52.760  59.806  1.00  0.00
ATOM    259  CG  PHE B  19      61.319  53.608  58.809  1.00  0.00
ATOM    260  CD1 PHE B  19      60.316  53.024  58.009  1.00  0.00
ATOM    262  CE1 PHE B  19      59.736  53.754  56.956  1.00  0.00
ATOM    264  CZ  PHE B  19      60.167  55.066  56.693  1.00  0.00
ATOM    266  CE2 PHE B  19      61.150  55.660  57.501  1.00  0.00
ATOM    268  CD2 PHE B  19      61.720  54.938  58.564  1.00  0.00
ATOM    270  C   PHE B  19      61.086  53.778  61.945  1.00  0.00
ATOM    271  O   PHE B  19      59.947  53.937  62.390  1.00  0.00
ATOM    272  N   VAL B  20      62.067  54.653  62.133  1.00  0.00
ATOM    274  CA  VAL B  20      61.913  55.896  62.878  1.00  0.00
ATOM    276  CB  VAL B  20      62.701  55.852  64.200  1.00  0.00
ATOM    278  CG1 VAL B  20      62.668  57.205  64.909  1.00  0.00
ATOM    282  CG2 VAL B  20      62.115  54.806  65.158  1.00  0.00
ATOM    286  C   VAL B  20      62.378  57.048  61.992  1.00  0.00
ATOM    287  O   VAL B  20      63.506  57.038  61.497  1.00  0.00
ATOM    288  N   CYS B  21      61.505  58.036  61.802  1.00  0.00
ATOM    290  CA  CYS B  21      61.906  59.343  61.285  1.00  0.00
ATOM    292  CB  CYS B  21      60.817  59.906  60.351  1.00  0.00
ATOM    295  SG  CYS B  21      60.540  59.031  58.783  1.00  0.00
ATOM    296  C   CYS B  21      62.124  60.315  62.454  1.00  0.00
ATOM    297  O   CYS B  21      61.177  60.806  63.071  1.00  0.00
ATOM    298  N   GLU B  22      63.384  60.619  62.732  1.00  0.00
ATOM    300  CA  GLU B  22      63.782  61.725  63.596  1.00  0.00
ATOM    302  CB  GLU B  22      65.268  61.583  63.969  1.00  0.00
ATOM    305  CG  GLU B  22      65.649  60.264  64.662  1.00  0.00
ATOM    308  CD  GLU B  22      65.001  60.062  66.038  1.00  0.00
ATOM    309  OE1 GLU B  22      64.564  61.035  66.694  1.00  0.00
ATOM    310  OE2 GLU B  22      64.980  58.910  66.529  1.00  0.00
ATOM    311  C   GLU B  22      63.593  63.055  62.878  1.00  0.00
ATOM    312  O   GLU B  22      63.764  63.152  61.661  1.00  0.00
ATOM    313  N   TYR B  23      63.336  64.092  63.662  1.00  0.00
ATOM    315  CA  TYR B  23      63.278  65.482  63.241  1.00  0.00
ATOM    317  CB  TYR B  23      61.829  65.979  63.381  1.00  0.00
ATOM    320  CG  TYR B  23      61.500  67.348  62.804  1.00  0.00
ATOM    321  CD1 TYR B  23      62.108  67.802  61.616  1.00  0.00
ATOM    323  CE1 TYR B  23      61.737  69.029  61.046  1.00  0.00
ATOM    325  CZ  TYR B  23      60.746  69.816  61.657  1.00  0.00
ATOM    326  OH  TYR B  23      60.378  70.979  61.070  1.00  0.00
ATOM    328  CE2 TYR B  23      60.134  69.375  62.850  1.00  0.00
ATOM    330  CD2 TYR B  23      60.513  68.145  63.421  1.00  0.00
ATOM    332  C   TYR B  23      64.273  66.298  64.072  1.00  0.00
ATOM    333  O   TYR B  23      64.680  65.878  65.156  1.00  0.00
ATOM    334  N   GLY B  24      64.671  67.463  63.575  1.00  0.00
ATOM    336  CA  GLY B  24      65.318  68.477  64.395  1.00  0.00
ATOM    339  C   GLY B  24      64.296  69.441  64.989  1.00  0.00
ATOM    340  O   GLY B  24      63.202  69.034  65.379  1.00  0.00
ATOM    341  N   SER B  25      64.706  70.714  65.088  1.00  0.00
ATOM    343  CA  SER B  25      63.889  71.879  65.477  1.00  0.00
ATOM    345  CB  SER B  25      63.309  72.528  64.209  1.00  0.00
ATOM    348  OG  SER B  25      62.369  71.666  63.611  1.00  0.00
ATOM    350  C   SER B  25      62.796  71.606  66.523  1.00  0.00
ATOM    351  O   SER B  25      61.627  71.951  66.332  1.00  0.00
ATOM    352  N   SER B  26      63.158  70.894  67.591  1.00  0.00
ATOM    354  CA  SER B  26      62.182  70.272  68.484  1.00  0.00
ATOM    356  CB  SER B  26      62.882  69.256  69.391  1.00  0.00
ATOM    359  OG  SER B  26      61.945  68.338  69.921  1.00  0.00
ATOM    361  C   SER B  26      61.417  71.303  69.307  1.00  0.00
ATOM    362  O   SER B  26      62.011  72.084  70.049  1.00  0.00
ATOM    363  N   GLY B  27      60.091  71.284  69.195  1.00  0.00
ATOM    365  CA  GLY B  27      59.187  72.108  69.986  1.00  0.00
ATOM    368  C   GLY B  27      58.175  71.220  70.689  1.00  0.00
ATOM    369  O   GLY B  27      57.529  70.397  70.047  1.00  0.00
ATOM    370  N   ASN B  28      58.011  71.377  72.002  1.00  0.00
ATOM    372  CA  ASN B  28      57.147  70.501  72.802  1.00  0.00
ATOM    374  CB  ASN B  28      57.637  70.533  74.257  1.00  0.00
ATOM    377  CG  ASN B  28      57.353  71.868  74.905  1.00  0.00
ATOM    378  OD1 ASN B  28      58.113  72.812  74.776  1.00  0.00
ATOM    379  ND2 ASN B  28      56.222  72.001  75.549  1.00  0.00
ATOM    382  C   ASN B  28      55.633  70.777  72.671  1.00  0.00
ATOM    383  O   ASN B  28      54.840  70.360  73.511  1.00  0.00
ATOM    384  N   ALA B  29      55.254  71.508  71.629  1.00  0.00
ATOM    386  CA  ALA B  29      53.898  71.750  71.168  1.00  0.00
ATOM    388  CB  ALA B  29      53.296  72.943  71.923  1.00  0.00
ATOM    392  C   ALA B  29      54.023  71.989  69.664  1.00  0.00
ATOM    393  O   ALA B  29      54.432  73.062  69.222  1.00  0.00
ATOM    394  N   ALA B  30      53.826  70.912  68.914  1.00  0.00
ATOM    396  CA  ALA B  30      54.193  70.778  67.518  1.00  0.00
ATOM    398  CB  ALA B  30      55.627  70.237  67.450  1.00  0.00
ATOM    402  C   ALA B  30      53.216  69.817  66.856  1.00  0.00
ATOM    403  O   ALA B  30      52.960  68.751  67.410  1.00  0.00
ATOM    404  N   GLU B  31      52.707  70.174  65.679  1.00  0.00
ATOM    406  CA  GLU B  31      51.653  69.408  65.008  1.00  0.00
ATOM    408  CB  GLU B  31      50.327  70.172  65.177  1.00  0.00
ATOM    411  CG  GLU B  31      49.068  69.297  65.063  1.00  0.00
ATOM    414  CD  GLU B  31      48.004  69.730  66.083  1.00  0.00
ATOM    415  OE1 GLU B  31      48.013  69.170  67.208  1.00  0.00
ATOM    416  OE2 GLU B  31      47.209  70.638  65.752  1.00  0.00
ATOM    417  C   GLU B  31      51.996  69.077  63.562  1.00  0.00
ATOM    418  O   GLU B  31      52.385  69.997  62.851  1.00  0.00
ATOM    419  N   VAL B  32      52.034  67.805  63.136  1.00  0.00
ATOM    421  CA  VAL B  32      53.115  67.417  62.184  1.00  0.00
ATOM    423  CB  VAL B  32      54.290  66.783  62.961  1.00  0.00
ATOM    425  CG1 VAL B  32      55.367  66.199  62.040  1.00  0.00
ATOM    429  CG2 VAL B  32      55.013  67.784  63.877  1.00  0.00
ATOM    433  C   VAL B  32      52.613  66.521  61.053  1.00  0.00
ATOM    434  O   VAL B  32      52.064  65.431  61.309  1.00  0.00
ATOM    435  N   ARG B  33      52.827  66.954  59.777  1.00  0.00
ATOM    437  CA  ARG B  33      52.498  65.969  58.733  1.00  0.00
ATOM    439  CB  ARG B  33      52.167  66.620  57.364  1.00  0.00
ATOM    442  CG  ARG B  33      51.459  65.651  56.400  1.00  0.00
ATOM    445  CD  ARG B  33      50.955  66.274  55.092  1.00  0.00
ATOM    448  NE  ARG B  33      51.392  65.520  53.888  1.00  0.00
ATOM    450  CZ  ARG B  33      51.683  66.040  52.706  1.00  0.00
ATOM    451  NH1 ARG B  33      51.832  67.320  52.529  1.00  0.00
ATOM    454  NH2 ARG B  33      51.876  65.274  51.667  1.00  0.00
ATOM    457  C   ARG B  33      53.632  64.956  58.681  1.00  0.00
ATOM    458  O   ARG B  33      54.725  65.224  59.193  1.00  0.00
ATOM    459  N   VAL B  34      53.392  63.795  58.083  1.00  0.00
ATOM    461  CA  VAL B  34      54.401  62.756  57.995  1.00  0.00
ATOM    463  CB  VAL B  34      54.550  61.953  59.311  1.00  0.00
ATOM    465  CG1 VAL B  34      53.234  61.450  59.916  1.00  0.00
ATOM    469  CG2 VAL B  34      55.559  60.809  59.134  1.00  0.00
ATOM    473  C   VAL B  34      54.211  61.902  56.756  1.00  0.00
ATOM    474  O   VAL B  34      53.399  60.959  56.740  1.00  0.00
ATOM    475  N   THR B  35      54.972  62.243  55.693  1.00  0.00
ATOM    477  CA  THR B  35      54.837  61.377  54.525  1.00  0.00
ATOM    479  CB  THR B  35      55.107  62.141  53.232  1.00  0.00
ATOM    481  CG2 THR B  35      55.034  61.340  51.950  1.00  0.00
ATOM    485  OG1 THR B  35      54.159  63.180  53.097  1.00  0.00
ATOM    487  C   THR B  35      55.662  60.125  54.674  1.00  0.00
ATOM    488  O   THR B  35      56.683  60.193  55.369  1.00  0.00
ATOM    489  N   VAL B  36      55.235  59.042  53.994  1.00  0.00
ATOM    491  CA  VAL B  36      56.173  58.007  53.575  1.00  0.00
ATOM    493  CB  VAL B  36      55.943  56.683  54.341  1.00  0.00
ATOM    495  CG1 VAL B  36      57.177  55.806  54.204  1.00  0.00
ATOM    499  CG2 VAL B  36      55.720  56.904  55.845  1.00  0.00
ATOM    503  C   VAL B  36      56.217  57.943  52.040  1.00  0.00
ATOM    504  O   VAL B  36      55.234  58.247  51.371  1.00  0.00
ATOM    505  N   LEU B  37      57.381  57.724  51.418  1.00  0.00
ATOM    507  CA  LEU B  37      57.540  58.131  50.012  1.00  0.00
ATOM    509  CB  LEU B  37      57.994  59.607  49.932  1.00  0.00
ATOM    512  CG  LEU B  37      57.039  60.527  49.152  1.00  0.00
ATOM    514  CD1 LEU B  37      57.417  61.994  49.371  1.00  0.00
ATOM    518  CD2 LEU B  37      57.115  60.260  47.655  1.00  0.00
ATOM    522  C   LEU B  37      58.385  57.195  49.161  1.00  0.00
ATOM    523  O   LEU B  37      59.612  57.237  49.139  1.00  0.00
ATOM    524  N   ARG B  38      57.673  56.342  48.437  1.00  0.00
ATOM    526  CA  ARG B  38      58.203  55.284  47.590  1.00  0.00
ATOM    528  CB  ARG B  38      57.005  54.358  47.296  1.00  0.00
ATOM    531  CG  ARG B  38      57.338  52.979  46.721  1.00  0.00
ATOM    534  CD  ARG B  38      57.806  52.984  45.258  1.00  0.00
ATOM    537  NE  ARG B  38      57.688  51.643  44.647  1.00  0.00
ATOM    539  CZ  ARG B  38      58.331  50.546  45.009  1.00  0.00
ATOM    540  NH1 ARG B  38      59.237  50.575  45.933  1.00  0.00
ATOM    543  NH2 ARG B  38      58.078  49.402  44.451  1.00  0.00
ATOM    546  C   ARG B  38      58.845  55.859  46.322  1.00  0.00
ATOM    547  O   ARG B  38      58.179  56.100  45.315  1.00  0.00
ATOM    548  N   GLN B  39      60.151  56.077  46.382  1.00  0.00
ATOM    550  CA  GLN B  39      61.012  56.341  45.238  1.00  0.00
ATOM    552  CB  GLN B  39      62.260  57.110  45.695  1.00  0.00
ATOM    555  CG  GLN B  39      63.182  57.471  44.521  1.00  0.00
ATOM    558  CD  GLN B  39      64.315  58.391  44.959  1.00  0.00
ATOM    559  OE1 GLN B  39      64.171  59.593  45.029  1.00  0.00
ATOM    560  NE2 GLN B  39      65.481  57.877  45.284  1.00  0.00
ATOM    563  C   GLN B  39      61.354  55.047  44.499  1.00  0.00
ATOM    564  O   GLN B  39      61.844  54.080  45.091  1.00  0.00
ATOM    565  N   ALA B  40      61.104  55.065  43.189  1.00  0.00
ATOM    567  CA  ALA B  40      61.488  54.026  42.242  1.00  0.00
ATOM    569  CB  ALA B  40      60.468  52.879  42.322  1.00  0.00
ATOM    573  C   ALA B  40      61.546  54.599  40.821  1.00  0.00
ATOM    574  O   ALA B  40      60.670  55.359  40.428  1.00  0.00
ATOM    575  N   GLY B  41      62.567  54.238  40.038  1.00  0.00
ATOM    577  CA  GLY B  41      62.665  54.615  38.619  1.00  0.00
ATOM    580  C   GLY B  41      62.640  56.115  38.286  1.00  0.00
ATOM    581  O   GLY B  41      62.057  56.499  37.278  1.00  0.00
ATOM    582  N   SER B  42      63.227  56.959  39.143  1.00  0.00
ATOM    584  CA  SER B  42      63.163  58.435  39.047  1.00  0.00
ATOM    586  CB  SER B  42      63.902  58.954  37.804  1.00  0.00
ATOM    589  OG  SER B  42      65.251  58.510  37.813  1.00  0.00
ATOM    591  C   SER B  42      61.745  59.020  39.169  1.00  0.00
ATOM    592  O   SER B  42      61.519  60.185  38.851  1.00  0.00
ATOM    593  N   GLN B  43      60.804  58.236  39.699  1.00  0.00
ATOM    595  CA  GLN B  43      59.458  58.643  40.084  1.00  0.00
ATOM    597  CB  GLN B  43      58.447  57.753  39.320  1.00  0.00
ATOM    600  CG  GLN B  43      57.077  58.394  39.023  1.00  0.00
ATOM    603  CD  GLN B  43      56.234  58.661  40.265  1.00  0.00
ATOM    604  OE1 GLN B  43      55.980  57.792  41.084  1.00  0.00
ATOM    605  NE2 GLN B  43      55.847  59.893  40.512  1.00  0.00
ATOM    608  C   GLN B  43      59.337  58.515  41.615  1.00  0.00
ATOM    609  O   GLN B  43      60.026  57.716  42.263  1.00  0.00
ATOM    610  N   MET B  44      58.443  59.312  42.195  1.00  0.00
ATOM    612  CA  MET B  44      58.107  59.314  43.616  1.00  0.00
ATOM    614  CB  MET B  44      58.597  60.620  44.261  1.00  0.00
ATOM    617  CG  MET B  44      60.040  60.553  44.766  1.00  0.00
ATOM    620  SD  MET B  44      60.421  61.930  45.885  1.00  0.00
ATOM    621  CE  MET B  44      62.164  61.600  46.242  1.00  0.00
ATOM    625  C   MET B  44      56.591  59.186  43.810  1.00  0.00
ATOM    626  O   MET B  44      55.828  60.034  43.352  1.00  0.00
ATOM    627  N   THR B  45      56.160  58.147  44.521  1.00  0.00
ATOM    629  CA  THR B  45      54.751  57.872  44.821  1.00  0.00
ATOM    631  CB  THR B  45      54.397  56.447  44.359  1.00  0.00
ATOM    633  CG2 THR B  45      53.038  55.941  44.847  1.00  0.00
ATOM    637  OG1 THR B  45      54.322  56.388  42.950  1.00  0.00
ATOM    639  C   THR B  45      54.499  58.036  46.317  1.00  0.00
ATOM    640  O   THR B  45      55.165  57.389  47.132  1.00  0.00
ATOM    641  N   GLU B  46      53.550  58.908  46.676  1.00  0.00
ATOM    643  CA  GLU B  46      53.148  59.103  48.070  1.00  0.00
ATOM    645  CB  GLU B  46      52.420  60.457  48.294  1.00  0.00
ATOM    648  CG  GLU B  46      52.129  60.766  49.789  1.00  0.00
ATOM    651  CD  GLU B  46      52.228  62.254  50.238  1.00  0.00
ATOM    652  OE1 GLU B  46      52.156  62.547  51.462  1.00  0.00
ATOM    653  OE2 GLU B  46      52.408  63.169  49.406  1.00  0.00
ATOM    654  C   GLU B  46      52.417  57.875  48.632  1.00  0.00
ATOM    655  O   GLU B  46      51.435  57.387  48.074  1.00  0.00
ATOM    656  N   VAL B  47      52.940  57.387  49.755  1.00  0.00
ATOM    658  CA  VAL B  47      52.491  56.231  50.524  1.00  0.00
ATOM    660  CB  VAL B  47      53.461  55.034  50.412  1.00  0.00
ATOM    662  CG1 VAL B  47      53.047  53.869  51.323  1.00  0.00
ATOM    666  CG2 VAL B  47      53.492  54.492  48.976  1.00  0.00
ATOM    670  C   VAL B  47      52.345  56.735  51.962  1.00  0.00
ATOM    671  O   VAL B  47      53.312  56.881  52.707  1.00  0.00
ATOM    672  N   CYS B  48      51.102  57.044  52.318  1.00  0.00
ATOM    674  CA  CYS B  48      50.692  57.540  53.631  1.00  0.00
ATOM    676  CB  CYS B  48      50.752  56.363  54.613  1.00  0.00
ATOM    679  SG  CYS B  48      52.252  56.146  55.596  1.00  0.00
ATOM    680  C   CYS B  48      51.453  58.816  54.122  1.00  0.00
ATOM    681  O   CYS B  48      52.293  59.376  53.414  1.00  0.00
ATOM    682  N   ALA B  49      51.045  59.393  55.270  1.00  0.00
ATOM    684  CA  ALA B  49      50.883  60.848  55.308  1.00  0.00
ATOM    686  CB  ALA B  49      49.741  61.213  54.337  1.00  0.00
ATOM    690  C   ALA B  49      50.601  61.590  56.630  1.00  0.00
ATOM    691  O   ALA B  49      50.867  62.785  56.612  1.00  0.00
ATOM    692  N   ALA B  50      50.042  60.953  57.677  1.00  0.00
ATOM    694  CA  ALA B  50      49.290  61.505  58.842  1.00  0.00
ATOM    696  CB  ALA B  50      49.216  60.366  59.865  1.00  0.00
ATOM    700  C   ALA B  50      49.766  62.831  59.526  1.00  0.00
ATOM    701  O   ALA B  50      50.664  63.493  59.066  1.00  0.00
ATOM    702  N   THR B  51      49.168  63.303  60.629  1.00  0.00
ATOM    704  CA  THR B  51      49.054  64.747  60.958  1.00  0.00
ATOM    706  CB  THR B  51      47.622  65.244  60.681  1.00  0.00
ATOM    708  CG2 THR B  51      47.232  65.113  59.208  1.00  0.00
ATOM    712  OG1 THR B  51      46.680  64.492  61.413  1.00  0.00
ATOM    714  C   THR B  51      49.423  65.123  62.398  1.00  0.00
ATOM    715  O   THR B  51      49.344  66.291  62.770  1.00  0.00
ATOM    716  N   TYR B  52      49.796  64.100  63.160  1.00  0.00
ATOM    718  CA  TYR B  52      49.732  63.949  64.610  1.00  0.00
ATOM    720  CB  TYR B  52      50.831  62.947  65.011  1.00  0.00
ATOM    723  CG  TYR B  52      52.288  63.400  64.878  1.00  0.00
ATOM    724  CD1 TYR B  52      52.886  64.168  65.898  1.00  0.00
ATOM    726  CE1 TYR B  52      54.262  64.460  65.876  1.00  0.00
ATOM    728  CZ  TYR B  52      55.063  64.002  64.814  1.00  0.00
ATOM    729  OH  TYR B  52      56.393  64.289  64.807  1.00  0.00
ATOM    731  CE2 TYR B  52      54.460  63.289  63.750  1.00  0.00
ATOM    733  CD2 TYR B  52      53.083  62.982  63.790  1.00  0.00
ATOM    735  C   TYR B  52      49.825  65.177  65.512  1.00  0.00
ATOM    736  O   TYR B  52      50.611  66.105  65.276  1.00  0.00
ATOM    737  N   THR B  53      49.100  65.060  66.631  1.00  0.00
ATOM    739  CA  THR B  53      49.255  65.912  67.810  1.00  0.00
ATOM    741  CB  THR B  53      47.893  66.266  68.430  1.00  0.00
ATOM    743  CG2 THR B  53      47.313  65.197  69.356  1.00  0.00
ATOM    747  OG1 THR B  53      48.009  67.467  69.163  1.00  0.00
ATOM    749  C   THR B  53      50.276  65.363  68.816  1.00  0.00
ATOM    750  O   THR B  53      50.872  64.302  68.614  1.00  0.00
ATOM    751  N   VAL B  54      50.512  66.145  69.873  1.00  0.00
ATOM    753  CA  VAL B  54      51.785  66.261  70.606  1.00  0.00
ATOM    755  CB  VAL B  54      51.621  67.122  71.879  1.00  0.00
ATOM    757  CG1 VAL B  54      52.982  67.456  72.511  1.00  0.00
ATOM    761  CG2 VAL B  54      50.920  68.460  71.580  1.00  0.00
ATOM    765  C   VAL B  54      52.497  64.945  70.924  1.00  0.00
ATOM    766  O   VAL B  54      53.695  64.840  70.646  1.00  0.00
ATOM    767  N   GLU B  55      51.809  63.959  71.508  1.00  0.00
ATOM    769  CA  GLU B  55      52.469  62.737  71.976  1.00  0.00
ATOM    771  CB  GLU B  55      53.309  63.032  73.242  1.00  0.00
ATOM    774  CG  GLU B  55      52.534  63.580  74.454  1.00  0.00
ATOM    777  CD  GLU B  55      53.455  64.362  75.413  1.00  0.00
ATOM    778  OE1 GLU B  55      54.484  63.794  75.850  1.00  0.00
ATOM    779  OE2 GLU B  55      53.131  65.540  75.690  1.00  0.00
ATOM    780  C   GLU B  55      51.561  61.507  72.177  1.00  0.00
ATOM    781  O   GLU B  55      50.388  61.602  72.539  1.00  0.00
ATOM    782  N   ASP B  56      52.175  60.349  71.917  1.00  0.00
ATOM    784  CA  ASP B  56      51.711  58.956  71.846  1.00  0.00
ATOM    786  CB  ASP B  56      52.108  58.108  73.067  1.00  0.00
ATOM    789  CG  ASP B  56      52.544  56.684  72.672  1.00  0.00
ATOM    790  OD1 ASP B  56      53.476  56.523  71.833  1.00  0.00
ATOM    791  OD2 ASP B  56      51.990  55.728  73.257  1.00  0.00
ATOM    792  C   ASP B  56      50.359  58.604  71.180  1.00  0.00
ATOM    793  O   ASP B  56      50.000  57.432  71.043  1.00  0.00
ATOM    794  N   GLU B  57      49.648  59.565  70.603  1.00  0.00
ATOM    796  CA  GLU B  57      48.805  59.278  69.448  1.00  0.00
ATOM    798  CB  GLU B  57      48.156  60.603  68.977  1.00  0.00
ATOM    801  CG  GLU B  57      47.170  60.506  67.791  1.00  0.00
ATOM    804  CD  GLU B  57      47.536  61.426  66.611  1.00  0.00
ATOM    805  OE1 GLU B  57      47.846  60.909  65.506  1.00  0.00
ATOM    806  OE2 GLU B  57      47.468  62.666  66.781  1.00  0.00
ATOM    807  C   GLU B  57      49.684  58.689  68.267  1.00  0.00
ATOM    808  O   GLU B  57      50.807  59.131  68.044  1.00  0.00
ATOM    809  N   LEU B  58      49.157  57.801  67.412  1.00  0.00
ATOM    811  CA  LEU B  58      49.173  58.104  65.967  1.00  0.00
ATOM    813  CB  LEU B  58      50.322  57.522  65.105  1.00  0.00
ATOM    816  CG  LEU B  58      51.066  58.498  64.163  1.00  0.00
ATOM    818  CD1 LEU B  58      50.228  59.316  63.168  1.00  0.00
ATOM    822  CD2 LEU B  58      51.926  59.536  64.876  1.00  0.00
ATOM    826  C   LEU B  58      47.890  57.694  65.296  1.00  0.00
ATOM    827  O   LEU B  58      47.315  56.638  65.594  1.00  0.00
ATOM    828  N   ALA B  59      47.574  58.414  64.243  1.00  0.00
ATOM    830  CA  ALA B  59      46.555  58.087  63.285  1.00  0.00
ATOM    832  CB  ALA B  59      45.329  58.937  63.664  1.00  0.00
ATOM    836  C   ALA B  59      46.954  58.284  61.816  1.00  0.00
ATOM    837  O   ALA B  59      46.507  59.194  61.124  1.00  0.00
ATOM    838  N   PHE B  60      47.705  57.312  61.298  1.00  0.00
ATOM    840  CA  PHE B  60      47.515  56.837  59.918  1.00  0.00
ATOM    842  CB  PHE B  60      48.748  56.043  59.461  1.00  0.00
ATOM    845  CG  PHE B  60      50.057  56.817  59.480  1.00  0.00
ATOM    846  CD1 PHE B  60      50.808  56.935  60.668  1.00  0.00
ATOM    848  CE1 PHE B  60      52.051  57.588  60.664  1.00  0.00
ATOM    850  CZ  PHE B  60      52.535  58.148  59.474  1.00  0.00
ATOM    852  CE2 PHE B  60      51.782  58.064  58.295  1.00  0.00
ATOM    854  CD2 PHE B  60      50.544  57.398  58.295  1.00  0.00
ATOM    856  C   PHE B  60      46.232  56.002  59.914  1.00  0.00
ATOM    857  O   PHE B  60      46.261  54.777  59.930  1.00  0.00
ATOM    858  N   LEU B  61      45.110  56.707  60.070  1.00  0.00
ATOM    860  CA  LEU B  61      43.786  56.167  59.801  1.00  0.00
ATOM    862  CB  LEU B  61      42.746  56.815  60.736  1.00  0.00
ATOM    865  CG  LEU B  61      42.918  56.448  62.223  1.00  0.00
ATOM    867  CD1 LEU B  61      41.900  57.209  63.073  1.00  0.00
ATOM    871  CD2 LEU B  61      42.749  54.953  62.504  1.00  0.00
ATOM    875  C   LEU B  61      43.454  56.374  58.322  1.00  0.00
ATOM    876  O   LEU B  61      44.175  57.078  57.611  1.00  0.00
ATOM    877  N   ASP B  62      42.393  55.710  57.875  1.00  0.00
ATOM    879  CA  ASP B  62      41.911  55.590  56.491  1.00  0.00
ATOM    881  CB  ASP B  62      41.296  56.923  56.017  1.00  0.00
ATOM    884  CG  ASP B  62      40.180  57.464  56.933  1.00  0.00
ATOM    885  OD1 ASP B  62      39.924  58.688  56.864  1.00  0.00
ATOM    886  OD2 ASP B  62      39.571  56.668  57.689  1.00  0.00
ATOM    887  C   ASP B  62      42.870  54.954  55.470  1.00  0.00
ATOM    888  O   ASP B  62      42.442  54.358  54.481  1.00  0.00
ATOM    889  N   ASP B  63      44.162  54.967  55.767  1.00  0.00
ATOM    891  CA  ASP B  63      45.078  53.887  55.431  1.00  0.00
ATOM    893  CB  ASP B  63      46.504  54.361  55.771  1.00  0.00
ATOM    896  CG  ASP B  63      47.544  53.804  54.799  1.00  0.00
ATOM    897  OD1 ASP B  63      47.391  52.634  54.377  1.00  0.00
ATOM    898  OD2 ASP B  63      48.471  54.562  54.446  1.00  0.00
ATOM    899  C   ASP B  63      44.693  52.577  56.153  1.00  0.00
ATOM    900  O   ASP B  63      43.931  52.547  57.124  1.00  0.00
ATOM    901  N   SER B  64      45.273  51.481  55.682  1.00  0.00
ATOM    903  CA  SER B  64      45.214  50.151  56.297  1.00  0.00
ATOM    905  CB  SER B  64      44.198  49.288  55.534  1.00  0.00
ATOM    908  OG  SER B  64      44.128  47.967  56.046  1.00  0.00
ATOM    910  C   SER B  64      46.593  49.477  56.329  1.00  0.00
ATOM    911  O   SER B  64      46.723  48.373  56.865  1.00  0.00
ATOM    912  N   THR B  65      47.615  50.148  55.803  1.00  0.00
ATOM    914  CA  THR B  65      48.988  50.030  56.273  1.00  0.00
ATOM    916  CB  THR B  65      49.928  49.862  55.070  1.00  0.00
ATOM    918  CG2 THR B  65      50.043  51.025  54.087  1.00  0.00
ATOM    922  OG1 THR B  65      51.224  49.597  55.513  1.00  0.00
ATOM    924  C   THR B  65      49.318  51.266  57.152  1.00  0.00
ATOM    925  O   THR B  65      48.487  52.151  57.352  1.00  0.00
ATOM    926  N   CYS B  66      50.519  51.349  57.721  1.00  0.00
ATOM    928  CA  CYS B  66      51.320  52.570  57.897  1.00  0.00
ATOM    930  CB  CYS B  66      50.987  53.753  56.966  1.00  0.00
ATOM    933  SG  CYS B  66      52.354  54.134  55.838  1.00  0.00
ATOM    934  C   CYS B  66      51.622  53.038  59.333  1.00  0.00
ATOM    935  O   CYS B  66      52.703  53.578  59.588  1.00  0.00
ATOM    936  N   THR B  67      50.697  52.850  60.273  1.00  0.00
ATOM    938  CA  THR B  67      50.717  53.432  61.630  1.00  0.00
ATOM    940  CB  THR B  67      49.803  52.614  62.555  1.00  0.00
ATOM    942  CG2 THR B  67      48.338  52.625  62.121  1.00  0.00
ATOM    946  OG1 THR B  67      50.254  51.277  62.603  1.00  0.00
ATOM    948  C   THR B  67      52.100  53.527  62.339  1.00  0.00
ATOM    949  O   THR B  67      52.748  52.495  62.530  1.00  0.00
ATOM    950  N   GLY B  68      52.499  54.680  62.922  1.00  0.00
ATOM    952  CA  GLY B  68      53.174  54.605  64.226  1.00  0.00
ATOM    955  C   GLY B  68      53.434  55.885  65.046  1.00  0.00
ATOM    956  O   GLY B  68      53.830  56.945  64.557  1.00  0.00
ATOM    957  N   THR B  69      53.249  55.761  66.360  1.00  0.00
ATOM    959  CA  THR B  69      53.162  56.884  67.312  1.00  0.00
ATOM    961  CB  THR B  69      53.010  56.397  68.767  1.00  0.00
ATOM    963  CG2 THR B  69      51.824  55.448  68.947  1.00  0.00
ATOM    967  OG1 THR B  69      54.144  55.724  69.258  1.00  0.00
ATOM    969  C   THR B  69      54.242  57.963  67.255  1.00  0.00
ATOM    970  O   THR B  69      55.413  57.713  66.977  1.00  0.00
ATOM    971  N   SER B  70      53.851  59.201  67.527  1.00  0.00
ATOM    973  CA  SER B  70      54.705  60.333  67.723  1.00  0.00
ATOM    975  CB  SER B  70      53.894  61.629  67.543  1.00  0.00
ATOM    978  OG  SER B  70      52.770  61.694  68.408  1.00  0.00
ATOM    980  C   SER B  70      55.240  60.289  69.150  1.00  0.00
ATOM    981  O   SER B  70      54.567  59.978  70.135  1.00  0.00
ATOM    982  N   SER B  71      56.484  60.696  69.259  1.00  0.00
ATOM    984  CA  SER B  71      57.072  61.208  70.481  1.00  0.00
ATOM    986  CB  SER B  71      57.913  60.128  71.177  1.00  0.00
ATOM    989  OG  SER B  71      58.759  59.448  70.267  1.00  0.00
ATOM    991  C   SER B  71      57.836  62.474  70.110  1.00  0.00
ATOM    992  O   SER B  71      57.977  62.784  68.925  1.00  0.00
ATOM    993  N   GLY B  72      58.290  63.256  71.088  1.00  0.00
ATOM    995  CA  GLY B  72      59.036  64.477  70.785  1.00  0.00
ATOM    998  C   GLY B  72      60.170  64.253  69.770  1.00  0.00
ATOM    999  O   GLY B  72      60.990  63.348  69.917  1.00  0.00
ATOM   1000  N   ASN B  73      60.155  65.068  68.714  1.00  0.00
ATOM   1002  CA  ASN B  73      60.970  64.958  67.498  1.00  0.00
ATOM   1004  CB  ASN B  73      62.225  65.834  67.607  1.00  0.00
ATOM   1007  CG  ASN B  73      63.211  65.356  68.646  1.00  0.00
ATOM   1008  OD1 ASN B  73      63.348  65.970  69.696  1.00  0.00
ATOM   1009  ND2 ASN B  73      63.905  64.269  68.393  1.00  0.00
ATOM   1012  C   ASN B  73      61.201  63.565  66.887  1.00  0.00
ATOM   1013  O   ASN B  73      62.257  63.319  66.305  1.00  0.00
ATOM   1014  N   LYS B  74      60.216  62.668  66.977  1.00  0.00
ATOM   1016  CA  LYS B  74      60.351  61.271  66.559  1.00  0.00
ATOM   1018  CB  LYS B  74      60.954  60.535  67.758  1.00  0.00
ATOM   1021  CG  LYS B  74      61.426  59.125  67.405  1.00  0.00
ATOM   1024  CD  LYS B  74      61.903  58.324  68.625  1.00  0.00
ATOM   1027  CE  LYS B  74      62.836  59.084  69.580  1.00  0.00
ATOM   1030  NZ  LYS B  74      64.046  59.602  68.898  1.00  0.00
ATOM   1034  C   LYS B  74      58.987  60.672  66.157  1.00  0.00
ATOM   1035  O   LYS B  74      58.019  60.594  66.930  1.00  0.00
ATOM   1036  N   VAL B  75      58.931  60.189  64.921  1.00  0.00
ATOM   1038  CA  VAL B  75      57.741  59.529  64.383  1.00  0.00
ATOM   1040  CB  VAL B  75      57.194  60.172  63.083  1.00  0.00
ATOM   1042  CG1 VAL B  75      55.659  60.122  63.130  1.00  0.00
ATOM   1046  CG2 VAL B  75      57.633  61.622  62.849  1.00  0.00
ATOM   1050  C   VAL B  75      58.005  58.063  64.127  1.00  0.00
ATOM   1051  O   VAL B  75      58.992  57.719  63.461  1.00  0.00
ATOM   1052  N   ASN B  76      57.104  57.206  64.614  1.00  0.00
ATOM   1054  CA  ASN B  76      57.284  55.779  64.437  1.00  0.00
ATOM   1056  CB  ASN B  76      56.853  55.032  65.715  1.00  0.00
ATOM   1059  CG  ASN B  76      57.623  55.467  66.957  1.00  0.00
ATOM   1060  OD1 ASN B  76      58.823  55.696  66.922  1.00  0.00
ATOM   1061  ND2 ASN B  76      56.978  55.575  68.099  1.00  0.00
ATOM   1064  C   ASN B  76      56.499  55.391  63.177  1.00  0.00
ATOM   1065  O   ASN B  76      55.405  55.862  62.886  1.00  0.00
ATOM   1066  N   LEU B  77      57.035  54.521  62.352  1.00  0.00
ATOM   1068  CA  LEU B  77      56.371  54.207  61.101  1.00  0.00
ATOM   1070  CB  LEU B  77      57.154  54.821  59.931  1.00  0.00
ATOM   1073  CG  LEU B  77      57.058  56.351  59.846  1.00  0.00
ATOM   1075  CD1 LEU B  77      57.980  56.817  58.729  1.00  0.00
ATOM   1079  CD2 LEU B  77      55.643  56.840  59.538  1.00  0.00
ATOM   1083  C   LEU B  77      56.326  52.701  60.961  1.00  0.00
ATOM   1084  O   LEU B  77      57.363  52.047  61.087  1.00  0.00
ATOM   1085  N   THR B  78      55.141  52.159  60.679  1.00  0.00
ATOM   1087  CA  THR B  78      54.981  50.721  60.478  1.00  0.00
ATOM   1089  CB  THR B  78      54.257  50.014  61.640  1.00  0.00
ATOM   1091  CG2 THR B  78      54.401  48.495  61.563  1.00  0.00
ATOM   1095  OG1 THR B  78      54.756  50.414  62.892  1.00  0.00
ATOM   1097  C   THR B  78      54.235  50.428  59.186  1.00  0.00
ATOM   1098  O   THR B  78      53.009  50.396  59.160  1.00  0.00
ATOM   1099  N   ILE B  79      54.973  50.212  58.102  1.00  0.00
ATOM   1101  CA  ILE B  79      54.376  49.758  56.850  1.00  0.00
ATOM   1103  CB  ILE B  79      55.243  50.090  55.609  1.00  0.00
ATOM   1105  CG2 ILE B  79      54.393  49.835  54.346  1.00  0.00
ATOM   1109  CG1 ILE B  79      55.794  51.534  55.618  1.00  0.00
ATOM   1112  CD1 ILE B  79      56.641  51.858  54.379  1.00  0.00
ATOM   1116  C   ILE B  79      54.136  48.249  56.914  1.00  0.00
ATOM   1117  O   ILE B  79      55.083  47.462  56.886  1.00  0.00
ATOM   1118  N   GLN B  80      52.871  47.843  56.970  1.00  0.00
ATOM   1120  CA  GLN B  80      52.437  46.468  56.729  1.00  0.00
ATOM   1122  CB  GLN B  80      51.290  46.083  57.696  1.00  0.00
ATOM   1125  CG  GLN B  80      51.492  46.419  59.187  1.00  0.00
ATOM   1128  CD  GLN B  80      51.018  47.817  59.580  1.00  0.00
ATOM   1129  OE1 GLN B  80      50.693  48.648  58.753  1.00  0.00
ATOM   1130  NE2 GLN B  80      50.936  48.118  60.859  1.00  0.00
ATOM   1133  C   GLN B  80      51.965  46.219  55.295  1.00  0.00
ATOM   1134  O   GLN B  80      51.784  47.145  54.503  1.00  0.00
ATOM   1135  N   GLY B  81      51.708  44.944  54.984  1.00  0.00
ATOM   1137  CA  GLY B  81      51.168  44.512  53.694  1.00  0.00
ATOM   1140  C   GLY B  81      52.099  44.817  52.533  1.00  0.00
ATOM   1141  O   GLY B  81      51.621  45.063  51.427  1.00  0.00
ATOM   1142  N   LEU B  82      53.406  44.820  52.805  1.00  0.00
ATOM   1144  CA  LEU B  82      54.473  44.808  51.812  1.00  0.00
ATOM   1146  CB  LEU B  82      55.822  44.932  52.533  1.00  0.00
ATOM   1149  CG  LEU B  82      56.018  46.269  53.271  1.00  0.00
ATOM   1151  CD1 LEU B  82      57.174  46.160  54.260  1.00  0.00
ATOM   1155  CD2 LEU B  82      56.347  47.397  52.292  1.00  0.00
ATOM   1159  C   LEU B  82      54.395  43.537  50.957  1.00  0.00
ATOM   1160  O   LEU B  82      53.830  42.527  51.377  1.00  0.00
ATOM   1161  N   ARG B  83      54.994  43.603  49.770  1.00  0.00
ATOM   1163  CA  ARG B  83      55.264  42.470  48.875  1.00  0.00
ATOM   1165  CB  ARG B  83      54.340  42.527  47.643  1.00  0.00
ATOM   1168  CG  ARG B  83      52.835  42.388  47.941  1.00  0.00
ATOM   1171  CD  ARG B  83      51.991  43.291  47.025  1.00  0.00
ATOM   1174  NE  ARG B  83      52.114  44.712  47.413  1.00  0.00
ATOM   1176  CZ  ARG B  83      51.477  45.327  48.390  1.00  0.00
ATOM   1177  NH1 ARG B  83      50.456  44.789  48.985  1.00  0.00
ATOM   1180  NH2 ARG B  83      51.864  46.485  48.834  1.00  0.00
ATOM   1183  C   ARG B  83      56.718  42.540  48.420  1.00  0.00
ATOM   1184  O   ARG B  83      57.316  43.605  48.520  1.00  0.00
ATOM   1185  N   ALA B  84      57.276  41.503  47.805  1.00  0.00
ATOM   1187  CA  ALA B  84      58.597  41.585  47.167  1.00  0.00
ATOM   1189  CB  ALA B  84      58.880  40.249  46.468  1.00  0.00
ATOM   1193  C   ALA B  84      58.728  42.783  46.206  1.00  0.00
ATOM   1194  O   ALA B  84      59.682  43.560  46.292  1.00  0.00
ATOM   1195  N   MET B  85      57.708  42.993  45.365  1.00  0.00
ATOM   1197  CA  MET B  85      57.597  44.123  44.429  1.00  0.00
ATOM   1199  CB  MET B  85      56.295  43.996  43.623  1.00  0.00
ATOM   1202  CG  MET B  85      56.249  42.732  42.755  1.00  0.00
ATOM   1205  SD  MET B  85      54.713  42.526  41.812  1.00  0.00
ATOM   1206  CE  MET B  85      54.895  43.832  40.567  1.00  0.00
ATOM   1210  C   MET B  85      57.625  45.510  45.100  1.00  0.00
ATOM   1211  O   MET B  85      57.993  46.500  44.460  1.00  0.00
ATOM   1212  N   ASP B  86      57.237  45.596  46.375  1.00  0.00
ATOM   1214  CA  ASP B  86      57.295  46.825  47.167  1.00  0.00
ATOM   1216  CB  ASP B  86      56.492  46.758  48.472  1.00  0.00
ATOM   1219  CG  ASP B  86      54.999  46.822  48.208  1.00  0.00
ATOM   1220  OD1 ASP B  86      54.313  47.677  48.804  1.00  0.00
ATOM   1221  OD2 ASP B  86      54.487  46.001  47.422  1.00  0.00
ATOM   1222  C   ASP B  86      58.721  47.276  47.485  1.00  0.00
ATOM   1223  O   ASP B  86      58.941  48.476  47.650  1.00  0.00
ATOM   1224  N   THR B  87      59.690  46.353  47.493  1.00  0.00
ATOM   1226  CA  THR B  87      61.106  46.645  47.769  1.00  0.00
ATOM   1228  CB  THR B  87      61.989  45.485  47.276  1.00  0.00
ATOM   1230  CG2 THR B  87      63.492  45.742  47.392  1.00  0.00
ATOM   1234  OG1 THR B  87      61.717  44.327  48.032  1.00  0.00
ATOM   1236  C   THR B  87      61.560  47.956  47.121  1.00  0.00
ATOM   1237  O   THR B  87      61.383  48.155  45.917  1.00  0.00
ATOM   1238  N   GLY B  88      62.082  48.887  47.922  1.00  0.00
ATOM   1240  CA  GLY B  88      62.399  50.240  47.450  1.00  0.00
ATOM   1243  C   GLY B  88      62.681  51.244  48.566  1.00  0.00
ATOM   1244  O   GLY B  88      62.653  50.910  49.750  1.00  0.00
ATOM   1245  N   LEU B  89      62.944  52.493  48.183  1.00  0.00
ATOM   1247  CA  LEU B  89      63.290  53.558  49.122  1.00  0.00
ATOM   1249  CB  LEU B  89      64.307  54.475  48.418  1.00  0.00
ATOM   1252  CG  LEU B  89      65.035  55.458  49.350  1.00  0.00
ATOM   1254  CD1 LEU B  89      66.179  54.769  50.095  1.00  0.00
ATOM   1258  CD2 LEU B  89      65.637  56.602  48.534  1.00  0.00
ATOM   1262  C   LEU B  89      62.033  54.311  49.573  1.00  0.00
ATOM   1263  O   LEU B  89      61.268  54.765  48.731  1.00  0.00
ATOM   1264  N   TYR B  90      61.828  54.461  50.878  1.00  0.00
ATOM   1266  CA  TYR B  90      60.651  55.100  51.474  1.00  0.00
ATOM   1268  CB  TYR B  90      59.862  54.042  52.265  1.00  0.00
ATOM   1271  CG  TYR B  90      59.068  53.072  51.390  1.00  0.00
ATOM   1272  CD1 TYR B  90      59.722  51.974  50.801  1.00  0.00
ATOM   1274  CE1 TYR B  90      59.017  51.065  49.989  1.00  0.00
ATOM   1276  CZ  TYR B  90      57.632  51.227  49.786  1.00  0.00
ATOM   1277  OH  TYR B  90      56.955  50.363  48.986  1.00  0.00
ATOM   1279  CE2 TYR B  90      56.961  52.312  50.388  1.00  0.00
ATOM   1281  CD2 TYR B  90      57.683  53.241  51.167  1.00  0.00
ATOM   1283  C   TYR B  90      61.107  56.337  52.289  1.00  0.00
ATOM   1284  O   TYR B  90      61.543  56.227  53.438  1.00  0.00
ATOM   1285  N   ILE B  91      61.088  57.520  51.656  1.00  0.00
ATOM   1287  CA  ILE B  91      61.343  58.845  52.268  1.00  0.00
ATOM   1289  CB  ILE B  91      61.342  59.988  51.216  1.00  0.00
ATOM   1291  CG2 ILE B  91      61.856  61.314  51.805  1.00  0.00
ATOM   1295  CG1 ILE B  91      62.091  59.672  49.899  1.00  0.00
ATOM   1298  CD1 ILE B  91      63.565  59.294  50.060  1.00  0.00
ATOM   1302  C   ILE B  91      60.356  59.140  53.429  1.00  0.00
ATOM   1303  O   ILE B  91      59.323  58.492  53.501  1.00  0.00
ATOM   1304  N   CYS B  92      60.645  60.094  54.327  1.00  0.00
ATOM   1306  CA  CYS B  92      59.698  60.676  55.307  1.00  0.00
ATOM   1308  CB  CYS B  92      60.514  61.167  56.528  1.00  0.00
ATOM   1311  SG  CYS B  92      61.632  59.993  57.353  1.00  0.00
ATOM   1312  C   CYS B  92      58.809  61.822  54.695  1.00  0.00
ATOM   1313  O   CYS B  92      58.260  61.672  53.610  1.00  0.00
ATOM   1314  N   LYS B  93      58.656  62.977  55.389  1.00  0.00
ATOM   1316  CA  LYS B  93      58.467  64.372  54.867  1.00  0.00
ATOM   1318  CB  LYS B  93      57.553  64.547  53.631  1.00  0.00
ATOM   1321  CG  LYS B  93      57.671  65.912  52.923  1.00  0.00
ATOM   1324  CD  LYS B  93      57.214  65.915  51.456  1.00  0.00
ATOM   1327  CE  LYS B  93      55.851  65.262  51.192  1.00  0.00
ATOM   1330  NZ  LYS B  93      54.818  65.708  52.151  1.00  0.00
ATOM   1334  C   LYS B  93      58.160  65.467  55.921  1.00  0.00
ATOM   1335  O   LYS B  93      58.279  66.644  55.615  1.00  0.00
ATOM   1336  N   VAL B  94      57.819  65.126  57.162  1.00  0.00
ATOM   1338  CA  VAL B  94      57.513  66.100  58.241  1.00  0.00
ATOM   1340  CB  VAL B  94      58.782  66.566  59.007  1.00  0.00
ATOM   1342  CG1 VAL B  94      59.395  67.900  58.578  1.00  0.00
ATOM   1346  CG2 VAL B  94      58.540  66.633  60.519  1.00  0.00
ATOM   1350  C   VAL B  94      56.411  67.142  57.898  1.00  0.00
ATOM   1351  O   VAL B  94      55.459  66.783  57.214  1.00  0.00
ATOM   1352  N   GLU B  95      56.475  68.373  58.421  1.00  0.00
ATOM   1354  CA  GLU B  95      55.815  69.624  57.958  1.00  0.00
ATOM   1356  CB  GLU B  95      54.670  69.481  56.915  1.00  0.00
ATOM   1359  CG  GLU B  95      55.195  69.210  55.476  1.00  0.00
ATOM   1362  CD  GLU B  95      54.184  68.645  54.452  1.00  0.00
ATOM   1363  OE1 GLU B  95      52.952  68.815  54.601  1.00  0.00
ATOM   1364  OE2 GLU B  95      54.621  68.025  53.448  1.00  0.00
ATOM   1365  C   GLU B  95      55.466  70.617  59.074  1.00  0.00
ATOM   1366  O   GLU B  95      55.217  71.764  58.735  1.00  0.00
ATOM   1367  N   LEU B  96      55.507  70.236  60.368  1.00  0.00
ATOM   1369  CA  LEU B  96      55.388  71.152  61.537  1.00  0.00
ATOM   1371  CB  LEU B  96      56.816  71.620  61.900  1.00  0.00
ATOM   1374  CG  LEU B  96      56.938  72.420  63.214  1.00  0.00
ATOM   1376  CD1 LEU B  96      56.692  71.528  64.429  1.00  0.00
ATOM   1380  CD2 LEU B  96      58.333  73.030  63.340  1.00  0.00
ATOM   1384  C   LEU B  96      54.416  72.340  61.282  1.00  0.00
ATOM   1385  O   LEU B  96      54.772  73.519  61.285  1.00  0.00
ATOM   1386  N   MET B  97      53.187  71.966  60.947  1.00  0.00
ATOM   1388  CA  MET B  97      52.065  72.783  60.515  1.00  0.00
ATOM   1390  CB  MET B  97      50.933  71.807  60.143  1.00  0.00
ATOM   1393  CG  MET B  97      49.630  72.434  59.627  1.00  0.00
ATOM   1396  SD  MET B  97      48.504  73.178  60.848  1.00  0.00
ATOM   1397  CE  MET B  97      48.183  71.792  61.981  1.00  0.00
ATOM   1401  C   MET B  97      51.618  73.826  61.541  1.00  0.00
ATOM   1402  O   MET B  97      51.325  74.967  61.169  1.00  0.00
ATOM   1403  N   TYR B  98      51.600  73.431  62.807  1.00  0.00
ATOM   1405  CA  TYR B  98      51.302  74.339  63.901  1.00  0.00
ATOM   1407  CB  TYR B  98      49.892  74.135  64.452  1.00  0.00
ATOM   1410  CG  TYR B  98      49.573  75.111  65.570  1.00  0.00
ATOM   1411  CD1 TYR B  98      49.486  76.489  65.291  1.00  0.00
ATOM   1413  CE1 TYR B  98      49.278  77.405  66.340  1.00  0.00
ATOM   1415  CZ  TYR B  98      49.150  76.938  67.664  1.00  0.00
ATOM   1416  OH  TYR B  98      48.950  77.822  68.676  1.00  0.00
ATOM   1418  CE2 TYR B  98      49.223  75.557  67.941  1.00  0.00
ATOM   1420  CD2 TYR B  98      49.435  74.646  66.890  1.00  0.00
ATOM   1422  C   TYR B  98      52.424  74.310  65.055  1.00  0.00
ATOM   1423  O   TYR B  98      52.658  73.148  65.417  1.00  0.00
ATOM   1424  N   PRO B  99      53.122  75.347  65.691  1.00  0.00
ATOM   1425  CD  PRO B  99      54.080  74.948  66.712  1.00  0.00
ATOM   1428  CG  PRO B  99      55.163  76.030  66.814  1.00  0.00
ATOM   1431  CB  PRO B  99      54.357  77.299  66.615  1.00  0.00
ATOM   1434  CA  PRO B  99      53.298  76.886  65.581  1.00  0.00
ATOM   1436  C   PRO B  99      53.637  77.272  64.160  1.00  0.00
ATOM   1437  O   PRO B  99      54.009  76.407  63.350  1.00  0.00
ATOM   1438  N   PRO B 100      53.511  78.549  63.774  1.00  0.00
ATOM   1439  CD  PRO B 100      53.100  79.660  64.629  1.00  0.00
ATOM   1442  CG  PRO B 100      52.909  80.851  63.693  1.00  0.00
ATOM   1445  CB  PRO B 100      52.487  80.164  62.401  1.00  0.00
ATOM   1448  CA  PRO B 100      53.385  78.909  62.362  1.00  0.00
ATOM   1450  C   PRO B 100      54.603  79.163  61.493  1.00  0.00
ATOM   1451  O   PRO B 100      54.381  79.464  60.312  1.00  0.00
ATOM   1452  N   PRO B 101      55.894  79.080  61.914  1.00  0.00
ATOM   1453  CD  PRO B 101      56.416  78.933  63.266  1.00  0.00
ATOM   1456  CG  PRO B 101      57.937  78.798  63.137  1.00  0.00
ATOM   1459  CB  PRO B 101      58.238  79.373  61.756  1.00  0.00
ATOM   1462  CA  PRO B 101      56.979  79.019  60.953  1.00  0.00
ATOM   1464  C   PRO B 101      57.008  77.618  60.304  1.00  0.00
ATOM   1465  O   PRO B 101      57.890  76.813  60.613  1.00  0.00
ATOM   1466  N   TYR B 102      56.002  77.325  59.471  1.00  0.00
ATOM   1468  CA  TYR B 102      55.782  76.064  58.747  1.00  0.00
ATOM   1470  CB  TYR B 102      54.774  76.298  57.605  1.00  0.00
ATOM   1473  CG  TYR B 102      54.820  75.262  56.488  1.00  0.00
ATOM   1474  CD1 TYR B 102      54.085  74.066  56.587  1.00  0.00
ATOM   1476  CE1 TYR B 102      54.169  73.100  55.564  1.00  0.00
ATOM   1478  CZ  TYR B 102      55.007  73.314  54.453  1.00  0.00
ATOM   1479  OH  TYR B 102      55.104  72.366  53.483  1.00  0.00
ATOM   1481  CE2 TYR B 102      55.753  74.509  54.353  1.00  0.00
ATOM   1483  CD2 TYR B 102      55.652  75.480  55.368  1.00  0.00
ATOM   1485  C   TYR B 102      57.078  75.463  58.208  1.00  0.00
ATOM   1486  O   TYR B 102      57.861  76.201  57.595  1.00  0.00
ATOM   1487  N   TYR B 103      57.312  74.151  58.397  1.00  0.00
ATOM   1489  CA  TYR B 103      58.638  73.652  58.025  1.00  0.00
ATOM   1491  CB  TYR B 103      59.673  73.941  59.123  1.00  0.00
ATOM   1494  CG  TYR B 103      61.058  74.024  58.514  1.00  0.00
ATOM   1495  CD1 TYR B 103      61.571  75.282  58.143  1.00  0.00
ATOM   1497  CE1 TYR B 103      62.771  75.368  57.413  1.00  0.00
ATOM   1499  CZ  TYR B 103      63.436  74.190  57.016  1.00  0.00
ATOM   1500  OH  TYR B 103      64.571  74.281  56.272  1.00  0.00
ATOM   1502  CE2 TYR B 103      62.922  72.929  57.391  1.00  0.00
ATOM   1504  CD2 TYR B 103      61.750  72.848  58.164  1.00  0.00
ATOM   1506  C   TYR B 103      58.650  72.162  57.647  1.00  0.00
ATOM   1507  O   TYR B 103      58.251  71.243  58.385  1.00  0.00
ATOM   1508  N   VAL B 104      59.187  71.942  56.450  1.00  0.00
ATOM   1510  CA  VAL B 104      59.168  70.679  55.728  1.00  0.00
ATOM   1512  CB  VAL B 104      58.557  70.886  54.326  1.00  0.00
ATOM   1514  CG1 VAL B 104      59.319  71.886  53.446  1.00  0.00
ATOM   1518  CG2 VAL B 104      58.414  69.570  53.554  1.00  0.00
ATOM   1522  C   VAL B 104      60.549  70.027  55.679  1.00  0.00
ATOM   1523  O   VAL B 104      61.556  70.721  55.598  1.00  0.00
ATOM   1524  N   GLY B 105      60.630  68.684  55.727  1.00  0.00
ATOM   1526  CA  GLY B 105      61.923  68.049  55.999  1.00  0.00
ATOM   1529  C   GLY B 105      61.952  66.522  55.678  1.00  0.00
ATOM   1530  O   GLY B 105      60.975  65.767  55.817  1.00  0.00
ATOM   1531  N   MET B 106      63.072  66.070  55.137  1.00  0.00
ATOM   1533  CA  MET B 106      63.040  65.242  53.913  1.00  0.00
ATOM   1535  CB  MET B 106      63.065  66.125  52.654  1.00  0.00
ATOM   1538  CG  MET B 106      61.695  66.757  52.381  1.00  0.00
ATOM   1541  SD  MET B 106      61.691  68.079  51.140  1.00  0.00
ATOM   1542  CE  MET B 106      62.466  69.418  52.092  1.00  0.00
ATOM   1546  C   MET B 106      64.233  64.318  53.999  1.00  0.00
ATOM   1547  O   MET B 106      65.342  64.662  53.588  1.00  0.00
ATOM   1548  N   GLY B 107      64.007  63.210  54.695  1.00  0.00
ATOM   1550  CA  GLY B 107      65.069  62.277  54.971  1.00  0.00
ATOM   1553  C   GLY B 107      65.631  61.645  53.714  1.00  0.00
ATOM   1554  O   GLY B 107      65.012  61.608  52.656  1.00  0.00
ATOM   1555  N   ASN B 108      66.853  61.145  53.846  1.00  0.00
ATOM   1557  CA  ASN B 108      67.604  60.562  52.739  1.00  0.00
ATOM   1559  CB  ASN B 108      69.075  60.473  53.186  1.00  0.00
ATOM   1562  CG  ASN B 108      69.566  61.796  53.750  1.00  0.00
ATOM   1563  OD1 ASN B 108      69.476  62.058  54.941  1.00  0.00
ATOM   1564  ND2 ASN B 108      70.029  62.702  52.918  1.00  0.00
ATOM   1567  C   ASN B 108      67.037  59.212  52.263  1.00  0.00
ATOM   1568  O   ASN B 108      67.542  58.619  51.311  1.00  0.00
ATOM   1569  N   GLY B 109      65.981  58.745  52.925  1.00  0.00
ATOM   1571  CA  GLY B 109      65.292  57.511  52.633  1.00  0.00
ATOM   1574  C   GLY B 109      65.783  56.324  53.446  1.00  0.00
ATOM   1575  O   GLY B 109      66.762  56.392  54.184  1.00  0.00
ATOM   1576  N   THR B 110      65.041  55.240  53.289  1.00  0.00
ATOM   1578  CA  THR B 110      65.158  53.998  54.047  1.00  0.00
ATOM   1580  CB  THR B 110      64.123  54.050  55.190  1.00  0.00
ATOM   1582  CG2 THR B 110      63.840  52.772  55.968  1.00  0.00
ATOM   1586  OG1 THR B 110      64.591  54.958  56.152  1.00  0.00
ATOM   1588  C   THR B 110      64.828  52.879  53.085  1.00  0.00
ATOM   1589  O   THR B 110      63.733  52.872  52.516  1.00  0.00
ATOM   1590  N   GLN B 111      65.791  52.002  52.811  1.00  0.00
ATOM   1592  CA  GLN B 111      65.668  51.026  51.723  1.00  0.00
ATOM   1594  CB  GLN B 111      67.030  50.877  51.023  1.00  0.00
ATOM   1597  CG  GLN B 111      67.136  49.700  50.039  1.00  0.00
ATOM   1600  CD  GLN B 111      66.052  49.636  48.965  1.00  0.00
ATOM   1601  OE1 GLN B 111      65.636  50.627  48.389  1.00  0.00
ATOM   1602  NE2 GLN B 111      65.593  48.449  48.629  1.00  0.00
ATOM   1605  C   GLN B 111      65.124  49.717  52.301  1.00  0.00
ATOM   1606  O   GLN B 111      65.845  48.890  52.884  1.00  0.00
ATOM   1607  N   ILE B 112      63.809  49.574  52.152  1.00  0.00
ATOM   1609  CA  ILE B 112      63.031  48.444  52.640  1.00  0.00
ATOM   1611  CB  ILE B 112      61.556  48.855  52.861  1.00  0.00
ATOM   1613  CG2 ILE B 112      60.749  47.644  53.367  1.00  0.00
ATOM   1617  CG1 ILE B 112      61.479  50.029  53.871  1.00  0.00
ATOM   1620  CD1 ILE B 112      60.061  50.501  54.208  1.00  0.00
ATOM   1624  C   ILE B 112      63.159  47.294  51.650  1.00  0.00
ATOM   1625  O   ILE B 112      62.787  47.425  50.482  1.00  0.00
ATOM   1626  N   TYR B 113      63.669  46.163  52.132  1.00  0.00
ATOM   1628  CA  TYR B 113      63.826  44.931  51.360  1.00  0.00
ATOM   1630  CB  TYR B 113      65.251  44.385  51.510  1.00  0.00
ATOM   1633  CG  TYR B 113      66.252  44.941  50.517  1.00  0.00
ATOM   1634  CD1 TYR B 113      66.294  44.413  49.211  1.00  0.00
ATOM   1636  CE1 TYR B 113      67.274  44.855  48.302  1.00  0.00
ATOM   1638  CZ  TYR B 113      68.229  45.811  48.704  1.00  0.00
ATOM   1639  OH  TYR B 113      69.202  46.196  47.839  1.00  0.00
ATOM   1641  CE2 TYR B 113      68.174  46.355  50.007  1.00  0.00
ATOM   1643  CD2 TYR B 113      67.176  45.930  50.907  1.00  0.00
ATOM   1645  C   TYR B 113      62.808  43.898  51.813  1.00  0.00
ATOM   1646  O   TYR B 113      62.785  43.524  52.982  1.00  0.00
ATOM   1647  N   VAL B 114      61.986  43.409  50.892  1.00  0.00
ATOM   1649  CA  VAL B 114      60.862  42.537  51.223  1.00  0.00
ATOM   1651  CB  VAL B 114      59.520  43.119  50.753  1.00  0.00
ATOM   1653  CG1 VAL B 114      58.364  42.343  51.408  1.00  0.00
ATOM   1657  CG2 VAL B 114      59.368  44.610  51.081  1.00  0.00
ATOM   1661  C   VAL B 114      61.076  41.168  50.600  1.00  0.00
ATOM   1662  O   VAL B 114      61.341  41.049  49.405  1.00  0.00
ATOM   1663  N   ILE B 115      60.947  40.131  51.422  1.00  0.00
ATOM   1665  CA  ILE B 115      61.132  38.748  51.018  1.00  0.00
ATOM   1667  CB  ILE B 115      62.432  38.146  51.612  1.00  0.00
ATOM   1669  CG2 ILE B 115      62.568  36.677  51.163  1.00  0.00
ATOM   1673  CG1 ILE B 115      63.716  38.904  51.186  1.00  0.00
ATOM   1676  CD1 ILE B 115      64.119  40.051  52.125  1.00  0.00
ATOM   1680  C   ILE B 115      59.890  37.967  51.451  1.00  0.00
ATOM   1681  O   ILE B 115      59.699  37.727  52.641  1.00  0.00
ATOM   1682  N   ASP B 116      59.068  37.576  50.478  1.00  0.00
ATOM   1684  CA  ASP B 116      57.884  36.730  50.655  1.00  0.00
ATOM   1686  CB  ASP B 116      56.831  37.071  49.574  1.00  0.00
ATOM   1689  CG  ASP B 116      56.459  38.561  49.447  1.00  0.00
ATOM   1690  OD1 ASP B 116      56.484  39.300  50.455  1.00  0.00
ATOM   1691  OD2 ASP B 116      56.167  38.988  48.303  1.00  0.00
ATOM   1692  C   ASP B 116      58.321  35.247  50.578  1.00  0.00
ATOM   1693  O   ASP B 116      58.642  34.764  49.488  1.00  0.00
ATOM   1694  N   PRO B 117      58.460  34.517  51.702  1.00  0.00
ATOM   1695  CD  PRO B 117      57.989  34.839  53.044  1.00  0.00
ATOM   1698  CG  PRO B 117      58.572  33.748  53.944  1.00  0.00
ATOM   1701  CB  PRO B 117      59.861  33.377  53.226  1.00  0.00
ATOM   1704  CA  PRO B 117      59.395  33.390  51.770  1.00  0.00
ATOM   1706  C   PRO B 117      58.825  32.020  51.370  1.00  0.00
ATOM   1707  O   PRO B 117      59.541  31.024  51.460  1.00  0.00
ATOM   1708  N   GLU B 118      57.551  31.930  50.980  1.00  0.00
ATOM   1710  CA  GLU B 118      56.795  30.671  51.078  1.00  0.00
ATOM   1712  CB  GLU B 118      56.002  30.634  52.406  1.00  0.00
ATOM   1715  CG  GLU B 118      55.033  31.798  52.688  1.00  0.00
ATOM   1718  CD  GLU B 118      54.773  31.955  54.197  1.00  0.00
ATOM   1719  OE1 GLU B 118      55.687  32.394  54.930  1.00  0.00
ATOM   1720  OE2 GLU B 118      53.646  31.715  54.687  1.00  0.00
ATOM   1721  C   GLU B 118      56.021  30.228  49.818  1.00  0.00
ATOM   1722  O   GLU B 118      54.792  30.160  49.823  1.00  0.00
ATOM   1723  N   PRO B 119      56.729  29.851  48.729  1.00  0.00
ATOM   1724  CD  PRO B 119      58.174  29.975  48.562  1.00  0.00
ATOM   1727  CG  PRO B 119      58.467  29.632  47.104  1.00  0.00
ATOM   1730  CB  PRO B 119      57.350  28.656  46.757  1.00  0.00
ATOM   1733  CA  PRO B 119      56.153  29.202  47.547  1.00  0.00
ATOM   1735  C   PRO B 119      55.098  28.126  47.852  1.00  0.00
ATOM   1736  O   PRO B 119      54.763  27.832  48.999  1.00  0.00
ATOM      1  N   GLN A   1      76.714  62.944  59.921  1.00  0.00
ATOM      2  CA  GLN A   1      75.457  63.651  59.700  1.00  0.00
ATOM      4  CB  GLN A   1      74.784  63.889  61.063  1.00  0.00
ATOM      7  CG  GLN A   1      73.323  64.358  60.963  1.00  0.00
ATOM     10  CD  GLN A   1      72.393  63.242  60.499  1.00  0.00
ATOM     11  OE1 GLN A   1      72.322  62.892  59.331  1.00  0.00
ATOM     12  NE2 GLN A   1      71.623  62.642  61.381  1.00  0.00
ATOM     15  C   GLN A   1      75.676  64.967  58.942  1.00  0.00
ATOM     16  O   GLN A   1      76.451  65.825  59.366  1.00  0.00
ATOM     17  N   VAL A   2      74.968  65.143  57.825  1.00  0.00
ATOM     19  CA  VAL A   2      75.105  66.334  56.977  1.00  0.00
ATOM     21  CB  VAL A   2      74.236  66.207  55.709  1.00  0.00
ATOM     23  CG1 VAL A   2      74.226  67.464  54.827  1.00  0.00
ATOM     27  CG2 VAL A   2      74.724  65.050  54.828  1.00  0.00
ATOM     31  C   VAL A   2      74.770  67.617  57.743  1.00  0.00
ATOM     32  O   VAL A   2      73.757  67.692  58.435  1.00  0.00
ATOM     33  N   GLN A   3      75.581  68.663  57.544  1.00  0.00
ATOM     35  CA  GLN A   3      75.240  70.043  57.922  1.00  0.00
ATOM     37  CB  GLN A   3      76.067  70.576  59.109  1.00  0.00
ATOM     40  CG  GLN A   3      76.393  69.587  60.248  1.00  0.00
ATOM     43  CD  GLN A   3      77.858  69.162  60.227  1.00  0.00
ATOM     44  OE1 GLN A   3      78.767  69.974  60.313  1.00  0.00
ATOM     45  NE2 GLN A   3      78.170  67.893  60.091  1.00  0.00
ATOM     48  C   GLN A   3      75.344  70.989  56.707  1.00  0.00
ATOM     49  O   GLN A   3      75.788  70.560  55.637  1.00  0.00
ATOM     50  N   LEU A   4      74.878  72.245  56.859  1.00  0.00
ATOM     52  CA  LEU A   4      74.370  73.068  55.752  1.00  0.00
ATOM     54  CB  LEU A   4      72.913  72.647  55.414  1.00  0.00
ATOM     57  CG  LEU A   4      72.754  71.402  54.516  1.00  0.00
ATOM     59  CD1 LEU A   4      71.273  71.217  54.168  1.00  0.00
ATOM     63  CD2 LEU A   4      73.506  71.494  53.187  1.00  0.00
ATOM     67  C   LEU A   4      74.447  74.608  55.879  1.00  0.00
ATOM     68  O   LEU A   4      74.128  75.276  54.898  1.00  0.00
ATOM     69  N   GLN A   5      74.799  75.234  57.007  1.00  0.00
ATOM     71  CA  GLN A   5      74.336  76.617  57.296  1.00  0.00
ATOM     73  CB  GLN A   5      74.668  77.034  58.744  1.00  0.00
ATOM     76  CG  GLN A   5      75.983  77.808  58.963  1.00  0.00
ATOM     79  CD  GLN A   5      75.925  79.265  58.495  1.00  0.00
ATOM     80  OE1 GLN A   5      74.988  80.010  58.739  1.00  0.00
ATOM     81  NE2 GLN A   5      76.905  79.704  57.739  1.00  0.00
ATOM     84  C   GLN A   5      74.616  77.736  56.244  1.00  0.00
ATOM     85  O   GLN A   5      75.638  77.699  55.564  1.00  0.00
ATOM     86  N   GLU A   6      73.739  78.761  56.177  1.00  0.00
ATOM     88  CA  GLU A   6      73.330  79.558  55.006  1.00  0.00
ATOM     90  CB  GLU A   6      71.812  79.476  54.798  1.00  0.00
ATOM     93  CG  GLU A   6      71.291  78.070  54.519  1.00  0.00
ATOM     96  CD  GLU A   6      70.535  77.554  55.731  1.00  0.00
ATOM     97  OE1 GLU A   6      71.114  77.537  56.840  1.00  0.00
ATOM     98  OE2 GLU A   6      69.342  77.222  55.558  1.00  0.00
ATOM     99  C   GLU A   6      73.618  81.070  54.978  1.00  0.00
ATOM    100  O   GLU A   6      73.517  81.694  53.913  1.00  0.00
ATOM    101  N   SER A   7      74.014  81.667  56.102  1.00  0.00
ATOM    103  CA  SER A   7      74.618  83.008  56.108  1.00  0.00
ATOM    105  CB  SER A   7      75.962  82.931  55.335  1.00  0.00
ATOM    108  OG  SER A   7      76.689  81.738  55.568  1.00  0.00
ATOM    110  C   SER A   7      73.775  84.183  55.579  1.00  0.00
ATOM    111  O   SER A   7      72.547  84.086  55.431  1.00  0.00
ATOM    112  N   GLY A   8      74.485  85.310  55.357  1.00  0.00
ATOM    114  CA  GLY A   8      74.416  86.277  54.233  1.00  0.00
ATOM    117  C   GLY A   8      73.093  86.972  53.918  1.00  0.00
ATOM    118  O   GLY A   8      73.009  87.679  52.916  1.00  0.00
ATOM    119  N   GLY A   9      72.088  86.760  54.757  1.00  0.00
ATOM    121  CA  GLY A   9      70.838  87.493  54.735  1.00  0.00
ATOM    124  C   GLY A   9      70.996  88.908  55.268  1.00  0.00
ATOM    125  O   GLY A   9      72.108  89.408  55.459  1.00  0.00
ATOM    126  N   GLY A  10      69.872  89.564  55.527  1.00  0.00
ATOM    128  CA  GLY A  10      69.871  90.928  56.025  1.00  0.00
ATOM    131  C   GLY A  10      68.575  91.683  55.752  1.00  0.00
ATOM    132  O   GLY A  10      67.492  91.108  55.635  1.00  0.00
ATOM    133  N   LEU A  11      68.738  93.002  55.662  1.00  0.00
ATOM    135  CA  LEU A  11      67.784  93.930  55.070  1.00  0.00
ATOM    137  CB  LEU A  11      67.971  95.341  55.696  1.00  0.00
ATOM    140  CG  LEU A  11      69.373  95.976  55.894  1.00  0.00
ATOM    142  CD1 LEU A  11      70.176  95.386  57.058  1.00  0.00
ATOM    146  CD2 LEU A  11      70.266  95.969  54.654  1.00  0.00
ATOM    150  C   LEU A  11      67.764  93.796  53.531  1.00  0.00
ATOM    151  O   LEU A  11      67.664  92.678  53.017  1.00  0.00
ATOM    152  N   VAL A  12      67.822  94.954  52.864  1.00  0.00
ATOM    154  CA  VAL A  12      68.468  95.373  51.592  1.00  0.00
ATOM    156  CB  VAL A  12      69.088  94.237  50.736  1.00  0.00
ATOM    158  CG1 VAL A  12      69.663  94.783  49.417  1.00  0.00
ATOM    162  CG2 VAL A  12      70.297  93.584  51.436  1.00  0.00
ATOM    166  C   VAL A  12      67.498  96.290  50.849  1.00  0.00
ATOM    167  O   VAL A  12      66.290  96.082  50.866  1.00  0.00
ATOM    168  N   GLN A  13      67.987  97.378  50.259  1.00  0.00
ATOM    170  CA  GLN A  13      67.148  98.280  49.473  1.00  0.00
ATOM    172  CB  GLN A  13      67.941  99.544  49.075  1.00  0.00
ATOM    175  CG  GLN A  13      69.039  99.384  48.002  1.00  0.00
ATOM    178  CD  GLN A  13      70.274  98.585  48.430  1.00  0.00
ATOM    179  OE1 GLN A  13      70.519  98.291  49.586  1.00  0.00
ATOM    180  NE2 GLN A  13      71.127  98.211  47.504  1.00  0.00
ATOM    183  C   GLN A  13      66.566  97.566  48.242  1.00  0.00
ATOM    184  O   GLN A  13      67.211  96.715  47.624  1.00  0.00
ATOM    185  N   ALA A  14      65.354  97.949  47.843  1.00  0.00
ATOM    187  CA  ALA A  14      64.801  97.571  46.548  1.00  0.00
ATOM    189  CB  ALA A  14      63.405  98.189  46.414  1.00  0.00
ATOM    193  C   ALA A  14      65.748  97.987  45.405  1.00  0.00
ATOM    194  O   ALA A  14      66.338  99.066  45.430  1.00  0.00
ATOM    195  N   GLY A  15      65.919  97.110  44.418  1.00  0.00
ATOM    197  CA  GLY A  15      66.904  97.252  43.346  1.00  0.00
ATOM    200  C   GLY A  15      68.349  96.918  43.728  1.00  0.00
ATOM    201  O   GLY A  15      69.225  96.942  42.865  1.00  0.00
ATOM    202  N   GLY A  16      68.607  96.578  44.991  1.00  0.00
ATOM    204  CA  GLY A  16      69.880  96.032  45.447  1.00  0.00
ATOM    207  C   GLY A  16      70.097  94.566  45.074  1.00  0.00
ATOM    208  O   GLY A  16      69.256  93.915  44.443  1.00  0.00
ATOM    209  N   SER A  17      71.234  94.058  45.555  1.00  0.00
ATOM    211  CA  SER A  17      71.606  92.644  45.538  1.00  0.00
ATOM    213  CB  SER A  17      72.800  92.382  44.615  1.00  0.00
ATOM    216  OG  SER A  17      72.488  92.596  43.258  1.00  0.00
ATOM    218  C   SER A  17      72.029  92.184  46.935  1.00  0.00
ATOM    219  O   SER A  17      72.455  92.988  47.763  1.00  0.00
ATOM    220  N   LEU A  18      72.019  90.867  47.137  1.00  0.00
ATOM    222  CA  LEU A  18      72.871  90.193  48.115  1.00  0.00
ATOM    224  CB  LEU A  18      72.240  90.155  49.534  1.00  0.00
ATOM    227  CG  LEU A  18      71.000  89.297  49.865  1.00  0.00
ATOM    229  CD1 LEU A  18      69.747  89.734  49.125  1.00  0.00
ATOM    233  CD2 LEU A  18      71.179  87.805  49.617  1.00  0.00
ATOM    237  C   LEU A  18      73.345  88.842  47.579  1.00  0.00
ATOM    238  O   LEU A  18      73.004  88.449  46.460  1.00  0.00
ATOM    239  N   ARG A  19      74.137  88.110  48.372  1.00  0.00
ATOM    241  CA  ARG A  19      74.494  86.731  48.027  1.00  0.00
ATOM    243  CB  ARG A  19      75.729  86.659  47.122  1.00  0.00
ATOM    246  CG  ARG A  19      76.986  87.406  47.605  1.00  0.00
ATOM    249  CD  ARG A  19      78.262  86.704  47.123  1.00  0.00
ATOM    252  NE  ARG A  19      78.528  85.485  47.915  1.00  0.00
ATOM    254  CZ  ARG A  19      79.228  84.422  47.556  1.00  0.00
ATOM    255  NH1 ARG A  19      79.725  84.271  46.361  1.00  0.00
ATOM    258  NH2 ARG A  19      79.426  83.446  48.389  1.00  0.00
ATOM    261  C   ARG A  19      74.605  85.781  49.216  1.00  0.00
ATOM    262  O   ARG A  19      75.602  85.774  49.930  1.00  0.00
ATOM    263  N   LEU A  20      73.568  84.961  49.390  1.00  0.00
ATOM    265  CA  LEU A  20      73.484  83.927  50.425  1.00  0.00
ATOM    267  CB  LEU A  20      72.069  83.323  50.441  1.00  0.00
ATOM    270  CG  LEU A  20      70.915  84.333  50.529  1.00  0.00
ATOM    272  CD1 LEU A  20      69.592  83.595  50.637  1.00  0.00
ATOM    276  CD2 LEU A  20      71.083  85.222  51.756  1.00  0.00
ATOM    280  C   LEU A  20      74.502  82.799  50.205  1.00  0.00
ATOM    281  O   LEU A  20      74.995  82.603  49.086  1.00  0.00
ATOM    282  N   SER A  21      74.828  82.052  51.270  1.00  0.00
ATOM    284  CA  SER A  21      75.902  81.052  51.239  1.00  0.00
ATOM    286  CB  SER A  21      77.255  81.742  51.471  1.00  0.00
ATOM    289  OG  SER A  21      77.541  82.638  50.405  1.00  0.00
ATOM    291  C   SER A  21      75.759  79.887  52.229  1.00  0.00
ATOM    292  O   SER A  21      75.752  80.044  53.458  1.00  0.00
ATOM    293  N   CYS A  22      75.709  78.701  51.632  1.00  0.00
ATOM    295  CA  CYS A  22      75.372  77.442  52.257  1.00  0.00
ATOM    297  CB  CYS A  22      74.161  76.877  51.546  1.00  0.00
ATOM    300  SG  CYS A  22      73.824  75.160  51.941  1.00  0.00
ATOM    301  C   CYS A  22      76.545  76.478  52.310  1.00  0.00
ATOM    302  O   CYS A  22      77.239  76.290  51.308  1.00  0.00
ATOM    303  N   ALA A  23      76.748  75.871  53.476  1.00  0.00
ATOM    305  CA  ALA A  23      77.989  75.201  53.819  1.00  0.00
ATOM    307  CB  ALA A  23      78.644  75.966  54.978  1.00  0.00
ATOM    311  C   ALA A  23      77.745  73.733  54.140  1.00  0.00
ATOM    312  O   ALA A  23      77.298  73.356  55.234  1.00  0.00
ATOM    313  N   ALA A  24      78.035  72.912  53.129  1.00  0.00
ATOM    315  CA  ALA A  24      77.947  71.476  53.255  1.00  0.00
ATOM    317  CB  ALA A  24      77.957  70.847  51.857  1.00  0.00
ATOM    321  C   ALA A  24      79.092  70.947  54.120  1.00  0.00
ATOM    322  O   ALA A  24      80.268  71.188  53.858  1.00  0.00
ATOM    323  N   SER A  25      78.728  70.164  55.125  1.00  0.00
ATOM    325  CA  SER A  25      79.659  69.428  55.971  1.00  0.00
ATOM    327  CB  SER A  25      79.741  70.120  57.328  1.00  0.00
ATOM    330  OG  SER A  25      80.480  69.364  58.261  1.00  0.00
ATOM    332  C   SER A  25      79.155  67.993  56.078  1.00  0.00
ATOM    333  O   SER A  25      77.955  67.742  55.973  1.00  0.00
ATOM    334  N   GLY A  26      80.069  67.040  56.231  1.00  0.00
ATOM    336  CA  GLY A  26      79.733  65.651  56.526  1.00  0.00
ATOM    339  C   GLY A  26      79.543  64.684  55.363  1.00  0.00
ATOM    340  O   GLY A  26      79.712  63.477  55.519  1.00  0.00
ATOM    341  N   ASN A  27      79.247  65.193  54.173  1.00  0.00
ATOM    343  CA  ASN A  27      79.297  64.409  52.948  1.00  0.00
ATOM    345  CB  ASN A  27      77.957  63.675  52.758  1.00  0.00
ATOM    348  CG  ASN A  27      78.206  62.232  52.397  1.00  0.00
ATOM    349  OD1 ASN A  27      78.094  61.841  51.254  1.00  0.00
ATOM    350  ND2 ASN A  27      78.637  61.419  53.341  1.00  0.00
ATOM    353  C   ASN A  27      79.661  65.348  51.804  1.00  0.00
ATOM    354  O   ASN A  27      79.314  66.533  51.826  1.00  0.00
ATOM    355  N   ILE A  28      80.430  64.854  50.838  1.00  0.00
ATOM    357  CA  ILE A  28      80.937  65.706  49.768  1.00  0.00
ATOM    359  CB  ILE A  28      82.183  65.075  49.096  1.00  0.00
ATOM    361  CG2 ILE A  28      81.882  63.810  48.271  1.00  0.00
ATOM    365  CG1 ILE A  28      82.912  66.162  48.280  1.00  0.00
ATOM    368  CD1 ILE A  28      84.210  65.699  47.609  1.00  0.00
ATOM    372  C   ILE A  28      79.798  66.061  48.804  1.00  0.00
ATOM    373  O   ILE A  28      79.197  65.209  48.141  1.00  0.00
ATOM    374  N   SER A  29      79.508  67.361  48.709  1.00  0.00
ATOM    376  CA  SER A  29      78.418  67.876  47.879  1.00  0.00
ATOM    378  CB  SER A  29      78.242  69.385  48.078  1.00  0.00
ATOM    381  OG  SER A  29      79.408  70.097  47.701  1.00  0.00
ATOM    383  C   SER A  29      78.560  67.562  46.385  1.00  0.00
ATOM    384  O   SER A  29      77.603  67.664  45.619  1.00  0.00
ATOM    385  N   VAL A  30      79.754  67.155  45.956  1.00  0.00
ATOM    387  CA  VAL A  30      80.126  66.795  44.582  1.00  0.00
ATOM    389  CB  VAL A  30      81.635  66.429  44.556  1.00  0.00
ATOM    391  CG1 VAL A  30      82.171  65.849  43.240  1.00  0.00
ATOM    395  CG2 VAL A  30      82.465  67.689  44.833  1.00  0.00
ATOM    399  C   VAL A  30      79.265  65.706  43.931  1.00  0.00
ATOM    400  O   VAL A  30      79.242  65.604  42.712  1.00  0.00
ATOM    401  N   ARG A  31      78.489  64.945  44.712  1.00  0.00
ATOM    403  CA  ARG A  31      77.554  63.925  44.201  1.00  0.00
ATOM    405  CB  ARG A  31      77.990  62.559  44.775  1.00  0.00
ATOM    408  CG  ARG A  31      77.583  61.379  43.883  1.00  0.00
ATOM    411  CD  ARG A  31      77.911  60.040  44.556  1.00  0.00
ATOM    414  NE  ARG A  31      77.607  58.916  43.651  1.00  0.00
ATOM    416  CZ  ARG A  31      76.498  58.203  43.597  1.00  0.00
ATOM    417  NH1 ARG A  31      75.505  58.372  44.425  1.00  0.00
ATOM    420  NH2 ARG A  31      76.352  57.280  42.688  1.00  0.00
ATOM    423  C   ARG A  31      76.082  64.223  44.489  1.00  0.00
ATOM    424  O   ARG A  31      75.217  63.376  44.291  1.00  0.00
ATOM    425  N   ALA A  32      75.804  65.428  44.963  1.00  0.00
ATOM    427  CA  ALA A  32      74.495  65.878  45.390  1.00  0.00
ATOM    429  CB  ALA A  32      74.627  66.303  46.855  1.00  0.00
ATOM    433  C   ALA A  32      73.966  66.997  44.496  1.00  0.00
ATOM    434  O   ALA A  32      74.664  67.521  43.619  1.00  0.00
ATOM    435  N   THR A  33      72.712  67.362  44.740  1.00  0.00
ATOM    437  CA  THR A  33      72.035  68.470  44.063  1.00  0.00
ATOM    439  CB  THR A  33      70.943  67.951  43.117  1.00  0.00
ATOM    441  CG2 THR A  33      70.075  69.021  42.456  1.00  0.00
ATOM    445  OG1 THR A  33      71.573  67.267  42.062  1.00  0.00
ATOM    447  C   THR A  33      71.488  69.436  45.127  1.00  0.00
ATOM    448  O   THR A  33      71.183  69.038  46.268  1.00  0.00
ATOM    449  N   MET A  34      71.440  70.725  44.777  1.00  0.00
ATOM    451  CA  MET A  34      71.496  71.738  45.832  1.00  0.00
ATOM    453  CB  MET A  34      72.927  72.270  46.028  1.00  0.00
ATOM    456  CG  MET A  34      73.669  71.603  47.190  1.00  0.00
ATOM    459  SD  MET A  34      74.485  70.027  46.834  1.00  0.00
ATOM    460  CE  MET A  34      74.819  69.546  48.549  1.00  0.00
ATOM    464  C   MET A  34      70.553  72.907  45.522  1.00  0.00
ATOM    465  O   MET A  34      70.583  73.484  44.427  1.00  0.00
ATOM    466  N   GLY A  35      69.682  73.228  46.477  1.00  0.00
ATOM    468  CA  GLY A  35      68.375  73.717  46.081  1.00  0.00
ATOM    471  C   GLY A  35      67.826  74.745  47.059  1.00  0.00
ATOM    472  O   GLY A  35      67.461  74.416  48.197  1.00  0.00
ATOM    473  N   TRP A  36      67.785  76.013  46.627  1.00  0.00
ATOM    475  CA  TRP A  36      67.322  77.011  47.569  1.00  0.00
ATOM    477  CB  TRP A  36      68.009  78.385  47.456  1.00  0.00
ATOM    480  CG  TRP A  36      69.463  78.433  47.826  1.00  0.00
ATOM    481  CD1 TRP A  36      70.462  77.968  47.047  1.00  0.00
ATOM    483  NE1 TRP A  36      71.679  78.231  47.641  1.00  0.00
ATOM    485  CE2 TRP A  36      71.526  78.856  48.857  1.00  0.00
ATOM    486  CZ2 TRP A  36      72.434  79.313  49.822  1.00  0.00
ATOM    488  CH2 TRP A  36      71.951  79.865  51.019  1.00  0.00
ATOM    490  CZ3 TRP A  36      70.565  79.980  51.221  1.00  0.00
ATOM    492  CE3 TRP A  36      69.661  79.543  50.231  1.00  0.00
ATOM    494  CD2 TRP A  36      70.109  78.971  49.022  1.00  0.00
ATOM    495  C   TRP A  36      65.791  77.039  47.602  1.00  0.00
ATOM    496  O   TRP A  36      65.111  76.551  46.698  1.00  0.00
ATOM    497  N   TYR A  37      65.224  77.557  48.688  1.00  0.00
ATOM    499  CA  TYR A  37      63.799  77.443  48.948  1.00  0.00
ATOM    501  CB  TYR A  37      63.451  76.078  49.574  1.00  0.00
ATOM    504  CG  TYR A  37      63.078  74.966  48.613  1.00  0.00
ATOM    505  CD1 TYR A  37      64.072  74.114  48.110  1.00  0.00
ATOM    507  CE1 TYR A  37      63.743  73.097  47.200  1.00  0.00
ATOM    509  CZ  TYR A  37      62.398  72.876  46.846  1.00  0.00
ATOM    510  OH  TYR A  37      62.089  71.889  45.965  1.00  0.00
ATOM    512  CE2 TYR A  37      61.387  73.702  47.383  1.00  0.00
ATOM    514  CD2 TYR A  37      61.732  74.757  48.251  1.00  0.00
ATOM    516  C   TYR A  37      63.386  78.538  49.939  1.00  0.00
ATOM    517  O   TYR A  37      63.699  78.536  51.144  1.00  0.00
ATOM    518  N   ARG A  38      62.630  79.505  49.436  1.00  0.00
ATOM    520  CA  ARG A  38      62.194  80.620  50.261  1.00  0.00
ATOM    522  CB  ARG A  38      62.224  81.927  49.453  1.00  0.00
ATOM    525  CG  ARG A  38      61.094  82.082  48.430  1.00  0.00
ATOM    528  CD  ARG A  38      61.215  83.454  47.762  1.00  0.00
ATOM    531  NE  ARG A  38      60.217  83.634  46.695  1.00  0.00
ATOM    533  CZ  ARG A  38      60.191  84.615  45.813  1.00  0.00
ATOM    534  NH1 ARG A  38      61.051  85.593  45.848  1.00  0.00
ATOM    537  NH2 ARG A  38      59.293  84.589  44.873  1.00  0.00
ATOM    540  C   ARG A  38      60.885  80.365  50.973  1.00  0.00
ATOM    541  O   ARG A  38      60.142  79.454  50.622  1.00  0.00
ATOM    542  N   GLN A  39      60.573  81.172  51.981  1.00  0.00
ATOM    544  CA  GLN A  39      59.245  81.107  52.600  1.00  0.00
ATOM    546  CB  GLN A  39      59.148  79.995  53.651  1.00  0.00
ATOM    549  CG  GLN A  39      57.739  79.989  54.269  1.00  0.00
ATOM    552  CD  GLN A  39      57.371  78.673  54.941  1.00  0.00
ATOM    553  OE1 GLN A  39      58.209  77.880  55.358  1.00  0.00
ATOM    554  NE2 GLN A  39      56.097  78.374  55.044  1.00  0.00
ATOM    557  C   GLN A  39      58.936  82.478  53.188  1.00  0.00
ATOM    558  O   GLN A  39      59.549  82.895  54.169  1.00  0.00
ATOM    559  N   ALA A  40      58.019  83.187  52.536  1.00  0.00
ATOM    561  CA  ALA A  40      57.460  84.419  53.057  1.00  0.00
ATOM    563  CB  ALA A  40      56.874  85.216  51.885  1.00  0.00
ATOM    567  C   ALA A  40      56.418  84.142  54.155  1.00  0.00
ATOM    568  O   ALA A  40      55.780  83.087  54.128  1.00  0.00
ATOM    569  N   PRO A  41      56.210  85.062  55.113  1.00  0.00
ATOM    570  CD  PRO A  41      56.866  86.351  55.266  1.00  0.00
ATOM    573  CG  PRO A  41      55.999  87.140  56.246  1.00  0.00
ATOM    576  CB  PRO A  41      55.360  86.047  57.104  1.00  0.00
ATOM    579  CA  PRO A  41      55.190  84.871  56.135  1.00  0.00
ATOM    581  C   PRO A  41      53.793  84.821  55.503  1.00  0.00
ATOM    582  O   PRO A  41      53.465  85.627  54.632  1.00  0.00
ATOM    583  N   GLY A  42      52.989  83.839  55.911  1.00  0.00
ATOM    585  CA  GLY A  42      51.686  83.558  55.299  1.00  0.00
ATOM    588  C   GLY A  42      51.737  82.868  53.930  1.00  0.00
ATOM    589  O   GLY A  42      50.703  82.768  53.282  1.00  0.00
ATOM    590  N   LYS A  43      52.909  82.366  53.505  1.00  0.00
ATOM    592  CA  LYS A  43      53.100  81.681  52.222  1.00  0.00
ATOM    594  CB  LYS A  43      53.955  82.607  51.332  1.00  0.00
ATOM    597  CG  LYS A  43      54.054  82.137  49.876  1.00  0.00
ATOM    600  CD  LYS A  43      54.737  83.144  48.946  1.00  0.00
ATOM    603  CE  LYS A  43      54.568  82.722  47.478  1.00  0.00
ATOM    606  NZ  LYS A  43      55.249  81.445  47.165  1.00  0.00
ATOM    610  C   LYS A  43      53.727  80.293  52.404  1.00  0.00
ATOM    611  O   LYS A  43      54.306  79.977  53.451  1.00  0.00
ATOM    612  N   GLU A  44      53.569  79.441  51.396  1.00  0.00
ATOM    614  CA  GLU A  44      54.172  78.112  51.358  1.00  0.00
ATOM    616  CB  GLU A  44      53.456  77.248  50.293  1.00  0.00
ATOM    619  CG  GLU A  44      54.000  77.231  48.848  1.00  0.00
ATOM    622  CD  GLU A  44      54.262  78.606  48.225  1.00  0.00
ATOM    623  OE1 GLU A  44      55.305  78.770  47.560  1.00  0.00
ATOM    624  OE2 GLU A  44      53.467  79.552  48.423  1.00  0.00
ATOM    625  C   GLU A  44      55.709  78.177  51.185  1.00  0.00
ATOM    626  O   GLU A  44      56.318  79.252  51.146  1.00  0.00
ATOM    627  N   ARG A  45      56.356  77.014  51.113  1.00  0.00
ATOM    629  CA  ARG A  45      57.800  76.875  50.893  1.00  0.00
ATOM    631  CB  ARG A  45      58.274  75.636  51.679  1.00  0.00
ATOM    634  CG  ARG A  45      59.790  75.361  51.663  1.00  0.00
ATOM    637  CD  ARG A  45      60.631  76.390  52.431  1.00  0.00
ATOM    640  NE  ARG A  45      60.255  76.449  53.854  1.00  0.00
ATOM    642  CZ  ARG A  45      60.824  75.867  54.885  1.00  0.00
ATOM    643  NH1 ARG A  45      61.859  75.078  54.802  1.00  0.00
ATOM    646  NH2 ARG A  45      60.311  76.115  56.053  1.00  0.00
ATOM    649  C   ARG A  45      58.094  76.759  49.383  1.00  0.00
ATOM    650  O   ARG A  45      57.918  75.693  48.796  1.00  0.00
ATOM    651  N   GLU A  46      58.512  77.851  48.762  1.00  0.00
ATOM    653  CA  GLU A  46      58.663  78.001  47.308  1.00  0.00
ATOM    655  CB  GLU A  46      58.459  79.508  47.000  1.00  0.00
ATOM    658  CG  GLU A  46      58.385  79.929  45.514  1.00  0.00
ATOM    661  CD  GLU A  46      58.139  81.446  45.332  1.00  0.00
ATOM    662  OE1 GLU A  46      58.271  81.992  44.208  1.00  0.00
ATOM    663  OE2 GLU A  46      57.815  82.137  46.328  1.00  0.00
ATOM    664  C   GLU A  46      60.058  77.585  46.834  1.00  0.00
ATOM    665  O   GLU A  46      61.058  78.081  47.355  1.00  0.00
ATOM    666  N   PHE A  47      60.136  76.725  45.819  1.00  0.00
ATOM    668  CA  PHE A  47      61.387  76.377  45.142  1.00  0.00
ATOM    670  CB  PHE A  47      61.088  75.319  44.072  1.00  0.00
ATOM    673  CG  PHE A  47      62.228  75.008  43.109  1.00  0.00
ATOM    674  CD1 PHE A  47      63.421  74.433  43.584  1.00  0.00
ATOM    676  CE1 PHE A  47      64.441  74.079  42.685  1.00  0.00
ATOM    678  CZ  PHE A  47      64.297  74.326  41.312  1.00  0.00
ATOM    680  CE2 PHE A  47      63.121  74.925  40.832  1.00  0.00
ATOM    682  CD2 PHE A  47      62.085  75.254  41.729  1.00  0.00
ATOM    684  C   PHE A  47      62.032  77.601  44.489  1.00  0.00
ATOM    685  O   PHE A  47      61.386  78.353  43.764  1.00  0.00
ATOM    686  N   VAL A  48      63.332  77.745  44.710  1.00  0.00
ATOM    688  CA  VAL A  48      64.203  78.816  44.236  1.00  0.00
ATOM    690  CB  VAL A  48      64.307  79.940  45.292  1.00  0.00
ATOM    692  CG1 VAL A  48      65.312  81.027  44.882  1.00  0.00
ATOM    696  CG2 VAL A  48      62.963  80.657  45.486  1.00  0.00
ATOM    700  C   VAL A  48      65.581  78.197  43.958  1.00  0.00
ATOM    701  O   VAL A  48      66.479  78.130  44.784  1.00  0.00
ATOM    702  N   ALA A  49      65.751  77.762  42.721  1.00  0.00
ATOM    704  CA  ALA A  49      67.006  77.228  42.204  1.00  0.00
ATOM    706  CB  ALA A  49      68.045  78.359  42.087  1.00  0.00
ATOM    710  C   ALA A  49      67.518  75.903  42.816  1.00  0.00
ATOM    711  O   ALA A  49      66.966  75.392  43.784  1.00  0.00
ATOM    712  N   GLY A  50      68.523  75.293  42.170  1.00  0.00
ATOM    714  CA  GLY A  50      68.657  73.835  42.106  1.00  0.00
ATOM    717  C   GLY A  50      69.819  73.396  41.224  1.00  0.00
ATOM    718  O   GLY A  50      69.640  73.094  40.050  1.00  0.00
ATOM    719  N   ILE A  51      71.034  73.432  41.746  1.00  0.00
ATOM    721  CA  ILE A  51      72.263  73.163  41.010  1.00  0.00
ATOM    723  CB  ILE A  51      73.327  74.226  41.374  1.00  0.00
ATOM    725  CG2 ILE A  51      73.641  74.275  42.875  1.00  0.00
ATOM    729  CG1 ILE A  51      74.599  74.056  40.513  1.00  0.00
ATOM    732  CD1 ILE A  51      75.577  75.236  40.583  1.00  0.00
ATOM    736  C   ILE A  51      72.751  71.724  41.175  1.00  0.00
ATOM    737  O   ILE A  51      72.992  71.220  42.277  1.00  0.00
ATOM    738  N   SER A  52      72.898  71.080  40.023  1.00  0.00
ATOM    740  CA  SER A  52      73.489  69.762  39.827  1.00  0.00
ATOM    742  CB  SER A  52      73.457  69.487  38.313  1.00  0.00
ATOM    745  OG  SER A  52      74.080  68.279  37.932  1.00  0.00
ATOM    747  C   SER A  52      74.934  69.692  40.338  1.00  0.00
ATOM    748  O   SER A  52      75.588  70.702  40.593  1.00  0.00
ATOM    749  N   TYR A  53      75.459  68.472  40.426  1.00  0.00
ATOM    751  CA  TYR A  53      76.841  68.156  40.763  1.00  0.00
ATOM    753  CB  TYR A  53      77.041  66.637  40.671  1.00  0.00
ATOM    756  CG  TYR A  53      76.480  65.946  39.437  1.00  0.00
ATOM    757  CD1 TYR A  53      75.205  65.348  39.484  1.00  0.00
ATOM    759  CE1 TYR A  53      74.703  64.676  38.352  1.00  0.00
ATOM    761  CZ  TYR A  53      75.482  64.583  37.179  1.00  0.00
ATOM    762  OH  TYR A  53      75.001  63.898  36.108  1.00  0.00
ATOM    764  CE2 TYR A  53      76.759  65.182  37.135  1.00  0.00
ATOM    766  CD2 TYR A  53      77.253  65.867  38.261  1.00  0.00
ATOM    768  C   TYR A  53      77.924  68.902  39.960  1.00  0.00
ATOM    769  O   TYR A  53      79.007  69.180  40.487  1.00  0.00
ATOM    770  N   GLY A  54      77.630  69.228  38.698  1.00  0.00
ATOM    772  CA  GLY A  54      78.623  69.610  37.687  1.00  0.00
ATOM    775  C   GLY A  54      78.191  70.762  36.781  1.00  0.00
ATOM    776  O   GLY A  54      78.282  70.654  35.563  1.00  0.00
ATOM    777  N   SER A  55      77.654  71.832  37.379  1.00  0.00
ATOM    779  CA  SER A  55      77.471  73.176  36.786  1.00  0.00
ATOM    781  CB  SER A  55      78.600  73.589  35.828  1.00  0.00
ATOM    784  OG  SER A  55      79.862  73.401  36.445  1.00  0.00
ATOM    786  C   SER A  55      76.110  73.425  36.128  1.00  0.00
ATOM    787  O   SER A  55      75.740  74.580  35.930  1.00  0.00
ATOM    788  N   SER A  56      75.341  72.382  35.805  1.00  0.00
ATOM    790  CA  SER A  56      73.956  72.540  35.333  1.00  0.00
ATOM    792  CB  SER A  56      73.398  71.195  34.862  1.00  0.00
ATOM    795  OG  SER A  56      72.150  71.392  34.233  1.00  0.00
ATOM    797  C   SER A  56      73.053  73.130  36.413  1.00  0.00
ATOM    798  O   SER A  56      73.142  72.735  37.573  1.00  0.00
ATOM    799  N   THR A  57      72.171  74.061  36.046  1.00  0.00
ATOM    801  CA  THR A  57      71.387  74.848  37.006  1.00  0.00
ATOM    803  CB  THR A  57      71.993  76.245  37.215  1.00  0.00
ATOM    805  CG2 THR A  57      73.301  76.211  37.983  1.00  0.00
ATOM    809  OG1 THR A  57      72.300  76.922  36.015  1.00  0.00
ATOM    811  C   THR A  57      69.943  75.003  36.571  1.00  0.00
ATOM    812  O   THR A  57      69.663  75.303  35.410  1.00  0.00
ATOM    813  N   TYR A  58      69.028  74.858  37.533  1.00  0.00
ATOM    815  CA  TYR A  58      67.604  75.138  37.302  1.00  0.00
ATOM    817  CB  TYR A  58      66.810  73.820  37.452  1.00  0.00
ATOM    820  CG  TYR A  58      67.516  72.571  36.925  1.00  0.00
ATOM    821  CD1 TYR A  58      68.039  72.544  35.615  1.00  0.00
ATOM    823  CE1 TYR A  58      68.832  71.465  35.187  1.00  0.00
ATOM    825  CZ  TYR A  58      69.080  70.380  36.052  1.00  0.00
ATOM    826  OH  TYR A  58      69.864  69.350  35.633  1.00  0.00
ATOM    828  CE2 TYR A  58      68.510  70.371  37.345  1.00  0.00
ATOM    830  CD2 TYR A  58      67.744  71.471  37.780  1.00  0.00
ATOM    832  C   TYR A  58      67.164  76.216  38.287  1.00  0.00
ATOM    833  O   TYR A  58      67.781  76.380  39.346  1.00  0.00
ATOM    834  N   TYR A  59      66.102  76.925  37.901  1.00  0.00
ATOM    836  CA  TYR A  59      65.578  78.183  38.449  1.00  0.00
ATOM    838  CB  TYR A  59      65.989  79.348  37.537  1.00  0.00
ATOM    841  CG  TYR A  59      67.489  79.474  37.430  1.00  0.00
ATOM    842  CD1 TYR A  59      68.194  80.100  38.471  1.00  0.00
ATOM    844  CE1 TYR A  59      69.595  80.077  38.472  1.00  0.00
ATOM    846  CZ  TYR A  59      70.302  79.446  37.430  1.00  0.00
ATOM    847  OH  TYR A  59      71.658  79.382  37.485  1.00  0.00
ATOM    849  CE2 TYR A  59      69.594  78.830  36.374  1.00  0.00
ATOM    851  CD2 TYR A  59      68.186  78.851  36.376  1.00  0.00
ATOM    853  C   TYR A  59      64.054  78.060  38.486  1.00  0.00
ATOM    854  O   TYR A  59      63.478  77.336  37.673  1.00  0.00
ATOM    855  N   ALA A  60      63.401  78.778  39.395  1.00  0.00
ATOM    857  CA  ALA A  60      61.951  78.943  39.343  1.00  0.00
ATOM    859  CB  ALA A  60      61.399  78.961  40.768  1.00  0.00
ATOM    863  C   ALA A  60      61.595  80.215  38.586  1.00  0.00
ATOM    864  O   ALA A  60      62.360  81.176  38.618  1.00  0.00
ATOM    865  N   ASP A  61      60.462  80.246  37.881  1.00  0.00
ATOM    867  CA  ASP A  61      60.281  81.324  36.907  1.00  0.00
ATOM    869  CB  ASP A  61      59.135  81.031  35.935  1.00  0.00
ATOM    872  CG  ASP A  61      59.499  81.693  34.614  1.00  0.00
ATOM    873  OD1 ASP A  61      58.880  82.709  34.231  1.00  0.00
ATOM    874  OD2 ASP A  61      60.541  81.308  34.031  1.00  0.00
ATOM    875  C   ASP A  61      60.199  82.727  37.542  1.00  0.00
ATOM    876  O   ASP A  61      60.819  83.674  37.049  1.00  0.00
ATOM    877  N   SER A  62      59.612  82.826  38.738  1.00  0.00
ATOM    879  CA  SER A  62      59.560  84.034  39.577  1.00  0.00
ATOM    881  CB  SER A  62      58.753  83.714  40.857  1.00  0.00
ATOM    884  OG  SER A  62      59.276  82.582  41.543  1.00  0.00
ATOM    886  C   SER A  62      60.913  84.651  39.965  1.00  0.00
ATOM    887  O   SER A  62      60.979  85.791  40.450  1.00  0.00
ATOM    888  N   VAL A  63      62.008  83.930  39.736  1.00  0.00
ATOM    890  CA  VAL A  63      63.384  84.366  40.011  1.00  0.00
ATOM    892  CB  VAL A  63      63.958  83.630  41.234  1.00  0.00
ATOM    894  CG1 VAL A  63      63.067  83.820  42.471  1.00  0.00
ATOM    898  CG2 VAL A  63      64.167  82.128  41.009  1.00  0.00
ATOM    902  C   VAL A  63      64.306  84.214  38.793  1.00  0.00
ATOM    903  O   VAL A  63      65.457  84.662  38.821  1.00  0.00
ATOM    904  N   LYS A  64      63.812  83.608  37.706  1.00  0.00
ATOM    906  CA  LYS A  64      64.549  83.457  36.452  1.00  0.00
ATOM    908  CB  LYS A  64      63.669  82.660  35.457  1.00  0.00
ATOM    911  CG  LYS A  64      63.978  82.747  33.947  1.00  0.00
ATOM    914  CD  LYS A  64      63.564  84.048  33.212  1.00  0.00
ATOM    917  CE  LYS A  64      62.183  84.605  33.596  1.00  0.00
ATOM    920  NZ  LYS A  64      61.083  83.749  33.095  1.00  0.00
ATOM    924  C   LYS A  64      64.973  84.829  35.951  1.00  0.00
ATOM    925  O   LYS A  64      64.160  85.741  35.833  1.00  0.00
ATOM    926  N   GLY A  65      66.263  84.968  35.650  1.00  0.00
ATOM    928  CA  GLY A  65      66.833  86.228  35.166  1.00  0.00
ATOM    931  C   GLY A  65      67.098  87.281  36.242  1.00  0.00
ATOM    932  O   GLY A  65      67.460  88.399  35.900  1.00  0.00
ATOM    933  N   ARG A  66      66.957  86.925  37.524  1.00  0.00
ATOM    935  CA  ARG A  66      67.269  87.804  38.661  1.00  0.00
ATOM    937  CB  ARG A  66      65.960  88.257  39.338  1.00  0.00
ATOM    940  CG  ARG A  66      64.979  88.935  38.364  1.00  0.00
ATOM    943  CD  ARG A  66      63.850  89.696  39.072  1.00  0.00
ATOM    946  NE  ARG A  66      63.025  88.828  39.945  1.00  0.00
ATOM    948  CZ  ARG A  66      62.827  88.981  41.246  1.00  0.00
ATOM    949  NH1 ARG A  66      63.336  89.974  41.917  1.00  0.00
ATOM    952  NH2 ARG A  66      62.108  88.120  41.904  1.00  0.00
ATOM    955  C   ARG A  66      68.185  87.132  39.675  1.00  0.00
ATOM    956  O   ARG A  66      69.066  87.777  40.250  1.00  0.00
ATOM    957  N   PHE A  67      68.004  85.822  39.861  1.00  0.00
ATOM    959  CA  PHE A  67      68.850  85.000  40.718  1.00  0.00
ATOM    961  CB  PHE A  67      68.029  84.242  41.775  1.00  0.00
ATOM    964  CG  PHE A  67      67.115  85.005  42.733  1.00  0.00
ATOM    965  CD1 PHE A  67      66.940  86.410  42.733  1.00  0.00
ATOM    967  CE1 PHE A  67      65.963  87.012  43.546  1.00  0.00
ATOM    969  CZ  PHE A  67      65.168  86.219  44.389  1.00  0.00
ATOM    971  CE2 PHE A  67      65.382  84.831  44.444  1.00  0.00
ATOM    973  CD2 PHE A  67      66.360  84.236  43.632  1.00  0.00
ATOM    975  C   PHE A  67      69.713  84.053  39.889  1.00  0.00
ATOM    976  O   PHE A  67      69.300  83.582  38.830  1.00  0.00
ATOM    977  N   THR A  68      70.908  83.772  40.404  1.00  0.00
ATOM    979  CA  THR A  68      71.866  82.839  39.821  1.00  0.00
ATOM    981  CB  THR A  68      72.838  83.527  38.849  1.00  0.00
ATOM    983  CG2 THR A  68      73.702  84.636  39.434  1.00  0.00
ATOM    987  OG1 THR A  68      73.715  82.576  38.304  1.00  0.00
ATOM    989  C   THR A  68      72.527  82.010  40.905  1.00  0.00
ATOM    990  O   THR A  68      72.955  82.541  41.930  1.00  0.00
ATOM    991  N   ILE A  69      72.518  80.688  40.712  1.00  0.00
ATOM    993  CA  ILE A  69      72.992  79.720  41.699  1.00  0.00
ATOM    995  CB  ILE A  69      71.917  78.650  41.993  1.00  0.00
ATOM    997  CG2 ILE A  69      71.615  77.770  40.763  1.00  0.00
ATOM   1001  CG1 ILE A  69      72.333  77.803  43.214  1.00  0.00
ATOM   1004  CD1 ILE A  69      71.254  76.826  43.684  1.00  0.00
ATOM   1008  C   ILE A  69      74.318  79.160  41.196  1.00  0.00
ATOM   1009  O   ILE A  69      74.496  78.841  40.022  1.00  0.00
ATOM   1010  N   SER A  70      75.272  79.079  42.108  1.00  0.00
ATOM   1012  CA  SER A  70      76.637  78.647  41.816  1.00  0.00
ATOM   1014  CB  SER A  70      77.536  79.869  41.570  1.00  0.00
ATOM   1017  OG  SER A  70      77.301  80.884  42.527  1.00  0.00
ATOM   1019  C   SER A  70      77.157  77.753  42.924  1.00  0.00
ATOM   1020  O   SER A  70      76.583  77.675  44.004  1.00  0.00
ATOM   1021  N   ARG A  71      78.223  77.014  42.651  1.00  0.00
ATOM   1023  CA  ARG A  71      78.803  76.067  43.599  1.00  0.00
ATOM   1025  CB  ARG A  71      78.434  74.621  43.229  1.00  0.00
ATOM   1028  CG  ARG A  71      77.268  74.149  44.101  1.00  0.00
ATOM   1031  CD  ARG A  71      76.615  72.881  43.564  1.00  0.00
ATOM   1034  NE  ARG A  71      77.521  71.731  43.506  1.00  0.00
ATOM   1036  CZ  ARG A  71      77.135  70.477  43.604  1.00  0.00
ATOM   1037  NH1 ARG A  71      75.883  70.111  43.585  1.00  0.00
ATOM   1040  NH2 ARG A  71      78.061  69.583  43.745  1.00  0.00
ATOM   1043  C   ARG A  71      80.304  76.241  43.557  1.00  0.00
ATOM   1044  O   ARG A  71      80.890  76.557  42.528  1.00  0.00
ATOM   1045  N   ASP A  72      80.905  75.917  44.684  1.00  0.00
ATOM   1047  CA  ASP A  72      82.324  75.690  44.816  1.00  0.00
ATOM   1049  CB  ASP A  72      82.954  76.766  45.704  1.00  0.00
ATOM   1052  CG  ASP A  72      84.472  76.674  45.634  1.00  0.00
ATOM   1053  OD1 ASP A  72      85.047  75.596  45.939  1.00  0.00
ATOM   1054  OD2 ASP A  72      85.117  77.679  45.268  1.00  0.00
ATOM   1055  C   ASP A  72      82.486  74.281  45.383  1.00  0.00
ATOM   1056  O   ASP A  72      82.253  74.017  46.573  1.00  0.00
ATOM   1057  N   ASN A  73      82.819  73.356  44.483  1.00  0.00
ATOM   1059  CA  ASN A  73      83.015  71.941  44.789  1.00  0.00
ATOM   1061  CB  ASN A  73      82.999  71.159  43.450  1.00  0.00
ATOM   1064  CG  ASN A  73      81.612  70.832  42.880  1.00  0.00
ATOM   1065  OD1 ASN A  73      80.568  71.035  43.484  1.00  0.00
ATOM   1066  ND2 ASN A  73      81.575  70.273  41.689  1.00  0.00
ATOM   1069  C   ASN A  73      84.285  71.652  45.616  1.00  0.00
ATOM   1070  O   ASN A  73      84.485  70.494  45.982  1.00  0.00
ATOM   1071  N   ALA A  74      85.111  72.667  45.905  1.00  0.00
ATOM   1073  CA  ALA A  74      86.421  72.530  46.541  1.00  0.00
ATOM   1075  CB  ALA A  74      87.483  73.047  45.562  1.00  0.00
ATOM   1079  C   ALA A  74      86.534  73.198  47.926  1.00  0.00
ATOM   1080  O   ALA A  74      87.455  72.910  48.684  1.00  0.00
ATOM   1081  N   LYS A  75      85.571  74.059  48.269  1.00  0.00
ATOM   1083  CA  LYS A  75      85.272  74.540  49.626  1.00  0.00
ATOM   1085  CB  LYS A  75      85.732  76.007  49.831  1.00  0.00
ATOM   1088  CG  LYS A  75      87.253  76.244  49.929  1.00  0.00
ATOM   1091  CD  LYS A  75      88.039  76.314  48.610  1.00  0.00
ATOM   1094  CE  LYS A  75      87.549  77.442  47.695  1.00  0.00
ATOM   1097  NZ  LYS A  75      87.409  76.987  46.296  1.00  0.00
ATOM   1101  C   LYS A  75      83.790  74.334  49.913  1.00  0.00
ATOM   1102  O   LYS A  75      83.085  75.299  50.192  1.00  0.00
ATOM   1103  N   ASN A  76      83.346  73.081  49.746  1.00  0.00
ATOM   1105  CA  ASN A  76      81.971  72.579  49.555  1.00  0.00
ATOM   1107  CB  ASN A  76      81.873  71.122  50.046  1.00  0.00
ATOM   1110  CG  ASN A  76      82.782  70.237  49.210  1.00  0.00
ATOM   1111  OD1 ASN A  76      83.964  70.116  49.473  1.00  0.00
ATOM   1112  ND2 ASN A  76      82.316  69.693  48.110  1.00  0.00
ATOM   1115  C   ASN A  76      80.833  73.504  49.977  1.00  0.00
ATOM   1116  O   ASN A  76      80.115  73.277  50.954  1.00  0.00
ATOM   1117  N   THR A  77      80.635  74.523  49.144  1.00  0.00
ATOM   1119  CA  THR A  77      79.637  75.567  49.366  1.00  0.00
ATOM   1121  CB  THR A  77      80.243  76.894  49.861  1.00  0.00
ATOM   1123  CG2 THR A  77      80.541  76.921  51.359  1.00  0.00
ATOM   1127  OG1 THR A  77      81.457  77.197  49.219  1.00  0.00
ATOM   1129  C   THR A  77      78.779  75.747  48.125  1.00  0.00
ATOM   1130  O   THR A  77      79.139  75.365  47.004  1.00  0.00
ATOM   1131  N   VAL A  78      77.607  76.327  48.332  1.00  0.00
ATOM   1133  CA  VAL A  78      76.683  76.713  47.270  1.00  0.00
ATOM   1135  CB  VAL A  78      75.540  75.676  47.080  1.00  0.00
ATOM   1137  CG1 VAL A  78      74.773  75.307  48.349  1.00  0.00
ATOM   1141  CG2 VAL A  78      74.488  76.116  46.051  1.00  0.00
ATOM   1145  C   VAL A  78      76.181  78.110  47.579  1.00  0.00
ATOM   1146  O   VAL A  78      75.799  78.419  48.705  1.00  0.00
ATOM   1147  N   TYR A  79      76.216  78.980  46.580  1.00  0.00
ATOM   1149  CA  TYR A  79      75.878  80.385  46.701  1.00  0.00
ATOM   1151  CB  TYR A  79      77.037  81.272  46.225  1.00  0.00
ATOM   1154  CG  TYR A  79      78.430  80.887  46.695  1.00  0.00
ATOM   1155  CD1 TYR A  79      78.650  80.479  48.025  1.00  0.00
ATOM   1157  CE1 TYR A  79      79.931  80.068  48.431  1.00  0.00
ATOM   1159  CZ  TYR A  79      80.992  80.052  47.507  1.00  0.00
ATOM   1160  OH  TYR A  79      82.194  79.555  47.877  1.00  0.00
ATOM   1162  CE2 TYR A  79      80.790  80.521  46.196  1.00  0.00
ATOM   1164  CD2 TYR A  79      79.506  80.929  45.787  1.00  0.00
ATOM   1166  C   TYR A  79      74.637  80.702  45.886  1.00  0.00
ATOM   1167  O   TYR A  79      74.464  80.186  44.778  1.00  0.00
ATOM   1168  N   LEU A  80      73.829  81.618  46.416  1.00  0.00
ATOM   1170  CA  LEU A  80      72.668  82.156  45.711  1.00  0.00
ATOM   1172  CB  LEU A  80      71.365  81.751  46.426  1.00  0.00
ATOM   1175  CG  LEU A  80      70.096  82.203  45.675  1.00  0.00
ATOM   1177  CD1 LEU A  80      69.869  81.359  44.415  1.00  0.00
ATOM   1181  CD2 LEU A  80      68.861  82.083  46.565  1.00  0.00
ATOM   1185  C   LEU A  80      72.838  83.670  45.622  1.00  0.00
ATOM   1186  O   LEU A  80      72.607  84.396  46.592  1.00  0.00
ATOM   1187  N   GLN A  81      73.291  84.115  44.454  1.00  0.00
ATOM   1189  CA  GLN A  81      73.326  85.522  44.107  1.00  0.00
ATOM   1191  CB  GLN A  81      74.320  85.732  42.958  1.00  0.00
ATOM   1194  CG  GLN A  81      74.635  87.207  42.654  1.00  0.00
ATOM   1197  CD  GLN A  81      75.760  87.837  43.479  1.00  0.00
ATOM   1198  OE1 GLN A  81      76.652  87.192  44.003  1.00  0.00
ATOM   1199  NE2 GLN A  81      75.767  89.148  43.579  1.00  0.00
ATOM   1202  C   GLN A  81      71.911  85.954  43.747  1.00  0.00
ATOM   1203  O   GLN A  81      71.262  85.326  42.910  1.00  0.00
ATOM   1204  N   MET A  82      71.453  87.040  44.352  1.00  0.00
ATOM   1206  CA  MET A  82      70.122  87.585  44.140  1.00  0.00
ATOM   1208  CB  MET A  82      69.253  87.362  45.383  1.00  0.00
ATOM   1211  CG  MET A  82      69.159  85.875  45.710  1.00  0.00
ATOM   1214  SD  MET A  82      67.748  85.436  46.739  1.00  0.00
ATOM   1215  CE  MET A  82      68.107  86.345  48.259  1.00  0.00
ATOM   1219  C   MET A  82      70.274  89.060  43.819  1.00  0.00
ATOM   1220  O   MET A  82      70.924  89.793  44.559  1.00  0.00
ATOM   1221  N   ASN A  83      69.723  89.459  42.674  1.00  0.00
ATOM   1223  CA  ASN A  83      69.961  90.759  42.065  1.00  0.00
ATOM   1225  CB  ASN A  83      70.941  90.628  40.888  1.00  0.00
ATOM   1228  CG  ASN A  83      72.138  89.771  41.224  1.00  0.00
ATOM   1229  OD1 ASN A  83      73.107  90.213  41.837  1.00  0.00
ATOM   1230  ND2 ASN A  83      72.075  88.504  40.873  1.00  0.00
ATOM   1233  C   ASN A  83      68.643  91.363  41.601  1.00  0.00
ATOM   1234  O   ASN A  83      67.687  90.632  41.330  1.00  0.00
ATOM   1235  N   SER A  84      68.595  92.694  41.507  1.00  0.00
ATOM   1237  CA  SER A  84      67.352  93.448  41.308  1.00  0.00
ATOM   1239  CB  SER A  84      66.941  93.472  39.833  1.00  0.00
ATOM   1242  OG  SER A  84      67.908  94.170  39.078  1.00  0.00
ATOM   1244  C   SER A  84      66.221  92.932  42.194  1.00  0.00
ATOM   1245  O   SER A  84      65.151  92.516  41.731  1.00  0.00
ATOM   1246  N   LEU A  85      66.527  92.913  43.495  1.00  0.00
ATOM   1248  CA  LEU A  85      65.583  92.529  44.539  1.00  0.00
ATOM   1250  CB  LEU A  85      66.268  92.711  45.902  1.00  0.00
ATOM   1253  CG  LEU A  85      67.473  91.785  46.150  1.00  0.00
ATOM   1255  CD1 LEU A  85      68.272  92.328  47.329  1.00  0.00
ATOM   1259  CD2 LEU A  85      67.070  90.341  46.451  1.00  0.00
ATOM   1263  C   LEU A  85      64.327  93.395  44.450  1.00  0.00
ATOM   1264  O   LEU A  85      64.402  94.608  44.228  1.00  0.00
ATOM   1265  N   LYS A  86      63.168  92.795  44.703  1.00  0.00
ATOM   1267  CA  LYS A  86      61.901  93.502  44.890  1.00  0.00
ATOM   1269  CB  LYS A  86      60.884  93.071  43.823  1.00  0.00
ATOM   1272  CG  LYS A  86      61.345  93.315  42.382  1.00  0.00
ATOM   1275  CD  LYS A  86      60.213  93.124  41.355  1.00  0.00
ATOM   1278  CE  LYS A  86      59.250  94.322  41.266  1.00  0.00
ATOM   1281  NZ  LYS A  86      58.105  94.237  42.207  1.00  0.00
ATOM   1285  C   LYS A  86      61.369  93.235  46.295  1.00  0.00
ATOM   1286  O   LYS A  86      61.754  92.231  46.888  1.00  0.00
ATOM   1287  N   PRO A  87      60.496  94.093  46.857  1.00  0.00
ATOM   1288  CD  PRO A  87      60.081  95.393  46.349  1.00  0.00
ATOM   1291  CG  PRO A  87      59.349  96.069  47.505  1.00  0.00
ATOM   1294  CB  PRO A  87      58.754  94.887  48.269  1.00  0.00
ATOM   1297  CA  PRO A  87      59.841  93.818  48.134  1.00  0.00
ATOM   1299  C   PRO A  87      59.274  92.398  48.261  1.00  0.00
ATOM   1300  O   PRO A  87      59.461  91.756  49.293  1.00  0.00
ATOM   1301  N   GLU A  88      58.670  91.880  47.184  1.00  0.00
ATOM   1303  CA  GLU A  88      58.106  90.522  47.117  1.00  0.00
ATOM   1305  CB  GLU A  88      57.388  90.282  45.776  1.00  0.00
ATOM   1308  CG  GLU A  88      56.393  91.381  45.365  1.00  0.00
ATOM   1311  CD  GLU A  88      57.033  92.341  44.364  1.00  0.00
ATOM   1312  OE1 GLU A  88      56.890  92.124  43.137  1.00  0.00
ATOM   1313  OE2 GLU A  88      57.747  93.293  44.772  1.00  0.00
ATOM   1314  C   GLU A  88      59.099  89.369  47.352  1.00  0.00
ATOM   1315  O   GLU A  88      58.684  88.245  47.621  1.00  0.00
ATOM   1316  N   ASP A  89      60.405  89.630  47.261  1.00  0.00
ATOM   1318  CA  ASP A  89      61.469  88.673  47.568  1.00  0.00
ATOM   1320  CB  ASP A  89      62.731  88.962  46.742  1.00  0.00
ATOM   1323  CG  ASP A  89      62.491  88.970  45.231  1.00  0.00
ATOM   1324  OD1 ASP A  89      61.929  87.994  44.669  1.00  0.00
ATOM   1325  OD2 ASP A  89      62.924  89.954  44.585  1.00  0.00
ATOM   1326  C   ASP A  89      61.800  88.559  49.068  1.00  0.00
ATOM   1327  O   ASP A  89      62.606  87.713  49.453  1.00  0.00
ATOM   1328  N   THR A  90      61.186  89.379  49.926  1.00  0.00
ATOM   1330  CA  THR A  90      61.307  89.287  51.391  1.00  0.00
ATOM   1332  CB  THR A  90      60.524  90.429  52.047  1.00  0.00
ATOM   1334  CG2 THR A  90      60.522  90.407  53.579  1.00  0.00
ATOM   1338  OG1 THR A  90      61.094  91.641  51.631  1.00  0.00
ATOM   1340  C   THR A  90      60.783  87.956  51.938  1.00  0.00
ATOM   1341  O   THR A  90      59.578  87.670  51.904  1.00  0.00
ATOM   1342  N   ALA A  91      61.688  87.125  52.451  1.00  0.00
ATOM   1344  CA  ALA A  91      61.394  85.760  52.875  1.00  0.00
ATOM   1346  CB  ALA A  91      61.130  84.932  51.607  1.00  0.00
ATOM   1350  C   ALA A  91      62.548  85.138  53.669  1.00  0.00
ATOM   1351  O   ALA A  91      63.695  85.536  53.523  1.00  0.00
ATOM   1352  N   VAL A  92      62.303  84.088  54.447  1.00  0.00
ATOM   1354  CA  VAL A  92      63.393  83.157  54.829  1.00  0.00
ATOM   1356  CB  VAL A  92      62.897  82.183  55.922  1.00  0.00
ATOM   1358  CG1 VAL A  92      64.046  81.498  56.673  1.00  0.00
ATOM   1362  CG2 VAL A  92      62.034  82.879  56.991  1.00  0.00
ATOM   1366  C   VAL A  92      63.851  82.392  53.566  1.00  0.00
ATOM   1367  O   VAL A  92      63.129  82.460  52.576  1.00  0.00
ATOM   1368  N   TYR A  93      64.976  81.658  53.527  1.00  0.00
ATOM   1370  CA  TYR A  93      65.631  81.360  52.243  1.00  0.00
ATOM   1372  CB  TYR A  93      66.660  82.428  51.877  1.00  0.00
ATOM   1375  CG  TYR A  93      66.166  83.212  50.678  1.00  0.00
ATOM   1376  CD1 TYR A  93      65.320  84.314  50.872  1.00  0.00
ATOM   1378  CE1 TYR A  93      64.735  84.971  49.778  1.00  0.00
ATOM   1380  CZ  TYR A  93      65.014  84.531  48.475  1.00  0.00
ATOM   1381  OH  TYR A  93      64.506  85.204  47.411  1.00  0.00
ATOM   1383  CE2 TYR A  93      65.851  83.409  48.275  1.00  0.00
ATOM   1385  CD2 TYR A  93      66.423  82.744  49.376  1.00  0.00
ATOM   1387  C   TYR A  93      66.133  79.939  51.943  1.00  0.00
ATOM   1388  O   TYR A  93      66.250  79.598  50.765  1.00  0.00
ATOM   1389  N   TYR A  94      66.347  79.156  53.006  1.00  0.00
ATOM   1391  CA  TYR A  94      66.730  77.735  53.119  1.00  0.00
ATOM   1393  CB  TYR A  94      65.497  76.895  53.446  1.00  0.00
ATOM   1396  CG  TYR A  94      64.690  77.324  54.661  1.00  0.00
ATOM   1397  CD1 TYR A  94      65.062  76.875  55.942  1.00  0.00
ATOM   1399  CE1 TYR A  94      64.294  77.239  57.064  1.00  0.00
ATOM   1401  CZ  TYR A  94      63.164  78.068  56.909  1.00  0.00
ATOM   1402  OH  TYR A  94      62.442  78.439  57.997  1.00  0.00
ATOM   1404  CE2 TYR A  94      62.793  78.520  55.626  1.00  0.00
ATOM   1406  CD2 TYR A  94      63.557  78.149  54.505  1.00  0.00
ATOM   1408  C   TYR A  94      67.494  77.012  51.966  1.00  0.00
ATOM   1409  O   TYR A  94      67.191  77.145  50.798  1.00  0.00
ATOM   1410  N   CYS A  95      68.414  76.086  52.274  1.00  0.00
ATOM   1412  CA  CYS A  95      69.442  75.669  51.314  1.00  0.00
ATOM   1414  CB  CYS A  95      70.830  75.677  51.972  1.00  0.00
ATOM   1417  SG  CYS A  95      72.123  74.903  50.947  1.00  0.00
ATOM   1418  C   CYS A  95      69.264  74.345  50.550  1.00  0.00
ATOM   1419  O   CYS A  95      69.771  74.188  49.431  1.00  0.00
ATOM   1420  N   ALA A  96      68.635  73.399  51.237  1.00  0.00
ATOM   1422  CA  ALA A  96      68.484  71.977  50.956  1.00  0.00
ATOM   1424  CB  ALA A  96      67.040  71.747  50.496  1.00  0.00
ATOM   1428  C   ALA A  96      69.477  71.211  50.037  1.00  0.00
ATOM   1429  O   ALA A  96      69.959  71.611  48.983  1.00  0.00
ATOM   1430  N   ALA A  97      69.657  69.957  50.419  1.00  0.00
ATOM   1432  CA  ALA A  97      70.505  68.972  49.807  1.00  0.00
ATOM   1434  CB  ALA A  97      71.757  68.800  50.670  1.00  0.00
ATOM   1438  C   ALA A  97      69.689  67.674  49.698  1.00  0.00
ATOM   1439  O   ALA A  97      69.387  66.966  50.679  1.00  0.00
ATOM   1440  N   PRO A  98      69.232  67.437  48.470  1.00  0.00
ATOM   1441  CD  PRO A  98      68.490  68.447  47.730  1.00  0.00
ATOM   1444  CG  PRO A  98      67.776  67.685  46.633  1.00  0.00
ATOM   1447  CB  PRO A  98      68.592  66.415  46.441  1.00  0.00
ATOM   1450  CA  PRO A  98      69.087  66.133  47.863  1.00  0.00
ATOM   1452  C   PRO A  98      70.343  65.265  47.852  1.00  0.00
ATOM   1453  O   PRO A  98      71.297  65.508  47.113  1.00  0.00
ATOM   1454  N   TYR A  99      70.237  64.148  48.567  1.00  0.00
ATOM   1456  CA  TYR A  99      71.063  62.958  48.365  1.00  0.00
ATOM   1458  CB  TYR A  99      71.833  62.627  49.653  1.00  0.00
ATOM   1461  CG  TYR A  99      72.934  63.617  49.990  1.00  0.00
ATOM   1462  CD1 TYR A  99      74.244  63.399  49.519  1.00  0.00
ATOM   1464  CE1 TYR A  99      75.279  64.293  49.853  1.00  0.00
ATOM   1466  CZ  TYR A  99      75.002  65.413  50.662  1.00  0.00
ATOM   1467  OH  TYR A  99      76.004  66.274  50.986  1.00  0.00
ATOM   1469  CE2 TYR A  99      73.691  65.638  51.130  1.00  0.00
ATOM   1471  CD2 TYR A  99      72.656  64.746  50.785  1.00  0.00
ATOM   1473  C   TYR A  99      70.225  61.790  47.815  1.00  0.00
ATOM   1474  O   TYR A  99      70.571  60.627  47.970  1.00  0.00
ATOM   1475  N   PHE A 100      69.106  62.100  47.146  1.00  0.00
ATOM   1477  CA  PHE A 100      68.151  61.127  46.606  1.00  0.00
ATOM   1479  CB  PHE A 100      66.918  61.898  46.132  1.00  0.00
ATOM   1482  CG  PHE A 100      65.659  61.125  45.723  1.00  0.00
ATOM   1483  CD1 PHE A 100      64.510  61.162  46.539  1.00  0.00
ATOM   1485  CE1 PHE A 100      63.300  60.590  46.109  1.00  0.00
ATOM   1487  CZ  PHE A 100      63.233  59.946  44.865  1.00  0.00
ATOM   1489  CE2 PHE A 100      64.376  59.875  44.054  1.00  0.00
ATOM   1491  CD2 PHE A 100      65.576  60.476  44.478  1.00  0.00
ATOM   1493  C   PHE A 100      68.718  60.138  45.575  1.00  0.00
ATOM   1494  O   PHE A 100      68.120  59.098  45.317  1.00  0.00
ATOM   1495  N   TYR A 101      69.889  60.437  45.005  1.00  0.00
ATOM   1497  CA  TYR A 101      70.493  59.706  43.889  1.00  0.00
ATOM   1499  CB  TYR A 101      71.417  58.606  44.441  1.00  0.00
ATOM   1502  CG  TYR A 101      72.490  59.075  45.422  1.00  0.00
ATOM   1503  CD1 TYR A 101      73.209  60.272  45.206  1.00  0.00
ATOM   1505  CE1 TYR A 101      74.213  60.669  46.110  1.00  0.00
ATOM   1507  CZ  TYR A 101      74.512  59.878  47.234  1.00  0.00
ATOM   1508  OH  TYR A 101      75.536  60.251  48.041  1.00  0.00
ATOM   1510  CE2 TYR A 101      73.796  58.681  47.458  1.00  0.00
ATOM   1512  CD2 TYR A 101      72.790  58.286  46.553  1.00  0.00
ATOM   1514  C   TYR A 101      69.506  59.252  42.800  1.00  0.00
ATOM   1515  O   TYR A 101      69.565  58.096  42.371  1.00  0.00
ATOM   1516  N   PRO A 102      68.615  60.147  42.315  1.00  0.00
ATOM   1517  CD  PRO A 102      68.596  61.595  42.545  1.00  0.00
ATOM   1520  CG  PRO A 102      67.657  62.210  41.505  1.00  0.00
ATOM   1523  CB  PRO A 102      66.829  61.026  41.006  1.00  0.00
ATOM   1526  CA  PRO A 102      67.766  59.829  41.184  1.00  0.00
ATOM   1528  C   PRO A 102      68.696  59.670  39.984  1.00  0.00
ATOM   1529  O   PRO A 102      69.494  60.548  39.671  1.00  0.00
ATOM   1530  N   VAL A 103      68.609  58.529  39.311  1.00  0.00
ATOM   1532  CA  VAL A 103      69.448  58.274  38.135  1.00  0.00
ATOM   1534  CB  VAL A 103      69.323  56.787  37.725  1.00  0.00
ATOM   1536  CG1 VAL A 103      70.230  56.381  36.554  1.00  0.00
ATOM   1540  CG2 VAL A 103      69.687  55.858  38.897  1.00  0.00
ATOM   1544  C   VAL A 103      69.093  59.195  36.963  1.00  0.00
ATOM   1545  O   VAL A 103      69.900  59.386  36.064  1.00  0.00
ATOM   1546  N   VAL A 104      67.903  59.804  36.995  1.00  0.00
ATOM   1548  CA  VAL A 104      67.547  60.955  36.161  1.00  0.00
ATOM   1550  CB  VAL A 104      66.018  61.099  36.042  1.00  0.00
ATOM   1552  CG1 VAL A 104      65.653  62.226  35.068  1.00  0.00
ATOM   1556  CG2 VAL A 104      65.363  59.815  35.517  1.00  0.00
ATOM   1560  C   VAL A 104      68.187  62.205  36.757  1.00  0.00
ATOM   1561  O   VAL A 104      67.700  62.679  37.780  1.00  0.00
ATOM   1562  N   PRO A 105      69.254  62.778  36.170  1.00  0.00
ATOM   1563  CD  PRO A 105      69.912  62.401  34.922  1.00  0.00
ATOM   1566  CG  PRO A 105      71.021  63.430  34.696  1.00  0.00
ATOM   1569  CB  PRO A 105      71.340  63.896  36.117  1.00  0.00
ATOM   1572  CA  PRO A 105      69.961  63.900  36.782  1.00  0.00
ATOM   1574  C   PRO A 105      69.262  65.262  36.579  1.00  0.00
ATOM   1575  O   PRO A 105      69.688  66.288  37.118  1.00  0.00
ATOM   1576  N   TRP A 106      68.185  65.279  35.795  1.00  0.00
ATOM   1578  CA  TRP A 106      67.271  66.402  35.643  1.00  0.00
ATOM   1580  CB  TRP A 106      66.994  66.674  34.154  1.00  0.00
ATOM   1583  CG  TRP A 106      66.261  67.955  33.883  1.00  0.00
ATOM   1584  CD1 TRP A 106      66.854  69.153  33.685  1.00  0.00
ATOM   1586  NE1 TRP A 106      65.896  70.129  33.503  1.00  0.00
ATOM   1588  CE2 TRP A 106      64.623  69.605  33.555  1.00  0.00
ATOM   1589  CZ2 TRP A 106      63.350  70.180  33.421  1.00  0.00
ATOM   1591  CH2 TRP A 106      62.217  69.356  33.517  1.00  0.00
ATOM   1593  CZ3 TRP A 106      62.373  67.976  33.744  1.00  0.00
ATOM   1595  CE3 TRP A 106      63.658  67.413  33.878  1.00  0.00
ATOM   1597  CD2 TRP A 106      64.820  68.210  33.790  1.00  0.00
ATOM   1598  C   TRP A 106      65.996  66.128  36.427  1.00  0.00
ATOM   1599  O   TRP A 106      65.098  65.422  35.974  1.00  0.00
ATOM   1600  N   PHE A 107      65.980  66.605  37.670  1.00  0.00
ATOM   1602  CA  PHE A 107      65.016  66.128  38.644  1.00  0.00
ATOM   1604  CB  PHE A 107      65.604  64.897  39.367  1.00  0.00
ATOM   1607  CG  PHE A 107      64.627  63.762  39.599  1.00  0.00
ATOM   1608  CD1 PHE A 107      64.054  63.100  38.496  1.00  0.00
ATOM   1610  CE1 PHE A 107      63.194  62.005  38.692  1.00  0.00
ATOM   1612  CZ  PHE A 107      62.908  61.562  39.994  1.00  0.00
ATOM   1614  CE2 PHE A 107      63.480  62.215  41.098  1.00  0.00
ATOM   1616  CD2 PHE A 107      64.331  63.320  40.901  1.00  0.00
ATOM   1618  C   PHE A 107      64.642  67.218  39.626  1.00  0.00
ATOM   1619  O   PHE A 107      65.491  67.738  40.353  1.00  0.00
ATOM   1620  N   TYR A 108      63.351  67.506  39.665  1.00  0.00
ATOM   1622  CA  TYR A 108      62.732  68.452  40.578  1.00  0.00
ATOM   1624  CB  TYR A 108      62.065  69.581  39.766  1.00  0.00
ATOM   1627  CG  TYR A 108      61.262  70.594  40.568  1.00  0.00
ATOM   1628  CD1 TYR A 108      61.762  71.116  41.779  1.00  0.00
ATOM   1630  CE1 TYR A 108      60.968  71.986  42.546  1.00  0.00
ATOM   1632  CZ  TYR A 108      59.691  72.376  42.095  1.00  0.00
ATOM   1633  OH  TYR A 108      58.942  73.230  42.845  1.00  0.00
ATOM   1635  CE2 TYR A 108      59.200  71.879  40.871  1.00  0.00
ATOM   1637  CD2 TYR A 108      59.981  70.981  40.118  1.00  0.00
ATOM   1639  C   TYR A 108      61.795  67.699  41.521  1.00  0.00
ATOM   1640  O   TYR A 108      60.581  67.908  41.555  1.00  0.00
ATOM   1641  N   ALA A 109      62.368  66.714  42.212  1.00  0.00
ATOM   1643  CA  ALA A 109      61.611  65.930  43.161  1.00  0.00
ATOM   1645  CB  ALA A 109      62.220  64.545  43.361  1.00  0.00
ATOM   1649  C   ALA A 109      61.282  66.712  44.418  1.00  0.00
ATOM   1650  O   ALA A 109      62.118  66.877  45.289  1.00  0.00
ATOM   1651  N   LEU A 110      60.098  67.290  44.508  1.00  0.00
ATOM   1653  CA  LEU A 110      59.763  68.258  45.552  1.00  0.00
ATOM   1655  CB  LEU A 110      58.423  68.890  45.107  1.00  0.00
ATOM   1658  CG  LEU A 110      57.880  70.097  45.898  1.00  0.00
ATOM   1660  CD1 LEU A 110      58.912  71.217  46.049  1.00  0.00
ATOM   1664  CD2 LEU A 110      56.660  70.673  45.176  1.00  0.00
ATOM   1668  C   LEU A 110      59.730  67.715  46.999  1.00  0.00
ATOM   1669  O   LEU A 110      59.412  68.450  47.931  1.00  0.00
ATOM   1670  N   ASP A 111      60.082  66.456  47.200  1.00  0.00
ATOM   1672  CA  ASP A 111      60.259  65.774  48.476  1.00  0.00
ATOM   1674  CB  ASP A 111      59.409  64.490  48.400  1.00  0.00
ATOM   1677  CG  ASP A 111      59.973  63.498  47.357  1.00  0.00
ATOM   1678  OD1 ASP A 111      60.023  63.883  46.163  1.00  0.00
ATOM   1679  OD2 ASP A 111      60.443  62.418  47.774  1.00  0.00
ATOM   1680  C   ASP A 111      61.700  65.337  48.740  1.00  0.00
ATOM   1681  O   ASP A 111      62.094  65.159  49.891  1.00  0.00
ATOM   1682  N   TYR A 112      62.504  65.209  47.681  1.00  0.00
ATOM   1684  CA  TYR A 112      63.853  64.657  47.690  1.00  0.00
ATOM   1686  CB  TYR A 112      64.372  64.482  46.240  1.00  0.00
ATOM   1689  CG  TYR A 112      64.936  65.638  45.405  1.00  0.00
ATOM   1690  CD1 TYR A 112      64.734  66.987  45.739  1.00  0.00
ATOM   1692  CE1 TYR A 112      65.100  68.022  44.859  1.00  0.00
ATOM   1694  CZ  TYR A 112      65.722  67.719  43.639  1.00  0.00
ATOM   1695  OH  TYR A 112      66.016  68.726  42.777  1.00  0.00
ATOM   1697  CE2 TYR A 112      66.000  66.371  43.318  1.00  0.00
ATOM   1699  CD2 TYR A 112      65.618  65.341  44.206  1.00  0.00
ATOM   1701  C   TYR A 112      64.870  65.452  48.537  1.00  0.00
ATOM   1702  O   TYR A 112      66.066  65.154  48.543  1.00  0.00
ATOM   1703  N   LEU A 113      64.403  66.510  49.198  1.00  0.00
ATOM   1705  CA  LEU A 113      65.142  67.507  49.939  1.00  0.00
ATOM   1707  CB  LEU A 113      64.280  68.785  50.146  1.00  0.00
ATOM   1710  CG  LEU A 113      63.774  69.613  48.950  1.00  0.00
ATOM   1712  CD1 LEU A 113      64.843  69.846  47.889  1.00  0.00
ATOM   1716  CD2 LEU A 113      62.507  69.030  48.326  1.00  0.00
ATOM   1720  C   LEU A 113      65.628  66.988  51.311  1.00  0.00
ATOM   1721  O   LEU A 113      65.179  67.455  52.357  1.00  0.00
ATOM   1722  N   TYR A 114      66.502  65.978  51.315  1.00  0.00
ATOM   1724  CA  TYR A 114      66.702  65.147  52.511  1.00  0.00
ATOM   1726  CB  TYR A 114      67.672  63.996  52.178  1.00  0.00
ATOM   1729  CG  TYR A 114      67.205  62.858  51.281  1.00  0.00
ATOM   1730  CD1 TYR A 114      65.875  62.739  50.819  1.00  0.00
ATOM   1732  CE1 TYR A 114      65.489  61.613  50.069  1.00  0.00
ATOM   1734  CZ  TYR A 114      66.428  60.608  49.755  1.00  0.00
ATOM   1735  OH  TYR A 114      66.051  59.536  49.010  1.00  0.00
ATOM   1737  CE2 TYR A 114      67.760  60.730  50.206  1.00  0.00
ATOM   1739  CD2 TYR A 114      68.137  61.847  50.972  1.00  0.00
ATOM   1741  C   TYR A 114      67.267  65.882  53.721  1.00  0.00
ATOM   1742  O   TYR A 114      66.955  65.520  54.855  1.00  0.00
ATOM   1743  N   TYR A 115      68.070  66.917  53.486  1.00  0.00
ATOM   1745  CA  TYR A 115      68.556  67.797  54.547  1.00  0.00
ATOM   1747  CB  TYR A 115      70.075  67.634  54.682  1.00  0.00
ATOM   1750  CG  TYR A 115      70.514  66.282  55.202  1.00  0.00
ATOM   1751  CD1 TYR A 115      70.937  65.274  54.309  1.00  0.00
ATOM   1753  CE1 TYR A 115      71.405  64.040  54.808  1.00  0.00
ATOM   1755  CZ  TYR A 115      71.443  63.812  56.200  1.00  0.00
ATOM   1756  OH  TYR A 115      71.968  62.652  56.682  1.00  0.00
ATOM   1758  CE2 TYR A 115      70.991  64.812  57.085  1.00  0.00
ATOM   1760  CD2 TYR A 115      70.531  66.045  56.586  1.00  0.00
ATOM   1762  C   TYR A 115      68.192  69.231  54.222  1.00  0.00
ATOM   1763  O   TYR A 115      68.184  69.622  53.055  1.00  0.00
ATOM   1764  N   TRP A 116      67.966  70.009  55.280  1.00  0.00
ATOM   1766  CA  TRP A 116      67.629  71.429  55.255  1.00  0.00
ATOM   1768  CB  TRP A 116      66.165  71.614  55.682  1.00  0.00
ATOM   1771  CG  TRP A 116      65.138  71.166  54.682  1.00  0.00
ATOM   1772  CD1 TRP A 116      64.773  69.888  54.432  1.00  0.00
ATOM   1774  NE1 TRP A 116      63.841  69.855  53.414  1.00  0.00
ATOM   1776  CE2 TRP A 116      63.564  71.118  52.940  1.00  0.00
ATOM   1777  CZ2 TRP A 116      62.753  71.605  51.904  1.00  0.00
ATOM   1779  CH2 TRP A 116      62.747  72.984  51.633  1.00  0.00
ATOM   1781  CZ3 TRP A 116      63.523  73.859  52.418  1.00  0.00
ATOM   1783  CE3 TRP A 116      64.307  73.358  53.475  1.00  0.00
ATOM   1785  CD2 TRP A 116      64.370  71.976  53.746  1.00  0.00
ATOM   1786  C   TRP A 116      68.569  72.189  56.184  1.00  0.00
ATOM   1787  O   TRP A 116      69.124  71.617  57.123  1.00  0.00
ATOM   1788  N   GLY A 117      68.768  73.469  55.887  1.00  0.00
ATOM   1790  CA  GLY A 117      69.579  74.362  56.697  1.00  0.00
ATOM   1793  C   GLY A 117      68.719  75.204  57.643  1.00  0.00
ATOM   1794  O   GLY A 117      67.498  75.038  57.733  1.00  0.00
ATOM   1795  N   GLN A 118      69.374  76.080  58.386  1.00  0.00
ATOM   1797  CA  GLN A 118      68.799  76.885  59.450  1.00  0.00
ATOM   1799  CB  GLN A 118      70.005  77.502  60.202  1.00  0.00
ATOM   1802  CG  GLN A 118      69.692  78.329  61.457  1.00  0.00
ATOM   1805  CD  GLN A 118      69.033  77.505  62.555  1.00  0.00
ATOM   1806  OE1 GLN A 118      69.669  76.948  63.434  1.00  0.00
ATOM   1807  NE2 GLN A 118      67.731  77.383  62.552  1.00  0.00
ATOM   1810  C   GLN A 118      67.838  77.983  58.982  1.00  0.00
ATOM   1811  O   GLN A 118      66.971  78.381  59.757  1.00  0.00
ATOM   1812  N   GLY A 119      68.001  78.455  57.741  1.00  0.00
ATOM   1814  CA  GLY A 119      67.189  79.491  57.113  1.00  0.00
ATOM   1817  C   GLY A 119      67.566  80.925  57.508  1.00  0.00
ATOM   1818  O   GLY A 119      66.996  81.481  58.433  1.00  0.00
ATOM   1819  N   THR A 120      68.474  81.570  56.768  1.00  0.00
ATOM   1821  CA  THR A 120      68.559  83.029  56.802  1.00  0.00
ATOM   1823  CB  THR A 120      69.748  83.377  55.935  1.00  0.00
ATOM   1825  CG2 THR A 120      69.541  83.146  54.436  1.00  0.00
ATOM   1829  OG1 THR A 120      70.106  84.697  56.175  1.00  0.00
ATOM   1831  C   THR A 120      67.294  83.771  56.358  1.00  0.00
ATOM   1832  O   THR A 120      66.514  83.253  55.564  1.00  0.00
ATOM   1833  N   GLN A 121      67.164  84.993  56.883  1.00  0.00
ATOM   1835  CA  GLN A 121      66.089  85.963  56.666  1.00  0.00
ATOM   1837  CB  GLN A 121      65.676  86.506  58.050  1.00  0.00
ATOM   1840  CG  GLN A 121      64.788  87.760  58.047  1.00  0.00
ATOM   1843  CD  GLN A 121      63.515  87.630  57.222  1.00  0.00
ATOM   1844  OE1 GLN A 121      62.891  86.580  57.118  1.00  0.00
ATOM   1845  NE2 GLN A 121      63.102  88.689  56.572  1.00  0.00
ATOM   1848  C   GLN A 121      66.594  87.049  55.715  1.00  0.00
ATOM   1849  O   GLN A 121      67.700  87.561  55.886  1.00  0.00
ATOM   1850  N   VAL A 122      65.780  87.412  54.719  1.00  0.00
ATOM   1852  CA  VAL A 122      66.138  88.426  53.714  1.00  0.00
ATOM   1854  CB  VAL A 122      66.402  87.745  52.352  1.00  0.00
ATOM   1856  CG1 VAL A 122      66.860  88.756  51.294  1.00  0.00
ATOM   1860  CG2 VAL A 122      67.482  86.657  52.456  1.00  0.00
ATOM   1864  C   VAL A 122      64.994  89.422  53.594  1.00  0.00
ATOM   1865  O   VAL A 122      63.839  88.992  53.496  1.00  0.00
ATOM   1866  N   THR A 123      65.293  90.734  53.648  1.00  0.00
ATOM   1868  CA  THR A 123      64.266  91.731  54.017  1.00  0.00
ATOM   1870  CB  THR A 123      64.299  92.078  55.526  1.00  0.00
ATOM   1872  CG2 THR A 123      62.900  92.419  56.038  1.00  0.00
ATOM   1876  OG1 THR A 123      64.793  91.021  56.321  1.00  0.00
ATOM   1878  C   THR A 123      64.346  92.993  53.164  1.00  0.00
ATOM   1879  O   THR A 123      64.965  94.000  53.527  1.00  0.00
ATOM   1880  N   VAL A 124      63.738  92.929  51.984  1.00  0.00
ATOM   1882  CA  VAL A 124      63.817  93.990  50.978  1.00  0.00
ATOM   1884  CB  VAL A 124      63.521  93.446  49.567  1.00  0.00
ATOM   1886  CG1 VAL A 124      63.848  94.503  48.499  1.00  0.00
ATOM   1890  CG2 VAL A 124      64.352  92.189  49.256  1.00  0.00
ATOM   1894  C   VAL A 124      62.886  95.149  51.350  1.00  0.00
ATOM   1895  O   VAL A 124      61.751  94.963  51.784  1.00  0.00
ATOM   1896  N   SER A 125      63.372  96.374  51.177  1.00  0.00
ATOM   1898  CA  SER A 125      62.832  97.570  51.822  1.00  0.00
ATOM   1900  CB  SER A 125      63.652  97.846  53.092  1.00  0.00
ATOM   1903  OG  SER A 125      65.048  97.869  52.835  1.00  0.00
ATOM   1905  C   SER A 125      62.876  98.756  50.859  1.00  0.00
ATOM   1906  O   SER A 125      63.883  99.019  50.197  1.00  0.00
ATOM   1907  N   SER A 126      61.758  99.459  50.719  1.00  0.00
ATOM   1909  CA  SER A 126      61.614 100.538  49.740  1.00  0.00
ATOM   1911  CB  SER A 126      60.129 100.838  49.525  1.00  0.00
ATOM   1914  OG  SER A 126      59.480  99.648  49.107  1.00  0.00
ATOM   1916  C   SER A 126      62.406 101.788  50.144  1.00  0.00
ATOM   1917  O   SER A 126      63.082 101.874  51.169  1.00  0.00
END
