# Supplementary material for: Nanobody-based CTLA4 inhibitors for immune checkpoint blockade therapy of canine cancer patients
Source: Sci Rep. 2021 Oct 21;11:20763. doi: 10.1038/s41598-021-00325-3 (PMC8531395; doi:10.1038/s41598-021-00325-3)
Supplement: Supplementary file 1 — Supplementary Information 1. [file 41598_2021_325_MOESM1_ESM.zip › Supplemental Information/ITasser_cNb6_4.pdb]

ATOM      1  N   MET B   1      65.287  71.149  61.268  1.00  0.00
ATOM      2  CA  MET B   1      64.960  71.238  59.837  1.00  0.00
ATOM      4  CB  MET B   1      65.513  72.558  59.273  1.00  0.00
ATOM      7  CG  MET B   1      66.973  72.861  59.637  1.00  0.00
ATOM     10  SD  MET B   1      67.710  74.258  58.738  1.00  0.00
ATOM     11  CE  MET B   1      66.594  75.609  59.207  1.00  0.00
ATOM     15  C   MET B   1      65.484  70.050  59.033  1.00  0.00
ATOM     16  O   MET B   1      64.972  69.756  57.953  1.00  0.00
ATOM     17  N   HIS B   2      66.467  69.327  59.577  1.00  0.00
ATOM     19  CA  HIS B   2      66.828  68.004  59.074  1.00  0.00
ATOM     21  CB  HIS B   2      68.274  67.640  59.441  1.00  0.00
ATOM     24  CG  HIS B   2      68.746  66.399  58.717  1.00  0.00
ATOM     25  ND1 HIS B   2      68.318  66.008  57.445  1.00  0.00
ATOM     26  CE1 HIS B   2      68.901  64.828  57.197  1.00  0.00
ATOM     28  NE2 HIS B   2      69.670  64.466  58.237  1.00  0.00
ATOM     30  CD2 HIS B   2      69.581  65.440  59.210  1.00  0.00
ATOM     32  C   HIS B   2      65.836  66.945  59.562  1.00  0.00
ATOM     33  O   HIS B   2      65.237  67.066  60.632  1.00  0.00
ATOM     34  N   VAL B   3      65.711  65.870  58.784  1.00  0.00
ATOM     36  CA  VAL B   3      64.950  64.661  59.105  1.00  0.00
ATOM     38  CB  VAL B   3      63.610  64.620  58.343  1.00  0.00
ATOM     40  CG1 VAL B   3      62.893  63.261  58.332  1.00  0.00
ATOM     44  CG2 VAL B   3      62.623  65.626  58.934  1.00  0.00
ATOM     48  C   VAL B   3      65.777  63.465  58.745  1.00  0.00
ATOM     49  O   VAL B   3      66.149  63.376  57.581  1.00  0.00
ATOM     50  N   ALA B   4      66.026  62.586  59.721  1.00  0.00
ATOM     52  CA  ALA B   4      66.980  61.477  59.639  1.00  0.00
ATOM     54  CB  ALA B   4      68.126  61.742  60.623  1.00  0.00
ATOM     58  C   ALA B   4      66.302  60.130  59.893  1.00  0.00
ATOM     59  O   ALA B   4      65.448  60.014  60.765  1.00  0.00
ATOM     60  N   GLN B   5      66.665  59.112  59.115  1.00  0.00
ATOM     62  CA  GLN B   5      65.966  57.826  59.091  1.00  0.00
ATOM     64  CB  GLN B   5      64.813  57.892  58.061  1.00  0.00
ATOM     67  CG  GLN B   5      65.234  58.303  56.634  1.00  0.00
ATOM     70  CD  GLN B   5      64.065  58.402  55.649  1.00  0.00
ATOM     71  OE1 GLN B   5      63.820  59.424  55.023  1.00  0.00
ATOM     72  NE2 GLN B   5      63.335  57.340  55.430  1.00  0.00
ATOM     75  C   GLN B   5      66.960  56.684  58.831  1.00  0.00
ATOM     76  O   GLN B   5      68.001  56.922  58.212  1.00  0.00
ATOM     77  N   PRO B   6      66.706  55.458  59.331  1.00  0.00
ATOM     78  CD  PRO B   6      65.651  55.109  60.271  1.00  0.00
ATOM     81  CG  PRO B   6      66.023  53.742  60.840  1.00  0.00
ATOM     84  CB  PRO B   6      66.828  53.110  59.711  1.00  0.00
ATOM     87  CA  PRO B   6      67.566  54.305  59.093  1.00  0.00
ATOM     89  C   PRO B   6      67.867  54.041  57.616  1.00  0.00
ATOM     90  O   PRO B   6      66.949  54.022  56.807  1.00  0.00
ATOM     91  N   ALA B   7      69.126  53.763  57.263  1.00  0.00
ATOM     93  CA  ALA B   7      69.524  53.581  55.862  1.00  0.00
ATOM     95  CB  ALA B   7      71.050  53.440  55.810  1.00  0.00
ATOM     99  C   ALA B   7      68.831  52.400  55.147  1.00  0.00
ATOM    100  O   ALA B   7      68.567  52.444  53.947  1.00  0.00
ATOM    101  N   VAL B   8      68.535  51.340  55.893  1.00  0.00
ATOM    103  CA  VAL B   8      68.173  50.014  55.373  1.00  0.00
ATOM    105  CB  VAL B   8      69.160  48.953  55.926  1.00  0.00
ATOM    107  CG1 VAL B   8      70.582  49.189  55.397  1.00  0.00
ATOM    111  CG2 VAL B   8      69.225  48.916  57.463  1.00  0.00
ATOM    115  C   VAL B   8      66.696  49.722  55.625  1.00  0.00
ATOM    116  O   VAL B   8      65.897  50.647  55.566  1.00  0.00
ATOM    117  N   VAL B   9      66.365  48.456  55.887  1.00  0.00
ATOM    119  CA  VAL B   9      65.347  47.884  56.799  1.00  0.00
ATOM    121  CB  VAL B   9      64.208  48.833  57.240  1.00  0.00
ATOM    123  CG1 VAL B   9      63.023  48.068  57.851  1.00  0.00
ATOM    127  CG2 VAL B   9      64.707  49.781  58.347  1.00  0.00
ATOM    131  C   VAL B   9      64.844  46.596  56.149  1.00  0.00
ATOM    132  O   VAL B   9      64.261  46.599  55.065  1.00  0.00
ATOM    133  N   LEU B  10      65.129  45.462  56.787  1.00  0.00
ATOM    135  CA  LEU B  10      64.614  44.183  56.318  1.00  0.00
ATOM    137  CB  LEU B  10      65.498  43.030  56.833  1.00  0.00
ATOM    140  CG  LEU B  10      66.966  43.090  56.366  1.00  0.00
ATOM    142  CD1 LEU B  10      67.736  41.881  56.899  1.00  0.00
ATOM    146  CD2 LEU B  10      67.112  43.125  54.843  1.00  0.00
ATOM    150  C   LEU B  10      63.171  44.031  56.785  1.00  0.00
ATOM    151  O   LEU B  10      62.885  44.101  57.981  1.00  0.00
ATOM    152  N   ALA B  11      62.258  43.842  55.840  1.00  0.00
ATOM    154  CA  ALA B  11      60.906  43.435  56.157  1.00  0.00
ATOM    156  CB  ALA B  11      59.999  43.551  54.933  1.00  0.00
ATOM    160  C   ALA B  11      60.909  42.020  56.744  1.00  0.00
ATOM    161  O   ALA B  11      61.679  41.132  56.364  1.00  0.00
ATOM    162  N   SER B  12      59.982  41.819  57.665  1.00  0.00
ATOM    164  CA  SER B  12      59.576  40.502  58.120  1.00  0.00
ATOM    166  CB  SER B  12      58.572  40.646  59.269  1.00  0.00
ATOM    169  OG  SER B  12      57.473  41.446  58.872  1.00  0.00
ATOM    171  C   SER B  12      58.966  39.674  56.994  1.00  0.00
ATOM    172  O   SER B  12      58.400  40.196  56.039  1.00  0.00
ATOM    173  N   SER B  13      58.945  38.362  57.196  1.00  0.00
ATOM    175  CA  SER B  13      58.170  37.376  56.432  1.00  0.00
ATOM    177  CB  SER B  13      58.633  35.984  56.870  1.00  0.00
ATOM    180  OG  SER B  13      58.746  35.923  58.282  1.00  0.00
ATOM    182  C   SER B  13      56.645  37.474  56.589  1.00  0.00
ATOM    183  O   SER B  13      55.913  36.620  56.087  1.00  0.00
ATOM    184  N   ARG B  14      56.128  38.506  57.270  1.00  0.00
ATOM    186  CA  ARG B  14      54.708  38.900  57.212  1.00  0.00
ATOM    188  CB  ARG B  14      53.975  38.567  58.529  1.00  0.00
ATOM    191  CG  ARG B  14      53.819  37.041  58.758  1.00  0.00
ATOM    194  CD  ARG B  14      52.898  36.363  57.721  1.00  0.00
ATOM    197  NE  ARG B  14      52.767  34.897  57.892  1.00  0.00
ATOM    199  CZ  ARG B  14      53.411  33.971  57.194  1.00  0.00
ATOM    200  NH1 ARG B  14      54.477  34.231  56.506  1.00  0.00
ATOM    203  NH2 ARG B  14      52.986  32.742  57.145  1.00  0.00
ATOM    206  C   ARG B  14      54.511  40.294  56.609  1.00  0.00
ATOM    207  O   ARG B  14      53.478  40.927  56.798  1.00  0.00
ATOM    208  N   GLY B  15      55.506  40.719  55.829  1.00  0.00
ATOM    210  CA  GLY B  15      55.515  41.934  55.028  1.00  0.00
ATOM    213  C   GLY B  15      55.299  43.192  55.863  1.00  0.00
ATOM    214  O   GLY B  15      54.539  44.085  55.481  1.00  0.00
ATOM    215  N   VAL B  16      55.963  43.239  57.019  1.00  0.00
ATOM    217  CA  VAL B  16      55.967  44.388  57.928  1.00  0.00
ATOM    219  CB  VAL B  16      55.339  44.079  59.307  1.00  0.00
ATOM    221  CG1 VAL B  16      55.266  45.347  60.171  1.00  0.00
ATOM    225  CG2 VAL B  16      53.930  43.495  59.181  1.00  0.00
ATOM    229  C   VAL B  16      57.382  44.896  58.117  1.00  0.00
ATOM    230  O   VAL B  16      58.278  44.115  58.444  1.00  0.00
ATOM    231  N   ALA B  17      57.545  46.207  57.975  1.00  0.00
ATOM    233  CA  ALA B  17      58.761  46.958  58.237  1.00  0.00
ATOM    235  CB  ALA B  17      59.346  47.428  56.903  1.00  0.00
ATOM    239  C   ALA B  17      58.454  48.131  59.155  1.00  0.00
ATOM    240  O   ALA B  17      57.392  48.750  59.063  1.00  0.00
ATOM    241  N   SER B  18      59.418  48.428  60.017  1.00  0.00
ATOM    243  CA  SER B  18      59.275  49.424  61.066  1.00  0.00
ATOM    245  CB  SER B  18      59.054  48.751  62.424  1.00  0.00
ATOM    248  OG  SER B  18      57.895  47.936  62.397  1.00  0.00
ATOM    250  C   SER B  18      60.532  50.268  61.084  1.00  0.00
ATOM    251  O   SER B  18      61.649  49.742  61.056  1.00  0.00
ATOM    252  N   PHE B  19      60.346  51.581  61.108  1.00  0.00
ATOM    254  CA  PHE B  19      61.467  52.508  61.195  1.00  0.00
ATOM    256  CB  PHE B  19      62.086  52.760  59.806  1.00  0.00
ATOM    259  CG  PHE B  19      61.319  53.608  58.809  1.00  0.00
ATOM    260  CD1 PHE B  19      60.316  53.024  58.009  1.00  0.00
ATOM    262  CE1 PHE B  19      59.736  53.754  56.956  1.00  0.00
ATOM    264  CZ  PHE B  19      60.167  55.066  56.693  1.00  0.00
ATOM    266  CE2 PHE B  19      61.150  55.660  57.501  1.00  0.00
ATOM    268  CD2 PHE B  19      61.720  54.938  58.564  1.00  0.00
ATOM    270  C   PHE B  19      61.086  53.778  61.945  1.00  0.00
ATOM    271  O   PHE B  19      59.947  53.937  62.390  1.00  0.00
ATOM    272  N   VAL B  20      62.067  54.653  62.133  1.00  0.00
ATOM    274  CA  VAL B  20      61.913  55.896  62.878  1.00  0.00
ATOM    276  CB  VAL B  20      62.701  55.852  64.200  1.00  0.00
ATOM    278  CG1 VAL B  20      62.668  57.205  64.909  1.00  0.00
ATOM    282  CG2 VAL B  20      62.115  54.806  65.158  1.00  0.00
ATOM    286  C   VAL B  20      62.378  57.048  61.992  1.00  0.00
ATOM    287  O   VAL B  20      63.506  57.038  61.497  1.00  0.00
ATOM    288  N   CYS B  21      61.505  58.036  61.802  1.00  0.00
ATOM    290  CA  CYS B  21      61.906  59.343  61.285  1.00  0.00
ATOM    292  CB  CYS B  21      60.817  59.906  60.351  1.00  0.00
ATOM    295  SG  CYS B  21      60.540  59.031  58.783  1.00  0.00
ATOM    296  C   CYS B  21      62.124  60.315  62.454  1.00  0.00
ATOM    297  O   CYS B  21      61.177  60.806  63.071  1.00  0.00
ATOM    298  N   GLU B  22      63.384  60.619  62.732  1.00  0.00
ATOM    300  CA  GLU B  22      63.782  61.725  63.596  1.00  0.00
ATOM    302  CB  GLU B  22      65.268  61.583  63.969  1.00  0.00
ATOM    305  CG  GLU B  22      65.649  60.264  64.662  1.00  0.00
ATOM    308  CD  GLU B  22      65.001  60.062  66.038  1.00  0.00
ATOM    309  OE1 GLU B  22      64.564  61.035  66.694  1.00  0.00
ATOM    310  OE2 GLU B  22      64.980  58.910  66.529  1.00  0.00
ATOM    311  C   GLU B  22      63.593  63.055  62.878  1.00  0.00
ATOM    312  O   GLU B  22      63.764  63.152  61.661  1.00  0.00
ATOM    313  N   TYR B  23      63.336  64.092  63.662  1.00  0.00
ATOM    315  CA  TYR B  23      63.278  65.482  63.241  1.00  0.00
ATOM    317  CB  TYR B  23      61.829  65.979  63.381  1.00  0.00
ATOM    320  CG  TYR B  23      61.500  67.348  62.804  1.00  0.00
ATOM    321  CD1 TYR B  23      62.108  67.802  61.616  1.00  0.00
ATOM    323  CE1 TYR B  23      61.737  69.029  61.046  1.00  0.00
ATOM    325  CZ  TYR B  23      60.746  69.816  61.657  1.00  0.00
ATOM    326  OH  TYR B  23      60.378  70.979  61.070  1.00  0.00
ATOM    328  CE2 TYR B  23      60.134  69.375  62.850  1.00  0.00
ATOM    330  CD2 TYR B  23      60.513  68.145  63.421  1.00  0.00
ATOM    332  C   TYR B  23      64.273  66.298  64.072  1.00  0.00
ATOM    333  O   TYR B  23      64.680  65.878  65.156  1.00  0.00
ATOM    334  N   GLY B  24      64.671  67.463  63.575  1.00  0.00
ATOM    336  CA  GLY B  24      65.318  68.477  64.395  1.00  0.00
ATOM    339  C   GLY B  24      64.296  69.441  64.989  1.00  0.00
ATOM    340  O   GLY B  24      63.202  69.034  65.379  1.00  0.00
ATOM    341  N   SER B  25      64.706  70.714  65.088  1.00  0.00
ATOM    343  CA  SER B  25      63.889  71.879  65.477  1.00  0.00
ATOM    345  CB  SER B  25      63.309  72.528  64.209  1.00  0.00
ATOM    348  OG  SER B  25      62.369  71.666  63.611  1.00  0.00
ATOM    350  C   SER B  25      62.796  71.606  66.523  1.00  0.00
ATOM    351  O   SER B  25      61.627  71.951  66.332  1.00  0.00
ATOM    352  N   SER B  26      63.158  70.894  67.591  1.00  0.00
ATOM    354  CA  SER B  26      62.182  70.272  68.484  1.00  0.00
ATOM    356  CB  SER B  26      62.882  69.256  69.391  1.00  0.00
ATOM    359  OG  SER B  26      61.945  68.338  69.921  1.00  0.00
ATOM    361  C   SER B  26      61.417  71.303  69.307  1.00  0.00
ATOM    362  O   SER B  26      62.011  72.084  70.049  1.00  0.00
ATOM    363  N   GLY B  27      60.091  71.284  69.195  1.00  0.00
ATOM    365  CA  GLY B  27      59.187  72.108  69.986  1.00  0.00
ATOM    368  C   GLY B  27      58.175  71.220  70.689  1.00  0.00
ATOM    369  O   GLY B  27      57.529  70.397  70.047  1.00  0.00
ATOM    370  N   ASN B  28      58.011  71.377  72.002  1.00  0.00
ATOM    372  CA  ASN B  28      57.147  70.501  72.802  1.00  0.00
ATOM    374  CB  ASN B  28      57.637  70.533  74.257  1.00  0.00
ATOM    377  CG  ASN B  28      57.353  71.868  74.905  1.00  0.00
ATOM    378  OD1 ASN B  28      58.113  72.812  74.776  1.00  0.00
ATOM    379  ND2 ASN B  28      56.222  72.001  75.549  1.00  0.00
ATOM    382  C   ASN B  28      55.633  70.777  72.671  1.00  0.00
ATOM    383  O   ASN B  28      54.840  70.360  73.511  1.00  0.00
ATOM    384  N   ALA B  29      55.254  71.508  71.629  1.00  0.00
ATOM    386  CA  ALA B  29      53.898  71.750  71.168  1.00  0.00
ATOM    388  CB  ALA B  29      53.296  72.943  71.923  1.00  0.00
ATOM    392  C   ALA B  29      54.023  71.989  69.664  1.00  0.00
ATOM    393  O   ALA B  29      54.432  73.062  69.222  1.00  0.00
ATOM    394  N   ALA B  30      53.826  70.912  68.914  1.00  0.00
ATOM    396  CA  ALA B  30      54.193  70.778  67.518  1.00  0.00
ATOM    398  CB  ALA B  30      55.627  70.237  67.450  1.00  0.00
ATOM    402  C   ALA B  30      53.216  69.817  66.856  1.00  0.00
ATOM    403  O   ALA B  30      52.960  68.751  67.410  1.00  0.00
ATOM    404  N   GLU B  31      52.707  70.174  65.679  1.00  0.00
ATOM    406  CA  GLU B  31      51.653  69.408  65.008  1.00  0.00
ATOM    408  CB  GLU B  31      50.327  70.172  65.177  1.00  0.00
ATOM    411  CG  GLU B  31      49.068  69.297  65.063  1.00  0.00
ATOM    414  CD  GLU B  31      48.004  69.730  66.083  1.00  0.00
ATOM    415  OE1 GLU B  31      48.013  69.170  67.208  1.00  0.00
ATOM    416  OE2 GLU B  31      47.209  70.638  65.752  1.00  0.00
ATOM    417  C   GLU B  31      51.996  69.077  63.562  1.00  0.00
ATOM    418  O   GLU B  31      52.385  69.997  62.851  1.00  0.00
ATOM    419  N   VAL B  32      52.034  67.805  63.136  1.00  0.00
ATOM    421  CA  VAL B  32      53.115  67.417  62.184  1.00  0.00
ATOM    423  CB  VAL B  32      54.290  66.783  62.961  1.00  0.00
ATOM    425  CG1 VAL B  32      55.367  66.199  62.040  1.00  0.00
ATOM    429  CG2 VAL B  32      55.013  67.784  63.877  1.00  0.00
ATOM    433  C   VAL B  32      52.613  66.521  61.053  1.00  0.00
ATOM    434  O   VAL B  32      52.064  65.431  61.309  1.00  0.00
ATOM    435  N   ARG B  33      52.827  66.954  59.777  1.00  0.00
ATOM    437  CA  ARG B  33      52.498  65.969  58.733  1.00  0.00
ATOM    439  CB  ARG B  33      52.167  66.620  57.364  1.00  0.00
ATOM    442  CG  ARG B  33      51.459  65.651  56.400  1.00  0.00
ATOM    445  CD  ARG B  33      50.955  66.274  55.092  1.00  0.00
ATOM    448  NE  ARG B  33      51.392  65.520  53.888  1.00  0.00
ATOM    450  CZ  ARG B  33      51.683  66.040  52.706  1.00  0.00
ATOM    451  NH1 ARG B  33      51.832  67.320  52.529  1.00  0.00
ATOM    454  NH2 ARG B  33      51.876  65.274  51.667  1.00  0.00
ATOM    457  C   ARG B  33      53.632  64.956  58.681  1.00  0.00
ATOM    458  O   ARG B  33      54.725  65.224  59.193  1.00  0.00
ATOM    459  N   VAL B  34      53.392  63.795  58.083  1.00  0.00
ATOM    461  CA  VAL B  34      54.401  62.756  57.995  1.00  0.00
ATOM    463  CB  VAL B  34      54.550  61.953  59.311  1.00  0.00
ATOM    465  CG1 VAL B  34      53.234  61.450  59.916  1.00  0.00
ATOM    469  CG2 VAL B  34      55.559  60.809  59.134  1.00  0.00
ATOM    473  C   VAL B  34      54.211  61.902  56.756  1.00  0.00
ATOM    474  O   VAL B  34      53.399  60.959  56.740  1.00  0.00
ATOM    475  N   THR B  35      54.972  62.243  55.693  1.00  0.00
ATOM    477  CA  THR B  35      54.837  61.377  54.525  1.00  0.00
ATOM    479  CB  THR B  35      55.107  62.141  53.232  1.00  0.00
ATOM    481  CG2 THR B  35      55.034  61.340  51.950  1.00  0.00
ATOM    485  OG1 THR B  35      54.159  63.180  53.097  1.00  0.00
ATOM    487  C   THR B  35      55.662  60.125  54.674  1.00  0.00
ATOM    488  O   THR B  35      56.683  60.193  55.369  1.00  0.00
ATOM    489  N   VAL B  36      55.235  59.042  53.994  1.00  0.00
ATOM    491  CA  VAL B  36      56.173  58.007  53.575  1.00  0.00
ATOM    493  CB  VAL B  36      55.943  56.683  54.341  1.00  0.00
ATOM    495  CG1 VAL B  36      57.177  55.806  54.204  1.00  0.00
ATOM    499  CG2 VAL B  36      55.720  56.904  55.845  1.00  0.00
ATOM    503  C   VAL B  36      56.217  57.943  52.040  1.00  0.00
ATOM    504  O   VAL B  36      55.234  58.247  51.371  1.00  0.00
ATOM    505  N   LEU B  37      57.381  57.724  51.418  1.00  0.00
ATOM    507  CA  LEU B  37      57.540  58.131  50.012  1.00  0.00
ATOM    509  CB  LEU B  37      57.994  59.607  49.932  1.00  0.00
ATOM    512  CG  LEU B  37      57.039  60.527  49.152  1.00  0.00
ATOM    514  CD1 LEU B  37      57.417  61.994  49.371  1.00  0.00
ATOM    518  CD2 LEU B  37      57.115  60.260  47.655  1.00  0.00
ATOM    522  C   LEU B  37      58.385  57.195  49.161  1.00  0.00
ATOM    523  O   LEU B  37      59.612  57.237  49.139  1.00  0.00
ATOM    524  N   ARG B  38      57.673  56.342  48.437  1.00  0.00
ATOM    526  CA  ARG B  38      58.203  55.284  47.590  1.00  0.00
ATOM    528  CB  ARG B  38      57.005  54.358  47.296  1.00  0.00
ATOM    531  CG  ARG B  38      57.338  52.979  46.721  1.00  0.00
ATOM    534  CD  ARG B  38      57.806  52.984  45.258  1.00  0.00
ATOM    537  NE  ARG B  38      57.688  51.643  44.647  1.00  0.00
ATOM    539  CZ  ARG B  38      58.331  50.546  45.009  1.00  0.00
ATOM    540  NH1 ARG B  38      59.237  50.575  45.933  1.00  0.00
ATOM    543  NH2 ARG B  38      58.078  49.402  44.451  1.00  0.00
ATOM    546  C   ARG B  38      58.845  55.859  46.322  1.00  0.00
ATOM    547  O   ARG B  38      58.179  56.100  45.315  1.00  0.00
ATOM    548  N   GLN B  39      60.151  56.077  46.382  1.00  0.00
ATOM    550  CA  GLN B  39      61.012  56.341  45.238  1.00  0.00
ATOM    552  CB  GLN B  39      62.260  57.110  45.695  1.00  0.00
ATOM    555  CG  GLN B  39      63.182  57.471  44.521  1.00  0.00
ATOM    558  CD  GLN B  39      64.315  58.391  44.959  1.00  0.00
ATOM    559  OE1 GLN B  39      64.171  59.593  45.029  1.00  0.00
ATOM    560  NE2 GLN B  39      65.481  57.877  45.284  1.00  0.00
ATOM    563  C   GLN B  39      61.354  55.047  44.499  1.00  0.00
ATOM    564  O   GLN B  39      61.844  54.080  45.091  1.00  0.00
ATOM    565  N   ALA B  40      61.104  55.065  43.189  1.00  0.00
ATOM    567  CA  ALA B  40      61.488  54.026  42.242  1.00  0.00
ATOM    569  CB  ALA B  40      60.468  52.879  42.322  1.00  0.00
ATOM    573  C   ALA B  40      61.546  54.599  40.821  1.00  0.00
ATOM    574  O   ALA B  40      60.670  55.359  40.428  1.00  0.00
ATOM    575  N   GLY B  41      62.567  54.238  40.038  1.00  0.00
ATOM    577  CA  GLY B  41      62.665  54.615  38.619  1.00  0.00
ATOM    580  C   GLY B  41      62.640  56.115  38.286  1.00  0.00
ATOM    581  O   GLY B  41      62.057  56.499  37.278  1.00  0.00
ATOM    582  N   SER B  42      63.227  56.959  39.143  1.00  0.00
ATOM    584  CA  SER B  42      63.163  58.435  39.047  1.00  0.00
ATOM    586  CB  SER B  42      63.902  58.954  37.804  1.00  0.00
ATOM    589  OG  SER B  42      65.251  58.510  37.813  1.00  0.00
ATOM    591  C   SER B  42      61.745  59.020  39.169  1.00  0.00
ATOM    592  O   SER B  42      61.519  60.185  38.851  1.00  0.00
ATOM    593  N   GLN B  43      60.804  58.236  39.699  1.00  0.00
ATOM    595  CA  GLN B  43      59.458  58.643  40.084  1.00  0.00
ATOM    597  CB  GLN B  43      58.447  57.753  39.320  1.00  0.00
ATOM    600  CG  GLN B  43      57.077  58.394  39.023  1.00  0.00
ATOM    603  CD  GLN B  43      56.234  58.661  40.265  1.00  0.00
ATOM    604  OE1 GLN B  43      55.980  57.792  41.084  1.00  0.00
ATOM    605  NE2 GLN B  43      55.847  59.893  40.512  1.00  0.00
ATOM    608  C   GLN B  43      59.337  58.515  41.615  1.00  0.00
ATOM    609  O   GLN B  43      60.026  57.716  42.263  1.00  0.00
ATOM    610  N   MET B  44      58.443  59.312  42.195  1.00  0.00
ATOM    612  CA  MET B  44      58.107  59.314  43.616  1.00  0.00
ATOM    614  CB  MET B  44      58.597  60.620  44.261  1.00  0.00
ATOM    617  CG  MET B  44      60.040  60.553  44.766  1.00  0.00
ATOM    620  SD  MET B  44      60.421  61.930  45.885  1.00  0.00
ATOM    621  CE  MET B  44      62.164  61.600  46.242  1.00  0.00
ATOM    625  C   MET B  44      56.591  59.186  43.810  1.00  0.00
ATOM    626  O   MET B  44      55.828  60.034  43.352  1.00  0.00
ATOM    627  N   THR B  45      56.160  58.147  44.521  1.00  0.00
ATOM    629  CA  THR B  45      54.751  57.872  44.821  1.00  0.00
ATOM    631  CB  THR B  45      54.397  56.447  44.359  1.00  0.00
ATOM    633  CG2 THR B  45      53.038  55.941  44.847  1.00  0.00
ATOM    637  OG1 THR B  45      54.322  56.388  42.950  1.00  0.00
ATOM    639  C   THR B  45      54.499  58.036  46.317  1.00  0.00
ATOM    640  O   THR B  45      55.165  57.389  47.132  1.00  0.00
ATOM    641  N   GLU B  46      53.550  58.908  46.676  1.00  0.00
ATOM    643  CA  GLU B  46      53.148  59.103  48.070  1.00  0.00
ATOM    645  CB  GLU B  46      52.420  60.457  48.294  1.00  0.00
ATOM    648  CG  GLU B  46      52.129  60.766  49.789  1.00  0.00
ATOM    651  CD  GLU B  46      52.228  62.254  50.238  1.00  0.00
ATOM    652  OE1 GLU B  46      52.156  62.547  51.462  1.00  0.00
ATOM    653  OE2 GLU B  46      52.408  63.169  49.406  1.00  0.00
ATOM    654  C   GLU B  46      52.417  57.875  48.632  1.00  0.00
ATOM    655  O   GLU B  46      51.435  57.387  48.074  1.00  0.00
ATOM    656  N   VAL B  47      52.940  57.387  49.755  1.00  0.00
ATOM    658  CA  VAL B  47      52.491  56.231  50.524  1.00  0.00
ATOM    660  CB  VAL B  47      53.461  55.034  50.412  1.00  0.00
ATOM    662  CG1 VAL B  47      53.047  53.869  51.323  1.00  0.00
ATOM    666  CG2 VAL B  47      53.492  54.492  48.976  1.00  0.00
ATOM    670  C   VAL B  47      52.345  56.735  51.962  1.00  0.00
ATOM    671  O   VAL B  47      53.312  56.881  52.707  1.00  0.00
ATOM    672  N   CYS B  48      51.102  57.044  52.318  1.00  0.00
ATOM    674  CA  CYS B  48      50.692  57.540  53.631  1.00  0.00
ATOM    676  CB  CYS B  48      50.752  56.363  54.613  1.00  0.00
ATOM    679  SG  CYS B  48      52.252  56.146  55.596  1.00  0.00
ATOM    680  C   CYS B  48      51.453  58.816  54.122  1.00  0.00
ATOM    681  O   CYS B  48      52.293  59.376  53.414  1.00  0.00
ATOM    682  N   ALA B  49      51.045  59.393  55.270  1.00  0.00
ATOM    684  CA  ALA B  49      50.883  60.848  55.308  1.00  0.00
ATOM    686  CB  ALA B  49      49.741  61.213  54.337  1.00  0.00
ATOM    690  C   ALA B  49      50.601  61.590  56.630  1.00  0.00
ATOM    691  O   ALA B  49      50.867  62.785  56.612  1.00  0.00
ATOM    692  N   ALA B  50      50.042  60.953  57.677  1.00  0.00
ATOM    694  CA  ALA B  50      49.290  61.505  58.842  1.00  0.00
ATOM    696  CB  ALA B  50      49.216  60.366  59.865  1.00  0.00
ATOM    700  C   ALA B  50      49.766  62.831  59.526  1.00  0.00
ATOM    701  O   ALA B  50      50.664  63.493  59.066  1.00  0.00
ATOM    702  N   THR B  51      49.168  63.303  60.629  1.00  0.00
ATOM    704  CA  THR B  51      49.054  64.747  60.958  1.00  0.00
ATOM    706  CB  THR B  51      47.622  65.244  60.681  1.00  0.00
ATOM    708  CG2 THR B  51      47.232  65.113  59.208  1.00  0.00
ATOM    712  OG1 THR B  51      46.680  64.492  61.413  1.00  0.00
ATOM    714  C   THR B  51      49.423  65.123  62.398  1.00  0.00
ATOM    715  O   THR B  51      49.344  66.291  62.770  1.00  0.00
ATOM    716  N   TYR B  52      49.796  64.100  63.160  1.00  0.00
ATOM    718  CA  TYR B  52      49.732  63.949  64.610  1.00  0.00
ATOM    720  CB  TYR B  52      50.831  62.947  65.011  1.00  0.00
ATOM    723  CG  TYR B  52      52.288  63.400  64.878  1.00  0.00
ATOM    724  CD1 TYR B  52      52.886  64.168  65.898  1.00  0.00
ATOM    726  CE1 TYR B  52      54.262  64.460  65.876  1.00  0.00
ATOM    728  CZ  TYR B  52      55.063  64.002  64.814  1.00  0.00
ATOM    729  OH  TYR B  52      56.393  64.289  64.807  1.00  0.00
ATOM    731  CE2 TYR B  52      54.460  63.289  63.750  1.00  0.00
ATOM    733  CD2 TYR B  52      53.083  62.982  63.790  1.00  0.00
ATOM    735  C   TYR B  52      49.825  65.177  65.512  1.00  0.00
ATOM    736  O   TYR B  52      50.611  66.105  65.276  1.00  0.00
ATOM    737  N   THR B  53      49.100  65.060  66.631  1.00  0.00
ATOM    739  CA  THR B  53      49.255  65.912  67.810  1.00  0.00
ATOM    741  CB  THR B  53      47.893  66.266  68.430  1.00  0.00
ATOM    743  CG2 THR B  53      47.313  65.197  69.356  1.00  0.00
ATOM    747  OG1 THR B  53      48.009  67.467  69.163  1.00  0.00
ATOM    749  C   THR B  53      50.276  65.363  68.816  1.00  0.00
ATOM    750  O   THR B  53      50.872  64.302  68.614  1.00  0.00
ATOM    751  N   VAL B  54      50.512  66.145  69.873  1.00  0.00
ATOM    753  CA  VAL B  54      51.785  66.261  70.606  1.00  0.00
ATOM    755  CB  VAL B  54      51.621  67.122  71.879  1.00  0.00
ATOM    757  CG1 VAL B  54      52.982  67.456  72.511  1.00  0.00
ATOM    761  CG2 VAL B  54      50.920  68.460  71.580  1.00  0.00
ATOM    765  C   VAL B  54      52.497  64.945  70.924  1.00  0.00
ATOM    766  O   VAL B  54      53.695  64.840  70.646  1.00  0.00
ATOM    767  N   GLU B  55      51.809  63.959  71.508  1.00  0.00
ATOM    769  CA  GLU B  55      52.469  62.737  71.976  1.00  0.00
ATOM    771  CB  GLU B  55      53.309  63.032  73.242  1.00  0.00
ATOM    774  CG  GLU B  55      52.534  63.580  74.454  1.00  0.00
ATOM    777  CD  GLU B  55      53.455  64.362  75.413  1.00  0.00
ATOM    778  OE1 GLU B  55      54.484  63.794  75.850  1.00  0.00
ATOM    779  OE2 GLU B  55      53.131  65.540  75.690  1.00  0.00
ATOM    780  C   GLU B  55      51.561  61.507  72.177  1.00  0.00
ATOM    781  O   GLU B  55      50.388  61.602  72.539  1.00  0.00
ATOM    782  N   ASP B  56      52.175  60.349  71.917  1.00  0.00
ATOM    784  CA  ASP B  56      51.711  58.956  71.846  1.00  0.00
ATOM    786  CB  ASP B  56      52.108  58.108  73.067  1.00  0.00
ATOM    789  CG  ASP B  56      52.544  56.684  72.672  1.00  0.00
ATOM    790  OD1 ASP B  56      53.476  56.523  71.833  1.00  0.00
ATOM    791  OD2 ASP B  56      51.990  55.728  73.257  1.00  0.00
ATOM    792  C   ASP B  56      50.359  58.604  71.180  1.00  0.00
ATOM    793  O   ASP B  56      50.000  57.432  71.043  1.00  0.00
ATOM    794  N   GLU B  57      49.648  59.565  70.603  1.00  0.00
ATOM    796  CA  GLU B  57      48.805  59.278  69.448  1.00  0.00
ATOM    798  CB  GLU B  57      48.156  60.603  68.977  1.00  0.00
ATOM    801  CG  GLU B  57      47.170  60.506  67.791  1.00  0.00
ATOM    804  CD  GLU B  57      47.536  61.426  66.611  1.00  0.00
ATOM    805  OE1 GLU B  57      47.846  60.909  65.506  1.00  0.00
ATOM    806  OE2 GLU B  57      47.468  62.666  66.781  1.00  0.00
ATOM    807  C   GLU B  57      49.684  58.689  68.267  1.00  0.00
ATOM    808  O   GLU B  57      50.807  59.131  68.044  1.00  0.00
ATOM    809  N   LEU B  58      49.157  57.801  67.412  1.00  0.00
ATOM    811  CA  LEU B  58      49.173  58.104  65.967  1.00  0.00
ATOM    813  CB  LEU B  58      50.322  57.522  65.105  1.00  0.00
ATOM    816  CG  LEU B  58      51.066  58.498  64.163  1.00  0.00
ATOM    818  CD1 LEU B  58      50.228  59.316  63.168  1.00  0.00
ATOM    822  CD2 LEU B  58      51.926  59.536  64.876  1.00  0.00
ATOM    826  C   LEU B  58      47.890  57.694  65.296  1.00  0.00
ATOM    827  O   LEU B  58      47.315  56.638  65.594  1.00  0.00
ATOM    828  N   ALA B  59      47.574  58.414  64.243  1.00  0.00
ATOM    830  CA  ALA B  59      46.555  58.087  63.285  1.00  0.00
ATOM    832  CB  ALA B  59      45.329  58.937  63.664  1.00  0.00
ATOM    836  C   ALA B  59      46.954  58.284  61.816  1.00  0.00
ATOM    837  O   ALA B  59      46.507  59.194  61.124  1.00  0.00
ATOM    838  N   PHE B  60      47.705  57.312  61.298  1.00  0.00
ATOM    840  CA  PHE B  60      47.515  56.837  59.918  1.00  0.00
ATOM    842  CB  PHE B  60      48.748  56.043  59.461  1.00  0.00
ATOM    845  CG  PHE B  60      50.057  56.817  59.480  1.00  0.00
ATOM    846  CD1 PHE B  60      50.808  56.935  60.668  1.00  0.00
ATOM    848  CE1 PHE B  60      52.051  57.588  60.664  1.00  0.00
ATOM    850  CZ  PHE B  60      52.535  58.148  59.474  1.00  0.00
ATOM    852  CE2 PHE B  60      51.782  58.064  58.295  1.00  0.00
ATOM    854  CD2 PHE B  60      50.544  57.398  58.295  1.00  0.00
ATOM    856  C   PHE B  60      46.232  56.002  59.914  1.00  0.00
ATOM    857  O   PHE B  60      46.261  54.777  59.930  1.00  0.00
ATOM    858  N   LEU B  61      45.110  56.707  60.070  1.00  0.00
ATOM    860  CA  LEU B  61      43.786  56.167  59.801  1.00  0.00
ATOM    862  CB  LEU B  61      42.746  56.815  60.736  1.00  0.00
ATOM    865  CG  LEU B  61      42.918  56.448  62.223  1.00  0.00
ATOM    867  CD1 LEU B  61      41.900  57.209  63.073  1.00  0.00
ATOM    871  CD2 LEU B  61      42.749  54.953  62.504  1.00  0.00
ATOM    875  C   LEU B  61      43.454  56.374  58.322  1.00  0.00
ATOM    876  O   LEU B  61      44.175  57.078  57.611  1.00  0.00
ATOM    877  N   ASP B  62      42.393  55.710  57.875  1.00  0.00
ATOM    879  CA  ASP B  62      41.911  55.590  56.491  1.00  0.00
ATOM    881  CB  ASP B  62      41.296  56.923  56.017  1.00  0.00
ATOM    884  CG  ASP B  62      40.180  57.464  56.933  1.00  0.00
ATOM    885  OD1 ASP B  62      39.924  58.688  56.864  1.00  0.00
ATOM    886  OD2 ASP B  62      39.571  56.668  57.689  1.00  0.00
ATOM    887  C   ASP B  62      42.870  54.954  55.470  1.00  0.00
ATOM    888  O   ASP B  62      42.442  54.358  54.481  1.00  0.00
ATOM    889  N   ASP B  63      44.162  54.967  55.767  1.00  0.00
ATOM    891  CA  ASP B  63      45.078  53.887  55.431  1.00  0.00
ATOM    893  CB  ASP B  63      46.504  54.361  55.771  1.00  0.00
ATOM    896  CG  ASP B  63      47.544  53.804  54.799  1.00  0.00
ATOM    897  OD1 ASP B  63      47.391  52.634  54.377  1.00  0.00
ATOM    898  OD2 ASP B  63      48.471  54.562  54.446  1.00  0.00
ATOM    899  C   ASP B  63      44.693  52.577  56.153  1.00  0.00
ATOM    900  O   ASP B  63      43.931  52.547  57.124  1.00  0.00
ATOM    901  N   SER B  64      45.273  51.481  55.682  1.00  0.00
ATOM    903  CA  SER B  64      45.214  50.151  56.297  1.00  0.00
ATOM    905  CB  SER B  64      44.198  49.288  55.534  1.00  0.00
ATOM    908  OG  SER B  64      44.128  47.967  56.046  1.00  0.00
ATOM    910  C   SER B  64      46.593  49.477  56.329  1.00  0.00
ATOM    911  O   SER B  64      46.723  48.373  56.865  1.00  0.00
ATOM    912  N   THR B  65      47.615  50.148  55.803  1.00  0.00
ATOM    914  CA  THR B  65      48.988  50.030  56.273  1.00  0.00
ATOM    916  CB  THR B  65      49.928  49.862  55.070  1.00  0.00
ATOM    918  CG2 THR B  65      50.043  51.025  54.087  1.00  0.00
ATOM    922  OG1 THR B  65      51.224  49.597  55.513  1.00  0.00
ATOM    924  C   THR B  65      49.318  51.266  57.152  1.00  0.00
ATOM    925  O   THR B  65      48.487  52.151  57.352  1.00  0.00
ATOM    926  N   CYS B  66      50.519  51.349  57.721  1.00  0.00
ATOM    928  CA  CYS B  66      51.320  52.570  57.897  1.00  0.00
ATOM    930  CB  CYS B  66      50.987  53.753  56.966  1.00  0.00
ATOM    933  SG  CYS B  66      52.354  54.134  55.838  1.00  0.00
ATOM    934  C   CYS B  66      51.622  53.038  59.333  1.00  0.00
ATOM    935  O   CYS B  66      52.703  53.578  59.588  1.00  0.00
ATOM    936  N   THR B  67      50.697  52.850  60.273  1.00  0.00
ATOM    938  CA  THR B  67      50.717  53.432  61.630  1.00  0.00
ATOM    940  CB  THR B  67      49.803  52.614  62.555  1.00  0.00
ATOM    942  CG2 THR B  67      48.338  52.625  62.121  1.00  0.00
ATOM    946  OG1 THR B  67      50.254  51.277  62.603  1.00  0.00
ATOM    948  C   THR B  67      52.100  53.527  62.339  1.00  0.00
ATOM    949  O   THR B  67      52.748  52.495  62.530  1.00  0.00
ATOM    950  N   GLY B  68      52.499  54.680  62.922  1.00  0.00
ATOM    952  CA  GLY B  68      53.174  54.605  64.226  1.00  0.00
ATOM    955  C   GLY B  68      53.434  55.885  65.046  1.00  0.00
ATOM    956  O   GLY B  68      53.830  56.945  64.557  1.00  0.00
ATOM    957  N   THR B  69      53.249  55.761  66.360  1.00  0.00
ATOM    959  CA  THR B  69      53.162  56.884  67.312  1.00  0.00
ATOM    961  CB  THR B  69      53.010  56.397  68.767  1.00  0.00
ATOM    963  CG2 THR B  69      51.824  55.448  68.947  1.00  0.00
ATOM    967  OG1 THR B  69      54.144  55.724  69.258  1.00  0.00
ATOM    969  C   THR B  69      54.242  57.963  67.255  1.00  0.00
ATOM    970  O   THR B  69      55.413  57.713  66.977  1.00  0.00
ATOM    971  N   SER B  70      53.851  59.201  67.527  1.00  0.00
ATOM    973  CA  SER B  70      54.705  60.333  67.723  1.00  0.00
ATOM    975  CB  SER B  70      53.894  61.629  67.543  1.00  0.00
ATOM    978  OG  SER B  70      52.770  61.694  68.408  1.00  0.00
ATOM    980  C   SER B  70      55.240  60.289  69.150  1.00  0.00
ATOM    981  O   SER B  70      54.567  59.978  70.135  1.00  0.00
ATOM    982  N   SER B  71      56.484  60.696  69.259  1.00  0.00
ATOM    984  CA  SER B  71      57.072  61.208  70.481  1.00  0.00
ATOM    986  CB  SER B  71      57.913  60.128  71.177  1.00  0.00
ATOM    989  OG  SER B  71      58.759  59.448  70.267  1.00  0.00
ATOM    991  C   SER B  71      57.836  62.474  70.110  1.00  0.00
ATOM    992  O   SER B  71      57.977  62.784  68.925  1.00  0.00
ATOM    993  N   GLY B  72      58.290  63.256  71.088  1.00  0.00
ATOM    995  CA  GLY B  72      59.036  64.477  70.785  1.00  0.00
ATOM    998  C   GLY B  72      60.170  64.253  69.770  1.00  0.00
ATOM    999  O   GLY B  72      60.990  63.348  69.917  1.00  0.00
ATOM   1000  N   ASN B  73      60.155  65.068  68.714  1.00  0.00
ATOM   1002  CA  ASN B  73      60.970  64.958  67.498  1.00  0.00
ATOM   1004  CB  ASN B  73      62.225  65.834  67.607  1.00  0.00
ATOM   1007  CG  ASN B  73      63.211  65.356  68.646  1.00  0.00
ATOM   1008  OD1 ASN B  73      63.348  65.970  69.696  1.00  0.00
ATOM   1009  ND2 ASN B  73      63.905  64.269  68.393  1.00  0.00
ATOM   1012  C   ASN B  73      61.201  63.565  66.887  1.00  0.00
ATOM   1013  O   ASN B  73      62.257  63.319  66.305  1.00  0.00
ATOM   1014  N   LYS B  74      60.216  62.668  66.977  1.00  0.00
ATOM   1016  CA  LYS B  74      60.351  61.271  66.559  1.00  0.00
ATOM   1018  CB  LYS B  74      60.954  60.535  67.758  1.00  0.00
ATOM   1021  CG  LYS B  74      61.426  59.125  67.405  1.00  0.00
ATOM   1024  CD  LYS B  74      61.903  58.324  68.625  1.00  0.00
ATOM   1027  CE  LYS B  74      62.836  59.084  69.580  1.00  0.00
ATOM   1030  NZ  LYS B  74      64.046  59.602  68.898  1.00  0.00
ATOM   1034  C   LYS B  74      58.987  60.672  66.157  1.00  0.00
ATOM   1035  O   LYS B  74      58.019  60.594  66.930  1.00  0.00
ATOM   1036  N   VAL B  75      58.931  60.189  64.921  1.00  0.00
ATOM   1038  CA  VAL B  75      57.741  59.529  64.383  1.00  0.00
ATOM   1040  CB  VAL B  75      57.194  60.172  63.083  1.00  0.00
ATOM   1042  CG1 VAL B  75      55.659  60.122  63.130  1.00  0.00
ATOM   1046  CG2 VAL B  75      57.633  61.622  62.849  1.00  0.00
ATOM   1050  C   VAL B  75      58.005  58.063  64.127  1.00  0.00
ATOM   1051  O   VAL B  75      58.992  57.719  63.461  1.00  0.00
ATOM   1052  N   ASN B  76      57.104  57.206  64.614  1.00  0.00
ATOM   1054  CA  ASN B  76      57.284  55.779  64.437  1.00  0.00
ATOM   1056  CB  ASN B  76      56.853  55.032  65.715  1.00  0.00
ATOM   1059  CG  ASN B  76      57.623  55.467  66.957  1.00  0.00
ATOM   1060  OD1 ASN B  76      58.823  55.696  66.922  1.00  0.00
ATOM   1061  ND2 ASN B  76      56.978  55.575  68.099  1.00  0.00
ATOM   1064  C   ASN B  76      56.499  55.391  63.177  1.00  0.00
ATOM   1065  O   ASN B  76      55.405  55.862  62.886  1.00  0.00
ATOM   1066  N   LEU B  77      57.035  54.521  62.352  1.00  0.00
ATOM   1068  CA  LEU B  77      56.371  54.207  61.101  1.00  0.00
ATOM   1070  CB  LEU B  77      57.154  54.821  59.931  1.00  0.00
ATOM   1073  CG  LEU B  77      57.058  56.351  59.846  1.00  0.00
ATOM   1075  CD1 LEU B  77      57.980  56.817  58.729  1.00  0.00
ATOM   1079  CD2 LEU B  77      55.643  56.840  59.538  1.00  0.00
ATOM   1083  C   LEU B  77      56.326  52.701  60.961  1.00  0.00
ATOM   1084  O   LEU B  77      57.363  52.047  61.087  1.00  0.00
ATOM   1085  N   THR B  78      55.141  52.159  60.679  1.00  0.00
ATOM   1087  CA  THR B  78      54.981  50.721  60.478  1.00  0.00
ATOM   1089  CB  THR B  78      54.257  50.014  61.640  1.00  0.00
ATOM   1091  CG2 THR B  78      54.401  48.495  61.563  1.00  0.00
ATOM   1095  OG1 THR B  78      54.756  50.414  62.892  1.00  0.00
ATOM   1097  C   THR B  78      54.235  50.428  59.186  1.00  0.00
ATOM   1098  O   THR B  78      53.009  50.396  59.160  1.00  0.00
ATOM   1099  N   ILE B  79      54.973  50.212  58.102  1.00  0.00
ATOM   1101  CA  ILE B  79      54.376  49.758  56.850  1.00  0.00
ATOM   1103  CB  ILE B  79      55.243  50.090  55.609  1.00  0.00
ATOM   1105  CG2 ILE B  79      54.393  49.835  54.346  1.00  0.00
ATOM   1109  CG1 ILE B  79      55.794  51.534  55.618  1.00  0.00
ATOM   1112  CD1 ILE B  79      56.641  51.858  54.379  1.00  0.00
ATOM   1116  C   ILE B  79      54.136  48.249  56.914  1.00  0.00
ATOM   1117  O   ILE B  79      55.083  47.462  56.886  1.00  0.00
ATOM   1118  N   GLN B  80      52.871  47.843  56.970  1.00  0.00
ATOM   1120  CA  GLN B  80      52.437  46.468  56.729  1.00  0.00
ATOM   1122  CB  GLN B  80      51.290  46.083  57.696  1.00  0.00
ATOM   1125  CG  GLN B  80      51.492  46.419  59.187  1.00  0.00
ATOM   1128  CD  GLN B  80      51.018  47.817  59.580  1.00  0.00
ATOM   1129  OE1 GLN B  80      50.693  48.648  58.753  1.00  0.00
ATOM   1130  NE2 GLN B  80      50.936  48.118  60.859  1.00  0.00
ATOM   1133  C   GLN B  80      51.965  46.219  55.295  1.00  0.00
ATOM   1134  O   GLN B  80      51.784  47.145  54.503  1.00  0.00
ATOM   1135  N   GLY B  81      51.708  44.944  54.984  1.00  0.00
ATOM   1137  CA  GLY B  81      51.168  44.512  53.694  1.00  0.00
ATOM   1140  C   GLY B  81      52.099  44.817  52.533  1.00  0.00
ATOM   1141  O   GLY B  81      51.621  45.063  51.427  1.00  0.00
ATOM   1142  N   LEU B  82      53.406  44.820  52.805  1.00  0.00
ATOM   1144  CA  LEU B  82      54.473  44.808  51.812  1.00  0.00
ATOM   1146  CB  LEU B  82      55.822  44.932  52.533  1.00  0.00
ATOM   1149  CG  LEU B  82      56.018  46.269  53.271  1.00  0.00
ATOM   1151  CD1 LEU B  82      57.174  46.160  54.260  1.00  0.00
ATOM   1155  CD2 LEU B  82      56.347  47.397  52.292  1.00  0.00
ATOM   1159  C   LEU B  82      54.395  43.537  50.957  1.00  0.00
ATOM   1160  O   LEU B  82      53.830  42.527  51.377  1.00  0.00
ATOM   1161  N   ARG B  83      54.994  43.603  49.770  1.00  0.00
ATOM   1163  CA  ARG B  83      55.264  42.470  48.875  1.00  0.00
ATOM   1165  CB  ARG B  83      54.340  42.527  47.643  1.00  0.00
ATOM   1168  CG  ARG B  83      52.835  42.388  47.941  1.00  0.00
ATOM   1171  CD  ARG B  83      51.991  43.291  47.025  1.00  0.00
ATOM   1174  NE  ARG B  83      52.114  44.712  47.413  1.00  0.00
ATOM   1176  CZ  ARG B  83      51.477  45.327  48.390  1.00  0.00
ATOM   1177  NH1 ARG B  83      50.456  44.789  48.985  1.00  0.00
ATOM   1180  NH2 ARG B  83      51.864  46.485  48.834  1.00  0.00
ATOM   1183  C   ARG B  83      56.718  42.540  48.420  1.00  0.00
ATOM   1184  O   ARG B  83      57.316  43.605  48.520  1.00  0.00
ATOM   1185  N   ALA B  84      57.276  41.503  47.805  1.00  0.00
ATOM   1187  CA  ALA B  84      58.597  41.585  47.167  1.00  0.00
ATOM   1189  CB  ALA B  84      58.880  40.249  46.468  1.00  0.00
ATOM   1193  C   ALA B  84      58.728  42.783  46.206  1.00  0.00
ATOM   1194  O   ALA B  84      59.682  43.560  46.292  1.00  0.00
ATOM   1195  N   MET B  85      57.708  42.993  45.365  1.00  0.00
ATOM   1197  CA  MET B  85      57.597  44.123  44.429  1.00  0.00
ATOM   1199  CB  MET B  85      56.295  43.996  43.623  1.00  0.00
ATOM   1202  CG  MET B  85      56.249  42.732  42.755  1.00  0.00
ATOM   1205  SD  MET B  85      54.713  42.526  41.812  1.00  0.00
ATOM   1206  CE  MET B  85      54.895  43.832  40.567  1.00  0.00
ATOM   1210  C   MET B  85      57.625  45.510  45.100  1.00  0.00
ATOM   1211  O   MET B  85      57.993  46.500  44.460  1.00  0.00
ATOM   1212  N   ASP B  86      57.237  45.596  46.375  1.00  0.00
ATOM   1214  CA  ASP B  86      57.295  46.825  47.167  1.00  0.00
ATOM   1216  CB  ASP B  86      56.492  46.758  48.472  1.00  0.00
ATOM   1219  CG  ASP B  86      54.999  46.822  48.208  1.00  0.00
ATOM   1220  OD1 ASP B  86      54.313  47.677  48.804  1.00  0.00
ATOM   1221  OD2 ASP B  86      54.487  46.001  47.422  1.00  0.00
ATOM   1222  C   ASP B  86      58.721  47.276  47.485  1.00  0.00
ATOM   1223  O   ASP B  86      58.941  48.476  47.650  1.00  0.00
ATOM   1224  N   THR B  87      59.690  46.353  47.493  1.00  0.00
ATOM   1226  CA  THR B  87      61.106  46.645  47.769  1.00  0.00
ATOM   1228  CB  THR B  87      61.989  45.485  47.276  1.00  0.00
ATOM   1230  CG2 THR B  87      63.492  45.742  47.392  1.00  0.00
ATOM   1234  OG1 THR B  87      61.717  44.327  48.032  1.00  0.00
ATOM   1236  C   THR B  87      61.560  47.956  47.121  1.00  0.00
ATOM   1237  O   THR B  87      61.383  48.155  45.917  1.00  0.00
ATOM   1238  N   GLY B  88      62.082  48.887  47.922  1.00  0.00
ATOM   1240  CA  GLY B  88      62.399  50.240  47.450  1.00  0.00
ATOM   1243  C   GLY B  88      62.681  51.244  48.566  1.00  0.00
ATOM   1244  O   GLY B  88      62.653  50.910  49.750  1.00  0.00
ATOM   1245  N   LEU B  89      62.944  52.493  48.183  1.00  0.00
ATOM   1247  CA  LEU B  89      63.290  53.558  49.122  1.00  0.00
ATOM   1249  CB  LEU B  89      64.307  54.475  48.418  1.00  0.00
ATOM   1252  CG  LEU B  89      65.035  55.458  49.350  1.00  0.00
ATOM   1254  CD1 LEU B  89      66.179  54.769  50.095  1.00  0.00
ATOM   1258  CD2 LEU B  89      65.637  56.602  48.534  1.00  0.00
ATOM   1262  C   LEU B  89      62.033  54.311  49.573  1.00  0.00
ATOM   1263  O   LEU B  89      61.268  54.765  48.731  1.00  0.00
ATOM   1264  N   TYR B  90      61.828  54.461  50.878  1.00  0.00
ATOM   1266  CA  TYR B  90      60.651  55.100  51.474  1.00  0.00
ATOM   1268  CB  TYR B  90      59.862  54.042  52.265  1.00  0.00
ATOM   1271  CG  TYR B  90      59.068  53.072  51.390  1.00  0.00
ATOM   1272  CD1 TYR B  90      59.722  51.974  50.801  1.00  0.00
ATOM   1274  CE1 TYR B  90      59.017  51.065  49.989  1.00  0.00
ATOM   1276  CZ  TYR B  90      57.632  51.227  49.786  1.00  0.00
ATOM   1277  OH  TYR B  90      56.955  50.363  48.986  1.00  0.00
ATOM   1279  CE2 TYR B  90      56.961  52.312  50.388  1.00  0.00
ATOM   1281  CD2 TYR B  90      57.683  53.241  51.167  1.00  0.00
ATOM   1283  C   TYR B  90      61.107  56.337  52.289  1.00  0.00
ATOM   1284  O   TYR B  90      61.543  56.227  53.438  1.00  0.00
ATOM   1285  N   ILE B  91      61.088  57.520  51.656  1.00  0.00
ATOM   1287  CA  ILE B  91      61.343  58.845  52.268  1.00  0.00
ATOM   1289  CB  ILE B  91      61.342  59.988  51.216  1.00  0.00
ATOM   1291  CG2 ILE B  91      61.856  61.314  51.805  1.00  0.00
ATOM   1295  CG1 ILE B  91      62.091  59.672  49.899  1.00  0.00
ATOM   1298  CD1 ILE B  91      63.565  59.294  50.060  1.00  0.00
ATOM   1302  C   ILE B  91      60.356  59.140  53.429  1.00  0.00
ATOM   1303  O   ILE B  91      59.323  58.492  53.501  1.00  0.00
ATOM   1304  N   CYS B  92      60.645  60.094  54.327  1.00  0.00
ATOM   1306  CA  CYS B  92      59.698  60.676  55.307  1.00  0.00
ATOM   1308  CB  CYS B  92      60.514  61.167  56.528  1.00  0.00
ATOM   1311  SG  CYS B  92      61.632  59.993  57.353  1.00  0.00
ATOM   1312  C   CYS B  92      58.809  61.822  54.695  1.00  0.00
ATOM   1313  O   CYS B  92      58.260  61.672  53.610  1.00  0.00
ATOM   1314  N   LYS B  93      58.656  62.977  55.389  1.00  0.00
ATOM   1316  CA  LYS B  93      58.467  64.372  54.867  1.00  0.00
ATOM   1318  CB  LYS B  93      57.553  64.547  53.631  1.00  0.00
ATOM   1321  CG  LYS B  93      57.671  65.912  52.923  1.00  0.00
ATOM   1324  CD  LYS B  93      57.214  65.915  51.456  1.00  0.00
ATOM   1327  CE  LYS B  93      55.851  65.262  51.192  1.00  0.00
ATOM   1330  NZ  LYS B  93      54.818  65.708  52.151  1.00  0.00
ATOM   1334  C   LYS B  93      58.160  65.467  55.921  1.00  0.00
ATOM   1335  O   LYS B  93      58.279  66.644  55.615  1.00  0.00
ATOM   1336  N   VAL B  94      57.819  65.126  57.162  1.00  0.00
ATOM   1338  CA  VAL B  94      57.513  66.100  58.241  1.00  0.00
ATOM   1340  CB  VAL B  94      58.782  66.566  59.007  1.00  0.00
ATOM   1342  CG1 VAL B  94      59.395  67.900  58.578  1.00  0.00
ATOM   1346  CG2 VAL B  94      58.540  66.633  60.519  1.00  0.00
ATOM   1350  C   VAL B  94      56.411  67.142  57.898  1.00  0.00
ATOM   1351  O   VAL B  94      55.459  66.783  57.214  1.00  0.00
ATOM   1352  N   GLU B  95      56.475  68.373  58.421  1.00  0.00
ATOM   1354  CA  GLU B  95      55.815  69.624  57.958  1.00  0.00
ATOM   1356  CB  GLU B  95      54.670  69.481  56.915  1.00  0.00
ATOM   1359  CG  GLU B  95      55.195  69.210  55.476  1.00  0.00
ATOM   1362  CD  GLU B  95      54.184  68.645  54.452  1.00  0.00
ATOM   1363  OE1 GLU B  95      52.952  68.815  54.601  1.00  0.00
ATOM   1364  OE2 GLU B  95      54.621  68.025  53.448  1.00  0.00
ATOM   1365  C   GLU B  95      55.466  70.617  59.074  1.00  0.00
ATOM   1366  O   GLU B  95      55.217  71.764  58.735  1.00  0.00
ATOM   1367  N   LEU B  96      55.507  70.236  60.368  1.00  0.00
ATOM   1369  CA  LEU B  96      55.388  71.152  61.537  1.00  0.00
ATOM   1371  CB  LEU B  96      56.816  71.620  61.900  1.00  0.00
ATOM   1374  CG  LEU B  96      56.938  72.420  63.214  1.00  0.00
ATOM   1376  CD1 LEU B  96      56.692  71.528  64.429  1.00  0.00
ATOM   1380  CD2 LEU B  96      58.333  73.030  63.340  1.00  0.00
ATOM   1384  C   LEU B  96      54.416  72.340  61.282  1.00  0.00
ATOM   1385  O   LEU B  96      54.772  73.519  61.285  1.00  0.00
ATOM   1386  N   MET B  97      53.187  71.966  60.947  1.00  0.00
ATOM   1388  CA  MET B  97      52.065  72.783  60.515  1.00  0.00
ATOM   1390  CB  MET B  97      50.933  71.807  60.143  1.00  0.00
ATOM   1393  CG  MET B  97      49.630  72.434  59.627  1.00  0.00
ATOM   1396  SD  MET B  97      48.504  73.178  60.848  1.00  0.00
ATOM   1397  CE  MET B  97      48.183  71.792  61.981  1.00  0.00
ATOM   1401  C   MET B  97      51.618  73.826  61.541  1.00  0.00
ATOM   1402  O   MET B  97      51.325  74.967  61.169  1.00  0.00
ATOM   1403  N   TYR B  98      51.600  73.431  62.807  1.00  0.00
ATOM   1405  CA  TYR B  98      51.302  74.339  63.901  1.00  0.00
ATOM   1407  CB  TYR B  98      49.892  74.135  64.452  1.00  0.00
ATOM   1410  CG  TYR B  98      49.573  75.111  65.570  1.00  0.00
ATOM   1411  CD1 TYR B  98      49.486  76.489  65.291  1.00  0.00
ATOM   1413  CE1 TYR B  98      49.278  77.405  66.340  1.00  0.00
ATOM   1415  CZ  TYR B  98      49.150  76.938  67.664  1.00  0.00
ATOM   1416  OH  TYR B  98      48.950  77.822  68.676  1.00  0.00
ATOM   1418  CE2 TYR B  98      49.223  75.557  67.941  1.00  0.00
ATOM   1420  CD2 TYR B  98      49.435  74.646  66.890  1.00  0.00
ATOM   1422  C   TYR B  98      52.424  74.310  65.055  1.00  0.00
ATOM   1423  O   TYR B  98      52.658  73.148  65.417  1.00  0.00
ATOM   1424  N   PRO B  99      53.122  75.347  65.691  1.00  0.00
ATOM   1425  CD  PRO B  99      54.080  74.948  66.712  1.00  0.00
ATOM   1428  CG  PRO B  99      55.163  76.030  66.814  1.00  0.00
ATOM   1431  CB  PRO B  99      54.357  77.299  66.615  1.00  0.00
ATOM   1434  CA  PRO B  99      53.298  76.886  65.581  1.00  0.00
ATOM   1436  C   PRO B  99      53.637  77.272  64.160  1.00  0.00
ATOM   1437  O   PRO B  99      54.009  76.407  63.350  1.00  0.00
ATOM   1438  N   PRO B 100      53.511  78.549  63.774  1.00  0.00
ATOM   1439  CD  PRO B 100      53.100  79.660  64.629  1.00  0.00
ATOM   1442  CG  PRO B 100      52.909  80.851  63.693  1.00  0.00
ATOM   1445  CB  PRO B 100      52.487  80.164  62.401  1.00  0.00
ATOM   1448  CA  PRO B 100      53.385  78.909  62.362  1.00  0.00
ATOM   1450  C   PRO B 100      54.603  79.163  61.493  1.00  0.00
ATOM   1451  O   PRO B 100      54.381  79.464  60.312  1.00  0.00
ATOM   1452  N   PRO B 101      55.894  79.080  61.914  1.00  0.00
ATOM   1453  CD  PRO B 101      56.416  78.933  63.266  1.00  0.00
ATOM   1456  CG  PRO B 101      57.937  78.798  63.137  1.00  0.00
ATOM   1459  CB  PRO B 101      58.238  79.373  61.756  1.00  0.00
ATOM   1462  CA  PRO B 101      56.979  79.019  60.953  1.00  0.00
ATOM   1464  C   PRO B 101      57.008  77.618  60.304  1.00  0.00
ATOM   1465  O   PRO B 101      57.890  76.813  60.613  1.00  0.00
ATOM   1466  N   TYR B 102      56.002  77.325  59.471  1.00  0.00
ATOM   1468  CA  TYR B 102      55.782  76.064  58.747  1.00  0.00
ATOM   1470  CB  TYR B 102      54.774  76.298  57.605  1.00  0.00
ATOM   1473  CG  TYR B 102      54.820  75.262  56.488  1.00  0.00
ATOM   1474  CD1 TYR B 102      54.085  74.066  56.587  1.00  0.00
ATOM   1476  CE1 TYR B 102      54.169  73.100  55.564  1.00  0.00
ATOM   1478  CZ  TYR B 102      55.007  73.314  54.453  1.00  0.00
ATOM   1479  OH  TYR B 102      55.104  72.366  53.483  1.00  0.00
ATOM   1481  CE2 TYR B 102      55.753  74.509  54.353  1.00  0.00
ATOM   1483  CD2 TYR B 102      55.652  75.480  55.368  1.00  0.00
ATOM   1485  C   TYR B 102      57.078  75.463  58.208  1.00  0.00
ATOM   1486  O   TYR B 102      57.861  76.201  57.595  1.00  0.00
ATOM   1487  N   TYR B 103      57.312  74.151  58.397  1.00  0.00
ATOM   1489  CA  TYR B 103      58.638  73.652  58.025  1.00  0.00
ATOM   1491  CB  TYR B 103      59.673  73.941  59.123  1.00  0.00
ATOM   1494  CG  TYR B 103      61.058  74.024  58.514  1.00  0.00
ATOM   1495  CD1 TYR B 103      61.571  75.282  58.143  1.00  0.00
ATOM   1497  CE1 TYR B 103      62.771  75.368  57.413  1.00  0.00
ATOM   1499  CZ  TYR B 103      63.436  74.190  57.016  1.00  0.00
ATOM   1500  OH  TYR B 103      64.571  74.281  56.272  1.00  0.00
ATOM   1502  CE2 TYR B 103      62.922  72.929  57.391  1.00  0.00
ATOM   1504  CD2 TYR B 103      61.750  72.848  58.164  1.00  0.00
ATOM   1506  C   TYR B 103      58.650  72.162  57.647  1.00  0.00
ATOM   1507  O   TYR B 103      58.251  71.243  58.385  1.00  0.00
ATOM   1508  N   VAL B 104      59.187  71.942  56.450  1.00  0.00
ATOM   1510  CA  VAL B 104      59.168  70.679  55.728  1.00  0.00
ATOM   1512  CB  VAL B 104      58.557  70.886  54.326  1.00  0.00
ATOM   1514  CG1 VAL B 104      59.319  71.886  53.446  1.00  0.00
ATOM   1518  CG2 VAL B 104      58.414  69.570  53.554  1.00  0.00
ATOM   1522  C   VAL B 104      60.549  70.027  55.679  1.00  0.00
ATOM   1523  O   VAL B 104      61.556  70.721  55.598  1.00  0.00
ATOM   1524  N   GLY B 105      60.630  68.684  55.727  1.00  0.00
ATOM   1526  CA  GLY B 105      61.923  68.049  55.999  1.00  0.00
ATOM   1529  C   GLY B 105      61.952  66.522  55.678  1.00  0.00
ATOM   1530  O   GLY B 105      60.975  65.767  55.817  1.00  0.00
ATOM   1531  N   MET B 106      63.072  66.070  55.137  1.00  0.00
ATOM   1533  CA  MET B 106      63.040  65.242  53.913  1.00  0.00
ATOM   1535  CB  MET B 106      63.065  66.125  52.654  1.00  0.00
ATOM   1538  CG  MET B 106      61.695  66.757  52.381  1.00  0.00
ATOM   1541  SD  MET B 106      61.691  68.079  51.140  1.00  0.00
ATOM   1542  CE  MET B 106      62.466  69.418  52.092  1.00  0.00
ATOM   1546  C   MET B 106      64.233  64.318  53.999  1.00  0.00
ATOM   1547  O   MET B 106      65.342  64.662  53.588  1.00  0.00
ATOM   1548  N   GLY B 107      64.007  63.210  54.695  1.00  0.00
ATOM   1550  CA  GLY B 107      65.069  62.277  54.971  1.00  0.00
ATOM   1553  C   GLY B 107      65.631  61.645  53.714  1.00  0.00
ATOM   1554  O   GLY B 107      65.012  61.608  52.656  1.00  0.00
ATOM   1555  N   ASN B 108      66.853  61.145  53.846  1.00  0.00
ATOM   1557  CA  ASN B 108      67.604  60.562  52.739  1.00  0.00
ATOM   1559  CB  ASN B 108      69.075  60.473  53.186  1.00  0.00
ATOM   1562  CG  ASN B 108      69.566  61.796  53.750  1.00  0.00
ATOM   1563  OD1 ASN B 108      69.476  62.058  54.941  1.00  0.00
ATOM   1564  ND2 ASN B 108      70.029  62.702  52.918  1.00  0.00
ATOM   1567  C   ASN B 108      67.037  59.212  52.263  1.00  0.00
ATOM   1568  O   ASN B 108      67.542  58.619  51.311  1.00  0.00
ATOM   1569  N   GLY B 109      65.981  58.745  52.925  1.00  0.00
ATOM   1571  CA  GLY B 109      65.292  57.511  52.633  1.00  0.00
ATOM   1574  C   GLY B 109      65.783  56.324  53.446  1.00  0.00
ATOM   1575  O   GLY B 109      66.762  56.392  54.184  1.00  0.00
ATOM   1576  N   THR B 110      65.041  55.240  53.289  1.00  0.00
ATOM   1578  CA  THR B 110      65.158  53.998  54.047  1.00  0.00
ATOM   1580  CB  THR B 110      64.123  54.050  55.190  1.00  0.00
ATOM   1582  CG2 THR B 110      63.840  52.772  55.968  1.00  0.00
ATOM   1586  OG1 THR B 110      64.591  54.958  56.152  1.00  0.00
ATOM   1588  C   THR B 110      64.828  52.879  53.085  1.00  0.00
ATOM   1589  O   THR B 110      63.733  52.872  52.516  1.00  0.00
ATOM   1590  N   GLN B 111      65.791  52.002  52.811  1.00  0.00
ATOM   1592  CA  GLN B 111      65.668  51.026  51.723  1.00  0.00
ATOM   1594  CB  GLN B 111      67.030  50.877  51.023  1.00  0.00
ATOM   1597  CG  GLN B 111      67.136  49.700  50.039  1.00  0.00
ATOM   1600  CD  GLN B 111      66.052  49.636  48.965  1.00  0.00
ATOM   1601  OE1 GLN B 111      65.636  50.627  48.389  1.00  0.00
ATOM   1602  NE2 GLN B 111      65.593  48.449  48.629  1.00  0.00
ATOM   1605  C   GLN B 111      65.124  49.717  52.301  1.00  0.00
ATOM   1606  O   GLN B 111      65.845  48.890  52.884  1.00  0.00
ATOM   1607  N   ILE B 112      63.809  49.574  52.152  1.00  0.00
ATOM   1609  CA  ILE B 112      63.031  48.444  52.640  1.00  0.00
ATOM   1611  CB  ILE B 112      61.556  48.855  52.861  1.00  0.00
ATOM   1613  CG2 ILE B 112      60.749  47.644  53.367  1.00  0.00
ATOM   1617  CG1 ILE B 112      61.479  50.029  53.871  1.00  0.00
ATOM   1620  CD1 ILE B 112      60.061  50.501  54.208  1.00  0.00
ATOM   1624  C   ILE B 112      63.159  47.294  51.650  1.00  0.00
ATOM   1625  O   ILE B 112      62.787  47.425  50.482  1.00  0.00
ATOM   1626  N   TYR B 113      63.669  46.163  52.132  1.00  0.00
ATOM   1628  CA  TYR B 113      63.826  44.931  51.360  1.00  0.00
ATOM   1630  CB  TYR B 113      65.251  44.385  51.510  1.00  0.00
ATOM   1633  CG  TYR B 113      66.252  44.941  50.517  1.00  0.00
ATOM   1634  CD1 TYR B 113      66.294  44.413  49.211  1.00  0.00
ATOM   1636  CE1 TYR B 113      67.274  44.855  48.302  1.00  0.00
ATOM   1638  CZ  TYR B 113      68.229  45.811  48.704  1.00  0.00
ATOM   1639  OH  TYR B 113      69.202  46.196  47.839  1.00  0.00
ATOM   1641  CE2 TYR B 113      68.174  46.355  50.007  1.00  0.00
ATOM   1643  CD2 TYR B 113      67.176  45.930  50.907  1.00  0.00
ATOM   1645  C   TYR B 113      62.808  43.898  51.813  1.00  0.00
ATOM   1646  O   TYR B 113      62.785  43.524  52.982  1.00  0.00
ATOM   1647  N   VAL B 114      61.986  43.409  50.892  1.00  0.00
ATOM   1649  CA  VAL B 114      60.862  42.537  51.223  1.00  0.00
ATOM   1651  CB  VAL B 114      59.520  43.119  50.753  1.00  0.00
ATOM   1653  CG1 VAL B 114      58.364  42.343  51.408  1.00  0.00
ATOM   1657  CG2 VAL B 114      59.368  44.610  51.081  1.00  0.00
ATOM   1661  C   VAL B 114      61.076  41.168  50.600  1.00  0.00
ATOM   1662  O   VAL B 114      61.341  41.049  49.405  1.00  0.00
ATOM   1663  N   ILE B 115      60.947  40.131  51.422  1.00  0.00
ATOM   1665  CA  ILE B 115      61.132  38.748  51.018  1.00  0.00
ATOM   1667  CB  ILE B 115      62.432  38.146  51.612  1.00  0.00
ATOM   1669  CG2 ILE B 115      62.568  36.677  51.163  1.00  0.00
ATOM   1673  CG1 ILE B 115      63.716  38.904  51.186  1.00  0.00
ATOM   1676  CD1 ILE B 115      64.119  40.051  52.125  1.00  0.00
ATOM   1680  C   ILE B 115      59.890  37.967  51.451  1.00  0.00
ATOM   1681  O   ILE B 115      59.699  37.727  52.641  1.00  0.00
ATOM   1682  N   ASP B 116      59.068  37.576  50.478  1.00  0.00
ATOM   1684  CA  ASP B 116      57.884  36.730  50.655  1.00  0.00
ATOM   1686  CB  ASP B 116      56.831  37.071  49.574  1.00  0.00
ATOM   1689  CG  ASP B 116      56.459  38.561  49.447  1.00  0.00
ATOM   1690  OD1 ASP B 116      56.484  39.300  50.455  1.00  0.00
ATOM   1691  OD2 ASP B 116      56.167  38.988  48.303  1.00  0.00
ATOM   1692  C   ASP B 116      58.321  35.247  50.578  1.00  0.00
ATOM   1693  O   ASP B 116      58.642  34.764  49.488  1.00  0.00
ATOM   1694  N   PRO B 117      58.460  34.517  51.702  1.00  0.00
ATOM   1695  CD  PRO B 117      57.989  34.839  53.044  1.00  0.00
ATOM   1698  CG  PRO B 117      58.572  33.748  53.944  1.00  0.00
ATOM   1701  CB  PRO B 117      59.861  33.377  53.226  1.00  0.00
ATOM   1704  CA  PRO B 117      59.395  33.390  51.770  1.00  0.00
ATOM   1706  C   PRO B 117      58.825  32.020  51.370  1.00  0.00
ATOM   1707  O   PRO B 117      59.541  31.024  51.460  1.00  0.00
ATOM   1708  N   GLU B 118      57.551  31.930  50.980  1.00  0.00
ATOM   1710  CA  GLU B 118      56.795  30.671  51.078  1.00  0.00
ATOM   1712  CB  GLU B 118      56.002  30.634  52.406  1.00  0.00
ATOM   1715  CG  GLU B 118      55.033  31.798  52.688  1.00  0.00
ATOM   1718  CD  GLU B 118      54.773  31.955  54.197  1.00  0.00
ATOM   1719  OE1 GLU B 118      55.687  32.394  54.930  1.00  0.00
ATOM   1720  OE2 GLU B 118      53.646  31.715  54.687  1.00  0.00
ATOM   1721  C   GLU B 118      56.021  30.228  49.818  1.00  0.00
ATOM   1722  O   GLU B 118      54.792  30.160  49.823  1.00  0.00
ATOM   1723  N   PRO B 119      56.729  29.851  48.729  1.00  0.00
ATOM   1724  CD  PRO B 119      58.174  29.975  48.562  1.00  0.00
ATOM   1727  CG  PRO B 119      58.467  29.632  47.104  1.00  0.00
ATOM   1730  CB  PRO B 119      57.350  28.656  46.757  1.00  0.00
ATOM   1733  CA  PRO B 119      56.153  29.202  47.547  1.00  0.00
ATOM   1735  C   PRO B 119      55.098  28.126  47.852  1.00  0.00
ATOM   1736  O   PRO B 119      54.763  27.832  48.999  1.00  0.00
ATOM      1  N   GLN A   1      54.003  64.963  46.625  1.00  0.00
ATOM      2  CA  GLN A   1      55.314  64.339  46.776  1.00  0.00
ATOM      4  CB  GLN A   1      55.136  62.811  46.739  1.00  0.00
ATOM      7  CG  GLN A   1      56.383  62.028  47.178  1.00  0.00
ATOM     10  CD  GLN A   1      56.632  62.140  48.678  1.00  0.00
ATOM     11  OE1 GLN A   1      57.122  63.135  49.188  1.00  0.00
ATOM     12  NE2 GLN A   1      56.325  61.124  49.455  1.00  0.00
ATOM     15  C   GLN A   1      56.294  64.819  45.698  1.00  0.00
ATOM     16  O   GLN A   1      56.028  64.709  44.500  1.00  0.00
ATOM     17  N   VAL A   2      57.451  65.330  46.120  1.00  0.00
ATOM     19  CA  VAL A   2      58.466  65.865  45.204  1.00  0.00
ATOM     21  CB  VAL A   2      59.645  66.477  45.988  1.00  0.00
ATOM     23  CG1 VAL A   2      60.808  66.950  45.104  1.00  0.00
ATOM     27  CG2 VAL A   2      59.186  67.692  46.804  1.00  0.00
ATOM     31  C   VAL A   2      58.958  64.802  44.219  1.00  0.00
ATOM     32  O   VAL A   2      59.274  63.680  44.608  1.00  0.00
ATOM     33  N   GLN A   3      59.108  65.188  42.945  1.00  0.00
ATOM     35  CA  GLN A   3      59.867  64.422  41.945  1.00  0.00
ATOM     37  CB  GLN A   3      58.977  63.774  40.865  1.00  0.00
ATOM     40  CG  GLN A   3      57.615  63.203  41.314  1.00  0.00
ATOM     43  CD  GLN A   3      56.454  64.080  40.856  1.00  0.00
ATOM     44  OE1 GLN A   3      56.261  64.330  39.676  1.00  0.00
ATOM     45  NE2 GLN A   3      55.643  64.610  41.743  1.00  0.00
ATOM     48  C   GLN A   3      60.970  65.291  41.305  1.00  0.00
ATOM     49  O   GLN A   3      61.033  66.493  41.579  1.00  0.00
ATOM     50  N   LEU A   4      61.864  64.669  40.511  1.00  0.00
ATOM     52  CA  LEU A   4      63.236  65.150  40.293  1.00  0.00
ATOM     54  CB  LEU A   4      64.130  64.741  41.496  1.00  0.00
ATOM     57  CG  LEU A   4      64.049  65.645  42.744  1.00  0.00
ATOM     59  CD1 LEU A   4      65.091  65.185  43.769  1.00  0.00
ATOM     63  CD2 LEU A   4      64.336  67.121  42.463  1.00  0.00
ATOM     67  C   LEU A   4      63.949  64.780  38.970  1.00  0.00
ATOM     68  O   LEU A   4      65.046  65.288  38.754  1.00  0.00
ATOM     69  N   GLN A   5      63.447  63.911  38.086  1.00  0.00
ATOM     71  CA  GLN A   5      64.334  63.154  37.164  1.00  0.00
ATOM     73  CB  GLN A   5      63.559  62.052  36.411  1.00  0.00
ATOM     76  CG  GLN A   5      63.011  62.414  35.016  1.00  0.00
ATOM     79  CD  GLN A   5      64.089  62.480  33.930  1.00  0.00
ATOM     80  OE1 GLN A   5      64.961  61.634  33.799  1.00  0.00
ATOM     81  NE2 GLN A   5      64.105  63.534  33.149  1.00  0.00
ATOM     84  C   GLN A   5      65.328  63.946  36.260  1.00  0.00
ATOM     85  O   GLN A   5      65.020  65.056  35.832  1.00  0.00
ATOM     86  N   GLU A   6      66.482  63.335  35.916  1.00  0.00
ATOM     88  CA  GLU A   6      67.811  63.925  35.675  1.00  0.00
ATOM     90  CB  GLU A   6      68.856  63.310  36.614  1.00  0.00
ATOM     93  CG  GLU A   6      68.585  63.544  38.095  1.00  0.00
ATOM     96  CD  GLU A   6      68.135  62.246  38.745  1.00  0.00
ATOM     97  OE1 GLU A   6      67.151  61.641  38.264  1.00  0.00
ATOM     98  OE2 GLU A   6      68.819  61.823  39.704  1.00  0.00
ATOM     99  C   GLU A   6      68.457  63.801  34.282  1.00  0.00
ATOM    100  O   GLU A   6      69.436  64.502  33.995  1.00  0.00
ATOM    101  N   SER A   7      67.913  62.965  33.398  1.00  0.00
ATOM    103  CA  SER A   7      68.245  63.013  31.966  1.00  0.00
ATOM    105  CB  SER A   7      67.757  64.377  31.408  1.00  0.00
ATOM    108  OG  SER A   7      66.520  64.807  31.945  1.00  0.00
ATOM    110  C   SER A   7      69.708  62.770  31.554  1.00  0.00
ATOM    111  O   SER A   7      70.526  62.262  32.335  1.00  0.00
ATOM    112  N   GLY A   8      69.980  63.105  30.274  1.00  0.00
ATOM    114  CA  GLY A   8      71.156  63.804  29.698  1.00  0.00
ATOM    117  C   GLY A   8      72.553  63.225  29.910  1.00  0.00
ATOM    118  O   GLY A   8      73.532  63.867  29.536  1.00  0.00
ATOM    119  N   GLY A   9      72.630  62.043  30.507  1.00  0.00
ATOM    121  CA  GLY A   9      73.842  61.254  30.602  1.00  0.00
ATOM    124  C   GLY A   9      74.214  60.618  29.272  1.00  0.00
ATOM    125  O   GLY A   9      73.664  60.949  28.219  1.00  0.00
ATOM    126  N   GLY A  10      75.151  59.678  29.316  1.00  0.00
ATOM    128  CA  GLY A  10      75.618  58.996  28.122  1.00  0.00
ATOM    131  C   GLY A  10      77.006  58.386  28.264  1.00  0.00
ATOM    132  O   GLY A  10      77.457  58.022  29.351  1.00  0.00
ATOM    133  N   LEU A  11      77.662  58.284  27.109  1.00  0.00
ATOM    135  CA  LEU A  11      79.097  58.083  26.969  1.00  0.00
ATOM    137  CB  LEU A  11      79.399  57.386  25.612  1.00  0.00
ATOM    140  CG  LEU A  11      78.732  57.838  24.287  1.00  0.00
ATOM    142  CD1 LEU A  11      77.264  57.420  24.143  1.00  0.00
ATOM    146  CD2 LEU A  11      78.826  59.335  23.994  1.00  0.00
ATOM    150  C   LEU A  11      79.874  59.369  27.333  1.00  0.00
ATOM    151  O   LEU A  11      79.615  59.962  28.384  1.00  0.00
ATOM    152  N   VAL A  12      80.824  59.719  26.458  1.00  0.00
ATOM    154  CA  VAL A  12      81.324  61.027  25.958  1.00  0.00
ATOM    156  CB  VAL A  12      80.778  62.288  26.680  1.00  0.00
ATOM    158  CG1 VAL A  12      81.418  63.572  26.124  1.00  0.00
ATOM    162  CG2 VAL A  12      79.267  62.479  26.436  1.00  0.00
ATOM    166  C   VAL A  12      82.847  60.945  25.861  1.00  0.00
ATOM    167  O   VAL A  12      83.503  60.333  26.697  1.00  0.00
ATOM    168  N   GLN A  13      83.439  61.474  24.794  1.00  0.00
ATOM    170  CA  GLN A  13      84.892  61.499  24.643  1.00  0.00
ATOM    172  CB  GLN A  13      85.279  61.996  23.233  1.00  0.00
ATOM    175  CG  GLN A  13      85.069  63.494  22.927  1.00  0.00
ATOM    178  CD  GLN A  13      83.611  63.954  22.830  1.00  0.00
ATOM    179  OE1 GLN A  13      82.667  63.188  22.753  1.00  0.00
ATOM    180  NE2 GLN A  13      83.363  65.244  22.811  1.00  0.00
ATOM    183  C   GLN A  13      85.550  62.348  25.743  1.00  0.00
ATOM    184  O   GLN A  13      85.011  63.368  26.181  1.00  0.00
ATOM    185  N   ALA A  14      86.754  61.960  26.163  1.00  0.00
ATOM    187  CA  ALA A  14      87.609  62.811  26.982  1.00  0.00
ATOM    189  CB  ALA A  14      88.913  62.060  27.269  1.00  0.00
ATOM    193  C   ALA A  14      87.844  64.172  26.298  1.00  0.00
ATOM    194  O   ALA A  14      88.033  64.250  25.086  1.00  0.00
ATOM    195  N   GLY A  15      87.796  65.251  27.077  1.00  0.00
ATOM    197  CA  GLY A  15      87.821  66.628  26.586  1.00  0.00
ATOM    200  C   GLY A  15      86.503  67.144  25.999  1.00  0.00
ATOM    201  O   GLY A  15      86.421  68.315  25.632  1.00  0.00
ATOM    202  N   GLY A  16      85.468  66.307  25.936  1.00  0.00
ATOM    204  CA  GLY A  16      84.107  66.713  25.608  1.00  0.00
ATOM    207  C   GLY A  16      83.379  67.426  26.745  1.00  0.00
ATOM    208  O   GLY A  16      83.912  67.631  27.843  1.00  0.00
ATOM    209  N   SER A  17      82.112  67.733  26.457  1.00  0.00
ATOM    211  CA  SER A  17      81.119  68.224  27.412  1.00  0.00
ATOM    213  CB  SER A  17      80.710  69.670  27.111  1.00  0.00
ATOM    216  OG  SER A  17      81.763  70.581  27.322  1.00  0.00
ATOM    218  C   SER A  17      79.840  67.386  27.334  1.00  0.00
ATOM    219  O   SER A  17      79.550  66.770  26.309  1.00  0.00
ATOM    220  N   LEU A  18      79.027  67.476  28.386  1.00  0.00
ATOM    222  CA  LEU A  18      77.584  67.255  28.312  1.00  0.00
ATOM    224  CB  LEU A  18      77.199  65.758  28.468  1.00  0.00
ATOM    227  CG  LEU A  18      77.355  64.999  29.804  1.00  0.00
ATOM    229  CD1 LEU A  18      78.799  64.860  30.255  1.00  0.00
ATOM    233  CD2 LEU A  18      76.569  65.595  30.964  1.00  0.00
ATOM    237  C   LEU A  18      76.840  68.216  29.240  1.00  0.00
ATOM    238  O   LEU A  18      77.456  69.037  29.926  1.00  0.00
ATOM    239  N   ARG A  19      75.506  68.127  29.276  1.00  0.00
ATOM    241  CA  ARG A  19      74.720  68.873  30.261  1.00  0.00
ATOM    243  CB  ARG A  19      74.377  70.289  29.781  1.00  0.00
ATOM    246  CG  ARG A  19      73.708  70.407  28.397  1.00  0.00
ATOM    249  CD  ARG A  19      72.770  71.620  28.343  1.00  0.00
ATOM    252  NE  ARG A  19      71.511  71.349  29.069  1.00  0.00
ATOM    254  CZ  ARG A  19      70.682  72.226  29.608  1.00  0.00
ATOM    255  NH1 ARG A  19      70.930  73.505  29.645  1.00  0.00
ATOM    258  NH2 ARG A  19      69.576  71.838  30.167  1.00  0.00
ATOM    261  C   ARG A  19      73.490  68.141  30.790  1.00  0.00
ATOM    262  O   ARG A  19      72.457  68.081  30.133  1.00  0.00
ATOM    263  N   LEU A  20      73.621  67.611  32.007  1.00  0.00
ATOM    265  CA  LEU A  20      72.555  66.918  32.736  1.00  0.00
ATOM    267  CB  LEU A  20      73.132  66.276  34.010  1.00  0.00
ATOM    270  CG  LEU A  20      74.371  65.392  33.807  1.00  0.00
ATOM    272  CD1 LEU A  20      74.766  64.750  35.126  1.00  0.00
ATOM    276  CD2 LEU A  20      74.077  64.292  32.794  1.00  0.00
ATOM    280  C   LEU A  20      71.411  67.862  33.132  1.00  0.00
ATOM    281  O   LEU A  20      71.596  69.086  33.196  1.00  0.00
ATOM    282  N   SER A  21      70.220  67.305  33.394  1.00  0.00
ATOM    284  CA  SER A  21      69.006  68.098  33.624  1.00  0.00
ATOM    286  CB  SER A  21      68.381  68.485  32.275  1.00  0.00
ATOM    289  OG  SER A  21      69.259  69.338  31.552  1.00  0.00
ATOM    291  C   SER A  21      67.932  67.436  34.500  1.00  0.00
ATOM    292  O   SER A  21      67.355  66.388  34.182  1.00  0.00
ATOM    293  N   CYS A  22      67.649  68.138  35.592  1.00  0.00
ATOM    295  CA  CYS A  22      66.847  67.694  36.711  1.00  0.00
ATOM    297  CB  CYS A  22      67.708  67.752  37.954  1.00  0.00
ATOM    300  SG  CYS A  22      66.785  67.589  39.483  1.00  0.00
ATOM    301  C   CYS A  22      65.544  68.463  36.843  1.00  0.00
ATOM    302  O   CYS A  22      65.540  69.694  36.770  1.00  0.00
ATOM    303  N   ALA A  23      64.453  67.729  37.043  1.00  0.00
ATOM    305  CA  ALA A  23      63.106  68.236  36.851  1.00  0.00
ATOM    307  CB  ALA A  23      62.468  67.475  35.681  1.00  0.00
ATOM    311  C   ALA A  23      62.298  68.134  38.137  1.00  0.00
ATOM    312  O   ALA A  23      61.788  67.069  38.520  1.00  0.00
ATOM    313  N   ALA A  24      62.217  69.284  38.808  1.00  0.00
ATOM    315  CA  ALA A  24      61.430  69.419  40.012  1.00  0.00
ATOM    317  CB  ALA A  24      61.844  70.703  40.741  1.00  0.00
ATOM    321  C   ALA A  24      59.939  69.416  39.676  1.00  0.00
ATOM    322  O   ALA A  24      59.453  70.207  38.870  1.00  0.00
ATOM    323  N   SER A  25      59.205  68.551  40.359  1.00  0.00
ATOM    325  CA  SER A  25      57.749  68.491  40.313  1.00  0.00
ATOM    327  CB  SER A  25      57.333  67.278  39.488  1.00  0.00
ATOM    330  OG  SER A  25      55.943  67.050  39.552  1.00  0.00
ATOM    332  C   SER A  25      57.241  68.422  41.749  1.00  0.00
ATOM    333  O   SER A  25      57.936  67.923  42.634  1.00  0.00
ATOM    334  N   GLY A  26      56.056  68.969  42.000  1.00  0.00
ATOM    336  CA  GLY A  26      55.363  68.823  43.276  1.00  0.00
ATOM    339  C   GLY A  26      55.595  69.874  44.356  1.00  0.00
ATOM    340  O   GLY A  26      54.751  70.075  45.225  1.00  0.00
ATOM    341  N   ASN A  27      56.706  70.598  44.291  1.00  0.00
ATOM    343  CA  ASN A  27      56.917  71.790  45.097  1.00  0.00
ATOM    345  CB  ASN A  27      57.486  71.383  46.468  1.00  0.00
ATOM    348  CG  ASN A  27      56.743  72.100  47.569  1.00  0.00
ATOM    349  OD1 ASN A  27      57.225  73.061  48.130  1.00  0.00
ATOM    350  ND2 ASN A  27      55.516  71.711  47.847  1.00  0.00
ATOM    353  C   ASN A  27      57.810  72.740  44.308  1.00  0.00
ATOM    354  O   ASN A  27      58.661  72.303  43.527  1.00  0.00
ATOM    355  N   ILE A  28      57.573  74.042  44.439  1.00  0.00
ATOM    357  CA  ILE A  28      58.287  75.024  43.631  1.00  0.00
ATOM    359  CB  ILE A  28      57.509  76.363  43.564  1.00  0.00
ATOM    361  CG2 ILE A  28      57.468  77.136  44.895  1.00  0.00
ATOM    365  CG1 ILE A  28      58.069  77.206  42.400  1.00  0.00
ATOM    368  CD1 ILE A  28      57.348  78.539  42.168  1.00  0.00
ATOM    372  C   ILE A  28      59.735  75.145  44.122  1.00  0.00
ATOM    373  O   ILE A  28      60.022  75.544  45.256  1.00  0.00
ATOM    374  N   SER A  29      60.674  74.813  43.233  1.00  0.00
ATOM    376  CA  SER A  29      62.104  74.818  43.545  1.00  0.00
ATOM    378  CB  SER A  29      62.923  74.261  42.376  1.00  0.00
ATOM    381  OG  SER A  29      62.761  75.047  41.208  1.00  0.00
ATOM    383  C   SER A  29      62.654  76.188  43.958  1.00  0.00
ATOM    384  O   SER A  29      63.741  76.293  44.525  1.00  0.00
ATOM    385  N   VAL A  30      61.899  77.254  43.700  1.00  0.00
ATOM    387  CA  VAL A  30      62.211  78.656  44.005  1.00  0.00
ATOM    389  CB  VAL A  30      61.057  79.549  43.475  1.00  0.00
ATOM    391  CG1 VAL A  30      61.113  81.034  43.860  1.00  0.00
ATOM    395  CG2 VAL A  30      61.051  79.509  41.941  1.00  0.00
ATOM    399  C   VAL A  30      62.531  78.954  45.475  1.00  0.00
ATOM    400  O   VAL A  30      63.153  79.968  45.763  1.00  0.00
ATOM    401  N   ARG A  31      62.197  78.050  46.403  1.00  0.00
ATOM    403  CA  ARG A  31      62.525  78.179  47.835  1.00  0.00
ATOM    405  CB  ARG A  31      61.197  78.208  48.622  1.00  0.00
ATOM    408  CG  ARG A  31      61.307  78.963  49.953  1.00  0.00
ATOM    411  CD  ARG A  31      60.008  78.847  50.761  1.00  0.00
ATOM    414  NE  ARG A  31      60.088  79.656  51.991  1.00  0.00
ATOM    416  CZ  ARG A  31      60.447  79.255  53.196  1.00  0.00
ATOM    417  NH1 ARG A  31      60.729  78.013  53.477  1.00  0.00
ATOM    420  NH2 ARG A  31      60.536  80.111  54.176  1.00  0.00
ATOM    423  C   ARG A  31      63.478  77.104  48.360  1.00  0.00
ATOM    424  O   ARG A  31      63.685  76.977  49.562  1.00  0.00
ATOM    425  N   ALA A  32      64.049  76.326  47.453  1.00  0.00
ATOM    427  CA  ALA A  32      64.903  75.192  47.741  1.00  0.00
ATOM    429  CB  ALA A  32      64.251  73.969  47.089  1.00  0.00
ATOM    433  C   ALA A  32      66.332  75.427  47.258  1.00  0.00
ATOM    434  O   ALA A  32      66.642  76.416  46.582  1.00  0.00
ATOM    435  N   THR A  33      67.204  74.490  47.614  1.00  0.00
ATOM    437  CA  THR A  33      68.604  74.469  47.188  1.00  0.00
ATOM    439  CB  THR A  33      69.541  74.775  48.366  1.00  0.00
ATOM    441  CG2 THR A  33      71.036  74.649  48.074  1.00  0.00
ATOM    445  OG1 THR A  33      69.339  76.114  48.744  1.00  0.00
ATOM    447  C   THR A  33      68.900  73.110  46.533  1.00  0.00
ATOM    448  O   THR A  33      68.263  72.086  46.847  1.00  0.00
ATOM    449  N   MET A  34      69.817  73.118  45.559  1.00  0.00
ATOM    451  CA  MET A  34      69.754  72.076  44.534  1.00  0.00
ATOM    453  CB  MET A  34      69.014  72.566  43.276  1.00  0.00
ATOM    456  CG  MET A  34      67.545  72.133  43.229  1.00  0.00
ATOM    459  SD  MET A  34      66.363  73.171  44.123  1.00  0.00
ATOM    460  CE  MET A  34      64.958  72.029  44.062  1.00  0.00
ATOM    464  C   MET A  34      71.160  71.600  44.147  1.00  0.00
ATOM    465  O   MET A  34      72.047  72.405  43.830  1.00  0.00
ATOM    466  N   GLY A  35      71.375  70.288  44.215  1.00  0.00
ATOM    468  CA  GLY A  35      72.695  69.826  44.600  1.00  0.00
ATOM    471  C   GLY A  35      73.072  68.525  43.907  1.00  0.00
ATOM    472  O   GLY A  35      72.512  67.457  44.199  1.00  0.00
ATOM    473  N   TRP A  36      74.017  68.606  42.961  1.00  0.00
ATOM    475  CA  TRP A  36      74.342  67.386  42.252  1.00  0.00
ATOM    477  CB  TRP A  36      74.702  67.571  40.765  1.00  0.00
ATOM    480  CG  TRP A  36      73.592  68.025  39.864  1.00  0.00
ATOM    481  CD1 TRP A  36      73.120  69.289  39.816  1.00  0.00
ATOM    483  NE1 TRP A  36      72.157  69.391  38.834  1.00  0.00
ATOM    485  CE2 TRP A  36      71.932  68.183  38.216  1.00  0.00
ATOM    486  CZ2 TRP A  36      71.070  67.776  37.187  1.00  0.00
ATOM    488  CH2 TRP A  36      71.028  66.424  36.814  1.00  0.00
ATOM    490  CZ3 TRP A  36      71.873  65.501  37.454  1.00  0.00
ATOM    492  CE3 TRP A  36      72.757  65.925  38.468  1.00  0.00
ATOM    494  CD2 TRP A  36      72.817  67.273  38.879  1.00  0.00
ATOM    495  C   TRP A  36      75.324  66.544  43.070  1.00  0.00
ATOM    496  O   TRP A  36      75.990  67.026  43.988  1.00  0.00
ATOM    497  N   TYR A  37      75.379  65.245  42.789  1.00  0.00
ATOM    499  CA  TYR A  37      76.094  64.299  43.629  1.00  0.00
ATOM    501  CB  TYR A  37      75.242  63.870  44.839  1.00  0.00
ATOM    504  CG  TYR A  37      75.404  64.685  46.107  1.00  0.00
ATOM    505  CD1 TYR A  37      74.578  65.795  46.334  1.00  0.00
ATOM    507  CE1 TYR A  37      74.735  66.574  47.492  1.00  0.00
ATOM    509  CZ  TYR A  37      75.674  66.199  48.471  1.00  0.00
ATOM    510  OH  TYR A  37      75.819  66.957  49.589  1.00  0.00
ATOM    512  CE2 TYR A  37      76.479  65.056  48.270  1.00  0.00
ATOM    514  CD2 TYR A  37      76.354  64.313  47.079  1.00  0.00
ATOM    516  C   TYR A  37      76.412  63.045  42.804  1.00  0.00
ATOM    517  O   TYR A  37      75.556  62.218  42.443  1.00  0.00
ATOM    518  N   ARG A  38      77.693  62.868  42.510  1.00  0.00
ATOM    520  CA  ARG A  38      78.128  61.735  41.709  1.00  0.00
ATOM    522  CB  ARG A  38      79.253  62.158  40.750  1.00  0.00
ATOM    525  CG  ARG A  38      80.619  62.373  41.409  1.00  0.00
ATOM    528  CD  ARG A  38      81.643  62.715  40.325  1.00  0.00
ATOM    531  NE  ARG A  38      82.962  63.032  40.897  1.00  0.00
ATOM    533  CZ  ARG A  38      83.987  63.550  40.249  1.00  0.00
ATOM    534  NH1 ARG A  38      83.942  63.782  38.967  1.00  0.00
ATOM    537  NH2 ARG A  38      85.061  63.856  40.914  1.00  0.00
ATOM    540  C   ARG A  38      78.447  60.506  42.529  1.00  0.00
ATOM    541  O   ARG A  38      78.624  60.583  43.741  1.00  0.00
ATOM    542  N   GLN A  39      78.536  59.349  41.882  1.00  0.00
ATOM    544  CA  GLN A  39      79.019  58.148  42.572  1.00  0.00
ATOM    546  CB  GLN A  39      77.911  57.450  43.370  1.00  0.00
ATOM    549  CG  GLN A  39      78.480  56.197  44.056  1.00  0.00
ATOM    552  CD  GLN A  39      77.642  55.709  45.231  1.00  0.00
ATOM    553  OE1 GLN A  39      76.448  55.966  45.351  1.00  0.00
ATOM    554  NE2 GLN A  39      78.245  55.009  46.163  1.00  0.00
ATOM    557  C   GLN A  39      79.639  57.227  41.529  1.00  0.00
ATOM    558  O   GLN A  39      78.936  56.660  40.694  1.00  0.00
ATOM    559  N   ALA A  40      80.965  57.139  41.558  1.00  0.00
ATOM    561  CA  ALA A  40      81.706  56.169  40.776  1.00  0.00
ATOM    563  CB  ALA A  40      83.149  56.667  40.633  1.00  0.00
ATOM    567  C   ALA A  40      81.632  54.766  41.406  1.00  0.00
ATOM    568  O   ALA A  40      81.488  54.661  42.626  1.00  0.00
ATOM    569  N   PRO A  41      81.742  53.683  40.617  1.00  0.00
ATOM    570  CD  PRO A  41      81.932  53.648  39.175  1.00  0.00
ATOM    573  CG  PRO A  41      82.383  52.224  38.855  1.00  0.00
ATOM    576  CB  PRO A  41      81.739  51.395  39.967  1.00  0.00
ATOM    579  CA  PRO A  41      81.741  52.339  41.176  1.00  0.00
ATOM    581  C   PRO A  41      82.956  52.130  42.089  1.00  0.00
ATOM    582  O   PRO A  41      84.075  52.515  41.748  1.00  0.00
ATOM    583  N   GLY A  42      82.722  51.563  43.273  1.00  0.00
ATOM    585  CA  GLY A  42      83.742  51.434  44.318  1.00  0.00
ATOM    588  C   GLY A  42      84.080  52.728  45.071  1.00  0.00
ATOM    589  O   GLY A  42      85.043  52.735  45.826  1.00  0.00
ATOM    590  N   LYS A  43      83.285  53.798  44.901  1.00  0.00
ATOM    592  CA  LYS A  43      83.490  55.094  45.558  1.00  0.00
ATOM    594  CB  LYS A  43      83.922  56.096  44.468  1.00  0.00
ATOM    597  CG  LYS A  43      84.395  57.443  45.027  1.00  0.00
ATOM    600  CD  LYS A  43      85.003  58.372  43.972  1.00  0.00
ATOM    603  CE  LYS A  43      85.682  59.577  44.642  1.00  0.00
ATOM    606  NZ  LYS A  43      84.725  60.449  45.361  1.00  0.00
ATOM    610  C   LYS A  43      82.238  55.551  46.319  1.00  0.00
ATOM    611  O   LYS A  43      81.127  55.057  46.093  1.00  0.00
ATOM    612  N   GLU A  44      82.428  56.469  47.262  1.00  0.00
ATOM    614  CA  GLU A  44      81.343  57.083  48.023  1.00  0.00
ATOM    616  CB  GLU A  44      81.917  57.754  49.293  1.00  0.00
ATOM    619  CG  GLU A  44      82.342  59.237  49.234  1.00  0.00
ATOM    622  CD  GLU A  44      83.253  59.616  48.063  1.00  0.00
ATOM    623  OE1 GLU A  44      83.032  60.685  47.456  1.00  0.00
ATOM    624  OE2 GLU A  44      84.168  58.844  47.696  1.00  0.00
ATOM    625  C   GLU A  44      80.484  58.026  47.147  1.00  0.00
ATOM    626  O   GLU A  44      80.692  58.167  45.937  1.00  0.00
ATOM    627  N   ARG A  45      79.478  58.659  47.753  1.00  0.00
ATOM    629  CA  ARG A  45      78.594  59.632  47.103  1.00  0.00
ATOM    631  CB  ARG A  45      77.193  59.481  47.731  1.00  0.00
ATOM    634  CG  ARG A  45      76.078  60.351  47.120  1.00  0.00
ATOM    637  CD  ARG A  45      75.674  59.959  45.692  1.00  0.00
ATOM    640  NE  ARG A  45      75.176  58.574  45.627  1.00  0.00
ATOM    642  CZ  ARG A  45      73.936  58.140  45.627  1.00  0.00
ATOM    643  NH1 ARG A  45      72.889  58.913  45.714  1.00  0.00
ATOM    646  NH2 ARG A  45      73.766  56.855  45.524  1.00  0.00
ATOM    649  C   ARG A  45      79.162  61.056  47.273  1.00  0.00
ATOM    650  O   ARG A  45      79.018  61.659  48.335  1.00  0.00
ATOM    651  N   GLU A  46      79.819  61.573  46.246  1.00  0.00
ATOM    653  CA  GLU A  46      80.591  62.822  46.270  1.00  0.00
ATOM    655  CB  GLU A  46      81.703  62.669  45.197  1.00  0.00
ATOM    658  CG  GLU A  46      82.784  63.772  45.128  1.00  0.00
ATOM    661  CD  GLU A  46      83.860  63.491  44.051  1.00  0.00
ATOM    662  OE1 GLU A  46      84.680  64.379  43.709  1.00  0.00
ATOM    663  OE2 GLU A  46      83.900  62.360  43.508  1.00  0.00
ATOM    664  C   GLU A  46      79.727  64.035  45.913  1.00  0.00
ATOM    665  O   GLU A  46      79.068  64.035  44.872  1.00  0.00
ATOM    666  N   PHE A  47      79.764  65.084  46.734  1.00  0.00
ATOM    668  CA  PHE A  47      79.138  66.374  46.434  1.00  0.00
ATOM    670  CB  PHE A  47      79.341  67.308  47.633  1.00  0.00
ATOM    673  CG  PHE A  47      78.962  68.767  47.409  1.00  0.00
ATOM    674  CD1 PHE A  47      77.626  69.121  47.146  1.00  0.00
ATOM    676  CE1 PHE A  47      77.267  70.473  47.013  1.00  0.00
ATOM    678  CZ  PHE A  47      78.238  71.480  47.107  1.00  0.00
ATOM    680  CE2 PHE A  47      79.579  71.134  47.342  1.00  0.00
ATOM    682  CD2 PHE A  47      79.936  69.782  47.505  1.00  0.00
ATOM    684  C   PHE A  47      79.737  67.010  45.178  1.00  0.00
ATOM    685  O   PHE A  47      80.953  67.117  45.035  1.00  0.00
ATOM    686  N   VAL A  48      78.858  67.488  44.307  1.00  0.00
ATOM    688  CA  VAL A  48      79.133  68.127  43.024  1.00  0.00
ATOM    690  CB  VAL A  48      79.099  67.088  41.880  1.00  0.00
ATOM    692  CG1 VAL A  48      79.261  67.741  40.500  1.00  0.00
ATOM    696  CG2 VAL A  48      80.245  66.073  42.006  1.00  0.00
ATOM    700  C   VAL A  48      78.063  69.208  42.813  1.00  0.00
ATOM    701  O   VAL A  48      77.000  69.016  42.241  1.00  0.00
ATOM    702  N   ALA A  49      78.390  70.405  43.270  1.00  0.00
ATOM    704  CA  ALA A  49      77.575  71.602  43.094  1.00  0.00
ATOM    706  CB  ALA A  49      77.579  72.023  41.613  1.00  0.00
ATOM    710  C   ALA A  49      76.199  71.631  43.800  1.00  0.00
ATOM    711  O   ALA A  49      75.753  70.642  44.370  1.00  0.00
ATOM    712  N   GLY A  50      75.573  72.817  43.845  1.00  0.00
ATOM    714  CA  GLY A  50      74.736  73.230  44.973  1.00  0.00
ATOM    717  C   GLY A  50      74.230  74.660  44.830  1.00  0.00
ATOM    718  O   GLY A  50      74.819  75.594  45.361  1.00  0.00
ATOM    719  N   ILE A  51      73.183  74.866  44.047  1.00  0.00
ATOM    721  CA  ILE A  51      72.647  76.176  43.703  1.00  0.00
ATOM    723  CB  ILE A  51      72.338  76.228  42.188  1.00  0.00
ATOM    725  CG2 ILE A  51      71.347  75.146  41.738  1.00  0.00
ATOM    729  CG1 ILE A  51      71.894  77.646  41.760  1.00  0.00
ATOM    732  CD1 ILE A  51      71.863  77.871  40.242  1.00  0.00
ATOM    736  C   ILE A  51      71.467  76.584  44.585  1.00  0.00
ATOM    737  O   ILE A  51      70.441  75.904  44.691  1.00  0.00
ATOM    738  N   SER A  52      71.650  77.741  45.212  1.00  0.00
ATOM    740  CA  SER A  52      70.665  78.476  45.995  1.00  0.00
ATOM    742  CB  SER A  52      71.360  79.763  46.476  1.00  0.00
ATOM    745  OG  SER A  52      70.514  80.648  47.181  1.00  0.00
ATOM    747  C   SER A  52      69.419  78.834  45.173  1.00  0.00
ATOM    748  O   SER A  52      69.405  78.769  43.945  1.00  0.00
ATOM    749  N   TYR A  53      68.376  79.281  45.868  1.00  0.00
ATOM    751  CA  TYR A  53      67.133  79.798  45.309  1.00  0.00
ATOM    753  CB  TYR A  53      66.235  80.281  46.456  1.00  0.00
ATOM    756  CG  TYR A  53      66.894  81.139  47.526  1.00  0.00
ATOM    757  CD1 TYR A  53      67.367  80.544  48.713  1.00  0.00
ATOM    759  CE1 TYR A  53      67.942  81.346  49.718  1.00  0.00
ATOM    761  CZ  TYR A  53      68.026  82.745  49.549  1.00  0.00
ATOM    762  OH  TYR A  53      68.549  83.509  50.544  1.00  0.00
ATOM    764  CE2 TYR A  53      67.551  83.337  48.360  1.00  0.00
ATOM    766  CD2 TYR A  53      66.992  82.534  47.348  1.00  0.00
ATOM    768  C   TYR A  53      67.275  80.885  44.226  1.00  0.00
ATOM    769  O   TYR A  53      66.441  80.968  43.318  1.00  0.00
ATOM    770  N   GLY A  54      68.325  81.705  44.321  1.00  0.00
ATOM    772  CA  GLY A  54      68.440  82.989  43.619  1.00  0.00
ATOM    775  C   GLY A  54      69.832  83.279  43.058  1.00  0.00
ATOM    776  O   GLY A  54      70.376  84.354  43.288  1.00  0.00
ATOM    777  N   SER A  55      70.430  82.289  42.385  1.00  0.00
ATOM    779  CA  SER A  55      71.594  82.414  41.479  1.00  0.00
ATOM    781  CB  SER A  55      71.611  83.720  40.668  1.00  0.00
ATOM    784  OG  SER A  55      70.362  83.917  40.027  1.00  0.00
ATOM    786  C   SER A  55      72.962  82.188  42.132  1.00  0.00
ATOM    787  O   SER A  55      73.931  81.925  41.422  1.00  0.00
ATOM    788  N   SER A  56      73.070  82.254  43.461  1.00  0.00
ATOM    790  CA  SER A  56      74.303  81.880  44.172  1.00  0.00
ATOM    792  CB  SER A  56      74.192  82.239  45.656  1.00  0.00
ATOM    795  OG  SER A  56      75.444  82.058  46.283  1.00  0.00
ATOM    797  C   SER A  56      74.616  80.393  44.018  1.00  0.00
ATOM    798  O   SER A  56      73.716  79.562  44.110  1.00  0.00
ATOM    799  N   THR A  57      75.885  80.044  43.802  1.00  0.00
ATOM    801  CA  THR A  57      76.293  78.681  43.440  1.00  0.00
ATOM    803  CB  THR A  57      76.543  78.551  41.929  1.00  0.00
ATOM    805  CG2 THR A  57      75.266  78.617  41.113  1.00  0.00
ATOM    809  OG1 THR A  57      77.362  79.569  41.394  1.00  0.00
ATOM    811  C   THR A  57      77.542  78.244  44.180  1.00  0.00
ATOM    812  O   THR A  57      78.514  78.994  44.272  1.00  0.00
ATOM    813  N   TYR A  58      77.532  76.996  44.653  1.00  0.00
ATOM    815  CA  TYR A  58      78.724  76.377  45.247  1.00  0.00
ATOM    817  CB  TYR A  58      78.443  76.095  46.740  1.00  0.00
ATOM    820  CG  TYR A  58      77.601  77.151  47.455  1.00  0.00
ATOM    821  CD1 TYR A  58      77.961  78.514  47.395  1.00  0.00
ATOM    823  CE1 TYR A  58      77.100  79.501  47.907  1.00  0.00
ATOM    825  CZ  TYR A  58      75.886  79.134  48.522  1.00  0.00
ATOM    826  OH  TYR A  58      75.054  80.100  48.997  1.00  0.00
ATOM    828  CE2 TYR A  58      75.546  77.768  48.640  1.00  0.00
ATOM    830  CD2 TYR A  58      76.397  76.785  48.095  1.00  0.00
ATOM    832  C   TYR A  58      79.054  75.117  44.452  1.00  0.00
ATOM    833  O   TYR A  58      78.171  74.538  43.811  1.00  0.00
ATOM    834  N   TYR A  59      80.330  74.733  44.520  1.00  0.00
ATOM    836  CA  TYR A  59      81.047  73.753  43.694  1.00  0.00
ATOM    838  CB  TYR A  59      81.907  74.492  42.658  1.00  0.00
ATOM    841  CG  TYR A  59      81.067  75.349  41.742  1.00  0.00
ATOM    842  CD1 TYR A  59      80.386  74.740  40.676  1.00  0.00
ATOM    844  CE1 TYR A  59      79.471  75.484  39.920  1.00  0.00
ATOM    846  CZ  TYR A  59      79.241  76.844  40.210  1.00  0.00
ATOM    847  OH  TYR A  59      78.304  77.529  39.504  1.00  0.00
ATOM    849  CE2 TYR A  59      79.938  77.462  41.271  1.00  0.00
ATOM    851  CD2 TYR A  59      80.855  76.712  42.033  1.00  0.00
ATOM    853  C   TYR A  59      81.942  72.941  44.631  1.00  0.00
ATOM    854  O   TYR A  59      82.364  73.451  45.671  1.00  0.00
ATOM    855  N   ALA A  60      82.257  71.703  44.261  1.00  0.00
ATOM    857  CA  ALA A  60      83.307  70.946  44.936  1.00  0.00
ATOM    859  CB  ALA A  60      82.898  69.474  45.002  1.00  0.00
ATOM    863  C   ALA A  60      84.633  71.129  44.212  1.00  0.00
ATOM    864  O   ALA A  60      84.642  71.316  42.997  1.00  0.00
ATOM    865  N   ASP A  61      85.762  71.105  44.924  1.00  0.00
ATOM    867  CA  ASP A  61      86.988  71.598  44.295  1.00  0.00
ATOM    869  CB  ASP A  61      88.096  71.851  45.321  1.00  0.00
ATOM    872  CG  ASP A  61      88.936  73.003  44.786  1.00  0.00
ATOM    873  OD1 ASP A  61      90.091  72.789  44.358  1.00  0.00
ATOM    874  OD2 ASP A  61      88.374  74.112  44.617  1.00  0.00
ATOM    875  C   ASP A  61      87.454  70.753  43.092  1.00  0.00
ATOM    876  O   ASP A  61      87.833  71.299  42.052  1.00  0.00
ATOM    877  N   SER A  62      87.236  69.436  43.147  1.00  0.00
ATOM    879  CA  SER A  62      87.465  68.476  42.055  1.00  0.00
ATOM    881  CB  SER A  62      87.117  67.057  42.561  1.00  0.00
ATOM    884  OG  SER A  62      85.798  66.992  43.091  1.00  0.00
ATOM    886  C   SER A  62      86.716  68.749  40.741  1.00  0.00
ATOM    887  O   SER A  62      87.026  68.158  39.695  1.00  0.00
ATOM    888  N   VAL A  63      85.747  69.661  40.762  1.00  0.00
ATOM    890  CA  VAL A  63      84.947  70.076  39.601  1.00  0.00
ATOM    892  CB  VAL A  63      83.517  69.517  39.693  1.00  0.00
ATOM    894  CG1 VAL A  63      83.521  67.987  39.836  1.00  0.00
ATOM    898  CG2 VAL A  63      82.694  70.112  40.842  1.00  0.00
ATOM    902  C   VAL A  63      84.933  71.599  39.408  1.00  0.00
ATOM    903  O   VAL A  63      84.418  72.095  38.401  1.00  0.00
ATOM    904  N   LYS A  64      85.514  72.355  40.348  1.00  0.00
ATOM    906  CA  LYS A  64      85.639  73.809  40.262  1.00  0.00
ATOM    908  CB  LYS A  64      86.316  74.322  41.557  1.00  0.00
ATOM    911  CG  LYS A  64      86.984  75.714  41.553  1.00  0.00
ATOM    914  CD  LYS A  64      88.351  75.843  40.833  1.00  0.00
ATOM    917  CE  LYS A  64      89.332  74.685  41.081  1.00  0.00
ATOM    920  NZ  LYS A  64      89.850  74.686  42.468  1.00  0.00
ATOM    924  C   LYS A  64      86.378  74.174  38.983  1.00  0.00
ATOM    925  O   LYS A  64      87.457  73.660  38.705  1.00  0.00
ATOM    926  N   GLY A  65      85.786  75.077  38.205  1.00  0.00
ATOM    928  CA  GLY A  65      86.362  75.528  36.934  1.00  0.00
ATOM    931  C   GLY A  65      86.175  74.572  35.757  1.00  0.00
ATOM    932  O   GLY A  65      86.731  74.823  34.696  1.00  0.00
ATOM    933  N   ARG A  66      85.377  73.510  35.924  1.00  0.00
ATOM    935  CA  ARG A  66      85.034  72.562  34.853  1.00  0.00
ATOM    937  CB  ARG A  66      85.753  71.221  35.100  1.00  0.00
ATOM    940  CG  ARG A  66      87.279  71.371  35.240  1.00  0.00
ATOM    943  CD  ARG A  66      88.032  70.039  35.130  1.00  0.00
ATOM    946  NE  ARG A  66      87.621  69.054  36.158  1.00  0.00
ATOM    948  CZ  ARG A  66      87.125  67.846  35.938  1.00  0.00
ATOM    949  NH1 ARG A  66      86.969  67.365  34.738  1.00  0.00
ATOM    952  NH2 ARG A  66      86.766  67.093  36.937  1.00  0.00
ATOM    955  C   ARG A  66      83.531  72.345  34.737  1.00  0.00
ATOM    956  O   ARG A  66      83.000  72.209  33.631  1.00  0.00
ATOM    957  N   PHE A  67      82.840  72.355  35.879  1.00  0.00
ATOM    959  CA  PHE A  67      81.387  72.260  35.950  1.00  0.00
ATOM    961  CB  PHE A  67      80.932  71.104  36.857  1.00  0.00
ATOM    964  CG  PHE A  67      81.412  69.678  36.587  1.00  0.00
ATOM    965  CD1 PHE A  67      82.283  69.307  35.534  1.00  0.00
ATOM    967  CE1 PHE A  67      82.796  67.999  35.453  1.00  0.00
ATOM    969  CZ  PHE A  67      82.422  67.041  36.409  1.00  0.00
ATOM    971  CE2 PHE A  67      81.505  67.384  37.418  1.00  0.00
ATOM    973  CD2 PHE A  67      80.996  68.690  37.492  1.00  0.00
ATOM    975  C   PHE A  67      80.770  73.589  36.378  1.00  0.00
ATOM    976  O   PHE A  67      81.357  74.337  37.159  1.00  0.00
ATOM    977  N   THR A  68      79.570  73.852  35.866  1.00  0.00
ATOM    979  CA  THR A  68      78.767  75.025  36.192  1.00  0.00
ATOM    981  CB  THR A  68      79.040  76.205  35.246  1.00  0.00
ATOM    983  CG2 THR A  68      78.765  75.959  33.768  1.00  0.00
ATOM    987  OG1 THR A  68      78.258  77.308  35.624  1.00  0.00
ATOM    989  C   THR A  68      77.305  74.646  36.335  1.00  0.00
ATOM    990  O   THR A  68      76.760  73.921  35.501  1.00  0.00
ATOM    991  N   ILE A  69      76.703  75.063  37.452  1.00  0.00
ATOM    993  CA  ILE A  69      75.340  74.691  37.826  1.00  0.00
ATOM    995  CB  ILE A  69      75.296  74.093  39.250  1.00  0.00
ATOM    997  CG2 ILE A  69      75.682  75.122  40.331  1.00  0.00
ATOM   1001  CG1 ILE A  69      73.908  73.474  39.521  1.00  0.00
ATOM   1004  CD1 ILE A  69      73.820  72.709  40.842  1.00  0.00
ATOM   1008  C   ILE A  69      74.458  75.919  37.631  1.00  0.00
ATOM   1009  O   ILE A  69      74.808  77.046  37.978  1.00  0.00
ATOM   1010  N   SER A  70      73.304  75.688  37.026  1.00  0.00
ATOM   1012  CA  SER A  70      72.351  76.737  36.671  1.00  0.00
ATOM   1014  CB  SER A  70      72.565  77.173  35.213  1.00  0.00
ATOM   1017  OG  SER A  70      72.745  76.057  34.362  1.00  0.00
ATOM   1019  C   SER A  70      70.933  76.276  36.941  1.00  0.00
ATOM   1020  O   SER A  70      70.674  75.097  37.152  1.00  0.00
ATOM   1021  N   ARG A  71      69.996  77.212  36.999  1.00  0.00
ATOM   1023  CA  ARG A  71      68.598  76.926  37.304  1.00  0.00
ATOM   1025  CB  ARG A  71      68.256  77.322  38.750  1.00  0.00
ATOM   1028  CG  ARG A  71      68.279  76.080  39.643  1.00  0.00
ATOM   1031  CD  ARG A  71      68.307  76.428  41.126  1.00  0.00
ATOM   1034  NE  ARG A  71      67.135  77.184  41.576  1.00  0.00
ATOM   1036  CZ  ARG A  71      66.654  77.149  42.799  1.00  0.00
ATOM   1037  NH1 ARG A  71      67.272  76.575  43.794  1.00  0.00
ATOM   1040  NH2 ARG A  71      65.499  77.700  42.997  1.00  0.00
ATOM   1043  C   ARG A  71      67.748  77.720  36.339  1.00  0.00
ATOM   1044  O   ARG A  71      68.100  78.816  35.919  1.00  0.00
ATOM   1045  N   ASP A  72      66.575  77.172  36.094  1.00  0.00
ATOM   1047  CA  ASP A  72      65.467  77.860  35.474  1.00  0.00
ATOM   1049  CB  ASP A  72      65.160  77.247  34.106  1.00  0.00
ATOM   1052  CG  ASP A  72      64.171  78.126  33.353  1.00  0.00
ATOM   1053  OD1 ASP A  72      63.054  78.393  33.869  1.00  0.00
ATOM   1054  OD2 ASP A  72      64.497  78.570  32.232  1.00  0.00
ATOM   1055  C   ASP A  72      64.295  77.758  36.449  1.00  0.00
ATOM   1056  O   ASP A  72      63.656  76.705  36.606  1.00  0.00
ATOM   1057  N   ASN A  73      64.070  78.860  37.163  1.00  0.00
ATOM   1059  CA  ASN A  73      63.015  78.992  38.164  1.00  0.00
ATOM   1061  CB  ASN A  73      63.331  80.244  39.024  1.00  0.00
ATOM   1064  CG  ASN A  73      64.356  80.045  40.149  1.00  0.00
ATOM   1065  OD1 ASN A  73      64.810  78.954  40.464  1.00  0.00
ATOM   1066  ND2 ASN A  73      64.725  81.119  40.814  1.00  0.00
ATOM   1069  C   ASN A  73      61.593  79.040  37.569  1.00  0.00
ATOM   1070  O   ASN A  73      60.641  79.073  38.348  1.00  0.00
ATOM   1071  N   ALA A  74      61.452  79.037  36.236  1.00  0.00
ATOM   1073  CA  ALA A  74      60.189  79.232  35.524  1.00  0.00
ATOM   1075  CB  ALA A  74      60.316  80.500  34.668  1.00  0.00
ATOM   1079  C   ALA A  74      59.725  78.018  34.696  1.00  0.00
ATOM   1080  O   ALA A  74      58.565  77.936  34.304  1.00  0.00
ATOM   1081  N   LYS A  75      60.623  77.054  34.470  1.00  0.00
ATOM   1083  CA  LYS A  75      60.338  75.681  34.028  1.00  0.00
ATOM   1085  CB  LYS A  75      60.722  75.463  32.541  1.00  0.00
ATOM   1088  CG  LYS A  75      59.817  76.140  31.491  1.00  0.00
ATOM   1091  CD  LYS A  75      60.065  77.631  31.207  1.00  0.00
ATOM   1094  CE  LYS A  75      61.486  77.902  30.698  1.00  0.00
ATOM   1097  NZ  LYS A  75      62.091  79.072  31.369  1.00  0.00
ATOM   1101  C   LYS A  75      61.025  74.700  34.970  1.00  0.00
ATOM   1102  O   LYS A  75      61.848  73.906  34.526  1.00  0.00
ATOM   1103  N   ASN A  76      60.726  74.852  36.267  1.00  0.00
ATOM   1105  CA  ASN A  76      61.444  74.381  37.468  1.00  0.00
ATOM   1107  CB  ASN A  76      60.455  74.214  38.637  1.00  0.00
ATOM   1110  CG  ASN A  76      59.846  75.560  38.991  1.00  0.00
ATOM   1111  OD1 ASN A  76      58.876  75.993  38.395  1.00  0.00
ATOM   1112  ND2 ASN A  76      60.450  76.330  39.867  1.00  0.00
ATOM   1115  C   ASN A  76      62.446  73.248  37.273  1.00  0.00
ATOM   1116  O   ASN A  76      62.255  72.107  37.703  1.00  0.00
ATOM   1117  N   THR A  77      63.575  73.628  36.681  1.00  0.00
ATOM   1119  CA  THR A  77      64.660  72.709  36.343  1.00  0.00
ATOM   1121  CB  THR A  77      64.718  72.358  34.844  1.00  0.00
ATOM   1123  CG2 THR A  77      63.727  71.274  34.421  1.00  0.00
ATOM   1127  OG1 THR A  77      64.448  73.470  34.026  1.00  0.00
ATOM   1129  C   THR A  77      65.983  73.243  36.866  1.00  0.00
ATOM   1130  O   THR A  77      66.154  74.434  37.156  1.00  0.00
ATOM   1131  N   VAL A  78      66.938  72.337  37.007  1.00  0.00
ATOM   1133  CA  VAL A  78      68.318  72.647  37.369  1.00  0.00
ATOM   1135  CB  VAL A  78      68.598  72.405  38.878  1.00  0.00
ATOM   1137  CG1 VAL A  78      68.203  71.025  39.405  1.00  0.00
ATOM   1141  CG2 VAL A  78      70.071  72.609  39.262  1.00  0.00
ATOM   1145  C   VAL A  78      69.227  71.849  36.454  1.00  0.00
ATOM   1146  O   VAL A  78      69.028  70.656  36.236  1.00  0.00
ATOM   1147  N   TYR A  79      70.216  72.519  35.880  1.00  0.00
ATOM   1149  CA  TYR A  79      71.126  71.961  34.899  1.00  0.00
ATOM   1151  CB  TYR A  79      71.117  72.791  33.607  1.00  0.00
ATOM   1154  CG  TYR A  79      69.757  73.217  33.078  1.00  0.00
ATOM   1155  CD1 TYR A  79      68.674  72.317  33.081  1.00  0.00
ATOM   1157  CE1 TYR A  79      67.407  72.741  32.645  1.00  0.00
ATOM   1159  CZ  TYR A  79      67.216  74.068  32.217  1.00  0.00
ATOM   1160  OH  TYR A  79      65.974  74.498  31.901  1.00  0.00
ATOM   1162  CE2 TYR A  79      68.311  74.950  32.152  1.00  0.00
ATOM   1164  CD2 TYR A  79      69.580  74.527  32.592  1.00  0.00
ATOM   1166  C   TYR A  79      72.538  71.913  35.453  1.00  0.00
ATOM   1167  O   TYR A  79      72.972  72.838  36.146  1.00  0.00
ATOM   1168  N   LEU A  80      73.264  70.866  35.067  1.00  0.00
ATOM   1170  CA  LEU A  80      74.685  70.727  35.380  1.00  0.00
ATOM   1172  CB  LEU A  80      74.916  69.527  36.318  1.00  0.00
ATOM   1175  CG  LEU A  80      76.385  69.386  36.769  1.00  0.00
ATOM   1177  CD1 LEU A  80      76.760  70.472  37.783  1.00  0.00
ATOM   1181  CD2 LEU A  80      76.632  68.022  37.409  1.00  0.00
ATOM   1185  C   LEU A  80      75.440  70.590  34.061  1.00  0.00
ATOM   1186  O   LEU A  80      75.454  69.523  33.442  1.00  0.00
ATOM   1187  N   GLN A  81      76.023  71.704  33.630  1.00  0.00
ATOM   1189  CA  GLN A  81      76.948  71.730  32.515  1.00  0.00
ATOM   1191  CB  GLN A  81      77.044  73.162  31.974  1.00  0.00
ATOM   1194  CG  GLN A  81      77.803  73.286  30.641  1.00  0.00
ATOM   1197  CD  GLN A  81      76.970  73.076  29.374  1.00  0.00
ATOM   1198  OE1 GLN A  81      75.763  73.244  29.326  1.00  0.00
ATOM   1199  NE2 GLN A  81      77.618  72.737  28.281  1.00  0.00
ATOM   1202  C   GLN A  81      78.287  71.191  32.999  1.00  0.00
ATOM   1203  O   GLN A  81      78.820  71.663  34.004  1.00  0.00
ATOM   1204  N   MET A  82      78.839  70.235  32.269  1.00  0.00
ATOM   1206  CA  MET A  82      80.104  69.597  32.592  1.00  0.00
ATOM   1208  CB  MET A  82      79.868  68.156  33.059  1.00  0.00
ATOM   1211  CG  MET A  82      78.950  68.131  34.276  1.00  0.00
ATOM   1214  SD  MET A  82      79.063  66.623  35.253  1.00  0.00
ATOM   1215  CE  MET A  82      78.497  65.379  34.071  1.00  0.00
ATOM   1219  C   MET A  82      80.977  69.648  31.351  1.00  0.00
ATOM   1220  O   MET A  82      80.553  69.237  30.276  1.00  0.00
ATOM   1221  N   ASN A  83      82.168  70.223  31.510  1.00  0.00
ATOM   1223  CA  ASN A  83      83.046  70.593  30.411  1.00  0.00
ATOM   1225  CB  ASN A  83      82.984  72.108  30.161  1.00  0.00
ATOM   1228  CG  ASN A  83      81.569  72.635  30.148  1.00  0.00
ATOM   1229  OD1 ASN A  83      80.851  72.554  29.154  1.00  0.00
ATOM   1230  ND2 ASN A  83      81.117  73.143  31.275  1.00  0.00
ATOM   1233  C   ASN A  83      84.473  70.158  30.718  1.00  0.00
ATOM   1234  O   ASN A  83      84.841  70.021  31.888  1.00  0.00
ATOM   1235  N   SER A  84      85.273  69.946  29.670  1.00  0.00
ATOM   1237  CA  SER A  84      86.587  69.302  29.771  1.00  0.00
ATOM   1239  CB  SER A  84      87.666  70.297  30.212  1.00  0.00
ATOM   1242  OG  SER A  84      87.830  71.292  29.225  1.00  0.00
ATOM   1244  C   SER A  84      86.556  68.075  30.679  1.00  0.00
ATOM   1245  O   SER A  84      87.272  67.973  31.685  1.00  0.00
ATOM   1246  N   LEU A  85      85.643  67.168  30.321  1.00  0.00
ATOM   1248  CA  LEU A  85      85.476  65.884  30.992  1.00  0.00
ATOM   1250  CB  LEU A  85      84.393  65.085  30.250  1.00  0.00
ATOM   1253  CG  LEU A  85      82.984  65.703  30.302  1.00  0.00
ATOM   1255  CD1 LEU A  85      82.122  65.045  29.231  1.00  0.00
ATOM   1259  CD2 LEU A  85      82.301  65.527  31.660  1.00  0.00
ATOM   1263  C   LEU A  85      86.801  65.120  30.992  1.00  0.00
ATOM   1264  O   LEU A  85      87.527  65.102  29.993  1.00  0.00
ATOM   1265  N   LYS A  86      87.085  64.417  32.084  1.00  0.00
ATOM   1267  CA  LYS A  86      88.181  63.452  32.176  1.00  0.00
ATOM   1269  CB  LYS A  86      89.182  63.879  33.259  1.00  0.00
ATOM   1272  CG  LYS A  86      89.799  65.264  33.031  1.00  0.00
ATOM   1275  CD  LYS A  86      90.982  65.549  33.975  1.00  0.00
ATOM   1278  CE  LYS A  86      92.297  64.876  33.542  1.00  0.00
ATOM   1281  NZ  LYS A  86      92.478  63.510  34.096  1.00  0.00
ATOM   1285  C   LYS A  86      87.617  62.064  32.467  1.00  0.00
ATOM   1286  O   LYS A  86      86.505  61.978  32.982  1.00  0.00
ATOM   1287  N   PRO A  87      88.336  60.968  32.159  1.00  0.00
ATOM   1288  CD  PRO A  87      89.580  60.909  31.405  1.00  0.00
ATOM   1291  CG  PRO A  87      89.789  59.434  31.074  1.00  0.00
ATOM   1294  CB  PRO A  87      89.119  58.723  32.249  1.00  0.00
ATOM   1297  CA  PRO A  87      87.916  59.623  32.545  1.00  0.00
ATOM   1299  C   PRO A  87      87.446  59.500  34.000  1.00  0.00
ATOM   1300  O   PRO A  87      86.419  58.875  34.260  1.00  0.00
ATOM   1301  N   GLU A  88      88.140  60.172  34.927  1.00  0.00
ATOM   1303  CA  GLU A  88      87.807  60.198  36.362  1.00  0.00
ATOM   1305  CB  GLU A  88      88.868  60.972  37.166  1.00  0.00
ATOM   1308  CG  GLU A  88      90.325  60.566  36.881  1.00  0.00
ATOM   1311  CD  GLU A  88      90.974  61.540  35.900  1.00  0.00
ATOM   1312  OE1 GLU A  88      91.615  62.519  36.349  1.00  0.00
ATOM   1313  OE2 GLU A  88      90.806  61.392  34.661  1.00  0.00
ATOM   1314  C   GLU A  88      86.419  60.759  36.719  1.00  0.00
ATOM   1315  O   GLU A  88      85.934  60.540  37.825  1.00  0.00
ATOM   1316  N   ASP A  89      85.768  61.473  35.798  1.00  0.00
ATOM   1318  CA  ASP A  89      84.400  61.973  35.944  1.00  0.00
ATOM   1320  CB  ASP A  89      84.192  63.265  35.140  1.00  0.00
ATOM   1323  CG  ASP A  89      85.172  64.383  35.504  1.00  0.00
ATOM   1324  OD1 ASP A  89      85.312  64.744  36.703  1.00  0.00
ATOM   1325  OD2 ASP A  89      85.774  64.950  34.562  1.00  0.00
ATOM   1326  C   ASP A  89      83.311  60.934  35.618  1.00  0.00
ATOM   1327  O   ASP A  89      82.127  61.211  35.804  1.00  0.00
ATOM   1328  N   THR A  90      83.683  59.738  35.152  1.00  0.00
ATOM   1330  CA  THR A  90      82.761  58.612  34.929  1.00  0.00
ATOM   1332  CB  THR A  90      83.524  57.429  34.324  1.00  0.00
ATOM   1334  CG2 THR A  90      82.682  56.169  34.101  1.00  0.00
ATOM   1338  OG1 THR A  90      84.037  57.833  33.082  1.00  0.00
ATOM   1340  C   THR A  90      82.083  58.148  36.221  1.00  0.00
ATOM   1341  O   THR A  90      82.723  57.595  37.127  1.00  0.00
ATOM   1342  N   ALA A  91      80.773  58.369  36.320  1.00  0.00
ATOM   1344  CA  ALA A  91      79.996  58.135  37.533  1.00  0.00
ATOM   1346  CB  ALA A  91      80.408  59.205  38.556  1.00  0.00
ATOM   1350  C   ALA A  91      78.487  58.214  37.280  1.00  0.00
ATOM   1351  O   ALA A  91      78.043  58.862  36.343  1.00  0.00
ATOM   1352  N   VAL A  92      77.656  57.651  38.150  1.00  0.00
ATOM   1354  CA  VAL A  92      76.245  58.098  38.251  1.00  0.00
ATOM   1356  CB  VAL A  92      75.445  57.127  39.149  1.00  0.00
ATOM   1358  CG1 VAL A  92      73.929  57.252  38.956  1.00  0.00
ATOM   1362  CG2 VAL A  92      75.797  55.650  38.888  1.00  0.00
ATOM   1366  C   VAL A  92      76.223  59.534  38.823  1.00  0.00
ATOM   1367  O   VAL A  92      77.262  59.955  39.321  1.00  0.00
ATOM   1368  N   TYR A  93      75.124  60.308  38.807  1.00  0.00
ATOM   1370  CA  TYR A  93      75.238  61.773  38.891  1.00  0.00
ATOM   1372  CB  TYR A  93      75.351  62.407  37.507  1.00  0.00
ATOM   1375  CG  TYR A  93      76.743  62.979  37.327  1.00  0.00
ATOM   1376  CD1 TYR A  93      77.777  62.152  36.862  1.00  0.00
ATOM   1378  CE1 TYR A  93      79.102  62.613  36.820  1.00  0.00
ATOM   1380  CZ  TYR A  93      79.392  63.923  37.231  1.00  0.00
ATOM   1381  OH  TYR A  93      80.659  64.399  37.129  1.00  0.00
ATOM   1383  CE2 TYR A  93      78.357  64.754  37.718  1.00  0.00
ATOM   1385  CD2 TYR A  93      77.032  64.281  37.772  1.00  0.00
ATOM   1387  C   TYR A  93      74.312  62.568  39.823  1.00  0.00
ATOM   1388  O   TYR A  93      74.692  63.669  40.223  1.00  0.00
ATOM   1389  N   TYR A  94      73.175  61.960  40.179  1.00  0.00
ATOM   1391  CA  TYR A  94      72.100  62.351  41.112  1.00  0.00
ATOM   1393  CB  TYR A  94      72.264  61.596  42.429  1.00  0.00
ATOM   1396  CG  TYR A  94      72.355  60.081  42.333  1.00  0.00
ATOM   1397  CD1 TYR A  94      71.178  59.310  42.293  1.00  0.00
ATOM   1399  CE1 TYR A  94      71.260  57.907  42.242  1.00  0.00
ATOM   1401  CZ  TYR A  94      72.518  57.272  42.213  1.00  0.00
ATOM   1402  OH  TYR A  94      72.592  55.919  42.138  1.00  0.00
ATOM   1404  CE2 TYR A  94      73.697  58.044  42.250  1.00  0.00
ATOM   1406  CD2 TYR A  94      73.614  59.446  42.309  1.00  0.00
ATOM   1408  C   TYR A  94      71.845  63.850  41.463  1.00  0.00
ATOM   1409  O   TYR A  94      72.746  64.627  41.706  1.00  0.00
ATOM   1410  N   CYS A  95      70.586  64.267  41.664  1.00  0.00
ATOM   1412  CA  CYS A  95      70.220  65.686  41.588  1.00  0.00
ATOM   1414  CB  CYS A  95      68.974  65.876  40.711  1.00  0.00
ATOM   1417  SG  CYS A  95      68.281  67.560  40.791  1.00  0.00
ATOM   1418  C   CYS A  95      70.036  66.485  42.890  1.00  0.00
ATOM   1419  O   CYS A  95      70.232  67.708  42.915  1.00  0.00
ATOM   1420  N   ALA A  96      69.557  65.773  43.903  1.00  0.00
ATOM   1422  CA  ALA A  96      69.040  66.207  45.196  1.00  0.00
ATOM   1424  CB  ALA A  96      70.095  65.869  46.254  1.00  0.00
ATOM   1428  C   ALA A  96      68.487  67.643  45.418  1.00  0.00
ATOM   1429  O   ALA A  96      68.964  68.689  44.990  1.00  0.00
ATOM   1430  N   ALA A  97      67.487  67.672  46.284  1.00  0.00
ATOM   1432  CA  ALA A  97      66.742  68.821  46.718  1.00  0.00
ATOM   1434  CB  ALA A  97      65.375  68.807  46.030  1.00  0.00
ATOM   1438  C   ALA A  97      66.627  68.738  48.249  1.00  0.00
ATOM   1439  O   ALA A  97      65.906  67.909  48.840  1.00  0.00
ATOM   1440  N   PRO A  98      67.459  69.556  48.889  1.00  0.00
ATOM   1441  CD  PRO A  98      68.884  69.572  48.589  1.00  0.00
ATOM   1444  CG  PRO A  98      69.528  70.252  49.780  1.00  0.00
ATOM   1447  CB  PRO A  98      68.422  71.094  50.399  1.00  0.00
ATOM   1450  CA  PRO A  98      67.180  70.239  50.131  1.00  0.00
ATOM   1452  C   PRO A  98      65.908  71.084  50.149  1.00  0.00
ATOM   1453  O   PRO A  98      65.826  72.152  49.540  1.00  0.00
ATOM   1454  N   TYR A  99      64.986  70.661  51.009  1.00  0.00
ATOM   1456  CA  TYR A  99      63.923  71.501  51.558  1.00  0.00
ATOM   1458  CB  TYR A  99      62.549  70.912  51.200  1.00  0.00
ATOM   1461  CG  TYR A  99      62.191  71.020  49.729  1.00  0.00
ATOM   1462  CD1 TYR A  99      61.486  72.145  49.257  1.00  0.00
ATOM   1464  CE1 TYR A  99      61.121  72.240  47.901  1.00  0.00
ATOM   1466  CZ  TYR A  99      61.463  71.204  47.010  1.00  0.00
ATOM   1467  OH  TYR A  99      61.107  71.296  45.701  1.00  0.00
ATOM   1469  CE2 TYR A  99      62.175  70.079  47.477  1.00  0.00
ATOM   1471  CD2 TYR A  99      62.547  69.993  48.833  1.00  0.00
ATOM   1473  C   TYR A  99      64.130  71.743  53.063  1.00  0.00
ATOM   1474  O   TYR A  99      63.196  72.030  53.800  1.00  0.00
ATOM   1475  N   PHE A 100      65.381  71.641  53.534  1.00  0.00
ATOM   1477  CA  PHE A 100      65.764  71.775  54.943  1.00  0.00
ATOM   1479  CB  PHE A 100      67.231  71.360  55.069  1.00  0.00
ATOM   1482  CG  PHE A 100      67.846  71.185  56.461  1.00  0.00
ATOM   1483  CD1 PHE A 100      68.163  69.896  56.938  1.00  0.00
ATOM   1485  CE1 PHE A 100      68.866  69.724  58.143  1.00  0.00
ATOM   1487  CZ  PHE A 100      69.238  70.843  58.903  1.00  0.00
ATOM   1489  CE2 PHE A 100      68.904  72.131  58.457  1.00  0.00
ATOM   1491  CD2 PHE A 100      68.225  72.297  57.235  1.00  0.00
ATOM   1493  C   PHE A 100      65.425  73.121  55.602  1.00  0.00
ATOM   1494  O   PHE A 100      65.389  73.225  56.824  1.00  0.00
ATOM   1495  N   TYR A 101      65.143  74.152  54.800  1.00  0.00
ATOM   1497  CA  TYR A 101      64.964  75.538  55.240  1.00  0.00
ATOM   1499  CB  TYR A 101      63.477  75.790  55.542  1.00  0.00
ATOM   1502  CG  TYR A 101      62.506  75.455  54.411  1.00  0.00
ATOM   1503  CD1 TYR A 101      62.807  75.776  53.068  1.00  0.00
ATOM   1505  CE1 TYR A 101      61.885  75.483  52.046  1.00  0.00
ATOM   1507  CZ  TYR A 101      60.655  74.871  52.350  1.00  0.00
ATOM   1508  OH  TYR A 101      59.758  74.674  51.352  1.00  0.00
ATOM   1510  CE2 TYR A 101      60.348  74.545  53.690  1.00  0.00
ATOM   1512  CD2 TYR A 101      61.274  74.838  54.712  1.00  0.00
ATOM   1514  C   TYR A 101      65.946  76.004  56.329  1.00  0.00
ATOM   1515  O   TYR A 101      65.518  76.619  57.310  1.00  0.00
ATOM   1516  N   PRO A 102      67.266  75.754  56.165  1.00  0.00
ATOM   1517  CD  PRO A 102      67.934  75.268  54.955  1.00  0.00
ATOM   1520  CG  PRO A 102      69.435  75.506  55.134  1.00  0.00
ATOM   1523  CB  PRO A 102      69.600  75.715  56.639  1.00  0.00
ATOM   1526  CA  PRO A 102      68.255  76.302  57.073  1.00  0.00
ATOM   1528  C   PRO A 102      68.222  77.815  56.878  1.00  0.00
ATOM   1529  O   PRO A 102      68.352  78.321  55.768  1.00  0.00
ATOM   1530  N   VAL A 103      68.028  78.551  57.966  1.00  0.00
ATOM   1532  CA  VAL A 103      67.990  80.015  57.896  1.00  0.00
ATOM   1534  CB  VAL A 103      67.490  80.583  59.247  1.00  0.00
ATOM   1536  CG1 VAL A 103      67.322  82.109  59.262  1.00  0.00
ATOM   1540  CG2 VAL A 103      66.118  79.993  59.621  1.00  0.00
ATOM   1544  C   VAL A 103      69.350  80.612  57.524  1.00  0.00
ATOM   1545  O   VAL A 103      69.422  81.743  57.062  1.00  0.00
ATOM   1546  N   VAL A 104      70.427  79.834  57.678  1.00  0.00
ATOM   1548  CA  VAL A 104      71.730  80.105  57.064  1.00  0.00
ATOM   1550  CB  VAL A 104      72.857  79.366  57.810  1.00  0.00
ATOM   1552  CG1 VAL A 104      74.228  79.751  57.243  1.00  0.00
ATOM   1556  CG2 VAL A 104      72.871  79.707  59.306  1.00  0.00
ATOM   1560  C   VAL A 104      71.669  79.704  55.594  1.00  0.00
ATOM   1561  O   VAL A 104      71.683  78.508  55.314  1.00  0.00
ATOM   1562  N   PRO A 105      71.609  80.639  54.627  1.00  0.00
ATOM   1563  CD  PRO A 105      71.661  82.092  54.769  1.00  0.00
ATOM   1566  CG  PRO A 105      71.624  82.660  53.349  1.00  0.00
ATOM   1569  CB  PRO A 105      70.899  81.564  52.568  1.00  0.00
ATOM   1572  CA  PRO A 105      71.428  80.286  53.223  1.00  0.00
ATOM   1574  C   PRO A 105      72.722  79.813  52.526  1.00  0.00
ATOM   1575  O   PRO A 105      72.709  79.390  51.366  1.00  0.00
ATOM   1576  N   TRP A 106      73.850  79.886  53.231  1.00  0.00
ATOM   1578  CA  TRP A 106      75.127  79.305  52.841  1.00  0.00
ATOM   1580  CB  TRP A 106      76.261  80.332  53.006  1.00  0.00
ATOM   1583  CG  TRP A 106      77.570  79.913  52.405  1.00  0.00
ATOM   1584  CD1 TRP A 106      77.942  80.153  51.129  1.00  0.00
ATOM   1586  NE1 TRP A 106      79.184  79.601  50.889  1.00  0.00
ATOM   1588  CE2 TRP A 106      79.693  78.989  52.012  1.00  0.00
ATOM   1589  CZ2 TRP A 106      80.895  78.312  52.267  1.00  0.00
ATOM   1591  CH2 TRP A 106      81.128  77.796  53.553  1.00  0.00
ATOM   1593  CZ3 TRP A 106      80.160  77.966  54.560  1.00  0.00
ATOM   1595  CE3 TRP A 106      78.956  78.647  54.290  1.00  0.00
ATOM   1597  CD2 TRP A 106      78.686  79.177  53.009  1.00  0.00
ATOM   1598  C   TRP A 106      75.375  78.038  53.646  1.00  0.00
ATOM   1599  O   TRP A 106      75.817  78.076  54.792  1.00  0.00
ATOM   1600  N   PHE A 107      74.967  76.909  53.069  1.00  0.00
ATOM   1602  CA  PHE A 107      74.801  75.690  53.839  1.00  0.00
ATOM   1604  CB  PHE A 107      73.367  75.649  54.407  1.00  0.00
ATOM   1607  CG  PHE A 107      73.258  75.166  55.840  1.00  0.00
ATOM   1608  CD1 PHE A 107      73.868  75.905  56.872  1.00  0.00
ATOM   1610  CE1 PHE A 107      73.725  75.505  58.212  1.00  0.00
ATOM   1612  CZ  PHE A 107      72.963  74.368  58.528  1.00  0.00
ATOM   1614  CE2 PHE A 107      72.348  73.630  57.503  1.00  0.00
ATOM   1616  CD2 PHE A 107      72.502  74.023  56.160  1.00  0.00
ATOM   1618  C   PHE A 107      75.097  74.465  52.998  1.00  0.00
ATOM   1619  O   PHE A 107      74.436  74.212  51.989  1.00  0.00
ATOM   1620  N   TYR A 108      76.062  73.693  53.470  1.00  0.00
ATOM   1622  CA  TYR A 108      76.475  72.424  52.895  1.00  0.00
ATOM   1624  CB  TYR A 108      77.954  72.516  52.467  1.00  0.00
ATOM   1627  CG  TYR A 108      78.582  71.229  51.956  1.00  0.00
ATOM   1628  CD1 TYR A 108      77.885  70.391  51.062  1.00  0.00
ATOM   1630  CE1 TYR A 108      78.449  69.165  50.668  1.00  0.00
ATOM   1632  CZ  TYR A 108      79.726  68.783  51.125  1.00  0.00
ATOM   1633  OH  TYR A 108      80.261  67.599  50.723  1.00  0.00
ATOM   1635  CE2 TYR A 108      80.439  69.633  51.997  1.00  0.00
ATOM   1637  CD2 TYR A 108      79.860  70.845  52.418  1.00  0.00
ATOM   1639  C   TYR A 108      76.161  71.300  53.880  1.00  0.00
ATOM   1640  O   TYR A 108      77.036  70.588  54.374  1.00  0.00
ATOM   1641  N   ALA A 109      74.885  71.229  54.261  1.00  0.00
ATOM   1643  CA  ALA A 109      74.434  70.201  55.171  1.00  0.00
ATOM   1645  CB  ALA A 109      73.187  70.634  55.936  1.00  0.00
ATOM   1649  C   ALA A 109      74.385  68.834  54.515  1.00  0.00
ATOM   1650  O   ALA A 109      73.464  68.525  53.780  1.00  0.00
ATOM   1651  N   LEU A 110      75.411  68.019  54.682  1.00  0.00
ATOM   1653  CA  LEU A 110      75.581  66.789  53.910  1.00  0.00
ATOM   1655  CB  LEU A 110      77.026  66.320  54.204  1.00  0.00
ATOM   1658  CG  LEU A 110      77.598  65.141  53.392  1.00  0.00
ATOM   1660  CD1 LEU A 110      77.456  65.340  51.881  1.00  0.00
ATOM   1664  CD2 LEU A 110      79.086  64.977  53.709  1.00  0.00
ATOM   1668  C   LEU A 110      74.524  65.685  54.145  1.00  0.00
ATOM   1669  O   LEU A 110      74.620  64.602  53.573  1.00  0.00
ATOM   1670  N   ASP A 111      73.510  65.955  54.949  1.00  0.00
ATOM   1672  CA  ASP A 111      72.335  65.132  55.208  1.00  0.00
ATOM   1674  CB  ASP A 111      72.231  65.001  56.741  1.00  0.00
ATOM   1677  CG  ASP A 111      71.899  66.357  57.405  1.00  0.00
ATOM   1678  OD1 ASP A 111      72.723  67.291  57.251  1.00  0.00
ATOM   1679  OD2 ASP A 111      70.788  66.475  57.964  1.00  0.00
ATOM   1680  C   ASP A 111      71.029  65.764  54.728  1.00  0.00
ATOM   1681  O   ASP A 111      70.054  65.058  54.474  1.00  0.00
ATOM   1682  N   TYR A 112      71.017  67.088  54.555  1.00  0.00
ATOM   1684  CA  TYR A 112      69.846  67.905  54.259  1.00  0.00
ATOM   1686  CB  TYR A 112      70.204  69.410  54.344  1.00  0.00
ATOM   1689  CG  TYR A 112      70.918  70.168  53.219  1.00  0.00
ATOM   1690  CD1 TYR A 112      71.595  69.518  52.173  1.00  0.00
ATOM   1692  CE1 TYR A 112      72.395  70.231  51.263  1.00  0.00
ATOM   1694  CZ  TYR A 112      72.494  71.628  51.360  1.00  0.00
ATOM   1695  OH  TYR A 112      73.316  72.293  50.509  1.00  0.00
ATOM   1697  CE2 TYR A 112      71.762  72.307  52.360  1.00  0.00
ATOM   1699  CD2 TYR A 112      70.970  71.577  53.274  1.00  0.00
ATOM   1701  C   TYR A 112      69.160  67.587  52.914  1.00  0.00
ATOM   1702  O   TYR A 112      68.227  68.273  52.495  1.00  0.00
ATOM   1703  N   LEU A 113      69.673  66.584  52.202  1.00  0.00
ATOM   1705  CA  LEU A 113      69.333  66.165  50.861  1.00  0.00
ATOM   1707  CB  LEU A 113      70.464  65.285  50.259  1.00  0.00
ATOM   1710  CG  LEU A 113      71.885  65.839  50.049  1.00  0.00
ATOM   1712  CD1 LEU A 113      71.899  67.234  49.434  1.00  0.00
ATOM   1716  CD2 LEU A 113      72.726  65.799  51.325  1.00  0.00
ATOM   1720  C   LEU A 113      67.995  65.394  50.801  1.00  0.00
ATOM   1721  O   LEU A 113      67.968  64.200  50.502  1.00  0.00
ATOM   1722  N   TYR A 114      66.885  66.054  51.143  1.00  0.00
ATOM   1724  CA  TYR A 114      65.659  65.338  51.524  1.00  0.00
ATOM   1726  CB  TYR A 114      64.595  66.355  51.982  1.00  0.00
ATOM   1729  CG  TYR A 114      64.768  67.074  53.313  1.00  0.00
ATOM   1730  CD1 TYR A 114      65.811  66.774  54.218  1.00  0.00
ATOM   1732  CE1 TYR A 114      65.859  67.413  55.471  1.00  0.00
ATOM   1734  CZ  TYR A 114      64.883  68.369  55.824  1.00  0.00
ATOM   1735  OH  TYR A 114      64.952  68.996  57.027  1.00  0.00
ATOM   1737  CE2 TYR A 114      63.847  68.677  54.918  1.00  0.00
ATOM   1739  CD2 TYR A 114      63.791  68.023  53.674  1.00  0.00
ATOM   1741  C   TYR A 114      65.035  64.493  50.420  1.00  0.00
ATOM   1742  O   TYR A 114      64.425  63.464  50.710  1.00  0.00
ATOM   1743  N   TYR A 115      65.203  64.907  49.166  1.00  0.00
ATOM   1745  CA  TYR A 115      64.790  64.114  48.010  1.00  0.00
ATOM   1747  CB  TYR A 115      63.651  64.839  47.282  1.00  0.00
ATOM   1750  CG  TYR A 115      62.357  64.911  48.064  1.00  0.00
ATOM   1751  CD1 TYR A 115      62.025  66.071  48.795  1.00  0.00
ATOM   1753  CE1 TYR A 115      60.788  66.153  49.468  1.00  0.00
ATOM   1755  CZ  TYR A 115      59.884  65.070  49.414  1.00  0.00
ATOM   1756  OH  TYR A 115      58.660  65.180  49.997  1.00  0.00
ATOM   1758  CE2 TYR A 115      60.234  63.901  48.707  1.00  0.00
ATOM   1760  CD2 TYR A 115      61.466  63.825  48.031  1.00  0.00
ATOM   1762  C   TYR A 115      65.975  63.904  47.089  1.00  0.00
ATOM   1763  O   TYR A 115      66.823  64.785  46.957  1.00  0.00
ATOM   1764  N   TRP A 116      65.965  62.757  46.411  1.00  0.00
ATOM   1766  CA  TRP A 116      66.961  62.318  45.438  1.00  0.00
ATOM   1768  CB  TRP A 116      67.771  61.154  46.029  1.00  0.00
ATOM   1771  CG  TRP A 116      68.734  61.524  47.121  1.00  0.00
ATOM   1772  CD1 TRP A 116      68.415  61.791  48.408  1.00  0.00
ATOM   1774  NE1 TRP A 116      69.549  62.144  49.110  1.00  0.00
ATOM   1776  CE2 TRP A 116      70.666  62.138  48.305  1.00  0.00
ATOM   1777  CZ2 TRP A 116      72.014  62.466  48.518  1.00  0.00
ATOM   1779  CH2 TRP A 116      72.909  62.413  47.435  1.00  0.00
ATOM   1781  CZ3 TRP A 116      72.455  62.002  46.166  1.00  0.00
ATOM   1783  CE3 TRP A 116      71.107  61.645  45.977  1.00  0.00
ATOM   1785  CD2 TRP A 116      70.174  61.729  47.030  1.00  0.00
ATOM   1786  C   TRP A 116      66.261  61.898  44.150  1.00  0.00
ATOM   1787  O   TRP A 116      65.086  61.530  44.164  1.00  0.00
ATOM   1788  N   GLY A 117      66.985  61.994  43.040  1.00  0.00
ATOM   1790  CA  GLY A 117      66.505  61.577  41.733  1.00  0.00
ATOM   1793  C   GLY A 117      67.000  60.175  41.371  1.00  0.00
ATOM   1794  O   GLY A 117      67.647  59.487  42.167  1.00  0.00
ATOM   1795  N   GLN A 118      66.647  59.734  40.175  1.00  0.00
ATOM   1797  CA  GLN A 118      66.874  58.393  39.666  1.00  0.00
ATOM   1799  CB  GLN A 118      66.022  58.288  38.376  1.00  0.00
ATOM   1802  CG  GLN A 118      65.987  56.923  37.675  1.00  0.00
ATOM   1805  CD  GLN A 118      65.371  55.833  38.540  1.00  0.00
ATOM   1806  OE1 GLN A 118      64.184  55.554  38.505  1.00  0.00
ATOM   1807  NE2 GLN A 118      66.146  55.170  39.360  1.00  0.00
ATOM   1810  C   GLN A 118      68.339  58.053  39.373  1.00  0.00
ATOM   1811  O   GLN A 118      68.690  56.875  39.404  1.00  0.00
ATOM   1812  N   GLY A 119      69.162  59.069  39.091  1.00  0.00
ATOM   1814  CA  GLY A 119      70.584  58.951  38.792  1.00  0.00
ATOM   1817  C   GLY A 119      70.901  58.540  37.348  1.00  0.00
ATOM   1818  O   GLY A 119      71.065  57.365  37.062  1.00  0.00
ATOM   1819  N   THR A 120      71.066  59.503  36.434  1.00  0.00
ATOM   1821  CA  THR A 120      71.779  59.230  35.188  1.00  0.00
ATOM   1823  CB  THR A 120      71.673  60.504  34.383  1.00  0.00
ATOM   1825  CG2 THR A 120      72.495  61.678  34.922  1.00  0.00
ATOM   1829  OG1 THR A 120      72.023  60.234  33.067  1.00  0.00
ATOM   1831  C   THR A 120      73.235  58.780  35.351  1.00  0.00
ATOM   1832  O   THR A 120      73.889  59.124  36.331  1.00  0.00
ATOM   1833  N   GLN A 121      73.693  58.034  34.340  1.00  0.00
ATOM   1835  CA  GLN A 121      75.026  57.452  34.174  1.00  0.00
ATOM   1837  CB  GLN A 121      74.833  55.984  33.740  1.00  0.00
ATOM   1840  CG  GLN A 121      76.082  55.268  33.205  1.00  0.00
ATOM   1843  CD  GLN A 121      77.280  55.300  34.145  1.00  0.00
ATOM   1844  OE1 GLN A 121      77.171  55.264  35.366  1.00  0.00
ATOM   1845  NE2 GLN A 121      78.470  55.407  33.610  1.00  0.00
ATOM   1848  C   GLN A 121      75.803  58.288  33.157  1.00  0.00
ATOM   1849  O   GLN A 121      75.274  58.630  32.099  1.00  0.00
ATOM   1850  N   VAL A 122      77.063  58.606  33.467  1.00  0.00
ATOM   1852  CA  VAL A 122      77.926  59.424  32.597  1.00  0.00
ATOM   1854  CB  VAL A 122      78.127  60.822  33.223  1.00  0.00
ATOM   1856  CG1 VAL A 122      78.952  61.737  32.310  1.00  0.00
ATOM   1860  CG2 VAL A 122      76.789  61.524  33.500  1.00  0.00
ATOM   1864  C   VAL A 122      79.264  58.719  32.433  1.00  0.00
ATOM   1865  O   VAL A 122      79.828  58.274  33.439  1.00  0.00
ATOM   1866  N   THR A 123      79.749  58.572  31.185  1.00  0.00
ATOM   1868  CA  THR A 123      80.748  57.527  30.880  1.00  0.00
ATOM   1870  CB  THR A 123      80.095  56.230  30.339  1.00  0.00
ATOM   1872  CG2 THR A 123      80.902  55.000  30.753  1.00  0.00
ATOM   1876  OG1 THR A 123      78.775  56.045  30.806  1.00  0.00
ATOM   1878  C   THR A 123      81.840  58.022  29.937  1.00  0.00
ATOM   1879  O   THR A 123      81.789  57.850  28.714  1.00  0.00
ATOM   1880  N   VAL A 124      82.838  58.686  30.512  1.00  0.00
ATOM   1882  CA  VAL A 124      83.906  59.346  29.758  1.00  0.00
ATOM   1884  CB  VAL A 124      84.569  60.463  30.589  1.00  0.00
ATOM   1886  CG1 VAL A 124      85.508  61.306  29.711  1.00  0.00
ATOM   1890  CG2 VAL A 124      83.525  61.408  31.208  1.00  0.00
ATOM   1894  C   VAL A 124      84.928  58.317  29.266  1.00  0.00
ATOM   1895  O   VAL A 124      85.323  57.395  29.976  1.00  0.00
ATOM   1896  N   SER A 125      85.370  58.474  28.022  1.00  0.00
ATOM   1898  CA  SER A 125      86.013  57.418  27.240  1.00  0.00
ATOM   1900  CB  SER A 125      84.944  56.750  26.361  1.00  0.00
ATOM   1903  OG  SER A 125      84.197  57.696  25.610  1.00  0.00
ATOM   1905  C   SER A 125      87.146  58.001  26.397  1.00  0.00
ATOM   1906  O   SER A 125      87.000  59.027  25.729  1.00  0.00
ATOM   1907  N   SER A 126      88.321  57.384  26.461  1.00  0.00
ATOM   1909  CA  SER A 126      89.527  57.901  25.812  1.00  0.00
ATOM   1911  CB  SER A 126      90.762  57.234  26.421  1.00  0.00
ATOM   1914  OG  SER A 126      90.765  57.472  27.820  1.00  0.00
ATOM   1916  C   SER A 126      89.473  57.740  24.289  1.00  0.00
ATOM   1917  O   SER A 126      88.527  57.234  23.683  1.00  0.00
END
