# Supplementary material for: Nanobody-based CTLA4 inhibitors for immune checkpoint blockade therapy of canine cancer patients
Source: Sci Rep. 2021 Oct 21;11:20763. doi: 10.1038/s41598-021-00325-3 (PMC8531395; doi:10.1038/s41598-021-00325-3)
Supplement: Supplementary file 1 — Supplementary Information 1. [file 41598_2021_325_MOESM1_ESM.zip › Supplemental Information/ITasser_cNb6_5.pdb]

ATOM      1  N   MET B   1      65.287  71.149  61.268  1.00  0.00
ATOM      2  CA  MET B   1      64.960  71.238  59.837  1.00  0.00
ATOM      4  CB  MET B   1      65.513  72.558  59.273  1.00  0.00
ATOM      7  CG  MET B   1      66.973  72.861  59.637  1.00  0.00
ATOM     10  SD  MET B   1      67.710  74.258  58.738  1.00  0.00
ATOM     11  CE  MET B   1      66.594  75.609  59.207  1.00  0.00
ATOM     15  C   MET B   1      65.484  70.050  59.033  1.00  0.00
ATOM     16  O   MET B   1      64.972  69.756  57.953  1.00  0.00
ATOM     17  N   HIS B   2      66.467  69.327  59.577  1.00  0.00
ATOM     19  CA  HIS B   2      66.828  68.004  59.074  1.00  0.00
ATOM     21  CB  HIS B   2      68.274  67.640  59.441  1.00  0.00
ATOM     24  CG  HIS B   2      68.746  66.399  58.717  1.00  0.00
ATOM     25  ND1 HIS B   2      68.318  66.008  57.445  1.00  0.00
ATOM     26  CE1 HIS B   2      68.901  64.828  57.197  1.00  0.00
ATOM     28  NE2 HIS B   2      69.670  64.466  58.237  1.00  0.00
ATOM     30  CD2 HIS B   2      69.581  65.440  59.210  1.00  0.00
ATOM     32  C   HIS B   2      65.836  66.945  59.562  1.00  0.00
ATOM     33  O   HIS B   2      65.237  67.066  60.632  1.00  0.00
ATOM     34  N   VAL B   3      65.711  65.870  58.784  1.00  0.00
ATOM     36  CA  VAL B   3      64.950  64.661  59.105  1.00  0.00
ATOM     38  CB  VAL B   3      63.610  64.620  58.343  1.00  0.00
ATOM     40  CG1 VAL B   3      62.893  63.261  58.332  1.00  0.00
ATOM     44  CG2 VAL B   3      62.623  65.626  58.934  1.00  0.00
ATOM     48  C   VAL B   3      65.777  63.465  58.745  1.00  0.00
ATOM     49  O   VAL B   3      66.149  63.376  57.581  1.00  0.00
ATOM     50  N   ALA B   4      66.026  62.586  59.721  1.00  0.00
ATOM     52  CA  ALA B   4      66.980  61.477  59.639  1.00  0.00
ATOM     54  CB  ALA B   4      68.126  61.742  60.623  1.00  0.00
ATOM     58  C   ALA B   4      66.302  60.130  59.893  1.00  0.00
ATOM     59  O   ALA B   4      65.448  60.014  60.765  1.00  0.00
ATOM     60  N   GLN B   5      66.665  59.112  59.115  1.00  0.00
ATOM     62  CA  GLN B   5      65.966  57.826  59.091  1.00  0.00
ATOM     64  CB  GLN B   5      64.813  57.892  58.061  1.00  0.00
ATOM     67  CG  GLN B   5      65.234  58.303  56.634  1.00  0.00
ATOM     70  CD  GLN B   5      64.065  58.402  55.649  1.00  0.00
ATOM     71  OE1 GLN B   5      63.820  59.424  55.023  1.00  0.00
ATOM     72  NE2 GLN B   5      63.335  57.340  55.430  1.00  0.00
ATOM     75  C   GLN B   5      66.960  56.684  58.831  1.00  0.00
ATOM     76  O   GLN B   5      68.001  56.922  58.212  1.00  0.00
ATOM     77  N   PRO B   6      66.706  55.458  59.331  1.00  0.00
ATOM     78  CD  PRO B   6      65.651  55.109  60.271  1.00  0.00
ATOM     81  CG  PRO B   6      66.023  53.742  60.840  1.00  0.00
ATOM     84  CB  PRO B   6      66.828  53.110  59.711  1.00  0.00
ATOM     87  CA  PRO B   6      67.566  54.305  59.093  1.00  0.00
ATOM     89  C   PRO B   6      67.867  54.041  57.616  1.00  0.00
ATOM     90  O   PRO B   6      66.949  54.022  56.807  1.00  0.00
ATOM     91  N   ALA B   7      69.126  53.763  57.263  1.00  0.00
ATOM     93  CA  ALA B   7      69.524  53.581  55.862  1.00  0.00
ATOM     95  CB  ALA B   7      71.050  53.440  55.810  1.00  0.00
ATOM     99  C   ALA B   7      68.831  52.400  55.147  1.00  0.00
ATOM    100  O   ALA B   7      68.567  52.444  53.947  1.00  0.00
ATOM    101  N   VAL B   8      68.535  51.340  55.893  1.00  0.00
ATOM    103  CA  VAL B   8      68.173  50.014  55.373  1.00  0.00
ATOM    105  CB  VAL B   8      69.160  48.953  55.926  1.00  0.00
ATOM    107  CG1 VAL B   8      70.582  49.189  55.397  1.00  0.00
ATOM    111  CG2 VAL B   8      69.225  48.916  57.463  1.00  0.00
ATOM    115  C   VAL B   8      66.696  49.722  55.625  1.00  0.00
ATOM    116  O   VAL B   8      65.897  50.647  55.566  1.00  0.00
ATOM    117  N   VAL B   9      66.365  48.456  55.887  1.00  0.00
ATOM    119  CA  VAL B   9      65.347  47.884  56.799  1.00  0.00
ATOM    121  CB  VAL B   9      64.208  48.833  57.240  1.00  0.00
ATOM    123  CG1 VAL B   9      63.023  48.068  57.851  1.00  0.00
ATOM    127  CG2 VAL B   9      64.707  49.781  58.347  1.00  0.00
ATOM    131  C   VAL B   9      64.844  46.596  56.149  1.00  0.00
ATOM    132  O   VAL B   9      64.261  46.599  55.065  1.00  0.00
ATOM    133  N   LEU B  10      65.129  45.462  56.787  1.00  0.00
ATOM    135  CA  LEU B  10      64.614  44.183  56.318  1.00  0.00
ATOM    137  CB  LEU B  10      65.498  43.030  56.833  1.00  0.00
ATOM    140  CG  LEU B  10      66.966  43.090  56.366  1.00  0.00
ATOM    142  CD1 LEU B  10      67.736  41.881  56.899  1.00  0.00
ATOM    146  CD2 LEU B  10      67.112  43.125  54.843  1.00  0.00
ATOM    150  C   LEU B  10      63.171  44.031  56.785  1.00  0.00
ATOM    151  O   LEU B  10      62.885  44.101  57.981  1.00  0.00
ATOM    152  N   ALA B  11      62.258  43.842  55.840  1.00  0.00
ATOM    154  CA  ALA B  11      60.906  43.435  56.157  1.00  0.00
ATOM    156  CB  ALA B  11      59.999  43.551  54.933  1.00  0.00
ATOM    160  C   ALA B  11      60.909  42.020  56.744  1.00  0.00
ATOM    161  O   ALA B  11      61.679  41.132  56.364  1.00  0.00
ATOM    162  N   SER B  12      59.982  41.819  57.665  1.00  0.00
ATOM    164  CA  SER B  12      59.576  40.502  58.120  1.00  0.00
ATOM    166  CB  SER B  12      58.572  40.646  59.269  1.00  0.00
ATOM    169  OG  SER B  12      57.473  41.446  58.872  1.00  0.00
ATOM    171  C   SER B  12      58.966  39.674  56.994  1.00  0.00
ATOM    172  O   SER B  12      58.400  40.196  56.039  1.00  0.00
ATOM    173  N   SER B  13      58.945  38.362  57.196  1.00  0.00
ATOM    175  CA  SER B  13      58.170  37.376  56.432  1.00  0.00
ATOM    177  CB  SER B  13      58.633  35.984  56.870  1.00  0.00
ATOM    180  OG  SER B  13      58.746  35.923  58.282  1.00  0.00
ATOM    182  C   SER B  13      56.645  37.474  56.589  1.00  0.00
ATOM    183  O   SER B  13      55.913  36.620  56.087  1.00  0.00
ATOM    184  N   ARG B  14      56.128  38.506  57.270  1.00  0.00
ATOM    186  CA  ARG B  14      54.708  38.900  57.212  1.00  0.00
ATOM    188  CB  ARG B  14      53.975  38.567  58.529  1.00  0.00
ATOM    191  CG  ARG B  14      53.819  37.041  58.758  1.00  0.00
ATOM    194  CD  ARG B  14      52.898  36.363  57.721  1.00  0.00
ATOM    197  NE  ARG B  14      52.767  34.897  57.892  1.00  0.00
ATOM    199  CZ  ARG B  14      53.411  33.971  57.194  1.00  0.00
ATOM    200  NH1 ARG B  14      54.477  34.231  56.506  1.00  0.00
ATOM    203  NH2 ARG B  14      52.986  32.742  57.145  1.00  0.00
ATOM    206  C   ARG B  14      54.511  40.294  56.609  1.00  0.00
ATOM    207  O   ARG B  14      53.478  40.927  56.798  1.00  0.00
ATOM    208  N   GLY B  15      55.506  40.719  55.829  1.00  0.00
ATOM    210  CA  GLY B  15      55.515  41.934  55.028  1.00  0.00
ATOM    213  C   GLY B  15      55.299  43.192  55.863  1.00  0.00
ATOM    214  O   GLY B  15      54.539  44.085  55.481  1.00  0.00
ATOM    215  N   VAL B  16      55.963  43.239  57.019  1.00  0.00
ATOM    217  CA  VAL B  16      55.967  44.388  57.928  1.00  0.00
ATOM    219  CB  VAL B  16      55.339  44.079  59.307  1.00  0.00
ATOM    221  CG1 VAL B  16      55.266  45.347  60.171  1.00  0.00
ATOM    225  CG2 VAL B  16      53.930  43.495  59.181  1.00  0.00
ATOM    229  C   VAL B  16      57.382  44.896  58.117  1.00  0.00
ATOM    230  O   VAL B  16      58.278  44.115  58.444  1.00  0.00
ATOM    231  N   ALA B  17      57.545  46.207  57.975  1.00  0.00
ATOM    233  CA  ALA B  17      58.761  46.958  58.237  1.00  0.00
ATOM    235  CB  ALA B  17      59.346  47.428  56.903  1.00  0.00
ATOM    239  C   ALA B  17      58.454  48.131  59.155  1.00  0.00
ATOM    240  O   ALA B  17      57.392  48.750  59.063  1.00  0.00
ATOM    241  N   SER B  18      59.418  48.428  60.017  1.00  0.00
ATOM    243  CA  SER B  18      59.275  49.424  61.066  1.00  0.00
ATOM    245  CB  SER B  18      59.054  48.751  62.424  1.00  0.00
ATOM    248  OG  SER B  18      57.895  47.936  62.397  1.00  0.00
ATOM    250  C   SER B  18      60.532  50.268  61.084  1.00  0.00
ATOM    251  O   SER B  18      61.649  49.742  61.056  1.00  0.00
ATOM    252  N   PHE B  19      60.346  51.581  61.108  1.00  0.00
ATOM    254  CA  PHE B  19      61.467  52.508  61.195  1.00  0.00
ATOM    256  CB  PHE B  19      62.086  52.760  59.806  1.00  0.00
ATOM    259  CG  PHE B  19      61.319  53.608  58.809  1.00  0.00
ATOM    260  CD1 PHE B  19      60.316  53.024  58.009  1.00  0.00
ATOM    262  CE1 PHE B  19      59.736  53.754  56.956  1.00  0.00
ATOM    264  CZ  PHE B  19      60.167  55.066  56.693  1.00  0.00
ATOM    266  CE2 PHE B  19      61.150  55.660  57.501  1.00  0.00
ATOM    268  CD2 PHE B  19      61.720  54.938  58.564  1.00  0.00
ATOM    270  C   PHE B  19      61.086  53.778  61.945  1.00  0.00
ATOM    271  O   PHE B  19      59.947  53.937  62.390  1.00  0.00
ATOM    272  N   VAL B  20      62.067  54.653  62.133  1.00  0.00
ATOM    274  CA  VAL B  20      61.913  55.896  62.878  1.00  0.00
ATOM    276  CB  VAL B  20      62.701  55.852  64.200  1.00  0.00
ATOM    278  CG1 VAL B  20      62.668  57.205  64.909  1.00  0.00
ATOM    282  CG2 VAL B  20      62.115  54.806  65.158  1.00  0.00
ATOM    286  C   VAL B  20      62.378  57.048  61.992  1.00  0.00
ATOM    287  O   VAL B  20      63.506  57.038  61.497  1.00  0.00
ATOM    288  N   CYS B  21      61.505  58.036  61.802  1.00  0.00
ATOM    290  CA  CYS B  21      61.906  59.343  61.285  1.00  0.00
ATOM    292  CB  CYS B  21      60.817  59.906  60.351  1.00  0.00
ATOM    295  SG  CYS B  21      60.540  59.031  58.783  1.00  0.00
ATOM    296  C   CYS B  21      62.124  60.315  62.454  1.00  0.00
ATOM    297  O   CYS B  21      61.177  60.806  63.071  1.00  0.00
ATOM    298  N   GLU B  22      63.384  60.619  62.732  1.00  0.00
ATOM    300  CA  GLU B  22      63.782  61.725  63.596  1.00  0.00
ATOM    302  CB  GLU B  22      65.268  61.583  63.969  1.00  0.00
ATOM    305  CG  GLU B  22      65.649  60.264  64.662  1.00  0.00
ATOM    308  CD  GLU B  22      65.001  60.062  66.038  1.00  0.00
ATOM    309  OE1 GLU B  22      64.564  61.035  66.694  1.00  0.00
ATOM    310  OE2 GLU B  22      64.980  58.910  66.529  1.00  0.00
ATOM    311  C   GLU B  22      63.593  63.055  62.878  1.00  0.00
ATOM    312  O   GLU B  22      63.764  63.152  61.661  1.00  0.00
ATOM    313  N   TYR B  23      63.336  64.092  63.662  1.00  0.00
ATOM    315  CA  TYR B  23      63.278  65.482  63.241  1.00  0.00
ATOM    317  CB  TYR B  23      61.829  65.979  63.381  1.00  0.00
ATOM    320  CG  TYR B  23      61.500  67.348  62.804  1.00  0.00
ATOM    321  CD1 TYR B  23      62.108  67.802  61.616  1.00  0.00
ATOM    323  CE1 TYR B  23      61.737  69.029  61.046  1.00  0.00
ATOM    325  CZ  TYR B  23      60.746  69.816  61.657  1.00  0.00
ATOM    326  OH  TYR B  23      60.378  70.979  61.070  1.00  0.00
ATOM    328  CE2 TYR B  23      60.134  69.375  62.850  1.00  0.00
ATOM    330  CD2 TYR B  23      60.513  68.145  63.421  1.00  0.00
ATOM    332  C   TYR B  23      64.273  66.298  64.072  1.00  0.00
ATOM    333  O   TYR B  23      64.680  65.878  65.156  1.00  0.00
ATOM    334  N   GLY B  24      64.671  67.463  63.575  1.00  0.00
ATOM    336  CA  GLY B  24      65.318  68.477  64.395  1.00  0.00
ATOM    339  C   GLY B  24      64.296  69.441  64.989  1.00  0.00
ATOM    340  O   GLY B  24      63.202  69.034  65.379  1.00  0.00
ATOM    341  N   SER B  25      64.706  70.714  65.088  1.00  0.00
ATOM    343  CA  SER B  25      63.889  71.879  65.477  1.00  0.00
ATOM    345  CB  SER B  25      63.309  72.528  64.209  1.00  0.00
ATOM    348  OG  SER B  25      62.369  71.666  63.611  1.00  0.00
ATOM    350  C   SER B  25      62.796  71.606  66.523  1.00  0.00
ATOM    351  O   SER B  25      61.627  71.951  66.332  1.00  0.00
ATOM    352  N   SER B  26      63.158  70.894  67.591  1.00  0.00
ATOM    354  CA  SER B  26      62.182  70.272  68.484  1.00  0.00
ATOM    356  CB  SER B  26      62.882  69.256  69.391  1.00  0.00
ATOM    359  OG  SER B  26      61.945  68.338  69.921  1.00  0.00
ATOM    361  C   SER B  26      61.417  71.303  69.307  1.00  0.00
ATOM    362  O   SER B  26      62.011  72.084  70.049  1.00  0.00
ATOM    363  N   GLY B  27      60.091  71.284  69.195  1.00  0.00
ATOM    365  CA  GLY B  27      59.187  72.108  69.986  1.00  0.00
ATOM    368  C   GLY B  27      58.175  71.220  70.689  1.00  0.00
ATOM    369  O   GLY B  27      57.529  70.397  70.047  1.00  0.00
ATOM    370  N   ASN B  28      58.011  71.377  72.002  1.00  0.00
ATOM    372  CA  ASN B  28      57.147  70.501  72.802  1.00  0.00
ATOM    374  CB  ASN B  28      57.637  70.533  74.257  1.00  0.00
ATOM    377  CG  ASN B  28      57.353  71.868  74.905  1.00  0.00
ATOM    378  OD1 ASN B  28      58.113  72.812  74.776  1.00  0.00
ATOM    379  ND2 ASN B  28      56.222  72.001  75.549  1.00  0.00
ATOM    382  C   ASN B  28      55.633  70.777  72.671  1.00  0.00
ATOM    383  O   ASN B  28      54.840  70.360  73.511  1.00  0.00
ATOM    384  N   ALA B  29      55.254  71.508  71.629  1.00  0.00
ATOM    386  CA  ALA B  29      53.898  71.750  71.168  1.00  0.00
ATOM    388  CB  ALA B  29      53.296  72.943  71.923  1.00  0.00
ATOM    392  C   ALA B  29      54.023  71.989  69.664  1.00  0.00
ATOM    393  O   ALA B  29      54.432  73.062  69.222  1.00  0.00
ATOM    394  N   ALA B  30      53.826  70.912  68.914  1.00  0.00
ATOM    396  CA  ALA B  30      54.193  70.778  67.518  1.00  0.00
ATOM    398  CB  ALA B  30      55.627  70.237  67.450  1.00  0.00
ATOM    402  C   ALA B  30      53.216  69.817  66.856  1.00  0.00
ATOM    403  O   ALA B  30      52.960  68.751  67.410  1.00  0.00
ATOM    404  N   GLU B  31      52.707  70.174  65.679  1.00  0.00
ATOM    406  CA  GLU B  31      51.653  69.408  65.008  1.00  0.00
ATOM    408  CB  GLU B  31      50.327  70.172  65.177  1.00  0.00
ATOM    411  CG  GLU B  31      49.068  69.297  65.063  1.00  0.00
ATOM    414  CD  GLU B  31      48.004  69.730  66.083  1.00  0.00
ATOM    415  OE1 GLU B  31      48.013  69.170  67.208  1.00  0.00
ATOM    416  OE2 GLU B  31      47.209  70.638  65.752  1.00  0.00
ATOM    417  C   GLU B  31      51.996  69.077  63.562  1.00  0.00
ATOM    418  O   GLU B  31      52.385  69.997  62.851  1.00  0.00
ATOM    419  N   VAL B  32      52.034  67.805  63.136  1.00  0.00
ATOM    421  CA  VAL B  32      53.115  67.417  62.184  1.00  0.00
ATOM    423  CB  VAL B  32      54.290  66.783  62.961  1.00  0.00
ATOM    425  CG1 VAL B  32      55.367  66.199  62.040  1.00  0.00
ATOM    429  CG2 VAL B  32      55.013  67.784  63.877  1.00  0.00
ATOM    433  C   VAL B  32      52.613  66.521  61.053  1.00  0.00
ATOM    434  O   VAL B  32      52.064  65.431  61.309  1.00  0.00
ATOM    435  N   ARG B  33      52.827  66.954  59.777  1.00  0.00
ATOM    437  CA  ARG B  33      52.498  65.969  58.733  1.00  0.00
ATOM    439  CB  ARG B  33      52.167  66.620  57.364  1.00  0.00
ATOM    442  CG  ARG B  33      51.459  65.651  56.400  1.00  0.00
ATOM    445  CD  ARG B  33      50.955  66.274  55.092  1.00  0.00
ATOM    448  NE  ARG B  33      51.392  65.520  53.888  1.00  0.00
ATOM    450  CZ  ARG B  33      51.683  66.040  52.706  1.00  0.00
ATOM    451  NH1 ARG B  33      51.832  67.320  52.529  1.00  0.00
ATOM    454  NH2 ARG B  33      51.876  65.274  51.667  1.00  0.00
ATOM    457  C   ARG B  33      53.632  64.956  58.681  1.00  0.00
ATOM    458  O   ARG B  33      54.725  65.224  59.193  1.00  0.00
ATOM    459  N   VAL B  34      53.392  63.795  58.083  1.00  0.00
ATOM    461  CA  VAL B  34      54.401  62.756  57.995  1.00  0.00
ATOM    463  CB  VAL B  34      54.550  61.953  59.311  1.00  0.00
ATOM    465  CG1 VAL B  34      53.234  61.450  59.916  1.00  0.00
ATOM    469  CG2 VAL B  34      55.559  60.809  59.134  1.00  0.00
ATOM    473  C   VAL B  34      54.211  61.902  56.756  1.00  0.00
ATOM    474  O   VAL B  34      53.399  60.959  56.740  1.00  0.00
ATOM    475  N   THR B  35      54.972  62.243  55.693  1.00  0.00
ATOM    477  CA  THR B  35      54.837  61.377  54.525  1.00  0.00
ATOM    479  CB  THR B  35      55.107  62.141  53.232  1.00  0.00
ATOM    481  CG2 THR B  35      55.034  61.340  51.950  1.00  0.00
ATOM    485  OG1 THR B  35      54.159  63.180  53.097  1.00  0.00
ATOM    487  C   THR B  35      55.662  60.125  54.674  1.00  0.00
ATOM    488  O   THR B  35      56.683  60.193  55.369  1.00  0.00
ATOM    489  N   VAL B  36      55.235  59.042  53.994  1.00  0.00
ATOM    491  CA  VAL B  36      56.173  58.007  53.575  1.00  0.00
ATOM    493  CB  VAL B  36      55.943  56.683  54.341  1.00  0.00
ATOM    495  CG1 VAL B  36      57.177  55.806  54.204  1.00  0.00
ATOM    499  CG2 VAL B  36      55.720  56.904  55.845  1.00  0.00
ATOM    503  C   VAL B  36      56.217  57.943  52.040  1.00  0.00
ATOM    504  O   VAL B  36      55.234  58.247  51.371  1.00  0.00
ATOM    505  N   LEU B  37      57.381  57.724  51.418  1.00  0.00
ATOM    507  CA  LEU B  37      57.540  58.131  50.012  1.00  0.00
ATOM    509  CB  LEU B  37      57.994  59.607  49.932  1.00  0.00
ATOM    512  CG  LEU B  37      57.039  60.527  49.152  1.00  0.00
ATOM    514  CD1 LEU B  37      57.417  61.994  49.371  1.00  0.00
ATOM    518  CD2 LEU B  37      57.115  60.260  47.655  1.00  0.00
ATOM    522  C   LEU B  37      58.385  57.195  49.161  1.00  0.00
ATOM    523  O   LEU B  37      59.612  57.237  49.139  1.00  0.00
ATOM    524  N   ARG B  38      57.673  56.342  48.437  1.00  0.00
ATOM    526  CA  ARG B  38      58.203  55.284  47.590  1.00  0.00
ATOM    528  CB  ARG B  38      57.005  54.358  47.296  1.00  0.00
ATOM    531  CG  ARG B  38      57.338  52.979  46.721  1.00  0.00
ATOM    534  CD  ARG B  38      57.806  52.984  45.258  1.00  0.00
ATOM    537  NE  ARG B  38      57.688  51.643  44.647  1.00  0.00
ATOM    539  CZ  ARG B  38      58.331  50.546  45.009  1.00  0.00
ATOM    540  NH1 ARG B  38      59.237  50.575  45.933  1.00  0.00
ATOM    543  NH2 ARG B  38      58.078  49.402  44.451  1.00  0.00
ATOM    546  C   ARG B  38      58.845  55.859  46.322  1.00  0.00
ATOM    547  O   ARG B  38      58.179  56.100  45.315  1.00  0.00
ATOM    548  N   GLN B  39      60.151  56.077  46.382  1.00  0.00
ATOM    550  CA  GLN B  39      61.012  56.341  45.238  1.00  0.00
ATOM    552  CB  GLN B  39      62.260  57.110  45.695  1.00  0.00
ATOM    555  CG  GLN B  39      63.182  57.471  44.521  1.00  0.00
ATOM    558  CD  GLN B  39      64.315  58.391  44.959  1.00  0.00
ATOM    559  OE1 GLN B  39      64.171  59.593  45.029  1.00  0.00
ATOM    560  NE2 GLN B  39      65.481  57.877  45.284  1.00  0.00
ATOM    563  C   GLN B  39      61.354  55.047  44.499  1.00  0.00
ATOM    564  O   GLN B  39      61.844  54.080  45.091  1.00  0.00
ATOM    565  N   ALA B  40      61.104  55.065  43.189  1.00  0.00
ATOM    567  CA  ALA B  40      61.488  54.026  42.242  1.00  0.00
ATOM    569  CB  ALA B  40      60.468  52.879  42.322  1.00  0.00
ATOM    573  C   ALA B  40      61.546  54.599  40.821  1.00  0.00
ATOM    574  O   ALA B  40      60.670  55.359  40.428  1.00  0.00
ATOM    575  N   GLY B  41      62.567  54.238  40.038  1.00  0.00
ATOM    577  CA  GLY B  41      62.665  54.615  38.619  1.00  0.00
ATOM    580  C   GLY B  41      62.640  56.115  38.286  1.00  0.00
ATOM    581  O   GLY B  41      62.057  56.499  37.278  1.00  0.00
ATOM    582  N   SER B  42      63.227  56.959  39.143  1.00  0.00
ATOM    584  CA  SER B  42      63.163  58.435  39.047  1.00  0.00
ATOM    586  CB  SER B  42      63.902  58.954  37.804  1.00  0.00
ATOM    589  OG  SER B  42      65.251  58.510  37.813  1.00  0.00
ATOM    591  C   SER B  42      61.745  59.020  39.169  1.00  0.00
ATOM    592  O   SER B  42      61.519  60.185  38.851  1.00  0.00
ATOM    593  N   GLN B  43      60.804  58.236  39.699  1.00  0.00
ATOM    595  CA  GLN B  43      59.458  58.643  40.084  1.00  0.00
ATOM    597  CB  GLN B  43      58.447  57.753  39.320  1.00  0.00
ATOM    600  CG  GLN B  43      57.077  58.394  39.023  1.00  0.00
ATOM    603  CD  GLN B  43      56.234  58.661  40.265  1.00  0.00
ATOM    604  OE1 GLN B  43      55.980  57.792  41.084  1.00  0.00
ATOM    605  NE2 GLN B  43      55.847  59.893  40.512  1.00  0.00
ATOM    608  C   GLN B  43      59.337  58.515  41.615  1.00  0.00
ATOM    609  O   GLN B  43      60.026  57.716  42.263  1.00  0.00
ATOM    610  N   MET B  44      58.443  59.312  42.195  1.00  0.00
ATOM    612  CA  MET B  44      58.107  59.314  43.616  1.00  0.00
ATOM    614  CB  MET B  44      58.597  60.620  44.261  1.00  0.00
ATOM    617  CG  MET B  44      60.040  60.553  44.766  1.00  0.00
ATOM    620  SD  MET B  44      60.421  61.930  45.885  1.00  0.00
ATOM    621  CE  MET B  44      62.164  61.600  46.242  1.00  0.00
ATOM    625  C   MET B  44      56.591  59.186  43.810  1.00  0.00
ATOM    626  O   MET B  44      55.828  60.034  43.352  1.00  0.00
ATOM    627  N   THR B  45      56.160  58.147  44.521  1.00  0.00
ATOM    629  CA  THR B  45      54.751  57.872  44.821  1.00  0.00
ATOM    631  CB  THR B  45      54.397  56.447  44.359  1.00  0.00
ATOM    633  CG2 THR B  45      53.038  55.941  44.847  1.00  0.00
ATOM    637  OG1 THR B  45      54.322  56.388  42.950  1.00  0.00
ATOM    639  C   THR B  45      54.499  58.036  46.317  1.00  0.00
ATOM    640  O   THR B  45      55.165  57.389  47.132  1.00  0.00
ATOM    641  N   GLU B  46      53.550  58.908  46.676  1.00  0.00
ATOM    643  CA  GLU B  46      53.148  59.103  48.070  1.00  0.00
ATOM    645  CB  GLU B  46      52.420  60.457  48.294  1.00  0.00
ATOM    648  CG  GLU B  46      52.129  60.766  49.789  1.00  0.00
ATOM    651  CD  GLU B  46      52.228  62.254  50.238  1.00  0.00
ATOM    652  OE1 GLU B  46      52.156  62.547  51.462  1.00  0.00
ATOM    653  OE2 GLU B  46      52.408  63.169  49.406  1.00  0.00
ATOM    654  C   GLU B  46      52.417  57.875  48.632  1.00  0.00
ATOM    655  O   GLU B  46      51.435  57.387  48.074  1.00  0.00
ATOM    656  N   VAL B  47      52.940  57.387  49.755  1.00  0.00
ATOM    658  CA  VAL B  47      52.491  56.231  50.524  1.00  0.00
ATOM    660  CB  VAL B  47      53.461  55.034  50.412  1.00  0.00
ATOM    662  CG1 VAL B  47      53.047  53.869  51.323  1.00  0.00
ATOM    666  CG2 VAL B  47      53.492  54.492  48.976  1.00  0.00
ATOM    670  C   VAL B  47      52.345  56.735  51.962  1.00  0.00
ATOM    671  O   VAL B  47      53.312  56.881  52.707  1.00  0.00
ATOM    672  N   CYS B  48      51.102  57.044  52.318  1.00  0.00
ATOM    674  CA  CYS B  48      50.692  57.540  53.631  1.00  0.00
ATOM    676  CB  CYS B  48      50.752  56.363  54.613  1.00  0.00
ATOM    679  SG  CYS B  48      52.252  56.146  55.596  1.00  0.00
ATOM    680  C   CYS B  48      51.453  58.816  54.122  1.00  0.00
ATOM    681  O   CYS B  48      52.293  59.376  53.414  1.00  0.00
ATOM    682  N   ALA B  49      51.045  59.393  55.270  1.00  0.00
ATOM    684  CA  ALA B  49      50.883  60.848  55.308  1.00  0.00
ATOM    686  CB  ALA B  49      49.741  61.213  54.337  1.00  0.00
ATOM    690  C   ALA B  49      50.601  61.590  56.630  1.00  0.00
ATOM    691  O   ALA B  49      50.867  62.785  56.612  1.00  0.00
ATOM    692  N   ALA B  50      50.042  60.953  57.677  1.00  0.00
ATOM    694  CA  ALA B  50      49.290  61.505  58.842  1.00  0.00
ATOM    696  CB  ALA B  50      49.216  60.366  59.865  1.00  0.00
ATOM    700  C   ALA B  50      49.766  62.831  59.526  1.00  0.00
ATOM    701  O   ALA B  50      50.664  63.493  59.066  1.00  0.00
ATOM    702  N   THR B  51      49.168  63.303  60.629  1.00  0.00
ATOM    704  CA  THR B  51      49.054  64.747  60.958  1.00  0.00
ATOM    706  CB  THR B  51      47.622  65.244  60.681  1.00  0.00
ATOM    708  CG2 THR B  51      47.232  65.113  59.208  1.00  0.00
ATOM    712  OG1 THR B  51      46.680  64.492  61.413  1.00  0.00
ATOM    714  C   THR B  51      49.423  65.123  62.398  1.00  0.00
ATOM    715  O   THR B  51      49.344  66.291  62.770  1.00  0.00
ATOM    716  N   TYR B  52      49.796  64.100  63.160  1.00  0.00
ATOM    718  CA  TYR B  52      49.732  63.949  64.610  1.00  0.00
ATOM    720  CB  TYR B  52      50.831  62.947  65.011  1.00  0.00
ATOM    723  CG  TYR B  52      52.288  63.400  64.878  1.00  0.00
ATOM    724  CD1 TYR B  52      52.886  64.168  65.898  1.00  0.00
ATOM    726  CE1 TYR B  52      54.262  64.460  65.876  1.00  0.00
ATOM    728  CZ  TYR B  52      55.063  64.002  64.814  1.00  0.00
ATOM    729  OH  TYR B  52      56.393  64.289  64.807  1.00  0.00
ATOM    731  CE2 TYR B  52      54.460  63.289  63.750  1.00  0.00
ATOM    733  CD2 TYR B  52      53.083  62.982  63.790  1.00  0.00
ATOM    735  C   TYR B  52      49.825  65.177  65.512  1.00  0.00
ATOM    736  O   TYR B  52      50.611  66.105  65.276  1.00  0.00
ATOM    737  N   THR B  53      49.100  65.060  66.631  1.00  0.00
ATOM    739  CA  THR B  53      49.255  65.912  67.810  1.00  0.00
ATOM    741  CB  THR B  53      47.893  66.266  68.430  1.00  0.00
ATOM    743  CG2 THR B  53      47.313  65.197  69.356  1.00  0.00
ATOM    747  OG1 THR B  53      48.009  67.467  69.163  1.00  0.00
ATOM    749  C   THR B  53      50.276  65.363  68.816  1.00  0.00
ATOM    750  O   THR B  53      50.872  64.302  68.614  1.00  0.00
ATOM    751  N   VAL B  54      50.512  66.145  69.873  1.00  0.00
ATOM    753  CA  VAL B  54      51.785  66.261  70.606  1.00  0.00
ATOM    755  CB  VAL B  54      51.621  67.122  71.879  1.00  0.00
ATOM    757  CG1 VAL B  54      52.982  67.456  72.511  1.00  0.00
ATOM    761  CG2 VAL B  54      50.920  68.460  71.580  1.00  0.00
ATOM    765  C   VAL B  54      52.497  64.945  70.924  1.00  0.00
ATOM    766  O   VAL B  54      53.695  64.840  70.646  1.00  0.00
ATOM    767  N   GLU B  55      51.809  63.959  71.508  1.00  0.00
ATOM    769  CA  GLU B  55      52.469  62.737  71.976  1.00  0.00
ATOM    771  CB  GLU B  55      53.309  63.032  73.242  1.00  0.00
ATOM    774  CG  GLU B  55      52.534  63.580  74.454  1.00  0.00
ATOM    777  CD  GLU B  55      53.455  64.362  75.413  1.00  0.00
ATOM    778  OE1 GLU B  55      54.484  63.794  75.850  1.00  0.00
ATOM    779  OE2 GLU B  55      53.131  65.540  75.690  1.00  0.00
ATOM    780  C   GLU B  55      51.561  61.507  72.177  1.00  0.00
ATOM    781  O   GLU B  55      50.388  61.602  72.539  1.00  0.00
ATOM    782  N   ASP B  56      52.175  60.349  71.917  1.00  0.00
ATOM    784  CA  ASP B  56      51.711  58.956  71.846  1.00  0.00
ATOM    786  CB  ASP B  56      52.108  58.108  73.067  1.00  0.00
ATOM    789  CG  ASP B  56      52.544  56.684  72.672  1.00  0.00
ATOM    790  OD1 ASP B  56      53.476  56.523  71.833  1.00  0.00
ATOM    791  OD2 ASP B  56      51.990  55.728  73.257  1.00  0.00
ATOM    792  C   ASP B  56      50.359  58.604  71.180  1.00  0.00
ATOM    793  O   ASP B  56      50.000  57.432  71.043  1.00  0.00
ATOM    794  N   GLU B  57      49.648  59.565  70.603  1.00  0.00
ATOM    796  CA  GLU B  57      48.805  59.278  69.448  1.00  0.00
ATOM    798  CB  GLU B  57      48.156  60.603  68.977  1.00  0.00
ATOM    801  CG  GLU B  57      47.170  60.506  67.791  1.00  0.00
ATOM    804  CD  GLU B  57      47.536  61.426  66.611  1.00  0.00
ATOM    805  OE1 GLU B  57      47.846  60.909  65.506  1.00  0.00
ATOM    806  OE2 GLU B  57      47.468  62.666  66.781  1.00  0.00
ATOM    807  C   GLU B  57      49.684  58.689  68.267  1.00  0.00
ATOM    808  O   GLU B  57      50.807  59.131  68.044  1.00  0.00
ATOM    809  N   LEU B  58      49.157  57.801  67.412  1.00  0.00
ATOM    811  CA  LEU B  58      49.173  58.104  65.967  1.00  0.00
ATOM    813  CB  LEU B  58      50.322  57.522  65.105  1.00  0.00
ATOM    816  CG  LEU B  58      51.066  58.498  64.163  1.00  0.00
ATOM    818  CD1 LEU B  58      50.228  59.316  63.168  1.00  0.00
ATOM    822  CD2 LEU B  58      51.926  59.536  64.876  1.00  0.00
ATOM    826  C   LEU B  58      47.890  57.694  65.296  1.00  0.00
ATOM    827  O   LEU B  58      47.315  56.638  65.594  1.00  0.00
ATOM    828  N   ALA B  59      47.574  58.414  64.243  1.00  0.00
ATOM    830  CA  ALA B  59      46.555  58.087  63.285  1.00  0.00
ATOM    832  CB  ALA B  59      45.329  58.937  63.664  1.00  0.00
ATOM    836  C   ALA B  59      46.954  58.284  61.816  1.00  0.00
ATOM    837  O   ALA B  59      46.507  59.194  61.124  1.00  0.00
ATOM    838  N   PHE B  60      47.705  57.312  61.298  1.00  0.00
ATOM    840  CA  PHE B  60      47.515  56.837  59.918  1.00  0.00
ATOM    842  CB  PHE B  60      48.748  56.043  59.461  1.00  0.00
ATOM    845  CG  PHE B  60      50.057  56.817  59.480  1.00  0.00
ATOM    846  CD1 PHE B  60      50.808  56.935  60.668  1.00  0.00
ATOM    848  CE1 PHE B  60      52.051  57.588  60.664  1.00  0.00
ATOM    850  CZ  PHE B  60      52.535  58.148  59.474  1.00  0.00
ATOM    852  CE2 PHE B  60      51.782  58.064  58.295  1.00  0.00
ATOM    854  CD2 PHE B  60      50.544  57.398  58.295  1.00  0.00
ATOM    856  C   PHE B  60      46.232  56.002  59.914  1.00  0.00
ATOM    857  O   PHE B  60      46.261  54.777  59.930  1.00  0.00
ATOM    858  N   LEU B  61      45.110  56.707  60.070  1.00  0.00
ATOM    860  CA  LEU B  61      43.786  56.167  59.801  1.00  0.00
ATOM    862  CB  LEU B  61      42.746  56.815  60.736  1.00  0.00
ATOM    865  CG  LEU B  61      42.918  56.448  62.223  1.00  0.00
ATOM    867  CD1 LEU B  61      41.900  57.209  63.073  1.00  0.00
ATOM    871  CD2 LEU B  61      42.749  54.953  62.504  1.00  0.00
ATOM    875  C   LEU B  61      43.454  56.374  58.322  1.00  0.00
ATOM    876  O   LEU B  61      44.175  57.078  57.611  1.00  0.00
ATOM    877  N   ASP B  62      42.393  55.710  57.875  1.00  0.00
ATOM    879  CA  ASP B  62      41.911  55.590  56.491  1.00  0.00
ATOM    881  CB  ASP B  62      41.296  56.923  56.017  1.00  0.00
ATOM    884  CG  ASP B  62      40.180  57.464  56.933  1.00  0.00
ATOM    885  OD1 ASP B  62      39.924  58.688  56.864  1.00  0.00
ATOM    886  OD2 ASP B  62      39.571  56.668  57.689  1.00  0.00
ATOM    887  C   ASP B  62      42.870  54.954  55.470  1.00  0.00
ATOM    888  O   ASP B  62      42.442  54.358  54.481  1.00  0.00
ATOM    889  N   ASP B  63      44.162  54.967  55.767  1.00  0.00
ATOM    891  CA  ASP B  63      45.078  53.887  55.431  1.00  0.00
ATOM    893  CB  ASP B  63      46.504  54.361  55.771  1.00  0.00
ATOM    896  CG  ASP B  63      47.544  53.804  54.799  1.00  0.00
ATOM    897  OD1 ASP B  63      47.391  52.634  54.377  1.00  0.00
ATOM    898  OD2 ASP B  63      48.471  54.562  54.446  1.00  0.00
ATOM    899  C   ASP B  63      44.693  52.577  56.153  1.00  0.00
ATOM    900  O   ASP B  63      43.931  52.547  57.124  1.00  0.00
ATOM    901  N   SER B  64      45.273  51.481  55.682  1.00  0.00
ATOM    903  CA  SER B  64      45.214  50.151  56.297  1.00  0.00
ATOM    905  CB  SER B  64      44.198  49.288  55.534  1.00  0.00
ATOM    908  OG  SER B  64      44.128  47.967  56.046  1.00  0.00
ATOM    910  C   SER B  64      46.593  49.477  56.329  1.00  0.00
ATOM    911  O   SER B  64      46.723  48.373  56.865  1.00  0.00
ATOM    912  N   THR B  65      47.615  50.148  55.803  1.00  0.00
ATOM    914  CA  THR B  65      48.988  50.030  56.273  1.00  0.00
ATOM    916  CB  THR B  65      49.928  49.862  55.070  1.00  0.00
ATOM    918  CG2 THR B  65      50.043  51.025  54.087  1.00  0.00
ATOM    922  OG1 THR B  65      51.224  49.597  55.513  1.00  0.00
ATOM    924  C   THR B  65      49.318  51.266  57.152  1.00  0.00
ATOM    925  O   THR B  65      48.487  52.151  57.352  1.00  0.00
ATOM    926  N   CYS B  66      50.519  51.349  57.721  1.00  0.00
ATOM    928  CA  CYS B  66      51.320  52.570  57.897  1.00  0.00
ATOM    930  CB  CYS B  66      50.987  53.753  56.966  1.00  0.00
ATOM    933  SG  CYS B  66      52.354  54.134  55.838  1.00  0.00
ATOM    934  C   CYS B  66      51.622  53.038  59.333  1.00  0.00
ATOM    935  O   CYS B  66      52.703  53.578  59.588  1.00  0.00
ATOM    936  N   THR B  67      50.697  52.850  60.273  1.00  0.00
ATOM    938  CA  THR B  67      50.717  53.432  61.630  1.00  0.00
ATOM    940  CB  THR B  67      49.803  52.614  62.555  1.00  0.00
ATOM    942  CG2 THR B  67      48.338  52.625  62.121  1.00  0.00
ATOM    946  OG1 THR B  67      50.254  51.277  62.603  1.00  0.00
ATOM    948  C   THR B  67      52.100  53.527  62.339  1.00  0.00
ATOM    949  O   THR B  67      52.748  52.495  62.530  1.00  0.00
ATOM    950  N   GLY B  68      52.499  54.680  62.922  1.00  0.00
ATOM    952  CA  GLY B  68      53.174  54.605  64.226  1.00  0.00
ATOM    955  C   GLY B  68      53.434  55.885  65.046  1.00  0.00
ATOM    956  O   GLY B  68      53.830  56.945  64.557  1.00  0.00
ATOM    957  N   THR B  69      53.249  55.761  66.360  1.00  0.00
ATOM    959  CA  THR B  69      53.162  56.884  67.312  1.00  0.00
ATOM    961  CB  THR B  69      53.010  56.397  68.767  1.00  0.00
ATOM    963  CG2 THR B  69      51.824  55.448  68.947  1.00  0.00
ATOM    967  OG1 THR B  69      54.144  55.724  69.258  1.00  0.00
ATOM    969  C   THR B  69      54.242  57.963  67.255  1.00  0.00
ATOM    970  O   THR B  69      55.413  57.713  66.977  1.00  0.00
ATOM    971  N   SER B  70      53.851  59.201  67.527  1.00  0.00
ATOM    973  CA  SER B  70      54.705  60.333  67.723  1.00  0.00
ATOM    975  CB  SER B  70      53.894  61.629  67.543  1.00  0.00
ATOM    978  OG  SER B  70      52.770  61.694  68.408  1.00  0.00
ATOM    980  C   SER B  70      55.240  60.289  69.150  1.00  0.00
ATOM    981  O   SER B  70      54.567  59.978  70.135  1.00  0.00
ATOM    982  N   SER B  71      56.484  60.696  69.259  1.00  0.00
ATOM    984  CA  SER B  71      57.072  61.208  70.481  1.00  0.00
ATOM    986  CB  SER B  71      57.913  60.128  71.177  1.00  0.00
ATOM    989  OG  SER B  71      58.759  59.448  70.267  1.00  0.00
ATOM    991  C   SER B  71      57.836  62.474  70.110  1.00  0.00
ATOM    992  O   SER B  71      57.977  62.784  68.925  1.00  0.00
ATOM    993  N   GLY B  72      58.290  63.256  71.088  1.00  0.00
ATOM    995  CA  GLY B  72      59.036  64.477  70.785  1.00  0.00
ATOM    998  C   GLY B  72      60.170  64.253  69.770  1.00  0.00
ATOM    999  O   GLY B  72      60.990  63.348  69.917  1.00  0.00
ATOM   1000  N   ASN B  73      60.155  65.068  68.714  1.00  0.00
ATOM   1002  CA  ASN B  73      60.970  64.958  67.498  1.00  0.00
ATOM   1004  CB  ASN B  73      62.225  65.834  67.607  1.00  0.00
ATOM   1007  CG  ASN B  73      63.211  65.356  68.646  1.00  0.00
ATOM   1008  OD1 ASN B  73      63.348  65.970  69.696  1.00  0.00
ATOM   1009  ND2 ASN B  73      63.905  64.269  68.393  1.00  0.00
ATOM   1012  C   ASN B  73      61.201  63.565  66.887  1.00  0.00
ATOM   1013  O   ASN B  73      62.257  63.319  66.305  1.00  0.00
ATOM   1014  N   LYS B  74      60.216  62.668  66.977  1.00  0.00
ATOM   1016  CA  LYS B  74      60.351  61.271  66.559  1.00  0.00
ATOM   1018  CB  LYS B  74      60.954  60.535  67.758  1.00  0.00
ATOM   1021  CG  LYS B  74      61.426  59.125  67.405  1.00  0.00
ATOM   1024  CD  LYS B  74      61.903  58.324  68.625  1.00  0.00
ATOM   1027  CE  LYS B  74      62.836  59.084  69.580  1.00  0.00
ATOM   1030  NZ  LYS B  74      64.046  59.602  68.898  1.00  0.00
ATOM   1034  C   LYS B  74      58.987  60.672  66.157  1.00  0.00
ATOM   1035  O   LYS B  74      58.019  60.594  66.930  1.00  0.00
ATOM   1036  N   VAL B  75      58.931  60.189  64.921  1.00  0.00
ATOM   1038  CA  VAL B  75      57.741  59.529  64.383  1.00  0.00
ATOM   1040  CB  VAL B  75      57.194  60.172  63.083  1.00  0.00
ATOM   1042  CG1 VAL B  75      55.659  60.122  63.130  1.00  0.00
ATOM   1046  CG2 VAL B  75      57.633  61.622  62.849  1.00  0.00
ATOM   1050  C   VAL B  75      58.005  58.063  64.127  1.00  0.00
ATOM   1051  O   VAL B  75      58.992  57.719  63.461  1.00  0.00
ATOM   1052  N   ASN B  76      57.104  57.206  64.614  1.00  0.00
ATOM   1054  CA  ASN B  76      57.284  55.779  64.437  1.00  0.00
ATOM   1056  CB  ASN B  76      56.853  55.032  65.715  1.00  0.00
ATOM   1059  CG  ASN B  76      57.623  55.467  66.957  1.00  0.00
ATOM   1060  OD1 ASN B  76      58.823  55.696  66.922  1.00  0.00
ATOM   1061  ND2 ASN B  76      56.978  55.575  68.099  1.00  0.00
ATOM   1064  C   ASN B  76      56.499  55.391  63.177  1.00  0.00
ATOM   1065  O   ASN B  76      55.405  55.862  62.886  1.00  0.00
ATOM   1066  N   LEU B  77      57.035  54.521  62.352  1.00  0.00
ATOM   1068  CA  LEU B  77      56.371  54.207  61.101  1.00  0.00
ATOM   1070  CB  LEU B  77      57.154  54.821  59.931  1.00  0.00
ATOM   1073  CG  LEU B  77      57.058  56.351  59.846  1.00  0.00
ATOM   1075  CD1 LEU B  77      57.980  56.817  58.729  1.00  0.00
ATOM   1079  CD2 LEU B  77      55.643  56.840  59.538  1.00  0.00
ATOM   1083  C   LEU B  77      56.326  52.701  60.961  1.00  0.00
ATOM   1084  O   LEU B  77      57.363  52.047  61.087  1.00  0.00
ATOM   1085  N   THR B  78      55.141  52.159  60.679  1.00  0.00
ATOM   1087  CA  THR B  78      54.981  50.721  60.478  1.00  0.00
ATOM   1089  CB  THR B  78      54.257  50.014  61.640  1.00  0.00
ATOM   1091  CG2 THR B  78      54.401  48.495  61.563  1.00  0.00
ATOM   1095  OG1 THR B  78      54.756  50.414  62.892  1.00  0.00
ATOM   1097  C   THR B  78      54.235  50.428  59.186  1.00  0.00
ATOM   1098  O   THR B  78      53.009  50.396  59.160  1.00  0.00
ATOM   1099  N   ILE B  79      54.973  50.212  58.102  1.00  0.00
ATOM   1101  CA  ILE B  79      54.376  49.758  56.850  1.00  0.00
ATOM   1103  CB  ILE B  79      55.243  50.090  55.609  1.00  0.00
ATOM   1105  CG2 ILE B  79      54.393  49.835  54.346  1.00  0.00
ATOM   1109  CG1 ILE B  79      55.794  51.534  55.618  1.00  0.00
ATOM   1112  CD1 ILE B  79      56.641  51.858  54.379  1.00  0.00
ATOM   1116  C   ILE B  79      54.136  48.249  56.914  1.00  0.00
ATOM   1117  O   ILE B  79      55.083  47.462  56.886  1.00  0.00
ATOM   1118  N   GLN B  80      52.871  47.843  56.970  1.00  0.00
ATOM   1120  CA  GLN B  80      52.437  46.468  56.729  1.00  0.00
ATOM   1122  CB  GLN B  80      51.290  46.083  57.696  1.00  0.00
ATOM   1125  CG  GLN B  80      51.492  46.419  59.187  1.00  0.00
ATOM   1128  CD  GLN B  80      51.018  47.817  59.580  1.00  0.00
ATOM   1129  OE1 GLN B  80      50.693  48.648  58.753  1.00  0.00
ATOM   1130  NE2 GLN B  80      50.936  48.118  60.859  1.00  0.00
ATOM   1133  C   GLN B  80      51.965  46.219  55.295  1.00  0.00
ATOM   1134  O   GLN B  80      51.784  47.145  54.503  1.00  0.00
ATOM   1135  N   GLY B  81      51.708  44.944  54.984  1.00  0.00
ATOM   1137  CA  GLY B  81      51.168  44.512  53.694  1.00  0.00
ATOM   1140  C   GLY B  81      52.099  44.817  52.533  1.00  0.00
ATOM   1141  O   GLY B  81      51.621  45.063  51.427  1.00  0.00
ATOM   1142  N   LEU B  82      53.406  44.820  52.805  1.00  0.00
ATOM   1144  CA  LEU B  82      54.473  44.808  51.812  1.00  0.00
ATOM   1146  CB  LEU B  82      55.822  44.932  52.533  1.00  0.00
ATOM   1149  CG  LEU B  82      56.018  46.269  53.271  1.00  0.00
ATOM   1151  CD1 LEU B  82      57.174  46.160  54.260  1.00  0.00
ATOM   1155  CD2 LEU B  82      56.347  47.397  52.292  1.00  0.00
ATOM   1159  C   LEU B  82      54.395  43.537  50.957  1.00  0.00
ATOM   1160  O   LEU B  82      53.830  42.527  51.377  1.00  0.00
ATOM   1161  N   ARG B  83      54.994  43.603  49.770  1.00  0.00
ATOM   1163  CA  ARG B  83      55.264  42.470  48.875  1.00  0.00
ATOM   1165  CB  ARG B  83      54.340  42.527  47.643  1.00  0.00
ATOM   1168  CG  ARG B  83      52.835  42.388  47.941  1.00  0.00
ATOM   1171  CD  ARG B  83      51.991  43.291  47.025  1.00  0.00
ATOM   1174  NE  ARG B  83      52.114  44.712  47.413  1.00  0.00
ATOM   1176  CZ  ARG B  83      51.477  45.327  48.390  1.00  0.00
ATOM   1177  NH1 ARG B  83      50.456  44.789  48.985  1.00  0.00
ATOM   1180  NH2 ARG B  83      51.864  46.485  48.834  1.00  0.00
ATOM   1183  C   ARG B  83      56.718  42.540  48.420  1.00  0.00
ATOM   1184  O   ARG B  83      57.316  43.605  48.520  1.00  0.00
ATOM   1185  N   ALA B  84      57.276  41.503  47.805  1.00  0.00
ATOM   1187  CA  ALA B  84      58.597  41.585  47.167  1.00  0.00
ATOM   1189  CB  ALA B  84      58.880  40.249  46.468  1.00  0.00
ATOM   1193  C   ALA B  84      58.728  42.783  46.206  1.00  0.00
ATOM   1194  O   ALA B  84      59.682  43.560  46.292  1.00  0.00
ATOM   1195  N   MET B  85      57.708  42.993  45.365  1.00  0.00
ATOM   1197  CA  MET B  85      57.597  44.123  44.429  1.00  0.00
ATOM   1199  CB  MET B  85      56.295  43.996  43.623  1.00  0.00
ATOM   1202  CG  MET B  85      56.249  42.732  42.755  1.00  0.00
ATOM   1205  SD  MET B  85      54.713  42.526  41.812  1.00  0.00
ATOM   1206  CE  MET B  85      54.895  43.832  40.567  1.00  0.00
ATOM   1210  C   MET B  85      57.625  45.510  45.100  1.00  0.00
ATOM   1211  O   MET B  85      57.993  46.500  44.460  1.00  0.00
ATOM   1212  N   ASP B  86      57.237  45.596  46.375  1.00  0.00
ATOM   1214  CA  ASP B  86      57.295  46.825  47.167  1.00  0.00
ATOM   1216  CB  ASP B  86      56.492  46.758  48.472  1.00  0.00
ATOM   1219  CG  ASP B  86      54.999  46.822  48.208  1.00  0.00
ATOM   1220  OD1 ASP B  86      54.313  47.677  48.804  1.00  0.00
ATOM   1221  OD2 ASP B  86      54.487  46.001  47.422  1.00  0.00
ATOM   1222  C   ASP B  86      58.721  47.276  47.485  1.00  0.00
ATOM   1223  O   ASP B  86      58.941  48.476  47.650  1.00  0.00
ATOM   1224  N   THR B  87      59.690  46.353  47.493  1.00  0.00
ATOM   1226  CA  THR B  87      61.106  46.645  47.769  1.00  0.00
ATOM   1228  CB  THR B  87      61.989  45.485  47.276  1.00  0.00
ATOM   1230  CG2 THR B  87      63.492  45.742  47.392  1.00  0.00
ATOM   1234  OG1 THR B  87      61.717  44.327  48.032  1.00  0.00
ATOM   1236  C   THR B  87      61.560  47.956  47.121  1.00  0.00
ATOM   1237  O   THR B  87      61.383  48.155  45.917  1.00  0.00
ATOM   1238  N   GLY B  88      62.082  48.887  47.922  1.00  0.00
ATOM   1240  CA  GLY B  88      62.399  50.240  47.450  1.00  0.00
ATOM   1243  C   GLY B  88      62.681  51.244  48.566  1.00  0.00
ATOM   1244  O   GLY B  88      62.653  50.910  49.750  1.00  0.00
ATOM   1245  N   LEU B  89      62.944  52.493  48.183  1.00  0.00
ATOM   1247  CA  LEU B  89      63.290  53.558  49.122  1.00  0.00
ATOM   1249  CB  LEU B  89      64.307  54.475  48.418  1.00  0.00
ATOM   1252  CG  LEU B  89      65.035  55.458  49.350  1.00  0.00
ATOM   1254  CD1 LEU B  89      66.179  54.769  50.095  1.00  0.00
ATOM   1258  CD2 LEU B  89      65.637  56.602  48.534  1.00  0.00
ATOM   1262  C   LEU B  89      62.033  54.311  49.573  1.00  0.00
ATOM   1263  O   LEU B  89      61.268  54.765  48.731  1.00  0.00
ATOM   1264  N   TYR B  90      61.828  54.461  50.878  1.00  0.00
ATOM   1266  CA  TYR B  90      60.651  55.100  51.474  1.00  0.00
ATOM   1268  CB  TYR B  90      59.862  54.042  52.265  1.00  0.00
ATOM   1271  CG  TYR B  90      59.068  53.072  51.390  1.00  0.00
ATOM   1272  CD1 TYR B  90      59.722  51.974  50.801  1.00  0.00
ATOM   1274  CE1 TYR B  90      59.017  51.065  49.989  1.00  0.00
ATOM   1276  CZ  TYR B  90      57.632  51.227  49.786  1.00  0.00
ATOM   1277  OH  TYR B  90      56.955  50.363  48.986  1.00  0.00
ATOM   1279  CE2 TYR B  90      56.961  52.312  50.388  1.00  0.00
ATOM   1281  CD2 TYR B  90      57.683  53.241  51.167  1.00  0.00
ATOM   1283  C   TYR B  90      61.107  56.337  52.289  1.00  0.00
ATOM   1284  O   TYR B  90      61.543  56.227  53.438  1.00  0.00
ATOM   1285  N   ILE B  91      61.088  57.520  51.656  1.00  0.00
ATOM   1287  CA  ILE B  91      61.343  58.845  52.268  1.00  0.00
ATOM   1289  CB  ILE B  91      61.342  59.988  51.216  1.00  0.00
ATOM   1291  CG2 ILE B  91      61.856  61.314  51.805  1.00  0.00
ATOM   1295  CG1 ILE B  91      62.091  59.672  49.899  1.00  0.00
ATOM   1298  CD1 ILE B  91      63.565  59.294  50.060  1.00  0.00
ATOM   1302  C   ILE B  91      60.356  59.140  53.429  1.00  0.00
ATOM   1303  O   ILE B  91      59.323  58.492  53.501  1.00  0.00
ATOM   1304  N   CYS B  92      60.645  60.094  54.327  1.00  0.00
ATOM   1306  CA  CYS B  92      59.698  60.676  55.307  1.00  0.00
ATOM   1308  CB  CYS B  92      60.514  61.167  56.528  1.00  0.00
ATOM   1311  SG  CYS B  92      61.632  59.993  57.353  1.00  0.00
ATOM   1312  C   CYS B  92      58.809  61.822  54.695  1.00  0.00
ATOM   1313  O   CYS B  92      58.260  61.672  53.610  1.00  0.00
ATOM   1314  N   LYS B  93      58.656  62.977  55.389  1.00  0.00
ATOM   1316  CA  LYS B  93      58.467  64.372  54.867  1.00  0.00
ATOM   1318  CB  LYS B  93      57.553  64.547  53.631  1.00  0.00
ATOM   1321  CG  LYS B  93      57.671  65.912  52.923  1.00  0.00
ATOM   1324  CD  LYS B  93      57.214  65.915  51.456  1.00  0.00
ATOM   1327  CE  LYS B  93      55.851  65.262  51.192  1.00  0.00
ATOM   1330  NZ  LYS B  93      54.818  65.708  52.151  1.00  0.00
ATOM   1334  C   LYS B  93      58.160  65.467  55.921  1.00  0.00
ATOM   1335  O   LYS B  93      58.279  66.644  55.615  1.00  0.00
ATOM   1336  N   VAL B  94      57.819  65.126  57.162  1.00  0.00
ATOM   1338  CA  VAL B  94      57.513  66.100  58.241  1.00  0.00
ATOM   1340  CB  VAL B  94      58.782  66.566  59.007  1.00  0.00
ATOM   1342  CG1 VAL B  94      59.395  67.900  58.578  1.00  0.00
ATOM   1346  CG2 VAL B  94      58.540  66.633  60.519  1.00  0.00
ATOM   1350  C   VAL B  94      56.411  67.142  57.898  1.00  0.00
ATOM   1351  O   VAL B  94      55.459  66.783  57.214  1.00  0.00
ATOM   1352  N   GLU B  95      56.475  68.373  58.421  1.00  0.00
ATOM   1354  CA  GLU B  95      55.815  69.624  57.958  1.00  0.00
ATOM   1356  CB  GLU B  95      54.670  69.481  56.915  1.00  0.00
ATOM   1359  CG  GLU B  95      55.195  69.210  55.476  1.00  0.00
ATOM   1362  CD  GLU B  95      54.184  68.645  54.452  1.00  0.00
ATOM   1363  OE1 GLU B  95      52.952  68.815  54.601  1.00  0.00
ATOM   1364  OE2 GLU B  95      54.621  68.025  53.448  1.00  0.00
ATOM   1365  C   GLU B  95      55.466  70.617  59.074  1.00  0.00
ATOM   1366  O   GLU B  95      55.217  71.764  58.735  1.00  0.00
ATOM   1367  N   LEU B  96      55.507  70.236  60.368  1.00  0.00
ATOM   1369  CA  LEU B  96      55.388  71.152  61.537  1.00  0.00
ATOM   1371  CB  LEU B  96      56.816  71.620  61.900  1.00  0.00
ATOM   1374  CG  LEU B  96      56.938  72.420  63.214  1.00  0.00
ATOM   1376  CD1 LEU B  96      56.692  71.528  64.429  1.00  0.00
ATOM   1380  CD2 LEU B  96      58.333  73.030  63.340  1.00  0.00
ATOM   1384  C   LEU B  96      54.416  72.340  61.282  1.00  0.00
ATOM   1385  O   LEU B  96      54.772  73.519  61.285  1.00  0.00
ATOM   1386  N   MET B  97      53.187  71.966  60.947  1.00  0.00
ATOM   1388  CA  MET B  97      52.065  72.783  60.515  1.00  0.00
ATOM   1390  CB  MET B  97      50.933  71.807  60.143  1.00  0.00
ATOM   1393  CG  MET B  97      49.630  72.434  59.627  1.00  0.00
ATOM   1396  SD  MET B  97      48.504  73.178  60.848  1.00  0.00
ATOM   1397  CE  MET B  97      48.183  71.792  61.981  1.00  0.00
ATOM   1401  C   MET B  97      51.618  73.826  61.541  1.00  0.00
ATOM   1402  O   MET B  97      51.325  74.967  61.169  1.00  0.00
ATOM   1403  N   TYR B  98      51.600  73.431  62.807  1.00  0.00
ATOM   1405  CA  TYR B  98      51.302  74.339  63.901  1.00  0.00
ATOM   1407  CB  TYR B  98      49.892  74.135  64.452  1.00  0.00
ATOM   1410  CG  TYR B  98      49.573  75.111  65.570  1.00  0.00
ATOM   1411  CD1 TYR B  98      49.486  76.489  65.291  1.00  0.00
ATOM   1413  CE1 TYR B  98      49.278  77.405  66.340  1.00  0.00
ATOM   1415  CZ  TYR B  98      49.150  76.938  67.664  1.00  0.00
ATOM   1416  OH  TYR B  98      48.950  77.822  68.676  1.00  0.00
ATOM   1418  CE2 TYR B  98      49.223  75.557  67.941  1.00  0.00
ATOM   1420  CD2 TYR B  98      49.435  74.646  66.890  1.00  0.00
ATOM   1422  C   TYR B  98      52.424  74.310  65.055  1.00  0.00
ATOM   1423  O   TYR B  98      52.658  73.148  65.417  1.00  0.00
ATOM   1424  N   PRO B  99      53.122  75.347  65.691  1.00  0.00
ATOM   1425  CD  PRO B  99      54.080  74.948  66.712  1.00  0.00
ATOM   1428  CG  PRO B  99      55.163  76.030  66.814  1.00  0.00
ATOM   1431  CB  PRO B  99      54.357  77.299  66.615  1.00  0.00
ATOM   1434  CA  PRO B  99      53.298  76.886  65.581  1.00  0.00
ATOM   1436  C   PRO B  99      53.637  77.272  64.160  1.00  0.00
ATOM   1437  O   PRO B  99      54.009  76.407  63.350  1.00  0.00
ATOM   1438  N   PRO B 100      53.511  78.549  63.774  1.00  0.00
ATOM   1439  CD  PRO B 100      53.100  79.660  64.629  1.00  0.00
ATOM   1442  CG  PRO B 100      52.909  80.851  63.693  1.00  0.00
ATOM   1445  CB  PRO B 100      52.487  80.164  62.401  1.00  0.00
ATOM   1448  CA  PRO B 100      53.385  78.909  62.362  1.00  0.00
ATOM   1450  C   PRO B 100      54.603  79.163  61.493  1.00  0.00
ATOM   1451  O   PRO B 100      54.381  79.464  60.312  1.00  0.00
ATOM   1452  N   PRO B 101      55.894  79.080  61.914  1.00  0.00
ATOM   1453  CD  PRO B 101      56.416  78.933  63.266  1.00  0.00
ATOM   1456  CG  PRO B 101      57.937  78.798  63.137  1.00  0.00
ATOM   1459  CB  PRO B 101      58.238  79.373  61.756  1.00  0.00
ATOM   1462  CA  PRO B 101      56.979  79.019  60.953  1.00  0.00
ATOM   1464  C   PRO B 101      57.008  77.618  60.304  1.00  0.00
ATOM   1465  O   PRO B 101      57.890  76.813  60.613  1.00  0.00
ATOM   1466  N   TYR B 102      56.002  77.325  59.471  1.00  0.00
ATOM   1468  CA  TYR B 102      55.782  76.064  58.747  1.00  0.00
ATOM   1470  CB  TYR B 102      54.774  76.298  57.605  1.00  0.00
ATOM   1473  CG  TYR B 102      54.820  75.262  56.488  1.00  0.00
ATOM   1474  CD1 TYR B 102      54.085  74.066  56.587  1.00  0.00
ATOM   1476  CE1 TYR B 102      54.169  73.100  55.564  1.00  0.00
ATOM   1478  CZ  TYR B 102      55.007  73.314  54.453  1.00  0.00
ATOM   1479  OH  TYR B 102      55.104  72.366  53.483  1.00  0.00
ATOM   1481  CE2 TYR B 102      55.753  74.509  54.353  1.00  0.00
ATOM   1483  CD2 TYR B 102      55.652  75.480  55.368  1.00  0.00
ATOM   1485  C   TYR B 102      57.078  75.463  58.208  1.00  0.00
ATOM   1486  O   TYR B 102      57.861  76.201  57.595  1.00  0.00
ATOM   1487  N   TYR B 103      57.312  74.151  58.397  1.00  0.00
ATOM   1489  CA  TYR B 103      58.638  73.652  58.025  1.00  0.00
ATOM   1491  CB  TYR B 103      59.673  73.941  59.123  1.00  0.00
ATOM   1494  CG  TYR B 103      61.058  74.024  58.514  1.00  0.00
ATOM   1495  CD1 TYR B 103      61.571  75.282  58.143  1.00  0.00
ATOM   1497  CE1 TYR B 103      62.771  75.368  57.413  1.00  0.00
ATOM   1499  CZ  TYR B 103      63.436  74.190  57.016  1.00  0.00
ATOM   1500  OH  TYR B 103      64.571  74.281  56.272  1.00  0.00
ATOM   1502  CE2 TYR B 103      62.922  72.929  57.391  1.00  0.00
ATOM   1504  CD2 TYR B 103      61.750  72.848  58.164  1.00  0.00
ATOM   1506  C   TYR B 103      58.650  72.162  57.647  1.00  0.00
ATOM   1507  O   TYR B 103      58.251  71.243  58.385  1.00  0.00
ATOM   1508  N   VAL B 104      59.187  71.942  56.450  1.00  0.00
ATOM   1510  CA  VAL B 104      59.168  70.679  55.728  1.00  0.00
ATOM   1512  CB  VAL B 104      58.557  70.886  54.326  1.00  0.00
ATOM   1514  CG1 VAL B 104      59.319  71.886  53.446  1.00  0.00
ATOM   1518  CG2 VAL B 104      58.414  69.570  53.554  1.00  0.00
ATOM   1522  C   VAL B 104      60.549  70.027  55.679  1.00  0.00
ATOM   1523  O   VAL B 104      61.556  70.721  55.598  1.00  0.00
ATOM   1524  N   GLY B 105      60.630  68.684  55.727  1.00  0.00
ATOM   1526  CA  GLY B 105      61.923  68.049  55.999  1.00  0.00
ATOM   1529  C   GLY B 105      61.952  66.522  55.678  1.00  0.00
ATOM   1530  O   GLY B 105      60.975  65.767  55.817  1.00  0.00
ATOM   1531  N   MET B 106      63.072  66.070  55.137  1.00  0.00
ATOM   1533  CA  MET B 106      63.040  65.242  53.913  1.00  0.00
ATOM   1535  CB  MET B 106      63.065  66.125  52.654  1.00  0.00
ATOM   1538  CG  MET B 106      61.695  66.757  52.381  1.00  0.00
ATOM   1541  SD  MET B 106      61.691  68.079  51.140  1.00  0.00
ATOM   1542  CE  MET B 106      62.466  69.418  52.092  1.00  0.00
ATOM   1546  C   MET B 106      64.233  64.318  53.999  1.00  0.00
ATOM   1547  O   MET B 106      65.342  64.662  53.588  1.00  0.00
ATOM   1548  N   GLY B 107      64.007  63.210  54.695  1.00  0.00
ATOM   1550  CA  GLY B 107      65.069  62.277  54.971  1.00  0.00
ATOM   1553  C   GLY B 107      65.631  61.645  53.714  1.00  0.00
ATOM   1554  O   GLY B 107      65.012  61.608  52.656  1.00  0.00
ATOM   1555  N   ASN B 108      66.853  61.145  53.846  1.00  0.00
ATOM   1557  CA  ASN B 108      67.604  60.562  52.739  1.00  0.00
ATOM   1559  CB  ASN B 108      69.075  60.473  53.186  1.00  0.00
ATOM   1562  CG  ASN B 108      69.566  61.796  53.750  1.00  0.00
ATOM   1563  OD1 ASN B 108      69.476  62.058  54.941  1.00  0.00
ATOM   1564  ND2 ASN B 108      70.029  62.702  52.918  1.00  0.00
ATOM   1567  C   ASN B 108      67.037  59.212  52.263  1.00  0.00
ATOM   1568  O   ASN B 108      67.542  58.619  51.311  1.00  0.00
ATOM   1569  N   GLY B 109      65.981  58.745  52.925  1.00  0.00
ATOM   1571  CA  GLY B 109      65.292  57.511  52.633  1.00  0.00
ATOM   1574  C   GLY B 109      65.783  56.324  53.446  1.00  0.00
ATOM   1575  O   GLY B 109      66.762  56.392  54.184  1.00  0.00
ATOM   1576  N   THR B 110      65.041  55.240  53.289  1.00  0.00
ATOM   1578  CA  THR B 110      65.158  53.998  54.047  1.00  0.00
ATOM   1580  CB  THR B 110      64.123  54.050  55.190  1.00  0.00
ATOM   1582  CG2 THR B 110      63.840  52.772  55.968  1.00  0.00
ATOM   1586  OG1 THR B 110      64.591  54.958  56.152  1.00  0.00
ATOM   1588  C   THR B 110      64.828  52.879  53.085  1.00  0.00
ATOM   1589  O   THR B 110      63.733  52.872  52.516  1.00  0.00
ATOM   1590  N   GLN B 111      65.791  52.002  52.811  1.00  0.00
ATOM   1592  CA  GLN B 111      65.668  51.026  51.723  1.00  0.00
ATOM   1594  CB  GLN B 111      67.030  50.877  51.023  1.00  0.00
ATOM   1597  CG  GLN B 111      67.136  49.700  50.039  1.00  0.00
ATOM   1600  CD  GLN B 111      66.052  49.636  48.965  1.00  0.00
ATOM   1601  OE1 GLN B 111      65.636  50.627  48.389  1.00  0.00
ATOM   1602  NE2 GLN B 111      65.593  48.449  48.629  1.00  0.00
ATOM   1605  C   GLN B 111      65.124  49.717  52.301  1.00  0.00
ATOM   1606  O   GLN B 111      65.845  48.890  52.884  1.00  0.00
ATOM   1607  N   ILE B 112      63.809  49.574  52.152  1.00  0.00
ATOM   1609  CA  ILE B 112      63.031  48.444  52.640  1.00  0.00
ATOM   1611  CB  ILE B 112      61.556  48.855  52.861  1.00  0.00
ATOM   1613  CG2 ILE B 112      60.749  47.644  53.367  1.00  0.00
ATOM   1617  CG1 ILE B 112      61.479  50.029  53.871  1.00  0.00
ATOM   1620  CD1 ILE B 112      60.061  50.501  54.208  1.00  0.00
ATOM   1624  C   ILE B 112      63.159  47.294  51.650  1.00  0.00
ATOM   1625  O   ILE B 112      62.787  47.425  50.482  1.00  0.00
ATOM   1626  N   TYR B 113      63.669  46.163  52.132  1.00  0.00
ATOM   1628  CA  TYR B 113      63.826  44.931  51.360  1.00  0.00
ATOM   1630  CB  TYR B 113      65.251  44.385  51.510  1.00  0.00
ATOM   1633  CG  TYR B 113      66.252  44.941  50.517  1.00  0.00
ATOM   1634  CD1 TYR B 113      66.294  44.413  49.211  1.00  0.00
ATOM   1636  CE1 TYR B 113      67.274  44.855  48.302  1.00  0.00
ATOM   1638  CZ  TYR B 113      68.229  45.811  48.704  1.00  0.00
ATOM   1639  OH  TYR B 113      69.202  46.196  47.839  1.00  0.00
ATOM   1641  CE2 TYR B 113      68.174  46.355  50.007  1.00  0.00
ATOM   1643  CD2 TYR B 113      67.176  45.930  50.907  1.00  0.00
ATOM   1645  C   TYR B 113      62.808  43.898  51.813  1.00  0.00
ATOM   1646  O   TYR B 113      62.785  43.524  52.982  1.00  0.00
ATOM   1647  N   VAL B 114      61.986  43.409  50.892  1.00  0.00
ATOM   1649  CA  VAL B 114      60.862  42.537  51.223  1.00  0.00
ATOM   1651  CB  VAL B 114      59.520  43.119  50.753  1.00  0.00
ATOM   1653  CG1 VAL B 114      58.364  42.343  51.408  1.00  0.00
ATOM   1657  CG2 VAL B 114      59.368  44.610  51.081  1.00  0.00
ATOM   1661  C   VAL B 114      61.076  41.168  50.600  1.00  0.00
ATOM   1662  O   VAL B 114      61.341  41.049  49.405  1.00  0.00
ATOM   1663  N   ILE B 115      60.947  40.131  51.422  1.00  0.00
ATOM   1665  CA  ILE B 115      61.132  38.748  51.018  1.00  0.00
ATOM   1667  CB  ILE B 115      62.432  38.146  51.612  1.00  0.00
ATOM   1669  CG2 ILE B 115      62.568  36.677  51.163  1.00  0.00
ATOM   1673  CG1 ILE B 115      63.716  38.904  51.186  1.00  0.00
ATOM   1676  CD1 ILE B 115      64.119  40.051  52.125  1.00  0.00
ATOM   1680  C   ILE B 115      59.890  37.967  51.451  1.00  0.00
ATOM   1681  O   ILE B 115      59.699  37.727  52.641  1.00  0.00
ATOM   1682  N   ASP B 116      59.068  37.576  50.478  1.00  0.00
ATOM   1684  CA  ASP B 116      57.884  36.730  50.655  1.00  0.00
ATOM   1686  CB  ASP B 116      56.831  37.071  49.574  1.00  0.00
ATOM   1689  CG  ASP B 116      56.459  38.561  49.447  1.00  0.00
ATOM   1690  OD1 ASP B 116      56.484  39.300  50.455  1.00  0.00
ATOM   1691  OD2 ASP B 116      56.167  38.988  48.303  1.00  0.00
ATOM   1692  C   ASP B 116      58.321  35.247  50.578  1.00  0.00
ATOM   1693  O   ASP B 116      58.642  34.764  49.488  1.00  0.00
ATOM   1694  N   PRO B 117      58.460  34.517  51.702  1.00  0.00
ATOM   1695  CD  PRO B 117      57.989  34.839  53.044  1.00  0.00
ATOM   1698  CG  PRO B 117      58.572  33.748  53.944  1.00  0.00
ATOM   1701  CB  PRO B 117      59.861  33.377  53.226  1.00  0.00
ATOM   1704  CA  PRO B 117      59.395  33.390  51.770  1.00  0.00
ATOM   1706  C   PRO B 117      58.825  32.020  51.370  1.00  0.00
ATOM   1707  O   PRO B 117      59.541  31.024  51.460  1.00  0.00
ATOM   1708  N   GLU B 118      57.551  31.930  50.980  1.00  0.00
ATOM   1710  CA  GLU B 118      56.795  30.671  51.078  1.00  0.00
ATOM   1712  CB  GLU B 118      56.002  30.634  52.406  1.00  0.00
ATOM   1715  CG  GLU B 118      55.033  31.798  52.688  1.00  0.00
ATOM   1718  CD  GLU B 118      54.773  31.955  54.197  1.00  0.00
ATOM   1719  OE1 GLU B 118      55.687  32.394  54.930  1.00  0.00
ATOM   1720  OE2 GLU B 118      53.646  31.715  54.687  1.00  0.00
ATOM   1721  C   GLU B 118      56.021  30.228  49.818  1.00  0.00
ATOM   1722  O   GLU B 118      54.792  30.160  49.823  1.00  0.00
ATOM   1723  N   PRO B 119      56.729  29.851  48.729  1.00  0.00
ATOM   1724  CD  PRO B 119      58.174  29.975  48.562  1.00  0.00
ATOM   1727  CG  PRO B 119      58.467  29.632  47.104  1.00  0.00
ATOM   1730  CB  PRO B 119      57.350  28.656  46.757  1.00  0.00
ATOM   1733  CA  PRO B 119      56.153  29.202  47.547  1.00  0.00
ATOM   1735  C   PRO B 119      55.098  28.126  47.852  1.00  0.00
ATOM   1736  O   PRO B 119      54.763  27.832  48.999  1.00  0.00
ATOM      1  N   GLN A   1      72.344  72.210  64.074  1.00  0.00
ATOM      2  CA  GLN A   1      71.106  72.205  63.301  1.00  0.00
ATOM      4  CB  GLN A   1      69.921  72.331  64.274  1.00  0.00
ATOM      7  CG  GLN A   1      68.554  72.045  63.632  1.00  0.00
ATOM     10  CD  GLN A   1      68.367  70.565  63.317  1.00  0.00
ATOM     11  OE1 GLN A   1      68.891  70.029  62.353  1.00  0.00
ATOM     12  NE2 GLN A   1      67.600  69.836  64.099  1.00  0.00
ATOM     15  C   GLN A   1      71.093  73.322  62.249  1.00  0.00
ATOM     16  O   GLN A   1      71.261  74.500  62.569  1.00  0.00
ATOM     17  N   VAL A   2      70.864  72.959  60.987  1.00  0.00
ATOM     19  CA  VAL A   2      70.863  73.914  59.872  1.00  0.00
ATOM     21  CB  VAL A   2      70.671  73.186  58.526  1.00  0.00
ATOM     23  CG1 VAL A   2      70.535  74.124  57.318  1.00  0.00
ATOM     27  CG2 VAL A   2      71.855  72.256  58.234  1.00  0.00
ATOM     31  C   VAL A   2      69.805  75.004  60.060  1.00  0.00
ATOM     32  O   VAL A   2      68.655  74.718  60.386  1.00  0.00
ATOM     33  N   GLN A   3      70.175  76.256  59.764  1.00  0.00
ATOM     35  CA  GLN A   3      69.225  77.362  59.568  1.00  0.00
ATOM     37  CB  GLN A   3      69.263  78.410  60.698  1.00  0.00
ATOM     40  CG  GLN A   3      69.465  77.895  62.139  1.00  0.00
ATOM     43  CD  GLN A   3      70.866  78.200  62.658  1.00  0.00
ATOM     44  OE1 GLN A   3      71.296  79.342  62.723  1.00  0.00
ATOM     45  NE2 GLN A   3      71.656  77.218  63.030  1.00  0.00
ATOM     48  C   GLN A   3      69.431  78.028  58.190  1.00  0.00
ATOM     49  O   GLN A   3      70.379  77.679  57.481  1.00  0.00
ATOM     50  N   LEU A   4      68.510  78.930  57.796  1.00  0.00
ATOM     52  CA  LEU A   4      68.204  79.222  56.388  1.00  0.00
ATOM     54  CB  LEU A   4      67.264  78.123  55.818  1.00  0.00
ATOM     57  CG  LEU A   4      67.943  76.814  55.363  1.00  0.00
ATOM     59  CD1 LEU A   4      66.899  75.908  54.702  1.00  0.00
ATOM     63  CD2 LEU A   4      69.058  77.017  54.335  1.00  0.00
ATOM     67  C   LEU A   4      67.644  80.618  56.027  1.00  0.00
ATOM     68  O   LEU A   4      67.506  80.885  54.836  1.00  0.00
ATOM     69  N   GLN A   5      67.269  81.517  56.944  1.00  0.00
ATOM     71  CA  GLN A   5      66.251  82.554  56.632  1.00  0.00
ATOM     73  CB  GLN A   5      65.813  83.317  57.900  1.00  0.00
ATOM     76  CG  GLN A   5      66.547  84.636  58.209  1.00  0.00
ATOM     79  CD  GLN A   5      66.135  85.798  57.299  1.00  0.00
ATOM     80  OE1 GLN A   5      64.973  86.053  57.024  1.00  0.00
ATOM     81  NE2 GLN A   5      67.090  86.505  56.742  1.00  0.00
ATOM     84  C   GLN A   5      66.476  83.479  55.395  1.00  0.00
ATOM     85  O   GLN A   5      67.615  83.805  55.070  1.00  0.00
ATOM     86  N   GLU A   6      65.381  83.952  54.763  1.00  0.00
ATOM     88  CA  GLU A   6      65.192  84.258  53.333  1.00  0.00
ATOM     90  CB  GLU A   6      64.024  83.447  52.756  1.00  0.00
ATOM     93  CG  GLU A   6      64.219  81.936  52.814  1.00  0.00
ATOM     96  CD  GLU A   6      63.305  81.342  53.872  1.00  0.00
ATOM     97  OE1 GLU A   6      63.369  81.783  55.040  1.00  0.00
ATOM     98  OE2 GLU A   6      62.490  80.471  53.495  1.00  0.00
ATOM     99  C   GLU A   6      64.881  85.702  52.899  1.00  0.00
ATOM    100  O   GLU A   6      64.976  86.017  51.705  1.00  0.00
ATOM    101  N   SER A   7      64.555  86.595  53.833  1.00  0.00
ATOM    103  CA  SER A   7      64.561  88.042  53.571  1.00  0.00
ATOM    105  CB  SER A   7      66.022  88.467  53.264  1.00  0.00
ATOM    108  OG  SER A   7      66.990  87.806  54.059  1.00  0.00
ATOM    110  C   SER A   7      63.617  88.583  52.482  1.00  0.00
ATOM    111  O   SER A   7      62.677  87.905  52.043  1.00  0.00
ATOM    112  N   GLY A   8      63.880  89.855  52.111  1.00  0.00
ATOM    114  CA  GLY A   8      63.897  90.473  50.762  1.00  0.00
ATOM    117  C   GLY A   8      62.644  90.411  49.891  1.00  0.00
ATOM    118  O   GLY A   8      62.698  90.817  48.732  1.00  0.00
ATOM    119  N   GLY A   9      61.551  89.903  50.444  1.00  0.00
ATOM    121  CA  GLY A   9      60.233  89.957  49.845  1.00  0.00
ATOM    124  C   GLY A   9      59.631  91.352  49.914  1.00  0.00
ATOM    125  O   GLY A   9      60.308  92.334  50.231  1.00  0.00
ATOM    126  N   GLY A  10      58.338  91.445  49.630  1.00  0.00
ATOM    128  CA  GLY A  10      57.635  92.715  49.640  1.00  0.00
ATOM    131  C   GLY A  10      56.367  92.724  48.795  1.00  0.00
ATOM    132  O   GLY A  10      55.714  91.703  48.578  1.00  0.00
ATOM    133  N   LEU A  11      56.046  93.932  48.332  1.00  0.00
ATOM    135  CA  LEU A  11      55.126  94.197  47.236  1.00  0.00
ATOM    137  CB  LEU A  11      54.513  95.617  47.398  1.00  0.00
ATOM    140  CG  LEU A  11      55.381  96.853  47.756  1.00  0.00
ATOM    142  CD1 LEU A  11      55.826  96.909  49.222  1.00  0.00
ATOM    146  CD2 LEU A  11      56.616  97.051  46.880  1.00  0.00
ATOM    150  C   LEU A  11      55.755  93.809  45.878  1.00  0.00
ATOM    151  O   LEU A  11      56.288  92.704  45.746  1.00  0.00
ATOM    152  N   VAL A  12      55.630  94.731  44.916  1.00  0.00
ATOM    154  CA  VAL A  12      56.512  95.179  43.806  1.00  0.00
ATOM    156  CB  VAL A  12      57.790  94.334  43.566  1.00  0.00
ATOM    158  CG1 VAL A  12      58.583  94.851  42.353  1.00  0.00
ATOM    162  CG2 VAL A  12      58.781  94.445  44.743  1.00  0.00
ATOM    166  C   VAL A  12      55.640  95.401  42.571  1.00  0.00
ATOM    167  O   VAL A  12      54.693  94.663  42.322  1.00  0.00
ATOM    168  N   GLN A  13      55.874  96.474  41.820  1.00  0.00
ATOM    170  CA  GLN A  13      55.135  96.736  40.587  1.00  0.00
ATOM    172  CB  GLN A  13      55.485  98.136  40.036  1.00  0.00
ATOM    175  CG  GLN A  13      56.886  98.324  39.415  1.00  0.00
ATOM    178  CD  GLN A  13      58.060  98.274  40.399  1.00  0.00
ATOM    179  OE1 GLN A  13      57.928  98.328  41.608  1.00  0.00
ATOM    180  NE2 GLN A  13      59.278  98.187  39.915  1.00  0.00
ATOM    183  C   GLN A  13      55.388  95.637  39.542  1.00  0.00
ATOM    184  O   GLN A  13      56.490  95.091  39.434  1.00  0.00
ATOM    185  N   ALA A  14      54.379  95.340  38.725  1.00  0.00
ATOM    187  CA  ALA A  14      54.557  94.535  37.522  1.00  0.00
ATOM    189  CB  ALA A  14      53.201  94.403  36.819  1.00  0.00
ATOM    193  C   ALA A  14      55.642  95.142  36.612  1.00  0.00
ATOM    194  O   ALA A  14      55.727  96.358  36.448  1.00  0.00
ATOM    195  N   GLY A  15      56.497  94.292  36.048  1.00  0.00
ATOM    197  CA  GLY A  15      57.689  94.690  35.300  1.00  0.00
ATOM    200  C   GLY A  15      58.884  95.135  36.150  1.00  0.00
ATOM    201  O   GLY A  15      59.947  95.415  35.600  1.00  0.00
ATOM    202  N   GLY A  16      58.739  95.173  37.475  1.00  0.00
ATOM    204  CA  GLY A  16      59.839  95.365  38.412  1.00  0.00
ATOM    207  C   GLY A  16      60.713  94.128  38.607  1.00  0.00
ATOM    208  O   GLY A  16      60.492  93.064  38.015  1.00  0.00
ATOM    209  N   SER A  17      61.675  94.295  39.518  1.00  0.00
ATOM    211  CA  SER A  17      62.523  93.234  40.061  1.00  0.00
ATOM    213  CB  SER A  17      63.985  93.403  39.636  1.00  0.00
ATOM    216  OG  SER A  17      64.168  93.215  38.252  1.00  0.00
ATOM    218  C   SER A  17      62.509  93.267  41.591  1.00  0.00
ATOM    219  O   SER A  17      62.247  94.305  42.198  1.00  0.00
ATOM    220  N   LEU A  18      62.914  92.151  42.196  1.00  0.00
ATOM    222  CA  LEU A  18      63.505  92.126  43.533  1.00  0.00
ATOM    224  CB  LEU A  18      62.437  92.040  44.658  1.00  0.00
ATOM    227  CG  LEU A  18      61.584  90.775  44.895  1.00  0.00
ATOM    229  CD1 LEU A  18      60.653  90.449  43.740  1.00  0.00
ATOM    233  CD2 LEU A  18      62.389  89.519  45.201  1.00  0.00
ATOM    237  C   LEU A  18      64.617  91.079  43.614  1.00  0.00
ATOM    238  O   LEU A  18      64.910  90.390  42.633  1.00  0.00
ATOM    239  N   ARG A  19      65.250  90.944  44.784  1.00  0.00
ATOM    241  CA  ARG A  19      66.200  89.852  45.015  1.00  0.00
ATOM    243  CB  ARG A  19      67.619  90.208  44.556  1.00  0.00
ATOM    246  CG  ARG A  19      68.212  91.524  45.098  1.00  0.00
ATOM    249  CD  ARG A  19      69.736  91.423  45.236  1.00  0.00
ATOM    252  NE  ARG A  19      70.108  90.620  46.421  1.00  0.00
ATOM    254  CZ  ARG A  19      71.234  89.959  46.630  1.00  0.00
ATOM    255  NH1 ARG A  19      72.173  89.856  45.732  1.00  0.00
ATOM    258  NH2 ARG A  19      71.443  89.343  47.754  1.00  0.00
ATOM    261  C   ARG A  19      66.188  89.279  46.429  1.00  0.00
ATOM    262  O   ARG A  19      66.753  89.856  47.351  1.00  0.00
ATOM    263  N   LEU A  20      65.553  88.114  46.567  1.00  0.00
ATOM    265  CA  LEU A  20      65.467  87.352  47.815  1.00  0.00
ATOM    267  CB  LEU A  20      64.493  86.174  47.637  1.00  0.00
ATOM    270  CG  LEU A  20      63.110  86.532  47.075  1.00  0.00
ATOM    272  CD1 LEU A  20      62.229  85.295  47.049  1.00  0.00
ATOM    276  CD2 LEU A  20      62.443  87.591  47.946  1.00  0.00
ATOM    280  C   LEU A  20      66.831  86.805  48.259  1.00  0.00
ATOM    281  O   LEU A  20      67.754  86.674  47.443  1.00  0.00
ATOM    282  N   SER A  21      66.972  86.488  49.554  1.00  0.00
ATOM    284  CA  SER A  21      68.262  86.111  50.143  1.00  0.00
ATOM    286  CB  SER A  21      69.055  87.377  50.502  1.00  0.00
ATOM    289  OG  SER A  21      69.374  88.108  49.325  1.00  0.00
ATOM    291  C   SER A  21      68.193  85.199  51.377  1.00  0.00
ATOM    292  O   SER A  21      67.652  85.541  52.437  1.00  0.00
ATOM    293  N   CYS A  22      68.825  84.044  51.205  1.00  0.00
ATOM    295  CA  CYS A  22      68.769  82.898  52.085  1.00  0.00
ATOM    297  CB  CYS A  22      68.236  81.725  51.291  1.00  0.00
ATOM    300  SG  CYS A  22      68.440  80.143  52.111  1.00  0.00
ATOM    301  C   CYS A  22      70.097  82.612  52.765  1.00  0.00
ATOM    302  O   CYS A  22      71.141  82.601  52.108  1.00  0.00
ATOM    303  N   ALA A  23      70.043  82.376  54.073  1.00  0.00
ATOM    305  CA  ALA A  23      71.206  82.427  54.940  1.00  0.00
ATOM    307  CB  ALA A  23      71.023  83.593  55.923  1.00  0.00
ATOM    311  C   ALA A  23      71.424  81.091  55.637  1.00  0.00
ATOM    312  O   ALA A  23      70.764  80.742  56.628  1.00  0.00
ATOM    313  N   ALA A  24      72.367  80.341  55.066  1.00  0.00
ATOM    315  CA  ALA A  24      72.781  79.072  55.619  1.00  0.00
ATOM    317  CB  ALA A  24      73.567  78.293  54.558  1.00  0.00
ATOM    321  C   ALA A  24      73.607  79.289  56.887  1.00  0.00
ATOM    322  O   ALA A  24      74.610  80.000  56.895  1.00  0.00
ATOM    323  N   SER A  25      73.204  78.611  57.951  1.00  0.00
ATOM    325  CA  SER A  25      73.935  78.546  59.210  1.00  0.00
ATOM    327  CB  SER A  25      73.219  79.415  60.238  1.00  0.00
ATOM    330  OG  SER A  25      73.763  79.258  61.530  1.00  0.00
ATOM    332  C   SER A  25      74.005  77.082  59.632  1.00  0.00
ATOM    333  O   SER A  25      73.129  76.290  59.289  1.00  0.00
ATOM    334  N   GLY A  26      75.072  76.703  60.328  1.00  0.00
ATOM    336  CA  GLY A  26      75.193  75.388  60.952  1.00  0.00
ATOM    339  C   GLY A  26      75.845  74.262  60.158  1.00  0.00
ATOM    340  O   GLY A  26      76.378  73.318  60.734  1.00  0.00
ATOM    341  N   ASN A  27      75.867  74.366  58.834  1.00  0.00
ATOM    343  CA  ASN A  27      76.677  73.500  57.991  1.00  0.00
ATOM    345  CB  ASN A  27      75.896  72.208  57.689  1.00  0.00
ATOM    348  CG  ASN A  27      76.785  71.007  57.896  1.00  0.00
ATOM    349  OD1 ASN A  27      77.280  70.422  56.955  1.00  0.00
ATOM    350  ND2 ASN A  27      77.086  70.660  59.130  1.00  0.00
ATOM    353  C   ASN A  27      77.077  74.291  56.751  1.00  0.00
ATOM    354  O   ASN A  27      76.333  75.165  56.293  1.00  0.00
ATOM    355  N   ILE A  28      78.284  74.055  56.246  1.00  0.00
ATOM    357  CA  ILE A  28      78.808  74.848  55.140  1.00  0.00
ATOM    359  CB  ILE A  28      80.354  74.764  55.077  1.00  0.00
ATOM    361  CG2 ILE A  28      80.893  73.385  54.655  1.00  0.00
ATOM    365  CG1 ILE A  28      80.879  75.909  54.186  1.00  0.00
ATOM    368  CD1 ILE A  28      82.406  75.994  54.083  1.00  0.00
ATOM    372  C   ILE A  28      78.089  74.466  53.841  1.00  0.00
ATOM    373  O   ILE A  28      78.158  73.334  53.350  1.00  0.00
ATOM    374  N   SER A  29      77.396  75.446  53.256  1.00  0.00
ATOM    376  CA  SER A  29      76.607  75.248  52.039  1.00  0.00
ATOM    378  CB  SER A  29      75.818  76.512  51.684  1.00  0.00
ATOM    381  OG  SER A  29      76.681  77.609  51.433  1.00  0.00
ATOM    383  C   SER A  29      77.424  74.788  50.826  1.00  0.00
ATOM    384  O   SER A  29      76.876  74.303  49.837  1.00  0.00
ATOM    385  N   VAL A  30      78.748  74.914  50.896  1.00  0.00
ATOM    387  CA  VAL A  30      79.729  74.541  49.869  1.00  0.00
ATOM    389  CB  VAL A  30      81.147  74.917  50.376  1.00  0.00
ATOM    391  CG1 VAL A  30      82.326  74.439  49.518  1.00  0.00
ATOM    395  CG2 VAL A  30      81.269  76.445  50.449  1.00  0.00
ATOM    399  C   VAL A  30      79.663  73.084  49.394  1.00  0.00
ATOM    400  O   VAL A  30      80.155  72.778  48.316  1.00  0.00
ATOM    401  N   ARG A  31      78.990  72.195  50.135  1.00  0.00
ATOM    403  CA  ARG A  31      78.782  70.788  49.745  1.00  0.00
ATOM    405  CB  ARG A  31      79.436  69.899  50.825  1.00  0.00
ATOM    408  CG  ARG A  31      79.881  68.533  50.286  1.00  0.00
ATOM    411  CD  ARG A  31      80.396  67.635  51.417  1.00  0.00
ATOM    414  NE  ARG A  31      80.911  66.363  50.877  1.00  0.00
ATOM    416  CZ  ARG A  31      80.263  65.220  50.754  1.00  0.00
ATOM    417  NH1 ARG A  31      79.042  65.047  51.177  1.00  0.00
ATOM    420  NH2 ARG A  31      80.838  64.195  50.189  1.00  0.00
ATOM    423  C   ARG A  31      77.318  70.414  49.506  1.00  0.00
ATOM    424  O   ARG A  31      76.983  69.243  49.364  1.00  0.00
ATOM    425  N   ALA A  32      76.450  71.413  49.471  1.00  0.00
ATOM    427  CA  ALA A  32      75.013  71.270  49.354  1.00  0.00
ATOM    429  CB  ALA A  32      74.398  71.949  50.580  1.00  0.00
ATOM    433  C   ALA A  32      74.496  71.847  48.038  1.00  0.00
ATOM    434  O   ALA A  32      75.229  72.477  47.265  1.00  0.00
ATOM    435  N   THR A  33      73.209  71.624  47.797  1.00  0.00
ATOM    437  CA  THR A  33      72.487  72.159  46.642  1.00  0.00
ATOM    439  CB  THR A  33      72.127  71.041  45.653  1.00  0.00
ATOM    441  CG2 THR A  33      71.253  71.457  44.471  1.00  0.00
ATOM    445  OG1 THR A  33      73.323  70.559  45.091  1.00  0.00
ATOM    447  C   THR A  33      71.252  72.925  47.144  1.00  0.00
ATOM    448  O   THR A  33      70.701  72.632  48.223  1.00  0.00
ATOM    449  N   MET A  34      70.866  73.965  46.397  1.00  0.00
ATOM    451  CA  MET A  34      70.125  75.051  47.042  1.00  0.00
ATOM    453  CB  MET A  34      71.057  76.211  47.440  1.00  0.00
ATOM    456  CG  MET A  34      71.481  76.171  48.911  1.00  0.00
ATOM    459  SD  MET A  34      72.895  75.119  49.321  1.00  0.00
ATOM    460  CE  MET A  34      72.691  75.146  51.121  1.00  0.00
ATOM    464  C   MET A  34      69.015  75.578  46.126  1.00  0.00
ATOM    465  O   MET A  34      69.249  75.908  44.955  1.00  0.00
ATOM    466  N   GLY A  35      67.790  75.616  46.649  1.00  0.00
ATOM    468  CA  GLY A  35      66.661  75.368  45.774  1.00  0.00
ATOM    471  C   GLY A  35      65.435  76.173  46.178  1.00  0.00
ATOM    472  O   GLY A  35      64.808  75.911  47.215  1.00  0.00
ATOM    473  N   TRP A  36      65.093  77.184  45.367  1.00  0.00
ATOM    475  CA  TRP A  36      63.965  77.996  45.772  1.00  0.00
ATOM    477  CB  TRP A  36      64.075  79.491  45.414  1.00  0.00
ATOM    480  CG  TRP A  36      65.138  80.269  46.131  1.00  0.00
ATOM    481  CD1 TRP A  36      66.456  80.196  45.850  1.00  0.00
ATOM    483  NE1 TRP A  36      67.153  81.089  46.636  1.00  0.00
ATOM    485  CE2 TRP A  36      66.319  81.768  47.494  1.00  0.00
ATOM    486  CZ2 TRP A  36      66.539  82.750  48.470  1.00  0.00
ATOM    488  CH2 TRP A  36      65.462  83.209  49.244  1.00  0.00
ATOM    490  CZ3 TRP A  36      64.172  82.701  49.011  1.00  0.00
ATOM    492  CE3 TRP A  36      63.958  81.734  48.007  1.00  0.00
ATOM    494  CD2 TRP A  36      65.018  81.239  47.219  1.00  0.00
ATOM    495  C   TRP A  36      62.652  77.316  45.373  1.00  0.00
ATOM    496  O   TRP A  36      62.612  76.424  44.525  1.00  0.00
ATOM    497  N   TYR A  37      61.559  77.688  46.034  1.00  0.00
ATOM    499  CA  TYR A  37      60.301  76.973  45.916  1.00  0.00
ATOM    501  CB  TYR A  37      60.275  75.730  46.828  1.00  0.00
ATOM    504  CG  TYR A  37      60.748  74.428  46.214  1.00  0.00
ATOM    505  CD1 TYR A  37      62.099  74.062  46.306  1.00  0.00
ATOM    507  CE1 TYR A  37      62.555  72.870  45.719  1.00  0.00
ATOM    509  CZ  TYR A  37      61.642  71.995  45.101  1.00  0.00
ATOM    510  OH  TYR A  37      62.090  70.844  44.537  1.00  0.00
ATOM    512  CE2 TYR A  37      60.272  72.336  45.045  1.00  0.00
ATOM    514  CD2 TYR A  37      59.833  73.560  45.585  1.00  0.00
ATOM    516  C   TYR A  37      59.159  77.902  46.348  1.00  0.00
ATOM    517  O   TYR A  37      58.957  78.250  47.525  1.00  0.00
ATOM    518  N   ARG A  38      58.356  78.307  45.373  1.00  0.00
ATOM    520  CA  ARG A  38      57.251  79.215  45.641  1.00  0.00
ATOM    522  CB  ARG A  38      57.102  80.228  44.495  1.00  0.00
ATOM    525  CG  ARG A  38      56.489  79.666  43.209  1.00  0.00
ATOM    528  CD  ARG A  38      56.338  80.802  42.195  1.00  0.00
ATOM    531  NE  ARG A  38      55.843  80.315  40.896  1.00  0.00
ATOM    533  CZ  ARG A  38      55.797  81.006  39.774  1.00  0.00
ATOM    534  NH1 ARG A  38      56.142  82.261  39.725  1.00  0.00
ATOM    537  NH2 ARG A  38      55.415  80.408  38.684  1.00  0.00
ATOM    540  C   ARG A  38      55.968  78.506  46.010  1.00  0.00
ATOM    541  O   ARG A  38      55.818  77.310  45.782  1.00  0.00
ATOM    542  N   GLN A  39      55.013  79.235  46.577  1.00  0.00
ATOM    544  CA  GLN A  39      53.678  78.667  46.795  1.00  0.00
ATOM    546  CB  GLN A  39      53.604  77.833  48.080  1.00  0.00
ATOM    549  CG  GLN A  39      52.179  77.280  48.255  1.00  0.00
ATOM    552  CD  GLN A  39      52.100  76.079  49.188  1.00  0.00
ATOM    553  OE1 GLN A  39      52.941  75.848  50.051  1.00  0.00
ATOM    554  NE2 GLN A  39      51.099  75.246  49.028  1.00  0.00
ATOM    557  C   GLN A  39      52.677  79.816  46.800  1.00  0.00
ATOM    558  O   GLN A  39      52.658  80.629  47.723  1.00  0.00
ATOM    559  N   ALA A  40      51.893  79.897  45.730  1.00  0.00
ATOM    561  CA  ALA A  40      50.760  80.798  45.652  1.00  0.00
ATOM    563  CB  ALA A  40      50.423  81.021  44.172  1.00  0.00
ATOM    567  C   ALA A  40      49.559  80.260  46.450  1.00  0.00
ATOM    568  O   ALA A  40      49.426  79.042  46.591  1.00  0.00
ATOM    569  N   PRO A  41      48.668  81.126  46.964  1.00  0.00
ATOM    570  CD  PRO A  41      48.680  82.578  46.867  1.00  0.00
ATOM    573  CG  PRO A  41      47.275  83.028  47.263  1.00  0.00
ATOM    576  CB  PRO A  41      46.812  81.926  48.218  1.00  0.00
ATOM    579  CA  PRO A  41      47.484  80.661  47.672  1.00  0.00
ATOM    581  C   PRO A  41      46.570  79.862  46.733  1.00  0.00
ATOM    582  O   PRO A  41      46.330  80.264  45.594  1.00  0.00
ATOM    583  N   GLY A  42      46.102  78.704  47.199  1.00  0.00
ATOM    585  CA  GLY A  42      45.346  77.753  46.379  1.00  0.00
ATOM    588  C   GLY A  42      46.178  76.944  45.375  1.00  0.00
ATOM    589  O   GLY A  42      45.595  76.268  44.537  1.00  0.00
ATOM    590  N   LYS A  43      47.518  76.979  45.473  1.00  0.00
ATOM    592  CA  LYS A  43      48.432  76.254  44.584  1.00  0.00
ATOM    594  CB  LYS A  43      49.151  77.305  43.713  1.00  0.00
ATOM    597  CG  LYS A  43      49.976  76.695  42.573  1.00  0.00
ATOM    600  CD  LYS A  43      50.535  77.730  41.592  1.00  0.00
ATOM    603  CE  LYS A  43      51.120  77.036  40.352  1.00  0.00
ATOM    606  NZ  LYS A  43      52.292  76.188  40.667  1.00  0.00
ATOM    610  C   LYS A  43      49.408  75.368  45.369  1.00  0.00
ATOM    611  O   LYS A  43      49.608  75.539  46.577  1.00  0.00
ATOM    612  N   GLU A  44      49.985  74.383  44.687  1.00  0.00
ATOM    614  CA  GLU A  44      51.004  73.500  45.246  1.00  0.00
ATOM    616  CB  GLU A  44      51.136  72.237  44.364  1.00  0.00
ATOM    619  CG  GLU A  44      52.161  72.229  43.210  1.00  0.00
ATOM    622  CD  GLU A  44      52.110  73.441  42.273  1.00  0.00
ATOM    623  OE1 GLU A  44      53.185  73.954  41.903  1.00  0.00
ATOM    624  OE2 GLU A  44      51.009  73.929  41.930  1.00  0.00
ATOM    625  C   GLU A  44      52.341  74.240  45.489  1.00  0.00
ATOM    626  O   GLU A  44      52.468  75.451  45.274  1.00  0.00
ATOM    627  N   ARG A  45      53.350  73.516  45.977  1.00  0.00
ATOM    629  CA  ARG A  45      54.703  74.027  46.218  1.00  0.00
ATOM    631  CB  ARG A  45      55.260  73.303  47.460  1.00  0.00
ATOM    634  CG  ARG A  45      56.647  73.764  47.949  1.00  0.00
ATOM    637  CD  ARG A  45      56.674  75.179  48.543  1.00  0.00
ATOM    640  NE  ARG A  45      55.783  75.297  49.710  1.00  0.00
ATOM    642  CZ  ARG A  45      56.080  75.229  50.988  1.00  0.00
ATOM    643  NH1 ARG A  45      57.279  75.009  51.452  1.00  0.00
ATOM    646  NH2 ARG A  45      55.102  75.405  51.827  1.00  0.00
ATOM    649  C   ARG A  45      55.580  73.807  44.968  1.00  0.00
ATOM    650  O   ARG A  45      56.058  72.699  44.732  1.00  0.00
ATOM    651  N   GLU A  46      55.765  74.846  44.167  1.00  0.00
ATOM    653  CA  GLU A  46      56.400  74.799  42.843  1.00  0.00
ATOM    655  CB  GLU A  46      55.785  75.963  42.022  1.00  0.00
ATOM    658  CG  GLU A  46      56.141  76.042  40.520  1.00  0.00
ATOM    661  CD  GLU A  46      55.438  77.218  39.798  1.00  0.00
ATOM    662  OE1 GLU A  46      55.781  77.563  38.639  1.00  0.00
ATOM    663  OE2 GLU A  46      54.520  77.837  40.389  1.00  0.00
ATOM    664  C   GLU A  46      57.915  75.004  42.930  1.00  0.00
ATOM    665  O   GLU A  46      58.370  75.987  43.516  1.00  0.00
ATOM    666  N   PHE A  47      58.695  74.120  42.309  1.00  0.00
ATOM    668  CA  PHE A  47      60.143  74.282  42.151  1.00  0.00
ATOM    670  CB  PHE A  47      60.701  73.042  41.441  1.00  0.00
ATOM    673  CG  PHE A  47      62.151  73.137  40.981  1.00  0.00
ATOM    674  CD1 PHE A  47      63.186  73.271  41.924  1.00  0.00
ATOM    676  CE1 PHE A  47      64.527  73.283  41.503  1.00  0.00
ATOM    678  CZ  PHE A  47      64.846  73.198  40.140  1.00  0.00
ATOM    680  CE2 PHE A  47      63.817  73.093  39.190  1.00  0.00
ATOM    682  CD2 PHE A  47      62.474  73.051  39.612  1.00  0.00
ATOM    684  C   PHE A  47      60.482  75.536  41.341  1.00  0.00
ATOM    685  O   PHE A  47      59.937  75.767  40.264  1.00  0.00
ATOM    686  N   VAL A  48      61.438  76.301  41.851  1.00  0.00
ATOM    688  CA  VAL A  48      61.955  77.556  41.315  1.00  0.00
ATOM    690  CB  VAL A  48      61.214  78.761  41.937  1.00  0.00
ATOM    692  CG1 VAL A  48      61.813  80.102  41.490  1.00  0.00
ATOM    696  CG2 VAL A  48      59.738  78.794  41.514  1.00  0.00
ATOM    700  C   VAL A  48      63.456  77.608  41.640  1.00  0.00
ATOM    701  O   VAL A  48      63.917  78.107  42.656  1.00  0.00
ATOM    702  N   ALA A  49      64.241  77.100  40.707  1.00  0.00
ATOM    704  CA  ALA A  49      65.699  77.129  40.753  1.00  0.00
ATOM    706  CB  ALA A  49      66.197  78.575  40.568  1.00  0.00
ATOM    710  C   ALA A  49      66.388  76.318  41.876  1.00  0.00
ATOM    711  O   ALA A  49      65.738  75.781  42.767  1.00  0.00
ATOM    712  N   GLY A  50      67.713  76.144  41.763  1.00  0.00
ATOM    714  CA  GLY A  50      68.395  74.928  42.212  1.00  0.00
ATOM    717  C   GLY A  50      69.880  74.935  41.872  1.00  0.00
ATOM    718  O   GLY A  50      70.298  74.389  40.857  1.00  0.00
ATOM    719  N   ILE A  51      70.688  75.617  42.667  1.00  0.00
ATOM    721  CA  ILE A  51      72.110  75.829  42.423  1.00  0.00
ATOM    723  CB  ILE A  51      72.468  77.308  42.701  1.00  0.00
ATOM    725  CG2 ILE A  51      72.132  77.750  44.132  1.00  0.00
ATOM    729  CG1 ILE A  51      73.938  77.604  42.325  1.00  0.00
ATOM    732  CD1 ILE A  51      74.294  79.096  42.276  1.00  0.00
ATOM    736  C   ILE A  51      72.994  74.831  43.171  1.00  0.00
ATOM    737  O   ILE A  51      72.959  74.691  44.398  1.00  0.00
ATOM    738  N   SER A  52      73.806  74.144  42.375  1.00  0.00
ATOM    740  CA  SER A  52      74.872  73.238  42.785  1.00  0.00
ATOM    742  CB  SER A  52      75.535  72.728  41.493  1.00  0.00
ATOM    745  OG  SER A  52      76.659  71.901  41.708  1.00  0.00
ATOM    747  C   SER A  52      75.918  73.934  43.667  1.00  0.00
ATOM    748  O   SER A  52      75.992  75.159  43.751  1.00  0.00
ATOM    749  N   TYR A  53      76.782  73.131  44.284  1.00  0.00
ATOM    751  CA  TYR A  53      77.934  73.555  45.070  1.00  0.00
ATOM    753  CB  TYR A  53      78.705  72.310  45.531  1.00  0.00
ATOM    756  CG  TYR A  53      78.969  71.240  44.482  1.00  0.00
ATOM    757  CD1 TYR A  53      78.100  70.137  44.368  1.00  0.00
ATOM    759  CE1 TYR A  53      78.367  69.128  43.422  1.00  0.00
ATOM    761  CZ  TYR A  53      79.514  69.209  42.603  1.00  0.00
ATOM    762  OH  TYR A  53      79.779  68.209  41.722  1.00  0.00
ATOM    764  CE2 TYR A  53      80.383  70.315  42.720  1.00  0.00
ATOM    766  CD2 TYR A  53      80.106  71.331  43.654  1.00  0.00
ATOM    768  C   TYR A  53      78.879  74.569  44.398  1.00  0.00
ATOM    769  O   TYR A  53      79.483  75.402  45.082  1.00  0.00
ATOM    770  N   GLY A  54      78.998  74.502  43.069  1.00  0.00
ATOM    772  CA  GLY A  54      80.085  75.123  42.302  1.00  0.00
ATOM    775  C   GLY A  54      79.642  75.771  40.991  1.00  0.00
ATOM    776  O   GLY A  54      80.231  75.513  39.947  1.00  0.00
ATOM    777  N   SER A  55      78.558  76.554  41.040  1.00  0.00
ATOM    779  CA  SER A  55      78.132  77.539  40.019  1.00  0.00
ATOM    781  CB  SER A  55      79.300  78.258  39.327  1.00  0.00
ATOM    784  OG  SER A  55      80.195  78.785  40.292  1.00  0.00
ATOM    786  C   SER A  55      77.148  77.012  38.970  1.00  0.00
ATOM    787  O   SER A  55      76.480  77.812  38.317  1.00  0.00
ATOM    788  N   SER A  56      77.014  75.694  38.803  1.00  0.00
ATOM    790  CA  SER A  56      75.971  75.109  37.945  1.00  0.00
ATOM    792  CB  SER A  56      76.185  73.601  37.800  1.00  0.00
ATOM    795  OG  SER A  56      75.304  73.087  36.824  1.00  0.00
ATOM    797  C   SER A  56      74.571  75.387  38.486  1.00  0.00
ATOM    798  O   SER A  56      74.343  75.281  39.689  1.00  0.00
ATOM    799  N   THR A  57      73.622  75.725  37.611  1.00  0.00
ATOM    801  CA  THR A  57      72.295  76.209  38.012  1.00  0.00
ATOM    803  CB  THR A  57      72.203  77.740  37.917  1.00  0.00
ATOM    805  CG2 THR A  57      73.020  78.447  38.982  1.00  0.00
ATOM    809  OG1 THR A  57      72.674  78.268  36.696  1.00  0.00
ATOM    811  C   THR A  57      71.189  75.601  37.173  1.00  0.00
ATOM    812  O   THR A  57      71.291  75.535  35.948  1.00  0.00
ATOM    813  N   TYR A  58      70.099  75.213  37.840  1.00  0.00
ATOM    815  CA  TYR A  58      68.884  74.758  37.150  1.00  0.00
ATOM    817  CB  TYR A  58      68.649  73.269  37.494  1.00  0.00
ATOM    820  CG  TYR A  58      69.915  72.421  37.613  1.00  0.00
ATOM    821  CD1 TYR A  58      70.874  72.417  36.578  1.00  0.00
ATOM    823  CE1 TYR A  58      72.112  71.774  36.756  1.00  0.00
ATOM    825  CZ  TYR A  58      72.390  71.092  37.958  1.00  0.00
ATOM    826  OH  TYR A  58      73.598  70.489  38.125  1.00  0.00
ATOM    828  CE2 TYR A  58      71.412  71.039  38.976  1.00  0.00
ATOM    830  CD2 TYR A  58      70.186  71.715  38.805  1.00  0.00
ATOM    832  C   TYR A  58      67.729  75.659  37.575  1.00  0.00
ATOM    833  O   TYR A  58      67.776  76.266  38.650  1.00  0.00
ATOM    834  N   TYR A  59      66.719  75.717  36.705  1.00  0.00
ATOM    836  CA  TYR A  59      65.595  76.661  36.653  1.00  0.00
ATOM    838  CB  TYR A  59      65.859  77.710  35.563  1.00  0.00
ATOM    841  CG  TYR A  59      67.118  78.497  35.836  1.00  0.00
ATOM    842  CD1 TYR A  59      67.074  79.545  36.770  1.00  0.00
ATOM    844  CE1 TYR A  59      68.263  80.175  37.163  1.00  0.00
ATOM    846  CZ  TYR A  59      69.499  79.777  36.616  1.00  0.00
ATOM    847  OH  TYR A  59      70.644  80.359  37.058  1.00  0.00
ATOM    849  CE2 TYR A  59      69.542  78.734  35.664  1.00  0.00
ATOM    851  CD2 TYR A  59      68.347  78.099  35.273  1.00  0.00
ATOM    853  C   TYR A  59      64.342  75.854  36.308  1.00  0.00
ATOM    854  O   TYR A  59      64.443  74.819  35.647  1.00  0.00
ATOM    855  N   ALA A  60      63.171  76.330  36.721  1.00  0.00
ATOM    857  CA  ALA A  60      61.908  75.793  36.223  1.00  0.00
ATOM    859  CB  ALA A  60      60.883  75.794  37.358  1.00  0.00
ATOM    863  C   ALA A  60      61.426  76.605  35.030  1.00  0.00
ATOM    864  O   ALA A  60      61.699  77.801  34.958  1.00  0.00
ATOM    865  N   ASP A  61      60.733  75.987  34.071  1.00  0.00
ATOM    867  CA  ASP A  61      60.556  76.676  32.791  1.00  0.00
ATOM    869  CB  ASP A  61      60.076  75.725  31.691  1.00  0.00
ATOM    872  CG  ASP A  61      60.648  76.246  30.380  1.00  0.00
ATOM    873  OD1 ASP A  61      59.896  76.777  29.536  1.00  0.00
ATOM    874  OD2 ASP A  61      61.896  76.295  30.261  1.00  0.00
ATOM    875  C   ASP A  61      59.716  77.966  32.891  1.00  0.00
ATOM    876  O   ASP A  61      60.077  78.993  32.309  1.00  0.00
ATOM    877  N   SER A  62      58.721  77.982  33.782  1.00  0.00
ATOM    879  CA  SER A  62      57.901  79.151  34.138  1.00  0.00
ATOM    881  CB  SER A  62      56.844  78.716  35.180  1.00  0.00
ATOM    884  OG  SER A  62      57.441  78.090  36.310  1.00  0.00
ATOM    886  C   SER A  62      58.660  80.381  34.661  1.00  0.00
ATOM    887  O   SER A  62      58.101  81.485  34.751  1.00  0.00
ATOM    888  N   VAL A  63      59.940  80.223  34.987  1.00  0.00
ATOM    890  CA  VAL A  63      60.831  81.287  35.472  1.00  0.00
ATOM    892  CB  VAL A  63      61.114  81.120  36.975  1.00  0.00
ATOM    894  CG1 VAL A  63      59.813  81.081  37.790  1.00  0.00
ATOM    898  CG2 VAL A  63      61.939  79.872  37.312  1.00  0.00
ATOM    902  C   VAL A  63      62.137  81.375  34.669  1.00  0.00
ATOM    903  O   VAL A  63      62.928  82.303  34.866  1.00  0.00
ATOM    904  N   LYS A  64      62.369  80.435  33.745  1.00  0.00
ATOM    906  CA  LYS A  64      63.532  80.432  32.860  1.00  0.00
ATOM    908  CB  LYS A  64      63.474  79.163  31.974  1.00  0.00
ATOM    911  CG  LYS A  64      64.287  79.126  30.663  1.00  0.00
ATOM    914  CD  LYS A  64      63.738  79.941  29.464  1.00  0.00
ATOM    917  CE  LYS A  64      62.217  79.850  29.253  1.00  0.00
ATOM    920  NZ  LYS A  64      61.805  78.511  28.774  1.00  0.00
ATOM    924  C   LYS A  64      63.571  81.738  32.079  1.00  0.00
ATOM    925  O   LYS A  64      62.591  82.134  31.456  1.00  0.00
ATOM    926  N   GLY A  65      64.723  82.405  32.115  1.00  0.00
ATOM    928  CA  GLY A  65      64.920  83.683  31.426  1.00  0.00
ATOM    931  C   GLY A  65      64.333  84.904  32.134  1.00  0.00
ATOM    932  O   GLY A  65      64.353  85.986  31.563  1.00  0.00
ATOM    933  N   ARG A  66      63.850  84.746  33.372  1.00  0.00
ATOM    935  CA  ARG A  66      63.343  85.849  34.204  1.00  0.00
ATOM    937  CB  ARG A  66      61.808  85.750  34.313  1.00  0.00
ATOM    940  CG  ARG A  66      61.106  85.720  32.942  1.00  0.00
ATOM    943  CD  ARG A  66      59.596  85.979  33.029  1.00  0.00
ATOM    946  NE  ARG A  66      58.887  84.990  33.874  1.00  0.00
ATOM    948  CZ  ARG A  66      58.158  85.251  34.949  1.00  0.00
ATOM    949  NH1 ARG A  66      57.956  86.464  35.376  1.00  0.00
ATOM    952  NH2 ARG A  66      57.618  84.280  35.626  1.00  0.00
ATOM    955  C   ARG A  66      63.973  85.861  35.590  1.00  0.00
ATOM    956  O   ARG A  66      64.252  86.927  36.144  1.00  0.00
ATOM    957  N   PHE A  67      64.237  84.669  36.132  1.00  0.00
ATOM    959  CA  PHE A  67      64.925  84.491  37.405  1.00  0.00
ATOM    961  CB  PHE A  67      64.107  83.630  38.383  1.00  0.00
ATOM    964  CG  PHE A  67      62.680  84.034  38.754  1.00  0.00
ATOM    965  CD1 PHE A  67      62.008  85.174  38.252  1.00  0.00
ATOM    967  CE1 PHE A  67      60.644  85.383  38.527  1.00  0.00
ATOM    969  CZ  PHE A  67      59.944  84.467  39.329  1.00  0.00
ATOM    971  CE2 PHE A  67      60.621  83.368  39.885  1.00  0.00
ATOM    973  CD2 PHE A  67      61.982  83.167  39.610  1.00  0.00
ATOM    975  C   PHE A  67      66.328  83.928  37.196  1.00  0.00
ATOM    976  O   PHE A  67      66.567  83.146  36.275  1.00  0.00
ATOM    977  N   THR A  68      67.240  84.325  38.081  1.00  0.00
ATOM    979  CA  THR A  68      68.622  83.858  38.115  1.00  0.00
ATOM    981  CB  THR A  68      69.561  84.742  37.279  1.00  0.00
ATOM    983  CG2 THR A  68      69.648  86.206  37.688  1.00  0.00
ATOM    987  OG1 THR A  68      70.867  84.229  37.332  1.00  0.00
ATOM    989  C   THR A  68      69.069  83.627  39.546  1.00  0.00
ATOM    990  O   THR A  68      68.833  84.462  40.421  1.00  0.00
ATOM    991  N   ILE A  69      69.629  82.440  39.795  1.00  0.00
ATOM    993  CA  ILE A  69      70.007  81.986  41.132  1.00  0.00
ATOM    995  CB  ILE A  69      69.387  80.607  41.449  1.00  0.00
ATOM    997  CG2 ILE A  69      69.939  79.493  40.536  1.00  0.00
ATOM   1001  CG1 ILE A  69      69.581  80.270  42.942  1.00  0.00
ATOM   1004  CD1 ILE A  69      68.854  78.999  43.388  1.00  0.00
ATOM   1008  C   ILE A  69      71.529  82.028  41.220  1.00  0.00
ATOM   1009  O   ILE A  69      72.254  81.634  40.308  1.00  0.00
ATOM   1010  N   SER A  70      72.010  82.555  42.335  1.00  0.00
ATOM   1012  CA  SER A  70      73.434  82.762  42.583  1.00  0.00
ATOM   1014  CB  SER A  70      73.831  84.200  42.212  1.00  0.00
ATOM   1017  OG  SER A  70      72.882  85.136  42.687  1.00  0.00
ATOM   1019  C   SER A  70      73.777  82.413  44.018  1.00  0.00
ATOM   1020  O   SER A  70      72.903  82.262  44.864  1.00  0.00
ATOM   1021  N   ARG A  71      75.057  82.218  44.301  1.00  0.00
ATOM   1023  CA  ARG A  71      75.532  81.824  45.624  1.00  0.00
ATOM   1025  CB  ARG A  71      75.905  80.333  45.655  1.00  0.00
ATOM   1028  CG  ARG A  71      74.761  79.530  46.277  1.00  0.00
ATOM   1031  CD  ARG A  71      74.892  78.033  46.021  1.00  0.00
ATOM   1034  NE  ARG A  71      76.107  77.444  46.588  1.00  0.00
ATOM   1036  CZ  ARG A  71      76.213  76.191  46.975  1.00  0.00
ATOM   1037  NH1 ARG A  71      75.302  75.289  46.733  1.00  0.00
ATOM   1040  NH2 ARG A  71      77.272  75.867  47.645  1.00  0.00
ATOM   1043  C   ARG A  71      76.748  82.664  45.941  1.00  0.00
ATOM   1044  O   ARG A  71      77.523  83.036  45.067  1.00  0.00
ATOM   1045  N   ASP A  72      76.938  82.853  47.231  1.00  0.00
ATOM   1047  CA  ASP A  72      78.168  83.336  47.813  1.00  0.00
ATOM   1049  CB  ASP A  72      77.952  84.713  48.443  1.00  0.00
ATOM   1052  CG  ASP A  72      79.293  85.326  48.826  1.00  0.00
ATOM   1053  OD1 ASP A  72      80.062  84.707  49.607  1.00  0.00
ATOM   1054  OD2 ASP A  72      79.603  86.437  48.346  1.00  0.00
ATOM   1055  C   ASP A  72      78.610  82.281  48.825  1.00  0.00
ATOM   1056  O   ASP A  72      78.052  82.145  49.926  1.00  0.00
ATOM   1057  N   ASN A  73      79.586  81.478  48.400  1.00  0.00
ATOM   1059  CA  ASN A  73      80.161  80.391  49.187  1.00  0.00
ATOM   1061  CB  ASN A  73      80.959  79.476  48.222  1.00  0.00
ATOM   1064  CG  ASN A  73      80.133  78.452  47.431  1.00  0.00
ATOM   1065  OD1 ASN A  73      78.943  78.248  47.627  1.00  0.00
ATOM   1066  ND2 ASN A  73      80.773  77.747  46.522  1.00  0.00
ATOM   1069  C   ASN A  73      81.018  80.868  50.377  1.00  0.00
ATOM   1070  O   ASN A  73      81.477  80.016  51.138  1.00  0.00
ATOM   1071  N   ALA A  74      81.223  82.183  50.538  1.00  0.00
ATOM   1073  CA  ALA A  74      82.131  82.779  51.518  1.00  0.00
ATOM   1075  CB  ALA A  74      83.213  83.555  50.755  1.00  0.00
ATOM   1079  C   ALA A  74      81.440  83.647  52.587  1.00  0.00
ATOM   1080  O   ALA A  74      82.029  83.951  53.620  1.00  0.00
ATOM   1081  N   LYS A  75      80.174  84.008  52.357  1.00  0.00
ATOM   1083  CA  LYS A  75      79.216  84.517  53.349  1.00  0.00
ATOM   1085  CB  LYS A  75      78.976  86.041  53.188  1.00  0.00
ATOM   1088  CG  LYS A  75      80.131  86.969  53.617  1.00  0.00
ATOM   1091  CD  LYS A  75      81.279  87.170  52.615  1.00  0.00
ATOM   1094  CE  LYS A  75      80.799  87.770  51.288  1.00  0.00
ATOM   1097  NZ  LYS A  75      81.394  87.071  50.128  1.00  0.00
ATOM   1101  C   LYS A  75      77.933  83.700  53.270  1.00  0.00
ATOM   1102  O   LYS A  75      76.871  84.260  53.018  1.00  0.00
ATOM   1103  N   ASN A  76      78.091  82.376  53.401  1.00  0.00
ATOM   1105  CA  ASN A  76      77.194  81.270  53.013  1.00  0.00
ATOM   1107  CB  ASN A  76      77.465  80.040  53.901  1.00  0.00
ATOM   1110  CG  ASN A  76      78.886  79.550  53.679  1.00  0.00
ATOM   1111  OD1 ASN A  76      79.826  80.038  54.280  1.00  0.00
ATOM   1112  ND2 ASN A  76      79.124  78.674  52.730  1.00  0.00
ATOM   1115  C   ASN A  76      75.727  81.619  52.786  1.00  0.00
ATOM   1116  O   ASN A  76      74.827  81.253  53.547  1.00  0.00
ATOM   1117  N   THR A  77      75.502  82.271  51.648  1.00  0.00
ATOM   1119  CA  THR A  77      74.185  82.754  51.239  1.00  0.00
ATOM   1121  CB  THR A  77      74.008  84.273  51.425  1.00  0.00
ATOM   1123  CG2 THR A  77      73.668  84.689  52.856  1.00  0.00
ATOM   1127  OG1 THR A  77      75.167  84.991  51.078  1.00  0.00
ATOM   1129  C   THR A  77      73.876  82.302  49.821  1.00  0.00
ATOM   1130  O   THR A  77      74.757  81.947  49.028  1.00  0.00
ATOM   1131  N   VAL A  78      72.592  82.299  49.501  1.00  0.00
ATOM   1133  CA  VAL A  78      72.081  82.026  48.161  1.00  0.00
ATOM   1135  CB  VAL A  78      71.579  80.563  48.010  1.00  0.00
ATOM   1137  CG1 VAL A  78      70.578  80.101  49.069  1.00  0.00
ATOM   1141  CG2 VAL A  78      70.926  80.283  46.647  1.00  0.00
ATOM   1145  C   VAL A  78      71.015  83.061  47.852  1.00  0.00
ATOM   1146  O   VAL A  78      70.142  83.343  48.669  1.00  0.00
ATOM   1147  N   TYR A  79      71.108  83.664  46.676  1.00  0.00
ATOM   1149  CA  TYR A  79      70.252  84.750  46.240  1.00  0.00
ATOM   1151  CB  TYR A  79      71.081  85.978  45.840  1.00  0.00
ATOM   1154  CG  TYR A  79      72.216  86.368  46.771  1.00  0.00
ATOM   1155  CD1 TYR A  79      72.038  86.341  48.168  1.00  0.00
ATOM   1157  CE1 TYR A  79      73.113  86.646  49.020  1.00  0.00
ATOM   1159  CZ  TYR A  79      74.372  86.968  48.479  1.00  0.00
ATOM   1160  OH  TYR A  79      75.427  87.155  49.304  1.00  0.00
ATOM   1162  CE2 TYR A  79      74.535  87.060  47.084  1.00  0.00
ATOM   1164  CD2 TYR A  79      73.460  86.750  46.230  1.00  0.00
ATOM   1166  C   TYR A  79      69.403  84.313  45.060  1.00  0.00
ATOM   1167  O   TYR A  79      69.880  83.595  44.175  1.00  0.00
ATOM   1168  N   LEU A  80      68.174  84.824  45.023  1.00  0.00
ATOM   1170  CA  LEU A  80      67.269  84.634  43.892  1.00  0.00
ATOM   1172  CB  LEU A  80      66.045  83.800  44.314  1.00  0.00
ATOM   1175  CG  LEU A  80      65.098  83.477  43.140  1.00  0.00
ATOM   1177  CD1 LEU A  80      65.710  82.424  42.209  1.00  0.00
ATOM   1181  CD2 LEU A  80      63.757  82.951  43.647  1.00  0.00
ATOM   1185  C   LEU A  80      66.881  86.015  43.370  1.00  0.00
ATOM   1186  O   LEU A  80      66.039  86.703  43.951  1.00  0.00
ATOM   1187  N   GLN A  81      67.549  86.414  42.292  1.00  0.00
ATOM   1189  CA  GLN A  81      67.188  87.594  41.533  1.00  0.00
ATOM   1191  CB  GLN A  81      68.392  88.043  40.697  1.00  0.00
ATOM   1194  CG  GLN A  81      68.225  89.421  40.032  1.00  0.00
ATOM   1197  CD  GLN A  81      68.618  90.630  40.884  1.00  0.00
ATOM   1198  OE1 GLN A  81      69.407  90.571  41.812  1.00  0.00
ATOM   1199  NE2 GLN A  81      68.095  91.790  40.554  1.00  0.00
ATOM   1202  C   GLN A  81      65.973  87.254  40.680  1.00  0.00
ATOM   1203  O   GLN A  81      65.986  86.265  39.947  1.00  0.00
ATOM   1204  N   MET A  82      64.948  88.088  40.752  1.00  0.00
ATOM   1206  CA  MET A  82      63.705  87.909  40.020  1.00  0.00
ATOM   1208  CB  MET A  82      62.574  87.523  40.980  1.00  0.00
ATOM   1211  CG  MET A  82      62.923  86.242  41.730  1.00  0.00
ATOM   1214  SD  MET A  82      61.498  85.380  42.417  1.00  0.00
ATOM   1215  CE  MET A  82      60.872  86.595  43.599  1.00  0.00
ATOM   1219  C   MET A  82      63.406  89.208  39.295  1.00  0.00
ATOM   1220  O   MET A  82      63.393  90.273  39.906  1.00  0.00
ATOM   1221  N   ASN A  83      63.237  89.105  37.978  1.00  0.00
ATOM   1223  CA  ASN A  83      63.188  90.243  37.072  1.00  0.00
ATOM   1225  CB  ASN A  83      64.519  90.384  36.317  1.00  0.00
ATOM   1228  CG  ASN A  83      65.718  90.251  37.225  1.00  0.00
ATOM   1229  OD1 ASN A  83      66.131  91.188  37.903  1.00  0.00
ATOM   1230  ND2 ASN A  83      66.274  89.061  37.298  1.00  0.00
ATOM   1233  C   ASN A  83      62.031  90.079  36.095  1.00  0.00
ATOM   1234  O   ASN A  83      61.604  88.954  35.824  1.00  0.00
ATOM   1235  N   SER A  84      61.530  91.199  35.568  1.00  0.00
ATOM   1237  CA  SER A  84      60.278  91.244  34.804  1.00  0.00
ATOM   1239  CB  SER A  84      60.495  90.824  33.347  1.00  0.00
ATOM   1242  OG  SER A  84      61.342  91.752  32.702  1.00  0.00
ATOM   1244  C   SER A  84      59.175  90.421  35.463  1.00  0.00
ATOM   1245  O   SER A  84      58.608  89.485  34.885  1.00  0.00
ATOM   1246  N   LEU A  85      58.935  90.767  36.731  1.00  0.00
ATOM   1248  CA  LEU A  85      57.878  90.173  37.543  1.00  0.00
ATOM   1250  CB  LEU A  85      57.859  90.879  38.907  1.00  0.00
ATOM   1253  CG  LEU A  85      59.124  90.675  39.760  1.00  0.00
ATOM   1255  CD1 LEU A  85      59.137  91.717  40.872  1.00  0.00
ATOM   1259  CD2 LEU A  85      59.206  89.283  40.389  1.00  0.00
ATOM   1263  C   LEU A  85      56.530  90.328  36.839  1.00  0.00
ATOM   1264  O   LEU A  85      56.227  91.380  36.267  1.00  0.00
ATOM   1265  N   LYS A  86      55.680  89.312  36.944  1.00  0.00
ATOM   1267  CA  LYS A  86      54.276  89.372  36.539  1.00  0.00
ATOM   1269  CB  LYS A  86      53.993  88.344  35.432  1.00  0.00
ATOM   1272  CG  LYS A  86      54.850  88.526  34.174  1.00  0.00
ATOM   1275  CD  LYS A  86      54.366  87.661  32.995  1.00  0.00
ATOM   1278  CE  LYS A  86      53.142  88.241  32.264  1.00  0.00
ATOM   1281  NZ  LYS A  86      51.843  87.796  32.830  1.00  0.00
ATOM   1285  C   LYS A  86      53.382  89.131  37.752  1.00  0.00
ATOM   1286  O   LYS A  86      53.851  88.537  38.718  1.00  0.00
ATOM   1287  N   PRO A  87      52.108  89.568  37.745  1.00  0.00
ATOM   1288  CD  PRO A  87      51.470  90.420  36.752  1.00  0.00
ATOM   1291  CG  PRO A  87      50.152  90.864  37.380  1.00  0.00
ATOM   1294  CB  PRO A  87      49.796  89.690  38.291  1.00  0.00
ATOM   1297  CA  PRO A  87      51.164  89.241  38.811  1.00  0.00
ATOM   1299  C   PRO A  87      51.168  87.765  39.229  1.00  0.00
ATOM   1300  O   PRO A  87      51.164  87.468  40.423  1.00  0.00
ATOM   1301  N   GLU A  88      51.270  86.852  38.255  1.00  0.00
ATOM   1303  CA  GLU A  88      51.327  85.398  38.478  1.00  0.00
ATOM   1305  CB  GLU A  88      51.332  84.629  37.144  1.00  0.00
ATOM   1308  CG  GLU A  88      50.243  85.054  36.144  1.00  0.00
ATOM   1311  CD  GLU A  88      50.811  86.016  35.103  1.00  0.00
ATOM   1312  OE1 GLU A  88      51.248  85.553  34.022  1.00  0.00
ATOM   1313  OE2 GLU A  88      50.899  87.244  35.361  1.00  0.00
ATOM   1314  C   GLU A  88      52.504  84.895  39.335  1.00  0.00
ATOM   1315  O   GLU A  88      52.469  83.771  39.827  1.00  0.00
ATOM   1316  N   ASP A  89      53.542  85.712  39.526  1.00  0.00
ATOM   1318  CA  ASP A  89      54.677  85.426  40.404  1.00  0.00
ATOM   1320  CB  ASP A  89      55.953  86.122  39.909  1.00  0.00
ATOM   1323  CG  ASP A  89      56.333  85.762  38.471  1.00  0.00
ATOM   1324  OD1 ASP A  89      56.443  84.557  38.123  1.00  0.00
ATOM   1325  OD2 ASP A  89      56.582  86.708  37.686  1.00  0.00
ATOM   1326  C   ASP A  89      54.417  85.734  41.891  1.00  0.00
ATOM   1327  O   ASP A  89      55.263  85.438  42.734  1.00  0.00
ATOM   1328  N   THR A  90      53.261  86.308  42.235  1.00  0.00
ATOM   1330  CA  THR A  90      52.829  86.533  43.625  1.00  0.00
ATOM   1332  CB  THR A  90      51.488  87.274  43.637  1.00  0.00
ATOM   1334  CG2 THR A  90      50.901  87.513  45.031  1.00  0.00
ATOM   1338  OG1 THR A  90      51.676  88.522  43.025  1.00  0.00
ATOM   1340  C   THR A  90      52.673  85.225  44.407  1.00  0.00
ATOM   1341  O   THR A  90      51.777  84.412  44.138  1.00  0.00
ATOM   1342  N   ALA A  91      53.547  85.009  45.388  1.00  0.00
ATOM   1344  CA  ALA A  91      53.644  83.757  46.132  1.00  0.00
ATOM   1346  CB  ALA A  91      54.223  82.700  45.178  1.00  0.00
ATOM   1350  C   ALA A  91      54.541  83.885  47.368  1.00  0.00
ATOM   1351  O   ALA A  91      55.415  84.738  47.422  1.00  0.00
ATOM   1352  N   VAL A  92      54.425  82.991  48.345  1.00  0.00
ATOM   1354  CA  VAL A  92      55.543  82.751  49.289  1.00  0.00
ATOM   1356  CB  VAL A  92      55.065  81.859  50.458  1.00  0.00
ATOM   1358  CG1 VAL A  92      55.998  81.924  51.674  1.00  0.00
ATOM   1362  CG2 VAL A  92      53.663  82.246  50.965  1.00  0.00
ATOM   1366  C   VAL A  92      56.705  82.083  48.517  1.00  0.00
ATOM   1367  O   VAL A  92      56.454  81.641  47.401  1.00  0.00
ATOM   1368  N   TYR A  93      57.942  81.961  49.027  1.00  0.00
ATOM   1370  CA  TYR A  93      59.104  81.787  48.140  1.00  0.00
ATOM   1372  CB  TYR A  93      59.713  83.131  47.745  1.00  0.00
ATOM   1375  CG  TYR A  93      59.469  83.381  46.270  1.00  0.00
ATOM   1376  CD1 TYR A  93      58.269  83.980  45.858  1.00  0.00
ATOM   1378  CE1 TYR A  93      57.954  84.095  44.496  1.00  0.00
ATOM   1380  CZ  TYR A  93      58.859  83.620  43.534  1.00  0.00
ATOM   1381  OH  TYR A  93      58.593  83.790  42.214  1.00  0.00
ATOM   1383  CE2 TYR A  93      60.061  82.999  43.944  1.00  0.00
ATOM   1385  CD2 TYR A  93      60.365  82.872  45.313  1.00  0.00
ATOM   1387  C   TYR A  93      60.173  80.734  48.464  1.00  0.00
ATOM   1388  O   TYR A  93      60.856  80.292  47.539  1.00  0.00
ATOM   1389  N   TYR A  94      60.234  80.332  49.738  1.00  0.00
ATOM   1391  CA  TYR A  94      61.044  79.293  50.404  1.00  0.00
ATOM   1393  CB  TYR A  94      60.191  78.046  50.633  1.00  0.00
ATOM   1396  CG  TYR A  94      58.880  78.251  51.374  1.00  0.00
ATOM   1397  CD1 TYR A  94      58.864  78.250  52.782  1.00  0.00
ATOM   1399  CE1 TYR A  94      57.646  78.401  53.470  1.00  0.00
ATOM   1401  CZ  TYR A  94      56.444  78.572  52.753  1.00  0.00
ATOM   1402  OH  TYR A  94      55.276  78.744  53.421  1.00  0.00
ATOM   1404  CE2 TYR A  94      56.461  78.576  51.343  1.00  0.00
ATOM   1406  CD2 TYR A  94      57.677  78.416  50.657  1.00  0.00
ATOM   1408  C   TYR A  94      62.405  78.822  49.802  1.00  0.00
ATOM   1409  O   TYR A  94      62.552  78.600  48.618  1.00  0.00
ATOM   1410  N   CYS A  95      63.406  78.495  50.631  1.00  0.00
ATOM   1412  CA  CYS A  95      64.801  78.447  50.178  1.00  0.00
ATOM   1414  CB  CYS A  95      65.712  79.209  51.152  1.00  0.00
ATOM   1417  SG  CYS A  95      67.488  78.961  50.827  1.00  0.00
ATOM   1418  C   CYS A  95      65.441  77.084  49.864  1.00  0.00
ATOM   1419  O   CYS A  95      66.362  76.992  49.040  1.00  0.00
ATOM   1420  N   ALA A  96      64.999  76.086  50.620  1.00  0.00
ATOM   1422  CA  ALA A  96      65.511  74.731  50.783  1.00  0.00
ATOM   1424  CB  ALA A  96      64.559  73.784  50.044  1.00  0.00
ATOM   1428  C   ALA A  96      66.990  74.370  50.469  1.00  0.00
ATOM   1429  O   ALA A  96      67.656  74.763  49.517  1.00  0.00
ATOM   1430  N   ALA A  97      67.462  73.428  51.269  1.00  0.00
ATOM   1432  CA  ALA A  97      68.782  72.860  51.264  1.00  0.00
ATOM   1434  CB  ALA A  97      69.567  73.437  52.444  1.00  0.00
ATOM   1438  C   ALA A  97      68.622  71.334  51.361  1.00  0.00
ATOM   1439  O   ALA A  97      68.251  70.745  52.396  1.00  0.00
ATOM   1440  N   PRO A  98      68.802  70.708  50.200  1.00  0.00
ATOM   1441  CD  PRO A  98      68.085  71.117  49.000  1.00  0.00
ATOM   1444  CG  PRO A  98      68.194  69.937  48.056  1.00  0.00
ATOM   1447  CB  PRO A  98      69.431  69.179  48.516  1.00  0.00
ATOM   1450  CA  PRO A  98      69.402  69.404  50.030  1.00  0.00
ATOM   1452  C   PRO A  98      70.788  69.230  50.645  1.00  0.00
ATOM   1453  O   PRO A  98      71.789  69.758  50.158  1.00  0.00
ATOM   1454  N   TYR A  99      70.839  68.330  51.624  1.00  0.00
ATOM   1456  CA  TYR A  99      72.058  67.644  52.051  1.00  0.00
ATOM   1458  CB  TYR A  99      72.331  67.931  53.536  1.00  0.00
ATOM   1461  CG  TYR A  99      72.758  69.360  53.823  1.00  0.00
ATOM   1462  CD1 TYR A  99      74.127  69.698  53.826  1.00  0.00
ATOM   1464  CE1 TYR A  99      74.535  71.012  54.123  1.00  0.00
ATOM   1466  CZ  TYR A  99      73.570  71.995  54.419  1.00  0.00
ATOM   1467  OH  TYR A  99      73.967  73.262  54.710  1.00  0.00
ATOM   1469  CE2 TYR A  99      72.199  71.661  54.412  1.00  0.00
ATOM   1471  CD2 TYR A  99      71.795  70.348  54.103  1.00  0.00
ATOM   1473  C   TYR A  99      72.002  66.147  51.700  1.00  0.00
ATOM   1474  O   TYR A  99      72.668  65.322  52.311  1.00  0.00
ATOM   1475  N   PHE A 100      71.202  65.784  50.687  1.00  0.00
ATOM   1477  CA  PHE A 100      70.971  64.404  50.250  1.00  0.00
ATOM   1479  CB  PHE A 100      69.827  64.421  49.235  1.00  0.00
ATOM   1482  CG  PHE A 100      69.214  63.097  48.768  1.00  0.00
ATOM   1483  CD1 PHE A 100      67.915  62.735  49.181  1.00  0.00
ATOM   1485  CE1 PHE A 100      67.276  61.603  48.645  1.00  0.00
ATOM   1487  CZ  PHE A 100      67.943  60.801  47.707  1.00  0.00
ATOM   1489  CE2 PHE A 100      69.247  61.132  47.308  1.00  0.00
ATOM   1491  CD2 PHE A 100      69.870  62.283  47.827  1.00  0.00
ATOM   1493  C   PHE A 100      72.218  63.631  49.791  1.00  0.00
ATOM   1494  O   PHE A 100      72.203  62.406  49.729  1.00  0.00
ATOM   1495  N   TYR A 101      73.313  64.338  49.498  1.00  0.00
ATOM   1497  CA  TYR A 101      74.529  63.793  48.889  1.00  0.00
ATOM   1499  CB  TYR A 101      75.504  63.358  49.997  1.00  0.00
ATOM   1502  CG  TYR A 101      75.853  64.430  51.029  1.00  0.00
ATOM   1503  CD1 TYR A 101      76.095  65.767  50.643  1.00  0.00
ATOM   1505  CE1 TYR A 101      76.442  66.731  51.609  1.00  0.00
ATOM   1507  CZ  TYR A 101      76.553  66.373  52.965  1.00  0.00
ATOM   1508  OH  TYR A 101      76.965  67.308  53.856  1.00  0.00
ATOM   1510  CE2 TYR A 101      76.311  65.038  53.358  1.00  0.00
ATOM   1512  CD2 TYR A 101      75.962  64.074  52.389  1.00  0.00
ATOM   1514  C   TYR A 101      74.289  62.755  47.778  1.00  0.00
ATOM   1515  O   TYR A 101      74.937  61.705  47.779  1.00  0.00
ATOM   1516  N   PRO A 102      73.392  63.039  46.806  1.00  0.00
ATOM   1517  CD  PRO A 102      72.746  64.328  46.542  1.00  0.00
ATOM   1520  CG  PRO A 102      72.128  64.252  45.144  1.00  0.00
ATOM   1523  CB  PRO A 102      72.067  62.753  44.847  1.00  0.00
ATOM   1526  CA  PRO A 102      73.234  62.177  45.651  1.00  0.00
ATOM   1528  C   PRO A 102      74.542  62.266  44.871  1.00  0.00
ATOM   1529  O   PRO A 102      75.008  63.347  44.522  1.00  0.00
ATOM   1530  N   VAL A 103      75.157  61.120  44.605  1.00  0.00
ATOM   1532  CA  VAL A 103      76.414  61.087  43.851  1.00  0.00
ATOM   1534  CB  VAL A 103      77.024  59.667  43.925  1.00  0.00
ATOM   1536  CG1 VAL A 103      78.394  59.536  43.244  1.00  0.00
ATOM   1540  CG2 VAL A 103      77.223  59.226  45.387  1.00  0.00
ATOM   1544  C   VAL A 103      76.226  61.525  42.395  1.00  0.00
ATOM   1545  O   VAL A 103      77.184  61.913  41.740  1.00  0.00
ATOM   1546  N   VAL A 104      74.983  61.508  41.902  1.00  0.00
ATOM   1548  CA  VAL A 104      74.577  62.203  40.677  1.00  0.00
ATOM   1550  CB  VAL A 104      73.281  61.599  40.104  1.00  0.00
ATOM   1552  CG1 VAL A 104      72.930  62.246  38.758  1.00  0.00
ATOM   1556  CG2 VAL A 104      73.412  60.090  39.863  1.00  0.00
ATOM   1560  C   VAL A 104      74.418  63.688  40.989  1.00  0.00
ATOM   1561  O   VAL A 104      73.434  64.048  41.630  1.00  0.00
ATOM   1562  N   PRO A 105      75.331  64.582  40.565  1.00  0.00
ATOM   1563  CD  PRO A 105      76.510  64.347  39.736  1.00  0.00
ATOM   1566  CG  PRO A 105      77.148  65.718  39.503  1.00  0.00
ATOM   1569  CB  PRO A 105      76.691  66.511  40.728  1.00  0.00
ATOM   1572  CA  PRO A 105      75.270  65.988  40.951  1.00  0.00
ATOM   1574  C   PRO A 105      74.251  66.814  40.136  1.00  0.00
ATOM   1575  O   PRO A 105      74.018  67.996  40.410  1.00  0.00
ATOM   1576  N   TRP A 106      73.641  66.197  39.125  1.00  0.00
ATOM   1578  CA  TRP A 106      72.510  66.725  38.375  1.00  0.00
ATOM   1580  CB  TRP A 106      72.753  66.580  36.862  1.00  0.00
ATOM   1583  CG  TRP A 106      71.762  67.309  36.003  1.00  0.00
ATOM   1584  CD1 TRP A 106      71.891  68.592  35.599  1.00  0.00
ATOM   1586  NE1 TRP A 106      70.789  68.966  34.857  1.00  0.00
ATOM   1588  CE2 TRP A 106      69.892  67.929  34.724  1.00  0.00
ATOM   1589  CZ2 TRP A 106      68.657  67.816  34.069  1.00  0.00
ATOM   1591  CH2 TRP A 106      67.972  66.590  34.111  1.00  0.00
ATOM   1593  CZ3 TRP A 106      68.532  65.501  34.805  1.00  0.00
ATOM   1595  CE3 TRP A 106      69.773  65.629  35.460  1.00  0.00
ATOM   1597  CD2 TRP A 106      70.488  66.846  35.441  1.00  0.00
ATOM   1598  C   TRP A 106      71.234  66.029  38.824  1.00  0.00
ATOM   1599  O   TRP A 106      70.917  64.921  38.396  1.00  0.00
ATOM   1600  N   PHE A 107      70.561  66.646  39.792  1.00  0.00
ATOM   1602  CA  PHE A 107      69.549  65.950  40.565  1.00  0.00
ATOM   1604  CB  PHE A 107      70.223  65.274  41.778  1.00  0.00
ATOM   1607  CG  PHE A 107      69.734  63.873  42.086  1.00  0.00
ATOM   1608  CD1 PHE A 107      69.927  62.845  41.144  1.00  0.00
ATOM   1610  CE1 PHE A 107      69.535  61.527  41.439  1.00  0.00
ATOM   1612  CZ  PHE A 107      68.955  61.230  42.683  1.00  0.00
ATOM   1614  CE2 PHE A 107      68.765  62.251  43.629  1.00  0.00
ATOM   1616  CD2 PHE A 107      69.145  63.572  43.328  1.00  0.00
ATOM   1618  C   PHE A 107      68.446  66.891  41.000  1.00  0.00
ATOM   1619  O   PHE A 107      68.685  67.860  41.723  1.00  0.00
ATOM   1620  N   TYR A 108      67.235  66.550  40.589  1.00  0.00
ATOM   1622  CA  TYR A 108      66.006  67.239  40.941  1.00  0.00
ATOM   1624  CB  TYR A 108      65.337  67.775  39.659  1.00  0.00
ATOM   1627  CG  TYR A 108      63.971  68.419  39.838  1.00  0.00
ATOM   1628  CD1 TYR A 108      63.728  69.311  40.904  1.00  0.00
ATOM   1630  CE1 TYR A 108      62.436  69.829  41.100  1.00  0.00
ATOM   1632  CZ  TYR A 108      61.389  69.500  40.217  1.00  0.00
ATOM   1633  OH  TYR A 108      60.148  70.022  40.415  1.00  0.00
ATOM   1635  CE2 TYR A 108      61.636  68.632  39.133  1.00  0.00
ATOM   1637  CD2 TYR A 108      62.922  68.086  38.955  1.00  0.00
ATOM   1639  C   TYR A 108      65.132  66.311  41.782  1.00  0.00
ATOM   1640  O   TYR A 108      64.018  65.936  41.413  1.00  0.00
ATOM   1641  N   ALA A 109      65.715  65.836  42.883  1.00  0.00
ATOM   1643  CA  ALA A 109      65.002  64.964  43.788  1.00  0.00
ATOM   1645  CB  ALA A 109      65.955  64.077  44.583  1.00  0.00
ATOM   1649  C   ALA A 109      63.945  65.706  44.585  1.00  0.00
ATOM   1650  O   ALA A 109      64.249  66.384  45.549  1.00  0.00
ATOM   1651  N   LEU A 110      62.696  65.675  44.155  1.00  0.00
ATOM   1653  CA  LEU A 110      61.648  66.538  44.697  1.00  0.00
ATOM   1655  CB  LEU A 110      60.455  66.391  43.723  1.00  0.00
ATOM   1658  CG  LEU A 110      59.240  67.323  43.901  1.00  0.00
ATOM   1660  CD1 LEU A 110      59.632  68.801  43.959  1.00  0.00
ATOM   1664  CD2 LEU A 110      58.276  67.136  42.727  1.00  0.00
ATOM   1668  C   LEU A 110      61.261  66.296  46.174  1.00  0.00
ATOM   1669  O   LEU A 110      60.357  66.946  46.694  1.00  0.00
ATOM   1670  N   ASP A 111      61.950  65.398  46.859  1.00  0.00
ATOM   1672  CA  ASP A 111      61.859  65.103  48.284  1.00  0.00
ATOM   1674  CB  ASP A 111      61.653  63.580  48.396  1.00  0.00
ATOM   1677  CG  ASP A 111      62.903  62.802  47.925  1.00  0.00
ATOM   1678  OD1 ASP A 111      63.264  62.957  46.733  1.00  0.00
ATOM   1679  OD2 ASP A 111      63.541  62.151  48.781  1.00  0.00
ATOM   1680  C   ASP A 111      63.135  65.436  49.058  1.00  0.00
ATOM   1681  O   ASP A 111      63.087  65.660  50.267  1.00  0.00
ATOM   1682  N   TYR A 112      64.270  65.518  48.361  1.00  0.00
ATOM   1684  CA  TYR A 112      65.610  65.665  48.916  1.00  0.00
ATOM   1686  CB  TYR A 112      66.675  65.507  47.801  1.00  0.00
ATOM   1689  CG  TYR A 112      67.042  66.632  46.826  1.00  0.00
ATOM   1690  CD1 TYR A 112      66.239  67.769  46.638  1.00  0.00
ATOM   1692  CE1 TYR A 112      66.501  68.689  45.607  1.00  0.00
ATOM   1694  CZ  TYR A 112      67.612  68.507  44.770  1.00  0.00
ATOM   1695  OH  TYR A 112      67.817  69.373  43.745  1.00  0.00
ATOM   1697  CE2 TYR A 112      68.474  67.409  44.990  1.00  0.00
ATOM   1699  CD2 TYR A 112      68.193  66.487  46.023  1.00  0.00
ATOM   1701  C   TYR A 112      65.842  66.971  49.706  1.00  0.00
ATOM   1702  O   TYR A 112      66.958  67.268  50.135  1.00  0.00
ATOM   1703  N   LEU A 113      64.796  67.787  49.835  1.00  0.00
ATOM   1705  CA  LEU A 113      64.759  69.122  50.387  1.00  0.00
ATOM   1707  CB  LEU A 113      63.475  69.869  49.927  1.00  0.00
ATOM   1710  CG  LEU A 113      63.204  70.152  48.438  1.00  0.00
ATOM   1712  CD1 LEU A 113      64.429  70.671  47.694  1.00  0.00
ATOM   1716  CD2 LEU A 113      62.595  68.952  47.713  1.00  0.00
ATOM   1720  C   LEU A 113      64.830  69.128  51.931  1.00  0.00
ATOM   1721  O   LEU A 113      63.872  69.504  52.605  1.00  0.00
ATOM   1722  N   TYR A 114      65.943  68.656  52.500  1.00  0.00
ATOM   1724  CA  TYR A 114      65.958  68.229  53.906  1.00  0.00
ATOM   1726  CB  TYR A 114      67.334  67.621  54.241  1.00  0.00
ATOM   1729  CG  TYR A 114      67.714  66.263  53.668  1.00  0.00
ATOM   1730  CD1 TYR A 114      66.817  65.465  52.924  1.00  0.00
ATOM   1732  CE1 TYR A 114      67.204  64.179  52.502  1.00  0.00
ATOM   1734  CZ  TYR A 114      68.492  63.688  52.799  1.00  0.00
ATOM   1735  OH  TYR A 114      68.863  62.454  52.367  1.00  0.00
ATOM   1737  CE2 TYR A 114      69.393  64.487  53.533  1.00  0.00
ATOM   1739  CD2 TYR A 114      68.997  65.763  53.970  1.00  0.00
ATOM   1741  C   TYR A 114      65.690  69.335  54.921  1.00  0.00
ATOM   1742  O   TYR A 114      65.123  69.068  55.979  1.00  0.00
ATOM   1743  N   TYR A 115      66.072  70.567  54.594  1.00  0.00
ATOM   1745  CA  TYR A 115      65.741  71.738  55.404  1.00  0.00
ATOM   1747  CB  TYR A 115      67.030  72.324  55.995  1.00  0.00
ATOM   1750  CG  TYR A 115      67.703  71.439  57.022  1.00  0.00
ATOM   1751  CD1 TYR A 115      68.781  70.608  56.655  1.00  0.00
ATOM   1753  CE1 TYR A 115      69.444  69.836  57.633  1.00  0.00
ATOM   1755  CZ  TYR A 115      69.022  69.891  58.978  1.00  0.00
ATOM   1756  OH  TYR A 115      69.709  69.207  59.933  1.00  0.00
ATOM   1758  CE2 TYR A 115      67.923  70.701  59.334  1.00  0.00
ATOM   1760  CD2 TYR A 115      67.269  71.476  58.358  1.00  0.00
ATOM   1762  C   TYR A 115      65.024  72.762  54.547  1.00  0.00
ATOM   1763  O   TYR A 115      65.324  72.900  53.362  1.00  0.00
ATOM   1764  N   TRP A 116      64.133  73.513  55.193  1.00  0.00
ATOM   1766  CA  TRP A 116      63.328  74.588  54.620  1.00  0.00
ATOM   1768  CB  TRP A 116      61.860  74.142  54.546  1.00  0.00
ATOM   1771  CG  TRP A 116      61.550  73.107  53.503  1.00  0.00
ATOM   1772  CD1 TRP A 116      61.817  71.784  53.589  1.00  0.00
ATOM   1774  NE1 TRP A 116      61.438  71.150  52.422  1.00  0.00
ATOM   1776  CE2 TRP A 116      60.917  72.040  51.509  1.00  0.00
ATOM   1777  CZ2 TRP A 116      60.453  71.912  50.191  1.00  0.00
ATOM   1779  CH2 TRP A 116      60.038  73.063  49.499  1.00  0.00
ATOM   1781  CZ3 TRP A 116      60.061  74.317  50.141  1.00  0.00
ATOM   1783  CE3 TRP A 116      60.498  74.423  51.474  1.00  0.00
ATOM   1785  CD2 TRP A 116      60.963  73.296  52.183  1.00  0.00
ATOM   1786  C   TRP A 116      63.476  75.842  55.474  1.00  0.00
ATOM   1787  O   TRP A 116      63.793  75.760  56.661  1.00  0.00
ATOM   1788  N   GLY A 117      63.281  76.996  54.846  1.00  0.00
ATOM   1790  CA  GLY A 117      63.316  78.287  55.514  1.00  0.00
ATOM   1793  C   GLY A 117      61.910  78.781  55.864  1.00  0.00
ATOM   1794  O   GLY A 117      60.908  78.086  55.665  1.00  0.00
ATOM   1795  N   GLN A 118      61.847  79.972  56.434  1.00  0.00
ATOM   1797  CA  GLN A 118      60.649  80.586  56.981  1.00  0.00
ATOM   1799  CB  GLN A 118      61.143  81.809  57.793  1.00  0.00
ATOM   1802  CG  GLN A 118      60.084  82.596  58.578  1.00  0.00
ATOM   1805  CD  GLN A 118      59.411  81.760  59.658  1.00  0.00
ATOM   1806  OE1 GLN A 118      59.814  81.720  60.808  1.00  0.00
ATOM   1807  NE2 GLN A 118      58.360  81.049  59.338  1.00  0.00
ATOM   1810  C   GLN A 118      59.611  81.016  55.939  1.00  0.00
ATOM   1811  O   GLN A 118      58.431  81.092  56.276  1.00  0.00
ATOM   1812  N   GLY A 119      60.054  81.292  54.707  1.00  0.00
ATOM   1814  CA  GLY A 119      59.225  81.710  53.581  1.00  0.00
ATOM   1817  C   GLY A 119      58.854  83.198  53.580  1.00  0.00
ATOM   1818  O   GLY A 119      57.808  83.575  54.082  1.00  0.00
ATOM   1819  N   THR A 120      59.665  84.055  52.950  1.00  0.00
ATOM   1821  CA  THR A 120      59.179  85.369  52.534  1.00  0.00
ATOM   1823  CB  THR A 120      60.386  86.076  51.962  1.00  0.00
ATOM   1825  CG2 THR A 120      60.880  85.525  50.621  1.00  0.00
ATOM   1829  OG1 THR A 120      60.102  87.431  51.851  1.00  0.00
ATOM   1831  C   THR A 120      58.009  85.352  51.545  1.00  0.00
ATOM   1832  O   THR A 120      57.852  84.406  50.779  1.00  0.00
ATOM   1833  N   GLN A 121      57.238  86.444  51.591  1.00  0.00
ATOM   1835  CA  GLN A 121      56.054  86.753  50.787  1.00  0.00
ATOM   1837  CB  GLN A 121      54.967  87.268  51.753  1.00  0.00
ATOM   1840  CG  GLN A 121      53.751  87.946  51.102  1.00  0.00
ATOM   1843  CD  GLN A 121      53.047  87.103  50.048  1.00  0.00
ATOM   1844  OE1 GLN A 121      52.954  85.883  50.121  1.00  0.00
ATOM   1845  NE2 GLN A 121      52.555  87.722  49.004  1.00  0.00
ATOM   1848  C   GLN A 121      56.443  87.770  49.713  1.00  0.00
ATOM   1849  O   GLN A 121      57.117  88.757  50.006  1.00  0.00
ATOM   1850  N   VAL A 122      56.007  87.539  48.471  1.00  0.00
ATOM   1852  CA  VAL A 122      56.320  88.417  47.331  1.00  0.00
ATOM   1854  CB  VAL A 122      57.326  87.716  46.390  1.00  0.00
ATOM   1856  CG1 VAL A 122      57.744  88.628  45.230  1.00  0.00
ATOM   1860  CG2 VAL A 122      58.602  87.288  47.131  1.00  0.00
ATOM   1864  C   VAL A 122      55.031  88.732  46.588  1.00  0.00
ATOM   1865  O   VAL A 122      54.256  87.806  46.322  1.00  0.00
ATOM   1866  N   THR A 123      54.772  90.022  46.296  1.00  0.00
ATOM   1868  CA  THR A 123      53.391  90.475  46.026  1.00  0.00
ATOM   1870  CB  THR A 123      52.703  91.048  47.291  1.00  0.00
ATOM   1872  CG2 THR A 123      51.199  90.783  47.261  1.00  0.00
ATOM   1876  OG1 THR A 123      53.206  90.492  48.488  1.00  0.00
ATOM   1878  C   THR A 123      53.318  91.465  44.869  1.00  0.00
ATOM   1879  O   THR A 123      53.322  92.689  45.042  1.00  0.00
ATOM   1880  N   VAL A 124      53.287  90.927  43.653  1.00  0.00
ATOM   1882  CA  VAL A 124      53.346  91.716  42.422  1.00  0.00
ATOM   1884  CB  VAL A 124      53.848  90.866  41.237  1.00  0.00
ATOM   1886  CG1 VAL A 124      54.143  91.757  40.019  1.00  0.00
ATOM   1890  CG2 VAL A 124      55.138  90.106  41.589  1.00  0.00
ATOM   1894  C   VAL A 124      51.985  92.355  42.129  1.00  0.00
ATOM   1895  O   VAL A 124      50.930  91.742  42.272  1.00  0.00
ATOM   1896  N   SER A 125      52.004  93.616  41.710  1.00  0.00
ATOM   1898  CA  SER A 125      50.852  94.517  41.761  1.00  0.00
ATOM   1900  CB  SER A 125      50.947  95.351  43.047  1.00  0.00
ATOM   1903  OG  SER A 125      52.215  95.976  43.190  1.00  0.00
ATOM   1905  C   SER A 125      50.820  95.405  40.518  1.00  0.00
ATOM   1906  O   SER A 125      51.827  95.988  40.109  1.00  0.00
ATOM   1907  N   SER A 126      49.669  95.474  39.858  1.00  0.00
ATOM   1909  CA  SER A 126      49.525  96.180  38.584  1.00  0.00
ATOM   1911  CB  SER A 126      48.245  95.716  37.885  1.00  0.00
ATOM   1914  OG  SER A 126      48.305  94.309  37.713  1.00  0.00
ATOM   1916  C   SER A 126      49.569  97.702  38.763  1.00  0.00
ATOM   1917  O   SER A 126      49.708  98.264  39.850  1.00  0.00
END
