# Supplementary material for: Nanobody-based CTLA4 inhibitors for immune checkpoint blockade therapy of canine cancer patients
Source: Sci Rep. 2021 Oct 21;11:20763. doi: 10.1038/s41598-021-00325-3 (PMC8531395; doi:10.1038/s41598-021-00325-3)
Supplement: Supplementary file 1 — Supplementary Information 1. [file 41598_2021_325_MOESM1_ESM.zip › Supplemental Information/ITasser_cNb6_7.pdb]

ATOM      1  N   MET B   1      65.287  71.149  61.268  1.00  0.00
ATOM      2  CA  MET B   1      64.960  71.238  59.837  1.00  0.00
ATOM      4  CB  MET B   1      65.513  72.558  59.273  1.00  0.00
ATOM      7  CG  MET B   1      66.973  72.861  59.637  1.00  0.00
ATOM     10  SD  MET B   1      67.710  74.258  58.738  1.00  0.00
ATOM     11  CE  MET B   1      66.594  75.609  59.207  1.00  0.00
ATOM     15  C   MET B   1      65.484  70.050  59.033  1.00  0.00
ATOM     16  O   MET B   1      64.972  69.756  57.953  1.00  0.00
ATOM     17  N   HIS B   2      66.467  69.327  59.577  1.00  0.00
ATOM     19  CA  HIS B   2      66.828  68.004  59.074  1.00  0.00
ATOM     21  CB  HIS B   2      68.274  67.640  59.441  1.00  0.00
ATOM     24  CG  HIS B   2      68.746  66.399  58.717  1.00  0.00
ATOM     25  ND1 HIS B   2      68.318  66.008  57.445  1.00  0.00
ATOM     26  CE1 HIS B   2      68.901  64.828  57.197  1.00  0.00
ATOM     28  NE2 HIS B   2      69.670  64.466  58.237  1.00  0.00
ATOM     30  CD2 HIS B   2      69.581  65.440  59.210  1.00  0.00
ATOM     32  C   HIS B   2      65.836  66.945  59.562  1.00  0.00
ATOM     33  O   HIS B   2      65.237  67.066  60.632  1.00  0.00
ATOM     34  N   VAL B   3      65.711  65.870  58.784  1.00  0.00
ATOM     36  CA  VAL B   3      64.950  64.661  59.105  1.00  0.00
ATOM     38  CB  VAL B   3      63.610  64.620  58.343  1.00  0.00
ATOM     40  CG1 VAL B   3      62.893  63.261  58.332  1.00  0.00
ATOM     44  CG2 VAL B   3      62.623  65.626  58.934  1.00  0.00
ATOM     48  C   VAL B   3      65.777  63.465  58.745  1.00  0.00
ATOM     49  O   VAL B   3      66.149  63.376  57.581  1.00  0.00
ATOM     50  N   ALA B   4      66.026  62.586  59.721  1.00  0.00
ATOM     52  CA  ALA B   4      66.980  61.477  59.639  1.00  0.00
ATOM     54  CB  ALA B   4      68.126  61.742  60.623  1.00  0.00
ATOM     58  C   ALA B   4      66.302  60.130  59.893  1.00  0.00
ATOM     59  O   ALA B   4      65.448  60.014  60.765  1.00  0.00
ATOM     60  N   GLN B   5      66.665  59.112  59.115  1.00  0.00
ATOM     62  CA  GLN B   5      65.966  57.826  59.091  1.00  0.00
ATOM     64  CB  GLN B   5      64.813  57.892  58.061  1.00  0.00
ATOM     67  CG  GLN B   5      65.234  58.303  56.634  1.00  0.00
ATOM     70  CD  GLN B   5      64.065  58.402  55.649  1.00  0.00
ATOM     71  OE1 GLN B   5      63.820  59.424  55.023  1.00  0.00
ATOM     72  NE2 GLN B   5      63.335  57.340  55.430  1.00  0.00
ATOM     75  C   GLN B   5      66.960  56.684  58.831  1.00  0.00
ATOM     76  O   GLN B   5      68.001  56.922  58.212  1.00  0.00
ATOM     77  N   PRO B   6      66.706  55.458  59.331  1.00  0.00
ATOM     78  CD  PRO B   6      65.651  55.109  60.271  1.00  0.00
ATOM     81  CG  PRO B   6      66.023  53.742  60.840  1.00  0.00
ATOM     84  CB  PRO B   6      66.828  53.110  59.711  1.00  0.00
ATOM     87  CA  PRO B   6      67.566  54.305  59.093  1.00  0.00
ATOM     89  C   PRO B   6      67.867  54.041  57.616  1.00  0.00
ATOM     90  O   PRO B   6      66.949  54.022  56.807  1.00  0.00
ATOM     91  N   ALA B   7      69.126  53.763  57.263  1.00  0.00
ATOM     93  CA  ALA B   7      69.524  53.581  55.862  1.00  0.00
ATOM     95  CB  ALA B   7      71.050  53.440  55.810  1.00  0.00
ATOM     99  C   ALA B   7      68.831  52.400  55.147  1.00  0.00
ATOM    100  O   ALA B   7      68.567  52.444  53.947  1.00  0.00
ATOM    101  N   VAL B   8      68.535  51.340  55.893  1.00  0.00
ATOM    103  CA  VAL B   8      68.173  50.014  55.373  1.00  0.00
ATOM    105  CB  VAL B   8      69.160  48.953  55.926  1.00  0.00
ATOM    107  CG1 VAL B   8      70.582  49.189  55.397  1.00  0.00
ATOM    111  CG2 VAL B   8      69.225  48.916  57.463  1.00  0.00
ATOM    115  C   VAL B   8      66.696  49.722  55.625  1.00  0.00
ATOM    116  O   VAL B   8      65.897  50.647  55.566  1.00  0.00
ATOM    117  N   VAL B   9      66.365  48.456  55.887  1.00  0.00
ATOM    119  CA  VAL B   9      65.347  47.884  56.799  1.00  0.00
ATOM    121  CB  VAL B   9      64.208  48.833  57.240  1.00  0.00
ATOM    123  CG1 VAL B   9      63.023  48.068  57.851  1.00  0.00
ATOM    127  CG2 VAL B   9      64.707  49.781  58.347  1.00  0.00
ATOM    131  C   VAL B   9      64.844  46.596  56.149  1.00  0.00
ATOM    132  O   VAL B   9      64.261  46.599  55.065  1.00  0.00
ATOM    133  N   LEU B  10      65.129  45.462  56.787  1.00  0.00
ATOM    135  CA  LEU B  10      64.614  44.183  56.318  1.00  0.00
ATOM    137  CB  LEU B  10      65.498  43.030  56.833  1.00  0.00
ATOM    140  CG  LEU B  10      66.966  43.090  56.366  1.00  0.00
ATOM    142  CD1 LEU B  10      67.736  41.881  56.899  1.00  0.00
ATOM    146  CD2 LEU B  10      67.112  43.125  54.843  1.00  0.00
ATOM    150  C   LEU B  10      63.171  44.031  56.785  1.00  0.00
ATOM    151  O   LEU B  10      62.885  44.101  57.981  1.00  0.00
ATOM    152  N   ALA B  11      62.258  43.842  55.840  1.00  0.00
ATOM    154  CA  ALA B  11      60.906  43.435  56.157  1.00  0.00
ATOM    156  CB  ALA B  11      59.999  43.551  54.933  1.00  0.00
ATOM    160  C   ALA B  11      60.909  42.020  56.744  1.00  0.00
ATOM    161  O   ALA B  11      61.679  41.132  56.364  1.00  0.00
ATOM    162  N   SER B  12      59.982  41.819  57.665  1.00  0.00
ATOM    164  CA  SER B  12      59.576  40.502  58.120  1.00  0.00
ATOM    166  CB  SER B  12      58.572  40.646  59.269  1.00  0.00
ATOM    169  OG  SER B  12      57.473  41.446  58.872  1.00  0.00
ATOM    171  C   SER B  12      58.966  39.674  56.994  1.00  0.00
ATOM    172  O   SER B  12      58.400  40.196  56.039  1.00  0.00
ATOM    173  N   SER B  13      58.945  38.362  57.196  1.00  0.00
ATOM    175  CA  SER B  13      58.170  37.376  56.432  1.00  0.00
ATOM    177  CB  SER B  13      58.633  35.984  56.870  1.00  0.00
ATOM    180  OG  SER B  13      58.746  35.923  58.282  1.00  0.00
ATOM    182  C   SER B  13      56.645  37.474  56.589  1.00  0.00
ATOM    183  O   SER B  13      55.913  36.620  56.087  1.00  0.00
ATOM    184  N   ARG B  14      56.128  38.506  57.270  1.00  0.00
ATOM    186  CA  ARG B  14      54.708  38.900  57.212  1.00  0.00
ATOM    188  CB  ARG B  14      53.975  38.567  58.529  1.00  0.00
ATOM    191  CG  ARG B  14      53.819  37.041  58.758  1.00  0.00
ATOM    194  CD  ARG B  14      52.898  36.363  57.721  1.00  0.00
ATOM    197  NE  ARG B  14      52.767  34.897  57.892  1.00  0.00
ATOM    199  CZ  ARG B  14      53.411  33.971  57.194  1.00  0.00
ATOM    200  NH1 ARG B  14      54.477  34.231  56.506  1.00  0.00
ATOM    203  NH2 ARG B  14      52.986  32.742  57.145  1.00  0.00
ATOM    206  C   ARG B  14      54.511  40.294  56.609  1.00  0.00
ATOM    207  O   ARG B  14      53.478  40.927  56.798  1.00  0.00
ATOM    208  N   GLY B  15      55.506  40.719  55.829  1.00  0.00
ATOM    210  CA  GLY B  15      55.515  41.934  55.028  1.00  0.00
ATOM    213  C   GLY B  15      55.299  43.192  55.863  1.00  0.00
ATOM    214  O   GLY B  15      54.539  44.085  55.481  1.00  0.00
ATOM    215  N   VAL B  16      55.963  43.239  57.019  1.00  0.00
ATOM    217  CA  VAL B  16      55.967  44.388  57.928  1.00  0.00
ATOM    219  CB  VAL B  16      55.339  44.079  59.307  1.00  0.00
ATOM    221  CG1 VAL B  16      55.266  45.347  60.171  1.00  0.00
ATOM    225  CG2 VAL B  16      53.930  43.495  59.181  1.00  0.00
ATOM    229  C   VAL B  16      57.382  44.896  58.117  1.00  0.00
ATOM    230  O   VAL B  16      58.278  44.115  58.444  1.00  0.00
ATOM    231  N   ALA B  17      57.545  46.207  57.975  1.00  0.00
ATOM    233  CA  ALA B  17      58.761  46.958  58.237  1.00  0.00
ATOM    235  CB  ALA B  17      59.346  47.428  56.903  1.00  0.00
ATOM    239  C   ALA B  17      58.454  48.131  59.155  1.00  0.00
ATOM    240  O   ALA B  17      57.392  48.750  59.063  1.00  0.00
ATOM    241  N   SER B  18      59.418  48.428  60.017  1.00  0.00
ATOM    243  CA  SER B  18      59.275  49.424  61.066  1.00  0.00
ATOM    245  CB  SER B  18      59.054  48.751  62.424  1.00  0.00
ATOM    248  OG  SER B  18      57.895  47.936  62.397  1.00  0.00
ATOM    250  C   SER B  18      60.532  50.268  61.084  1.00  0.00
ATOM    251  O   SER B  18      61.649  49.742  61.056  1.00  0.00
ATOM    252  N   PHE B  19      60.346  51.581  61.108  1.00  0.00
ATOM    254  CA  PHE B  19      61.467  52.508  61.195  1.00  0.00
ATOM    256  CB  PHE B  19      62.086  52.760  59.806  1.00  0.00
ATOM    259  CG  PHE B  19      61.319  53.608  58.809  1.00  0.00
ATOM    260  CD1 PHE B  19      60.316  53.024  58.009  1.00  0.00
ATOM    262  CE1 PHE B  19      59.736  53.754  56.956  1.00  0.00
ATOM    264  CZ  PHE B  19      60.167  55.066  56.693  1.00  0.00
ATOM    266  CE2 PHE B  19      61.150  55.660  57.501  1.00  0.00
ATOM    268  CD2 PHE B  19      61.720  54.938  58.564  1.00  0.00
ATOM    270  C   PHE B  19      61.086  53.778  61.945  1.00  0.00
ATOM    271  O   PHE B  19      59.947  53.937  62.390  1.00  0.00
ATOM    272  N   VAL B  20      62.067  54.653  62.133  1.00  0.00
ATOM    274  CA  VAL B  20      61.913  55.896  62.878  1.00  0.00
ATOM    276  CB  VAL B  20      62.701  55.852  64.200  1.00  0.00
ATOM    278  CG1 VAL B  20      62.668  57.205  64.909  1.00  0.00
ATOM    282  CG2 VAL B  20      62.115  54.806  65.158  1.00  0.00
ATOM    286  C   VAL B  20      62.378  57.048  61.992  1.00  0.00
ATOM    287  O   VAL B  20      63.506  57.038  61.497  1.00  0.00
ATOM    288  N   CYS B  21      61.505  58.036  61.802  1.00  0.00
ATOM    290  CA  CYS B  21      61.906  59.343  61.285  1.00  0.00
ATOM    292  CB  CYS B  21      60.817  59.906  60.351  1.00  0.00
ATOM    295  SG  CYS B  21      60.540  59.031  58.783  1.00  0.00
ATOM    296  C   CYS B  21      62.124  60.315  62.454  1.00  0.00
ATOM    297  O   CYS B  21      61.177  60.806  63.071  1.00  0.00
ATOM    298  N   GLU B  22      63.384  60.619  62.732  1.00  0.00
ATOM    300  CA  GLU B  22      63.782  61.725  63.596  1.00  0.00
ATOM    302  CB  GLU B  22      65.268  61.583  63.969  1.00  0.00
ATOM    305  CG  GLU B  22      65.649  60.264  64.662  1.00  0.00
ATOM    308  CD  GLU B  22      65.001  60.062  66.038  1.00  0.00
ATOM    309  OE1 GLU B  22      64.564  61.035  66.694  1.00  0.00
ATOM    310  OE2 GLU B  22      64.980  58.910  66.529  1.00  0.00
ATOM    311  C   GLU B  22      63.593  63.055  62.878  1.00  0.00
ATOM    312  O   GLU B  22      63.764  63.152  61.661  1.00  0.00
ATOM    313  N   TYR B  23      63.336  64.092  63.662  1.00  0.00
ATOM    315  CA  TYR B  23      63.278  65.482  63.241  1.00  0.00
ATOM    317  CB  TYR B  23      61.829  65.979  63.381  1.00  0.00
ATOM    320  CG  TYR B  23      61.500  67.348  62.804  1.00  0.00
ATOM    321  CD1 TYR B  23      62.108  67.802  61.616  1.00  0.00
ATOM    323  CE1 TYR B  23      61.737  69.029  61.046  1.00  0.00
ATOM    325  CZ  TYR B  23      60.746  69.816  61.657  1.00  0.00
ATOM    326  OH  TYR B  23      60.378  70.979  61.070  1.00  0.00
ATOM    328  CE2 TYR B  23      60.134  69.375  62.850  1.00  0.00
ATOM    330  CD2 TYR B  23      60.513  68.145  63.421  1.00  0.00
ATOM    332  C   TYR B  23      64.273  66.298  64.072  1.00  0.00
ATOM    333  O   TYR B  23      64.680  65.878  65.156  1.00  0.00
ATOM    334  N   GLY B  24      64.671  67.463  63.575  1.00  0.00
ATOM    336  CA  GLY B  24      65.318  68.477  64.395  1.00  0.00
ATOM    339  C   GLY B  24      64.296  69.441  64.989  1.00  0.00
ATOM    340  O   GLY B  24      63.202  69.034  65.379  1.00  0.00
ATOM    341  N   SER B  25      64.706  70.714  65.088  1.00  0.00
ATOM    343  CA  SER B  25      63.889  71.879  65.477  1.00  0.00
ATOM    345  CB  SER B  25      63.309  72.528  64.209  1.00  0.00
ATOM    348  OG  SER B  25      62.369  71.666  63.611  1.00  0.00
ATOM    350  C   SER B  25      62.796  71.606  66.523  1.00  0.00
ATOM    351  O   SER B  25      61.627  71.951  66.332  1.00  0.00
ATOM    352  N   SER B  26      63.158  70.894  67.591  1.00  0.00
ATOM    354  CA  SER B  26      62.182  70.272  68.484  1.00  0.00
ATOM    356  CB  SER B  26      62.882  69.256  69.391  1.00  0.00
ATOM    359  OG  SER B  26      61.945  68.338  69.921  1.00  0.00
ATOM    361  C   SER B  26      61.417  71.303  69.307  1.00  0.00
ATOM    362  O   SER B  26      62.011  72.084  70.049  1.00  0.00
ATOM    363  N   GLY B  27      60.091  71.284  69.195  1.00  0.00
ATOM    365  CA  GLY B  27      59.187  72.108  69.986  1.00  0.00
ATOM    368  C   GLY B  27      58.175  71.220  70.689  1.00  0.00
ATOM    369  O   GLY B  27      57.529  70.397  70.047  1.00  0.00
ATOM    370  N   ASN B  28      58.011  71.377  72.002  1.00  0.00
ATOM    372  CA  ASN B  28      57.147  70.501  72.802  1.00  0.00
ATOM    374  CB  ASN B  28      57.637  70.533  74.257  1.00  0.00
ATOM    377  CG  ASN B  28      57.353  71.868  74.905  1.00  0.00
ATOM    378  OD1 ASN B  28      58.113  72.812  74.776  1.00  0.00
ATOM    379  ND2 ASN B  28      56.222  72.001  75.549  1.00  0.00
ATOM    382  C   ASN B  28      55.633  70.777  72.671  1.00  0.00
ATOM    383  O   ASN B  28      54.840  70.360  73.511  1.00  0.00
ATOM    384  N   ALA B  29      55.254  71.508  71.629  1.00  0.00
ATOM    386  CA  ALA B  29      53.898  71.750  71.168  1.00  0.00
ATOM    388  CB  ALA B  29      53.296  72.943  71.923  1.00  0.00
ATOM    392  C   ALA B  29      54.023  71.989  69.664  1.00  0.00
ATOM    393  O   ALA B  29      54.432  73.062  69.222  1.00  0.00
ATOM    394  N   ALA B  30      53.826  70.912  68.914  1.00  0.00
ATOM    396  CA  ALA B  30      54.193  70.778  67.518  1.00  0.00
ATOM    398  CB  ALA B  30      55.627  70.237  67.450  1.00  0.00
ATOM    402  C   ALA B  30      53.216  69.817  66.856  1.00  0.00
ATOM    403  O   ALA B  30      52.960  68.751  67.410  1.00  0.00
ATOM    404  N   GLU B  31      52.707  70.174  65.679  1.00  0.00
ATOM    406  CA  GLU B  31      51.653  69.408  65.008  1.00  0.00
ATOM    408  CB  GLU B  31      50.327  70.172  65.177  1.00  0.00
ATOM    411  CG  GLU B  31      49.068  69.297  65.063  1.00  0.00
ATOM    414  CD  GLU B  31      48.004  69.730  66.083  1.00  0.00
ATOM    415  OE1 GLU B  31      48.013  69.170  67.208  1.00  0.00
ATOM    416  OE2 GLU B  31      47.209  70.638  65.752  1.00  0.00
ATOM    417  C   GLU B  31      51.996  69.077  63.562  1.00  0.00
ATOM    418  O   GLU B  31      52.385  69.997  62.851  1.00  0.00
ATOM    419  N   VAL B  32      52.034  67.805  63.136  1.00  0.00
ATOM    421  CA  VAL B  32      53.115  67.417  62.184  1.00  0.00
ATOM    423  CB  VAL B  32      54.290  66.783  62.961  1.00  0.00
ATOM    425  CG1 VAL B  32      55.367  66.199  62.040  1.00  0.00
ATOM    429  CG2 VAL B  32      55.013  67.784  63.877  1.00  0.00
ATOM    433  C   VAL B  32      52.613  66.521  61.053  1.00  0.00
ATOM    434  O   VAL B  32      52.064  65.431  61.309  1.00  0.00
ATOM    435  N   ARG B  33      52.827  66.954  59.777  1.00  0.00
ATOM    437  CA  ARG B  33      52.498  65.969  58.733  1.00  0.00
ATOM    439  CB  ARG B  33      52.167  66.620  57.364  1.00  0.00
ATOM    442  CG  ARG B  33      51.459  65.651  56.400  1.00  0.00
ATOM    445  CD  ARG B  33      50.955  66.274  55.092  1.00  0.00
ATOM    448  NE  ARG B  33      51.392  65.520  53.888  1.00  0.00
ATOM    450  CZ  ARG B  33      51.683  66.040  52.706  1.00  0.00
ATOM    451  NH1 ARG B  33      51.832  67.320  52.529  1.00  0.00
ATOM    454  NH2 ARG B  33      51.876  65.274  51.667  1.00  0.00
ATOM    457  C   ARG B  33      53.632  64.956  58.681  1.00  0.00
ATOM    458  O   ARG B  33      54.725  65.224  59.193  1.00  0.00
ATOM    459  N   VAL B  34      53.392  63.795  58.083  1.00  0.00
ATOM    461  CA  VAL B  34      54.401  62.756  57.995  1.00  0.00
ATOM    463  CB  VAL B  34      54.550  61.953  59.311  1.00  0.00
ATOM    465  CG1 VAL B  34      53.234  61.450  59.916  1.00  0.00
ATOM    469  CG2 VAL B  34      55.559  60.809  59.134  1.00  0.00
ATOM    473  C   VAL B  34      54.211  61.902  56.756  1.00  0.00
ATOM    474  O   VAL B  34      53.399  60.959  56.740  1.00  0.00
ATOM    475  N   THR B  35      54.972  62.243  55.693  1.00  0.00
ATOM    477  CA  THR B  35      54.837  61.377  54.525  1.00  0.00
ATOM    479  CB  THR B  35      55.107  62.141  53.232  1.00  0.00
ATOM    481  CG2 THR B  35      55.034  61.340  51.950  1.00  0.00
ATOM    485  OG1 THR B  35      54.159  63.180  53.097  1.00  0.00
ATOM    487  C   THR B  35      55.662  60.125  54.674  1.00  0.00
ATOM    488  O   THR B  35      56.683  60.193  55.369  1.00  0.00
ATOM    489  N   VAL B  36      55.235  59.042  53.994  1.00  0.00
ATOM    491  CA  VAL B  36      56.173  58.007  53.575  1.00  0.00
ATOM    493  CB  VAL B  36      55.943  56.683  54.341  1.00  0.00
ATOM    495  CG1 VAL B  36      57.177  55.806  54.204  1.00  0.00
ATOM    499  CG2 VAL B  36      55.720  56.904  55.845  1.00  0.00
ATOM    503  C   VAL B  36      56.217  57.943  52.040  1.00  0.00
ATOM    504  O   VAL B  36      55.234  58.247  51.371  1.00  0.00
ATOM    505  N   LEU B  37      57.381  57.724  51.418  1.00  0.00
ATOM    507  CA  LEU B  37      57.540  58.131  50.012  1.00  0.00
ATOM    509  CB  LEU B  37      57.994  59.607  49.932  1.00  0.00
ATOM    512  CG  LEU B  37      57.039  60.527  49.152  1.00  0.00
ATOM    514  CD1 LEU B  37      57.417  61.994  49.371  1.00  0.00
ATOM    518  CD2 LEU B  37      57.115  60.260  47.655  1.00  0.00
ATOM    522  C   LEU B  37      58.385  57.195  49.161  1.00  0.00
ATOM    523  O   LEU B  37      59.612  57.237  49.139  1.00  0.00
ATOM    524  N   ARG B  38      57.673  56.342  48.437  1.00  0.00
ATOM    526  CA  ARG B  38      58.203  55.284  47.590  1.00  0.00
ATOM    528  CB  ARG B  38      57.005  54.358  47.296  1.00  0.00
ATOM    531  CG  ARG B  38      57.338  52.979  46.721  1.00  0.00
ATOM    534  CD  ARG B  38      57.806  52.984  45.258  1.00  0.00
ATOM    537  NE  ARG B  38      57.688  51.643  44.647  1.00  0.00
ATOM    539  CZ  ARG B  38      58.331  50.546  45.009  1.00  0.00
ATOM    540  NH1 ARG B  38      59.237  50.575  45.933  1.00  0.00
ATOM    543  NH2 ARG B  38      58.078  49.402  44.451  1.00  0.00
ATOM    546  C   ARG B  38      58.845  55.859  46.322  1.00  0.00
ATOM    547  O   ARG B  38      58.179  56.100  45.315  1.00  0.00
ATOM    548  N   GLN B  39      60.151  56.077  46.382  1.00  0.00
ATOM    550  CA  GLN B  39      61.012  56.341  45.238  1.00  0.00
ATOM    552  CB  GLN B  39      62.260  57.110  45.695  1.00  0.00
ATOM    555  CG  GLN B  39      63.182  57.471  44.521  1.00  0.00
ATOM    558  CD  GLN B  39      64.315  58.391  44.959  1.00  0.00
ATOM    559  OE1 GLN B  39      64.171  59.593  45.029  1.00  0.00
ATOM    560  NE2 GLN B  39      65.481  57.877  45.284  1.00  0.00
ATOM    563  C   GLN B  39      61.354  55.047  44.499  1.00  0.00
ATOM    564  O   GLN B  39      61.844  54.080  45.091  1.00  0.00
ATOM    565  N   ALA B  40      61.104  55.065  43.189  1.00  0.00
ATOM    567  CA  ALA B  40      61.488  54.026  42.242  1.00  0.00
ATOM    569  CB  ALA B  40      60.468  52.879  42.322  1.00  0.00
ATOM    573  C   ALA B  40      61.546  54.599  40.821  1.00  0.00
ATOM    574  O   ALA B  40      60.670  55.359  40.428  1.00  0.00
ATOM    575  N   GLY B  41      62.567  54.238  40.038  1.00  0.00
ATOM    577  CA  GLY B  41      62.665  54.615  38.619  1.00  0.00
ATOM    580  C   GLY B  41      62.640  56.115  38.286  1.00  0.00
ATOM    581  O   GLY B  41      62.057  56.499  37.278  1.00  0.00
ATOM    582  N   SER B  42      63.227  56.959  39.143  1.00  0.00
ATOM    584  CA  SER B  42      63.163  58.435  39.047  1.00  0.00
ATOM    586  CB  SER B  42      63.902  58.954  37.804  1.00  0.00
ATOM    589  OG  SER B  42      65.251  58.510  37.813  1.00  0.00
ATOM    591  C   SER B  42      61.745  59.020  39.169  1.00  0.00
ATOM    592  O   SER B  42      61.519  60.185  38.851  1.00  0.00
ATOM    593  N   GLN B  43      60.804  58.236  39.699  1.00  0.00
ATOM    595  CA  GLN B  43      59.458  58.643  40.084  1.00  0.00
ATOM    597  CB  GLN B  43      58.447  57.753  39.320  1.00  0.00
ATOM    600  CG  GLN B  43      57.077  58.394  39.023  1.00  0.00
ATOM    603  CD  GLN B  43      56.234  58.661  40.265  1.00  0.00
ATOM    604  OE1 GLN B  43      55.980  57.792  41.084  1.00  0.00
ATOM    605  NE2 GLN B  43      55.847  59.893  40.512  1.00  0.00
ATOM    608  C   GLN B  43      59.337  58.515  41.615  1.00  0.00
ATOM    609  O   GLN B  43      60.026  57.716  42.263  1.00  0.00
ATOM    610  N   MET B  44      58.443  59.312  42.195  1.00  0.00
ATOM    612  CA  MET B  44      58.107  59.314  43.616  1.00  0.00
ATOM    614  CB  MET B  44      58.597  60.620  44.261  1.00  0.00
ATOM    617  CG  MET B  44      60.040  60.553  44.766  1.00  0.00
ATOM    620  SD  MET B  44      60.421  61.930  45.885  1.00  0.00
ATOM    621  CE  MET B  44      62.164  61.600  46.242  1.00  0.00
ATOM    625  C   MET B  44      56.591  59.186  43.810  1.00  0.00
ATOM    626  O   MET B  44      55.828  60.034  43.352  1.00  0.00
ATOM    627  N   THR B  45      56.160  58.147  44.521  1.00  0.00
ATOM    629  CA  THR B  45      54.751  57.872  44.821  1.00  0.00
ATOM    631  CB  THR B  45      54.397  56.447  44.359  1.00  0.00
ATOM    633  CG2 THR B  45      53.038  55.941  44.847  1.00  0.00
ATOM    637  OG1 THR B  45      54.322  56.388  42.950  1.00  0.00
ATOM    639  C   THR B  45      54.499  58.036  46.317  1.00  0.00
ATOM    640  O   THR B  45      55.165  57.389  47.132  1.00  0.00
ATOM    641  N   GLU B  46      53.550  58.908  46.676  1.00  0.00
ATOM    643  CA  GLU B  46      53.148  59.103  48.070  1.00  0.00
ATOM    645  CB  GLU B  46      52.420  60.457  48.294  1.00  0.00
ATOM    648  CG  GLU B  46      52.129  60.766  49.789  1.00  0.00
ATOM    651  CD  GLU B  46      52.228  62.254  50.238  1.00  0.00
ATOM    652  OE1 GLU B  46      52.156  62.547  51.462  1.00  0.00
ATOM    653  OE2 GLU B  46      52.408  63.169  49.406  1.00  0.00
ATOM    654  C   GLU B  46      52.417  57.875  48.632  1.00  0.00
ATOM    655  O   GLU B  46      51.435  57.387  48.074  1.00  0.00
ATOM    656  N   VAL B  47      52.940  57.387  49.755  1.00  0.00
ATOM    658  CA  VAL B  47      52.491  56.231  50.524  1.00  0.00
ATOM    660  CB  VAL B  47      53.461  55.034  50.412  1.00  0.00
ATOM    662  CG1 VAL B  47      53.047  53.869  51.323  1.00  0.00
ATOM    666  CG2 VAL B  47      53.492  54.492  48.976  1.00  0.00
ATOM    670  C   VAL B  47      52.345  56.735  51.962  1.00  0.00
ATOM    671  O   VAL B  47      53.312  56.881  52.707  1.00  0.00
ATOM    672  N   CYS B  48      51.102  57.044  52.318  1.00  0.00
ATOM    674  CA  CYS B  48      50.692  57.540  53.631  1.00  0.00
ATOM    676  CB  CYS B  48      50.752  56.363  54.613  1.00  0.00
ATOM    679  SG  CYS B  48      52.252  56.146  55.596  1.00  0.00
ATOM    680  C   CYS B  48      51.453  58.816  54.122  1.00  0.00
ATOM    681  O   CYS B  48      52.293  59.376  53.414  1.00  0.00
ATOM    682  N   ALA B  49      51.045  59.393  55.270  1.00  0.00
ATOM    684  CA  ALA B  49      50.883  60.848  55.308  1.00  0.00
ATOM    686  CB  ALA B  49      49.741  61.213  54.337  1.00  0.00
ATOM    690  C   ALA B  49      50.601  61.590  56.630  1.00  0.00
ATOM    691  O   ALA B  49      50.867  62.785  56.612  1.00  0.00
ATOM    692  N   ALA B  50      50.042  60.953  57.677  1.00  0.00
ATOM    694  CA  ALA B  50      49.290  61.505  58.842  1.00  0.00
ATOM    696  CB  ALA B  50      49.216  60.366  59.865  1.00  0.00
ATOM    700  C   ALA B  50      49.766  62.831  59.526  1.00  0.00
ATOM    701  O   ALA B  50      50.664  63.493  59.066  1.00  0.00
ATOM    702  N   THR B  51      49.168  63.303  60.629  1.00  0.00
ATOM    704  CA  THR B  51      49.054  64.747  60.958  1.00  0.00
ATOM    706  CB  THR B  51      47.622  65.244  60.681  1.00  0.00
ATOM    708  CG2 THR B  51      47.232  65.113  59.208  1.00  0.00
ATOM    712  OG1 THR B  51      46.680  64.492  61.413  1.00  0.00
ATOM    714  C   THR B  51      49.423  65.123  62.398  1.00  0.00
ATOM    715  O   THR B  51      49.344  66.291  62.770  1.00  0.00
ATOM    716  N   TYR B  52      49.796  64.100  63.160  1.00  0.00
ATOM    718  CA  TYR B  52      49.732  63.949  64.610  1.00  0.00
ATOM    720  CB  TYR B  52      50.831  62.947  65.011  1.00  0.00
ATOM    723  CG  TYR B  52      52.288  63.400  64.878  1.00  0.00
ATOM    724  CD1 TYR B  52      52.886  64.168  65.898  1.00  0.00
ATOM    726  CE1 TYR B  52      54.262  64.460  65.876  1.00  0.00
ATOM    728  CZ  TYR B  52      55.063  64.002  64.814  1.00  0.00
ATOM    729  OH  TYR B  52      56.393  64.289  64.807  1.00  0.00
ATOM    731  CE2 TYR B  52      54.460  63.289  63.750  1.00  0.00
ATOM    733  CD2 TYR B  52      53.083  62.982  63.790  1.00  0.00
ATOM    735  C   TYR B  52      49.825  65.177  65.512  1.00  0.00
ATOM    736  O   TYR B  52      50.611  66.105  65.276  1.00  0.00
ATOM    737  N   THR B  53      49.100  65.060  66.631  1.00  0.00
ATOM    739  CA  THR B  53      49.255  65.912  67.810  1.00  0.00
ATOM    741  CB  THR B  53      47.893  66.266  68.430  1.00  0.00
ATOM    743  CG2 THR B  53      47.313  65.197  69.356  1.00  0.00
ATOM    747  OG1 THR B  53      48.009  67.467  69.163  1.00  0.00
ATOM    749  C   THR B  53      50.276  65.363  68.816  1.00  0.00
ATOM    750  O   THR B  53      50.872  64.302  68.614  1.00  0.00
ATOM    751  N   VAL B  54      50.512  66.145  69.873  1.00  0.00
ATOM    753  CA  VAL B  54      51.785  66.261  70.606  1.00  0.00
ATOM    755  CB  VAL B  54      51.621  67.122  71.879  1.00  0.00
ATOM    757  CG1 VAL B  54      52.982  67.456  72.511  1.00  0.00
ATOM    761  CG2 VAL B  54      50.920  68.460  71.580  1.00  0.00
ATOM    765  C   VAL B  54      52.497  64.945  70.924  1.00  0.00
ATOM    766  O   VAL B  54      53.695  64.840  70.646  1.00  0.00
ATOM    767  N   GLU B  55      51.809  63.959  71.508  1.00  0.00
ATOM    769  CA  GLU B  55      52.469  62.737  71.976  1.00  0.00
ATOM    771  CB  GLU B  55      53.309  63.032  73.242  1.00  0.00
ATOM    774  CG  GLU B  55      52.534  63.580  74.454  1.00  0.00
ATOM    777  CD  GLU B  55      53.455  64.362  75.413  1.00  0.00
ATOM    778  OE1 GLU B  55      54.484  63.794  75.850  1.00  0.00
ATOM    779  OE2 GLU B  55      53.131  65.540  75.690  1.00  0.00
ATOM    780  C   GLU B  55      51.561  61.507  72.177  1.00  0.00
ATOM    781  O   GLU B  55      50.388  61.602  72.539  1.00  0.00
ATOM    782  N   ASP B  56      52.175  60.349  71.917  1.00  0.00
ATOM    784  CA  ASP B  56      51.711  58.956  71.846  1.00  0.00
ATOM    786  CB  ASP B  56      52.108  58.108  73.067  1.00  0.00
ATOM    789  CG  ASP B  56      52.544  56.684  72.672  1.00  0.00
ATOM    790  OD1 ASP B  56      53.476  56.523  71.833  1.00  0.00
ATOM    791  OD2 ASP B  56      51.990  55.728  73.257  1.00  0.00
ATOM    792  C   ASP B  56      50.359  58.604  71.180  1.00  0.00
ATOM    793  O   ASP B  56      50.000  57.432  71.043  1.00  0.00
ATOM    794  N   GLU B  57      49.648  59.565  70.603  1.00  0.00
ATOM    796  CA  GLU B  57      48.805  59.278  69.448  1.00  0.00
ATOM    798  CB  GLU B  57      48.156  60.603  68.977  1.00  0.00
ATOM    801  CG  GLU B  57      47.170  60.506  67.791  1.00  0.00
ATOM    804  CD  GLU B  57      47.536  61.426  66.611  1.00  0.00
ATOM    805  OE1 GLU B  57      47.846  60.909  65.506  1.00  0.00
ATOM    806  OE2 GLU B  57      47.468  62.666  66.781  1.00  0.00
ATOM    807  C   GLU B  57      49.684  58.689  68.267  1.00  0.00
ATOM    808  O   GLU B  57      50.807  59.131  68.044  1.00  0.00
ATOM    809  N   LEU B  58      49.157  57.801  67.412  1.00  0.00
ATOM    811  CA  LEU B  58      49.173  58.104  65.967  1.00  0.00
ATOM    813  CB  LEU B  58      50.322  57.522  65.105  1.00  0.00
ATOM    816  CG  LEU B  58      51.066  58.498  64.163  1.00  0.00
ATOM    818  CD1 LEU B  58      50.228  59.316  63.168  1.00  0.00
ATOM    822  CD2 LEU B  58      51.926  59.536  64.876  1.00  0.00
ATOM    826  C   LEU B  58      47.890  57.694  65.296  1.00  0.00
ATOM    827  O   LEU B  58      47.315  56.638  65.594  1.00  0.00
ATOM    828  N   ALA B  59      47.574  58.414  64.243  1.00  0.00
ATOM    830  CA  ALA B  59      46.555  58.087  63.285  1.00  0.00
ATOM    832  CB  ALA B  59      45.329  58.937  63.664  1.00  0.00
ATOM    836  C   ALA B  59      46.954  58.284  61.816  1.00  0.00
ATOM    837  O   ALA B  59      46.507  59.194  61.124  1.00  0.00
ATOM    838  N   PHE B  60      47.705  57.312  61.298  1.00  0.00
ATOM    840  CA  PHE B  60      47.515  56.837  59.918  1.00  0.00
ATOM    842  CB  PHE B  60      48.748  56.043  59.461  1.00  0.00
ATOM    845  CG  PHE B  60      50.057  56.817  59.480  1.00  0.00
ATOM    846  CD1 PHE B  60      50.808  56.935  60.668  1.00  0.00
ATOM    848  CE1 PHE B  60      52.051  57.588  60.664  1.00  0.00
ATOM    850  CZ  PHE B  60      52.535  58.148  59.474  1.00  0.00
ATOM    852  CE2 PHE B  60      51.782  58.064  58.295  1.00  0.00
ATOM    854  CD2 PHE B  60      50.544  57.398  58.295  1.00  0.00
ATOM    856  C   PHE B  60      46.232  56.002  59.914  1.00  0.00
ATOM    857  O   PHE B  60      46.261  54.777  59.930  1.00  0.00
ATOM    858  N   LEU B  61      45.110  56.707  60.070  1.00  0.00
ATOM    860  CA  LEU B  61      43.786  56.167  59.801  1.00  0.00
ATOM    862  CB  LEU B  61      42.746  56.815  60.736  1.00  0.00
ATOM    865  CG  LEU B  61      42.918  56.448  62.223  1.00  0.00
ATOM    867  CD1 LEU B  61      41.900  57.209  63.073  1.00  0.00
ATOM    871  CD2 LEU B  61      42.749  54.953  62.504  1.00  0.00
ATOM    875  C   LEU B  61      43.454  56.374  58.322  1.00  0.00
ATOM    876  O   LEU B  61      44.175  57.078  57.611  1.00  0.00
ATOM    877  N   ASP B  62      42.393  55.710  57.875  1.00  0.00
ATOM    879  CA  ASP B  62      41.911  55.590  56.491  1.00  0.00
ATOM    881  CB  ASP B  62      41.296  56.923  56.017  1.00  0.00
ATOM    884  CG  ASP B  62      40.180  57.464  56.933  1.00  0.00
ATOM    885  OD1 ASP B  62      39.924  58.688  56.864  1.00  0.00
ATOM    886  OD2 ASP B  62      39.571  56.668  57.689  1.00  0.00
ATOM    887  C   ASP B  62      42.870  54.954  55.470  1.00  0.00
ATOM    888  O   ASP B  62      42.442  54.358  54.481  1.00  0.00
ATOM    889  N   ASP B  63      44.162  54.967  55.767  1.00  0.00
ATOM    891  CA  ASP B  63      45.078  53.887  55.431  1.00  0.00
ATOM    893  CB  ASP B  63      46.504  54.361  55.771  1.00  0.00
ATOM    896  CG  ASP B  63      47.544  53.804  54.799  1.00  0.00
ATOM    897  OD1 ASP B  63      47.391  52.634  54.377  1.00  0.00
ATOM    898  OD2 ASP B  63      48.471  54.562  54.446  1.00  0.00
ATOM    899  C   ASP B  63      44.693  52.577  56.153  1.00  0.00
ATOM    900  O   ASP B  63      43.931  52.547  57.124  1.00  0.00
ATOM    901  N   SER B  64      45.273  51.481  55.682  1.00  0.00
ATOM    903  CA  SER B  64      45.214  50.151  56.297  1.00  0.00
ATOM    905  CB  SER B  64      44.198  49.288  55.534  1.00  0.00
ATOM    908  OG  SER B  64      44.128  47.967  56.046  1.00  0.00
ATOM    910  C   SER B  64      46.593  49.477  56.329  1.00  0.00
ATOM    911  O   SER B  64      46.723  48.373  56.865  1.00  0.00
ATOM    912  N   THR B  65      47.615  50.148  55.803  1.00  0.00
ATOM    914  CA  THR B  65      48.988  50.030  56.273  1.00  0.00
ATOM    916  CB  THR B  65      49.928  49.862  55.070  1.00  0.00
ATOM    918  CG2 THR B  65      50.043  51.025  54.087  1.00  0.00
ATOM    922  OG1 THR B  65      51.224  49.597  55.513  1.00  0.00
ATOM    924  C   THR B  65      49.318  51.266  57.152  1.00  0.00
ATOM    925  O   THR B  65      48.487  52.151  57.352  1.00  0.00
ATOM    926  N   CYS B  66      50.519  51.349  57.721  1.00  0.00
ATOM    928  CA  CYS B  66      51.320  52.570  57.897  1.00  0.00
ATOM    930  CB  CYS B  66      50.987  53.753  56.966  1.00  0.00
ATOM    933  SG  CYS B  66      52.354  54.134  55.838  1.00  0.00
ATOM    934  C   CYS B  66      51.622  53.038  59.333  1.00  0.00
ATOM    935  O   CYS B  66      52.703  53.578  59.588  1.00  0.00
ATOM    936  N   THR B  67      50.697  52.850  60.273  1.00  0.00
ATOM    938  CA  THR B  67      50.717  53.432  61.630  1.00  0.00
ATOM    940  CB  THR B  67      49.803  52.614  62.555  1.00  0.00
ATOM    942  CG2 THR B  67      48.338  52.625  62.121  1.00  0.00
ATOM    946  OG1 THR B  67      50.254  51.277  62.603  1.00  0.00
ATOM    948  C   THR B  67      52.100  53.527  62.339  1.00  0.00
ATOM    949  O   THR B  67      52.748  52.495  62.530  1.00  0.00
ATOM    950  N   GLY B  68      52.499  54.680  62.922  1.00  0.00
ATOM    952  CA  GLY B  68      53.174  54.605  64.226  1.00  0.00
ATOM    955  C   GLY B  68      53.434  55.885  65.046  1.00  0.00
ATOM    956  O   GLY B  68      53.830  56.945  64.557  1.00  0.00
ATOM    957  N   THR B  69      53.249  55.761  66.360  1.00  0.00
ATOM    959  CA  THR B  69      53.162  56.884  67.312  1.00  0.00
ATOM    961  CB  THR B  69      53.010  56.397  68.767  1.00  0.00
ATOM    963  CG2 THR B  69      51.824  55.448  68.947  1.00  0.00
ATOM    967  OG1 THR B  69      54.144  55.724  69.258  1.00  0.00
ATOM    969  C   THR B  69      54.242  57.963  67.255  1.00  0.00
ATOM    970  O   THR B  69      55.413  57.713  66.977  1.00  0.00
ATOM    971  N   SER B  70      53.851  59.201  67.527  1.00  0.00
ATOM    973  CA  SER B  70      54.705  60.333  67.723  1.00  0.00
ATOM    975  CB  SER B  70      53.894  61.629  67.543  1.00  0.00
ATOM    978  OG  SER B  70      52.770  61.694  68.408  1.00  0.00
ATOM    980  C   SER B  70      55.240  60.289  69.150  1.00  0.00
ATOM    981  O   SER B  70      54.567  59.978  70.135  1.00  0.00
ATOM    982  N   SER B  71      56.484  60.696  69.259  1.00  0.00
ATOM    984  CA  SER B  71      57.072  61.208  70.481  1.00  0.00
ATOM    986  CB  SER B  71      57.913  60.128  71.177  1.00  0.00
ATOM    989  OG  SER B  71      58.759  59.448  70.267  1.00  0.00
ATOM    991  C   SER B  71      57.836  62.474  70.110  1.00  0.00
ATOM    992  O   SER B  71      57.977  62.784  68.925  1.00  0.00
ATOM    993  N   GLY B  72      58.290  63.256  71.088  1.00  0.00
ATOM    995  CA  GLY B  72      59.036  64.477  70.785  1.00  0.00
ATOM    998  C   GLY B  72      60.170  64.253  69.770  1.00  0.00
ATOM    999  O   GLY B  72      60.990  63.348  69.917  1.00  0.00
ATOM   1000  N   ASN B  73      60.155  65.068  68.714  1.00  0.00
ATOM   1002  CA  ASN B  73      60.970  64.958  67.498  1.00  0.00
ATOM   1004  CB  ASN B  73      62.225  65.834  67.607  1.00  0.00
ATOM   1007  CG  ASN B  73      63.211  65.356  68.646  1.00  0.00
ATOM   1008  OD1 ASN B  73      63.348  65.970  69.696  1.00  0.00
ATOM   1009  ND2 ASN B  73      63.905  64.269  68.393  1.00  0.00
ATOM   1012  C   ASN B  73      61.201  63.565  66.887  1.00  0.00
ATOM   1013  O   ASN B  73      62.257  63.319  66.305  1.00  0.00
ATOM   1014  N   LYS B  74      60.216  62.668  66.977  1.00  0.00
ATOM   1016  CA  LYS B  74      60.351  61.271  66.559  1.00  0.00
ATOM   1018  CB  LYS B  74      60.954  60.535  67.758  1.00  0.00
ATOM   1021  CG  LYS B  74      61.426  59.125  67.405  1.00  0.00
ATOM   1024  CD  LYS B  74      61.903  58.324  68.625  1.00  0.00
ATOM   1027  CE  LYS B  74      62.836  59.084  69.580  1.00  0.00
ATOM   1030  NZ  LYS B  74      64.046  59.602  68.898  1.00  0.00
ATOM   1034  C   LYS B  74      58.987  60.672  66.157  1.00  0.00
ATOM   1035  O   LYS B  74      58.019  60.594  66.930  1.00  0.00
ATOM   1036  N   VAL B  75      58.931  60.189  64.921  1.00  0.00
ATOM   1038  CA  VAL B  75      57.741  59.529  64.383  1.00  0.00
ATOM   1040  CB  VAL B  75      57.194  60.172  63.083  1.00  0.00
ATOM   1042  CG1 VAL B  75      55.659  60.122  63.130  1.00  0.00
ATOM   1046  CG2 VAL B  75      57.633  61.622  62.849  1.00  0.00
ATOM   1050  C   VAL B  75      58.005  58.063  64.127  1.00  0.00
ATOM   1051  O   VAL B  75      58.992  57.719  63.461  1.00  0.00
ATOM   1052  N   ASN B  76      57.104  57.206  64.614  1.00  0.00
ATOM   1054  CA  ASN B  76      57.284  55.779  64.437  1.00  0.00
ATOM   1056  CB  ASN B  76      56.853  55.032  65.715  1.00  0.00
ATOM   1059  CG  ASN B  76      57.623  55.467  66.957  1.00  0.00
ATOM   1060  OD1 ASN B  76      58.823  55.696  66.922  1.00  0.00
ATOM   1061  ND2 ASN B  76      56.978  55.575  68.099  1.00  0.00
ATOM   1064  C   ASN B  76      56.499  55.391  63.177  1.00  0.00
ATOM   1065  O   ASN B  76      55.405  55.862  62.886  1.00  0.00
ATOM   1066  N   LEU B  77      57.035  54.521  62.352  1.00  0.00
ATOM   1068  CA  LEU B  77      56.371  54.207  61.101  1.00  0.00
ATOM   1070  CB  LEU B  77      57.154  54.821  59.931  1.00  0.00
ATOM   1073  CG  LEU B  77      57.058  56.351  59.846  1.00  0.00
ATOM   1075  CD1 LEU B  77      57.980  56.817  58.729  1.00  0.00
ATOM   1079  CD2 LEU B  77      55.643  56.840  59.538  1.00  0.00
ATOM   1083  C   LEU B  77      56.326  52.701  60.961  1.00  0.00
ATOM   1084  O   LEU B  77      57.363  52.047  61.087  1.00  0.00
ATOM   1085  N   THR B  78      55.141  52.159  60.679  1.00  0.00
ATOM   1087  CA  THR B  78      54.981  50.721  60.478  1.00  0.00
ATOM   1089  CB  THR B  78      54.257  50.014  61.640  1.00  0.00
ATOM   1091  CG2 THR B  78      54.401  48.495  61.563  1.00  0.00
ATOM   1095  OG1 THR B  78      54.756  50.414  62.892  1.00  0.00
ATOM   1097  C   THR B  78      54.235  50.428  59.186  1.00  0.00
ATOM   1098  O   THR B  78      53.009  50.396  59.160  1.00  0.00
ATOM   1099  N   ILE B  79      54.973  50.212  58.102  1.00  0.00
ATOM   1101  CA  ILE B  79      54.376  49.758  56.850  1.00  0.00
ATOM   1103  CB  ILE B  79      55.243  50.090  55.609  1.00  0.00
ATOM   1105  CG2 ILE B  79      54.393  49.835  54.346  1.00  0.00
ATOM   1109  CG1 ILE B  79      55.794  51.534  55.618  1.00  0.00
ATOM   1112  CD1 ILE B  79      56.641  51.858  54.379  1.00  0.00
ATOM   1116  C   ILE B  79      54.136  48.249  56.914  1.00  0.00
ATOM   1117  O   ILE B  79      55.083  47.462  56.886  1.00  0.00
ATOM   1118  N   GLN B  80      52.871  47.843  56.970  1.00  0.00
ATOM   1120  CA  GLN B  80      52.437  46.468  56.729  1.00  0.00
ATOM   1122  CB  GLN B  80      51.290  46.083  57.696  1.00  0.00
ATOM   1125  CG  GLN B  80      51.492  46.419  59.187  1.00  0.00
ATOM   1128  CD  GLN B  80      51.018  47.817  59.580  1.00  0.00
ATOM   1129  OE1 GLN B  80      50.693  48.648  58.753  1.00  0.00
ATOM   1130  NE2 GLN B  80      50.936  48.118  60.859  1.00  0.00
ATOM   1133  C   GLN B  80      51.965  46.219  55.295  1.00  0.00
ATOM   1134  O   GLN B  80      51.784  47.145  54.503  1.00  0.00
ATOM   1135  N   GLY B  81      51.708  44.944  54.984  1.00  0.00
ATOM   1137  CA  GLY B  81      51.168  44.512  53.694  1.00  0.00
ATOM   1140  C   GLY B  81      52.099  44.817  52.533  1.00  0.00
ATOM   1141  O   GLY B  81      51.621  45.063  51.427  1.00  0.00
ATOM   1142  N   LEU B  82      53.406  44.820  52.805  1.00  0.00
ATOM   1144  CA  LEU B  82      54.473  44.808  51.812  1.00  0.00
ATOM   1146  CB  LEU B  82      55.822  44.932  52.533  1.00  0.00
ATOM   1149  CG  LEU B  82      56.018  46.269  53.271  1.00  0.00
ATOM   1151  CD1 LEU B  82      57.174  46.160  54.260  1.00  0.00
ATOM   1155  CD2 LEU B  82      56.347  47.397  52.292  1.00  0.00
ATOM   1159  C   LEU B  82      54.395  43.537  50.957  1.00  0.00
ATOM   1160  O   LEU B  82      53.830  42.527  51.377  1.00  0.00
ATOM   1161  N   ARG B  83      54.994  43.603  49.770  1.00  0.00
ATOM   1163  CA  ARG B  83      55.264  42.470  48.875  1.00  0.00
ATOM   1165  CB  ARG B  83      54.340  42.527  47.643  1.00  0.00
ATOM   1168  CG  ARG B  83      52.835  42.388  47.941  1.00  0.00
ATOM   1171  CD  ARG B  83      51.991  43.291  47.025  1.00  0.00
ATOM   1174  NE  ARG B  83      52.114  44.712  47.413  1.00  0.00
ATOM   1176  CZ  ARG B  83      51.477  45.327  48.390  1.00  0.00
ATOM   1177  NH1 ARG B  83      50.456  44.789  48.985  1.00  0.00
ATOM   1180  NH2 ARG B  83      51.864  46.485  48.834  1.00  0.00
ATOM   1183  C   ARG B  83      56.718  42.540  48.420  1.00  0.00
ATOM   1184  O   ARG B  83      57.316  43.605  48.520  1.00  0.00
ATOM   1185  N   ALA B  84      57.276  41.503  47.805  1.00  0.00
ATOM   1187  CA  ALA B  84      58.597  41.585  47.167  1.00  0.00
ATOM   1189  CB  ALA B  84      58.880  40.249  46.468  1.00  0.00
ATOM   1193  C   ALA B  84      58.728  42.783  46.206  1.00  0.00
ATOM   1194  O   ALA B  84      59.682  43.560  46.292  1.00  0.00
ATOM   1195  N   MET B  85      57.708  42.993  45.365  1.00  0.00
ATOM   1197  CA  MET B  85      57.597  44.123  44.429  1.00  0.00
ATOM   1199  CB  MET B  85      56.295  43.996  43.623  1.00  0.00
ATOM   1202  CG  MET B  85      56.249  42.732  42.755  1.00  0.00
ATOM   1205  SD  MET B  85      54.713  42.526  41.812  1.00  0.00
ATOM   1206  CE  MET B  85      54.895  43.832  40.567  1.00  0.00
ATOM   1210  C   MET B  85      57.625  45.510  45.100  1.00  0.00
ATOM   1211  O   MET B  85      57.993  46.500  44.460  1.00  0.00
ATOM   1212  N   ASP B  86      57.237  45.596  46.375  1.00  0.00
ATOM   1214  CA  ASP B  86      57.295  46.825  47.167  1.00  0.00
ATOM   1216  CB  ASP B  86      56.492  46.758  48.472  1.00  0.00
ATOM   1219  CG  ASP B  86      54.999  46.822  48.208  1.00  0.00
ATOM   1220  OD1 ASP B  86      54.313  47.677  48.804  1.00  0.00
ATOM   1221  OD2 ASP B  86      54.487  46.001  47.422  1.00  0.00
ATOM   1222  C   ASP B  86      58.721  47.276  47.485  1.00  0.00
ATOM   1223  O   ASP B  86      58.941  48.476  47.650  1.00  0.00
ATOM   1224  N   THR B  87      59.690  46.353  47.493  1.00  0.00
ATOM   1226  CA  THR B  87      61.106  46.645  47.769  1.00  0.00
ATOM   1228  CB  THR B  87      61.989  45.485  47.276  1.00  0.00
ATOM   1230  CG2 THR B  87      63.492  45.742  47.392  1.00  0.00
ATOM   1234  OG1 THR B  87      61.717  44.327  48.032  1.00  0.00
ATOM   1236  C   THR B  87      61.560  47.956  47.121  1.00  0.00
ATOM   1237  O   THR B  87      61.383  48.155  45.917  1.00  0.00
ATOM   1238  N   GLY B  88      62.082  48.887  47.922  1.00  0.00
ATOM   1240  CA  GLY B  88      62.399  50.240  47.450  1.00  0.00
ATOM   1243  C   GLY B  88      62.681  51.244  48.566  1.00  0.00
ATOM   1244  O   GLY B  88      62.653  50.910  49.750  1.00  0.00
ATOM   1245  N   LEU B  89      62.944  52.493  48.183  1.00  0.00
ATOM   1247  CA  LEU B  89      63.290  53.558  49.122  1.00  0.00
ATOM   1249  CB  LEU B  89      64.307  54.475  48.418  1.00  0.00
ATOM   1252  CG  LEU B  89      65.035  55.458  49.350  1.00  0.00
ATOM   1254  CD1 LEU B  89      66.179  54.769  50.095  1.00  0.00
ATOM   1258  CD2 LEU B  89      65.637  56.602  48.534  1.00  0.00
ATOM   1262  C   LEU B  89      62.033  54.311  49.573  1.00  0.00
ATOM   1263  O   LEU B  89      61.268  54.765  48.731  1.00  0.00
ATOM   1264  N   TYR B  90      61.828  54.461  50.878  1.00  0.00
ATOM   1266  CA  TYR B  90      60.651  55.100  51.474  1.00  0.00
ATOM   1268  CB  TYR B  90      59.862  54.042  52.265  1.00  0.00
ATOM   1271  CG  TYR B  90      59.068  53.072  51.390  1.00  0.00
ATOM   1272  CD1 TYR B  90      59.722  51.974  50.801  1.00  0.00
ATOM   1274  CE1 TYR B  90      59.017  51.065  49.989  1.00  0.00
ATOM   1276  CZ  TYR B  90      57.632  51.227  49.786  1.00  0.00
ATOM   1277  OH  TYR B  90      56.955  50.363  48.986  1.00  0.00
ATOM   1279  CE2 TYR B  90      56.961  52.312  50.388  1.00  0.00
ATOM   1281  CD2 TYR B  90      57.683  53.241  51.167  1.00  0.00
ATOM   1283  C   TYR B  90      61.107  56.337  52.289  1.00  0.00
ATOM   1284  O   TYR B  90      61.543  56.227  53.438  1.00  0.00
ATOM   1285  N   ILE B  91      61.088  57.520  51.656  1.00  0.00
ATOM   1287  CA  ILE B  91      61.343  58.845  52.268  1.00  0.00
ATOM   1289  CB  ILE B  91      61.342  59.988  51.216  1.00  0.00
ATOM   1291  CG2 ILE B  91      61.856  61.314  51.805  1.00  0.00
ATOM   1295  CG1 ILE B  91      62.091  59.672  49.899  1.00  0.00
ATOM   1298  CD1 ILE B  91      63.565  59.294  50.060  1.00  0.00
ATOM   1302  C   ILE B  91      60.356  59.140  53.429  1.00  0.00
ATOM   1303  O   ILE B  91      59.323  58.492  53.501  1.00  0.00
ATOM   1304  N   CYS B  92      60.645  60.094  54.327  1.00  0.00
ATOM   1306  CA  CYS B  92      59.698  60.676  55.307  1.00  0.00
ATOM   1308  CB  CYS B  92      60.514  61.167  56.528  1.00  0.00
ATOM   1311  SG  CYS B  92      61.632  59.993  57.353  1.00  0.00
ATOM   1312  C   CYS B  92      58.809  61.822  54.695  1.00  0.00
ATOM   1313  O   CYS B  92      58.260  61.672  53.610  1.00  0.00
ATOM   1314  N   LYS B  93      58.656  62.977  55.389  1.00  0.00
ATOM   1316  CA  LYS B  93      58.467  64.372  54.867  1.00  0.00
ATOM   1318  CB  LYS B  93      57.553  64.547  53.631  1.00  0.00
ATOM   1321  CG  LYS B  93      57.671  65.912  52.923  1.00  0.00
ATOM   1324  CD  LYS B  93      57.214  65.915  51.456  1.00  0.00
ATOM   1327  CE  LYS B  93      55.851  65.262  51.192  1.00  0.00
ATOM   1330  NZ  LYS B  93      54.818  65.708  52.151  1.00  0.00
ATOM   1334  C   LYS B  93      58.160  65.467  55.921  1.00  0.00
ATOM   1335  O   LYS B  93      58.279  66.644  55.615  1.00  0.00
ATOM   1336  N   VAL B  94      57.819  65.126  57.162  1.00  0.00
ATOM   1338  CA  VAL B  94      57.513  66.100  58.241  1.00  0.00
ATOM   1340  CB  VAL B  94      58.782  66.566  59.007  1.00  0.00
ATOM   1342  CG1 VAL B  94      59.395  67.900  58.578  1.00  0.00
ATOM   1346  CG2 VAL B  94      58.540  66.633  60.519  1.00  0.00
ATOM   1350  C   VAL B  94      56.411  67.142  57.898  1.00  0.00
ATOM   1351  O   VAL B  94      55.459  66.783  57.214  1.00  0.00
ATOM   1352  N   GLU B  95      56.475  68.373  58.421  1.00  0.00
ATOM   1354  CA  GLU B  95      55.815  69.624  57.958  1.00  0.00
ATOM   1356  CB  GLU B  95      54.670  69.481  56.915  1.00  0.00
ATOM   1359  CG  GLU B  95      55.195  69.210  55.476  1.00  0.00
ATOM   1362  CD  GLU B  95      54.184  68.645  54.452  1.00  0.00
ATOM   1363  OE1 GLU B  95      52.952  68.815  54.601  1.00  0.00
ATOM   1364  OE2 GLU B  95      54.621  68.025  53.448  1.00  0.00
ATOM   1365  C   GLU B  95      55.466  70.617  59.074  1.00  0.00
ATOM   1366  O   GLU B  95      55.217  71.764  58.735  1.00  0.00
ATOM   1367  N   LEU B  96      55.507  70.236  60.368  1.00  0.00
ATOM   1369  CA  LEU B  96      55.388  71.152  61.537  1.00  0.00
ATOM   1371  CB  LEU B  96      56.816  71.620  61.900  1.00  0.00
ATOM   1374  CG  LEU B  96      56.938  72.420  63.214  1.00  0.00
ATOM   1376  CD1 LEU B  96      56.692  71.528  64.429  1.00  0.00
ATOM   1380  CD2 LEU B  96      58.333  73.030  63.340  1.00  0.00
ATOM   1384  C   LEU B  96      54.416  72.340  61.282  1.00  0.00
ATOM   1385  O   LEU B  96      54.772  73.519  61.285  1.00  0.00
ATOM   1386  N   MET B  97      53.187  71.966  60.947  1.00  0.00
ATOM   1388  CA  MET B  97      52.065  72.783  60.515  1.00  0.00
ATOM   1390  CB  MET B  97      50.933  71.807  60.143  1.00  0.00
ATOM   1393  CG  MET B  97      49.630  72.434  59.627  1.00  0.00
ATOM   1396  SD  MET B  97      48.504  73.178  60.848  1.00  0.00
ATOM   1397  CE  MET B  97      48.183  71.792  61.981  1.00  0.00
ATOM   1401  C   MET B  97      51.618  73.826  61.541  1.00  0.00
ATOM   1402  O   MET B  97      51.325  74.967  61.169  1.00  0.00
ATOM   1403  N   TYR B  98      51.600  73.431  62.807  1.00  0.00
ATOM   1405  CA  TYR B  98      51.302  74.339  63.901  1.00  0.00
ATOM   1407  CB  TYR B  98      49.892  74.135  64.452  1.00  0.00
ATOM   1410  CG  TYR B  98      49.573  75.111  65.570  1.00  0.00
ATOM   1411  CD1 TYR B  98      49.486  76.489  65.291  1.00  0.00
ATOM   1413  CE1 TYR B  98      49.278  77.405  66.340  1.00  0.00
ATOM   1415  CZ  TYR B  98      49.150  76.938  67.664  1.00  0.00
ATOM   1416  OH  TYR B  98      48.950  77.822  68.676  1.00  0.00
ATOM   1418  CE2 TYR B  98      49.223  75.557  67.941  1.00  0.00
ATOM   1420  CD2 TYR B  98      49.435  74.646  66.890  1.00  0.00
ATOM   1422  C   TYR B  98      52.424  74.310  65.055  1.00  0.00
ATOM   1423  O   TYR B  98      52.658  73.148  65.417  1.00  0.00
ATOM   1424  N   PRO B  99      53.122  75.347  65.691  1.00  0.00
ATOM   1425  CD  PRO B  99      54.080  74.948  66.712  1.00  0.00
ATOM   1428  CG  PRO B  99      55.163  76.030  66.814  1.00  0.00
ATOM   1431  CB  PRO B  99      54.357  77.299  66.615  1.00  0.00
ATOM   1434  CA  PRO B  99      53.298  76.886  65.581  1.00  0.00
ATOM   1436  C   PRO B  99      53.637  77.272  64.160  1.00  0.00
ATOM   1437  O   PRO B  99      54.009  76.407  63.350  1.00  0.00
ATOM   1438  N   PRO B 100      53.511  78.549  63.774  1.00  0.00
ATOM   1439  CD  PRO B 100      53.100  79.660  64.629  1.00  0.00
ATOM   1442  CG  PRO B 100      52.909  80.851  63.693  1.00  0.00
ATOM   1445  CB  PRO B 100      52.487  80.164  62.401  1.00  0.00
ATOM   1448  CA  PRO B 100      53.385  78.909  62.362  1.00  0.00
ATOM   1450  C   PRO B 100      54.603  79.163  61.493  1.00  0.00
ATOM   1451  O   PRO B 100      54.381  79.464  60.312  1.00  0.00
ATOM   1452  N   PRO B 101      55.894  79.080  61.914  1.00  0.00
ATOM   1453  CD  PRO B 101      56.416  78.933  63.266  1.00  0.00
ATOM   1456  CG  PRO B 101      57.937  78.798  63.137  1.00  0.00
ATOM   1459  CB  PRO B 101      58.238  79.373  61.756  1.00  0.00
ATOM   1462  CA  PRO B 101      56.979  79.019  60.953  1.00  0.00
ATOM   1464  C   PRO B 101      57.008  77.618  60.304  1.00  0.00
ATOM   1465  O   PRO B 101      57.890  76.813  60.613  1.00  0.00
ATOM   1466  N   TYR B 102      56.002  77.325  59.471  1.00  0.00
ATOM   1468  CA  TYR B 102      55.782  76.064  58.747  1.00  0.00
ATOM   1470  CB  TYR B 102      54.774  76.298  57.605  1.00  0.00
ATOM   1473  CG  TYR B 102      54.820  75.262  56.488  1.00  0.00
ATOM   1474  CD1 TYR B 102      54.085  74.066  56.587  1.00  0.00
ATOM   1476  CE1 TYR B 102      54.169  73.100  55.564  1.00  0.00
ATOM   1478  CZ  TYR B 102      55.007  73.314  54.453  1.00  0.00
ATOM   1479  OH  TYR B 102      55.104  72.366  53.483  1.00  0.00
ATOM   1481  CE2 TYR B 102      55.753  74.509  54.353  1.00  0.00
ATOM   1483  CD2 TYR B 102      55.652  75.480  55.368  1.00  0.00
ATOM   1485  C   TYR B 102      57.078  75.463  58.208  1.00  0.00
ATOM   1486  O   TYR B 102      57.861  76.201  57.595  1.00  0.00
ATOM   1487  N   TYR B 103      57.312  74.151  58.397  1.00  0.00
ATOM   1489  CA  TYR B 103      58.638  73.652  58.025  1.00  0.00
ATOM   1491  CB  TYR B 103      59.673  73.941  59.123  1.00  0.00
ATOM   1494  CG  TYR B 103      61.058  74.024  58.514  1.00  0.00
ATOM   1495  CD1 TYR B 103      61.571  75.282  58.143  1.00  0.00
ATOM   1497  CE1 TYR B 103      62.771  75.368  57.413  1.00  0.00
ATOM   1499  CZ  TYR B 103      63.436  74.190  57.016  1.00  0.00
ATOM   1500  OH  TYR B 103      64.571  74.281  56.272  1.00  0.00
ATOM   1502  CE2 TYR B 103      62.922  72.929  57.391  1.00  0.00
ATOM   1504  CD2 TYR B 103      61.750  72.848  58.164  1.00  0.00
ATOM   1506  C   TYR B 103      58.650  72.162  57.647  1.00  0.00
ATOM   1507  O   TYR B 103      58.251  71.243  58.385  1.00  0.00
ATOM   1508  N   VAL B 104      59.187  71.942  56.450  1.00  0.00
ATOM   1510  CA  VAL B 104      59.168  70.679  55.728  1.00  0.00
ATOM   1512  CB  VAL B 104      58.557  70.886  54.326  1.00  0.00
ATOM   1514  CG1 VAL B 104      59.319  71.886  53.446  1.00  0.00
ATOM   1518  CG2 VAL B 104      58.414  69.570  53.554  1.00  0.00
ATOM   1522  C   VAL B 104      60.549  70.027  55.679  1.00  0.00
ATOM   1523  O   VAL B 104      61.556  70.721  55.598  1.00  0.00
ATOM   1524  N   GLY B 105      60.630  68.684  55.727  1.00  0.00
ATOM   1526  CA  GLY B 105      61.923  68.049  55.999  1.00  0.00
ATOM   1529  C   GLY B 105      61.952  66.522  55.678  1.00  0.00
ATOM   1530  O   GLY B 105      60.975  65.767  55.817  1.00  0.00
ATOM   1531  N   MET B 106      63.072  66.070  55.137  1.00  0.00
ATOM   1533  CA  MET B 106      63.040  65.242  53.913  1.00  0.00
ATOM   1535  CB  MET B 106      63.065  66.125  52.654  1.00  0.00
ATOM   1538  CG  MET B 106      61.695  66.757  52.381  1.00  0.00
ATOM   1541  SD  MET B 106      61.691  68.079  51.140  1.00  0.00
ATOM   1542  CE  MET B 106      62.466  69.418  52.092  1.00  0.00
ATOM   1546  C   MET B 106      64.233  64.318  53.999  1.00  0.00
ATOM   1547  O   MET B 106      65.342  64.662  53.588  1.00  0.00
ATOM   1548  N   GLY B 107      64.007  63.210  54.695  1.00  0.00
ATOM   1550  CA  GLY B 107      65.069  62.277  54.971  1.00  0.00
ATOM   1553  C   GLY B 107      65.631  61.645  53.714  1.00  0.00
ATOM   1554  O   GLY B 107      65.012  61.608  52.656  1.00  0.00
ATOM   1555  N   ASN B 108      66.853  61.145  53.846  1.00  0.00
ATOM   1557  CA  ASN B 108      67.604  60.562  52.739  1.00  0.00
ATOM   1559  CB  ASN B 108      69.075  60.473  53.186  1.00  0.00
ATOM   1562  CG  ASN B 108      69.566  61.796  53.750  1.00  0.00
ATOM   1563  OD1 ASN B 108      69.476  62.058  54.941  1.00  0.00
ATOM   1564  ND2 ASN B 108      70.029  62.702  52.918  1.00  0.00
ATOM   1567  C   ASN B 108      67.037  59.212  52.263  1.00  0.00
ATOM   1568  O   ASN B 108      67.542  58.619  51.311  1.00  0.00
ATOM   1569  N   GLY B 109      65.981  58.745  52.925  1.00  0.00
ATOM   1571  CA  GLY B 109      65.292  57.511  52.633  1.00  0.00
ATOM   1574  C   GLY B 109      65.783  56.324  53.446  1.00  0.00
ATOM   1575  O   GLY B 109      66.762  56.392  54.184  1.00  0.00
ATOM   1576  N   THR B 110      65.041  55.240  53.289  1.00  0.00
ATOM   1578  CA  THR B 110      65.158  53.998  54.047  1.00  0.00
ATOM   1580  CB  THR B 110      64.123  54.050  55.190  1.00  0.00
ATOM   1582  CG2 THR B 110      63.840  52.772  55.968  1.00  0.00
ATOM   1586  OG1 THR B 110      64.591  54.958  56.152  1.00  0.00
ATOM   1588  C   THR B 110      64.828  52.879  53.085  1.00  0.00
ATOM   1589  O   THR B 110      63.733  52.872  52.516  1.00  0.00
ATOM   1590  N   GLN B 111      65.791  52.002  52.811  1.00  0.00
ATOM   1592  CA  GLN B 111      65.668  51.026  51.723  1.00  0.00
ATOM   1594  CB  GLN B 111      67.030  50.877  51.023  1.00  0.00
ATOM   1597  CG  GLN B 111      67.136  49.700  50.039  1.00  0.00
ATOM   1600  CD  GLN B 111      66.052  49.636  48.965  1.00  0.00
ATOM   1601  OE1 GLN B 111      65.636  50.627  48.389  1.00  0.00
ATOM   1602  NE2 GLN B 111      65.593  48.449  48.629  1.00  0.00
ATOM   1605  C   GLN B 111      65.124  49.717  52.301  1.00  0.00
ATOM   1606  O   GLN B 111      65.845  48.890  52.884  1.00  0.00
ATOM   1607  N   ILE B 112      63.809  49.574  52.152  1.00  0.00
ATOM   1609  CA  ILE B 112      63.031  48.444  52.640  1.00  0.00
ATOM   1611  CB  ILE B 112      61.556  48.855  52.861  1.00  0.00
ATOM   1613  CG2 ILE B 112      60.749  47.644  53.367  1.00  0.00
ATOM   1617  CG1 ILE B 112      61.479  50.029  53.871  1.00  0.00
ATOM   1620  CD1 ILE B 112      60.061  50.501  54.208  1.00  0.00
ATOM   1624  C   ILE B 112      63.159  47.294  51.650  1.00  0.00
ATOM   1625  O   ILE B 112      62.787  47.425  50.482  1.00  0.00
ATOM   1626  N   TYR B 113      63.669  46.163  52.132  1.00  0.00
ATOM   1628  CA  TYR B 113      63.826  44.931  51.360  1.00  0.00
ATOM   1630  CB  TYR B 113      65.251  44.385  51.510  1.00  0.00
ATOM   1633  CG  TYR B 113      66.252  44.941  50.517  1.00  0.00
ATOM   1634  CD1 TYR B 113      66.294  44.413  49.211  1.00  0.00
ATOM   1636  CE1 TYR B 113      67.274  44.855  48.302  1.00  0.00
ATOM   1638  CZ  TYR B 113      68.229  45.811  48.704  1.00  0.00
ATOM   1639  OH  TYR B 113      69.202  46.196  47.839  1.00  0.00
ATOM   1641  CE2 TYR B 113      68.174  46.355  50.007  1.00  0.00
ATOM   1643  CD2 TYR B 113      67.176  45.930  50.907  1.00  0.00
ATOM   1645  C   TYR B 113      62.808  43.898  51.813  1.00  0.00
ATOM   1646  O   TYR B 113      62.785  43.524  52.982  1.00  0.00
ATOM   1647  N   VAL B 114      61.986  43.409  50.892  1.00  0.00
ATOM   1649  CA  VAL B 114      60.862  42.537  51.223  1.00  0.00
ATOM   1651  CB  VAL B 114      59.520  43.119  50.753  1.00  0.00
ATOM   1653  CG1 VAL B 114      58.364  42.343  51.408  1.00  0.00
ATOM   1657  CG2 VAL B 114      59.368  44.610  51.081  1.00  0.00
ATOM   1661  C   VAL B 114      61.076  41.168  50.600  1.00  0.00
ATOM   1662  O   VAL B 114      61.341  41.049  49.405  1.00  0.00
ATOM   1663  N   ILE B 115      60.947  40.131  51.422  1.00  0.00
ATOM   1665  CA  ILE B 115      61.132  38.748  51.018  1.00  0.00
ATOM   1667  CB  ILE B 115      62.432  38.146  51.612  1.00  0.00
ATOM   1669  CG2 ILE B 115      62.568  36.677  51.163  1.00  0.00
ATOM   1673  CG1 ILE B 115      63.716  38.904  51.186  1.00  0.00
ATOM   1676  CD1 ILE B 115      64.119  40.051  52.125  1.00  0.00
ATOM   1680  C   ILE B 115      59.890  37.967  51.451  1.00  0.00
ATOM   1681  O   ILE B 115      59.699  37.727  52.641  1.00  0.00
ATOM   1682  N   ASP B 116      59.068  37.576  50.478  1.00  0.00
ATOM   1684  CA  ASP B 116      57.884  36.730  50.655  1.00  0.00
ATOM   1686  CB  ASP B 116      56.831  37.071  49.574  1.00  0.00
ATOM   1689  CG  ASP B 116      56.459  38.561  49.447  1.00  0.00
ATOM   1690  OD1 ASP B 116      56.484  39.300  50.455  1.00  0.00
ATOM   1691  OD2 ASP B 116      56.167  38.988  48.303  1.00  0.00
ATOM   1692  C   ASP B 116      58.321  35.247  50.578  1.00  0.00
ATOM   1693  O   ASP B 116      58.642  34.764  49.488  1.00  0.00
ATOM   1694  N   PRO B 117      58.460  34.517  51.702  1.00  0.00
ATOM   1695  CD  PRO B 117      57.989  34.839  53.044  1.00  0.00
ATOM   1698  CG  PRO B 117      58.572  33.748  53.944  1.00  0.00
ATOM   1701  CB  PRO B 117      59.861  33.377  53.226  1.00  0.00
ATOM   1704  CA  PRO B 117      59.395  33.390  51.770  1.00  0.00
ATOM   1706  C   PRO B 117      58.825  32.020  51.370  1.00  0.00
ATOM   1707  O   PRO B 117      59.541  31.024  51.460  1.00  0.00
ATOM   1708  N   GLU B 118      57.551  31.930  50.980  1.00  0.00
ATOM   1710  CA  GLU B 118      56.795  30.671  51.078  1.00  0.00
ATOM   1712  CB  GLU B 118      56.002  30.634  52.406  1.00  0.00
ATOM   1715  CG  GLU B 118      55.033  31.798  52.688  1.00  0.00
ATOM   1718  CD  GLU B 118      54.773  31.955  54.197  1.00  0.00
ATOM   1719  OE1 GLU B 118      55.687  32.394  54.930  1.00  0.00
ATOM   1720  OE2 GLU B 118      53.646  31.715  54.687  1.00  0.00
ATOM   1721  C   GLU B 118      56.021  30.228  49.818  1.00  0.00
ATOM   1722  O   GLU B 118      54.792  30.160  49.823  1.00  0.00
ATOM   1723  N   PRO B 119      56.729  29.851  48.729  1.00  0.00
ATOM   1724  CD  PRO B 119      58.174  29.975  48.562  1.00  0.00
ATOM   1727  CG  PRO B 119      58.467  29.632  47.104  1.00  0.00
ATOM   1730  CB  PRO B 119      57.350  28.656  46.757  1.00  0.00
ATOM   1733  CA  PRO B 119      56.153  29.202  47.547  1.00  0.00
ATOM   1735  C   PRO B 119      55.098  28.126  47.852  1.00  0.00
ATOM   1736  O   PRO B 119      54.763  27.832  48.999  1.00  0.00
ATOM      1  N   GLN A   1      58.001  82.018  59.458  1.00  0.00
ATOM      2  CA  GLN A   1      57.851  81.171  58.279  1.00  0.00
ATOM      4  CB  GLN A   1      56.355  81.073  57.934  1.00  0.00
ATOM      7  CG  GLN A   1      56.023  79.984  56.902  1.00  0.00
ATOM     10  CD  GLN A   1      56.162  78.581  57.483  1.00  0.00
ATOM     11  OE1 GLN A   1      57.246  78.045  57.646  1.00  0.00
ATOM     12  NE2 GLN A   1      55.076  77.912  57.806  1.00  0.00
ATOM     15  C   GLN A   1      58.669  81.702  57.095  1.00  0.00
ATOM     16  O   GLN A   1      58.516  82.852  56.679  1.00  0.00
ATOM     17  N   VAL A   2      59.526  80.853  56.526  1.00  0.00
ATOM     19  CA  VAL A   2      60.403  81.235  55.412  1.00  0.00
ATOM     21  CB  VAL A   2      61.349  80.077  55.036  1.00  0.00
ATOM     23  CG1 VAL A   2      62.216  80.351  53.799  1.00  0.00
ATOM     27  CG2 VAL A   2      62.310  79.762  56.190  1.00  0.00
ATOM     31  C   VAL A   2      59.601  81.703  54.194  1.00  0.00
ATOM     32  O   VAL A   2      58.639  81.056  53.786  1.00  0.00
ATOM     33  N   GLN A   3      60.057  82.788  53.557  1.00  0.00
ATOM     35  CA  GLN A   3      59.626  83.182  52.207  1.00  0.00
ATOM     37  CB  GLN A   3      58.753  84.453  52.190  1.00  0.00
ATOM     40  CG  GLN A   3      57.742  84.637  53.341  1.00  0.00
ATOM     43  CD  GLN A   3      58.191  85.714  54.323  1.00  0.00
ATOM     44  OE1 GLN A   3      58.400  86.864  53.968  1.00  0.00
ATOM     45  NE2 GLN A   3      58.386  85.410  55.586  1.00  0.00
ATOM     48  C   GLN A   3      60.837  83.330  51.262  1.00  0.00
ATOM     49  O   GLN A   3      61.980  83.231  51.718  1.00  0.00
ATOM     50  N   LEU A   4      60.581  83.501  49.949  1.00  0.00
ATOM     52  CA  LEU A   4      61.503  83.100  48.878  1.00  0.00
ATOM     54  CB  LEU A   4      61.379  81.571  48.628  1.00  0.00
ATOM     57  CG  LEU A   4      62.160  80.657  49.594  1.00  0.00
ATOM     59  CD1 LEU A   4      62.044  79.204  49.119  1.00  0.00
ATOM     63  CD2 LEU A   4      63.655  80.970  49.676  1.00  0.00
ATOM     67  C   LEU A   4      61.440  83.851  47.527  1.00  0.00
ATOM     68  O   LEU A   4      62.295  83.583  46.686  1.00  0.00
ATOM     69  N   GLN A   5      60.483  84.736  47.224  1.00  0.00
ATOM     71  CA  GLN A   5      60.100  85.002  45.813  1.00  0.00
ATOM     73  CB  GLN A   5      58.828  85.871  45.725  1.00  0.00
ATOM     76  CG  GLN A   5      59.030  87.392  45.585  1.00  0.00
ATOM     79  CD  GLN A   5      59.492  87.826  44.190  1.00  0.00
ATOM     80  OE1 GLN A   5      58.995  87.401  43.158  1.00  0.00
ATOM     81  NE2 GLN A   5      60.516  88.643  44.113  1.00  0.00
ATOM     84  C   GLN A   5      61.212  85.420  44.800  1.00  0.00
ATOM     85  O   GLN A   5      62.166  86.094  45.179  1.00  0.00
ATOM     86  N   GLU A   6      61.037  85.078  43.506  1.00  0.00
ATOM     88  CA  GLU A   6      62.048  84.732  42.490  1.00  0.00
ATOM     90  CB  GLU A   6      61.790  83.331  41.922  1.00  0.00
ATOM     93  CG  GLU A   6      61.869  82.211  42.953  1.00  0.00
ATOM     96  CD  GLU A   6      60.474  81.682  43.242  1.00  0.00
ATOM     97  OE1 GLU A   6      59.590  82.485  43.613  1.00  0.00
ATOM     98  OE2 GLU A   6      60.275  80.464  43.036  1.00  0.00
ATOM     99  C   GLU A   6      62.196  85.611  41.235  1.00  0.00
ATOM    100  O   GLU A   6      63.196  85.489  40.514  1.00  0.00
ATOM    101  N   SER A   7      61.256  86.520  40.976  1.00  0.00
ATOM    103  CA  SER A   7      61.462  87.608  40.008  1.00  0.00
ATOM    105  CB  SER A   7      62.599  88.517  40.545  1.00  0.00
ATOM    108  OG  SER A   7      62.568  88.706  41.948  1.00  0.00
ATOM    110  C   SER A   7      61.740  87.228  38.542  1.00  0.00
ATOM    111  O   SER A   7      61.511  86.088  38.113  1.00  0.00
ATOM    112  N   GLY A   8      62.190  88.254  37.787  1.00  0.00
ATOM    114  CA  GLY A   8      63.263  88.287  36.762  1.00  0.00
ATOM    117  C   GLY A   8      63.182  87.352  35.558  1.00  0.00
ATOM    118  O   GLY A   8      64.128  87.296  34.776  1.00  0.00
ATOM    119  N   GLY A   9      62.076  86.631  35.429  1.00  0.00
ATOM    121  CA  GLY A   9      61.739  85.857  34.252  1.00  0.00
ATOM    124  C   GLY A   9      61.310  86.740  33.090  1.00  0.00
ATOM    125  O   GLY A   9      61.473  87.963  33.113  1.00  0.00
ATOM    126  N   GLY A  10      60.741  86.121  32.064  1.00  0.00
ATOM    128  CA  GLY A  10      60.296  86.835  30.880  1.00  0.00
ATOM    131  C   GLY A  10      60.186  85.960  29.638  1.00  0.00
ATOM    132  O   GLY A  10      59.959  84.751  29.703  1.00  0.00
ATOM    133  N   LEU A  11      60.350  86.632  28.499  1.00  0.00
ATOM    135  CA  LEU A  11      60.650  86.035  27.205  1.00  0.00
ATOM    137  CB  LEU A  11      60.141  86.968  26.069  1.00  0.00
ATOM    140  CG  LEU A  11      60.386  88.500  26.088  1.00  0.00
ATOM    142  CD1 LEU A  11      59.503  89.270  27.076  1.00  0.00
ATOM    146  CD2 LEU A  11      61.836  88.919  26.327  1.00  0.00
ATOM    150  C   LEU A  11      62.109  85.529  27.153  1.00  0.00
ATOM    151  O   LEU A  11      62.544  84.827  28.070  1.00  0.00
ATOM    152  N   VAL A  12      62.788  85.880  26.056  1.00  0.00
ATOM    154  CA  VAL A  12      64.204  86.258  25.804  1.00  0.00
ATOM    156  CB  VAL A  12      65.181  86.072  26.995  1.00  0.00
ATOM    158  CG1 VAL A  12      66.624  86.428  26.595  1.00  0.00
ATOM    162  CG2 VAL A  12      64.860  87.035  28.156  1.00  0.00
ATOM    166  C   VAL A  12      64.643  85.600  24.497  1.00  0.00
ATOM    167  O   VAL A  12      64.260  84.475  24.193  1.00  0.00
ATOM    168  N   GLN A  13      65.376  86.315  23.647  1.00  0.00
ATOM    170  CA  GLN A  13      65.895  85.752  22.403  1.00  0.00
ATOM    172  CB  GLN A  13      66.541  86.857  21.539  1.00  0.00
ATOM    175  CG  GLN A  13      67.890  87.434  22.018  1.00  0.00
ATOM    178  CD  GLN A  13      67.834  88.283  23.293  1.00  0.00
ATOM    179  OE1 GLN A  13      66.798  88.694  23.783  1.00  0.00
ATOM    180  NE2 GLN A  13      68.964  88.600  23.882  1.00  0.00
ATOM    183  C   GLN A  13      66.879  84.603  22.680  1.00  0.00
ATOM    184  O   GLN A  13      67.642  84.626  23.649  1.00  0.00
ATOM    185  N   ALA A  14      66.905  83.608  21.795  1.00  0.00
ATOM    187  CA  ALA A  14      67.966  82.608  21.773  1.00  0.00
ATOM    189  CB  ALA A  14      67.690  81.627  20.628  1.00  0.00
ATOM    193  C   ALA A  14      69.349  83.279  21.661  1.00  0.00
ATOM    194  O   ALA A  14      69.527  84.250  20.927  1.00  0.00
ATOM    195  N   GLY A  15      70.322  82.779  22.420  1.00  0.00
ATOM    197  CA  GLY A  15      71.643  83.387  22.579  1.00  0.00
ATOM    200  C   GLY A  15      71.704  84.599  23.514  1.00  0.00
ATOM    201  O   GLY A  15      72.790  85.122  23.757  1.00  0.00
ATOM    202  N   GLY A  16      70.569  85.033  24.063  1.00  0.00
ATOM    204  CA  GLY A  16      70.504  86.027  25.127  1.00  0.00
ATOM    207  C   GLY A  16      70.891  85.492  26.504  1.00  0.00
ATOM    208  O   GLY A  16      71.226  84.314  26.682  1.00  0.00
ATOM    209  N   SER A  17      70.762  86.392  27.481  1.00  0.00
ATOM    211  CA  SER A  17      70.857  86.111  28.913  1.00  0.00
ATOM    213  CB  SER A  17      72.090  86.771  29.540  1.00  0.00
ATOM    216  OG  SER A  17      73.295  86.211  29.073  1.00  0.00
ATOM    218  C   SER A  17      69.641  86.673  29.652  1.00  0.00
ATOM    219  O   SER A  17      68.997  87.613  29.186  1.00  0.00
ATOM    220  N   LEU A  18      69.416  86.166  30.863  1.00  0.00
ATOM    222  CA  LEU A  18      68.724  86.891  31.927  1.00  0.00
ATOM    224  CB  LEU A  18      67.180  86.729  31.855  1.00  0.00
ATOM    227  CG  LEU A  18      66.473  85.391  32.161  1.00  0.00
ATOM    229  CD1 LEU A  18      66.814  84.288  31.174  1.00  0.00
ATOM    233  CD2 LEU A  18      66.730  84.846  33.560  1.00  0.00
ATOM    237  C   LEU A  18      69.346  86.579  33.288  1.00  0.00
ATOM    238  O   LEU A  18      70.302  85.805  33.385  1.00  0.00
ATOM    239  N   ARG A  19      68.811  87.175  34.360  1.00  0.00
ATOM    241  CA  ARG A  19      69.215  86.804  35.718  1.00  0.00
ATOM    243  CB  ARG A  19      70.447  87.584  36.192  1.00  0.00
ATOM    246  CG  ARG A  19      70.380  89.119  36.080  1.00  0.00
ATOM    249  CD  ARG A  19      71.206  89.787  37.187  1.00  0.00
ATOM    252  NE  ARG A  19      70.503  89.724  38.485  1.00  0.00
ATOM    254  CZ  ARG A  19      71.031  89.779  39.696  1.00  0.00
ATOM    255  NH1 ARG A  19      72.316  89.808  39.908  1.00  0.00
ATOM    258  NH2 ARG A  19      70.274  89.771  40.751  1.00  0.00
ATOM    261  C   ARG A  19      68.094  86.833  36.752  1.00  0.00
ATOM    262  O   ARG A  19      67.711  87.889  37.243  1.00  0.00
ATOM    263  N   LEU A  20      67.598  85.641  37.090  1.00  0.00
ATOM    265  CA  LEU A  20      66.563  85.424  38.104  1.00  0.00
ATOM    267  CB  LEU A  20      66.110  83.953  38.074  1.00  0.00
ATOM    270  CG  LEU A  20      65.703  83.410  36.696  1.00  0.00
ATOM    272  CD1 LEU A  20      65.187  81.988  36.837  1.00  0.00
ATOM    276  CD2 LEU A  20      64.603  84.274  36.090  1.00  0.00
ATOM    280  C   LEU A  20      67.052  85.762  39.519  1.00  0.00
ATOM    281  O   LEU A  20      68.263  85.791  39.778  1.00  0.00
ATOM    282  N   SER A  21      66.117  86.028  40.443  1.00  0.00
ATOM    284  CA  SER A  21      66.446  86.523  41.785  1.00  0.00
ATOM    286  CB  SER A  21      66.645  88.046  41.738  1.00  0.00
ATOM    289  OG  SER A  21      67.768  88.371  40.928  1.00  0.00
ATOM    291  C   SER A  21      65.432  86.186  42.888  1.00  0.00
ATOM    292  O   SER A  21      64.262  86.591  42.875  1.00  0.00
ATOM    293  N   CYS A  22      65.960  85.475  43.879  1.00  0.00
ATOM    295  CA  CYS A  22      65.235  84.828  44.949  1.00  0.00
ATOM    297  CB  CYS A  22      65.537  83.347  44.890  1.00  0.00
ATOM    300  SG  CYS A  22      65.021  82.442  46.350  1.00  0.00
ATOM    301  C   CYS A  22      65.514  85.447  46.307  1.00  0.00
ATOM    302  O   CYS A  22      66.673  85.685  46.654  1.00  0.00
ATOM    303  N   ALA A  23      64.449  85.694  47.065  1.00  0.00
ATOM    305  CA  ALA A  23      64.479  86.577  48.217  1.00  0.00
ATOM    307  CB  ALA A  23      63.587  87.790  47.915  1.00  0.00
ATOM    311  C   ALA A  23      64.066  85.837  49.482  1.00  0.00
ATOM    312  O   ALA A  23      62.880  85.600  49.758  1.00  0.00
ATOM    313  N   ALA A  24      65.099  85.457  50.236  1.00  0.00
ATOM    315  CA  ALA A  24      64.920  84.810  51.516  1.00  0.00
ATOM    317  CB  ALA A  24      66.243  84.161  51.940  1.00  0.00
ATOM    321  C   ALA A  24      64.426  85.817  52.555  1.00  0.00
ATOM    322  O   ALA A  24      65.034  86.859  52.791  1.00  0.00
ATOM    323  N   SER A  25      63.341  85.455  53.224  1.00  0.00
ATOM    325  CA  SER A  25      62.796  86.185  54.362  1.00  0.00
ATOM    327  CB  SER A  25      61.542  86.928  53.914  1.00  0.00
ATOM    330  OG  SER A  25      60.857  87.507  55.001  1.00  0.00
ATOM    332  C   SER A  25      62.511  85.174  55.469  1.00  0.00
ATOM    333  O   SER A  25      62.246  84.005  55.194  1.00  0.00
ATOM    334  N   GLY A  26      62.618  85.603  56.722  1.00  0.00
ATOM    336  CA  GLY A  26      62.204  84.810  57.875  1.00  0.00
ATOM    339  C   GLY A  26      63.235  83.911  58.549  1.00  0.00
ATOM    340  O   GLY A  26      63.110  83.592  59.729  1.00  0.00
ATOM    341  N   ASN A  27      64.293  83.537  57.840  1.00  0.00
ATOM    343  CA  ASN A  27      65.458  82.905  58.439  1.00  0.00
ATOM    345  CB  ASN A  27      65.221  81.387  58.536  1.00  0.00
ATOM    348  CG  ASN A  27      65.608  80.892  59.908  1.00  0.00
ATOM    349  OD1 ASN A  27      66.656  80.310  60.094  1.00  0.00
ATOM    350  ND2 ASN A  27      64.819  81.185  60.921  1.00  0.00
ATOM    353  C   ASN A  27      66.680  83.294  57.615  1.00  0.00
ATOM    354  O   ASN A  27      66.582  83.501  56.401  1.00  0.00
ATOM    355  N   ILE A  28      67.820  83.478  58.273  1.00  0.00
ATOM    357  CA  ILE A  28      69.012  83.973  57.595  1.00  0.00
ATOM    359  CB  ILE A  28      70.012  84.593  58.604  1.00  0.00
ATOM    361  CG2 ILE A  28      70.681  83.568  59.539  1.00  0.00
ATOM    365  CG1 ILE A  28      71.033  85.451  57.829  1.00  0.00
ATOM    368  CD1 ILE A  28      72.052  86.186  58.708  1.00  0.00
ATOM    372  C   ILE A  28      69.598  82.871  56.703  1.00  0.00
ATOM    373  O   ILE A  28      70.032  81.807  57.159  1.00  0.00
ATOM    374  N   SER A  29      69.631  83.143  55.397  1.00  0.00
ATOM    376  CA  SER A  29      70.108  82.188  54.395  1.00  0.00
ATOM    378  CB  SER A  29      69.899  82.728  52.977  1.00  0.00
ATOM    381  OG  SER A  29      70.624  83.929  52.768  1.00  0.00
ATOM    383  C   SER A  29      71.568  81.759  54.578  1.00  0.00
ATOM    384  O   SER A  29      72.015  80.762  54.012  1.00  0.00
ATOM    385  N   VAL A  30      72.326  82.496  55.390  1.00  0.00
ATOM    387  CA  VAL A  30      73.740  82.278  55.721  1.00  0.00
ATOM    389  CB  VAL A  30      74.209  83.417  56.666  1.00  0.00
ATOM    391  CG1 VAL A  30      75.612  83.265  57.270  1.00  0.00
ATOM    395  CG2 VAL A  30      74.221  84.743  55.894  1.00  0.00
ATOM    399  C   VAL A  30      74.079  80.894  56.286  1.00  0.00
ATOM    400  O   VAL A  30      75.232  80.489  56.238  1.00  0.00
ATOM    401  N   ARG A  31      73.084  80.123  56.742  1.00  0.00
ATOM    403  CA  ARG A  31      73.268  78.743  57.230  1.00  0.00
ATOM    405  CB  ARG A  31      72.820  78.703  58.707  1.00  0.00
ATOM    408  CG  ARG A  31      73.523  77.604  59.515  1.00  0.00
ATOM    411  CD  ARG A  31      72.949  77.511  60.934  1.00  0.00
ATOM    414  NE  ARG A  31      73.696  76.521  61.732  1.00  0.00
ATOM    416  CZ  ARG A  31      73.399  75.249  61.919  1.00  0.00
ATOM    417  NH1 ARG A  31      72.316  74.696  61.448  1.00  0.00
ATOM    420  NH2 ARG A  31      74.202  74.478  62.599  1.00  0.00
ATOM    423  C   ARG A  31      72.559  77.681  56.388  1.00  0.00
ATOM    424  O   ARG A  31      72.470  76.523  56.781  1.00  0.00
ATOM    425  N   ALA A  32      72.051  78.083  55.234  1.00  0.00
ATOM    427  CA  ALA A  32      71.262  77.264  54.336  1.00  0.00
ATOM    429  CB  ALA A  32      69.913  77.969  54.162  1.00  0.00
ATOM    433  C   ALA A  32      71.981  77.030  53.010  1.00  0.00
ATOM    434  O   ALA A  32      73.039  77.606  52.726  1.00  0.00
ATOM    435  N   THR A  33      71.381  76.171  52.192  1.00  0.00
ATOM    437  CA  THR A  33      71.848  75.866  50.839  1.00  0.00
ATOM    439  CB  THR A  33      72.412  74.439  50.762  1.00  0.00
ATOM    441  CG2 THR A  33      72.807  73.957  49.367  1.00  0.00
ATOM    445  OG1 THR A  33      73.592  74.397  51.527  1.00  0.00
ATOM    447  C   THR A  33      70.691  76.099  49.854  1.00  0.00
ATOM    448  O   THR A  33      69.503  75.989  50.212  1.00  0.00
ATOM    449  N   MET A  34      71.041  76.504  48.628  1.00  0.00
ATOM    451  CA  MET A  34      70.074  77.276  47.846  1.00  0.00
ATOM    453  CB  MET A  34      70.328  78.790  47.970  1.00  0.00
ATOM    456  CG  MET A  34      69.426  79.473  49.003  1.00  0.00
ATOM    459  SD  MET A  34      69.975  79.412  50.726  1.00  0.00
ATOM    460  CE  MET A  34      68.429  79.979  51.482  1.00  0.00
ATOM    464  C   MET A  34      70.113  76.869  46.368  1.00  0.00
ATOM    465  O   MET A  34      71.180  76.832  45.740  1.00  0.00
ATOM    466  N   GLY A  35      68.948  76.522  45.823  1.00  0.00
ATOM    468  CA  GLY A  35      68.946  75.491  44.804  1.00  0.00
ATOM    471  C   GLY A  35      67.872  75.726  43.752  1.00  0.00
ATOM    472  O   GLY A  35      66.669  75.592  44.022  1.00  0.00
ATOM    473  N   TRP A  36      68.299  76.104  42.540  1.00  0.00
ATOM    475  CA  TRP A  36      67.285  76.391  41.547  1.00  0.00
ATOM    477  CB  TRP A  36      67.629  77.532  40.570  1.00  0.00
ATOM    480  CG  TRP A  36      67.714  78.909  41.160  1.00  0.00
ATOM    481  CD1 TRP A  36      68.745  79.355  41.908  1.00  0.00
ATOM    483  NE1 TRP A  36      68.549  80.682  42.230  1.00  0.00
ATOM    485  CE2 TRP A  36      67.358  81.155  41.731  1.00  0.00
ATOM    486  CZ2 TRP A  36      66.719  82.402  41.792  1.00  0.00
ATOM    488  CH2 TRP A  36      65.445  82.554  41.222  1.00  0.00
ATOM    490  CZ3 TRP A  36      64.840  81.465  40.573  1.00  0.00
ATOM    492  CE3 TRP A  36      65.503  80.223  40.493  1.00  0.00
ATOM    494  CD2 TRP A  36      66.778  80.028  41.065  1.00  0.00
ATOM    495  C   TRP A  36      66.796  75.092  40.899  1.00  0.00
ATOM    496  O   TRP A  36      67.443  74.046  40.967  1.00  0.00
ATOM    497  N   TYR A  37      65.601  75.127  40.314  1.00  0.00
ATOM    499  CA  TYR A  37      64.924  73.924  39.863  1.00  0.00
ATOM    501  CB  TYR A  37      64.192  73.223  41.025  1.00  0.00
ATOM    504  CG  TYR A  37      64.971  72.162  41.776  1.00  0.00
ATOM    505  CD1 TYR A  37      65.730  72.518  42.901  1.00  0.00
ATOM    507  CE1 TYR A  37      66.477  71.550  43.591  1.00  0.00
ATOM    509  CZ  TYR A  37      66.407  70.198  43.204  1.00  0.00
ATOM    510  OH  TYR A  37      67.132  69.268  43.877  1.00  0.00
ATOM    512  CE2 TYR A  37      65.609  69.826  42.099  1.00  0.00
ATOM    514  CD2 TYR A  37      64.909  70.812  41.377  1.00  0.00
ATOM    516  C   TYR A  37      63.879  74.308  38.807  1.00  0.00
ATOM    517  O   TYR A  37      62.824  74.915  39.066  1.00  0.00
ATOM    518  N   ARG A  38      64.155  73.923  37.568  1.00  0.00
ATOM    520  CA  ARG A  38      63.262  74.249  36.467  1.00  0.00
ATOM    522  CB  ARG A  38      64.072  74.600  35.208  1.00  0.00
ATOM    525  CG  ARG A  38      64.712  73.404  34.497  1.00  0.00
ATOM    528  CD  ARG A  38      65.416  73.900  33.232  1.00  0.00
ATOM    531  NE  ARG A  38      66.139  72.816  32.546  1.00  0.00
ATOM    533  CZ  ARG A  38      66.994  72.959  31.552  1.00  0.00
ATOM    534  NH1 ARG A  38      67.240  74.124  31.021  1.00  0.00
ATOM    537  NH2 ARG A  38      67.622  71.911  31.108  1.00  0.00
ATOM    540  C   ARG A  38      62.185  73.213  36.240  1.00  0.00
ATOM    541  O   ARG A  38      62.277  72.089  36.724  1.00  0.00
ATOM    542  N   GLN A  39      61.148  73.568  35.488  1.00  0.00
ATOM    544  CA  GLN A  39      60.159  72.569  35.071  1.00  0.00
ATOM    546  CB  GLN A  39      59.102  72.311  36.152  1.00  0.00
ATOM    549  CG  GLN A  39      58.091  71.268  35.647  1.00  0.00
ATOM    552  CD  GLN A  39      57.310  70.583  36.761  1.00  0.00
ATOM    553  OE1 GLN A  39      57.145  71.088  37.867  1.00  0.00
ATOM    554  NE2 GLN A  39      56.824  69.389  36.522  1.00  0.00
ATOM    557  C   GLN A  39      59.536  73.046  33.765  1.00  0.00
ATOM    558  O   GLN A  39      58.793  74.026  33.743  1.00  0.00
ATOM    559  N   ALA A  40      59.900  72.372  32.678  1.00  0.00
ATOM    561  CA  ALA A  40      59.263  72.557  31.389  1.00  0.00
ATOM    563  CB  ALA A  40      60.223  72.059  30.301  1.00  0.00
ATOM    567  C   ALA A  40      57.897  71.850  31.330  1.00  0.00
ATOM    568  O   ALA A  40      57.708  70.847  32.023  1.00  0.00
ATOM    569  N   PRO A  41      56.942  72.327  30.514  1.00  0.00
ATOM    570  CD  PRO A  41      57.021  73.481  29.631  1.00  0.00
ATOM    573  CG  PRO A  41      55.844  73.341  28.666  1.00  0.00
ATOM    576  CB  PRO A  41      54.810  72.570  29.488  1.00  0.00
ATOM    579  CA  PRO A  41      55.657  71.654  30.380  1.00  0.00
ATOM    581  C   PRO A  41      55.840  70.251  29.786  1.00  0.00
ATOM    582  O   PRO A  41      56.590  70.065  28.828  1.00  0.00
ATOM    583  N   GLY A  42      55.188  69.259  30.391  1.00  0.00
ATOM    585  CA  GLY A  42      55.375  67.846  30.048  1.00  0.00
ATOM    588  C   GLY A  42      56.681  67.214  30.548  1.00  0.00
ATOM    589  O   GLY A  42      56.987  66.098  30.146  1.00  0.00
ATOM    590  N   LYS A  43      57.425  67.893  31.436  1.00  0.00
ATOM    592  CA  LYS A  43      58.691  67.408  31.998  1.00  0.00
ATOM    594  CB  LYS A  43      59.817  68.286  31.412  1.00  0.00
ATOM    597  CG  LYS A  43      61.225  67.765  31.724  1.00  0.00
ATOM    600  CD  LYS A  43      62.339  68.517  30.990  1.00  0.00
ATOM    603  CE  LYS A  43      63.679  67.781  31.146  1.00  0.00
ATOM    606  NZ  LYS A  43      64.153  67.741  32.549  1.00  0.00
ATOM    610  C   LYS A  43      58.674  67.414  33.532  1.00  0.00
ATOM    611  O   LYS A  43      57.842  68.073  34.167  1.00  0.00
ATOM    612  N   GLU A  44      59.569  66.635  34.131  1.00  0.00
ATOM    614  CA  GLU A  44      59.756  66.584  35.579  1.00  0.00
ATOM    616  CB  GLU A  44      60.538  65.303  35.954  1.00  0.00
ATOM    619  CG  GLU A  44      62.079  65.359  36.038  1.00  0.00
ATOM    622  CD  GLU A  44      62.782  65.990  34.832  1.00  0.00
ATOM    623  OE1 GLU A  44      63.733  66.771  35.038  1.00  0.00
ATOM    624  OE2 GLU A  44      62.376  65.760  33.670  1.00  0.00
ATOM    625  C   GLU A  44      60.383  67.887  36.129  1.00  0.00
ATOM    626  O   GLU A  44      60.627  68.855  35.399  1.00  0.00
ATOM    627  N   ARG A  45      60.620  67.934  37.440  1.00  0.00
ATOM    629  CA  ARG A  45      61.259  69.058  38.133  1.00  0.00
ATOM    631  CB  ARG A  45      60.623  69.165  39.534  1.00  0.00
ATOM    634  CG  ARG A  45      61.087  70.351  40.401  1.00  0.00
ATOM    637  CD  ARG A  45      60.630  71.726  39.895  1.00  0.00
ATOM    640  NE  ARG A  45      59.161  71.826  39.839  1.00  0.00
ATOM    642  CZ  ARG A  45      58.334  72.360  40.710  1.00  0.00
ATOM    643  NH1 ARG A  45      58.706  72.896  41.840  1.00  0.00
ATOM    646  NH2 ARG A  45      57.072  72.351  40.401  1.00  0.00
ATOM    649  C   ARG A  45      62.785  68.839  38.196  1.00  0.00
ATOM    650  O   ARG A  45      63.267  68.073  39.028  1.00  0.00
ATOM    651  N   GLU A  46      63.527  69.486  37.311  1.00  0.00
ATOM    653  CA  GLU A  46      64.962  69.271  37.082  1.00  0.00
ATOM    655  CB  GLU A  46      65.229  69.645  35.599  1.00  0.00
ATOM    658  CG  GLU A  46      66.633  69.341  35.029  1.00  0.00
ATOM    661  CD  GLU A  46      66.767  69.719  33.533  1.00  0.00
ATOM    662  OE1 GLU A  46      67.891  69.747  32.972  1.00  0.00
ATOM    663  OE2 GLU A  46      65.735  70.011  32.881  1.00  0.00
ATOM    664  C   GLU A  46      65.823  70.165  37.978  1.00  0.00
ATOM    665  O   GLU A  46      65.637  71.383  37.993  1.00  0.00
ATOM    666  N   PHE A  47      66.795  69.584  38.681  1.00  0.00
ATOM    668  CA  PHE A  47      67.808  70.326  39.435  1.00  0.00
ATOM    670  CB  PHE A  47      68.715  69.322  40.157  1.00  0.00
ATOM    673  CG  PHE A  47      69.968  69.903  40.802  1.00  0.00
ATOM    674  CD1 PHE A  47      69.859  70.821  41.861  1.00  0.00
ATOM    676  CE1 PHE A  47      71.014  71.299  42.503  1.00  0.00
ATOM    678  CZ  PHE A  47      72.286  70.894  42.074  1.00  0.00
ATOM    680  CE2 PHE A  47      72.405  69.998  40.998  1.00  0.00
ATOM    682  CD2 PHE A  47      71.247  69.495  40.373  1.00  0.00
ATOM    684  C   PHE A  47      68.651  71.216  38.519  1.00  0.00
ATOM    685  O   PHE A  47      69.166  70.772  37.496  1.00  0.00
ATOM    686  N   VAL A  48      68.833  72.459  38.944  1.00  0.00
ATOM    688  CA  VAL A  48      69.570  73.529  38.279  1.00  0.00
ATOM    690  CB  VAL A  48      68.620  74.389  37.415  1.00  0.00
ATOM    692  CG1 VAL A  48      69.336  75.599  36.797  1.00  0.00
ATOM    696  CG2 VAL A  48      68.048  73.587  36.237  1.00  0.00
ATOM    700  C   VAL A  48      70.234  74.376  39.374  1.00  0.00
ATOM    701  O   VAL A  48      69.714  75.355  39.890  1.00  0.00
ATOM    702  N   ALA A  49      71.455  73.993  39.705  1.00  0.00
ATOM    704  CA  ALA A  49      72.313  74.704  40.646  1.00  0.00
ATOM    706  CB  ALA A  49      72.760  76.044  40.034  1.00  0.00
ATOM    710  C   ALA A  49      71.852  74.758  42.122  1.00  0.00
ATOM    711  O   ALA A  49      70.752  74.338  42.464  1.00  0.00
ATOM    712  N   GLY A  50      72.756  75.186  43.017  1.00  0.00
ATOM    714  CA  GLY A  50      72.824  74.668  44.386  1.00  0.00
ATOM    717  C   GLY A  50      74.004  75.237  45.164  1.00  0.00
ATOM    718  O   GLY A  50      75.063  74.625  45.240  1.00  0.00
ATOM    719  N   ILE A  51      73.871  76.446  45.685  1.00  0.00
ATOM    721  CA  ILE A  51      74.935  77.185  46.352  1.00  0.00
ATOM    723  CB  ILE A  51      74.930  78.653  45.862  1.00  0.00
ATOM    725  CG2 ILE A  51      73.593  79.366  46.108  1.00  0.00
ATOM    729  CG1 ILE A  51      76.129  79.436  46.445  1.00  0.00
ATOM    732  CD1 ILE A  51      76.381  80.797  45.782  1.00  0.00
ATOM    736  C   ILE A  51      74.891  77.045  47.873  1.00  0.00
ATOM    737  O   ILE A  51      73.901  77.349  48.547  1.00  0.00
ATOM    738  N   SER A  52      76.020  76.576  48.394  1.00  0.00
ATOM    740  CA  SER A  52      76.353  76.474  49.809  1.00  0.00
ATOM    742  CB  SER A  52      77.782  75.906  49.883  1.00  0.00
ATOM    745  OG  SER A  52      78.305  75.826  51.192  1.00  0.00
ATOM    747  C   SER A  52      76.298  77.834  50.519  1.00  0.00
ATOM    748  O   SER A  52      76.273  78.896  49.897  1.00  0.00
ATOM    749  N   TYR A  53      76.344  77.796  51.848  1.00  0.00
ATOM    751  CA  TYR A  53      76.429  78.949  52.735  1.00  0.00
ATOM    753  CB  TYR A  53      76.542  78.454  54.184  1.00  0.00
ATOM    756  CG  TYR A  53      77.536  77.333  54.449  1.00  0.00
ATOM    757  CD1 TYR A  53      77.096  75.994  54.474  1.00  0.00
ATOM    759  CE1 TYR A  53      78.010  74.960  54.757  1.00  0.00
ATOM    761  CZ  TYR A  53      79.360  75.264  55.035  1.00  0.00
ATOM    762  OH  TYR A  53      80.222  74.259  55.343  1.00  0.00
ATOM    764  CE2 TYR A  53      79.798  76.605  55.009  1.00  0.00
ATOM    766  CD2 TYR A  53      78.887  77.636  54.710  1.00  0.00
ATOM    768  C   TYR A  53      77.536  79.972  52.416  1.00  0.00
ATOM    769  O   TYR A  53      77.364  81.171  52.663  1.00  0.00
ATOM    770  N   GLY A  54      78.659  79.502  51.865  1.00  0.00
ATOM    772  CA  GLY A  54      79.929  80.235  51.817  1.00  0.00
ATOM    775  C   GLY A  54      80.690  80.094  50.499  1.00  0.00
ATOM    776  O   GLY A  54      81.877  79.785  50.504  1.00  0.00
ATOM    777  N   SER A  55      79.983  80.251  49.374  1.00  0.00
ATOM    779  CA  SER A  55      80.524  80.495  48.017  1.00  0.00
ATOM    781  CB  SER A  55      81.785  81.373  48.002  1.00  0.00
ATOM    784  OG  SER A  55      81.571  82.555  48.754  1.00  0.00
ATOM    786  C   SER A  55      80.750  79.242  47.165  1.00  0.00
ATOM    787  O   SER A  55      80.853  79.354  45.945  1.00  0.00
ATOM    788  N   SER A  56      80.804  78.048  47.761  1.00  0.00
ATOM    790  CA  SER A  56      80.843  76.788  47.001  1.00  0.00
ATOM    792  CB  SER A  56      81.094  75.607  47.942  1.00  0.00
ATOM    795  OG  SER A  56      81.325  74.438  47.185  1.00  0.00
ATOM    797  C   SER A  56      79.555  76.562  46.213  1.00  0.00
ATOM    798  O   SER A  56      78.466  76.797  46.732  1.00  0.00
ATOM    799  N   THR A  57      79.662  76.091  44.970  1.00  0.00
ATOM    801  CA  THR A  57      78.529  76.017  44.039  1.00  0.00
ATOM    803  CB  THR A  57      78.542  77.187  43.043  1.00  0.00
ATOM    805  CG2 THR A  57      78.202  78.516  43.690  1.00  0.00
ATOM    809  OG1 THR A  57      79.794  77.401  42.426  1.00  0.00
ATOM    811  C   THR A  57      78.515  74.716  43.261  1.00  0.00
ATOM    812  O   THR A  57      79.545  74.275  42.750  1.00  0.00
ATOM    813  N   TYR A  58      77.320  74.135  43.121  1.00  0.00
ATOM    815  CA  TYR A  58      77.120  72.961  42.260  1.00  0.00
ATOM    817  CB  TYR A  58      76.710  71.763  43.146  1.00  0.00
ATOM    820  CG  TYR A  58      77.395  71.697  44.511  1.00  0.00
ATOM    821  CD1 TYR A  58      78.801  71.768  44.608  1.00  0.00
ATOM    823  CE1 TYR A  58      79.422  71.877  45.865  1.00  0.00
ATOM    825  CZ  TYR A  58      78.647  71.875  47.043  1.00  0.00
ATOM    826  OH  TYR A  58      79.259  71.998  48.252  1.00  0.00
ATOM    828  CE2 TYR A  58      77.243  71.743  46.956  1.00  0.00
ATOM    830  CD2 TYR A  58      76.623  71.669  45.692  1.00  0.00
ATOM    832  C   TYR A  58      76.073  73.314  41.209  1.00  0.00
ATOM    833  O   TYR A  58      75.251  74.211  41.426  1.00  0.00
ATOM    834  N   TYR A  59      76.139  72.589  40.091  1.00  0.00
ATOM    836  CA  TYR A  59      75.487  72.822  38.796  1.00  0.00
ATOM    838  CB  TYR A  59      76.506  73.412  37.810  1.00  0.00
ATOM    841  CG  TYR A  59      77.061  74.728  38.297  1.00  0.00
ATOM    842  CD1 TYR A  59      76.294  75.892  38.129  1.00  0.00
ATOM    844  CE1 TYR A  59      76.712  77.091  38.723  1.00  0.00
ATOM    846  CZ  TYR A  59      77.903  77.141  39.473  1.00  0.00
ATOM    847  OH  TYR A  59      78.255  78.299  40.091  1.00  0.00
ATOM    849  CE2 TYR A  59      78.684  75.975  39.628  1.00  0.00
ATOM    851  CD2 TYR A  59      78.261  74.770  39.035  1.00  0.00
ATOM    853  C   TYR A  59      74.993  71.467  38.288  1.00  0.00
ATOM    854  O   TYR A  59      75.580  70.436  38.622  1.00  0.00
ATOM    855  N   ALA A  60      73.946  71.462  37.467  1.00  0.00
ATOM    857  CA  ALA A  60      73.566  70.267  36.719  1.00  0.00
ATOM    859  CB  ALA A  60      72.041  70.199  36.630  1.00  0.00
ATOM    863  C   ALA A  60      74.209  70.284  35.340  1.00  0.00
ATOM    864  O   ALA A  60      74.429  71.358  34.785  1.00  0.00
ATOM    865  N   ASP A  61      74.543  69.123  34.773  1.00  0.00
ATOM    867  CA  ASP A  61      75.442  69.149  33.618  1.00  0.00
ATOM    869  CB  ASP A  61      76.019  67.764  33.311  1.00  0.00
ATOM    872  CG  ASP A  61      77.403  67.987  32.718  1.00  0.00
ATOM    873  OD1 ASP A  61      77.606  67.774  31.504  1.00  0.00
ATOM    874  OD2 ASP A  61      78.263  68.559  33.431  1.00  0.00
ATOM    875  C   ASP A  61      74.843  69.848  32.381  1.00  0.00
ATOM    876  O   ASP A  61      75.521  70.644  31.724  1.00  0.00
ATOM    877  N   SER A  62      73.529  69.719  32.179  1.00  0.00
ATOM    879  CA  SER A  62      72.741  70.420  31.153  1.00  0.00
ATOM    881  CB  SER A  62      71.271  69.948  31.250  1.00  0.00
ATOM    884  OG  SER A  62      70.747  70.114  32.563  1.00  0.00
ATOM    886  C   SER A  62      72.789  71.956  31.189  1.00  0.00
ATOM    887  O   SER A  62      72.372  72.630  30.234  1.00  0.00
ATOM    888  N   VAL A  63      73.319  72.531  32.265  1.00  0.00
ATOM    890  CA  VAL A  63      73.479  73.979  32.462  1.00  0.00
ATOM    892  CB  VAL A  63      72.468  74.506  33.494  1.00  0.00
ATOM    894  CG1 VAL A  63      71.026  74.165  33.091  1.00  0.00
ATOM    898  CG2 VAL A  63      72.712  73.989  34.917  1.00  0.00
ATOM    902  C   VAL A  63      74.914  74.367  32.846  1.00  0.00
ATOM    903  O   VAL A  63      75.242  75.556  32.914  1.00  0.00
ATOM    904  N   LYS A  64      75.789  73.381  33.077  1.00  0.00
ATOM    906  CA  LYS A  64      77.203  73.600  33.381  1.00  0.00
ATOM    908  CB  LYS A  64      77.870  72.226  33.637  1.00  0.00
ATOM    911  CG  LYS A  64      79.405  72.105  33.522  1.00  0.00
ATOM    914  CD  LYS A  64      80.011  72.091  32.096  1.00  0.00
ATOM    917  CE  LYS A  64      79.244  71.243  31.068  1.00  0.00
ATOM    920  NZ  LYS A  64      79.373  69.793  31.340  1.00  0.00
ATOM    924  C   LYS A  64      77.838  74.404  32.257  1.00  0.00
ATOM    925  O   LYS A  64      77.728  74.055  31.085  1.00  0.00
ATOM    926  N   GLY A  65      78.515  75.490  32.627  1.00  0.00
ATOM    928  CA  GLY A  65      79.176  76.377  31.665  1.00  0.00
ATOM    931  C   GLY A  65      78.253  77.352  30.935  1.00  0.00
ATOM    932  O   GLY A  65      78.712  78.040  30.033  1.00  0.00
ATOM    933  N   ARG A  66      76.980  77.441  31.338  1.00  0.00
ATOM    935  CA  ARG A  66      76.008  78.400  30.790  1.00  0.00
ATOM    937  CB  ARG A  66      74.980  77.652  29.916  1.00  0.00
ATOM    940  CG  ARG A  66      75.631  76.819  28.797  1.00  0.00
ATOM    943  CD  ARG A  66      74.635  76.366  27.721  1.00  0.00
ATOM    946  NE  ARG A  66      73.536  75.534  28.264  1.00  0.00
ATOM    948  CZ  ARG A  66      72.239  75.793  28.183  1.00  0.00
ATOM    949  NH1 ARG A  66      71.774  76.839  27.563  1.00  0.00
ATOM    952  NH2 ARG A  66      71.376  74.994  28.740  1.00  0.00
ATOM    955  C   ARG A  66      75.301  79.190  31.882  1.00  0.00
ATOM    956  O   ARG A  66      75.031  80.383  31.719  1.00  0.00
ATOM    957  N   PHE A  67      75.039  78.533  33.014  1.00  0.00
ATOM    959  CA  PHE A  67      74.457  79.156  34.198  1.00  0.00
ATOM    961  CB  PHE A  67      73.186  78.426  34.663  1.00  0.00
ATOM    964  CG  PHE A  67      72.015  78.229  33.699  1.00  0.00
ATOM    965  CD1 PHE A  67      71.995  78.670  32.354  1.00  0.00
ATOM    967  CE1 PHE A  67      70.940  78.311  31.496  1.00  0.00
ATOM    969  CZ  PHE A  67      69.880  77.527  31.980  1.00  0.00
ATOM    971  CE2 PHE A  67      69.860  77.141  33.332  1.00  0.00
ATOM    973  CD2 PHE A  67      70.914  77.506  34.184  1.00  0.00
ATOM    975  C   PHE A  67      75.485  79.268  35.320  1.00  0.00
ATOM    976  O   PHE A  67      76.361  78.416  35.465  1.00  0.00
ATOM    977  N   THR A  68      75.345  80.325  36.118  1.00  0.00
ATOM    979  CA  THR A  68      76.168  80.593  37.293  1.00  0.00
ATOM    981  CB  THR A  68      77.401  81.447  36.963  1.00  0.00
ATOM    983  CG2 THR A  68      77.127  82.825  36.374  1.00  0.00
ATOM    987  OG1 THR A  68      78.163  81.650  38.125  1.00  0.00
ATOM    989  C   THR A  68      75.313  81.117  38.431  1.00  0.00
ATOM    990  O   THR A  68      74.475  81.998  38.234  1.00  0.00
ATOM    991  N   ILE A  69      75.465  80.497  39.605  1.00  0.00
ATOM    993  CA  ILE A  69      74.643  80.774  40.781  1.00  0.00
ATOM    995  CB  ILE A  69      74.017  79.478  41.343  1.00  0.00
ATOM    997  CG2 ILE A  69      75.080  78.502  41.886  1.00  0.00
ATOM   1001  CG1 ILE A  69      72.958  79.822  42.411  1.00  0.00
ATOM   1004  CD1 ILE A  69      72.164  78.612  42.906  1.00  0.00
ATOM   1008  C   ILE A  69      75.508  81.539  41.777  1.00  0.00
ATOM   1009  O   ILE A  69      76.674  81.229  42.014  1.00  0.00
ATOM   1010  N   SER A  70      74.922  82.584  42.339  1.00  0.00
ATOM   1012  CA  SER A  70      75.599  83.496  43.257  1.00  0.00
ATOM   1014  CB  SER A  70      76.131  84.717  42.491  1.00  0.00
ATOM   1017  OG  SER A  70      75.170  85.212  41.577  1.00  0.00
ATOM   1019  C   SER A  70      74.679  83.878  44.398  1.00  0.00
ATOM   1020  O   SER A  70      73.475  83.653  44.350  1.00  0.00
ATOM   1021  N   ARG A  71      75.242  84.409  45.475  1.00  0.00
ATOM   1023  CA  ARG A  71      74.490  84.775  46.671  1.00  0.00
ATOM   1025  CB  ARG A  71      74.699  83.743  47.792  1.00  0.00
ATOM   1028  CG  ARG A  71      73.509  82.783  47.836  1.00  0.00
ATOM   1031  CD  ARG A  71      73.796  81.534  48.661  1.00  0.00
ATOM   1034  NE  ARG A  71      74.097  81.814  50.067  1.00  0.00
ATOM   1036  CZ  ARG A  71      73.860  80.980  51.056  1.00  0.00
ATOM   1037  NH1 ARG A  71      73.495  79.741  50.874  1.00  0.00
ATOM   1040  NH2 ARG A  71      73.982  81.440  52.260  1.00  0.00
ATOM   1043  C   ARG A  71      74.984  86.130  47.123  1.00  0.00
ATOM   1044  O   ARG A  71      76.148  86.480  46.966  1.00  0.00
ATOM   1045  N   ASP A  72      74.081  86.828  47.783  1.00  0.00
ATOM   1047  CA  ASP A  72      74.376  87.993  48.582  1.00  0.00
ATOM   1049  CB  ASP A  72      73.741  89.239  47.960  1.00  0.00
ATOM   1052  CG  ASP A  72      74.261  90.490  48.657  1.00  0.00
ATOM   1053  OD1 ASP A  72      74.118  90.616  49.901  1.00  0.00
ATOM   1054  OD2 ASP A  72      74.826  91.367  47.970  1.00  0.00
ATOM   1055  C   ASP A  72      73.852  87.696  49.987  1.00  0.00
ATOM   1056  O   ASP A  72      72.640  87.719  50.258  1.00  0.00
ATOM   1057  N   ASN A  73      74.789  87.341  50.865  1.00  0.00
ATOM   1059  CA  ASN A  73      74.524  86.999  52.260  1.00  0.00
ATOM   1061  CB  ASN A  73      75.779  86.279  52.819  1.00  0.00
ATOM   1064  CG  ASN A  73      75.900  84.785  52.487  1.00  0.00
ATOM   1065  OD1 ASN A  73      75.015  84.141  51.941  1.00  0.00
ATOM   1066  ND2 ASN A  73      77.012  84.183  52.851  1.00  0.00
ATOM   1069  C   ASN A  73      74.109  88.203  53.130  1.00  0.00
ATOM   1070  O   ASN A  73      73.794  87.990  54.300  1.00  0.00
ATOM   1071  N   ALA A  74      74.104  89.425  52.578  1.00  0.00
ATOM   1073  CA  ALA A  74      73.886  90.675  53.306  1.00  0.00
ATOM   1075  CB  ALA A  74      75.150  91.534  53.167  1.00  0.00
ATOM   1079  C   ALA A  74      72.615  91.443  52.895  1.00  0.00
ATOM   1080  O   ALA A  74      72.161  92.328  53.614  1.00  0.00
ATOM   1081  N   LYS A  75      72.019  91.073  51.758  1.00  0.00
ATOM   1083  CA  LYS A  75      70.645  91.399  51.345  1.00  0.00
ATOM   1085  CB  LYS A  75      70.620  92.472  50.226  1.00  0.00
ATOM   1088  CG  LYS A  75      70.987  93.911  50.643  1.00  0.00
ATOM   1091  CD  LYS A  75      72.483  94.248  50.760  1.00  0.00
ATOM   1094  CE  LYS A  75      73.234  94.045  49.439  1.00  0.00
ATOM   1097  NZ  LYS A  75      74.517  93.339  49.644  1.00  0.00
ATOM   1101  C   LYS A  75      69.923  90.115  50.956  1.00  0.00
ATOM   1102  O   LYS A  75      69.467  89.993  49.824  1.00  0.00
ATOM   1103  N   ASN A  76      69.921  89.157  51.893  1.00  0.00
ATOM   1105  CA  ASN A  76      69.679  87.706  51.765  1.00  0.00
ATOM   1107  CB  ASN A  76      69.149  87.144  53.097  1.00  0.00
ATOM   1110  CG  ASN A  76      70.199  87.320  54.183  1.00  0.00
ATOM   1111  OD1 ASN A  76      70.299  88.362  54.803  1.00  0.00
ATOM   1112  ND2 ASN A  76      71.096  86.380  54.367  1.00  0.00
ATOM   1115  C   ASN A  76      68.957  87.234  50.506  1.00  0.00
ATOM   1116  O   ASN A  76      67.805  86.793  50.524  1.00  0.00
ATOM   1117  N   THR A  77      69.715  87.259  49.413  1.00  0.00
ATOM   1119  CA  THR A  77      69.228  86.902  48.083  1.00  0.00
ATOM   1121  CB  THR A  77      68.967  88.123  47.181  1.00  0.00
ATOM   1123  CG2 THR A  77      67.628  88.812  47.439  1.00  0.00
ATOM   1127  OG1 THR A  77      69.950  89.118  47.334  1.00  0.00
ATOM   1129  C   THR A  77      70.159  85.890  47.436  1.00  0.00
ATOM   1130  O   THR A  77      71.327  85.724  47.810  1.00  0.00
ATOM   1131  N   VAL A  78      69.623  85.182  46.454  1.00  0.00
ATOM   1133  CA  VAL A  78      70.368  84.251  45.612  1.00  0.00
ATOM   1135  CB  VAL A  78      70.184  82.775  46.064  1.00  0.00
ATOM   1137  CG1 VAL A  78      68.735  82.314  46.221  1.00  0.00
ATOM   1141  CG2 VAL A  78      70.860  81.764  45.125  1.00  0.00
ATOM   1145  C   VAL A  78      69.954  84.494  44.173  1.00  0.00
ATOM   1146  O   VAL A  78      68.772  84.611  43.858  1.00  0.00
ATOM   1147  N   TYR A  79      70.937  84.611  43.293  1.00  0.00
ATOM   1149  CA  TYR A  79      70.753  84.946  41.894  1.00  0.00
ATOM   1151  CB  TYR A  79      71.574  86.187  41.513  1.00  0.00
ATOM   1154  CG  TYR A  79      71.534  87.356  42.482  1.00  0.00
ATOM   1155  CD1 TYR A  79      70.322  87.747  43.083  1.00  0.00
ATOM   1157  CE1 TYR A  79      70.309  88.792  44.023  1.00  0.00
ATOM   1159  CZ  TYR A  79      71.507  89.441  44.373  1.00  0.00
ATOM   1160  OH  TYR A  79      71.504  90.371  45.355  1.00  0.00
ATOM   1162  CE2 TYR A  79      72.708  89.096  43.725  1.00  0.00
ATOM   1164  CD2 TYR A  79      72.723  88.047  42.786  1.00  0.00
ATOM   1166  C   TYR A  79      71.165  83.782  41.012  1.00  0.00
ATOM   1167  O   TYR A  79      72.158  83.104  41.291  1.00  0.00
ATOM   1168  N   LEU A  80      70.437  83.620  39.909  1.00  0.00
ATOM   1170  CA  LEU A  80      70.775  82.649  38.870  1.00  0.00
ATOM   1172  CB  LEU A  80      69.693  81.556  38.781  1.00  0.00
ATOM   1175  CG  LEU A  80      70.039  80.442  37.773  1.00  0.00
ATOM   1177  CD1 LEU A  80      71.154  79.536  38.310  1.00  0.00
ATOM   1181  CD2 LEU A  80      68.818  79.577  37.472  1.00  0.00
ATOM   1185  C   LEU A  80      70.945  83.410  37.559  1.00  0.00
ATOM   1186  O   LEU A  80      69.966  83.789  36.910  1.00  0.00
ATOM   1187  N   GLN A  81      72.205  83.660  37.215  1.00  0.00
ATOM   1189  CA  GLN A  81      72.578  84.186  35.917  1.00  0.00
ATOM   1191  CB  GLN A  81      73.976  84.809  36.010  1.00  0.00
ATOM   1194  CG  GLN A  81      74.394  85.618  34.770  1.00  0.00
ATOM   1197  CD  GLN A  81      73.958  87.085  34.747  1.00  0.00
ATOM   1198  OE1 GLN A  81      73.710  87.729  35.752  1.00  0.00
ATOM   1199  NE2 GLN A  81      73.894  87.673  33.573  1.00  0.00
ATOM   1202  C   GLN A  81      72.506  83.048  34.908  1.00  0.00
ATOM   1203  O   GLN A  81      73.096  81.989  35.123  1.00  0.00
ATOM   1204  N   MET A  82      71.817  83.281  33.802  1.00  0.00
ATOM   1206  CA  MET A  82      71.633  82.305  32.741  1.00  0.00
ATOM   1208  CB  MET A  82      70.182  81.810  32.721  1.00  0.00
ATOM   1211  CG  MET A  82      69.808  81.193  34.065  1.00  0.00
ATOM   1214  SD  MET A  82      68.394  80.080  33.996  1.00  0.00
ATOM   1215  CE  MET A  82      67.072  81.200  33.481  1.00  0.00
ATOM   1219  C   MET A  82      72.017  82.968  31.432  1.00  0.00
ATOM   1220  O   MET A  82      71.523  84.045  31.112  1.00  0.00
ATOM   1221  N   ASN A  83      72.953  82.340  30.723  1.00  0.00
ATOM   1223  CA  ASN A  83      73.635  82.923  29.577  1.00  0.00
ATOM   1225  CB  ASN A  83      75.048  83.382  29.970  1.00  0.00
ATOM   1228  CG  ASN A  83      75.067  84.146  31.272  1.00  0.00
ATOM   1229  OD1 ASN A  83      74.782  85.340  31.333  1.00  0.00
ATOM   1230  ND2 ASN A  83      75.354  83.459  32.357  1.00  0.00
ATOM   1233  C   ASN A  83      73.696  81.911  28.440  1.00  0.00
ATOM   1234  O   ASN A  83      73.652  80.702  28.684  1.00  0.00
ATOM   1235  N   SER A  84      73.801  82.405  27.205  1.00  0.00
ATOM   1237  CA  SER A  84      73.635  81.596  25.992  1.00  0.00
ATOM   1239  CB  SER A  84      74.920  80.838  25.644  1.00  0.00
ATOM   1242  OG  SER A  84      75.945  81.754  25.326  1.00  0.00
ATOM   1244  C   SER A  84      72.440  80.652  26.092  1.00  0.00
ATOM   1245  O   SER A  84      72.552  79.424  25.982  1.00  0.00
ATOM   1246  N   LEU A  85      71.291  81.273  26.373  1.00  0.00
ATOM   1248  CA  LEU A  85      70.004  80.590  26.447  1.00  0.00
ATOM   1250  CB  LEU A  85      68.912  81.640  26.709  1.00  0.00
ATOM   1253  CG  LEU A  85      69.016  82.358  28.067  1.00  0.00
ATOM   1255  CD1 LEU A  85      68.143  83.606  28.028  1.00  0.00
ATOM   1259  CD2 LEU A  85      68.575  81.485  29.243  1.00  0.00
ATOM   1263  C   LEU A  85      69.731  79.848  25.139  1.00  0.00
ATOM   1264  O   LEU A  85      69.993  80.362  24.047  1.00  0.00
ATOM   1265  N   LYS A  86      69.129  78.666  25.236  1.00  0.00
ATOM   1267  CA  LYS A  86      68.587  77.926  24.098  1.00  0.00
ATOM   1269  CB  LYS A  86      69.290  76.567  23.958  1.00  0.00
ATOM   1272  CG  LYS A  86      70.809  76.664  23.772  1.00  0.00
ATOM   1275  CD  LYS A  86      71.445  75.319  23.372  1.00  0.00
ATOM   1278  CE  LYS A  86      71.268  74.969  21.883  1.00  0.00
ATOM   1281  NZ  LYS A  86      70.025  74.210  21.592  1.00  0.00
ATOM   1285  C   LYS A  86      67.082  77.749  24.272  1.00  0.00
ATOM   1286  O   LYS A  86      66.608  77.823  25.403  1.00  0.00
ATOM   1287  N   PRO A  87      66.303  77.516  23.198  1.00  0.00
ATOM   1288  CD  PRO A  87      66.693  77.564  21.796  1.00  0.00
ATOM   1291  CG  PRO A  87      65.386  77.543  21.008  1.00  0.00
ATOM   1294  CB  PRO A  87      64.452  76.746  21.917  1.00  0.00
ATOM   1297  CA  PRO A  87      64.883  77.193  23.316  1.00  0.00
ATOM   1299  C   PRO A  87      64.560  76.141  24.385  1.00  0.00
ATOM   1300  O   PRO A  87      63.617  76.321  25.154  1.00  0.00
ATOM   1301  N   GLU A  88      65.395  75.100  24.492  1.00  0.00
ATOM   1303  CA  GLU A  88      65.259  74.021  25.485  1.00  0.00
ATOM   1305  CB  GLU A  88      66.317  72.925  25.266  1.00  0.00
ATOM   1308  CG  GLU A  88      66.436  72.416  23.819  1.00  0.00
ATOM   1311  CD  GLU A  88      67.604  73.091  23.103  1.00  0.00
ATOM   1312  OE1 GLU A  88      68.727  72.532  23.110  1.00  0.00
ATOM   1313  OE2 GLU A  88      67.451  74.223  22.576  1.00  0.00
ATOM   1314  C   GLU A  88      65.306  74.457  26.961  1.00  0.00
ATOM   1315  O   GLU A  88      64.900  73.700  27.839  1.00  0.00
ATOM   1316  N   ASP A  89      65.790  75.667  27.249  1.00  0.00
ATOM   1318  CA  ASP A  89      65.795  76.267  28.584  1.00  0.00
ATOM   1320  CB  ASP A  89      66.967  77.245  28.750  1.00  0.00
ATOM   1323  CG  ASP A  89      68.337  76.617  28.482  1.00  0.00
ATOM   1324  OD1 ASP A  89      68.683  75.563  29.078  1.00  0.00
ATOM   1325  OD2 ASP A  89      69.105  77.224  27.699  1.00  0.00
ATOM   1326  C   ASP A  89      64.460  76.925  28.984  1.00  0.00
ATOM   1327  O   ASP A  89      64.316  77.371  30.121  1.00  0.00
ATOM   1328  N   THR A  90      63.477  76.982  28.081  1.00  0.00
ATOM   1330  CA  THR A  90      62.114  77.460  28.370  1.00  0.00
ATOM   1332  CB  THR A  90      61.279  77.451  27.086  1.00  0.00
ATOM   1334  CG2 THR A  90      59.817  77.870  27.269  1.00  0.00
ATOM   1338  OG1 THR A  90      61.874  78.337  26.176  1.00  0.00
ATOM   1340  C   THR A  90      61.406  76.600  29.421  1.00  0.00
ATOM   1341  O   THR A  90      61.070  75.431  29.184  1.00  0.00
ATOM   1342  N   ALA A  91      61.168  77.174  30.600  1.00  0.00
ATOM   1344  CA  ALA A  91      60.645  76.463  31.762  1.00  0.00
ATOM   1346  CB  ALA A  91      61.757  75.530  32.268  1.00  0.00
ATOM   1350  C   ALA A  91      60.220  77.417  32.882  1.00  0.00
ATOM   1351  O   ALA A  91      60.711  78.533  32.975  1.00  0.00
ATOM   1352  N   VAL A  92      59.380  76.983  33.817  1.00  0.00
ATOM   1354  CA  VAL A  92      59.321  77.635  35.147  1.00  0.00
ATOM   1356  CB  VAL A  92      58.109  77.104  35.944  1.00  0.00
ATOM   1358  CG1 VAL A  92      57.721  78.016  37.115  1.00  0.00
ATOM   1362  CG2 VAL A  92      56.846  76.954  35.075  1.00  0.00
ATOM   1366  C   VAL A  92      60.646  77.353  35.893  1.00  0.00
ATOM   1367  O   VAL A  92      61.376  76.482  35.430  1.00  0.00
ATOM   1368  N   TYR A  93      61.004  78.003  37.014  1.00  0.00
ATOM   1370  CA  TYR A  93      62.418  78.081  37.415  1.00  0.00
ATOM   1372  CB  TYR A  93      63.100  79.315  36.828  1.00  0.00
ATOM   1375  CG  TYR A  93      64.113  78.884  35.787  1.00  0.00
ATOM   1376  CD1 TYR A  93      63.699  78.674  34.463  1.00  0.00
ATOM   1378  CE1 TYR A  93      64.582  78.140  33.511  1.00  0.00
ATOM   1380  CZ  TYR A  93      65.898  77.829  33.884  1.00  0.00
ATOM   1381  OH  TYR A  93      66.776  77.377  32.953  1.00  0.00
ATOM   1383  CE2 TYR A  93      66.314  78.021  35.222  1.00  0.00
ATOM   1385  CD2 TYR A  93      65.421  78.543  36.176  1.00  0.00
ATOM   1387  C   TYR A  93      62.823  77.830  38.875  1.00  0.00
ATOM   1388  O   TYR A  93      63.974  77.456  39.106  1.00  0.00
ATOM   1389  N   TYR A  94      61.855  77.982  39.786  1.00  0.00
ATOM   1391  CA  TYR A  94      61.830  77.745  41.243  1.00  0.00
ATOM   1393  CB  TYR A  94      61.130  76.418  41.534  1.00  0.00
ATOM   1396  CG  TYR A  94      59.739  76.245  40.946  1.00  0.00
ATOM   1397  CD1 TYR A  94      58.618  76.736  41.642  1.00  0.00
ATOM   1399  CE1 TYR A  94      57.327  76.543  41.118  1.00  0.00
ATOM   1401  CZ  TYR A  94      57.154  75.875  39.888  1.00  0.00
ATOM   1402  OH  TYR A  94      55.909  75.714  39.374  1.00  0.00
ATOM   1404  CE2 TYR A  94      58.277  75.386  39.190  1.00  0.00
ATOM   1406  CD2 TYR A  94      59.566  75.572  39.719  1.00  0.00
ATOM   1408  C   TYR A  94      63.143  77.774  42.087  1.00  0.00
ATOM   1409  O   TYR A  94      64.169  77.241  41.717  1.00  0.00
ATOM   1410  N   CYS A  95      63.104  78.262  43.335  1.00  0.00
ATOM   1412  CA  CYS A  95      64.318  78.704  44.031  1.00  0.00
ATOM   1414  CB  CYS A  95      64.106  80.088  44.662  1.00  0.00
ATOM   1417  SG  CYS A  95      65.454  80.588  45.782  1.00  0.00
ATOM   1418  C   CYS A  95      64.963  77.777  45.076  1.00  0.00
ATOM   1419  O   CYS A  95      66.179  77.833  45.306  1.00  0.00
ATOM   1420  N   ALA A  96      64.098  77.029  45.750  1.00  0.00
ATOM   1422  CA  ALA A  96      64.289  76.218  46.947  1.00  0.00
ATOM   1424  CB  ALA A  96      64.291  74.748  46.516  1.00  0.00
ATOM   1428  C   ALA A  96      65.446  76.494  47.948  1.00  0.00
ATOM   1429  O   ALA A  96      66.605  76.783  47.670  1.00  0.00
ATOM   1430  N   ALA A  97      65.107  76.227  49.199  1.00  0.00
ATOM   1432  CA  ALA A  97      65.923  76.370  50.373  1.00  0.00
ATOM   1434  CB  ALA A  97      65.472  77.620  51.133  1.00  0.00
ATOM   1438  C   ALA A  97      65.753  75.088  51.205  1.00  0.00
ATOM   1439  O   ALA A  97      64.711  74.805  51.828  1.00  0.00
ATOM   1440  N   PRO A  98      66.783  74.250  51.101  1.00  0.00
ATOM   1441  CD  PRO A  98      67.288  73.829  49.803  1.00  0.00
ATOM   1444  CG  PRO A  98      68.104  72.584  50.084  1.00  0.00
ATOM   1447  CB  PRO A  98      68.503  72.697  51.548  1.00  0.00
ATOM   1450  CA  PRO A  98      67.289  73.404  52.158  1.00  0.00
ATOM   1452  C   PRO A  98      67.655  74.117  53.457  1.00  0.00
ATOM   1453  O   PRO A  98      68.652  74.835  53.549  1.00  0.00
ATOM   1454  N   TYR A  99      66.917  73.756  54.503  1.00  0.00
ATOM   1456  CA  TYR A  99      67.330  73.908  55.897  1.00  0.00
ATOM   1458  CB  TYR A  99      66.325  74.794  56.650  1.00  0.00
ATOM   1461  CG  TYR A  99      66.356  76.256  56.239  1.00  0.00
ATOM   1462  CD1 TYR A  99      67.193  77.161  56.922  1.00  0.00
ATOM   1464  CE1 TYR A  99      67.204  78.524  56.570  1.00  0.00
ATOM   1466  CZ  TYR A  99      66.375  78.985  55.529  1.00  0.00
ATOM   1467  OH  TYR A  99      66.385  80.303  55.193  1.00  0.00
ATOM   1469  CE2 TYR A  99      65.540  78.081  54.839  1.00  0.00
ATOM   1471  CD2 TYR A  99      65.540  76.716  55.188  1.00  0.00
ATOM   1473  C   TYR A  99      67.578  72.539  56.554  1.00  0.00
ATOM   1474  O   TYR A  99      67.507  72.390  57.767  1.00  0.00
ATOM   1475  N   PHE A 100      67.887  71.517  55.744  1.00  0.00
ATOM   1477  CA  PHE A 100      68.095  70.132  56.178  1.00  0.00
ATOM   1479  CB  PHE A 100      68.194  69.261  54.925  1.00  0.00
ATOM   1482  CG  PHE A 100      68.190  67.735  55.067  1.00  0.00
ATOM   1483  CD1 PHE A 100      67.068  66.989  54.651  1.00  0.00
ATOM   1485  CE1 PHE A 100      67.103  65.584  54.629  1.00  0.00
ATOM   1487  CZ  PHE A 100      68.255  64.905  55.052  1.00  0.00
ATOM   1489  CE2 PHE A 100      69.370  65.633  55.496  1.00  0.00
ATOM   1491  CD2 PHE A 100      69.338  67.040  55.488  1.00  0.00
ATOM   1493  C   PHE A 100      69.225  69.914  57.196  1.00  0.00
ATOM   1494  O   PHE A 100      69.269  68.887  57.866  1.00  0.00
ATOM   1495  N   TYR A 101      70.126  70.889  57.342  1.00  0.00
ATOM   1497  CA  TYR A 101      71.356  70.788  58.133  1.00  0.00
ATOM   1499  CB  TYR A 101      71.081  71.276  59.567  1.00  0.00
ATOM   1502  CG  TYR A 101      70.477  72.674  59.686  1.00  0.00
ATOM   1503  CD1 TYR A 101      70.926  73.738  58.871  1.00  0.00
ATOM   1505  CE1 TYR A 101      70.374  75.024  59.018  1.00  0.00
ATOM   1507  CZ  TYR A 101      69.372  75.264  59.978  1.00  0.00
ATOM   1508  OH  TYR A 101      68.919  76.531  60.145  1.00  0.00
ATOM   1510  CE2 TYR A 101      68.918  74.205  60.794  1.00  0.00
ATOM   1512  CD2 TYR A 101      69.471  72.917  60.644  1.00  0.00
ATOM   1514  C   TYR A 101      72.088  69.440  58.025  1.00  0.00
ATOM   1515  O   TYR A 101      72.489  68.883  59.050  1.00  0.00
ATOM   1516  N   PRO A 102      72.304  68.914  56.797  1.00  0.00
ATOM   1517  CD  PRO A 102      72.112  69.573  55.502  1.00  0.00
ATOM   1520  CG  PRO A 102      72.836  68.731  54.449  1.00  0.00
ATOM   1523  CB  PRO A 102      73.038  67.378  55.130  1.00  0.00
ATOM   1526  CA  PRO A 102      73.122  67.730  56.617  1.00  0.00
ATOM   1528  C   PRO A 102      74.541  68.128  57.013  1.00  0.00
ATOM   1529  O   PRO A 102      75.098  69.099  56.510  1.00  0.00
ATOM   1530  N   VAL A 103      75.131  67.383  57.939  1.00  0.00
ATOM   1532  CA  VAL A 103      76.499  67.668  58.387  1.00  0.00
ATOM   1534  CB  VAL A 103      76.819  66.818  59.640  1.00  0.00
ATOM   1536  CG1 VAL A 103      78.198  67.100  60.254  1.00  0.00
ATOM   1540  CG2 VAL A 103      75.789  67.068  60.756  1.00  0.00
ATOM   1544  C   VAL A 103      77.531  67.422  57.283  1.00  0.00
ATOM   1545  O   VAL A 103      78.635  67.946  57.343  1.00  0.00
ATOM   1546  N   VAL A 104      77.157  66.662  56.248  1.00  0.00
ATOM   1548  CA  VAL A 104      77.872  66.606  54.969  1.00  0.00
ATOM   1550  CB  VAL A 104      77.531  65.316  54.201  1.00  0.00
ATOM   1552  CG1 VAL A 104      78.375  65.204  52.926  1.00  0.00
ATOM   1556  CG2 VAL A 104      77.806  64.062  55.040  1.00  0.00
ATOM   1560  C   VAL A 104      77.523  67.853  54.162  1.00  0.00
ATOM   1561  O   VAL A 104      76.412  67.920  53.642  1.00  0.00
ATOM   1562  N   PRO A 105      78.416  68.850  54.016  1.00  0.00
ATOM   1563  CD  PRO A 105      79.795  68.907  54.493  1.00  0.00
ATOM   1566  CG  PRO A 105      80.366  70.235  53.989  1.00  0.00
ATOM   1569  CB  PRO A 105      79.116  71.105  53.850  1.00  0.00
ATOM   1572  CA  PRO A 105      78.069  70.104  53.354  1.00  0.00
ATOM   1574  C   PRO A 105      78.084  70.020  51.812  1.00  0.00
ATOM   1575  O   PRO A 105      77.721  70.971  51.114  1.00  0.00
ATOM   1576  N   TRP A 106      78.510  68.878  51.272  1.00  0.00
ATOM   1578  CA  TRP A 106      78.406  68.522  49.864  1.00  0.00
ATOM   1580  CB  TRP A 106      79.750  67.980  49.345  1.00  0.00
ATOM   1583  CG  TRP A 106      79.817  67.813  47.855  1.00  0.00
ATOM   1584  CD1 TRP A 106      80.211  68.774  46.992  1.00  0.00
ATOM   1586  NE1 TRP A 106      80.119  68.309  45.695  1.00  0.00
ATOM   1588  CE2 TRP A 106      79.676  67.005  45.655  1.00  0.00
ATOM   1589  CZ2 TRP A 106      79.435  66.113  44.600  1.00  0.00
ATOM   1591  CH2 TRP A 106      78.986  64.815  44.894  1.00  0.00
ATOM   1593  CZ3 TRP A 106      78.786  64.431  46.232  1.00  0.00
ATOM   1595  CE3 TRP A 106      79.030  65.338  47.282  1.00  0.00
ATOM   1597  CD2 TRP A 106      79.480  66.651  47.026  1.00  0.00
ATOM   1598  C   TRP A 106      77.270  67.527  49.675  1.00  0.00
ATOM   1599  O   TRP A 106      77.417  66.328  49.900  1.00  0.00
ATOM   1600  N   PHE A 107      76.091  68.064  49.370  1.00  0.00
ATOM   1602  CA  PHE A 107      74.862  67.305  49.512  1.00  0.00
ATOM   1604  CB  PHE A 107      74.320  67.495  50.945  1.00  0.00
ATOM   1607  CG  PHE A 107      73.781  66.239  51.599  1.00  0.00
ATOM   1608  CD1 PHE A 107      74.647  65.156  51.847  1.00  0.00
ATOM   1610  CE1 PHE A 107      74.178  64.007  52.509  1.00  0.00
ATOM   1612  CZ  PHE A 107      72.840  63.940  52.933  1.00  0.00
ATOM   1614  CE2 PHE A 107      71.973  65.018  52.693  1.00  0.00
ATOM   1616  CD2 PHE A 107      72.441  66.163  52.019  1.00  0.00
ATOM   1618  C   PHE A 107      73.838  67.719  48.476  1.00  0.00
ATOM   1619  O   PHE A 107      73.411  68.874  48.430  1.00  0.00
ATOM   1620  N   TYR A 108      73.420  66.738  47.691  1.00  0.00
ATOM   1622  CA  TYR A 108      72.385  66.859  46.679  1.00  0.00
ATOM   1624  CB  TYR A 108      72.985  66.533  45.296  1.00  0.00
ATOM   1627  CG  TYR A 108      72.003  66.493  44.136  1.00  0.00
ATOM   1628  CD1 TYR A 108      71.009  67.485  43.996  1.00  0.00
ATOM   1630  CE1 TYR A 108      70.059  67.383  42.965  1.00  0.00
ATOM   1632  CZ  TYR A 108      70.115  66.320  42.042  1.00  0.00
ATOM   1633  OH  TYR A 108      69.195  66.245  41.042  1.00  0.00
ATOM   1635  CE2 TYR A 108      71.125  65.343  42.160  1.00  0.00
ATOM   1637  CD2 TYR A 108      72.057  65.427  43.213  1.00  0.00
ATOM   1639  C   TYR A 108      71.188  65.999  47.079  1.00  0.00
ATOM   1640  O   TYR A 108      70.797  65.050  46.397  1.00  0.00
ATOM   1641  N   ALA A 109      70.678  66.271  48.280  1.00  0.00
ATOM   1643  CA  ALA A 109      69.529  65.554  48.783  1.00  0.00
ATOM   1645  CB  ALA A 109      69.490  65.551  50.308  1.00  0.00
ATOM   1649  C   ALA A 109      68.249  65.954  48.074  1.00  0.00
ATOM   1650  O   ALA A 109      67.672  66.988  48.359  1.00  0.00
ATOM   1651  N   LEU A 110      67.821  65.202  47.075  1.00  0.00
ATOM   1653  CA  LEU A 110      66.747  65.615  46.173  1.00  0.00
ATOM   1655  CB  LEU A 110      66.784  64.602  45.005  1.00  0.00
ATOM   1658  CG  LEU A 110      65.894  64.865  43.774  1.00  0.00
ATOM   1660  CD1 LEU A 110      66.085  66.269  43.196  1.00  0.00
ATOM   1664  CD2 LEU A 110      66.231  63.853  42.675  1.00  0.00
ATOM   1668  C   LEU A 110      65.344  65.763  46.807  1.00  0.00
ATOM   1669  O   LEU A 110      64.377  66.061  46.110  1.00  0.00
ATOM   1670  N   ASP A 111      65.230  65.592  48.113  1.00  0.00
ATOM   1672  CA  ASP A 111      64.051  65.815  48.941  1.00  0.00
ATOM   1674  CB  ASP A 111      63.840  64.519  49.749  1.00  0.00
ATOM   1677  CG  ASP A 111      64.982  64.294  50.766  1.00  0.00
ATOM   1678  OD1 ASP A 111      66.144  64.164  50.310  1.00  0.00
ATOM   1679  OD2 ASP A 111      64.700  64.360  51.982  1.00  0.00
ATOM   1680  C   ASP A 111      64.221  66.946  49.954  1.00  0.00
ATOM   1681  O   ASP A 111      63.237  67.535  50.399  1.00  0.00
ATOM   1682  N   TYR A 112      65.469  67.288  50.285  1.00  0.00
ATOM   1684  CA  TYR A 112      65.853  68.221  51.337  1.00  0.00
ATOM   1686  CB  TYR A 112      67.387  68.188  51.554  1.00  0.00
ATOM   1689  CG  TYR A 112      68.378  68.927  50.647  1.00  0.00
ATOM   1690  CD1 TYR A 112      68.030  69.416  49.377  1.00  0.00
ATOM   1692  CE1 TYR A 112      69.002  69.921  48.495  1.00  0.00
ATOM   1694  CZ  TYR A 112      70.345  69.987  48.894  1.00  0.00
ATOM   1695  OH  TYR A 112      71.277  70.423  48.008  1.00  0.00
ATOM   1697  CE2 TYR A 112      70.704  69.567  50.195  1.00  0.00
ATOM   1699  CD2 TYR A 112      69.719  69.053  51.067  1.00  0.00
ATOM   1701  C   TYR A 112      65.367  69.671  51.124  1.00  0.00
ATOM   1702  O   TYR A 112      65.713  70.578  51.883  1.00  0.00
ATOM   1703  N   LEU A 113      64.620  69.901  50.045  1.00  0.00
ATOM   1705  CA  LEU A 113      64.157  71.166  49.522  1.00  0.00
ATOM   1707  CB  LEU A 113      63.730  71.021  48.034  1.00  0.00
ATOM   1710  CG  LEU A 113      64.738  70.598  46.949  1.00  0.00
ATOM   1712  CD1 LEU A 113      66.075  71.321  47.061  1.00  0.00
ATOM   1716  CD2 LEU A 113      64.940  69.085  46.892  1.00  0.00
ATOM   1720  C   LEU A 113      62.983  71.751  50.339  1.00  0.00
ATOM   1721  O   LEU A 113      61.860  71.855  49.844  1.00  0.00
ATOM   1722  N   TYR A 114      63.218  72.079  51.612  1.00  0.00
ATOM   1724  CA  TYR A 114      62.119  72.237  52.575  1.00  0.00
ATOM   1726  CB  TYR A 114      62.701  72.494  53.978  1.00  0.00
ATOM   1729  CG  TYR A 114      63.391  71.360  54.723  1.00  0.00
ATOM   1730  CD1 TYR A 114      63.430  70.033  54.238  1.00  0.00
ATOM   1732  CE1 TYR A 114      64.005  69.015  55.021  1.00  0.00
ATOM   1734  CZ  TYR A 114      64.563  69.312  56.281  1.00  0.00
ATOM   1735  OH  TYR A 114      65.136  68.325  57.019  1.00  0.00
ATOM   1737  CE2 TYR A 114      64.535  70.637  56.764  1.00  0.00
ATOM   1739  CD2 TYR A 114      63.942  71.649  55.987  1.00  0.00
ATOM   1741  C   TYR A 114      61.150  73.374  52.269  1.00  0.00
ATOM   1742  O   TYR A 114      59.967  73.270  52.591  1.00  0.00
ATOM   1743  N   TYR A 115      61.639  74.437  51.635  1.00  0.00
ATOM   1745  CA  TYR A 115      60.792  75.525  51.149  1.00  0.00
ATOM   1747  CB  TYR A 115      61.115  76.804  51.932  1.00  0.00
ATOM   1750  CG  TYR A 115      60.720  76.757  53.392  1.00  0.00
ATOM   1751  CD1 TYR A 115      61.675  76.446  54.383  1.00  0.00
ATOM   1753  CE1 TYR A 115      61.312  76.469  55.746  1.00  0.00
ATOM   1755  CZ  TYR A 115      59.990  76.796  56.118  1.00  0.00
ATOM   1756  OH  TYR A 115      59.662  76.894  57.435  1.00  0.00
ATOM   1758  CE2 TYR A 115      59.033  77.077  55.121  1.00  0.00
ATOM   1760  CD2 TYR A 115      59.399  77.061  53.763  1.00  0.00
ATOM   1762  C   TYR A 115      61.025  75.725  49.665  1.00  0.00
ATOM   1763  O   TYR A 115      62.144  75.556  49.183  1.00  0.00
ATOM   1764  N   TRP A 116      59.965  76.156  48.981  1.00  0.00
ATOM   1766  CA  TRP A 116      59.921  76.458  47.554  1.00  0.00
ATOM   1768  CB  TRP A 116      59.079  75.394  46.833  1.00  0.00
ATOM   1771  CG  TRP A 116      59.714  74.038  46.713  1.00  0.00
ATOM   1772  CD1 TRP A 116      59.815  73.115  47.695  1.00  0.00
ATOM   1774  NE1 TRP A 116      60.506  72.011  47.235  1.00  0.00
ATOM   1776  CE2 TRP A 116      60.904  72.173  45.926  1.00  0.00
ATOM   1777  CZ2 TRP A 116      61.660  71.388  45.042  1.00  0.00
ATOM   1779  CH2 TRP A 116      61.947  71.889  43.760  1.00  0.00
ATOM   1781  CZ3 TRP A 116      61.451  73.148  43.369  1.00  0.00
ATOM   1783  CE3 TRP A 116      60.666  73.908  44.257  1.00  0.00
ATOM   1785  CD2 TRP A 116      60.396  73.455  45.564  1.00  0.00
ATOM   1786  C   TRP A 116      59.333  77.850  47.349  1.00  0.00
ATOM   1787  O   TRP A 116      58.591  78.350  48.195  1.00  0.00
ATOM   1788  N   GLY A 117      59.705  78.477  46.239  1.00  0.00
ATOM   1790  CA  GLY A 117      59.195  79.781  45.847  1.00  0.00
ATOM   1793  C   GLY A 117      58.054  79.660  44.833  1.00  0.00
ATOM   1794  O   GLY A 117      57.598  78.563  44.494  1.00  0.00
ATOM   1795  N   GLN A 118      57.561  80.803  44.387  1.00  0.00
ATOM   1797  CA  GLN A 118      56.392  80.946  43.536  1.00  0.00
ATOM   1799  CB  GLN A 118      56.050  82.457  43.551  1.00  0.00
ATOM   1802  CG  GLN A 118      54.778  82.889  42.808  1.00  0.00
ATOM   1805  CD  GLN A 118      53.515  82.281  43.403  1.00  0.00
ATOM   1806  OE1 GLN A 118      52.855  82.841  44.261  1.00  0.00
ATOM   1807  NE2 GLN A 118      53.125  81.106  42.980  1.00  0.00
ATOM   1810  C   GLN A 118      56.576  80.450  42.098  1.00  0.00
ATOM   1811  O   GLN A 118      55.586  80.088  41.466  1.00  0.00
ATOM   1812  N   GLY A 119      57.819  80.442  41.604  1.00  0.00
ATOM   1814  CA  GLY A 119      58.198  80.002  40.266  1.00  0.00
ATOM   1817  C   GLY A 119      57.967  81.043  39.163  1.00  0.00
ATOM   1818  O   GLY A 119      56.926  81.046  38.525  1.00  0.00
ATOM   1819  N   THR A 120      58.959  81.891  38.870  1.00  0.00
ATOM   1821  CA  THR A 120      58.984  82.589  37.587  1.00  0.00
ATOM   1823  CB  THR A 120      60.175  83.517  37.664  1.00  0.00
ATOM   1825  CG2 THR A 120      61.538  82.821  37.628  1.00  0.00
ATOM   1829  OG1 THR A 120      60.083  84.451  36.640  1.00  0.00
ATOM   1831  C   THR A 120      59.046  81.687  36.350  1.00  0.00
ATOM   1832  O   THR A 120      59.558  80.573  36.415  1.00  0.00
ATOM   1833  N   GLN A 121      58.533  82.238  35.245  1.00  0.00
ATOM   1835  CA  GLN A 121      58.441  81.660  33.903  1.00  0.00
ATOM   1837  CB  GLN A 121      57.009  81.922  33.390  1.00  0.00
ATOM   1840  CG  GLN A 121      56.774  81.684  31.891  1.00  0.00
ATOM   1843  CD  GLN A 121      57.176  80.300  31.399  1.00  0.00
ATOM   1844  OE1 GLN A 121      57.065  79.290  32.085  1.00  0.00
ATOM   1845  NE2 GLN A 121      57.696  80.209  30.201  1.00  0.00
ATOM   1848  C   GLN A 121      59.523  82.286  33.024  1.00  0.00
ATOM   1849  O   GLN A 121      59.703  83.504  33.030  1.00  0.00
ATOM   1850  N   VAL A 122      60.237  81.458  32.255  1.00  0.00
ATOM   1852  CA  VAL A 122      61.326  81.912  31.375  1.00  0.00
ATOM   1854  CB  VAL A 122      62.689  81.471  31.954  1.00  0.00
ATOM   1856  CG1 VAL A 122      63.858  81.995  31.112  1.00  0.00
ATOM   1860  CG2 VAL A 122      62.889  81.972  33.393  1.00  0.00
ATOM   1864  C   VAL A 122      61.120  81.313  29.992  1.00  0.00
ATOM   1865  O   VAL A 122      60.858  80.109  29.899  1.00  0.00
ATOM   1866  N   THR A 123      61.187  82.140  28.931  1.00  0.00
ATOM   1868  CA  THR A 123      60.551  81.779  27.647  1.00  0.00
ATOM   1870  CB  THR A 123      59.128  82.377  27.507  1.00  0.00
ATOM   1872  CG2 THR A 123      58.230  81.459  26.681  1.00  0.00
ATOM   1876  OG1 THR A 123      58.494  82.580  28.752  1.00  0.00
ATOM   1878  C   THR A 123      61.416  82.141  26.444  1.00  0.00
ATOM   1879  O   THR A 123      61.279  83.201  25.823  1.00  0.00
ATOM   1880  N   VAL A 124      62.359  81.258  26.127  1.00  0.00
ATOM   1882  CA  VAL A 124      63.365  81.492  25.090  1.00  0.00
ATOM   1884  CB  VAL A 124      64.611  80.611  25.312  1.00  0.00
ATOM   1886  CG1 VAL A 124      65.751  81.040  24.373  1.00  0.00
ATOM   1890  CG2 VAL A 124      65.127  80.709  26.757  1.00  0.00
ATOM   1894  C   VAL A 124      62.758  81.283  23.699  1.00  0.00
ATOM   1895  O   VAL A 124      61.999  80.348  23.450  1.00  0.00
ATOM   1896  N   SER A 125      63.096  82.170  22.769  1.00  0.00
ATOM   1898  CA  SER A 125      62.346  82.391  21.533  1.00  0.00
ATOM   1900  CB  SER A 125      61.386  83.570  21.754  1.00  0.00
ATOM   1903  OG  SER A 125      62.050  84.712  22.276  1.00  0.00
ATOM   1905  C   SER A 125      63.304  82.659  20.374  1.00  0.00
ATOM   1906  O   SER A 125      64.243  83.452  20.476  1.00  0.00
ATOM   1907  N   SER A 126      63.118  81.953  19.264  1.00  0.00
ATOM   1909  CA  SER A 126      64.033  82.009  18.123  1.00  0.00
ATOM   1911  CB  SER A 126      63.801  80.795  17.220  1.00  0.00
ATOM   1914  OG  SER A 126      63.978  79.616  17.989  1.00  0.00
ATOM   1916  C   SER A 126      63.914  83.332  17.357  1.00  0.00
ATOM   1917  O   SER A 126      63.140  84.239  17.665  1.00  0.00
END
