# Supplementary material for: Nanobody-based CTLA4 inhibitors for immune checkpoint blockade therapy of canine cancer patients
Source: Sci Rep. 2021 Oct 21;11:20763. doi: 10.1038/s41598-021-00325-3 (PMC8531395; doi:10.1038/s41598-021-00325-3)
Supplement: Supplementary file 1 — Supplementary Information 1. [file 41598_2021_325_MOESM1_ESM.zip › Supplemental Information/ITasser_cNb6_8.pdb]

ATOM      1  N   MET B   1      65.287  71.149  61.268  1.00  0.00
ATOM      2  CA  MET B   1      64.960  71.238  59.837  1.00  0.00
ATOM      4  CB  MET B   1      65.513  72.558  59.273  1.00  0.00
ATOM      7  CG  MET B   1      66.973  72.861  59.637  1.00  0.00
ATOM     10  SD  MET B   1      67.710  74.258  58.738  1.00  0.00
ATOM     11  CE  MET B   1      66.594  75.609  59.207  1.00  0.00
ATOM     15  C   MET B   1      65.484  70.050  59.033  1.00  0.00
ATOM     16  O   MET B   1      64.972  69.756  57.953  1.00  0.00
ATOM     17  N   HIS B   2      66.467  69.327  59.577  1.00  0.00
ATOM     19  CA  HIS B   2      66.828  68.004  59.074  1.00  0.00
ATOM     21  CB  HIS B   2      68.274  67.640  59.441  1.00  0.00
ATOM     24  CG  HIS B   2      68.746  66.399  58.717  1.00  0.00
ATOM     25  ND1 HIS B   2      68.318  66.008  57.445  1.00  0.00
ATOM     26  CE1 HIS B   2      68.901  64.828  57.197  1.00  0.00
ATOM     28  NE2 HIS B   2      69.670  64.466  58.237  1.00  0.00
ATOM     30  CD2 HIS B   2      69.581  65.440  59.210  1.00  0.00
ATOM     32  C   HIS B   2      65.836  66.945  59.562  1.00  0.00
ATOM     33  O   HIS B   2      65.237  67.066  60.632  1.00  0.00
ATOM     34  N   VAL B   3      65.711  65.870  58.784  1.00  0.00
ATOM     36  CA  VAL B   3      64.950  64.661  59.105  1.00  0.00
ATOM     38  CB  VAL B   3      63.610  64.620  58.343  1.00  0.00
ATOM     40  CG1 VAL B   3      62.893  63.261  58.332  1.00  0.00
ATOM     44  CG2 VAL B   3      62.623  65.626  58.934  1.00  0.00
ATOM     48  C   VAL B   3      65.777  63.465  58.745  1.00  0.00
ATOM     49  O   VAL B   3      66.149  63.376  57.581  1.00  0.00
ATOM     50  N   ALA B   4      66.026  62.586  59.721  1.00  0.00
ATOM     52  CA  ALA B   4      66.980  61.477  59.639  1.00  0.00
ATOM     54  CB  ALA B   4      68.126  61.742  60.623  1.00  0.00
ATOM     58  C   ALA B   4      66.302  60.130  59.893  1.00  0.00
ATOM     59  O   ALA B   4      65.448  60.014  60.765  1.00  0.00
ATOM     60  N   GLN B   5      66.665  59.112  59.115  1.00  0.00
ATOM     62  CA  GLN B   5      65.966  57.826  59.091  1.00  0.00
ATOM     64  CB  GLN B   5      64.813  57.892  58.061  1.00  0.00
ATOM     67  CG  GLN B   5      65.234  58.303  56.634  1.00  0.00
ATOM     70  CD  GLN B   5      64.065  58.402  55.649  1.00  0.00
ATOM     71  OE1 GLN B   5      63.820  59.424  55.023  1.00  0.00
ATOM     72  NE2 GLN B   5      63.335  57.340  55.430  1.00  0.00
ATOM     75  C   GLN B   5      66.960  56.684  58.831  1.00  0.00
ATOM     76  O   GLN B   5      68.001  56.922  58.212  1.00  0.00
ATOM     77  N   PRO B   6      66.706  55.458  59.331  1.00  0.00
ATOM     78  CD  PRO B   6      65.651  55.109  60.271  1.00  0.00
ATOM     81  CG  PRO B   6      66.023  53.742  60.840  1.00  0.00
ATOM     84  CB  PRO B   6      66.828  53.110  59.711  1.00  0.00
ATOM     87  CA  PRO B   6      67.566  54.305  59.093  1.00  0.00
ATOM     89  C   PRO B   6      67.867  54.041  57.616  1.00  0.00
ATOM     90  O   PRO B   6      66.949  54.022  56.807  1.00  0.00
ATOM     91  N   ALA B   7      69.126  53.763  57.263  1.00  0.00
ATOM     93  CA  ALA B   7      69.524  53.581  55.862  1.00  0.00
ATOM     95  CB  ALA B   7      71.050  53.440  55.810  1.00  0.00
ATOM     99  C   ALA B   7      68.831  52.400  55.147  1.00  0.00
ATOM    100  O   ALA B   7      68.567  52.444  53.947  1.00  0.00
ATOM    101  N   VAL B   8      68.535  51.340  55.893  1.00  0.00
ATOM    103  CA  VAL B   8      68.173  50.014  55.373  1.00  0.00
ATOM    105  CB  VAL B   8      69.160  48.953  55.926  1.00  0.00
ATOM    107  CG1 VAL B   8      70.582  49.189  55.397  1.00  0.00
ATOM    111  CG2 VAL B   8      69.225  48.916  57.463  1.00  0.00
ATOM    115  C   VAL B   8      66.696  49.722  55.625  1.00  0.00
ATOM    116  O   VAL B   8      65.897  50.647  55.566  1.00  0.00
ATOM    117  N   VAL B   9      66.365  48.456  55.887  1.00  0.00
ATOM    119  CA  VAL B   9      65.347  47.884  56.799  1.00  0.00
ATOM    121  CB  VAL B   9      64.208  48.833  57.240  1.00  0.00
ATOM    123  CG1 VAL B   9      63.023  48.068  57.851  1.00  0.00
ATOM    127  CG2 VAL B   9      64.707  49.781  58.347  1.00  0.00
ATOM    131  C   VAL B   9      64.844  46.596  56.149  1.00  0.00
ATOM    132  O   VAL B   9      64.261  46.599  55.065  1.00  0.00
ATOM    133  N   LEU B  10      65.129  45.462  56.787  1.00  0.00
ATOM    135  CA  LEU B  10      64.614  44.183  56.318  1.00  0.00
ATOM    137  CB  LEU B  10      65.498  43.030  56.833  1.00  0.00
ATOM    140  CG  LEU B  10      66.966  43.090  56.366  1.00  0.00
ATOM    142  CD1 LEU B  10      67.736  41.881  56.899  1.00  0.00
ATOM    146  CD2 LEU B  10      67.112  43.125  54.843  1.00  0.00
ATOM    150  C   LEU B  10      63.171  44.031  56.785  1.00  0.00
ATOM    151  O   LEU B  10      62.885  44.101  57.981  1.00  0.00
ATOM    152  N   ALA B  11      62.258  43.842  55.840  1.00  0.00
ATOM    154  CA  ALA B  11      60.906  43.435  56.157  1.00  0.00
ATOM    156  CB  ALA B  11      59.999  43.551  54.933  1.00  0.00
ATOM    160  C   ALA B  11      60.909  42.020  56.744  1.00  0.00
ATOM    161  O   ALA B  11      61.679  41.132  56.364  1.00  0.00
ATOM    162  N   SER B  12      59.982  41.819  57.665  1.00  0.00
ATOM    164  CA  SER B  12      59.576  40.502  58.120  1.00  0.00
ATOM    166  CB  SER B  12      58.572  40.646  59.269  1.00  0.00
ATOM    169  OG  SER B  12      57.473  41.446  58.872  1.00  0.00
ATOM    171  C   SER B  12      58.966  39.674  56.994  1.00  0.00
ATOM    172  O   SER B  12      58.400  40.196  56.039  1.00  0.00
ATOM    173  N   SER B  13      58.945  38.362  57.196  1.00  0.00
ATOM    175  CA  SER B  13      58.170  37.376  56.432  1.00  0.00
ATOM    177  CB  SER B  13      58.633  35.984  56.870  1.00  0.00
ATOM    180  OG  SER B  13      58.746  35.923  58.282  1.00  0.00
ATOM    182  C   SER B  13      56.645  37.474  56.589  1.00  0.00
ATOM    183  O   SER B  13      55.913  36.620  56.087  1.00  0.00
ATOM    184  N   ARG B  14      56.128  38.506  57.270  1.00  0.00
ATOM    186  CA  ARG B  14      54.708  38.900  57.212  1.00  0.00
ATOM    188  CB  ARG B  14      53.975  38.567  58.529  1.00  0.00
ATOM    191  CG  ARG B  14      53.819  37.041  58.758  1.00  0.00
ATOM    194  CD  ARG B  14      52.898  36.363  57.721  1.00  0.00
ATOM    197  NE  ARG B  14      52.767  34.897  57.892  1.00  0.00
ATOM    199  CZ  ARG B  14      53.411  33.971  57.194  1.00  0.00
ATOM    200  NH1 ARG B  14      54.477  34.231  56.506  1.00  0.00
ATOM    203  NH2 ARG B  14      52.986  32.742  57.145  1.00  0.00
ATOM    206  C   ARG B  14      54.511  40.294  56.609  1.00  0.00
ATOM    207  O   ARG B  14      53.478  40.927  56.798  1.00  0.00
ATOM    208  N   GLY B  15      55.506  40.719  55.829  1.00  0.00
ATOM    210  CA  GLY B  15      55.515  41.934  55.028  1.00  0.00
ATOM    213  C   GLY B  15      55.299  43.192  55.863  1.00  0.00
ATOM    214  O   GLY B  15      54.539  44.085  55.481  1.00  0.00
ATOM    215  N   VAL B  16      55.963  43.239  57.019  1.00  0.00
ATOM    217  CA  VAL B  16      55.967  44.388  57.928  1.00  0.00
ATOM    219  CB  VAL B  16      55.339  44.079  59.307  1.00  0.00
ATOM    221  CG1 VAL B  16      55.266  45.347  60.171  1.00  0.00
ATOM    225  CG2 VAL B  16      53.930  43.495  59.181  1.00  0.00
ATOM    229  C   VAL B  16      57.382  44.896  58.117  1.00  0.00
ATOM    230  O   VAL B  16      58.278  44.115  58.444  1.00  0.00
ATOM    231  N   ALA B  17      57.545  46.207  57.975  1.00  0.00
ATOM    233  CA  ALA B  17      58.761  46.958  58.237  1.00  0.00
ATOM    235  CB  ALA B  17      59.346  47.428  56.903  1.00  0.00
ATOM    239  C   ALA B  17      58.454  48.131  59.155  1.00  0.00
ATOM    240  O   ALA B  17      57.392  48.750  59.063  1.00  0.00
ATOM    241  N   SER B  18      59.418  48.428  60.017  1.00  0.00
ATOM    243  CA  SER B  18      59.275  49.424  61.066  1.00  0.00
ATOM    245  CB  SER B  18      59.054  48.751  62.424  1.00  0.00
ATOM    248  OG  SER B  18      57.895  47.936  62.397  1.00  0.00
ATOM    250  C   SER B  18      60.532  50.268  61.084  1.00  0.00
ATOM    251  O   SER B  18      61.649  49.742  61.056  1.00  0.00
ATOM    252  N   PHE B  19      60.346  51.581  61.108  1.00  0.00
ATOM    254  CA  PHE B  19      61.467  52.508  61.195  1.00  0.00
ATOM    256  CB  PHE B  19      62.086  52.760  59.806  1.00  0.00
ATOM    259  CG  PHE B  19      61.319  53.608  58.809  1.00  0.00
ATOM    260  CD1 PHE B  19      60.316  53.024  58.009  1.00  0.00
ATOM    262  CE1 PHE B  19      59.736  53.754  56.956  1.00  0.00
ATOM    264  CZ  PHE B  19      60.167  55.066  56.693  1.00  0.00
ATOM    266  CE2 PHE B  19      61.150  55.660  57.501  1.00  0.00
ATOM    268  CD2 PHE B  19      61.720  54.938  58.564  1.00  0.00
ATOM    270  C   PHE B  19      61.086  53.778  61.945  1.00  0.00
ATOM    271  O   PHE B  19      59.947  53.937  62.390  1.00  0.00
ATOM    272  N   VAL B  20      62.067  54.653  62.133  1.00  0.00
ATOM    274  CA  VAL B  20      61.913  55.896  62.878  1.00  0.00
ATOM    276  CB  VAL B  20      62.701  55.852  64.200  1.00  0.00
ATOM    278  CG1 VAL B  20      62.668  57.205  64.909  1.00  0.00
ATOM    282  CG2 VAL B  20      62.115  54.806  65.158  1.00  0.00
ATOM    286  C   VAL B  20      62.378  57.048  61.992  1.00  0.00
ATOM    287  O   VAL B  20      63.506  57.038  61.497  1.00  0.00
ATOM    288  N   CYS B  21      61.505  58.036  61.802  1.00  0.00
ATOM    290  CA  CYS B  21      61.906  59.343  61.285  1.00  0.00
ATOM    292  CB  CYS B  21      60.817  59.906  60.351  1.00  0.00
ATOM    295  SG  CYS B  21      60.540  59.031  58.783  1.00  0.00
ATOM    296  C   CYS B  21      62.124  60.315  62.454  1.00  0.00
ATOM    297  O   CYS B  21      61.177  60.806  63.071  1.00  0.00
ATOM    298  N   GLU B  22      63.384  60.619  62.732  1.00  0.00
ATOM    300  CA  GLU B  22      63.782  61.725  63.596  1.00  0.00
ATOM    302  CB  GLU B  22      65.268  61.583  63.969  1.00  0.00
ATOM    305  CG  GLU B  22      65.649  60.264  64.662  1.00  0.00
ATOM    308  CD  GLU B  22      65.001  60.062  66.038  1.00  0.00
ATOM    309  OE1 GLU B  22      64.564  61.035  66.694  1.00  0.00
ATOM    310  OE2 GLU B  22      64.980  58.910  66.529  1.00  0.00
ATOM    311  C   GLU B  22      63.593  63.055  62.878  1.00  0.00
ATOM    312  O   GLU B  22      63.764  63.152  61.661  1.00  0.00
ATOM    313  N   TYR B  23      63.336  64.092  63.662  1.00  0.00
ATOM    315  CA  TYR B  23      63.278  65.482  63.241  1.00  0.00
ATOM    317  CB  TYR B  23      61.829  65.979  63.381  1.00  0.00
ATOM    320  CG  TYR B  23      61.500  67.348  62.804  1.00  0.00
ATOM    321  CD1 TYR B  23      62.108  67.802  61.616  1.00  0.00
ATOM    323  CE1 TYR B  23      61.737  69.029  61.046  1.00  0.00
ATOM    325  CZ  TYR B  23      60.746  69.816  61.657  1.00  0.00
ATOM    326  OH  TYR B  23      60.378  70.979  61.070  1.00  0.00
ATOM    328  CE2 TYR B  23      60.134  69.375  62.850  1.00  0.00
ATOM    330  CD2 TYR B  23      60.513  68.145  63.421  1.00  0.00
ATOM    332  C   TYR B  23      64.273  66.298  64.072  1.00  0.00
ATOM    333  O   TYR B  23      64.680  65.878  65.156  1.00  0.00
ATOM    334  N   GLY B  24      64.671  67.463  63.575  1.00  0.00
ATOM    336  CA  GLY B  24      65.318  68.477  64.395  1.00  0.00
ATOM    339  C   GLY B  24      64.296  69.441  64.989  1.00  0.00
ATOM    340  O   GLY B  24      63.202  69.034  65.379  1.00  0.00
ATOM    341  N   SER B  25      64.706  70.714  65.088  1.00  0.00
ATOM    343  CA  SER B  25      63.889  71.879  65.477  1.00  0.00
ATOM    345  CB  SER B  25      63.309  72.528  64.209  1.00  0.00
ATOM    348  OG  SER B  25      62.369  71.666  63.611  1.00  0.00
ATOM    350  C   SER B  25      62.796  71.606  66.523  1.00  0.00
ATOM    351  O   SER B  25      61.627  71.951  66.332  1.00  0.00
ATOM    352  N   SER B  26      63.158  70.894  67.591  1.00  0.00
ATOM    354  CA  SER B  26      62.182  70.272  68.484  1.00  0.00
ATOM    356  CB  SER B  26      62.882  69.256  69.391  1.00  0.00
ATOM    359  OG  SER B  26      61.945  68.338  69.921  1.00  0.00
ATOM    361  C   SER B  26      61.417  71.303  69.307  1.00  0.00
ATOM    362  O   SER B  26      62.011  72.084  70.049  1.00  0.00
ATOM    363  N   GLY B  27      60.091  71.284  69.195  1.00  0.00
ATOM    365  CA  GLY B  27      59.187  72.108  69.986  1.00  0.00
ATOM    368  C   GLY B  27      58.175  71.220  70.689  1.00  0.00
ATOM    369  O   GLY B  27      57.529  70.397  70.047  1.00  0.00
ATOM    370  N   ASN B  28      58.011  71.377  72.002  1.00  0.00
ATOM    372  CA  ASN B  28      57.147  70.501  72.802  1.00  0.00
ATOM    374  CB  ASN B  28      57.637  70.533  74.257  1.00  0.00
ATOM    377  CG  ASN B  28      57.353  71.868  74.905  1.00  0.00
ATOM    378  OD1 ASN B  28      58.113  72.812  74.776  1.00  0.00
ATOM    379  ND2 ASN B  28      56.222  72.001  75.549  1.00  0.00
ATOM    382  C   ASN B  28      55.633  70.777  72.671  1.00  0.00
ATOM    383  O   ASN B  28      54.840  70.360  73.511  1.00  0.00
ATOM    384  N   ALA B  29      55.254  71.508  71.629  1.00  0.00
ATOM    386  CA  ALA B  29      53.898  71.750  71.168  1.00  0.00
ATOM    388  CB  ALA B  29      53.296  72.943  71.923  1.00  0.00
ATOM    392  C   ALA B  29      54.023  71.989  69.664  1.00  0.00
ATOM    393  O   ALA B  29      54.432  73.062  69.222  1.00  0.00
ATOM    394  N   ALA B  30      53.826  70.912  68.914  1.00  0.00
ATOM    396  CA  ALA B  30      54.193  70.778  67.518  1.00  0.00
ATOM    398  CB  ALA B  30      55.627  70.237  67.450  1.00  0.00
ATOM    402  C   ALA B  30      53.216  69.817  66.856  1.00  0.00
ATOM    403  O   ALA B  30      52.960  68.751  67.410  1.00  0.00
ATOM    404  N   GLU B  31      52.707  70.174  65.679  1.00  0.00
ATOM    406  CA  GLU B  31      51.653  69.408  65.008  1.00  0.00
ATOM    408  CB  GLU B  31      50.327  70.172  65.177  1.00  0.00
ATOM    411  CG  GLU B  31      49.068  69.297  65.063  1.00  0.00
ATOM    414  CD  GLU B  31      48.004  69.730  66.083  1.00  0.00
ATOM    415  OE1 GLU B  31      48.013  69.170  67.208  1.00  0.00
ATOM    416  OE2 GLU B  31      47.209  70.638  65.752  1.00  0.00
ATOM    417  C   GLU B  31      51.996  69.077  63.562  1.00  0.00
ATOM    418  O   GLU B  31      52.385  69.997  62.851  1.00  0.00
ATOM    419  N   VAL B  32      52.034  67.805  63.136  1.00  0.00
ATOM    421  CA  VAL B  32      53.115  67.417  62.184  1.00  0.00
ATOM    423  CB  VAL B  32      54.290  66.783  62.961  1.00  0.00
ATOM    425  CG1 VAL B  32      55.367  66.199  62.040  1.00  0.00
ATOM    429  CG2 VAL B  32      55.013  67.784  63.877  1.00  0.00
ATOM    433  C   VAL B  32      52.613  66.521  61.053  1.00  0.00
ATOM    434  O   VAL B  32      52.064  65.431  61.309  1.00  0.00
ATOM    435  N   ARG B  33      52.827  66.954  59.777  1.00  0.00
ATOM    437  CA  ARG B  33      52.498  65.969  58.733  1.00  0.00
ATOM    439  CB  ARG B  33      52.167  66.620  57.364  1.00  0.00
ATOM    442  CG  ARG B  33      51.459  65.651  56.400  1.00  0.00
ATOM    445  CD  ARG B  33      50.955  66.274  55.092  1.00  0.00
ATOM    448  NE  ARG B  33      51.392  65.520  53.888  1.00  0.00
ATOM    450  CZ  ARG B  33      51.683  66.040  52.706  1.00  0.00
ATOM    451  NH1 ARG B  33      51.832  67.320  52.529  1.00  0.00
ATOM    454  NH2 ARG B  33      51.876  65.274  51.667  1.00  0.00
ATOM    457  C   ARG B  33      53.632  64.956  58.681  1.00  0.00
ATOM    458  O   ARG B  33      54.725  65.224  59.193  1.00  0.00
ATOM    459  N   VAL B  34      53.392  63.795  58.083  1.00  0.00
ATOM    461  CA  VAL B  34      54.401  62.756  57.995  1.00  0.00
ATOM    463  CB  VAL B  34      54.550  61.953  59.311  1.00  0.00
ATOM    465  CG1 VAL B  34      53.234  61.450  59.916  1.00  0.00
ATOM    469  CG2 VAL B  34      55.559  60.809  59.134  1.00  0.00
ATOM    473  C   VAL B  34      54.211  61.902  56.756  1.00  0.00
ATOM    474  O   VAL B  34      53.399  60.959  56.740  1.00  0.00
ATOM    475  N   THR B  35      54.972  62.243  55.693  1.00  0.00
ATOM    477  CA  THR B  35      54.837  61.377  54.525  1.00  0.00
ATOM    479  CB  THR B  35      55.107  62.141  53.232  1.00  0.00
ATOM    481  CG2 THR B  35      55.034  61.340  51.950  1.00  0.00
ATOM    485  OG1 THR B  35      54.159  63.180  53.097  1.00  0.00
ATOM    487  C   THR B  35      55.662  60.125  54.674  1.00  0.00
ATOM    488  O   THR B  35      56.683  60.193  55.369  1.00  0.00
ATOM    489  N   VAL B  36      55.235  59.042  53.994  1.00  0.00
ATOM    491  CA  VAL B  36      56.173  58.007  53.575  1.00  0.00
ATOM    493  CB  VAL B  36      55.943  56.683  54.341  1.00  0.00
ATOM    495  CG1 VAL B  36      57.177  55.806  54.204  1.00  0.00
ATOM    499  CG2 VAL B  36      55.720  56.904  55.845  1.00  0.00
ATOM    503  C   VAL B  36      56.217  57.943  52.040  1.00  0.00
ATOM    504  O   VAL B  36      55.234  58.247  51.371  1.00  0.00
ATOM    505  N   LEU B  37      57.381  57.724  51.418  1.00  0.00
ATOM    507  CA  LEU B  37      57.540  58.131  50.012  1.00  0.00
ATOM    509  CB  LEU B  37      57.994  59.607  49.932  1.00  0.00
ATOM    512  CG  LEU B  37      57.039  60.527  49.152  1.00  0.00
ATOM    514  CD1 LEU B  37      57.417  61.994  49.371  1.00  0.00
ATOM    518  CD2 LEU B  37      57.115  60.260  47.655  1.00  0.00
ATOM    522  C   LEU B  37      58.385  57.195  49.161  1.00  0.00
ATOM    523  O   LEU B  37      59.612  57.237  49.139  1.00  0.00
ATOM    524  N   ARG B  38      57.673  56.342  48.437  1.00  0.00
ATOM    526  CA  ARG B  38      58.203  55.284  47.590  1.00  0.00
ATOM    528  CB  ARG B  38      57.005  54.358  47.296  1.00  0.00
ATOM    531  CG  ARG B  38      57.338  52.979  46.721  1.00  0.00
ATOM    534  CD  ARG B  38      57.806  52.984  45.258  1.00  0.00
ATOM    537  NE  ARG B  38      57.688  51.643  44.647  1.00  0.00
ATOM    539  CZ  ARG B  38      58.331  50.546  45.009  1.00  0.00
ATOM    540  NH1 ARG B  38      59.237  50.575  45.933  1.00  0.00
ATOM    543  NH2 ARG B  38      58.078  49.402  44.451  1.00  0.00
ATOM    546  C   ARG B  38      58.845  55.859  46.322  1.00  0.00
ATOM    547  O   ARG B  38      58.179  56.100  45.315  1.00  0.00
ATOM    548  N   GLN B  39      60.151  56.077  46.382  1.00  0.00
ATOM    550  CA  GLN B  39      61.012  56.341  45.238  1.00  0.00
ATOM    552  CB  GLN B  39      62.260  57.110  45.695  1.00  0.00
ATOM    555  CG  GLN B  39      63.182  57.471  44.521  1.00  0.00
ATOM    558  CD  GLN B  39      64.315  58.391  44.959  1.00  0.00
ATOM    559  OE1 GLN B  39      64.171  59.593  45.029  1.00  0.00
ATOM    560  NE2 GLN B  39      65.481  57.877  45.284  1.00  0.00
ATOM    563  C   GLN B  39      61.354  55.047  44.499  1.00  0.00
ATOM    564  O   GLN B  39      61.844  54.080  45.091  1.00  0.00
ATOM    565  N   ALA B  40      61.104  55.065  43.189  1.00  0.00
ATOM    567  CA  ALA B  40      61.488  54.026  42.242  1.00  0.00
ATOM    569  CB  ALA B  40      60.468  52.879  42.322  1.00  0.00
ATOM    573  C   ALA B  40      61.546  54.599  40.821  1.00  0.00
ATOM    574  O   ALA B  40      60.670  55.359  40.428  1.00  0.00
ATOM    575  N   GLY B  41      62.567  54.238  40.038  1.00  0.00
ATOM    577  CA  GLY B  41      62.665  54.615  38.619  1.00  0.00
ATOM    580  C   GLY B  41      62.640  56.115  38.286  1.00  0.00
ATOM    581  O   GLY B  41      62.057  56.499  37.278  1.00  0.00
ATOM    582  N   SER B  42      63.227  56.959  39.143  1.00  0.00
ATOM    584  CA  SER B  42      63.163  58.435  39.047  1.00  0.00
ATOM    586  CB  SER B  42      63.902  58.954  37.804  1.00  0.00
ATOM    589  OG  SER B  42      65.251  58.510  37.813  1.00  0.00
ATOM    591  C   SER B  42      61.745  59.020  39.169  1.00  0.00
ATOM    592  O   SER B  42      61.519  60.185  38.851  1.00  0.00
ATOM    593  N   GLN B  43      60.804  58.236  39.699  1.00  0.00
ATOM    595  CA  GLN B  43      59.458  58.643  40.084  1.00  0.00
ATOM    597  CB  GLN B  43      58.447  57.753  39.320  1.00  0.00
ATOM    600  CG  GLN B  43      57.077  58.394  39.023  1.00  0.00
ATOM    603  CD  GLN B  43      56.234  58.661  40.265  1.00  0.00
ATOM    604  OE1 GLN B  43      55.980  57.792  41.084  1.00  0.00
ATOM    605  NE2 GLN B  43      55.847  59.893  40.512  1.00  0.00
ATOM    608  C   GLN B  43      59.337  58.515  41.615  1.00  0.00
ATOM    609  O   GLN B  43      60.026  57.716  42.263  1.00  0.00
ATOM    610  N   MET B  44      58.443  59.312  42.195  1.00  0.00
ATOM    612  CA  MET B  44      58.107  59.314  43.616  1.00  0.00
ATOM    614  CB  MET B  44      58.597  60.620  44.261  1.00  0.00
ATOM    617  CG  MET B  44      60.040  60.553  44.766  1.00  0.00
ATOM    620  SD  MET B  44      60.421  61.930  45.885  1.00  0.00
ATOM    621  CE  MET B  44      62.164  61.600  46.242  1.00  0.00
ATOM    625  C   MET B  44      56.591  59.186  43.810  1.00  0.00
ATOM    626  O   MET B  44      55.828  60.034  43.352  1.00  0.00
ATOM    627  N   THR B  45      56.160  58.147  44.521  1.00  0.00
ATOM    629  CA  THR B  45      54.751  57.872  44.821  1.00  0.00
ATOM    631  CB  THR B  45      54.397  56.447  44.359  1.00  0.00
ATOM    633  CG2 THR B  45      53.038  55.941  44.847  1.00  0.00
ATOM    637  OG1 THR B  45      54.322  56.388  42.950  1.00  0.00
ATOM    639  C   THR B  45      54.499  58.036  46.317  1.00  0.00
ATOM    640  O   THR B  45      55.165  57.389  47.132  1.00  0.00
ATOM    641  N   GLU B  46      53.550  58.908  46.676  1.00  0.00
ATOM    643  CA  GLU B  46      53.148  59.103  48.070  1.00  0.00
ATOM    645  CB  GLU B  46      52.420  60.457  48.294  1.00  0.00
ATOM    648  CG  GLU B  46      52.129  60.766  49.789  1.00  0.00
ATOM    651  CD  GLU B  46      52.228  62.254  50.238  1.00  0.00
ATOM    652  OE1 GLU B  46      52.156  62.547  51.462  1.00  0.00
ATOM    653  OE2 GLU B  46      52.408  63.169  49.406  1.00  0.00
ATOM    654  C   GLU B  46      52.417  57.875  48.632  1.00  0.00
ATOM    655  O   GLU B  46      51.435  57.387  48.074  1.00  0.00
ATOM    656  N   VAL B  47      52.940  57.387  49.755  1.00  0.00
ATOM    658  CA  VAL B  47      52.491  56.231  50.524  1.00  0.00
ATOM    660  CB  VAL B  47      53.461  55.034  50.412  1.00  0.00
ATOM    662  CG1 VAL B  47      53.047  53.869  51.323  1.00  0.00
ATOM    666  CG2 VAL B  47      53.492  54.492  48.976  1.00  0.00
ATOM    670  C   VAL B  47      52.345  56.735  51.962  1.00  0.00
ATOM    671  O   VAL B  47      53.312  56.881  52.707  1.00  0.00
ATOM    672  N   CYS B  48      51.102  57.044  52.318  1.00  0.00
ATOM    674  CA  CYS B  48      50.692  57.540  53.631  1.00  0.00
ATOM    676  CB  CYS B  48      50.752  56.363  54.613  1.00  0.00
ATOM    679  SG  CYS B  48      52.252  56.146  55.596  1.00  0.00
ATOM    680  C   CYS B  48      51.453  58.816  54.122  1.00  0.00
ATOM    681  O   CYS B  48      52.293  59.376  53.414  1.00  0.00
ATOM    682  N   ALA B  49      51.045  59.393  55.270  1.00  0.00
ATOM    684  CA  ALA B  49      50.883  60.848  55.308  1.00  0.00
ATOM    686  CB  ALA B  49      49.741  61.213  54.337  1.00  0.00
ATOM    690  C   ALA B  49      50.601  61.590  56.630  1.00  0.00
ATOM    691  O   ALA B  49      50.867  62.785  56.612  1.00  0.00
ATOM    692  N   ALA B  50      50.042  60.953  57.677  1.00  0.00
ATOM    694  CA  ALA B  50      49.290  61.505  58.842  1.00  0.00
ATOM    696  CB  ALA B  50      49.216  60.366  59.865  1.00  0.00
ATOM    700  C   ALA B  50      49.766  62.831  59.526  1.00  0.00
ATOM    701  O   ALA B  50      50.664  63.493  59.066  1.00  0.00
ATOM    702  N   THR B  51      49.168  63.303  60.629  1.00  0.00
ATOM    704  CA  THR B  51      49.054  64.747  60.958  1.00  0.00
ATOM    706  CB  THR B  51      47.622  65.244  60.681  1.00  0.00
ATOM    708  CG2 THR B  51      47.232  65.113  59.208  1.00  0.00
ATOM    712  OG1 THR B  51      46.680  64.492  61.413  1.00  0.00
ATOM    714  C   THR B  51      49.423  65.123  62.398  1.00  0.00
ATOM    715  O   THR B  51      49.344  66.291  62.770  1.00  0.00
ATOM    716  N   TYR B  52      49.796  64.100  63.160  1.00  0.00
ATOM    718  CA  TYR B  52      49.732  63.949  64.610  1.00  0.00
ATOM    720  CB  TYR B  52      50.831  62.947  65.011  1.00  0.00
ATOM    723  CG  TYR B  52      52.288  63.400  64.878  1.00  0.00
ATOM    724  CD1 TYR B  52      52.886  64.168  65.898  1.00  0.00
ATOM    726  CE1 TYR B  52      54.262  64.460  65.876  1.00  0.00
ATOM    728  CZ  TYR B  52      55.063  64.002  64.814  1.00  0.00
ATOM    729  OH  TYR B  52      56.393  64.289  64.807  1.00  0.00
ATOM    731  CE2 TYR B  52      54.460  63.289  63.750  1.00  0.00
ATOM    733  CD2 TYR B  52      53.083  62.982  63.790  1.00  0.00
ATOM    735  C   TYR B  52      49.825  65.177  65.512  1.00  0.00
ATOM    736  O   TYR B  52      50.611  66.105  65.276  1.00  0.00
ATOM    737  N   THR B  53      49.100  65.060  66.631  1.00  0.00
ATOM    739  CA  THR B  53      49.255  65.912  67.810  1.00  0.00
ATOM    741  CB  THR B  53      47.893  66.266  68.430  1.00  0.00
ATOM    743  CG2 THR B  53      47.313  65.197  69.356  1.00  0.00
ATOM    747  OG1 THR B  53      48.009  67.467  69.163  1.00  0.00
ATOM    749  C   THR B  53      50.276  65.363  68.816  1.00  0.00
ATOM    750  O   THR B  53      50.872  64.302  68.614  1.00  0.00
ATOM    751  N   VAL B  54      50.512  66.145  69.873  1.00  0.00
ATOM    753  CA  VAL B  54      51.785  66.261  70.606  1.00  0.00
ATOM    755  CB  VAL B  54      51.621  67.122  71.879  1.00  0.00
ATOM    757  CG1 VAL B  54      52.982  67.456  72.511  1.00  0.00
ATOM    761  CG2 VAL B  54      50.920  68.460  71.580  1.00  0.00
ATOM    765  C   VAL B  54      52.497  64.945  70.924  1.00  0.00
ATOM    766  O   VAL B  54      53.695  64.840  70.646  1.00  0.00
ATOM    767  N   GLU B  55      51.809  63.959  71.508  1.00  0.00
ATOM    769  CA  GLU B  55      52.469  62.737  71.976  1.00  0.00
ATOM    771  CB  GLU B  55      53.309  63.032  73.242  1.00  0.00
ATOM    774  CG  GLU B  55      52.534  63.580  74.454  1.00  0.00
ATOM    777  CD  GLU B  55      53.455  64.362  75.413  1.00  0.00
ATOM    778  OE1 GLU B  55      54.484  63.794  75.850  1.00  0.00
ATOM    779  OE2 GLU B  55      53.131  65.540  75.690  1.00  0.00
ATOM    780  C   GLU B  55      51.561  61.507  72.177  1.00  0.00
ATOM    781  O   GLU B  55      50.388  61.602  72.539  1.00  0.00
ATOM    782  N   ASP B  56      52.175  60.349  71.917  1.00  0.00
ATOM    784  CA  ASP B  56      51.711  58.956  71.846  1.00  0.00
ATOM    786  CB  ASP B  56      52.108  58.108  73.067  1.00  0.00
ATOM    789  CG  ASP B  56      52.544  56.684  72.672  1.00  0.00
ATOM    790  OD1 ASP B  56      53.476  56.523  71.833  1.00  0.00
ATOM    791  OD2 ASP B  56      51.990  55.728  73.257  1.00  0.00
ATOM    792  C   ASP B  56      50.359  58.604  71.180  1.00  0.00
ATOM    793  O   ASP B  56      50.000  57.432  71.043  1.00  0.00
ATOM    794  N   GLU B  57      49.648  59.565  70.603  1.00  0.00
ATOM    796  CA  GLU B  57      48.805  59.278  69.448  1.00  0.00
ATOM    798  CB  GLU B  57      48.156  60.603  68.977  1.00  0.00
ATOM    801  CG  GLU B  57      47.170  60.506  67.791  1.00  0.00
ATOM    804  CD  GLU B  57      47.536  61.426  66.611  1.00  0.00
ATOM    805  OE1 GLU B  57      47.846  60.909  65.506  1.00  0.00
ATOM    806  OE2 GLU B  57      47.468  62.666  66.781  1.00  0.00
ATOM    807  C   GLU B  57      49.684  58.689  68.267  1.00  0.00
ATOM    808  O   GLU B  57      50.807  59.131  68.044  1.00  0.00
ATOM    809  N   LEU B  58      49.157  57.801  67.412  1.00  0.00
ATOM    811  CA  LEU B  58      49.173  58.104  65.967  1.00  0.00
ATOM    813  CB  LEU B  58      50.322  57.522  65.105  1.00  0.00
ATOM    816  CG  LEU B  58      51.066  58.498  64.163  1.00  0.00
ATOM    818  CD1 LEU B  58      50.228  59.316  63.168  1.00  0.00
ATOM    822  CD2 LEU B  58      51.926  59.536  64.876  1.00  0.00
ATOM    826  C   LEU B  58      47.890  57.694  65.296  1.00  0.00
ATOM    827  O   LEU B  58      47.315  56.638  65.594  1.00  0.00
ATOM    828  N   ALA B  59      47.574  58.414  64.243  1.00  0.00
ATOM    830  CA  ALA B  59      46.555  58.087  63.285  1.00  0.00
ATOM    832  CB  ALA B  59      45.329  58.937  63.664  1.00  0.00
ATOM    836  C   ALA B  59      46.954  58.284  61.816  1.00  0.00
ATOM    837  O   ALA B  59      46.507  59.194  61.124  1.00  0.00
ATOM    838  N   PHE B  60      47.705  57.312  61.298  1.00  0.00
ATOM    840  CA  PHE B  60      47.515  56.837  59.918  1.00  0.00
ATOM    842  CB  PHE B  60      48.748  56.043  59.461  1.00  0.00
ATOM    845  CG  PHE B  60      50.057  56.817  59.480  1.00  0.00
ATOM    846  CD1 PHE B  60      50.808  56.935  60.668  1.00  0.00
ATOM    848  CE1 PHE B  60      52.051  57.588  60.664  1.00  0.00
ATOM    850  CZ  PHE B  60      52.535  58.148  59.474  1.00  0.00
ATOM    852  CE2 PHE B  60      51.782  58.064  58.295  1.00  0.00
ATOM    854  CD2 PHE B  60      50.544  57.398  58.295  1.00  0.00
ATOM    856  C   PHE B  60      46.232  56.002  59.914  1.00  0.00
ATOM    857  O   PHE B  60      46.261  54.777  59.930  1.00  0.00
ATOM    858  N   LEU B  61      45.110  56.707  60.070  1.00  0.00
ATOM    860  CA  LEU B  61      43.786  56.167  59.801  1.00  0.00
ATOM    862  CB  LEU B  61      42.746  56.815  60.736  1.00  0.00
ATOM    865  CG  LEU B  61      42.918  56.448  62.223  1.00  0.00
ATOM    867  CD1 LEU B  61      41.900  57.209  63.073  1.00  0.00
ATOM    871  CD2 LEU B  61      42.749  54.953  62.504  1.00  0.00
ATOM    875  C   LEU B  61      43.454  56.374  58.322  1.00  0.00
ATOM    876  O   LEU B  61      44.175  57.078  57.611  1.00  0.00
ATOM    877  N   ASP B  62      42.393  55.710  57.875  1.00  0.00
ATOM    879  CA  ASP B  62      41.911  55.590  56.491  1.00  0.00
ATOM    881  CB  ASP B  62      41.296  56.923  56.017  1.00  0.00
ATOM    884  CG  ASP B  62      40.180  57.464  56.933  1.00  0.00
ATOM    885  OD1 ASP B  62      39.924  58.688  56.864  1.00  0.00
ATOM    886  OD2 ASP B  62      39.571  56.668  57.689  1.00  0.00
ATOM    887  C   ASP B  62      42.870  54.954  55.470  1.00  0.00
ATOM    888  O   ASP B  62      42.442  54.358  54.481  1.00  0.00
ATOM    889  N   ASP B  63      44.162  54.967  55.767  1.00  0.00
ATOM    891  CA  ASP B  63      45.078  53.887  55.431  1.00  0.00
ATOM    893  CB  ASP B  63      46.504  54.361  55.771  1.00  0.00
ATOM    896  CG  ASP B  63      47.544  53.804  54.799  1.00  0.00
ATOM    897  OD1 ASP B  63      47.391  52.634  54.377  1.00  0.00
ATOM    898  OD2 ASP B  63      48.471  54.562  54.446  1.00  0.00
ATOM    899  C   ASP B  63      44.693  52.577  56.153  1.00  0.00
ATOM    900  O   ASP B  63      43.931  52.547  57.124  1.00  0.00
ATOM    901  N   SER B  64      45.273  51.481  55.682  1.00  0.00
ATOM    903  CA  SER B  64      45.214  50.151  56.297  1.00  0.00
ATOM    905  CB  SER B  64      44.198  49.288  55.534  1.00  0.00
ATOM    908  OG  SER B  64      44.128  47.967  56.046  1.00  0.00
ATOM    910  C   SER B  64      46.593  49.477  56.329  1.00  0.00
ATOM    911  O   SER B  64      46.723  48.373  56.865  1.00  0.00
ATOM    912  N   THR B  65      47.615  50.148  55.803  1.00  0.00
ATOM    914  CA  THR B  65      48.988  50.030  56.273  1.00  0.00
ATOM    916  CB  THR B  65      49.928  49.862  55.070  1.00  0.00
ATOM    918  CG2 THR B  65      50.043  51.025  54.087  1.00  0.00
ATOM    922  OG1 THR B  65      51.224  49.597  55.513  1.00  0.00
ATOM    924  C   THR B  65      49.318  51.266  57.152  1.00  0.00
ATOM    925  O   THR B  65      48.487  52.151  57.352  1.00  0.00
ATOM    926  N   CYS B  66      50.519  51.349  57.721  1.00  0.00
ATOM    928  CA  CYS B  66      51.320  52.570  57.897  1.00  0.00
ATOM    930  CB  CYS B  66      50.987  53.753  56.966  1.00  0.00
ATOM    933  SG  CYS B  66      52.354  54.134  55.838  1.00  0.00
ATOM    934  C   CYS B  66      51.622  53.038  59.333  1.00  0.00
ATOM    935  O   CYS B  66      52.703  53.578  59.588  1.00  0.00
ATOM    936  N   THR B  67      50.697  52.850  60.273  1.00  0.00
ATOM    938  CA  THR B  67      50.717  53.432  61.630  1.00  0.00
ATOM    940  CB  THR B  67      49.803  52.614  62.555  1.00  0.00
ATOM    942  CG2 THR B  67      48.338  52.625  62.121  1.00  0.00
ATOM    946  OG1 THR B  67      50.254  51.277  62.603  1.00  0.00
ATOM    948  C   THR B  67      52.100  53.527  62.339  1.00  0.00
ATOM    949  O   THR B  67      52.748  52.495  62.530  1.00  0.00
ATOM    950  N   GLY B  68      52.499  54.680  62.922  1.00  0.00
ATOM    952  CA  GLY B  68      53.174  54.605  64.226  1.00  0.00
ATOM    955  C   GLY B  68      53.434  55.885  65.046  1.00  0.00
ATOM    956  O   GLY B  68      53.830  56.945  64.557  1.00  0.00
ATOM    957  N   THR B  69      53.249  55.761  66.360  1.00  0.00
ATOM    959  CA  THR B  69      53.162  56.884  67.312  1.00  0.00
ATOM    961  CB  THR B  69      53.010  56.397  68.767  1.00  0.00
ATOM    963  CG2 THR B  69      51.824  55.448  68.947  1.00  0.00
ATOM    967  OG1 THR B  69      54.144  55.724  69.258  1.00  0.00
ATOM    969  C   THR B  69      54.242  57.963  67.255  1.00  0.00
ATOM    970  O   THR B  69      55.413  57.713  66.977  1.00  0.00
ATOM    971  N   SER B  70      53.851  59.201  67.527  1.00  0.00
ATOM    973  CA  SER B  70      54.705  60.333  67.723  1.00  0.00
ATOM    975  CB  SER B  70      53.894  61.629  67.543  1.00  0.00
ATOM    978  OG  SER B  70      52.770  61.694  68.408  1.00  0.00
ATOM    980  C   SER B  70      55.240  60.289  69.150  1.00  0.00
ATOM    981  O   SER B  70      54.567  59.978  70.135  1.00  0.00
ATOM    982  N   SER B  71      56.484  60.696  69.259  1.00  0.00
ATOM    984  CA  SER B  71      57.072  61.208  70.481  1.00  0.00
ATOM    986  CB  SER B  71      57.913  60.128  71.177  1.00  0.00
ATOM    989  OG  SER B  71      58.759  59.448  70.267  1.00  0.00
ATOM    991  C   SER B  71      57.836  62.474  70.110  1.00  0.00
ATOM    992  O   SER B  71      57.977  62.784  68.925  1.00  0.00
ATOM    993  N   GLY B  72      58.290  63.256  71.088  1.00  0.00
ATOM    995  CA  GLY B  72      59.036  64.477  70.785  1.00  0.00
ATOM    998  C   GLY B  72      60.170  64.253  69.770  1.00  0.00
ATOM    999  O   GLY B  72      60.990  63.348  69.917  1.00  0.00
ATOM   1000  N   ASN B  73      60.155  65.068  68.714  1.00  0.00
ATOM   1002  CA  ASN B  73      60.970  64.958  67.498  1.00  0.00
ATOM   1004  CB  ASN B  73      62.225  65.834  67.607  1.00  0.00
ATOM   1007  CG  ASN B  73      63.211  65.356  68.646  1.00  0.00
ATOM   1008  OD1 ASN B  73      63.348  65.970  69.696  1.00  0.00
ATOM   1009  ND2 ASN B  73      63.905  64.269  68.393  1.00  0.00
ATOM   1012  C   ASN B  73      61.201  63.565  66.887  1.00  0.00
ATOM   1013  O   ASN B  73      62.257  63.319  66.305  1.00  0.00
ATOM   1014  N   LYS B  74      60.216  62.668  66.977  1.00  0.00
ATOM   1016  CA  LYS B  74      60.351  61.271  66.559  1.00  0.00
ATOM   1018  CB  LYS B  74      60.954  60.535  67.758  1.00  0.00
ATOM   1021  CG  LYS B  74      61.426  59.125  67.405  1.00  0.00
ATOM   1024  CD  LYS B  74      61.903  58.324  68.625  1.00  0.00
ATOM   1027  CE  LYS B  74      62.836  59.084  69.580  1.00  0.00
ATOM   1030  NZ  LYS B  74      64.046  59.602  68.898  1.00  0.00
ATOM   1034  C   LYS B  74      58.987  60.672  66.157  1.00  0.00
ATOM   1035  O   LYS B  74      58.019  60.594  66.930  1.00  0.00
ATOM   1036  N   VAL B  75      58.931  60.189  64.921  1.00  0.00
ATOM   1038  CA  VAL B  75      57.741  59.529  64.383  1.00  0.00
ATOM   1040  CB  VAL B  75      57.194  60.172  63.083  1.00  0.00
ATOM   1042  CG1 VAL B  75      55.659  60.122  63.130  1.00  0.00
ATOM   1046  CG2 VAL B  75      57.633  61.622  62.849  1.00  0.00
ATOM   1050  C   VAL B  75      58.005  58.063  64.127  1.00  0.00
ATOM   1051  O   VAL B  75      58.992  57.719  63.461  1.00  0.00
ATOM   1052  N   ASN B  76      57.104  57.206  64.614  1.00  0.00
ATOM   1054  CA  ASN B  76      57.284  55.779  64.437  1.00  0.00
ATOM   1056  CB  ASN B  76      56.853  55.032  65.715  1.00  0.00
ATOM   1059  CG  ASN B  76      57.623  55.467  66.957  1.00  0.00
ATOM   1060  OD1 ASN B  76      58.823  55.696  66.922  1.00  0.00
ATOM   1061  ND2 ASN B  76      56.978  55.575  68.099  1.00  0.00
ATOM   1064  C   ASN B  76      56.499  55.391  63.177  1.00  0.00
ATOM   1065  O   ASN B  76      55.405  55.862  62.886  1.00  0.00
ATOM   1066  N   LEU B  77      57.035  54.521  62.352  1.00  0.00
ATOM   1068  CA  LEU B  77      56.371  54.207  61.101  1.00  0.00
ATOM   1070  CB  LEU B  77      57.154  54.821  59.931  1.00  0.00
ATOM   1073  CG  LEU B  77      57.058  56.351  59.846  1.00  0.00
ATOM   1075  CD1 LEU B  77      57.980  56.817  58.729  1.00  0.00
ATOM   1079  CD2 LEU B  77      55.643  56.840  59.538  1.00  0.00
ATOM   1083  C   LEU B  77      56.326  52.701  60.961  1.00  0.00
ATOM   1084  O   LEU B  77      57.363  52.047  61.087  1.00  0.00
ATOM   1085  N   THR B  78      55.141  52.159  60.679  1.00  0.00
ATOM   1087  CA  THR B  78      54.981  50.721  60.478  1.00  0.00
ATOM   1089  CB  THR B  78      54.257  50.014  61.640  1.00  0.00
ATOM   1091  CG2 THR B  78      54.401  48.495  61.563  1.00  0.00
ATOM   1095  OG1 THR B  78      54.756  50.414  62.892  1.00  0.00
ATOM   1097  C   THR B  78      54.235  50.428  59.186  1.00  0.00
ATOM   1098  O   THR B  78      53.009  50.396  59.160  1.00  0.00
ATOM   1099  N   ILE B  79      54.973  50.212  58.102  1.00  0.00
ATOM   1101  CA  ILE B  79      54.376  49.758  56.850  1.00  0.00
ATOM   1103  CB  ILE B  79      55.243  50.090  55.609  1.00  0.00
ATOM   1105  CG2 ILE B  79      54.393  49.835  54.346  1.00  0.00
ATOM   1109  CG1 ILE B  79      55.794  51.534  55.618  1.00  0.00
ATOM   1112  CD1 ILE B  79      56.641  51.858  54.379  1.00  0.00
ATOM   1116  C   ILE B  79      54.136  48.249  56.914  1.00  0.00
ATOM   1117  O   ILE B  79      55.083  47.462  56.886  1.00  0.00
ATOM   1118  N   GLN B  80      52.871  47.843  56.970  1.00  0.00
ATOM   1120  CA  GLN B  80      52.437  46.468  56.729  1.00  0.00
ATOM   1122  CB  GLN B  80      51.290  46.083  57.696  1.00  0.00
ATOM   1125  CG  GLN B  80      51.492  46.419  59.187  1.00  0.00
ATOM   1128  CD  GLN B  80      51.018  47.817  59.580  1.00  0.00
ATOM   1129  OE1 GLN B  80      50.693  48.648  58.753  1.00  0.00
ATOM   1130  NE2 GLN B  80      50.936  48.118  60.859  1.00  0.00
ATOM   1133  C   GLN B  80      51.965  46.219  55.295  1.00  0.00
ATOM   1134  O   GLN B  80      51.784  47.145  54.503  1.00  0.00
ATOM   1135  N   GLY B  81      51.708  44.944  54.984  1.00  0.00
ATOM   1137  CA  GLY B  81      51.168  44.512  53.694  1.00  0.00
ATOM   1140  C   GLY B  81      52.099  44.817  52.533  1.00  0.00
ATOM   1141  O   GLY B  81      51.621  45.063  51.427  1.00  0.00
ATOM   1142  N   LEU B  82      53.406  44.820  52.805  1.00  0.00
ATOM   1144  CA  LEU B  82      54.473  44.808  51.812  1.00  0.00
ATOM   1146  CB  LEU B  82      55.822  44.932  52.533  1.00  0.00
ATOM   1149  CG  LEU B  82      56.018  46.269  53.271  1.00  0.00
ATOM   1151  CD1 LEU B  82      57.174  46.160  54.260  1.00  0.00
ATOM   1155  CD2 LEU B  82      56.347  47.397  52.292  1.00  0.00
ATOM   1159  C   LEU B  82      54.395  43.537  50.957  1.00  0.00
ATOM   1160  O   LEU B  82      53.830  42.527  51.377  1.00  0.00
ATOM   1161  N   ARG B  83      54.994  43.603  49.770  1.00  0.00
ATOM   1163  CA  ARG B  83      55.264  42.470  48.875  1.00  0.00
ATOM   1165  CB  ARG B  83      54.340  42.527  47.643  1.00  0.00
ATOM   1168  CG  ARG B  83      52.835  42.388  47.941  1.00  0.00
ATOM   1171  CD  ARG B  83      51.991  43.291  47.025  1.00  0.00
ATOM   1174  NE  ARG B  83      52.114  44.712  47.413  1.00  0.00
ATOM   1176  CZ  ARG B  83      51.477  45.327  48.390  1.00  0.00
ATOM   1177  NH1 ARG B  83      50.456  44.789  48.985  1.00  0.00
ATOM   1180  NH2 ARG B  83      51.864  46.485  48.834  1.00  0.00
ATOM   1183  C   ARG B  83      56.718  42.540  48.420  1.00  0.00
ATOM   1184  O   ARG B  83      57.316  43.605  48.520  1.00  0.00
ATOM   1185  N   ALA B  84      57.276  41.503  47.805  1.00  0.00
ATOM   1187  CA  ALA B  84      58.597  41.585  47.167  1.00  0.00
ATOM   1189  CB  ALA B  84      58.880  40.249  46.468  1.00  0.00
ATOM   1193  C   ALA B  84      58.728  42.783  46.206  1.00  0.00
ATOM   1194  O   ALA B  84      59.682  43.560  46.292  1.00  0.00
ATOM   1195  N   MET B  85      57.708  42.993  45.365  1.00  0.00
ATOM   1197  CA  MET B  85      57.597  44.123  44.429  1.00  0.00
ATOM   1199  CB  MET B  85      56.295  43.996  43.623  1.00  0.00
ATOM   1202  CG  MET B  85      56.249  42.732  42.755  1.00  0.00
ATOM   1205  SD  MET B  85      54.713  42.526  41.812  1.00  0.00
ATOM   1206  CE  MET B  85      54.895  43.832  40.567  1.00  0.00
ATOM   1210  C   MET B  85      57.625  45.510  45.100  1.00  0.00
ATOM   1211  O   MET B  85      57.993  46.500  44.460  1.00  0.00
ATOM   1212  N   ASP B  86      57.237  45.596  46.375  1.00  0.00
ATOM   1214  CA  ASP B  86      57.295  46.825  47.167  1.00  0.00
ATOM   1216  CB  ASP B  86      56.492  46.758  48.472  1.00  0.00
ATOM   1219  CG  ASP B  86      54.999  46.822  48.208  1.00  0.00
ATOM   1220  OD1 ASP B  86      54.313  47.677  48.804  1.00  0.00
ATOM   1221  OD2 ASP B  86      54.487  46.001  47.422  1.00  0.00
ATOM   1222  C   ASP B  86      58.721  47.276  47.485  1.00  0.00
ATOM   1223  O   ASP B  86      58.941  48.476  47.650  1.00  0.00
ATOM   1224  N   THR B  87      59.690  46.353  47.493  1.00  0.00
ATOM   1226  CA  THR B  87      61.106  46.645  47.769  1.00  0.00
ATOM   1228  CB  THR B  87      61.989  45.485  47.276  1.00  0.00
ATOM   1230  CG2 THR B  87      63.492  45.742  47.392  1.00  0.00
ATOM   1234  OG1 THR B  87      61.717  44.327  48.032  1.00  0.00
ATOM   1236  C   THR B  87      61.560  47.956  47.121  1.00  0.00
ATOM   1237  O   THR B  87      61.383  48.155  45.917  1.00  0.00
ATOM   1238  N   GLY B  88      62.082  48.887  47.922  1.00  0.00
ATOM   1240  CA  GLY B  88      62.399  50.240  47.450  1.00  0.00
ATOM   1243  C   GLY B  88      62.681  51.244  48.566  1.00  0.00
ATOM   1244  O   GLY B  88      62.653  50.910  49.750  1.00  0.00
ATOM   1245  N   LEU B  89      62.944  52.493  48.183  1.00  0.00
ATOM   1247  CA  LEU B  89      63.290  53.558  49.122  1.00  0.00
ATOM   1249  CB  LEU B  89      64.307  54.475  48.418  1.00  0.00
ATOM   1252  CG  LEU B  89      65.035  55.458  49.350  1.00  0.00
ATOM   1254  CD1 LEU B  89      66.179  54.769  50.095  1.00  0.00
ATOM   1258  CD2 LEU B  89      65.637  56.602  48.534  1.00  0.00
ATOM   1262  C   LEU B  89      62.033  54.311  49.573  1.00  0.00
ATOM   1263  O   LEU B  89      61.268  54.765  48.731  1.00  0.00
ATOM   1264  N   TYR B  90      61.828  54.461  50.878  1.00  0.00
ATOM   1266  CA  TYR B  90      60.651  55.100  51.474  1.00  0.00
ATOM   1268  CB  TYR B  90      59.862  54.042  52.265  1.00  0.00
ATOM   1271  CG  TYR B  90      59.068  53.072  51.390  1.00  0.00
ATOM   1272  CD1 TYR B  90      59.722  51.974  50.801  1.00  0.00
ATOM   1274  CE1 TYR B  90      59.017  51.065  49.989  1.00  0.00
ATOM   1276  CZ  TYR B  90      57.632  51.227  49.786  1.00  0.00
ATOM   1277  OH  TYR B  90      56.955  50.363  48.986  1.00  0.00
ATOM   1279  CE2 TYR B  90      56.961  52.312  50.388  1.00  0.00
ATOM   1281  CD2 TYR B  90      57.683  53.241  51.167  1.00  0.00
ATOM   1283  C   TYR B  90      61.107  56.337  52.289  1.00  0.00
ATOM   1284  O   TYR B  90      61.543  56.227  53.438  1.00  0.00
ATOM   1285  N   ILE B  91      61.088  57.520  51.656  1.00  0.00
ATOM   1287  CA  ILE B  91      61.343  58.845  52.268  1.00  0.00
ATOM   1289  CB  ILE B  91      61.342  59.988  51.216  1.00  0.00
ATOM   1291  CG2 ILE B  91      61.856  61.314  51.805  1.00  0.00
ATOM   1295  CG1 ILE B  91      62.091  59.672  49.899  1.00  0.00
ATOM   1298  CD1 ILE B  91      63.565  59.294  50.060  1.00  0.00
ATOM   1302  C   ILE B  91      60.356  59.140  53.429  1.00  0.00
ATOM   1303  O   ILE B  91      59.323  58.492  53.501  1.00  0.00
ATOM   1304  N   CYS B  92      60.645  60.094  54.327  1.00  0.00
ATOM   1306  CA  CYS B  92      59.698  60.676  55.307  1.00  0.00
ATOM   1308  CB  CYS B  92      60.514  61.167  56.528  1.00  0.00
ATOM   1311  SG  CYS B  92      61.632  59.993  57.353  1.00  0.00
ATOM   1312  C   CYS B  92      58.809  61.822  54.695  1.00  0.00
ATOM   1313  O   CYS B  92      58.260  61.672  53.610  1.00  0.00
ATOM   1314  N   LYS B  93      58.656  62.977  55.389  1.00  0.00
ATOM   1316  CA  LYS B  93      58.467  64.372  54.867  1.00  0.00
ATOM   1318  CB  LYS B  93      57.553  64.547  53.631  1.00  0.00
ATOM   1321  CG  LYS B  93      57.671  65.912  52.923  1.00  0.00
ATOM   1324  CD  LYS B  93      57.214  65.915  51.456  1.00  0.00
ATOM   1327  CE  LYS B  93      55.851  65.262  51.192  1.00  0.00
ATOM   1330  NZ  LYS B  93      54.818  65.708  52.151  1.00  0.00
ATOM   1334  C   LYS B  93      58.160  65.467  55.921  1.00  0.00
ATOM   1335  O   LYS B  93      58.279  66.644  55.615  1.00  0.00
ATOM   1336  N   VAL B  94      57.819  65.126  57.162  1.00  0.00
ATOM   1338  CA  VAL B  94      57.513  66.100  58.241  1.00  0.00
ATOM   1340  CB  VAL B  94      58.782  66.566  59.007  1.00  0.00
ATOM   1342  CG1 VAL B  94      59.395  67.900  58.578  1.00  0.00
ATOM   1346  CG2 VAL B  94      58.540  66.633  60.519  1.00  0.00
ATOM   1350  C   VAL B  94      56.411  67.142  57.898  1.00  0.00
ATOM   1351  O   VAL B  94      55.459  66.783  57.214  1.00  0.00
ATOM   1352  N   GLU B  95      56.475  68.373  58.421  1.00  0.00
ATOM   1354  CA  GLU B  95      55.815  69.624  57.958  1.00  0.00
ATOM   1356  CB  GLU B  95      54.670  69.481  56.915  1.00  0.00
ATOM   1359  CG  GLU B  95      55.195  69.210  55.476  1.00  0.00
ATOM   1362  CD  GLU B  95      54.184  68.645  54.452  1.00  0.00
ATOM   1363  OE1 GLU B  95      52.952  68.815  54.601  1.00  0.00
ATOM   1364  OE2 GLU B  95      54.621  68.025  53.448  1.00  0.00
ATOM   1365  C   GLU B  95      55.466  70.617  59.074  1.00  0.00
ATOM   1366  O   GLU B  95      55.217  71.764  58.735  1.00  0.00
ATOM   1367  N   LEU B  96      55.507  70.236  60.368  1.00  0.00
ATOM   1369  CA  LEU B  96      55.388  71.152  61.537  1.00  0.00
ATOM   1371  CB  LEU B  96      56.816  71.620  61.900  1.00  0.00
ATOM   1374  CG  LEU B  96      56.938  72.420  63.214  1.00  0.00
ATOM   1376  CD1 LEU B  96      56.692  71.528  64.429  1.00  0.00
ATOM   1380  CD2 LEU B  96      58.333  73.030  63.340  1.00  0.00
ATOM   1384  C   LEU B  96      54.416  72.340  61.282  1.00  0.00
ATOM   1385  O   LEU B  96      54.772  73.519  61.285  1.00  0.00
ATOM   1386  N   MET B  97      53.187  71.966  60.947  1.00  0.00
ATOM   1388  CA  MET B  97      52.065  72.783  60.515  1.00  0.00
ATOM   1390  CB  MET B  97      50.933  71.807  60.143  1.00  0.00
ATOM   1393  CG  MET B  97      49.630  72.434  59.627  1.00  0.00
ATOM   1396  SD  MET B  97      48.504  73.178  60.848  1.00  0.00
ATOM   1397  CE  MET B  97      48.183  71.792  61.981  1.00  0.00
ATOM   1401  C   MET B  97      51.618  73.826  61.541  1.00  0.00
ATOM   1402  O   MET B  97      51.325  74.967  61.169  1.00  0.00
ATOM   1403  N   TYR B  98      51.600  73.431  62.807  1.00  0.00
ATOM   1405  CA  TYR B  98      51.302  74.339  63.901  1.00  0.00
ATOM   1407  CB  TYR B  98      49.892  74.135  64.452  1.00  0.00
ATOM   1410  CG  TYR B  98      49.573  75.111  65.570  1.00  0.00
ATOM   1411  CD1 TYR B  98      49.486  76.489  65.291  1.00  0.00
ATOM   1413  CE1 TYR B  98      49.278  77.405  66.340  1.00  0.00
ATOM   1415  CZ  TYR B  98      49.150  76.938  67.664  1.00  0.00
ATOM   1416  OH  TYR B  98      48.950  77.822  68.676  1.00  0.00
ATOM   1418  CE2 TYR B  98      49.223  75.557  67.941  1.00  0.00
ATOM   1420  CD2 TYR B  98      49.435  74.646  66.890  1.00  0.00
ATOM   1422  C   TYR B  98      52.424  74.310  65.055  1.00  0.00
ATOM   1423  O   TYR B  98      52.658  73.148  65.417  1.00  0.00
ATOM   1424  N   PRO B  99      53.122  75.347  65.691  1.00  0.00
ATOM   1425  CD  PRO B  99      54.080  74.948  66.712  1.00  0.00
ATOM   1428  CG  PRO B  99      55.163  76.030  66.814  1.00  0.00
ATOM   1431  CB  PRO B  99      54.357  77.299  66.615  1.00  0.00
ATOM   1434  CA  PRO B  99      53.298  76.886  65.581  1.00  0.00
ATOM   1436  C   PRO B  99      53.637  77.272  64.160  1.00  0.00
ATOM   1437  O   PRO B  99      54.009  76.407  63.350  1.00  0.00
ATOM   1438  N   PRO B 100      53.511  78.549  63.774  1.00  0.00
ATOM   1439  CD  PRO B 100      53.100  79.660  64.629  1.00  0.00
ATOM   1442  CG  PRO B 100      52.909  80.851  63.693  1.00  0.00
ATOM   1445  CB  PRO B 100      52.487  80.164  62.401  1.00  0.00
ATOM   1448  CA  PRO B 100      53.385  78.909  62.362  1.00  0.00
ATOM   1450  C   PRO B 100      54.603  79.163  61.493  1.00  0.00
ATOM   1451  O   PRO B 100      54.381  79.464  60.312  1.00  0.00
ATOM   1452  N   PRO B 101      55.894  79.080  61.914  1.00  0.00
ATOM   1453  CD  PRO B 101      56.416  78.933  63.266  1.00  0.00
ATOM   1456  CG  PRO B 101      57.937  78.798  63.137  1.00  0.00
ATOM   1459  CB  PRO B 101      58.238  79.373  61.756  1.00  0.00
ATOM   1462  CA  PRO B 101      56.979  79.019  60.953  1.00  0.00
ATOM   1464  C   PRO B 101      57.008  77.618  60.304  1.00  0.00
ATOM   1465  O   PRO B 101      57.890  76.813  60.613  1.00  0.00
ATOM   1466  N   TYR B 102      56.002  77.325  59.471  1.00  0.00
ATOM   1468  CA  TYR B 102      55.782  76.064  58.747  1.00  0.00
ATOM   1470  CB  TYR B 102      54.774  76.298  57.605  1.00  0.00
ATOM   1473  CG  TYR B 102      54.820  75.262  56.488  1.00  0.00
ATOM   1474  CD1 TYR B 102      54.085  74.066  56.587  1.00  0.00
ATOM   1476  CE1 TYR B 102      54.169  73.100  55.564  1.00  0.00
ATOM   1478  CZ  TYR B 102      55.007  73.314  54.453  1.00  0.00
ATOM   1479  OH  TYR B 102      55.104  72.366  53.483  1.00  0.00
ATOM   1481  CE2 TYR B 102      55.753  74.509  54.353  1.00  0.00
ATOM   1483  CD2 TYR B 102      55.652  75.480  55.368  1.00  0.00
ATOM   1485  C   TYR B 102      57.078  75.463  58.208  1.00  0.00
ATOM   1486  O   TYR B 102      57.861  76.201  57.595  1.00  0.00
ATOM   1487  N   TYR B 103      57.312  74.151  58.397  1.00  0.00
ATOM   1489  CA  TYR B 103      58.638  73.652  58.025  1.00  0.00
ATOM   1491  CB  TYR B 103      59.673  73.941  59.123  1.00  0.00
ATOM   1494  CG  TYR B 103      61.058  74.024  58.514  1.00  0.00
ATOM   1495  CD1 TYR B 103      61.571  75.282  58.143  1.00  0.00
ATOM   1497  CE1 TYR B 103      62.771  75.368  57.413  1.00  0.00
ATOM   1499  CZ  TYR B 103      63.436  74.190  57.016  1.00  0.00
ATOM   1500  OH  TYR B 103      64.571  74.281  56.272  1.00  0.00
ATOM   1502  CE2 TYR B 103      62.922  72.929  57.391  1.00  0.00
ATOM   1504  CD2 TYR B 103      61.750  72.848  58.164  1.00  0.00
ATOM   1506  C   TYR B 103      58.650  72.162  57.647  1.00  0.00
ATOM   1507  O   TYR B 103      58.251  71.243  58.385  1.00  0.00
ATOM   1508  N   VAL B 104      59.187  71.942  56.450  1.00  0.00
ATOM   1510  CA  VAL B 104      59.168  70.679  55.728  1.00  0.00
ATOM   1512  CB  VAL B 104      58.557  70.886  54.326  1.00  0.00
ATOM   1514  CG1 VAL B 104      59.319  71.886  53.446  1.00  0.00
ATOM   1518  CG2 VAL B 104      58.414  69.570  53.554  1.00  0.00
ATOM   1522  C   VAL B 104      60.549  70.027  55.679  1.00  0.00
ATOM   1523  O   VAL B 104      61.556  70.721  55.598  1.00  0.00
ATOM   1524  N   GLY B 105      60.630  68.684  55.727  1.00  0.00
ATOM   1526  CA  GLY B 105      61.923  68.049  55.999  1.00  0.00
ATOM   1529  C   GLY B 105      61.952  66.522  55.678  1.00  0.00
ATOM   1530  O   GLY B 105      60.975  65.767  55.817  1.00  0.00
ATOM   1531  N   MET B 106      63.072  66.070  55.137  1.00  0.00
ATOM   1533  CA  MET B 106      63.040  65.242  53.913  1.00  0.00
ATOM   1535  CB  MET B 106      63.065  66.125  52.654  1.00  0.00
ATOM   1538  CG  MET B 106      61.695  66.757  52.381  1.00  0.00
ATOM   1541  SD  MET B 106      61.691  68.079  51.140  1.00  0.00
ATOM   1542  CE  MET B 106      62.466  69.418  52.092  1.00  0.00
ATOM   1546  C   MET B 106      64.233  64.318  53.999  1.00  0.00
ATOM   1547  O   MET B 106      65.342  64.662  53.588  1.00  0.00
ATOM   1548  N   GLY B 107      64.007  63.210  54.695  1.00  0.00
ATOM   1550  CA  GLY B 107      65.069  62.277  54.971  1.00  0.00
ATOM   1553  C   GLY B 107      65.631  61.645  53.714  1.00  0.00
ATOM   1554  O   GLY B 107      65.012  61.608  52.656  1.00  0.00
ATOM   1555  N   ASN B 108      66.853  61.145  53.846  1.00  0.00
ATOM   1557  CA  ASN B 108      67.604  60.562  52.739  1.00  0.00
ATOM   1559  CB  ASN B 108      69.075  60.473  53.186  1.00  0.00
ATOM   1562  CG  ASN B 108      69.566  61.796  53.750  1.00  0.00
ATOM   1563  OD1 ASN B 108      69.476  62.058  54.941  1.00  0.00
ATOM   1564  ND2 ASN B 108      70.029  62.702  52.918  1.00  0.00
ATOM   1567  C   ASN B 108      67.037  59.212  52.263  1.00  0.00
ATOM   1568  O   ASN B 108      67.542  58.619  51.311  1.00  0.00
ATOM   1569  N   GLY B 109      65.981  58.745  52.925  1.00  0.00
ATOM   1571  CA  GLY B 109      65.292  57.511  52.633  1.00  0.00
ATOM   1574  C   GLY B 109      65.783  56.324  53.446  1.00  0.00
ATOM   1575  O   GLY B 109      66.762  56.392  54.184  1.00  0.00
ATOM   1576  N   THR B 110      65.041  55.240  53.289  1.00  0.00
ATOM   1578  CA  THR B 110      65.158  53.998  54.047  1.00  0.00
ATOM   1580  CB  THR B 110      64.123  54.050  55.190  1.00  0.00
ATOM   1582  CG2 THR B 110      63.840  52.772  55.968  1.00  0.00
ATOM   1586  OG1 THR B 110      64.591  54.958  56.152  1.00  0.00
ATOM   1588  C   THR B 110      64.828  52.879  53.085  1.00  0.00
ATOM   1589  O   THR B 110      63.733  52.872  52.516  1.00  0.00
ATOM   1590  N   GLN B 111      65.791  52.002  52.811  1.00  0.00
ATOM   1592  CA  GLN B 111      65.668  51.026  51.723  1.00  0.00
ATOM   1594  CB  GLN B 111      67.030  50.877  51.023  1.00  0.00
ATOM   1597  CG  GLN B 111      67.136  49.700  50.039  1.00  0.00
ATOM   1600  CD  GLN B 111      66.052  49.636  48.965  1.00  0.00
ATOM   1601  OE1 GLN B 111      65.636  50.627  48.389  1.00  0.00
ATOM   1602  NE2 GLN B 111      65.593  48.449  48.629  1.00  0.00
ATOM   1605  C   GLN B 111      65.124  49.717  52.301  1.00  0.00
ATOM   1606  O   GLN B 111      65.845  48.890  52.884  1.00  0.00
ATOM   1607  N   ILE B 112      63.809  49.574  52.152  1.00  0.00
ATOM   1609  CA  ILE B 112      63.031  48.444  52.640  1.00  0.00
ATOM   1611  CB  ILE B 112      61.556  48.855  52.861  1.00  0.00
ATOM   1613  CG2 ILE B 112      60.749  47.644  53.367  1.00  0.00
ATOM   1617  CG1 ILE B 112      61.479  50.029  53.871  1.00  0.00
ATOM   1620  CD1 ILE B 112      60.061  50.501  54.208  1.00  0.00
ATOM   1624  C   ILE B 112      63.159  47.294  51.650  1.00  0.00
ATOM   1625  O   ILE B 112      62.787  47.425  50.482  1.00  0.00
ATOM   1626  N   TYR B 113      63.669  46.163  52.132  1.00  0.00
ATOM   1628  CA  TYR B 113      63.826  44.931  51.360  1.00  0.00
ATOM   1630  CB  TYR B 113      65.251  44.385  51.510  1.00  0.00
ATOM   1633  CG  TYR B 113      66.252  44.941  50.517  1.00  0.00
ATOM   1634  CD1 TYR B 113      66.294  44.413  49.211  1.00  0.00
ATOM   1636  CE1 TYR B 113      67.274  44.855  48.302  1.00  0.00
ATOM   1638  CZ  TYR B 113      68.229  45.811  48.704  1.00  0.00
ATOM   1639  OH  TYR B 113      69.202  46.196  47.839  1.00  0.00
ATOM   1641  CE2 TYR B 113      68.174  46.355  50.007  1.00  0.00
ATOM   1643  CD2 TYR B 113      67.176  45.930  50.907  1.00  0.00
ATOM   1645  C   TYR B 113      62.808  43.898  51.813  1.00  0.00
ATOM   1646  O   TYR B 113      62.785  43.524  52.982  1.00  0.00
ATOM   1647  N   VAL B 114      61.986  43.409  50.892  1.00  0.00
ATOM   1649  CA  VAL B 114      60.862  42.537  51.223  1.00  0.00
ATOM   1651  CB  VAL B 114      59.520  43.119  50.753  1.00  0.00
ATOM   1653  CG1 VAL B 114      58.364  42.343  51.408  1.00  0.00
ATOM   1657  CG2 VAL B 114      59.368  44.610  51.081  1.00  0.00
ATOM   1661  C   VAL B 114      61.076  41.168  50.600  1.00  0.00
ATOM   1662  O   VAL B 114      61.341  41.049  49.405  1.00  0.00
ATOM   1663  N   ILE B 115      60.947  40.131  51.422  1.00  0.00
ATOM   1665  CA  ILE B 115      61.132  38.748  51.018  1.00  0.00
ATOM   1667  CB  ILE B 115      62.432  38.146  51.612  1.00  0.00
ATOM   1669  CG2 ILE B 115      62.568  36.677  51.163  1.00  0.00
ATOM   1673  CG1 ILE B 115      63.716  38.904  51.186  1.00  0.00
ATOM   1676  CD1 ILE B 115      64.119  40.051  52.125  1.00  0.00
ATOM   1680  C   ILE B 115      59.890  37.967  51.451  1.00  0.00
ATOM   1681  O   ILE B 115      59.699  37.727  52.641  1.00  0.00
ATOM   1682  N   ASP B 116      59.068  37.576  50.478  1.00  0.00
ATOM   1684  CA  ASP B 116      57.884  36.730  50.655  1.00  0.00
ATOM   1686  CB  ASP B 116      56.831  37.071  49.574  1.00  0.00
ATOM   1689  CG  ASP B 116      56.459  38.561  49.447  1.00  0.00
ATOM   1690  OD1 ASP B 116      56.484  39.300  50.455  1.00  0.00
ATOM   1691  OD2 ASP B 116      56.167  38.988  48.303  1.00  0.00
ATOM   1692  C   ASP B 116      58.321  35.247  50.578  1.00  0.00
ATOM   1693  O   ASP B 116      58.642  34.764  49.488  1.00  0.00
ATOM   1694  N   PRO B 117      58.460  34.517  51.702  1.00  0.00
ATOM   1695  CD  PRO B 117      57.989  34.839  53.044  1.00  0.00
ATOM   1698  CG  PRO B 117      58.572  33.748  53.944  1.00  0.00
ATOM   1701  CB  PRO B 117      59.861  33.377  53.226  1.00  0.00
ATOM   1704  CA  PRO B 117      59.395  33.390  51.770  1.00  0.00
ATOM   1706  C   PRO B 117      58.825  32.020  51.370  1.00  0.00
ATOM   1707  O   PRO B 117      59.541  31.024  51.460  1.00  0.00
ATOM   1708  N   GLU B 118      57.551  31.930  50.980  1.00  0.00
ATOM   1710  CA  GLU B 118      56.795  30.671  51.078  1.00  0.00
ATOM   1712  CB  GLU B 118      56.002  30.634  52.406  1.00  0.00
ATOM   1715  CG  GLU B 118      55.033  31.798  52.688  1.00  0.00
ATOM   1718  CD  GLU B 118      54.773  31.955  54.197  1.00  0.00
ATOM   1719  OE1 GLU B 118      55.687  32.394  54.930  1.00  0.00
ATOM   1720  OE2 GLU B 118      53.646  31.715  54.687  1.00  0.00
ATOM   1721  C   GLU B 118      56.021  30.228  49.818  1.00  0.00
ATOM   1722  O   GLU B 118      54.792  30.160  49.823  1.00  0.00
ATOM   1723  N   PRO B 119      56.729  29.851  48.729  1.00  0.00
ATOM   1724  CD  PRO B 119      58.174  29.975  48.562  1.00  0.00
ATOM   1727  CG  PRO B 119      58.467  29.632  47.104  1.00  0.00
ATOM   1730  CB  PRO B 119      57.350  28.656  46.757  1.00  0.00
ATOM   1733  CA  PRO B 119      56.153  29.202  47.547  1.00  0.00
ATOM   1735  C   PRO B 119      55.098  28.126  47.852  1.00  0.00
ATOM   1736  O   PRO B 119      54.763  27.832  48.999  1.00  0.00
ATOM      1  N   GLN A   1      55.748  65.414  45.223  1.00  0.00
ATOM      2  CA  GLN A   1      56.892  64.675  45.747  1.00  0.00
ATOM      4  CB  GLN A   1      56.480  63.205  45.937  1.00  0.00
ATOM      7  CG  GLN A   1      57.485  62.377  46.753  1.00  0.00
ATOM     10  CD  GLN A   1      57.476  62.755  48.230  1.00  0.00
ATOM     11  OE1 GLN A   1      58.020  63.763  48.651  1.00  0.00
ATOM     12  NE2 GLN A   1      56.874  61.961  49.089  1.00  0.00
ATOM     15  C   GLN A   1      58.114  64.805  44.829  1.00  0.00
ATOM     16  O   GLN A   1      58.054  64.491  43.639  1.00  0.00
ATOM     17  N   VAL A   2      59.244  65.243  45.387  1.00  0.00
ATOM     19  CA  VAL A   2      60.479  65.453  44.623  1.00  0.00
ATOM     21  CB  VAL A   2      61.581  66.059  45.516  1.00  0.00
ATOM     23  CG1 VAL A   2      62.945  66.197  44.825  1.00  0.00
ATOM     27  CG2 VAL A   2      61.184  67.459  45.999  1.00  0.00
ATOM     31  C   VAL A   2      60.962  64.162  43.958  1.00  0.00
ATOM     32  O   VAL A   2      61.019  63.110  44.591  1.00  0.00
ATOM     33  N   GLN A   3      61.399  64.264  42.696  1.00  0.00
ATOM     35  CA  GLN A   3      62.192  63.225  42.022  1.00  0.00
ATOM     37  CB  GLN A   3      61.418  62.490  40.909  1.00  0.00
ATOM     40  CG  GLN A   3      59.924  62.194  41.158  1.00  0.00
ATOM     43  CD  GLN A   3      59.021  63.099  40.326  1.00  0.00
ATOM     44  OE1 GLN A   3      59.085  63.129  39.106  1.00  0.00
ATOM     45  NE2 GLN A   3      58.159  63.891  40.921  1.00  0.00
ATOM     48  C   GLN A   3      63.517  63.805  41.484  1.00  0.00
ATOM     49  O   GLN A   3      63.723  65.020  41.555  1.00  0.00
ATOM     50  N   LEU A   4      64.428  62.930  41.011  1.00  0.00
ATOM     52  CA  LEU A   4      65.875  63.184  41.002  1.00  0.00
ATOM     54  CB  LEU A   4      66.462  62.916  42.416  1.00  0.00
ATOM     57  CG  LEU A   4      66.304  64.054  43.446  1.00  0.00
ATOM     59  CD1 LEU A   4      67.057  63.683  44.728  1.00  0.00
ATOM     63  CD2 LEU A   4      66.870  65.397  42.981  1.00  0.00
ATOM     67  C   LEU A   4      66.745  62.471  39.939  1.00  0.00
ATOM     68  O   LEU A   4      67.931  62.786  39.871  1.00  0.00
ATOM     69  N   GLN A   5      66.277  61.512  39.132  1.00  0.00
ATOM     71  CA  GLN A   5      67.182  60.482  38.559  1.00  0.00
ATOM     73  CB  GLN A   5      66.388  59.356  37.862  1.00  0.00
ATOM     76  CG  GLN A   5      66.165  59.497  36.343  1.00  0.00
ATOM     79  CD  GLN A   5      67.417  59.210  35.508  1.00  0.00
ATOM     80  OE1 GLN A   5      68.151  58.254  35.708  1.00  0.00
ATOM     81  NE2 GLN A   5      67.742  60.077  34.578  1.00  0.00
ATOM     84  C   GLN A   5      68.437  60.948  37.757  1.00  0.00
ATOM     85  O   GLN A   5      68.394  61.979  37.090  1.00  0.00
ATOM     86  N   GLU A   6      69.520  60.142  37.770  1.00  0.00
ATOM     88  CA  GLU A   6      70.948  60.502  37.710  1.00  0.00
ATOM     90  CB  GLU A   6      71.695  59.962  38.937  1.00  0.00
ATOM     93  CG  GLU A   6      71.203  60.520  40.268  1.00  0.00
ATOM     96  CD  GLU A   6      70.441  59.444  41.023  1.00  0.00
ATOM     97  OE1 GLU A   6      69.475  58.882  40.460  1.00  0.00
ATOM     98  OE2 GLU A   6      70.864  59.140  42.161  1.00  0.00
ATOM     99  C   GLU A   6      71.805  60.023  36.524  1.00  0.00
ATOM    100  O   GLU A   6      72.920  60.525  36.330  1.00  0.00
ATOM    101  N   SER A   7      71.302  59.100  35.703  1.00  0.00
ATOM    103  CA  SER A   7      71.889  58.820  34.384  1.00  0.00
ATOM    105  CB  SER A   7      71.736  60.094  33.512  1.00  0.00
ATOM    108  OG  SER A   7      70.507  60.773  33.700  1.00  0.00
ATOM    110  C   SER A   7      73.344  58.319  34.332  1.00  0.00
ATOM    111  O   SER A   7      73.916  57.880  35.341  1.00  0.00
ATOM    112  N   GLY A   8      73.892  58.356  33.098  1.00  0.00
ATOM    114  CA  GLY A   8      75.249  58.773  32.667  1.00  0.00
ATOM    117  C   GLY A   8      76.474  58.080  33.259  1.00  0.00
ATOM    118  O   GLY A   8      77.594  58.507  32.991  1.00  0.00
ATOM    119  N   GLY A   9      76.251  57.041  34.053  1.00  0.00
ATOM    121  CA  GLY A   9      77.283  56.143  34.531  1.00  0.00
ATOM    124  C   GLY A   9      77.781  55.212  33.436  1.00  0.00
ATOM    125  O   GLY A   9      77.490  55.392  32.251  1.00  0.00
ATOM    126  N   GLY A  10      78.531  54.191  33.834  1.00  0.00
ATOM    128  CA  GLY A  10      79.088  53.232  32.897  1.00  0.00
ATOM    131  C   GLY A  10      80.313  52.495  33.426  1.00  0.00
ATOM    132  O   GLY A  10      80.496  52.303  34.629  1.00  0.00
ATOM    133  N   LEU A  11      81.140  52.083  32.466  1.00  0.00
ATOM    135  CA  LEU A  11      82.526  51.682  32.664  1.00  0.00
ATOM    137  CB  LEU A  11      82.950  50.695  31.539  1.00  0.00
ATOM    140  CG  LEU A  11      82.613  50.953  30.046  1.00  0.00
ATOM    142  CD1 LEU A  11      81.148  50.700  29.676  1.00  0.00
ATOM    146  CD2 LEU A  11      82.998  52.337  29.527  1.00  0.00
ATOM    150  C   LEU A  11      83.421  52.908  32.954  1.00  0.00
ATOM    151  O   LEU A  11      83.076  53.727  33.810  1.00  0.00
ATOM    152  N   VAL A  12      84.556  52.956  32.247  1.00  0.00
ATOM    154  CA  VAL A  12      85.342  54.065  31.644  1.00  0.00
ATOM    156  CB  VAL A  12      84.885  55.502  32.010  1.00  0.00
ATOM    158  CG1 VAL A  12      85.812  56.559  31.386  1.00  0.00
ATOM    162  CG2 VAL A  12      83.493  55.827  31.430  1.00  0.00
ATOM    166  C   VAL A  12      86.824  53.776  31.880  1.00  0.00
ATOM    167  O   VAL A  12      87.212  53.267  32.925  1.00  0.00
ATOM    168  N   GLN A  13      87.676  54.003  30.884  1.00  0.00
ATOM    170  CA  GLN A  13      89.117  53.818  31.035  1.00  0.00
ATOM    172  CB  GLN A  13      89.826  53.970  29.671  1.00  0.00
ATOM    175  CG  GLN A  13      89.918  55.391  29.075  1.00  0.00
ATOM    178  CD  GLN A  13      88.594  56.000  28.601  1.00  0.00
ATOM    179  OE1 GLN A  13      87.569  55.357  28.464  1.00  0.00
ATOM    180  NE2 GLN A  13      88.564  57.280  28.310  1.00  0.00
ATOM    183  C   GLN A  13      89.695  54.781  32.084  1.00  0.00
ATOM    184  O   GLN A  13      89.257  55.927  32.219  1.00  0.00
ATOM    185  N   ALA A  14      90.725  54.339  32.804  1.00  0.00
ATOM    187  CA  ALA A  14      91.544  55.223  33.624  1.00  0.00
ATOM    189  CB  ALA A  14      92.638  54.388  34.299  1.00  0.00
ATOM    193  C   ALA A  14      92.114  56.380  32.780  1.00  0.00
ATOM    194  O   ALA A  14      92.528  56.190  31.637  1.00  0.00
ATOM    195  N   GLY A  15      92.102  57.590  33.335  1.00  0.00
ATOM    197  CA  GLY A  15      92.436  58.828  32.630  1.00  0.00
ATOM    200  C   GLY A  15      91.345  59.375  31.704  1.00  0.00
ATOM    201  O   GLY A  15      91.520  60.450  31.132  1.00  0.00
ATOM    202  N   GLY A  16      90.217  58.677  31.573  1.00  0.00
ATOM    204  CA  GLY A  16      89.021  59.175  30.905  1.00  0.00
ATOM    207  C   GLY A  16      88.224  60.186  31.728  1.00  0.00
ATOM    208  O   GLY A  16      88.577  60.539  32.860  1.00  0.00
ATOM    209  N   SER A  17      87.096  60.584  31.135  1.00  0.00
ATOM    211  CA  SER A  17      86.040  61.375  31.765  1.00  0.00
ATOM    213  CB  SER A  17      85.929  62.771  31.143  1.00  0.00
ATOM    216  OG  SER A  17      87.060  63.569  31.408  1.00  0.00
ATOM    218  C   SER A  17      84.678  60.705  31.570  1.00  0.00
ATOM    219  O   SER A  17      84.481  59.937  30.629  1.00  0.00
ATOM    220  N   LEU A  18      83.714  61.103  32.399  1.00  0.00
ATOM    222  CA  LEU A  18      82.292  61.053  32.068  1.00  0.00
ATOM    224  CB  LEU A  18      81.649  59.677  32.396  1.00  0.00
ATOM    227  CG  LEU A  18      81.438  59.186  33.845  1.00  0.00
ATOM    229  CD1 LEU A  18      82.736  58.962  34.602  1.00  0.00
ATOM    233  CD2 LEU A  18      80.563  60.096  34.698  1.00  0.00
ATOM    237  C   LEU A  18      81.558  62.264  32.643  1.00  0.00
ATOM    238  O   LEU A  18      82.164  63.123  33.290  1.00  0.00
ATOM    239  N   ARG A  19      80.242  62.350  32.417  1.00  0.00
ATOM    241  CA  ARG A  19      79.422  63.371  33.075  1.00  0.00
ATOM    243  CB  ARG A  19      79.403  64.693  32.298  1.00  0.00
ATOM    246  CG  ARG A  19      79.022  64.614  30.807  1.00  0.00
ATOM    249  CD  ARG A  19      78.317  65.898  30.352  1.00  0.00
ATOM    252  NE  ARG A  19      76.921  65.936  30.838  1.00  0.00
ATOM    254  CZ  ARG A  19      76.160  67.000  31.035  1.00  0.00
ATOM    255  NH1 ARG A  19      76.600  68.220  30.902  1.00  0.00
ATOM    258  NH2 ARG A  19      74.924  66.872  31.411  1.00  0.00
ATOM    261  C   ARG A  19      78.016  62.917  33.456  1.00  0.00
ATOM    262  O   ARG A  19      77.122  62.856  32.619  1.00  0.00
ATOM    263  N   LEU A  20      77.839  62.630  34.746  1.00  0.00
ATOM    265  CA  LEU A  20      76.562  62.235  35.347  1.00  0.00
ATOM    267  CB  LEU A  20      76.790  61.793  36.804  1.00  0.00
ATOM    270  CG  LEU A  20      77.886  60.740  37.017  1.00  0.00
ATOM    272  CD1 LEU A  20      77.929  60.330  38.479  1.00  0.00
ATOM    276  CD2 LEU A  20      77.606  59.505  36.168  1.00  0.00
ATOM    280  C   LEU A  20      75.533  63.373  35.329  1.00  0.00
ATOM    281  O   LEU A  20      75.897  64.552  35.219  1.00  0.00
ATOM    282  N   SER A  21      74.239  63.032  35.432  1.00  0.00
ATOM    284  CA  SER A  21      73.148  63.999  35.265  1.00  0.00
ATOM    286  CB  SER A  21      72.846  64.183  33.770  1.00  0.00
ATOM    289  OG  SER A  21      73.966  64.758  33.109  1.00  0.00
ATOM    291  C   SER A  21      71.842  63.664  36.001  1.00  0.00
ATOM    292  O   SER A  21      71.170  62.653  35.755  1.00  0.00
ATOM    293  N   CYS A  22      71.484  64.600  36.874  1.00  0.00
ATOM    295  CA  CYS A  22      70.433  64.492  37.861  1.00  0.00
ATOM    297  CB  CYS A  22      71.055  64.690  39.227  1.00  0.00
ATOM    300  SG  CYS A  22      69.858  64.952  40.537  1.00  0.00
ATOM    301  C   CYS A  22      69.269  65.427  37.587  1.00  0.00
ATOM    302  O   CYS A  22      69.475  66.610  37.305  1.00  0.00
ATOM    303  N   ALA A  23      68.056  64.890  37.681  1.00  0.00
ATOM    305  CA  ALA A  23      66.865  65.511  37.130  1.00  0.00
ATOM    307  CB  ALA A  23      66.333  64.616  36.001  1.00  0.00
ATOM    311  C   ALA A  23      65.832  65.769  38.219  1.00  0.00
ATOM    312  O   ALA A  23      65.098  64.874  38.665  1.00  0.00
ATOM    313  N   ALA A  24      65.819  67.031  38.651  1.00  0.00
ATOM    315  CA  ALA A  24      64.861  67.501  39.624  1.00  0.00
ATOM    317  CB  ALA A  24      65.338  68.843  40.192  1.00  0.00
ATOM    321  C   ALA A  24      63.473  67.616  38.993  1.00  0.00
ATOM    322  O   ALA A  24      63.274  68.284  37.980  1.00  0.00
ATOM    323  N   SER A  25      62.499  67.002  39.647  1.00  0.00
ATOM    325  CA  SER A  25      61.085  67.116  39.312  1.00  0.00
ATOM    327  CB  SER A  25      60.634  65.824  38.640  1.00  0.00
ATOM    330  OG  SER A  25      59.237  65.787  38.454  1.00  0.00
ATOM    332  C   SER A  25      60.323  67.399  40.603  1.00  0.00
ATOM    333  O   SER A  25      60.757  67.005  41.685  1.00  0.00
ATOM    334  N   GLY A  26      59.216  68.128  40.505  1.00  0.00
ATOM    336  CA  GLY A  26      58.290  68.327  41.616  1.00  0.00
ATOM    339  C   GLY A  26      58.491  69.536  42.523  1.00  0.00
ATOM    340  O   GLY A  26      57.547  70.010  43.151  1.00  0.00
ATOM    341  N   ASN A  27      59.697  70.089  42.566  1.00  0.00
ATOM    343  CA  ASN A  27      59.948  71.383  43.182  1.00  0.00
ATOM    345  CB  ASN A  27      60.189  71.191  44.690  1.00  0.00
ATOM    348  CG  ASN A  27      59.385  72.199  45.473  1.00  0.00
ATOM    349  OD1 ASN A  27      59.907  73.186  45.948  1.00  0.00
ATOM    350  ND2 ASN A  27      58.082  72.030  45.554  1.00  0.00
ATOM    353  C   ASN A  27      61.110  72.037  42.443  1.00  0.00
ATOM    354  O   ASN A  27      62.005  71.351  41.941  1.00  0.00
ATOM    355  N   ILE A  28      61.066  73.358  42.297  1.00  0.00
ATOM    357  CA  ILE A  28      62.061  74.063  41.497  1.00  0.00
ATOM    359  CB  ILE A  28      61.534  75.447  41.042  1.00  0.00
ATOM    361  CG2 ILE A  28      61.380  76.469  42.183  1.00  0.00
ATOM    365  CG1 ILE A  28      62.422  75.964  39.892  1.00  0.00
ATOM    368  CD1 ILE A  28      61.979  77.302  39.290  1.00  0.00
ATOM    372  C   ILE A  28      63.398  74.099  42.248  1.00  0.00
ATOM    373  O   ILE A  28      63.538  74.677  43.331  1.00  0.00
ATOM    374  N   SER A  29      64.416  73.481  41.644  1.00  0.00
ATOM    376  CA  SER A  29      65.749  73.371  42.239  1.00  0.00
ATOM    378  CB  SER A  29      66.664  72.494  41.379  1.00  0.00
ATOM    381  OG  SER A  29      66.843  73.045  40.085  1.00  0.00
ATOM    383  C   SER A  29      66.428  74.717  42.516  1.00  0.00
ATOM    384  O   SER A  29      67.398  74.797  43.268  1.00  0.00
ATOM    385  N   VAL A  30      65.913  75.795  41.927  1.00  0.00
ATOM    387  CA  VAL A  30      66.388  77.180  42.045  1.00  0.00
ATOM    389  CB  VAL A  30      65.506  78.085  41.142  1.00  0.00
ATOM    391  CG1 VAL A  30      65.731  79.598  41.270  1.00  0.00
ATOM    395  CG2 VAL A  30      65.770  77.741  39.671  1.00  0.00
ATOM    399  C   VAL A  30      66.482  77.724  43.476  1.00  0.00
ATOM    400  O   VAL A  30      67.197  78.690  43.707  1.00  0.00
ATOM    401  N   ARG A  31      65.845  77.072  44.456  1.00  0.00
ATOM    403  CA  ARG A  31      65.927  77.444  45.881  1.00  0.00
ATOM    405  CB  ARG A  31      64.501  77.794  46.359  1.00  0.00
ATOM    408  CG  ARG A  31      64.490  78.780  47.534  1.00  0.00
ATOM    411  CD  ARG A  31      63.066  78.991  48.064  1.00  0.00
ATOM    414  NE  ARG A  31      63.053  80.012  49.126  1.00  0.00
ATOM    416  CZ  ARG A  31      63.120  79.819  50.430  1.00  0.00
ATOM    417  NH1 ARG A  31      63.143  78.634  50.972  1.00  0.00
ATOM    420  NH2 ARG A  31      63.169  80.837  51.245  1.00  0.00
ATOM    423  C   ARG A  31      66.584  76.385  46.768  1.00  0.00
ATOM    424  O   ARG A  31      66.549  76.477  47.990  1.00  0.00
ATOM    425  N   ALA A  32      67.177  75.377  46.146  1.00  0.00
ATOM    427  CA  ALA A  32      67.771  74.226  46.795  1.00  0.00
ATOM    429  CB  ALA A  32      67.059  72.988  46.242  1.00  0.00
ATOM    433  C   ALA A  32      69.283  74.181  46.585  1.00  0.00
ATOM    434  O   ALA A  32      69.864  74.968  45.828  1.00  0.00
ATOM    435  N   THR A  33      69.914  73.233  47.269  1.00  0.00
ATOM    437  CA  THR A  33      71.346  72.954  47.152  1.00  0.00
ATOM    439  CB  THR A  33      72.093  73.370  48.428  1.00  0.00
ATOM    441  CG2 THR A  33      73.576  73.004  48.478  1.00  0.00
ATOM    445  OG1 THR A  33      72.044  74.773  48.520  1.00  0.00
ATOM    447  C   THR A  33      71.532  71.465  46.816  1.00  0.00
ATOM    448  O   THR A  33      70.692  70.612  47.163  1.00  0.00
ATOM    449  N   MET A  34      72.598  71.165  46.066  1.00  0.00
ATOM    451  CA  MET A  34      72.554  69.954  45.245  1.00  0.00
ATOM    453  CB  MET A  34      72.140  70.271  43.796  1.00  0.00
ATOM    456  CG  MET A  34      70.654  70.023  43.522  1.00  0.00
ATOM    459  SD  MET A  34      69.513  71.357  43.960  1.00  0.00
ATOM    460  CE  MET A  34      67.976  70.410  43.806  1.00  0.00
ATOM    464  C   MET A  34      73.911  69.240  45.245  1.00  0.00
ATOM    465  O   MET A  34      74.958  69.849  44.985  1.00  0.00
ATOM    466  N   GLY A  35      73.897  67.951  45.580  1.00  0.00
ATOM    468  CA  GLY A  35      75.034  67.416  46.303  1.00  0.00
ATOM    471  C   GLY A  35      75.315  65.966  45.938  1.00  0.00
ATOM    472  O   GLY A  35      74.547  65.056  46.286  1.00  0.00
ATOM    473  N   TRP A  36      76.415  65.739  45.208  1.00  0.00
ATOM    475  CA  TRP A  36      76.661  64.371  44.802  1.00  0.00
ATOM    477  CB  TRP A  36      77.308  64.208  43.412  1.00  0.00
ATOM    480  CG  TRP A  36      76.465  64.608  42.237  1.00  0.00
ATOM    481  CD1 TRP A  36      76.220  65.884  41.875  1.00  0.00
ATOM    483  NE1 TRP A  36      75.478  65.907  40.713  1.00  0.00
ATOM    485  CE2 TRP A  36      75.176  64.637  40.278  1.00  0.00
ATOM    486  CZ2 TRP A  36      74.459  64.143  39.180  1.00  0.00
ATOM    488  CH2 TRP A  36      74.268  62.759  39.044  1.00  0.00
ATOM    490  CZ3 TRP A  36      74.824  61.885  39.994  1.00  0.00
ATOM    492  CE3 TRP A  36      75.568  62.391  41.080  1.00  0.00
ATOM    494  CD2 TRP A  36      75.769  63.776  41.256  1.00  0.00
ATOM    495  C   TRP A  36      77.332  63.594  45.938  1.00  0.00
ATOM    496  O   TRP A  36      77.891  64.164  46.876  1.00  0.00
ATOM    497  N   TYR A  37      77.227  62.268  45.901  1.00  0.00
ATOM    499  CA  TYR A  37      77.617  61.428  47.020  1.00  0.00
ATOM    501  CB  TYR A  37      76.504  61.359  48.084  1.00  0.00
ATOM    504  CG  TYR A  37      76.565  62.384  49.198  1.00  0.00
ATOM    505  CD1 TYR A  37      75.901  63.612  49.055  1.00  0.00
ATOM    507  CE1 TYR A  37      75.971  64.581  50.069  1.00  0.00
ATOM    509  CZ  TYR A  37      76.645  64.295  51.271  1.00  0.00
ATOM    510  OH  TYR A  37      76.708  65.238  52.247  1.00  0.00
ATOM    512  CE2 TYR A  37      77.279  63.044  51.440  1.00  0.00
ATOM    514  CD2 TYR A  37      77.252  62.100  50.395  1.00  0.00
ATOM    516  C   TYR A  37      77.873  60.005  46.508  1.00  0.00
ATOM    517  O   TYR A  37      76.974  59.235  46.124  1.00  0.00
ATOM    518  N   ARG A  38      79.141  59.615  46.520  1.00  0.00
ATOM    520  CA  ARG A  38      79.524  58.299  46.032  1.00  0.00
ATOM    522  CB  ARG A  38      80.856  58.380  45.269  1.00  0.00
ATOM    525  CG  ARG A  38      82.098  58.551  46.149  1.00  0.00
ATOM    528  CD  ARG A  38      83.342  58.539  45.258  1.00  0.00
ATOM    531  NE  ARG A  38      84.570  58.798  46.028  1.00  0.00
ATOM    533  CZ  ARG A  38      85.764  59.045  45.526  1.00  0.00
ATOM    534  NH1 ARG A  38      85.988  59.019  44.242  1.00  0.00
ATOM    537  NH2 ARG A  38      86.737  59.342  46.336  1.00  0.00
ATOM    540  C   ARG A  38      79.488  57.229  47.100  1.00  0.00
ATOM    541  O   ARG A  38      79.455  57.525  48.290  1.00  0.00
ATOM    542  N   GLN A  39      79.505  55.964  46.693  1.00  0.00
ATOM    544  CA  GLN A  39      79.657  54.876  47.664  1.00  0.00
ATOM    546  CB  GLN A  39      78.326  54.495  48.324  1.00  0.00
ATOM    549  CG  GLN A  39      78.552  53.343  49.318  1.00  0.00
ATOM    552  CD  GLN A  39      77.450  53.208  50.359  1.00  0.00
ATOM    553  OE1 GLN A  39      76.311  53.629  50.184  1.00  0.00
ATOM    554  NE2 GLN A  39      77.755  52.639  51.502  1.00  0.00
ATOM    557  C   GLN A  39      80.297  53.695  46.945  1.00  0.00
ATOM    558  O   GLN A  39      79.674  53.064  46.094  1.00  0.00
ATOM    559  N   ALA A  40      81.565  53.451  47.263  1.00  0.00
ATOM    561  CA  ALA A  40      82.268  52.259  46.831  1.00  0.00
ATOM    563  CB  ALA A  40      83.775  52.536  46.905  1.00  0.00
ATOM    567  C   ALA A  40      81.858  51.031  47.662  1.00  0.00
ATOM    568  O   ALA A  40      81.482  51.191  48.826  1.00  0.00
ATOM    569  N   PRO A  41      81.932  49.807  47.112  1.00  0.00
ATOM    570  CD  PRO A  41      82.369  49.461  45.768  1.00  0.00
ATOM    573  CG  PRO A  41      82.636  47.957  45.797  1.00  0.00
ATOM    576  CB  PRO A  41      81.678  47.454  46.878  1.00  0.00
ATOM    579  CA  PRO A  41      81.614  48.612  47.881  1.00  0.00
ATOM    581  C   PRO A  41      82.596  48.442  49.047  1.00  0.00
ATOM    582  O   PRO A  41      83.805  48.608  48.884  1.00  0.00
ATOM    583  N   GLY A  42      82.065  48.156  50.236  1.00  0.00
ATOM    585  CA  GLY A  42      82.846  48.114  51.476  1.00  0.00
ATOM    588  C   GLY A  42      83.247  49.479  52.049  1.00  0.00
ATOM    589  O   GLY A  42      84.047  49.518  52.975  1.00  0.00
ATOM    590  N   LYS A  43      82.678  50.584  51.537  1.00  0.00
ATOM    592  CA  LYS A  43      82.967  51.950  51.990  1.00  0.00
ATOM    594  CB  LYS A  43      83.744  52.652  50.857  1.00  0.00
ATOM    597  CG  LYS A  43      84.319  54.014  51.262  1.00  0.00
ATOM    600  CD  LYS A  43      85.249  54.630  50.212  1.00  0.00
ATOM    603  CE  LYS A  43      85.980  55.852  50.791  1.00  0.00
ATOM    606  NZ  LYS A  43      85.063  56.962  51.135  1.00  0.00
ATOM    610  C   LYS A  43      81.690  52.701  52.385  1.00  0.00
ATOM    611  O   LYS A  43      80.572  52.314  52.022  1.00  0.00
ATOM    612  N   GLU A  44      81.852  53.758  53.175  1.00  0.00
ATOM    614  CA  GLU A  44      80.761  54.642  53.578  1.00  0.00
ATOM    616  CB  GLU A  44      81.198  55.477  54.805  1.00  0.00
ATOM    619  CG  GLU A  44      81.859  56.854  54.581  1.00  0.00
ATOM    622  CD  GLU A  44      83.015  56.875  53.576  1.00  0.00
ATOM    623  OE1 GLU A  44      83.081  57.820  52.763  1.00  0.00
ATOM    624  OE2 GLU A  44      83.844  55.938  53.545  1.00  0.00
ATOM    625  C   GLU A  44      80.236  55.490  52.394  1.00  0.00
ATOM    626  O   GLU A  44      80.679  55.359  51.248  1.00  0.00
ATOM    627  N   ARG A  45      79.253  56.351  52.661  1.00  0.00
ATOM    629  CA  ARG A  45      78.668  57.277  51.685  1.00  0.00
ATOM    631  CB  ARG A  45      77.172  57.429  52.027  1.00  0.00
ATOM    634  CG  ARG A  45      76.340  58.292  51.058  1.00  0.00
ATOM    637  CD  ARG A  45      76.141  57.675  49.667  1.00  0.00
ATOM    640  NE  ARG A  45      75.447  56.377  49.739  1.00  0.00
ATOM    642  CZ  ARG A  45      74.173  56.110  49.557  1.00  0.00
ATOM    643  NH1 ARG A  45      73.266  57.008  49.291  1.00  0.00
ATOM    646  NH2 ARG A  45      73.820  54.861  49.643  1.00  0.00
ATOM    649  C   ARG A  45      79.418  58.625  51.722  1.00  0.00
ATOM    650  O   ARG A  45      79.185  59.441  52.612  1.00  0.00
ATOM    651  N   GLU A  46      80.323  58.840  50.780  1.00  0.00
ATOM    653  CA  GLU A  46      81.270  59.963  50.748  1.00  0.00
ATOM    655  CB  GLU A  46      82.517  59.462  49.971  1.00  0.00
ATOM    658  CG  GLU A  46      83.756  60.385  49.939  1.00  0.00
ATOM    661  CD  GLU A  46      84.948  59.763  49.172  1.00  0.00
ATOM    662  OE1 GLU A  46      85.949  60.457  48.859  1.00  0.00
ATOM    663  OE2 GLU A  46      84.903  58.550  48.851  1.00  0.00
ATOM    664  C   GLU A  46      80.690  61.177  50.017  1.00  0.00
ATOM    665  O   GLU A  46      80.238  61.052  48.878  1.00  0.00
ATOM    666  N   PHE A  47      80.747  62.356  50.636  1.00  0.00
ATOM    668  CA  PHE A  47      80.401  63.628  49.995  1.00  0.00
ATOM    670  CB  PHE A  47      80.533  64.751  51.032  1.00  0.00
ATOM    673  CG  PHE A  47      80.440  66.171  50.487  1.00  0.00
ATOM    674  CD1 PHE A  47      79.249  66.628  49.896  1.00  0.00
ATOM    676  CE1 PHE A  47      79.141  67.960  49.462  1.00  0.00
ATOM    678  CZ  PHE A  47      80.229  68.837  49.581  1.00  0.00
ATOM    680  CE2 PHE A  47      81.432  68.382  50.144  1.00  0.00
ATOM    682  CD2 PHE A  47      81.532  67.055  50.606  1.00  0.00
ATOM    684  C   PHE A  47      81.311  63.921  48.801  1.00  0.00
ATOM    685  O   PHE A  47      82.534  63.845  48.895  1.00  0.00
ATOM    686  N   VAL A  48      80.692  64.320  47.698  1.00  0.00
ATOM    688  CA  VAL A  48      81.291  64.650  46.408  1.00  0.00
ATOM    690  CB  VAL A  48      81.297  63.416  45.478  1.00  0.00
ATOM    692  CG1 VAL A  48      81.807  63.755  44.070  1.00  0.00
ATOM    696  CG2 VAL A  48      82.224  62.313  46.011  1.00  0.00
ATOM    700  C   VAL A  48      80.465  65.792  45.799  1.00  0.00
ATOM    701  O   VAL A  48      79.505  65.622  45.061  1.00  0.00
ATOM    702  N   ALA A  49      80.893  67.006  46.100  1.00  0.00
ATOM    704  CA  ALA A  49      80.327  68.235  45.557  1.00  0.00
ATOM    706  CB  ALA A  49      80.664  68.348  44.059  1.00  0.00
ATOM    710  C   ALA A  49      78.868  68.576  45.947  1.00  0.00
ATOM    711  O   ALA A  49      78.174  67.784  46.574  1.00  0.00
ATOM    712  N   GLY A  50      78.444  69.815  45.657  1.00  0.00
ATOM    714  CA  GLY A  50      77.495  70.546  46.500  1.00  0.00
ATOM    717  C   GLY A  50      77.260  71.970  46.011  1.00  0.00
ATOM    718  O   GLY A  50      77.887  72.911  46.485  1.00  0.00
ATOM    719  N   ILE A  51      76.418  72.143  45.005  1.00  0.00
ATOM    721  CA  ILE A  51      76.170  73.414  44.338  1.00  0.00
ATOM    723  CB  ILE A  51      76.151  73.200  42.806  1.00  0.00
ATOM    725  CG2 ILE A  51      75.096  72.181  42.354  1.00  0.00
ATOM    729  CG1 ILE A  51      76.025  74.547  42.059  1.00  0.00
ATOM    732  CD1 ILE A  51      76.304  74.466  40.551  1.00  0.00
ATOM    736  C   ILE A  51      74.932  74.133  44.874  1.00  0.00
ATOM    737  O   ILE A  51      73.808  73.621  44.881  1.00  0.00
ATOM    738  N   SER A  52      75.184  75.360  45.317  1.00  0.00
ATOM    740  CA  SER A  52      74.205  76.354  45.741  1.00  0.00
ATOM    742  CB  SER A  52      75.000  77.615  46.127  1.00  0.00
ATOM    745  OG  SER A  52      74.195  78.720  46.479  1.00  0.00
ATOM    747  C   SER A  52      73.201  76.692  44.630  1.00  0.00
ATOM    748  O   SER A  52      73.398  76.385  43.456  1.00  0.00
ATOM    749  N   TYR A  53      72.136  77.395  45.007  1.00  0.00
ATOM    751  CA  TYR A  53      71.113  77.939  44.122  1.00  0.00
ATOM    753  CB  TYR A  53      70.113  78.750  44.959  1.00  0.00
ATOM    756  CG  TYR A  53      70.699  79.716  45.978  1.00  0.00
ATOM    757  CD1 TYR A  53      70.849  79.317  47.321  1.00  0.00
ATOM    759  CE1 TYR A  53      71.355  80.226  48.271  1.00  0.00
ATOM    761  CZ  TYR A  53      71.692  81.541  47.885  1.00  0.00
ATOM    762  OH  TYR A  53      72.144  82.418  48.820  1.00  0.00
ATOM    764  CE2 TYR A  53      71.541  81.938  46.539  1.00  0.00
ATOM    766  CD2 TYR A  53      71.050  81.024  45.588  1.00  0.00
ATOM    768  C   TYR A  53      71.620  78.762  42.922  1.00  0.00
ATOM    769  O   TYR A  53      70.988  78.765  41.860  1.00  0.00
ATOM    770  N   GLY A  54      72.754  79.448  43.090  1.00  0.00
ATOM    772  CA  GLY A  54      73.199  80.541  42.217  1.00  0.00
ATOM    775  C   GLY A  54      74.697  80.538  41.915  1.00  0.00
ATOM    776  O   GLY A  54      75.357  81.561  42.064  1.00  0.00
ATOM    777  N   SER A  55      75.239  79.367  41.560  1.00  0.00
ATOM    779  CA  SER A  55      76.552  79.163  40.907  1.00  0.00
ATOM    781  CB  SER A  55      76.924  80.268  39.905  1.00  0.00
ATOM    784  OG  SER A  55      75.859  80.486  38.996  1.00  0.00
ATOM    786  C   SER A  55      77.726  78.904  41.857  1.00  0.00
ATOM    787  O   SER A  55      78.751  78.386  41.419  1.00  0.00
ATOM    788  N   SER A  56      77.602  79.221  43.149  1.00  0.00
ATOM    790  CA  SER A  56      78.611  78.846  44.153  1.00  0.00
ATOM    792  CB  SER A  56      78.295  79.505  45.497  1.00  0.00
ATOM    795  OG  SER A  56      79.368  79.300  46.391  1.00  0.00
ATOM    797  C   SER A  56      78.703  77.332  44.325  1.00  0.00
ATOM    798  O   SER A  56      77.679  76.653  44.370  1.00  0.00
ATOM    799  N   THR A  57      79.918  76.791  44.439  1.00  0.00
ATOM    801  CA  THR A  57      80.159  75.344  44.409  1.00  0.00
ATOM    803  CB  THR A  57      80.652  74.884  43.027  1.00  0.00
ATOM    805  CG2 THR A  57      79.570  74.944  41.966  1.00  0.00
ATOM    809  OG1 THR A  57      81.707  75.665  42.507  1.00  0.00
ATOM    811  C   THR A  57      81.168  74.912  45.455  1.00  0.00
ATOM    812  O   THR A  57      82.216  75.539  45.616  1.00  0.00
ATOM    813  N   TYR A  58      80.872  73.794  46.123  1.00  0.00
ATOM    815  CA  TYR A  58      81.823  73.164  47.048  1.00  0.00
ATOM    817  CB  TYR A  58      81.237  73.223  48.477  1.00  0.00
ATOM    820  CG  TYR A  58      80.460  74.497  48.809  1.00  0.00
ATOM    821  CD1 TYR A  58      81.040  75.765  48.592  1.00  0.00
ATOM    823  CE1 TYR A  58      80.272  76.934  48.737  1.00  0.00
ATOM    825  CZ  TYR A  58      78.924  76.851  49.142  1.00  0.00
ATOM    826  OH  TYR A  58      78.186  77.988  49.261  1.00  0.00
ATOM    828  CE2 TYR A  58      78.353  75.589  49.420  1.00  0.00
ATOM    830  CD2 TYR A  58      79.118  74.419  49.239  1.00  0.00
ATOM    832  C   TYR A  58      82.083  71.740  46.567  1.00  0.00
ATOM    833  O   TYR A  58      81.248  71.158  45.866  1.00  0.00
ATOM    834  N   TYR A  59      83.247  71.221  46.962  1.00  0.00
ATOM    836  CA  TYR A  59      83.934  70.015  46.484  1.00  0.00
ATOM    838  CB  TYR A  59      85.073  70.419  45.536  1.00  0.00
ATOM    841  CG  TYR A  59      84.561  71.173  44.333  1.00  0.00
ATOM    842  CD1 TYR A  59      83.994  70.452  43.270  1.00  0.00
ATOM    844  CE1 TYR A  59      83.361  71.138  42.225  1.00  0.00
ATOM    846  CZ  TYR A  59      83.305  72.546  42.223  1.00  0.00
ATOM    847  OH  TYR A  59      82.632  73.187  41.232  1.00  0.00
ATOM    849  CE2 TYR A  59      83.890  73.273  43.283  1.00  0.00
ATOM    851  CD2 TYR A  59      84.522  72.582  44.335  1.00  0.00
ATOM    853  C   TYR A  59      84.504  69.302  47.711  1.00  0.00
ATOM    854  O   TYR A  59      84.808  69.953  48.711  1.00  0.00
ATOM    855  N   ALA A  60      84.676  67.986  47.632  1.00  0.00
ATOM    857  CA  ALA A  60      85.453  67.255  48.629  1.00  0.00
ATOM    859  CB  ALA A  60      84.807  65.888  48.861  1.00  0.00
ATOM    863  C   ALA A  60      86.899  67.123  48.175  1.00  0.00
ATOM    864  O   ALA A  60      87.156  67.061  46.975  1.00  0.00
ATOM    865  N   ASP A  61      87.863  67.102  49.098  1.00  0.00
ATOM    867  CA  ASP A  61      89.245  67.303  48.661  1.00  0.00
ATOM    869  CB  ASP A  61      90.177  67.617  49.835  1.00  0.00
ATOM    872  CG  ASP A  61      91.273  68.525  49.296  1.00  0.00
ATOM    873  OD1 ASP A  61      92.436  68.089  49.159  1.00  0.00
ATOM    874  OD2 ASP A  61      90.937  69.639  48.826  1.00  0.00
ATOM    875  C   ASP A  61      89.777  66.183  47.744  1.00  0.00
ATOM    876  O   ASP A  61      90.420  66.460  46.727  1.00  0.00
ATOM    877  N   SER A  62      89.343  64.942  47.978  1.00  0.00
ATOM    879  CA  SER A  62      89.608  63.762  47.139  1.00  0.00
ATOM    881  CB  SER A  62      88.951  62.527  47.798  1.00  0.00
ATOM    884  OG  SER A  62      87.565  62.734  48.047  1.00  0.00
ATOM    886  C   SER A  62      89.161  63.858  45.672  1.00  0.00
ATOM    887  O   SER A  62      89.555  63.035  44.830  1.00  0.00
ATOM    888  N   VAL A  63      88.363  64.868  45.334  1.00  0.00
ATOM    890  CA  VAL A  63      87.863  65.138  43.979  1.00  0.00
ATOM    892  CB  VAL A  63      86.368  64.791  43.868  1.00  0.00
ATOM    894  CG1 VAL A  63      86.100  63.332  44.269  1.00  0.00
ATOM    898  CG2 VAL A  63      85.459  65.701  44.703  1.00  0.00
ATOM    902  C   VAL A  63      88.129  66.582  43.529  1.00  0.00
ATOM    903  O   VAL A  63      87.890  66.927  42.367  1.00  0.00
ATOM    904  N   LYS A  64      88.645  67.432  44.424  1.00  0.00
ATOM    906  CA  LYS A  64      89.016  68.813  44.118  1.00  0.00
ATOM    908  CB  LYS A  64      89.523  69.487  45.417  1.00  0.00
ATOM    911  CG  LYS A  64      90.396  70.755  45.312  1.00  0.00
ATOM    914  CD  LYS A  64      91.872  70.567  44.879  1.00  0.00
ATOM    917  CE  LYS A  64      92.594  69.369  45.519  1.00  0.00
ATOM    920  NZ  LYS A  64      92.847  69.584  46.963  1.00  0.00
ATOM    924  C   LYS A  64      90.022  68.820  42.976  1.00  0.00
ATOM    925  O   LYS A  64      91.037  68.130  43.020  1.00  0.00
ATOM    926  N   GLY A  65      89.732  69.616  41.949  1.00  0.00
ATOM    928  CA  GLY A  65      90.592  69.728  40.767  1.00  0.00
ATOM    931  C   GLY A  65      90.468  68.587  39.758  1.00  0.00
ATOM    932  O   GLY A  65      91.239  68.549  38.808  1.00  0.00
ATOM    933  N   ARG A  66      89.493  67.688  39.937  1.00  0.00
ATOM    935  CA  ARG A  66      89.200  66.594  38.997  1.00  0.00
ATOM    937  CB  ARG A  66      89.638  65.251  39.614  1.00  0.00
ATOM    940  CG  ARG A  66      91.118  65.236  40.039  1.00  0.00
ATOM    943  CD  ARG A  66      91.654  63.825  40.317  1.00  0.00
ATOM    946  NE  ARG A  66      90.912  63.125  41.392  1.00  0.00
ATOM    948  CZ  ARG A  66      90.275  61.968  41.285  1.00  0.00
ATOM    949  NH1 ARG A  66      90.262  61.280  40.180  1.00  0.00
ATOM    952  NH2 ARG A  66      89.627  61.481  42.302  1.00  0.00
ATOM    955  C   ARG A  66      87.728  66.546  38.612  1.00  0.00
ATOM    956  O   ARG A  66      87.389  66.259  37.460  1.00  0.00
ATOM    957  N   PHE A  67      86.854  66.871  39.568  1.00  0.00
ATOM    959  CA  PHE A  67      85.415  66.972  39.351  1.00  0.00
ATOM    961  CB  PHE A  67      84.625  66.087  40.330  1.00  0.00
ATOM    964  CG  PHE A  67      84.910  64.587  40.413  1.00  0.00
ATOM    965  CD1 PHE A  67      85.884  63.908  39.643  1.00  0.00
ATOM    967  CE1 PHE A  67      86.186  62.557  39.896  1.00  0.00
ATOM    969  CZ  PHE A  67      85.497  61.863  40.904  1.00  0.00
ATOM    971  CE2 PHE A  67      84.482  62.513  41.627  1.00  0.00
ATOM    973  CD2 PHE A  67      84.184  63.859  41.369  1.00  0.00
ATOM    975  C   PHE A  67      84.954  68.426  39.408  1.00  0.00
ATOM    976  O   PHE A  67      85.503  69.237  40.153  1.00  0.00
ATOM    977  N   THR A  68      83.923  68.728  38.621  1.00  0.00
ATOM    979  CA  THR A  68      83.274  70.034  38.567  1.00  0.00
ATOM    981  CB  THR A  68      83.899  70.957  37.510  1.00  0.00
ATOM    983  CG2 THR A  68      83.857  70.457  36.072  1.00  0.00
ATOM    987  OG1 THR A  68      83.250  72.202  37.523  1.00  0.00
ATOM    989  C   THR A  68      81.769  69.875  38.468  1.00  0.00
ATOM    990  O   THR A  68      81.273  69.071  37.677  1.00  0.00
ATOM    991  N   ILE A  69      81.051  70.578  39.348  1.00  0.00
ATOM    993  CA  ILE A  69      79.601  70.461  39.490  1.00  0.00
ATOM    995  CB  ILE A  69      79.206  70.170  40.955  1.00  0.00
ATOM    997  CG2 ILE A  69      79.552  71.339  41.899  1.00  0.00
ATOM   1001  CG1 ILE A  69      77.711  69.795  41.035  1.00  0.00
ATOM   1004  CD1 ILE A  69      77.265  69.327  42.422  1.00  0.00
ATOM   1008  C   ILE A  69      78.978  71.725  38.908  1.00  0.00
ATOM   1009  O   ILE A  69      79.436  72.846  39.122  1.00  0.00
ATOM   1010  N   SER A  70      77.929  71.523  38.127  1.00  0.00
ATOM   1012  CA  SER A  70      77.237  72.589  37.408  1.00  0.00
ATOM   1014  CB  SER A  70      77.777  72.695  35.973  1.00  0.00
ATOM   1017  OG  SER A  70      77.925  71.418  35.382  1.00  0.00
ATOM   1019  C   SER A  70      75.738  72.372  37.453  1.00  0.00
ATOM   1020  O   SER A  70      75.259  71.300  37.806  1.00  0.00
ATOM   1021  N   ARG A  71      74.969  73.409  37.155  1.00  0.00
ATOM   1023  CA  ARG A  71      73.511  73.365  37.209  1.00  0.00
ATOM   1025  CB  ARG A  71      72.983  74.082  38.463  1.00  0.00
ATOM   1028  CG  ARG A  71      72.645  73.051  39.541  1.00  0.00
ATOM   1031  CD  ARG A  71      72.462  73.683  40.916  1.00  0.00
ATOM   1034  NE  ARG A  71      71.365  74.653  40.976  1.00  0.00
ATOM   1036  CZ  ARG A  71      70.673  74.922  42.061  1.00  0.00
ATOM   1037  NH1 ARG A  71      71.002  74.487  43.246  1.00  0.00
ATOM   1040  NH2 ARG A  71      69.605  75.641  41.918  1.00  0.00
ATOM   1043  C   ARG A  71      72.988  74.049  35.967  1.00  0.00
ATOM   1044  O   ARG A  71      73.581  74.987  35.447  1.00  0.00
ATOM   1045  N   ASP A  72      71.805  73.614  35.582  1.00  0.00
ATOM   1047  CA  ASP A  72      70.952  74.296  34.638  1.00  0.00
ATOM   1049  CB  ASP A  72      70.801  73.465  33.363  1.00  0.00
ATOM   1052  CG  ASP A  72      70.118  74.291  32.281  1.00  0.00
ATOM   1053  OD1 ASP A  72      68.984  74.792  32.502  1.00  0.00
ATOM   1054  OD2 ASP A  72      70.707  74.458  31.193  1.00  0.00
ATOM   1055  C   ASP A  72      69.623  74.537  35.353  1.00  0.00
ATOM   1056  O   ASP A  72      68.805  73.624  35.552  1.00  0.00
ATOM   1057  N   ASN A  73      69.454  75.779  35.805  1.00  0.00
ATOM   1059  CA  ASN A  73      68.271  76.239  36.528  1.00  0.00
ATOM   1061  CB  ASN A  73      68.624  77.588  37.206  1.00  0.00
ATOM   1064  CG  ASN A  73      69.386  77.493  38.536  1.00  0.00
ATOM   1065  OD1 ASN A  73      69.594  76.439  39.120  1.00  0.00
ATOM   1066  ND2 ASN A  73      69.797  78.623  39.068  1.00  0.00
ATOM   1069  C   ASN A  73      67.005  76.343  35.652  1.00  0.00
ATOM   1070  O   ASN A  73      65.947  76.649  36.200  1.00  0.00
ATOM   1071  N   ALA A  74      67.108  76.091  34.339  1.00  0.00
ATOM   1073  CA  ALA A  74      66.042  76.295  33.359  1.00  0.00
ATOM   1075  CB  ALA A  74      66.523  77.339  32.343  1.00  0.00
ATOM   1079  C   ALA A  74      65.545  75.006  32.675  1.00  0.00
ATOM   1080  O   ALA A  74      64.476  74.993  32.071  1.00  0.00
ATOM   1081  N   LYS A  75      66.302  73.913  32.807  1.00  0.00
ATOM   1083  CA  LYS A  75      65.884  72.525  32.559  1.00  0.00
ATOM   1085  CB  LYS A  75      66.488  71.969  31.244  1.00  0.00
ATOM   1088  CG  LYS A  75      65.908  72.529  29.929  1.00  0.00
ATOM   1091  CD  LYS A  75      66.439  73.891  29.451  1.00  0.00
ATOM   1094  CE  LYS A  75      67.953  73.876  29.208  1.00  0.00
ATOM   1097  NZ  LYS A  75      68.608  75.072  29.778  1.00  0.00
ATOM   1101  C   LYS A  75      66.224  71.676  33.777  1.00  0.00
ATOM   1102  O   LYS A  75      66.974  70.713  33.656  1.00  0.00
ATOM   1103  N   ASN A  76      65.724  72.120  34.938  1.00  0.00
ATOM   1105  CA  ASN A  76      66.130  71.813  36.325  1.00  0.00
ATOM   1107  CB  ASN A  76      64.933  72.007  37.275  1.00  0.00
ATOM   1110  CG  ASN A  76      64.494  73.462  37.258  1.00  0.00
ATOM   1111  OD1 ASN A  76      63.731  73.884  36.409  1.00  0.00
ATOM   1112  ND2 ASN A  76      65.047  74.310  38.095  1.00  0.00
ATOM   1115  C   ASN A  76      66.955  70.548  36.539  1.00  0.00
ATOM   1116  O   ASN A  76      66.509  69.549  37.109  1.00  0.00
ATOM   1117  N   THR A  77      68.218  70.659  36.136  1.00  0.00
ATOM   1119  CA  THR A  77      69.184  69.563  36.193  1.00  0.00
ATOM   1121  CB  THR A  77      69.452  68.915  34.822  1.00  0.00
ATOM   1123  CG2 THR A  77      68.392  67.901  34.396  1.00  0.00
ATOM   1127  OG1 THR A  77      69.516  69.866  33.787  1.00  0.00
ATOM   1129  C   THR A  77      70.460  70.023  36.879  1.00  0.00
ATOM   1130  O   THR A  77      70.765  71.217  36.989  1.00  0.00
ATOM   1131  N   VAL A  78      71.215  69.052  37.368  1.00  0.00
ATOM   1133  CA  VAL A  78      72.539  69.255  37.948  1.00  0.00
ATOM   1135  CB  VAL A  78      72.501  69.287  39.502  1.00  0.00
ATOM   1137  CG1 VAL A  78      71.801  68.100  40.164  1.00  0.00
ATOM   1141  CG2 VAL A  78      73.894  69.379  40.141  1.00  0.00
ATOM   1145  C   VAL A  78      73.458  68.183  37.393  1.00  0.00
ATOM   1146  O   VAL A  78      73.112  67.005  37.346  1.00  0.00
ATOM   1147  N   TYR A  79      74.628  68.597  36.929  1.00  0.00
ATOM   1149  CA  TYR A  79      75.597  67.746  36.268  1.00  0.00
ATOM   1151  CB  TYR A  79      75.955  68.294  34.879  1.00  0.00
ATOM   1154  CG  TYR A  79      74.799  68.771  34.016  1.00  0.00
ATOM   1155  CD1 TYR A  79      73.602  68.032  33.949  1.00  0.00
ATOM   1157  CE1 TYR A  79      72.519  68.515  33.194  1.00  0.00
ATOM   1159  CZ  TYR A  79      72.625  69.742  32.515  1.00  0.00
ATOM   1160  OH  TYR A  79      71.545  70.251  31.880  1.00  0.00
ATOM   1162  CE2 TYR A  79      73.841  70.450  32.526  1.00  0.00
ATOM   1164  CD2 TYR A  79      74.925  69.970  33.285  1.00  0.00
ATOM   1166  C   TYR A  79      76.861  67.634  37.102  1.00  0.00
ATOM   1167  O   TYR A  79      77.306  68.618  37.701  1.00  0.00
ATOM   1168  N   LEU A  80      77.466  66.449  37.061  1.00  0.00
ATOM   1170  CA  LEU A  80      78.767  66.200  37.679  1.00  0.00
ATOM   1172  CB  LEU A  80      78.630  65.194  38.837  1.00  0.00
ATOM   1175  CG  LEU A  80      79.951  64.964  39.599  1.00  0.00
ATOM   1177  CD1 LEU A  80      80.308  66.176  40.467  1.00  0.00
ATOM   1181  CD2 LEU A  80      79.856  63.736  40.501  1.00  0.00
ATOM   1185  C   LEU A  80      79.714  65.709  36.589  1.00  0.00
ATOM   1186  O   LEU A  80      79.667  64.547  36.179  1.00  0.00
ATOM   1187  N   GLN A  81      80.537  66.634  36.103  1.00  0.00
ATOM   1189  CA  GLN A  81      81.639  66.321  35.215  1.00  0.00
ATOM   1191  CB  GLN A  81      82.060  67.593  34.469  1.00  0.00
ATOM   1194  CG  GLN A  81      83.056  67.353  33.320  1.00  0.00
ATOM   1197  CD  GLN A  81      82.441  66.998  31.963  1.00  0.00
ATOM   1198  OE1 GLN A  81      81.306  67.302  31.639  1.00  0.00
ATOM   1199  NE2 GLN A  81      83.212  66.370  31.103  1.00  0.00
ATOM   1202  C   GLN A  81      82.765  65.729  36.052  1.00  0.00
ATOM   1203  O   GLN A  81      83.178  66.322  37.048  1.00  0.00
ATOM   1204  N   MET A  82      83.278  64.584  35.627  1.00  0.00
ATOM   1206  CA  MET A  82      84.345  63.872  36.309  1.00  0.00
ATOM   1208  CB  MET A  82      83.801  62.594  36.958  1.00  0.00
ATOM   1211  CG  MET A  82      82.686  62.928  37.944  1.00  0.00
ATOM   1214  SD  MET A  82      82.378  61.643  39.168  1.00  0.00
ATOM   1215  CE  MET A  82      81.841  60.268  38.126  1.00  0.00
ATOM   1219  C   MET A  82      85.423  63.566  35.286  1.00  0.00
ATOM   1220  O   MET A  82      85.138  63.003  34.233  1.00  0.00
ATOM   1221  N   ASN A  83      86.643  64.008  35.587  1.00  0.00
ATOM   1223  CA  ASN A  83      87.753  64.039  34.646  1.00  0.00
ATOM   1225  CB  ASN A  83      87.980  65.469  34.132  1.00  0.00
ATOM   1228  CG  ASN A  83      86.694  66.154  33.736  1.00  0.00
ATOM   1229  OD1 ASN A  83      86.163  65.965  32.645  1.00  0.00
ATOM   1230  ND2 ASN A  83      86.135  66.929  34.641  1.00  0.00
ATOM   1233  C   ASN A  83      89.012  63.500  35.311  1.00  0.00
ATOM   1234  O   ASN A  83      89.136  63.555  36.537  1.00  0.00
ATOM   1235  N   SER A  84      89.942  62.985  34.504  1.00  0.00
ATOM   1237  CA  SER A  84      91.096  62.216  34.984  1.00  0.00
ATOM   1239  CB  SER A  84      92.224  63.138  35.460  1.00  0.00
ATOM   1242  OG  SER A  84      92.721  63.887  34.372  1.00  0.00
ATOM   1244  C   SER A  84      90.705  61.210  36.063  1.00  0.00
ATOM   1245  O   SER A  84      91.203  61.223  37.197  1.00  0.00
ATOM   1246  N   LEU A  85      89.738  60.370  35.684  1.00  0.00
ATOM   1248  CA  LEU A  85      89.249  59.276  36.517  1.00  0.00
ATOM   1250  CB  LEU A  85      88.202  58.486  35.715  1.00  0.00
ATOM   1253  CG  LEU A  85      86.924  59.272  35.368  1.00  0.00
ATOM   1255  CD1 LEU A  85      86.175  58.525  34.271  1.00  0.00
ATOM   1259  CD2 LEU A  85      85.990  59.457  36.565  1.00  0.00
ATOM   1263  C   LEU A  85      90.411  58.370  36.922  1.00  0.00
ATOM   1264  O   LEU A  85      91.292  58.062  36.113  1.00  0.00
ATOM   1265  N   LYS A  86      90.378  57.869  38.153  1.00  0.00
ATOM   1267  CA  LYS A  86      91.269  56.814  38.634  1.00  0.00
ATOM   1269  CB  LYS A  86      92.115  57.321  39.811  1.00  0.00
ATOM   1272  CG  LYS A  86      92.977  58.545  39.482  1.00  0.00
ATOM   1275  CD  LYS A  86      94.002  58.865  40.586  1.00  0.00
ATOM   1278  CE  LYS A  86      95.247  57.960  40.557  1.00  0.00
ATOM   1281  NZ  LYS A  86      95.103  56.721  41.363  1.00  0.00
ATOM   1285  C   LYS A  86      90.446  55.593  39.036  1.00  0.00
ATOM   1286  O   LYS A  86      89.261  55.751  39.318  1.00  0.00
ATOM   1287  N   PRO A  87      91.024  54.377  39.077  1.00  0.00
ATOM   1288  CD  PRO A  87      92.356  54.015  38.618  1.00  0.00
ATOM   1291  CG  PRO A  87      92.381  52.489  38.596  1.00  0.00
ATOM   1294  CB  PRO A  87      91.406  52.116  39.712  1.00  0.00
ATOM   1297  CA  PRO A  87      90.330  53.200  39.593  1.00  0.00
ATOM   1299  C   PRO A  87      89.592  53.429  40.919  1.00  0.00
ATOM   1300  O   PRO A  87      88.449  53.001  41.064  1.00  0.00
ATOM   1301  N   GLU A  88      90.208  54.181  41.840  1.00  0.00
ATOM   1303  CA  GLU A  88      89.631  54.535  43.148  1.00  0.00
ATOM   1305  CB  GLU A  88      90.640  55.316  44.009  1.00  0.00
ATOM   1308  CG  GLU A  88      92.040  54.684  44.105  1.00  0.00
ATOM   1311  CD  GLU A  88      93.003  55.354  43.128  1.00  0.00
ATOM   1312  OE1 GLU A  88      93.702  56.316  43.525  1.00  0.00
ATOM   1313  OE2 GLU A  88      93.039  54.984  41.925  1.00  0.00
ATOM   1314  C   GLU A  88      88.309  55.324  43.108  1.00  0.00
ATOM   1315  O   GLU A  88      87.605  55.393  44.112  1.00  0.00
ATOM   1316  N   ASP A  89      87.958  55.915  41.964  1.00  0.00
ATOM   1318  CA  ASP A  89      86.685  56.600  41.736  1.00  0.00
ATOM   1320  CB  ASP A  89      86.835  57.720  40.697  1.00  0.00
ATOM   1323  CG  ASP A  89      87.901  58.758  41.058  1.00  0.00
ATOM   1324  OD1 ASP A  89      87.879  59.331  42.179  1.00  0.00
ATOM   1325  OD2 ASP A  89      88.746  59.046  40.178  1.00  0.00
ATOM   1326  C   ASP A  89      85.520  55.659  41.375  1.00  0.00
ATOM   1327  O   ASP A  89      84.381  56.113  41.262  1.00  0.00
ATOM   1328  N   THR A  90      85.772  54.358  41.209  1.00  0.00
ATOM   1330  CA  THR A  90      84.736  53.334  40.996  1.00  0.00
ATOM   1332  CB  THR A  90      85.395  51.968  40.775  1.00  0.00
ATOM   1334  CG2 THR A  90      84.415  50.804  40.603  1.00  0.00
ATOM   1338  OG1 THR A  90      86.181  52.049  39.616  1.00  0.00
ATOM   1340  C   THR A  90      83.771  53.225  42.181  1.00  0.00
ATOM   1341  O   THR A  90      84.140  52.790  43.280  1.00  0.00
ATOM   1342  N   ALA A  91      82.518  53.622  41.967  1.00  0.00
ATOM   1344  CA  ALA A  91      81.508  53.733  43.015  1.00  0.00
ATOM   1346  CB  ALA A  91      81.896  54.928  43.902  1.00  0.00
ATOM   1350  C   ALA A  91      80.102  53.947  42.445  1.00  0.00
ATOM   1351  O   ALA A  91      79.943  54.445  41.340  1.00  0.00
ATOM   1352  N   VAL A  92      79.048  53.677  43.209  1.00  0.00
ATOM   1354  CA  VAL A  92      77.733  54.307  42.937  1.00  0.00
ATOM   1356  CB  VAL A  92      76.639  53.642  43.804  1.00  0.00
ATOM   1358  CG1 VAL A  92      75.222  53.913  43.283  1.00  0.00
ATOM   1362  CG2 VAL A  92      76.789  52.111  43.879  1.00  0.00
ATOM   1366  C   VAL A  92      77.840  55.820  43.237  1.00  0.00
ATOM   1367  O   VAL A  92      78.826  56.199  43.860  1.00  0.00
ATOM   1368  N   TYR A  93      76.901  56.705  42.861  1.00  0.00
ATOM   1370  CA  TYR A  93      77.232  58.131  42.714  1.00  0.00
ATOM   1372  CB  TYR A  93      77.693  58.457  41.295  1.00  0.00
ATOM   1375  CG  TYR A  93      79.167  58.804  41.311  1.00  0.00
ATOM   1376  CD1 TYR A  93      80.122  57.779  41.220  1.00  0.00
ATOM   1378  CE1 TYR A  93      81.489  58.055  41.374  1.00  0.00
ATOM   1380  CZ  TYR A  93      81.907  59.374  41.605  1.00  0.00
ATOM   1381  OH  TYR A  93      83.232  59.659  41.687  1.00  0.00
ATOM   1383  CE2 TYR A  93      80.949  60.407  41.717  1.00  0.00
ATOM   1385  CD2 TYR A  93      79.577  60.123  41.577  1.00  0.00
ATOM   1387  C   TYR A  93      76.294  59.205  43.284  1.00  0.00
ATOM   1388  O   TYR A  93      76.768  60.309  43.559  1.00  0.00
ATOM   1389  N   TYR A  94      75.028  58.827  43.496  1.00  0.00
ATOM   1391  CA  TYR A  94      73.881  59.527  44.105  1.00  0.00
ATOM   1393  CB  TYR A  94      73.681  59.036  45.537  1.00  0.00
ATOM   1396  CG  TYR A  94      73.544  57.534  45.723  1.00  0.00
ATOM   1397  CD1 TYR A  94      72.284  56.922  45.574  1.00  0.00
ATOM   1399  CE1 TYR A  94      72.146  55.538  45.784  1.00  0.00
ATOM   1401  CZ  TYR A  94      73.271  54.759  46.124  1.00  0.00
ATOM   1402  OH  TYR A  94      73.139  53.420  46.300  1.00  0.00
ATOM   1404  CE2 TYR A  94      74.533  55.371  46.272  1.00  0.00
ATOM   1406  CD2 TYR A  94      74.667  56.755  46.070  1.00  0.00
ATOM   1408  C   TYR A  94      73.811  61.086  44.133  1.00  0.00
ATOM   1409  O   TYR A  94      74.767  61.777  44.419  1.00  0.00
ATOM   1410  N   CYS A  95      72.620  61.688  43.994  1.00  0.00
ATOM   1412  CA  CYS A  95      72.507  63.097  43.601  1.00  0.00
ATOM   1414  CB  CYS A  95      71.486  63.261  42.466  1.00  0.00
ATOM   1417  SG  CYS A  95      71.070  64.999  42.111  1.00  0.00
ATOM   1418  C   CYS A  95      72.223  64.157  44.680  1.00  0.00
ATOM   1419  O   CYS A  95      72.605  65.326  44.535  1.00  0.00
ATOM   1420  N   ALA A  96      71.462  63.727  45.680  1.00  0.00
ATOM   1422  CA  ALA A  96      70.797  64.472  46.743  1.00  0.00
ATOM   1424  CB  ALA A  96      71.577  64.223  48.039  1.00  0.00
ATOM   1428  C   ALA A  96      70.451  65.980  46.596  1.00  0.00
ATOM   1429  O   ALA A  96      71.160  66.852  46.103  1.00  0.00
ATOM   1430  N   ALA A  97      69.330  66.306  47.218  1.00  0.00
ATOM   1432  CA  ALA A  97      68.715  67.602  47.285  1.00  0.00
ATOM   1434  CB  ALA A  97      67.509  67.620  46.342  1.00  0.00
ATOM   1438  C   ALA A  97      68.314  67.841  48.750  1.00  0.00
ATOM   1439  O   ALA A  97      67.375  67.244  49.313  1.00  0.00
ATOM   1440  N   PRO A  98      69.139  68.661  49.398  1.00  0.00
ATOM   1441  CD  PRO A  98      70.578  68.440  49.401  1.00  0.00
ATOM   1444  CG  PRO A  98      71.098  69.259  50.565  1.00  0.00
ATOM   1447  CB  PRO A  98      70.049  70.338  50.787  1.00  0.00
ATOM   1450  CA  PRO A  98      68.754  69.608  50.419  1.00  0.00
ATOM   1452  C   PRO A  98      67.653  70.591  50.028  1.00  0.00
ATOM   1453  O   PRO A  98      67.855  71.517  49.241  1.00  0.00
ATOM   1454  N   TYR A  99      66.535  70.466  50.739  1.00  0.00
ATOM   1456  CA  TYR A  99      65.540  71.524  50.903  1.00  0.00
ATOM   1458  CB  TYR A  99      64.176  71.051  50.376  1.00  0.00
ATOM   1461  CG  TYR A  99      64.111  70.906  48.866  1.00  0.00
ATOM   1462  CD1 TYR A  99      63.692  71.993  48.072  1.00  0.00
ATOM   1464  CE1 TYR A  99      63.597  71.859  46.674  1.00  0.00
ATOM   1466  CZ  TYR A  99      63.923  70.631  46.065  1.00  0.00
ATOM   1467  OH  TYR A  99      63.827  70.503  44.715  1.00  0.00
ATOM   1469  CE2 TYR A  99      64.348  69.543  46.855  1.00  0.00
ATOM   1471  CD2 TYR A  99      64.452  69.685  48.253  1.00  0.00
ATOM   1473  C   TYR A  99      65.510  72.035  52.354  1.00  0.00
ATOM   1474  O   TYR A  99      64.517  72.577  52.821  1.00  0.00
ATOM   1475  N   PHE A 100      66.623  71.875  53.084  1.00  0.00
ATOM   1477  CA  PHE A 100      66.763  72.239  54.497  1.00  0.00
ATOM   1479  CB  PHE A 100      68.096  71.679  54.993  1.00  0.00
ATOM   1482  CG  PHE A 100      68.416  71.711  56.492  1.00  0.00
ATOM   1483  CD1 PHE A 100      68.430  70.514  57.238  1.00  0.00
ATOM   1485  CE1 PHE A 100      68.868  70.501  58.573  1.00  0.00
ATOM   1487  CZ  PHE A 100      69.272  71.694  59.190  1.00  0.00
ATOM   1489  CE2 PHE A 100      69.236  72.898  58.470  1.00  0.00
ATOM   1491  CD2 PHE A 100      68.823  72.899  57.124  1.00  0.00
ATOM   1493  C   PHE A 100      66.532  73.722  54.830  1.00  0.00
ATOM   1494  O   PHE A 100      66.294  74.071  55.982  1.00  0.00
ATOM   1495  N   TYR A 101      66.568  74.598  53.822  1.00  0.00
ATOM   1497  CA  TYR A 101      66.539  76.055  53.971  1.00  0.00
ATOM   1499  CB  TYR A 101      65.082  76.545  53.911  1.00  0.00
ATOM   1502  CG  TYR A 101      64.289  76.114  52.678  1.00  0.00
ATOM   1503  CD1 TYR A 101      64.874  76.120  51.392  1.00  0.00
ATOM   1505  CE1 TYR A 101      64.115  75.745  50.267  1.00  0.00
ATOM   1507  CZ  TYR A 101      62.768  75.363  50.411  1.00  0.00
ATOM   1508  OH  TYR A 101      62.046  75.084  49.298  1.00  0.00
ATOM   1510  CE2 TYR A 101      62.178  75.353  51.694  1.00  0.00
ATOM   1512  CD2 TYR A 101      62.940  75.727  52.820  1.00  0.00
ATOM   1514  C   TYR A 101      67.371  76.604  55.143  1.00  0.00
ATOM   1515  O   TYR A 101      66.878  77.451  55.894  1.00  0.00
ATOM   1516  N   PRO A 102      68.641  76.165  55.301  1.00  0.00
ATOM   1517  CD  PRO A 102      69.428  75.367  54.357  1.00  0.00
ATOM   1520  CG  PRO A 102      70.891  75.448  54.799  1.00  0.00
ATOM   1523  CB  PRO A 102      70.815  75.932  56.248  1.00  0.00
ATOM   1526  CA  PRO A 102      69.526  76.755  56.286  1.00  0.00
ATOM   1528  C   PRO A 102      69.772  78.191  55.832  1.00  0.00
ATOM   1529  O   PRO A 102      70.179  78.445  54.702  1.00  0.00
ATOM   1530  N   VAL A 103      69.507  79.148  56.713  1.00  0.00
ATOM   1532  CA  VAL A 103      69.718  80.563  56.386  1.00  0.00
ATOM   1534  CB  VAL A 103      69.081  81.446  57.486  1.00  0.00
ATOM   1536  CG1 VAL A 103      69.162  82.953  57.204  1.00  0.00
ATOM   1540  CG2 VAL A 103      67.588  81.118  57.664  1.00  0.00
ATOM   1544  C   VAL A 103      71.201  80.898  56.206  1.00  0.00
ATOM   1545  O   VAL A 103      71.536  81.896  55.583  1.00  0.00
ATOM   1546  N   VAL A 104      72.093  80.040  56.711  1.00  0.00
ATOM   1548  CA  VAL A 104      73.512  80.019  56.343  1.00  0.00
ATOM   1550  CB  VAL A 104      74.352  79.310  57.422  1.00  0.00
ATOM   1552  CG1 VAL A 104      75.847  79.401  57.093  1.00  0.00
ATOM   1556  CG2 VAL A 104      74.152  79.939  58.806  1.00  0.00
ATOM   1560  C   VAL A 104      73.652  79.343  54.983  1.00  0.00
ATOM   1561  O   VAL A 104      73.524  78.122  54.921  1.00  0.00
ATOM   1562  N   PRO A 105      73.919  80.066  53.879  1.00  0.00
ATOM   1563  CD  PRO A 105      74.177  81.499  53.777  1.00  0.00
ATOM   1566  CG  PRO A 105      74.488  81.772  52.304  1.00  0.00
ATOM   1569  CB  PRO A 105      73.748  80.641  51.590  1.00  0.00
ATOM   1572  CA  PRO A 105      73.938  79.463  52.549  1.00  0.00
ATOM   1574  C   PRO A 105      75.243  78.704  52.227  1.00  0.00
ATOM   1575  O   PRO A 105      75.371  78.063  51.180  1.00  0.00
ATOM   1576  N   TRP A 106      76.223  78.777  53.127  1.00  0.00
ATOM   1578  CA  TRP A 106      77.439  77.975  53.115  1.00  0.00
ATOM   1580  CB  TRP A 106      78.674  78.866  53.333  1.00  0.00
ATOM   1583  CG  TRP A 106      79.986  78.175  53.097  1.00  0.00
ATOM   1584  CD1 TRP A 106      80.614  78.107  51.903  1.00  0.00
ATOM   1586  NE1 TRP A 106      81.775  77.369  52.023  1.00  0.00
ATOM   1588  CE2 TRP A 106      81.968  76.935  53.316  1.00  0.00
ATOM   1589  CZ2 TRP A 106      82.979  76.179  53.926  1.00  0.00
ATOM   1591  CH2 TRP A 106      82.891  75.906  55.301  1.00  0.00
ATOM   1593  CZ3 TRP A 106      81.799  76.393  56.041  1.00  0.00
ATOM   1595  CE3 TRP A 106      80.789  77.150  55.416  1.00  0.00
ATOM   1597  CD2 TRP A 106      80.842  77.442  54.035  1.00  0.00
ATOM   1598  C   TRP A 106      77.330  76.874  54.160  1.00  0.00
ATOM   1599  O   TRP A 106      77.560  77.085  55.348  1.00  0.00
ATOM   1600  N   PHE A 107      76.857  75.712  53.713  1.00  0.00
ATOM   1602  CA  PHE A 107      76.362  74.701  54.630  1.00  0.00
ATOM   1604  CB  PHE A 107      74.861  74.953  54.888  1.00  0.00
ATOM   1607  CG  PHE A 107      74.420  74.784  56.328  1.00  0.00
ATOM   1608  CD1 PHE A 107      74.945  75.633  57.321  1.00  0.00
ATOM   1610  CE1 PHE A 107      74.501  75.530  58.652  1.00  0.00
ATOM   1612  CZ  PHE A 107      73.522  74.583  58.993  1.00  0.00
ATOM   1614  CE2 PHE A 107      72.990  73.737  58.006  1.00  0.00
ATOM   1616  CD2 PHE A 107      73.445  73.831  56.676  1.00  0.00
ATOM   1618  C   PHE A 107      76.602  73.307  54.092  1.00  0.00
ATOM   1619  O   PHE A 107      76.102  72.940  53.027  1.00  0.00
ATOM   1620  N   TYR A 108      77.330  72.530  54.879  1.00  0.00
ATOM   1622  CA  TYR A 108      77.630  71.131  54.629  1.00  0.00
ATOM   1624  CB  TYR A 108      79.157  70.951  54.506  1.00  0.00
ATOM   1627  CG  TYR A 108      79.652  69.521  54.365  1.00  0.00
ATOM   1628  CD1 TYR A 108      79.000  68.613  53.503  1.00  0.00
ATOM   1630  CE1 TYR A 108      79.421  67.273  53.451  1.00  0.00
ATOM   1632  CZ  TYR A 108      80.517  66.835  54.222  1.00  0.00
ATOM   1633  OH  TYR A 108      80.918  65.537  54.148  1.00  0.00
ATOM   1635  CE2 TYR A 108      81.189  67.746  55.063  1.00  0.00
ATOM   1637  CD2 TYR A 108      80.746  69.081  55.140  1.00  0.00
ATOM   1639  C   TYR A 108      76.967  70.274  55.705  1.00  0.00
ATOM   1640  O   TYR A 108      77.613  69.573  56.485  1.00  0.00
ATOM   1641  N   ALA A 109      75.649  70.440  55.820  1.00  0.00
ATOM   1643  CA  ALA A 109      74.883  69.679  56.781  1.00  0.00
ATOM   1645  CB  ALA A 109      73.605  70.407  57.185  1.00  0.00
ATOM   1649  C   ALA A 109      74.733  68.225  56.373  1.00  0.00
ATOM   1650  O   ALA A 109      73.921  67.893  55.528  1.00  0.00
ATOM   1651  N   LEU A 110      75.568  67.339  56.886  1.00  0.00
ATOM   1653  CA  LEU A 110      75.673  65.968  56.390  1.00  0.00
ATOM   1655  CB  LEU A 110      76.948  65.392  57.052  1.00  0.00
ATOM   1658  CG  LEU A 110      77.458  64.013  56.591  1.00  0.00
ATOM   1660  CD1 LEU A 110      77.624  63.921  55.072  1.00  0.00
ATOM   1664  CD2 LEU A 110      78.819  63.732  57.232  1.00  0.00
ATOM   1668  C   LEU A 110      74.428  65.073  56.587  1.00  0.00
ATOM   1669  O   LEU A 110      74.449  63.894  56.241  1.00  0.00
ATOM   1670  N   ASP A 111      73.342  65.623  57.105  1.00  0.00
ATOM   1672  CA  ASP A 111      72.023  65.020  57.253  1.00  0.00
ATOM   1674  CB  ASP A 111      71.625  65.212  58.730  1.00  0.00
ATOM   1677  CG  ASP A 111      71.403  66.704  59.068  1.00  0.00
ATOM   1678  OD1 ASP A 111      72.380  67.479  58.929  1.00  0.00
ATOM   1679  OD2 ASP A 111      70.242  67.069  59.356  1.00  0.00
ATOM   1680  C   ASP A 111      70.943  65.701  56.412  1.00  0.00
ATOM   1681  O   ASP A 111      69.929  65.085  56.086  1.00  0.00
ATOM   1682  N   TYR A 112      71.176  66.954  56.015  1.00  0.00
ATOM   1684  CA  TYR A 112      70.225  67.834  55.348  1.00  0.00
ATOM   1686  CB  TYR A 112      70.799  69.270  55.245  1.00  0.00
ATOM   1689  CG  TYR A 112      71.816  69.692  54.178  1.00  0.00
ATOM   1690  CD1 TYR A 112      72.556  68.768  53.423  1.00  0.00
ATOM   1692  CE1 TYR A 112      73.611  69.180  52.589  1.00  0.00
ATOM   1694  CZ  TYR A 112      73.914  70.544  52.463  1.00  0.00
ATOM   1695  OH  TYR A 112      74.972  70.919  51.699  1.00  0.00
ATOM   1697  CE2 TYR A 112      73.133  71.495  53.158  1.00  0.00
ATOM   1699  CD2 TYR A 112      72.083  71.067  54.000  1.00  0.00
ATOM   1701  C   TYR A 112      69.749  67.341  53.964  1.00  0.00
ATOM   1702  O   TYR A 112      69.029  68.041  53.250  1.00  0.00
ATOM   1703  N   LEU A 113      70.213  66.160  53.557  1.00  0.00
ATOM   1705  CA  LEU A 113      70.057  65.528  52.267  1.00  0.00
ATOM   1707  CB  LEU A 113      71.121  64.411  52.072  1.00  0.00
ATOM   1710  CG  LEU A 113      72.628  64.732  52.070  1.00  0.00
ATOM   1712  CD1 LEU A 113      72.976  65.962  51.240  1.00  0.00
ATOM   1716  CD2 LEU A 113      73.207  64.843  53.478  1.00  0.00
ATOM   1720  C   LEU A 113      68.645  64.932  52.065  1.00  0.00
ATOM   1721  O   LEU A 113      68.481  63.715  51.977  1.00  0.00
ATOM   1722  N   TYR A 114      67.613  65.780  52.052  1.00  0.00
ATOM   1724  CA  TYR A 114      66.239  65.313  52.289  1.00  0.00
ATOM   1726  CB  TYR A 114      65.288  66.524  52.335  1.00  0.00
ATOM   1729  CG  TYR A 114      65.333  67.468  53.529  1.00  0.00
ATOM   1730  CD1 TYR A 114      66.134  67.228  54.668  1.00  0.00
ATOM   1732  CE1 TYR A 114      66.058  68.094  55.775  1.00  0.00
ATOM   1734  CZ  TYR A 114      65.202  69.214  55.749  1.00  0.00
ATOM   1735  OH  TYR A 114      65.153  70.055  56.814  1.00  0.00
ATOM   1737  CE2 TYR A 114      64.409  69.461  54.609  1.00  0.00
ATOM   1739  CD2 TYR A 114      64.472  68.584  53.512  1.00  0.00
ATOM   1741  C   TYR A 114      65.696  64.347  51.241  1.00  0.00
ATOM   1742  O   TYR A 114      64.886  63.482  51.571  1.00  0.00
ATOM   1743  N   TYR A 115      66.152  64.478  49.997  1.00  0.00
ATOM   1745  CA  TYR A 115      65.830  63.528  48.934  1.00  0.00
ATOM   1747  CB  TYR A 115      64.972  64.228  47.873  1.00  0.00
ATOM   1750  CG  TYR A 115      63.587  64.615  48.346  1.00  0.00
ATOM   1751  CD1 TYR A 115      63.321  65.930  48.783  1.00  0.00
ATOM   1753  CE1 TYR A 115      62.013  66.297  49.161  1.00  0.00
ATOM   1755  CZ  TYR A 115      60.971  65.347  49.108  1.00  0.00
ATOM   1756  OH  TYR A 115      59.695  65.722  49.397  1.00  0.00
ATOM   1758  CE2 TYR A 115      61.250  64.026  48.700  1.00  0.00
ATOM   1760  CD2 TYR A 115      62.554  63.663  48.316  1.00  0.00
ATOM   1762  C   TYR A 115      67.112  62.993  48.328  1.00  0.00
ATOM   1763  O   TYR A 115      68.101  63.717  48.225  1.00  0.00
ATOM   1764  N   TRP A 116      67.040  61.743  47.870  1.00  0.00
ATOM   1766  CA  TRP A 116      68.111  60.998  47.215  1.00  0.00
ATOM   1768  CB  TRP A 116      68.604  59.884  48.151  1.00  0.00
ATOM   1771  CG  TRP A 116      69.401  60.343  49.339  1.00  0.00
ATOM   1772  CD1 TRP A 116      68.903  60.899  50.466  1.00  0.00
ATOM   1774  NE1 TRP A 116      69.935  61.242  51.317  1.00  0.00
ATOM   1776  CE2 TRP A 116      71.163  60.937  50.773  1.00  0.00
ATOM   1777  CZ2 TRP A 116      72.485  61.131  51.201  1.00  0.00
ATOM   1779  CH2 TRP A 116      73.539  60.751  50.352  1.00  0.00
ATOM   1781  CZ3 TRP A 116      73.261  60.155  49.107  1.00  0.00
ATOM   1783  CE3 TRP A 116      71.929  59.937  48.707  1.00  0.00
ATOM   1785  CD2 TRP A 116      70.847  60.346  49.514  1.00  0.00
ATOM   1786  C   TRP A 116      67.595  60.419  45.902  1.00  0.00
ATOM   1787  O   TRP A 116      66.393  60.211  45.735  1.00  0.00
ATOM   1788  N   GLY A 117      68.513  60.201  44.966  1.00  0.00
ATOM   1790  CA  GLY A 117      68.215  59.594  43.679  1.00  0.00
ATOM   1793  C   GLY A 117      68.534  58.097  43.673  1.00  0.00
ATOM   1794  O   GLY A 117      68.908  57.507  44.692  1.00  0.00
ATOM   1795  N   GLN A 118      68.336  57.473  42.524  1.00  0.00
ATOM   1797  CA  GLN A 118      68.431  56.039  42.311  1.00  0.00
ATOM   1799  CB  GLN A 118      67.819  55.786  40.910  1.00  0.00
ATOM   1802  CG  GLN A 118      67.693  54.323  40.462  1.00  0.00
ATOM   1805  CD  GLN A 118      66.763  53.513  41.356  1.00  0.00
ATOM   1806  OE1 GLN A 118      65.573  53.383  41.125  1.00  0.00
ATOM   1807  NE2 GLN A 118      67.261  52.937  42.420  1.00  0.00
ATOM   1810  C   GLN A 118      69.851  55.468  42.390  1.00  0.00
ATOM   1811  O   GLN A 118      69.997  54.287  42.695  1.00  0.00
ATOM   1812  N   GLY A 119      70.864  56.298  42.115  1.00  0.00
ATOM   1814  CA  GLY A 119      72.279  55.947  42.141  1.00  0.00
ATOM   1817  C   GLY A 119      72.779  55.219  40.886  1.00  0.00
ATOM   1818  O   GLY A 119      72.802  53.999  40.846  1.00  0.00
ATOM   1819  N   THR A 120      73.259  55.952  39.875  1.00  0.00
ATOM   1821  CA  THR A 120      74.131  55.349  38.869  1.00  0.00
ATOM   1823  CB  THR A 120      74.377  56.440  37.852  1.00  0.00
ATOM   1825  CG2 THR A 120      75.268  57.586  38.341  1.00  0.00
ATOM   1829  OG1 THR A 120      74.911  55.870  36.704  1.00  0.00
ATOM   1831  C   THR A 120      75.442  54.763  39.404  1.00  0.00
ATOM   1832  O   THR A 120      75.956  55.213  40.424  1.00  0.00
ATOM   1833  N   GLN A 121      75.948  53.780  38.653  1.00  0.00
ATOM   1835  CA  GLN A 121      77.178  53.015  38.869  1.00  0.00
ATOM   1837  CB  GLN A 121      76.833  51.525  38.663  1.00  0.00
ATOM   1840  CG  GLN A 121      78.026  50.567  38.530  1.00  0.00
ATOM   1843  CD  GLN A 121      79.024  50.638  39.678  1.00  0.00
ATOM   1844  OE1 GLN A 121      78.694  50.861  40.837  1.00  0.00
ATOM   1845  NE2 GLN A 121      80.292  50.487  39.389  1.00  0.00
ATOM   1848  C   GLN A 121      78.249  53.528  37.906  1.00  0.00
ATOM   1849  O   GLN A 121      77.982  53.714  36.720  1.00  0.00
ATOM   1850  N   VAL A 122      79.468  53.742  38.411  1.00  0.00
ATOM   1852  CA  VAL A 122      80.593  54.256  37.611  1.00  0.00
ATOM   1854  CB  VAL A 122      80.901  55.716  38.015  1.00  0.00
ATOM   1856  CG1 VAL A 122      82.013  56.319  37.149  1.00  0.00
ATOM   1860  CG2 VAL A 122      79.665  56.619  37.885  1.00  0.00
ATOM   1864  C   VAL A 122      81.807  53.372  37.851  1.00  0.00
ATOM   1865  O   VAL A 122      82.103  53.071  39.013  1.00  0.00
ATOM   1866  N   THR A 123      82.480  52.920  36.775  1.00  0.00
ATOM   1868  CA  THR A 123      83.336  51.719  36.867  1.00  0.00
ATOM   1870  CB  THR A 123      82.590  50.431  36.434  1.00  0.00
ATOM   1872  CG2 THR A 123      83.101  49.218  37.210  1.00  0.00
ATOM   1876  OG1 THR A 123      81.195  50.509  36.643  1.00  0.00
ATOM   1878  C   THR A 123      84.645  51.875  36.099  1.00  0.00
ATOM   1879  O   THR A 123      84.786  51.470  34.940  1.00  0.00
ATOM   1880  N   VAL A 124      85.617  52.513  36.745  1.00  0.00
ATOM   1882  CA  VAL A 124      86.894  52.871  36.127  1.00  0.00
ATOM   1884  CB  VAL A 124      87.568  54.040  36.873  1.00  0.00
ATOM   1886  CG1 VAL A 124      88.773  54.568  36.076  1.00  0.00
ATOM   1890  CG2 VAL A 124      86.595  55.212  37.090  1.00  0.00
ATOM   1894  C   VAL A 124      87.809  51.645  36.041  1.00  0.00
ATOM   1895  O   VAL A 124      87.916  50.842  36.965  1.00  0.00
ATOM   1896  N   SER A 125      88.487  51.494  34.908  1.00  0.00
ATOM   1898  CA  SER A 125      89.081  50.232  34.468  1.00  0.00
ATOM   1900  CB  SER A 125      88.095  49.539  33.516  1.00  0.00
ATOM   1903  OG  SER A 125      87.657  50.401  32.476  1.00  0.00
ATOM   1905  C   SER A 125      90.426  50.489  33.791  1.00  0.00
ATOM   1906  O   SER A 125      90.570  51.371  32.941  1.00  0.00
ATOM   1907  N   SER A 126      91.456  49.757  34.202  1.00  0.00
ATOM   1909  CA  SER A 126      92.826  49.980  33.737  1.00  0.00
ATOM   1911  CB  SER A 126      93.808  49.299  34.694  1.00  0.00
ATOM   1914  OG  SER A 126      93.597  49.810  36.001  1.00  0.00
ATOM   1916  C   SER A 126      93.021  49.524  32.286  1.00  0.00
ATOM   1917  O   SER A 126      92.131  49.029  31.594  1.00  0.00
END
