# Supplementary material for: Nanobody-based CTLA4 inhibitors for immune checkpoint blockade therapy of canine cancer patients
Source: Sci Rep. 2021 Oct 21;11:20763. doi: 10.1038/s41598-021-00325-3 (PMC8531395; doi:10.1038/s41598-021-00325-3)
Supplement: Supplementary file 1 — Supplementary Information 1. [file 41598_2021_325_MOESM1_ESM.zip › Supplemental Information/ITasser_cNb6_9.pdb]

ATOM      1  N   MET B   1      65.287  71.149  61.268  1.00  0.00
ATOM      2  CA  MET B   1      64.960  71.238  59.837  1.00  0.00
ATOM      4  CB  MET B   1      65.513  72.558  59.273  1.00  0.00
ATOM      7  CG  MET B   1      66.973  72.861  59.637  1.00  0.00
ATOM     10  SD  MET B   1      67.710  74.258  58.738  1.00  0.00
ATOM     11  CE  MET B   1      66.594  75.609  59.207  1.00  0.00
ATOM     15  C   MET B   1      65.484  70.050  59.033  1.00  0.00
ATOM     16  O   MET B   1      64.972  69.756  57.953  1.00  0.00
ATOM     17  N   HIS B   2      66.467  69.327  59.577  1.00  0.00
ATOM     19  CA  HIS B   2      66.828  68.004  59.074  1.00  0.00
ATOM     21  CB  HIS B   2      68.274  67.640  59.441  1.00  0.00
ATOM     24  CG  HIS B   2      68.746  66.399  58.717  1.00  0.00
ATOM     25  ND1 HIS B   2      68.318  66.008  57.445  1.00  0.00
ATOM     26  CE1 HIS B   2      68.901  64.828  57.197  1.00  0.00
ATOM     28  NE2 HIS B   2      69.670  64.466  58.237  1.00  0.00
ATOM     30  CD2 HIS B   2      69.581  65.440  59.210  1.00  0.00
ATOM     32  C   HIS B   2      65.836  66.945  59.562  1.00  0.00
ATOM     33  O   HIS B   2      65.237  67.066  60.632  1.00  0.00
ATOM     34  N   VAL B   3      65.711  65.870  58.784  1.00  0.00
ATOM     36  CA  VAL B   3      64.950  64.661  59.105  1.00  0.00
ATOM     38  CB  VAL B   3      63.610  64.620  58.343  1.00  0.00
ATOM     40  CG1 VAL B   3      62.893  63.261  58.332  1.00  0.00
ATOM     44  CG2 VAL B   3      62.623  65.626  58.934  1.00  0.00
ATOM     48  C   VAL B   3      65.777  63.465  58.745  1.00  0.00
ATOM     49  O   VAL B   3      66.149  63.376  57.581  1.00  0.00
ATOM     50  N   ALA B   4      66.026  62.586  59.721  1.00  0.00
ATOM     52  CA  ALA B   4      66.980  61.477  59.639  1.00  0.00
ATOM     54  CB  ALA B   4      68.126  61.742  60.623  1.00  0.00
ATOM     58  C   ALA B   4      66.302  60.130  59.893  1.00  0.00
ATOM     59  O   ALA B   4      65.448  60.014  60.765  1.00  0.00
ATOM     60  N   GLN B   5      66.665  59.112  59.115  1.00  0.00
ATOM     62  CA  GLN B   5      65.966  57.826  59.091  1.00  0.00
ATOM     64  CB  GLN B   5      64.813  57.892  58.061  1.00  0.00
ATOM     67  CG  GLN B   5      65.234  58.303  56.634  1.00  0.00
ATOM     70  CD  GLN B   5      64.065  58.402  55.649  1.00  0.00
ATOM     71  OE1 GLN B   5      63.820  59.424  55.023  1.00  0.00
ATOM     72  NE2 GLN B   5      63.335  57.340  55.430  1.00  0.00
ATOM     75  C   GLN B   5      66.960  56.684  58.831  1.00  0.00
ATOM     76  O   GLN B   5      68.001  56.922  58.212  1.00  0.00
ATOM     77  N   PRO B   6      66.706  55.458  59.331  1.00  0.00
ATOM     78  CD  PRO B   6      65.651  55.109  60.271  1.00  0.00
ATOM     81  CG  PRO B   6      66.023  53.742  60.840  1.00  0.00
ATOM     84  CB  PRO B   6      66.828  53.110  59.711  1.00  0.00
ATOM     87  CA  PRO B   6      67.566  54.305  59.093  1.00  0.00
ATOM     89  C   PRO B   6      67.867  54.041  57.616  1.00  0.00
ATOM     90  O   PRO B   6      66.949  54.022  56.807  1.00  0.00
ATOM     91  N   ALA B   7      69.126  53.763  57.263  1.00  0.00
ATOM     93  CA  ALA B   7      69.524  53.581  55.862  1.00  0.00
ATOM     95  CB  ALA B   7      71.050  53.440  55.810  1.00  0.00
ATOM     99  C   ALA B   7      68.831  52.400  55.147  1.00  0.00
ATOM    100  O   ALA B   7      68.567  52.444  53.947  1.00  0.00
ATOM    101  N   VAL B   8      68.535  51.340  55.893  1.00  0.00
ATOM    103  CA  VAL B   8      68.173  50.014  55.373  1.00  0.00
ATOM    105  CB  VAL B   8      69.160  48.953  55.926  1.00  0.00
ATOM    107  CG1 VAL B   8      70.582  49.189  55.397  1.00  0.00
ATOM    111  CG2 VAL B   8      69.225  48.916  57.463  1.00  0.00
ATOM    115  C   VAL B   8      66.696  49.722  55.625  1.00  0.00
ATOM    116  O   VAL B   8      65.897  50.647  55.566  1.00  0.00
ATOM    117  N   VAL B   9      66.365  48.456  55.887  1.00  0.00
ATOM    119  CA  VAL B   9      65.347  47.884  56.799  1.00  0.00
ATOM    121  CB  VAL B   9      64.208  48.833  57.240  1.00  0.00
ATOM    123  CG1 VAL B   9      63.023  48.068  57.851  1.00  0.00
ATOM    127  CG2 VAL B   9      64.707  49.781  58.347  1.00  0.00
ATOM    131  C   VAL B   9      64.844  46.596  56.149  1.00  0.00
ATOM    132  O   VAL B   9      64.261  46.599  55.065  1.00  0.00
ATOM    133  N   LEU B  10      65.129  45.462  56.787  1.00  0.00
ATOM    135  CA  LEU B  10      64.614  44.183  56.318  1.00  0.00
ATOM    137  CB  LEU B  10      65.498  43.030  56.833  1.00  0.00
ATOM    140  CG  LEU B  10      66.966  43.090  56.366  1.00  0.00
ATOM    142  CD1 LEU B  10      67.736  41.881  56.899  1.00  0.00
ATOM    146  CD2 LEU B  10      67.112  43.125  54.843  1.00  0.00
ATOM    150  C   LEU B  10      63.171  44.031  56.785  1.00  0.00
ATOM    151  O   LEU B  10      62.885  44.101  57.981  1.00  0.00
ATOM    152  N   ALA B  11      62.258  43.842  55.840  1.00  0.00
ATOM    154  CA  ALA B  11      60.906  43.435  56.157  1.00  0.00
ATOM    156  CB  ALA B  11      59.999  43.551  54.933  1.00  0.00
ATOM    160  C   ALA B  11      60.909  42.020  56.744  1.00  0.00
ATOM    161  O   ALA B  11      61.679  41.132  56.364  1.00  0.00
ATOM    162  N   SER B  12      59.982  41.819  57.665  1.00  0.00
ATOM    164  CA  SER B  12      59.576  40.502  58.120  1.00  0.00
ATOM    166  CB  SER B  12      58.572  40.646  59.269  1.00  0.00
ATOM    169  OG  SER B  12      57.473  41.446  58.872  1.00  0.00
ATOM    171  C   SER B  12      58.966  39.674  56.994  1.00  0.00
ATOM    172  O   SER B  12      58.400  40.196  56.039  1.00  0.00
ATOM    173  N   SER B  13      58.945  38.362  57.196  1.00  0.00
ATOM    175  CA  SER B  13      58.170  37.376  56.432  1.00  0.00
ATOM    177  CB  SER B  13      58.633  35.984  56.870  1.00  0.00
ATOM    180  OG  SER B  13      58.746  35.923  58.282  1.00  0.00
ATOM    182  C   SER B  13      56.645  37.474  56.589  1.00  0.00
ATOM    183  O   SER B  13      55.913  36.620  56.087  1.00  0.00
ATOM    184  N   ARG B  14      56.128  38.506  57.270  1.00  0.00
ATOM    186  CA  ARG B  14      54.708  38.900  57.212  1.00  0.00
ATOM    188  CB  ARG B  14      53.975  38.567  58.529  1.00  0.00
ATOM    191  CG  ARG B  14      53.819  37.041  58.758  1.00  0.00
ATOM    194  CD  ARG B  14      52.898  36.363  57.721  1.00  0.00
ATOM    197  NE  ARG B  14      52.767  34.897  57.892  1.00  0.00
ATOM    199  CZ  ARG B  14      53.411  33.971  57.194  1.00  0.00
ATOM    200  NH1 ARG B  14      54.477  34.231  56.506  1.00  0.00
ATOM    203  NH2 ARG B  14      52.986  32.742  57.145  1.00  0.00
ATOM    206  C   ARG B  14      54.511  40.294  56.609  1.00  0.00
ATOM    207  O   ARG B  14      53.478  40.927  56.798  1.00  0.00
ATOM    208  N   GLY B  15      55.506  40.719  55.829  1.00  0.00
ATOM    210  CA  GLY B  15      55.515  41.934  55.028  1.00  0.00
ATOM    213  C   GLY B  15      55.299  43.192  55.863  1.00  0.00
ATOM    214  O   GLY B  15      54.539  44.085  55.481  1.00  0.00
ATOM    215  N   VAL B  16      55.963  43.239  57.019  1.00  0.00
ATOM    217  CA  VAL B  16      55.967  44.388  57.928  1.00  0.00
ATOM    219  CB  VAL B  16      55.339  44.079  59.307  1.00  0.00
ATOM    221  CG1 VAL B  16      55.266  45.347  60.171  1.00  0.00
ATOM    225  CG2 VAL B  16      53.930  43.495  59.181  1.00  0.00
ATOM    229  C   VAL B  16      57.382  44.896  58.117  1.00  0.00
ATOM    230  O   VAL B  16      58.278  44.115  58.444  1.00  0.00
ATOM    231  N   ALA B  17      57.545  46.207  57.975  1.00  0.00
ATOM    233  CA  ALA B  17      58.761  46.958  58.237  1.00  0.00
ATOM    235  CB  ALA B  17      59.346  47.428  56.903  1.00  0.00
ATOM    239  C   ALA B  17      58.454  48.131  59.155  1.00  0.00
ATOM    240  O   ALA B  17      57.392  48.750  59.063  1.00  0.00
ATOM    241  N   SER B  18      59.418  48.428  60.017  1.00  0.00
ATOM    243  CA  SER B  18      59.275  49.424  61.066  1.00  0.00
ATOM    245  CB  SER B  18      59.054  48.751  62.424  1.00  0.00
ATOM    248  OG  SER B  18      57.895  47.936  62.397  1.00  0.00
ATOM    250  C   SER B  18      60.532  50.268  61.084  1.00  0.00
ATOM    251  O   SER B  18      61.649  49.742  61.056  1.00  0.00
ATOM    252  N   PHE B  19      60.346  51.581  61.108  1.00  0.00
ATOM    254  CA  PHE B  19      61.467  52.508  61.195  1.00  0.00
ATOM    256  CB  PHE B  19      62.086  52.760  59.806  1.00  0.00
ATOM    259  CG  PHE B  19      61.319  53.608  58.809  1.00  0.00
ATOM    260  CD1 PHE B  19      60.316  53.024  58.009  1.00  0.00
ATOM    262  CE1 PHE B  19      59.736  53.754  56.956  1.00  0.00
ATOM    264  CZ  PHE B  19      60.167  55.066  56.693  1.00  0.00
ATOM    266  CE2 PHE B  19      61.150  55.660  57.501  1.00  0.00
ATOM    268  CD2 PHE B  19      61.720  54.938  58.564  1.00  0.00
ATOM    270  C   PHE B  19      61.086  53.778  61.945  1.00  0.00
ATOM    271  O   PHE B  19      59.947  53.937  62.390  1.00  0.00
ATOM    272  N   VAL B  20      62.067  54.653  62.133  1.00  0.00
ATOM    274  CA  VAL B  20      61.913  55.896  62.878  1.00  0.00
ATOM    276  CB  VAL B  20      62.701  55.852  64.200  1.00  0.00
ATOM    278  CG1 VAL B  20      62.668  57.205  64.909  1.00  0.00
ATOM    282  CG2 VAL B  20      62.115  54.806  65.158  1.00  0.00
ATOM    286  C   VAL B  20      62.378  57.048  61.992  1.00  0.00
ATOM    287  O   VAL B  20      63.506  57.038  61.497  1.00  0.00
ATOM    288  N   CYS B  21      61.505  58.036  61.802  1.00  0.00
ATOM    290  CA  CYS B  21      61.906  59.343  61.285  1.00  0.00
ATOM    292  CB  CYS B  21      60.817  59.906  60.351  1.00  0.00
ATOM    295  SG  CYS B  21      60.540  59.031  58.783  1.00  0.00
ATOM    296  C   CYS B  21      62.124  60.315  62.454  1.00  0.00
ATOM    297  O   CYS B  21      61.177  60.806  63.071  1.00  0.00
ATOM    298  N   GLU B  22      63.384  60.619  62.732  1.00  0.00
ATOM    300  CA  GLU B  22      63.782  61.725  63.596  1.00  0.00
ATOM    302  CB  GLU B  22      65.268  61.583  63.969  1.00  0.00
ATOM    305  CG  GLU B  22      65.649  60.264  64.662  1.00  0.00
ATOM    308  CD  GLU B  22      65.001  60.062  66.038  1.00  0.00
ATOM    309  OE1 GLU B  22      64.564  61.035  66.694  1.00  0.00
ATOM    310  OE2 GLU B  22      64.980  58.910  66.529  1.00  0.00
ATOM    311  C   GLU B  22      63.593  63.055  62.878  1.00  0.00
ATOM    312  O   GLU B  22      63.764  63.152  61.661  1.00  0.00
ATOM    313  N   TYR B  23      63.336  64.092  63.662  1.00  0.00
ATOM    315  CA  TYR B  23      63.278  65.482  63.241  1.00  0.00
ATOM    317  CB  TYR B  23      61.829  65.979  63.381  1.00  0.00
ATOM    320  CG  TYR B  23      61.500  67.348  62.804  1.00  0.00
ATOM    321  CD1 TYR B  23      62.108  67.802  61.616  1.00  0.00
ATOM    323  CE1 TYR B  23      61.737  69.029  61.046  1.00  0.00
ATOM    325  CZ  TYR B  23      60.746  69.816  61.657  1.00  0.00
ATOM    326  OH  TYR B  23      60.378  70.979  61.070  1.00  0.00
ATOM    328  CE2 TYR B  23      60.134  69.375  62.850  1.00  0.00
ATOM    330  CD2 TYR B  23      60.513  68.145  63.421  1.00  0.00
ATOM    332  C   TYR B  23      64.273  66.298  64.072  1.00  0.00
ATOM    333  O   TYR B  23      64.680  65.878  65.156  1.00  0.00
ATOM    334  N   GLY B  24      64.671  67.463  63.575  1.00  0.00
ATOM    336  CA  GLY B  24      65.318  68.477  64.395  1.00  0.00
ATOM    339  C   GLY B  24      64.296  69.441  64.989  1.00  0.00
ATOM    340  O   GLY B  24      63.202  69.034  65.379  1.00  0.00
ATOM    341  N   SER B  25      64.706  70.714  65.088  1.00  0.00
ATOM    343  CA  SER B  25      63.889  71.879  65.477  1.00  0.00
ATOM    345  CB  SER B  25      63.309  72.528  64.209  1.00  0.00
ATOM    348  OG  SER B  25      62.369  71.666  63.611  1.00  0.00
ATOM    350  C   SER B  25      62.796  71.606  66.523  1.00  0.00
ATOM    351  O   SER B  25      61.627  71.951  66.332  1.00  0.00
ATOM    352  N   SER B  26      63.158  70.894  67.591  1.00  0.00
ATOM    354  CA  SER B  26      62.182  70.272  68.484  1.00  0.00
ATOM    356  CB  SER B  26      62.882  69.256  69.391  1.00  0.00
ATOM    359  OG  SER B  26      61.945  68.338  69.921  1.00  0.00
ATOM    361  C   SER B  26      61.417  71.303  69.307  1.00  0.00
ATOM    362  O   SER B  26      62.011  72.084  70.049  1.00  0.00
ATOM    363  N   GLY B  27      60.091  71.284  69.195  1.00  0.00
ATOM    365  CA  GLY B  27      59.187  72.108  69.986  1.00  0.00
ATOM    368  C   GLY B  27      58.175  71.220  70.689  1.00  0.00
ATOM    369  O   GLY B  27      57.529  70.397  70.047  1.00  0.00
ATOM    370  N   ASN B  28      58.011  71.377  72.002  1.00  0.00
ATOM    372  CA  ASN B  28      57.147  70.501  72.802  1.00  0.00
ATOM    374  CB  ASN B  28      57.637  70.533  74.257  1.00  0.00
ATOM    377  CG  ASN B  28      57.353  71.868  74.905  1.00  0.00
ATOM    378  OD1 ASN B  28      58.113  72.812  74.776  1.00  0.00
ATOM    379  ND2 ASN B  28      56.222  72.001  75.549  1.00  0.00
ATOM    382  C   ASN B  28      55.633  70.777  72.671  1.00  0.00
ATOM    383  O   ASN B  28      54.840  70.360  73.511  1.00  0.00
ATOM    384  N   ALA B  29      55.254  71.508  71.629  1.00  0.00
ATOM    386  CA  ALA B  29      53.898  71.750  71.168  1.00  0.00
ATOM    388  CB  ALA B  29      53.296  72.943  71.923  1.00  0.00
ATOM    392  C   ALA B  29      54.023  71.989  69.664  1.00  0.00
ATOM    393  O   ALA B  29      54.432  73.062  69.222  1.00  0.00
ATOM    394  N   ALA B  30      53.826  70.912  68.914  1.00  0.00
ATOM    396  CA  ALA B  30      54.193  70.778  67.518  1.00  0.00
ATOM    398  CB  ALA B  30      55.627  70.237  67.450  1.00  0.00
ATOM    402  C   ALA B  30      53.216  69.817  66.856  1.00  0.00
ATOM    403  O   ALA B  30      52.960  68.751  67.410  1.00  0.00
ATOM    404  N   GLU B  31      52.707  70.174  65.679  1.00  0.00
ATOM    406  CA  GLU B  31      51.653  69.408  65.008  1.00  0.00
ATOM    408  CB  GLU B  31      50.327  70.172  65.177  1.00  0.00
ATOM    411  CG  GLU B  31      49.068  69.297  65.063  1.00  0.00
ATOM    414  CD  GLU B  31      48.004  69.730  66.083  1.00  0.00
ATOM    415  OE1 GLU B  31      48.013  69.170  67.208  1.00  0.00
ATOM    416  OE2 GLU B  31      47.209  70.638  65.752  1.00  0.00
ATOM    417  C   GLU B  31      51.996  69.077  63.562  1.00  0.00
ATOM    418  O   GLU B  31      52.385  69.997  62.851  1.00  0.00
ATOM    419  N   VAL B  32      52.034  67.805  63.136  1.00  0.00
ATOM    421  CA  VAL B  32      53.115  67.417  62.184  1.00  0.00
ATOM    423  CB  VAL B  32      54.290  66.783  62.961  1.00  0.00
ATOM    425  CG1 VAL B  32      55.367  66.199  62.040  1.00  0.00
ATOM    429  CG2 VAL B  32      55.013  67.784  63.877  1.00  0.00
ATOM    433  C   VAL B  32      52.613  66.521  61.053  1.00  0.00
ATOM    434  O   VAL B  32      52.064  65.431  61.309  1.00  0.00
ATOM    435  N   ARG B  33      52.827  66.954  59.777  1.00  0.00
ATOM    437  CA  ARG B  33      52.498  65.969  58.733  1.00  0.00
ATOM    439  CB  ARG B  33      52.167  66.620  57.364  1.00  0.00
ATOM    442  CG  ARG B  33      51.459  65.651  56.400  1.00  0.00
ATOM    445  CD  ARG B  33      50.955  66.274  55.092  1.00  0.00
ATOM    448  NE  ARG B  33      51.392  65.520  53.888  1.00  0.00
ATOM    450  CZ  ARG B  33      51.683  66.040  52.706  1.00  0.00
ATOM    451  NH1 ARG B  33      51.832  67.320  52.529  1.00  0.00
ATOM    454  NH2 ARG B  33      51.876  65.274  51.667  1.00  0.00
ATOM    457  C   ARG B  33      53.632  64.956  58.681  1.00  0.00
ATOM    458  O   ARG B  33      54.725  65.224  59.193  1.00  0.00
ATOM    459  N   VAL B  34      53.392  63.795  58.083  1.00  0.00
ATOM    461  CA  VAL B  34      54.401  62.756  57.995  1.00  0.00
ATOM    463  CB  VAL B  34      54.550  61.953  59.311  1.00  0.00
ATOM    465  CG1 VAL B  34      53.234  61.450  59.916  1.00  0.00
ATOM    469  CG2 VAL B  34      55.559  60.809  59.134  1.00  0.00
ATOM    473  C   VAL B  34      54.211  61.902  56.756  1.00  0.00
ATOM    474  O   VAL B  34      53.399  60.959  56.740  1.00  0.00
ATOM    475  N   THR B  35      54.972  62.243  55.693  1.00  0.00
ATOM    477  CA  THR B  35      54.837  61.377  54.525  1.00  0.00
ATOM    479  CB  THR B  35      55.107  62.141  53.232  1.00  0.00
ATOM    481  CG2 THR B  35      55.034  61.340  51.950  1.00  0.00
ATOM    485  OG1 THR B  35      54.159  63.180  53.097  1.00  0.00
ATOM    487  C   THR B  35      55.662  60.125  54.674  1.00  0.00
ATOM    488  O   THR B  35      56.683  60.193  55.369  1.00  0.00
ATOM    489  N   VAL B  36      55.235  59.042  53.994  1.00  0.00
ATOM    491  CA  VAL B  36      56.173  58.007  53.575  1.00  0.00
ATOM    493  CB  VAL B  36      55.943  56.683  54.341  1.00  0.00
ATOM    495  CG1 VAL B  36      57.177  55.806  54.204  1.00  0.00
ATOM    499  CG2 VAL B  36      55.720  56.904  55.845  1.00  0.00
ATOM    503  C   VAL B  36      56.217  57.943  52.040  1.00  0.00
ATOM    504  O   VAL B  36      55.234  58.247  51.371  1.00  0.00
ATOM    505  N   LEU B  37      57.381  57.724  51.418  1.00  0.00
ATOM    507  CA  LEU B  37      57.540  58.131  50.012  1.00  0.00
ATOM    509  CB  LEU B  37      57.994  59.607  49.932  1.00  0.00
ATOM    512  CG  LEU B  37      57.039  60.527  49.152  1.00  0.00
ATOM    514  CD1 LEU B  37      57.417  61.994  49.371  1.00  0.00
ATOM    518  CD2 LEU B  37      57.115  60.260  47.655  1.00  0.00
ATOM    522  C   LEU B  37      58.385  57.195  49.161  1.00  0.00
ATOM    523  O   LEU B  37      59.612  57.237  49.139  1.00  0.00
ATOM    524  N   ARG B  38      57.673  56.342  48.437  1.00  0.00
ATOM    526  CA  ARG B  38      58.203  55.284  47.590  1.00  0.00
ATOM    528  CB  ARG B  38      57.005  54.358  47.296  1.00  0.00
ATOM    531  CG  ARG B  38      57.338  52.979  46.721  1.00  0.00
ATOM    534  CD  ARG B  38      57.806  52.984  45.258  1.00  0.00
ATOM    537  NE  ARG B  38      57.688  51.643  44.647  1.00  0.00
ATOM    539  CZ  ARG B  38      58.331  50.546  45.009  1.00  0.00
ATOM    540  NH1 ARG B  38      59.237  50.575  45.933  1.00  0.00
ATOM    543  NH2 ARG B  38      58.078  49.402  44.451  1.00  0.00
ATOM    546  C   ARG B  38      58.845  55.859  46.322  1.00  0.00
ATOM    547  O   ARG B  38      58.179  56.100  45.315  1.00  0.00
ATOM    548  N   GLN B  39      60.151  56.077  46.382  1.00  0.00
ATOM    550  CA  GLN B  39      61.012  56.341  45.238  1.00  0.00
ATOM    552  CB  GLN B  39      62.260  57.110  45.695  1.00  0.00
ATOM    555  CG  GLN B  39      63.182  57.471  44.521  1.00  0.00
ATOM    558  CD  GLN B  39      64.315  58.391  44.959  1.00  0.00
ATOM    559  OE1 GLN B  39      64.171  59.593  45.029  1.00  0.00
ATOM    560  NE2 GLN B  39      65.481  57.877  45.284  1.00  0.00
ATOM    563  C   GLN B  39      61.354  55.047  44.499  1.00  0.00
ATOM    564  O   GLN B  39      61.844  54.080  45.091  1.00  0.00
ATOM    565  N   ALA B  40      61.104  55.065  43.189  1.00  0.00
ATOM    567  CA  ALA B  40      61.488  54.026  42.242  1.00  0.00
ATOM    569  CB  ALA B  40      60.468  52.879  42.322  1.00  0.00
ATOM    573  C   ALA B  40      61.546  54.599  40.821  1.00  0.00
ATOM    574  O   ALA B  40      60.670  55.359  40.428  1.00  0.00
ATOM    575  N   GLY B  41      62.567  54.238  40.038  1.00  0.00
ATOM    577  CA  GLY B  41      62.665  54.615  38.619  1.00  0.00
ATOM    580  C   GLY B  41      62.640  56.115  38.286  1.00  0.00
ATOM    581  O   GLY B  41      62.057  56.499  37.278  1.00  0.00
ATOM    582  N   SER B  42      63.227  56.959  39.143  1.00  0.00
ATOM    584  CA  SER B  42      63.163  58.435  39.047  1.00  0.00
ATOM    586  CB  SER B  42      63.902  58.954  37.804  1.00  0.00
ATOM    589  OG  SER B  42      65.251  58.510  37.813  1.00  0.00
ATOM    591  C   SER B  42      61.745  59.020  39.169  1.00  0.00
ATOM    592  O   SER B  42      61.519  60.185  38.851  1.00  0.00
ATOM    593  N   GLN B  43      60.804  58.236  39.699  1.00  0.00
ATOM    595  CA  GLN B  43      59.458  58.643  40.084  1.00  0.00
ATOM    597  CB  GLN B  43      58.447  57.753  39.320  1.00  0.00
ATOM    600  CG  GLN B  43      57.077  58.394  39.023  1.00  0.00
ATOM    603  CD  GLN B  43      56.234  58.661  40.265  1.00  0.00
ATOM    604  OE1 GLN B  43      55.980  57.792  41.084  1.00  0.00
ATOM    605  NE2 GLN B  43      55.847  59.893  40.512  1.00  0.00
ATOM    608  C   GLN B  43      59.337  58.515  41.615  1.00  0.00
ATOM    609  O   GLN B  43      60.026  57.716  42.263  1.00  0.00
ATOM    610  N   MET B  44      58.443  59.312  42.195  1.00  0.00
ATOM    612  CA  MET B  44      58.107  59.314  43.616  1.00  0.00
ATOM    614  CB  MET B  44      58.597  60.620  44.261  1.00  0.00
ATOM    617  CG  MET B  44      60.040  60.553  44.766  1.00  0.00
ATOM    620  SD  MET B  44      60.421  61.930  45.885  1.00  0.00
ATOM    621  CE  MET B  44      62.164  61.600  46.242  1.00  0.00
ATOM    625  C   MET B  44      56.591  59.186  43.810  1.00  0.00
ATOM    626  O   MET B  44      55.828  60.034  43.352  1.00  0.00
ATOM    627  N   THR B  45      56.160  58.147  44.521  1.00  0.00
ATOM    629  CA  THR B  45      54.751  57.872  44.821  1.00  0.00
ATOM    631  CB  THR B  45      54.397  56.447  44.359  1.00  0.00
ATOM    633  CG2 THR B  45      53.038  55.941  44.847  1.00  0.00
ATOM    637  OG1 THR B  45      54.322  56.388  42.950  1.00  0.00
ATOM    639  C   THR B  45      54.499  58.036  46.317  1.00  0.00
ATOM    640  O   THR B  45      55.165  57.389  47.132  1.00  0.00
ATOM    641  N   GLU B  46      53.550  58.908  46.676  1.00  0.00
ATOM    643  CA  GLU B  46      53.148  59.103  48.070  1.00  0.00
ATOM    645  CB  GLU B  46      52.420  60.457  48.294  1.00  0.00
ATOM    648  CG  GLU B  46      52.129  60.766  49.789  1.00  0.00
ATOM    651  CD  GLU B  46      52.228  62.254  50.238  1.00  0.00
ATOM    652  OE1 GLU B  46      52.156  62.547  51.462  1.00  0.00
ATOM    653  OE2 GLU B  46      52.408  63.169  49.406  1.00  0.00
ATOM    654  C   GLU B  46      52.417  57.875  48.632  1.00  0.00
ATOM    655  O   GLU B  46      51.435  57.387  48.074  1.00  0.00
ATOM    656  N   VAL B  47      52.940  57.387  49.755  1.00  0.00
ATOM    658  CA  VAL B  47      52.491  56.231  50.524  1.00  0.00
ATOM    660  CB  VAL B  47      53.461  55.034  50.412  1.00  0.00
ATOM    662  CG1 VAL B  47      53.047  53.869  51.323  1.00  0.00
ATOM    666  CG2 VAL B  47      53.492  54.492  48.976  1.00  0.00
ATOM    670  C   VAL B  47      52.345  56.735  51.962  1.00  0.00
ATOM    671  O   VAL B  47      53.312  56.881  52.707  1.00  0.00
ATOM    672  N   CYS B  48      51.102  57.044  52.318  1.00  0.00
ATOM    674  CA  CYS B  48      50.692  57.540  53.631  1.00  0.00
ATOM    676  CB  CYS B  48      50.752  56.363  54.613  1.00  0.00
ATOM    679  SG  CYS B  48      52.252  56.146  55.596  1.00  0.00
ATOM    680  C   CYS B  48      51.453  58.816  54.122  1.00  0.00
ATOM    681  O   CYS B  48      52.293  59.376  53.414  1.00  0.00
ATOM    682  N   ALA B  49      51.045  59.393  55.270  1.00  0.00
ATOM    684  CA  ALA B  49      50.883  60.848  55.308  1.00  0.00
ATOM    686  CB  ALA B  49      49.741  61.213  54.337  1.00  0.00
ATOM    690  C   ALA B  49      50.601  61.590  56.630  1.00  0.00
ATOM    691  O   ALA B  49      50.867  62.785  56.612  1.00  0.00
ATOM    692  N   ALA B  50      50.042  60.953  57.677  1.00  0.00
ATOM    694  CA  ALA B  50      49.290  61.505  58.842  1.00  0.00
ATOM    696  CB  ALA B  50      49.216  60.366  59.865  1.00  0.00
ATOM    700  C   ALA B  50      49.766  62.831  59.526  1.00  0.00
ATOM    701  O   ALA B  50      50.664  63.493  59.066  1.00  0.00
ATOM    702  N   THR B  51      49.168  63.303  60.629  1.00  0.00
ATOM    704  CA  THR B  51      49.054  64.747  60.958  1.00  0.00
ATOM    706  CB  THR B  51      47.622  65.244  60.681  1.00  0.00
ATOM    708  CG2 THR B  51      47.232  65.113  59.208  1.00  0.00
ATOM    712  OG1 THR B  51      46.680  64.492  61.413  1.00  0.00
ATOM    714  C   THR B  51      49.423  65.123  62.398  1.00  0.00
ATOM    715  O   THR B  51      49.344  66.291  62.770  1.00  0.00
ATOM    716  N   TYR B  52      49.796  64.100  63.160  1.00  0.00
ATOM    718  CA  TYR B  52      49.732  63.949  64.610  1.00  0.00
ATOM    720  CB  TYR B  52      50.831  62.947  65.011  1.00  0.00
ATOM    723  CG  TYR B  52      52.288  63.400  64.878  1.00  0.00
ATOM    724  CD1 TYR B  52      52.886  64.168  65.898  1.00  0.00
ATOM    726  CE1 TYR B  52      54.262  64.460  65.876  1.00  0.00
ATOM    728  CZ  TYR B  52      55.063  64.002  64.814  1.00  0.00
ATOM    729  OH  TYR B  52      56.393  64.289  64.807  1.00  0.00
ATOM    731  CE2 TYR B  52      54.460  63.289  63.750  1.00  0.00
ATOM    733  CD2 TYR B  52      53.083  62.982  63.790  1.00  0.00
ATOM    735  C   TYR B  52      49.825  65.177  65.512  1.00  0.00
ATOM    736  O   TYR B  52      50.611  66.105  65.276  1.00  0.00
ATOM    737  N   THR B  53      49.100  65.060  66.631  1.00  0.00
ATOM    739  CA  THR B  53      49.255  65.912  67.810  1.00  0.00
ATOM    741  CB  THR B  53      47.893  66.266  68.430  1.00  0.00
ATOM    743  CG2 THR B  53      47.313  65.197  69.356  1.00  0.00
ATOM    747  OG1 THR B  53      48.009  67.467  69.163  1.00  0.00
ATOM    749  C   THR B  53      50.276  65.363  68.816  1.00  0.00
ATOM    750  O   THR B  53      50.872  64.302  68.614  1.00  0.00
ATOM    751  N   VAL B  54      50.512  66.145  69.873  1.00  0.00
ATOM    753  CA  VAL B  54      51.785  66.261  70.606  1.00  0.00
ATOM    755  CB  VAL B  54      51.621  67.122  71.879  1.00  0.00
ATOM    757  CG1 VAL B  54      52.982  67.456  72.511  1.00  0.00
ATOM    761  CG2 VAL B  54      50.920  68.460  71.580  1.00  0.00
ATOM    765  C   VAL B  54      52.497  64.945  70.924  1.00  0.00
ATOM    766  O   VAL B  54      53.695  64.840  70.646  1.00  0.00
ATOM    767  N   GLU B  55      51.809  63.959  71.508  1.00  0.00
ATOM    769  CA  GLU B  55      52.469  62.737  71.976  1.00  0.00
ATOM    771  CB  GLU B  55      53.309  63.032  73.242  1.00  0.00
ATOM    774  CG  GLU B  55      52.534  63.580  74.454  1.00  0.00
ATOM    777  CD  GLU B  55      53.455  64.362  75.413  1.00  0.00
ATOM    778  OE1 GLU B  55      54.484  63.794  75.850  1.00  0.00
ATOM    779  OE2 GLU B  55      53.131  65.540  75.690  1.00  0.00
ATOM    780  C   GLU B  55      51.561  61.507  72.177  1.00  0.00
ATOM    781  O   GLU B  55      50.388  61.602  72.539  1.00  0.00
ATOM    782  N   ASP B  56      52.175  60.349  71.917  1.00  0.00
ATOM    784  CA  ASP B  56      51.711  58.956  71.846  1.00  0.00
ATOM    786  CB  ASP B  56      52.108  58.108  73.067  1.00  0.00
ATOM    789  CG  ASP B  56      52.544  56.684  72.672  1.00  0.00
ATOM    790  OD1 ASP B  56      53.476  56.523  71.833  1.00  0.00
ATOM    791  OD2 ASP B  56      51.990  55.728  73.257  1.00  0.00
ATOM    792  C   ASP B  56      50.359  58.604  71.180  1.00  0.00
ATOM    793  O   ASP B  56      50.000  57.432  71.043  1.00  0.00
ATOM    794  N   GLU B  57      49.648  59.565  70.603  1.00  0.00
ATOM    796  CA  GLU B  57      48.805  59.278  69.448  1.00  0.00
ATOM    798  CB  GLU B  57      48.156  60.603  68.977  1.00  0.00
ATOM    801  CG  GLU B  57      47.170  60.506  67.791  1.00  0.00
ATOM    804  CD  GLU B  57      47.536  61.426  66.611  1.00  0.00
ATOM    805  OE1 GLU B  57      47.846  60.909  65.506  1.00  0.00
ATOM    806  OE2 GLU B  57      47.468  62.666  66.781  1.00  0.00
ATOM    807  C   GLU B  57      49.684  58.689  68.267  1.00  0.00
ATOM    808  O   GLU B  57      50.807  59.131  68.044  1.00  0.00
ATOM    809  N   LEU B  58      49.157  57.801  67.412  1.00  0.00
ATOM    811  CA  LEU B  58      49.173  58.104  65.967  1.00  0.00
ATOM    813  CB  LEU B  58      50.322  57.522  65.105  1.00  0.00
ATOM    816  CG  LEU B  58      51.066  58.498  64.163  1.00  0.00
ATOM    818  CD1 LEU B  58      50.228  59.316  63.168  1.00  0.00
ATOM    822  CD2 LEU B  58      51.926  59.536  64.876  1.00  0.00
ATOM    826  C   LEU B  58      47.890  57.694  65.296  1.00  0.00
ATOM    827  O   LEU B  58      47.315  56.638  65.594  1.00  0.00
ATOM    828  N   ALA B  59      47.574  58.414  64.243  1.00  0.00
ATOM    830  CA  ALA B  59      46.555  58.087  63.285  1.00  0.00
ATOM    832  CB  ALA B  59      45.329  58.937  63.664  1.00  0.00
ATOM    836  C   ALA B  59      46.954  58.284  61.816  1.00  0.00
ATOM    837  O   ALA B  59      46.507  59.194  61.124  1.00  0.00
ATOM    838  N   PHE B  60      47.705  57.312  61.298  1.00  0.00
ATOM    840  CA  PHE B  60      47.515  56.837  59.918  1.00  0.00
ATOM    842  CB  PHE B  60      48.748  56.043  59.461  1.00  0.00
ATOM    845  CG  PHE B  60      50.057  56.817  59.480  1.00  0.00
ATOM    846  CD1 PHE B  60      50.808  56.935  60.668  1.00  0.00
ATOM    848  CE1 PHE B  60      52.051  57.588  60.664  1.00  0.00
ATOM    850  CZ  PHE B  60      52.535  58.148  59.474  1.00  0.00
ATOM    852  CE2 PHE B  60      51.782  58.064  58.295  1.00  0.00
ATOM    854  CD2 PHE B  60      50.544  57.398  58.295  1.00  0.00
ATOM    856  C   PHE B  60      46.232  56.002  59.914  1.00  0.00
ATOM    857  O   PHE B  60      46.261  54.777  59.930  1.00  0.00
ATOM    858  N   LEU B  61      45.110  56.707  60.070  1.00  0.00
ATOM    860  CA  LEU B  61      43.786  56.167  59.801  1.00  0.00
ATOM    862  CB  LEU B  61      42.746  56.815  60.736  1.00  0.00
ATOM    865  CG  LEU B  61      42.918  56.448  62.223  1.00  0.00
ATOM    867  CD1 LEU B  61      41.900  57.209  63.073  1.00  0.00
ATOM    871  CD2 LEU B  61      42.749  54.953  62.504  1.00  0.00
ATOM    875  C   LEU B  61      43.454  56.374  58.322  1.00  0.00
ATOM    876  O   LEU B  61      44.175  57.078  57.611  1.00  0.00
ATOM    877  N   ASP B  62      42.393  55.710  57.875  1.00  0.00
ATOM    879  CA  ASP B  62      41.911  55.590  56.491  1.00  0.00
ATOM    881  CB  ASP B  62      41.296  56.923  56.017  1.00  0.00
ATOM    884  CG  ASP B  62      40.180  57.464  56.933  1.00  0.00
ATOM    885  OD1 ASP B  62      39.924  58.688  56.864  1.00  0.00
ATOM    886  OD2 ASP B  62      39.571  56.668  57.689  1.00  0.00
ATOM    887  C   ASP B  62      42.870  54.954  55.470  1.00  0.00
ATOM    888  O   ASP B  62      42.442  54.358  54.481  1.00  0.00
ATOM    889  N   ASP B  63      44.162  54.967  55.767  1.00  0.00
ATOM    891  CA  ASP B  63      45.078  53.887  55.431  1.00  0.00
ATOM    893  CB  ASP B  63      46.504  54.361  55.771  1.00  0.00
ATOM    896  CG  ASP B  63      47.544  53.804  54.799  1.00  0.00
ATOM    897  OD1 ASP B  63      47.391  52.634  54.377  1.00  0.00
ATOM    898  OD2 ASP B  63      48.471  54.562  54.446  1.00  0.00
ATOM    899  C   ASP B  63      44.693  52.577  56.153  1.00  0.00
ATOM    900  O   ASP B  63      43.931  52.547  57.124  1.00  0.00
ATOM    901  N   SER B  64      45.273  51.481  55.682  1.00  0.00
ATOM    903  CA  SER B  64      45.214  50.151  56.297  1.00  0.00
ATOM    905  CB  SER B  64      44.198  49.288  55.534  1.00  0.00
ATOM    908  OG  SER B  64      44.128  47.967  56.046  1.00  0.00
ATOM    910  C   SER B  64      46.593  49.477  56.329  1.00  0.00
ATOM    911  O   SER B  64      46.723  48.373  56.865  1.00  0.00
ATOM    912  N   THR B  65      47.615  50.148  55.803  1.00  0.00
ATOM    914  CA  THR B  65      48.988  50.030  56.273  1.00  0.00
ATOM    916  CB  THR B  65      49.928  49.862  55.070  1.00  0.00
ATOM    918  CG2 THR B  65      50.043  51.025  54.087  1.00  0.00
ATOM    922  OG1 THR B  65      51.224  49.597  55.513  1.00  0.00
ATOM    924  C   THR B  65      49.318  51.266  57.152  1.00  0.00
ATOM    925  O   THR B  65      48.487  52.151  57.352  1.00  0.00
ATOM    926  N   CYS B  66      50.519  51.349  57.721  1.00  0.00
ATOM    928  CA  CYS B  66      51.320  52.570  57.897  1.00  0.00
ATOM    930  CB  CYS B  66      50.987  53.753  56.966  1.00  0.00
ATOM    933  SG  CYS B  66      52.354  54.134  55.838  1.00  0.00
ATOM    934  C   CYS B  66      51.622  53.038  59.333  1.00  0.00
ATOM    935  O   CYS B  66      52.703  53.578  59.588  1.00  0.00
ATOM    936  N   THR B  67      50.697  52.850  60.273  1.00  0.00
ATOM    938  CA  THR B  67      50.717  53.432  61.630  1.00  0.00
ATOM    940  CB  THR B  67      49.803  52.614  62.555  1.00  0.00
ATOM    942  CG2 THR B  67      48.338  52.625  62.121  1.00  0.00
ATOM    946  OG1 THR B  67      50.254  51.277  62.603  1.00  0.00
ATOM    948  C   THR B  67      52.100  53.527  62.339  1.00  0.00
ATOM    949  O   THR B  67      52.748  52.495  62.530  1.00  0.00
ATOM    950  N   GLY B  68      52.499  54.680  62.922  1.00  0.00
ATOM    952  CA  GLY B  68      53.174  54.605  64.226  1.00  0.00
ATOM    955  C   GLY B  68      53.434  55.885  65.046  1.00  0.00
ATOM    956  O   GLY B  68      53.830  56.945  64.557  1.00  0.00
ATOM    957  N   THR B  69      53.249  55.761  66.360  1.00  0.00
ATOM    959  CA  THR B  69      53.162  56.884  67.312  1.00  0.00
ATOM    961  CB  THR B  69      53.010  56.397  68.767  1.00  0.00
ATOM    963  CG2 THR B  69      51.824  55.448  68.947  1.00  0.00
ATOM    967  OG1 THR B  69      54.144  55.724  69.258  1.00  0.00
ATOM    969  C   THR B  69      54.242  57.963  67.255  1.00  0.00
ATOM    970  O   THR B  69      55.413  57.713  66.977  1.00  0.00
ATOM    971  N   SER B  70      53.851  59.201  67.527  1.00  0.00
ATOM    973  CA  SER B  70      54.705  60.333  67.723  1.00  0.00
ATOM    975  CB  SER B  70      53.894  61.629  67.543  1.00  0.00
ATOM    978  OG  SER B  70      52.770  61.694  68.408  1.00  0.00
ATOM    980  C   SER B  70      55.240  60.289  69.150  1.00  0.00
ATOM    981  O   SER B  70      54.567  59.978  70.135  1.00  0.00
ATOM    982  N   SER B  71      56.484  60.696  69.259  1.00  0.00
ATOM    984  CA  SER B  71      57.072  61.208  70.481  1.00  0.00
ATOM    986  CB  SER B  71      57.913  60.128  71.177  1.00  0.00
ATOM    989  OG  SER B  71      58.759  59.448  70.267  1.00  0.00
ATOM    991  C   SER B  71      57.836  62.474  70.110  1.00  0.00
ATOM    992  O   SER B  71      57.977  62.784  68.925  1.00  0.00
ATOM    993  N   GLY B  72      58.290  63.256  71.088  1.00  0.00
ATOM    995  CA  GLY B  72      59.036  64.477  70.785  1.00  0.00
ATOM    998  C   GLY B  72      60.170  64.253  69.770  1.00  0.00
ATOM    999  O   GLY B  72      60.990  63.348  69.917  1.00  0.00
ATOM   1000  N   ASN B  73      60.155  65.068  68.714  1.00  0.00
ATOM   1002  CA  ASN B  73      60.970  64.958  67.498  1.00  0.00
ATOM   1004  CB  ASN B  73      62.225  65.834  67.607  1.00  0.00
ATOM   1007  CG  ASN B  73      63.211  65.356  68.646  1.00  0.00
ATOM   1008  OD1 ASN B  73      63.348  65.970  69.696  1.00  0.00
ATOM   1009  ND2 ASN B  73      63.905  64.269  68.393  1.00  0.00
ATOM   1012  C   ASN B  73      61.201  63.565  66.887  1.00  0.00
ATOM   1013  O   ASN B  73      62.257  63.319  66.305  1.00  0.00
ATOM   1014  N   LYS B  74      60.216  62.668  66.977  1.00  0.00
ATOM   1016  CA  LYS B  74      60.351  61.271  66.559  1.00  0.00
ATOM   1018  CB  LYS B  74      60.954  60.535  67.758  1.00  0.00
ATOM   1021  CG  LYS B  74      61.426  59.125  67.405  1.00  0.00
ATOM   1024  CD  LYS B  74      61.903  58.324  68.625  1.00  0.00
ATOM   1027  CE  LYS B  74      62.836  59.084  69.580  1.00  0.00
ATOM   1030  NZ  LYS B  74      64.046  59.602  68.898  1.00  0.00
ATOM   1034  C   LYS B  74      58.987  60.672  66.157  1.00  0.00
ATOM   1035  O   LYS B  74      58.019  60.594  66.930  1.00  0.00
ATOM   1036  N   VAL B  75      58.931  60.189  64.921  1.00  0.00
ATOM   1038  CA  VAL B  75      57.741  59.529  64.383  1.00  0.00
ATOM   1040  CB  VAL B  75      57.194  60.172  63.083  1.00  0.00
ATOM   1042  CG1 VAL B  75      55.659  60.122  63.130  1.00  0.00
ATOM   1046  CG2 VAL B  75      57.633  61.622  62.849  1.00  0.00
ATOM   1050  C   VAL B  75      58.005  58.063  64.127  1.00  0.00
ATOM   1051  O   VAL B  75      58.992  57.719  63.461  1.00  0.00
ATOM   1052  N   ASN B  76      57.104  57.206  64.614  1.00  0.00
ATOM   1054  CA  ASN B  76      57.284  55.779  64.437  1.00  0.00
ATOM   1056  CB  ASN B  76      56.853  55.032  65.715  1.00  0.00
ATOM   1059  CG  ASN B  76      57.623  55.467  66.957  1.00  0.00
ATOM   1060  OD1 ASN B  76      58.823  55.696  66.922  1.00  0.00
ATOM   1061  ND2 ASN B  76      56.978  55.575  68.099  1.00  0.00
ATOM   1064  C   ASN B  76      56.499  55.391  63.177  1.00  0.00
ATOM   1065  O   ASN B  76      55.405  55.862  62.886  1.00  0.00
ATOM   1066  N   LEU B  77      57.035  54.521  62.352  1.00  0.00
ATOM   1068  CA  LEU B  77      56.371  54.207  61.101  1.00  0.00
ATOM   1070  CB  LEU B  77      57.154  54.821  59.931  1.00  0.00
ATOM   1073  CG  LEU B  77      57.058  56.351  59.846  1.00  0.00
ATOM   1075  CD1 LEU B  77      57.980  56.817  58.729  1.00  0.00
ATOM   1079  CD2 LEU B  77      55.643  56.840  59.538  1.00  0.00
ATOM   1083  C   LEU B  77      56.326  52.701  60.961  1.00  0.00
ATOM   1084  O   LEU B  77      57.363  52.047  61.087  1.00  0.00
ATOM   1085  N   THR B  78      55.141  52.159  60.679  1.00  0.00
ATOM   1087  CA  THR B  78      54.981  50.721  60.478  1.00  0.00
ATOM   1089  CB  THR B  78      54.257  50.014  61.640  1.00  0.00
ATOM   1091  CG2 THR B  78      54.401  48.495  61.563  1.00  0.00
ATOM   1095  OG1 THR B  78      54.756  50.414  62.892  1.00  0.00
ATOM   1097  C   THR B  78      54.235  50.428  59.186  1.00  0.00
ATOM   1098  O   THR B  78      53.009  50.396  59.160  1.00  0.00
ATOM   1099  N   ILE B  79      54.973  50.212  58.102  1.00  0.00
ATOM   1101  CA  ILE B  79      54.376  49.758  56.850  1.00  0.00
ATOM   1103  CB  ILE B  79      55.243  50.090  55.609  1.00  0.00
ATOM   1105  CG2 ILE B  79      54.393  49.835  54.346  1.00  0.00
ATOM   1109  CG1 ILE B  79      55.794  51.534  55.618  1.00  0.00
ATOM   1112  CD1 ILE B  79      56.641  51.858  54.379  1.00  0.00
ATOM   1116  C   ILE B  79      54.136  48.249  56.914  1.00  0.00
ATOM   1117  O   ILE B  79      55.083  47.462  56.886  1.00  0.00
ATOM   1118  N   GLN B  80      52.871  47.843  56.970  1.00  0.00
ATOM   1120  CA  GLN B  80      52.437  46.468  56.729  1.00  0.00
ATOM   1122  CB  GLN B  80      51.290  46.083  57.696  1.00  0.00
ATOM   1125  CG  GLN B  80      51.492  46.419  59.187  1.00  0.00
ATOM   1128  CD  GLN B  80      51.018  47.817  59.580  1.00  0.00
ATOM   1129  OE1 GLN B  80      50.693  48.648  58.753  1.00  0.00
ATOM   1130  NE2 GLN B  80      50.936  48.118  60.859  1.00  0.00
ATOM   1133  C   GLN B  80      51.965  46.219  55.295  1.00  0.00
ATOM   1134  O   GLN B  80      51.784  47.145  54.503  1.00  0.00
ATOM   1135  N   GLY B  81      51.708  44.944  54.984  1.00  0.00
ATOM   1137  CA  GLY B  81      51.168  44.512  53.694  1.00  0.00
ATOM   1140  C   GLY B  81      52.099  44.817  52.533  1.00  0.00
ATOM   1141  O   GLY B  81      51.621  45.063  51.427  1.00  0.00
ATOM   1142  N   LEU B  82      53.406  44.820  52.805  1.00  0.00
ATOM   1144  CA  LEU B  82      54.473  44.808  51.812  1.00  0.00
ATOM   1146  CB  LEU B  82      55.822  44.932  52.533  1.00  0.00
ATOM   1149  CG  LEU B  82      56.018  46.269  53.271  1.00  0.00
ATOM   1151  CD1 LEU B  82      57.174  46.160  54.260  1.00  0.00
ATOM   1155  CD2 LEU B  82      56.347  47.397  52.292  1.00  0.00
ATOM   1159  C   LEU B  82      54.395  43.537  50.957  1.00  0.00
ATOM   1160  O   LEU B  82      53.830  42.527  51.377  1.00  0.00
ATOM   1161  N   ARG B  83      54.994  43.603  49.770  1.00  0.00
ATOM   1163  CA  ARG B  83      55.264  42.470  48.875  1.00  0.00
ATOM   1165  CB  ARG B  83      54.340  42.527  47.643  1.00  0.00
ATOM   1168  CG  ARG B  83      52.835  42.388  47.941  1.00  0.00
ATOM   1171  CD  ARG B  83      51.991  43.291  47.025  1.00  0.00
ATOM   1174  NE  ARG B  83      52.114  44.712  47.413  1.00  0.00
ATOM   1176  CZ  ARG B  83      51.477  45.327  48.390  1.00  0.00
ATOM   1177  NH1 ARG B  83      50.456  44.789  48.985  1.00  0.00
ATOM   1180  NH2 ARG B  83      51.864  46.485  48.834  1.00  0.00
ATOM   1183  C   ARG B  83      56.718  42.540  48.420  1.00  0.00
ATOM   1184  O   ARG B  83      57.316  43.605  48.520  1.00  0.00
ATOM   1185  N   ALA B  84      57.276  41.503  47.805  1.00  0.00
ATOM   1187  CA  ALA B  84      58.597  41.585  47.167  1.00  0.00
ATOM   1189  CB  ALA B  84      58.880  40.249  46.468  1.00  0.00
ATOM   1193  C   ALA B  84      58.728  42.783  46.206  1.00  0.00
ATOM   1194  O   ALA B  84      59.682  43.560  46.292  1.00  0.00
ATOM   1195  N   MET B  85      57.708  42.993  45.365  1.00  0.00
ATOM   1197  CA  MET B  85      57.597  44.123  44.429  1.00  0.00
ATOM   1199  CB  MET B  85      56.295  43.996  43.623  1.00  0.00
ATOM   1202  CG  MET B  85      56.249  42.732  42.755  1.00  0.00
ATOM   1205  SD  MET B  85      54.713  42.526  41.812  1.00  0.00
ATOM   1206  CE  MET B  85      54.895  43.832  40.567  1.00  0.00
ATOM   1210  C   MET B  85      57.625  45.510  45.100  1.00  0.00
ATOM   1211  O   MET B  85      57.993  46.500  44.460  1.00  0.00
ATOM   1212  N   ASP B  86      57.237  45.596  46.375  1.00  0.00
ATOM   1214  CA  ASP B  86      57.295  46.825  47.167  1.00  0.00
ATOM   1216  CB  ASP B  86      56.492  46.758  48.472  1.00  0.00
ATOM   1219  CG  ASP B  86      54.999  46.822  48.208  1.00  0.00
ATOM   1220  OD1 ASP B  86      54.313  47.677  48.804  1.00  0.00
ATOM   1221  OD2 ASP B  86      54.487  46.001  47.422  1.00  0.00
ATOM   1222  C   ASP B  86      58.721  47.276  47.485  1.00  0.00
ATOM   1223  O   ASP B  86      58.941  48.476  47.650  1.00  0.00
ATOM   1224  N   THR B  87      59.690  46.353  47.493  1.00  0.00
ATOM   1226  CA  THR B  87      61.106  46.645  47.769  1.00  0.00
ATOM   1228  CB  THR B  87      61.989  45.485  47.276  1.00  0.00
ATOM   1230  CG2 THR B  87      63.492  45.742  47.392  1.00  0.00
ATOM   1234  OG1 THR B  87      61.717  44.327  48.032  1.00  0.00
ATOM   1236  C   THR B  87      61.560  47.956  47.121  1.00  0.00
ATOM   1237  O   THR B  87      61.383  48.155  45.917  1.00  0.00
ATOM   1238  N   GLY B  88      62.082  48.887  47.922  1.00  0.00
ATOM   1240  CA  GLY B  88      62.399  50.240  47.450  1.00  0.00
ATOM   1243  C   GLY B  88      62.681  51.244  48.566  1.00  0.00
ATOM   1244  O   GLY B  88      62.653  50.910  49.750  1.00  0.00
ATOM   1245  N   LEU B  89      62.944  52.493  48.183  1.00  0.00
ATOM   1247  CA  LEU B  89      63.290  53.558  49.122  1.00  0.00
ATOM   1249  CB  LEU B  89      64.307  54.475  48.418  1.00  0.00
ATOM   1252  CG  LEU B  89      65.035  55.458  49.350  1.00  0.00
ATOM   1254  CD1 LEU B  89      66.179  54.769  50.095  1.00  0.00
ATOM   1258  CD2 LEU B  89      65.637  56.602  48.534  1.00  0.00
ATOM   1262  C   LEU B  89      62.033  54.311  49.573  1.00  0.00
ATOM   1263  O   LEU B  89      61.268  54.765  48.731  1.00  0.00
ATOM   1264  N   TYR B  90      61.828  54.461  50.878  1.00  0.00
ATOM   1266  CA  TYR B  90      60.651  55.100  51.474  1.00  0.00
ATOM   1268  CB  TYR B  90      59.862  54.042  52.265  1.00  0.00
ATOM   1271  CG  TYR B  90      59.068  53.072  51.390  1.00  0.00
ATOM   1272  CD1 TYR B  90      59.722  51.974  50.801  1.00  0.00
ATOM   1274  CE1 TYR B  90      59.017  51.065  49.989  1.00  0.00
ATOM   1276  CZ  TYR B  90      57.632  51.227  49.786  1.00  0.00
ATOM   1277  OH  TYR B  90      56.955  50.363  48.986  1.00  0.00
ATOM   1279  CE2 TYR B  90      56.961  52.312  50.388  1.00  0.00
ATOM   1281  CD2 TYR B  90      57.683  53.241  51.167  1.00  0.00
ATOM   1283  C   TYR B  90      61.107  56.337  52.289  1.00  0.00
ATOM   1284  O   TYR B  90      61.543  56.227  53.438  1.00  0.00
ATOM   1285  N   ILE B  91      61.088  57.520  51.656  1.00  0.00
ATOM   1287  CA  ILE B  91      61.343  58.845  52.268  1.00  0.00
ATOM   1289  CB  ILE B  91      61.342  59.988  51.216  1.00  0.00
ATOM   1291  CG2 ILE B  91      61.856  61.314  51.805  1.00  0.00
ATOM   1295  CG1 ILE B  91      62.091  59.672  49.899  1.00  0.00
ATOM   1298  CD1 ILE B  91      63.565  59.294  50.060  1.00  0.00
ATOM   1302  C   ILE B  91      60.356  59.140  53.429  1.00  0.00
ATOM   1303  O   ILE B  91      59.323  58.492  53.501  1.00  0.00
ATOM   1304  N   CYS B  92      60.645  60.094  54.327  1.00  0.00
ATOM   1306  CA  CYS B  92      59.698  60.676  55.307  1.00  0.00
ATOM   1308  CB  CYS B  92      60.514  61.167  56.528  1.00  0.00
ATOM   1311  SG  CYS B  92      61.632  59.993  57.353  1.00  0.00
ATOM   1312  C   CYS B  92      58.809  61.822  54.695  1.00  0.00
ATOM   1313  O   CYS B  92      58.260  61.672  53.610  1.00  0.00
ATOM   1314  N   LYS B  93      58.656  62.977  55.389  1.00  0.00
ATOM   1316  CA  LYS B  93      58.467  64.372  54.867  1.00  0.00
ATOM   1318  CB  LYS B  93      57.553  64.547  53.631  1.00  0.00
ATOM   1321  CG  LYS B  93      57.671  65.912  52.923  1.00  0.00
ATOM   1324  CD  LYS B  93      57.214  65.915  51.456  1.00  0.00
ATOM   1327  CE  LYS B  93      55.851  65.262  51.192  1.00  0.00
ATOM   1330  NZ  LYS B  93      54.818  65.708  52.151  1.00  0.00
ATOM   1334  C   LYS B  93      58.160  65.467  55.921  1.00  0.00
ATOM   1335  O   LYS B  93      58.279  66.644  55.615  1.00  0.00
ATOM   1336  N   VAL B  94      57.819  65.126  57.162  1.00  0.00
ATOM   1338  CA  VAL B  94      57.513  66.100  58.241  1.00  0.00
ATOM   1340  CB  VAL B  94      58.782  66.566  59.007  1.00  0.00
ATOM   1342  CG1 VAL B  94      59.395  67.900  58.578  1.00  0.00
ATOM   1346  CG2 VAL B  94      58.540  66.633  60.519  1.00  0.00
ATOM   1350  C   VAL B  94      56.411  67.142  57.898  1.00  0.00
ATOM   1351  O   VAL B  94      55.459  66.783  57.214  1.00  0.00
ATOM   1352  N   GLU B  95      56.475  68.373  58.421  1.00  0.00
ATOM   1354  CA  GLU B  95      55.815  69.624  57.958  1.00  0.00
ATOM   1356  CB  GLU B  95      54.670  69.481  56.915  1.00  0.00
ATOM   1359  CG  GLU B  95      55.195  69.210  55.476  1.00  0.00
ATOM   1362  CD  GLU B  95      54.184  68.645  54.452  1.00  0.00
ATOM   1363  OE1 GLU B  95      52.952  68.815  54.601  1.00  0.00
ATOM   1364  OE2 GLU B  95      54.621  68.025  53.448  1.00  0.00
ATOM   1365  C   GLU B  95      55.466  70.617  59.074  1.00  0.00
ATOM   1366  O   GLU B  95      55.217  71.764  58.735  1.00  0.00
ATOM   1367  N   LEU B  96      55.507  70.236  60.368  1.00  0.00
ATOM   1369  CA  LEU B  96      55.388  71.152  61.537  1.00  0.00
ATOM   1371  CB  LEU B  96      56.816  71.620  61.900  1.00  0.00
ATOM   1374  CG  LEU B  96      56.938  72.420  63.214  1.00  0.00
ATOM   1376  CD1 LEU B  96      56.692  71.528  64.429  1.00  0.00
ATOM   1380  CD2 LEU B  96      58.333  73.030  63.340  1.00  0.00
ATOM   1384  C   LEU B  96      54.416  72.340  61.282  1.00  0.00
ATOM   1385  O   LEU B  96      54.772  73.519  61.285  1.00  0.00
ATOM   1386  N   MET B  97      53.187  71.966  60.947  1.00  0.00
ATOM   1388  CA  MET B  97      52.065  72.783  60.515  1.00  0.00
ATOM   1390  CB  MET B  97      50.933  71.807  60.143  1.00  0.00
ATOM   1393  CG  MET B  97      49.630  72.434  59.627  1.00  0.00
ATOM   1396  SD  MET B  97      48.504  73.178  60.848  1.00  0.00
ATOM   1397  CE  MET B  97      48.183  71.792  61.981  1.00  0.00
ATOM   1401  C   MET B  97      51.618  73.826  61.541  1.00  0.00
ATOM   1402  O   MET B  97      51.325  74.967  61.169  1.00  0.00
ATOM   1403  N   TYR B  98      51.600  73.431  62.807  1.00  0.00
ATOM   1405  CA  TYR B  98      51.302  74.339  63.901  1.00  0.00
ATOM   1407  CB  TYR B  98      49.892  74.135  64.452  1.00  0.00
ATOM   1410  CG  TYR B  98      49.573  75.111  65.570  1.00  0.00
ATOM   1411  CD1 TYR B  98      49.486  76.489  65.291  1.00  0.00
ATOM   1413  CE1 TYR B  98      49.278  77.405  66.340  1.00  0.00
ATOM   1415  CZ  TYR B  98      49.150  76.938  67.664  1.00  0.00
ATOM   1416  OH  TYR B  98      48.950  77.822  68.676  1.00  0.00
ATOM   1418  CE2 TYR B  98      49.223  75.557  67.941  1.00  0.00
ATOM   1420  CD2 TYR B  98      49.435  74.646  66.890  1.00  0.00
ATOM   1422  C   TYR B  98      52.424  74.310  65.055  1.00  0.00
ATOM   1423  O   TYR B  98      52.658  73.148  65.417  1.00  0.00
ATOM   1424  N   PRO B  99      53.122  75.347  65.691  1.00  0.00
ATOM   1425  CD  PRO B  99      54.080  74.948  66.712  1.00  0.00
ATOM   1428  CG  PRO B  99      55.163  76.030  66.814  1.00  0.00
ATOM   1431  CB  PRO B  99      54.357  77.299  66.615  1.00  0.00
ATOM   1434  CA  PRO B  99      53.298  76.886  65.581  1.00  0.00
ATOM   1436  C   PRO B  99      53.637  77.272  64.160  1.00  0.00
ATOM   1437  O   PRO B  99      54.009  76.407  63.350  1.00  0.00
ATOM   1438  N   PRO B 100      53.511  78.549  63.774  1.00  0.00
ATOM   1439  CD  PRO B 100      53.100  79.660  64.629  1.00  0.00
ATOM   1442  CG  PRO B 100      52.909  80.851  63.693  1.00  0.00
ATOM   1445  CB  PRO B 100      52.487  80.164  62.401  1.00  0.00
ATOM   1448  CA  PRO B 100      53.385  78.909  62.362  1.00  0.00
ATOM   1450  C   PRO B 100      54.603  79.163  61.493  1.00  0.00
ATOM   1451  O   PRO B 100      54.381  79.464  60.312  1.00  0.00
ATOM   1452  N   PRO B 101      55.894  79.080  61.914  1.00  0.00
ATOM   1453  CD  PRO B 101      56.416  78.933  63.266  1.00  0.00
ATOM   1456  CG  PRO B 101      57.937  78.798  63.137  1.00  0.00
ATOM   1459  CB  PRO B 101      58.238  79.373  61.756  1.00  0.00
ATOM   1462  CA  PRO B 101      56.979  79.019  60.953  1.00  0.00
ATOM   1464  C   PRO B 101      57.008  77.618  60.304  1.00  0.00
ATOM   1465  O   PRO B 101      57.890  76.813  60.613  1.00  0.00
ATOM   1466  N   TYR B 102      56.002  77.325  59.471  1.00  0.00
ATOM   1468  CA  TYR B 102      55.782  76.064  58.747  1.00  0.00
ATOM   1470  CB  TYR B 102      54.774  76.298  57.605  1.00  0.00
ATOM   1473  CG  TYR B 102      54.820  75.262  56.488  1.00  0.00
ATOM   1474  CD1 TYR B 102      54.085  74.066  56.587  1.00  0.00
ATOM   1476  CE1 TYR B 102      54.169  73.100  55.564  1.00  0.00
ATOM   1478  CZ  TYR B 102      55.007  73.314  54.453  1.00  0.00
ATOM   1479  OH  TYR B 102      55.104  72.366  53.483  1.00  0.00
ATOM   1481  CE2 TYR B 102      55.753  74.509  54.353  1.00  0.00
ATOM   1483  CD2 TYR B 102      55.652  75.480  55.368  1.00  0.00
ATOM   1485  C   TYR B 102      57.078  75.463  58.208  1.00  0.00
ATOM   1486  O   TYR B 102      57.861  76.201  57.595  1.00  0.00
ATOM   1487  N   TYR B 103      57.312  74.151  58.397  1.00  0.00
ATOM   1489  CA  TYR B 103      58.638  73.652  58.025  1.00  0.00
ATOM   1491  CB  TYR B 103      59.673  73.941  59.123  1.00  0.00
ATOM   1494  CG  TYR B 103      61.058  74.024  58.514  1.00  0.00
ATOM   1495  CD1 TYR B 103      61.571  75.282  58.143  1.00  0.00
ATOM   1497  CE1 TYR B 103      62.771  75.368  57.413  1.00  0.00
ATOM   1499  CZ  TYR B 103      63.436  74.190  57.016  1.00  0.00
ATOM   1500  OH  TYR B 103      64.571  74.281  56.272  1.00  0.00
ATOM   1502  CE2 TYR B 103      62.922  72.929  57.391  1.00  0.00
ATOM   1504  CD2 TYR B 103      61.750  72.848  58.164  1.00  0.00
ATOM   1506  C   TYR B 103      58.650  72.162  57.647  1.00  0.00
ATOM   1507  O   TYR B 103      58.251  71.243  58.385  1.00  0.00
ATOM   1508  N   VAL B 104      59.187  71.942  56.450  1.00  0.00
ATOM   1510  CA  VAL B 104      59.168  70.679  55.728  1.00  0.00
ATOM   1512  CB  VAL B 104      58.557  70.886  54.326  1.00  0.00
ATOM   1514  CG1 VAL B 104      59.319  71.886  53.446  1.00  0.00
ATOM   1518  CG2 VAL B 104      58.414  69.570  53.554  1.00  0.00
ATOM   1522  C   VAL B 104      60.549  70.027  55.679  1.00  0.00
ATOM   1523  O   VAL B 104      61.556  70.721  55.598  1.00  0.00
ATOM   1524  N   GLY B 105      60.630  68.684  55.727  1.00  0.00
ATOM   1526  CA  GLY B 105      61.923  68.049  55.999  1.00  0.00
ATOM   1529  C   GLY B 105      61.952  66.522  55.678  1.00  0.00
ATOM   1530  O   GLY B 105      60.975  65.767  55.817  1.00  0.00
ATOM   1531  N   MET B 106      63.072  66.070  55.137  1.00  0.00
ATOM   1533  CA  MET B 106      63.040  65.242  53.913  1.00  0.00
ATOM   1535  CB  MET B 106      63.065  66.125  52.654  1.00  0.00
ATOM   1538  CG  MET B 106      61.695  66.757  52.381  1.00  0.00
ATOM   1541  SD  MET B 106      61.691  68.079  51.140  1.00  0.00
ATOM   1542  CE  MET B 106      62.466  69.418  52.092  1.00  0.00
ATOM   1546  C   MET B 106      64.233  64.318  53.999  1.00  0.00
ATOM   1547  O   MET B 106      65.342  64.662  53.588  1.00  0.00
ATOM   1548  N   GLY B 107      64.007  63.210  54.695  1.00  0.00
ATOM   1550  CA  GLY B 107      65.069  62.277  54.971  1.00  0.00
ATOM   1553  C   GLY B 107      65.631  61.645  53.714  1.00  0.00
ATOM   1554  O   GLY B 107      65.012  61.608  52.656  1.00  0.00
ATOM   1555  N   ASN B 108      66.853  61.145  53.846  1.00  0.00
ATOM   1557  CA  ASN B 108      67.604  60.562  52.739  1.00  0.00
ATOM   1559  CB  ASN B 108      69.075  60.473  53.186  1.00  0.00
ATOM   1562  CG  ASN B 108      69.566  61.796  53.750  1.00  0.00
ATOM   1563  OD1 ASN B 108      69.476  62.058  54.941  1.00  0.00
ATOM   1564  ND2 ASN B 108      70.029  62.702  52.918  1.00  0.00
ATOM   1567  C   ASN B 108      67.037  59.212  52.263  1.00  0.00
ATOM   1568  O   ASN B 108      67.542  58.619  51.311  1.00  0.00
ATOM   1569  N   GLY B 109      65.981  58.745  52.925  1.00  0.00
ATOM   1571  CA  GLY B 109      65.292  57.511  52.633  1.00  0.00
ATOM   1574  C   GLY B 109      65.783  56.324  53.446  1.00  0.00
ATOM   1575  O   GLY B 109      66.762  56.392  54.184  1.00  0.00
ATOM   1576  N   THR B 110      65.041  55.240  53.289  1.00  0.00
ATOM   1578  CA  THR B 110      65.158  53.998  54.047  1.00  0.00
ATOM   1580  CB  THR B 110      64.123  54.050  55.190  1.00  0.00
ATOM   1582  CG2 THR B 110      63.840  52.772  55.968  1.00  0.00
ATOM   1586  OG1 THR B 110      64.591  54.958  56.152  1.00  0.00
ATOM   1588  C   THR B 110      64.828  52.879  53.085  1.00  0.00
ATOM   1589  O   THR B 110      63.733  52.872  52.516  1.00  0.00
ATOM   1590  N   GLN B 111      65.791  52.002  52.811  1.00  0.00
ATOM   1592  CA  GLN B 111      65.668  51.026  51.723  1.00  0.00
ATOM   1594  CB  GLN B 111      67.030  50.877  51.023  1.00  0.00
ATOM   1597  CG  GLN B 111      67.136  49.700  50.039  1.00  0.00
ATOM   1600  CD  GLN B 111      66.052  49.636  48.965  1.00  0.00
ATOM   1601  OE1 GLN B 111      65.636  50.627  48.389  1.00  0.00
ATOM   1602  NE2 GLN B 111      65.593  48.449  48.629  1.00  0.00
ATOM   1605  C   GLN B 111      65.124  49.717  52.301  1.00  0.00
ATOM   1606  O   GLN B 111      65.845  48.890  52.884  1.00  0.00
ATOM   1607  N   ILE B 112      63.809  49.574  52.152  1.00  0.00
ATOM   1609  CA  ILE B 112      63.031  48.444  52.640  1.00  0.00
ATOM   1611  CB  ILE B 112      61.556  48.855  52.861  1.00  0.00
ATOM   1613  CG2 ILE B 112      60.749  47.644  53.367  1.00  0.00
ATOM   1617  CG1 ILE B 112      61.479  50.029  53.871  1.00  0.00
ATOM   1620  CD1 ILE B 112      60.061  50.501  54.208  1.00  0.00
ATOM   1624  C   ILE B 112      63.159  47.294  51.650  1.00  0.00
ATOM   1625  O   ILE B 112      62.787  47.425  50.482  1.00  0.00
ATOM   1626  N   TYR B 113      63.669  46.163  52.132  1.00  0.00
ATOM   1628  CA  TYR B 113      63.826  44.931  51.360  1.00  0.00
ATOM   1630  CB  TYR B 113      65.251  44.385  51.510  1.00  0.00
ATOM   1633  CG  TYR B 113      66.252  44.941  50.517  1.00  0.00
ATOM   1634  CD1 TYR B 113      66.294  44.413  49.211  1.00  0.00
ATOM   1636  CE1 TYR B 113      67.274  44.855  48.302  1.00  0.00
ATOM   1638  CZ  TYR B 113      68.229  45.811  48.704  1.00  0.00
ATOM   1639  OH  TYR B 113      69.202  46.196  47.839  1.00  0.00
ATOM   1641  CE2 TYR B 113      68.174  46.355  50.007  1.00  0.00
ATOM   1643  CD2 TYR B 113      67.176  45.930  50.907  1.00  0.00
ATOM   1645  C   TYR B 113      62.808  43.898  51.813  1.00  0.00
ATOM   1646  O   TYR B 113      62.785  43.524  52.982  1.00  0.00
ATOM   1647  N   VAL B 114      61.986  43.409  50.892  1.00  0.00
ATOM   1649  CA  VAL B 114      60.862  42.537  51.223  1.00  0.00
ATOM   1651  CB  VAL B 114      59.520  43.119  50.753  1.00  0.00
ATOM   1653  CG1 VAL B 114      58.364  42.343  51.408  1.00  0.00
ATOM   1657  CG2 VAL B 114      59.368  44.610  51.081  1.00  0.00
ATOM   1661  C   VAL B 114      61.076  41.168  50.600  1.00  0.00
ATOM   1662  O   VAL B 114      61.341  41.049  49.405  1.00  0.00
ATOM   1663  N   ILE B 115      60.947  40.131  51.422  1.00  0.00
ATOM   1665  CA  ILE B 115      61.132  38.748  51.018  1.00  0.00
ATOM   1667  CB  ILE B 115      62.432  38.146  51.612  1.00  0.00
ATOM   1669  CG2 ILE B 115      62.568  36.677  51.163  1.00  0.00
ATOM   1673  CG1 ILE B 115      63.716  38.904  51.186  1.00  0.00
ATOM   1676  CD1 ILE B 115      64.119  40.051  52.125  1.00  0.00
ATOM   1680  C   ILE B 115      59.890  37.967  51.451  1.00  0.00
ATOM   1681  O   ILE B 115      59.699  37.727  52.641  1.00  0.00
ATOM   1682  N   ASP B 116      59.068  37.576  50.478  1.00  0.00
ATOM   1684  CA  ASP B 116      57.884  36.730  50.655  1.00  0.00
ATOM   1686  CB  ASP B 116      56.831  37.071  49.574  1.00  0.00
ATOM   1689  CG  ASP B 116      56.459  38.561  49.447  1.00  0.00
ATOM   1690  OD1 ASP B 116      56.484  39.300  50.455  1.00  0.00
ATOM   1691  OD2 ASP B 116      56.167  38.988  48.303  1.00  0.00
ATOM   1692  C   ASP B 116      58.321  35.247  50.578  1.00  0.00
ATOM   1693  O   ASP B 116      58.642  34.764  49.488  1.00  0.00
ATOM   1694  N   PRO B 117      58.460  34.517  51.702  1.00  0.00
ATOM   1695  CD  PRO B 117      57.989  34.839  53.044  1.00  0.00
ATOM   1698  CG  PRO B 117      58.572  33.748  53.944  1.00  0.00
ATOM   1701  CB  PRO B 117      59.861  33.377  53.226  1.00  0.00
ATOM   1704  CA  PRO B 117      59.395  33.390  51.770  1.00  0.00
ATOM   1706  C   PRO B 117      58.825  32.020  51.370  1.00  0.00
ATOM   1707  O   PRO B 117      59.541  31.024  51.460  1.00  0.00
ATOM   1708  N   GLU B 118      57.551  31.930  50.980  1.00  0.00
ATOM   1710  CA  GLU B 118      56.795  30.671  51.078  1.00  0.00
ATOM   1712  CB  GLU B 118      56.002  30.634  52.406  1.00  0.00
ATOM   1715  CG  GLU B 118      55.033  31.798  52.688  1.00  0.00
ATOM   1718  CD  GLU B 118      54.773  31.955  54.197  1.00  0.00
ATOM   1719  OE1 GLU B 118      55.687  32.394  54.930  1.00  0.00
ATOM   1720  OE2 GLU B 118      53.646  31.715  54.687  1.00  0.00
ATOM   1721  C   GLU B 118      56.021  30.228  49.818  1.00  0.00
ATOM   1722  O   GLU B 118      54.792  30.160  49.823  1.00  0.00
ATOM   1723  N   PRO B 119      56.729  29.851  48.729  1.00  0.00
ATOM   1724  CD  PRO B 119      58.174  29.975  48.562  1.00  0.00
ATOM   1727  CG  PRO B 119      58.467  29.632  47.104  1.00  0.00
ATOM   1730  CB  PRO B 119      57.350  28.656  46.757  1.00  0.00
ATOM   1733  CA  PRO B 119      56.153  29.202  47.547  1.00  0.00
ATOM   1735  C   PRO B 119      55.098  28.126  47.852  1.00  0.00
ATOM   1736  O   PRO B 119      54.763  27.832  48.999  1.00  0.00
ATOM      1  N   GLN A   1      59.665  82.218  60.890  1.00  0.00
ATOM      2  CA  GLN A   1      59.538  81.595  59.576  1.00  0.00
ATOM      4  CB  GLN A   1      58.104  81.816  59.065  1.00  0.00
ATOM      7  CG  GLN A   1      57.743  80.969  57.835  1.00  0.00
ATOM     10  CD  GLN A   1      57.581  79.493  58.183  1.00  0.00
ATOM     11  OE1 GLN A   1      58.536  78.755  58.366  1.00  0.00
ATOM     12  NE2 GLN A   1      56.370  78.986  58.274  1.00  0.00
ATOM     15  C   GLN A   1      60.579  82.143  58.590  1.00  0.00
ATOM     16  O   GLN A   1      60.665  83.350  58.360  1.00  0.00
ATOM     17  N   VAL A   2      61.358  81.249  57.979  1.00  0.00
ATOM     19  CA  VAL A   2      62.422  81.631  57.042  1.00  0.00
ATOM     21  CB  VAL A   2      63.215  80.393  56.578  1.00  0.00
ATOM     23  CG1 VAL A   2      64.269  80.689  55.501  1.00  0.00
ATOM     27  CG2 VAL A   2      63.954  79.745  57.755  1.00  0.00
ATOM     31  C   VAL A   2      61.871  82.409  55.844  1.00  0.00
ATOM     32  O   VAL A   2      60.881  82.011  55.235  1.00  0.00
ATOM     33  N   GLN A   3      62.573  83.479  55.449  1.00  0.00
ATOM     35  CA  GLN A   3      62.390  84.139  54.148  1.00  0.00
ATOM     37  CB  GLN A   3      61.739  85.532  54.254  1.00  0.00
ATOM     40  CG  GLN A   3      60.628  85.720  55.308  1.00  0.00
ATOM     43  CD  GLN A   3      61.109  86.542  56.498  1.00  0.00
ATOM     44  OE1 GLN A   3      61.542  87.677  56.366  1.00  0.00
ATOM     45  NE2 GLN A   3      61.085  86.024  57.705  1.00  0.00
ATOM     48  C   GLN A   3      63.723  84.209  53.373  1.00  0.00
ATOM     49  O   GLN A   3      64.767  83.842  53.922  1.00  0.00
ATOM     50  N   LEU A   4      63.671  84.615  52.088  1.00  0.00
ATOM     52  CA  LEU A   4      64.651  84.220  51.067  1.00  0.00
ATOM     54  CB  LEU A   4      64.321  82.791  50.551  1.00  0.00
ATOM     57  CG  LEU A   4      64.814  81.620  51.426  1.00  0.00
ATOM     59  CD1 LEU A   4      64.533  80.298  50.704  1.00  0.00
ATOM     63  CD2 LEU A   4      66.316  81.649  51.715  1.00  0.00
ATOM     67  C   LEU A   4      64.885  85.163  49.862  1.00  0.00
ATOM     68  O   LEU A   4      65.790  84.875  49.082  1.00  0.00
ATOM     69  N   GLN A   5      64.128  86.238  49.615  1.00  0.00
ATOM     71  CA  GLN A   5      63.981  86.773  48.236  1.00  0.00
ATOM     73  CB  GLN A   5      62.885  87.857  48.163  1.00  0.00
ATOM     76  CG  GLN A   5      63.342  89.322  48.303  1.00  0.00
ATOM     79  CD  GLN A   5      64.045  89.869  47.057  1.00  0.00
ATOM     80  OE1 GLN A   5      63.627  89.697  45.923  1.00  0.00
ATOM     81  NE2 GLN A   5      65.186  90.495  47.226  1.00  0.00
ATOM     84  C   GLN A   5      65.268  87.133  47.429  1.00  0.00
ATOM     85  O   GLN A   5      66.259  87.565  48.013  1.00  0.00
ATOM     86  N   GLU A   6      65.212  87.024  46.085  1.00  0.00
ATOM     88  CA  GLU A   6      66.281  86.659  45.137  1.00  0.00
ATOM     90  CB  GLU A   6      65.881  85.426  44.317  1.00  0.00
ATOM     93  CG  GLU A   6      65.646  84.169  45.148  1.00  0.00
ATOM     96  CD  GLU A   6      64.160  83.858  45.196  1.00  0.00
ATOM     97  OE1 GLU A   6      63.373  84.741  45.603  1.00  0.00
ATOM     98  OE2 GLU A   6      63.799  82.739  44.769  1.00  0.00
ATOM     99  C   GLU A   6      66.729  87.675  44.070  1.00  0.00
ATOM    100  O   GLU A   6      67.783  87.485  43.447  1.00  0.00
ATOM    101  N   SER A   7      65.986  88.764  43.871  1.00  0.00
ATOM    103  CA  SER A   7      66.487  89.929  43.127  1.00  0.00
ATOM    105  CB  SER A   7      67.673  90.533  43.925  1.00  0.00
ATOM    108  OG  SER A   7      67.489  90.514  45.329  1.00  0.00
ATOM    110  C   SER A   7      66.892  89.728  41.655  1.00  0.00
ATOM    111  O   SER A   7      66.544  88.723  41.018  1.00  0.00
ATOM    112  N   GLY A   8      67.593  90.758  41.134  1.00  0.00
ATOM    114  CA  GLY A   8      68.783  90.752  40.247  1.00  0.00
ATOM    117  C   GLY A   8      68.714  90.035  38.901  1.00  0.00
ATOM    118  O   GLY A   8      69.734  89.930  38.224  1.00  0.00
ATOM    119  N   GLY A   9      67.535  89.549  38.538  1.00  0.00
ATOM    121  CA  GLY A   9      67.238  89.030  37.219  1.00  0.00
ATOM    124  C   GLY A   9      67.110  90.137  36.184  1.00  0.00
ATOM    125  O   GLY A   9      67.459  91.295  36.429  1.00  0.00
ATOM    126  N   GLY A  10      66.589  89.788  35.014  1.00  0.00
ATOM    128  CA  GLY A  10      66.423  90.737  33.928  1.00  0.00
ATOM    131  C   GLY A  10      66.339  90.089  32.552  1.00  0.00
ATOM    132  O   GLY A  10      65.918  88.943  32.388  1.00  0.00
ATOM    133  N   LEU A  11      66.755  90.882  31.566  1.00  0.00
ATOM    135  CA  LEU A  11      67.124  90.441  30.228  1.00  0.00
ATOM    137  CB  LEU A  11      66.922  91.607  29.219  1.00  0.00
ATOM    140  CG  LEU A  11      67.402  93.051  29.520  1.00  0.00
ATOM    142  CD1 LEU A  11      66.530  93.810  30.527  1.00  0.00
ATOM    146  CD2 LEU A  11      68.856  93.167  29.976  1.00  0.00
ATOM    150  C   LEU A  11      68.479  89.698  30.244  1.00  0.00
ATOM    151  O   LEU A  11      68.673  88.802  31.070  1.00  0.00
ATOM    152  N   VAL A  12      69.343  90.083  29.298  1.00  0.00
ATOM    154  CA  VAL A  12      70.822  90.236  29.263  1.00  0.00
ATOM    156  CB  VAL A  12      71.593  89.706  30.501  1.00  0.00
ATOM    158  CG1 VAL A  12      73.113  89.857  30.319  1.00  0.00
ATOM    162  CG2 VAL A  12      71.278  90.528  31.768  1.00  0.00
ATOM    166  C   VAL A  12      71.319  89.712  27.917  1.00  0.00
ATOM    167  O   VAL A  12      70.807  88.731  27.389  1.00  0.00
ATOM    168  N   GLN A  13      72.261  90.404  27.281  1.00  0.00
ATOM    170  CA  GLN A  13      72.843  89.949  26.020  1.00  0.00
ATOM    172  CB  GLN A  13      73.763  91.038  25.427  1.00  0.00
ATOM    175  CG  GLN A  13      75.112  91.290  26.134  1.00  0.00
ATOM    178  CD  GLN A  13      75.024  91.936  27.521  1.00  0.00
ATOM    179  OE1 GLN A  13      74.011  92.447  27.962  1.00  0.00
ATOM    180  NE2 GLN A  13      76.103  91.958  28.269  1.00  0.00
ATOM    183  C   GLN A  13      73.588  88.616  26.201  1.00  0.00
ATOM    184  O   GLN A  13      74.212  88.360  27.234  1.00  0.00
ATOM    185  N   ALA A  14      73.573  87.774  25.169  1.00  0.00
ATOM    187  CA  ALA A  14      74.456  86.617  25.089  1.00  0.00
ATOM    189  CB  ALA A  14      74.181  85.882  23.773  1.00  0.00
ATOM    193  C   ALA A  14      75.930  87.042  25.236  1.00  0.00
ATOM    194  O   ALA A  14      76.354  88.064  24.699  1.00  0.00
ATOM    195  N   GLY A  15      76.704  86.271  25.998  1.00  0.00
ATOM    197  CA  GLY A  15      78.072  86.605  26.394  1.00  0.00
ATOM    200  C   GLY A  15      78.200  87.635  27.520  1.00  0.00
ATOM    201  O   GLY A  15      79.314  87.915  27.960  1.00  0.00
ATOM    202  N   GLY A  16      77.086  88.177  28.013  1.00  0.00
ATOM    204  CA  GLY A  16      77.040  88.998  29.217  1.00  0.00
ATOM    207  C   GLY A  16      77.153  88.204  30.517  1.00  0.00
ATOM    208  O   GLY A  16      77.272  86.972  30.528  1.00  0.00
ATOM    209  N   SER A  17      77.041  88.958  31.612  1.00  0.00
ATOM    211  CA  SER A  17      76.902  88.455  32.979  1.00  0.00
ATOM    213  CB  SER A  17      78.130  88.786  33.833  1.00  0.00
ATOM    216  OG  SER A  17      79.283  88.098  33.407  1.00  0.00
ATOM    218  C   SER A  17      75.703  89.108  33.671  1.00  0.00
ATOM    219  O   SER A  17      75.283  90.206  33.305  1.00  0.00
ATOM    220  N   LEU A  18      75.244  88.474  34.749  1.00  0.00
ATOM    222  CA  LEU A  18      74.542  89.144  35.842  1.00  0.00
ATOM    224  CB  LEU A  18      73.014  89.271  35.584  1.00  0.00
ATOM    227  CG  LEU A  18      72.071  88.048  35.585  1.00  0.00
ATOM    229  CD1 LEU A  18      72.360  87.061  34.467  1.00  0.00
ATOM    233  CD2 LEU A  18      72.053  87.266  36.891  1.00  0.00
ATOM    237  C   LEU A  18      74.922  88.529  37.189  1.00  0.00
ATOM    238  O   LEU A  18      75.724  87.592  37.253  1.00  0.00
ATOM    239  N   ARG A  19      74.352  89.044  38.283  1.00  0.00
ATOM    241  CA  ARG A  19      74.511  88.411  39.595  1.00  0.00
ATOM    243  CB  ARG A  19      75.778  88.881  40.319  1.00  0.00
ATOM    246  CG  ARG A  19      75.969  90.404  40.461  1.00  0.00
ATOM    249  CD  ARG A  19      76.739  90.743  41.744  1.00  0.00
ATOM    252  NE  ARG A  19      75.869  90.614  42.933  1.00  0.00
ATOM    254  CZ  ARG A  19      76.236  90.394  44.184  1.00  0.00
ATOM    255  NH1 ARG A  19      77.471  90.163  44.531  1.00  0.00
ATOM    258  NH2 ARG A  19      75.356  90.363  45.138  1.00  0.00
ATOM    261  C   ARG A  19      73.283  88.484  40.497  1.00  0.00
ATOM    262  O   ARG A  19      73.011  89.507  41.115  1.00  0.00
ATOM    263  N   LEU A  20      72.565  87.362  40.576  1.00  0.00
ATOM    265  CA  LEU A  20      71.384  87.183  41.424  1.00  0.00
ATOM    267  CB  LEU A  20      70.712  85.837  41.100  1.00  0.00
ATOM    270  CG  LEU A  20      70.409  85.585  39.616  1.00  0.00
ATOM    272  CD1 LEU A  20      69.661  84.272  39.460  1.00  0.00
ATOM    276  CD2 LEU A  20      69.548  86.710  39.053  1.00  0.00
ATOM    280  C   LEU A  20      71.731  87.217  42.919  1.00  0.00
ATOM    281  O   LEU A  20      72.887  86.992  43.304  1.00  0.00
ATOM    282  N   SER A  21      70.737  87.503  43.773  1.00  0.00
ATOM    284  CA  SER A  21      70.961  87.728  45.206  1.00  0.00
ATOM    286  CB  SER A  21      71.402  89.181  45.437  1.00  0.00
ATOM    289  OG  SER A  21      72.659  89.419  44.815  1.00  0.00
ATOM    291  C   SER A  21      69.770  87.416  46.125  1.00  0.00
ATOM    292  O   SER A  21      68.691  88.019  46.057  1.00  0.00
ATOM    293  N   CYS A  22      70.045  86.484  47.031  1.00  0.00
ATOM    295  CA  CYS A  22      69.092  85.824  47.895  1.00  0.00
ATOM    297  CB  CYS A  22      69.162  84.338  47.619  1.00  0.00
ATOM    300  SG  CYS A  22      68.322  83.333  48.845  1.00  0.00
ATOM    301  C   CYS A  22      69.285  86.175  49.360  1.00  0.00
ATOM    302  O   CYS A  22      70.412  86.150  49.861  1.00  0.00
ATOM    303  N   ALA A  23      68.182  86.491  50.034  1.00  0.00
ATOM    305  CA  ALA A  23      68.200  87.175  51.314  1.00  0.00
ATOM    307  CB  ALA A  23      67.558  88.558  51.130  1.00  0.00
ATOM    311  C   ALA A  23      67.513  86.340  52.386  1.00  0.00
ATOM    312  O   ALA A  23      66.278  86.278  52.493  1.00  0.00
ATOM    313  N   ALA A  24      68.365  85.676  53.169  1.00  0.00
ATOM    315  CA  ALA A  24      67.920  84.888  54.296  1.00  0.00
ATOM    317  CB  ALA A  24      69.056  83.960  54.741  1.00  0.00
ATOM    321  C   ALA A  24      67.459  85.801  55.433  1.00  0.00
ATOM    322  O   ALA A  24      68.187  86.672  55.902  1.00  0.00
ATOM    323  N   SER A  25      66.252  85.542  55.914  1.00  0.00
ATOM    325  CA  SER A  25      65.685  86.179  57.096  1.00  0.00
ATOM    327  CB  SER A  25      64.634  87.191  56.651  1.00  0.00
ATOM    330  OG  SER A  25      63.912  87.715  57.743  1.00  0.00
ATOM    332  C   SER A  25      65.101  85.083  57.981  1.00  0.00
ATOM    333  O   SER A  25      64.693  84.032  57.487  1.00  0.00
ATOM    334  N   GLY A  26      65.109  85.295  59.293  1.00  0.00
ATOM    336  CA  GLY A  26      64.427  84.425  60.247  1.00  0.00
ATOM    339  C   GLY A  26      65.205  83.269  60.864  1.00  0.00
ATOM    340  O   GLY A  26      64.878  82.805  61.953  1.00  0.00
ATOM    341  N   ASN A  27      66.274  82.822  60.215  1.00  0.00
ATOM    343  CA  ASN A  27      67.237  81.913  60.818  1.00  0.00
ATOM    345  CB  ASN A  27      66.752  80.463  60.633  1.00  0.00
ATOM    348  CG  ASN A  27      66.872  79.709  61.934  1.00  0.00
ATOM    349  OD1 ASN A  27      67.782  78.930  62.127  1.00  0.00
ATOM    350  ND2 ASN A  27      66.013  79.984  62.895  1.00  0.00
ATOM    353  C   ASN A  27      68.602  82.197  60.203  1.00  0.00
ATOM    354  O   ASN A  27      68.698  82.596  59.038  1.00  0.00
ATOM    355  N   ILE A  28      69.660  82.076  60.998  1.00  0.00
ATOM    357  CA  ILE A  28      70.994  82.448  60.540  1.00  0.00
ATOM    359  CB  ILE A  28      71.938  82.724  61.738  1.00  0.00
ATOM    361  CG2 ILE A  28      72.308  81.471  62.552  1.00  0.00
ATOM    365  CG1 ILE A  28      73.175  83.493  61.230  1.00  0.00
ATOM    368  CD1 ILE A  28      74.173  83.898  62.321  1.00  0.00
ATOM    372  C   ILE A  28      71.510  81.404  59.542  1.00  0.00
ATOM    373  O   ILE A  28      71.707  80.225  59.855  1.00  0.00
ATOM    374  N   SER A  29      71.758  81.857  58.311  1.00  0.00
ATOM    376  CA  SER A  29      72.204  80.991  57.218  1.00  0.00
ATOM    378  CB  SER A  29      72.272  81.765  55.897  1.00  0.00
ATOM    381  OG  SER A  29      73.198  82.836  55.970  1.00  0.00
ATOM    383  C   SER A  29      73.542  80.289  57.477  1.00  0.00
ATOM    384  O   SER A  29      73.895  79.324  56.801  1.00  0.00
ATOM    385  N   VAL A  30      74.293  80.751  58.476  1.00  0.00
ATOM    387  CA  VAL A  30      75.599  80.240  58.911  1.00  0.00
ATOM    389  CB  VAL A  30      76.114  81.125  60.079  1.00  0.00
ATOM    391  CG1 VAL A  30      77.384  80.640  60.791  1.00  0.00
ATOM    395  CG2 VAL A  30      76.437  82.527  59.546  1.00  0.00
ATOM    399  C   VAL A  30      75.638  78.750  59.268  1.00  0.00
ATOM    400  O   VAL A  30      76.709  78.158  59.273  1.00  0.00
ATOM    401  N   ARG A  31      74.483  78.108  59.481  1.00  0.00
ATOM    403  CA  ARG A  31      74.381  76.661  59.746  1.00  0.00
ATOM    405  CB  ARG A  31      73.743  76.482  61.141  1.00  0.00
ATOM    408  CG  ARG A  31      74.151  75.168  61.821  1.00  0.00
ATOM    411  CD  ARG A  31      73.388  74.968  63.136  1.00  0.00
ATOM    414  NE  ARG A  31      73.857  73.755  63.829  1.00  0.00
ATOM    416  CZ  ARG A  31      73.341  72.542  63.767  1.00  0.00
ATOM    417  NH1 ARG A  31      72.256  72.266  63.100  1.00  0.00
ATOM    420  NH2 ARG A  31      73.916  71.549  64.388  1.00  0.00
ATOM    423  C   ARG A  31      73.630  75.877  58.668  1.00  0.00
ATOM    424  O   ARG A  31      73.307  74.708  58.849  1.00  0.00
ATOM    425  N   ALA A  32      73.347  76.529  57.551  1.00  0.00
ATOM    427  CA  ALA A  32      72.564  76.005  56.451  1.00  0.00
ATOM    429  CB  ALA A  32      71.378  76.956  56.259  1.00  0.00
ATOM    433  C   ALA A  32      73.404  75.847  55.187  1.00  0.00
ATOM    434  O   ALA A  32      74.568  76.262  55.116  1.00  0.00
ATOM    435  N   THR A  33      72.789  75.239  54.179  1.00  0.00
ATOM    437  CA  THR A  33      73.376  75.060  52.849  1.00  0.00
ATOM    439  CB  THR A  33      73.712  73.583  52.592  1.00  0.00
ATOM    441  CG2 THR A  33      74.205  73.251  51.185  1.00  0.00
ATOM    445  OG1 THR A  33      74.759  73.221  53.458  1.00  0.00
ATOM    447  C   THR A  33      72.409  75.638  51.802  1.00  0.00
ATOM    448  O   THR A  33      71.181  75.688  52.011  1.00  0.00
ATOM    449  N   MET A  34      72.976  76.152  50.706  1.00  0.00
ATOM    451  CA  MET A  34      72.254  77.189  49.968  1.00  0.00
ATOM    453  CB  MET A  34      72.726  78.599  50.371  1.00  0.00
ATOM    456  CG  MET A  34      71.816  79.271  51.404  1.00  0.00
ATOM    459  SD  MET A  34      72.117  78.859  53.141  1.00  0.00
ATOM    460  CE  MET A  34      70.594  79.571  53.816  1.00  0.00
ATOM    464  C   MET A  34      72.422  77.006  48.455  1.00  0.00
ATOM    465  O   MET A  34      73.543  76.874  47.944  1.00  0.00
ATOM    466  N   GLY A  35      71.299  76.956  47.741  1.00  0.00
ATOM    468  CA  GLY A  35      71.268  76.104  46.568  1.00  0.00
ATOM    471  C   GLY A  35      70.392  76.679  45.464  1.00  0.00
ATOM    472  O   GLY A  35      69.158  76.721  45.581  1.00  0.00
ATOM    473  N   TRP A  36      71.029  77.151  44.384  1.00  0.00
ATOM    475  CA  TRP A  36      70.211  77.756  43.354  1.00  0.00
ATOM    477  CB  TRP A  36      70.857  78.950  42.624  1.00  0.00
ATOM    480  CG  TRP A  36      71.080  80.187  43.444  1.00  0.00
ATOM    481  CD1 TRP A  36      72.062  80.328  44.359  1.00  0.00
ATOM    483  NE1 TRP A  36      72.038  81.606  44.877  1.00  0.00
ATOM    485  CE2 TRP A  36      71.012  82.351  44.344  1.00  0.00
ATOM    486  CZ2 TRP A  36      70.576  83.669  44.547  1.00  0.00
ATOM    488  CH2 TRP A  36      69.428  84.127  43.881  1.00  0.00
ATOM    490  CZ3 TRP A  36      68.749  83.270  42.998  1.00  0.00
ATOM    492  CE3 TRP A  36      69.212  81.956  42.780  1.00  0.00
ATOM    494  CD2 TRP A  36      70.354  81.456  43.441  1.00  0.00
ATOM    495  C   TRP A  36      69.613  76.675  42.449  1.00  0.00
ATOM    496  O   TRP A  36      70.072  75.533  42.407  1.00  0.00
ATOM    497  N   TYR A  37      68.526  77.007  41.757  1.00  0.00
ATOM    499  CA  TYR A  37      67.732  76.023  41.042  1.00  0.00
ATOM    501  CB  TYR A  37      66.753  75.299  41.986  1.00  0.00
ATOM    504  CG  TYR A  37      67.249  74.018  42.626  1.00  0.00
ATOM    505  CD1 TYR A  37      67.900  74.063  43.867  1.00  0.00
ATOM    507  CE1 TYR A  37      68.388  72.886  44.459  1.00  0.00
ATOM    509  CZ  TYR A  37      68.156  71.641  43.844  1.00  0.00
ATOM    510  OH  TYR A  37      68.630  70.507  44.423  1.00  0.00
ATOM    512  CE2 TYR A  37      67.462  71.583  42.615  1.00  0.00
ATOM    514  CD2 TYR A  37      67.027  72.774  42.001  1.00  0.00
ATOM    516  C   TYR A  37      66.909  76.739  39.963  1.00  0.00
ATOM    517  O   TYR A  37      65.939  77.478  40.208  1.00  0.00
ATOM    518  N   ARG A  38      67.280  76.499  38.712  1.00  0.00
ATOM    520  CA  ARG A  38      66.603  77.138  37.595  1.00  0.00
ATOM    522  CB  ARG A  38      67.616  77.522  36.504  1.00  0.00
ATOM    525  CG  ARG A  38      68.147  76.351  35.672  1.00  0.00
ATOM    528  CD  ARG A  38      69.080  76.897  34.589  1.00  0.00
ATOM    531  NE  ARG A  38      69.707  75.815  33.809  1.00  0.00
ATOM    533  CZ  ARG A  38      70.697  75.951  32.949  1.00  0.00
ATOM    534  NH1 ARG A  38      71.191  77.119  32.650  1.00  0.00
ATOM    537  NH2 ARG A  38      71.203  74.886  32.402  1.00  0.00
ATOM    540  C   ARG A  38      65.415  76.354  37.085  1.00  0.00
ATOM    541  O   ARG A  38      65.264  75.173  37.380  1.00  0.00
ATOM    542  N   GLN A  39      64.555  76.994  36.300  1.00  0.00
ATOM    544  CA  GLN A  39      63.484  76.259  35.620  1.00  0.00
ATOM    546  CB  GLN A  39      62.266  76.035  36.525  1.00  0.00
ATOM    549  CG  GLN A  39      61.178  75.273  35.750  1.00  0.00
ATOM    552  CD  GLN A  39      60.160  74.581  36.645  1.00  0.00
ATOM    553  OE1 GLN A  39      59.933  74.937  37.797  1.00  0.00
ATOM    554  NE2 GLN A  39      59.526  73.540  36.159  1.00  0.00
ATOM    557  C   GLN A  39      63.121  77.027  34.355  1.00  0.00
ATOM    558  O   GLN A  39      62.552  78.115  34.421  1.00  0.00
ATOM    559  N   ALA A  40      63.513  76.468  33.214  1.00  0.00
ATOM    561  CA  ALA A  40      63.088  76.952  31.915  1.00  0.00
ATOM    563  CB  ALA A  40      64.091  76.459  30.865  1.00  0.00
ATOM    567  C   ALA A  40      61.647  76.514  31.596  1.00  0.00
ATOM    568  O   ALA A  40      61.213  75.469  32.087  1.00  0.00
ATOM    569  N   PRO A  41      60.895  77.269  30.777  1.00  0.00
ATOM    570  CD  PRO A  41      61.271  78.508  30.113  1.00  0.00
ATOM    573  CG  PRO A  41      60.224  78.723  29.022  1.00  0.00
ATOM    576  CB  PRO A  41      58.981  78.034  29.589  1.00  0.00
ATOM    579  CA  PRO A  41      59.549  76.862  30.398  1.00  0.00
ATOM    581  C   PRO A  41      59.584  75.552  29.599  1.00  0.00
ATOM    582  O   PRO A  41      60.415  75.380  28.707  1.00  0.00
ATOM    583  N   GLY A  42      58.710  74.612  29.957  1.00  0.00
ATOM    585  CA  GLY A  42      58.715  73.255  29.402  1.00  0.00
ATOM    588  C   GLY A  42      59.827  72.335  29.922  1.00  0.00
ATOM    589  O   GLY A  42      60.003  71.255  29.372  1.00  0.00
ATOM    590  N   LYS A  43      60.546  72.732  30.985  1.00  0.00
ATOM    592  CA  LYS A  43      61.635  71.953  31.585  1.00  0.00
ATOM    594  CB  LYS A  43      62.953  72.695  31.277  1.00  0.00
ATOM    597  CG  LYS A  43      64.207  71.893  31.641  1.00  0.00
ATOM    600  CD  LYS A  43      65.513  72.536  31.165  1.00  0.00
ATOM    603  CE  LYS A  43      66.687  71.560  31.334  1.00  0.00
ATOM    606  NZ  LYS A  43      66.961  71.229  32.751  1.00  0.00
ATOM    610  C   LYS A  43      61.418  71.735  33.088  1.00  0.00
ATOM    611  O   LYS A  43      60.625  72.429  33.735  1.00  0.00
ATOM    612  N   GLU A  44      62.092  70.730  33.638  1.00  0.00
ATOM    614  CA  GLU A  44      62.077  70.431  35.068  1.00  0.00
ATOM    616  CB  GLU A  44      62.591  68.991  35.302  1.00  0.00
ATOM    619  CG  GLU A  44      64.096  68.761  35.553  1.00  0.00
ATOM    622  CD  GLU A  44      65.043  69.429  34.551  1.00  0.00
ATOM    623  OE1 GLU A  44      66.070  69.991  34.984  1.00  0.00
ATOM    624  OE2 GLU A  44      64.762  69.449  33.332  1.00  0.00
ATOM    625  C   GLU A  44      62.825  71.507  35.892  1.00  0.00
ATOM    626  O   GLU A  44      63.312  72.514  35.365  1.00  0.00
ATOM    627  N   ARG A  45      62.891  71.317  37.210  1.00  0.00
ATOM    629  CA  ARG A  45      63.603  72.195  38.144  1.00  0.00
ATOM    631  CB  ARG A  45      62.814  72.203  39.469  1.00  0.00
ATOM    634  CG  ARG A  45      63.342  73.147  40.567  1.00  0.00
ATOM    637  CD  ARG A  45      63.178  74.640  40.255  1.00  0.00
ATOM    640  NE  ARG A  45      61.764  75.006  40.064  1.00  0.00
ATOM    642  CZ  ARG A  45      60.925  75.543  40.922  1.00  0.00
ATOM    643  NH1 ARG A  45      61.225  75.831  42.158  1.00  0.00
ATOM    646  NH2 ARG A  45      59.728  75.803  40.485  1.00  0.00
ATOM    649  C   ARG A  45      65.054  71.702  38.329  1.00  0.00
ATOM    650  O   ARG A  45      65.296  70.748  39.066  1.00  0.00
ATOM    651  N   GLU A  46      65.998  72.331  37.647  1.00  0.00
ATOM    653  CA  GLU A  46      67.399  71.902  37.536  1.00  0.00
ATOM    655  CB  GLU A  46      67.914  72.439  36.174  1.00  0.00
ATOM    658  CG  GLU A  46      69.315  71.979  35.710  1.00  0.00
ATOM    661  CD  GLU A  46      69.703  72.544  34.321  1.00  0.00
ATOM    662  OE1 GLU A  46      70.881  72.456  33.893  1.00  0.00
ATOM    663  OE2 GLU A  46      68.824  73.108  33.624  1.00  0.00
ATOM    664  C   GLU A  46      68.266  72.487  38.655  1.00  0.00
ATOM    665  O   GLU A  46      68.274  73.702  38.855  1.00  0.00
ATOM    666  N   PHE A  47      69.033  71.645  39.347  1.00  0.00
ATOM    668  CA  PHE A  47      70.042  72.076  40.317  1.00  0.00
ATOM    670  CB  PHE A  47      70.677  70.831  40.950  1.00  0.00
ATOM    673  CG  PHE A  47      71.910  71.079  41.811  1.00  0.00
ATOM    674  CD1 PHE A  47      71.809  71.835  42.993  1.00  0.00
ATOM    676  CE1 PHE A  47      72.932  72.000  43.823  1.00  0.00
ATOM    678  CZ  PHE A  47      74.169  71.444  43.466  1.00  0.00
ATOM    680  CE2 PHE A  47      74.284  70.712  42.274  1.00  0.00
ATOM    682  CD2 PHE A  47      73.154  70.520  41.455  1.00  0.00
ATOM    684  C   PHE A  47      71.128  72.928  39.657  1.00  0.00
ATOM    685  O   PHE A  47      71.697  72.557  38.633  1.00  0.00
ATOM    686  N   VAL A  48      71.447  74.043  40.302  1.00  0.00
ATOM    688  CA  VAL A  48      72.425  75.052  39.907  1.00  0.00
ATOM    690  CB  VAL A  48      71.744  76.185  39.106  1.00  0.00
ATOM    692  CG1 VAL A  48      72.717  77.327  38.779  1.00  0.00
ATOM    696  CG2 VAL A  48      71.212  75.681  37.757  1.00  0.00
ATOM    700  C   VAL A  48      73.065  75.596  41.192  1.00  0.00
ATOM    701  O   VAL A  48      72.643  76.564  41.808  1.00  0.00
ATOM    702  N   ALA A  49      74.156  74.958  41.579  1.00  0.00
ATOM    704  CA  ALA A  49      74.984  75.359  42.711  1.00  0.00
ATOM    706  CB  ALA A  49      75.714  76.674  42.383  1.00  0.00
ATOM    710  C   ALA A  49      74.348  75.274  44.119  1.00  0.00
ATOM    711  O   ALA A  49      73.160  75.009  44.268  1.00  0.00
ATOM    712  N   GLY A  50      75.183  75.397  45.163  1.00  0.00
ATOM    714  CA  GLY A  50      74.988  74.679  46.424  1.00  0.00
ATOM    717  C   GLY A  50      76.130  74.908  47.406  1.00  0.00
ATOM    718  O   GLY A  50      77.060  74.114  47.487  1.00  0.00
ATOM    719  N   ILE A  51      76.123  76.030  48.106  1.00  0.00
ATOM    721  CA  ILE A  51      77.193  76.463  48.995  1.00  0.00
ATOM    723  CB  ILE A  51      77.485  77.964  48.762  1.00  0.00
ATOM    725  CG2 ILE A  51      76.257  78.858  48.983  1.00  0.00
ATOM    729  CG1 ILE A  51      78.706  78.428  49.590  1.00  0.00
ATOM    732  CD1 ILE A  51      79.255  79.806  49.196  1.00  0.00
ATOM    736  C   ILE A  51      76.928  76.108  50.458  1.00  0.00
ATOM    737  O   ILE A  51      75.920  76.480  51.067  1.00  0.00
ATOM    738  N   SER A  52      77.891  75.375  51.007  1.00  0.00
ATOM    740  CA  SER A  52      78.016  75.007  52.412  1.00  0.00
ATOM    742  CB  SER A  52      79.314  74.190  52.537  1.00  0.00
ATOM    745  OG  SER A  52      79.642  73.826  53.862  1.00  0.00
ATOM    747  C   SER A  52      78.083  76.235  53.331  1.00  0.00
ATOM    748  O   SER A  52      78.308  77.364  52.898  1.00  0.00
ATOM    749  N   TYR A  53      77.947  75.993  54.632  1.00  0.00
ATOM    751  CA  TYR A  53      78.097  76.968  55.705  1.00  0.00
ATOM    753  CB  TYR A  53      77.939  76.252  57.053  1.00  0.00
ATOM    756  CG  TYR A  53      78.700  74.945  57.227  1.00  0.00
ATOM    757  CD1 TYR A  53      78.054  73.717  56.981  1.00  0.00
ATOM    759  CE1 TYR A  53      78.748  72.507  57.179  1.00  0.00
ATOM    761  CZ  TYR A  53      80.081  72.522  57.644  1.00  0.00
ATOM    762  OH  TYR A  53      80.725  71.347  57.867  1.00  0.00
ATOM    764  CE2 TYR A  53      80.725  73.754  57.890  1.00  0.00
ATOM    766  CD2 TYR A  53      80.036  74.962  57.676  1.00  0.00
ATOM    768  C   TYR A  53      79.384  77.815  55.679  1.00  0.00
ATOM    769  O   TYR A  53      79.373  78.974  56.106  1.00  0.00
ATOM    770  N   GLY A  54      80.481  77.240  55.177  1.00  0.00
ATOM    772  CA  GLY A  54      81.846  77.736  55.386  1.00  0.00
ATOM    775  C   GLY A  54      82.742  77.659  54.150  1.00  0.00
ATOM    776  O   GLY A  54      83.854  77.148  54.226  1.00  0.00
ATOM    777  N   SER A  55      82.222  78.104  53.000  1.00  0.00
ATOM    779  CA  SER A  55      82.968  78.447  51.767  1.00  0.00
ATOM    781  CB  SER A  55      84.343  79.080  52.032  1.00  0.00
ATOM    784  OG  SER A  55      84.222  80.156  52.946  1.00  0.00
ATOM    786  C   SER A  55      83.103  77.314  50.745  1.00  0.00
ATOM    787  O   SER A  55      83.382  77.586  49.579  1.00  0.00
ATOM    788  N   SER A  56      82.889  76.054  51.134  1.00  0.00
ATOM    790  CA  SER A  56      82.828  74.934  50.181  1.00  0.00
ATOM    792  CB  SER A  56      82.763  73.601  50.930  1.00  0.00
ATOM    795  OG  SER A  56      82.904  72.535  50.015  1.00  0.00
ATOM    797  C   SER A  56      81.635  75.059  49.236  1.00  0.00
ATOM    798  O   SER A  56      80.539  75.403  49.670  1.00  0.00
ATOM    799  N   THR A  57      81.828  74.766  47.949  1.00  0.00
ATOM    801  CA  THR A  57      80.830  75.033  46.905  1.00  0.00
ATOM    803  CB  THR A  57      81.159  76.317  46.128  1.00  0.00
ATOM    805  CG2 THR A  57      80.950  77.574  46.950  1.00  0.00
ATOM    809  OG1 THR A  57      82.499  76.395  45.690  1.00  0.00
ATOM    811  C   THR A  57      80.712  73.885  45.922  1.00  0.00
ATOM    812  O   THR A  57      81.718  73.349  45.455  1.00  0.00
ATOM    813  N   TYR A  58      79.470  73.552  45.563  1.00  0.00
ATOM    815  CA  TYR A  58      79.202  72.573  44.501  1.00  0.00
ATOM    817  CB  TYR A  58      78.494  71.348  45.125  1.00  0.00
ATOM    820  CG  TYR A  58      78.976  70.960  46.523  1.00  0.00
ATOM    821  CD1 TYR A  58      80.350  70.766  46.777  1.00  0.00
ATOM    823  CE1 TYR A  58      80.810  70.575  48.092  1.00  0.00
ATOM    825  CZ  TYR A  58      79.897  70.536  49.165  1.00  0.00
ATOM    826  OH  TYR A  58      80.357  70.369  50.434  1.00  0.00
ATOM    828  CE2 TYR A  58      78.513  70.669  48.912  1.00  0.00
ATOM    830  CD2 TYR A  58      78.061  70.894  47.595  1.00  0.00
ATOM    832  C   TYR A  58      78.370  73.257  43.421  1.00  0.00
ATOM    833  O   TYR A  58      77.680  74.244  43.699  1.00  0.00
ATOM    834  N   TYR A  59      78.467  72.706  42.209  1.00  0.00
ATOM    836  CA  TYR A  59      78.036  73.240  40.911  1.00  0.00
ATOM    838  CB  TYR A  59      79.256  73.780  40.151  1.00  0.00
ATOM    841  CG  TYR A  59      79.943  74.890  40.908  1.00  0.00
ATOM    842  CD1 TYR A  59      79.398  76.184  40.859  1.00  0.00
ATOM    844  CE1 TYR A  59      79.919  77.188  41.687  1.00  0.00
ATOM    846  CZ  TYR A  59      80.994  76.915  42.554  1.00  0.00
ATOM    847  OH  TYR A  59      81.441  77.887  43.392  1.00  0.00
ATOM    849  CE2 TYR A  59      81.554  75.619  42.592  1.00  0.00
ATOM    851  CD2 TYR A  59      81.028  74.609  41.763  1.00  0.00
ATOM    853  C   TYR A  59      77.405  72.084  40.134  1.00  0.00
ATOM    854  O   TYR A  59      77.773  70.928  40.349  1.00  0.00
ATOM    855  N   ALA A  60      76.488  72.387  39.219  1.00  0.00
ATOM    857  CA  ALA A  60      76.025  71.403  38.246  1.00  0.00
ATOM    859  CB  ALA A  60      74.533  71.619  37.988  1.00  0.00
ATOM    863  C   ALA A  60      76.838  71.509  36.964  1.00  0.00
ATOM    864  O   ALA A  60      77.296  72.598  36.623  1.00  0.00
ATOM    865  N   ASP A  61      77.056  70.405  36.247  1.00  0.00
ATOM    867  CA  ASP A  61      78.091  70.442  35.213  1.00  0.00
ATOM    869  CB  ASP A  61      78.477  69.038  34.739  1.00  0.00
ATOM    872  CG  ASP A  61      79.945  69.098  34.340  1.00  0.00
ATOM    873  OD1 ASP A  61      80.269  69.035  33.135  1.00  0.00
ATOM    874  OD2 ASP A  61      80.783  69.396  35.224  1.00  0.00
ATOM    875  C   ASP A  61      77.778  71.412  34.056  1.00  0.00
ATOM    876  O   ASP A  61      78.653  72.164  33.616  1.00  0.00
ATOM    877  N   SER A  62      76.498  71.549  33.700  1.00  0.00
ATOM    879  CA  SER A  62      75.972  72.522  32.729  1.00  0.00
ATOM    881  CB  SER A  62      74.446  72.310  32.592  1.00  0.00
ATOM    884  OG  SER A  62      73.787  72.368  33.852  1.00  0.00
ATOM    886  C   SER A  62      76.257  74.003  33.028  1.00  0.00
ATOM    887  O   SER A  62      76.081  74.874  32.162  1.00  0.00
ATOM    888  N   VAL A  63      76.726  74.310  34.235  1.00  0.00
ATOM    890  CA  VAL A  63      77.085  75.661  34.688  1.00  0.00
ATOM    892  CB  VAL A  63      76.043  76.200  35.683  1.00  0.00
ATOM    894  CG1 VAL A  63      74.631  76.183  35.080  1.00  0.00
ATOM    898  CG2 VAL A  63      76.014  75.442  37.016  1.00  0.00
ATOM    902  C   VAL A  63      78.501  75.727  35.280  1.00  0.00
ATOM    903  O   VAL A  63      79.000  76.816  35.581  1.00  0.00
ATOM    904  N   LYS A  64      79.171  74.579  35.432  1.00  0.00
ATOM    906  CA  LYS A  64      80.549  74.496  35.914  1.00  0.00
ATOM    908  CB  LYS A  64      80.951  73.003  36.003  1.00  0.00
ATOM    911  CG  LYS A  64      82.449  72.631  36.030  1.00  0.00
ATOM    914  CD  LYS A  64      83.228  72.722  34.693  1.00  0.00
ATOM    917  CE  LYS A  64      82.478  72.185  33.462  1.00  0.00
ATOM    920  NZ  LYS A  64      82.339  70.711  33.499  1.00  0.00
ATOM    924  C   LYS A  64      81.445  75.333  35.014  1.00  0.00
ATOM    925  O   LYS A  64      81.436  75.187  33.795  1.00  0.00
ATOM    926  N   GLY A  65      82.231  76.215  35.629  1.00  0.00
ATOM    928  CA  GLY A  65      83.144  77.104  34.905  1.00  0.00
ATOM    931  C   GLY A  65      82.490  78.324  34.257  1.00  0.00
ATOM    932  O   GLY A  65      83.167  79.046  33.537  1.00  0.00
ATOM    933  N   ARG A  66      81.206  78.576  34.534  1.00  0.00
ATOM    935  CA  ARG A  66      80.478  79.762  34.057  1.00  0.00
ATOM    937  CB  ARG A  66      79.469  79.346  32.968  1.00  0.00
ATOM    940  CG  ARG A  66      80.121  78.587  31.798  1.00  0.00
ATOM    943  CD  ARG A  66      79.216  78.482  30.564  1.00  0.00
ATOM    946  NE  ARG A  66      77.937  77.786  30.841  1.00  0.00
ATOM    948  CZ  ARG A  66      76.719  78.279  30.671  1.00  0.00
ATOM    949  NH1 ARG A  66      76.511  79.471  30.190  1.00  0.00
ATOM    952  NH2 ARG A  66      75.676  77.572  30.992  1.00  0.00
ATOM    955  C   ARG A  66      79.768  80.495  35.187  1.00  0.00
ATOM    956  O   ARG A  66      79.713  81.727  35.200  1.00  0.00
ATOM    957  N   PHE A  67      79.259  79.734  36.159  1.00  0.00
ATOM    959  CA  PHE A  67      78.633  80.267  37.363  1.00  0.00
ATOM    961  CB  PHE A  67      77.212  79.713  37.564  1.00  0.00
ATOM    964  CG  PHE A  67      76.162  79.871  36.464  1.00  0.00
ATOM    965  CD1 PHE A  67      76.388  80.504  35.218  1.00  0.00
ATOM    967  CE1 PHE A  67      75.411  80.468  34.206  1.00  0.00
ATOM    969  CZ  PHE A  67      74.187  79.822  34.438  1.00  0.00
ATOM    971  CE2 PHE A  67      73.929  79.249  35.696  1.00  0.00
ATOM    973  CD2 PHE A  67      74.906  79.290  36.703  1.00  0.00
ATOM    975  C   PHE A  67      79.509  80.028  38.590  1.00  0.00
ATOM    976  O   PHE A  67      80.212  79.022  38.679  1.00  0.00
ATOM    977  N   THR A  68      79.434  80.962  39.535  1.00  0.00
ATOM    979  CA  THR A  68      80.128  80.903  40.817  1.00  0.00
ATOM    981  CB  THR A  68      81.513  81.566  40.767  1.00  0.00
ATOM    983  CG2 THR A  68      81.540  83.042  40.392  1.00  0.00
ATOM    987  OG1 THR A  68      82.138  81.455  42.019  1.00  0.00
ATOM    989  C   THR A  68      79.225  81.396  41.933  1.00  0.00
ATOM    990  O   THR A  68      78.570  82.430  41.800  1.00  0.00
ATOM    991  N   ILE A  69      79.121  80.591  42.994  1.00  0.00
ATOM    993  CA  ILE A  69      78.206  80.833  44.108  1.00  0.00
ATOM    995  CB  ILE A  69      77.315  79.599  44.375  1.00  0.00
ATOM    997  CG2 ILE A  69      78.129  78.380  44.854  1.00  0.00
ATOM   1001  CG1 ILE A  69      76.193  79.962  45.370  1.00  0.00
ATOM   1004  CD1 ILE A  69      75.159  78.852  45.569  1.00  0.00
ATOM   1008  C   ILE A  69      79.043  81.276  45.303  1.00  0.00
ATOM   1009  O   ILE A  69      80.104  80.733  45.605  1.00  0.00
ATOM   1010  N   SER A  70      78.560  82.313  45.969  1.00  0.00
ATOM   1012  CA  SER A  70      79.247  82.944  47.093  1.00  0.00
ATOM   1014  CB  SER A  70      80.061  84.152  46.603  1.00  0.00
ATOM   1017  OG  SER A  70      79.319  84.939  45.690  1.00  0.00
ATOM   1019  C   SER A  70      78.257  83.310  48.180  1.00  0.00
ATOM   1020  O   SER A  70      77.049  83.311  47.969  1.00  0.00
ATOM   1021  N   ARG A  71      78.750  83.567  49.383  1.00  0.00
ATOM   1023  CA  ARG A  71      77.916  83.878  50.540  1.00  0.00
ATOM   1025  CB  ARG A  71      77.810  82.671  51.486  1.00  0.00
ATOM   1028  CG  ARG A  71      76.488  81.942  51.244  1.00  0.00
ATOM   1031  CD  ARG A  71      76.463  80.553  51.871  1.00  0.00
ATOM   1034  NE  ARG A  71      76.617  80.564  53.328  1.00  0.00
ATOM   1036  CZ  ARG A  71      76.124  79.647  54.132  1.00  0.00
ATOM   1037  NH1 ARG A  71      75.594  78.533  53.708  1.00  0.00
ATOM   1040  NH2 ARG A  71      76.158  79.895  55.403  1.00  0.00
ATOM   1043  C   ARG A  71      78.553  85.043  51.262  1.00  0.00
ATOM   1044  O   ARG A  71      79.769  85.201  51.288  1.00  0.00
ATOM   1045  N   ASP A  72      77.694  85.784  51.932  1.00  0.00
ATOM   1047  CA  ASP A  72      78.061  86.747  52.943  1.00  0.00
ATOM   1049  CB  ASP A  72      77.719  88.163  52.476  1.00  0.00
ATOM   1052  CG  ASP A  72      78.333  89.185  53.424  1.00  0.00
ATOM   1053  OD1 ASP A  72      78.050  89.149  54.650  1.00  0.00
ATOM   1054  OD2 ASP A  72      79.115  90.040  52.957  1.00  0.00
ATOM   1055  C   ASP A  72      77.317  86.343  54.214  1.00  0.00
ATOM   1056  O   ASP A  72      76.100  86.539  54.358  1.00  0.00
ATOM   1057  N   ASN A  73      78.063  85.700  55.113  1.00  0.00
ATOM   1059  CA  ASN A  73      77.566  85.208  56.395  1.00  0.00
ATOM   1061  CB  ASN A  73      78.608  84.202  56.953  1.00  0.00
ATOM   1064  CG  ASN A  73      78.534  82.776  56.389  1.00  0.00
ATOM   1065  OD1 ASN A  73      77.638  82.387  55.652  1.00  0.00
ATOM   1066  ND2 ASN A  73      79.479  81.940  56.760  1.00  0.00
ATOM   1069  C   ASN A  73      77.237  86.324  57.408  1.00  0.00
ATOM   1070  O   ASN A  73      76.741  85.999  58.486  1.00  0.00
ATOM   1071  N   ALA A  74      77.497  87.596  57.072  1.00  0.00
ATOM   1073  CA  ALA A  74      77.386  88.742  57.973  1.00  0.00
ATOM   1075  CB  ALA A  74      78.777  89.375  58.113  1.00  0.00
ATOM   1079  C   ALA A  74      76.317  89.776  57.567  1.00  0.00
ATOM   1080  O   ALA A  74      75.918  90.610  58.373  1.00  0.00
ATOM   1081  N   LYS A  75      75.824  89.690  56.328  1.00  0.00
ATOM   1083  CA  LYS A  75      74.586  90.311  55.835  1.00  0.00
ATOM   1085  CB  LYS A  75      74.878  91.525  54.916  1.00  0.00
ATOM   1088  CG  LYS A  75      75.410  92.798  55.605  1.00  0.00
ATOM   1091  CD  LYS A  75      76.912  92.844  55.933  1.00  0.00
ATOM   1094  CE  LYS A  75      77.788  92.710  54.682  1.00  0.00
ATOM   1097  NZ  LYS A  75      78.905  91.765  54.898  1.00  0.00
ATOM   1101  C   LYS A  75      73.727  89.248  55.162  1.00  0.00
ATOM   1102  O   LYS A  75      73.411  89.377  53.984  1.00  0.00
ATOM   1103  N   ASN A  76      73.451  88.177  55.919  1.00  0.00
ATOM   1105  CA  ASN A  76      73.002  86.827  55.524  1.00  0.00
ATOM   1107  CB  ASN A  76      72.220  86.176  56.680  1.00  0.00
ATOM   1110  CG  ASN A  76      73.132  86.000  57.883  1.00  0.00
ATOM   1111  OD1 ASN A  76      73.314  86.905  58.677  1.00  0.00
ATOM   1112  ND2 ASN A  76      73.838  84.899  57.999  1.00  0.00
ATOM   1115  C   ASN A  76      72.386  86.682  54.136  1.00  0.00
ATOM   1116  O   ASN A  76      71.187  86.454  53.958  1.00  0.00
ATOM   1117  N   THR A  77      73.276  86.734  53.147  1.00  0.00
ATOM   1119  CA  THR A  77      72.916  86.671  51.733  1.00  0.00
ATOM   1121  CB  THR A  77      72.973  88.038  51.026  1.00  0.00
ATOM   1123  CG2 THR A  77      71.737  88.908  51.256  1.00  0.00
ATOM   1127  OG1 THR A  77      74.072  88.809  51.447  1.00  0.00
ATOM   1129  C   THR A  77      73.752  85.617  51.025  1.00  0.00
ATOM   1130  O   THR A  77      74.820  85.194  51.485  1.00  0.00
ATOM   1131  N   VAL A  78      73.245  85.169  49.887  1.00  0.00
ATOM   1133  CA  VAL A  78      73.938  84.255  48.983  1.00  0.00
ATOM   1135  CB  VAL A  78      73.465  82.785  49.158  1.00  0.00
ATOM   1137  CG1 VAL A  78      71.953  82.569  49.084  1.00  0.00
ATOM   1141  CG2 VAL A  78      74.090  81.821  48.138  1.00  0.00
ATOM   1145  C   VAL A  78      73.760  84.779  47.571  1.00  0.00
ATOM   1146  O   VAL A  78      72.663  85.148  47.158  1.00  0.00
ATOM   1147  N   TYR A  79      74.856  84.849  46.830  1.00  0.00
ATOM   1149  CA  TYR A  79      74.912  85.415  45.496  1.00  0.00
ATOM   1151  CB  TYR A  79      75.961  86.533  45.416  1.00  0.00
ATOM   1154  CG  TYR A  79      75.980  87.535  46.559  1.00  0.00
ATOM   1155  CD1 TYR A  79      74.777  88.040  47.089  1.00  0.00
ATOM   1157  CE1 TYR A  79      74.806  88.920  48.184  1.00  0.00
ATOM   1159  CZ  TYR A  79      76.035  89.287  48.761  1.00  0.00
ATOM   1160  OH  TYR A  79      76.050  90.047  49.880  1.00  0.00
ATOM   1162  CE2 TYR A  79      77.241  88.836  48.193  1.00  0.00
ATOM   1164  CD2 TYR A  79      77.214  87.951  47.098  1.00  0.00
ATOM   1166  C   TYR A  79      75.247  84.341  44.478  1.00  0.00
ATOM   1167  O   TYR A  79      76.075  83.463  44.741  1.00  0.00
ATOM   1168  N   LEU A  80      74.654  84.475  43.294  1.00  0.00
ATOM   1170  CA  LEU A  80      74.967  83.624  42.148  1.00  0.00
ATOM   1172  CB  LEU A  80      73.747  82.766  41.764  1.00  0.00
ATOM   1175  CG  LEU A  80      74.043  81.770  40.624  1.00  0.00
ATOM   1177  CD1 LEU A  80      74.920  80.612  41.114  1.00  0.00
ATOM   1181  CD2 LEU A  80      72.750  81.189  40.056  1.00  0.00
ATOM   1185  C   LEU A  80      75.426  84.529  41.008  1.00  0.00
ATOM   1186  O   LEU A  80      74.614  85.167  40.334  1.00  0.00
ATOM   1187  N   GLN A  81      76.744  84.601  40.844  1.00  0.00
ATOM   1189  CA  GLN A  81      77.362  85.239  39.700  1.00  0.00
ATOM   1191  CB  GLN A  81      78.817  85.584  40.042  1.00  0.00
ATOM   1194  CG  GLN A  81      79.516  86.481  39.006  1.00  0.00
ATOM   1197  CD  GLN A  81      79.324  87.989  39.185  1.00  0.00
ATOM   1198  OE1 GLN A  81      79.052  88.510  40.253  1.00  0.00
ATOM   1199  NE2 GLN A  81      79.509  88.746  38.126  1.00  0.00
ATOM   1202  C   GLN A  81      77.245  84.294  38.512  1.00  0.00
ATOM   1203  O   GLN A  81      77.627  83.127  38.605  1.00  0.00
ATOM   1204  N   MET A  82      76.752  84.807  37.395  1.00  0.00
ATOM   1206  CA  MET A  82      76.557  84.047  36.172  1.00  0.00
ATOM   1208  CB  MET A  82      75.061  83.826  35.918  1.00  0.00
ATOM   1211  CG  MET A  82      74.421  83.092  37.092  1.00  0.00
ATOM   1214  SD  MET A  82      72.871  82.270  36.689  1.00  0.00
ATOM   1215  CE  MET A  82      71.822  83.669  36.236  1.00  0.00
ATOM   1219  C   MET A  82      77.210  84.818  35.040  1.00  0.00
ATOM   1220  O   MET A  82      76.938  86.001  34.856  1.00  0.00
ATOM   1221  N   ASN A  83      78.120  84.146  34.337  1.00  0.00
ATOM   1223  CA  ASN A  83      79.029  84.763  33.383  1.00  0.00
ATOM   1225  CB  ASN A  83      80.433  84.901  33.993  1.00  0.00
ATOM   1228  CG  ASN A  83      80.402  85.449  35.400  1.00  0.00
ATOM   1229  OD1 ASN A  83      80.303  86.651  35.630  1.00  0.00
ATOM   1230  ND2 ASN A  83      80.432  84.568  36.377  1.00  0.00
ATOM   1233  C   ASN A  83      79.078  83.936  32.105  1.00  0.00
ATOM   1234  O   ASN A  83      78.812  82.732  32.135  1.00  0.00
ATOM   1235  N   SER A  84      79.422  84.582  30.987  1.00  0.00
ATOM   1237  CA  SER A  84      79.291  84.004  29.645  1.00  0.00
ATOM   1239  CB  SER A  84      80.474  83.090  29.310  1.00  0.00
ATOM   1242  OG  SER A  84      81.664  83.847  29.259  1.00  0.00
ATOM   1244  C   SER A  84      77.958  83.282  29.460  1.00  0.00
ATOM   1245  O   SER A  84      77.888  82.083  29.157  1.00  0.00
ATOM   1246  N   LEU A  85      76.895  84.048  29.720  1.00  0.00
ATOM   1248  CA  LEU A  85      75.518  83.600  29.544  1.00  0.00
ATOM   1250  CB  LEU A  85      74.581  84.776  29.863  1.00  0.00
ATOM   1253  CG  LEU A  85      74.618  85.255  31.326  1.00  0.00
ATOM   1255  CD1 LEU A  85      73.966  86.630  31.407  1.00  0.00
ATOM   1259  CD2 LEU A  85      73.894  84.309  32.286  1.00  0.00
ATOM   1263  C   LEU A  85      75.306  83.120  28.108  1.00  0.00
ATOM   1264  O   LEU A  85      75.786  83.736  27.152  1.00  0.00
ATOM   1265  N   LYS A  86      74.517  82.063  27.942  1.00  0.00
ATOM   1267  CA  LYS A  86      74.019  81.607  26.644  1.00  0.00
ATOM   1269  CB  LYS A  86      74.511  80.181  26.352  1.00  0.00
ATOM   1272  CG  LYS A  86      76.036  80.034  26.344  1.00  0.00
ATOM   1275  CD  LYS A  86      76.499  78.672  25.792  1.00  0.00
ATOM   1278  CE  LYS A  86      76.466  78.584  24.255  1.00  0.00
ATOM   1281  NZ  LYS A  86      75.168  78.108  23.713  1.00  0.00
ATOM   1285  C   LYS A  86      72.494  81.675  26.629  1.00  0.00
ATOM   1286  O   LYS A  86      71.895  81.664  27.700  1.00  0.00
ATOM   1287  N   PRO A  87      71.837  81.745  25.455  1.00  0.00
ATOM   1288  CD  PRO A  87      72.410  81.932  24.130  1.00  0.00
ATOM   1291  CG  PRO A  87      71.231  82.259  23.217  1.00  0.00
ATOM   1294  CB  PRO A  87      70.072  81.514  23.877  1.00  0.00
ATOM   1297  CA  PRO A  87      70.381  81.666  25.369  1.00  0.00
ATOM   1299  C   PRO A  87      69.758  80.541  26.206  1.00  0.00
ATOM   1300  O   PRO A  87      68.762  80.768  26.891  1.00  0.00
ATOM   1301  N   GLU A  88      70.396  79.364  26.222  1.00  0.00
ATOM   1303  CA  GLU A  88      69.962  78.191  27.000  1.00  0.00
ATOM   1305  CB  GLU A  88      70.854  76.970  26.710  1.00  0.00
ATOM   1308  CG  GLU A  88      71.080  76.668  25.219  1.00  0.00
ATOM   1311  CD  GLU A  88      72.423  77.224  24.753  1.00  0.00
ATOM   1312  OE1 GLU A  88      73.433  76.481  24.783  1.00  0.00
ATOM   1313  OE2 GLU A  88      72.521  78.431  24.411  1.00  0.00
ATOM   1314  C   GLU A  88      69.884  78.388  28.525  1.00  0.00
ATOM   1315  O   GLU A  88      69.251  77.593  29.216  1.00  0.00
ATOM   1316  N   ASP A  89      70.511  79.437  29.062  1.00  0.00
ATOM   1318  CA  ASP A  89      70.435  79.822  30.472  1.00  0.00
ATOM   1320  CB  ASP A  89      71.715  80.542  30.921  1.00  0.00
ATOM   1323  CG  ASP A  89      72.992  79.728  30.696  1.00  0.00
ATOM   1324  OD1 ASP A  89      73.086  78.553  31.138  1.00  0.00
ATOM   1325  OD2 ASP A  89      73.942  80.298  30.110  1.00  0.00
ATOM   1326  C   ASP A  89      69.181  80.639  30.835  1.00  0.00
ATOM   1327  O   ASP A  89      68.960  80.930  32.010  1.00  0.00
ATOM   1328  N   THR A  90      68.346  81.003  29.858  1.00  0.00
ATOM   1330  CA  THR A  90      67.049  81.665  30.079  1.00  0.00
ATOM   1332  CB  THR A  90      66.399  81.995  28.731  1.00  0.00
ATOM   1334  CG2 THR A  90      65.011  82.634  28.829  1.00  0.00
ATOM   1338  OG1 THR A  90      67.241  82.887  28.050  1.00  0.00
ATOM   1340  C   THR A  90      66.082  80.798  30.891  1.00  0.00
ATOM   1341  O   THR A  90      65.601  79.755  30.426  1.00  0.00
ATOM   1342  N   ALA A  91      65.786  81.224  32.117  1.00  0.00
ATOM   1344  CA  ALA A  91      65.009  80.452  33.082  1.00  0.00
ATOM   1346  CB  ALA A  91      65.883  79.273  33.538  1.00  0.00
ATOM   1350  C   ALA A  91      64.596  81.290  34.297  1.00  0.00
ATOM   1351  O   ALA A  91      65.241  82.275  34.627  1.00  0.00
ATOM   1352  N   VAL A  92      63.584  80.877  35.052  1.00  0.00
ATOM   1354  CA  VAL A  92      63.455  81.326  36.460  1.00  0.00
ATOM   1356  CB  VAL A  92      62.079  80.905  37.026  1.00  0.00
ATOM   1358  CG1 VAL A  92      61.691  81.687  38.286  1.00  0.00
ATOM   1362  CG2 VAL A  92      60.934  81.111  36.016  1.00  0.00
ATOM   1366  C   VAL A  92      64.609  80.706  37.282  1.00  0.00
ATOM   1367  O   VAL A  92      65.246  79.797  36.757  1.00  0.00
ATOM   1368  N   TYR A  93      64.915  81.108  38.527  1.00  0.00
ATOM   1370  CA  TYR A  93      66.258  80.875  39.080  1.00  0.00
ATOM   1372  CB  TYR A  93      67.197  82.042  38.784  1.00  0.00
ATOM   1375  CG  TYR A  93      68.257  81.598  37.797  1.00  0.00
ATOM   1376  CD1 TYR A  93      67.993  81.663  36.420  1.00  0.00
ATOM   1378  CE1 TYR A  93      68.897  81.129  35.489  1.00  0.00
ATOM   1380  CZ  TYR A  93      70.087  80.538  35.941  1.00  0.00
ATOM   1381  OH  TYR A  93      70.997  80.080  35.043  1.00  0.00
ATOM   1383  CE2 TYR A  93      70.350  80.452  37.327  1.00  0.00
ATOM   1385  CD2 TYR A  93      69.432  80.976  38.257  1.00  0.00
ATOM   1387  C   TYR A  93      66.423  80.342  40.512  1.00  0.00
ATOM   1388  O   TYR A  93      67.460  79.741  40.795  1.00  0.00
ATOM   1389  N   TYR A  94      65.381  80.526  41.329  1.00  0.00
ATOM   1391  CA  TYR A  94      65.127  80.084  42.715  1.00  0.00
ATOM   1393  CB  TYR A  94      64.194  78.874  42.705  1.00  0.00
ATOM   1396  CG  TYR A  94      62.883  79.039  41.953  1.00  0.00
ATOM   1397  CD1 TYR A  94      61.772  79.612  42.601  1.00  0.00
ATOM   1399  CE1 TYR A  94      60.546  79.730  41.921  1.00  0.00
ATOM   1401  CZ  TYR A  94      60.434  79.293  40.585  1.00  0.00
ATOM   1402  OH  TYR A  94      59.257  79.433  39.924  1.00  0.00
ATOM   1404  CE2 TYR A  94      61.547  78.722  39.935  1.00  0.00
ATOM   1406  CD2 TYR A  94      62.768  78.597  40.619  1.00  0.00
ATOM   1408  C   TYR A  94      66.306  79.755  43.684  1.00  0.00
ATOM   1409  O   TYR A  94      67.274  79.110  43.339  1.00  0.00
ATOM   1410  N   CYS A  95      66.181  80.052  44.986  1.00  0.00
ATOM   1412  CA  CYS A  95      67.348  80.164  45.868  1.00  0.00
ATOM   1414  CB  CYS A  95      67.276  81.454  46.698  1.00  0.00
ATOM   1417  SG  CYS A  95      68.527  81.536  48.020  1.00  0.00
ATOM   1418  C   CYS A  95      67.696  78.992  46.804  1.00  0.00
ATOM   1419  O   CYS A  95      68.864  78.798  47.166  1.00  0.00
ATOM   1420  N   ALA A  96      66.642  78.317  47.249  1.00  0.00
ATOM   1422  CA  ALA A  96      66.544  77.318  48.305  1.00  0.00
ATOM   1424  CB  ALA A  96      66.370  75.951  47.635  1.00  0.00
ATOM   1428  C   ALA A  96      67.588  77.233  49.454  1.00  0.00
ATOM   1429  O   ALA A  96      68.805  77.350  49.351  1.00  0.00
ATOM   1430  N   ALA A  97      67.050  76.848  50.600  1.00  0.00
ATOM   1432  CA  ALA A  97      67.717  76.668  51.860  1.00  0.00
ATOM   1434  CB  ALA A  97      67.373  77.851  52.768  1.00  0.00
ATOM   1438  C   ALA A  97      67.240  75.328  52.441  1.00  0.00
ATOM   1439  O   ALA A  97      66.093  75.144  52.896  1.00  0.00
ATOM   1440  N   PRO A  98      68.128  74.345  52.306  1.00  0.00
ATOM   1441  CD  PRO A  98      68.727  74.038  51.015  1.00  0.00
ATOM   1444  CG  PRO A  98      69.291  72.641  51.166  1.00  0.00
ATOM   1447  CB  PRO A  98      69.507  72.464  52.662  1.00  0.00
ATOM   1450  CA  PRO A  98      68.351  73.276  53.252  1.00  0.00
ATOM   1452  C   PRO A  98      68.652  73.712  54.684  1.00  0.00
ATOM   1453  O   PRO A  98      69.729  74.220  54.998  1.00  0.00
ATOM   1454  N   TYR A  99      67.735  73.336  55.571  1.00  0.00
ATOM   1456  CA  TYR A  99      67.981  73.205  57.007  1.00  0.00
ATOM   1458  CB  TYR A  99      67.038  74.133  57.789  1.00  0.00
ATOM   1461  CG  TYR A  99      67.353  75.610  57.635  1.00  0.00
ATOM   1462  CD1 TYR A  99      68.225  76.242  58.545  1.00  0.00
ATOM   1464  CE1 TYR A  99      68.498  77.618  58.430  1.00  0.00
ATOM   1466  CZ  TYR A  99      67.896  78.368  57.401  1.00  0.00
ATOM   1467  OH  TYR A  99      68.158  79.698  57.295  1.00  0.00
ATOM   1469  CE2 TYR A  99      67.027  77.738  56.486  1.00  0.00
ATOM   1471  CD2 TYR A  99      66.765  76.359  56.597  1.00  0.00
ATOM   1473  C   TYR A  99      67.920  71.731  57.446  1.00  0.00
ATOM   1474  O   TYR A  99      67.669  71.419  58.602  1.00  0.00
ATOM   1475  N   PHE A 100      68.168  70.802  56.512  1.00  0.00
ATOM   1477  CA  PHE A 100      68.095  69.353  56.726  1.00  0.00
ATOM   1479  CB  PHE A 100      68.219  68.674  55.361  1.00  0.00
ATOM   1482  CG  PHE A 100      67.956  67.169  55.243  1.00  0.00
ATOM   1483  CD1 PHE A 100      66.794  66.704  54.592  1.00  0.00
ATOM   1485  CE1 PHE A 100      66.609  65.333  54.338  1.00  0.00
ATOM   1487  CZ  PHE A 100      67.574  64.406  54.759  1.00  0.00
ATOM   1489  CE2 PHE A 100      68.721  64.851  55.433  1.00  0.00
ATOM   1491  CD2 PHE A 100      68.914  66.227  55.659  1.00  0.00
ATOM   1493  C   PHE A 100      69.033  68.790  57.805  1.00  0.00
ATOM   1494  O   PHE A 100      68.826  67.684  58.294  1.00  0.00
ATOM   1495  N   TYR A 101      70.051  69.558  58.206  1.00  0.00
ATOM   1497  CA  TYR A 101      71.134  69.125  59.093  1.00  0.00
ATOM   1499  CB  TYR A 101      70.754  69.435  60.551  1.00  0.00
ATOM   1502  CG  TYR A 101      70.368  70.885  60.840  1.00  0.00
ATOM   1503  CD1 TYR A 101      71.082  71.962  60.267  1.00  0.00
ATOM   1505  CE1 TYR A 101      70.726  73.289  60.571  1.00  0.00
ATOM   1507  CZ  TYR A 101      69.658  73.558  61.448  1.00  0.00
ATOM   1508  OH  TYR A 101      69.392  74.846  61.778  1.00  0.00
ATOM   1510  CE2 TYR A 101      68.939  72.487  62.022  1.00  0.00
ATOM   1512  CD2 TYR A 101      69.296  71.157  61.715  1.00  0.00
ATOM   1514  C   TYR A 101      71.652  67.700  58.836  1.00  0.00
ATOM   1515  O   TYR A 101      71.822  66.934  59.789  1.00  0.00
ATOM   1516  N   PRO A 102      71.941  67.332  57.566  1.00  0.00
ATOM   1517  CD  PRO A 102      72.027  68.199  56.388  1.00  0.00
ATOM   1520  CG  PRO A 102      72.741  67.408  55.289  1.00  0.00
ATOM   1523  CB  PRO A 102      72.635  65.954  55.751  1.00  0.00
ATOM   1526  CA  PRO A 102      72.578  66.062  57.276  1.00  0.00
ATOM   1528  C   PRO A 102      73.977  66.139  57.879  1.00  0.00
ATOM   1529  O   PRO A 102      74.742  67.060  57.607  1.00  0.00
ATOM   1530  N   VAL A 103      74.316  65.172  58.723  1.00  0.00
ATOM   1532  CA  VAL A 103      75.641  65.141  59.352  1.00  0.00
ATOM   1534  CB  VAL A 103      75.655  64.071  60.471  1.00  0.00
ATOM   1536  CG1 VAL A 103      76.969  64.011  61.264  1.00  0.00
ATOM   1540  CG2 VAL A 103      74.540  64.332  61.500  1.00  0.00
ATOM   1544  C   VAL A 103      76.757  64.883  58.336  1.00  0.00
ATOM   1545  O   VAL A 103      77.912  65.188  58.598  1.00  0.00
ATOM   1546  N   VAL A 104      76.407  64.363  57.155  1.00  0.00
ATOM   1548  CA  VAL A 104      77.265  64.372  55.967  1.00  0.00
ATOM   1550  CB  VAL A 104      76.829  63.291  54.961  1.00  0.00
ATOM   1552  CG1 VAL A 104      77.805  63.221  53.780  1.00  0.00
ATOM   1556  CG2 VAL A 104      76.790  61.897  55.601  1.00  0.00
ATOM   1560  C   VAL A 104      77.227  65.766  55.349  1.00  0.00
ATOM   1561  O   VAL A 104      76.219  66.106  54.735  1.00  0.00
ATOM   1562  N   PRO A 105      78.277  66.600  55.467  1.00  0.00
ATOM   1563  CD  PRO A 105      79.574  66.341  56.088  1.00  0.00
ATOM   1566  CG  PRO A 105      80.408  67.606  55.877  1.00  0.00
ATOM   1569  CB  PRO A 105      79.341  68.695  55.757  1.00  0.00
ATOM   1572  CA  PRO A 105      78.223  67.980  54.992  1.00  0.00
ATOM   1574  C   PRO A 105      78.427  68.124  53.469  1.00  0.00
ATOM   1575  O   PRO A 105      78.313  69.217  52.907  1.00  0.00
ATOM   1576  N   TRP A 106      78.734  67.018  52.792  1.00  0.00
ATOM   1578  CA  TRP A 106      78.761  66.898  51.341  1.00  0.00
ATOM   1580  CB  TRP A 106      80.058  66.210  50.881  1.00  0.00
ATOM   1583  CG  TRP A 106      80.293  66.257  49.400  1.00  0.00
ATOM   1584  CD1 TRP A 106      80.944  67.250  48.756  1.00  0.00
ATOM   1586  NE1 TRP A 106      80.951  67.006  47.397  1.00  0.00
ATOM   1588  CE2 TRP A 106      80.317  65.822  47.092  1.00  0.00
ATOM   1589  CZ2 TRP A 106      80.078  65.153  45.882  1.00  0.00
ATOM   1591  CH2 TRP A 106      79.395  63.926  45.905  1.00  0.00
ATOM   1593  CZ3 TRP A 106      78.963  63.389  47.132  1.00  0.00
ATOM   1595  CE3 TRP A 106      79.207  64.073  48.339  1.00  0.00
ATOM   1597  CD2 TRP A 106      79.889  65.309  48.356  1.00  0.00
ATOM   1598  C   TRP A 106      77.517  66.160  50.870  1.00  0.00
ATOM   1599  O   TRP A 106      77.442  64.934  50.904  1.00  0.00
ATOM   1600  N   PHE A 107      76.487  66.936  50.538  1.00  0.00
ATOM   1602  CA  PHE A 107      75.146  66.394  50.421  1.00  0.00
ATOM   1604  CB  PHE A 107      74.458  66.462  51.801  1.00  0.00
ATOM   1607  CG  PHE A 107      73.646  65.238  52.175  1.00  0.00
ATOM   1608  CD1 PHE A 107      74.290  63.995  52.326  1.00  0.00
ATOM   1610  CE1 PHE A 107      73.562  62.862  52.732  1.00  0.00
ATOM   1612  CZ  PHE A 107      72.187  62.970  52.997  1.00  0.00
ATOM   1614  CE2 PHE A 107      71.540  64.208  52.853  1.00  0.00
ATOM   1616  CD2 PHE A 107      72.267  65.339  52.434  1.00  0.00
ATOM   1618  C   PHE A 107      74.345  67.131  49.369  1.00  0.00
ATOM   1619  O   PHE A 107      74.116  68.338  49.473  1.00  0.00
ATOM   1620  N   TYR A 108      73.885  66.367  48.391  1.00  0.00
ATOM   1622  CA  TYR A 108      73.023  66.818  47.311  1.00  0.00
ATOM   1624  CB  TYR A 108      73.741  66.600  45.963  1.00  0.00
ATOM   1627  CG  TYR A 108      72.926  66.907  44.717  1.00  0.00
ATOM   1628  CD1 TYR A 108      72.128  68.069  44.644  1.00  0.00
ATOM   1630  CE1 TYR A 108      71.318  68.290  43.517  1.00  0.00
ATOM   1632  CZ  TYR A 108      71.325  67.383  42.438  1.00  0.00
ATOM   1633  OH  TYR A 108      70.544  67.622  41.350  1.00  0.00
ATOM   1635  CE2 TYR A 108      72.144  66.236  42.495  1.00  0.00
ATOM   1637  CD2 TYR A 108      72.931  65.997  43.639  1.00  0.00
ATOM   1639  C   TYR A 108      71.664  66.134  47.434  1.00  0.00
ATOM   1640  O   TYR A 108      71.220  65.382  46.565  1.00  0.00
ATOM   1641  N   ALA A 109      71.050  66.311  48.604  1.00  0.00
ATOM   1643  CA  ALA A 109      69.746  65.742  48.856  1.00  0.00
ATOM   1645  CB  ALA A 109      69.507  65.520  50.346  1.00  0.00
ATOM   1649  C   ALA A 109      68.649  66.463  48.095  1.00  0.00
ATOM   1650  O   ALA A 109      68.211  67.529  48.488  1.00  0.00
ATOM   1651  N   LEU A 110      68.243  65.955  46.945  1.00  0.00
ATOM   1653  CA  LEU A 110      67.376  66.681  46.018  1.00  0.00
ATOM   1655  CB  LEU A 110      67.405  65.861  44.706  1.00  0.00
ATOM   1658  CG  LEU A 110      66.737  66.457  43.451  1.00  0.00
ATOM   1660  CD1 LEU A 110      67.221  67.876  43.141  1.00  0.00
ATOM   1664  CD2 LEU A 110      67.051  65.577  42.239  1.00  0.00
ATOM   1668  C   LEU A 110      65.943  66.979  46.518  1.00  0.00
ATOM   1669  O   LEU A 110      65.135  67.544  45.785  1.00  0.00
ATOM   1670  N   ASP A 111      65.632  66.639  47.758  1.00  0.00
ATOM   1672  CA  ASP A 111      64.405  66.942  48.483  1.00  0.00
ATOM   1674  CB  ASP A 111      63.888  65.599  49.035  1.00  0.00
ATOM   1677  CG  ASP A 111      64.837  65.027  50.114  1.00  0.00
ATOM   1678  OD1 ASP A 111      66.013  64.762  49.766  1.00  0.00
ATOM   1679  OD2 ASP A 111      64.412  64.960  51.287  1.00  0.00
ATOM   1680  C   ASP A 111      64.618  67.863  49.685  1.00  0.00
ATOM   1681  O   ASP A 111      63.689  68.543  50.118  1.00  0.00
ATOM   1682  N   TYR A 112      65.849  67.925  50.197  1.00  0.00
ATOM   1684  CA  TYR A 112      66.234  68.609  51.426  1.00  0.00
ATOM   1686  CB  TYR A 112      67.702  68.273  51.792  1.00  0.00
ATOM   1689  CG  TYR A 112      68.908  68.951  51.131  1.00  0.00
ATOM   1690  CD1 TYR A 112      68.811  69.677  49.933  1.00  0.00
ATOM   1692  CE1 TYR A 112      69.958  70.127  49.254  1.00  0.00
ATOM   1694  CZ  TYR A 112      71.231  69.894  49.796  1.00  0.00
ATOM   1695  OH  TYR A 112      72.328  70.285  49.099  1.00  0.00
ATOM   1697  CE2 TYR A 112      71.345  69.229  51.038  1.00  0.00
ATOM   1699  CD2 TYR A 112      70.186  68.774  51.704  1.00  0.00
ATOM   1701  C   TYR A 112      66.016  70.137  51.410  1.00  0.00
ATOM   1702  O   TYR A 112      66.398  70.846  52.343  1.00  0.00
ATOM   1703  N   LEU A 113      65.463  70.653  50.313  1.00  0.00
ATOM   1705  CA  LEU A 113      65.279  72.043  49.966  1.00  0.00
ATOM   1707  CB  LEU A 113      65.033  72.198  48.438  1.00  0.00
ATOM   1710  CG  LEU A 113      66.095  71.770  47.408  1.00  0.00
ATOM   1712  CD1 LEU A 113      67.503  72.219  47.779  1.00  0.00
ATOM   1716  CD2 LEU A 113      66.061  70.270  47.119  1.00  0.00
ATOM   1720  C   LEU A 113      64.114  72.699  50.742  1.00  0.00
ATOM   1721  O   LEU A 113      63.097  73.072  50.157  1.00  0.00
ATOM   1722  N   TYR A 114      64.230  72.788  52.069  1.00  0.00
ATOM   1724  CA  TYR A 114      63.052  72.993  52.925  1.00  0.00
ATOM   1726  CB  TYR A 114      63.478  72.932  54.405  1.00  0.00
ATOM   1729  CG  TYR A 114      63.877  71.596  55.016  1.00  0.00
ATOM   1730  CD1 TYR A 114      63.769  70.371  54.321  1.00  0.00
ATOM   1732  CE1 TYR A 114      64.068  69.161  54.977  1.00  0.00
ATOM   1734  CZ  TYR A 114      64.496  69.165  56.321  1.00  0.00
ATOM   1735  OH  TYR A 114      64.804  67.994  56.937  1.00  0.00
ATOM   1737  CE2 TYR A 114      64.614  70.388  57.014  1.00  0.00
ATOM   1739  CD2 TYR A 114      64.296  71.593  56.361  1.00  0.00
ATOM   1741  C   TYR A 114      62.324  74.316  52.716  1.00  0.00
ATOM   1742  O   TYR A 114      61.107  74.377  52.891  1.00  0.00
ATOM   1743  N   TYR A 115      63.053  75.358  52.324  1.00  0.00
ATOM   1745  CA  TYR A 115      62.460  76.639  51.943  1.00  0.00
ATOM   1747  CB  TYR A 115      62.876  77.710  52.959  1.00  0.00
ATOM   1750  CG  TYR A 115      62.290  77.518  54.342  1.00  0.00
ATOM   1751  CD1 TYR A 115      63.045  76.899  55.360  1.00  0.00
ATOM   1753  CE1 TYR A 115      62.515  76.783  56.662  1.00  0.00
ATOM   1755  CZ  TYR A 115      61.225  77.281  56.944  1.00  0.00
ATOM   1756  OH  TYR A 115      60.746  77.239  58.217  1.00  0.00
ATOM   1758  CE2 TYR A 115      60.462  77.871  55.914  1.00  0.00
ATOM   1760  CD2 TYR A 115      60.996  77.992  54.618  1.00  0.00
ATOM   1762  C   TYR A 115      62.915  77.012  50.546  1.00  0.00
ATOM   1763  O   TYR A 115      64.047  76.722  50.162  1.00  0.00
ATOM   1764  N   TRP A 116      62.035  77.720  49.838  1.00  0.00
ATOM   1766  CA  TRP A 116      62.227  78.234  48.485  1.00  0.00
ATOM   1768  CB  TRP A 116      61.329  77.454  47.512  1.00  0.00
ATOM   1771  CG  TRP A 116      61.753  76.041  47.232  1.00  0.00
ATOM   1772  CD1 TRP A 116      61.576  74.979  48.049  1.00  0.00
ATOM   1774  NE1 TRP A 116      62.139  73.851  47.485  1.00  0.00
ATOM   1776  CE2 TRP A 116      62.726  74.132  46.271  1.00  0.00
ATOM   1777  CZ2 TRP A 116      63.457  73.365  45.351  1.00  0.00
ATOM   1779  CH2 TRP A 116      63.986  73.992  44.209  1.00  0.00
ATOM   1781  CZ3 TRP A 116      63.751  75.363  43.985  1.00  0.00
ATOM   1783  CE3 TRP A 116      62.986  76.110  44.902  1.00  0.00
ATOM   1785  CD2 TRP A 116      62.479  75.523  46.079  1.00  0.00
ATOM   1786  C   TRP A 116      61.899  79.723  48.457  1.00  0.00
ATOM   1787  O   TRP A 116      61.140  80.215  49.293  1.00  0.00
ATOM   1788  N   GLY A 117      62.507  80.432  47.514  1.00  0.00
ATOM   1790  CA  GLY A 117      62.266  81.849  47.296  1.00  0.00
ATOM   1793  C   GLY A 117      61.263  82.084  46.163  1.00  0.00
ATOM   1794  O   GLY A 117      60.688  81.147  45.599  1.00  0.00
ATOM   1795  N   GLN A 118      61.020  83.349  45.867  1.00  0.00
ATOM   1797  CA  GLN A 118      60.010  83.822  44.935  1.00  0.00
ATOM   1799  CB  GLN A 118      59.912  85.350  45.168  1.00  0.00
ATOM   1802  CG  GLN A 118      58.833  86.105  44.380  1.00  0.00
ATOM   1805  CD  GLN A 118      57.423  85.649  44.729  1.00  0.00
ATOM   1806  OE1 GLN A 118      56.752  86.184  45.596  1.00  0.00
ATOM   1807  NE2 GLN A 118      56.911  84.637  44.076  1.00  0.00
ATOM   1810  C   GLN A 118      60.300  83.519  43.461  1.00  0.00
ATOM   1811  O   GLN A 118      59.357  83.436  42.677  1.00  0.00
ATOM   1812  N   GLY A 119      61.581  83.364  43.105  1.00  0.00
ATOM   1814  CA  GLY A 119      62.057  83.068  41.759  1.00  0.00
ATOM   1817  C   GLY A 119      62.140  84.285  40.829  1.00  0.00
ATOM   1818  O   GLY A 119      61.206  84.567  40.095  1.00  0.00
ATOM   1819  N   THR A 120      63.284  84.978  40.788  1.00  0.00
ATOM   1821  CA  THR A 120      63.587  85.844  39.650  1.00  0.00
ATOM   1823  CB  THR A 120      64.889  86.524  40.006  1.00  0.00
ATOM   1825  CG2 THR A 120      66.118  85.611  39.996  1.00  0.00
ATOM   1829  OG1 THR A 120      65.081  87.601  39.150  1.00  0.00
ATOM   1831  C   THR A 120      63.668  85.138  38.292  1.00  0.00
ATOM   1832  O   THR A 120      63.984  83.954  38.222  1.00  0.00
ATOM   1833  N   GLN A 121      63.398  85.928  37.248  1.00  0.00
ATOM   1835  CA  GLN A 121      63.392  85.582  35.826  1.00  0.00
ATOM   1837  CB  GLN A 121      62.099  86.166  35.218  1.00  0.00
ATOM   1840  CG  GLN A 121      62.029  86.199  33.684  1.00  0.00
ATOM   1843  CD  GLN A 121      62.268  84.854  33.012  1.00  0.00
ATOM   1844  OE1 GLN A 121      61.910  83.789  33.502  1.00  0.00
ATOM   1845  NE2 GLN A 121      62.919  84.850  31.876  1.00  0.00
ATOM   1848  C   GLN A 121      64.666  86.130  35.183  1.00  0.00
ATOM   1849  O   GLN A 121      65.033  87.282  35.412  1.00  0.00
ATOM   1850  N   VAL A 122      65.334  85.312  34.364  1.00  0.00
ATOM   1852  CA  VAL A 122      66.588  85.691  33.691  1.00  0.00
ATOM   1854  CB  VAL A 122      67.775  84.935  34.327  1.00  0.00
ATOM   1856  CG1 VAL A 122      69.113  85.363  33.712  1.00  0.00
ATOM   1860  CG2 VAL A 122      67.861  85.173  35.843  1.00  0.00
ATOM   1864  C   VAL A 122      66.472  85.350  32.213  1.00  0.00
ATOM   1865  O   VAL A 122      66.038  84.239  31.892  1.00  0.00
ATOM   1866  N   THR A 123      66.809  86.300  31.320  1.00  0.00
ATOM   1868  CA  THR A 123      66.297  86.251  29.934  1.00  0.00
ATOM   1870  CB  THR A 123      65.018  87.107  29.749  1.00  0.00
ATOM   1872  CG2 THR A 123      64.101  86.495  28.691  1.00  0.00
ATOM   1876  OG1 THR A 123      64.266  87.231  30.938  1.00  0.00
ATOM   1878  C   THR A 123      67.359  86.630  28.906  1.00  0.00
ATOM   1879  O   THR A 123      67.473  87.777  28.462  1.00  0.00
ATOM   1880  N   VAL A 124      68.183  85.651  28.546  1.00  0.00
ATOM   1882  CA  VAL A 124      69.341  85.854  27.673  1.00  0.00
ATOM   1884  CB  VAL A 124      70.392  84.743  27.872  1.00  0.00
ATOM   1886  CG1 VAL A 124      71.699  85.098  27.142  1.00  0.00
ATOM   1890  CG2 VAL A 124      70.723  84.533  29.359  1.00  0.00
ATOM   1894  C   VAL A 124      68.896  85.964  26.211  1.00  0.00
ATOM   1895  O   VAL A 124      68.039  85.226  25.730  1.00  0.00
ATOM   1896  N   SER A 125      69.490  86.905  25.484  1.00  0.00
ATOM   1898  CA  SER A 125      68.953  87.436  24.232  1.00  0.00
ATOM   1900  CB  SER A 125      68.171  88.721  24.547  1.00  0.00
ATOM   1903  OG  SER A 125      68.932  89.636  25.320  1.00  0.00
ATOM   1905  C   SER A 125      70.085  87.699  23.240  1.00  0.00
ATOM   1906  O   SER A 125      71.116  88.290  23.571  1.00  0.00
ATOM   1907  N   SER A 126      69.937  87.210  22.014  1.00  0.00
ATOM   1909  CA  SER A 126      70.991  87.272  21.000  1.00  0.00
ATOM   1911  CB  SER A 126      70.690  86.266  19.887  1.00  0.00
ATOM   1914  OG  SER A 126      70.577  84.973  20.461  1.00  0.00
ATOM   1916  C   SER A 126      71.184  88.694  20.460  1.00  0.00
ATOM   1917  O   SER A 126      70.530  89.667  20.834  1.00  0.00
END
