# Supplementary material for: Nanobody-based CTLA4 inhibitors for immune checkpoint blockade therapy of canine cancer patients
Source: Sci Rep. 2021 Oct 21;11:20763. doi: 10.1038/s41598-021-00325-3 (PMC8531395; doi:10.1038/s41598-021-00325-3)
Supplement: Supplementary file 1 — Supplementary Information 1. [file 41598_2021_325_MOESM1_ESM.zip › Supplemental Information/Robetta_cNb13_1.pdb]

ATOM      1  N   MET B   1        .683    .029   -.448  1.00  0.00
ATOM      2  CA  MET B   1       2.137   -.121   -.522  1.00  0.00
ATOM      3  C   MET B   1       2.504   1.249   -.570  1.00  0.00
ATOM      4  O   MET B   1       1.860   2.152  -1.059  1.00  0.00
ATOM      5  CB  MET B   1       2.641   -.894  -1.739  1.00  0.00
ATOM      6  CG  MET B   1       2.291  -2.375  -1.734  1.00  0.00
ATOM      7  SD  MET B   1       2.986  -3.259  -3.144  1.00  0.00
ATOM      8  CE  MET B   1       4.724  -3.271  -2.713  1.00  0.00
ATOM     20  N   HIS B   2       3.562   1.456    .010  1.00  0.00
ATOM     21  CA  HIS B   2       4.239   2.720    .145  1.00  0.00
ATOM     22  C   HIS B   2       5.616   2.590   -.395  1.00  0.00
ATOM     23  O   HIS B   2       6.364   1.602   -.195  1.00  0.00
ATOM     24  CB  HIS B   2       4.291   3.179   1.605  1.00  0.00
ATOM     25  CG  HIS B   2       2.941   3.370   2.224  1.00  0.00
ATOM     26  ND1 HIS B   2       2.182   4.503   2.019  1.00  0.00
ATOM     27  CD2 HIS B   2       2.215   2.574   3.043  1.00  0.00
ATOM     28  CE1 HIS B   2       1.046   4.394   2.685  1.00  0.00
ATOM     29  NE2 HIS B   2       1.041   3.234   3.314  1.00  0.00
ATOM     37  N   VAL B   3       6.006   3.722  -1.041  1.00  0.00
ATOM     38  CA  VAL B   3       7.343   3.726  -1.678  1.00  0.00
ATOM     39  C   VAL B   3       8.177   4.929  -1.224  1.00  0.00
ATOM     40  O   VAL B   3       7.748   6.088  -1.328  1.00  0.00
ATOM     41  CB  VAL B   3       7.207   3.757  -3.212  1.00  0.00
ATOM     42  CG1 VAL B   3       6.237   4.849  -3.639  1.00  0.00
ATOM     43  CG2 VAL B   3       8.572   3.968  -3.848  1.00  0.00
ATOM     53  N   ALA B   4       9.400   4.693   -.823  1.00  0.00
ATOM     54  CA  ALA B   4      10.195   5.841   -.477  1.00  0.00
ATOM     55  C   ALA B   4      11.377   5.805  -1.496  1.00  0.00
ATOM     56  O   ALA B   4      11.986   4.833  -1.972  1.00  0.00
ATOM     57  CB  ALA B   4      10.567   5.737    .932  1.00  0.00
ATOM     63  N   GLN B   5      11.897   6.909  -1.707  1.00  0.00
ATOM     64  CA  GLN B   5      13.044   7.024  -2.576  1.00  0.00
ATOM     65  C   GLN B   5      14.116   7.950  -1.984  1.00  0.00
ATOM     66  O   GLN B   5      13.763   8.883  -1.254  1.00  0.00
ATOM     67  CB  GLN B   5      12.608   7.532  -3.953  1.00  0.00
ATOM     68  CG  GLN B   5      11.344   6.879  -4.486  1.00  0.00
ATOM     69  CD  GLN B   5      11.044   7.282  -5.917  1.00  0.00
ATOM     70  OE1 GLN B   5      10.023   6.887  -6.486  1.00  0.00
ATOM     71  NE2 GLN B   5      11.933   8.072  -6.507  1.00  0.00
ATOM     80  N   PRO B   6      15.438   7.781  -2.382  1.00  0.00
ATOM     81  CA  PRO B   6      16.258   8.797  -1.779  1.00  0.00
ATOM     82  C   PRO B   6      16.043  10.159  -2.456  1.00  0.00
ATOM     83  O   PRO B   6      15.627  10.190  -3.615  1.00  0.00
ATOM     84  CB  PRO B   6      17.674   8.260  -2.007  1.00  0.00
ATOM     85  CG  PRO B   6      17.559   7.440  -3.247  1.00  0.00
ATOM     86  CD  PRO B   6      16.206   6.789  -3.141  1.00  0.00
ATOM     94  N   ALA B   7      16.291  11.333  -1.808  1.00  0.00
ATOM     95  CA  ALA B   7      15.901  12.428  -2.682  1.00  0.00
ATOM     96  C   ALA B   7      16.554  12.912  -3.933  1.00  0.00
ATOM     97  O   ALA B   7      15.779  13.232  -4.809  1.00  0.00
ATOM     98  CB  ALA B   7      16.113  13.493  -1.613  1.00  0.00
ATOM    104  N   VAL B   8      17.928  12.970  -3.945  1.00  0.00
ATOM    105  CA  VAL B   8      18.742  13.360  -5.136  1.00  0.00
ATOM    106  C   VAL B   8      19.970  12.431  -5.469  1.00  0.00
ATOM    107  O   VAL B   8      20.556  12.004  -4.499  1.00  0.00
ATOM    108  CB  VAL B   8      19.262  14.795  -4.932  1.00  0.00
ATOM    109  CG1 VAL B   8      20.115  15.226  -6.115  1.00  0.00
ATOM    110  CG2 VAL B   8      18.091  15.746  -4.736  1.00  0.00
ATOM    120  N   VAL B   9      20.423  12.080  -6.559  1.00  0.00
ATOM    121  CA  VAL B   9      21.585  11.192  -6.647  1.00  0.00
ATOM    122  C   VAL B   9      22.519  11.710  -7.598  1.00  0.00
ATOM    123  O   VAL B   9      21.873  12.049  -8.568  1.00  0.00
ATOM    124  CB  VAL B   9      21.194   9.767  -7.082  1.00  0.00
ATOM    125  CG1 VAL B   9      22.429   8.886  -7.191  1.00  0.00
ATOM    126  CG2 VAL B   9      20.197   9.179  -6.095  1.00  0.00
ATOM    136  N   LEU B  10      23.811  11.842  -7.317  1.00  0.00
ATOM    137  CA  LEU B  10      24.655  12.430  -8.261  1.00  0.00
ATOM    138  C   LEU B  10      25.478  11.431  -9.004  1.00  0.00
ATOM    139  O   LEU B  10      26.104  10.572  -8.425  1.00  0.00
ATOM    140  CB  LEU B  10      25.572  13.440  -7.559  1.00  0.00
ATOM    141  CG  LEU B  10      24.967  14.828  -7.312  1.00  0.00
ATOM    142  CD1 LEU B  10      23.807  14.710  -6.332  1.00  0.00
ATOM    143  CD2 LEU B  10      26.041  15.763  -6.777  1.00  0.00
ATOM    155  N   ALA B  11      25.490  11.649 -10.442  1.00  0.00
ATOM    156  CA  ALA B  11      26.228  10.684 -11.111  1.00  0.00
ATOM    157  C   ALA B  11      27.521  11.238 -11.753  1.00  0.00
ATOM    158  O   ALA B  11      27.905  12.408 -12.083  1.00  0.00
ATOM    159  CB  ALA B  11      25.404  10.150 -12.123  1.00  0.00
ATOM    165  N   SER B  12      28.289  10.347 -12.152  1.00  0.00
ATOM    166  CA  SER B  12      29.429  11.015 -12.648  1.00  0.00
ATOM    167  C   SER B  12      29.454  10.772 -14.106  1.00  0.00
ATOM    168  O   SER B  12      28.505  10.197 -14.587  1.00  0.00
ATOM    169  CB  SER B  12      30.698  10.509 -11.990  1.00  0.00
ATOM    170  OG  SER B  12      30.987   9.199 -12.397  1.00  0.00
ATOM    176  N   SER B  13      30.412  11.250 -14.859  1.00  0.00
ATOM    177  CA  SER B  13      30.583  11.077 -16.378  1.00  0.00
ATOM    178  C   SER B  13      30.791   9.815 -17.071  1.00  0.00
ATOM    179  O   SER B  13      30.687   9.674 -18.260  1.00  0.00
ATOM    180  CB  SER B  13      31.756  11.918 -16.841  1.00  0.00
ATOM    181  OG  SER B  13      32.935  11.538 -16.185  1.00  0.00
ATOM    187  N   ARG B  14      31.077   8.981 -16.235  1.00  0.00
ATOM    188  CA  ARG B  14      31.410   7.629 -16.363  1.00  0.00
ATOM    189  C   ARG B  14      29.975   7.288 -16.135  1.00  0.00
ATOM    190  O   ARG B  14      29.813   6.102 -15.855  1.00  0.00
ATOM    191  CB  ARG B  14      32.376   7.075 -15.326  1.00  0.00
ATOM    192  CG  ARG B  14      33.775   7.668 -15.375  1.00  0.00
ATOM    193  CD  ARG B  14      34.663   7.064 -14.348  1.00  0.00
ATOM    194  NE  ARG B  14      36.003   7.629 -14.391  1.00  0.00
ATOM    195  CZ  ARG B  14      37.020   7.245 -13.595  1.00  0.00
ATOM    196  NH1 ARG B  14      36.836   6.297 -12.703  1.00  0.00
ATOM    197  NH2 ARG B  14      38.204   7.821 -13.712  1.00  0.00
ATOM    211  N   GLY B  15      28.931   8.255 -15.921  1.00  0.00
ATOM    212  CA  GLY B  15      27.865   7.445 -15.495  1.00  0.00
ATOM    213  C   GLY B  15      27.213   6.699 -14.320  1.00  0.00
ATOM    214  O   GLY B  15      26.022   6.818 -14.186  1.00  0.00
ATOM    218  N   VAL B  16      27.917   6.122 -13.378  1.00  0.00
ATOM    219  CA  VAL B  16      26.908   5.429 -12.868  1.00  0.00
ATOM    220  C   VAL B  16      25.907   5.830 -11.792  1.00  0.00
ATOM    221  O   VAL B  16      26.347   6.633 -10.954  1.00  0.00
ATOM    222  CB  VAL B  16      27.616   4.142 -12.404  1.00  0.00
ATOM    223  CG1 VAL B  16      26.630   3.212 -11.712  1.00  0.00
ATOM    224  CG2 VAL B  16      28.266   3.451 -13.592  1.00  0.00
ATOM    234  N   ALA B  17      24.564   5.543 -11.832  1.00  0.00
ATOM    235  CA  ALA B  17      23.809   5.997 -10.636  1.00  0.00
ATOM    236  C   ALA B  17      23.035   4.896  -9.829  1.00  0.00
ATOM    237  O   ALA B  17      22.524   3.861 -10.264  1.00  0.00
ATOM    238  CB  ALA B  17      22.952   6.998 -11.176  1.00  0.00
ATOM    244  N   SER B  18      22.960   4.998  -8.609  1.00  0.00
ATOM    245  CA  SER B  18      22.141   3.915  -8.062  1.00  0.00
ATOM    246  C   SER B  18      20.981   4.448  -7.353  1.00  0.00
ATOM    247  O   SER B  18      21.072   5.305  -6.496  1.00  0.00
ATOM    248  CB  SER B  18      22.942   3.048  -7.110  1.00  0.00
ATOM    249  OG  SER B  18      23.973   2.380  -7.786  1.00  0.00
ATOM    255  N   PHE B  19      19.843   3.855  -7.656  1.00  0.00
ATOM    256  CA  PHE B  19      18.739   4.346  -7.034  1.00  0.00
ATOM    257  C   PHE B  19      18.197   3.282  -6.036  1.00  0.00
ATOM    258  O   PHE B  19      17.911   2.129  -6.239  1.00  0.00
ATOM    259  CB  PHE B  19      17.699   4.727  -8.089  1.00  0.00
ATOM    260  CG  PHE B  19      16.329   4.979  -7.527  1.00  0.00
ATOM    261  CD1 PHE B  19      15.978   6.235  -7.055  1.00  0.00
ATOM    262  CD2 PHE B  19      15.389   3.961  -7.469  1.00  0.00
ATOM    263  CE1 PHE B  19      14.718   6.468  -6.537  1.00  0.00
ATOM    264  CE2 PHE B  19      14.128   4.192  -6.954  1.00  0.00
ATOM    265  CZ  PHE B  19      13.793   5.447  -6.487  1.00  0.00
ATOM    275  N   VAL B  20      17.869   3.648  -4.913  1.00  0.00
ATOM    276  CA  VAL B  20      17.294   2.618  -4.032  1.00  0.00
ATOM    277  C   VAL B  20      15.848   2.917  -3.681  1.00  0.00
ATOM    278  O   VAL B  20      15.539   4.036  -3.319  1.00  0.00
ATOM    279  CB  VAL B  20      18.110   2.507  -2.731  1.00  0.00
ATOM    280  CG1 VAL B  20      17.493   1.473  -1.801  1.00  0.00
ATOM    281  CG2 VAL B  20      19.553   2.150  -3.053  1.00  0.00
ATOM    291  N   CYS B  21      14.955   1.891  -3.733  1.00  0.00
ATOM    292  CA  CYS B  21      13.643   2.170  -3.419  1.00  0.00
ATOM    293  C   CYS B  21      13.135   1.435  -2.174  1.00  0.00
ATOM    294  O   CYS B  21      13.492    .306  -1.814  1.00  0.00
ATOM    295  CB  CYS B  21      12.773   1.820  -4.627  1.00  0.00
ATOM    296  SG  CYS B  21      11.001   2.055  -4.354  1.00  0.00
ATOM    302  N   GLU B  22      12.344   1.984  -1.384  1.00  0.00
ATOM    303  CA  GLU B  22      11.966   1.123   -.250  1.00  0.00
ATOM    304  C   GLU B  22      10.467    .954   -.225  1.00  0.00
ATOM    305  O   GLU B  22       9.585   1.791   -.277  1.00  0.00
ATOM    306  CB  GLU B  22      12.445   1.712   1.079  1.00  0.00
ATOM    307  CG  GLU B  22      12.116    .862   2.298  1.00  0.00
ATOM    308  CD  GLU B  22      12.664   1.435   3.575  1.00  0.00
ATOM    309  OE1 GLU B  22      13.312   2.452   3.518  1.00  0.00
ATOM    310  OE2 GLU B  22      12.433    .854   4.610  1.00  0.00
ATOM    317  N   TYR B  23      10.052   -.271   -.059  1.00  0.00
ATOM    318  CA  TYR B  23       8.666   -.497   -.043  1.00  0.00
ATOM    319  C   TYR B  23       8.100   -.920   1.255  1.00  0.00
ATOM    320  O   TYR B  23       8.293  -1.987   1.808  1.00  0.00
ATOM    321  CB  TYR B  23       8.320  -1.539  -1.110  1.00  0.00
ATOM    322  CG  TYR B  23       8.645  -1.099  -2.520  1.00  0.00
ATOM    323  CD1 TYR B  23       9.531  -1.839  -3.290  1.00  0.00
ATOM    324  CD2 TYR B  23       8.058    .043  -3.043  1.00  0.00
ATOM    325  CE1 TYR B  23       9.827  -1.437  -4.579  1.00  0.00
ATOM    326  CE2 TYR B  23       8.355    .445  -4.331  1.00  0.00
ATOM    327  CZ  TYR B  23       9.235   -.291  -5.097  1.00  0.00
ATOM    328  OH  TYR B  23       9.531    .109  -6.380  1.00  0.00
ATOM    338  N   GLY B  24       6.958   -.318   1.426  1.00  0.00
ATOM    339  CA  GLY B  24       5.879   -.291   2.426  1.00  0.00
ATOM    340  C   GLY B  24       4.972  -1.427   2.723  1.00  0.00
ATOM    341  O   GLY B  24       3.890  -1.245   3.313  1.00  0.00
ATOM    345  N   SER B  25       5.273  -2.567   2.194  1.00  0.00
ATOM    346  CA  SER B  25       4.414  -3.639   2.580  1.00  0.00
ATOM    347  C   SER B  25       5.258  -4.916   2.779  1.00  0.00
ATOM    348  O   SER B  25       6.351  -5.053   2.263  1.00  0.00
ATOM    349  CB  SER B  25       3.345  -3.850   1.526  1.00  0.00
ATOM    350  OG  SER B  25       2.471  -4.880   1.898  1.00  0.00
ATOM    356  N   SER B  26       4.684  -5.865   3.548  1.00  0.00
ATOM    357  CA  SER B  26       5.323  -7.190   3.772  1.00  0.00
ATOM    358  C   SER B  26       4.779  -7.902   2.739  1.00  0.00
ATOM    359  O   SER B  26       5.557  -8.654   2.138  1.00  0.00
ATOM    360  CB  SER B  26       4.994  -7.852   5.096  1.00  0.00
ATOM    361  OG  SER B  26       3.633  -8.178   5.170  1.00  0.00
ATOM    367  N   GLY B  27       3.632  -7.585   2.185  1.00  0.00
ATOM    368  CA  GLY B  27       3.930  -8.549   1.374  1.00  0.00
ATOM    369  C   GLY B  27       3.812  -9.901   1.676  1.00  0.00
ATOM    370  O   GLY B  27       3.915 -10.590   2.675  1.00  0.00
ATOM    374  N   ASN B  28       4.084 -10.143    .490  1.00  0.00
ATOM    375  CA  ASN B  28       4.588 -11.232   -.084  1.00  0.00
ATOM    376  C   ASN B  28       5.190 -10.564  -1.399  1.00  0.00
ATOM    377  O   ASN B  28       4.556 -10.628  -2.483  1.00  0.00
ATOM    378  CB  ASN B  28       3.524 -12.292   -.304  1.00  0.00
ATOM    379  CG  ASN B  28       4.094 -13.583   -.822  1.00  0.00
ATOM    380  OD1 ASN B  28       5.133 -13.593  -1.492  1.00  0.00
ATOM    381  ND2 ASN B  28       3.433 -14.673   -.527  1.00  0.00
ATOM    388  N   ALA B  29       6.337 -10.371  -1.367  1.00  0.00
ATOM    389  CA  ALA B  29       7.242  -9.829  -2.339  1.00  0.00
ATOM    390  C   ALA B  29       7.103 -10.759  -3.541  1.00  0.00
ATOM    391  O   ALA B  29       7.315 -10.178  -4.597  1.00  0.00
ATOM    392  CB  ALA B  29       8.350  -9.805  -2.005  1.00  0.00
ATOM    398  N   ALA B  30       6.776 -12.153  -3.482  1.00  0.00
ATOM    399  CA  ALA B  30       7.060 -12.292  -4.816  1.00  0.00
ATOM    400  C   ALA B  30       7.318 -12.407  -6.145  1.00  0.00
ATOM    401  O   ALA B  30       8.193 -12.688  -6.931  1.00  0.00
ATOM    402  CB  ALA B  30       6.545 -14.157  -4.314  1.00  0.00
ATOM    408  N   GLU B  31       6.299 -12.064  -6.652  1.00  0.00
ATOM    409  CA  GLU B  31       5.908 -11.859  -8.054  1.00  0.00
ATOM    410  C   GLU B  31       6.048 -10.331  -8.592  1.00  0.00
ATOM    411  O   GLU B  31       5.719 -10.049  -9.732  1.00  0.00
ATOM    412  CB  GLU B  31       4.467 -12.347  -8.217  1.00  0.00
ATOM    413  CG  GLU B  31       4.249 -13.803  -7.832  1.00  0.00
ATOM    414  CD  GLU B  31       5.057 -14.756  -8.669  1.00  0.00
ATOM    415  OE1 GLU B  31       5.354 -14.426  -9.792  1.00  0.00
ATOM    416  OE2 GLU B  31       5.377 -15.816  -8.184  1.00  0.00
ATOM    423  N   VAL B  32       6.485  -9.399  -7.709  1.00  0.00
ATOM    424  CA  VAL B  32       6.552  -7.876  -7.588  1.00  0.00
ATOM    425  C   VAL B  32       7.360  -7.436  -8.847  1.00  0.00
ATOM    426  O   VAL B  32       8.362  -8.142  -9.242  1.00  0.00
ATOM    427  CB  VAL B  32       7.257  -7.412  -6.300  1.00  0.00
ATOM    428  CG1 VAL B  32       8.706  -7.876  -6.289  1.00  0.00
ATOM    429  CG2 VAL B  32       7.175  -5.897  -6.182  1.00  0.00
ATOM    439  N   ARG B  33       6.773  -6.311  -9.425  1.00  0.00
ATOM    440  CA  ARG B  33       7.359  -5.743 -10.570  1.00  0.00
ATOM    441  C   ARG B  33       7.730  -4.354 -10.228  1.00  0.00
ATOM    442  O   ARG B  33       7.082  -3.461  -9.724  1.00  0.00
ATOM    443  CB  ARG B  33       6.405  -5.762 -11.755  1.00  0.00
ATOM    444  CG  ARG B  33       6.938  -5.102 -13.016  1.00  0.00
ATOM    445  CD  ARG B  33       5.978  -5.214 -14.144  1.00  0.00
ATOM    446  NE  ARG B  33       5.847  -6.585 -14.610  1.00  0.00
ATOM    447  CZ  ARG B  33       4.917  -7.010 -15.487  1.00  0.00
ATOM    448  NH1 ARG B  33       4.045  -6.160 -15.983  1.00  0.00
ATOM    449  NH2 ARG B  33       4.881  -8.280 -15.850  1.00  0.00
ATOM    463  N   VAL B  34       8.972  -4.051 -10.588  1.00  0.00
ATOM    464  CA  VAL B  34       9.466  -2.725 -10.237  1.00  0.00
ATOM    465  C   VAL B  34       9.783  -2.013 -11.414  1.00  0.00
ATOM    466  O   VAL B  34      10.465  -2.688 -12.153  1.00  0.00
ATOM    467  CB  VAL B  34      10.729  -2.783  -9.358  1.00  0.00
ATOM    468  CG1 VAL B  34      11.102  -1.392  -8.869  1.00  0.00
ATOM    469  CG2 VAL B  34      10.500  -3.724  -8.185  1.00  0.00
ATOM    479  N   THR B  35       9.216   -.694 -11.535  1.00  0.00
ATOM    480  CA  THR B  35       9.501    .089 -12.744  1.00  0.00
ATOM    481  C   THR B  35      10.231   1.511 -12.526  1.00  0.00
ATOM    482  O   THR B  35       9.967   2.239 -11.557  1.00  0.00
ATOM    483  CB  THR B  35       8.179    .300 -13.504  1.00  0.00
ATOM    484  OG1 THR B  35       7.627   -.972 -13.870  1.00  0.00
ATOM    485  CG2 THR B  35       8.412   1.127 -14.760  1.00  0.00
ATOM    493  N   VAL B  36      11.213   1.900 -13.236  1.00  0.00
ATOM    494  CA  VAL B  36      11.725   3.174 -13.093  1.00  0.00
ATOM    495  C   VAL B  36      11.296   4.003 -14.336  1.00  0.00
ATOM    496  O   VAL B  36      11.461   3.714 -15.546  1.00  0.00
ATOM    497  CB  VAL B  36      13.258   3.106 -12.957  1.00  0.00
ATOM    498  CG1 VAL B  36      13.870   2.419 -14.169  1.00  0.00
ATOM    499  CG2 VAL B  36      13.826   4.506 -12.786  1.00  0.00
ATOM    509  N   LEU B  37      10.736   5.212 -13.949  1.00  0.00
ATOM    510  CA  LEU B  37      10.372   6.012 -15.044  1.00  0.00
ATOM    511  C   LEU B  37      11.140   7.414 -14.977  1.00  0.00
ATOM    512  O   LEU B  37      11.433   8.053 -13.961  1.00  0.00
ATOM    513  CB  LEU B  37       8.849   6.194 -15.035  1.00  0.00
ATOM    514  CG  LEU B  37       8.024   4.900 -15.047  1.00  0.00
ATOM    515  CD1 LEU B  37       7.754   4.457 -13.616  1.00  0.00
ATOM    516  CD2 LEU B  37       6.724   5.134 -15.802  1.00  0.00
ATOM    528  N   ARG B  38      11.490   7.966 -16.120  1.00  0.00
ATOM    529  CA  ARG B  38      11.963   9.259 -16.144  1.00  0.00
ATOM    530  C   ARG B  38      10.908  10.427 -16.552  1.00  0.00
ATOM    531  O   ARG B  38       9.943  10.503 -17.333  1.00  0.00
ATOM    532  CB  ARG B  38      13.153   9.247 -17.093  1.00  0.00
ATOM    533  CG  ARG B  38      13.854  10.586 -17.257  1.00  0.00
ATOM    534  CD  ARG B  38      15.086  10.464 -18.078  1.00  0.00
ATOM    535  NE  ARG B  38      15.785  11.733 -18.198  1.00  0.00
ATOM    536  CZ  ARG B  38      15.627  12.600 -19.217  1.00  0.00
ATOM    537  NH1 ARG B  38      14.792  12.321 -20.194  1.00  0.00
ATOM    538  NH2 ARG B  38      16.311  13.730 -19.235  1.00  0.00
ATOM    552  N   GLN B  39      10.996  11.584 -15.783  1.00  0.00
ATOM    553  CA  GLN B  39       9.930  12.566 -16.237  1.00  0.00
ATOM    554  C   GLN B  39      10.496  13.655 -17.101  1.00  0.00
ATOM    555  O   GLN B  39      11.381  14.364 -16.616  1.00  0.00
ATOM    556  CB  GLN B  39       9.219  13.213 -15.046  1.00  0.00
ATOM    557  CG  GLN B  39       8.061  14.118 -15.428  1.00  0.00
ATOM    558  CD  GLN B  39       7.399  14.754 -14.220  1.00  0.00
ATOM    559  OE1 GLN B  39       7.149  14.089 -13.211  1.00  0.00
ATOM    560  NE2 GLN B  39       7.112  16.047 -14.316  1.00  0.00
ATOM    569  N   ALA B  40      10.114  13.914 -18.249  1.00  0.00
ATOM    570  CA  ALA B  40      10.732  14.872 -18.931  1.00  0.00
ATOM    571  C   ALA B  40      10.081  16.246 -19.197  1.00  0.00
ATOM    572  O   ALA B  40       9.159  16.636 -19.833  1.00  0.00
ATOM    573  CB  ALA B  40      11.052  14.434 -20.254  1.00  0.00
ATOM    579  N   GLY B  41      10.410  17.078 -18.311  1.00  0.00
ATOM    580  CA  GLY B  41       9.690  18.281 -18.405  1.00  0.00
ATOM    581  C   GLY B  41       8.363  17.581 -18.001  1.00  0.00
ATOM    582  O   GLY B  41       8.269  17.009 -16.923  1.00  0.00
ATOM    586  N   SER B  42       7.309  17.738 -18.844  1.00  0.00
ATOM    587  CA  SER B  42       5.925  17.213 -18.638  1.00  0.00
ATOM    588  C   SER B  42       5.594  15.863 -19.193  1.00  0.00
ATOM    589  O   SER B  42       4.389  15.370 -19.173  1.00  0.00
ATOM    590  CB  SER B  42       4.926  18.191 -19.225  1.00  0.00
ATOM    591  OG  SER B  42       5.074  18.286 -20.615  1.00  0.00
ATOM    597  N   GLN B  43       6.621  15.194 -19.812  1.00  0.00
ATOM    598  CA  GLN B  43       6.325  13.988 -20.430  1.00  0.00
ATOM    599  C   GLN B  43       6.794  12.782 -19.770  1.00  0.00
ATOM    600  O   GLN B  43       7.753  12.543 -19.037  1.00  0.00
ATOM    601  CB  GLN B  43       6.882  14.014 -21.855  1.00  0.00
ATOM    602  CG  GLN B  43       6.347  15.148 -22.713  1.00  0.00
ATOM    603  CD  GLN B  43       4.861  15.014 -22.988  1.00  0.00
ATOM    604  OE1 GLN B  43       4.415  14.042 -23.604  1.00  0.00
ATOM    605  NE2 GLN B  43       4.086  15.991 -22.533  1.00  0.00
ATOM    614  N   MET B  44       6.241  11.691 -19.910  1.00  0.00
ATOM    615  CA  MET B  44       6.924  10.706 -19.073  1.00  0.00
ATOM    616  C   MET B  44       7.387   9.478 -19.852  1.00  0.00
ATOM    617  O   MET B  44       6.618   8.928 -20.649  1.00  0.00
ATOM    618  CB  MET B  44       6.008  10.280 -17.927  1.00  0.00
ATOM    619  CG  MET B  44       6.625   9.271 -16.970  1.00  0.00
ATOM    620  SD  MET B  44       5.535   8.864 -15.591  1.00  0.00
ATOM    621  CE  MET B  44       5.579  10.393 -14.662  1.00  0.00
ATOM    631  N   THR B  45       8.579   8.989 -19.575  1.00  0.00
ATOM    632  CA  THR B  45       8.944   7.950 -20.326  1.00  0.00
ATOM    633  C   THR B  45       9.359   6.680 -19.411  1.00  0.00
ATOM    634  O   THR B  45       9.721   6.513 -18.227  1.00  0.00
ATOM    635  CB  THR B  45      10.082   8.420 -21.251  1.00  0.00
ATOM    636  OG1 THR B  45      11.207   8.825 -20.461  1.00  0.00
ATOM    637  CG2 THR B  45       9.623   9.589 -22.109  1.00  0.00
ATOM    645  N   GLU B  46       9.256   5.530 -19.947  1.00  0.00
ATOM    646  CA  GLU B  46       9.606   4.429 -19.001  1.00  0.00
ATOM    647  C   GLU B  46      10.887   4.023 -19.512  1.00  0.00
ATOM    648  O   GLU B  46      11.070   3.741 -20.724  1.00  0.00
ATOM    649  CB  GLU B  46       8.624   3.255 -18.998  1.00  0.00
ATOM    650  CG  GLU B  46       9.006   2.118 -18.060  1.00  0.00
ATOM    651  CD  GLU B  46       8.006    .996 -18.064  1.00  0.00
ATOM    652  OE1 GLU B  46       6.852   1.254 -18.312  1.00  0.00
ATOM    653  OE2 GLU B  46       8.396   -.122 -17.819  1.00  0.00
ATOM    660  N   VAL B  47      11.793   3.879 -18.605  1.00  0.00
ATOM    661  CA  VAL B  47      13.138   3.650 -18.919  1.00  0.00
ATOM    662  C   VAL B  47      13.577   2.251 -18.517  1.00  0.00
ATOM    663  O   VAL B  47      14.285   1.598 -19.286  1.00  0.00
ATOM    664  CB  VAL B  47      14.012   4.703 -18.211  1.00  0.00
ATOM    665  CG1 VAL B  47      15.488   4.414 -18.446  1.00  0.00
ATOM    666  CG2 VAL B  47      13.649   6.095 -18.706  1.00  0.00
ATOM    676  N   CYS B  48      13.122   1.795 -17.475  1.00  0.00
ATOM    677  CA  CYS B  48      13.446    .499 -17.112  1.00  0.00
ATOM    678  C   CYS B  48      12.576   -.234 -16.247  1.00  0.00
ATOM    679  O   CYS B  48      11.716   -.080 -15.422  1.00  0.00
ATOM    680  CB  CYS B  48      14.822    .513 -16.446  1.00  0.00
ATOM    681  SG  CYS B  48      15.428  -1.123 -15.968  1.00  0.00
ATOM    687  N   ALA B  49      12.686  -1.399 -16.573  1.00  0.00
ATOM    688  CA  ALA B  49      11.830  -2.083 -15.764  1.00  0.00
ATOM    689  C   ALA B  49      12.446  -3.165 -15.303  1.00  0.00
ATOM    690  O   ALA B  49      13.328  -3.784 -15.917  1.00  0.00
ATOM    691  CB  ALA B  49      10.692  -2.205 -16.279  1.00  0.00
ATOM    697  N   ALA B  50      11.908  -3.547 -14.349  1.00  0.00
ATOM    698  CA  ALA B  50      12.502  -4.736 -14.005  1.00  0.00
ATOM    699  C   ALA B  50      11.647  -5.327 -13.195  1.00  0.00
ATOM    700  O   ALA B  50      10.945  -4.635 -12.544  1.00  0.00
ATOM    701  CB  ALA B  50      13.694  -4.557 -13.170  1.00  0.00
ATOM    707  N   THR B  51      11.744  -6.728 -13.391  1.00  0.00
ATOM    708  CA  THR B  51      10.841  -7.554 -12.783  1.00  0.00
ATOM    709  C   THR B  51      11.546  -8.495 -12.159  1.00  0.00
ATOM    710  O   THR B  51      12.400  -9.181 -12.667  1.00  0.00
ATOM    711  CB  THR B  51       9.854  -8.221 -13.758  1.00  0.00
ATOM    712  OG1 THR B  51       9.175  -7.212 -14.518  1.00  0.00
ATOM    713  CG2 THR B  51       8.831  -9.051 -12.998  1.00  0.00
ATOM    721  N   TYR B  52      11.143  -8.679 -11.035  1.00  0.00
ATOM    722  CA  TYR B  52      11.778  -9.576 -10.331  1.00  0.00
ATOM    723  C   TYR B  52      10.766 -10.310 -10.077  1.00  0.00
ATOM    724  O   TYR B  52       9.615  -9.923  -9.686  1.00  0.00
ATOM    725  CB  TYR B  52      12.466  -9.057  -9.067  1.00  0.00
ATOM    726  CG  TYR B  52      13.401  -7.894  -9.315  1.00  0.00
ATOM    727  CD1 TYR B  52      12.909  -6.597  -9.320  1.00  0.00
ATOM    728  CD2 TYR B  52      14.751  -8.125  -9.536  1.00  0.00
ATOM    729  CE1 TYR B  52      13.763  -5.535  -9.546  1.00  0.00
ATOM    730  CE2 TYR B  52      15.605  -7.063  -9.762  1.00  0.00
ATOM    731  CZ  TYR B  52      15.115  -5.772  -9.768  1.00  0.00
ATOM    732  OH  TYR B  52      15.966  -4.715  -9.993  1.00  0.00
ATOM    742  N   THR B  53      11.363 -11.258  -9.845  1.00  0.00
ATOM    743  CA  THR B  53      10.698 -12.260  -9.482  1.00  0.00
ATOM    744  C   THR B  53      11.541 -12.675  -8.392  1.00  0.00
ATOM    745  O   THR B  53      12.520 -12.162  -8.211  1.00  0.00
ATOM    746  CB  THR B  53      10.530 -13.312 -10.594  1.00  0.00
ATOM    747  OG1 THR B  53      11.792 -13.937 -10.860  1.00  0.00
ATOM    748  CG2 THR B  53      10.012 -12.662 -11.869  1.00  0.00
ATOM    756  N   VAL B  54      11.007 -13.518  -7.530  1.00  0.00
ATOM    757  CA  VAL B  54      11.693 -14.021  -6.426  1.00  0.00
ATOM    758  C   VAL B  54      11.773 -14.706  -7.823  1.00  0.00
ATOM    759  O   VAL B  54      10.737 -14.734  -8.505  1.00  0.00
ATOM    760  CB  VAL B  54      10.961 -14.690  -5.247  1.00  0.00
ATOM    761  CG1 VAL B  54      10.292 -15.980  -5.698  1.00  0.00
ATOM    762  CG2 VAL B  54      11.940 -14.958  -4.114  1.00  0.00
ATOM    772  N   GLU B  55      12.665 -15.285  -8.075  1.00  0.00
ATOM    773  CA  GLU B  55      13.674 -16.072  -8.714  1.00  0.00
ATOM    774  C   GLU B  55      14.364 -15.051  -9.777  1.00  0.00
ATOM    775  O   GLU B  55      14.779 -15.433 -10.884  1.00  0.00
ATOM    776  CB  GLU B  55      13.059 -17.307  -9.376  1.00  0.00
ATOM    777  CG  GLU B  55      12.349 -18.248  -8.414  1.00  0.00
ATOM    778  CD  GLU B  55      11.848 -19.499  -9.081  1.00  0.00
ATOM    779  OE1 GLU B  55      11.944 -19.588 -10.282  1.00  0.00
ATOM    780  OE2 GLU B  55      11.370 -20.367  -8.390  1.00  0.00
ATOM    787  N   ASP B  56      14.404 -13.724  -9.397  1.00  0.00
ATOM    788  CA  ASP B  56      15.274 -12.502  -9.641  1.00  0.00
ATOM    789  C   ASP B  56      15.540 -12.007 -10.977  1.00  0.00
ATOM    790  O   ASP B  56      16.576 -11.350 -11.232  1.00  0.00
ATOM    791  CB  ASP B  56      16.662 -12.720  -9.033  1.00  0.00
ATOM    792  CG  ASP B  56      16.627 -12.890  -7.520  1.00  0.00
ATOM    793  OD1 ASP B  56      15.922 -12.150  -6.875  1.00  0.00
ATOM    794  OD2 ASP B  56      17.306 -13.757  -7.025  1.00  0.00
ATOM    799  N   GLU B  57      14.817 -12.476 -11.900  1.00  0.00
ATOM    800  CA  GLU B  57      15.221 -11.869 -13.049  1.00  0.00
ATOM    801  C   GLU B  57      15.023 -10.439 -12.778  1.00  0.00
ATOM    802  O   GLU B  57      14.398  -9.935 -11.665  1.00  0.00
ATOM    803  CB  GLU B  57      14.415 -12.348 -14.259  1.00  0.00
ATOM    804  CG  GLU B  57      14.656 -13.802 -14.639  1.00  0.00
ATOM    805  CD  GLU B  57      13.874 -14.228 -15.851  1.00  0.00
ATOM    806  OE1 GLU B  57      13.109 -13.437 -16.348  1.00  0.00
ATOM    807  OE2 GLU B  57      14.043 -15.345 -16.280  1.00  0.00
ATOM    814  N   LEU B  58      15.879  -9.827 -13.717  1.00  0.00
ATOM    815  CA  LEU B  58      15.799  -8.465 -14.004  1.00  0.00
ATOM    816  C   LEU B  58      15.693  -8.109 -15.514  1.00  0.00
ATOM    817  O   LEU B  58      16.493  -8.592 -16.265  1.00  0.00
ATOM    818  CB  LEU B  58      17.029  -7.791 -13.384  1.00  0.00
ATOM    819  CG  LEU B  58      17.090  -6.264 -13.519  1.00  0.00
ATOM    820  CD1 LEU B  58      17.882  -5.682 -12.357  1.00  0.00
ATOM    821  CD2 LEU B  58      17.726  -5.898 -14.852  1.00  0.00
ATOM    833  N   ALA B  59      14.799  -7.289 -15.975  1.00  0.00
ATOM    834  CA  ALA B  59      14.917  -6.950 -17.363  1.00  0.00
ATOM    835  C   ALA B  59      15.486  -5.492 -17.711  1.00  0.00
ATOM    836  O   ALA B  59      15.459  -4.613 -16.830  1.00  0.00
ATOM    837  CB  ALA B  59      13.723  -7.256 -17.935  1.00  0.00
ATOM    843  N   PHE B  60      16.002  -5.189 -18.921  1.00  0.00
ATOM    844  CA  PHE B  60      16.413  -3.829 -18.975  1.00  0.00
ATOM    845  C   PHE B  60      15.987  -3.196 -20.045  1.00  0.00
ATOM    846  O   PHE B  60      15.708  -3.757 -21.085  1.00  0.00
ATOM    847  CB  PHE B  60      17.934  -3.673 -18.966  1.00  0.00
ATOM    848  CG  PHE B  60      18.624  -4.391 -20.091  1.00  0.00
ATOM    849  CD1 PHE B  60      18.815  -3.768 -21.316  1.00  0.00
ATOM    850  CD2 PHE B  60      19.082  -5.689 -19.928  1.00  0.00
ATOM    851  CE1 PHE B  60      19.449  -4.428 -22.352  1.00  0.00
ATOM    852  CE2 PHE B  60      19.717  -6.350 -20.961  1.00  0.00
ATOM    853  CZ  PHE B  60      19.900  -5.718 -22.175  1.00  0.00
ATOM    863  N   LEU B  61      15.786  -2.033 -19.829  1.00  0.00
ATOM    864  CA  LEU B  61      15.281  -1.674 -20.995  1.00  0.00
ATOM    865  C   LEU B  61      16.174   -.774 -21.597  1.00  0.00
ATOM    866  O   LEU B  61      17.221   -.618 -20.967  1.00  0.00
ATOM    867  CB  LEU B  61      13.899  -1.034 -20.815  1.00  0.00
ATOM    868  CG  LEU B  61      12.855  -1.896 -20.095  1.00  0.00
ATOM    869  CD1 LEU B  61      11.595  -1.075 -19.856  1.00  0.00
ATOM    870  CD2 LEU B  61      12.553  -3.131 -20.930  1.00  0.00
ATOM    882  N   ASP B  62      15.799   -.235 -22.658  1.00  0.00
ATOM    883  CA  ASP B  62      16.736    .288 -23.390  1.00  0.00
ATOM    884  C   ASP B  62      17.837   1.220 -22.886  1.00  0.00
ATOM    885  O   ASP B  62      17.639   2.218 -22.201  1.00  0.00
ATOM    886  CB  ASP B  62      15.943    .979 -24.503  1.00  0.00
ATOM    887  CG  ASP B  62      15.280   -.005 -25.457  1.00  0.00
ATOM    888  OD1 ASP B  62      15.558  -1.176 -25.359  1.00  0.00
ATOM    889  OD2 ASP B  62      14.502    .425 -26.275  1.00  0.00
ATOM    894  N   ASP B  63      19.040    .820 -23.314  1.00  0.00
ATOM    895  CA  ASP B  63      20.317   1.437 -23.105  1.00  0.00
ATOM    896  C   ASP B  63      20.479   1.500 -21.680  1.00  0.00
ATOM    897  O   ASP B  63      21.395   2.120 -21.130  1.00  0.00
ATOM    898  CB  ASP B  63      20.409   2.839 -23.713  1.00  0.00
ATOM    899  CG  ASP B  63      20.319   2.833 -25.233  1.00  0.00
ATOM    900  OD1 ASP B  63      20.511   1.792 -25.816  1.00  0.00
ATOM    901  OD2 ASP B  63      20.059   3.869 -25.797  1.00  0.00
ATOM    906  N   SER B  64      19.755    .719 -21.026  1.00  0.00
ATOM    907  CA  SER B  64      19.810    .974 -19.677  1.00  0.00
ATOM    908  C   SER B  64      20.023   -.347 -19.543  1.00  0.00
ATOM    909  O   SER B  64      19.411  -1.291 -20.032  1.00  0.00
ATOM    910  CB  SER B  64      18.552   1.494 -19.010  1.00  0.00
ATOM    911  OG  SER B  64      18.169   2.729 -19.552  1.00  0.00
ATOM    917  N   THR B  65      20.812   -.375 -18.745  1.00  0.00
ATOM    918  CA  THR B  65      21.248  -1.406 -18.180  1.00  0.00
ATOM    919  C   THR B  65      20.894  -1.032 -16.809  1.00  0.00
ATOM    920  O   THR B  65      21.133    .077 -16.272  1.00  0.00
ATOM    921  CB  THR B  65      22.751  -1.636 -18.422  1.00  0.00
ATOM    922  OG1 THR B  65      22.988  -1.825 -19.823  1.00  0.00
ATOM    923  CG2 THR B  65      23.232  -2.862 -17.661  1.00  0.00
ATOM    931  N   CYS B  66      20.312  -2.016 -16.244  1.00  0.00
ATOM    932  CA  CYS B  66      19.778  -1.968 -15.017  1.00  0.00
ATOM    933  C   CYS B  66      20.172  -3.047 -14.253  1.00  0.00
ATOM    934  O   CYS B  66      19.889  -4.169 -14.579  1.00  0.00
ATOM    935  CB  CYS B  66      18.251  -1.943 -15.090  1.00  0.00
ATOM    936  SG  CYS B  66      17.435  -1.938 -13.476  1.00  0.00
ATOM    942  N   THR B  67      20.557  -2.765 -13.195  1.00  0.00
ATOM    943  CA  THR B  67      20.899  -4.016 -12.444  1.00  0.00
ATOM    944  C   THR B  67      20.277  -3.687 -11.215  1.00  0.00
ATOM    945  O   THR B  67      20.100  -2.615 -10.611  1.00  0.00
ATOM    946  CB  THR B  67      22.398  -4.307 -12.247  1.00  0.00
ATOM    947  OG1 THR B  67      22.963  -3.337 -11.357  1.00  0.00
ATOM    948  CG2 THR B  67      23.130  -4.255 -13.580  1.00  0.00
ATOM    956  N   GLY B  68      20.090  -4.736 -10.618  1.00  0.00
ATOM    957  CA  GLY B  68      19.424  -4.482  -9.512  1.00  0.00
ATOM    958  C   GLY B  68      19.299  -5.742  -8.933  1.00  0.00
ATOM    959  O   GLY B  68      19.642  -6.842  -9.428  1.00  0.00
ATOM    963  N   THR B  69      18.746  -5.545  -7.836  1.00  0.00
ATOM    964  CA  THR B  69      18.650  -6.706  -6.906  1.00  0.00
ATOM    965  C   THR B  69      17.486  -6.533  -5.955  1.00  0.00
ATOM    966  O   THR B  69      16.918  -5.416  -5.613  1.00  0.00
ATOM    967  CB  THR B  69      19.942  -6.897  -6.090  1.00  0.00
ATOM    968  OG1 THR B  69      19.897  -8.156  -5.405  1.00  0.00
ATOM    969  CG2 THR B  69      20.102  -5.777  -5.074  1.00  0.00
ATOM    977  N   SER B  70      17.191  -7.585  -5.283  1.00  0.00
ATOM    978  CA  SER B  70      16.106  -7.295  -4.315  1.00  0.00
ATOM    979  C   SER B  70      16.445  -7.914  -3.110  1.00  0.00
ATOM    980  O   SER B  70      17.112  -8.970  -3.022  1.00  0.00
ATOM    981  CB  SER B  70      14.751  -7.812  -4.759  1.00  0.00
ATOM    982  OG  SER B  70      14.739  -9.212  -4.806  1.00  0.00
ATOM    988  N   SER B  71      15.761  -7.255  -2.174  1.00  0.00
ATOM    989  CA  SER B  71      15.793  -7.793   -.815  1.00  0.00
ATOM    990  C   SER B  71      14.801  -7.470    .088  1.00  0.00
ATOM    991  O   SER B  71      14.296  -6.424    .527  1.00  0.00
ATOM    992  CB  SER B  71      17.084  -7.398   -.126  1.00  0.00
ATOM    993  OG  SER B  71      17.130  -7.901   1.181  1.00  0.00
ATOM    999  N   GLY B  72      14.041  -8.476    .200  1.00  0.00
ATOM   1000  CA  GLY B  72      13.153  -8.101   1.176  1.00  0.00
ATOM   1001  C   GLY B  72      12.227  -7.062    .522  1.00  0.00
ATOM   1002  O   GLY B  72      11.659  -7.268   -.571  1.00  0.00
ATOM   1006  N   ASN B  73      12.141  -5.916   1.241  1.00  0.00
ATOM   1007  CA  ASN B  73      11.320  -4.768    .693  1.00  0.00
ATOM   1008  C   ASN B  73      12.174  -3.595   -.158  1.00  0.00
ATOM   1009  O   ASN B  73      11.875  -2.425   -.435  1.00  0.00
ATOM   1010  CB  ASN B  73      10.560  -4.150   1.852  1.00  0.00
ATOM   1011  CG  ASN B  73      11.470  -3.529   2.875  1.00  0.00
ATOM   1012  OD1 ASN B  73      12.671  -3.823   2.915  1.00  0.00
ATOM   1013  ND2 ASN B  73      10.923  -2.675   3.702  1.00  0.00
ATOM   1020  N   LYS B  74      13.388  -3.800   -.460  1.00  0.00
ATOM   1021  CA  LYS B  74      14.198  -2.720  -1.102  1.00  0.00
ATOM   1022  C   LYS B  74      14.625  -3.110  -2.523  1.00  0.00
ATOM   1023  O   LYS B  74      15.038  -4.244  -2.935  1.00  0.00
ATOM   1024  CB  LYS B  74      15.436  -2.397   -.264  1.00  0.00
ATOM   1025  CG  LYS B  74      15.134  -1.747   1.080  1.00  0.00
ATOM   1026  CD  LYS B  74      16.413  -1.337   1.795  1.00  0.00
ATOM   1027  CE  LYS B  74      16.112   -.654   3.121  1.00  0.00
ATOM   1028  NZ  LYS B  74      17.353   -.219   3.818  1.00  0.00
ATOM   1042  N   VAL B  75      14.435  -2.127  -3.380  1.00  0.00
ATOM   1043  CA  VAL B  75      14.873  -2.429  -4.672  1.00  0.00
ATOM   1044  C   VAL B  75      15.993  -1.416  -5.131  1.00  0.00
ATOM   1045  O   VAL B  75      16.182   -.237  -4.932  1.00  0.00
ATOM   1046  CB  VAL B  75      13.664  -2.392  -5.625  1.00  0.00
ATOM   1047  CG1 VAL B  75      14.079  -2.812  -7.027  1.00  0.00
ATOM   1048  CG2 VAL B  75      12.560  -3.294  -5.096  1.00  0.00
ATOM   1058  N   ASN B  76      17.011  -2.049  -5.694  1.00  0.00
ATOM   1059  CA  ASN B  76      18.168  -1.108  -6.062  1.00  0.00
ATOM   1060  C   ASN B  76      18.418  -1.029  -7.557  1.00  0.00
ATOM   1061  O   ASN B  76      18.657  -2.178  -8.110  1.00  0.00
ATOM   1062  CB  ASN B  76      19.456  -1.518  -5.372  1.00  0.00
ATOM   1063  CG  ASN B  76      20.571   -.536  -5.599  1.00  0.00
ATOM   1064  OD1 ASN B  76      20.601    .165  -6.617  1.00  0.00
ATOM   1065  ND2 ASN B  76      21.491   -.471  -4.669  1.00  0.00
ATOM   1072  N   LEU B  77      18.358    .134  -8.251  1.00  0.00
ATOM   1073  CA  LEU B  77      18.535    .139  -9.636  1.00  0.00
ATOM   1074  C   LEU B  77      19.894    .785 -10.004  1.00  0.00
ATOM   1075  O   LEU B  77      20.379   1.836  -9.641  1.00  0.00
ATOM   1076  CB  LEU B  77      17.368    .891 -10.289  1.00  0.00
ATOM   1077  CG  LEU B  77      15.965    .429  -9.876  1.00  0.00
ATOM   1078  CD1 LEU B  77      14.920   1.295 -10.567  1.00  0.00
ATOM   1079  CD2 LEU B  77      15.785  -1.038 -10.239  1.00  0.00
ATOM   1091  N   THR B  78      20.665    .081 -10.711  1.00  0.00
ATOM   1092  CA  THR B  78      21.846    .697 -11.080  1.00  0.00
ATOM   1093  C   THR B  78      21.849    .986 -12.500  1.00  0.00
ATOM   1094  O   THR B  78      21.538    .096 -13.341  1.00  0.00
ATOM   1095  CB  THR B  78      23.064   -.173 -10.719  1.00  0.00
ATOM   1096  OG1 THR B  78      23.130   -.342  -9.297  1.00  0.00
ATOM   1097  CG2 THR B  78      24.348    .479 -11.208  1.00  0.00
ATOM   1105  N   ILE B  79      22.168   2.386 -12.767  1.00  0.00
ATOM   1106  CA  ILE B  79      22.204   2.759 -14.109  1.00  0.00
ATOM   1107  C   ILE B  79      23.605   3.045 -14.692  1.00  0.00
ATOM   1108  O   ILE B  79      24.456   3.799 -14.185  1.00  0.00
ATOM   1109  CB  ILE B  79      21.302   3.994 -14.285  1.00  0.00
ATOM   1110  CG1 ILE B  79      19.971   3.793 -13.556  1.00  0.00
ATOM   1111  CG2 ILE B  79      21.067   4.274 -15.762  1.00  0.00
ATOM   1112  CD1 ILE B  79      19.164   2.624 -14.070  1.00  0.00
ATOM   1124  N   GLN B  80      23.948   2.312 -15.812  1.00  0.00
ATOM   1125  CA  GLN B  80      25.316   2.614 -16.229  1.00  0.00
ATOM   1126  C   GLN B  80      25.404   3.436 -17.558  1.00  0.00
ATOM   1127  O   GLN B  80      24.597   3.199 -18.467  1.00  0.00
ATOM   1128  CB  GLN B  80      26.096   1.305 -16.372  1.00  0.00
ATOM   1129  CG  GLN B  80      26.223    .510 -15.083  1.00  0.00
ATOM   1130  CD  GLN B  80      26.997   -.780 -15.272  1.00  0.00
ATOM   1131  OE1 GLN B  80      26.991  -1.371 -16.356  1.00  0.00
ATOM   1132  NE2 GLN B  80      27.668  -1.226 -14.217  1.00  0.00
ATOM   1141  N   GLY B  81      26.343   4.325 -17.688  1.00  0.00
ATOM   1142  CA  GLY B  81      26.732   5.145 -18.846  1.00  0.00
ATOM   1143  C   GLY B  81      25.773   6.262 -19.115  1.00  0.00
ATOM   1144  O   GLY B  81      25.488   6.641 -20.256  1.00  0.00
ATOM   1148  N   LEU B  82      25.268   6.761 -18.074  1.00  0.00
ATOM   1149  CA  LEU B  82      24.345   7.824 -18.024  1.00  0.00
ATOM   1150  C   LEU B  82      25.106   8.971 -18.690  1.00  0.00
ATOM   1151  O   LEU B  82      26.318   9.069 -18.529  1.00  0.00
ATOM   1152  CB  LEU B  82      23.933   8.152 -16.583  1.00  0.00
ATOM   1153  CG  LEU B  82      22.728   7.373 -16.042  1.00  0.00
ATOM   1154  CD1 LEU B  82      22.622   7.582 -14.538  1.00  0.00
ATOM   1155  CD2 LEU B  82      21.464   7.837 -16.749  1.00  0.00
ATOM   1167  N   ARG B  83      24.475   9.788 -19.384  1.00  0.00
ATOM   1168  CA  ARG B  83      25.014  10.944 -20.077  1.00  0.00
ATOM   1169  C   ARG B  83      24.489  12.118 -19.347  1.00  0.00
ATOM   1170  O   ARG B  83      23.534  11.919 -18.611  1.00  0.00
ATOM   1171  CB  ARG B  83      24.594  11.001 -21.539  1.00  0.00
ATOM   1172  CG  ARG B  83      25.109   9.857 -22.397  1.00  0.00
ATOM   1173  CD  ARG B  83      24.633   9.964 -23.800  1.00  0.00
ATOM   1174  NE  ARG B  83      23.194   9.778 -23.900  1.00  0.00
ATOM   1175  CZ  ARG B  83      22.471   9.990 -25.017  1.00  0.00
ATOM   1176  NH1 ARG B  83      23.065  10.393 -26.118  1.00  0.00
ATOM   1177  NH2 ARG B  83      21.165   9.791 -25.006  1.00  0.00
ATOM   1191  N   ALA B  84      25.114  13.296 -19.548  1.00  0.00
ATOM   1192  CA  ALA B  84      24.804  14.495 -18.838  1.00  0.00
ATOM   1193  C   ALA B  84      23.390  14.961 -18.975  1.00  0.00
ATOM   1194  O   ALA B  84      22.708  15.148 -17.916  1.00  0.00
ATOM   1195  CB  ALA B  84      25.845  15.709 -19.377  1.00  0.00
ATOM   1201  N   MET B  85      22.873  14.720 -20.076  1.00  0.00
ATOM   1202  CA  MET B  85      21.612  15.073 -20.538  1.00  0.00
ATOM   1203  C   MET B  85      20.527  14.194 -19.952  1.00  0.00
ATOM   1204  O   MET B  85      19.348  14.428 -20.169  1.00  0.00
ATOM   1205  CB  MET B  85      21.608  15.012 -22.065  1.00  0.00
ATOM   1206  CG  MET B  85      22.515  16.033 -22.738  1.00  0.00
ATOM   1207  SD  MET B  85      22.089  17.732 -22.307  1.00  0.00
ATOM   1208  CE  MET B  85      20.497  17.896 -23.111  1.00  0.00
ATOM   1218  N   ASP B  86      20.944  13.151 -19.201  1.00  0.00
ATOM   1219  CA  ASP B  86      20.048  12.155 -18.631  1.00  0.00
ATOM   1220  C   ASP B  86      19.560  12.521 -17.280  1.00  0.00
ATOM   1221  O   ASP B  86      18.795  11.765 -16.665  1.00  0.00
ATOM   1222  CB  ASP B  86      20.741  10.793 -18.549  1.00  0.00
ATOM   1223  CG  ASP B  86      21.015  10.184 -19.918  1.00  0.00
ATOM   1224  OD1 ASP B  86      20.383  10.590 -20.864  1.00  0.00
ATOM   1225  OD2 ASP B  86      21.854   9.320 -20.004  1.00  0.00
ATOM   1230  N   THR B  87      19.927  13.687 -16.898  1.00  0.00
ATOM   1231  CA  THR B  87      19.612  14.321 -15.676  1.00  0.00
ATOM   1232  C   THR B  87      18.118  14.469 -15.614  1.00  0.00
ATOM   1233  O   THR B  87      17.426  14.653 -16.608  1.00  0.00
ATOM   1234  CB  THR B  87      20.307  15.689 -15.547  1.00  0.00
ATOM   1235  OG1 THR B  87      20.047  16.239 -14.249  1.00  0.00
ATOM   1236  CG2 THR B  87      19.799  16.648 -16.612  1.00  0.00
ATOM   1244  N   GLY B  88      17.585  14.258 -14.375  1.00  0.00
ATOM   1245  CA  GLY B  88      16.168  14.351 -14.109  1.00  0.00
ATOM   1246  C   GLY B  88      15.275  13.628 -13.116  1.00  0.00
ATOM   1247  O   GLY B  88      15.638  13.089 -12.044  1.00  0.00
ATOM   1251  N   LEU B  89      13.988  13.799 -13.262  1.00  0.00
ATOM   1252  CA  LEU B  89      13.392  13.198 -12.117  1.00  0.00
ATOM   1253  C   LEU B  89      13.105  11.672 -12.277  1.00  0.00
ATOM   1254  O   LEU B  89      12.583  11.121 -13.252  1.00  0.00
ATOM   1255  CB  LEU B  89      12.093  13.951 -11.802  1.00  0.00
ATOM   1256  CG  LEU B  89      12.250  15.233 -10.976  1.00  0.00
ATOM   1257  CD1 LEU B  89      13.075  16.245 -11.760  1.00  0.00
ATOM   1258  CD2 LEU B  89      10.876  15.792 -10.638  1.00  0.00
ATOM   1270  N   TYR B  90      13.497  10.880 -11.330  1.00  0.00
ATOM   1271  CA  TYR B  90      13.144   9.508 -11.531  1.00  0.00
ATOM   1272  C   TYR B  90      12.108   9.090 -10.486  1.00  0.00
ATOM   1273  O   TYR B  90      11.915   9.384  -9.305  1.00  0.00
ATOM   1274  CB  TYR B  90      14.388   8.619 -11.465  1.00  0.00
ATOM   1275  CG  TYR B  90      15.336   8.808 -12.628  1.00  0.00
ATOM   1276  CD1 TYR B  90      16.035   9.998 -12.766  1.00  0.00
ATOM   1277  CD2 TYR B  90      15.507   7.792 -13.556  1.00  0.00
ATOM   1278  CE1 TYR B  90      16.901  10.171 -13.828  1.00  0.00
ATOM   1279  CE2 TYR B  90      16.373   7.965 -14.618  1.00  0.00
ATOM   1280  CZ  TYR B  90      17.068   9.149 -14.756  1.00  0.00
ATOM   1281  OH  TYR B  90      17.931   9.321 -15.814  1.00  0.00
ATOM   1291  N   ILE B  91      11.181   8.361 -10.995  1.00  0.00
ATOM   1292  CA  ILE B  91      10.157   7.869 -10.089  1.00  0.00
ATOM   1293  C   ILE B  91      10.168   6.286 -10.004  1.00  0.00
ATOM   1294  O   ILE B  91      10.643   5.526 -10.924  1.00  0.00
ATOM   1295  CB  ILE B  91       8.774   8.372 -10.541  1.00  0.00
ATOM   1296  CG1 ILE B  91       8.718   9.901 -10.487  1.00  0.00
ATOM   1297  CG2 ILE B  91       7.679   7.765  -9.678  1.00  0.00
ATOM   1298  CD1 ILE B  91       7.495  10.492 -11.149  1.00  0.00
ATOM   1310  N   CYS B  92       9.910   5.735  -8.918  1.00  0.00
ATOM   1311  CA  CYS B  92       9.844   4.314  -8.772  1.00  0.00
ATOM   1312  C   CYS B  92       8.442   3.782  -8.591  1.00  0.00
ATOM   1313  O   CYS B  92       7.652   4.326  -7.769  1.00  0.00
ATOM   1314  CB  CYS B  92      10.695   3.882  -7.577  1.00  0.00
ATOM   1315  SG  CYS B  92      11.086   2.116  -7.549  1.00  0.00
ATOM   1321  N   LYS B  93       8.147   2.615  -9.199  1.00  0.00
ATOM   1322  CA  LYS B  93       6.770   2.124  -9.025  1.00  0.00
ATOM   1323  C   LYS B  93       6.862    .604  -8.729  1.00  0.00
ATOM   1324  O   LYS B  93       7.393   -.292  -9.361  1.00  0.00
ATOM   1325  CB  LYS B  93       5.916   2.399 -10.263  1.00  0.00
ATOM   1326  CG  LYS B  93       4.482   1.897 -10.163  1.00  0.00
ATOM   1327  CD  LYS B  93       3.724   2.124 -11.463  1.00  0.00
ATOM   1328  CE  LYS B  93       2.291   1.621 -11.365  1.00  0.00
ATOM   1329  NZ  LYS B  93       1.561   1.768 -12.653  1.00  0.00
ATOM   1343  N   VAL B  94       5.992    .170  -7.751  1.00  0.00
ATOM   1344  CA  VAL B  94       5.935  -1.179  -7.578  1.00  0.00
ATOM   1345  C   VAL B  94       4.481  -1.815  -7.853  1.00  0.00
ATOM   1346  O   VAL B  94       3.454  -1.008  -7.478  1.00  0.00
ATOM   1347  CB  VAL B  94       6.409  -1.458  -6.139  1.00  0.00
ATOM   1348  CG1 VAL B  94       5.469   -.809  -5.133  1.00  0.00
ATOM   1349  CG2 VAL B  94       6.498  -2.958  -5.904  1.00  0.00
ATOM   1359  N   GLU B  95       4.498  -3.090  -8.431  1.00  0.00
ATOM   1360  CA  GLU B  95       3.252  -3.713  -8.602  1.00  0.00
ATOM   1361  C   GLU B  95       3.234  -5.144  -8.110  1.00  0.00
ATOM   1362  O   GLU B  95       4.185  -5.974  -8.191  1.00  0.00
ATOM   1363  CB  GLU B  95       2.862  -3.659 -10.081  1.00  0.00
ATOM   1364  CG  GLU B  95       2.596  -2.257 -10.610  1.00  0.00
ATOM   1365  CD  GLU B  95       2.164  -2.248 -12.050  1.00  0.00
ATOM   1366  OE1 GLU B  95       2.154  -3.293 -12.655  1.00  0.00
ATOM   1367  OE2 GLU B  95       1.843  -1.193 -12.546  1.00  0.00
ATOM   1374  N   LEU B  96       2.227  -5.542  -7.413  1.00  0.00
ATOM   1375  CA  LEU B  96       2.242  -6.930  -7.014  1.00  0.00
ATOM   1376  C   LEU B  96       1.276  -7.869  -7.984  1.00  0.00
ATOM   1377  O   LEU B  96        .195  -7.730  -8.606  1.00  0.00
ATOM   1378  CB  LEU B  96       1.806  -7.000  -5.545  1.00  0.00
ATOM   1379  CG  LEU B  96       2.731  -6.300  -4.542  1.00  0.00
ATOM   1380  CD1 LEU B  96       2.063  -6.262  -3.174  1.00  0.00
ATOM   1381  CD2 LEU B  96       4.062  -7.035  -4.480  1.00  0.00
ATOM   1393  N   MET B  97       1.674  -9.031  -8.096  1.00  0.00
ATOM   1394  CA  MET B  97        .860  -9.970  -9.025  1.00  0.00
ATOM   1395  C   MET B  97        .708 -11.334  -8.632  1.00  0.00
ATOM   1396  O   MET B  97       1.553 -12.236  -8.891  1.00  0.00
ATOM   1397  CB  MET B  97       1.455 -10.020 -10.431  1.00  0.00
ATOM   1398  CG  MET B  97       1.434  -8.691 -11.172  1.00  0.00
ATOM   1399  SD  MET B  97       2.302  -8.760 -12.751  1.00  0.00
ATOM   1400  CE  MET B  97       4.006  -8.768 -12.201  1.00  0.00
ATOM   1410  N   TYR B  98       -.091 -11.409  -8.092  1.00  0.00
ATOM   1411  CA  TYR B  98       -.640 -12.594  -7.655  1.00  0.00
ATOM   1412  C   TYR B  98      -2.018 -12.458  -7.154  1.00  0.00
ATOM   1413  O   TYR B  98      -2.934 -12.005  -7.911  1.00  0.00
ATOM   1414  CB  TYR B  98        .259 -13.197  -6.573  1.00  0.00
ATOM   1415  CG  TYR B  98        .865 -12.170  -5.642  1.00  0.00
ATOM   1416  CD1 TYR B  98        .049 -11.440  -4.789  1.00  0.00
ATOM   1417  CD2 TYR B  98       2.236 -11.959  -5.640  1.00  0.00
ATOM   1418  CE1 TYR B  98        .603 -10.502  -3.939  1.00  0.00
ATOM   1419  CE2 TYR B  98       2.789 -11.021  -4.790  1.00  0.00
ATOM   1420  CZ  TYR B  98       1.978 -10.295  -3.942  1.00  0.00
ATOM   1421  OH  TYR B  98       2.529  -9.361  -3.095  1.00  0.00
ATOM   1431  N   PRO B  99      -2.336 -13.007  -6.006  1.00  0.00
ATOM   1432  CA  PRO B  99      -3.573 -12.438  -5.923  1.00  0.00
ATOM   1433  C   PRO B  99      -3.087 -11.174  -6.371  1.00  0.00
ATOM   1434  O   PRO B  99      -2.005 -10.645  -6.198  1.00  0.00
ATOM   1435  CB  PRO B  99      -4.011 -12.482  -4.456  1.00  0.00
ATOM   1436  CG  PRO B  99      -3.360 -13.710  -3.917  1.00  0.00
ATOM   1437  CD  PRO B  99      -2.045 -13.788  -4.647  1.00  0.00
ATOM   1445  N   PRO B 100      -4.384 -10.604  -6.770  1.00  0.00
ATOM   1446  CA  PRO B 100      -4.909  -9.483  -7.726  1.00  0.00
ATOM   1447  C   PRO B 100      -4.204  -8.445  -7.243  1.00  0.00
ATOM   1448  O   PRO B 100      -4.152  -7.918  -6.131  1.00  0.00
ATOM   1449  CB  PRO B 100      -6.412  -9.290  -7.496  1.00  0.00
ATOM   1450  CG  PRO B 100      -6.953 -10.677  -7.436  1.00  0.00
ATOM   1451  CD  PRO B 100      -5.835 -11.490  -6.840  1.00  0.00
ATOM   1459  N   PRO B 101      -3.850  -8.041  -8.383  1.00  0.00
ATOM   1460  CA  PRO B 101      -2.873  -7.081  -8.461  1.00  0.00
ATOM   1461  C   PRO B 101      -3.089  -5.967  -7.719  1.00  0.00
ATOM   1462  O   PRO B 101      -4.127  -5.246  -7.721  1.00  0.00
ATOM   1463  CB  PRO B 101      -2.861  -6.717  -9.949  1.00  0.00
ATOM   1464  CG  PRO B 101      -3.040  -8.022 -10.646  1.00  0.00
ATOM   1465  CD  PRO B 101      -3.976  -8.797  -9.757  1.00  0.00
ATOM   1473  N   TYR B 102      -2.046  -5.609  -7.102  1.00  0.00
ATOM   1474  CA  TYR B 102      -2.383  -4.602  -6.321  1.00  0.00
ATOM   1475  C   TYR B 102      -1.519  -3.541  -6.927  1.00  0.00
ATOM   1476  O   TYR B 102       -.286  -3.468  -7.154  1.00  0.00
ATOM   1477  CB  TYR B 102      -2.104  -4.890  -4.844  1.00  0.00
ATOM   1478  CG  TYR B 102      -2.911  -6.040  -4.283  1.00  0.00
ATOM   1479  CD1 TYR B 102      -2.286  -7.239  -3.974  1.00  0.00
ATOM   1480  CD2 TYR B 102      -4.275  -5.896  -4.078  1.00  0.00
ATOM   1481  CE1 TYR B 102      -3.022  -8.290  -3.461  1.00  0.00
ATOM   1482  CE2 TYR B 102      -5.011  -6.946  -3.566  1.00  0.00
ATOM   1483  CZ  TYR B 102      -4.390  -8.139  -3.258  1.00  0.00
ATOM   1484  OH  TYR B 102      -5.123  -9.185  -2.748  1.00  0.00
ATOM   1494  N   TYR B 103      -2.039  -2.478  -6.713  1.00  0.00
ATOM   1495  CA  TYR B 103      -1.435  -1.395  -7.266  1.00  0.00
ATOM   1496  C   TYR B 103      -1.003   -.435  -6.413  1.00  0.00
ATOM   1497  O   TYR B 103      -1.682   -.304  -5.368  1.00  0.00
ATOM   1498  CB  TYR B 103      -2.374   -.730  -8.275  1.00  0.00
ATOM   1499  CG  TYR B 103      -2.745  -1.620  -9.442  1.00  0.00
ATOM   1500  CD1 TYR B 103      -3.870  -2.428  -9.368  1.00  0.00
ATOM   1501  CD2 TYR B 103      -1.960  -1.627 -10.585  1.00  0.00
ATOM   1502  CE1 TYR B 103      -4.208  -3.240 -10.433  1.00  0.00
ATOM   1503  CE2 TYR B 103      -2.298  -2.439 -11.650  1.00  0.00
ATOM   1504  CZ  TYR B 103      -3.417  -3.243 -11.576  1.00  0.00
ATOM   1505  OH  TYR B 103      -3.754  -4.052 -12.637  1.00  0.00
ATOM   1515  N   VAL B 104       -.110    .234  -6.927  1.00  0.00
ATOM   1516  CA  VAL B 104        .134   1.041  -6.066  1.00  0.00
ATOM   1517  C   VAL B 104        .222   2.543  -6.201  1.00  0.00
ATOM   1518  O   VAL B 104        .578   2.867  -7.262  1.00  0.00
ATOM   1519  CB  VAL B 104       1.461    .460  -5.544  1.00  0.00
ATOM   1520  CG1 VAL B 104       1.912   1.202  -4.295  1.00  0.00
ATOM   1521  CG2 VAL B 104       1.299  -1.025  -5.259  1.00  0.00
ATOM   1531  N   GLY B 105        .090   3.322  -5.284  1.00  0.00
ATOM   1532  CA  GLY B 105        .253   4.509  -6.016  1.00  0.00
ATOM   1533  C   GLY B 105       1.851   4.536  -6.033  1.00  0.00
ATOM   1534  O   GLY B 105       2.497   3.521  -6.115  1.00  0.00
ATOM   1538  N   MET B 106       2.340   5.698  -6.206  1.00  0.00
ATOM   1539  CA  MET B 106       3.555   6.384  -6.736  1.00  0.00
ATOM   1540  C   MET B 106       4.047   7.128  -5.553  1.00  0.00
ATOM   1541  O   MET B 106       3.311   7.531  -4.628  1.00  0.00
ATOM   1542  CB  MET B 106       3.266   7.318  -7.909  1.00  0.00
ATOM   1543  CG  MET B 106       2.452   6.688  -9.031  1.00  0.00
ATOM   1544  SD  MET B 106       3.285   5.277  -9.786  1.00  0.00
ATOM   1545  CE  MET B 106       4.654   6.091 -10.604  1.00  0.00
ATOM   1555  N   GLY B 107       5.281   7.247  -5.620  1.00  0.00
ATOM   1556  CA  GLY B 107       6.118   7.839  -4.715  1.00  0.00
ATOM   1557  C   GLY B 107       6.253   9.164  -5.337  1.00  0.00
ATOM   1558  O   GLY B 107       5.677   9.501  -6.345  1.00  0.00
ATOM   1562  N   ASN B 108       7.088   9.831  -4.723  1.00  0.00
ATOM   1563  CA  ASN B 108       7.707  11.071  -4.930  1.00  0.00
ATOM   1564  C   ASN B 108       8.856  10.693  -5.733  1.00  0.00
ATOM   1565  O   ASN B 108       9.364   9.570  -5.639  1.00  0.00
ATOM   1566  CB  ASN B 108       8.093  11.776  -3.642  1.00  0.00
ATOM   1567  CG  ASN B 108       6.898  12.205  -2.838  1.00  0.00
ATOM   1568  OD1 ASN B 108       5.940  12.771  -3.378  1.00  0.00
ATOM   1569  ND2 ASN B 108       6.934  11.947  -1.555  1.00  0.00
ATOM   1576  N   GLY B 109       9.316  11.621  -6.487  1.00  0.00
ATOM   1577  CA  GLY B 109      10.480  11.298  -7.245  1.00  0.00
ATOM   1578  C   GLY B 109      11.771  11.469  -6.521  1.00  0.00
ATOM   1579  O   GLY B 109      11.820  12.005  -5.418  1.00  0.00
ATOM   1583  N   THR B 110      12.811  11.160  -7.241  1.00  0.00
ATOM   1584  CA  THR B 110      14.159  11.510  -6.908  1.00  0.00
ATOM   1585  C   THR B 110      14.868  12.300  -8.074  1.00  0.00
ATOM   1586  O   THR B 110      14.620  12.381  -9.256  1.00  0.00
ATOM   1587  CB  THR B 110      14.952  10.238  -6.553  1.00  0.00
ATOM   1588  OG1 THR B 110      14.418   9.658  -5.356  1.00  0.00
ATOM   1589  CG2 THR B 110      16.421  10.568  -6.340  1.00  0.00
ATOM   1597  N   GLN B 111      15.797  13.156  -7.721  1.00  0.00
ATOM   1598  CA  GLN B 111      16.373  13.848  -8.811  1.00  0.00
ATOM   1599  C   GLN B 111      17.681  13.349  -9.140  1.00  0.00
ATOM   1600  O   GLN B 111      18.290  13.382  -8.149  1.00  0.00
ATOM   1601  CB  GLN B 111      16.468  15.347  -8.516  1.00  0.00
ATOM   1602  CG  GLN B 111      15.125  16.030  -8.323  1.00  0.00
ATOM   1603  CD  GLN B 111      15.266  17.513  -8.034  1.00  0.00
ATOM   1604  OE1 GLN B 111      16.282  17.960  -7.494  1.00  0.00
ATOM   1605  NE2 GLN B 111      14.245  18.284  -8.391  1.00  0.00
ATOM   1614  N   ILE B 112      18.021  12.997 -10.382  1.00  0.00
ATOM   1615  CA  ILE B 112      19.365  12.499 -10.590  1.00  0.00
ATOM   1616  C   ILE B 112      20.145  13.520 -11.446  1.00  0.00
ATOM   1617  O   ILE B 112      19.794  14.182 -12.434  1.00  0.00
ATOM   1618  CB  ILE B 112      19.347  11.121 -11.276  1.00  0.00
ATOM   1619  CG1 ILE B 112      18.705  10.077 -10.359  1.00  0.00
ATOM   1620  CG2 ILE B 112      20.757  10.700 -11.661  1.00  0.00
ATOM   1621  CD1 ILE B 112      18.655   8.688 -10.956  1.00  0.00
ATOM   1633  N   TYR B 113      21.339  13.832 -10.916  1.00  0.00
ATOM   1634  CA  TYR B 113      22.068  14.863 -11.603  1.00  0.00
ATOM   1635  C   TYR B 113      23.210  14.343 -12.138  1.00  0.00
ATOM   1636  O   TYR B 113      23.833  13.967 -11.186  1.00  0.00
ATOM   1637  CB  TYR B 113      22.448  16.033 -10.694  1.00  0.00
ATOM   1638  CG  TYR B 113      21.268  16.874 -10.256  1.00  0.00
ATOM   1639  CD1 TYR B 113      20.491  16.470  -9.180  1.00  0.00
ATOM   1640  CD2 TYR B 113      20.965  18.047 -10.930  1.00  0.00
ATOM   1641  CE1 TYR B 113      19.414  17.238  -8.780  1.00  0.00
ATOM   1642  CE2 TYR B 113      19.888  18.814 -10.530  1.00  0.00
ATOM   1643  CZ  TYR B 113      19.114  18.413  -9.460  1.00  0.00
ATOM   1644  OH  TYR B 113      18.042  19.177  -9.062  1.00  0.00
ATOM   1654  N   VAL B 114      23.487  14.431 -13.378  1.00  0.00
ATOM   1655  CA  VAL B 114      24.681  13.853 -13.921  1.00  0.00
ATOM   1656  C   VAL B 114      25.639  14.953 -14.237  1.00  0.00
ATOM   1657  O   VAL B 114      25.260  15.920 -14.835  1.00  0.00
ATOM   1658  CB  VAL B 114      24.375  13.041 -15.193  1.00  0.00
ATOM   1659  CG1 VAL B 114      25.637  12.368 -15.712  1.00  0.00
ATOM   1660  CG2 VAL B 114      23.294  12.010 -14.903  1.00  0.00
ATOM   1670  N   ILE B 115      26.886  14.754 -13.683  1.00  0.00
ATOM   1671  CA  ILE B 115      27.887  15.852 -13.870  1.00  0.00
ATOM   1672  C   ILE B 115      29.104  15.506 -14.634  1.00  0.00
ATOM   1673  O   ILE B 115      29.778  14.528 -14.341  1.00  0.00
ATOM   1674  CB  ILE B 115      28.359  16.401 -12.511  1.00  0.00
ATOM   1675  CG1 ILE B 115      27.176  16.979 -11.729  1.00  0.00
ATOM   1676  CG2 ILE B 115      29.437  17.455 -12.708  1.00  0.00
ATOM   1677  CD1 ILE B 115      27.503  17.327 -10.295  1.00  0.00
ATOM   1689  N   ASP B 116      29.358  16.328 -15.614  1.00  0.00
ATOM   1690  CA  ASP B 116      30.552  16.063 -16.271  1.00  0.00
ATOM   1691  C   ASP B 116      31.678  16.570 -15.395  1.00  0.00
ATOM   1692  O   ASP B 116      31.575  17.669 -14.864  1.00  0.00
ATOM   1693  CB  ASP B 116      30.568  16.730 -17.649  1.00  0.00
ATOM   1694  CG  ASP B 116      29.702  16.004 -18.669  1.00  0.00
ATOM   1695  OD1 ASP B 116      29.313  14.891 -18.404  1.00  0.00
ATOM   1696  OD2 ASP B 116      29.437  16.569 -19.703  1.00  0.00
ATOM   1701  N   PRO B 117      32.749  15.870 -15.233  1.00  0.00
ATOM   1702  CA  PRO B 117      33.900  16.318 -14.422  1.00  0.00
ATOM   1703  C   PRO B 117      34.480  17.386 -15.128  1.00  0.00
ATOM   1704  O   PRO B 117      34.480  17.368 -16.358  1.00  0.00
ATOM   1705  CB  PRO B 117      34.855  15.123 -14.344  1.00  0.00
ATOM   1706  CG  PRO B 117      34.538  14.322 -15.561  1.00  0.00
ATOM   1707  CD  PRO B 117      33.053  14.486 -15.741  1.00  0.00
ATOM   1715  N   GLU B 118      35.004  18.217 -14.440  1.00  0.00
ATOM   1716  CA  GLU B 118      35.513  19.235 -15.176  1.00  0.00
ATOM   1717  C   GLU B 118      36.672  18.596 -15.786  1.00  0.00
ATOM   1718  O   GLU B 118      37.274  17.658 -15.247  1.00  0.00
ATOM   1719  CB  GLU B 118      35.885  20.450 -14.323  1.00  0.00
ATOM   1720  CG  GLU B 118      34.699  21.153 -13.679  1.00  0.00
ATOM   1721  CD  GLU B 118      35.100  22.362 -12.879  1.00  0.00
ATOM   1722  OE1 GLU B 118      36.275  22.617 -12.771  1.00  0.00
ATOM   1723  OE2 GLU B 118      34.229  23.031 -12.375  1.00  0.00
ATOM   1730  N   PRO B 119      36.981  19.115 -16.974  1.00  0.00
ATOM   1731  CA  PRO B 119      38.030  18.606 -17.762  1.00  0.00
ATOM   1732  C   PRO B 119      39.230  19.129 -17.057  1.00  0.00
ATOM   1733  O   PRO B 119      40.198  19.338 -17.729  1.00  0.00
ATOM   1734  OXT PRO B 119      39.195  19.319 -15.873  1.00  0.00
ATOM   1735  CB  PRO B 119      37.822  19.218 -19.151  1.00  0.00
ATOM   1736  CG  PRO B 119      37.102  20.495 -18.883  1.00  0.00
ATOM   1737  CD  PRO B 119      36.228  20.191 -17.695  1.00  0.00
ATOM      1  N   GLN A   1      11.408   1.624 -27.904  1.00  0.00
ATOM      2  CA  GLN A   1      10.035   1.287 -27.598  1.00  0.00
ATOM      3  C   GLN A   1       9.057   2.004 -28.524  1.00  0.00
ATOM      4  O   GLN A   1       9.039   1.740 -29.727  1.00  0.00
ATOM      5  CB  GLN A   1       9.738   1.570 -26.130  1.00  0.00
ATOM      6  CG  GLN A   1      10.506   0.676 -25.146  1.00  0.00
ATOM      7  CD  GLN A   1      10.073  -0.777 -25.245  1.00  0.00
ATOM      8  OE1 GLN A   1       8.882  -1.075 -25.379  1.00  0.00
ATOM      9  NE2 GLN A   1      11.034  -1.686 -25.181  1.00  0.00
ATOM     20  N   VAL A   2       8.222   2.884 -27.978  1.00  0.00
ATOM     21  CA  VAL A   2       7.208   3.525 -28.808  1.00  0.00
ATOM     22  C   VAL A   2       7.206   5.050 -28.733  1.00  0.00
ATOM     23  O   VAL A   2       7.301   5.648 -27.658  1.00  0.00
ATOM     24  CB  VAL A   2       5.816   2.957 -28.415  1.00  0.00
ATOM     25  CG1 VAL A   2       5.483   3.274 -26.948  1.00  0.00
ATOM     26  CG2 VAL A   2       4.740   3.485 -29.332  1.00  0.00
ATOM     36  N   GLN A   3       7.090   5.669 -29.898  1.00  0.00
ATOM     37  CA  GLN A   3       6.978   7.114 -30.026  1.00  0.00
ATOM     38  C   GLN A   3       5.522   7.526 -30.161  1.00  0.00
ATOM     39  O   GLN A   3       4.773   6.980 -30.975  1.00  0.00
ATOM     40  CB  GLN A   3       7.773   7.639 -31.226  1.00  0.00
ATOM     41  CG  GLN A   3       7.638   9.178 -31.483  1.00  0.00
ATOM     42  CD  GLN A   3       8.324  10.050 -30.420  1.00  0.00
ATOM     43  OE1 GLN A   3       9.524   9.885 -30.184  1.00  0.00
ATOM     44  NE2 GLN A   3       7.586  10.975 -29.784  1.00  0.00
ATOM     53  N   LEU A   4       5.095   8.489 -29.363  1.00  0.00
ATOM     54  CA  LEU A   4       3.722   8.961 -29.478  1.00  0.00
ATOM     55  C   LEU A   4       3.660  10.329 -30.187  1.00  0.00
ATOM     56  O   LEU A   4       4.523  11.193 -29.971  1.00  0.00
ATOM     57  CB  LEU A   4       3.134   9.011 -28.064  1.00  0.00
ATOM     58  CG  LEU A   4       3.173   7.652 -27.258  1.00  0.00
ATOM     59  CD1 LEU A   4       2.635   7.885 -25.858  1.00  0.00
ATOM     60  CD2 LEU A   4       2.362   6.582 -27.977  1.00  0.00
ATOM     72  N   GLN A   5       2.637  10.517 -31.039  1.00  0.00
ATOM     73  CA  GLN A   5       2.422  11.779 -31.771  1.00  0.00
ATOM     74  C   GLN A   5       0.982  12.281 -31.692  1.00  0.00
ATOM     75  O   GLN A   5       0.045  11.575 -32.062  1.00  0.00
ATOM     76  CB  GLN A   5       2.782  11.617 -33.256  1.00  0.00
ATOM     77  CG  GLN A   5       4.253  11.341 -33.578  1.00  0.00
ATOM     78  CD  GLN A   5       5.147  12.560 -33.357  1.00  0.00
ATOM     79  OE1 GLN A   5       4.673  13.703 -33.318  1.00  0.00
ATOM     80  NE2 GLN A   5       6.447  12.322 -33.251  1.00  0.00
ATOM     89  N   GLU A   6       0.815  13.523 -31.240  1.00  0.00
ATOM     90  CA  GLU A   6      -0.513  14.124 -31.036  1.00  0.00
ATOM     91  C   GLU A   6      -0.992  15.172 -32.055  1.00  0.00
ATOM     92  O   GLU A   6      -0.198  15.932 -32.616  1.00  0.00
ATOM     93  CB  GLU A   6      -0.512  14.773 -29.671  1.00  0.00
ATOM     94  CG  GLU A   6      -0.279  13.800 -28.584  1.00  0.00
ATOM     95  CD  GLU A   6      -0.243  14.427 -27.312  1.00  0.00
ATOM     96  OE1 GLU A   6      -1.084  15.221 -27.059  1.00  0.00
ATOM     97  OE2 GLU A   6       0.664  14.151 -26.554  1.00  0.00
ATOM    104  N   SER A   7      -2.322  15.262 -32.203  1.00  0.00
ATOM    105  CA  SER A   7      -2.989  16.275 -33.028  1.00  0.00
ATOM    106  C   SER A   7      -4.449  16.529 -32.587  1.00  0.00
ATOM    107  O   SER A   7      -5.005  15.793 -31.763  1.00  0.00
ATOM    108  CB  SER A   7      -2.961  15.865 -34.494  1.00  0.00
ATOM    109  OG  SER A   7      -3.774  14.745 -34.739  1.00  0.00
ATOM    115  N   GLY A   8      -5.075  17.587 -33.139  1.00  0.00
ATOM    116  CA  GLY A   8      -6.492  17.884 -32.852  1.00  0.00
ATOM    117  C   GLY A   8      -6.770  18.961 -31.786  1.00  0.00
ATOM    118  O   GLY A   8      -7.915  19.157 -31.377  1.00  0.00
ATOM    122  N   GLY A   9      -5.757  19.704 -31.363  1.00  0.00
ATOM    123  CA  GLY A   9      -5.991  20.747 -30.365  1.00  0.00
ATOM    124  C   GLY A   9      -6.556  21.992 -31.052  1.00  0.00
ATOM    125  O   GLY A   9      -7.018  21.925 -32.197  1.00  0.00
ATOM    129  N   GLY A  10      -6.534  23.134 -30.369  1.00  0.00
ATOM    130  CA  GLY A  10      -7.108  24.348 -30.941  1.00  0.00
ATOM    131  C   GLY A  10      -8.053  25.075 -29.994  1.00  0.00
ATOM    132  O   GLY A  10      -8.278  24.638 -28.859  1.00  0.00
ATOM    136  N   LEU A  11      -8.601  26.191 -30.485  1.00  0.00
ATOM    137  CA  LEU A  11      -9.526  27.031 -29.735  1.00  0.00
ATOM    138  C   LEU A  11     -10.976  26.677 -30.049  1.00  0.00
ATOM    139  O   LEU A  11     -11.391  26.664 -31.210  1.00  0.00
ATOM    140  CB  LEU A  11      -9.272  28.513 -30.058  1.00  0.00
ATOM    141  CG  LEU A  11     -10.231  29.558 -29.407  1.00  0.00
ATOM    142  CD1 LEU A  11     -10.075  29.552 -27.902  1.00  0.00
ATOM    143  CD2 LEU A  11      -9.908  30.938 -29.964  1.00  0.00
ATOM    155  N   VAL A  12     -11.735  26.400 -29.000  1.00  0.00
ATOM    156  CA  VAL A  12     -13.142  26.033 -29.093  1.00  0.00
ATOM    157  C   VAL A  12     -13.952  26.912 -28.153  1.00  0.00
ATOM    158  O   VAL A  12     -13.445  27.340 -27.116  1.00  0.00
ATOM    159  CB  VAL A  12     -13.302  24.537 -28.760  1.00  0.00
ATOM    160  CG1 VAL A  12     -12.921  24.295 -27.349  1.00  0.00
ATOM    161  CG2 VAL A  12     -14.726  24.014 -29.027  1.00  0.00
ATOM    171  N   GLN A  13     -15.202  27.171 -28.500  1.00  0.00
ATOM    172  CA  GLN A  13     -16.038  27.949 -27.604  1.00  0.00
ATOM    173  C   GLN A  13     -16.615  27.010 -26.553  1.00  0.00
ATOM    174  O   GLN A  13     -16.954  25.861 -26.853  1.00  0.00
ATOM    175  CB  GLN A  13     -17.169  28.613 -28.386  1.00  0.00
ATOM    176  CG  GLN A  13     -16.699  29.528 -29.510  1.00  0.00
ATOM    177  CD  GLN A  13     -15.877  30.684 -29.025  1.00  0.00
ATOM    178  OE1 GLN A  13     -16.298  31.437 -28.148  1.00  0.00
ATOM    179  NE2 GLN A  13     -14.688  30.838 -29.597  1.00  0.00
ATOM    188  N   ALA A  14     -16.766  27.502 -25.335  1.00  0.00
ATOM    189  CA  ALA A  14     -17.319  26.695 -24.265  1.00  0.00
ATOM    190  C   ALA A  14     -18.685  26.183 -24.652  1.00  0.00
ATOM    191  O   ALA A  14     -19.508  26.886 -25.245  1.00  0.00
ATOM    192  CB  ALA A  14     -17.394  27.487 -22.975  1.00  0.00
ATOM    198  N   GLY A  15     -18.912  24.933 -24.287  1.00  0.00
ATOM    199  CA  GLY A  15     -20.125  24.192 -24.551  1.00  0.00
ATOM    200  C   GLY A  15     -19.971  23.351 -25.815  1.00  0.00
ATOM    201  O   GLY A  15     -20.780  22.456 -26.071  1.00  0.00
ATOM    205  N   GLY A  16     -18.914  23.608 -26.591  1.00  0.00
ATOM    206  CA  GLY A  16     -18.660  22.879 -27.818  1.00  0.00
ATOM    207  C   GLY A  16     -17.810  21.643 -27.574  1.00  0.00
ATOM    208  O   GLY A  16     -17.660  21.171 -26.435  1.00  0.00
ATOM    212  N   SER A  17     -17.229  21.116 -28.646  1.00  0.00
ATOM    213  CA  SER A  17     -16.444  19.905 -28.510  1.00  0.00
ATOM    214  C   SER A  17     -15.258  19.852 -29.448  1.00  0.00
ATOM    215  O   SER A  17     -15.234  20.487 -30.507  1.00  0.00
ATOM    216  CB  SER A  17     -17.322  18.704 -28.781  1.00  0.00
ATOM    217  OG  SER A  17     -17.772  18.695 -30.108  1.00  0.00
ATOM    223  N   LEU A  18     -14.266  19.078 -29.020  1.00  0.00
ATOM    224  CA  LEU A  18     -13.059  18.780 -29.788  1.00  0.00
ATOM    225  C   LEU A  18     -12.709  17.305 -29.702  1.00  0.00
ATOM    226  O   LEU A  18     -13.064  16.635 -28.733  1.00  0.00
ATOM    227  CB  LEU A  18     -11.857  19.593 -29.307  1.00  0.00
ATOM    228  CG  LEU A  18     -11.888  21.121 -29.451  1.00  0.00
ATOM    229  CD1 LEU A  18     -10.713  21.686 -28.678  1.00  0.00
ATOM    230  CD2 LEU A  18     -11.791  21.526 -30.916  1.00  0.00
ATOM    242  N   ARG A  19     -12.019  16.788 -30.707  1.00  0.00
ATOM    243  CA  ARG A  19     -11.552  15.410 -30.642  1.00  0.00
ATOM    244  C   ARG A  19     -10.044  15.366 -30.804  1.00  0.00
ATOM    245  O   ARG A  19      -9.516  15.812 -31.824  1.00  0.00
ATOM    246  CB  ARG A  19     -12.187  14.559 -31.729  1.00  0.00
ATOM    247  CG  ARG A  19     -11.749  13.091 -31.731  1.00  0.00
ATOM    248  CD  ARG A  19     -12.393  12.338 -32.819  1.00  0.00
ATOM    249  NE  ARG A  19     -13.823  12.229 -32.616  1.00  0.00
ATOM    250  CZ  ARG A  19     -14.722  11.804 -33.513  1.00  0.00
ATOM    251  NH1 ARG A  19     -14.372  11.420 -34.728  1.00  0.00
ATOM    252  NH2 ARG A  19     -15.974  11.788 -33.127  1.00  0.00
ATOM    266  N   LEU A  20      -9.352  14.808 -29.820  1.00  0.00
ATOM    267  CA  LEU A  20      -7.901  14.739 -29.912  1.00  0.00
ATOM    268  C   LEU A  20      -7.537  13.370 -30.417  1.00  0.00
ATOM    269  O   LEU A  20      -8.262  12.396 -30.190  1.00  0.00
ATOM    270  CB  LEU A  20      -7.184  14.962 -28.571  1.00  0.00
ATOM    271  CG  LEU A  20      -7.509  16.239 -27.802  1.00  0.00
ATOM    272  CD1 LEU A  20      -6.670  16.271 -26.533  1.00  0.00
ATOM    273  CD2 LEU A  20      -7.281  17.469 -28.661  1.00  0.00
ATOM    285  N   SER A  21      -6.372  13.278 -31.023  1.00  0.00
ATOM    286  CA  SER A  21      -5.860  12.018 -31.526  1.00  0.00
ATOM    287  C   SER A  21      -4.382  11.845 -31.272  1.00  0.00
ATOM    288  O   SER A  21      -3.590  12.791 -31.353  1.00  0.00
ATOM    289  CB  SER A  21      -6.118  11.907 -33.010  1.00  0.00
ATOM    290  OG  SER A  21      -5.481  10.777 -33.523  1.00  0.00
ATOM    296  N   CYS A  22      -4.005  10.623 -30.931  1.00  0.00
ATOM    297  CA  CYS A  22      -2.609  10.276 -30.740  1.00  0.00
ATOM    298  C   CYS A  22      -2.236   8.951 -31.386  1.00  0.00
ATOM    299  O   CYS A  22      -2.854   7.913 -31.142  1.00  0.00
ATOM    300  CB  CYS A  22      -2.281  10.224 -29.265  1.00  0.00
ATOM    301  SG  CYS A  22      -0.612   9.721 -28.891  1.00  0.00
ATOM    306  N   ALA A  23      -1.220   9.004 -32.229  1.00  0.00
ATOM    307  CA  ALA A  23      -0.777   7.824 -32.937  1.00  0.00
ATOM    308  C   ALA A  23       0.489   7.276 -32.327  1.00  0.00
ATOM    309  O   ALA A  23       1.359   8.018 -31.864  1.00  0.00
ATOM    310  CB  ALA A  23      -0.557   8.143 -34.402  1.00  0.00
ATOM    316  N   ALA A  24       0.607   5.962 -32.344  1.00  0.00
ATOM    317  CA  ALA A  24       1.801   5.318 -31.852  1.00  0.00
ATOM    318  C   ALA A  24       2.648   4.791 -32.993  1.00  0.00
ATOM    319  O   ALA A  24       2.128   4.220 -33.955  1.00  0.00
ATOM    320  CB  ALA A  24       1.406   4.180 -30.925  1.00  0.00
ATOM    326  N   SER A  25       3.959   4.913 -32.834  1.00  0.00
ATOM    327  CA  SER A  25       4.921   4.362 -33.773  1.00  0.00
ATOM    328  C   SER A  25       5.950   3.532 -33.030  1.00  0.00
ATOM    329  O   SER A  25       6.725   4.017 -32.200  1.00  0.00
ATOM    330  CB  SER A  25       5.597   5.463 -34.559  1.00  0.00
ATOM    331  OG  SER A  25       6.576   4.937 -35.418  1.00  0.00
ATOM    337  N   GLY A  26       5.915   2.252 -33.294  1.00  0.00
ATOM    338  CA  GLY A  26       6.745   1.290 -32.612  1.00  0.00
ATOM    339  C   GLY A  26       5.892   0.069 -32.603  1.00  0.00
ATOM    340  O   GLY A  26       4.795   0.095 -33.172  1.00  0.00
ATOM    344  N   ASN A  27       6.352  -0.993 -31.997  1.00  0.00
ATOM    345  CA  ASN A  27       5.557  -2.187 -32.055  1.00  0.00
ATOM    346  C   ASN A  27       4.657  -2.370 -30.862  1.00  0.00
ATOM    347  O   ASN A  27       5.004  -2.014 -29.740  1.00  0.00
ATOM    348  CB  ASN A  27       6.462  -3.385 -32.242  1.00  0.00
ATOM    349  CG  ASN A  27       7.181  -3.348 -33.553  1.00  0.00
ATOM    350  OD1 ASN A  27       6.607  -2.984 -34.587  1.00  0.00
ATOM    351  ND2 ASN A  27       8.433  -3.718 -33.537  1.00  0.00
ATOM    358  N   ILE A  28       3.542  -2.999 -31.153  1.00  0.00
ATOM    359  CA  ILE A  28       2.518  -3.511 -30.264  1.00  0.00
ATOM    360  C   ILE A  28       1.705  -2.453 -29.508  1.00  0.00
ATOM    361  O   ILE A  28       1.867  -2.255 -28.306  1.00  0.00
ATOM    362  CB  ILE A  28       3.158  -4.521 -29.274  1.00  0.00
ATOM    363  CG1 ILE A  28       3.957  -5.656 -30.035  1.00  0.00
ATOM    364  CG2 ILE A  28       2.095  -5.185 -28.457  1.00  0.00
ATOM    365  CD1 ILE A  28       3.180  -6.523 -31.028  1.00  0.00
ATOM    377  N   SER A  29       0.745  -1.844 -30.186  1.00  0.00
ATOM    378  CA  SER A  29      -0.134  -0.922 -29.497  1.00  0.00
ATOM    379  C   SER A  29      -1.202  -1.734 -28.760  1.00  0.00
ATOM    380  O   SER A  29      -1.679  -1.350 -27.692  1.00  0.00
ATOM    381  CB  SER A  29      -0.740   0.014 -30.512  1.00  0.00
ATOM    382  OG  SER A  29      -1.580  -0.695 -31.372  1.00  0.00
ATOM    388  N   GLN A  30      -1.479  -2.934 -29.258  1.00  0.00
ATOM    389  CA  GLN A  30      -2.501  -3.825 -28.715  1.00  0.00
ATOM    390  C   GLN A  30      -2.179  -4.427 -27.351  1.00  0.00
ATOM    391  O   GLN A  30      -3.030  -5.085 -26.757  1.00  0.00
ATOM    392  CB  GLN A  30      -2.818  -4.957 -29.701  1.00  0.00
ATOM    393  CG  GLN A  30      -1.690  -5.973 -29.928  1.00  0.00
ATOM    394  CD  GLN A  30      -0.781  -5.555 -31.052  1.00  0.00
ATOM    395  OE1 GLN A  30      -0.583  -4.359 -31.293  1.00  0.00
ATOM    396  NE2 GLN A  30      -0.225  -6.523 -31.754  1.00  0.00
ATOM    405  N   ARG A  31      -0.953  -4.267 -26.870  1.00  0.00
ATOM    406  CA  ARG A  31      -0.626  -4.832 -25.570  1.00  0.00
ATOM    407  C   ARG A  31      -0.308  -3.713 -24.596  1.00  0.00
ATOM    408  O   ARG A  31       0.091  -3.970 -23.460  1.00  0.00
ATOM    409  CB  ARG A  31       0.549  -5.797 -25.650  1.00  0.00
ATOM    410  CG  ARG A  31       0.820  -6.691 -24.434  1.00  0.00
ATOM    411  CD  ARG A  31       2.001  -7.575 -24.676  1.00  0.00
ATOM    412  NE  ARG A  31       1.804  -8.480 -25.815  1.00  0.00
ATOM    413  CZ  ARG A  31       1.147  -9.663 -25.784  1.00  0.00
ATOM    414  NH1 ARG A  31       0.603 -10.108 -24.666  1.00  0.00
ATOM    415  NH2 ARG A  31       1.054 -10.379 -26.892  1.00  0.00
ATOM    429  N   ASN A  32      -0.480  -2.465 -25.016  1.00  0.00
ATOM    430  CA  ASN A  32      -0.203  -1.354 -24.123  1.00  0.00
ATOM    431  C   ASN A  32      -1.477  -0.717 -23.607  1.00  0.00
ATOM    432  O   ASN A  32      -2.526  -0.732 -24.256  1.00  0.00
ATOM    433  CB  ASN A  32       0.696  -0.310 -24.763  1.00  0.00
ATOM    434  CG  ASN A  32       2.108  -0.799 -24.974  1.00  0.00
ATOM    435  OD1 ASN A  32       2.670  -1.563 -24.172  1.00  0.00
ATOM    436  ND2 ASN A  32       2.714  -0.351 -26.044  1.00  0.00
ATOM    443  N   TRP A  33      -1.356  -0.145 -22.430  1.00  0.00
ATOM    444  CA  TRP A  33      -2.385   0.644 -21.785  1.00  0.00
ATOM    445  C   TRP A  33      -2.160   2.102 -22.226  1.00  0.00
ATOM    446  O   TRP A  33      -1.031   2.598 -22.174  1.00  0.00
ATOM    447  CB  TRP A  33      -2.272   0.369 -20.277  1.00  0.00
ATOM    448  CG  TRP A  33      -3.128   1.129 -19.341  1.00  0.00
ATOM    449  CD1 TRP A  33      -2.674   2.120 -18.597  1.00  0.00
ATOM    450  CD2 TRP A  33      -4.532   0.984 -18.973  1.00  0.00
ATOM    451  NE1 TRP A  33      -3.653   2.607 -17.819  1.00  0.00
ATOM    452  CE2 TRP A  33      -4.786   1.949 -18.032  1.00  0.00
ATOM    453  CE3 TRP A  33      -5.541   0.145 -19.344  1.00  0.00
ATOM    454  CZ2 TRP A  33      -6.031   2.124 -17.449  1.00  0.00
ATOM    455  CZ3 TRP A  33      -6.817   0.329 -18.766  1.00  0.00
ATOM    456  CH2 TRP A  33      -7.045   1.293 -17.851  1.00  0.00
ATOM    467  N   MET A  34      -3.205   2.765 -22.726  1.00  0.00
ATOM    468  CA  MET A  34      -3.082   4.144 -23.220  1.00  0.00
ATOM    469  C   MET A  34      -3.876   5.134 -22.403  1.00  0.00
ATOM    470  O   MET A  34      -4.871   4.776 -21.778  1.00  0.00
ATOM    471  CB  MET A  34      -3.573   4.269 -24.665  1.00  0.00
ATOM    472  CG  MET A  34      -2.863   3.431 -25.698  1.00  0.00
ATOM    473  SD  MET A  34      -1.160   3.893 -25.947  1.00  0.00
ATOM    474  CE  MET A  34      -1.234   5.533 -26.701  1.00  0.00
ATOM    484  N   GLY A  35      -3.501   6.403 -22.471  1.00  0.00
ATOM    485  CA  GLY A  35      -4.335   7.400 -21.825  1.00  0.00
ATOM    486  C   GLY A  35      -3.927   8.832 -22.076  1.00  0.00
ATOM    487  O   GLY A  35      -2.926   9.123 -22.742  1.00  0.00
ATOM    491  N   TRP A  36      -4.746   9.729 -21.544  1.00  0.00
ATOM    492  CA  TRP A  36      -4.550  11.153 -21.674  1.00  0.00
ATOM    493  C   TRP A  36      -4.453  11.820 -20.319  1.00  0.00
ATOM    494  O   TRP A  36      -5.192  11.497 -19.375  1.00  0.00
ATOM    495  CB  TRP A  36      -5.679  11.801 -22.475  1.00  0.00
ATOM    496  CG  TRP A  36      -5.701  11.415 -23.931  1.00  0.00
ATOM    497  CD1 TRP A  36      -6.321  10.347 -24.459  1.00  0.00
ATOM    498  CD2 TRP A  36      -5.102  12.114 -25.047  1.00  0.00
ATOM    499  NE1 TRP A  36      -6.162  10.320 -25.811  1.00  0.00
ATOM    500  CE2 TRP A  36      -5.422  11.387 -26.195  1.00  0.00
ATOM    501  CE3 TRP A  36      -4.340  13.276 -25.163  1.00  0.00
ATOM    502  CZ2 TRP A  36      -5.017  11.777 -27.450  1.00  0.00
ATOM    503  CZ3 TRP A  36      -3.926  13.673 -26.421  1.00  0.00
ATOM    504  CH2 TRP A  36      -4.254  12.945 -27.538  1.00  0.00
ATOM    515  N   TYR A  37      -3.571  12.797 -20.284  1.00  0.00
ATOM    516  CA  TYR A  37      -3.268  13.646 -19.152  1.00  0.00
ATOM    517  C   TYR A  37      -3.324  15.091 -19.595  1.00  0.00
ATOM    518  O   TYR A  37      -3.248  15.372 -20.788  1.00  0.00
ATOM    519  CB  TYR A  37      -1.886  13.281 -18.605  1.00  0.00
ATOM    520  CG  TYR A  37      -1.834  11.871 -18.037  1.00  0.00
ATOM    521  CD1 TYR A  37      -1.665  10.741 -18.859  1.00  0.00
ATOM    522  CD2 TYR A  37      -1.959  11.713 -16.680  1.00  0.00
ATOM    523  CE1 TYR A  37      -1.664   9.486 -18.287  1.00  0.00
ATOM    524  CE2 TYR A  37      -1.956  10.475 -16.131  1.00  0.00
ATOM    525  CZ  TYR A  37      -1.821   9.372 -16.915  1.00  0.00
ATOM    526  OH  TYR A  37      -1.879   8.156 -16.328  1.00  0.00
ATOM    536  N   ARG A  38      -3.478  16.020 -18.671  1.00  0.00
ATOM    537  CA  ARG A  38      -3.435  17.413 -19.083  1.00  0.00
ATOM    538  C   ARG A  38      -2.608  18.281 -18.147  1.00  0.00
ATOM    539  O   ARG A  38      -2.510  18.017 -16.946  1.00  0.00
ATOM    540  CB  ARG A  38      -4.834  17.964 -19.226  1.00  0.00
ATOM    541  CG  ARG A  38      -5.622  18.069 -17.960  1.00  0.00
ATOM    542  CD  ARG A  38      -6.978  18.532 -18.235  1.00  0.00
ATOM    543  NE  ARG A  38      -7.753  18.665 -17.037  1.00  0.00
ATOM    544  CZ  ARG A  38      -9.053  18.980 -16.992  1.00  0.00
ATOM    545  NH1 ARG A  38      -9.756  19.191 -18.100  1.00  0.00
ATOM    546  NH2 ARG A  38      -9.605  19.079 -15.798  1.00  0.00
ATOM    560  N   GLN A  39      -1.996  19.316 -18.712  1.00  0.00
ATOM    561  CA  GLN A  39      -1.195  20.272 -17.972  1.00  0.00
ATOM    562  C   GLN A  39      -1.846  21.624 -17.826  1.00  0.00
ATOM    563  O   GLN A  39      -2.019  22.371 -18.799  1.00  0.00
ATOM    564  CB  GLN A  39       0.142  20.462 -18.657  1.00  0.00
ATOM    565  CG  GLN A  39       1.101  21.406 -17.979  1.00  0.00
ATOM    566  CD  GLN A  39       2.400  21.442 -18.726  1.00  0.00
ATOM    567  OE1 GLN A  39       2.419  21.192 -19.944  1.00  0.00
ATOM    568  NE2 GLN A  39       3.487  21.743 -18.028  1.00  0.00
ATOM    577  N   ALA A  40      -2.217  21.929 -16.601  1.00  0.00
ATOM    578  CA  ALA A  40      -2.871  23.165 -16.261  1.00  0.00
ATOM    579  C   ALA A  40      -1.880  24.308 -16.456  1.00  0.00
ATOM    580  O   ALA A  40      -0.711  24.151 -16.084  1.00  0.00
ATOM    581  CB  ALA A  40      -3.348  23.127 -14.821  1.00  0.00
ATOM    587  N   PRO A  41      -2.334  25.523 -16.831  1.00  0.00
ATOM    588  CA  PRO A  41      -1.546  26.750 -16.964  1.00  0.00
ATOM    589  C   PRO A  41      -0.666  27.036 -15.739  1.00  0.00
ATOM    590  O   PRO A  41       0.370  27.679 -15.851  1.00  0.00
ATOM    591  CB  PRO A  41      -2.634  27.818 -17.129  1.00  0.00
ATOM    592  CG  PRO A  41      -3.781  27.092 -17.802  1.00  0.00
ATOM    593  CD  PRO A  41      -3.773  25.703 -17.210  1.00  0.00
ATOM    601  N   GLY A  42      -1.080  26.573 -14.563  1.00  0.00
ATOM    602  CA  GLY A  42      -0.318  26.772 -13.337  1.00  0.00
ATOM    603  C   GLY A  42       0.829  25.758 -13.174  1.00  0.00
ATOM    604  O   GLY A  42       1.441  25.697 -12.105  1.00  0.00
ATOM    608  N   LYS A  43       1.140  25.007 -14.247  1.00  0.00
ATOM    609  CA  LYS A  43       2.169  23.967 -14.303  1.00  0.00
ATOM    610  C   LYS A  43       1.824  22.762 -13.440  1.00  0.00
ATOM    611  O   LYS A  43       2.660  22.265 -12.682  1.00  0.00
ATOM    612  CB  LYS A  43       3.542  24.522 -13.895  1.00  0.00
ATOM    613  CG  LYS A  43       4.027  25.683 -14.754  1.00  0.00
ATOM    614  CD  LYS A  43       5.414  26.143 -14.332  1.00  0.00
ATOM    615  CE  LYS A  43       5.883  27.335 -15.158  1.00  0.00
ATOM    616  NZ  LYS A  43       7.226  27.824 -14.722  1.00  0.00
ATOM    630  N   GLU A  44       0.589  22.285 -13.570  1.00  0.00
ATOM    631  CA  GLU A  44       0.164  21.107 -12.800  1.00  0.00
ATOM    632  C   GLU A  44      -0.351  20.005 -13.714  1.00  0.00
ATOM    633  O   GLU A  44      -1.112  20.260 -14.645  1.00  0.00
ATOM    634  CB  GLU A  44      -0.911  21.475 -11.767  1.00  0.00
ATOM    635  CG  GLU A  44      -0.451  22.449 -10.673  1.00  0.00
ATOM    636  CD  GLU A  44      -1.531  22.738  -9.642  1.00  0.00
ATOM    637  OE1 GLU A  44      -2.640  22.310  -9.846  1.00  0.00
ATOM    638  OE2 GLU A  44      -1.241  23.369  -8.650  1.00  0.00
ATOM    645  N   ARG A  45       0.038  18.758 -13.436  1.00  0.00
ATOM    646  CA  ARG A  45      -0.412  17.656 -14.282  1.00  0.00
ATOM    647  C   ARG A  45      -1.562  16.894 -13.646  1.00  0.00
ATOM    648  O   ARG A  45      -1.516  16.556 -12.460  1.00  0.00
ATOM    649  CB  ARG A  45       0.736  16.691 -14.548  1.00  0.00
ATOM    650  CG  ARG A  45       1.992  17.324 -15.176  1.00  0.00
ATOM    651  CD  ARG A  45       1.722  17.926 -16.505  1.00  0.00
ATOM    652  NE  ARG A  45       1.233  16.955 -17.468  1.00  0.00
ATOM    653  CZ  ARG A  45       2.012  16.166 -18.237  1.00  0.00
ATOM    654  NH1 ARG A  45       3.328  16.231 -18.168  1.00  0.00
ATOM    655  NH2 ARG A  45       1.461  15.325 -19.063  1.00  0.00
ATOM    669  N   GLU A  46      -2.560  16.577 -14.469  1.00  0.00
ATOM    670  CA  GLU A  46      -3.753  15.845 -14.059  1.00  0.00
ATOM    671  C   GLU A  46      -4.067  14.681 -14.992  1.00  0.00
ATOM    672  O   GLU A  46      -3.787  14.733 -16.190  1.00  0.00
ATOM    673  CB  GLU A  46      -4.990  16.762 -14.085  1.00  0.00
ATOM    674  CG  GLU A  46      -4.980  17.992 -13.170  1.00  0.00
ATOM    675  CD  GLU A  46      -6.300  18.775 -13.280  1.00  0.00
ATOM    676  OE1 GLU A  46      -7.149  18.347 -14.047  1.00  0.00
ATOM    677  OE2 GLU A  46      -6.458  19.764 -12.610  1.00  0.00
ATOM    684  N   PHE A  47      -4.704  13.653 -14.449  1.00  0.00
ATOM    685  CA  PHE A  47      -5.208  12.528 -15.233  1.00  0.00
ATOM    686  C   PHE A  47      -6.545  12.852 -15.870  1.00  0.00
ATOM    687  O   PHE A  47      -7.399  13.440 -15.212  1.00  0.00
ATOM    688  CB  PHE A  47      -5.357  11.289 -14.350  1.00  0.00
ATOM    689  CG  PHE A  47      -6.044  10.176 -15.037  1.00  0.00
ATOM    690  CD1 PHE A  47      -5.445   9.474 -16.035  1.00  0.00
ATOM    691  CD2 PHE A  47      -7.327   9.837 -14.675  1.00  0.00
ATOM    692  CE1 PHE A  47      -6.089   8.478 -16.654  1.00  0.00
ATOM    693  CE2 PHE A  47      -7.979   8.839 -15.299  1.00  0.00
ATOM    694  CZ  PHE A  47      -7.365   8.153 -16.285  1.00  0.00
ATOM    704  N   VAL A  48      -6.733  12.482 -17.141  1.00  0.00
ATOM    705  CA  VAL A  48      -8.017  12.673 -17.796  1.00  0.00
ATOM    706  C   VAL A  48      -8.720  11.339 -18.070  1.00  0.00
ATOM    707  O   VAL A  48      -9.844  11.117 -17.608  1.00  0.00
ATOM    708  CB  VAL A  48      -7.816  13.444 -19.128  1.00  0.00
ATOM    709  CG1 VAL A  48      -9.130  13.607 -19.887  1.00  0.00
ATOM    710  CG2 VAL A  48      -7.199  14.801 -18.819  1.00  0.00
ATOM    720  N   ALA A  49      -8.075  10.458 -18.842  1.00  0.00
ATOM    721  CA  ALA A  49      -8.729   9.200 -19.219  1.00  0.00
ATOM    722  C   ALA A  49      -7.744   8.097 -19.609  1.00  0.00
ATOM    723  O   ALA A  49      -6.647   8.360 -20.099  1.00  0.00
ATOM    724  CB  ALA A  49      -9.687   9.447 -20.365  1.00  0.00
ATOM    730  N   ALA A  50      -8.163   6.842 -19.472  1.00  0.00
ATOM    731  CA  ALA A  50      -7.319   5.724 -19.894  1.00  0.00
ATOM    732  C   ALA A  50      -8.130   4.580 -20.467  1.00  0.00
ATOM    733  O   ALA A  50      -9.320   4.421 -20.172  1.00  0.00
ATOM    734  CB  ALA A  50      -6.482   5.224 -18.743  1.00  0.00
ATOM    740  N   ILE A  51      -7.466   3.797 -21.317  1.00  0.00
ATOM    741  CA  ILE A  51      -8.073   2.665 -21.999  1.00  0.00
ATOM    742  C   ILE A  51      -7.150   1.452 -22.242  1.00  0.00
ATOM    743  O   ILE A  51      -5.984   1.589 -22.644  1.00  0.00
ATOM    744  CB  ILE A  51      -8.643   3.200 -23.325  1.00  0.00
ATOM    745  CG1 ILE A  51      -9.412   2.105 -24.092  1.00  0.00
ATOM    746  CG2 ILE A  51      -7.538   3.820 -24.140  1.00  0.00
ATOM    747  CD1 ILE A  51     -10.291   2.644 -25.193  1.00  0.00
ATOM    759  N   SER A  52      -7.692   0.243 -22.042  1.00  0.00
ATOM    760  CA  SER A  52      -6.941  -0.990 -22.316  1.00  0.00
ATOM    761  C   SER A  52      -6.995  -1.415 -23.766  1.00  0.00
ATOM    762  O   SER A  52      -7.859  -0.992 -24.534  1.00  0.00
ATOM    763  CB  SER A  52      -7.433  -2.175 -21.487  1.00  0.00
ATOM    764  OG  SER A  52      -8.702  -2.642 -21.896  1.00  0.00
ATOM    770  N   GLY A  53      -6.133  -2.367 -24.125  1.00  0.00
ATOM    771  CA  GLY A  53      -6.136  -2.961 -25.468  1.00  0.00
ATOM    772  C   GLY A  53      -7.454  -3.702 -25.737  1.00  0.00
ATOM    773  O   GLY A  53      -7.826  -3.952 -26.888  1.00  0.00
ATOM    777  N   GLY A  54      -8.160  -4.045 -24.645  1.00  0.00
ATOM    778  CA  GLY A  54      -9.444  -4.743 -24.635  1.00  0.00
ATOM    779  C   GLY A  54     -10.641  -3.777 -24.586  1.00  0.00
ATOM    780  O   GLY A  54     -11.782  -4.210 -24.400  1.00  0.00
ATOM    784  N   SER A  55     -10.360  -2.475 -24.718  1.00  0.00
ATOM    785  CA  SER A  55     -11.294  -1.339 -24.692  1.00  0.00
ATOM    786  C   SER A  55     -11.962  -0.996 -23.348  1.00  0.00
ATOM    787  O   SER A  55     -12.937  -0.241 -23.323  1.00  0.00
ATOM    788  CB  SER A  55     -12.402  -1.524 -25.732  1.00  0.00
ATOM    789  OG  SER A  55     -11.893  -1.659 -27.047  1.00  0.00
ATOM    795  N   SER A  56     -11.442  -1.500 -22.230  1.00  0.00
ATOM    796  CA  SER A  56     -11.957  -1.118 -20.912  1.00  0.00
ATOM    797  C   SER A  56     -11.457   0.274 -20.590  1.00  0.00
ATOM    798  O   SER A  56     -10.293   0.573 -20.866  1.00  0.00
ATOM    799  CB  SER A  56     -11.517  -2.101 -19.849  1.00  0.00
ATOM    800  OG  SER A  56     -11.873  -1.651 -18.570  1.00  0.00
ATOM    806  N   THR A  57     -12.302   1.145 -20.014  1.00  0.00
ATOM    807  CA  THR A  57     -11.836   2.505 -19.727  1.00  0.00
ATOM    808  C   THR A  57     -12.015   2.975 -18.285  1.00  0.00
ATOM    809  O   THR A  57     -12.776   2.399 -17.503  1.00  0.00
ATOM    810  CB  THR A  57     -12.524   3.529 -20.657  1.00  0.00
ATOM    811  OG1 THR A  57     -13.931   3.583 -20.410  1.00  0.00
ATOM    812  CG2 THR A  57     -12.320   3.133 -22.076  1.00  0.00
ATOM    820  N   TYR A  58     -11.296   4.060 -17.975  1.00  0.00
ATOM    821  CA  TYR A  58     -11.308   4.756 -16.687  1.00  0.00
ATOM    822  C   TYR A  58     -11.165   6.270 -16.882  1.00  0.00
ATOM    823  O   TYR A  58     -10.369   6.729 -17.707  1.00  0.00
ATOM    824  CB  TYR A  58     -10.196   4.205 -15.774  1.00  0.00
ATOM    825  CG  TYR A  58     -10.098   4.918 -14.444  1.00  0.00
ATOM    826  CD1 TYR A  58     -11.003   4.663 -13.439  1.00  0.00
ATOM    827  CD2 TYR A  58      -9.106   5.832 -14.240  1.00  0.00
ATOM    828  CE1 TYR A  58     -10.915   5.346 -12.246  1.00  0.00
ATOM    829  CE2 TYR A  58      -9.021   6.519 -13.052  1.00  0.00
ATOM    830  CZ  TYR A  58      -9.916   6.284 -12.063  1.00  0.00
ATOM    831  OH  TYR A  58      -9.834   6.978 -10.879  1.00  0.00
ATOM    841  N   TYR A  59     -11.957   7.059 -16.141  1.00  0.00
ATOM    842  CA  TYR A  59     -11.910   8.517 -16.277  1.00  0.00
ATOM    843  C   TYR A  59     -11.773   9.233 -14.947  1.00  0.00
ATOM    844  O   TYR A  59     -12.282   8.760 -13.935  1.00  0.00
ATOM    845  CB  TYR A  59     -13.208   8.991 -16.910  1.00  0.00
ATOM    846  CG  TYR A  59     -13.488   8.355 -18.206  1.00  0.00
ATOM    847  CD1 TYR A  59     -14.199   7.170 -18.208  1.00  0.00
ATOM    848  CD2 TYR A  59     -13.049   8.905 -19.372  1.00  0.00
ATOM    849  CE1 TYR A  59     -14.466   6.531 -19.365  1.00  0.00
ATOM    850  CE2 TYR A  59     -13.309   8.263 -20.554  1.00  0.00
ATOM    851  CZ  TYR A  59     -14.027   7.059 -20.550  1.00  0.00
ATOM    852  OH  TYR A  59     -14.302   6.363 -21.719  1.00  0.00
ATOM    862  N   ALA A  60     -11.149  10.411 -14.977  1.00  0.00
ATOM    863  CA  ALA A  60     -11.096  11.306 -13.819  1.00  0.00
ATOM    864  C   ALA A  60     -12.488  11.854 -13.465  1.00  0.00
ATOM    865  O   ALA A  60     -13.272  12.215 -14.349  1.00  0.00
ATOM    866  CB  ALA A  60     -10.147  12.461 -14.087  1.00  0.00
ATOM    872  N   ASP A  61     -12.747  12.081 -12.172  1.00  0.00
ATOM    873  CA  ASP A  61     -14.049  12.620 -11.753  1.00  0.00
ATOM    874  C   ASP A  61     -14.438  13.928 -12.435  1.00  0.00
ATOM    875  O   ASP A  61     -15.622  14.164 -12.673  1.00  0.00
ATOM    876  CB  ASP A  61     -14.088  12.855 -10.239  1.00  0.00
ATOM    877  CG  ASP A  61     -14.216  11.582  -9.359  1.00  0.00
ATOM    878  OD1 ASP A  61     -14.596  10.522  -9.848  1.00  0.00
ATOM    879  OD2 ASP A  61     -13.915  11.690  -8.202  1.00  0.00
ATOM    884  N   SER A  62     -13.462  14.777 -12.753  1.00  0.00
ATOM    885  CA  SER A  62     -13.733  16.064 -13.376  1.00  0.00
ATOM    886  C   SER A  62     -14.130  15.980 -14.853  1.00  0.00
ATOM    887  O   SER A  62     -14.576  16.981 -15.424  1.00  0.00
ATOM    888  CB  SER A  62     -12.526  16.969 -13.231  1.00  0.00
ATOM    889  OG  SER A  62     -11.438  16.482 -13.965  1.00  0.00
ATOM    895  N   VAL A  63     -13.949  14.815 -15.485  1.00  0.00
ATOM    896  CA  VAL A  63     -14.287  14.682 -16.894  1.00  0.00
ATOM    897  C   VAL A  63     -15.362  13.604 -17.137  1.00  0.00
ATOM    898  O   VAL A  63     -15.905  13.495 -18.248  1.00  0.00
ATOM    899  CB  VAL A  63     -13.029  14.408 -17.731  1.00  0.00
ATOM    900  CG1 VAL A  63     -12.040  15.576 -17.556  1.00  0.00
ATOM    901  CG2 VAL A  63     -12.426  13.088 -17.399  1.00  0.00
ATOM    911  N   LYS A  64     -15.687  12.808 -16.111  1.00  0.00
ATOM    912  CA  LYS A  64     -16.728  11.794 -16.265  1.00  0.00
ATOM    913  C   LYS A  64     -18.019  12.425 -16.764  1.00  0.00
ATOM    914  O   LYS A  64     -18.458  13.462 -16.266  1.00  0.00
ATOM    915  CB  LYS A  64     -17.016  11.068 -14.941  1.00  0.00
ATOM    916  CG  LYS A  64     -15.946  10.106 -14.457  1.00  0.00
ATOM    917  CD  LYS A  64     -16.283   9.528 -13.080  1.00  0.00
ATOM    918  CE  LYS A  64     -15.170   8.609 -12.586  1.00  0.00
ATOM    919  NZ  LYS A  64     -15.364   8.180 -11.177  1.00  0.00
ATOM    933  N   GLY A  65     -18.609  11.804 -17.782  1.00  0.00
ATOM    934  CA  GLY A  65     -19.860  12.264 -18.374  1.00  0.00
ATOM    935  C   GLY A  65     -19.661  13.265 -19.513  1.00  0.00
ATOM    936  O   GLY A  65     -20.614  13.604 -20.216  1.00  0.00
ATOM    940  N   ARG A  66     -18.428  13.739 -19.698  1.00  0.00
ATOM    941  CA  ARG A  66     -18.131  14.713 -20.739  1.00  0.00
ATOM    942  C   ARG A  66     -17.087  14.168 -21.712  1.00  0.00
ATOM    943  O   ARG A  66     -17.220  14.303 -22.932  1.00  0.00
ATOM    944  CB  ARG A  66     -17.598  15.983 -20.103  1.00  0.00
ATOM    945  CG  ARG A  66     -18.569  16.745 -19.258  1.00  0.00
ATOM    946  CD  ARG A  66     -17.929  17.961 -18.685  1.00  0.00
ATOM    947  NE  ARG A  66     -18.843  18.710 -17.823  1.00  0.00
ATOM    948  CZ  ARG A  66     -19.040  18.477 -16.498  1.00  0.00
ATOM    949  NH1 ARG A  66     -18.384  17.518 -15.874  1.00  0.00
ATOM    950  NH2 ARG A  66     -19.901  19.224 -15.824  1.00  0.00
ATOM    964  N   PHE A  67     -16.069  13.502 -21.170  1.00  0.00
ATOM    965  CA  PHE A  67     -14.994  12.977 -21.997  1.00  0.00
ATOM    966  C   PHE A  67     -15.133  11.471 -22.222  1.00  0.00
ATOM    967  O   PHE A  67     -15.425  10.717 -21.295  1.00  0.00
ATOM    968  CB  PHE A  67     -13.636  13.260 -21.349  1.00  0.00
ATOM    969  CG  PHE A  67     -13.136  14.745 -21.345  1.00  0.00
ATOM    970  CD1 PHE A  67     -13.894  15.818 -20.867  1.00  0.00
ATOM    971  CD2 PHE A  67     -11.862  15.025 -21.741  1.00  0.00
ATOM    972  CE1 PHE A  67     -13.385  17.097 -20.828  1.00  0.00
ATOM    973  CE2 PHE A  67     -11.351  16.299 -21.696  1.00  0.00
ATOM    974  CZ  PHE A  67     -12.110  17.334 -21.246  1.00  0.00
ATOM    984  N   THR A  68     -14.869  11.038 -23.455  1.00  0.00
ATOM    985  CA  THR A  68     -14.859   9.612 -23.817  1.00  0.00
ATOM    986  C   THR A  68     -13.540   9.215 -24.483  1.00  0.00
ATOM    987  O   THR A  68     -13.043   9.891 -25.383  1.00  0.00
ATOM    988  CB  THR A  68     -16.053   9.222 -24.732  1.00  0.00
ATOM    989  OG1 THR A  68     -17.285   9.471 -24.046  1.00  0.00
ATOM    990  CG2 THR A  68     -15.987   7.736 -25.108  1.00  0.00
ATOM    998  N   ILE A  69     -12.958   8.103 -24.055  1.00  0.00
ATOM    999  CA  ILE A  69     -11.696   7.667 -24.651  1.00  0.00
ATOM   1000  C   ILE A  69     -11.951   6.396 -25.458  1.00  0.00
ATOM   1001  O   ILE A  69     -12.751   5.555 -25.041  1.00  0.00
ATOM   1002  CB  ILE A  69     -10.601   7.456 -23.568  1.00  0.00
ATOM   1003  CG1 ILE A  69      -9.231   7.195 -24.228  1.00  0.00
ATOM   1004  CG2 ILE A  69     -10.953   6.312 -22.657  1.00  0.00
ATOM   1005  CD1 ILE A  69      -8.048   7.266 -23.267  1.00  0.00
ATOM   1017  N   SER A  70     -11.335   6.305 -26.636  1.00  0.00
ATOM   1018  CA  SER A  70     -11.497   5.142 -27.511  1.00  0.00
ATOM   1019  C   SER A  70     -10.239   4.856 -28.335  1.00  0.00
ATOM   1020  O   SER A  70      -9.340   5.694 -28.433  1.00  0.00
ATOM   1021  CB  SER A  70     -12.679   5.339 -28.442  1.00  0.00
ATOM   1022  OG  SER A  70     -12.442   6.371 -29.354  1.00  0.00
ATOM   1028  N   ARG A  71     -10.154   3.646 -28.893  1.00  0.00
ATOM   1029  CA  ARG A  71      -9.001   3.241 -29.702  1.00  0.00
ATOM   1030  C   ARG A  71      -9.321   2.472 -30.964  1.00  0.00
ATOM   1031  O   ARG A  71     -10.331   1.774 -31.046  1.00  0.00
ATOM   1032  CB  ARG A  71      -8.065   2.365 -28.897  1.00  0.00
ATOM   1033  CG  ARG A  71      -7.260   3.071 -27.896  1.00  0.00
ATOM   1034  CD  ARG A  71      -6.499   2.176 -27.068  1.00  0.00
ATOM   1035  NE  ARG A  71      -5.564   1.432 -27.824  1.00  0.00
ATOM   1036  CZ  ARG A  71      -4.670   0.595 -27.302  1.00  0.00
ATOM   1037  NH1 ARG A  71      -4.576   0.410 -26.000  1.00  0.00
ATOM   1038  NH2 ARG A  71      -3.877  -0.033 -28.104  1.00  0.00
ATOM   1052  N   ASP A  72      -8.405   2.558 -31.926  1.00  0.00
ATOM   1053  CA  ASP A  72      -8.473   1.743 -33.126  1.00  0.00
ATOM   1054  C   ASP A  72      -7.115   1.063 -33.285  1.00  0.00
ATOM   1055  O   ASP A  72      -6.101   1.661 -33.695  1.00  0.00
ATOM   1056  CB  ASP A  72      -8.881   2.541 -34.365  1.00  0.00
ATOM   1057  CG  ASP A  72      -9.093   1.624 -35.603  1.00  0.00
ATOM   1058  OD1 ASP A  72      -8.568   0.500 -35.612  1.00  0.00
ATOM   1059  OD2 ASP A  72      -9.813   2.035 -36.505  1.00  0.00
ATOM   1064  N   ASN A  73      -7.086  -0.209 -32.903  1.00  0.00
ATOM   1065  CA  ASN A  73      -5.857  -0.982 -32.846  1.00  0.00
ATOM   1066  C   ASN A  73      -5.269  -1.227 -34.241  1.00  0.00
ATOM   1067  O   ASN A  73      -4.104  -1.592 -34.369  1.00  0.00
ATOM   1068  CB  ASN A  73      -6.089  -2.299 -32.101  1.00  0.00
ATOM   1069  CG  ASN A  73      -6.328  -2.135 -30.545  1.00  0.00
ATOM   1070  OD1 ASN A  73      -6.032  -1.091 -29.944  1.00  0.00
ATOM   1071  ND2 ASN A  73      -6.860  -3.192 -29.929  1.00  0.00
ATOM   1078  N   ALA A  74      -6.075  -1.065 -35.296  1.00  0.00
ATOM   1079  CA  ALA A  74      -5.584  -1.317 -36.647  1.00  0.00
ATOM   1080  C   ALA A  74      -4.808  -0.130 -37.195  1.00  0.00
ATOM   1081  O   ALA A  74      -4.151  -0.232 -38.233  1.00  0.00
ATOM   1082  CB  ALA A  74      -6.746  -1.628 -37.571  1.00  0.00
ATOM   1088  N   LYS A  75      -4.913   1.012 -36.516  1.00  0.00
ATOM   1089  CA  LYS A  75      -4.309   2.254 -36.952  1.00  0.00
ATOM   1090  C   LYS A  75      -3.319   2.760 -35.922  1.00  0.00
ATOM   1091  O   LYS A  75      -2.806   3.875 -36.037  1.00  0.00
ATOM   1092  CB  LYS A  75      -5.408   3.286 -37.162  1.00  0.00
ATOM   1093  CG  LYS A  75      -6.400   2.897 -38.236  1.00  0.00
ATOM   1094  CD  LYS A  75      -7.489   3.928 -38.392  1.00  0.00
ATOM   1095  CE  LYS A  75      -8.494   3.493 -39.440  1.00  0.00
ATOM   1096  NZ  LYS A  75      -9.626   4.441 -39.549  1.00  0.00
ATOM   1110  N   ASN A  76      -3.131   1.977 -34.858  1.00  0.00
ATOM   1111  CA  ASN A  76      -2.279   2.342 -33.726  1.00  0.00
ATOM   1112  C   ASN A  76      -2.651   3.715 -33.179  1.00  0.00
ATOM   1113  O   ASN A  76      -1.786   4.525 -32.841  1.00  0.00
ATOM   1114  CB  ASN A  76      -0.813   2.302 -34.114  1.00  0.00
ATOM   1115  CG  ASN A  76      -0.331   0.936 -34.434  1.00  0.00
ATOM   1116  OD1 ASN A  76      -0.679  -0.038 -33.747  1.00  0.00
ATOM   1117  ND2 ASN A  76       0.474   0.827 -35.462  1.00  0.00
ATOM   1124  N   THR A  77      -3.951   3.992 -33.082  1.00  0.00
ATOM   1125  CA  THR A  77      -4.362   5.324 -32.648  1.00  0.00
ATOM   1126  C   THR A  77      -5.382   5.354 -31.492  1.00  0.00
ATOM   1127  O   THR A  77      -6.333   4.563 -31.434  1.00  0.00
ATOM   1128  CB  THR A  77      -4.866   6.108 -33.891  1.00  0.00
ATOM   1129  OG1 THR A  77      -3.802   6.169 -34.885  1.00  0.00
ATOM   1130  CG2 THR A  77      -5.233   7.554 -33.522  1.00  0.00
ATOM   1138  N   VAL A  78      -5.168   6.301 -30.572  1.00  0.00
ATOM   1139  CA  VAL A  78      -6.062   6.553 -29.433  1.00  0.00
ATOM   1140  C   VAL A  78      -6.697   7.939 -29.591  1.00  0.00
ATOM   1141  O   VAL A  78      -6.047   8.907 -29.989  1.00  0.00
ATOM   1142  CB  VAL A  78      -5.316   6.402 -28.060  1.00  0.00
ATOM   1143  CG1 VAL A  78      -4.202   7.390 -27.931  1.00  0.00
ATOM   1144  CG2 VAL A  78      -6.298   6.575 -26.870  1.00  0.00
ATOM   1154  N   TYR A  79      -7.989   8.015 -29.308  1.00  0.00
ATOM   1155  CA  TYR A  79      -8.745   9.245 -29.449  1.00  0.00
ATOM   1156  C   TYR A  79      -9.386   9.688 -28.144  1.00  0.00
ATOM   1157  O   TYR A  79      -9.762   8.862 -27.303  1.00  0.00
ATOM   1158  CB  TYR A  79      -9.855   9.033 -30.473  1.00  0.00
ATOM   1159  CG  TYR A  79      -9.383   8.677 -31.838  1.00  0.00
ATOM   1160  CD1 TYR A  79      -9.159   7.333 -32.172  1.00  0.00
ATOM   1161  CD2 TYR A  79      -9.195   9.667 -32.768  1.00  0.00
ATOM   1162  CE1 TYR A  79      -8.746   7.009 -33.443  1.00  0.00
ATOM   1163  CE2 TYR A  79      -8.789   9.346 -34.033  1.00  0.00
ATOM   1164  CZ  TYR A  79      -8.563   8.031 -34.378  1.00  0.00
ATOM   1165  OH  TYR A  79      -8.160   7.737 -35.657  1.00  0.00
ATOM   1175  N   LEU A  80      -9.541  11.002 -27.992  1.00  0.00
ATOM   1176  CA  LEU A  80     -10.248  11.536 -26.836  1.00  0.00
ATOM   1177  C   LEU A  80     -11.339  12.491 -27.308  1.00  0.00
ATOM   1178  O   LEU A  80     -11.062  13.530 -27.918  1.00  0.00
ATOM   1179  CB  LEU A  80      -9.284  12.282 -25.900  1.00  0.00
ATOM   1180  CG  LEU A  80      -9.875  12.904 -24.603  1.00  0.00
ATOM   1181  CD1 LEU A  80     -10.361  11.762 -23.644  1.00  0.00
ATOM   1182  CD2 LEU A  80      -8.804  13.802 -23.965  1.00  0.00
ATOM   1194  N   GLN A  81     -12.580  12.147 -27.012  1.00  0.00
ATOM   1195  CA  GLN A  81     -13.731  12.941 -27.401  1.00  0.00
ATOM   1196  C   GLN A  81     -14.057  13.864 -26.248  1.00  0.00
ATOM   1197  O   GLN A  81     -14.466  13.399 -25.184  1.00  0.00
ATOM   1198  CB  GLN A  81     -14.910  12.015 -27.693  1.00  0.00
ATOM   1199  CG  GLN A  81     -16.196  12.679 -28.132  1.00  0.00
ATOM   1200  CD  GLN A  81     -16.099  13.269 -29.510  1.00  0.00
ATOM   1201  OE1 GLN A  81     -15.492  12.636 -30.391  1.00  0.00
ATOM   1202  NE2 GLN A  81     -16.704  14.433 -29.716  1.00  0.00
ATOM   1211  N   MET A  82     -13.827  15.161 -26.415  1.00  0.00
ATOM   1212  CA  MET A  82     -14.016  16.100 -25.319  1.00  0.00
ATOM   1213  C   MET A  82     -15.294  16.924 -25.492  1.00  0.00
ATOM   1214  O   MET A  82     -15.286  17.927 -26.218  1.00  0.00
ATOM   1215  CB  MET A  82     -12.831  17.032 -25.244  1.00  0.00
ATOM   1216  CG  MET A  82     -11.492  16.342 -25.168  1.00  0.00
ATOM   1217  SD  MET A  82     -10.093  17.448 -24.831  1.00  0.00
ATOM   1218  CE  MET A  82     -10.099  18.425 -26.280  1.00  0.00
ATOM   1228  N   ASN A  83     -16.411  16.491 -24.901  1.00  0.00
ATOM   1229  CA  ASN A  83     -17.683  17.179 -25.116  1.00  0.00
ATOM   1230  C   ASN A  83     -17.999  18.194 -24.024  1.00  0.00
ATOM   1231  O   ASN A  83     -17.446  18.127 -22.927  1.00  0.00
ATOM   1232  CB  ASN A  83     -18.807  16.182 -25.253  1.00  0.00
ATOM   1233  CG  ASN A  83     -18.641  15.311 -26.464  1.00  0.00
ATOM   1234  OD1 ASN A  83     -18.198  15.767 -27.540  1.00  0.00
ATOM   1235  ND2 ASN A  83     -19.000  14.063 -26.312  1.00  0.00
ATOM   1242  N   SER A  84     -18.876  19.156 -24.338  1.00  0.00
ATOM   1243  CA  SER A  84     -19.353  20.144 -23.369  1.00  0.00
ATOM   1244  C   SER A  84     -18.207  20.808 -22.618  1.00  0.00
ATOM   1245  O   SER A  84     -18.253  20.943 -21.392  1.00  0.00
ATOM   1246  CB  SER A  84     -20.312  19.494 -22.383  1.00  0.00
ATOM   1247  OG  SER A  84     -21.441  18.965 -23.039  1.00  0.00
ATOM   1253  N   LEU A  85     -17.197  21.239 -23.364  1.00  0.00
ATOM   1254  CA  LEU A  85     -16.006  21.874 -22.801  1.00  0.00
ATOM   1255  C   LEU A  85     -16.251  23.172 -22.053  1.00  0.00
ATOM   1256  O   LEU A  85     -17.042  24.018 -22.476  1.00  0.00
ATOM   1257  CB  LEU A  85     -14.972  22.082 -23.917  1.00  0.00
ATOM   1258  CG  LEU A  85     -14.242  20.795 -24.407  1.00  0.00
ATOM   1259  CD1 LEU A  85     -13.505  21.061 -25.686  1.00  0.00
ATOM   1260  CD2 LEU A  85     -13.196  20.399 -23.343  1.00  0.00
ATOM   1272  N   LYS A  86     -15.552  23.339 -20.936  1.00  0.00
ATOM   1273  CA  LYS A  86     -15.653  24.548 -20.126  1.00  0.00
ATOM   1274  C   LYS A  86     -14.298  25.265 -20.111  1.00  0.00
ATOM   1275  O   LYS A  86     -13.291  24.629 -20.388  1.00  0.00
ATOM   1276  CB  LYS A  86     -16.112  24.166 -18.713  1.00  0.00
ATOM   1277  CG  LYS A  86     -17.470  23.439 -18.642  1.00  0.00
ATOM   1278  CD  LYS A  86     -18.647  24.340 -19.066  1.00  0.00
ATOM   1279  CE  LYS A  86     -19.979  23.631 -18.866  1.00  0.00
ATOM   1280  NZ  LYS A  86     -21.141  24.483 -19.270  1.00  0.00
ATOM   1294  N   PRO A  87     -14.208  26.581 -19.826  1.00  0.00
ATOM   1295  CA  PRO A  87     -12.957  27.327 -19.718  1.00  0.00
ATOM   1296  C   PRO A  87     -11.931  26.622 -18.831  1.00  0.00
ATOM   1297  O   PRO A  87     -10.728  26.650 -19.120  1.00  0.00
ATOM   1298  CB  PRO A  87     -13.424  28.650 -19.118  1.00  0.00
ATOM   1299  CG  PRO A  87     -14.821  28.803 -19.639  1.00  0.00
ATOM   1300  CD  PRO A  87     -15.407  27.408 -19.590  1.00  0.00
ATOM   1308  N   GLU A  88     -12.411  25.930 -17.790  1.00  0.00
ATOM   1309  CA  GLU A  88     -11.574  25.180 -16.862  1.00  0.00
ATOM   1310  C   GLU A  88     -10.815  24.011 -17.511  1.00  0.00
ATOM   1311  O   GLU A  88      -9.903  23.454 -16.902  1.00  0.00
ATOM   1312  CB  GLU A  88     -12.423  24.682 -15.693  1.00  0.00
ATOM   1313  CG  GLU A  88     -12.952  25.805 -14.775  1.00  0.00
ATOM   1314  CD  GLU A  88     -14.183  26.500 -15.297  1.00  0.00
ATOM   1315  OE1 GLU A  88     -14.666  26.107 -16.335  1.00  0.00
ATOM   1316  OE2 GLU A  88     -14.637  27.421 -14.666  1.00  0.00
ATOM   1323  N   ASP A  89     -11.183  23.644 -18.740  1.00  0.00
ATOM   1324  CA  ASP A  89     -10.545  22.555 -19.454  1.00  0.00
ATOM   1325  C   ASP A  89      -9.372  23.042 -20.298  1.00  0.00
ATOM   1326  O   ASP A  89      -8.731  22.240 -20.990  1.00  0.00
ATOM   1327  CB  ASP A  89     -11.571  21.842 -20.353  1.00  0.00
ATOM   1328  CG  ASP A  89     -12.660  21.062 -19.575  1.00  0.00
ATOM   1329  OD1 ASP A  89     -12.324  20.276 -18.695  1.00  0.00
ATOM   1330  OD2 ASP A  89     -13.837  21.254 -19.873  1.00  0.00
ATOM   1335  N   THR A  90      -9.072  24.352 -20.250  1.00  0.00
ATOM   1336  CA  THR A  90      -7.918  24.866 -20.980  1.00  0.00
ATOM   1337  C   THR A  90      -6.672  24.220 -20.395  1.00  0.00
ATOM   1338  O   THR A  90      -6.440  24.303 -19.186  1.00  0.00
ATOM   1339  CB  THR A  90      -7.803  26.408 -20.858  1.00  0.00
ATOM   1340  OG1 THR A  90      -8.990  27.034 -21.406  1.00  0.00
ATOM   1341  CG2 THR A  90      -6.527  26.928 -21.563  1.00  0.00
ATOM   1349  N   ALA A  91      -5.881  23.576 -21.242  1.00  0.00
ATOM   1350  CA  ALA A  91      -4.680  22.869 -20.798  1.00  0.00
ATOM   1351  C   ALA A  91      -3.906  22.334 -21.987  1.00  0.00
ATOM   1352  O   ALA A  91      -4.447  22.251 -23.093  1.00  0.00
ATOM   1353  CB  ALA A  91      -5.043  21.715 -19.862  1.00  0.00
ATOM   1359  N   VAL A  92      -2.667  21.924 -21.760  1.00  0.00
ATOM   1360  CA  VAL A  92      -2.005  21.159 -22.808  1.00  0.00
ATOM   1361  C   VAL A  92      -2.334  19.700 -22.545  1.00  0.00
ATOM   1362  O   VAL A  92      -2.134  19.203 -21.443  1.00  0.00
ATOM   1363  CB  VAL A  92      -0.484  21.377 -22.845  1.00  0.00
ATOM   1364  CG1 VAL A  92       0.152  20.488 -23.934  1.00  0.00
ATOM   1365  CG2 VAL A  92      -0.202  22.820 -23.133  1.00  0.00
ATOM   1375  N   TYR A  93      -2.866  19.015 -23.529  1.00  0.00
ATOM   1376  CA  TYR A  93      -3.235  17.623 -23.355  1.00  0.00
ATOM   1377  C   TYR A  93      -2.112  16.770 -23.861  1.00  0.00
ATOM   1378  O   TYR A  93      -1.474  17.110 -24.848  1.00  0.00
ATOM   1379  CB  TYR A  93      -4.577  17.337 -24.022  1.00  0.00
ATOM   1380  CG  TYR A  93      -5.750  17.897 -23.216  1.00  0.00
ATOM   1381  CD1 TYR A  93      -6.005  19.245 -23.215  1.00  0.00
ATOM   1382  CD2 TYR A  93      -6.583  17.041 -22.491  1.00  0.00
ATOM   1383  CE1 TYR A  93      -7.047  19.754 -22.487  1.00  0.00
ATOM   1384  CE2 TYR A  93      -7.644  17.566 -21.766  1.00  0.00
ATOM   1385  CZ  TYR A  93      -7.863  18.934 -21.765  1.00  0.00
ATOM   1386  OH  TYR A  93      -8.897  19.510 -21.046  1.00  0.00
ATOM   1396  N   TYR A  94      -1.845  15.684 -23.154  1.00  0.00
ATOM   1397  CA  TYR A  94      -0.780  14.772 -23.500  1.00  0.00
ATOM   1398  C   TYR A  94      -1.205  13.328 -23.589  1.00  0.00
ATOM   1399  O   TYR A  94      -1.957  12.809 -22.763  1.00  0.00
ATOM   1400  CB  TYR A  94       0.332  14.842 -22.461  1.00  0.00
ATOM   1401  CG  TYR A  94       1.076  16.139 -22.363  1.00  0.00
ATOM   1402  CD1 TYR A  94       0.580  17.185 -21.601  1.00  0.00
ATOM   1403  CD2 TYR A  94       2.295  16.266 -23.005  1.00  0.00
ATOM   1404  CE1 TYR A  94       1.304  18.341 -21.492  1.00  0.00
ATOM   1405  CE2 TYR A  94       3.013  17.432 -22.888  1.00  0.00
ATOM   1406  CZ  TYR A  94       2.525  18.467 -22.129  1.00  0.00
ATOM   1407  OH  TYR A  94       3.264  19.634 -22.005  1.00  0.00
ATOM   1417  N   CYS A  95      -0.623  12.665 -24.560  1.00  0.00
ATOM   1418  CA  CYS A  95      -0.784  11.252 -24.829  1.00  0.00
ATOM   1419  C   CYS A  95       0.270  10.454 -24.098  1.00  0.00
ATOM   1420  O   CYS A  95       1.456  10.801 -24.128  1.00  0.00
ATOM   1421  CB  CYS A  95      -0.662  11.036 -26.315  1.00  0.00
ATOM   1422  SG  CYS A  95      -0.785   9.384 -26.900  1.00  0.00
ATOM   1427  N   ALA A  96      -0.138   9.352 -23.486  1.00  0.00
ATOM   1428  CA  ALA A  96       0.809   8.515 -22.780  1.00  0.00
ATOM   1429  C   ALA A  96       0.530   7.033 -22.971  1.00  0.00
ATOM   1430  O   ALA A  96      -0.601   6.616 -23.254  1.00  0.00
ATOM   1431  CB  ALA A  96       0.769   8.840 -21.311  1.00  0.00
ATOM   1437  N   ALA A  97       1.572   6.227 -22.763  1.00  0.00
ATOM   1438  CA  ALA A  97       1.423   4.781 -22.857  1.00  0.00
ATOM   1439  C   ALA A  97       2.207   4.049 -21.771  1.00  0.00
ATOM   1440  O   ALA A  97       3.288   4.477 -21.331  1.00  0.00
ATOM   1441  CB  ALA A  97       1.865   4.302 -24.232  1.00  0.00
ATOM   1447  N   SER A  98       1.678   2.884 -21.391  1.00  0.00
ATOM   1448  CA  SER A  98       2.286   2.053 -20.367  1.00  0.00
ATOM   1449  C   SER A  98       2.277   0.575 -20.631  1.00  0.00
ATOM   1450  O   SER A  98       1.368   0.011 -21.248  1.00  0.00
ATOM   1451  CB  SER A  98       1.626   2.231 -19.036  1.00  0.00
ATOM   1452  OG  SER A  98       2.241   1.379 -18.110  1.00  0.00
ATOM   1458  N   VAL A  99       3.284  -0.072 -20.063  1.00  0.00
ATOM   1459  CA  VAL A  99       3.453  -1.509 -20.170  1.00  0.00
ATOM   1460  C   VAL A  99       2.802  -2.237 -18.997  1.00  0.00
ATOM   1461  O   VAL A  99       2.869  -3.462 -18.908  1.00  0.00
ATOM   1462  CB  VAL A  99       4.948  -1.869 -20.254  1.00  0.00
ATOM   1463  CG1 VAL A  99       5.563  -1.158 -21.442  1.00  0.00
ATOM   1464  CG2 VAL A  99       5.663  -1.500 -18.959  1.00  0.00
ATOM   1474  N   TYR A 100       2.175  -1.483 -18.104  1.00  0.00
ATOM   1475  CA  TYR A 100       1.493  -2.060 -16.961  1.00  0.00
ATOM   1476  C   TYR A 100       0.020  -1.720 -17.121  1.00  0.00
ATOM   1477  O   TYR A 100      -0.319  -0.562 -17.366  1.00  0.00
ATOM   1478  CB  TYR A 100       2.015  -1.448 -15.664  1.00  0.00
ATOM   1479  CG  TYR A 100       3.485  -1.553 -15.487  1.00  0.00
ATOM   1480  CD1 TYR A 100       4.277  -0.450 -15.785  1.00  0.00
ATOM   1481  CD2 TYR A 100       4.060  -2.727 -15.059  1.00  0.00
ATOM   1482  CE1 TYR A 100       5.642  -0.526 -15.642  1.00  0.00
ATOM   1483  CE2 TYR A 100       5.430  -2.807 -14.921  1.00  0.00
ATOM   1484  CZ  TYR A 100       6.219  -1.711 -15.210  1.00  0.00
ATOM   1485  OH  TYR A 100       7.584  -1.790 -15.074  1.00  0.00
ATOM   1495  N   TRP A 101      -0.861  -2.699 -16.992  1.00  0.00
ATOM   1496  CA  TRP A 101      -2.275  -2.402 -17.179  1.00  0.00
ATOM   1497  C   TRP A 101      -2.986  -1.968 -15.924  1.00  0.00
ATOM   1498  O   TRP A 101      -2.625  -2.363 -14.817  1.00  0.00
ATOM   1499  CB  TRP A 101      -3.032  -3.558 -17.834  1.00  0.00
ATOM   1500  CG  TRP A 101      -2.719  -3.762 -19.307  1.00  0.00
ATOM   1501  CD1 TRP A 101      -1.577  -3.434 -19.987  1.00  0.00
ATOM   1502  CD2 TRP A 101      -3.605  -4.339 -20.295  1.00  0.00
ATOM   1503  NE1 TRP A 101      -1.700  -3.779 -21.301  1.00  0.00
ATOM   1504  CE2 TRP A 101      -2.925  -4.321 -21.513  1.00  0.00
ATOM   1505  CE3 TRP A 101      -4.901  -4.867 -20.243  1.00  0.00
ATOM   1506  CZ2 TRP A 101      -3.492  -4.803 -22.676  1.00  0.00
ATOM   1507  CZ3 TRP A 101      -5.467  -5.362 -21.417  1.00  0.00
ATOM   1508  CH2 TRP A 101      -4.776  -5.328 -22.602  1.00  0.00
ATOM   1519  N   LEU A 102      -4.037  -1.196 -16.151  1.00  0.00
ATOM   1520  CA  LEU A 102      -4.963  -0.663 -15.161  1.00  0.00
ATOM   1521  C   LEU A 102      -4.376   0.372 -14.201  1.00  0.00
ATOM   1522  O   LEU A 102      -4.738   0.403 -13.025  1.00  0.00
ATOM   1523  CB  LEU A 102      -5.570  -1.816 -14.351  1.00  0.00
ATOM   1524  CG  LEU A 102      -6.238  -2.970 -15.175  1.00  0.00
ATOM   1525  CD1 LEU A 102      -6.763  -4.007 -14.208  1.00  0.00
ATOM   1526  CD2 LEU A 102      -7.355  -2.428 -16.082  1.00  0.00
ATOM   1538  N   TYR A 103      -3.506   1.250 -14.702  1.00  0.00
ATOM   1539  CA  TYR A 103      -2.960   2.326 -13.879  1.00  0.00
ATOM   1540  C   TYR A 103      -3.303   3.704 -14.434  1.00  0.00
ATOM   1541  O   TYR A 103      -3.254   3.960 -15.640  1.00  0.00
ATOM   1542  CB  TYR A 103      -1.438   2.216 -13.771  1.00  0.00
ATOM   1543  CG  TYR A 103      -0.983   1.012 -13.038  1.00  0.00
ATOM   1544  CD1 TYR A 103      -0.820  -0.160 -13.711  1.00  0.00
ATOM   1545  CD2 TYR A 103      -0.733   1.076 -11.674  1.00  0.00
ATOM   1546  CE1 TYR A 103      -0.424  -1.280 -13.044  1.00  0.00
ATOM   1547  CE2 TYR A 103      -0.321  -0.055 -11.001  1.00  0.00
ATOM   1548  CZ  TYR A 103      -0.174  -1.234 -11.694  1.00  0.00
ATOM   1549  OH  TYR A 103       0.222  -2.381 -11.058  1.00  0.00
ATOM   1559  N   TYR A 104      -3.590   4.643 -13.550  1.00  0.00
ATOM   1560  CA  TYR A 104      -3.875   5.989 -14.033  1.00  0.00
ATOM   1561  C   TYR A 104      -2.899   7.003 -13.469  1.00  0.00
ATOM   1562  O   TYR A 104      -2.929   8.178 -13.836  1.00  0.00
ATOM   1563  CB  TYR A 104      -5.311   6.366 -13.724  1.00  0.00
ATOM   1564  CG  TYR A 104      -5.634   6.439 -12.298  1.00  0.00
ATOM   1565  CD1 TYR A 104      -5.441   7.626 -11.623  1.00  0.00
ATOM   1566  CD2 TYR A 104      -6.135   5.331 -11.647  1.00  0.00
ATOM   1567  CE1 TYR A 104      -5.751   7.712 -10.300  1.00  0.00
ATOM   1568  CE2 TYR A 104      -6.446   5.414 -10.316  1.00  0.00
ATOM   1569  CZ  TYR A 104      -6.257   6.602  -9.640  1.00  0.00
ATOM   1570  OH  TYR A 104      -6.570   6.694  -8.306  1.00  0.00
ATOM   1580  N   GLN A 105      -1.992   6.559 -12.618  1.00  0.00
ATOM   1581  CA  GLN A 105      -1.034   7.493 -12.075  1.00  0.00
ATOM   1582  C   GLN A 105       0.036   7.692 -13.127  1.00  0.00
ATOM   1583  O   GLN A 105       0.644   6.725 -13.579  1.00  0.00
ATOM   1584  CB  GLN A 105      -0.434   6.985 -10.763  1.00  0.00
ATOM   1585  CG  GLN A 105      -1.439   6.833  -9.621  1.00  0.00
ATOM   1586  CD  GLN A 105      -2.005   8.164  -9.158  1.00  0.00
ATOM   1587  OE1 GLN A 105      -1.523   9.235  -9.553  1.00  0.00
ATOM   1588  NE2 GLN A 105      -3.017   8.107  -8.307  1.00  0.00
ATOM   1597  N   ARG A 106       0.310   8.950 -13.462  1.00  0.00
ATOM   1598  CA  ARG A 106       1.237   9.310 -14.540  1.00  0.00
ATOM   1599  C   ARG A 106       2.632   8.744 -14.384  1.00  0.00
ATOM   1600  O   ARG A 106       3.337   8.556 -15.371  1.00  0.00
ATOM   1601  CB  ARG A 106       1.351  10.826 -14.660  1.00  0.00
ATOM   1602  CG  ARG A 106       2.014  11.548 -13.491  1.00  0.00
ATOM   1603  CD  ARG A 106       1.946  13.022 -13.673  1.00  0.00
ATOM   1604  NE  ARG A 106       2.597  13.740 -12.582  1.00  0.00
ATOM   1605  CZ  ARG A 106       2.020  14.088 -11.405  1.00  0.00
ATOM   1606  NH1 ARG A 106       0.758  13.797 -11.153  1.00  0.00
ATOM   1607  NH2 ARG A 106       2.733  14.731 -10.498  1.00  0.00
ATOM   1621  N   TYR A 107       3.005   8.435 -13.162  1.00  0.00
ATOM   1622  CA  TYR A 107       4.314   7.920 -12.824  1.00  0.00
ATOM   1623  C   TYR A 107       4.532   6.523 -13.391  1.00  0.00
ATOM   1624  O   TYR A 107       5.668   6.066 -13.525  1.00  0.00
ATOM   1625  CB  TYR A 107       4.455   7.924 -11.311  1.00  0.00
ATOM   1626  CG  TYR A 107       4.501   9.319 -10.762  1.00  0.00
ATOM   1627  CD1 TYR A 107       3.365   9.873 -10.181  1.00  0.00
ATOM   1628  CD2 TYR A 107       5.669  10.053 -10.835  1.00  0.00
ATOM   1629  CE1 TYR A 107       3.411  11.153  -9.679  1.00  0.00
ATOM   1630  CE2 TYR A 107       5.713  11.331 -10.331  1.00  0.00
ATOM   1631  CZ  TYR A 107       4.594  11.881  -9.754  1.00  0.00
ATOM   1632  OH  TYR A 107       4.651  13.159  -9.243  1.00  0.00
ATOM   1642  N   SER A 108       3.435   5.835 -13.705  1.00  0.00
ATOM   1643  CA  SER A 108       3.459   4.488 -14.238  1.00  0.00
ATOM   1644  C   SER A 108       3.484   4.468 -15.763  1.00  0.00
ATOM   1645  O   SER A 108       3.478   3.390 -16.356  1.00  0.00
ATOM   1646  CB  SER A 108       2.254   3.694 -13.747  1.00  0.00
ATOM   1647  OG  SER A 108       2.282   3.524 -12.350  1.00  0.00
ATOM   1653  N   HIS A 109       3.475   5.647 -16.407  1.00  0.00
ATOM   1654  CA  HIS A 109       3.471   5.729 -17.867  1.00  0.00
ATOM   1655  C   HIS A 109       4.831   6.142 -18.462  1.00  0.00
ATOM   1656  O   HIS A 109       5.150   7.330 -18.493  1.00  0.00
ATOM   1657  CB  HIS A 109       2.374   6.683 -18.360  1.00  0.00
ATOM   1658  CG  HIS A 109       0.956   6.155 -18.163  1.00  0.00
ATOM   1659  ND1 HIS A 109       0.165   5.713 -19.221  1.00  0.00
ATOM   1660  CD2 HIS A 109       0.214   5.952 -17.043  1.00  0.00
ATOM   1661  CE1 HIS A 109      -0.993   5.291 -18.766  1.00  0.00
ATOM   1662  NE2 HIS A 109      -0.995   5.408 -17.442  1.00  0.00
ATOM   1670  N   PRO A 110       5.713   5.194 -18.860  1.00  0.00
ATOM   1671  CA  PRO A 110       7.012   5.456 -19.458  1.00  0.00
ATOM   1672  C   PRO A 110       7.021   6.171 -20.821  1.00  0.00
ATOM   1673  O   PRO A 110       8.047   6.759 -21.170  1.00  0.00
ATOM   1674  CB  PRO A 110       7.631   4.050 -19.555  1.00  0.00
ATOM   1675  CG  PRO A 110       6.477   3.101 -19.507  1.00  0.00
ATOM   1676  CD  PRO A 110       5.488   3.753 -18.591  1.00  0.00
ATOM   1684  N   TYR A 111       5.923   6.167 -21.605  1.00  0.00
ATOM   1685  CA  TYR A 111       6.066   6.835 -22.896  1.00  0.00
ATOM   1686  C   TYR A 111       5.112   8.009 -22.985  1.00  0.00
ATOM   1687  O   TYR A 111       3.941   7.893 -22.617  1.00  0.00
ATOM   1688  CB  TYR A 111       5.722   5.846 -23.992  1.00  0.00
ATOM   1689  CG  TYR A 111       6.413   4.545 -23.768  1.00  0.00
ATOM   1690  CD1 TYR A 111       5.638   3.454 -23.403  1.00  0.00
ATOM   1691  CD2 TYR A 111       7.778   4.428 -23.824  1.00  0.00
ATOM   1692  CE1 TYR A 111       6.200   2.267 -23.128  1.00  0.00
ATOM   1693  CE2 TYR A 111       8.353   3.221 -23.520  1.00  0.00
ATOM   1694  CZ  TYR A 111       7.563   2.138 -23.176  1.00  0.00
ATOM   1695  OH  TYR A 111       8.136   0.936 -22.867  1.00  0.00
ATOM   1705  N   TRP A 112       5.606   9.127 -23.528  1.00  0.00
ATOM   1706  CA  TRP A 112       4.813  10.353 -23.675  1.00  0.00
ATOM   1707  C   TRP A 112       4.925  11.023 -25.040  1.00  0.00
ATOM   1708  O   TRP A 112       5.986  10.998 -25.667  1.00  0.00
ATOM   1709  CB  TRP A 112       5.224  11.344 -22.592  1.00  0.00
ATOM   1710  CG  TRP A 112       4.847  10.865 -21.253  1.00  0.00
ATOM   1711  CD1 TRP A 112       5.526   9.994 -20.467  1.00  0.00
ATOM   1712  CD2 TRP A 112       3.673  11.221 -20.523  1.00  0.00
ATOM   1713  NE1 TRP A 112       4.844   9.774 -19.326  1.00  0.00
ATOM   1714  CE2 TRP A 112       3.714  10.513 -19.329  1.00  0.00
ATOM   1715  CE3 TRP A 112       2.604  12.059 -20.786  1.00  0.00
ATOM   1716  CZ2 TRP A 112       2.724  10.613 -18.385  1.00  0.00
ATOM   1717  CZ3 TRP A 112       1.614  12.168 -19.841  1.00  0.00
ATOM   1718  CH2 TRP A 112       1.674  11.461 -18.662  1.00  0.00
ATOM   1729  N   GLY A 113       3.834  11.666 -25.463  1.00  0.00
ATOM   1730  CA  GLY A 113       3.796  12.451 -26.697  1.00  0.00
ATOM   1731  C   GLY A 113       4.296  13.872 -26.459  1.00  0.00
ATOM   1732  O   GLY A 113       4.733  14.211 -25.354  1.00  0.00
ATOM   1736  N   GLN A 114       4.240  14.718 -27.499  1.00  0.00
ATOM   1737  CA  GLN A 114       4.729  16.087 -27.353  1.00  0.00
ATOM   1738  C   GLN A 114       3.724  17.056 -26.716  1.00  0.00
ATOM   1739  O   GLN A 114       4.109  18.135 -26.264  1.00  0.00
ATOM   1740  CB  GLN A 114       5.185  16.630 -28.714  1.00  0.00
ATOM   1741  CG  GLN A 114       4.084  17.073 -29.703  1.00  0.00
ATOM   1742  CD  GLN A 114       3.412  15.968 -30.524  1.00  0.00
ATOM   1743  OE1 GLN A 114       3.108  14.843 -30.069  1.00  0.00
ATOM   1744  NE2 GLN A 114       3.187  16.309 -31.792  1.00  0.00
ATOM   1753  N   GLY A 115       2.448  16.677 -26.697  1.00  0.00
ATOM   1754  CA  GLY A 115       1.374  17.505 -26.166  1.00  0.00
ATOM   1755  C   GLY A 115       0.705  18.431 -27.190  1.00  0.00
ATOM   1756  O   GLY A 115       1.329  18.921 -28.139  1.00  0.00
ATOM   1760  N   THR A 116      -0.571  18.740 -26.961  1.00  0.00
ATOM   1761  CA  THR A 116      -1.278  19.676 -27.833  1.00  0.00
ATOM   1762  C   THR A 116      -2.134  20.645 -27.010  1.00  0.00
ATOM   1763  O   THR A 116      -2.792  20.259 -26.041  1.00  0.00
ATOM   1764  CB  THR A 116      -2.122  18.941 -28.897  1.00  0.00
ATOM   1765  OG1 THR A 116      -2.656  19.915 -29.787  1.00  0.00
ATOM   1766  CG2 THR A 116      -3.278  18.119 -28.270  1.00  0.00
ATOM   1774  N   GLN A 117      -2.126  21.915 -27.394  1.00  0.00
ATOM   1775  CA  GLN A 117      -2.884  22.931 -26.667  1.00  0.00
ATOM   1776  C   GLN A 117      -4.354  23.006 -27.022  1.00  0.00
ATOM   1777  O   GLN A 117      -4.720  23.144 -28.195  1.00  0.00
ATOM   1778  CB  GLN A 117      -2.235  24.308 -26.867  1.00  0.00
ATOM   1779  CG  GLN A 117      -2.978  25.531 -26.231  1.00  0.00
ATOM   1780  CD  GLN A 117      -3.000  25.555 -24.695  1.00  0.00
ATOM   1781  OE1 GLN A 117      -2.002  25.247 -24.044  1.00  0.00
ATOM   1782  NE2 GLN A 117      -4.119  25.971 -24.124  1.00  0.00
ATOM   1791  N   VAL A 118      -5.172  22.958 -25.980  1.00  0.00
ATOM   1792  CA  VAL A 118      -6.613  23.081 -26.051  1.00  0.00
ATOM   1793  C   VAL A 118      -7.046  24.298 -25.250  1.00  0.00
ATOM   1794  O   VAL A 118      -6.791  24.385 -24.046  1.00  0.00
ATOM   1795  CB  VAL A 118      -7.249  21.815 -25.470  1.00  0.00
ATOM   1796  CG1 VAL A 118      -8.775  21.927 -25.443  1.00  0.00
ATOM   1797  CG2 VAL A 118      -6.790  20.594 -26.319  1.00  0.00
ATOM   1807  N   THR A 119      -7.733  25.222 -25.903  1.00  0.00
ATOM   1808  CA  THR A 119      -8.173  26.434 -25.226  1.00  0.00
ATOM   1809  C   THR A 119      -9.669  26.565 -25.337  1.00  0.00
ATOM   1810  O   THR A 119     -10.231  26.377 -26.417  1.00  0.00
ATOM   1811  CB  THR A 119      -7.466  27.683 -25.794  1.00  0.00
ATOM   1812  OG1 THR A 119      -6.039  27.545 -25.628  1.00  0.00
ATOM   1813  CG2 THR A 119      -7.925  28.932 -25.039  1.00  0.00
ATOM   1821  N   VAL A 120     -10.330  26.857 -24.218  1.00  0.00
ATOM   1822  CA  VAL A 120     -11.775  26.963 -24.264  1.00  0.00
ATOM   1823  C   VAL A 120     -12.212  28.385 -23.878  1.00  0.00
ATOM   1824  O   VAL A 120     -11.838  28.899 -22.824  1.00  0.00
ATOM   1825  CB  VAL A 120     -12.400  25.902 -23.343  1.00  0.00
ATOM   1826  CG1 VAL A 120     -13.910  25.993 -23.440  1.00  0.00
ATOM   1827  CG2 VAL A 120     -11.872  24.505 -23.694  1.00  0.00
ATOM   1837  N   SER A 121     -12.933  29.032 -24.790  1.00  0.00
ATOM   1838  CA  SER A 121     -13.375  30.425 -24.645  1.00  0.00
ATOM   1839  C   SER A 121     -14.778  30.620 -24.090  1.00  0.00
ATOM   1840  O   SER A 121     -15.680  29.814 -24.318  1.00  0.00
ATOM   1841  CB  SER A 121     -13.278  31.143 -25.966  1.00  0.00
ATOM   1842  OG  SER A 121     -13.818  32.424 -25.869  1.00  0.00
ATOM   1848  N   SER A 122     -14.982  31.707 -23.358  1.00  0.00
ATOM   1849  CA  SER A 122     -16.317  32.015 -22.854  1.00  0.00
ATOM   1850  C   SER A 122     -16.424  33.477 -22.470  1.00  0.00
ATOM   1851  O   SER A 122     -17.165  34.244 -23.102  1.00  0.00
ATOM   1852  OXT SER A 122     -15.612  33.926 -21.657  1.00  0.00
ATOM   1853  CB  SER A 122     -16.650  31.157 -21.648  1.00  0.00
ATOM   1854  OG  SER A 122     -17.935  31.438 -21.152  1.00  0.00
END
