# Supplementary material for: Nanobody-based CTLA4 inhibitors for immune checkpoint blockade therapy of canine cancer patients
Source: Sci Rep. 2021 Oct 21;11:20763. doi: 10.1038/s41598-021-00325-3 (PMC8531395; doi:10.1038/s41598-021-00325-3)
Supplement: Supplementary file 1 — Supplementary Information 1. [file 41598_2021_325_MOESM1_ESM.zip › Supplemental Information/Robetta_cNb13_2.pdb]

ATOM      1  N   MET B   1        .683    .029   -.448  1.00  0.00
ATOM      2  CA  MET B   1       2.137   -.121   -.522  1.00  0.00
ATOM      3  C   MET B   1       2.504   1.249   -.570  1.00  0.00
ATOM      4  O   MET B   1       1.860   2.152  -1.059  1.00  0.00
ATOM      5  CB  MET B   1       2.641   -.894  -1.739  1.00  0.00
ATOM      6  CG  MET B   1       2.291  -2.375  -1.734  1.00  0.00
ATOM      7  SD  MET B   1       2.986  -3.259  -3.144  1.00  0.00
ATOM      8  CE  MET B   1       4.724  -3.271  -2.713  1.00  0.00
ATOM     20  N   HIS B   2       3.562   1.456    .010  1.00  0.00
ATOM     21  CA  HIS B   2       4.239   2.720    .145  1.00  0.00
ATOM     22  C   HIS B   2       5.616   2.590   -.395  1.00  0.00
ATOM     23  O   HIS B   2       6.364   1.602   -.195  1.00  0.00
ATOM     24  CB  HIS B   2       4.291   3.179   1.605  1.00  0.00
ATOM     25  CG  HIS B   2       2.941   3.370   2.224  1.00  0.00
ATOM     26  ND1 HIS B   2       2.182   4.503   2.019  1.00  0.00
ATOM     27  CD2 HIS B   2       2.215   2.574   3.043  1.00  0.00
ATOM     28  CE1 HIS B   2       1.046   4.394   2.685  1.00  0.00
ATOM     29  NE2 HIS B   2       1.041   3.234   3.314  1.00  0.00
ATOM     37  N   VAL B   3       6.006   3.722  -1.041  1.00  0.00
ATOM     38  CA  VAL B   3       7.343   3.726  -1.678  1.00  0.00
ATOM     39  C   VAL B   3       8.177   4.929  -1.224  1.00  0.00
ATOM     40  O   VAL B   3       7.748   6.088  -1.328  1.00  0.00
ATOM     41  CB  VAL B   3       7.207   3.757  -3.212  1.00  0.00
ATOM     42  CG1 VAL B   3       6.237   4.849  -3.639  1.00  0.00
ATOM     43  CG2 VAL B   3       8.572   3.968  -3.848  1.00  0.00
ATOM     53  N   ALA B   4       9.400   4.693   -.823  1.00  0.00
ATOM     54  CA  ALA B   4      10.195   5.841   -.477  1.00  0.00
ATOM     55  C   ALA B   4      11.377   5.805  -1.496  1.00  0.00
ATOM     56  O   ALA B   4      11.986   4.833  -1.972  1.00  0.00
ATOM     57  CB  ALA B   4      10.567   5.737    .932  1.00  0.00
ATOM     63  N   GLN B   5      11.897   6.909  -1.707  1.00  0.00
ATOM     64  CA  GLN B   5      13.044   7.024  -2.576  1.00  0.00
ATOM     65  C   GLN B   5      14.116   7.950  -1.984  1.00  0.00
ATOM     66  O   GLN B   5      13.763   8.883  -1.254  1.00  0.00
ATOM     67  CB  GLN B   5      12.608   7.532  -3.953  1.00  0.00
ATOM     68  CG  GLN B   5      11.344   6.879  -4.486  1.00  0.00
ATOM     69  CD  GLN B   5      11.044   7.282  -5.917  1.00  0.00
ATOM     70  OE1 GLN B   5      10.023   6.887  -6.486  1.00  0.00
ATOM     71  NE2 GLN B   5      11.933   8.072  -6.507  1.00  0.00
ATOM     80  N   PRO B   6      15.438   7.781  -2.382  1.00  0.00
ATOM     81  CA  PRO B   6      16.258   8.797  -1.779  1.00  0.00
ATOM     82  C   PRO B   6      16.043  10.159  -2.456  1.00  0.00
ATOM     83  O   PRO B   6      15.627  10.190  -3.615  1.00  0.00
ATOM     84  CB  PRO B   6      17.674   8.260  -2.007  1.00  0.00
ATOM     85  CG  PRO B   6      17.559   7.440  -3.247  1.00  0.00
ATOM     86  CD  PRO B   6      16.206   6.789  -3.141  1.00  0.00
ATOM     94  N   ALA B   7      16.291  11.333  -1.808  1.00  0.00
ATOM     95  CA  ALA B   7      15.901  12.428  -2.682  1.00  0.00
ATOM     96  C   ALA B   7      16.554  12.912  -3.933  1.00  0.00
ATOM     97  O   ALA B   7      15.779  13.232  -4.809  1.00  0.00
ATOM     98  CB  ALA B   7      16.113  13.493  -1.613  1.00  0.00
ATOM    104  N   VAL B   8      17.928  12.970  -3.945  1.00  0.00
ATOM    105  CA  VAL B   8      18.742  13.360  -5.136  1.00  0.00
ATOM    106  C   VAL B   8      19.970  12.431  -5.469  1.00  0.00
ATOM    107  O   VAL B   8      20.556  12.004  -4.499  1.00  0.00
ATOM    108  CB  VAL B   8      19.262  14.795  -4.932  1.00  0.00
ATOM    109  CG1 VAL B   8      20.115  15.226  -6.115  1.00  0.00
ATOM    110  CG2 VAL B   8      18.091  15.746  -4.736  1.00  0.00
ATOM    120  N   VAL B   9      20.423  12.080  -6.559  1.00  0.00
ATOM    121  CA  VAL B   9      21.585  11.192  -6.647  1.00  0.00
ATOM    122  C   VAL B   9      22.519  11.710  -7.598  1.00  0.00
ATOM    123  O   VAL B   9      21.873  12.049  -8.568  1.00  0.00
ATOM    124  CB  VAL B   9      21.194   9.767  -7.082  1.00  0.00
ATOM    125  CG1 VAL B   9      22.429   8.886  -7.191  1.00  0.00
ATOM    126  CG2 VAL B   9      20.197   9.179  -6.095  1.00  0.00
ATOM    136  N   LEU B  10      23.811  11.842  -7.317  1.00  0.00
ATOM    137  CA  LEU B  10      24.655  12.430  -8.261  1.00  0.00
ATOM    138  C   LEU B  10      25.478  11.431  -9.004  1.00  0.00
ATOM    139  O   LEU B  10      26.104  10.572  -8.425  1.00  0.00
ATOM    140  CB  LEU B  10      25.572  13.440  -7.559  1.00  0.00
ATOM    141  CG  LEU B  10      24.967  14.828  -7.312  1.00  0.00
ATOM    142  CD1 LEU B  10      23.807  14.710  -6.332  1.00  0.00
ATOM    143  CD2 LEU B  10      26.041  15.763  -6.777  1.00  0.00
ATOM    155  N   ALA B  11      25.490  11.649 -10.442  1.00  0.00
ATOM    156  CA  ALA B  11      26.228  10.684 -11.111  1.00  0.00
ATOM    157  C   ALA B  11      27.521  11.238 -11.753  1.00  0.00
ATOM    158  O   ALA B  11      27.905  12.408 -12.083  1.00  0.00
ATOM    159  CB  ALA B  11      25.404  10.150 -12.123  1.00  0.00
ATOM    165  N   SER B  12      28.289  10.347 -12.152  1.00  0.00
ATOM    166  CA  SER B  12      29.429  11.015 -12.648  1.00  0.00
ATOM    167  C   SER B  12      29.454  10.772 -14.106  1.00  0.00
ATOM    168  O   SER B  12      28.505  10.197 -14.587  1.00  0.00
ATOM    169  CB  SER B  12      30.698  10.509 -11.990  1.00  0.00
ATOM    170  OG  SER B  12      30.987   9.199 -12.397  1.00  0.00
ATOM    176  N   SER B  13      30.412  11.250 -14.859  1.00  0.00
ATOM    177  CA  SER B  13      30.583  11.077 -16.378  1.00  0.00
ATOM    178  C   SER B  13      30.791   9.815 -17.071  1.00  0.00
ATOM    179  O   SER B  13      30.687   9.674 -18.260  1.00  0.00
ATOM    180  CB  SER B  13      31.756  11.918 -16.841  1.00  0.00
ATOM    181  OG  SER B  13      32.935  11.538 -16.185  1.00  0.00
ATOM    187  N   ARG B  14      31.077   8.981 -16.235  1.00  0.00
ATOM    188  CA  ARG B  14      31.410   7.629 -16.363  1.00  0.00
ATOM    189  C   ARG B  14      29.975   7.288 -16.135  1.00  0.00
ATOM    190  O   ARG B  14      29.813   6.102 -15.855  1.00  0.00
ATOM    191  CB  ARG B  14      32.376   7.075 -15.326  1.00  0.00
ATOM    192  CG  ARG B  14      33.775   7.668 -15.375  1.00  0.00
ATOM    193  CD  ARG B  14      34.663   7.064 -14.348  1.00  0.00
ATOM    194  NE  ARG B  14      36.003   7.629 -14.391  1.00  0.00
ATOM    195  CZ  ARG B  14      37.020   7.245 -13.595  1.00  0.00
ATOM    196  NH1 ARG B  14      36.836   6.297 -12.703  1.00  0.00
ATOM    197  NH2 ARG B  14      38.204   7.821 -13.712  1.00  0.00
ATOM    211  N   GLY B  15      28.931   8.255 -15.921  1.00  0.00
ATOM    212  CA  GLY B  15      27.865   7.445 -15.495  1.00  0.00
ATOM    213  C   GLY B  15      27.213   6.699 -14.320  1.00  0.00
ATOM    214  O   GLY B  15      26.022   6.818 -14.186  1.00  0.00
ATOM    218  N   VAL B  16      27.917   6.122 -13.378  1.00  0.00
ATOM    219  CA  VAL B  16      26.908   5.429 -12.868  1.00  0.00
ATOM    220  C   VAL B  16      25.907   5.830 -11.792  1.00  0.00
ATOM    221  O   VAL B  16      26.347   6.633 -10.954  1.00  0.00
ATOM    222  CB  VAL B  16      27.616   4.142 -12.404  1.00  0.00
ATOM    223  CG1 VAL B  16      26.630   3.212 -11.712  1.00  0.00
ATOM    224  CG2 VAL B  16      28.266   3.451 -13.592  1.00  0.00
ATOM    234  N   ALA B  17      24.564   5.543 -11.832  1.00  0.00
ATOM    235  CA  ALA B  17      23.809   5.997 -10.636  1.00  0.00
ATOM    236  C   ALA B  17      23.035   4.896  -9.829  1.00  0.00
ATOM    237  O   ALA B  17      22.524   3.861 -10.264  1.00  0.00
ATOM    238  CB  ALA B  17      22.952   6.998 -11.176  1.00  0.00
ATOM    244  N   SER B  18      22.960   4.998  -8.609  1.00  0.00
ATOM    245  CA  SER B  18      22.141   3.915  -8.062  1.00  0.00
ATOM    246  C   SER B  18      20.981   4.448  -7.353  1.00  0.00
ATOM    247  O   SER B  18      21.072   5.305  -6.496  1.00  0.00
ATOM    248  CB  SER B  18      22.942   3.048  -7.110  1.00  0.00
ATOM    249  OG  SER B  18      23.973   2.380  -7.786  1.00  0.00
ATOM    255  N   PHE B  19      19.843   3.855  -7.656  1.00  0.00
ATOM    256  CA  PHE B  19      18.739   4.346  -7.034  1.00  0.00
ATOM    257  C   PHE B  19      18.197   3.282  -6.036  1.00  0.00
ATOM    258  O   PHE B  19      17.911   2.129  -6.239  1.00  0.00
ATOM    259  CB  PHE B  19      17.699   4.727  -8.089  1.00  0.00
ATOM    260  CG  PHE B  19      16.329   4.979  -7.527  1.00  0.00
ATOM    261  CD1 PHE B  19      15.978   6.235  -7.055  1.00  0.00
ATOM    262  CD2 PHE B  19      15.389   3.961  -7.469  1.00  0.00
ATOM    263  CE1 PHE B  19      14.718   6.468  -6.537  1.00  0.00
ATOM    264  CE2 PHE B  19      14.128   4.192  -6.954  1.00  0.00
ATOM    265  CZ  PHE B  19      13.793   5.447  -6.487  1.00  0.00
ATOM    275  N   VAL B  20      17.869   3.648  -4.913  1.00  0.00
ATOM    276  CA  VAL B  20      17.294   2.618  -4.032  1.00  0.00
ATOM    277  C   VAL B  20      15.848   2.917  -3.681  1.00  0.00
ATOM    278  O   VAL B  20      15.539   4.036  -3.319  1.00  0.00
ATOM    279  CB  VAL B  20      18.110   2.507  -2.731  1.00  0.00
ATOM    280  CG1 VAL B  20      17.493   1.473  -1.801  1.00  0.00
ATOM    281  CG2 VAL B  20      19.553   2.150  -3.053  1.00  0.00
ATOM    291  N   CYS B  21      14.955   1.891  -3.733  1.00  0.00
ATOM    292  CA  CYS B  21      13.643   2.170  -3.419  1.00  0.00
ATOM    293  C   CYS B  21      13.135   1.435  -2.174  1.00  0.00
ATOM    294  O   CYS B  21      13.492    .306  -1.814  1.00  0.00
ATOM    295  CB  CYS B  21      12.773   1.820  -4.627  1.00  0.00
ATOM    296  SG  CYS B  21      11.001   2.055  -4.354  1.00  0.00
ATOM    302  N   GLU B  22      12.344   1.984  -1.384  1.00  0.00
ATOM    303  CA  GLU B  22      11.966   1.123   -.250  1.00  0.00
ATOM    304  C   GLU B  22      10.467    .954   -.225  1.00  0.00
ATOM    305  O   GLU B  22       9.585   1.791   -.277  1.00  0.00
ATOM    306  CB  GLU B  22      12.445   1.712   1.079  1.00  0.00
ATOM    307  CG  GLU B  22      12.116    .862   2.298  1.00  0.00
ATOM    308  CD  GLU B  22      12.664   1.435   3.575  1.00  0.00
ATOM    309  OE1 GLU B  22      13.312   2.452   3.518  1.00  0.00
ATOM    310  OE2 GLU B  22      12.433    .854   4.610  1.00  0.00
ATOM    317  N   TYR B  23      10.052   -.271   -.059  1.00  0.00
ATOM    318  CA  TYR B  23       8.666   -.497   -.043  1.00  0.00
ATOM    319  C   TYR B  23       8.100   -.920   1.255  1.00  0.00
ATOM    320  O   TYR B  23       8.293  -1.987   1.808  1.00  0.00
ATOM    321  CB  TYR B  23       8.320  -1.539  -1.110  1.00  0.00
ATOM    322  CG  TYR B  23       8.645  -1.099  -2.520  1.00  0.00
ATOM    323  CD1 TYR B  23       9.531  -1.839  -3.290  1.00  0.00
ATOM    324  CD2 TYR B  23       8.058    .043  -3.043  1.00  0.00
ATOM    325  CE1 TYR B  23       9.827  -1.437  -4.579  1.00  0.00
ATOM    326  CE2 TYR B  23       8.355    .445  -4.331  1.00  0.00
ATOM    327  CZ  TYR B  23       9.235   -.291  -5.097  1.00  0.00
ATOM    328  OH  TYR B  23       9.531    .109  -6.380  1.00  0.00
ATOM    338  N   GLY B  24       6.958   -.318   1.426  1.00  0.00
ATOM    339  CA  GLY B  24       5.879   -.291   2.426  1.00  0.00
ATOM    340  C   GLY B  24       4.972  -1.427   2.723  1.00  0.00
ATOM    341  O   GLY B  24       3.890  -1.245   3.313  1.00  0.00
ATOM    345  N   SER B  25       5.273  -2.567   2.194  1.00  0.00
ATOM    346  CA  SER B  25       4.414  -3.639   2.580  1.00  0.00
ATOM    347  C   SER B  25       5.258  -4.916   2.779  1.00  0.00
ATOM    348  O   SER B  25       6.351  -5.053   2.263  1.00  0.00
ATOM    349  CB  SER B  25       3.345  -3.850   1.526  1.00  0.00
ATOM    350  OG  SER B  25       2.471  -4.880   1.898  1.00  0.00
ATOM    356  N   SER B  26       4.684  -5.865   3.548  1.00  0.00
ATOM    357  CA  SER B  26       5.323  -7.190   3.772  1.00  0.00
ATOM    358  C   SER B  26       4.779  -7.902   2.739  1.00  0.00
ATOM    359  O   SER B  26       5.557  -8.654   2.138  1.00  0.00
ATOM    360  CB  SER B  26       4.994  -7.852   5.096  1.00  0.00
ATOM    361  OG  SER B  26       3.633  -8.178   5.170  1.00  0.00
ATOM    367  N   GLY B  27       3.632  -7.585   2.185  1.00  0.00
ATOM    368  CA  GLY B  27       3.930  -8.549   1.374  1.00  0.00
ATOM    369  C   GLY B  27       3.812  -9.901   1.676  1.00  0.00
ATOM    370  O   GLY B  27       3.915 -10.590   2.675  1.00  0.00
ATOM    374  N   ASN B  28       4.084 -10.143    .490  1.00  0.00
ATOM    375  CA  ASN B  28       4.588 -11.232   -.084  1.00  0.00
ATOM    376  C   ASN B  28       5.190 -10.564  -1.399  1.00  0.00
ATOM    377  O   ASN B  28       4.556 -10.628  -2.483  1.00  0.00
ATOM    378  CB  ASN B  28       3.524 -12.292   -.304  1.00  0.00
ATOM    379  CG  ASN B  28       4.094 -13.583   -.822  1.00  0.00
ATOM    380  OD1 ASN B  28       5.133 -13.593  -1.492  1.00  0.00
ATOM    381  ND2 ASN B  28       3.433 -14.673   -.527  1.00  0.00
ATOM    388  N   ALA B  29       6.337 -10.371  -1.367  1.00  0.00
ATOM    389  CA  ALA B  29       7.242  -9.829  -2.339  1.00  0.00
ATOM    390  C   ALA B  29       7.103 -10.759  -3.541  1.00  0.00
ATOM    391  O   ALA B  29       7.315 -10.178  -4.597  1.00  0.00
ATOM    392  CB  ALA B  29       8.350  -9.805  -2.005  1.00  0.00
ATOM    398  N   ALA B  30       6.776 -12.153  -3.482  1.00  0.00
ATOM    399  CA  ALA B  30       7.060 -12.292  -4.816  1.00  0.00
ATOM    400  C   ALA B  30       7.318 -12.407  -6.145  1.00  0.00
ATOM    401  O   ALA B  30       8.193 -12.688  -6.931  1.00  0.00
ATOM    402  CB  ALA B  30       6.545 -14.157  -4.314  1.00  0.00
ATOM    408  N   GLU B  31       6.299 -12.064  -6.652  1.00  0.00
ATOM    409  CA  GLU B  31       5.908 -11.859  -8.054  1.00  0.00
ATOM    410  C   GLU B  31       6.048 -10.331  -8.592  1.00  0.00
ATOM    411  O   GLU B  31       5.719 -10.049  -9.732  1.00  0.00
ATOM    412  CB  GLU B  31       4.467 -12.347  -8.217  1.00  0.00
ATOM    413  CG  GLU B  31       4.249 -13.803  -7.832  1.00  0.00
ATOM    414  CD  GLU B  31       5.057 -14.756  -8.669  1.00  0.00
ATOM    415  OE1 GLU B  31       5.354 -14.426  -9.792  1.00  0.00
ATOM    416  OE2 GLU B  31       5.377 -15.816  -8.184  1.00  0.00
ATOM    423  N   VAL B  32       6.485  -9.399  -7.709  1.00  0.00
ATOM    424  CA  VAL B  32       6.552  -7.876  -7.588  1.00  0.00
ATOM    425  C   VAL B  32       7.360  -7.436  -8.847  1.00  0.00
ATOM    426  O   VAL B  32       8.362  -8.142  -9.242  1.00  0.00
ATOM    427  CB  VAL B  32       7.257  -7.412  -6.300  1.00  0.00
ATOM    428  CG1 VAL B  32       8.706  -7.876  -6.289  1.00  0.00
ATOM    429  CG2 VAL B  32       7.175  -5.897  -6.182  1.00  0.00
ATOM    439  N   ARG B  33       6.773  -6.311  -9.425  1.00  0.00
ATOM    440  CA  ARG B  33       7.359  -5.743 -10.570  1.00  0.00
ATOM    441  C   ARG B  33       7.730  -4.354 -10.228  1.00  0.00
ATOM    442  O   ARG B  33       7.082  -3.461  -9.724  1.00  0.00
ATOM    443  CB  ARG B  33       6.405  -5.762 -11.755  1.00  0.00
ATOM    444  CG  ARG B  33       6.938  -5.102 -13.016  1.00  0.00
ATOM    445  CD  ARG B  33       5.978  -5.214 -14.144  1.00  0.00
ATOM    446  NE  ARG B  33       5.847  -6.585 -14.610  1.00  0.00
ATOM    447  CZ  ARG B  33       4.917  -7.010 -15.487  1.00  0.00
ATOM    448  NH1 ARG B  33       4.045  -6.160 -15.983  1.00  0.00
ATOM    449  NH2 ARG B  33       4.881  -8.280 -15.850  1.00  0.00
ATOM    463  N   VAL B  34       8.972  -4.051 -10.588  1.00  0.00
ATOM    464  CA  VAL B  34       9.466  -2.725 -10.237  1.00  0.00
ATOM    465  C   VAL B  34       9.783  -2.013 -11.414  1.00  0.00
ATOM    466  O   VAL B  34      10.465  -2.688 -12.153  1.00  0.00
ATOM    467  CB  VAL B  34      10.729  -2.783  -9.358  1.00  0.00
ATOM    468  CG1 VAL B  34      11.102  -1.392  -8.869  1.00  0.00
ATOM    469  CG2 VAL B  34      10.500  -3.724  -8.185  1.00  0.00
ATOM    479  N   THR B  35       9.216   -.694 -11.535  1.00  0.00
ATOM    480  CA  THR B  35       9.501    .089 -12.744  1.00  0.00
ATOM    481  C   THR B  35      10.231   1.511 -12.526  1.00  0.00
ATOM    482  O   THR B  35       9.967   2.239 -11.557  1.00  0.00
ATOM    483  CB  THR B  35       8.179    .300 -13.504  1.00  0.00
ATOM    484  OG1 THR B  35       7.627   -.972 -13.870  1.00  0.00
ATOM    485  CG2 THR B  35       8.412   1.127 -14.760  1.00  0.00
ATOM    493  N   VAL B  36      11.213   1.900 -13.236  1.00  0.00
ATOM    494  CA  VAL B  36      11.725   3.174 -13.093  1.00  0.00
ATOM    495  C   VAL B  36      11.296   4.003 -14.336  1.00  0.00
ATOM    496  O   VAL B  36      11.461   3.714 -15.546  1.00  0.00
ATOM    497  CB  VAL B  36      13.258   3.106 -12.957  1.00  0.00
ATOM    498  CG1 VAL B  36      13.870   2.419 -14.169  1.00  0.00
ATOM    499  CG2 VAL B  36      13.826   4.506 -12.786  1.00  0.00
ATOM    509  N   LEU B  37      10.736   5.212 -13.949  1.00  0.00
ATOM    510  CA  LEU B  37      10.372   6.012 -15.044  1.00  0.00
ATOM    511  C   LEU B  37      11.140   7.414 -14.977  1.00  0.00
ATOM    512  O   LEU B  37      11.433   8.053 -13.961  1.00  0.00
ATOM    513  CB  LEU B  37       8.849   6.194 -15.035  1.00  0.00
ATOM    514  CG  LEU B  37       8.024   4.900 -15.047  1.00  0.00
ATOM    515  CD1 LEU B  37       7.754   4.457 -13.616  1.00  0.00
ATOM    516  CD2 LEU B  37       6.724   5.134 -15.802  1.00  0.00
ATOM    528  N   ARG B  38      11.490   7.966 -16.120  1.00  0.00
ATOM    529  CA  ARG B  38      11.963   9.259 -16.144  1.00  0.00
ATOM    530  C   ARG B  38      10.908  10.427 -16.552  1.00  0.00
ATOM    531  O   ARG B  38       9.943  10.503 -17.333  1.00  0.00
ATOM    532  CB  ARG B  38      13.153   9.247 -17.093  1.00  0.00
ATOM    533  CG  ARG B  38      13.854  10.586 -17.257  1.00  0.00
ATOM    534  CD  ARG B  38      15.086  10.464 -18.078  1.00  0.00
ATOM    535  NE  ARG B  38      15.785  11.733 -18.198  1.00  0.00
ATOM    536  CZ  ARG B  38      15.627  12.600 -19.217  1.00  0.00
ATOM    537  NH1 ARG B  38      14.792  12.321 -20.194  1.00  0.00
ATOM    538  NH2 ARG B  38      16.311  13.730 -19.235  1.00  0.00
ATOM    552  N   GLN B  39      10.996  11.584 -15.783  1.00  0.00
ATOM    553  CA  GLN B  39       9.930  12.566 -16.237  1.00  0.00
ATOM    554  C   GLN B  39      10.496  13.655 -17.101  1.00  0.00
ATOM    555  O   GLN B  39      11.381  14.364 -16.616  1.00  0.00
ATOM    556  CB  GLN B  39       9.219  13.213 -15.046  1.00  0.00
ATOM    557  CG  GLN B  39       8.061  14.118 -15.428  1.00  0.00
ATOM    558  CD  GLN B  39       7.399  14.754 -14.220  1.00  0.00
ATOM    559  OE1 GLN B  39       7.149  14.089 -13.211  1.00  0.00
ATOM    560  NE2 GLN B  39       7.112  16.047 -14.316  1.00  0.00
ATOM    569  N   ALA B  40      10.114  13.914 -18.249  1.00  0.00
ATOM    570  CA  ALA B  40      10.732  14.872 -18.931  1.00  0.00
ATOM    571  C   ALA B  40      10.081  16.246 -19.197  1.00  0.00
ATOM    572  O   ALA B  40       9.159  16.636 -19.833  1.00  0.00
ATOM    573  CB  ALA B  40      11.052  14.434 -20.254  1.00  0.00
ATOM    579  N   GLY B  41      10.410  17.078 -18.311  1.00  0.00
ATOM    580  CA  GLY B  41       9.690  18.281 -18.405  1.00  0.00
ATOM    581  C   GLY B  41       8.363  17.581 -18.001  1.00  0.00
ATOM    582  O   GLY B  41       8.269  17.009 -16.923  1.00  0.00
ATOM    586  N   SER B  42       7.309  17.738 -18.844  1.00  0.00
ATOM    587  CA  SER B  42       5.925  17.213 -18.638  1.00  0.00
ATOM    588  C   SER B  42       5.594  15.863 -19.193  1.00  0.00
ATOM    589  O   SER B  42       4.389  15.370 -19.173  1.00  0.00
ATOM    590  CB  SER B  42       4.926  18.191 -19.225  1.00  0.00
ATOM    591  OG  SER B  42       5.074  18.286 -20.615  1.00  0.00
ATOM    597  N   GLN B  43       6.621  15.194 -19.812  1.00  0.00
ATOM    598  CA  GLN B  43       6.325  13.988 -20.430  1.00  0.00
ATOM    599  C   GLN B  43       6.794  12.782 -19.770  1.00  0.00
ATOM    600  O   GLN B  43       7.753  12.543 -19.037  1.00  0.00
ATOM    601  CB  GLN B  43       6.882  14.014 -21.855  1.00  0.00
ATOM    602  CG  GLN B  43       6.347  15.148 -22.713  1.00  0.00
ATOM    603  CD  GLN B  43       4.861  15.014 -22.988  1.00  0.00
ATOM    604  OE1 GLN B  43       4.415  14.042 -23.604  1.00  0.00
ATOM    605  NE2 GLN B  43       4.086  15.991 -22.533  1.00  0.00
ATOM    614  N   MET B  44       6.241  11.691 -19.910  1.00  0.00
ATOM    615  CA  MET B  44       6.924  10.706 -19.073  1.00  0.00
ATOM    616  C   MET B  44       7.387   9.478 -19.852  1.00  0.00
ATOM    617  O   MET B  44       6.618   8.928 -20.649  1.00  0.00
ATOM    618  CB  MET B  44       6.008  10.280 -17.927  1.00  0.00
ATOM    619  CG  MET B  44       6.625   9.271 -16.970  1.00  0.00
ATOM    620  SD  MET B  44       5.535   8.864 -15.591  1.00  0.00
ATOM    621  CE  MET B  44       5.579  10.393 -14.662  1.00  0.00
ATOM    631  N   THR B  45       8.579   8.989 -19.575  1.00  0.00
ATOM    632  CA  THR B  45       8.944   7.950 -20.326  1.00  0.00
ATOM    633  C   THR B  45       9.359   6.680 -19.411  1.00  0.00
ATOM    634  O   THR B  45       9.721   6.513 -18.227  1.00  0.00
ATOM    635  CB  THR B  45      10.082   8.420 -21.251  1.00  0.00
ATOM    636  OG1 THR B  45      11.207   8.825 -20.461  1.00  0.00
ATOM    637  CG2 THR B  45       9.623   9.589 -22.109  1.00  0.00
ATOM    645  N   GLU B  46       9.256   5.530 -19.947  1.00  0.00
ATOM    646  CA  GLU B  46       9.606   4.429 -19.001  1.00  0.00
ATOM    647  C   GLU B  46      10.887   4.023 -19.512  1.00  0.00
ATOM    648  O   GLU B  46      11.070   3.741 -20.724  1.00  0.00
ATOM    649  CB  GLU B  46       8.624   3.255 -18.998  1.00  0.00
ATOM    650  CG  GLU B  46       9.006   2.118 -18.060  1.00  0.00
ATOM    651  CD  GLU B  46       8.006    .996 -18.064  1.00  0.00
ATOM    652  OE1 GLU B  46       6.852   1.254 -18.312  1.00  0.00
ATOM    653  OE2 GLU B  46       8.396   -.122 -17.819  1.00  0.00
ATOM    660  N   VAL B  47      11.793   3.879 -18.605  1.00  0.00
ATOM    661  CA  VAL B  47      13.138   3.650 -18.919  1.00  0.00
ATOM    662  C   VAL B  47      13.577   2.251 -18.517  1.00  0.00
ATOM    663  O   VAL B  47      14.285   1.598 -19.286  1.00  0.00
ATOM    664  CB  VAL B  47      14.012   4.703 -18.211  1.00  0.00
ATOM    665  CG1 VAL B  47      15.488   4.414 -18.446  1.00  0.00
ATOM    666  CG2 VAL B  47      13.649   6.095 -18.706  1.00  0.00
ATOM    676  N   CYS B  48      13.122   1.795 -17.475  1.00  0.00
ATOM    677  CA  CYS B  48      13.446    .499 -17.112  1.00  0.00
ATOM    678  C   CYS B  48      12.576   -.234 -16.247  1.00  0.00
ATOM    679  O   CYS B  48      11.716   -.080 -15.422  1.00  0.00
ATOM    680  CB  CYS B  48      14.822    .513 -16.446  1.00  0.00
ATOM    681  SG  CYS B  48      15.428  -1.123 -15.968  1.00  0.00
ATOM    687  N   ALA B  49      12.686  -1.399 -16.573  1.00  0.00
ATOM    688  CA  ALA B  49      11.830  -2.083 -15.764  1.00  0.00
ATOM    689  C   ALA B  49      12.446  -3.165 -15.303  1.00  0.00
ATOM    690  O   ALA B  49      13.328  -3.784 -15.917  1.00  0.00
ATOM    691  CB  ALA B  49      10.692  -2.205 -16.279  1.00  0.00
ATOM    697  N   ALA B  50      11.908  -3.547 -14.349  1.00  0.00
ATOM    698  CA  ALA B  50      12.502  -4.736 -14.005  1.00  0.00
ATOM    699  C   ALA B  50      11.647  -5.327 -13.195  1.00  0.00
ATOM    700  O   ALA B  50      10.945  -4.635 -12.544  1.00  0.00
ATOM    701  CB  ALA B  50      13.694  -4.557 -13.170  1.00  0.00
ATOM    707  N   THR B  51      11.744  -6.728 -13.391  1.00  0.00
ATOM    708  CA  THR B  51      10.841  -7.554 -12.783  1.00  0.00
ATOM    709  C   THR B  51      11.546  -8.495 -12.159  1.00  0.00
ATOM    710  O   THR B  51      12.400  -9.181 -12.667  1.00  0.00
ATOM    711  CB  THR B  51       9.854  -8.221 -13.758  1.00  0.00
ATOM    712  OG1 THR B  51       9.175  -7.212 -14.518  1.00  0.00
ATOM    713  CG2 THR B  51       8.831  -9.051 -12.998  1.00  0.00
ATOM    721  N   TYR B  52      11.143  -8.679 -11.035  1.00  0.00
ATOM    722  CA  TYR B  52      11.778  -9.576 -10.331  1.00  0.00
ATOM    723  C   TYR B  52      10.766 -10.310 -10.077  1.00  0.00
ATOM    724  O   TYR B  52       9.615  -9.923  -9.686  1.00  0.00
ATOM    725  CB  TYR B  52      12.466  -9.057  -9.067  1.00  0.00
ATOM    726  CG  TYR B  52      13.401  -7.894  -9.315  1.00  0.00
ATOM    727  CD1 TYR B  52      12.909  -6.597  -9.320  1.00  0.00
ATOM    728  CD2 TYR B  52      14.751  -8.125  -9.536  1.00  0.00
ATOM    729  CE1 TYR B  52      13.763  -5.535  -9.546  1.00  0.00
ATOM    730  CE2 TYR B  52      15.605  -7.063  -9.762  1.00  0.00
ATOM    731  CZ  TYR B  52      15.115  -5.772  -9.768  1.00  0.00
ATOM    732  OH  TYR B  52      15.966  -4.715  -9.993  1.00  0.00
ATOM    742  N   THR B  53      11.363 -11.258  -9.845  1.00  0.00
ATOM    743  CA  THR B  53      10.698 -12.260  -9.482  1.00  0.00
ATOM    744  C   THR B  53      11.541 -12.675  -8.392  1.00  0.00
ATOM    745  O   THR B  53      12.520 -12.162  -8.211  1.00  0.00
ATOM    746  CB  THR B  53      10.530 -13.312 -10.594  1.00  0.00
ATOM    747  OG1 THR B  53      11.792 -13.937 -10.860  1.00  0.00
ATOM    748  CG2 THR B  53      10.012 -12.662 -11.869  1.00  0.00
ATOM    756  N   VAL B  54      11.007 -13.518  -7.530  1.00  0.00
ATOM    757  CA  VAL B  54      11.693 -14.021  -6.426  1.00  0.00
ATOM    758  C   VAL B  54      11.773 -14.706  -7.823  1.00  0.00
ATOM    759  O   VAL B  54      10.737 -14.734  -8.505  1.00  0.00
ATOM    760  CB  VAL B  54      10.961 -14.690  -5.247  1.00  0.00
ATOM    761  CG1 VAL B  54      10.292 -15.980  -5.698  1.00  0.00
ATOM    762  CG2 VAL B  54      11.940 -14.958  -4.114  1.00  0.00
ATOM    772  N   GLU B  55      12.665 -15.285  -8.075  1.00  0.00
ATOM    773  CA  GLU B  55      13.674 -16.072  -8.714  1.00  0.00
ATOM    774  C   GLU B  55      14.364 -15.051  -9.777  1.00  0.00
ATOM    775  O   GLU B  55      14.779 -15.433 -10.884  1.00  0.00
ATOM    776  CB  GLU B  55      13.059 -17.307  -9.376  1.00  0.00
ATOM    777  CG  GLU B  55      12.349 -18.248  -8.414  1.00  0.00
ATOM    778  CD  GLU B  55      11.848 -19.499  -9.081  1.00  0.00
ATOM    779  OE1 GLU B  55      11.944 -19.588 -10.282  1.00  0.00
ATOM    780  OE2 GLU B  55      11.370 -20.367  -8.390  1.00  0.00
ATOM    787  N   ASP B  56      14.404 -13.724  -9.397  1.00  0.00
ATOM    788  CA  ASP B  56      15.274 -12.502  -9.641  1.00  0.00
ATOM    789  C   ASP B  56      15.540 -12.007 -10.977  1.00  0.00
ATOM    790  O   ASP B  56      16.576 -11.350 -11.232  1.00  0.00
ATOM    791  CB  ASP B  56      16.662 -12.720  -9.033  1.00  0.00
ATOM    792  CG  ASP B  56      16.627 -12.890  -7.520  1.00  0.00
ATOM    793  OD1 ASP B  56      15.922 -12.150  -6.875  1.00  0.00
ATOM    794  OD2 ASP B  56      17.306 -13.757  -7.025  1.00  0.00
ATOM    799  N   GLU B  57      14.817 -12.476 -11.900  1.00  0.00
ATOM    800  CA  GLU B  57      15.221 -11.869 -13.049  1.00  0.00
ATOM    801  C   GLU B  57      15.023 -10.439 -12.778  1.00  0.00
ATOM    802  O   GLU B  57      14.398  -9.935 -11.665  1.00  0.00
ATOM    803  CB  GLU B  57      14.415 -12.348 -14.259  1.00  0.00
ATOM    804  CG  GLU B  57      14.656 -13.802 -14.639  1.00  0.00
ATOM    805  CD  GLU B  57      13.874 -14.228 -15.851  1.00  0.00
ATOM    806  OE1 GLU B  57      13.109 -13.437 -16.348  1.00  0.00
ATOM    807  OE2 GLU B  57      14.043 -15.345 -16.280  1.00  0.00
ATOM    814  N   LEU B  58      15.879  -9.827 -13.717  1.00  0.00
ATOM    815  CA  LEU B  58      15.799  -8.465 -14.004  1.00  0.00
ATOM    816  C   LEU B  58      15.693  -8.109 -15.514  1.00  0.00
ATOM    817  O   LEU B  58      16.493  -8.592 -16.265  1.00  0.00
ATOM    818  CB  LEU B  58      17.029  -7.791 -13.384  1.00  0.00
ATOM    819  CG  LEU B  58      17.090  -6.264 -13.519  1.00  0.00
ATOM    820  CD1 LEU B  58      17.882  -5.682 -12.357  1.00  0.00
ATOM    821  CD2 LEU B  58      17.726  -5.898 -14.852  1.00  0.00
ATOM    833  N   ALA B  59      14.799  -7.289 -15.975  1.00  0.00
ATOM    834  CA  ALA B  59      14.917  -6.950 -17.363  1.00  0.00
ATOM    835  C   ALA B  59      15.486  -5.492 -17.711  1.00  0.00
ATOM    836  O   ALA B  59      15.459  -4.613 -16.830  1.00  0.00
ATOM    837  CB  ALA B  59      13.723  -7.256 -17.935  1.00  0.00
ATOM    843  N   PHE B  60      16.002  -5.189 -18.921  1.00  0.00
ATOM    844  CA  PHE B  60      16.413  -3.829 -18.975  1.00  0.00
ATOM    845  C   PHE B  60      15.987  -3.196 -20.045  1.00  0.00
ATOM    846  O   PHE B  60      15.708  -3.757 -21.085  1.00  0.00
ATOM    847  CB  PHE B  60      17.934  -3.673 -18.966  1.00  0.00
ATOM    848  CG  PHE B  60      18.624  -4.391 -20.091  1.00  0.00
ATOM    849  CD1 PHE B  60      18.815  -3.768 -21.316  1.00  0.00
ATOM    850  CD2 PHE B  60      19.082  -5.689 -19.928  1.00  0.00
ATOM    851  CE1 PHE B  60      19.449  -4.428 -22.352  1.00  0.00
ATOM    852  CE2 PHE B  60      19.717  -6.350 -20.961  1.00  0.00
ATOM    853  CZ  PHE B  60      19.900  -5.718 -22.175  1.00  0.00
ATOM    863  N   LEU B  61      15.786  -2.033 -19.829  1.00  0.00
ATOM    864  CA  LEU B  61      15.281  -1.674 -20.995  1.00  0.00
ATOM    865  C   LEU B  61      16.174   -.774 -21.597  1.00  0.00
ATOM    866  O   LEU B  61      17.221   -.618 -20.967  1.00  0.00
ATOM    867  CB  LEU B  61      13.899  -1.034 -20.815  1.00  0.00
ATOM    868  CG  LEU B  61      12.855  -1.896 -20.095  1.00  0.00
ATOM    869  CD1 LEU B  61      11.595  -1.075 -19.856  1.00  0.00
ATOM    870  CD2 LEU B  61      12.553  -3.131 -20.930  1.00  0.00
ATOM    882  N   ASP B  62      15.799   -.235 -22.658  1.00  0.00
ATOM    883  CA  ASP B  62      16.736    .288 -23.390  1.00  0.00
ATOM    884  C   ASP B  62      17.837   1.220 -22.886  1.00  0.00
ATOM    885  O   ASP B  62      17.639   2.218 -22.201  1.00  0.00
ATOM    886  CB  ASP B  62      15.943    .979 -24.503  1.00  0.00
ATOM    887  CG  ASP B  62      15.280   -.005 -25.457  1.00  0.00
ATOM    888  OD1 ASP B  62      15.558  -1.176 -25.359  1.00  0.00
ATOM    889  OD2 ASP B  62      14.502    .425 -26.275  1.00  0.00
ATOM    894  N   ASP B  63      19.040    .820 -23.314  1.00  0.00
ATOM    895  CA  ASP B  63      20.317   1.437 -23.105  1.00  0.00
ATOM    896  C   ASP B  63      20.479   1.500 -21.680  1.00  0.00
ATOM    897  O   ASP B  63      21.395   2.120 -21.130  1.00  0.00
ATOM    898  CB  ASP B  63      20.409   2.839 -23.713  1.00  0.00
ATOM    899  CG  ASP B  63      20.319   2.833 -25.233  1.00  0.00
ATOM    900  OD1 ASP B  63      20.511   1.792 -25.816  1.00  0.00
ATOM    901  OD2 ASP B  63      20.059   3.869 -25.797  1.00  0.00
ATOM    906  N   SER B  64      19.755    .719 -21.026  1.00  0.00
ATOM    907  CA  SER B  64      19.810    .974 -19.677  1.00  0.00
ATOM    908  C   SER B  64      20.023   -.347 -19.543  1.00  0.00
ATOM    909  O   SER B  64      19.411  -1.291 -20.032  1.00  0.00
ATOM    910  CB  SER B  64      18.552   1.494 -19.010  1.00  0.00
ATOM    911  OG  SER B  64      18.169   2.729 -19.552  1.00  0.00
ATOM    917  N   THR B  65      20.812   -.375 -18.745  1.00  0.00
ATOM    918  CA  THR B  65      21.248  -1.406 -18.180  1.00  0.00
ATOM    919  C   THR B  65      20.894  -1.032 -16.809  1.00  0.00
ATOM    920  O   THR B  65      21.133    .077 -16.272  1.00  0.00
ATOM    921  CB  THR B  65      22.751  -1.636 -18.422  1.00  0.00
ATOM    922  OG1 THR B  65      22.988  -1.825 -19.823  1.00  0.00
ATOM    923  CG2 THR B  65      23.232  -2.862 -17.661  1.00  0.00
ATOM    931  N   CYS B  66      20.312  -2.016 -16.244  1.00  0.00
ATOM    932  CA  CYS B  66      19.778  -1.968 -15.017  1.00  0.00
ATOM    933  C   CYS B  66      20.172  -3.047 -14.253  1.00  0.00
ATOM    934  O   CYS B  66      19.889  -4.169 -14.579  1.00  0.00
ATOM    935  CB  CYS B  66      18.251  -1.943 -15.090  1.00  0.00
ATOM    936  SG  CYS B  66      17.435  -1.938 -13.476  1.00  0.00
ATOM    942  N   THR B  67      20.557  -2.765 -13.195  1.00  0.00
ATOM    943  CA  THR B  67      20.899  -4.016 -12.444  1.00  0.00
ATOM    944  C   THR B  67      20.277  -3.687 -11.215  1.00  0.00
ATOM    945  O   THR B  67      20.100  -2.615 -10.611  1.00  0.00
ATOM    946  CB  THR B  67      22.398  -4.307 -12.247  1.00  0.00
ATOM    947  OG1 THR B  67      22.963  -3.337 -11.357  1.00  0.00
ATOM    948  CG2 THR B  67      23.130  -4.255 -13.580  1.00  0.00
ATOM    956  N   GLY B  68      20.090  -4.736 -10.618  1.00  0.00
ATOM    957  CA  GLY B  68      19.424  -4.482  -9.512  1.00  0.00
ATOM    958  C   GLY B  68      19.299  -5.742  -8.933  1.00  0.00
ATOM    959  O   GLY B  68      19.642  -6.842  -9.428  1.00  0.00
ATOM    963  N   THR B  69      18.746  -5.545  -7.836  1.00  0.00
ATOM    964  CA  THR B  69      18.650  -6.706  -6.906  1.00  0.00
ATOM    965  C   THR B  69      17.486  -6.533  -5.955  1.00  0.00
ATOM    966  O   THR B  69      16.918  -5.416  -5.613  1.00  0.00
ATOM    967  CB  THR B  69      19.942  -6.897  -6.090  1.00  0.00
ATOM    968  OG1 THR B  69      19.897  -8.156  -5.405  1.00  0.00
ATOM    969  CG2 THR B  69      20.102  -5.777  -5.074  1.00  0.00
ATOM    977  N   SER B  70      17.191  -7.585  -5.283  1.00  0.00
ATOM    978  CA  SER B  70      16.106  -7.295  -4.315  1.00  0.00
ATOM    979  C   SER B  70      16.445  -7.914  -3.110  1.00  0.00
ATOM    980  O   SER B  70      17.112  -8.970  -3.022  1.00  0.00
ATOM    981  CB  SER B  70      14.751  -7.812  -4.759  1.00  0.00
ATOM    982  OG  SER B  70      14.739  -9.212  -4.806  1.00  0.00
ATOM    988  N   SER B  71      15.761  -7.255  -2.174  1.00  0.00
ATOM    989  CA  SER B  71      15.793  -7.793   -.815  1.00  0.00
ATOM    990  C   SER B  71      14.801  -7.470    .088  1.00  0.00
ATOM    991  O   SER B  71      14.296  -6.424    .527  1.00  0.00
ATOM    992  CB  SER B  71      17.084  -7.398   -.126  1.00  0.00
ATOM    993  OG  SER B  71      17.130  -7.901   1.181  1.00  0.00
ATOM    999  N   GLY B  72      14.041  -8.476    .200  1.00  0.00
ATOM   1000  CA  GLY B  72      13.153  -8.101   1.176  1.00  0.00
ATOM   1001  C   GLY B  72      12.227  -7.062    .522  1.00  0.00
ATOM   1002  O   GLY B  72      11.659  -7.268   -.571  1.00  0.00
ATOM   1006  N   ASN B  73      12.141  -5.916   1.241  1.00  0.00
ATOM   1007  CA  ASN B  73      11.320  -4.768    .693  1.00  0.00
ATOM   1008  C   ASN B  73      12.174  -3.595   -.158  1.00  0.00
ATOM   1009  O   ASN B  73      11.875  -2.425   -.435  1.00  0.00
ATOM   1010  CB  ASN B  73      10.560  -4.150   1.852  1.00  0.00
ATOM   1011  CG  ASN B  73      11.470  -3.529   2.875  1.00  0.00
ATOM   1012  OD1 ASN B  73      12.671  -3.823   2.915  1.00  0.00
ATOM   1013  ND2 ASN B  73      10.923  -2.675   3.702  1.00  0.00
ATOM   1020  N   LYS B  74      13.388  -3.800   -.460  1.00  0.00
ATOM   1021  CA  LYS B  74      14.198  -2.720  -1.102  1.00  0.00
ATOM   1022  C   LYS B  74      14.625  -3.110  -2.523  1.00  0.00
ATOM   1023  O   LYS B  74      15.038  -4.244  -2.935  1.00  0.00
ATOM   1024  CB  LYS B  74      15.436  -2.397   -.264  1.00  0.00
ATOM   1025  CG  LYS B  74      15.134  -1.747   1.080  1.00  0.00
ATOM   1026  CD  LYS B  74      16.413  -1.337   1.795  1.00  0.00
ATOM   1027  CE  LYS B  74      16.112   -.654   3.121  1.00  0.00
ATOM   1028  NZ  LYS B  74      17.353   -.219   3.818  1.00  0.00
ATOM   1042  N   VAL B  75      14.435  -2.127  -3.380  1.00  0.00
ATOM   1043  CA  VAL B  75      14.873  -2.429  -4.672  1.00  0.00
ATOM   1044  C   VAL B  75      15.993  -1.416  -5.131  1.00  0.00
ATOM   1045  O   VAL B  75      16.182   -.237  -4.932  1.00  0.00
ATOM   1046  CB  VAL B  75      13.664  -2.392  -5.625  1.00  0.00
ATOM   1047  CG1 VAL B  75      14.079  -2.812  -7.027  1.00  0.00
ATOM   1048  CG2 VAL B  75      12.560  -3.294  -5.096  1.00  0.00
ATOM   1058  N   ASN B  76      17.011  -2.049  -5.694  1.00  0.00
ATOM   1059  CA  ASN B  76      18.168  -1.108  -6.062  1.00  0.00
ATOM   1060  C   ASN B  76      18.418  -1.029  -7.557  1.00  0.00
ATOM   1061  O   ASN B  76      18.657  -2.178  -8.110  1.00  0.00
ATOM   1062  CB  ASN B  76      19.456  -1.518  -5.372  1.00  0.00
ATOM   1063  CG  ASN B  76      20.571   -.536  -5.599  1.00  0.00
ATOM   1064  OD1 ASN B  76      20.601    .165  -6.617  1.00  0.00
ATOM   1065  ND2 ASN B  76      21.491   -.471  -4.669  1.00  0.00
ATOM   1072  N   LEU B  77      18.358    .134  -8.251  1.00  0.00
ATOM   1073  CA  LEU B  77      18.535    .139  -9.636  1.00  0.00
ATOM   1074  C   LEU B  77      19.894    .785 -10.004  1.00  0.00
ATOM   1075  O   LEU B  77      20.379   1.836  -9.641  1.00  0.00
ATOM   1076  CB  LEU B  77      17.368    .891 -10.289  1.00  0.00
ATOM   1077  CG  LEU B  77      15.965    .429  -9.876  1.00  0.00
ATOM   1078  CD1 LEU B  77      14.920   1.295 -10.567  1.00  0.00
ATOM   1079  CD2 LEU B  77      15.785  -1.038 -10.239  1.00  0.00
ATOM   1091  N   THR B  78      20.665    .081 -10.711  1.00  0.00
ATOM   1092  CA  THR B  78      21.846    .697 -11.080  1.00  0.00
ATOM   1093  C   THR B  78      21.849    .986 -12.500  1.00  0.00
ATOM   1094  O   THR B  78      21.538    .096 -13.341  1.00  0.00
ATOM   1095  CB  THR B  78      23.064   -.173 -10.719  1.00  0.00
ATOM   1096  OG1 THR B  78      23.130   -.342  -9.297  1.00  0.00
ATOM   1097  CG2 THR B  78      24.348    .479 -11.208  1.00  0.00
ATOM   1105  N   ILE B  79      22.168   2.386 -12.767  1.00  0.00
ATOM   1106  CA  ILE B  79      22.204   2.759 -14.109  1.00  0.00
ATOM   1107  C   ILE B  79      23.605   3.045 -14.692  1.00  0.00
ATOM   1108  O   ILE B  79      24.456   3.799 -14.185  1.00  0.00
ATOM   1109  CB  ILE B  79      21.302   3.994 -14.285  1.00  0.00
ATOM   1110  CG1 ILE B  79      19.971   3.793 -13.556  1.00  0.00
ATOM   1111  CG2 ILE B  79      21.067   4.274 -15.762  1.00  0.00
ATOM   1112  CD1 ILE B  79      19.164   2.624 -14.070  1.00  0.00
ATOM   1124  N   GLN B  80      23.948   2.312 -15.812  1.00  0.00
ATOM   1125  CA  GLN B  80      25.316   2.614 -16.229  1.00  0.00
ATOM   1126  C   GLN B  80      25.404   3.436 -17.558  1.00  0.00
ATOM   1127  O   GLN B  80      24.597   3.199 -18.467  1.00  0.00
ATOM   1128  CB  GLN B  80      26.096   1.305 -16.372  1.00  0.00
ATOM   1129  CG  GLN B  80      26.223    .510 -15.083  1.00  0.00
ATOM   1130  CD  GLN B  80      26.997   -.780 -15.272  1.00  0.00
ATOM   1131  OE1 GLN B  80      26.991  -1.371 -16.356  1.00  0.00
ATOM   1132  NE2 GLN B  80      27.668  -1.226 -14.217  1.00  0.00
ATOM   1141  N   GLY B  81      26.343   4.325 -17.688  1.00  0.00
ATOM   1142  CA  GLY B  81      26.732   5.145 -18.846  1.00  0.00
ATOM   1143  C   GLY B  81      25.773   6.262 -19.115  1.00  0.00
ATOM   1144  O   GLY B  81      25.488   6.641 -20.256  1.00  0.00
ATOM   1148  N   LEU B  82      25.268   6.761 -18.074  1.00  0.00
ATOM   1149  CA  LEU B  82      24.345   7.824 -18.024  1.00  0.00
ATOM   1150  C   LEU B  82      25.106   8.971 -18.690  1.00  0.00
ATOM   1151  O   LEU B  82      26.318   9.069 -18.529  1.00  0.00
ATOM   1152  CB  LEU B  82      23.933   8.152 -16.583  1.00  0.00
ATOM   1153  CG  LEU B  82      22.728   7.373 -16.042  1.00  0.00
ATOM   1154  CD1 LEU B  82      22.622   7.582 -14.538  1.00  0.00
ATOM   1155  CD2 LEU B  82      21.464   7.837 -16.749  1.00  0.00
ATOM   1167  N   ARG B  83      24.475   9.788 -19.384  1.00  0.00
ATOM   1168  CA  ARG B  83      25.014  10.944 -20.077  1.00  0.00
ATOM   1169  C   ARG B  83      24.489  12.118 -19.347  1.00  0.00
ATOM   1170  O   ARG B  83      23.534  11.919 -18.611  1.00  0.00
ATOM   1171  CB  ARG B  83      24.594  11.001 -21.539  1.00  0.00
ATOM   1172  CG  ARG B  83      25.109   9.857 -22.397  1.00  0.00
ATOM   1173  CD  ARG B  83      24.633   9.964 -23.800  1.00  0.00
ATOM   1174  NE  ARG B  83      23.194   9.778 -23.900  1.00  0.00
ATOM   1175  CZ  ARG B  83      22.471   9.990 -25.017  1.00  0.00
ATOM   1176  NH1 ARG B  83      23.065  10.393 -26.118  1.00  0.00
ATOM   1177  NH2 ARG B  83      21.165   9.791 -25.006  1.00  0.00
ATOM   1191  N   ALA B  84      25.114  13.296 -19.548  1.00  0.00
ATOM   1192  CA  ALA B  84      24.804  14.495 -18.838  1.00  0.00
ATOM   1193  C   ALA B  84      23.390  14.961 -18.975  1.00  0.00
ATOM   1194  O   ALA B  84      22.708  15.148 -17.916  1.00  0.00
ATOM   1195  CB  ALA B  84      25.845  15.709 -19.377  1.00  0.00
ATOM   1201  N   MET B  85      22.873  14.720 -20.076  1.00  0.00
ATOM   1202  CA  MET B  85      21.612  15.073 -20.538  1.00  0.00
ATOM   1203  C   MET B  85      20.527  14.194 -19.952  1.00  0.00
ATOM   1204  O   MET B  85      19.348  14.428 -20.169  1.00  0.00
ATOM   1205  CB  MET B  85      21.608  15.012 -22.065  1.00  0.00
ATOM   1206  CG  MET B  85      22.515  16.033 -22.738  1.00  0.00
ATOM   1207  SD  MET B  85      22.089  17.732 -22.307  1.00  0.00
ATOM   1208  CE  MET B  85      20.497  17.896 -23.111  1.00  0.00
ATOM   1218  N   ASP B  86      20.944  13.151 -19.201  1.00  0.00
ATOM   1219  CA  ASP B  86      20.048  12.155 -18.631  1.00  0.00
ATOM   1220  C   ASP B  86      19.560  12.521 -17.280  1.00  0.00
ATOM   1221  O   ASP B  86      18.795  11.765 -16.665  1.00  0.00
ATOM   1222  CB  ASP B  86      20.741  10.793 -18.549  1.00  0.00
ATOM   1223  CG  ASP B  86      21.015  10.184 -19.918  1.00  0.00
ATOM   1224  OD1 ASP B  86      20.383  10.590 -20.864  1.00  0.00
ATOM   1225  OD2 ASP B  86      21.854   9.320 -20.004  1.00  0.00
ATOM   1230  N   THR B  87      19.927  13.687 -16.898  1.00  0.00
ATOM   1231  CA  THR B  87      19.612  14.321 -15.676  1.00  0.00
ATOM   1232  C   THR B  87      18.118  14.469 -15.614  1.00  0.00
ATOM   1233  O   THR B  87      17.426  14.653 -16.608  1.00  0.00
ATOM   1234  CB  THR B  87      20.307  15.689 -15.547  1.00  0.00
ATOM   1235  OG1 THR B  87      20.047  16.239 -14.249  1.00  0.00
ATOM   1236  CG2 THR B  87      19.799  16.648 -16.612  1.00  0.00
ATOM   1244  N   GLY B  88      17.585  14.258 -14.375  1.00  0.00
ATOM   1245  CA  GLY B  88      16.168  14.351 -14.109  1.00  0.00
ATOM   1246  C   GLY B  88      15.275  13.628 -13.116  1.00  0.00
ATOM   1247  O   GLY B  88      15.638  13.089 -12.044  1.00  0.00
ATOM   1251  N   LEU B  89      13.988  13.799 -13.262  1.00  0.00
ATOM   1252  CA  LEU B  89      13.392  13.198 -12.117  1.00  0.00
ATOM   1253  C   LEU B  89      13.105  11.672 -12.277  1.00  0.00
ATOM   1254  O   LEU B  89      12.583  11.121 -13.252  1.00  0.00
ATOM   1255  CB  LEU B  89      12.093  13.951 -11.802  1.00  0.00
ATOM   1256  CG  LEU B  89      12.250  15.233 -10.976  1.00  0.00
ATOM   1257  CD1 LEU B  89      13.075  16.245 -11.760  1.00  0.00
ATOM   1258  CD2 LEU B  89      10.876  15.792 -10.638  1.00  0.00
ATOM   1270  N   TYR B  90      13.497  10.880 -11.330  1.00  0.00
ATOM   1271  CA  TYR B  90      13.144   9.508 -11.531  1.00  0.00
ATOM   1272  C   TYR B  90      12.108   9.090 -10.486  1.00  0.00
ATOM   1273  O   TYR B  90      11.915   9.384  -9.305  1.00  0.00
ATOM   1274  CB  TYR B  90      14.388   8.619 -11.465  1.00  0.00
ATOM   1275  CG  TYR B  90      15.336   8.808 -12.628  1.00  0.00
ATOM   1276  CD1 TYR B  90      16.035   9.998 -12.766  1.00  0.00
ATOM   1277  CD2 TYR B  90      15.507   7.792 -13.556  1.00  0.00
ATOM   1278  CE1 TYR B  90      16.901  10.171 -13.828  1.00  0.00
ATOM   1279  CE2 TYR B  90      16.373   7.965 -14.618  1.00  0.00
ATOM   1280  CZ  TYR B  90      17.068   9.149 -14.756  1.00  0.00
ATOM   1281  OH  TYR B  90      17.931   9.321 -15.814  1.00  0.00
ATOM   1291  N   ILE B  91      11.181   8.361 -10.995  1.00  0.00
ATOM   1292  CA  ILE B  91      10.157   7.869 -10.089  1.00  0.00
ATOM   1293  C   ILE B  91      10.168   6.286 -10.004  1.00  0.00
ATOM   1294  O   ILE B  91      10.643   5.526 -10.924  1.00  0.00
ATOM   1295  CB  ILE B  91       8.774   8.372 -10.541  1.00  0.00
ATOM   1296  CG1 ILE B  91       8.718   9.901 -10.487  1.00  0.00
ATOM   1297  CG2 ILE B  91       7.679   7.765  -9.678  1.00  0.00
ATOM   1298  CD1 ILE B  91       7.495  10.492 -11.149  1.00  0.00
ATOM   1310  N   CYS B  92       9.910   5.735  -8.918  1.00  0.00
ATOM   1311  CA  CYS B  92       9.844   4.314  -8.772  1.00  0.00
ATOM   1312  C   CYS B  92       8.442   3.782  -8.591  1.00  0.00
ATOM   1313  O   CYS B  92       7.652   4.326  -7.769  1.00  0.00
ATOM   1314  CB  CYS B  92      10.695   3.882  -7.577  1.00  0.00
ATOM   1315  SG  CYS B  92      11.086   2.116  -7.549  1.00  0.00
ATOM   1321  N   LYS B  93       8.147   2.615  -9.199  1.00  0.00
ATOM   1322  CA  LYS B  93       6.770   2.124  -9.025  1.00  0.00
ATOM   1323  C   LYS B  93       6.862    .604  -8.729  1.00  0.00
ATOM   1324  O   LYS B  93       7.393   -.292  -9.361  1.00  0.00
ATOM   1325  CB  LYS B  93       5.916   2.399 -10.263  1.00  0.00
ATOM   1326  CG  LYS B  93       4.482   1.897 -10.163  1.00  0.00
ATOM   1327  CD  LYS B  93       3.724   2.124 -11.463  1.00  0.00
ATOM   1328  CE  LYS B  93       2.291   1.621 -11.365  1.00  0.00
ATOM   1329  NZ  LYS B  93       1.561   1.768 -12.653  1.00  0.00
ATOM   1343  N   VAL B  94       5.992    .170  -7.751  1.00  0.00
ATOM   1344  CA  VAL B  94       5.935  -1.179  -7.578  1.00  0.00
ATOM   1345  C   VAL B  94       4.481  -1.815  -7.853  1.00  0.00
ATOM   1346  O   VAL B  94       3.454  -1.008  -7.478  1.00  0.00
ATOM   1347  CB  VAL B  94       6.409  -1.458  -6.139  1.00  0.00
ATOM   1348  CG1 VAL B  94       5.469   -.809  -5.133  1.00  0.00
ATOM   1349  CG2 VAL B  94       6.498  -2.958  -5.904  1.00  0.00
ATOM   1359  N   GLU B  95       4.498  -3.090  -8.431  1.00  0.00
ATOM   1360  CA  GLU B  95       3.252  -3.713  -8.602  1.00  0.00
ATOM   1361  C   GLU B  95       3.234  -5.144  -8.110  1.00  0.00
ATOM   1362  O   GLU B  95       4.185  -5.974  -8.191  1.00  0.00
ATOM   1363  CB  GLU B  95       2.862  -3.659 -10.081  1.00  0.00
ATOM   1364  CG  GLU B  95       2.596  -2.257 -10.610  1.00  0.00
ATOM   1365  CD  GLU B  95       2.164  -2.248 -12.050  1.00  0.00
ATOM   1366  OE1 GLU B  95       2.154  -3.293 -12.655  1.00  0.00
ATOM   1367  OE2 GLU B  95       1.843  -1.193 -12.546  1.00  0.00
ATOM   1374  N   LEU B  96       2.227  -5.542  -7.413  1.00  0.00
ATOM   1375  CA  LEU B  96       2.242  -6.930  -7.014  1.00  0.00
ATOM   1376  C   LEU B  96       1.276  -7.869  -7.984  1.00  0.00
ATOM   1377  O   LEU B  96        .195  -7.730  -8.606  1.00  0.00
ATOM   1378  CB  LEU B  96       1.806  -7.000  -5.545  1.00  0.00
ATOM   1379  CG  LEU B  96       2.731  -6.300  -4.542  1.00  0.00
ATOM   1380  CD1 LEU B  96       2.063  -6.262  -3.174  1.00  0.00
ATOM   1381  CD2 LEU B  96       4.062  -7.035  -4.480  1.00  0.00
ATOM   1393  N   MET B  97       1.674  -9.031  -8.096  1.00  0.00
ATOM   1394  CA  MET B  97        .860  -9.970  -9.025  1.00  0.00
ATOM   1395  C   MET B  97        .708 -11.334  -8.632  1.00  0.00
ATOM   1396  O   MET B  97       1.553 -12.236  -8.891  1.00  0.00
ATOM   1397  CB  MET B  97       1.455 -10.020 -10.431  1.00  0.00
ATOM   1398  CG  MET B  97       1.434  -8.691 -11.172  1.00  0.00
ATOM   1399  SD  MET B  97       2.302  -8.760 -12.751  1.00  0.00
ATOM   1400  CE  MET B  97       4.006  -8.768 -12.201  1.00  0.00
ATOM   1410  N   TYR B  98       -.091 -11.409  -8.092  1.00  0.00
ATOM   1411  CA  TYR B  98       -.640 -12.594  -7.655  1.00  0.00
ATOM   1412  C   TYR B  98      -2.018 -12.458  -7.154  1.00  0.00
ATOM   1413  O   TYR B  98      -2.934 -12.005  -7.911  1.00  0.00
ATOM   1414  CB  TYR B  98        .259 -13.197  -6.573  1.00  0.00
ATOM   1415  CG  TYR B  98        .865 -12.170  -5.642  1.00  0.00
ATOM   1416  CD1 TYR B  98        .049 -11.440  -4.789  1.00  0.00
ATOM   1417  CD2 TYR B  98       2.236 -11.959  -5.640  1.00  0.00
ATOM   1418  CE1 TYR B  98        .603 -10.502  -3.939  1.00  0.00
ATOM   1419  CE2 TYR B  98       2.789 -11.021  -4.790  1.00  0.00
ATOM   1420  CZ  TYR B  98       1.978 -10.295  -3.942  1.00  0.00
ATOM   1421  OH  TYR B  98       2.529  -9.361  -3.095  1.00  0.00
ATOM   1431  N   PRO B  99      -2.336 -13.007  -6.006  1.00  0.00
ATOM   1432  CA  PRO B  99      -3.573 -12.438  -5.923  1.00  0.00
ATOM   1433  C   PRO B  99      -3.087 -11.174  -6.371  1.00  0.00
ATOM   1434  O   PRO B  99      -2.005 -10.645  -6.198  1.00  0.00
ATOM   1435  CB  PRO B  99      -4.011 -12.482  -4.456  1.00  0.00
ATOM   1436  CG  PRO B  99      -3.360 -13.710  -3.917  1.00  0.00
ATOM   1437  CD  PRO B  99      -2.045 -13.788  -4.647  1.00  0.00
ATOM   1445  N   PRO B 100      -4.384 -10.604  -6.770  1.00  0.00
ATOM   1446  CA  PRO B 100      -4.909  -9.483  -7.726  1.00  0.00
ATOM   1447  C   PRO B 100      -4.204  -8.445  -7.243  1.00  0.00
ATOM   1448  O   PRO B 100      -4.152  -7.918  -6.131  1.00  0.00
ATOM   1449  CB  PRO B 100      -6.412  -9.290  -7.496  1.00  0.00
ATOM   1450  CG  PRO B 100      -6.953 -10.677  -7.436  1.00  0.00
ATOM   1451  CD  PRO B 100      -5.835 -11.490  -6.840  1.00  0.00
ATOM   1459  N   PRO B 101      -3.850  -8.041  -8.383  1.00  0.00
ATOM   1460  CA  PRO B 101      -2.873  -7.081  -8.461  1.00  0.00
ATOM   1461  C   PRO B 101      -3.089  -5.967  -7.719  1.00  0.00
ATOM   1462  O   PRO B 101      -4.127  -5.246  -7.721  1.00  0.00
ATOM   1463  CB  PRO B 101      -2.861  -6.717  -9.949  1.00  0.00
ATOM   1464  CG  PRO B 101      -3.040  -8.022 -10.646  1.00  0.00
ATOM   1465  CD  PRO B 101      -3.976  -8.797  -9.757  1.00  0.00
ATOM   1473  N   TYR B 102      -2.046  -5.609  -7.102  1.00  0.00
ATOM   1474  CA  TYR B 102      -2.383  -4.602  -6.321  1.00  0.00
ATOM   1475  C   TYR B 102      -1.519  -3.541  -6.927  1.00  0.00
ATOM   1476  O   TYR B 102       -.286  -3.468  -7.154  1.00  0.00
ATOM   1477  CB  TYR B 102      -2.104  -4.890  -4.844  1.00  0.00
ATOM   1478  CG  TYR B 102      -2.911  -6.040  -4.283  1.00  0.00
ATOM   1479  CD1 TYR B 102      -2.286  -7.239  -3.974  1.00  0.00
ATOM   1480  CD2 TYR B 102      -4.275  -5.896  -4.078  1.00  0.00
ATOM   1481  CE1 TYR B 102      -3.022  -8.290  -3.461  1.00  0.00
ATOM   1482  CE2 TYR B 102      -5.011  -6.946  -3.566  1.00  0.00
ATOM   1483  CZ  TYR B 102      -4.390  -8.139  -3.258  1.00  0.00
ATOM   1484  OH  TYR B 102      -5.123  -9.185  -2.748  1.00  0.00
ATOM   1494  N   TYR B 103      -2.039  -2.478  -6.713  1.00  0.00
ATOM   1495  CA  TYR B 103      -1.435  -1.395  -7.266  1.00  0.00
ATOM   1496  C   TYR B 103      -1.003   -.435  -6.413  1.00  0.00
ATOM   1497  O   TYR B 103      -1.682   -.304  -5.368  1.00  0.00
ATOM   1498  CB  TYR B 103      -2.374   -.730  -8.275  1.00  0.00
ATOM   1499  CG  TYR B 103      -2.745  -1.620  -9.442  1.00  0.00
ATOM   1500  CD1 TYR B 103      -3.870  -2.428  -9.368  1.00  0.00
ATOM   1501  CD2 TYR B 103      -1.960  -1.627 -10.585  1.00  0.00
ATOM   1502  CE1 TYR B 103      -4.208  -3.240 -10.433  1.00  0.00
ATOM   1503  CE2 TYR B 103      -2.298  -2.439 -11.650  1.00  0.00
ATOM   1504  CZ  TYR B 103      -3.417  -3.243 -11.576  1.00  0.00
ATOM   1505  OH  TYR B 103      -3.754  -4.052 -12.637  1.00  0.00
ATOM   1515  N   VAL B 104       -.110    .234  -6.927  1.00  0.00
ATOM   1516  CA  VAL B 104        .134   1.041  -6.066  1.00  0.00
ATOM   1517  C   VAL B 104        .222   2.543  -6.201  1.00  0.00
ATOM   1518  O   VAL B 104        .578   2.867  -7.262  1.00  0.00
ATOM   1519  CB  VAL B 104       1.461    .460  -5.544  1.00  0.00
ATOM   1520  CG1 VAL B 104       1.912   1.202  -4.295  1.00  0.00
ATOM   1521  CG2 VAL B 104       1.299  -1.025  -5.259  1.00  0.00
ATOM   1531  N   GLY B 105        .090   3.322  -5.284  1.00  0.00
ATOM   1532  CA  GLY B 105        .253   4.509  -6.016  1.00  0.00
ATOM   1533  C   GLY B 105       1.851   4.536  -6.033  1.00  0.00
ATOM   1534  O   GLY B 105       2.497   3.521  -6.115  1.00  0.00
ATOM   1538  N   MET B 106       2.340   5.698  -6.206  1.00  0.00
ATOM   1539  CA  MET B 106       3.555   6.384  -6.736  1.00  0.00
ATOM   1540  C   MET B 106       4.047   7.128  -5.553  1.00  0.00
ATOM   1541  O   MET B 106       3.311   7.531  -4.628  1.00  0.00
ATOM   1542  CB  MET B 106       3.266   7.318  -7.909  1.00  0.00
ATOM   1543  CG  MET B 106       2.452   6.688  -9.031  1.00  0.00
ATOM   1544  SD  MET B 106       3.285   5.277  -9.786  1.00  0.00
ATOM   1545  CE  MET B 106       4.654   6.091 -10.604  1.00  0.00
ATOM   1555  N   GLY B 107       5.281   7.247  -5.620  1.00  0.00
ATOM   1556  CA  GLY B 107       6.118   7.839  -4.715  1.00  0.00
ATOM   1557  C   GLY B 107       6.253   9.164  -5.337  1.00  0.00
ATOM   1558  O   GLY B 107       5.677   9.501  -6.345  1.00  0.00
ATOM   1562  N   ASN B 108       7.088   9.831  -4.723  1.00  0.00
ATOM   1563  CA  ASN B 108       7.707  11.071  -4.930  1.00  0.00
ATOM   1564  C   ASN B 108       8.856  10.693  -5.733  1.00  0.00
ATOM   1565  O   ASN B 108       9.364   9.570  -5.639  1.00  0.00
ATOM   1566  CB  ASN B 108       8.093  11.776  -3.642  1.00  0.00
ATOM   1567  CG  ASN B 108       6.898  12.205  -2.838  1.00  0.00
ATOM   1568  OD1 ASN B 108       5.940  12.771  -3.378  1.00  0.00
ATOM   1569  ND2 ASN B 108       6.934  11.947  -1.555  1.00  0.00
ATOM   1576  N   GLY B 109       9.316  11.621  -6.487  1.00  0.00
ATOM   1577  CA  GLY B 109      10.480  11.298  -7.245  1.00  0.00
ATOM   1578  C   GLY B 109      11.771  11.469  -6.521  1.00  0.00
ATOM   1579  O   GLY B 109      11.820  12.005  -5.418  1.00  0.00
ATOM   1583  N   THR B 110      12.811  11.160  -7.241  1.00  0.00
ATOM   1584  CA  THR B 110      14.159  11.510  -6.908  1.00  0.00
ATOM   1585  C   THR B 110      14.868  12.300  -8.074  1.00  0.00
ATOM   1586  O   THR B 110      14.620  12.381  -9.256  1.00  0.00
ATOM   1587  CB  THR B 110      14.952  10.238  -6.553  1.00  0.00
ATOM   1588  OG1 THR B 110      14.418   9.658  -5.356  1.00  0.00
ATOM   1589  CG2 THR B 110      16.421  10.568  -6.340  1.00  0.00
ATOM   1597  N   GLN B 111      15.797  13.156  -7.721  1.00  0.00
ATOM   1598  CA  GLN B 111      16.373  13.848  -8.811  1.00  0.00
ATOM   1599  C   GLN B 111      17.681  13.349  -9.140  1.00  0.00
ATOM   1600  O   GLN B 111      18.290  13.382  -8.149  1.00  0.00
ATOM   1601  CB  GLN B 111      16.468  15.347  -8.516  1.00  0.00
ATOM   1602  CG  GLN B 111      15.125  16.030  -8.323  1.00  0.00
ATOM   1603  CD  GLN B 111      15.266  17.513  -8.034  1.00  0.00
ATOM   1604  OE1 GLN B 111      16.282  17.960  -7.494  1.00  0.00
ATOM   1605  NE2 GLN B 111      14.245  18.284  -8.391  1.00  0.00
ATOM   1614  N   ILE B 112      18.021  12.997 -10.382  1.00  0.00
ATOM   1615  CA  ILE B 112      19.365  12.499 -10.590  1.00  0.00
ATOM   1616  C   ILE B 112      20.145  13.520 -11.446  1.00  0.00
ATOM   1617  O   ILE B 112      19.794  14.182 -12.434  1.00  0.00
ATOM   1618  CB  ILE B 112      19.347  11.121 -11.276  1.00  0.00
ATOM   1619  CG1 ILE B 112      18.705  10.077 -10.359  1.00  0.00
ATOM   1620  CG2 ILE B 112      20.757  10.700 -11.661  1.00  0.00
ATOM   1621  CD1 ILE B 112      18.655   8.688 -10.956  1.00  0.00
ATOM   1633  N   TYR B 113      21.339  13.832 -10.916  1.00  0.00
ATOM   1634  CA  TYR B 113      22.068  14.863 -11.603  1.00  0.00
ATOM   1635  C   TYR B 113      23.210  14.343 -12.138  1.00  0.00
ATOM   1636  O   TYR B 113      23.833  13.967 -11.186  1.00  0.00
ATOM   1637  CB  TYR B 113      22.448  16.033 -10.694  1.00  0.00
ATOM   1638  CG  TYR B 113      21.268  16.874 -10.256  1.00  0.00
ATOM   1639  CD1 TYR B 113      20.491  16.470  -9.180  1.00  0.00
ATOM   1640  CD2 TYR B 113      20.965  18.047 -10.930  1.00  0.00
ATOM   1641  CE1 TYR B 113      19.414  17.238  -8.780  1.00  0.00
ATOM   1642  CE2 TYR B 113      19.888  18.814 -10.530  1.00  0.00
ATOM   1643  CZ  TYR B 113      19.114  18.413  -9.460  1.00  0.00
ATOM   1644  OH  TYR B 113      18.042  19.177  -9.062  1.00  0.00
ATOM   1654  N   VAL B 114      23.487  14.431 -13.378  1.00  0.00
ATOM   1655  CA  VAL B 114      24.681  13.853 -13.921  1.00  0.00
ATOM   1656  C   VAL B 114      25.639  14.953 -14.237  1.00  0.00
ATOM   1657  O   VAL B 114      25.260  15.920 -14.835  1.00  0.00
ATOM   1658  CB  VAL B 114      24.375  13.041 -15.193  1.00  0.00
ATOM   1659  CG1 VAL B 114      25.637  12.368 -15.712  1.00  0.00
ATOM   1660  CG2 VAL B 114      23.294  12.010 -14.903  1.00  0.00
ATOM   1670  N   ILE B 115      26.886  14.754 -13.683  1.00  0.00
ATOM   1671  CA  ILE B 115      27.887  15.852 -13.870  1.00  0.00
ATOM   1672  C   ILE B 115      29.104  15.506 -14.634  1.00  0.00
ATOM   1673  O   ILE B 115      29.778  14.528 -14.341  1.00  0.00
ATOM   1674  CB  ILE B 115      28.359  16.401 -12.511  1.00  0.00
ATOM   1675  CG1 ILE B 115      27.176  16.979 -11.729  1.00  0.00
ATOM   1676  CG2 ILE B 115      29.437  17.455 -12.708  1.00  0.00
ATOM   1677  CD1 ILE B 115      27.503  17.327 -10.295  1.00  0.00
ATOM   1689  N   ASP B 116      29.358  16.328 -15.614  1.00  0.00
ATOM   1690  CA  ASP B 116      30.552  16.063 -16.271  1.00  0.00
ATOM   1691  C   ASP B 116      31.678  16.570 -15.395  1.00  0.00
ATOM   1692  O   ASP B 116      31.575  17.669 -14.864  1.00  0.00
ATOM   1693  CB  ASP B 116      30.568  16.730 -17.649  1.00  0.00
ATOM   1694  CG  ASP B 116      29.702  16.004 -18.669  1.00  0.00
ATOM   1695  OD1 ASP B 116      29.313  14.891 -18.404  1.00  0.00
ATOM   1696  OD2 ASP B 116      29.437  16.569 -19.703  1.00  0.00
ATOM   1701  N   PRO B 117      32.749  15.870 -15.233  1.00  0.00
ATOM   1702  CA  PRO B 117      33.900  16.318 -14.422  1.00  0.00
ATOM   1703  C   PRO B 117      34.480  17.386 -15.128  1.00  0.00
ATOM   1704  O   PRO B 117      34.480  17.368 -16.358  1.00  0.00
ATOM   1705  CB  PRO B 117      34.855  15.123 -14.344  1.00  0.00
ATOM   1706  CG  PRO B 117      34.538  14.322 -15.561  1.00  0.00
ATOM   1707  CD  PRO B 117      33.053  14.486 -15.741  1.00  0.00
ATOM   1715  N   GLU B 118      35.004  18.217 -14.440  1.00  0.00
ATOM   1716  CA  GLU B 118      35.513  19.235 -15.176  1.00  0.00
ATOM   1717  C   GLU B 118      36.672  18.596 -15.786  1.00  0.00
ATOM   1718  O   GLU B 118      37.274  17.658 -15.247  1.00  0.00
ATOM   1719  CB  GLU B 118      35.885  20.450 -14.323  1.00  0.00
ATOM   1720  CG  GLU B 118      34.699  21.153 -13.679  1.00  0.00
ATOM   1721  CD  GLU B 118      35.100  22.362 -12.879  1.00  0.00
ATOM   1722  OE1 GLU B 118      36.275  22.617 -12.771  1.00  0.00
ATOM   1723  OE2 GLU B 118      34.229  23.031 -12.375  1.00  0.00
ATOM   1730  N   PRO B 119      36.981  19.115 -16.974  1.00  0.00
ATOM   1731  CA  PRO B 119      38.030  18.606 -17.762  1.00  0.00
ATOM   1732  C   PRO B 119      39.230  19.129 -17.057  1.00  0.00
ATOM   1733  O   PRO B 119      40.198  19.338 -17.729  1.00  0.00
ATOM   1734  OXT PRO B 119      39.195  19.319 -15.873  1.00  0.00
ATOM   1735  CB  PRO B 119      37.822  19.218 -19.151  1.00  0.00
ATOM   1736  CG  PRO B 119      37.102  20.495 -18.883  1.00  0.00
ATOM   1737  CD  PRO B 119      36.228  20.191 -17.695  1.00  0.00
ATOM      1  N   GLN A   1      10.997  -0.502 -27.347  1.00  0.00
ATOM      2  CA  GLN A   1       9.661  -0.798 -26.880  1.00  0.00
ATOM      3  C   GLN A   1       8.601  -0.368 -27.890  1.00  0.00
ATOM      4  O   GLN A   1       8.531  -0.924 -28.987  1.00  0.00
ATOM      5  CB  GLN A   1       9.429  -0.166 -25.512  1.00  0.00
ATOM      6  CG  GLN A   1      10.291  -0.760 -24.389  1.00  0.00
ATOM      7  CD  GLN A   1       9.923  -2.205 -24.096  1.00  0.00
ATOM      8  OE1 GLN A   1       8.743  -2.566 -24.076  1.00  0.00
ATOM      9  NE2 GLN A   1      10.929  -3.037 -23.871  1.00  0.00
ATOM     20  N   VAL A   2       7.755   0.593 -27.527  1.00  0.00
ATOM     21  CA  VAL A   2       6.669   0.972 -28.423  1.00  0.00
ATOM     22  C   VAL A   2       6.597   2.467 -28.729  1.00  0.00
ATOM     23  O   VAL A   2       6.721   3.317 -27.844  1.00  0.00
ATOM     24  CB  VAL A   2       5.329   0.475 -27.814  1.00  0.00
ATOM     25  CG1 VAL A   2       5.060   1.137 -26.454  1.00  0.00
ATOM     26  CG2 VAL A   2       4.181   0.721 -28.763  1.00  0.00
ATOM     36  N   GLN A   3       6.390   2.770 -30.000  1.00  0.00
ATOM     37  CA  GLN A   3       6.202   4.133 -30.475  1.00  0.00
ATOM     38  C   GLN A   3       4.722   4.450 -30.614  1.00  0.00
ATOM     39  O   GLN A   3       3.958   3.693 -31.219  1.00  0.00
ATOM     40  CB  GLN A   3       6.905   4.368 -31.816  1.00  0.00
ATOM     41  CG  GLN A   3       6.682   5.788 -32.437  1.00  0.00
ATOM     42  CD  GLN A   3       7.382   6.920 -31.669  1.00  0.00
ATOM     43  OE1 GLN A   3       8.599   6.859 -31.476  1.00  0.00
ATOM     44  NE2 GLN A   3       6.636   7.949 -31.235  1.00  0.00
ATOM     53  N   LEU A   4       4.293   5.567 -30.054  1.00  0.00
ATOM     54  CA  LEU A   4       2.894   5.949 -30.195  1.00  0.00
ATOM     55  C   LEU A   4       2.730   7.094 -31.215  1.00  0.00
ATOM     56  O   LEU A   4       3.560   8.012 -31.275  1.00  0.00
ATOM     57  CB  LEU A   4       2.381   6.332 -28.802  1.00  0.00
ATOM     58  CG  LEU A   4       2.529   5.220 -27.689  1.00  0.00
ATOM     59  CD1 LEU A   4       2.056   5.777 -26.359  1.00  0.00
ATOM     60  CD2 LEU A   4       1.733   3.977 -28.067  1.00  0.00
ATOM     72  N   GLN A   5       1.654   7.029 -32.020  1.00  0.00
ATOM     73  CA  GLN A   5       1.340   8.060 -33.027  1.00  0.00
ATOM     74  C   GLN A   5      -0.116   8.518 -32.982  1.00  0.00
ATOM     75  O   GLN A   5      -1.036   7.711 -33.106  1.00  0.00
ATOM     76  CB  GLN A   5       1.628   7.543 -34.445  1.00  0.00
ATOM     77  CG  GLN A   5       3.091   7.245 -34.782  1.00  0.00
ATOM     78  CD  GLN A   5       3.935   8.509 -34.927  1.00  0.00
ATOM     79  OE1 GLN A   5       3.410   9.610 -35.141  1.00  0.00
ATOM     80  NE2 GLN A   5       5.249   8.349 -34.849  1.00  0.00
ATOM     89  N   GLU A   6      -0.318   9.827 -32.842  1.00  0.00
ATOM     90  CA  GLU A   6      -1.661  10.416 -32.709  1.00  0.00
ATOM     91  C   GLU A   6      -2.244  11.159 -33.923  1.00  0.00
ATOM     92  O   GLU A   6      -1.518  11.780 -34.704  1.00  0.00
ATOM     93  CB  GLU A   6      -1.618  11.385 -31.550  1.00  0.00
ATOM     94  CG  GLU A   6      -1.280  10.723 -30.273  1.00  0.00
ATOM     95  CD  GLU A   6      -1.206  11.649 -29.201  1.00  0.00
ATOM     96  OE1 GLU A   6      -2.070  12.452 -29.100  1.00  0.00
ATOM     97  OE2 GLU A   6      -0.248  11.601 -28.458  1.00  0.00
ATOM    104  N   SER A   7      -3.582  11.165 -34.004  1.00  0.00
ATOM    105  CA  SER A   7      -4.340  11.917 -35.009  1.00  0.00
ATOM    106  C   SER A   7      -5.784  12.225 -34.553  1.00  0.00
ATOM    107  O   SER A   7      -6.260  11.700 -33.538  1.00  0.00
ATOM    108  CB  SER A   7      -4.370  11.155 -36.327  1.00  0.00
ATOM    109  OG  SER A   7      -5.141   9.982 -36.234  1.00  0.00
ATOM    115  N   GLY A   8      -6.489  13.090 -35.309  1.00  0.00
ATOM    116  CA  GLY A   8      -7.902  13.401 -35.014  1.00  0.00
ATOM    117  C   GLY A   8      -8.173  14.702 -34.233  1.00  0.00
ATOM    118  O   GLY A   8      -9.303  14.955 -33.813  1.00  0.00
ATOM    122  N   GLY A   9      -7.176  15.560 -34.072  1.00  0.00
ATOM    123  CA  GLY A   9      -7.406  16.811 -33.350  1.00  0.00
ATOM    124  C   GLY A   9      -8.067  17.825 -34.287  1.00  0.00
ATOM    125  O   GLY A   9      -8.585  17.459 -35.348  1.00  0.00
ATOM    129  N   GLY A  10      -8.062  19.101 -33.911  1.00  0.00
ATOM    130  CA  GLY A  10      -8.724  20.114 -34.728  1.00  0.00
ATOM    131  C   GLY A  10      -9.651  21.023 -33.932  1.00  0.00
ATOM    132  O   GLY A  10      -9.794  20.877 -32.712  1.00  0.00
ATOM    136  N   LEU A  11     -10.277  21.962 -34.648  1.00  0.00
ATOM    137  CA  LEU A  11     -11.200  22.931 -34.072  1.00  0.00
ATOM    138  C   LEU A  11     -12.646  22.463 -34.195  1.00  0.00
ATOM    139  O   LEU A  11     -13.121  22.146 -35.288  1.00  0.00
ATOM    140  CB  LEU A  11     -11.035  24.294 -34.767  1.00  0.00
ATOM    141  CG  LEU A  11     -12.008  25.436 -34.335  1.00  0.00
ATOM    142  CD1 LEU A  11     -11.770  25.811 -32.888  1.00  0.00
ATOM    143  CD2 LEU A  11     -11.781  26.642 -35.236  1.00  0.00
ATOM    155  N   VAL A  12     -13.334  22.432 -33.064  1.00  0.00
ATOM    156  CA  VAL A  12     -14.724  22.007 -32.973  1.00  0.00
ATOM    157  C   VAL A  12     -15.524  23.065 -32.230  1.00  0.00
ATOM    158  O   VAL A  12     -14.983  23.755 -31.366  1.00  0.00
ATOM    159  CB  VAL A  12     -14.794  20.637 -32.271  1.00  0.00
ATOM    160  CG1 VAL A  12     -14.327  20.768 -30.871  1.00  0.00
ATOM    161  CG2 VAL A  12     -16.204  20.017 -32.308  1.00  0.00
ATOM    171  N   GLN A  13     -16.803  23.188 -32.550  1.00  0.00
ATOM    172  CA  GLN A  13     -17.626  24.137 -31.823  1.00  0.00
ATOM    173  C   GLN A  13     -18.099  23.472 -30.537  1.00  0.00
ATOM    174  O   GLN A  13     -18.398  22.273 -30.522  1.00  0.00
ATOM    175  CB  GLN A  13     -18.827  24.546 -32.671  1.00  0.00
ATOM    176  CG  GLN A  13     -18.463  25.166 -34.015  1.00  0.00
ATOM    177  CD  GLN A  13     -17.672  26.433 -33.885  1.00  0.00
ATOM    178  OE1 GLN A  13     -18.081  27.368 -33.196  1.00  0.00
ATOM    179  NE2 GLN A  13     -16.524  26.479 -34.552  1.00  0.00
ATOM    188  N   ALA A  14     -18.209  24.247 -29.472  1.00  0.00
ATOM    189  CA  ALA A  14     -18.664  23.716 -28.203  1.00  0.00
ATOM    190  C   ALA A  14     -20.023  23.078 -28.363  1.00  0.00
ATOM    191  O   ALA A  14     -20.909  23.583 -29.059  1.00  0.00
ATOM    192  CB  ALA A  14     -18.708  24.802 -27.147  1.00  0.00
ATOM    198  N   GLY A  15     -20.170  21.953 -27.686  1.00  0.00
ATOM    199  CA  GLY A  15     -21.358  21.129 -27.681  1.00  0.00
ATOM    200  C   GLY A  15     -21.231  20.004 -28.705  1.00  0.00
ATOM    201  O   GLY A  15     -22.009  19.048 -28.679  1.00  0.00
ATOM    205  N   GLY A  16     -20.231  20.094 -29.585  1.00  0.00
ATOM    206  CA  GLY A  16     -20.008  19.090 -30.608  1.00  0.00
ATOM    207  C   GLY A  16     -19.088  17.984 -30.120  1.00  0.00
ATOM    208  O   GLY A  16     -18.855  17.817 -28.912  1.00  0.00
ATOM    212  N   SER A  17     -18.541  17.225 -31.063  1.00  0.00
ATOM    213  CA  SER A  17     -17.693  16.113 -30.682  1.00  0.00
ATOM    214  C   SER A  17     -16.557  15.866 -31.651  1.00  0.00
ATOM    215  O   SER A  17     -16.620  16.217 -32.834  1.00  0.00
ATOM    216  CB  SER A  17     -18.525  14.854 -30.590  1.00  0.00
ATOM    217  OG  SER A  17     -19.045  14.499 -31.843  1.00  0.00
ATOM    223  N   LEU A  18     -15.508  15.257 -31.109  1.00  0.00
ATOM    224  CA  LEU A  18     -14.331  14.817 -31.855  1.00  0.00
ATOM    225  C   LEU A  18     -13.906  13.422 -31.428  1.00  0.00
ATOM    226  O   LEU A  18     -14.176  13.005 -30.304  1.00  0.00
ATOM    227  CB  LEU A  18     -13.145  15.764 -31.667  1.00  0.00
ATOM    228  CG  LEU A  18     -13.257  17.206 -32.183  1.00  0.00
ATOM    229  CD1 LEU A  18     -12.071  17.984 -31.651  1.00  0.00
ATOM    230  CD2 LEU A  18     -13.258  17.234 -33.706  1.00  0.00
ATOM    242  N   ARG A  19     -13.247  12.695 -32.317  1.00  0.00
ATOM    243  CA  ARG A  19     -12.712  11.393 -31.942  1.00  0.00
ATOM    244  C   ARG A  19     -11.214  11.359 -32.184  1.00  0.00
ATOM    245  O   ARG A  19     -10.764  11.554 -33.314  1.00  0.00
ATOM    246  CB  ARG A  19     -13.362  10.277 -32.741  1.00  0.00
ATOM    247  CG  ARG A  19     -12.855   8.870 -32.408  1.00  0.00
ATOM    248  CD  ARG A  19     -13.520   7.847 -33.233  1.00  0.00
ATOM    249  NE  ARG A  19     -14.930   7.746 -32.918  1.00  0.00
ATOM    250  CZ  ARG A  19     -15.854   7.080 -33.623  1.00  0.00
ATOM    251  NH1 ARG A  19     -15.551   6.417 -34.724  1.00  0.00
ATOM    252  NH2 ARG A  19     -17.081   7.120 -33.165  1.00  0.00
ATOM    266  N   LEU A  20     -10.444  11.088 -31.138  1.00  0.00
ATOM    267  CA  LEU A  20      -8.999  11.047 -31.303  1.00  0.00
ATOM    268  C   LEU A  20      -8.597   9.608 -31.476  1.00  0.00
ATOM    269  O   LEU A  20      -9.262   8.698 -30.969  1.00  0.00
ATOM    270  CB  LEU A  20      -8.223  11.622 -30.108  1.00  0.00
ATOM    271  CG  LEU A  20      -8.566  13.039 -29.660  1.00  0.00
ATOM    272  CD1 LEU A  20      -7.664  13.415 -28.494  1.00  0.00
ATOM    273  CD2 LEU A  20      -8.444  14.022 -30.810  1.00  0.00
ATOM    285  N   SER A  21      -7.463   9.406 -32.113  1.00  0.00
ATOM    286  CA  SER A  21      -6.918   8.078 -32.320  1.00  0.00
ATOM    287  C   SER A  21      -5.422   8.023 -32.127  1.00  0.00
ATOM    288  O   SER A  21      -4.682   8.944 -32.490  1.00  0.00
ATOM    289  CB  SER A  21      -7.251   7.591 -33.711  1.00  0.00
ATOM    290  OG  SER A  21      -6.588   6.391 -33.968  1.00  0.00
ATOM    296  N   CYS A  22      -4.970   6.938 -31.518  1.00  0.00
ATOM    297  CA  CYS A  22      -3.551   6.696 -31.336  1.00  0.00
ATOM    298  C   CYS A  22      -3.150   5.266 -31.657  1.00  0.00
ATOM    299  O   CYS A  22      -3.703   4.301 -31.124  1.00  0.00
ATOM    300  CB  CYS A  22      -3.142   7.026 -29.919  1.00  0.00
ATOM    301  SG  CYS A  22      -1.433   6.688 -29.539  1.00  0.00
ATOM    306  N   ALA A  23      -2.184   5.139 -32.549  1.00  0.00
ATOM    307  CA  ALA A  23      -1.724   3.835 -32.971  1.00  0.00
ATOM    308  C   ALA A  23      -0.402   3.499 -32.326  1.00  0.00
ATOM    309  O   ALA A  23       0.456   4.363 -32.117  1.00  0.00
ATOM    310  CB  ALA A  23      -1.597   3.785 -34.480  1.00  0.00
ATOM    316  N   ALA A  24      -0.221   2.227 -32.025  1.00  0.00
ATOM    317  CA  ALA A  24       1.026   1.766 -31.466  1.00  0.00
ATOM    318  C   ALA A  24       1.835   1.000 -32.492  1.00  0.00
ATOM    319  O   ALA A  24       1.293   0.190 -33.247  1.00  0.00
ATOM    320  CB  ALA A  24       0.737   0.884 -30.262  1.00  0.00
ATOM    326  N   SER A  25       3.146   1.201 -32.452  1.00  0.00
ATOM    327  CA  SER A  25       4.082   0.465 -33.284  1.00  0.00
ATOM    328  C   SER A  25       5.187  -0.119 -32.427  1.00  0.00
ATOM    329  O   SER A  25       5.982   0.584 -31.794  1.00  0.00
ATOM    330  CB  SER A  25       4.660   1.357 -34.361  1.00  0.00
ATOM    331  OG  SER A  25       5.617   0.665 -35.123  1.00  0.00
ATOM    337  N   GLY A  26       5.200  -1.424 -32.363  1.00  0.00
ATOM    338  CA  GLY A  26       6.110  -2.157 -31.518  1.00  0.00
ATOM    339  C   GLY A  26       5.319  -3.365 -31.153  1.00  0.00
ATOM    340  O   GLY A  26       4.193  -3.518 -31.640  1.00  0.00
ATOM    344  N   ASN A  27       5.861  -4.225 -30.333  1.00  0.00
ATOM    345  CA  ASN A  27       5.123  -5.421 -30.043  1.00  0.00
ATOM    346  C   ASN A  27       4.297  -5.330 -28.788  1.00  0.00
ATOM    347  O   ASN A  27       4.687  -4.694 -27.813  1.00  0.00
ATOM    348  CB  ASN A  27       6.072  -6.598 -29.985  1.00  0.00
ATOM    349  CG  ASN A  27       6.717  -6.865 -31.307  1.00  0.00
ATOM    350  OD1 ASN A  27       6.073  -6.791 -32.361  1.00  0.00
ATOM    351  ND2 ASN A  27       7.985  -7.178 -31.280  1.00  0.00
ATOM    358  N   ILE A  28       3.199  -6.049 -28.842  1.00  0.00
ATOM    359  CA  ILE A  28       2.251  -6.356 -27.790  1.00  0.00
ATOM    360  C   ILE A  28       1.429  -5.170 -27.269  1.00  0.00
ATOM    361  O   ILE A  28       1.646  -4.672 -26.167  1.00  0.00
ATOM    362  CB  ILE A  28       2.990  -7.064 -26.624  1.00  0.00
ATOM    363  CG1 ILE A  28       3.801  -8.326 -27.130  1.00  0.00
ATOM    364  CG2 ILE A  28       2.006  -7.538 -25.602  1.00  0.00
ATOM    365  CD1 ILE A  28       3.014  -9.440 -27.825  1.00  0.00
ATOM    377  N   SER A  29       0.406  -4.782 -28.014  1.00  0.00
ATOM    378  CA  SER A  29      -0.477  -3.747 -27.520  1.00  0.00
ATOM    379  C   SER A  29      -1.464  -4.384 -26.539  1.00  0.00
ATOM    380  O   SER A  29      -1.902  -3.761 -25.571  1.00  0.00
ATOM    381  CB  SER A  29      -1.182  -3.115 -28.695  1.00  0.00
ATOM    382  OG  SER A  29      -2.032  -4.044 -29.297  1.00  0.00
ATOM    388  N   GLN A  30      -1.710  -5.679 -26.705  1.00  0.00
ATOM    389  CA  GLN A  30      -2.657  -6.439 -25.894  1.00  0.00
ATOM    390  C   GLN A  30      -2.234  -6.670 -24.447  1.00  0.00
ATOM    391  O   GLN A  30      -3.020  -7.186 -23.656  1.00  0.00
ATOM    392  CB  GLN A  30      -2.972  -7.792 -26.547  1.00  0.00
ATOM    393  CG  GLN A  30      -1.810  -8.794 -26.587  1.00  0.00
ATOM    394  CD  GLN A  30      -0.984  -8.640 -27.835  1.00  0.00
ATOM    395  OE1 GLN A  30      -0.856  -7.536 -28.377  1.00  0.00
ATOM    396  NE2 GLN A  30      -0.421  -9.734 -28.310  1.00  0.00
ATOM    405  N   ARG A  31      -0.994  -6.354 -24.100  1.00  0.00
ATOM    406  CA  ARG A  31      -0.570  -6.565 -22.724  1.00  0.00
ATOM    407  C   ARG A  31      -0.254  -5.228 -22.080  1.00  0.00
ATOM    408  O   ARG A  31       0.216  -5.180 -20.944  1.00  0.00
ATOM    409  CB  ARG A  31       0.644  -7.479 -22.638  1.00  0.00
ATOM    410  CG  ARG A  31       1.022  -8.032 -21.259  1.00  0.00
ATOM    411  CD  ARG A  31       2.229  -8.909 -21.349  1.00  0.00
ATOM    412  NE  ARG A  31       2.015 -10.076 -22.213  1.00  0.00
ATOM    413  CZ  ARG A  31       1.418 -11.235 -21.848  1.00  0.00
ATOM    414  NH1 ARG A  31       0.957 -11.404 -20.623  1.00  0.00
ATOM    415  NH2 ARG A  31       1.300 -12.207 -22.737  1.00  0.00
ATOM    429  N   ASN A  32      -0.509  -4.131 -22.785  1.00  0.00
ATOM    430  CA  ASN A  32      -0.238  -2.824 -22.213  1.00  0.00
ATOM    431  C   ASN A  32      -1.512  -2.120 -21.791  1.00  0.00
ATOM    432  O   ASN A  32      -2.592  -2.332 -22.348  1.00  0.00
ATOM    433  CB  ASN A  32       0.574  -1.943 -23.148  1.00  0.00
ATOM    434  CG  ASN A  32       1.995  -2.423 -23.321  1.00  0.00
ATOM    435  OD1 ASN A  32       2.635  -2.942 -22.392  1.00  0.00
ATOM    436  ND2 ASN A  32       2.520  -2.237 -24.505  1.00  0.00
ATOM    443  N   TRP A  33      -1.356  -1.269 -20.802  1.00  0.00
ATOM    444  CA  TRP A  33      -2.385  -0.378 -20.309  1.00  0.00
ATOM    445  C   TRP A  33      -2.255   0.930 -21.111  1.00  0.00
ATOM    446  O   TRP A  33      -1.149   1.461 -21.255  1.00  0.00
ATOM    447  CB  TRP A  33      -2.179  -0.264 -18.790  1.00  0.00
ATOM    448  CG  TRP A  33      -3.019   0.678 -18.019  1.00  0.00
ATOM    449  CD1 TRP A  33      -2.574   1.838 -17.573  1.00  0.00
ATOM    450  CD2 TRP A  33      -4.393   0.583 -17.537  1.00  0.00
ATOM    451  NE1 TRP A  33      -3.532   2.471 -16.880  1.00  0.00
ATOM    452  CE2 TRP A  33      -4.642   1.744 -16.850  1.00  0.00
ATOM    453  CE3 TRP A  33      -5.379  -0.356 -17.623  1.00  0.00
ATOM    454  CZ2 TRP A  33      -5.861   2.017 -16.251  1.00  0.00
ATOM    455  CZ3 TRP A  33      -6.629  -0.075 -17.029  1.00  0.00
ATOM    456  CH2 TRP A  33      -6.854   1.079 -16.369  1.00  0.00
ATOM    467  N   MET A  34      -3.355   1.412 -21.691  1.00  0.00
ATOM    468  CA  MET A  34      -3.325   2.627 -22.518  1.00  0.00
ATOM    469  C   MET A  34      -4.121   3.763 -21.922  1.00  0.00
ATOM    470  O   MET A  34      -5.063   3.540 -21.166  1.00  0.00
ATOM    471  CB  MET A  34      -3.898   2.370 -23.915  1.00  0.00
ATOM    472  CG  MET A  34      -3.205   1.325 -24.751  1.00  0.00
ATOM    473  SD  MET A  34      -1.542   1.766 -25.214  1.00  0.00
ATOM    474  CE  MET A  34      -1.735   3.162 -26.345  1.00  0.00
ATOM    484  N   GLY A  35      -3.812   4.987 -22.326  1.00  0.00
ATOM    485  CA  GLY A  35      -4.657   6.085 -21.895  1.00  0.00
ATOM    486  C   GLY A  35      -4.332   7.422 -22.519  1.00  0.00
ATOM    487  O   GLY A  35      -3.383   7.570 -23.299  1.00  0.00
ATOM    491  N   TRP A  36      -5.163   8.396 -22.174  1.00  0.00
ATOM    492  CA  TRP A  36      -5.043   9.747 -22.665  1.00  0.00
ATOM    493  C   TRP A  36      -4.906  10.734 -21.527  1.00  0.00
ATOM    494  O   TRP A  36      -5.577  10.633 -20.487  1.00  0.00
ATOM    495  CB  TRP A  36      -6.243  10.137 -23.528  1.00  0.00
ATOM    496  CG  TRP A  36      -6.325   9.399 -24.839  1.00  0.00
ATOM    497  CD1 TRP A  36      -6.920   8.212 -25.045  1.00  0.00
ATOM    498  CD2 TRP A  36      -5.820   9.816 -26.128  1.00  0.00
ATOM    499  NE1 TRP A  36      -6.832   7.853 -26.355  1.00  0.00
ATOM    500  CE2 TRP A  36      -6.166   8.814 -27.038  1.00  0.00
ATOM    501  CE3 TRP A  36      -5.123  10.937 -26.577  1.00  0.00
ATOM    502  CZ2 TRP A  36      -5.848   8.892 -28.373  1.00  0.00
ATOM    503  CZ3 TRP A  36      -4.796  11.020 -27.918  1.00  0.00
ATOM    504  CH2 TRP A  36      -5.148  10.025 -28.796  1.00  0.00
ATOM    515  N   TYR A  37      -4.071  11.718 -21.790  1.00  0.00
ATOM    516  CA  TYR A  37      -3.749  12.833 -20.926  1.00  0.00
ATOM    517  C   TYR A  37      -3.898  14.118 -21.709  1.00  0.00
ATOM    518  O   TYR A  37      -3.900  14.094 -22.936  1.00  0.00
ATOM    519  CB  TYR A  37      -2.324  12.662 -20.395  1.00  0.00
ATOM    520  CG  TYR A  37      -2.174  11.441 -19.500  1.00  0.00
ATOM    521  CD1 TYR A  37      -1.995  10.148 -20.025  1.00  0.00
ATOM    522  CD2 TYR A  37      -2.218  11.623 -18.141  1.00  0.00
ATOM    523  CE1 TYR A  37      -1.904   9.077 -19.162  1.00  0.00
ATOM    524  CE2 TYR A  37      -2.126  10.563 -17.304  1.00  0.00
ATOM    525  CZ  TYR A  37      -1.981   9.304 -17.797  1.00  0.00
ATOM    526  OH  TYR A  37      -1.949   8.273 -16.925  1.00  0.00
ATOM    536  N   ARG A  38      -4.047  15.243 -21.035  1.00  0.00
ATOM    537  CA  ARG A  38      -4.092  16.490 -21.782  1.00  0.00
ATOM    538  C   ARG A  38      -3.260  17.591 -21.144  1.00  0.00
ATOM    539  O   ARG A  38      -3.085  17.639 -19.924  1.00  0.00
ATOM    540  CB  ARG A  38      -5.522  16.940 -21.967  1.00  0.00
ATOM    541  CG  ARG A  38      -6.246  17.333 -20.719  1.00  0.00
ATOM    542  CD  ARG A  38      -7.635  17.667 -21.013  1.00  0.00
ATOM    543  NE  ARG A  38      -8.350  18.070 -19.838  1.00  0.00
ATOM    544  CZ  ARG A  38      -9.660  18.342 -19.789  1.00  0.00
ATOM    545  NH1 ARG A  38     -10.430  18.246 -20.868  1.00  0.00
ATOM    546  NH2 ARG A  38     -10.151  18.719 -18.624  1.00  0.00
ATOM    560  N   GLN A  39      -2.730  18.472 -21.985  1.00  0.00
ATOM    561  CA  GLN A  39      -1.936  19.608 -21.557  1.00  0.00
ATOM    562  C   GLN A  39      -2.643  20.931 -21.710  1.00  0.00
ATOM    563  O   GLN A  39      -2.904  21.405 -22.824  1.00  0.00
ATOM    564  CB  GLN A  39      -0.649  19.665 -22.352  1.00  0.00
ATOM    565  CG  GLN A  39       0.299  20.780 -21.992  1.00  0.00
ATOM    566  CD  GLN A  39       1.553  20.671 -22.806  1.00  0.00
ATOM    567  OE1 GLN A  39       1.519  20.125 -23.922  1.00  0.00
ATOM    568  NE2 GLN A  39       2.660  21.173 -22.275  1.00  0.00
ATOM    577  N   ALA A  40      -2.962  21.521 -20.577  1.00  0.00
ATOM    578  CA  ALA A  40      -3.655  22.780 -20.513  1.00  0.00
ATOM    579  C   ALA A  40      -2.733  23.870 -21.048  1.00  0.00
ATOM    580  O   ALA A  40      -1.539  23.850 -20.724  1.00  0.00
ATOM    581  CB  ALA A  40      -4.053  23.088 -19.082  1.00  0.00
ATOM    587  N   PRO A  41      -3.264  24.937 -21.683  1.00  0.00
ATOM    588  CA  PRO A  41      -2.543  26.117 -22.165  1.00  0.00
ATOM    589  C   PRO A  41      -1.614  26.729 -21.107  1.00  0.00
ATOM    590  O   PRO A  41      -0.618  27.358 -21.441  1.00  0.00
ATOM    591  CB  PRO A  41      -3.689  27.074 -22.520  1.00  0.00
ATOM    592  CG  PRO A  41      -4.834  26.164 -22.917  1.00  0.00
ATOM    593  CD  PRO A  41      -4.728  24.969 -22.002  1.00  0.00
ATOM    601  N   GLY A  42      -1.942  26.562 -19.830  1.00  0.00
ATOM    602  CA  GLY A  42      -1.126  27.086 -18.743  1.00  0.00
ATOM    603  C   GLY A  42       0.076  26.184 -18.407  1.00  0.00
ATOM    604  O   GLY A  42       0.746  26.412 -17.398  1.00  0.00
ATOM    608  N   LYS A  43       0.365  25.199 -19.278  1.00  0.00
ATOM    609  CA  LYS A  43       1.438  24.212 -19.141  1.00  0.00
ATOM    610  C   LYS A  43       1.198  23.251 -17.985  1.00  0.00
ATOM    611  O   LYS A  43       2.096  22.987 -17.183  1.00  0.00
ATOM    612  CB  LYS A  43       2.803  24.897 -18.971  1.00  0.00
ATOM    613  CG  LYS A  43       3.185  25.822 -20.120  1.00  0.00
ATOM    614  CD  LYS A  43       4.568  26.419 -19.914  1.00  0.00
ATOM    615  CE  LYS A  43       4.935  27.381 -21.037  1.00  0.00
ATOM    616  NZ  LYS A  43       6.274  28.008 -20.823  1.00  0.00
ATOM    630  N   GLU A  44      -0.018  22.716 -17.914  1.00  0.00
ATOM    631  CA  GLU A  44      -0.344  21.755 -16.851  1.00  0.00
ATOM    632  C   GLU A  44      -0.854  20.442 -17.429  1.00  0.00
ATOM    633  O   GLU A  44      -1.675  20.432 -18.343  1.00  0.00
ATOM    634  CB  GLU A  44      -1.379  22.333 -15.875  1.00  0.00
ATOM    635  CG  GLU A  44      -0.908  23.565 -15.088  1.00  0.00
ATOM    636  CD  GLU A  44      -1.944  24.066 -14.093  1.00  0.00
ATOM    637  OE1 GLU A  44      -3.041  23.564 -14.115  1.00  0.00
ATOM    638  OE2 GLU A  44      -1.632  24.934 -13.309  1.00  0.00
ATOM    645  N   ARG A  45      -0.391  19.318 -16.876  1.00  0.00
ATOM    646  CA  ARG A  45      -0.832  18.026 -17.392  1.00  0.00
ATOM    647  C   ARG A  45      -1.908  17.409 -16.516  1.00  0.00
ATOM    648  O   ARG A  45      -1.783  17.379 -15.289  1.00  0.00
ATOM    649  CB  ARG A  45       0.345  17.064 -17.484  1.00  0.00
ATOM    650  CG  ARG A  45       1.534  17.560 -18.328  1.00  0.00
ATOM    651  CD  ARG A  45       1.165  17.802 -19.745  1.00  0.00
ATOM    652  NE  ARG A  45       0.671  16.605 -20.405  1.00  0.00
ATOM    653  CZ  ARG A  45       1.445  15.675 -21.002  1.00  0.00
ATOM    654  NH1 ARG A  45       2.758  15.799 -21.035  1.00  0.00
ATOM    655  NH2 ARG A  45       0.892  14.636 -21.558  1.00  0.00
ATOM    669  N   GLU A  46      -2.933  16.863 -17.169  1.00  0.00
ATOM    670  CA  GLU A  46      -4.066  16.218 -16.515  1.00  0.00
ATOM    671  C   GLU A  46      -4.373  14.848 -17.109  1.00  0.00
ATOM    672  O   GLU A  46      -4.161  14.608 -18.298  1.00  0.00
ATOM    673  CB  GLU A  46      -5.345  17.057 -16.688  1.00  0.00
ATOM    674  CG  GLU A  46      -5.345  18.477 -16.110  1.00  0.00
ATOM    675  CD  GLU A  46      -6.705  19.163 -16.325  1.00  0.00
ATOM    676  OE1 GLU A  46      -7.572  18.530 -16.907  1.00  0.00
ATOM    677  OE2 GLU A  46      -6.875  20.283 -15.913  1.00  0.00
ATOM    684  N   PHE A  47      -4.930  13.968 -16.289  1.00  0.00
ATOM    685  CA  PHE A  47      -5.420  12.667 -16.736  1.00  0.00
ATOM    686  C   PHE A  47      -6.803  12.776 -17.347  1.00  0.00
ATOM    687  O   PHE A  47      -7.648  13.481 -16.802  1.00  0.00
ATOM    688  CB  PHE A  47      -5.462  11.683 -15.567  1.00  0.00
ATOM    689  CG  PHE A  47      -6.131  10.411 -15.912  1.00  0.00
ATOM    690  CD1 PHE A  47      -5.554   9.503 -16.740  1.00  0.00
ATOM    691  CD2 PHE A  47      -7.376  10.131 -15.395  1.00  0.00
ATOM    692  CE1 PHE A  47      -6.181   8.362 -17.051  1.00  0.00
ATOM    693  CE2 PHE A  47      -8.011   8.988 -15.710  1.00  0.00
ATOM    694  CZ  PHE A  47      -7.418   8.098 -16.533  1.00  0.00
ATOM    704  N   VAL A  48      -7.042  12.094 -18.472  1.00  0.00
ATOM    705  CA  VAL A  48      -8.366  12.072 -19.071  1.00  0.00
ATOM    706  C   VAL A  48      -9.019  10.690 -18.961  1.00  0.00
ATOM    707  O   VAL A  48     -10.104  10.553 -18.388  1.00  0.00
ATOM    708  CB  VAL A  48      -8.275  12.492 -20.562  1.00  0.00
ATOM    709  CG1 VAL A  48      -9.633  12.417 -21.253  1.00  0.00
ATOM    710  CG2 VAL A  48      -7.708  13.903 -20.639  1.00  0.00
ATOM    720  N   ALA A  49      -8.374   9.665 -19.530  1.00  0.00
ATOM    721  CA  ALA A  49      -8.986   8.333 -19.541  1.00  0.00
ATOM    722  C   ALA A  49      -7.971   7.200 -19.708  1.00  0.00
ATOM    723  O   ALA A  49      -6.916   7.369 -20.317  1.00  0.00
ATOM    724  CB  ALA A  49     -10.015   8.253 -20.649  1.00  0.00
ATOM    730  N   ALA A  50      -8.322   6.007 -19.238  1.00  0.00
ATOM    731  CA  ALA A  50      -7.449   4.847 -19.423  1.00  0.00
ATOM    732  C   ALA A  50      -8.233   3.570 -19.642  1.00  0.00
ATOM    733  O   ALA A  50      -9.398   3.450 -19.242  1.00  0.00
ATOM    734  CB  ALA A  50      -6.529   4.679 -18.240  1.00  0.00
ATOM    740  N   ILE A  51      -7.579   2.622 -20.312  1.00  0.00
ATOM    741  CA  ILE A  51      -8.167   1.336 -20.653  1.00  0.00
ATOM    742  C   ILE A  51      -7.201   0.132 -20.646  1.00  0.00
ATOM    743  O   ILE A  51      -6.067   0.202 -21.143  1.00  0.00
ATOM    744  CB  ILE A  51      -8.832   1.503 -22.031  1.00  0.00
ATOM    745  CG1 ILE A  51      -9.588   0.226 -22.452  1.00  0.00
ATOM    746  CG2 ILE A  51      -7.804   1.935 -23.043  1.00  0.00
ATOM    747  CD1 ILE A  51     -10.549   0.443 -23.595  1.00  0.00
ATOM    759  N   SER A  52      -7.673  -1.006 -20.119  1.00  0.00
ATOM    760  CA  SER A  52      -6.879  -2.243 -20.127  1.00  0.00
ATOM    761  C   SER A  52      -6.990  -3.019 -21.420  1.00  0.00
ATOM    762  O   SER A  52      -7.913  -2.830 -22.212  1.00  0.00
ATOM    763  CB  SER A  52      -7.269  -3.199 -19.001  1.00  0.00
ATOM    764  OG  SER A  52      -8.534  -3.795 -19.200  1.00  0.00
ATOM    770  N   GLY A  53      -6.105  -4.001 -21.586  1.00  0.00
ATOM    771  CA  GLY A  53      -6.151  -4.912 -22.737  1.00  0.00
ATOM    772  C   GLY A  53      -7.444  -5.740 -22.730  1.00  0.00
ATOM    773  O   GLY A  53      -7.865  -6.282 -23.757  1.00  0.00
ATOM    777  N   GLY A  54      -8.073  -5.822 -21.544  1.00  0.00
ATOM    778  CA  GLY A  54      -9.320  -6.538 -21.280  1.00  0.00
ATOM    779  C   GLY A  54     -10.557  -5.630 -21.396  1.00  0.00
ATOM    780  O   GLY A  54     -11.664  -6.040 -21.035  1.00  0.00
ATOM    784  N   SER A  55     -10.347  -4.394 -21.863  1.00  0.00
ATOM    785  CA  SER A  55     -11.332  -3.319 -22.060  1.00  0.00
ATOM    786  C   SER A  55     -11.943  -2.673 -20.802  1.00  0.00
ATOM    787  O   SER A  55     -12.950  -1.969 -20.903  1.00  0.00
ATOM    788  CB  SER A  55     -12.483  -3.795 -22.948  1.00  0.00
ATOM    789  OG  SER A  55     -12.039  -4.238 -24.219  1.00  0.00
ATOM    795  N   SER A  56     -11.340  -2.865 -19.630  1.00  0.00
ATOM    796  CA  SER A  56     -11.801  -2.182 -18.417  1.00  0.00
ATOM    797  C   SER A  56     -11.352  -0.738 -18.483  1.00  0.00
ATOM    798  O   SER A  56     -10.220  -0.479 -18.898  1.00  0.00
ATOM    799  CB  SER A  56     -11.258  -2.853 -17.175  1.00  0.00
ATOM    800  OG  SER A  56     -11.566  -2.110 -16.027  1.00  0.00
ATOM    806  N   THR A  57     -12.205   0.221 -18.088  1.00  0.00
ATOM    807  CA  THR A  57     -11.791   1.624 -18.177  1.00  0.00
ATOM    808  C   THR A  57     -11.914   2.434 -16.888  1.00  0.00
ATOM    809  O   THR A  57     -12.604   2.047 -15.940  1.00  0.00
ATOM    810  CB  THR A  57     -12.576   2.360 -19.285  1.00  0.00
ATOM    811  OG1 THR A  57     -13.969   2.427 -18.970  1.00  0.00
ATOM    812  CG2 THR A  57     -12.429   1.628 -20.572  1.00  0.00
ATOM    820  N   TYR A  58     -11.233   3.585 -16.903  1.00  0.00
ATOM    821  CA  TYR A  58     -11.209   4.579 -15.828  1.00  0.00
ATOM    822  C   TYR A  58     -11.150   6.001 -16.401  1.00  0.00
ATOM    823  O   TYR A  58     -10.422   6.265 -17.363  1.00  0.00
ATOM    824  CB  TYR A  58     -10.025   4.312 -14.881  1.00  0.00
ATOM    825  CG  TYR A  58      -9.891   5.337 -13.777  1.00  0.00
ATOM    826  CD1 TYR A  58     -10.727   5.312 -12.686  1.00  0.00
ATOM    827  CD2 TYR A  58      -8.934   6.306 -13.870  1.00  0.00
ATOM    828  CE1 TYR A  58     -10.608   6.274 -11.706  1.00  0.00
ATOM    829  CE2 TYR A  58      -8.818   7.270 -12.897  1.00  0.00
ATOM    830  CZ  TYR A  58      -9.647   7.260 -11.825  1.00  0.00
ATOM    831  OH  TYR A  58      -9.535   8.231 -10.858  1.00  0.00
ATOM    841  N   TYR A  59     -11.939   6.923 -15.829  1.00  0.00
ATOM    842  CA  TYR A  59     -11.969   8.302 -16.326  1.00  0.00
ATOM    843  C   TYR A  59     -11.795   9.332 -15.225  1.00  0.00
ATOM    844  O   TYR A  59     -12.226   9.110 -14.097  1.00  0.00
ATOM    845  CB  TYR A  59     -13.320   8.559 -16.972  1.00  0.00
ATOM    846  CG  TYR A  59     -13.638   7.610 -18.049  1.00  0.00
ATOM    847  CD1 TYR A  59     -14.291   6.440 -17.712  1.00  0.00
ATOM    848  CD2 TYR A  59     -13.289   7.865 -19.341  1.00  0.00
ATOM    849  CE1 TYR A  59     -14.588   5.523 -18.656  1.00  0.00
ATOM    850  CE2 TYR A  59     -13.581   6.940 -20.308  1.00  0.00
ATOM    851  CZ  TYR A  59     -14.239   5.753 -19.960  1.00  0.00
ATOM    852  OH  TYR A  59     -14.542   4.777 -20.900  1.00  0.00
ATOM    862  N   ALA A  60     -11.231  10.485 -15.585  1.00  0.00
ATOM    863  CA  ALA A  60     -11.159  11.642 -14.691  1.00  0.00
ATOM    864  C   ALA A  60     -12.555  12.214 -14.396  1.00  0.00
ATOM    865  O   ALA A  60     -13.401  12.317 -15.290  1.00  0.00
ATOM    866  CB  ALA A  60     -10.282  12.724 -15.297  1.00  0.00
ATOM    872  N   ASP A  61     -12.754  12.749 -13.186  1.00  0.00
ATOM    873  CA  ASP A  61     -14.057  13.333 -12.831  1.00  0.00
ATOM    874  C   ASP A  61     -14.544  14.415 -13.789  1.00  0.00
ATOM    875  O   ASP A  61     -15.750  14.544 -14.002  1.00  0.00
ATOM    876  CB  ASP A  61     -14.026  13.937 -11.423  1.00  0.00
ATOM    877  CG  ASP A  61     -14.045  12.921 -10.248  1.00  0.00
ATOM    878  OD1 ASP A  61     -14.400  11.760 -10.435  1.00  0.00
ATOM    879  OD2 ASP A  61     -13.688  13.324  -9.176  1.00  0.00
ATOM    884  N   SER A  62     -13.629  15.189 -14.370  1.00  0.00
ATOM    885  CA  SER A  62     -13.994  16.270 -15.273  1.00  0.00
ATOM    886  C   SER A  62     -14.464  15.806 -16.654  1.00  0.00
ATOM    887  O   SER A  62     -14.989  16.617 -17.426  1.00  0.00
ATOM    888  CB  SER A  62     -12.826  17.222 -15.434  1.00  0.00
ATOM    889  OG  SER A  62     -11.756  16.603 -16.092  1.00  0.00
ATOM    895  N   VAL A  63     -14.262  14.526 -16.989  1.00  0.00
ATOM    896  CA  VAL A  63     -14.669  14.034 -18.296  1.00  0.00
ATOM    897  C   VAL A  63     -15.702  12.895 -18.196  1.00  0.00
ATOM    898  O   VAL A  63     -16.297  12.494 -19.209  1.00  0.00
ATOM    899  CB  VAL A  63     -13.445  13.602 -19.118  1.00  0.00
ATOM    900  CG1 VAL A  63     -12.505  14.808 -19.301  1.00  0.00
ATOM    901  CG2 VAL A  63     -12.762  12.428 -18.508  1.00  0.00
ATOM    911  N   LYS A  64     -15.933  12.370 -16.986  1.00  0.00
ATOM    912  CA  LYS A  64     -16.930  11.316 -16.817  1.00  0.00
ATOM    913  C   LYS A  64     -18.275  11.759 -17.374  1.00  0.00
ATOM    914  O   LYS A  64     -18.737  12.872 -17.121  1.00  0.00
ATOM    915  CB  LYS A  64     -17.112  10.935 -15.339  1.00  0.00
ATOM    916  CG  LYS A  64     -15.973  10.160 -14.701  1.00  0.00
ATOM    917  CD  LYS A  64     -16.207   9.934 -13.205  1.00  0.00
ATOM    918  CE  LYS A  64     -15.027   9.206 -12.571  1.00  0.00
ATOM    919  NZ  LYS A  64     -15.125   9.136 -11.091  1.00  0.00
ATOM    933  N   GLY A  65     -18.888  10.884 -18.167  1.00  0.00
ATOM    934  CA  GLY A  65     -20.190  11.139 -18.773  1.00  0.00
ATOM    935  C   GLY A  65     -20.100  11.831 -20.134  1.00  0.00
ATOM    936  O   GLY A  65     -21.105  11.951 -20.837  1.00  0.00
ATOM    940  N   ARG A  66     -18.904  12.284 -20.510  1.00  0.00
ATOM    941  CA  ARG A  66     -18.710  12.976 -21.776  1.00  0.00
ATOM    942  C   ARG A  66     -17.695  12.239 -22.648  1.00  0.00
ATOM    943  O   ARG A  66     -17.899  12.061 -23.853  1.00  0.00
ATOM    944  CB  ARG A  66     -18.205  14.382 -21.509  1.00  0.00
ATOM    945  CG  ARG A  66     -19.165  15.298 -20.819  1.00  0.00
ATOM    946  CD  ARG A  66     -18.554  16.639 -20.607  1.00  0.00
ATOM    947  NE  ARG A  66     -19.456  17.548 -19.901  1.00  0.00
ATOM    948  CZ  ARG A  66     -19.570  17.648 -18.550  1.00  0.00
ATOM    949  NH1 ARG A  66     -18.836  16.897 -17.751  1.00  0.00
ATOM    950  NH2 ARG A  66     -20.429  18.511 -18.028  1.00  0.00
ATOM    964  N   PHE A  67     -16.618  11.765 -22.024  1.00  0.00
ATOM    965  CA  PHE A  67     -15.565  11.085 -22.763  1.00  0.00
ATOM    966  C   PHE A  67     -15.643   9.567 -22.598  1.00  0.00
ATOM    967  O   PHE A  67     -15.849   9.059 -21.496  1.00  0.00
ATOM    968  CB  PHE A  67     -14.189  11.566 -22.293  1.00  0.00
ATOM    969  CG  PHE A  67     -13.762  13.021 -22.688  1.00  0.00
ATOM    970  CD1 PHE A  67     -14.544  14.153 -22.444  1.00  0.00
ATOM    971  CD2 PHE A  67     -12.526  13.235 -23.222  1.00  0.00
ATOM    972  CE1 PHE A  67     -14.096  15.418 -22.755  1.00  0.00
ATOM    973  CE2 PHE A  67     -12.075  14.495 -23.526  1.00  0.00
ATOM    974  CZ  PHE A  67     -12.857  15.585 -23.299  1.00  0.00
ATOM    984  N   THR A  68     -15.426   8.849 -23.700  1.00  0.00
ATOM    985  CA  THR A  68     -15.366   7.378 -23.697  1.00  0.00
ATOM    986  C   THR A  68     -14.067   6.871 -24.327  1.00  0.00
ATOM    987  O   THR A  68     -13.652   7.317 -25.397  1.00  0.00
ATOM    988  CB  THR A  68     -16.587   6.733 -24.409  1.00  0.00
ATOM    989  OG1 THR A  68     -17.792   7.104 -23.729  1.00  0.00
ATOM    990  CG2 THR A  68     -16.470   5.203 -24.409  1.00  0.00
ATOM    998  N   ILE A  69     -13.411   5.922 -23.675  1.00  0.00
ATOM    999  CA  ILE A  69     -12.163   5.393 -24.224  1.00  0.00
ATOM   1000  C   ILE A  69     -12.399   3.953 -24.673  1.00  0.00
ATOM   1001  O   ILE A  69     -13.135   3.216 -24.011  1.00  0.00
ATOM   1002  CB  ILE A  69     -11.003   5.495 -23.195  1.00  0.00
ATOM   1003  CG1 ILE A  69      -9.659   5.124 -23.856  1.00  0.00
ATOM   1004  CG2 ILE A  69     -11.250   4.605 -22.008  1.00  0.00
ATOM   1005  CD1 ILE A  69      -8.431   5.472 -23.019  1.00  0.00
ATOM   1017  N   SER A  70     -11.843   3.590 -25.828  1.00  0.00
ATOM   1018  CA  SER A  70     -11.996   2.241 -26.376  1.00  0.00
ATOM   1019  C   SER A  70     -10.772   1.800 -27.183  1.00  0.00
ATOM   1020  O   SER A  70      -9.921   2.616 -27.542  1.00  0.00
ATOM   1021  CB  SER A  70     -13.235   2.159 -27.250  1.00  0.00
ATOM   1022  OG  SER A  70     -13.096   2.939 -28.402  1.00  0.00
ATOM   1028  N   ARG A  71     -10.659   0.493 -27.428  1.00  0.00
ATOM   1029  CA  ARG A  71      -9.533  -0.063 -28.183  1.00  0.00
ATOM   1030  C   ARG A  71      -9.882  -1.133 -29.192  1.00  0.00
ATOM   1031  O   ARG A  71     -10.861  -1.864 -29.035  1.00  0.00
ATOM   1032  CB  ARG A  71      -8.514  -0.679 -27.248  1.00  0.00
ATOM   1033  CG  ARG A  71      -7.692   0.281 -26.506  1.00  0.00
ATOM   1034  CD  ARG A  71      -6.845  -0.352 -25.533  1.00  0.00
ATOM   1035  NE  ARG A  71      -5.917  -1.231 -26.140  1.00  0.00
ATOM   1036  CZ  ARG A  71      -4.957  -1.881 -25.485  1.00  0.00
ATOM   1037  NH1 ARG A  71      -4.785  -1.731 -24.186  1.00  0.00
ATOM   1038  NH2 ARG A  71      -4.179  -2.662 -26.155  1.00  0.00
ATOM   1052  N   ASP A  72      -9.024  -1.261 -30.202  1.00  0.00
ATOM   1053  CA  ASP A  72      -9.117  -2.352 -31.156  1.00  0.00
ATOM   1054  C   ASP A  72      -7.739  -3.004 -31.229  1.00  0.00
ATOM   1055  O   ASP A  72      -6.778  -2.495 -31.837  1.00  0.00
ATOM   1056  CB  ASP A  72      -9.629  -1.903 -32.526  1.00  0.00
ATOM   1057  CG  ASP A  72      -9.863  -3.107 -33.482  1.00  0.00
ATOM   1058  OD1 ASP A  72      -9.286  -4.179 -33.246  1.00  0.00
ATOM   1059  OD2 ASP A  72     -10.649  -2.958 -34.410  1.00  0.00
ATOM   1064  N   ASN A  73      -7.629  -4.139 -30.546  1.00  0.00
ATOM   1065  CA  ASN A  73      -6.363  -4.832 -30.378  1.00  0.00
ATOM   1066  C   ASN A  73      -5.839  -5.398 -31.703  1.00  0.00
ATOM   1067  O   ASN A  73      -4.666  -5.745 -31.811  1.00  0.00
ATOM   1068  CB  ASN A  73      -6.491  -5.928 -29.317  1.00  0.00
ATOM   1069  CG  ASN A  73      -6.654  -5.388 -27.838  1.00  0.00
ATOM   1070  OD1 ASN A  73      -6.377  -4.217 -27.534  1.00  0.00
ATOM   1071  ND2 ASN A  73      -7.101  -6.274 -26.947  1.00  0.00
ATOM   1078  N   ALA A  74      -6.707  -5.532 -32.712  1.00  0.00
ATOM   1079  CA  ALA A  74      -6.278  -6.097 -33.987  1.00  0.00
ATOM   1080  C   ALA A  74      -5.590  -5.059 -34.860  1.00  0.00
ATOM   1081  O   ALA A  74      -4.985  -5.396 -35.880  1.00  0.00
ATOM   1082  CB  ALA A  74      -7.471  -6.668 -34.729  1.00  0.00
ATOM   1088  N   LYS A  75      -5.713  -3.789 -34.479  1.00  0.00
ATOM   1089  CA  LYS A  75      -5.193  -2.676 -35.247  1.00  0.00
ATOM   1090  C   LYS A  75      -4.175  -1.895 -34.440  1.00  0.00
ATOM   1091  O   LYS A  75      -3.723  -0.828 -34.860  1.00  0.00
ATOM   1092  CB  LYS A  75      -6.351  -1.765 -35.636  1.00  0.00
ATOM   1093  CG  LYS A  75      -7.379  -2.444 -36.515  1.00  0.00
ATOM   1094  CD  LYS A  75      -8.523  -1.521 -36.851  1.00  0.00
ATOM   1095  CE  LYS A  75      -9.560  -2.238 -37.692  1.00  0.00
ATOM   1096  NZ  LYS A  75     -10.741  -1.385 -37.960  1.00  0.00
ATOM   1110  N   ASN A  76      -3.893  -2.381 -33.229  1.00  0.00
ATOM   1111  CA  ASN A  76      -3.000  -1.717 -32.280  1.00  0.00
ATOM   1112  C   ASN A  76      -3.408  -0.264 -32.068  1.00  0.00
ATOM   1113  O   ASN A  76      -2.566   0.633 -31.996  1.00  0.00
ATOM   1114  CB  ASN A  76      -1.557  -1.804 -32.739  1.00  0.00
ATOM   1115  CG  ASN A  76      -1.028  -3.189 -32.740  1.00  0.00
ATOM   1116  OD1 ASN A  76      -1.291  -3.972 -31.813  1.00  0.00
ATOM   1117  ND2 ASN A  76      -0.274  -3.525 -33.759  1.00  0.00
ATOM   1124  N   THR A  77      -4.713  -0.015 -31.960  1.00  0.00
ATOM   1125  CA  THR A  77      -5.163   1.369 -31.843  1.00  0.00
ATOM   1126  C   THR A  77      -6.121   1.653 -30.668  1.00  0.00
ATOM   1127  O   THR A  77      -7.028   0.871 -30.356  1.00  0.00
ATOM   1128  CB  THR A  77      -5.771   1.801 -33.207  1.00  0.00
ATOM   1129  OG1 THR A  77      -4.765   1.646 -34.250  1.00  0.00
ATOM   1130  CG2 THR A  77      -6.186   3.280 -33.185  1.00  0.00
ATOM   1138  N   VAL A  78      -5.903   2.807 -30.026  1.00  0.00
ATOM   1139  CA  VAL A  78      -6.746   3.306 -28.931  1.00  0.00
ATOM   1140  C   VAL A  78      -7.455   4.586 -29.386  1.00  0.00
ATOM   1141  O   VAL A  78      -6.874   5.446 -30.052  1.00  0.00
ATOM   1142  CB  VAL A  78      -5.921   3.527 -27.614  1.00  0.00
ATOM   1143  CG1 VAL A  78      -4.850   4.554 -27.805  1.00  0.00
ATOM   1144  CG2 VAL A  78      -6.846   3.961 -26.444  1.00  0.00
ATOM   1154  N   TYR A  79      -8.732   4.688 -29.049  1.00  0.00
ATOM   1155  CA  TYR A  79      -9.552   5.818 -29.441  1.00  0.00
ATOM   1156  C   TYR A  79     -10.143   6.552 -28.249  1.00  0.00
ATOM   1157  O   TYR A  79     -10.433   5.950 -27.207  1.00  0.00
ATOM   1158  CB  TYR A  79     -10.704   5.320 -30.308  1.00  0.00
ATOM   1159  CG  TYR A  79     -10.289   4.650 -31.570  1.00  0.00
ATOM   1160  CD1 TYR A  79     -10.019   3.273 -31.574  1.00  0.00
ATOM   1161  CD2 TYR A  79     -10.199   5.382 -32.726  1.00  0.00
ATOM   1162  CE1 TYR A  79      -9.660   2.655 -32.749  1.00  0.00
ATOM   1163  CE2 TYR A  79      -9.846   4.768 -33.896  1.00  0.00
ATOM   1164  CZ  TYR A  79      -9.576   3.417 -33.918  1.00  0.00
ATOM   1165  OH  TYR A  79      -9.229   2.826 -35.107  1.00  0.00
ATOM   1175  N   LEU A  80     -10.353   7.856 -28.417  1.00  0.00
ATOM   1176  CA  LEU A  80     -11.021   8.639 -27.387  1.00  0.00
ATOM   1177  C   LEU A  80     -12.180   9.409 -28.010  1.00  0.00
ATOM   1178  O   LEU A  80     -11.987  10.270 -28.875  1.00  0.00
ATOM   1179  CB  LEU A  80     -10.046   9.626 -26.728  1.00  0.00
ATOM   1180  CG  LEU A  80     -10.595  10.532 -25.591  1.00  0.00
ATOM   1181  CD1 LEU A  80     -10.974   9.651 -24.350  1.00  0.00
ATOM   1182  CD2 LEU A  80      -9.536  11.597 -25.265  1.00  0.00
ATOM   1194  N   GLN A  81     -13.386   9.108 -27.559  1.00  0.00
ATOM   1195  CA  GLN A  81     -14.593   9.741 -28.059  1.00  0.00
ATOM   1196  C   GLN A  81     -14.901  10.912 -27.152  1.00  0.00
ATOM   1197  O   GLN A  81     -15.229  10.715 -25.982  1.00  0.00
ATOM   1198  CB  GLN A  81     -15.740   8.733 -28.037  1.00  0.00
ATOM   1199  CG  GLN A  81     -17.078   9.223 -28.543  1.00  0.00
ATOM   1200  CD  GLN A  81     -17.084   9.453 -30.028  1.00  0.00
ATOM   1201  OE1 GLN A  81     -16.494   8.640 -30.761  1.00  0.00
ATOM   1202  NE2 GLN A  81     -17.754  10.508 -30.476  1.00  0.00
ATOM   1211  N   MET A  82     -14.742  12.133 -27.648  1.00  0.00
ATOM   1212  CA  MET A  82     -14.917  13.309 -26.809  1.00  0.00
ATOM   1213  C   MET A  82     -16.241  14.021 -27.099  1.00  0.00
ATOM   1214  O   MET A  82     -16.320  14.811 -28.050  1.00  0.00
ATOM   1215  CB  MET A  82     -13.776  14.269 -27.044  1.00  0.00
ATOM   1216  CG  MET A  82     -12.404  13.664 -26.885  1.00  0.00
ATOM   1217  SD  MET A  82     -11.043  14.865 -26.922  1.00  0.00
ATOM   1218  CE  MET A  82     -11.174  15.449 -28.564  1.00  0.00
ATOM   1228  N   ASN A  83     -17.303  13.713 -26.349  1.00  0.00
ATOM   1229  CA  ASN A  83     -18.616  14.283 -26.646  1.00  0.00
ATOM   1230  C   ASN A  83     -18.921  15.528 -25.822  1.00  0.00
ATOM   1231  O   ASN A  83     -18.308  15.755 -24.780  1.00  0.00
ATOM   1232  CB  ASN A  83     -19.696  13.246 -26.460  1.00  0.00
ATOM   1233  CG  ASN A  83     -19.553  12.106 -27.426  1.00  0.00
ATOM   1234  OD1 ASN A  83     -19.192  12.293 -28.607  1.00  0.00
ATOM   1235  ND2 ASN A  83     -19.843  10.924 -26.948  1.00  0.00
ATOM   1242  N   SER A  84     -19.859  16.350 -26.307  1.00  0.00
ATOM   1243  CA  SER A  84     -20.331  17.534 -25.585  1.00  0.00
ATOM   1244  C   SER A  84     -19.179  18.402 -25.097  1.00  0.00
ATOM   1245  O   SER A  84     -19.166  18.837 -23.941  1.00  0.00
ATOM   1246  CB  SER A  84     -21.203  17.119 -24.410  1.00  0.00
ATOM   1247  OG  SER A  84     -22.338  16.405 -24.841  1.00  0.00
ATOM   1253  N   LEU A  85     -18.232  18.665 -25.989  1.00  0.00
ATOM   1254  CA  LEU A  85     -17.044  19.461 -25.678  1.00  0.00
ATOM   1255  C   LEU A  85     -17.312  20.895 -25.260  1.00  0.00
ATOM   1256  O   LEU A  85     -18.163  21.582 -25.828  1.00  0.00
ATOM   1257  CB  LEU A  85     -16.083  19.416 -26.874  1.00  0.00
ATOM   1258  CG  LEU A  85     -15.319  18.073 -27.076  1.00  0.00
ATOM   1259  CD1 LEU A  85     -14.665  18.035 -28.425  1.00  0.00
ATOM   1260  CD2 LEU A  85     -14.200  17.990 -26.015  1.00  0.00
ATOM   1272  N   LYS A  86     -16.562  21.359 -24.266  1.00  0.00
ATOM   1273  CA  LYS A  86     -16.677  22.729 -23.776  1.00  0.00
ATOM   1274  C   LYS A  86     -15.360  23.471 -24.026  1.00  0.00
ATOM   1275  O   LYS A  86     -14.339  22.819 -24.200  1.00  0.00
ATOM   1276  CB  LYS A  86     -17.042  22.697 -22.287  1.00  0.00
ATOM   1277  CG  LYS A  86     -18.358  21.966 -21.951  1.00  0.00
ATOM   1278  CD  LYS A  86     -19.597  22.693 -22.509  1.00  0.00
ATOM   1279  CE  LYS A  86     -20.881  22.012 -22.055  1.00  0.00
ATOM   1280  NZ  LYS A  86     -22.103  22.698 -22.583  1.00  0.00
ATOM   1294  N   PRO A  87     -15.318  24.818 -24.082  1.00  0.00
ATOM   1295  CA  PRO A  87     -14.100  25.609 -24.242  1.00  0.00
ATOM   1296  C   PRO A  87     -12.996  25.182 -23.275  1.00  0.00
ATOM   1297  O   PRO A  87     -11.812  25.177 -23.639  1.00  0.00
ATOM   1298  CB  PRO A  87     -14.597  27.023 -23.960  1.00  0.00
ATOM   1299  CG  PRO A  87     -16.026  26.995 -24.412  1.00  0.00
ATOM   1300  CD  PRO A  87     -16.541  25.638 -23.982  1.00  0.00
ATOM   1308  N   GLU A  88     -13.386  24.757 -22.067  1.00  0.00
ATOM   1309  CA  GLU A  88     -12.465  24.291 -21.038  1.00  0.00
ATOM   1310  C   GLU A  88     -11.687  23.023 -21.424  1.00  0.00
ATOM   1311  O   GLU A  88     -10.717  22.666 -20.756  1.00  0.00
ATOM   1312  CB  GLU A  88     -13.226  24.073 -19.730  1.00  0.00
ATOM   1313  CG  GLU A  88     -13.757  25.372 -19.087  1.00  0.00
ATOM   1314  CD  GLU A  88     -15.047  25.873 -19.685  1.00  0.00
ATOM   1315  OE1 GLU A  88     -15.565  25.218 -20.561  1.00  0.00
ATOM   1316  OE2 GLU A  88     -15.510  26.907 -19.274  1.00  0.00
ATOM   1323  N   ASP A  89     -12.101  22.348 -22.498  1.00  0.00
ATOM   1324  CA  ASP A  89     -11.451  21.137 -22.959  1.00  0.00
ATOM   1325  C   ASP A  89     -10.350  21.436 -23.971  1.00  0.00
ATOM   1326  O   ASP A  89      -9.709  20.508 -24.482  1.00  0.00
ATOM   1327  CB  ASP A  89     -12.489  20.188 -23.586  1.00  0.00
ATOM   1328  CG  ASP A  89     -13.496  19.592 -22.571  1.00  0.00
ATOM   1329  OD1 ASP A  89     -13.075  19.062 -21.548  1.00  0.00
ATOM   1330  OD2 ASP A  89     -14.695  19.664 -22.832  1.00  0.00
ATOM   1335  N   THR A  90     -10.111  22.726 -24.268  1.00  0.00
ATOM   1336  CA  THR A  90      -9.024  23.079 -25.175  1.00  0.00
ATOM   1337  C   THR A  90      -7.719  22.641 -24.528  1.00  0.00
ATOM   1338  O   THR A  90      -7.427  23.032 -23.395  1.00  0.00
ATOM   1339  CB  THR A  90      -8.976  24.605 -25.446  1.00  0.00
ATOM   1340  OG1 THR A  90     -10.220  25.035 -26.054  1.00  0.00
ATOM   1341  CG2 THR A  90      -7.766  24.975 -26.337  1.00  0.00
ATOM   1349  N   ALA A  91      -6.944  21.833 -25.238  1.00  0.00
ATOM   1350  CA  ALA A  91      -5.688  21.299 -24.711  1.00  0.00
ATOM   1351  C   ALA A  91      -4.954  20.509 -25.777  1.00  0.00
ATOM   1352  O   ALA A  91      -5.549  20.135 -26.791  1.00  0.00
ATOM   1353  CB  ALA A  91      -5.945  20.405 -23.496  1.00  0.00
ATOM   1359  N   VAL A  92      -3.687  20.211 -25.535  1.00  0.00
ATOM   1360  CA  VAL A  92      -3.046  19.231 -26.401  1.00  0.00
ATOM   1361  C   VAL A  92      -3.290  17.873 -25.764  1.00  0.00
ATOM   1362  O   VAL A  92      -3.007  17.675 -24.589  1.00  0.00
ATOM   1363  CB  VAL A  92      -1.541  19.483 -26.588  1.00  0.00
ATOM   1364  CG1 VAL A  92      -0.923  18.372 -27.461  1.00  0.00
ATOM   1365  CG2 VAL A  92      -1.345  20.816 -27.241  1.00  0.00
ATOM   1375  N   TYR A  93      -3.840  16.947 -26.513  1.00  0.00
ATOM   1376  CA  TYR A  93      -4.132  15.631 -25.976  1.00  0.00
ATOM   1377  C   TYR A  93      -2.999  14.717 -26.326  1.00  0.00
ATOM   1378  O   TYR A  93      -2.431  14.820 -27.405  1.00  0.00
ATOM   1379  CB  TYR A  93      -5.493  15.144 -26.464  1.00  0.00
ATOM   1380  CG  TYR A  93      -6.647  15.848 -25.749  1.00  0.00
ATOM   1381  CD1 TYR A  93      -6.966  17.145 -26.066  1.00  0.00
ATOM   1382  CD2 TYR A  93      -7.397  15.174 -24.783  1.00  0.00
ATOM   1383  CE1 TYR A  93      -7.990  17.785 -25.421  1.00  0.00
ATOM   1384  CE2 TYR A  93      -8.442  15.827 -24.144  1.00  0.00
ATOM   1385  CZ  TYR A  93      -8.726  17.144 -24.468  1.00  0.00
ATOM   1386  OH  TYR A  93      -9.747  17.847 -23.850  1.00  0.00
ATOM   1396  N   TYR A  94      -2.642  13.852 -25.390  1.00  0.00
ATOM   1397  CA  TYR A  94      -1.554  12.918 -25.567  1.00  0.00
ATOM   1398  C   TYR A  94      -1.914  11.484 -25.269  1.00  0.00
ATOM   1399  O   TYR A  94      -2.594  11.163 -24.293  1.00  0.00
ATOM   1400  CB  TYR A  94      -0.393  13.282 -24.651  1.00  0.00
ATOM   1401  CG  TYR A  94       0.292  14.586 -24.924  1.00  0.00
ATOM   1402  CD1 TYR A  94      -0.212  15.773 -24.415  1.00  0.00
ATOM   1403  CD2 TYR A  94       1.467  14.590 -25.654  1.00  0.00
ATOM   1404  CE1 TYR A  94       0.460  16.943 -24.642  1.00  0.00
ATOM   1405  CE2 TYR A  94       2.133  15.770 -25.876  1.00  0.00
ATOM   1406  CZ  TYR A  94       1.638  16.946 -25.368  1.00  0.00
ATOM   1407  OH  TYR A  94       2.326  18.130 -25.584  1.00  0.00
ATOM   1417  N   CYS A  95      -1.354  10.619 -26.080  1.00  0.00
ATOM   1418  CA  CYS A  95      -1.461   9.179 -25.980  1.00  0.00
ATOM   1419  C   CYS A  95      -0.332   8.624 -25.143  1.00  0.00
ATOM   1420  O   CYS A  95       0.833   8.992 -25.334  1.00  0.00
ATOM   1421  CB  CYS A  95      -1.408   8.602 -27.371  1.00  0.00
ATOM   1422  SG  CYS A  95      -1.482   6.853 -27.520  1.00  0.00
ATOM   1427  N   ALA A  96      -0.653   7.698 -24.252  1.00  0.00
ATOM   1428  CA  ALA A  96       0.369   7.095 -23.423  1.00  0.00
ATOM   1429  C   ALA A  96       0.152   5.605 -23.223  1.00  0.00
ATOM   1430  O   ALA A  96      -0.972   5.093 -23.321  1.00  0.00
ATOM   1431  CB  ALA A  96       0.393   7.776 -22.081  1.00  0.00
ATOM   1437  N   ALA A  97       1.241   4.911 -22.889  1.00  0.00
ATOM   1438  CA  ALA A  97       1.157   3.484 -22.612  1.00  0.00
ATOM   1439  C   ALA A  97       2.032   3.073 -21.431  1.00  0.00
ATOM   1440  O   ALA A  97       3.113   3.632 -21.180  1.00  0.00
ATOM   1441  CB  ALA A  97       1.547   2.691 -23.852  1.00  0.00
ATOM   1447  N   SER A  98       1.581   2.023 -20.741  1.00  0.00
ATOM   1448  CA  SER A  98       2.282   1.495 -19.584  1.00  0.00
ATOM   1449  C   SER A  98       2.330  -0.002 -19.473  1.00  0.00
ATOM   1450  O   SER A  98       1.417  -0.732 -19.872  1.00  0.00
ATOM   1451  CB  SER A  98       1.687   1.978 -18.299  1.00  0.00
ATOM   1452  OG  SER A  98       2.390   1.405 -17.233  1.00  0.00
ATOM   1458  N   VAL A  99       3.396  -0.453 -18.828  1.00  0.00
ATOM   1459  CA  VAL A  99       3.627  -1.864 -18.587  1.00  0.00
ATOM   1460  C   VAL A  99       3.076  -2.297 -17.231  1.00  0.00
ATOM   1461  O   VAL A  99       3.206  -3.457 -16.846  1.00  0.00
ATOM   1462  CB  VAL A  99       5.131  -2.184 -18.674  1.00  0.00
ATOM   1463  CG1 VAL A  99       5.647  -1.773 -20.038  1.00  0.00
ATOM   1464  CG2 VAL A  99       5.897  -1.480 -17.559  1.00  0.00
ATOM   1474  N   TYR A 100       2.462  -1.365 -16.514  1.00  0.00
ATOM   1475  CA  TYR A 100       1.871  -1.660 -15.223  1.00  0.00
ATOM   1476  C   TYR A 100       0.377  -1.420 -15.368  1.00  0.00
ATOM   1477  O   TYR A 100      -0.030  -0.371 -15.869  1.00  0.00
ATOM   1478  CB  TYR A 100       2.431  -0.726 -14.154  1.00  0.00
ATOM   1479  CG  TYR A 100       3.912  -0.735 -14.051  1.00  0.00
ATOM   1480  CD1 TYR A 100       4.634   0.284 -14.663  1.00  0.00
ATOM   1481  CD2 TYR A 100       4.565  -1.745 -13.383  1.00  0.00
ATOM   1482  CE1 TYR A 100       6.006   0.292 -14.593  1.00  0.00
ATOM   1483  CE2 TYR A 100       5.943  -1.742 -13.317  1.00  0.00
ATOM   1484  CZ  TYR A 100       6.662  -0.728 -13.918  1.00  0.00
ATOM   1485  OH  TYR A 100       8.034  -0.725 -13.854  1.00  0.00
ATOM   1495  N   TRP A 101      -0.448  -2.364 -14.945  1.00  0.00
ATOM   1496  CA  TRP A 101      -1.883  -2.170 -15.109  1.00  0.00
ATOM   1497  C   TRP A 101      -2.545  -1.460 -13.957  1.00  0.00
ATOM   1498  O   TRP A 101      -2.107  -1.554 -12.813  1.00  0.00
ATOM   1499  CB  TRP A 101      -2.617  -3.478 -15.407  1.00  0.00
ATOM   1500  CG  TRP A 101      -2.374  -4.033 -16.801  1.00  0.00
ATOM   1501  CD1 TRP A 101      -1.287  -3.848 -17.613  1.00  0.00
ATOM   1502  CD2 TRP A 101      -3.283  -4.868 -17.556  1.00  0.00
ATOM   1503  NE1 TRP A 101      -1.464  -4.514 -18.789  1.00  0.00
ATOM   1504  CE2 TRP A 101      -2.671  -5.133 -18.782  1.00  0.00
ATOM   1505  CE3 TRP A 101      -4.548  -5.409 -17.293  1.00  0.00
ATOM   1506  CZ2 TRP A 101      -3.276  -5.909 -19.751  1.00  0.00
ATOM   1507  CZ3 TRP A 101      -5.151  -6.200 -18.270  1.00  0.00
ATOM   1508  CH2 TRP A 101      -4.527  -6.440 -19.467  1.00  0.00
ATOM   1519  N   LEU A 102      -3.643  -0.804 -14.301  1.00  0.00
ATOM   1520  CA  LEU A 102      -4.539  -0.073 -13.417  1.00  0.00
ATOM   1521  C   LEU A 102      -3.952   1.189 -12.782  1.00  0.00
ATOM   1522  O   LEU A 102      -4.252   1.501 -11.630  1.00  0.00
ATOM   1523  CB  LEU A 102      -5.046  -1.006 -12.310  1.00  0.00
ATOM   1524  CG  LEU A 102      -5.701  -2.350 -12.778  1.00  0.00
ATOM   1525  CD1 LEU A 102      -6.123  -3.130 -11.553  1.00  0.00
ATOM   1526  CD2 LEU A 102      -6.890  -2.090 -13.718  1.00  0.00
ATOM   1538  N   TYR A 103      -3.153   1.942 -13.540  1.00  0.00
ATOM   1539  CA  TYR A 103      -2.616   3.207 -13.045  1.00  0.00
ATOM   1540  C   TYR A 103      -3.055   4.391 -13.901  1.00  0.00
ATOM   1541  O   TYR A 103      -3.083   4.338 -15.134  1.00  0.00
ATOM   1542  CB  TYR A 103      -1.087   3.178 -13.011  1.00  0.00
ATOM   1543  CG  TYR A 103      -0.536   2.211 -12.033  1.00  0.00
ATOM   1544  CD1 TYR A 103      -0.354   0.915 -12.404  1.00  0.00
ATOM   1545  CD2 TYR A 103      -0.217   2.623 -10.746  1.00  0.00
ATOM   1546  CE1 TYR A 103       0.131   0.010 -11.507  1.00  0.00
ATOM   1547  CE2 TYR A 103       0.284   1.710  -9.842  1.00  0.00
ATOM   1548  CZ  TYR A 103       0.451   0.400 -10.229  1.00  0.00
ATOM   1549  OH  TYR A 103       0.935  -0.537  -9.355  1.00  0.00
ATOM   1559  N   TYR A 104      -3.338   5.510 -13.261  1.00  0.00
ATOM   1560  CA  TYR A 104      -3.713   6.682 -14.043  1.00  0.00
ATOM   1561  C   TYR A 104      -2.758   7.837 -13.811  1.00  0.00
ATOM   1562  O   TYR A 104      -2.864   8.881 -14.454  1.00  0.00
ATOM   1563  CB  TYR A 104      -5.147   7.078 -13.746  1.00  0.00
ATOM   1564  CG  TYR A 104      -5.396   7.493 -12.364  1.00  0.00
ATOM   1565  CD1 TYR A 104      -5.225   8.817 -12.018  1.00  0.00
ATOM   1566  CD2 TYR A 104      -5.808   6.568 -11.428  1.00  0.00
ATOM   1567  CE1 TYR A 104      -5.467   9.221 -10.741  1.00  0.00
ATOM   1568  CE2 TYR A 104      -6.051   6.971 -10.143  1.00  0.00
ATOM   1569  CZ  TYR A 104      -5.883   8.295  -9.796  1.00  0.00
ATOM   1570  OH  TYR A 104      -6.129   8.707  -8.508  1.00  0.00
ATOM   1580  N   GLN A 105      -1.786   7.650 -12.936  1.00  0.00
ATOM   1581  CA  GLN A 105      -0.846   8.722 -12.704  1.00  0.00
ATOM   1582  C   GLN A 105       0.154   8.688 -13.838  1.00  0.00
ATOM   1583  O   GLN A 105       0.784   7.659 -14.074  1.00  0.00
ATOM   1584  CB  GLN A 105      -0.153   8.578 -11.347  1.00  0.00
ATOM   1585  CG  GLN A 105      -1.087   8.684 -10.142  1.00  0.00
ATOM   1586  CD  GLN A 105      -1.692  10.069  -9.988  1.00  0.00
ATOM   1587  OE1 GLN A 105      -1.283  11.021 -10.665  1.00  0.00
ATOM   1588  NE2 GLN A 105      -2.652  10.192  -9.086  1.00  0.00
ATOM   1597  N   ARG A 106       0.350   9.830 -14.490  1.00  0.00
ATOM   1598  CA  ARG A 106       1.199   9.940 -15.681  1.00  0.00
ATOM   1599  C   ARG A 106       2.626   9.477 -15.479  1.00  0.00
ATOM   1600  O   ARG A 106       3.285   9.071 -16.432  1.00  0.00
ATOM   1601  CB  ARG A 106       1.234  11.380 -16.180  1.00  0.00
ATOM   1602  CG  ARG A 106       1.923  12.393 -15.271  1.00  0.00
ATOM   1603  CD  ARG A 106       1.774  13.772 -15.807  1.00  0.00
ATOM   1604  NE  ARG A 106       2.448  14.760 -14.972  1.00  0.00
ATOM   1605  CZ  ARG A 106       1.918  15.372 -13.883  1.00  0.00
ATOM   1606  NH1 ARG A 106       0.687  15.112 -13.487  1.00  0.00
ATOM   1607  NH2 ARG A 106       2.648  16.245 -13.211  1.00  0.00
ATOM   1621  N   TYR A 107       3.078   9.496 -14.245  1.00  0.00
ATOM   1622  CA  TYR A 107       4.427   9.126 -13.875  1.00  0.00
ATOM   1623  C   TYR A 107       4.681   7.639 -14.091  1.00  0.00
ATOM   1624  O   TYR A 107       5.829   7.200 -14.179  1.00  0.00
ATOM   1625  CB  TYR A 107       4.649   9.512 -12.422  1.00  0.00
ATOM   1626  CG  TYR A 107       4.657  11.001 -12.239  1.00  0.00
ATOM   1627  CD1 TYR A 107       3.528  11.644 -11.743  1.00  0.00
ATOM   1628  CD2 TYR A 107       5.782  11.731 -12.566  1.00  0.00
ATOM   1629  CE1 TYR A 107       3.539  13.010 -11.576  1.00  0.00
ATOM   1630  CE2 TYR A 107       5.792  13.096 -12.398  1.00  0.00
ATOM   1631  CZ  TYR A 107       4.681  13.735 -11.905  1.00  0.00
ATOM   1632  OH  TYR A 107       4.703  15.101 -11.731  1.00  0.00
ATOM   1642  N   SER A 108       3.603   6.858 -14.154  1.00  0.00
ATOM   1643  CA  SER A 108       3.663   5.422 -14.338  1.00  0.00
ATOM   1644  C   SER A 108       3.608   5.023 -15.809  1.00  0.00
ATOM   1645  O   SER A 108       3.622   3.831 -16.114  1.00  0.00
ATOM   1646  CB  SER A 108       2.525   4.737 -13.589  1.00  0.00
ATOM   1647  OG  SER A 108       2.636   4.923 -12.198  1.00  0.00
ATOM   1653  N   HIS A 109       3.507   6.002 -16.722  1.00  0.00
ATOM   1654  CA  HIS A 109       3.421   5.717 -18.153  1.00  0.00
ATOM   1655  C   HIS A 109       4.726   6.012 -18.918  1.00  0.00
ATOM   1656  O   HIS A 109       4.986   7.165 -19.262  1.00  0.00
ATOM   1657  CB  HIS A 109       2.255   6.480 -18.796  1.00  0.00
ATOM   1658  CG  HIS A 109       0.876   5.971 -18.384  1.00  0.00
ATOM   1659  ND1 HIS A 109       0.053   5.253 -19.248  1.00  0.00
ATOM   1660  CD2 HIS A 109       0.206   6.030 -17.204  1.00  0.00
ATOM   1661  CE1 HIS A 109      -1.058   4.920 -18.629  1.00  0.00
ATOM   1662  NE2 HIS A 109      -0.995   5.364 -17.378  1.00  0.00
ATOM   1670  N   PRO A 110       5.630   5.024 -19.125  1.00  0.00
ATOM   1671  CA  PRO A 110       6.881   5.171 -19.850  1.00  0.00
ATOM   1672  C   PRO A 110       6.783   5.524 -21.345  1.00  0.00
ATOM   1673  O   PRO A 110       7.760   6.039 -21.894  1.00  0.00
ATOM   1674  CB  PRO A 110       7.561   3.807 -19.635  1.00  0.00
ATOM   1675  CG  PRO A 110       6.458   2.863 -19.281  1.00  0.00
ATOM   1676  CD  PRO A 110       5.489   3.690 -18.493  1.00  0.00
ATOM   1684  N   TYR A 111       5.646   5.286 -22.033  1.00  0.00
ATOM   1685  CA  TYR A 111       5.687   5.615 -23.455  1.00  0.00
ATOM   1686  C   TYR A 111       4.675   6.697 -23.770  1.00  0.00
ATOM   1687  O   TYR A 111       3.532   6.639 -23.312  1.00  0.00
ATOM   1688  CB  TYR A 111       5.333   4.373 -24.247  1.00  0.00
ATOM   1689  CG  TYR A 111       6.097   3.193 -23.753  1.00  0.00
ATOM   1690  CD1 TYR A 111       5.395   2.203 -23.081  1.00  0.00
ATOM   1691  CD2 TYR A 111       7.461   3.111 -23.865  1.00  0.00
ATOM   1692  CE1 TYR A 111       6.028   1.141 -22.557  1.00  0.00
ATOM   1693  CE2 TYR A 111       8.108   2.038 -23.310  1.00  0.00
ATOM   1694  CZ  TYR A 111       7.390   1.050 -22.658  1.00  0.00
ATOM   1695  OH  TYR A 111       8.037  -0.017 -22.098  1.00  0.00
ATOM   1705  N   TRP A 112       5.085   7.660 -24.604  1.00  0.00
ATOM   1706  CA  TRP A 112       4.226   8.784 -24.999  1.00  0.00
ATOM   1707  C   TRP A 112       4.233   9.094 -26.491  1.00  0.00
ATOM   1708  O   TRP A 112       5.260   8.948 -27.160  1.00  0.00
ATOM   1709  CB  TRP A 112       4.648  10.027 -24.224  1.00  0.00
ATOM   1710  CG  TRP A 112       4.365   9.885 -22.786  1.00  0.00
ATOM   1711  CD1 TRP A 112       5.127   9.262 -21.855  1.00  0.00
ATOM   1712  CD2 TRP A 112       3.217  10.373 -22.094  1.00  0.00
ATOM   1713  NE1 TRP A 112       4.518   9.312 -20.653  1.00  0.00
ATOM   1714  CE2 TRP A 112       3.356   9.989 -20.767  1.00  0.00
ATOM   1715  CE3 TRP A 112       2.096  11.084 -22.487  1.00  0.00
ATOM   1716  CZ2 TRP A 112       2.414  10.288 -19.816  1.00  0.00
ATOM   1717  CZ3 TRP A 112       1.154  11.392 -21.538  1.00  0.00
ATOM   1718  CH2 TRP A 112       1.311  11.004 -20.226  1.00  0.00
ATOM   1729  N   GLY A 113       3.091   9.574 -26.990  1.00  0.00
ATOM   1730  CA  GLY A 113       2.950  10.024 -28.375  1.00  0.00
ATOM   1731  C   GLY A 113       3.393  11.475 -28.529  1.00  0.00
ATOM   1732  O   GLY A 113       3.871  12.094 -27.572  1.00  0.00
ATOM   1736  N   GLN A 114       3.241  12.032 -29.740  1.00  0.00
ATOM   1737  CA  GLN A 114       3.671  13.409 -29.969  1.00  0.00
ATOM   1738  C   GLN A 114       2.656  14.473 -29.529  1.00  0.00
ATOM   1739  O   GLN A 114       3.012  15.643 -29.384  1.00  0.00
ATOM   1740  CB  GLN A 114       4.026  13.610 -31.448  1.00  0.00
ATOM   1741  CG  GLN A 114       2.855  13.755 -32.444  1.00  0.00
ATOM   1742  CD  GLN A 114       2.194  12.459 -32.921  1.00  0.00
ATOM   1743  OE1 GLN A 114       1.968  11.473 -32.184  1.00  0.00
ATOM   1744  NE2 GLN A 114       1.885  12.464 -34.217  1.00  0.00
ATOM   1753  N   GLY A 115       1.403  14.069 -29.335  1.00  0.00
ATOM   1754  CA  GLY A 115       0.320  14.967 -28.958  1.00  0.00
ATOM   1755  C   GLY A 115      -0.446  15.586 -30.135  1.00  0.00
ATOM   1756  O   GLY A 115       0.102  15.843 -31.214  1.00  0.00
ATOM   1760  N   THR A 116      -1.722  15.899 -29.909  1.00  0.00
ATOM   1761  CA  THR A 116      -2.519  16.563 -30.938  1.00  0.00
ATOM   1762  C   THR A 116      -3.375  17.678 -30.328  1.00  0.00
ATOM   1763  O   THR A 116      -3.961  17.525 -29.254  1.00  0.00
ATOM   1764  CB  THR A 116      -3.382  15.558 -31.731  1.00  0.00
ATOM   1765  OG1 THR A 116      -4.009  16.261 -32.798  1.00  0.00
ATOM   1766  CG2 THR A 116      -4.462  14.882 -30.848  1.00  0.00
ATOM   1774  N   GLN A 117      -3.448  18.812 -31.015  1.00  0.00
ATOM   1775  CA  GLN A 117      -4.214  19.952 -30.515  1.00  0.00
ATOM   1776  C   GLN A 117      -5.703  19.886 -30.783  1.00  0.00
ATOM   1777  O   GLN A 117      -6.137  19.714 -31.927  1.00  0.00
ATOM   1778  CB  GLN A 117      -3.644  21.256 -31.090  1.00  0.00
ATOM   1779  CG  GLN A 117      -4.409  22.573 -30.731  1.00  0.00
ATOM   1780  CD  GLN A 117      -4.350  22.980 -29.250  1.00  0.00
ATOM   1781  OE1 GLN A 117      -3.305  22.878 -28.608  1.00  0.00
ATOM   1782  NE2 GLN A 117      -5.456  23.488 -28.729  1.00  0.00
ATOM   1791  N   VAL A 118      -6.460  20.074 -29.711  1.00  0.00
ATOM   1792  CA  VAL A 118      -7.908  20.127 -29.718  1.00  0.00
ATOM   1793  C   VAL A 118      -8.355  21.491 -29.217  1.00  0.00
ATOM   1794  O   VAL A 118      -8.041  21.884 -28.091  1.00  0.00
ATOM   1795  CB  VAL A 118      -8.450  19.026 -28.803  1.00  0.00
ATOM   1796  CG1 VAL A 118      -9.976  19.090 -28.706  1.00  0.00
ATOM   1797  CG2 VAL A 118      -7.979  17.647 -29.350  1.00  0.00
ATOM   1807  N   THR A 119      -9.120  22.199 -30.034  1.00  0.00
ATOM   1808  CA  THR A 119      -9.581  23.526 -29.651  1.00  0.00
ATOM   1809  C   THR A 119     -11.084  23.576 -29.695  1.00  0.00
ATOM   1810  O   THR A 119     -11.694  23.105 -30.657  1.00  0.00
ATOM   1811  CB  THR A 119      -8.965  24.617 -30.555  1.00  0.00
ATOM   1812  OG1 THR A 119      -7.527  24.571 -30.451  1.00  0.00
ATOM   1813  CG2 THR A 119      -9.443  25.998 -30.105  1.00  0.00
ATOM   1821  N   VAL A 120     -11.698  24.116 -28.644  1.00  0.00
ATOM   1822  CA  VAL A 120     -13.147  24.159 -28.622  1.00  0.00
ATOM   1823  C   VAL A 120     -13.630  25.617 -28.574  1.00  0.00
ATOM   1824  O   VAL A 120     -13.226  26.390 -27.705  1.00  0.00
ATOM   1825  CB  VAL A 120     -13.671  23.342 -27.429  1.00  0.00
ATOM   1826  CG1 VAL A 120     -15.186  23.356 -27.449  1.00  0.00
ATOM   1827  CG2 VAL A 120     -13.095  21.920 -27.456  1.00  0.00
ATOM   1837  N   SER A 121     -14.430  25.991 -29.569  1.00  0.00
ATOM   1838  CA  SER A 121     -14.929  27.361 -29.745  1.00  0.00
ATOM   1839  C   SER A 121     -16.308  27.642 -29.168  1.00  0.00
ATOM   1840  O   SER A 121     -17.182  26.775 -29.131  1.00  0.00
ATOM   1841  CB  SER A 121     -14.938  27.728 -31.207  1.00  0.00
ATOM   1842  OG  SER A 121     -15.533  28.975 -31.395  1.00  0.00
ATOM   1848  N   SER A 122     -16.525  28.870 -28.716  1.00  0.00
ATOM   1849  CA  SER A 122     -17.844  29.249 -28.220  1.00  0.00
ATOM   1850  C   SER A 122     -18.000  30.757 -28.204  1.00  0.00
ATOM   1851  O   SER A 122     -18.810  31.316 -28.958  1.00  0.00
ATOM   1852  OXT SER A 122     -17.169  31.422 -27.581  1.00  0.00
ATOM   1853  CB  SER A 122     -18.071  28.711 -26.820  1.00  0.00
ATOM   1854  OG  SER A 122     -19.339  29.063 -26.328  1.00  0.00
END
