# Supplementary material for: Nanobody-based CTLA4 inhibitors for immune checkpoint blockade therapy of canine cancer patients
Source: Sci Rep. 2021 Oct 21;11:20763. doi: 10.1038/s41598-021-00325-3 (PMC8531395; doi:10.1038/s41598-021-00325-3)
Supplement: Supplementary file 1 — Supplementary Information 1. [file 41598_2021_325_MOESM1_ESM.zip › Supplemental Information/Robetta_cNb13_3.pdb]

ATOM      1  N   MET B   1        .683    .029   -.448  1.00  0.00
ATOM      2  CA  MET B   1       2.137   -.121   -.522  1.00  0.00
ATOM      3  C   MET B   1       2.504   1.249   -.570  1.00  0.00
ATOM      4  O   MET B   1       1.860   2.152  -1.059  1.00  0.00
ATOM      5  CB  MET B   1       2.641   -.894  -1.739  1.00  0.00
ATOM      6  CG  MET B   1       2.291  -2.375  -1.734  1.00  0.00
ATOM      7  SD  MET B   1       2.986  -3.259  -3.144  1.00  0.00
ATOM      8  CE  MET B   1       4.724  -3.271  -2.713  1.00  0.00
ATOM     20  N   HIS B   2       3.562   1.456    .010  1.00  0.00
ATOM     21  CA  HIS B   2       4.239   2.720    .145  1.00  0.00
ATOM     22  C   HIS B   2       5.616   2.590   -.395  1.00  0.00
ATOM     23  O   HIS B   2       6.364   1.602   -.195  1.00  0.00
ATOM     24  CB  HIS B   2       4.291   3.179   1.605  1.00  0.00
ATOM     25  CG  HIS B   2       2.941   3.370   2.224  1.00  0.00
ATOM     26  ND1 HIS B   2       2.182   4.503   2.019  1.00  0.00
ATOM     27  CD2 HIS B   2       2.215   2.574   3.043  1.00  0.00
ATOM     28  CE1 HIS B   2       1.046   4.394   2.685  1.00  0.00
ATOM     29  NE2 HIS B   2       1.041   3.234   3.314  1.00  0.00
ATOM     37  N   VAL B   3       6.006   3.722  -1.041  1.00  0.00
ATOM     38  CA  VAL B   3       7.343   3.726  -1.678  1.00  0.00
ATOM     39  C   VAL B   3       8.177   4.929  -1.224  1.00  0.00
ATOM     40  O   VAL B   3       7.748   6.088  -1.328  1.00  0.00
ATOM     41  CB  VAL B   3       7.207   3.757  -3.212  1.00  0.00
ATOM     42  CG1 VAL B   3       6.237   4.849  -3.639  1.00  0.00
ATOM     43  CG2 VAL B   3       8.572   3.968  -3.848  1.00  0.00
ATOM     53  N   ALA B   4       9.400   4.693   -.823  1.00  0.00
ATOM     54  CA  ALA B   4      10.195   5.841   -.477  1.00  0.00
ATOM     55  C   ALA B   4      11.377   5.805  -1.496  1.00  0.00
ATOM     56  O   ALA B   4      11.986   4.833  -1.972  1.00  0.00
ATOM     57  CB  ALA B   4      10.567   5.737    .932  1.00  0.00
ATOM     63  N   GLN B   5      11.897   6.909  -1.707  1.00  0.00
ATOM     64  CA  GLN B   5      13.044   7.024  -2.576  1.00  0.00
ATOM     65  C   GLN B   5      14.116   7.950  -1.984  1.00  0.00
ATOM     66  O   GLN B   5      13.763   8.883  -1.254  1.00  0.00
ATOM     67  CB  GLN B   5      12.608   7.532  -3.953  1.00  0.00
ATOM     68  CG  GLN B   5      11.344   6.879  -4.486  1.00  0.00
ATOM     69  CD  GLN B   5      11.044   7.282  -5.917  1.00  0.00
ATOM     70  OE1 GLN B   5      10.023   6.887  -6.486  1.00  0.00
ATOM     71  NE2 GLN B   5      11.933   8.072  -6.507  1.00  0.00
ATOM     80  N   PRO B   6      15.438   7.781  -2.382  1.00  0.00
ATOM     81  CA  PRO B   6      16.258   8.797  -1.779  1.00  0.00
ATOM     82  C   PRO B   6      16.043  10.159  -2.456  1.00  0.00
ATOM     83  O   PRO B   6      15.627  10.190  -3.615  1.00  0.00
ATOM     84  CB  PRO B   6      17.674   8.260  -2.007  1.00  0.00
ATOM     85  CG  PRO B   6      17.559   7.440  -3.247  1.00  0.00
ATOM     86  CD  PRO B   6      16.206   6.789  -3.141  1.00  0.00
ATOM     94  N   ALA B   7      16.291  11.333  -1.808  1.00  0.00
ATOM     95  CA  ALA B   7      15.901  12.428  -2.682  1.00  0.00
ATOM     96  C   ALA B   7      16.554  12.912  -3.933  1.00  0.00
ATOM     97  O   ALA B   7      15.779  13.232  -4.809  1.00  0.00
ATOM     98  CB  ALA B   7      16.113  13.493  -1.613  1.00  0.00
ATOM    104  N   VAL B   8      17.928  12.970  -3.945  1.00  0.00
ATOM    105  CA  VAL B   8      18.742  13.360  -5.136  1.00  0.00
ATOM    106  C   VAL B   8      19.970  12.431  -5.469  1.00  0.00
ATOM    107  O   VAL B   8      20.556  12.004  -4.499  1.00  0.00
ATOM    108  CB  VAL B   8      19.262  14.795  -4.932  1.00  0.00
ATOM    109  CG1 VAL B   8      20.115  15.226  -6.115  1.00  0.00
ATOM    110  CG2 VAL B   8      18.091  15.746  -4.736  1.00  0.00
ATOM    120  N   VAL B   9      20.423  12.080  -6.559  1.00  0.00
ATOM    121  CA  VAL B   9      21.585  11.192  -6.647  1.00  0.00
ATOM    122  C   VAL B   9      22.519  11.710  -7.598  1.00  0.00
ATOM    123  O   VAL B   9      21.873  12.049  -8.568  1.00  0.00
ATOM    124  CB  VAL B   9      21.194   9.767  -7.082  1.00  0.00
ATOM    125  CG1 VAL B   9      22.429   8.886  -7.191  1.00  0.00
ATOM    126  CG2 VAL B   9      20.197   9.179  -6.095  1.00  0.00
ATOM    136  N   LEU B  10      23.811  11.842  -7.317  1.00  0.00
ATOM    137  CA  LEU B  10      24.655  12.430  -8.261  1.00  0.00
ATOM    138  C   LEU B  10      25.478  11.431  -9.004  1.00  0.00
ATOM    139  O   LEU B  10      26.104  10.572  -8.425  1.00  0.00
ATOM    140  CB  LEU B  10      25.572  13.440  -7.559  1.00  0.00
ATOM    141  CG  LEU B  10      24.967  14.828  -7.312  1.00  0.00
ATOM    142  CD1 LEU B  10      23.807  14.710  -6.332  1.00  0.00
ATOM    143  CD2 LEU B  10      26.041  15.763  -6.777  1.00  0.00
ATOM    155  N   ALA B  11      25.490  11.649 -10.442  1.00  0.00
ATOM    156  CA  ALA B  11      26.228  10.684 -11.111  1.00  0.00
ATOM    157  C   ALA B  11      27.521  11.238 -11.753  1.00  0.00
ATOM    158  O   ALA B  11      27.905  12.408 -12.083  1.00  0.00
ATOM    159  CB  ALA B  11      25.404  10.150 -12.123  1.00  0.00
ATOM    165  N   SER B  12      28.289  10.347 -12.152  1.00  0.00
ATOM    166  CA  SER B  12      29.429  11.015 -12.648  1.00  0.00
ATOM    167  C   SER B  12      29.454  10.772 -14.106  1.00  0.00
ATOM    168  O   SER B  12      28.505  10.197 -14.587  1.00  0.00
ATOM    169  CB  SER B  12      30.698  10.509 -11.990  1.00  0.00
ATOM    170  OG  SER B  12      30.987   9.199 -12.397  1.00  0.00
ATOM    176  N   SER B  13      30.412  11.250 -14.859  1.00  0.00
ATOM    177  CA  SER B  13      30.583  11.077 -16.378  1.00  0.00
ATOM    178  C   SER B  13      30.791   9.815 -17.071  1.00  0.00
ATOM    179  O   SER B  13      30.687   9.674 -18.260  1.00  0.00
ATOM    180  CB  SER B  13      31.756  11.918 -16.841  1.00  0.00
ATOM    181  OG  SER B  13      32.935  11.538 -16.185  1.00  0.00
ATOM    187  N   ARG B  14      31.077   8.981 -16.235  1.00  0.00
ATOM    188  CA  ARG B  14      31.410   7.629 -16.363  1.00  0.00
ATOM    189  C   ARG B  14      29.975   7.288 -16.135  1.00  0.00
ATOM    190  O   ARG B  14      29.813   6.102 -15.855  1.00  0.00
ATOM    191  CB  ARG B  14      32.376   7.075 -15.326  1.00  0.00
ATOM    192  CG  ARG B  14      33.775   7.668 -15.375  1.00  0.00
ATOM    193  CD  ARG B  14      34.663   7.064 -14.348  1.00  0.00
ATOM    194  NE  ARG B  14      36.003   7.629 -14.391  1.00  0.00
ATOM    195  CZ  ARG B  14      37.020   7.245 -13.595  1.00  0.00
ATOM    196  NH1 ARG B  14      36.836   6.297 -12.703  1.00  0.00
ATOM    197  NH2 ARG B  14      38.204   7.821 -13.712  1.00  0.00
ATOM    211  N   GLY B  15      28.931   8.255 -15.921  1.00  0.00
ATOM    212  CA  GLY B  15      27.865   7.445 -15.495  1.00  0.00
ATOM    213  C   GLY B  15      27.213   6.699 -14.320  1.00  0.00
ATOM    214  O   GLY B  15      26.022   6.818 -14.186  1.00  0.00
ATOM    218  N   VAL B  16      27.917   6.122 -13.378  1.00  0.00
ATOM    219  CA  VAL B  16      26.908   5.429 -12.868  1.00  0.00
ATOM    220  C   VAL B  16      25.907   5.830 -11.792  1.00  0.00
ATOM    221  O   VAL B  16      26.347   6.633 -10.954  1.00  0.00
ATOM    222  CB  VAL B  16      27.616   4.142 -12.404  1.00  0.00
ATOM    223  CG1 VAL B  16      26.630   3.212 -11.712  1.00  0.00
ATOM    224  CG2 VAL B  16      28.266   3.451 -13.592  1.00  0.00
ATOM    234  N   ALA B  17      24.564   5.543 -11.832  1.00  0.00
ATOM    235  CA  ALA B  17      23.809   5.997 -10.636  1.00  0.00
ATOM    236  C   ALA B  17      23.035   4.896  -9.829  1.00  0.00
ATOM    237  O   ALA B  17      22.524   3.861 -10.264  1.00  0.00
ATOM    238  CB  ALA B  17      22.952   6.998 -11.176  1.00  0.00
ATOM    244  N   SER B  18      22.960   4.998  -8.609  1.00  0.00
ATOM    245  CA  SER B  18      22.141   3.915  -8.062  1.00  0.00
ATOM    246  C   SER B  18      20.981   4.448  -7.353  1.00  0.00
ATOM    247  O   SER B  18      21.072   5.305  -6.496  1.00  0.00
ATOM    248  CB  SER B  18      22.942   3.048  -7.110  1.00  0.00
ATOM    249  OG  SER B  18      23.973   2.380  -7.786  1.00  0.00
ATOM    255  N   PHE B  19      19.843   3.855  -7.656  1.00  0.00
ATOM    256  CA  PHE B  19      18.739   4.346  -7.034  1.00  0.00
ATOM    257  C   PHE B  19      18.197   3.282  -6.036  1.00  0.00
ATOM    258  O   PHE B  19      17.911   2.129  -6.239  1.00  0.00
ATOM    259  CB  PHE B  19      17.699   4.727  -8.089  1.00  0.00
ATOM    260  CG  PHE B  19      16.329   4.979  -7.527  1.00  0.00
ATOM    261  CD1 PHE B  19      15.978   6.235  -7.055  1.00  0.00
ATOM    262  CD2 PHE B  19      15.389   3.961  -7.469  1.00  0.00
ATOM    263  CE1 PHE B  19      14.718   6.468  -6.537  1.00  0.00
ATOM    264  CE2 PHE B  19      14.128   4.192  -6.954  1.00  0.00
ATOM    265  CZ  PHE B  19      13.793   5.447  -6.487  1.00  0.00
ATOM    275  N   VAL B  20      17.869   3.648  -4.913  1.00  0.00
ATOM    276  CA  VAL B  20      17.294   2.618  -4.032  1.00  0.00
ATOM    277  C   VAL B  20      15.848   2.917  -3.681  1.00  0.00
ATOM    278  O   VAL B  20      15.539   4.036  -3.319  1.00  0.00
ATOM    279  CB  VAL B  20      18.110   2.507  -2.731  1.00  0.00
ATOM    280  CG1 VAL B  20      17.493   1.473  -1.801  1.00  0.00
ATOM    281  CG2 VAL B  20      19.553   2.150  -3.053  1.00  0.00
ATOM    291  N   CYS B  21      14.955   1.891  -3.733  1.00  0.00
ATOM    292  CA  CYS B  21      13.643   2.170  -3.419  1.00  0.00
ATOM    293  C   CYS B  21      13.135   1.435  -2.174  1.00  0.00
ATOM    294  O   CYS B  21      13.492    .306  -1.814  1.00  0.00
ATOM    295  CB  CYS B  21      12.773   1.820  -4.627  1.00  0.00
ATOM    296  SG  CYS B  21      11.001   2.055  -4.354  1.00  0.00
ATOM    302  N   GLU B  22      12.344   1.984  -1.384  1.00  0.00
ATOM    303  CA  GLU B  22      11.966   1.123   -.250  1.00  0.00
ATOM    304  C   GLU B  22      10.467    .954   -.225  1.00  0.00
ATOM    305  O   GLU B  22       9.585   1.791   -.277  1.00  0.00
ATOM    306  CB  GLU B  22      12.445   1.712   1.079  1.00  0.00
ATOM    307  CG  GLU B  22      12.116    .862   2.298  1.00  0.00
ATOM    308  CD  GLU B  22      12.664   1.435   3.575  1.00  0.00
ATOM    309  OE1 GLU B  22      13.312   2.452   3.518  1.00  0.00
ATOM    310  OE2 GLU B  22      12.433    .854   4.610  1.00  0.00
ATOM    317  N   TYR B  23      10.052   -.271   -.059  1.00  0.00
ATOM    318  CA  TYR B  23       8.666   -.497   -.043  1.00  0.00
ATOM    319  C   TYR B  23       8.100   -.920   1.255  1.00  0.00
ATOM    320  O   TYR B  23       8.293  -1.987   1.808  1.00  0.00
ATOM    321  CB  TYR B  23       8.320  -1.539  -1.110  1.00  0.00
ATOM    322  CG  TYR B  23       8.645  -1.099  -2.520  1.00  0.00
ATOM    323  CD1 TYR B  23       9.531  -1.839  -3.290  1.00  0.00
ATOM    324  CD2 TYR B  23       8.058    .043  -3.043  1.00  0.00
ATOM    325  CE1 TYR B  23       9.827  -1.437  -4.579  1.00  0.00
ATOM    326  CE2 TYR B  23       8.355    .445  -4.331  1.00  0.00
ATOM    327  CZ  TYR B  23       9.235   -.291  -5.097  1.00  0.00
ATOM    328  OH  TYR B  23       9.531    .109  -6.380  1.00  0.00
ATOM    338  N   GLY B  24       6.958   -.318   1.426  1.00  0.00
ATOM    339  CA  GLY B  24       5.879   -.291   2.426  1.00  0.00
ATOM    340  C   GLY B  24       4.972  -1.427   2.723  1.00  0.00
ATOM    341  O   GLY B  24       3.890  -1.245   3.313  1.00  0.00
ATOM    345  N   SER B  25       5.273  -2.567   2.194  1.00  0.00
ATOM    346  CA  SER B  25       4.414  -3.639   2.580  1.00  0.00
ATOM    347  C   SER B  25       5.258  -4.916   2.779  1.00  0.00
ATOM    348  O   SER B  25       6.351  -5.053   2.263  1.00  0.00
ATOM    349  CB  SER B  25       3.345  -3.850   1.526  1.00  0.00
ATOM    350  OG  SER B  25       2.471  -4.880   1.898  1.00  0.00
ATOM    356  N   SER B  26       4.684  -5.865   3.548  1.00  0.00
ATOM    357  CA  SER B  26       5.323  -7.190   3.772  1.00  0.00
ATOM    358  C   SER B  26       4.779  -7.902   2.739  1.00  0.00
ATOM    359  O   SER B  26       5.557  -8.654   2.138  1.00  0.00
ATOM    360  CB  SER B  26       4.994  -7.852   5.096  1.00  0.00
ATOM    361  OG  SER B  26       3.633  -8.178   5.170  1.00  0.00
ATOM    367  N   GLY B  27       3.632  -7.585   2.185  1.00  0.00
ATOM    368  CA  GLY B  27       3.930  -8.549   1.374  1.00  0.00
ATOM    369  C   GLY B  27       3.812  -9.901   1.676  1.00  0.00
ATOM    370  O   GLY B  27       3.915 -10.590   2.675  1.00  0.00
ATOM    374  N   ASN B  28       4.084 -10.143    .490  1.00  0.00
ATOM    375  CA  ASN B  28       4.588 -11.232   -.084  1.00  0.00
ATOM    376  C   ASN B  28       5.190 -10.564  -1.399  1.00  0.00
ATOM    377  O   ASN B  28       4.556 -10.628  -2.483  1.00  0.00
ATOM    378  CB  ASN B  28       3.524 -12.292   -.304  1.00  0.00
ATOM    379  CG  ASN B  28       4.094 -13.583   -.822  1.00  0.00
ATOM    380  OD1 ASN B  28       5.133 -13.593  -1.492  1.00  0.00
ATOM    381  ND2 ASN B  28       3.433 -14.673   -.527  1.00  0.00
ATOM    388  N   ALA B  29       6.337 -10.371  -1.367  1.00  0.00
ATOM    389  CA  ALA B  29       7.242  -9.829  -2.339  1.00  0.00
ATOM    390  C   ALA B  29       7.103 -10.759  -3.541  1.00  0.00
ATOM    391  O   ALA B  29       7.315 -10.178  -4.597  1.00  0.00
ATOM    392  CB  ALA B  29       8.350  -9.805  -2.005  1.00  0.00
ATOM    398  N   ALA B  30       6.776 -12.153  -3.482  1.00  0.00
ATOM    399  CA  ALA B  30       7.060 -12.292  -4.816  1.00  0.00
ATOM    400  C   ALA B  30       7.318 -12.407  -6.145  1.00  0.00
ATOM    401  O   ALA B  30       8.193 -12.688  -6.931  1.00  0.00
ATOM    402  CB  ALA B  30       6.545 -14.157  -4.314  1.00  0.00
ATOM    408  N   GLU B  31       6.299 -12.064  -6.652  1.00  0.00
ATOM    409  CA  GLU B  31       5.908 -11.859  -8.054  1.00  0.00
ATOM    410  C   GLU B  31       6.048 -10.331  -8.592  1.00  0.00
ATOM    411  O   GLU B  31       5.719 -10.049  -9.732  1.00  0.00
ATOM    412  CB  GLU B  31       4.467 -12.347  -8.217  1.00  0.00
ATOM    413  CG  GLU B  31       4.249 -13.803  -7.832  1.00  0.00
ATOM    414  CD  GLU B  31       5.057 -14.756  -8.669  1.00  0.00
ATOM    415  OE1 GLU B  31       5.354 -14.426  -9.792  1.00  0.00
ATOM    416  OE2 GLU B  31       5.377 -15.816  -8.184  1.00  0.00
ATOM    423  N   VAL B  32       6.485  -9.399  -7.709  1.00  0.00
ATOM    424  CA  VAL B  32       6.552  -7.876  -7.588  1.00  0.00
ATOM    425  C   VAL B  32       7.360  -7.436  -8.847  1.00  0.00
ATOM    426  O   VAL B  32       8.362  -8.142  -9.242  1.00  0.00
ATOM    427  CB  VAL B  32       7.257  -7.412  -6.300  1.00  0.00
ATOM    428  CG1 VAL B  32       8.706  -7.876  -6.289  1.00  0.00
ATOM    429  CG2 VAL B  32       7.175  -5.897  -6.182  1.00  0.00
ATOM    439  N   ARG B  33       6.773  -6.311  -9.425  1.00  0.00
ATOM    440  CA  ARG B  33       7.359  -5.743 -10.570  1.00  0.00
ATOM    441  C   ARG B  33       7.730  -4.354 -10.228  1.00  0.00
ATOM    442  O   ARG B  33       7.082  -3.461  -9.724  1.00  0.00
ATOM    443  CB  ARG B  33       6.405  -5.762 -11.755  1.00  0.00
ATOM    444  CG  ARG B  33       6.938  -5.102 -13.016  1.00  0.00
ATOM    445  CD  ARG B  33       5.978  -5.214 -14.144  1.00  0.00
ATOM    446  NE  ARG B  33       5.847  -6.585 -14.610  1.00  0.00
ATOM    447  CZ  ARG B  33       4.917  -7.010 -15.487  1.00  0.00
ATOM    448  NH1 ARG B  33       4.045  -6.160 -15.983  1.00  0.00
ATOM    449  NH2 ARG B  33       4.881  -8.280 -15.850  1.00  0.00
ATOM    463  N   VAL B  34       8.972  -4.051 -10.588  1.00  0.00
ATOM    464  CA  VAL B  34       9.466  -2.725 -10.237  1.00  0.00
ATOM    465  C   VAL B  34       9.783  -2.013 -11.414  1.00  0.00
ATOM    466  O   VAL B  34      10.465  -2.688 -12.153  1.00  0.00
ATOM    467  CB  VAL B  34      10.729  -2.783  -9.358  1.00  0.00
ATOM    468  CG1 VAL B  34      11.102  -1.392  -8.869  1.00  0.00
ATOM    469  CG2 VAL B  34      10.500  -3.724  -8.185  1.00  0.00
ATOM    479  N   THR B  35       9.216   -.694 -11.535  1.00  0.00
ATOM    480  CA  THR B  35       9.501    .089 -12.744  1.00  0.00
ATOM    481  C   THR B  35      10.231   1.511 -12.526  1.00  0.00
ATOM    482  O   THR B  35       9.967   2.239 -11.557  1.00  0.00
ATOM    483  CB  THR B  35       8.179    .300 -13.504  1.00  0.00
ATOM    484  OG1 THR B  35       7.627   -.972 -13.870  1.00  0.00
ATOM    485  CG2 THR B  35       8.412   1.127 -14.760  1.00  0.00
ATOM    493  N   VAL B  36      11.213   1.900 -13.236  1.00  0.00
ATOM    494  CA  VAL B  36      11.725   3.174 -13.093  1.00  0.00
ATOM    495  C   VAL B  36      11.296   4.003 -14.336  1.00  0.00
ATOM    496  O   VAL B  36      11.461   3.714 -15.546  1.00  0.00
ATOM    497  CB  VAL B  36      13.258   3.106 -12.957  1.00  0.00
ATOM    498  CG1 VAL B  36      13.870   2.419 -14.169  1.00  0.00
ATOM    499  CG2 VAL B  36      13.826   4.506 -12.786  1.00  0.00
ATOM    509  N   LEU B  37      10.736   5.212 -13.949  1.00  0.00
ATOM    510  CA  LEU B  37      10.372   6.012 -15.044  1.00  0.00
ATOM    511  C   LEU B  37      11.140   7.414 -14.977  1.00  0.00
ATOM    512  O   LEU B  37      11.433   8.053 -13.961  1.00  0.00
ATOM    513  CB  LEU B  37       8.849   6.194 -15.035  1.00  0.00
ATOM    514  CG  LEU B  37       8.024   4.900 -15.047  1.00  0.00
ATOM    515  CD1 LEU B  37       7.754   4.457 -13.616  1.00  0.00
ATOM    516  CD2 LEU B  37       6.724   5.134 -15.802  1.00  0.00
ATOM    528  N   ARG B  38      11.490   7.966 -16.120  1.00  0.00
ATOM    529  CA  ARG B  38      11.963   9.259 -16.144  1.00  0.00
ATOM    530  C   ARG B  38      10.908  10.427 -16.552  1.00  0.00
ATOM    531  O   ARG B  38       9.943  10.503 -17.333  1.00  0.00
ATOM    532  CB  ARG B  38      13.153   9.247 -17.093  1.00  0.00
ATOM    533  CG  ARG B  38      13.854  10.586 -17.257  1.00  0.00
ATOM    534  CD  ARG B  38      15.086  10.464 -18.078  1.00  0.00
ATOM    535  NE  ARG B  38      15.785  11.733 -18.198  1.00  0.00
ATOM    536  CZ  ARG B  38      15.627  12.600 -19.217  1.00  0.00
ATOM    537  NH1 ARG B  38      14.792  12.321 -20.194  1.00  0.00
ATOM    538  NH2 ARG B  38      16.311  13.730 -19.235  1.00  0.00
ATOM    552  N   GLN B  39      10.996  11.584 -15.783  1.00  0.00
ATOM    553  CA  GLN B  39       9.930  12.566 -16.237  1.00  0.00
ATOM    554  C   GLN B  39      10.496  13.655 -17.101  1.00  0.00
ATOM    555  O   GLN B  39      11.381  14.364 -16.616  1.00  0.00
ATOM    556  CB  GLN B  39       9.219  13.213 -15.046  1.00  0.00
ATOM    557  CG  GLN B  39       8.061  14.118 -15.428  1.00  0.00
ATOM    558  CD  GLN B  39       7.399  14.754 -14.220  1.00  0.00
ATOM    559  OE1 GLN B  39       7.149  14.089 -13.211  1.00  0.00
ATOM    560  NE2 GLN B  39       7.112  16.047 -14.316  1.00  0.00
ATOM    569  N   ALA B  40      10.114  13.914 -18.249  1.00  0.00
ATOM    570  CA  ALA B  40      10.732  14.872 -18.931  1.00  0.00
ATOM    571  C   ALA B  40      10.081  16.246 -19.197  1.00  0.00
ATOM    572  O   ALA B  40       9.159  16.636 -19.833  1.00  0.00
ATOM    573  CB  ALA B  40      11.052  14.434 -20.254  1.00  0.00
ATOM    579  N   GLY B  41      10.410  17.078 -18.311  1.00  0.00
ATOM    580  CA  GLY B  41       9.690  18.281 -18.405  1.00  0.00
ATOM    581  C   GLY B  41       8.363  17.581 -18.001  1.00  0.00
ATOM    582  O   GLY B  41       8.269  17.009 -16.923  1.00  0.00
ATOM    586  N   SER B  42       7.309  17.738 -18.844  1.00  0.00
ATOM    587  CA  SER B  42       5.925  17.213 -18.638  1.00  0.00
ATOM    588  C   SER B  42       5.594  15.863 -19.193  1.00  0.00
ATOM    589  O   SER B  42       4.389  15.370 -19.173  1.00  0.00
ATOM    590  CB  SER B  42       4.926  18.191 -19.225  1.00  0.00
ATOM    591  OG  SER B  42       5.074  18.286 -20.615  1.00  0.00
ATOM    597  N   GLN B  43       6.621  15.194 -19.812  1.00  0.00
ATOM    598  CA  GLN B  43       6.325  13.988 -20.430  1.00  0.00
ATOM    599  C   GLN B  43       6.794  12.782 -19.770  1.00  0.00
ATOM    600  O   GLN B  43       7.753  12.543 -19.037  1.00  0.00
ATOM    601  CB  GLN B  43       6.882  14.014 -21.855  1.00  0.00
ATOM    602  CG  GLN B  43       6.347  15.148 -22.713  1.00  0.00
ATOM    603  CD  GLN B  43       4.861  15.014 -22.988  1.00  0.00
ATOM    604  OE1 GLN B  43       4.415  14.042 -23.604  1.00  0.00
ATOM    605  NE2 GLN B  43       4.086  15.991 -22.533  1.00  0.00
ATOM    614  N   MET B  44       6.241  11.691 -19.910  1.00  0.00
ATOM    615  CA  MET B  44       6.924  10.706 -19.073  1.00  0.00
ATOM    616  C   MET B  44       7.387   9.478 -19.852  1.00  0.00
ATOM    617  O   MET B  44       6.618   8.928 -20.649  1.00  0.00
ATOM    618  CB  MET B  44       6.008  10.280 -17.927  1.00  0.00
ATOM    619  CG  MET B  44       6.625   9.271 -16.970  1.00  0.00
ATOM    620  SD  MET B  44       5.535   8.864 -15.591  1.00  0.00
ATOM    621  CE  MET B  44       5.579  10.393 -14.662  1.00  0.00
ATOM    631  N   THR B  45       8.579   8.989 -19.575  1.00  0.00
ATOM    632  CA  THR B  45       8.944   7.950 -20.326  1.00  0.00
ATOM    633  C   THR B  45       9.359   6.680 -19.411  1.00  0.00
ATOM    634  O   THR B  45       9.721   6.513 -18.227  1.00  0.00
ATOM    635  CB  THR B  45      10.082   8.420 -21.251  1.00  0.00
ATOM    636  OG1 THR B  45      11.207   8.825 -20.461  1.00  0.00
ATOM    637  CG2 THR B  45       9.623   9.589 -22.109  1.00  0.00
ATOM    645  N   GLU B  46       9.256   5.530 -19.947  1.00  0.00
ATOM    646  CA  GLU B  46       9.606   4.429 -19.001  1.00  0.00
ATOM    647  C   GLU B  46      10.887   4.023 -19.512  1.00  0.00
ATOM    648  O   GLU B  46      11.070   3.741 -20.724  1.00  0.00
ATOM    649  CB  GLU B  46       8.624   3.255 -18.998  1.00  0.00
ATOM    650  CG  GLU B  46       9.006   2.118 -18.060  1.00  0.00
ATOM    651  CD  GLU B  46       8.006    .996 -18.064  1.00  0.00
ATOM    652  OE1 GLU B  46       6.852   1.254 -18.312  1.00  0.00
ATOM    653  OE2 GLU B  46       8.396   -.122 -17.819  1.00  0.00
ATOM    660  N   VAL B  47      11.793   3.879 -18.605  1.00  0.00
ATOM    661  CA  VAL B  47      13.138   3.650 -18.919  1.00  0.00
ATOM    662  C   VAL B  47      13.577   2.251 -18.517  1.00  0.00
ATOM    663  O   VAL B  47      14.285   1.598 -19.286  1.00  0.00
ATOM    664  CB  VAL B  47      14.012   4.703 -18.211  1.00  0.00
ATOM    665  CG1 VAL B  47      15.488   4.414 -18.446  1.00  0.00
ATOM    666  CG2 VAL B  47      13.649   6.095 -18.706  1.00  0.00
ATOM    676  N   CYS B  48      13.122   1.795 -17.475  1.00  0.00
ATOM    677  CA  CYS B  48      13.446    .499 -17.112  1.00  0.00
ATOM    678  C   CYS B  48      12.576   -.234 -16.247  1.00  0.00
ATOM    679  O   CYS B  48      11.716   -.080 -15.422  1.00  0.00
ATOM    680  CB  CYS B  48      14.822    .513 -16.446  1.00  0.00
ATOM    681  SG  CYS B  48      15.428  -1.123 -15.968  1.00  0.00
ATOM    687  N   ALA B  49      12.686  -1.399 -16.573  1.00  0.00
ATOM    688  CA  ALA B  49      11.830  -2.083 -15.764  1.00  0.00
ATOM    689  C   ALA B  49      12.446  -3.165 -15.303  1.00  0.00
ATOM    690  O   ALA B  49      13.328  -3.784 -15.917  1.00  0.00
ATOM    691  CB  ALA B  49      10.692  -2.205 -16.279  1.00  0.00
ATOM    697  N   ALA B  50      11.908  -3.547 -14.349  1.00  0.00
ATOM    698  CA  ALA B  50      12.502  -4.736 -14.005  1.00  0.00
ATOM    699  C   ALA B  50      11.647  -5.327 -13.195  1.00  0.00
ATOM    700  O   ALA B  50      10.945  -4.635 -12.544  1.00  0.00
ATOM    701  CB  ALA B  50      13.694  -4.557 -13.170  1.00  0.00
ATOM    707  N   THR B  51      11.744  -6.728 -13.391  1.00  0.00
ATOM    708  CA  THR B  51      10.841  -7.554 -12.783  1.00  0.00
ATOM    709  C   THR B  51      11.546  -8.495 -12.159  1.00  0.00
ATOM    710  O   THR B  51      12.400  -9.181 -12.667  1.00  0.00
ATOM    711  CB  THR B  51       9.854  -8.221 -13.758  1.00  0.00
ATOM    712  OG1 THR B  51       9.175  -7.212 -14.518  1.00  0.00
ATOM    713  CG2 THR B  51       8.831  -9.051 -12.998  1.00  0.00
ATOM    721  N   TYR B  52      11.143  -8.679 -11.035  1.00  0.00
ATOM    722  CA  TYR B  52      11.778  -9.576 -10.331  1.00  0.00
ATOM    723  C   TYR B  52      10.766 -10.310 -10.077  1.00  0.00
ATOM    724  O   TYR B  52       9.615  -9.923  -9.686  1.00  0.00
ATOM    725  CB  TYR B  52      12.466  -9.057  -9.067  1.00  0.00
ATOM    726  CG  TYR B  52      13.401  -7.894  -9.315  1.00  0.00
ATOM    727  CD1 TYR B  52      12.909  -6.597  -9.320  1.00  0.00
ATOM    728  CD2 TYR B  52      14.751  -8.125  -9.536  1.00  0.00
ATOM    729  CE1 TYR B  52      13.763  -5.535  -9.546  1.00  0.00
ATOM    730  CE2 TYR B  52      15.605  -7.063  -9.762  1.00  0.00
ATOM    731  CZ  TYR B  52      15.115  -5.772  -9.768  1.00  0.00
ATOM    732  OH  TYR B  52      15.966  -4.715  -9.993  1.00  0.00
ATOM    742  N   THR B  53      11.363 -11.258  -9.845  1.00  0.00
ATOM    743  CA  THR B  53      10.698 -12.260  -9.482  1.00  0.00
ATOM    744  C   THR B  53      11.541 -12.675  -8.392  1.00  0.00
ATOM    745  O   THR B  53      12.520 -12.162  -8.211  1.00  0.00
ATOM    746  CB  THR B  53      10.530 -13.312 -10.594  1.00  0.00
ATOM    747  OG1 THR B  53      11.792 -13.937 -10.860  1.00  0.00
ATOM    748  CG2 THR B  53      10.012 -12.662 -11.869  1.00  0.00
ATOM    756  N   VAL B  54      11.007 -13.518  -7.530  1.00  0.00
ATOM    757  CA  VAL B  54      11.693 -14.021  -6.426  1.00  0.00
ATOM    758  C   VAL B  54      11.773 -14.706  -7.823  1.00  0.00
ATOM    759  O   VAL B  54      10.737 -14.734  -8.505  1.00  0.00
ATOM    760  CB  VAL B  54      10.961 -14.690  -5.247  1.00  0.00
ATOM    761  CG1 VAL B  54      10.292 -15.980  -5.698  1.00  0.00
ATOM    762  CG2 VAL B  54      11.940 -14.958  -4.114  1.00  0.00
ATOM    772  N   GLU B  55      12.665 -15.285  -8.075  1.00  0.00
ATOM    773  CA  GLU B  55      13.674 -16.072  -8.714  1.00  0.00
ATOM    774  C   GLU B  55      14.364 -15.051  -9.777  1.00  0.00
ATOM    775  O   GLU B  55      14.779 -15.433 -10.884  1.00  0.00
ATOM    776  CB  GLU B  55      13.059 -17.307  -9.376  1.00  0.00
ATOM    777  CG  GLU B  55      12.349 -18.248  -8.414  1.00  0.00
ATOM    778  CD  GLU B  55      11.848 -19.499  -9.081  1.00  0.00
ATOM    779  OE1 GLU B  55      11.944 -19.588 -10.282  1.00  0.00
ATOM    780  OE2 GLU B  55      11.370 -20.367  -8.390  1.00  0.00
ATOM    787  N   ASP B  56      14.404 -13.724  -9.397  1.00  0.00
ATOM    788  CA  ASP B  56      15.274 -12.502  -9.641  1.00  0.00
ATOM    789  C   ASP B  56      15.540 -12.007 -10.977  1.00  0.00
ATOM    790  O   ASP B  56      16.576 -11.350 -11.232  1.00  0.00
ATOM    791  CB  ASP B  56      16.662 -12.720  -9.033  1.00  0.00
ATOM    792  CG  ASP B  56      16.627 -12.890  -7.520  1.00  0.00
ATOM    793  OD1 ASP B  56      15.922 -12.150  -6.875  1.00  0.00
ATOM    794  OD2 ASP B  56      17.306 -13.757  -7.025  1.00  0.00
ATOM    799  N   GLU B  57      14.817 -12.476 -11.900  1.00  0.00
ATOM    800  CA  GLU B  57      15.221 -11.869 -13.049  1.00  0.00
ATOM    801  C   GLU B  57      15.023 -10.439 -12.778  1.00  0.00
ATOM    802  O   GLU B  57      14.398  -9.935 -11.665  1.00  0.00
ATOM    803  CB  GLU B  57      14.415 -12.348 -14.259  1.00  0.00
ATOM    804  CG  GLU B  57      14.656 -13.802 -14.639  1.00  0.00
ATOM    805  CD  GLU B  57      13.874 -14.228 -15.851  1.00  0.00
ATOM    806  OE1 GLU B  57      13.109 -13.437 -16.348  1.00  0.00
ATOM    807  OE2 GLU B  57      14.043 -15.345 -16.280  1.00  0.00
ATOM    814  N   LEU B  58      15.879  -9.827 -13.717  1.00  0.00
ATOM    815  CA  LEU B  58      15.799  -8.465 -14.004  1.00  0.00
ATOM    816  C   LEU B  58      15.693  -8.109 -15.514  1.00  0.00
ATOM    817  O   LEU B  58      16.493  -8.592 -16.265  1.00  0.00
ATOM    818  CB  LEU B  58      17.029  -7.791 -13.384  1.00  0.00
ATOM    819  CG  LEU B  58      17.090  -6.264 -13.519  1.00  0.00
ATOM    820  CD1 LEU B  58      17.882  -5.682 -12.357  1.00  0.00
ATOM    821  CD2 LEU B  58      17.726  -5.898 -14.852  1.00  0.00
ATOM    833  N   ALA B  59      14.799  -7.289 -15.975  1.00  0.00
ATOM    834  CA  ALA B  59      14.917  -6.950 -17.363  1.00  0.00
ATOM    835  C   ALA B  59      15.486  -5.492 -17.711  1.00  0.00
ATOM    836  O   ALA B  59      15.459  -4.613 -16.830  1.00  0.00
ATOM    837  CB  ALA B  59      13.723  -7.256 -17.935  1.00  0.00
ATOM    843  N   PHE B  60      16.002  -5.189 -18.921  1.00  0.00
ATOM    844  CA  PHE B  60      16.413  -3.829 -18.975  1.00  0.00
ATOM    845  C   PHE B  60      15.987  -3.196 -20.045  1.00  0.00
ATOM    846  O   PHE B  60      15.708  -3.757 -21.085  1.00  0.00
ATOM    847  CB  PHE B  60      17.934  -3.673 -18.966  1.00  0.00
ATOM    848  CG  PHE B  60      18.624  -4.391 -20.091  1.00  0.00
ATOM    849  CD1 PHE B  60      18.815  -3.768 -21.316  1.00  0.00
ATOM    850  CD2 PHE B  60      19.082  -5.689 -19.928  1.00  0.00
ATOM    851  CE1 PHE B  60      19.449  -4.428 -22.352  1.00  0.00
ATOM    852  CE2 PHE B  60      19.717  -6.350 -20.961  1.00  0.00
ATOM    853  CZ  PHE B  60      19.900  -5.718 -22.175  1.00  0.00
ATOM    863  N   LEU B  61      15.786  -2.033 -19.829  1.00  0.00
ATOM    864  CA  LEU B  61      15.281  -1.674 -20.995  1.00  0.00
ATOM    865  C   LEU B  61      16.174   -.774 -21.597  1.00  0.00
ATOM    866  O   LEU B  61      17.221   -.618 -20.967  1.00  0.00
ATOM    867  CB  LEU B  61      13.899  -1.034 -20.815  1.00  0.00
ATOM    868  CG  LEU B  61      12.855  -1.896 -20.095  1.00  0.00
ATOM    869  CD1 LEU B  61      11.595  -1.075 -19.856  1.00  0.00
ATOM    870  CD2 LEU B  61      12.553  -3.131 -20.930  1.00  0.00
ATOM    882  N   ASP B  62      15.799   -.235 -22.658  1.00  0.00
ATOM    883  CA  ASP B  62      16.736    .288 -23.390  1.00  0.00
ATOM    884  C   ASP B  62      17.837   1.220 -22.886  1.00  0.00
ATOM    885  O   ASP B  62      17.639   2.218 -22.201  1.00  0.00
ATOM    886  CB  ASP B  62      15.943    .979 -24.503  1.00  0.00
ATOM    887  CG  ASP B  62      15.280   -.005 -25.457  1.00  0.00
ATOM    888  OD1 ASP B  62      15.558  -1.176 -25.359  1.00  0.00
ATOM    889  OD2 ASP B  62      14.502    .425 -26.275  1.00  0.00
ATOM    894  N   ASP B  63      19.040    .820 -23.314  1.00  0.00
ATOM    895  CA  ASP B  63      20.317   1.437 -23.105  1.00  0.00
ATOM    896  C   ASP B  63      20.479   1.500 -21.680  1.00  0.00
ATOM    897  O   ASP B  63      21.395   2.120 -21.130  1.00  0.00
ATOM    898  CB  ASP B  63      20.409   2.839 -23.713  1.00  0.00
ATOM    899  CG  ASP B  63      20.319   2.833 -25.233  1.00  0.00
ATOM    900  OD1 ASP B  63      20.511   1.792 -25.816  1.00  0.00
ATOM    901  OD2 ASP B  63      20.059   3.869 -25.797  1.00  0.00
ATOM    906  N   SER B  64      19.755    .719 -21.026  1.00  0.00
ATOM    907  CA  SER B  64      19.810    .974 -19.677  1.00  0.00
ATOM    908  C   SER B  64      20.023   -.347 -19.543  1.00  0.00
ATOM    909  O   SER B  64      19.411  -1.291 -20.032  1.00  0.00
ATOM    910  CB  SER B  64      18.552   1.494 -19.010  1.00  0.00
ATOM    911  OG  SER B  64      18.169   2.729 -19.552  1.00  0.00
ATOM    917  N   THR B  65      20.812   -.375 -18.745  1.00  0.00
ATOM    918  CA  THR B  65      21.248  -1.406 -18.180  1.00  0.00
ATOM    919  C   THR B  65      20.894  -1.032 -16.809  1.00  0.00
ATOM    920  O   THR B  65      21.133    .077 -16.272  1.00  0.00
ATOM    921  CB  THR B  65      22.751  -1.636 -18.422  1.00  0.00
ATOM    922  OG1 THR B  65      22.988  -1.825 -19.823  1.00  0.00
ATOM    923  CG2 THR B  65      23.232  -2.862 -17.661  1.00  0.00
ATOM    931  N   CYS B  66      20.312  -2.016 -16.244  1.00  0.00
ATOM    932  CA  CYS B  66      19.778  -1.968 -15.017  1.00  0.00
ATOM    933  C   CYS B  66      20.172  -3.047 -14.253  1.00  0.00
ATOM    934  O   CYS B  66      19.889  -4.169 -14.579  1.00  0.00
ATOM    935  CB  CYS B  66      18.251  -1.943 -15.090  1.00  0.00
ATOM    936  SG  CYS B  66      17.435  -1.938 -13.476  1.00  0.00
ATOM    942  N   THR B  67      20.557  -2.765 -13.195  1.00  0.00
ATOM    943  CA  THR B  67      20.899  -4.016 -12.444  1.00  0.00
ATOM    944  C   THR B  67      20.277  -3.687 -11.215  1.00  0.00
ATOM    945  O   THR B  67      20.100  -2.615 -10.611  1.00  0.00
ATOM    946  CB  THR B  67      22.398  -4.307 -12.247  1.00  0.00
ATOM    947  OG1 THR B  67      22.963  -3.337 -11.357  1.00  0.00
ATOM    948  CG2 THR B  67      23.130  -4.255 -13.580  1.00  0.00
ATOM    956  N   GLY B  68      20.090  -4.736 -10.618  1.00  0.00
ATOM    957  CA  GLY B  68      19.424  -4.482  -9.512  1.00  0.00
ATOM    958  C   GLY B  68      19.299  -5.742  -8.933  1.00  0.00
ATOM    959  O   GLY B  68      19.642  -6.842  -9.428  1.00  0.00
ATOM    963  N   THR B  69      18.746  -5.545  -7.836  1.00  0.00
ATOM    964  CA  THR B  69      18.650  -6.706  -6.906  1.00  0.00
ATOM    965  C   THR B  69      17.486  -6.533  -5.955  1.00  0.00
ATOM    966  O   THR B  69      16.918  -5.416  -5.613  1.00  0.00
ATOM    967  CB  THR B  69      19.942  -6.897  -6.090  1.00  0.00
ATOM    968  OG1 THR B  69      19.897  -8.156  -5.405  1.00  0.00
ATOM    969  CG2 THR B  69      20.102  -5.777  -5.074  1.00  0.00
ATOM    977  N   SER B  70      17.191  -7.585  -5.283  1.00  0.00
ATOM    978  CA  SER B  70      16.106  -7.295  -4.315  1.00  0.00
ATOM    979  C   SER B  70      16.445  -7.914  -3.110  1.00  0.00
ATOM    980  O   SER B  70      17.112  -8.970  -3.022  1.00  0.00
ATOM    981  CB  SER B  70      14.751  -7.812  -4.759  1.00  0.00
ATOM    982  OG  SER B  70      14.739  -9.212  -4.806  1.00  0.00
ATOM    988  N   SER B  71      15.761  -7.255  -2.174  1.00  0.00
ATOM    989  CA  SER B  71      15.793  -7.793   -.815  1.00  0.00
ATOM    990  C   SER B  71      14.801  -7.470    .088  1.00  0.00
ATOM    991  O   SER B  71      14.296  -6.424    .527  1.00  0.00
ATOM    992  CB  SER B  71      17.084  -7.398   -.126  1.00  0.00
ATOM    993  OG  SER B  71      17.130  -7.901   1.181  1.00  0.00
ATOM    999  N   GLY B  72      14.041  -8.476    .200  1.00  0.00
ATOM   1000  CA  GLY B  72      13.153  -8.101   1.176  1.00  0.00
ATOM   1001  C   GLY B  72      12.227  -7.062    .522  1.00  0.00
ATOM   1002  O   GLY B  72      11.659  -7.268   -.571  1.00  0.00
ATOM   1006  N   ASN B  73      12.141  -5.916   1.241  1.00  0.00
ATOM   1007  CA  ASN B  73      11.320  -4.768    .693  1.00  0.00
ATOM   1008  C   ASN B  73      12.174  -3.595   -.158  1.00  0.00
ATOM   1009  O   ASN B  73      11.875  -2.425   -.435  1.00  0.00
ATOM   1010  CB  ASN B  73      10.560  -4.150   1.852  1.00  0.00
ATOM   1011  CG  ASN B  73      11.470  -3.529   2.875  1.00  0.00
ATOM   1012  OD1 ASN B  73      12.671  -3.823   2.915  1.00  0.00
ATOM   1013  ND2 ASN B  73      10.923  -2.675   3.702  1.00  0.00
ATOM   1020  N   LYS B  74      13.388  -3.800   -.460  1.00  0.00
ATOM   1021  CA  LYS B  74      14.198  -2.720  -1.102  1.00  0.00
ATOM   1022  C   LYS B  74      14.625  -3.110  -2.523  1.00  0.00
ATOM   1023  O   LYS B  74      15.038  -4.244  -2.935  1.00  0.00
ATOM   1024  CB  LYS B  74      15.436  -2.397   -.264  1.00  0.00
ATOM   1025  CG  LYS B  74      15.134  -1.747   1.080  1.00  0.00
ATOM   1026  CD  LYS B  74      16.413  -1.337   1.795  1.00  0.00
ATOM   1027  CE  LYS B  74      16.112   -.654   3.121  1.00  0.00
ATOM   1028  NZ  LYS B  74      17.353   -.219   3.818  1.00  0.00
ATOM   1042  N   VAL B  75      14.435  -2.127  -3.380  1.00  0.00
ATOM   1043  CA  VAL B  75      14.873  -2.429  -4.672  1.00  0.00
ATOM   1044  C   VAL B  75      15.993  -1.416  -5.131  1.00  0.00
ATOM   1045  O   VAL B  75      16.182   -.237  -4.932  1.00  0.00
ATOM   1046  CB  VAL B  75      13.664  -2.392  -5.625  1.00  0.00
ATOM   1047  CG1 VAL B  75      14.079  -2.812  -7.027  1.00  0.00
ATOM   1048  CG2 VAL B  75      12.560  -3.294  -5.096  1.00  0.00
ATOM   1058  N   ASN B  76      17.011  -2.049  -5.694  1.00  0.00
ATOM   1059  CA  ASN B  76      18.168  -1.108  -6.062  1.00  0.00
ATOM   1060  C   ASN B  76      18.418  -1.029  -7.557  1.00  0.00
ATOM   1061  O   ASN B  76      18.657  -2.178  -8.110  1.00  0.00
ATOM   1062  CB  ASN B  76      19.456  -1.518  -5.372  1.00  0.00
ATOM   1063  CG  ASN B  76      20.571   -.536  -5.599  1.00  0.00
ATOM   1064  OD1 ASN B  76      20.601    .165  -6.617  1.00  0.00
ATOM   1065  ND2 ASN B  76      21.491   -.471  -4.669  1.00  0.00
ATOM   1072  N   LEU B  77      18.358    .134  -8.251  1.00  0.00
ATOM   1073  CA  LEU B  77      18.535    .139  -9.636  1.00  0.00
ATOM   1074  C   LEU B  77      19.894    .785 -10.004  1.00  0.00
ATOM   1075  O   LEU B  77      20.379   1.836  -9.641  1.00  0.00
ATOM   1076  CB  LEU B  77      17.368    .891 -10.289  1.00  0.00
ATOM   1077  CG  LEU B  77      15.965    .429  -9.876  1.00  0.00
ATOM   1078  CD1 LEU B  77      14.920   1.295 -10.567  1.00  0.00
ATOM   1079  CD2 LEU B  77      15.785  -1.038 -10.239  1.00  0.00
ATOM   1091  N   THR B  78      20.665    .081 -10.711  1.00  0.00
ATOM   1092  CA  THR B  78      21.846    .697 -11.080  1.00  0.00
ATOM   1093  C   THR B  78      21.849    .986 -12.500  1.00  0.00
ATOM   1094  O   THR B  78      21.538    .096 -13.341  1.00  0.00
ATOM   1095  CB  THR B  78      23.064   -.173 -10.719  1.00  0.00
ATOM   1096  OG1 THR B  78      23.130   -.342  -9.297  1.00  0.00
ATOM   1097  CG2 THR B  78      24.348    .479 -11.208  1.00  0.00
ATOM   1105  N   ILE B  79      22.168   2.386 -12.767  1.00  0.00
ATOM   1106  CA  ILE B  79      22.204   2.759 -14.109  1.00  0.00
ATOM   1107  C   ILE B  79      23.605   3.045 -14.692  1.00  0.00
ATOM   1108  O   ILE B  79      24.456   3.799 -14.185  1.00  0.00
ATOM   1109  CB  ILE B  79      21.302   3.994 -14.285  1.00  0.00
ATOM   1110  CG1 ILE B  79      19.971   3.793 -13.556  1.00  0.00
ATOM   1111  CG2 ILE B  79      21.067   4.274 -15.762  1.00  0.00
ATOM   1112  CD1 ILE B  79      19.164   2.624 -14.070  1.00  0.00
ATOM   1124  N   GLN B  80      23.948   2.312 -15.812  1.00  0.00
ATOM   1125  CA  GLN B  80      25.316   2.614 -16.229  1.00  0.00
ATOM   1126  C   GLN B  80      25.404   3.436 -17.558  1.00  0.00
ATOM   1127  O   GLN B  80      24.597   3.199 -18.467  1.00  0.00
ATOM   1128  CB  GLN B  80      26.096   1.305 -16.372  1.00  0.00
ATOM   1129  CG  GLN B  80      26.223    .510 -15.083  1.00  0.00
ATOM   1130  CD  GLN B  80      26.997   -.780 -15.272  1.00  0.00
ATOM   1131  OE1 GLN B  80      26.991  -1.371 -16.356  1.00  0.00
ATOM   1132  NE2 GLN B  80      27.668  -1.226 -14.217  1.00  0.00
ATOM   1141  N   GLY B  81      26.343   4.325 -17.688  1.00  0.00
ATOM   1142  CA  GLY B  81      26.732   5.145 -18.846  1.00  0.00
ATOM   1143  C   GLY B  81      25.773   6.262 -19.115  1.00  0.00
ATOM   1144  O   GLY B  81      25.488   6.641 -20.256  1.00  0.00
ATOM   1148  N   LEU B  82      25.268   6.761 -18.074  1.00  0.00
ATOM   1149  CA  LEU B  82      24.345   7.824 -18.024  1.00  0.00
ATOM   1150  C   LEU B  82      25.106   8.971 -18.690  1.00  0.00
ATOM   1151  O   LEU B  82      26.318   9.069 -18.529  1.00  0.00
ATOM   1152  CB  LEU B  82      23.933   8.152 -16.583  1.00  0.00
ATOM   1153  CG  LEU B  82      22.728   7.373 -16.042  1.00  0.00
ATOM   1154  CD1 LEU B  82      22.622   7.582 -14.538  1.00  0.00
ATOM   1155  CD2 LEU B  82      21.464   7.837 -16.749  1.00  0.00
ATOM   1167  N   ARG B  83      24.475   9.788 -19.384  1.00  0.00
ATOM   1168  CA  ARG B  83      25.014  10.944 -20.077  1.00  0.00
ATOM   1169  C   ARG B  83      24.489  12.118 -19.347  1.00  0.00
ATOM   1170  O   ARG B  83      23.534  11.919 -18.611  1.00  0.00
ATOM   1171  CB  ARG B  83      24.594  11.001 -21.539  1.00  0.00
ATOM   1172  CG  ARG B  83      25.109   9.857 -22.397  1.00  0.00
ATOM   1173  CD  ARG B  83      24.633   9.964 -23.800  1.00  0.00
ATOM   1174  NE  ARG B  83      23.194   9.778 -23.900  1.00  0.00
ATOM   1175  CZ  ARG B  83      22.471   9.990 -25.017  1.00  0.00
ATOM   1176  NH1 ARG B  83      23.065  10.393 -26.118  1.00  0.00
ATOM   1177  NH2 ARG B  83      21.165   9.791 -25.006  1.00  0.00
ATOM   1191  N   ALA B  84      25.114  13.296 -19.548  1.00  0.00
ATOM   1192  CA  ALA B  84      24.804  14.495 -18.838  1.00  0.00
ATOM   1193  C   ALA B  84      23.390  14.961 -18.975  1.00  0.00
ATOM   1194  O   ALA B  84      22.708  15.148 -17.916  1.00  0.00
ATOM   1195  CB  ALA B  84      25.845  15.709 -19.377  1.00  0.00
ATOM   1201  N   MET B  85      22.873  14.720 -20.076  1.00  0.00
ATOM   1202  CA  MET B  85      21.612  15.073 -20.538  1.00  0.00
ATOM   1203  C   MET B  85      20.527  14.194 -19.952  1.00  0.00
ATOM   1204  O   MET B  85      19.348  14.428 -20.169  1.00  0.00
ATOM   1205  CB  MET B  85      21.608  15.012 -22.065  1.00  0.00
ATOM   1206  CG  MET B  85      22.515  16.033 -22.738  1.00  0.00
ATOM   1207  SD  MET B  85      22.089  17.732 -22.307  1.00  0.00
ATOM   1208  CE  MET B  85      20.497  17.896 -23.111  1.00  0.00
ATOM   1218  N   ASP B  86      20.944  13.151 -19.201  1.00  0.00
ATOM   1219  CA  ASP B  86      20.048  12.155 -18.631  1.00  0.00
ATOM   1220  C   ASP B  86      19.560  12.521 -17.280  1.00  0.00
ATOM   1221  O   ASP B  86      18.795  11.765 -16.665  1.00  0.00
ATOM   1222  CB  ASP B  86      20.741  10.793 -18.549  1.00  0.00
ATOM   1223  CG  ASP B  86      21.015  10.184 -19.918  1.00  0.00
ATOM   1224  OD1 ASP B  86      20.383  10.590 -20.864  1.00  0.00
ATOM   1225  OD2 ASP B  86      21.854   9.320 -20.004  1.00  0.00
ATOM   1230  N   THR B  87      19.927  13.687 -16.898  1.00  0.00
ATOM   1231  CA  THR B  87      19.612  14.321 -15.676  1.00  0.00
ATOM   1232  C   THR B  87      18.118  14.469 -15.614  1.00  0.00
ATOM   1233  O   THR B  87      17.426  14.653 -16.608  1.00  0.00
ATOM   1234  CB  THR B  87      20.307  15.689 -15.547  1.00  0.00
ATOM   1235  OG1 THR B  87      20.047  16.239 -14.249  1.00  0.00
ATOM   1236  CG2 THR B  87      19.799  16.648 -16.612  1.00  0.00
ATOM   1244  N   GLY B  88      17.585  14.258 -14.375  1.00  0.00
ATOM   1245  CA  GLY B  88      16.168  14.351 -14.109  1.00  0.00
ATOM   1246  C   GLY B  88      15.275  13.628 -13.116  1.00  0.00
ATOM   1247  O   GLY B  88      15.638  13.089 -12.044  1.00  0.00
ATOM   1251  N   LEU B  89      13.988  13.799 -13.262  1.00  0.00
ATOM   1252  CA  LEU B  89      13.392  13.198 -12.117  1.00  0.00
ATOM   1253  C   LEU B  89      13.105  11.672 -12.277  1.00  0.00
ATOM   1254  O   LEU B  89      12.583  11.121 -13.252  1.00  0.00
ATOM   1255  CB  LEU B  89      12.093  13.951 -11.802  1.00  0.00
ATOM   1256  CG  LEU B  89      12.250  15.233 -10.976  1.00  0.00
ATOM   1257  CD1 LEU B  89      13.075  16.245 -11.760  1.00  0.00
ATOM   1258  CD2 LEU B  89      10.876  15.792 -10.638  1.00  0.00
ATOM   1270  N   TYR B  90      13.497  10.880 -11.330  1.00  0.00
ATOM   1271  CA  TYR B  90      13.144   9.508 -11.531  1.00  0.00
ATOM   1272  C   TYR B  90      12.108   9.090 -10.486  1.00  0.00
ATOM   1273  O   TYR B  90      11.915   9.384  -9.305  1.00  0.00
ATOM   1274  CB  TYR B  90      14.388   8.619 -11.465  1.00  0.00
ATOM   1275  CG  TYR B  90      15.336   8.808 -12.628  1.00  0.00
ATOM   1276  CD1 TYR B  90      16.035   9.998 -12.766  1.00  0.00
ATOM   1277  CD2 TYR B  90      15.507   7.792 -13.556  1.00  0.00
ATOM   1278  CE1 TYR B  90      16.901  10.171 -13.828  1.00  0.00
ATOM   1279  CE2 TYR B  90      16.373   7.965 -14.618  1.00  0.00
ATOM   1280  CZ  TYR B  90      17.068   9.149 -14.756  1.00  0.00
ATOM   1281  OH  TYR B  90      17.931   9.321 -15.814  1.00  0.00
ATOM   1291  N   ILE B  91      11.181   8.361 -10.995  1.00  0.00
ATOM   1292  CA  ILE B  91      10.157   7.869 -10.089  1.00  0.00
ATOM   1293  C   ILE B  91      10.168   6.286 -10.004  1.00  0.00
ATOM   1294  O   ILE B  91      10.643   5.526 -10.924  1.00  0.00
ATOM   1295  CB  ILE B  91       8.774   8.372 -10.541  1.00  0.00
ATOM   1296  CG1 ILE B  91       8.718   9.901 -10.487  1.00  0.00
ATOM   1297  CG2 ILE B  91       7.679   7.765  -9.678  1.00  0.00
ATOM   1298  CD1 ILE B  91       7.495  10.492 -11.149  1.00  0.00
ATOM   1310  N   CYS B  92       9.910   5.735  -8.918  1.00  0.00
ATOM   1311  CA  CYS B  92       9.844   4.314  -8.772  1.00  0.00
ATOM   1312  C   CYS B  92       8.442   3.782  -8.591  1.00  0.00
ATOM   1313  O   CYS B  92       7.652   4.326  -7.769  1.00  0.00
ATOM   1314  CB  CYS B  92      10.695   3.882  -7.577  1.00  0.00
ATOM   1315  SG  CYS B  92      11.086   2.116  -7.549  1.00  0.00
ATOM   1321  N   LYS B  93       8.147   2.615  -9.199  1.00  0.00
ATOM   1322  CA  LYS B  93       6.770   2.124  -9.025  1.00  0.00
ATOM   1323  C   LYS B  93       6.862    .604  -8.729  1.00  0.00
ATOM   1324  O   LYS B  93       7.393   -.292  -9.361  1.00  0.00
ATOM   1325  CB  LYS B  93       5.916   2.399 -10.263  1.00  0.00
ATOM   1326  CG  LYS B  93       4.482   1.897 -10.163  1.00  0.00
ATOM   1327  CD  LYS B  93       3.724   2.124 -11.463  1.00  0.00
ATOM   1328  CE  LYS B  93       2.291   1.621 -11.365  1.00  0.00
ATOM   1329  NZ  LYS B  93       1.561   1.768 -12.653  1.00  0.00
ATOM   1343  N   VAL B  94       5.992    .170  -7.751  1.00  0.00
ATOM   1344  CA  VAL B  94       5.935  -1.179  -7.578  1.00  0.00
ATOM   1345  C   VAL B  94       4.481  -1.815  -7.853  1.00  0.00
ATOM   1346  O   VAL B  94       3.454  -1.008  -7.478  1.00  0.00
ATOM   1347  CB  VAL B  94       6.409  -1.458  -6.139  1.00  0.00
ATOM   1348  CG1 VAL B  94       5.469   -.809  -5.133  1.00  0.00
ATOM   1349  CG2 VAL B  94       6.498  -2.958  -5.904  1.00  0.00
ATOM   1359  N   GLU B  95       4.498  -3.090  -8.431  1.00  0.00
ATOM   1360  CA  GLU B  95       3.252  -3.713  -8.602  1.00  0.00
ATOM   1361  C   GLU B  95       3.234  -5.144  -8.110  1.00  0.00
ATOM   1362  O   GLU B  95       4.185  -5.974  -8.191  1.00  0.00
ATOM   1363  CB  GLU B  95       2.862  -3.659 -10.081  1.00  0.00
ATOM   1364  CG  GLU B  95       2.596  -2.257 -10.610  1.00  0.00
ATOM   1365  CD  GLU B  95       2.164  -2.248 -12.050  1.00  0.00
ATOM   1366  OE1 GLU B  95       2.154  -3.293 -12.655  1.00  0.00
ATOM   1367  OE2 GLU B  95       1.843  -1.193 -12.546  1.00  0.00
ATOM   1374  N   LEU B  96       2.227  -5.542  -7.413  1.00  0.00
ATOM   1375  CA  LEU B  96       2.242  -6.930  -7.014  1.00  0.00
ATOM   1376  C   LEU B  96       1.276  -7.869  -7.984  1.00  0.00
ATOM   1377  O   LEU B  96        .195  -7.730  -8.606  1.00  0.00
ATOM   1378  CB  LEU B  96       1.806  -7.000  -5.545  1.00  0.00
ATOM   1379  CG  LEU B  96       2.731  -6.300  -4.542  1.00  0.00
ATOM   1380  CD1 LEU B  96       2.063  -6.262  -3.174  1.00  0.00
ATOM   1381  CD2 LEU B  96       4.062  -7.035  -4.480  1.00  0.00
ATOM   1393  N   MET B  97       1.674  -9.031  -8.096  1.00  0.00
ATOM   1394  CA  MET B  97        .860  -9.970  -9.025  1.00  0.00
ATOM   1395  C   MET B  97        .708 -11.334  -8.632  1.00  0.00
ATOM   1396  O   MET B  97       1.553 -12.236  -8.891  1.00  0.00
ATOM   1397  CB  MET B  97       1.455 -10.020 -10.431  1.00  0.00
ATOM   1398  CG  MET B  97       1.434  -8.691 -11.172  1.00  0.00
ATOM   1399  SD  MET B  97       2.302  -8.760 -12.751  1.00  0.00
ATOM   1400  CE  MET B  97       4.006  -8.768 -12.201  1.00  0.00
ATOM   1410  N   TYR B  98       -.091 -11.409  -8.092  1.00  0.00
ATOM   1411  CA  TYR B  98       -.640 -12.594  -7.655  1.00  0.00
ATOM   1412  C   TYR B  98      -2.018 -12.458  -7.154  1.00  0.00
ATOM   1413  O   TYR B  98      -2.934 -12.005  -7.911  1.00  0.00
ATOM   1414  CB  TYR B  98        .259 -13.197  -6.573  1.00  0.00
ATOM   1415  CG  TYR B  98        .865 -12.170  -5.642  1.00  0.00
ATOM   1416  CD1 TYR B  98        .049 -11.440  -4.789  1.00  0.00
ATOM   1417  CD2 TYR B  98       2.236 -11.959  -5.640  1.00  0.00
ATOM   1418  CE1 TYR B  98        .603 -10.502  -3.939  1.00  0.00
ATOM   1419  CE2 TYR B  98       2.789 -11.021  -4.790  1.00  0.00
ATOM   1420  CZ  TYR B  98       1.978 -10.295  -3.942  1.00  0.00
ATOM   1421  OH  TYR B  98       2.529  -9.361  -3.095  1.00  0.00
ATOM   1431  N   PRO B  99      -2.336 -13.007  -6.006  1.00  0.00
ATOM   1432  CA  PRO B  99      -3.573 -12.438  -5.923  1.00  0.00
ATOM   1433  C   PRO B  99      -3.087 -11.174  -6.371  1.00  0.00
ATOM   1434  O   PRO B  99      -2.005 -10.645  -6.198  1.00  0.00
ATOM   1435  CB  PRO B  99      -4.011 -12.482  -4.456  1.00  0.00
ATOM   1436  CG  PRO B  99      -3.360 -13.710  -3.917  1.00  0.00
ATOM   1437  CD  PRO B  99      -2.045 -13.788  -4.647  1.00  0.00
ATOM   1445  N   PRO B 100      -4.384 -10.604  -6.770  1.00  0.00
ATOM   1446  CA  PRO B 100      -4.909  -9.483  -7.726  1.00  0.00
ATOM   1447  C   PRO B 100      -4.204  -8.445  -7.243  1.00  0.00
ATOM   1448  O   PRO B 100      -4.152  -7.918  -6.131  1.00  0.00
ATOM   1449  CB  PRO B 100      -6.412  -9.290  -7.496  1.00  0.00
ATOM   1450  CG  PRO B 100      -6.953 -10.677  -7.436  1.00  0.00
ATOM   1451  CD  PRO B 100      -5.835 -11.490  -6.840  1.00  0.00
ATOM   1459  N   PRO B 101      -3.850  -8.041  -8.383  1.00  0.00
ATOM   1460  CA  PRO B 101      -2.873  -7.081  -8.461  1.00  0.00
ATOM   1461  C   PRO B 101      -3.089  -5.967  -7.719  1.00  0.00
ATOM   1462  O   PRO B 101      -4.127  -5.246  -7.721  1.00  0.00
ATOM   1463  CB  PRO B 101      -2.861  -6.717  -9.949  1.00  0.00
ATOM   1464  CG  PRO B 101      -3.040  -8.022 -10.646  1.00  0.00
ATOM   1465  CD  PRO B 101      -3.976  -8.797  -9.757  1.00  0.00
ATOM   1473  N   TYR B 102      -2.046  -5.609  -7.102  1.00  0.00
ATOM   1474  CA  TYR B 102      -2.383  -4.602  -6.321  1.00  0.00
ATOM   1475  C   TYR B 102      -1.519  -3.541  -6.927  1.00  0.00
ATOM   1476  O   TYR B 102       -.286  -3.468  -7.154  1.00  0.00
ATOM   1477  CB  TYR B 102      -2.104  -4.890  -4.844  1.00  0.00
ATOM   1478  CG  TYR B 102      -2.911  -6.040  -4.283  1.00  0.00
ATOM   1479  CD1 TYR B 102      -2.286  -7.239  -3.974  1.00  0.00
ATOM   1480  CD2 TYR B 102      -4.275  -5.896  -4.078  1.00  0.00
ATOM   1481  CE1 TYR B 102      -3.022  -8.290  -3.461  1.00  0.00
ATOM   1482  CE2 TYR B 102      -5.011  -6.946  -3.566  1.00  0.00
ATOM   1483  CZ  TYR B 102      -4.390  -8.139  -3.258  1.00  0.00
ATOM   1484  OH  TYR B 102      -5.123  -9.185  -2.748  1.00  0.00
ATOM   1494  N   TYR B 103      -2.039  -2.478  -6.713  1.00  0.00
ATOM   1495  CA  TYR B 103      -1.435  -1.395  -7.266  1.00  0.00
ATOM   1496  C   TYR B 103      -1.003   -.435  -6.413  1.00  0.00
ATOM   1497  O   TYR B 103      -1.682   -.304  -5.368  1.00  0.00
ATOM   1498  CB  TYR B 103      -2.374   -.730  -8.275  1.00  0.00
ATOM   1499  CG  TYR B 103      -2.745  -1.620  -9.442  1.00  0.00
ATOM   1500  CD1 TYR B 103      -3.870  -2.428  -9.368  1.00  0.00
ATOM   1501  CD2 TYR B 103      -1.960  -1.627 -10.585  1.00  0.00
ATOM   1502  CE1 TYR B 103      -4.208  -3.240 -10.433  1.00  0.00
ATOM   1503  CE2 TYR B 103      -2.298  -2.439 -11.650  1.00  0.00
ATOM   1504  CZ  TYR B 103      -3.417  -3.243 -11.576  1.00  0.00
ATOM   1505  OH  TYR B 103      -3.754  -4.052 -12.637  1.00  0.00
ATOM   1515  N   VAL B 104       -.110    .234  -6.927  1.00  0.00
ATOM   1516  CA  VAL B 104        .134   1.041  -6.066  1.00  0.00
ATOM   1517  C   VAL B 104        .222   2.543  -6.201  1.00  0.00
ATOM   1518  O   VAL B 104        .578   2.867  -7.262  1.00  0.00
ATOM   1519  CB  VAL B 104       1.461    .460  -5.544  1.00  0.00
ATOM   1520  CG1 VAL B 104       1.912   1.202  -4.295  1.00  0.00
ATOM   1521  CG2 VAL B 104       1.299  -1.025  -5.259  1.00  0.00
ATOM   1531  N   GLY B 105        .090   3.322  -5.284  1.00  0.00
ATOM   1532  CA  GLY B 105        .253   4.509  -6.016  1.00  0.00
ATOM   1533  C   GLY B 105       1.851   4.536  -6.033  1.00  0.00
ATOM   1534  O   GLY B 105       2.497   3.521  -6.115  1.00  0.00
ATOM   1538  N   MET B 106       2.340   5.698  -6.206  1.00  0.00
ATOM   1539  CA  MET B 106       3.555   6.384  -6.736  1.00  0.00
ATOM   1540  C   MET B 106       4.047   7.128  -5.553  1.00  0.00
ATOM   1541  O   MET B 106       3.311   7.531  -4.628  1.00  0.00
ATOM   1542  CB  MET B 106       3.266   7.318  -7.909  1.00  0.00
ATOM   1543  CG  MET B 106       2.452   6.688  -9.031  1.00  0.00
ATOM   1544  SD  MET B 106       3.285   5.277  -9.786  1.00  0.00
ATOM   1545  CE  MET B 106       4.654   6.091 -10.604  1.00  0.00
ATOM   1555  N   GLY B 107       5.281   7.247  -5.620  1.00  0.00
ATOM   1556  CA  GLY B 107       6.118   7.839  -4.715  1.00  0.00
ATOM   1557  C   GLY B 107       6.253   9.164  -5.337  1.00  0.00
ATOM   1558  O   GLY B 107       5.677   9.501  -6.345  1.00  0.00
ATOM   1562  N   ASN B 108       7.088   9.831  -4.723  1.00  0.00
ATOM   1563  CA  ASN B 108       7.707  11.071  -4.930  1.00  0.00
ATOM   1564  C   ASN B 108       8.856  10.693  -5.733  1.00  0.00
ATOM   1565  O   ASN B 108       9.364   9.570  -5.639  1.00  0.00
ATOM   1566  CB  ASN B 108       8.093  11.776  -3.642  1.00  0.00
ATOM   1567  CG  ASN B 108       6.898  12.205  -2.838  1.00  0.00
ATOM   1568  OD1 ASN B 108       5.940  12.771  -3.378  1.00  0.00
ATOM   1569  ND2 ASN B 108       6.934  11.947  -1.555  1.00  0.00
ATOM   1576  N   GLY B 109       9.316  11.621  -6.487  1.00  0.00
ATOM   1577  CA  GLY B 109      10.480  11.298  -7.245  1.00  0.00
ATOM   1578  C   GLY B 109      11.771  11.469  -6.521  1.00  0.00
ATOM   1579  O   GLY B 109      11.820  12.005  -5.418  1.00  0.00
ATOM   1583  N   THR B 110      12.811  11.160  -7.241  1.00  0.00
ATOM   1584  CA  THR B 110      14.159  11.510  -6.908  1.00  0.00
ATOM   1585  C   THR B 110      14.868  12.300  -8.074  1.00  0.00
ATOM   1586  O   THR B 110      14.620  12.381  -9.256  1.00  0.00
ATOM   1587  CB  THR B 110      14.952  10.238  -6.553  1.00  0.00
ATOM   1588  OG1 THR B 110      14.418   9.658  -5.356  1.00  0.00
ATOM   1589  CG2 THR B 110      16.421  10.568  -6.340  1.00  0.00
ATOM   1597  N   GLN B 111      15.797  13.156  -7.721  1.00  0.00
ATOM   1598  CA  GLN B 111      16.373  13.848  -8.811  1.00  0.00
ATOM   1599  C   GLN B 111      17.681  13.349  -9.140  1.00  0.00
ATOM   1600  O   GLN B 111      18.290  13.382  -8.149  1.00  0.00
ATOM   1601  CB  GLN B 111      16.468  15.347  -8.516  1.00  0.00
ATOM   1602  CG  GLN B 111      15.125  16.030  -8.323  1.00  0.00
ATOM   1603  CD  GLN B 111      15.266  17.513  -8.034  1.00  0.00
ATOM   1604  OE1 GLN B 111      16.282  17.960  -7.494  1.00  0.00
ATOM   1605  NE2 GLN B 111      14.245  18.284  -8.391  1.00  0.00
ATOM   1614  N   ILE B 112      18.021  12.997 -10.382  1.00  0.00
ATOM   1615  CA  ILE B 112      19.365  12.499 -10.590  1.00  0.00
ATOM   1616  C   ILE B 112      20.145  13.520 -11.446  1.00  0.00
ATOM   1617  O   ILE B 112      19.794  14.182 -12.434  1.00  0.00
ATOM   1618  CB  ILE B 112      19.347  11.121 -11.276  1.00  0.00
ATOM   1619  CG1 ILE B 112      18.705  10.077 -10.359  1.00  0.00
ATOM   1620  CG2 ILE B 112      20.757  10.700 -11.661  1.00  0.00
ATOM   1621  CD1 ILE B 112      18.655   8.688 -10.956  1.00  0.00
ATOM   1633  N   TYR B 113      21.339  13.832 -10.916  1.00  0.00
ATOM   1634  CA  TYR B 113      22.068  14.863 -11.603  1.00  0.00
ATOM   1635  C   TYR B 113      23.210  14.343 -12.138  1.00  0.00
ATOM   1636  O   TYR B 113      23.833  13.967 -11.186  1.00  0.00
ATOM   1637  CB  TYR B 113      22.448  16.033 -10.694  1.00  0.00
ATOM   1638  CG  TYR B 113      21.268  16.874 -10.256  1.00  0.00
ATOM   1639  CD1 TYR B 113      20.491  16.470  -9.180  1.00  0.00
ATOM   1640  CD2 TYR B 113      20.965  18.047 -10.930  1.00  0.00
ATOM   1641  CE1 TYR B 113      19.414  17.238  -8.780  1.00  0.00
ATOM   1642  CE2 TYR B 113      19.888  18.814 -10.530  1.00  0.00
ATOM   1643  CZ  TYR B 113      19.114  18.413  -9.460  1.00  0.00
ATOM   1644  OH  TYR B 113      18.042  19.177  -9.062  1.00  0.00
ATOM   1654  N   VAL B 114      23.487  14.431 -13.378  1.00  0.00
ATOM   1655  CA  VAL B 114      24.681  13.853 -13.921  1.00  0.00
ATOM   1656  C   VAL B 114      25.639  14.953 -14.237  1.00  0.00
ATOM   1657  O   VAL B 114      25.260  15.920 -14.835  1.00  0.00
ATOM   1658  CB  VAL B 114      24.375  13.041 -15.193  1.00  0.00
ATOM   1659  CG1 VAL B 114      25.637  12.368 -15.712  1.00  0.00
ATOM   1660  CG2 VAL B 114      23.294  12.010 -14.903  1.00  0.00
ATOM   1670  N   ILE B 115      26.886  14.754 -13.683  1.00  0.00
ATOM   1671  CA  ILE B 115      27.887  15.852 -13.870  1.00  0.00
ATOM   1672  C   ILE B 115      29.104  15.506 -14.634  1.00  0.00
ATOM   1673  O   ILE B 115      29.778  14.528 -14.341  1.00  0.00
ATOM   1674  CB  ILE B 115      28.359  16.401 -12.511  1.00  0.00
ATOM   1675  CG1 ILE B 115      27.176  16.979 -11.729  1.00  0.00
ATOM   1676  CG2 ILE B 115      29.437  17.455 -12.708  1.00  0.00
ATOM   1677  CD1 ILE B 115      27.503  17.327 -10.295  1.00  0.00
ATOM   1689  N   ASP B 116      29.358  16.328 -15.614  1.00  0.00
ATOM   1690  CA  ASP B 116      30.552  16.063 -16.271  1.00  0.00
ATOM   1691  C   ASP B 116      31.678  16.570 -15.395  1.00  0.00
ATOM   1692  O   ASP B 116      31.575  17.669 -14.864  1.00  0.00
ATOM   1693  CB  ASP B 116      30.568  16.730 -17.649  1.00  0.00
ATOM   1694  CG  ASP B 116      29.702  16.004 -18.669  1.00  0.00
ATOM   1695  OD1 ASP B 116      29.313  14.891 -18.404  1.00  0.00
ATOM   1696  OD2 ASP B 116      29.437  16.569 -19.703  1.00  0.00
ATOM   1701  N   PRO B 117      32.749  15.870 -15.233  1.00  0.00
ATOM   1702  CA  PRO B 117      33.900  16.318 -14.422  1.00  0.00
ATOM   1703  C   PRO B 117      34.480  17.386 -15.128  1.00  0.00
ATOM   1704  O   PRO B 117      34.480  17.368 -16.358  1.00  0.00
ATOM   1705  CB  PRO B 117      34.855  15.123 -14.344  1.00  0.00
ATOM   1706  CG  PRO B 117      34.538  14.322 -15.561  1.00  0.00
ATOM   1707  CD  PRO B 117      33.053  14.486 -15.741  1.00  0.00
ATOM   1715  N   GLU B 118      35.004  18.217 -14.440  1.00  0.00
ATOM   1716  CA  GLU B 118      35.513  19.235 -15.176  1.00  0.00
ATOM   1717  C   GLU B 118      36.672  18.596 -15.786  1.00  0.00
ATOM   1718  O   GLU B 118      37.274  17.658 -15.247  1.00  0.00
ATOM   1719  CB  GLU B 118      35.885  20.450 -14.323  1.00  0.00
ATOM   1720  CG  GLU B 118      34.699  21.153 -13.679  1.00  0.00
ATOM   1721  CD  GLU B 118      35.100  22.362 -12.879  1.00  0.00
ATOM   1722  OE1 GLU B 118      36.275  22.617 -12.771  1.00  0.00
ATOM   1723  OE2 GLU B 118      34.229  23.031 -12.375  1.00  0.00
ATOM   1730  N   PRO B 119      36.981  19.115 -16.974  1.00  0.00
ATOM   1731  CA  PRO B 119      38.030  18.606 -17.762  1.00  0.00
ATOM   1732  C   PRO B 119      39.230  19.129 -17.057  1.00  0.00
ATOM   1733  O   PRO B 119      40.198  19.338 -17.729  1.00  0.00
ATOM   1734  OXT PRO B 119      39.195  19.319 -15.873  1.00  0.00
ATOM   1735  CB  PRO B 119      37.822  19.218 -19.151  1.00  0.00
ATOM   1736  CG  PRO B 119      37.102  20.495 -18.883  1.00  0.00
ATOM   1737  CD  PRO B 119      36.228  20.191 -17.695  1.00  0.00
ATOM      1  N   GLN A   1      -7.907  10.456  -1.620  1.00  0.00
ATOM      2  CA  GLN A   1      -8.101  10.783  -3.015  1.00  0.00
ATOM      3  C   GLN A   1      -9.334  10.092  -3.591  1.00  0.00
ATOM      4  O   GLN A   1     -10.457  10.389  -3.183  1.00  0.00
ATOM      5  CB  GLN A   1      -6.844  10.457  -3.812  1.00  0.00
ATOM      6  CG  GLN A   1      -5.628  11.324  -3.455  1.00  0.00
ATOM      7  CD  GLN A   1      -5.836  12.778  -3.842  1.00  0.00
ATOM      8  OE1 GLN A   1      -6.377  13.078  -4.910  1.00  0.00
ATOM      9  NE2 GLN A   1      -5.410  13.687  -2.977  1.00  0.00
ATOM     20  N   VAL A   2      -9.144   9.195  -4.555  1.00  0.00
ATOM     21  CA  VAL A   2     -10.297   8.576  -5.200  1.00  0.00
ATOM     22  C   VAL A   2     -10.269   7.049  -5.211  1.00  0.00
ATOM     23  O   VAL A   2      -9.247   6.421  -5.498  1.00  0.00
ATOM     24  CB  VAL A   2     -10.411   9.130  -6.647  1.00  0.00
ATOM     25  CG1 VAL A   2      -9.168   8.771  -7.476  1.00  0.00
ATOM     26  CG2 VAL A   2     -11.666   8.627  -7.320  1.00  0.00
ATOM     36  N   GLN A   3     -11.414   6.464  -4.897  1.00  0.00
ATOM     37  CA  GLN A   3     -11.612   5.023  -4.939  1.00  0.00
ATOM     38  C   GLN A   3     -12.267   4.613  -6.247  1.00  0.00
ATOM     39  O   GLN A   3     -13.280   5.181  -6.663  1.00  0.00
ATOM     40  CB  GLN A   3     -12.464   4.534  -3.763  1.00  0.00
ATOM     41  CG  GLN A   3     -12.792   3.002  -3.780  1.00  0.00
ATOM     42  CD  GLN A   3     -11.578   2.102  -3.507  1.00  0.00
ATOM     43  OE1 GLN A   3     -10.925   2.262  -2.472  1.00  0.00
ATOM     44  NE2 GLN A   3     -11.271   1.158  -4.412  1.00  0.00
ATOM     53  N   LEU A   4     -11.699   3.627  -6.919  1.00  0.00
ATOM     54  CA  LEU A   4     -12.308   3.156  -8.156  1.00  0.00
ATOM     55  C   LEU A   4     -13.028   1.809  -7.944  1.00  0.00
ATOM     56  O   LEU A   4     -12.542   0.941  -7.205  1.00  0.00
ATOM     57  CB  LEU A   4     -11.198   3.065  -9.208  1.00  0.00
ATOM     58  CG  LEU A   4     -10.396   4.400  -9.474  1.00  0.00
ATOM     59  CD1 LEU A   4      -9.286   4.126 -10.472  1.00  0.00
ATOM     60  CD2 LEU A   4     -11.328   5.489  -9.988  1.00  0.00
ATOM     72  N   GLN A   5     -14.194   1.644  -8.595  1.00  0.00
ATOM     73  CA  GLN A   5     -14.988   0.403  -8.520  1.00  0.00
ATOM     74  C   GLN A   5     -15.439  -0.103  -9.889  1.00  0.00
ATOM     75  O   GLN A   5     -16.101   0.612 -10.640  1.00  0.00
ATOM     76  CB  GLN A   5     -16.242   0.609  -7.657  1.00  0.00
ATOM     77  CG  GLN A   5     -16.011   0.896  -6.171  1.00  0.00
ATOM     78  CD  GLN A   5     -15.519  -0.327  -5.401  1.00  0.00
ATOM     79  OE1 GLN A   5     -15.681  -1.472  -5.844  1.00  0.00
ATOM     80  NE2 GLN A   5     -14.951  -0.091  -4.226  1.00  0.00
ATOM     89  N   GLU A   6     -15.109  -1.358 -10.191  1.00  0.00
ATOM     90  CA  GLU A   6     -15.408  -1.967 -11.498  1.00  0.00
ATOM     91  C   GLU A   6     -16.558  -2.986 -11.571  1.00  0.00
ATOM     92  O   GLU A   6     -16.820  -3.727 -10.619  1.00  0.00
ATOM     93  CB  GLU A   6     -14.150  -2.655 -11.975  1.00  0.00
ATOM     94  CG  GLU A   6     -13.026  -1.713 -12.155  1.00  0.00
ATOM     95  CD  GLU A   6     -11.841  -2.376 -12.567  1.00  0.00
ATOM     96  OE1 GLU A   6     -11.926  -3.179 -13.434  1.00  0.00
ATOM     97  OE2 GLU A   6     -10.803  -2.121 -11.993  1.00  0.00
ATOM    104  N   SER A   7     -17.173  -3.073 -12.759  1.00  0.00
ATOM    105  CA  SER A   7     -18.207  -4.063 -13.077  1.00  0.00
ATOM    106  C   SER A   7     -18.322  -4.332 -14.595  1.00  0.00
ATOM    107  O   SER A   7     -17.731  -3.621 -15.417  1.00  0.00
ATOM    108  CB  SER A   7     -19.555  -3.611 -12.533  1.00  0.00
ATOM    109  OG  SER A   7     -20.044  -2.486 -13.219  1.00  0.00
ATOM    115  N   GLY A   8     -19.089  -5.375 -14.971  1.00  0.00
ATOM    116  CA  GLY A   8     -19.333  -5.682 -16.394  1.00  0.00
ATOM    117  C   GLY A   8     -18.465  -6.790 -17.020  1.00  0.00
ATOM    118  O   GLY A   8     -18.496  -6.999 -18.233  1.00  0.00
ATOM    122  N   GLY A   9     -17.728  -7.543 -16.216  1.00  0.00
ATOM    123  CA  GLY A   9     -16.907  -8.615 -16.778  1.00  0.00
ATOM    124  C   GLY A   9     -17.782  -9.840 -17.047  1.00  0.00
ATOM    125  O   GLY A   9     -19.015  -9.741 -17.071  1.00  0.00
ATOM    129  N   GLY A  10     -17.167 -11.001 -17.255  1.00  0.00
ATOM    130  CA  GLY A  10     -17.938 -12.199 -17.574  1.00  0.00
ATOM    131  C   GLY A  10     -17.409 -12.955 -18.786  1.00  0.00
ATOM    132  O   GLY A  10     -16.418 -12.551 -19.405  1.00  0.00
ATOM    136  N   LEU A  11     -18.092 -14.057 -19.110  1.00  0.00
ATOM    137  CA  LEU A  11     -17.743 -14.919 -20.231  1.00  0.00
ATOM    138  C   LEU A  11     -18.543 -14.559 -21.479  1.00  0.00
ATOM    139  O   LEU A  11     -19.775 -14.513 -21.453  1.00  0.00
ATOM    140  CB  LEU A  11     -17.993 -16.392 -19.862  1.00  0.00
ATOM    141  CG  LEU A  11     -17.754 -17.456 -20.978  1.00  0.00
ATOM    142  CD1 LEU A  11     -16.293 -17.493 -21.368  1.00  0.00
ATOM    143  CD2 LEU A  11     -18.195 -18.819 -20.461  1.00  0.00
ATOM    155  N   VAL A  12     -17.827 -14.313 -22.565  1.00  0.00
ATOM    156  CA  VAL A  12     -18.405 -13.946 -23.850  1.00  0.00
ATOM    157  C   VAL A  12     -17.839 -14.853 -24.932  1.00  0.00
ATOM    158  O   VAL A  12     -16.700 -15.309 -24.822  1.00  0.00
ATOM    159  CB  VAL A  12     -18.111 -12.460 -24.136  1.00  0.00
ATOM    160  CG1 VAL A  12     -16.651 -12.258 -24.285  1.00  0.00
ATOM    161  CG2 VAL A  12     -18.854 -11.933 -25.378  1.00  0.00
ATOM    171  N   GLN A  13     -18.615 -15.104 -25.974  1.00  0.00
ATOM    172  CA  GLN A  13     -18.096 -15.908 -27.065  1.00  0.00
ATOM    173  C   GLN A  13     -17.295 -15.001 -27.988  1.00  0.00
ATOM    174  O   GLN A  13     -17.666 -13.844 -28.212  1.00  0.00
ATOM    175  CB  GLN A  13     -19.247 -16.551 -27.835  1.00  0.00
ATOM    176  CG  GLN A  13     -20.154 -17.433 -26.985  1.00  0.00
ATOM    177  CD  GLN A  13     -19.439 -18.601 -26.376  1.00  0.00
ATOM    178  OE1 GLN A  13     -18.788 -19.380 -27.073  1.00  0.00
ATOM    179  NE2 GLN A  13     -19.553 -18.737 -25.060  1.00  0.00
ATOM    188  N   ALA A  14     -16.224 -15.528 -28.558  1.00  0.00
ATOM    189  CA  ALA A  14     -15.401 -14.753 -29.464  1.00  0.00
ATOM    190  C   ALA A  14     -16.235 -14.233 -30.610  1.00  0.00
ATOM    191  O   ALA A  14     -17.101 -14.919 -31.158  1.00  0.00
ATOM    192  CB  ALA A  14     -14.243 -15.582 -29.984  1.00  0.00
ATOM    198  N   GLY A  15     -15.942 -12.994 -30.966  1.00  0.00
ATOM    199  CA  GLY A  15     -16.602 -12.247 -32.014  1.00  0.00
ATOM    200  C   GLY A  15     -17.705 -11.370 -31.430  1.00  0.00
ATOM    201  O   GLY A  15     -18.208 -10.469 -32.105  1.00  0.00
ATOM    205  N   GLY A  16     -18.060 -11.603 -30.163  1.00  0.00
ATOM    206  CA  GLY A  16     -19.096 -10.838 -29.497  1.00  0.00
ATOM    207  C   GLY A  16     -18.533  -9.609 -28.805  1.00  0.00
ATOM    208  O   GLY A  16     -17.404  -9.170 -29.075  1.00  0.00
ATOM    212  N   SER A  17     -19.313  -9.050 -27.886  1.00  0.00
ATOM    213  CA  SER A  17     -18.875  -7.842 -27.216  1.00  0.00
ATOM    214  C   SER A  17     -19.327  -7.760 -25.774  1.00  0.00
ATOM    215  O   SER A  17     -20.324  -8.365 -25.366  1.00  0.00
ATOM    216  CB  SER A  17     -19.409  -6.635 -27.953  1.00  0.00
ATOM    217  OG  SER A  17     -20.810  -6.589 -27.902  1.00  0.00
ATOM    223  N   LEU A  18     -18.554  -6.998 -25.008  1.00  0.00
ATOM    224  CA  LEU A  18     -18.834  -6.675 -23.610  1.00  0.00
ATOM    225  C   LEU A  18     -18.590  -5.203 -23.331  1.00  0.00
ATOM    226  O   LEU A  18     -17.794  -4.563 -24.015  1.00  0.00
ATOM    227  CB  LEU A  18     -17.977  -7.501 -22.649  1.00  0.00
ATOM    228  CG  LEU A  18     -18.163  -9.024 -22.609  1.00  0.00
ATOM    229  CD1 LEU A  18     -17.038  -9.609 -21.779  1.00  0.00
ATOM    230  CD2 LEU A  18     -19.508  -9.386 -21.992  1.00  0.00
ATOM    242  N   ARG A  19     -19.269  -4.657 -22.334  1.00  0.00
ATOM    243  CA  ARG A  19     -19.006  -3.281 -21.938  1.00  0.00
ATOM    244  C   ARG A  19     -18.619  -3.229 -20.472  1.00  0.00
ATOM    245  O   ARG A  19     -19.395  -3.645 -19.610  1.00  0.00
ATOM    246  CB  ARG A  19     -20.224  -2.400 -22.154  1.00  0.00
ATOM    247  CG  ARG A  19     -20.032  -0.932 -21.761  1.00  0.00
ATOM    248  CD  ARG A  19     -21.258  -0.148 -21.985  1.00  0.00
ATOM    249  NE  ARG A  19     -21.575  -0.047 -23.395  1.00  0.00
ATOM    250  CZ  ARG A  19     -22.722   0.402 -23.920  1.00  0.00
ATOM    251  NH1 ARG A  19     -23.721   0.821 -23.165  1.00  0.00
ATOM    252  NH2 ARG A  19     -22.806   0.405 -25.227  1.00  0.00
ATOM    266  N   LEU A  20     -17.438  -2.699 -20.182  1.00  0.00
ATOM    267  CA  LEU A  20     -17.005  -2.625 -18.794  1.00  0.00
ATOM    268  C   LEU A  20     -17.312  -1.242 -18.289  1.00  0.00
ATOM    269  O   LEU A  20     -17.332  -0.276 -19.060  1.00  0.00
ATOM    270  CB  LEU A  20     -15.504  -2.886 -18.599  1.00  0.00
ATOM    271  CG  LEU A  20     -14.935  -4.185 -19.161  1.00  0.00
ATOM    272  CD1 LEU A  20     -13.452  -4.252 -18.829  1.00  0.00
ATOM    273  CD2 LEU A  20     -15.689  -5.389 -18.628  1.00  0.00
ATOM    285  N   SER A  21     -17.460  -1.130 -16.987  1.00  0.00
ATOM    286  CA  SER A  21     -17.714   0.145 -16.344  1.00  0.00
ATOM    287  C   SER A  21     -16.947   0.312 -15.055  1.00  0.00
ATOM    288  O   SER A  21     -16.765  -0.630 -14.275  1.00  0.00
ATOM    289  CB  SER A  21     -19.190   0.297 -16.058  1.00  0.00
ATOM    290  OG  SER A  21     -19.412   1.443 -15.293  1.00  0.00
ATOM    296  N   CYS A  22     -16.462   1.525 -14.838  1.00  0.00
ATOM    297  CA  CYS A  22     -15.777   1.869 -13.607  1.00  0.00
ATOM    298  C   CYS A  22     -16.213   3.211 -13.043  1.00  0.00
ATOM    299  O   CYS A  22     -16.177   4.242 -13.720  1.00  0.00
ATOM    300  CB  CYS A  22     -14.281   1.878 -13.826  1.00  0.00
ATOM    301  SG  CYS A  22     -13.324   2.373 -12.405  1.00  0.00
ATOM    306  N   ALA A  23     -16.639   3.185 -11.794  1.00  0.00
ATOM    307  CA  ALA A  23     -17.112   4.385 -11.141  1.00  0.00
ATOM    308  C   ALA A  23     -16.077   4.918 -10.182  1.00  0.00
ATOM    309  O   ALA A  23     -15.353   4.163  -9.525  1.00  0.00
ATOM    310  CB  ALA A  23     -18.410   4.109 -10.410  1.00  0.00
ATOM    316  N   ALA A  24     -16.016   6.232 -10.080  1.00  0.00
ATOM    317  CA  ALA A  24     -15.114   6.863  -9.148  1.00  0.00
ATOM    318  C   ALA A  24     -15.864   7.424  -7.957  1.00  0.00
ATOM    319  O   ALA A  24     -16.933   8.021  -8.107  1.00  0.00
ATOM    320  CB  ALA A  24     -14.359   7.973  -9.860  1.00  0.00
ATOM    326  N   SER A  25     -15.252   7.299  -6.786  1.00  0.00
ATOM    327  CA  SER A  25     -15.771   7.879  -5.560  1.00  0.00
ATOM    328  C   SER A  25     -14.690   8.689  -4.873  1.00  0.00
ATOM    329  O   SER A  25     -13.651   8.181  -4.438  1.00  0.00
ATOM    330  CB  SER A  25     -16.295   6.801  -4.635  1.00  0.00
ATOM    331  OG  SER A  25     -16.734   7.354  -3.421  1.00  0.00
ATOM    337  N   GLY A  26     -14.914   9.976  -4.826  1.00  0.00
ATOM    338  CA  GLY A  26     -13.957  10.919  -4.305  1.00  0.00
ATOM    339  C   GLY A  26     -14.220  12.138  -5.119  1.00  0.00
ATOM    340  O   GLY A  26     -15.143  12.127  -5.941  1.00  0.00
ATOM    344  N   ASN A  27     -13.462  13.182  -4.917  1.00  0.00
ATOM    345  CA  ASN A  27     -13.768  14.376  -5.653  1.00  0.00
ATOM    346  C   ASN A  27     -12.970  14.523  -6.921  1.00  0.00
ATOM    347  O   ASN A  27     -11.808  14.136  -6.992  1.00  0.00
ATOM    348  CB  ASN A  27     -13.589  15.581  -4.756  1.00  0.00
ATOM    349  CG  ASN A  27     -14.558  15.582  -3.617  1.00  0.00
ATOM    350  OD1 ASN A  27     -15.738  15.247  -3.780  1.00  0.00
ATOM    351  ND2 ASN A  27     -14.087  15.954  -2.456  1.00  0.00
ATOM    358  N   ILE A  28     -13.622  15.159  -7.867  1.00  0.00
ATOM    359  CA  ILE A  28     -13.143  15.643  -9.146  1.00  0.00
ATOM    360  C   ILE A  28     -12.754  14.563 -10.163  1.00  0.00
ATOM    361  O   ILE A  28     -11.579  14.331 -10.437  1.00  0.00
ATOM    362  CB  ILE A  28     -11.964  16.625  -8.913  1.00  0.00
ATOM    363  CG1 ILE A  28     -12.360  17.783  -7.908  1.00  0.00
ATOM    364  CG2 ILE A  28     -11.562  17.264 -10.204  1.00  0.00
ATOM    365  CD1 ILE A  28     -13.542  18.678  -8.291  1.00  0.00
ATOM    377  N   SER A  29     -13.745  13.972 -10.811  1.00  0.00
ATOM    378  CA  SER A  29     -13.439  13.030 -11.867  1.00  0.00
ATOM    379  C   SER A  29     -13.110  13.818 -13.136  1.00  0.00
ATOM    380  O   SER A  29     -12.293  13.403 -13.958  1.00  0.00
ATOM    381  CB  SER A  29     -14.628  12.123 -12.061  1.00  0.00
ATOM    382  OG  SER A  29     -15.712  12.854 -12.548  1.00  0.00
ATOM    388  N   GLN A  30     -13.642  15.032 -13.233  1.00  0.00
ATOM    389  CA  GLN A  30     -13.475  15.905 -14.391  1.00  0.00
ATOM    390  C   GLN A  30     -12.071  16.468 -14.583  1.00  0.00
ATOM    391  O   GLN A  30     -11.802  17.107 -15.597  1.00  0.00
ATOM    392  CB  GLN A  30     -14.479  17.065 -14.349  1.00  0.00
ATOM    393  CG  GLN A  30     -14.263  18.089 -13.226  1.00  0.00
ATOM    394  CD  GLN A  30     -15.000  17.704 -11.972  1.00  0.00
ATOM    395  OE1 GLN A  30     -15.186  16.516 -11.687  1.00  0.00
ATOM    396  NE2 GLN A  30     -15.432  18.693 -11.215  1.00  0.00
ATOM    405  N   ARG A  31     -11.189  16.297 -13.607  1.00  0.00
ATOM    406  CA  ARG A  31      -9.843  16.824 -13.770  1.00  0.00
ATOM    407  C   ARG A  31      -8.849  15.678 -13.807  1.00  0.00
ATOM    408  O   ARG A  31      -7.640  15.903 -13.842  1.00  0.00
ATOM    409  CB  ARG A  31      -9.474  17.792 -12.655  1.00  0.00
ATOM    410  CG  ARG A  31      -8.219  18.652 -12.845  1.00  0.00
ATOM    411  CD  ARG A  31      -8.001  19.545 -11.666  1.00  0.00
ATOM    412  NE  ARG A  31      -9.111  20.482 -11.456  1.00  0.00
ATOM    413  CZ  ARG A  31      -9.284  21.662 -12.094  1.00  0.00
ATOM    414  NH1 ARG A  31      -8.423  22.074 -13.005  1.00  0.00
ATOM    415  NH2 ARG A  31     -10.334  22.409 -11.795  1.00  0.00
ATOM    429  N   ASN A  32      -9.337  14.442 -13.804  1.00  0.00
ATOM    430  CA  ASN A  32      -8.433  13.307 -13.850  1.00  0.00
ATOM    431  C   ASN A  32      -8.421  12.653 -15.216  1.00  0.00
ATOM    432  O   ASN A  32      -9.401  12.685 -15.966  1.00  0.00
ATOM    433  CB  ASN A  32      -8.738  12.282 -12.769  1.00  0.00
ATOM    434  CG  ASN A  32      -8.419  12.780 -11.381  1.00  0.00
ATOM    435  OD1 ASN A  32      -7.450  13.521 -11.150  1.00  0.00
ATOM    436  ND2 ASN A  32      -9.214  12.364 -10.429  1.00  0.00
ATOM    443  N   TRP A  33      -7.294  12.048 -15.516  1.00  0.00
ATOM    444  CA  TRP A  33      -7.079  11.239 -16.698  1.00  0.00
ATOM    445  C   TRP A  33      -7.450   9.794 -16.313  1.00  0.00
ATOM    446  O   TRP A  33      -7.012   9.299 -15.271  1.00  0.00
ATOM    447  CB  TRP A  33      -5.623  11.471 -17.132  1.00  0.00
ATOM    448  CG  TRP A  33      -5.074  10.682 -18.256  1.00  0.00
ATOM    449  CD1 TRP A  33      -4.243   9.671 -18.086  1.00  0.00
ATOM    450  CD2 TRP A  33      -5.226  10.814 -19.701  1.00  0.00
ATOM    451  NE1 TRP A  33      -3.878   9.161 -19.271  1.00  0.00
ATOM    452  CE2 TRP A  33      -4.463   9.822 -20.262  1.00  0.00
ATOM    453  CE3 TRP A  33      -5.910  11.663 -20.522  1.00  0.00
ATOM    454  CZ2 TRP A  33      -4.367   9.629 -21.631  1.00  0.00
ATOM    455  CZ3 TRP A  33      -5.829  11.460 -21.918  1.00  0.00
ATOM    456  CH2 TRP A  33      -5.082  10.469 -22.445  1.00  0.00
ATOM    467  N   MET A  34      -8.305   9.145 -17.104  1.00  0.00
ATOM    468  CA  MET A  34      -8.760   7.780 -16.797  1.00  0.00
ATOM    469  C   MET A  34      -8.305   6.766 -17.818  1.00  0.00
ATOM    470  O   MET A  34      -8.067   7.105 -18.975  1.00  0.00
ATOM    471  CB  MET A  34     -10.288   7.697 -16.740  1.00  0.00
ATOM    472  CG  MET A  34     -10.978   8.565 -15.719  1.00  0.00
ATOM    473  SD  MET A  34     -10.615   8.113 -14.034  1.00  0.00
ATOM    474  CE  MET A  34     -11.389   6.495 -13.815  1.00  0.00
ATOM    484  N   GLY A  35      -8.269   5.500 -17.429  1.00  0.00
ATOM    485  CA  GLY A  35      -7.989   4.484 -18.427  1.00  0.00
ATOM    486  C   GLY A  35      -8.116   3.060 -17.939  1.00  0.00
ATOM    487  O   GLY A  35      -8.389   2.790 -16.763  1.00  0.00
ATOM    491  N   TRP A  36      -7.934   2.146 -18.883  1.00  0.00
ATOM    492  CA  TRP A  36      -8.023   0.728 -18.638  1.00  0.00
ATOM    493  C   TRP A  36      -6.741   0.022 -19.021  1.00  0.00
ATOM    494  O   TRP A  36      -6.114   0.317 -20.052  1.00  0.00
ATOM    495  CB  TRP A  36      -9.191   0.101 -19.399  1.00  0.00
ATOM    496  CG  TRP A  36     -10.548   0.529 -18.907  1.00  0.00
ATOM    497  CD1 TRP A  36     -11.234   1.611 -19.310  1.00  0.00
ATOM    498  CD2 TRP A  36     -11.395  -0.137 -17.941  1.00  0.00
ATOM    499  NE1 TRP A  36     -12.439   1.677 -18.680  1.00  0.00
ATOM    500  CE2 TRP A  36     -12.562   0.623 -17.840  1.00  0.00
ATOM    501  CE3 TRP A  36     -11.263  -1.294 -17.174  1.00  0.00
ATOM    502  CZ2 TRP A  36     -13.600   0.269 -17.010  1.00  0.00
ATOM    503  CZ3 TRP A  36     -12.301  -1.654 -16.335  1.00  0.00
ATOM    504  CH2 TRP A  36     -13.442  -0.894 -16.253  1.00  0.00
ATOM    515  N   TYR A  37      -6.419  -0.954 -18.198  1.00  0.00
ATOM    516  CA  TYR A  37      -5.276  -1.835 -18.308  1.00  0.00
ATOM    517  C   TYR A  37      -5.748  -3.267 -18.185  1.00  0.00
ATOM    518  O   TYR A  37      -6.844  -3.513 -17.687  1.00  0.00
ATOM    519  CB  TYR A  37      -4.264  -1.483 -17.216  1.00  0.00
ATOM    520  CG  TYR A  37      -3.678  -0.090 -17.386  1.00  0.00
ATOM    521  CD1 TYR A  37      -4.355   1.063 -16.949  1.00  0.00
ATOM    522  CD2 TYR A  37      -2.450   0.028 -17.987  1.00  0.00
ATOM    523  CE1 TYR A  37      -3.788   2.301 -17.166  1.00  0.00
ATOM    524  CE2 TYR A  37      -1.904   1.250 -18.194  1.00  0.00
ATOM    525  CZ  TYR A  37      -2.559   2.375 -17.802  1.00  0.00
ATOM    526  OH  TYR A  37      -1.999   3.573 -18.080  1.00  0.00
ATOM    536  N   ARG A  38      -4.964  -4.222 -18.648  1.00  0.00
ATOM    537  CA  ARG A  38      -5.371  -5.603 -18.444  1.00  0.00
ATOM    538  C   ARG A  38      -4.225  -6.496 -17.995  1.00  0.00
ATOM    539  O   ARG A  38      -3.061  -6.267 -18.334  1.00  0.00
ATOM    540  CB  ARG A  38      -6.018  -6.151 -19.694  1.00  0.00
ATOM    541  CG  ARG A  38      -5.119  -6.294 -20.880  1.00  0.00
ATOM    542  CD  ARG A  38      -5.870  -6.751 -22.044  1.00  0.00
ATOM    543  NE  ARG A  38      -5.031  -6.920 -23.193  1.00  0.00
ATOM    544  CZ  ARG A  38      -5.460  -7.238 -24.420  1.00  0.00
ATOM    545  NH1 ARG A  38      -6.751  -7.418 -24.680  1.00  0.00
ATOM    546  NH2 ARG A  38      -4.544  -7.372 -25.360  1.00  0.00
ATOM    560  N   GLN A  39      -4.562  -7.513 -17.210  1.00  0.00
ATOM    561  CA  GLN A  39      -3.610  -8.489 -16.714  1.00  0.00
ATOM    562  C   GLN A  39      -3.742  -9.845 -17.358  1.00  0.00
ATOM    563  O   GLN A  39      -4.732 -10.565 -17.165  1.00  0.00
ATOM    564  CB  GLN A  39      -3.779  -8.657 -15.218  1.00  0.00
ATOM    565  CG  GLN A  39      -2.829  -9.618 -14.552  1.00  0.00
ATOM    566  CD  GLN A  39      -3.065  -9.631 -13.072  1.00  0.00
ATOM    567  OE1 GLN A  39      -4.189  -9.346 -12.623  1.00  0.00
ATOM    568  NE2 GLN A  39      -2.034  -9.951 -12.302  1.00  0.00
ATOM    577  N   ALA A  40      -2.738 -10.187 -18.137  1.00  0.00
ATOM    578  CA  ALA A  40      -2.686 -11.432 -18.855  1.00  0.00
ATOM    579  C   ALA A  40      -2.545 -12.568 -17.846  1.00  0.00
ATOM    580  O   ALA A  40      -1.777 -12.420 -16.888  1.00  0.00
ATOM    581  CB  ALA A  40      -1.510 -11.437 -19.814  1.00  0.00
ATOM    587  N   PRO A  41      -3.089 -13.773 -18.123  1.00  0.00
ATOM    588  CA  PRO A  41      -2.965 -14.994 -17.324  1.00  0.00
ATOM    589  C   PRO A  41      -1.514 -15.313 -16.935  1.00  0.00
ATOM    590  O   PRO A  41      -1.267 -15.952 -15.920  1.00  0.00
ATOM    591  CB  PRO A  41      -3.535 -16.059 -18.270  1.00  0.00
ATOM    592  CG  PRO A  41      -4.553 -15.315 -19.111  1.00  0.00
ATOM    593  CD  PRO A  41      -3.961 -13.944 -19.330  1.00  0.00
ATOM    601  N   GLY A  42      -0.552 -14.885 -17.746  1.00  0.00
ATOM    602  CA  GLY A  42       0.860 -15.118 -17.468  1.00  0.00
ATOM    603  C   GLY A  42       1.448 -14.108 -16.466  1.00  0.00
ATOM    604  O   GLY A  42       2.665 -14.077 -16.276  1.00  0.00
ATOM    608  N   LYS A  43       0.576 -13.325 -15.802  1.00  0.00
ATOM    609  CA  LYS A  43       0.917 -12.282 -14.833  1.00  0.00
ATOM    610  C   LYS A  43       1.633 -11.104 -15.477  1.00  0.00
ATOM    611  O   LYS A  43       2.651 -10.627 -14.971  1.00  0.00
ATOM    612  CB  LYS A  43       1.773 -12.847 -13.688  1.00  0.00
ATOM    613  CG  LYS A  43       1.113 -13.982 -12.916  1.00  0.00
ATOM    614  CD  LYS A  43       1.989 -14.452 -11.765  1.00  0.00
ATOM    615  CE  LYS A  43       1.353 -15.619 -11.019  1.00  0.00
ATOM    616  NZ  LYS A  43       2.226 -16.119  -9.914  1.00  0.00
ATOM    630  N   GLU A  44       1.084 -10.625 -16.591  1.00  0.00
ATOM    631  CA  GLU A  44       1.682  -9.471 -17.275  1.00  0.00
ATOM    632  C   GLU A  44       0.675  -8.343 -17.444  1.00  0.00
ATOM    633  O   GLU A  44      -0.473  -8.573 -17.821  1.00  0.00
ATOM    634  CB  GLU A  44       2.254  -9.870 -18.643  1.00  0.00
ATOM    635  CG  GLU A  44       3.415 -10.874 -18.591  1.00  0.00
ATOM    636  CD  GLU A  44       3.986 -11.194 -19.964  1.00  0.00
ATOM    637  OE1 GLU A  44       3.411 -10.763 -20.933  1.00  0.00
ATOM    638  OE2 GLU A  44       4.999 -11.853 -20.039  1.00  0.00
ATOM    645  N   ARG A  45       1.106  -7.104 -17.194  1.00  0.00
ATOM    646  CA  ARG A  45       0.184  -5.979 -17.326  1.00  0.00
ATOM    647  C   ARG A  45       0.389  -5.237 -18.636  1.00  0.00
ATOM    648  O   ARG A  45       1.521  -4.933 -19.019  1.00  0.00
ATOM    649  CB  ARG A  45       0.370  -5.005 -16.170  1.00  0.00
ATOM    650  CG  ARG A  45       0.214  -5.617 -14.765  1.00  0.00
ATOM    651  CD  ARG A  45      -1.140  -6.182 -14.537  1.00  0.00
ATOM    652  NE  ARG A  45      -2.188  -5.184 -14.663  1.00  0.00
ATOM    653  CZ  ARG A  45      -2.608  -4.372 -13.671  1.00  0.00
ATOM    654  NH1 ARG A  45      -2.076  -4.437 -12.465  1.00  0.00
ATOM    655  NH2 ARG A  45      -3.554  -3.508 -13.901  1.00  0.00
ATOM    669  N   GLU A  46      -0.727  -4.898 -19.279  1.00  0.00
ATOM    670  CA  GLU A  46      -0.750  -4.181 -20.549  1.00  0.00
ATOM    671  C   GLU A  46      -1.702  -2.990 -20.523  1.00  0.00
ATOM    672  O   GLU A  46      -2.723  -3.007 -19.835  1.00  0.00
ATOM    673  CB  GLU A  46      -1.239  -5.098 -21.685  1.00  0.00
ATOM    674  CG  GLU A  46      -0.414  -6.354 -21.986  1.00  0.00
ATOM    675  CD  GLU A  46      -1.007  -7.136 -23.172  1.00  0.00
ATOM    676  OE1 GLU A  46      -2.015  -6.687 -23.696  1.00  0.00
ATOM    677  OE2 GLU A  46      -0.464  -8.144 -23.546  1.00  0.00
ATOM    684  N   PHE A  47      -1.395  -1.979 -21.324  1.00  0.00
ATOM    685  CA  PHE A  47      -2.277  -0.833 -21.529  1.00  0.00
ATOM    686  C   PHE A  47      -3.357  -1.141 -22.547  1.00  0.00
ATOM    687  O   PHE A  47      -3.062  -1.749 -23.573  1.00  0.00
ATOM    688  CB  PHE A  47      -1.473   0.380 -21.997  1.00  0.00
ATOM    689  CG  PHE A  47      -2.331   1.511 -22.408  1.00  0.00
ATOM    690  CD1 PHE A  47      -3.030   2.242 -21.501  1.00  0.00
ATOM    691  CD2 PHE A  47      -2.440   1.838 -23.740  1.00  0.00
ATOM    692  CE1 PHE A  47      -3.812   3.255 -21.893  1.00  0.00
ATOM    693  CE2 PHE A  47      -3.229   2.852 -24.138  1.00  0.00
ATOM    694  CZ  PHE A  47      -3.913   3.567 -23.221  1.00  0.00
ATOM    704  N   VAL A  48      -4.602  -0.734 -22.276  1.00  0.00
ATOM    705  CA  VAL A  48      -5.675  -0.908 -23.239  1.00  0.00
ATOM    706  C   VAL A  48      -6.147   0.432 -23.815  1.00  0.00
ATOM    707  O   VAL A  48      -6.110   0.639 -25.032  1.00  0.00
ATOM    708  CB  VAL A  48      -6.869  -1.640 -22.569  1.00  0.00
ATOM    709  CG1 VAL A  48      -8.050  -1.784 -23.524  1.00  0.00
ATOM    710  CG2 VAL A  48      -6.396  -3.005 -22.086  1.00  0.00
ATOM    720  N   ALA A  49      -6.616   1.336 -22.947  1.00  0.00
ATOM    721  CA  ALA A  49      -7.167   2.603 -23.439  1.00  0.00
ATOM    722  C   ALA A  49      -7.151   3.718 -22.392  1.00  0.00
ATOM    723  O   ALA A  49      -7.225   3.471 -21.190  1.00  0.00
ATOM    724  CB  ALA A  49      -8.586   2.388 -23.924  1.00  0.00
ATOM    730  N   ALA A  50      -7.139   4.967 -22.847  1.00  0.00
ATOM    731  CA  ALA A  50      -7.204   6.098 -21.922  1.00  0.00
ATOM    732  C   ALA A  50      -7.997   7.258 -22.489  1.00  0.00
ATOM    733  O   ALA A  50      -8.142   7.407 -23.708  1.00  0.00
ATOM    734  CB  ALA A  50      -5.818   6.567 -21.555  1.00  0.00
ATOM    740  N   ILE A  51      -8.534   8.066 -21.575  1.00  0.00
ATOM    741  CA  ILE A  51      -9.358   9.216 -21.912  1.00  0.00
ATOM    742  C   ILE A  51      -9.224  10.437 -20.978  1.00  0.00
ATOM    743  O   ILE A  51      -9.188  10.313 -19.744  1.00  0.00
ATOM    744  CB  ILE A  51     -10.813   8.718 -21.967  1.00  0.00
ATOM    745  CG1 ILE A  51     -11.775   9.834 -22.425  1.00  0.00
ATOM    746  CG2 ILE A  51     -11.198   8.124 -20.637  1.00  0.00
ATOM    747  CD1 ILE A  51     -13.131   9.325 -22.848  1.00  0.00
ATOM    759  N   SER A  52      -9.198  11.638 -21.570  1.00  0.00
ATOM    760  CA  SER A  52      -9.154  12.881 -20.785  1.00  0.00
ATOM    761  C   SER A  52     -10.517  13.347 -20.324  1.00  0.00
ATOM    762  O   SER A  52     -11.553  12.945 -20.853  1.00  0.00
ATOM    763  CB  SER A  52      -8.525  14.041 -21.554  1.00  0.00
ATOM    764  OG  SER A  52      -9.346  14.517 -22.599  1.00  0.00
ATOM    770  N   GLY A  53     -10.521  14.310 -19.402  1.00  0.00
ATOM    771  CA  GLY A  53     -11.760  14.942 -18.934  1.00  0.00
ATOM    772  C   GLY A  53     -12.462  15.689 -20.078  1.00  0.00
ATOM    773  O   GLY A  53     -13.662  15.971 -20.019  1.00  0.00
ATOM    777  N   GLY A  54     -11.683  15.999 -21.130  1.00  0.00
ATOM    778  CA  GLY A  54     -12.113  16.695 -22.342  1.00  0.00
ATOM    779  C   GLY A  54     -12.520  15.726 -23.466  1.00  0.00
ATOM    780  O   GLY A  54     -12.740  16.151 -24.604  1.00  0.00
ATOM    784  N   SER A  55     -12.577  14.429 -23.142  1.00  0.00
ATOM    785  CA  SER A  55     -12.915  13.291 -24.011  1.00  0.00
ATOM    786  C   SER A  55     -11.907  12.908 -25.110  1.00  0.00
ATOM    787  O   SER A  55     -12.251  12.151 -26.021  1.00  0.00
ATOM    788  CB  SER A  55     -14.276  13.504 -24.678  1.00  0.00
ATOM    789  OG  SER A  55     -15.320  13.678 -23.735  1.00  0.00
ATOM    795  N   SER A  56     -10.665  13.381 -25.027  1.00  0.00
ATOM    796  CA  SER A  56      -9.626  12.960 -25.973  1.00  0.00
ATOM    797  C   SER A  56      -9.185  11.560 -25.604  1.00  0.00
ATOM    798  O   SER A  56      -9.035  11.271 -24.415  1.00  0.00
ATOM    799  CB  SER A  56      -8.451  13.912 -25.951  1.00  0.00
ATOM    800  OG  SER A  56      -7.395  13.426 -26.735  1.00  0.00
ATOM    806  N   THR A  57      -8.970  10.671 -26.589  1.00  0.00
ATOM    807  CA  THR A  57      -8.572   9.305 -26.240  1.00  0.00
ATOM    808  C   THR A  57      -7.301   8.793 -26.914  1.00  0.00
ATOM    809  O   THR A  57      -6.826   9.345 -27.911  1.00  0.00
ATOM    810  CB  THR A  57      -9.712   8.307 -26.540  1.00  0.00
ATOM    811  OG1 THR A  57      -9.984   8.243 -27.941  1.00  0.00
ATOM    812  CG2 THR A  57     -10.955   8.744 -25.848  1.00  0.00
ATOM    820  N   TYR A  58      -6.784   7.701 -26.340  1.00  0.00
ATOM    821  CA  TYR A  58      -5.603   6.968 -26.802  1.00  0.00
ATOM    822  C   TYR A  58      -5.775   5.460 -26.582  1.00  0.00
ATOM    823  O   TYR A  58      -6.274   5.027 -25.539  1.00  0.00
ATOM    824  CB  TYR A  58      -4.340   7.494 -26.095  1.00  0.00
ATOM    825  CG  TYR A  58      -3.082   6.744 -26.468  1.00  0.00
ATOM    826  CD1 TYR A  58      -2.459   6.968 -27.674  1.00  0.00
ATOM    827  CD2 TYR A  58      -2.562   5.825 -25.603  1.00  0.00
ATOM    828  CE1 TYR A  58      -1.331   6.251 -28.009  1.00  0.00
ATOM    829  CE2 TYR A  58      -1.440   5.105 -25.938  1.00  0.00
ATOM    830  CZ  TYR A  58      -0.829   5.310 -27.130  1.00  0.00
ATOM    831  OH  TYR A  58       0.288   4.582 -27.466  1.00  0.00
ATOM    841  N   TYR A  59      -5.385   4.650 -27.577  1.00  0.00
ATOM    842  CA  TYR A  59      -5.534   3.195 -27.466  1.00  0.00
ATOM    843  C   TYR A  59      -4.262   2.442 -27.804  1.00  0.00
ATOM    844  O   TYR A  59      -3.485   2.885 -28.645  1.00  0.00
ATOM    845  CB  TYR A  59      -6.600   2.738 -28.448  1.00  0.00
ATOM    846  CG  TYR A  59      -7.893   3.411 -28.256  1.00  0.00
ATOM    847  CD1 TYR A  59      -8.117   4.594 -28.934  1.00  0.00
ATOM    848  CD2 TYR A  59      -8.841   2.896 -27.424  1.00  0.00
ATOM    849  CE1 TYR A  59      -9.277   5.266 -28.779  1.00  0.00
ATOM    850  CE2 TYR A  59     -10.021   3.570 -27.255  1.00  0.00
ATOM    851  CZ  TYR A  59     -10.241   4.772 -27.941  1.00  0.00
ATOM    852  OH  TYR A  59     -11.412   5.502 -27.789  1.00  0.00
ATOM    862  N   ALA A  60      -4.098   1.266 -27.197  1.00  0.00
ATOM    863  CA  ALA A  60      -3.022   0.338 -27.549  1.00  0.00
ATOM    864  C   ALA A  60      -3.201  -0.221 -28.969  1.00  0.00
ATOM    865  O   ALA A  60      -4.316  -0.559 -29.382  1.00  0.00
ATOM    866  CB  ALA A  60      -2.964  -0.807 -26.553  1.00  0.00
ATOM    872  N   ASP A  61      -2.092  -0.487 -29.668  1.00  0.00
ATOM    873  CA  ASP A  61      -2.179  -1.039 -31.028  1.00  0.00
ATOM    874  C   ASP A  61      -2.989  -2.328 -31.133  1.00  0.00
ATOM    875  O   ASP A  61      -3.639  -2.558 -32.152  1.00  0.00
ATOM    876  CB  ASP A  61      -0.784  -1.318 -31.600  1.00  0.00
ATOM    877  CG  ASP A  61       0.026  -0.070 -32.048  1.00  0.00
ATOM    878  OD1 ASP A  61      -0.538   1.002 -32.242  1.00  0.00
ATOM    879  OD2 ASP A  61       1.211  -0.211 -32.178  1.00  0.00
ATOM    884  N   SER A  62      -2.961  -3.166 -30.098  1.00  0.00
ATOM    885  CA  SER A  62      -3.672  -4.435 -30.115  1.00  0.00
ATOM    886  C   SER A  62      -5.191  -4.308 -29.960  1.00  0.00
ATOM    887  O   SER A  62      -5.910  -5.293 -30.163  1.00  0.00
ATOM    888  CB  SER A  62      -3.131  -5.342 -29.028  1.00  0.00
ATOM    889  OG  SER A  62      -3.416  -4.832 -27.755  1.00  0.00
ATOM    895  N   VAL A  63      -5.687  -3.125 -29.580  1.00  0.00
ATOM    896  CA  VAL A  63      -7.119  -2.953 -29.396  1.00  0.00
ATOM    897  C   VAL A  63      -7.701  -1.870 -30.327  1.00  0.00
ATOM    898  O   VAL A  63      -8.929  -1.730 -30.439  1.00  0.00
ATOM    899  CB  VAL A  63      -7.446  -2.653 -27.925  1.00  0.00
ATOM    900  CG1 VAL A  63      -6.961  -3.823 -27.050  1.00  0.00
ATOM    901  CG2 VAL A  63      -6.886  -1.342 -27.496  1.00  0.00
ATOM    911  N   LYS A  64      -6.837  -1.104 -31.005  1.00  0.00
ATOM    912  CA  LYS A  64      -7.325  -0.088 -31.934  1.00  0.00
ATOM    913  C   LYS A  64      -8.268  -0.706 -32.956  1.00  0.00
ATOM    914  O   LYS A  64      -7.987  -1.757 -33.531  1.00  0.00
ATOM    915  CB  LYS A  64      -6.172   0.600 -32.683  1.00  0.00
ATOM    916  CG  LYS A  64      -5.313   1.549 -31.868  1.00  0.00
ATOM    917  CD  LYS A  64      -4.132   2.087 -32.679  1.00  0.00
ATOM    918  CE  LYS A  64      -3.250   2.992 -31.826  1.00  0.00
ATOM    919  NZ  LYS A  64      -1.992   3.381 -32.514  1.00  0.00
ATOM    933  N   GLY A  65      -9.413  -0.057 -33.152  1.00  0.00
ATOM    934  CA  GLY A  65     -10.423  -0.501 -34.105  1.00  0.00
ATOM    935  C   GLY A  65     -11.442  -1.469 -33.502  1.00  0.00
ATOM    936  O   GLY A  65     -12.448  -1.789 -34.138  1.00  0.00
ATOM    940  N   ARG A  66     -11.189  -1.936 -32.278  1.00  0.00
ATOM    941  CA  ARG A  66     -12.081  -2.879 -31.619  1.00  0.00
ATOM    942  C   ARG A  66     -12.604  -2.304 -30.304  1.00  0.00
ATOM    943  O   ARG A  66     -13.794  -2.404 -29.991  1.00  0.00
ATOM    944  CB  ARG A  66     -11.330  -4.166 -31.332  1.00  0.00
ATOM    945  CG  ARG A  66     -10.907  -4.953 -32.532  1.00  0.00
ATOM    946  CD  ARG A  66     -10.176  -6.184 -32.123  1.00  0.00
ATOM    947  NE  ARG A  66      -9.716  -6.959 -33.276  1.00  0.00
ATOM    948  CZ  ARG A  66      -8.543  -6.764 -33.934  1.00  0.00
ATOM    949  NH1 ARG A  66      -7.701  -5.823 -33.554  1.00  0.00
ATOM    950  NH2 ARG A  66      -8.239  -7.532 -34.970  1.00  0.00
ATOM    964  N   PHE A  67     -11.717  -1.653 -29.552  1.00  0.00
ATOM    965  CA  PHE A  67     -12.093  -1.103 -28.260  1.00  0.00
ATOM    966  C   PHE A  67     -12.313   0.409 -28.327  1.00  0.00
ATOM    967  O   PHE A  67     -11.531   1.136 -28.939  1.00  0.00
ATOM    968  CB  PHE A  67     -11.012  -1.402 -27.218  1.00  0.00
ATOM    969  CG  PHE A  67     -10.868  -2.886 -26.735  1.00  0.00
ATOM    970  CD1 PHE A  67     -10.721  -3.973 -27.601  1.00  0.00
ATOM    971  CD2 PHE A  67     -10.793  -3.152 -25.401  1.00  0.00
ATOM    972  CE1 PHE A  67     -10.537  -5.252 -27.124  1.00  0.00
ATOM    973  CE2 PHE A  67     -10.602  -4.426 -24.925  1.00  0.00
ATOM    974  CZ  PHE A  67     -10.479  -5.475 -25.782  1.00  0.00
ATOM    984  N   THR A  68     -13.359   0.878 -27.647  1.00  0.00
ATOM    985  CA  THR A  68     -13.656   2.314 -27.525  1.00  0.00
ATOM    986  C   THR A  68     -13.798   2.732 -26.060  1.00  0.00
ATOM    987  O   THR A  68     -14.480   2.083 -25.267  1.00  0.00
ATOM    988  CB  THR A  68     -14.926   2.728 -28.320  1.00  0.00
ATOM    989  OG1 THR A  68     -14.730   2.457 -29.712  1.00  0.00
ATOM    990  CG2 THR A  68     -15.214   4.225 -28.141  1.00  0.00
ATOM    998  N   ILE A  69     -13.162   3.832 -25.682  1.00  0.00
ATOM    999  CA  ILE A  69     -13.257   4.287 -24.296  1.00  0.00
ATOM   1000  C   ILE A  69     -14.068   5.580 -24.262  1.00  0.00
ATOM   1001  O   ILE A  69     -13.942   6.408 -25.167  1.00  0.00
ATOM   1002  CB  ILE A  69     -11.850   4.469 -23.661  1.00  0.00
ATOM   1003  CG1 ILE A  69     -11.972   4.750 -22.149  1.00  0.00
ATOM   1004  CG2 ILE A  69     -11.095   5.585 -24.327  1.00  0.00
ATOM   1005  CD1 ILE A  69     -10.654   4.653 -21.385  1.00  0.00
ATOM   1017  N   SER A  70     -14.946   5.706 -23.268  1.00  0.00
ATOM   1018  CA  SER A  70     -15.791   6.894 -23.121  1.00  0.00
ATOM   1019  C   SER A  70     -16.105   7.204 -21.656  1.00  0.00
ATOM   1020  O   SER A  70     -15.899   6.372 -20.771  1.00  0.00
ATOM   1021  CB  SER A  70     -17.087   6.722 -23.892  1.00  0.00
ATOM   1022  OG  SER A  70     -17.881   5.716 -23.334  1.00  0.00
ATOM   1028  N   ARG A  71     -16.565   8.430 -21.392  1.00  0.00
ATOM   1029  CA  ARG A  71     -16.899   8.860 -20.031  1.00  0.00
ATOM   1030  C   ARG A  71     -18.171   9.665 -19.890  1.00  0.00
ATOM   1031  O   ARG A  71     -18.589  10.364 -20.812  1.00  0.00
ATOM   1032  CB  ARG A  71     -15.790   9.714 -19.453  1.00  0.00
ATOM   1033  CG  ARG A  71     -14.587   8.981 -19.050  1.00  0.00
ATOM   1034  CD  ARG A  71     -13.519   9.853 -18.643  1.00  0.00
ATOM   1035  NE  ARG A  71     -13.873  10.620 -17.509  1.00  0.00
ATOM   1036  CZ  ARG A  71     -13.045  11.443 -16.869  1.00  0.00
ATOM   1037  NH1 ARG A  71     -11.790  11.591 -17.247  1.00  0.00
ATOM   1038  NH2 ARG A  71     -13.495  12.095 -15.850  1.00  0.00
ATOM   1052  N   ASP A  72     -18.745   9.608 -18.690  1.00  0.00
ATOM   1053  CA  ASP A  72     -19.869  10.457 -18.336  1.00  0.00
ATOM   1054  C   ASP A  72     -19.516  11.143 -17.018  1.00  0.00
ATOM   1055  O   ASP A  72     -19.553  10.559 -15.919  1.00  0.00
ATOM   1056  CB  ASP A  72     -21.193   9.694 -18.267  1.00  0.00
ATOM   1057  CG  ASP A  72     -22.401  10.646 -18.035  1.00  0.00
ATOM   1058  OD1 ASP A  72     -22.192  11.771 -17.555  1.00  0.00
ATOM   1059  OD2 ASP A  72     -23.510  10.260 -18.382  1.00  0.00
ATOM   1064  N   ASN A  73     -19.116  12.404 -17.143  1.00  0.00
ATOM   1065  CA  ASN A  73     -18.605  13.177 -16.023  1.00  0.00
ATOM   1066  C   ASN A  73     -19.691  13.463 -14.981  1.00  0.00
ATOM   1067  O   ASN A  73     -19.386  13.833 -13.850  1.00  0.00
ATOM   1068  CB  ASN A  73     -17.957  14.472 -16.521  1.00  0.00
ATOM   1069  CG  ASN A  73     -16.593  14.263 -17.296  1.00  0.00
ATOM   1070  OD1 ASN A  73     -15.953  13.202 -17.221  1.00  0.00
ATOM   1071  ND2 ASN A  73     -16.179  15.300 -18.025  1.00  0.00
ATOM   1078  N   ALA A  74     -20.968  13.330 -15.356  1.00  0.00
ATOM   1079  CA  ALA A  74     -22.048  13.622 -14.419  1.00  0.00
ATOM   1080  C   ALA A  74     -22.315  12.452 -13.485  1.00  0.00
ATOM   1081  O   ALA A  74     -23.048  12.585 -12.502  1.00  0.00
ATOM   1082  CB  ALA A  74     -23.317  13.958 -15.179  1.00  0.00
ATOM   1088  N   LYS A  75     -21.748  11.291 -13.812  1.00  0.00
ATOM   1089  CA  LYS A  75     -21.973  10.063 -13.077  1.00  0.00
ATOM   1090  C   LYS A  75     -20.672   9.529 -12.513  1.00  0.00
ATOM   1091  O   LYS A  75     -20.626   8.418 -11.980  1.00  0.00
ATOM   1092  CB  LYS A  75     -22.588   9.035 -14.018  1.00  0.00
ATOM   1093  CG  LYS A  75     -23.935   9.454 -14.567  1.00  0.00
ATOM   1094  CD  LYS A  75     -24.495   8.426 -15.517  1.00  0.00
ATOM   1095  CE  LYS A  75     -25.820   8.890 -16.087  1.00  0.00
ATOM   1096  NZ  LYS A  75     -26.350   7.943 -17.095  1.00  0.00
ATOM   1110  N   ASN A  76     -19.590  10.281 -12.725  1.00  0.00
ATOM   1111  CA  ASN A  76     -18.239   9.886 -12.327  1.00  0.00
ATOM   1112  C   ASN A  76     -17.898   8.497 -12.854  1.00  0.00
ATOM   1113  O   ASN A  76     -17.294   7.679 -12.157  1.00  0.00
ATOM   1114  CB  ASN A  76     -18.079   9.939 -10.820  1.00  0.00
ATOM   1115  CG  ASN A  76     -18.169  11.314 -10.273  1.00  0.00
ATOM   1116  OD1 ASN A  76     -17.627  12.267 -10.853  1.00  0.00
ATOM   1117  ND2 ASN A  76     -18.840  11.453  -9.155  1.00  0.00
ATOM   1124  N   THR A  77     -18.277   8.215 -14.100  1.00  0.00
ATOM   1125  CA  THR A  77     -18.053   6.870 -14.623  1.00  0.00
ATOM   1126  C   THR A  77     -17.337   6.806 -15.988  1.00  0.00
ATOM   1127  O   THR A  77     -17.601   7.593 -16.906  1.00  0.00
ATOM   1128  CB  THR A  77     -19.414   6.121 -14.643  1.00  0.00
ATOM   1129  OG1 THR A  77     -19.965   6.091 -13.293  1.00  0.00
ATOM   1130  CG2 THR A  77     -19.238   4.665 -15.100  1.00  0.00
ATOM   1138  N   VAL A  78     -16.426   5.833 -16.104  1.00  0.00
ATOM   1139  CA  VAL A  78     -15.688   5.547 -17.342  1.00  0.00
ATOM   1140  C   VAL A  78     -16.098   4.165 -17.863  1.00  0.00
ATOM   1141  O   VAL A  78     -16.264   3.209 -17.102  1.00  0.00
ATOM   1142  CB  VAL A  78     -14.136   5.660 -17.135  1.00  0.00
ATOM   1143  CG1 VAL A  78     -13.644   4.669 -16.128  1.00  0.00
ATOM   1144  CG2 VAL A  78     -13.379   5.450 -18.475  1.00  0.00
ATOM   1154  N   TYR A  79     -16.296   4.079 -19.170  1.00  0.00
ATOM   1155  CA  TYR A  79     -16.729   2.852 -19.811  1.00  0.00
ATOM   1156  C   TYR A  79     -15.751   2.371 -20.870  1.00  0.00
ATOM   1157  O   TYR A  79     -15.078   3.172 -21.531  1.00  0.00
ATOM   1158  CB  TYR A  79     -18.075   3.092 -20.487  1.00  0.00
ATOM   1159  CG  TYR A  79     -19.173   3.488 -19.564  1.00  0.00
ATOM   1160  CD1 TYR A  79     -19.370   4.841 -19.252  1.00  0.00
ATOM   1161  CD2 TYR A  79     -20.001   2.525 -19.045  1.00  0.00
ATOM   1162  CE1 TYR A  79     -20.401   5.203 -18.417  1.00  0.00
ATOM   1163  CE2 TYR A  79     -21.030   2.883 -18.219  1.00  0.00
ATOM   1164  CZ  TYR A  79     -21.237   4.208 -17.901  1.00  0.00
ATOM   1165  OH  TYR A  79     -22.280   4.539 -17.073  1.00  0.00
ATOM   1175  N   LEU A  80     -15.698   1.053 -21.054  1.00  0.00
ATOM   1176  CA  LEU A  80     -14.884   0.484 -22.120  1.00  0.00
ATOM   1177  C   LEU A  80     -15.739  -0.458 -22.960  1.00  0.00
ATOM   1178  O   LEU A  80     -16.238  -1.479 -22.471  1.00  0.00
ATOM   1179  CB  LEU A  80     -13.687  -0.287 -21.543  1.00  0.00
ATOM   1180  CG  LEU A  80     -12.702  -0.946 -22.550  1.00  0.00
ATOM   1181  CD1 LEU A  80     -11.949   0.166 -23.359  1.00  0.00
ATOM   1182  CD2 LEU A  80     -11.748  -1.861 -21.766  1.00  0.00
ATOM   1194  N   GLN A  81     -15.895  -0.125 -24.229  1.00  0.00
ATOM   1195  CA  GLN A  81     -16.690  -0.909 -25.157  1.00  0.00
ATOM   1196  C   GLN A  81     -15.753  -1.865 -25.861  1.00  0.00
ATOM   1197  O   GLN A  81     -14.893  -1.432 -26.627  1.00  0.00
ATOM   1198  CB  GLN A  81     -17.358   0.023 -26.165  1.00  0.00
ATOM   1199  CG  GLN A  81     -18.243  -0.630 -27.202  1.00  0.00
ATOM   1200  CD  GLN A  81     -19.512  -1.180 -26.615  1.00  0.00
ATOM   1201  OE1 GLN A  81     -20.101  -0.520 -25.741  1.00  0.00
ATOM   1202  NE2 GLN A  81     -19.950  -2.338 -27.093  1.00  0.00
ATOM   1211  N   MET A  82     -15.861  -3.156 -25.571  1.00  0.00
ATOM   1212  CA  MET A  82     -14.930  -4.127 -26.127  1.00  0.00
ATOM   1213  C   MET A  82     -15.568  -4.947 -27.250  1.00  0.00
ATOM   1214  O   MET A  82     -16.269  -5.930 -26.972  1.00  0.00
ATOM   1215  CB  MET A  82     -14.462  -5.059 -25.036  1.00  0.00
ATOM   1216  CG  MET A  82     -13.896  -4.369 -23.820  1.00  0.00
ATOM   1217  SD  MET A  82     -13.112  -5.482 -22.619  1.00  0.00
ATOM   1218  CE  MET A  82     -14.493  -6.417 -22.098  1.00  0.00
ATOM   1228  N   ASN A  83     -15.402  -4.534 -28.509  1.00  0.00
ATOM   1229  CA  ASN A  83     -16.074  -5.217 -29.613  1.00  0.00
ATOM   1230  C   ASN A  83     -15.194  -6.264 -30.286  1.00  0.00
ATOM   1231  O   ASN A  83     -13.970  -6.228 -30.160  1.00  0.00
ATOM   1232  CB  ASN A  83     -16.576  -4.218 -30.626  1.00  0.00
ATOM   1233  CG  ASN A  83     -17.626  -3.312 -30.050  1.00  0.00
ATOM   1234  OD1 ASN A  83     -18.485  -3.737 -29.248  1.00  0.00
ATOM   1235  ND2 ASN A  83     -17.579  -2.070 -30.454  1.00  0.00
ATOM   1242  N   SER A  84     -15.825  -7.217 -30.982  1.00  0.00
ATOM   1243  CA  SER A  84     -15.116  -8.234 -31.761  1.00  0.00
ATOM   1244  C   SER A  84     -14.024  -8.918 -30.950  1.00  0.00
ATOM   1245  O   SER A  84     -12.898  -9.087 -31.428  1.00  0.00
ATOM   1246  CB  SER A  84     -14.519  -7.614 -33.015  1.00  0.00
ATOM   1247  OG  SER A  84     -15.520  -7.068 -33.843  1.00  0.00
ATOM   1253  N   LEU A  85     -14.372  -9.325 -29.735  1.00  0.00
ATOM   1254  CA  LEU A  85     -13.438  -9.975 -28.815  1.00  0.00
ATOM   1255  C   LEU A  85     -12.861 -11.293 -29.296  1.00  0.00
ATOM   1256  O   LEU A  85     -13.560 -12.129 -29.874  1.00  0.00
ATOM   1257  CB  LEU A  85     -14.118 -10.148 -27.449  1.00  0.00
ATOM   1258  CG  LEU A  85     -14.282  -8.847 -26.608  1.00  0.00
ATOM   1259  CD1 LEU A  85     -15.221  -9.074 -25.461  1.00  0.00
ATOM   1260  CD2 LEU A  85     -12.905  -8.480 -26.014  1.00  0.00
ATOM   1272  N   LYS A  86     -11.573 -11.491 -29.038  1.00  0.00
ATOM   1273  CA  LYS A  86     -10.884 -12.724 -29.406  1.00  0.00
ATOM   1274  C   LYS A  86     -10.407 -13.439 -28.138  1.00  0.00
ATOM   1275  O   LYS A  86     -10.290 -12.793 -27.105  1.00  0.00
ATOM   1276  CB  LYS A  86      -9.719 -12.383 -30.343  1.00  0.00
ATOM   1277  CG  LYS A  86     -10.116 -11.661 -31.646  1.00  0.00
ATOM   1278  CD  LYS A  86     -10.956 -12.551 -32.584  1.00  0.00
ATOM   1279  CE  LYS A  86     -11.224 -11.850 -33.908  1.00  0.00
ATOM   1280  NZ  LYS A  86     -12.039 -12.692 -34.840  1.00  0.00
ATOM   1294  N   PRO A  87     -10.143 -14.762 -28.139  1.00  0.00
ATOM   1295  CA  PRO A  87      -9.617 -15.509 -26.999  1.00  0.00
ATOM   1296  C   PRO A  87      -8.404 -14.828 -26.366  1.00  0.00
ATOM   1297  O   PRO A  87      -8.246 -14.846 -25.138  1.00  0.00
ATOM   1298  CB  PRO A  87      -9.257 -16.849 -27.634  1.00  0.00
ATOM   1299  CG  PRO A  87     -10.246 -16.989 -28.753  1.00  0.00
ATOM   1300  CD  PRO A  87     -10.372 -15.597 -29.334  1.00  0.00
ATOM   1308  N   GLU A  88      -7.584 -14.167 -27.193  1.00  0.00
ATOM   1309  CA  GLU A  88      -6.400 -13.443 -26.750  1.00  0.00
ATOM   1310  C   GLU A  88      -6.705 -12.255 -25.823  1.00  0.00
ATOM   1311  O   GLU A  88      -5.797 -11.714 -25.194  1.00  0.00
ATOM   1312  CB  GLU A  88      -5.598 -12.980 -27.965  1.00  0.00
ATOM   1313  CG  GLU A  88      -4.958 -14.130 -28.772  1.00  0.00
ATOM   1314  CD  GLU A  88      -5.902 -14.812 -29.729  1.00  0.00
ATOM   1315  OE1 GLU A  88      -7.033 -14.390 -29.815  1.00  0.00
ATOM   1316  OE2 GLU A  88      -5.499 -15.751 -30.367  1.00  0.00
ATOM   1323  N   ASP A  89      -7.974 -11.853 -25.733  1.00  0.00
ATOM   1324  CA  ASP A  89      -8.385 -10.743 -24.896  1.00  0.00
ATOM   1325  C   ASP A  89      -8.768 -11.203 -23.494  1.00  0.00
ATOM   1326  O   ASP A  89      -9.166 -10.381 -22.658  1.00  0.00
ATOM   1327  CB  ASP A  89      -9.571 -10.006 -25.543  1.00  0.00
ATOM   1328  CG  ASP A  89      -9.212  -9.251 -26.847  1.00  0.00
ATOM   1329  OD1 ASP A  89      -8.250  -8.489 -26.855  1.00  0.00
ATOM   1330  OD2 ASP A  89      -9.915  -9.435 -27.838  1.00  0.00
ATOM   1335  N   THR A  90      -8.651 -12.514 -23.215  1.00  0.00
ATOM   1336  CA  THR A  90      -8.936 -13.005 -21.871  1.00  0.00
ATOM   1337  C   THR A  90      -7.929 -12.374 -20.923  1.00  0.00
ATOM   1338  O   THR A  90      -6.719 -12.492 -21.135  1.00  0.00
ATOM   1339  CB  THR A  90      -8.821 -14.550 -21.789  1.00  0.00
ATOM   1340  OG1 THR A  90      -9.772 -15.161 -22.696  1.00  0.00
ATOM   1341  CG2 THR A  90      -9.039 -15.047 -20.340  1.00  0.00
ATOM   1349  N   ALA A  91      -8.421 -11.705 -19.890  1.00  0.00
ATOM   1350  CA  ALA A  91      -7.560 -11.008 -18.933  1.00  0.00
ATOM   1351  C   ALA A  91      -8.381 -10.438 -17.793  1.00  0.00
ATOM   1352  O   ALA A  91      -9.604 -10.324 -17.906  1.00  0.00
ATOM   1353  CB  ALA A  91      -6.784  -9.883 -19.619  1.00  0.00
ATOM   1359  N   VAL A  92      -7.716 -10.034 -16.721  1.00  0.00
ATOM   1360  CA  VAL A  92      -8.440  -9.238 -15.738  1.00  0.00
ATOM   1361  C   VAL A  92      -8.273  -7.787 -16.157  1.00  0.00
ATOM   1362  O   VAL A  92      -7.159  -7.322 -16.367  1.00  0.00
ATOM   1363  CB  VAL A  92      -7.938  -9.453 -14.301  1.00  0.00
ATOM   1364  CG1 VAL A  92      -8.705  -8.531 -13.330  1.00  0.00
ATOM   1365  CG2 VAL A  92      -8.144 -10.885 -13.919  1.00  0.00
ATOM   1375  N   TYR A  93      -9.363  -7.075 -16.311  1.00  0.00
ATOM   1376  CA  TYR A  93      -9.296  -5.689 -16.735  1.00  0.00
ATOM   1377  C   TYR A  93      -9.346  -4.820 -15.515  1.00  0.00
ATOM   1378  O   TYR A  93     -10.049  -5.131 -14.563  1.00  0.00
ATOM   1379  CB  TYR A  93     -10.388  -5.387 -17.755  1.00  0.00
ATOM   1380  CG  TYR A  93     -10.069  -5.972 -19.131  1.00  0.00
ATOM   1381  CD1 TYR A  93     -10.194  -7.319 -19.354  1.00  0.00
ATOM   1382  CD2 TYR A  93      -9.665  -5.138 -20.177  1.00  0.00
ATOM   1383  CE1 TYR A  93      -9.898  -7.851 -20.581  1.00  0.00
ATOM   1384  CE2 TYR A  93      -9.380  -5.685 -21.420  1.00  0.00
ATOM   1385  CZ  TYR A  93      -9.493  -7.053 -21.609  1.00  0.00
ATOM   1386  OH  TYR A  93      -9.205  -7.650 -22.825  1.00  0.00
ATOM   1396  N   TYR A  94      -8.561  -3.755 -15.530  1.00  0.00
ATOM   1397  CA  TYR A  94      -8.481  -2.832 -14.422  1.00  0.00
ATOM   1398  C   TYR A  94      -8.678  -1.386 -14.804  1.00  0.00
ATOM   1399  O   TYR A  94      -8.160  -0.892 -15.807  1.00  0.00
ATOM   1400  CB  TYR A  94      -7.116  -2.930 -13.752  1.00  0.00
ATOM   1401  CG  TYR A  94      -6.794  -4.227 -13.076  1.00  0.00
ATOM   1402  CD1 TYR A  94      -6.287  -5.296 -13.799  1.00  0.00
ATOM   1403  CD2 TYR A  94      -6.963  -4.335 -11.708  1.00  0.00
ATOM   1404  CE1 TYR A  94      -5.957  -6.454 -13.148  1.00  0.00
ATOM   1405  CE2 TYR A  94      -6.629  -5.502 -11.065  1.00  0.00
ATOM   1406  CZ  TYR A  94      -6.121  -6.559 -11.779  1.00  0.00
ATOM   1407  OH  TYR A  94      -5.773  -7.728 -11.118  1.00  0.00
ATOM   1417  N   CYS A  95      -9.360  -0.694 -13.923  1.00  0.00
ATOM   1418  CA  CYS A  95      -9.631   0.725 -13.994  1.00  0.00
ATOM   1419  C   CYS A  95      -8.552   1.504 -13.279  1.00  0.00
ATOM   1420  O   CYS A  95      -8.167   1.160 -12.155  1.00  0.00
ATOM   1421  CB  CYS A  95     -10.970   0.984 -13.353  1.00  0.00
ATOM   1422  SG  CYS A  95     -11.517   2.652 -13.279  1.00  0.00
ATOM   1427  N   ALA A  96      -8.096   2.586 -13.891  1.00  0.00
ATOM   1428  CA  ALA A  96      -7.078   3.405 -13.267  1.00  0.00
ATOM   1429  C   ALA A  96      -7.317   4.891 -13.477  1.00  0.00
ATOM   1430  O   ALA A  96      -7.973   5.314 -14.438  1.00  0.00
ATOM   1431  CB  ALA A  96      -5.729   3.037 -13.823  1.00  0.00
ATOM   1437  N   ALA A  97      -6.730   5.692 -12.587  1.00  0.00
ATOM   1438  CA  ALA A  97      -6.833   7.140 -12.710  1.00  0.00
ATOM   1439  C   ALA A  97      -5.520   7.842 -12.372  1.00  0.00
ATOM   1440  O   ALA A  97      -4.735   7.403 -11.513  1.00  0.00
ATOM   1441  CB  ALA A  97      -7.948   7.659 -11.813  1.00  0.00
ATOM   1447  N   SER A  98      -5.323   8.995 -13.015  1.00  0.00
ATOM   1448  CA  SER A  98      -4.127   9.797 -12.821  1.00  0.00
ATOM   1449  C   SER A  98      -4.338  11.282 -12.753  1.00  0.00
ATOM   1450  O   SER A  98      -5.224  11.862 -13.389  1.00  0.00
ATOM   1451  CB  SER A  98      -3.124   9.580 -13.910  1.00  0.00
ATOM   1452  OG  SER A  98      -2.018  10.406 -13.675  1.00  0.00
ATOM   1458  N   VAL A  99      -3.432  11.914 -12.022  1.00  0.00
ATOM   1459  CA  VAL A  99      -3.434  13.354 -11.843  1.00  0.00
ATOM   1460  C   VAL A  99      -2.552  14.047 -12.877  1.00  0.00
ATOM   1461  O   VAL A  99      -2.412  15.268 -12.860  1.00  0.00
ATOM   1462  CB  VAL A  99      -2.971  13.718 -10.420  1.00  0.00
ATOM   1463  CG1 VAL A  99      -3.880  13.043  -9.414  1.00  0.00
ATOM   1464  CG2 VAL A  99      -1.516  13.313 -10.208  1.00  0.00
ATOM   1474  N   TYR A 100      -1.961  13.266 -13.772  1.00  0.00
ATOM   1475  CA  TYR A 100      -1.121  13.809 -14.823  1.00  0.00
ATOM   1476  C   TYR A 100      -1.804  13.471 -16.138  1.00  0.00
ATOM   1477  O   TYR A 100      -2.183  12.320 -16.355  1.00  0.00
ATOM   1478  CB  TYR A 100       0.260  13.160 -14.790  1.00  0.00
ATOM   1479  CG  TYR A 100       0.952  13.262 -13.480  1.00  0.00
ATOM   1480  CD1 TYR A 100       0.927  12.170 -12.621  1.00  0.00
ATOM   1481  CD2 TYR A 100       1.588  14.425 -13.109  1.00  0.00
ATOM   1482  CE1 TYR A 100       1.549  12.244 -11.397  1.00  0.00
ATOM   1483  CE2 TYR A 100       2.207  14.503 -11.879  1.00  0.00
ATOM   1484  CZ  TYR A 100       2.189  13.417 -11.026  1.00  0.00
ATOM   1485  OH  TYR A 100       2.805  13.494  -9.800  1.00  0.00
ATOM   1495  N   TRP A 101      -1.972  14.445 -17.019  1.00  0.00
ATOM   1496  CA  TRP A 101      -2.658  14.151 -18.271  1.00  0.00
ATOM   1497  C   TRP A 101      -1.749  13.680 -19.376  1.00  0.00
ATOM   1498  O   TRP A 101      -0.577  14.044 -19.437  1.00  0.00
ATOM   1499  CB  TRP A 101      -3.508  15.325 -18.758  1.00  0.00
ATOM   1500  CG  TRP A 101      -4.768  15.571 -17.943  1.00  0.00
ATOM   1501  CD1 TRP A 101      -5.004  15.264 -16.630  1.00  0.00
ATOM   1502  CD2 TRP A 101      -5.990  16.175 -18.426  1.00  0.00
ATOM   1503  NE1 TRP A 101      -6.266  15.647 -16.281  1.00  0.00
ATOM   1504  CE2 TRP A 101      -6.887  16.193 -17.357  1.00  0.00
ATOM   1505  CE3 TRP A 101      -6.390  16.699 -19.662  1.00  0.00
ATOM   1506  CZ2 TRP A 101      -8.162  16.708 -17.479  1.00  0.00
ATOM   1507  CZ3 TRP A 101      -7.675  17.227 -19.778  1.00  0.00
ATOM   1508  CH2 TRP A 101      -8.536  17.228 -18.711  1.00  0.00
ATOM   1519  N   LEU A 102      -2.356  12.913 -20.269  1.00  0.00
ATOM   1520  CA  LEU A 102      -1.776  12.351 -21.480  1.00  0.00
ATOM   1521  C   LEU A 102      -0.697  11.289 -21.261  1.00  0.00
ATOM   1522  O   LEU A 102       0.272  11.224 -22.018  1.00  0.00
ATOM   1523  CB  LEU A 102      -1.205  13.479 -22.349  1.00  0.00
ATOM   1524  CG  LEU A 102      -2.182  14.655 -22.693  1.00  0.00
ATOM   1525  CD1 LEU A 102      -1.439  15.663 -23.540  1.00  0.00
ATOM   1526  CD2 LEU A 102      -3.442  14.138 -23.408  1.00  0.00
ATOM   1538  N   TYR A 103      -0.878  10.428 -20.259  1.00  0.00
ATOM   1539  CA  TYR A 103       0.056   9.329 -20.030  1.00  0.00
ATOM   1540  C   TYR A 103      -0.620   7.967 -20.137  1.00  0.00
ATOM   1541  O   TYR A 103      -1.736   7.746 -19.659  1.00  0.00
ATOM   1542  CB  TYR A 103       0.702   9.438 -18.647  1.00  0.00
ATOM   1543  CG  TYR A 103       1.581  10.622 -18.497  1.00  0.00
ATOM   1544  CD1 TYR A 103       1.041  11.812 -18.119  1.00  0.00
ATOM   1545  CD2 TYR A 103       2.943  10.518 -18.748  1.00  0.00
ATOM   1546  CE1 TYR A 103       1.834  12.914 -18.000  1.00  0.00
ATOM   1547  CE2 TYR A 103       3.747  11.630 -18.617  1.00  0.00
ATOM   1548  CZ  TYR A 103       3.183  12.829 -18.246  1.00  0.00
ATOM   1549  OH  TYR A 103       3.949  13.958 -18.116  1.00  0.00
ATOM   1559  N   TYR A 104       0.078   7.003 -20.708  1.00  0.00
ATOM   1560  CA  TYR A 104      -0.510   5.671 -20.787  1.00  0.00
ATOM   1561  C   TYR A 104       0.337   4.642 -20.064  1.00  0.00
ATOM   1562  O   TYR A 104      -0.046   3.479 -19.948  1.00  0.00
ATOM   1563  CB  TYR A 104      -0.742   5.282 -22.234  1.00  0.00
ATOM   1564  CG  TYR A 104       0.472   5.168 -23.043  1.00  0.00
ATOM   1565  CD1 TYR A 104       1.140   3.963 -23.089  1.00  0.00
ATOM   1566  CD2 TYR A 104       0.932   6.256 -23.756  1.00  0.00
ATOM   1567  CE1 TYR A 104       2.264   3.838 -23.848  1.00  0.00
ATOM   1568  CE2 TYR A 104       2.062   6.134 -24.519  1.00  0.00
ATOM   1569  CZ  TYR A 104       2.729   4.928 -24.569  1.00  0.00
ATOM   1570  OH  TYR A 104       3.861   4.797 -25.336  1.00  0.00
ATOM   1580  N   GLN A 105       1.467   5.064 -19.524  1.00  0.00
ATOM   1581  CA  GLN A 105       2.291   4.116 -18.811  1.00  0.00
ATOM   1582  C   GLN A 105       1.685   3.948 -17.436  1.00  0.00
ATOM   1583  O   GLN A 105       1.505   4.929 -16.717  1.00  0.00
ATOM   1584  CB  GLN A 105       3.744   4.587 -18.724  1.00  0.00
ATOM   1585  CG  GLN A 105       4.457   4.703 -20.071  1.00  0.00
ATOM   1586  CD  GLN A 105       4.652   3.359 -20.750  1.00  0.00
ATOM   1587  OE1 GLN A 105       4.427   2.301 -20.146  1.00  0.00
ATOM   1588  NE2 GLN A 105       5.089   3.390 -21.999  1.00  0.00
ATOM   1597  N   ARG A 106       1.437   2.701 -17.045  1.00  0.00
ATOM   1598  CA  ARG A 106       0.750   2.373 -15.791  1.00  0.00
ATOM   1599  C   ARG A 106       1.408   2.937 -14.549  1.00  0.00
ATOM   1600  O   ARG A 106       0.742   3.155 -13.542  1.00  0.00
ATOM   1601  CB  ARG A 106       0.639   0.861 -15.624  1.00  0.00
ATOM   1602  CG  ARG A 106       1.948   0.108 -15.412  1.00  0.00
ATOM   1603  CD  ARG A 106       1.715  -1.361 -15.394  1.00  0.00
ATOM   1604  NE  ARG A 106       2.946  -2.109 -15.166  1.00  0.00
ATOM   1605  CZ  ARG A 106       3.831  -2.491 -16.120  1.00  0.00
ATOM   1606  NH1 ARG A 106       3.625  -2.210 -17.392  1.00  0.00
ATOM   1607  NH2 ARG A 106       4.916  -3.160 -15.768  1.00  0.00
ATOM   1621  N   TYR A 107       2.690   3.211 -14.640  1.00  0.00
ATOM   1622  CA  TYR A 107       3.486   3.718 -13.543  1.00  0.00
ATOM   1623  C   TYR A 107       3.070   5.131 -13.153  1.00  0.00
ATOM   1624  O   TYR A 107       3.362   5.594 -12.050  1.00  0.00
ATOM   1625  CB  TYR A 107       4.949   3.671 -13.949  1.00  0.00
ATOM   1626  CG  TYR A 107       5.442   2.260 -14.086  1.00  0.00
ATOM   1627  CD1 TYR A 107       5.564   1.689 -15.347  1.00  0.00
ATOM   1628  CD2 TYR A 107       5.770   1.531 -12.960  1.00  0.00
ATOM   1629  CE1 TYR A 107       6.017   0.395 -15.469  1.00  0.00
ATOM   1630  CE2 TYR A 107       6.223   0.239 -13.083  1.00  0.00
ATOM   1631  CZ  TYR A 107       6.349  -0.329 -14.328  1.00  0.00
ATOM   1632  OH  TYR A 107       6.812  -1.621 -14.442  1.00  0.00
ATOM   1642  N   SER A 108       2.404   5.826 -14.075  1.00  0.00
ATOM   1643  CA  SER A 108       1.950   7.189 -13.878  1.00  0.00
ATOM   1644  C   SER A 108       0.535   7.252 -13.312  1.00  0.00
ATOM   1645  O   SER A 108       0.008   8.347 -13.120  1.00  0.00
ATOM   1646  CB  SER A 108       2.001   7.966 -15.189  1.00  0.00
ATOM   1647  OG  SER A 108       3.320   8.096 -15.662  1.00  0.00
ATOM   1653  N   HIS A 109      -0.100   6.092 -13.078  1.00  0.00
ATOM   1654  CA  HIS A 109      -1.467   6.052 -12.561  1.00  0.00
ATOM   1655  C   HIS A 109      -1.550   5.659 -11.074  1.00  0.00
ATOM   1656  O   HIS A 109      -1.496   4.473 -10.751  1.00  0.00
ATOM   1657  CB  HIS A 109      -2.344   5.111 -13.399  1.00  0.00
ATOM   1658  CG  HIS A 109      -2.651   5.631 -14.801  1.00  0.00
ATOM   1659  ND1 HIS A 109      -3.909   6.102 -15.168  1.00  0.00
ATOM   1660  CD2 HIS A 109      -1.863   5.801 -15.895  1.00  0.00
ATOM   1661  CE1 HIS A 109      -3.885   6.509 -16.418  1.00  0.00
ATOM   1662  NE2 HIS A 109      -2.653   6.354 -16.889  1.00  0.00
ATOM   1670  N   PRO A 110      -1.583   6.619 -10.118  1.00  0.00
ATOM   1671  CA  PRO A 110      -1.685   6.377  -8.689  1.00  0.00
ATOM   1672  C   PRO A 110      -2.974   5.701  -8.187  1.00  0.00
ATOM   1673  O   PRO A 110      -2.949   5.125  -7.097  1.00  0.00
ATOM   1674  CB  PRO A 110      -1.518   7.786  -8.093  1.00  0.00
ATOM   1675  CG  PRO A 110      -1.860   8.731  -9.199  1.00  0.00
ATOM   1676  CD  PRO A 110      -1.374   8.052 -10.442  1.00  0.00
ATOM   1684  N   TYR A 111      -4.097   5.726  -8.933  1.00  0.00
ATOM   1685  CA  TYR A 111      -5.270   5.096  -8.333  1.00  0.00
ATOM   1686  C   TYR A 111      -5.723   3.923  -9.179  1.00  0.00
ATOM   1687  O   TYR A 111      -5.794   4.026 -10.406  1.00  0.00
ATOM   1688  CB  TYR A 111      -6.389   6.115  -8.276  1.00  0.00
ATOM   1689  CG  TYR A 111      -5.900   7.410  -7.725  1.00  0.00
ATOM   1690  CD1 TYR A 111      -5.807   8.489  -8.592  1.00  0.00
ATOM   1691  CD2 TYR A 111      -5.463   7.531  -6.431  1.00  0.00
ATOM   1692  CE1 TYR A 111      -5.318   9.669  -8.178  1.00  0.00
ATOM   1693  CE2 TYR A 111      -4.943   8.729  -6.016  1.00  0.00
ATOM   1694  CZ  TYR A 111      -4.875   9.800  -6.890  1.00  0.00
ATOM   1695  OH  TYR A 111      -4.349  10.994  -6.478  1.00  0.00
ATOM   1705  N   TRP A 112      -6.084   2.822  -8.511  1.00  0.00
ATOM   1706  CA  TRP A 112      -6.536   1.599  -9.186  1.00  0.00
ATOM   1707  C   TRP A 112      -7.789   0.969  -8.587  1.00  0.00
ATOM   1708  O   TRP A 112      -7.996   1.014  -7.372  1.00  0.00
ATOM   1709  CB  TRP A 112      -5.404   0.578  -9.175  1.00  0.00
ATOM   1710  CG  TRP A 112      -4.275   1.018 -10.010  1.00  0.00
ATOM   1711  CD1 TRP A 112      -3.277   1.867  -9.665  1.00  0.00
ATOM   1712  CD2 TRP A 112      -4.021   0.640 -11.363  1.00  0.00
ATOM   1713  NE1 TRP A 112      -2.448   2.053 -10.712  1.00  0.00
ATOM   1714  CE2 TRP A 112      -2.872   1.312 -11.757  1.00  0.00
ATOM   1715  CE3 TRP A 112      -4.669  -0.193 -12.258  1.00  0.00
ATOM   1716  CZ2 TRP A 112      -2.346   1.184 -13.017  1.00  0.00
ATOM   1717  CZ3 TRP A 112      -4.143  -0.330 -13.518  1.00  0.00
ATOM   1718  CH2 TRP A 112      -3.001   0.343 -13.890  1.00  0.00
ATOM   1729  N   GLY A 113      -8.590   0.337  -9.449  1.00  0.00
ATOM   1730  CA  GLY A 113      -9.777  -0.412  -9.035  1.00  0.00
ATOM   1731  C   GLY A 113      -9.413  -1.839  -8.636  1.00  0.00
ATOM   1732  O   GLY A 113      -8.235  -2.209  -8.618  1.00  0.00
ATOM   1736  N   GLN A 114     -10.427  -2.654  -8.308  1.00  0.00
ATOM   1737  CA  GLN A 114     -10.152  -4.026  -7.888  1.00  0.00
ATOM   1738  C   GLN A 114      -9.942  -5.015  -9.042  1.00  0.00
ATOM   1739  O   GLN A 114      -9.410  -6.106  -8.831  1.00  0.00
ATOM   1740  CB  GLN A 114     -11.276  -4.530  -6.971  1.00  0.00
ATOM   1741  CG  GLN A 114     -12.603  -4.946  -7.642  1.00  0.00
ATOM   1742  CD  GLN A 114     -13.580  -3.819  -7.990  1.00  0.00
ATOM   1743  OE1 GLN A 114     -13.234  -2.708  -8.450  1.00  0.00
ATOM   1744  NE2 GLN A 114     -14.854  -4.123  -7.745  1.00  0.00
ATOM   1753  N   GLY A 115     -10.368  -4.638 -10.245  1.00  0.00
ATOM   1754  CA  GLY A 115     -10.276  -5.483 -11.429  1.00  0.00
ATOM   1755  C   GLY A 115     -11.495  -6.381 -11.678  1.00  0.00
ATOM   1756  O   GLY A 115     -12.173  -6.842 -10.751  1.00  0.00
ATOM   1760  N   THR A 116     -11.744  -6.698 -12.948  1.00  0.00
ATOM   1761  CA  THR A 116     -12.835  -7.609 -13.288  1.00  0.00
ATOM   1762  C   THR A 116     -12.396  -8.603 -14.369  1.00  0.00
ATOM   1763  O   THR A 116     -11.716  -8.246 -15.333  1.00  0.00
ATOM   1764  CB  THR A 116     -14.110  -6.845 -13.706  1.00  0.00
ATOM   1765  OG1 THR A 116     -15.157  -7.794 -13.876  1.00  0.00
ATOM   1766  CG2 THR A 116     -13.915  -6.044 -15.019  1.00  0.00
ATOM   1774  N   GLN A 117     -12.786  -9.862 -14.210  1.00  0.00
ATOM   1775  CA  GLN A 117     -12.404 -10.899 -15.165  1.00  0.00
ATOM   1776  C   GLN A 117     -13.261 -10.966 -16.411  1.00  0.00
ATOM   1777  O   GLN A 117     -14.491 -11.071 -16.334  1.00  0.00
ATOM   1778  CB  GLN A 117     -12.395 -12.269 -14.472  1.00  0.00
ATOM   1779  CG  GLN A 117     -12.099 -13.511 -15.378  1.00  0.00
ATOM   1780  CD  GLN A 117     -10.672 -13.579 -15.945  1.00  0.00
ATOM   1781  OE1 GLN A 117      -9.701 -13.289 -15.248  1.00  0.00
ATOM   1782  NE2 GLN A 117     -10.548 -14.013 -17.189  1.00  0.00
ATOM   1791  N   VAL A 118     -12.578 -10.950 -17.547  1.00  0.00
ATOM   1792  CA  VAL A 118     -13.161 -11.073 -18.867  1.00  0.00
ATOM   1793  C   VAL A 118     -12.599 -12.313 -19.543  1.00  0.00
ATOM   1794  O   VAL A 118     -11.386 -12.434 -19.732  1.00  0.00
ATOM   1795  CB  VAL A 118     -12.811  -9.825 -19.683  1.00  0.00
ATOM   1796  CG1 VAL A 118     -13.332  -9.940 -21.117  1.00  0.00
ATOM   1797  CG2 VAL A 118     -13.408  -8.579 -18.966  1.00  0.00
ATOM   1807  N   THR A 119     -13.478 -13.219 -19.941  1.00  0.00
ATOM   1808  CA  THR A 119     -13.033 -14.450 -20.580  1.00  0.00
ATOM   1809  C   THR A 119     -13.673 -14.580 -21.936  1.00  0.00
ATOM   1810  O   THR A 119     -14.878 -14.362 -22.079  1.00  0.00
ATOM   1811  CB  THR A 119     -13.345 -15.682 -19.702  1.00  0.00
ATOM   1812  OG1 THR A 119     -12.679 -15.546 -18.429  1.00  0.00
ATOM   1813  CG2 THR A 119     -12.837 -16.952 -20.385  1.00  0.00
ATOM   1821  N   VAL A 120     -12.872 -14.906 -22.948  1.00  0.00
ATOM   1822  CA  VAL A 120     -13.432 -15.013 -24.281  1.00  0.00
ATOM   1823  C   VAL A 120     -13.265 -16.446 -24.810  1.00  0.00
ATOM   1824  O   VAL A 120     -12.161 -16.989 -24.830  1.00  0.00
ATOM   1825  CB  VAL A 120     -12.767 -13.979 -25.206  1.00  0.00
ATOM   1826  CG1 VAL A 120     -13.397 -14.070 -26.581  1.00  0.00
ATOM   1827  CG2 VAL A 120     -12.869 -12.572 -24.604  1.00  0.00
ATOM   1837  N   SER A 121     -14.391 -17.067 -25.152  1.00  0.00
ATOM   1838  CA  SER A 121     -14.449 -18.465 -25.600  1.00  0.00
ATOM   1839  C   SER A 121     -14.436 -18.678 -27.106  1.00  0.00
ATOM   1840  O   SER A 121     -14.949 -17.867 -27.878  1.00  0.00
ATOM   1841  CB  SER A 121     -15.667 -19.144 -25.031  1.00  0.00
ATOM   1842  OG  SER A 121     -15.802 -20.428 -25.555  1.00  0.00
ATOM   1848  N   SER A 122     -13.853 -19.785 -27.545  1.00  0.00
ATOM   1849  CA  SER A 122     -13.866 -20.110 -28.968  1.00  0.00
ATOM   1850  C   SER A 122     -13.583 -21.583 -29.188  1.00  0.00
ATOM   1851  O   SER A 122     -14.458 -22.332 -29.646  1.00  0.00
ATOM   1852  OXT SER A 122     -12.548 -22.054 -28.714  1.00  0.00
ATOM   1853  CB  SER A 122     -12.835 -19.288 -29.719  1.00  0.00
ATOM   1854  OG  SER A 122     -12.837 -19.584 -31.093  1.00  0.00
END
