# Supplementary material for: Nanobody-based CTLA4 inhibitors for immune checkpoint blockade therapy of canine cancer patients
Source: Sci Rep. 2021 Oct 21;11:20763. doi: 10.1038/s41598-021-00325-3 (PMC8531395; doi:10.1038/s41598-021-00325-3)
Supplement: Supplementary file 1 — Supplementary Information 1. [file 41598_2021_325_MOESM1_ESM.zip › Supplemental Information/Robetta_cNb13_5.pdb]

ATOM      1  N   MET B   1        .683    .029   -.448  1.00  0.00
ATOM      2  CA  MET B   1       2.137   -.121   -.522  1.00  0.00
ATOM      3  C   MET B   1       2.504   1.249   -.570  1.00  0.00
ATOM      4  O   MET B   1       1.860   2.152  -1.059  1.00  0.00
ATOM      5  CB  MET B   1       2.641   -.894  -1.739  1.00  0.00
ATOM      6  CG  MET B   1       2.291  -2.375  -1.734  1.00  0.00
ATOM      7  SD  MET B   1       2.986  -3.259  -3.144  1.00  0.00
ATOM      8  CE  MET B   1       4.724  -3.271  -2.713  1.00  0.00
ATOM     20  N   HIS B   2       3.562   1.456    .010  1.00  0.00
ATOM     21  CA  HIS B   2       4.239   2.720    .145  1.00  0.00
ATOM     22  C   HIS B   2       5.616   2.590   -.395  1.00  0.00
ATOM     23  O   HIS B   2       6.364   1.602   -.195  1.00  0.00
ATOM     24  CB  HIS B   2       4.291   3.179   1.605  1.00  0.00
ATOM     25  CG  HIS B   2       2.941   3.370   2.224  1.00  0.00
ATOM     26  ND1 HIS B   2       2.182   4.503   2.019  1.00  0.00
ATOM     27  CD2 HIS B   2       2.215   2.574   3.043  1.00  0.00
ATOM     28  CE1 HIS B   2       1.046   4.394   2.685  1.00  0.00
ATOM     29  NE2 HIS B   2       1.041   3.234   3.314  1.00  0.00
ATOM     37  N   VAL B   3       6.006   3.722  -1.041  1.00  0.00
ATOM     38  CA  VAL B   3       7.343   3.726  -1.678  1.00  0.00
ATOM     39  C   VAL B   3       8.177   4.929  -1.224  1.00  0.00
ATOM     40  O   VAL B   3       7.748   6.088  -1.328  1.00  0.00
ATOM     41  CB  VAL B   3       7.207   3.757  -3.212  1.00  0.00
ATOM     42  CG1 VAL B   3       6.237   4.849  -3.639  1.00  0.00
ATOM     43  CG2 VAL B   3       8.572   3.968  -3.848  1.00  0.00
ATOM     53  N   ALA B   4       9.400   4.693   -.823  1.00  0.00
ATOM     54  CA  ALA B   4      10.195   5.841   -.477  1.00  0.00
ATOM     55  C   ALA B   4      11.377   5.805  -1.496  1.00  0.00
ATOM     56  O   ALA B   4      11.986   4.833  -1.972  1.00  0.00
ATOM     57  CB  ALA B   4      10.567   5.737    .932  1.00  0.00
ATOM     63  N   GLN B   5      11.897   6.909  -1.707  1.00  0.00
ATOM     64  CA  GLN B   5      13.044   7.024  -2.576  1.00  0.00
ATOM     65  C   GLN B   5      14.116   7.950  -1.984  1.00  0.00
ATOM     66  O   GLN B   5      13.763   8.883  -1.254  1.00  0.00
ATOM     67  CB  GLN B   5      12.608   7.532  -3.953  1.00  0.00
ATOM     68  CG  GLN B   5      11.344   6.879  -4.486  1.00  0.00
ATOM     69  CD  GLN B   5      11.044   7.282  -5.917  1.00  0.00
ATOM     70  OE1 GLN B   5      10.023   6.887  -6.486  1.00  0.00
ATOM     71  NE2 GLN B   5      11.933   8.072  -6.507  1.00  0.00
ATOM     80  N   PRO B   6      15.438   7.781  -2.382  1.00  0.00
ATOM     81  CA  PRO B   6      16.258   8.797  -1.779  1.00  0.00
ATOM     82  C   PRO B   6      16.043  10.159  -2.456  1.00  0.00
ATOM     83  O   PRO B   6      15.627  10.190  -3.615  1.00  0.00
ATOM     84  CB  PRO B   6      17.674   8.260  -2.007  1.00  0.00
ATOM     85  CG  PRO B   6      17.559   7.440  -3.247  1.00  0.00
ATOM     86  CD  PRO B   6      16.206   6.789  -3.141  1.00  0.00
ATOM     94  N   ALA B   7      16.291  11.333  -1.808  1.00  0.00
ATOM     95  CA  ALA B   7      15.901  12.428  -2.682  1.00  0.00
ATOM     96  C   ALA B   7      16.554  12.912  -3.933  1.00  0.00
ATOM     97  O   ALA B   7      15.779  13.232  -4.809  1.00  0.00
ATOM     98  CB  ALA B   7      16.113  13.493  -1.613  1.00  0.00
ATOM    104  N   VAL B   8      17.928  12.970  -3.945  1.00  0.00
ATOM    105  CA  VAL B   8      18.742  13.360  -5.136  1.00  0.00
ATOM    106  C   VAL B   8      19.970  12.431  -5.469  1.00  0.00
ATOM    107  O   VAL B   8      20.556  12.004  -4.499  1.00  0.00
ATOM    108  CB  VAL B   8      19.262  14.795  -4.932  1.00  0.00
ATOM    109  CG1 VAL B   8      20.115  15.226  -6.115  1.00  0.00
ATOM    110  CG2 VAL B   8      18.091  15.746  -4.736  1.00  0.00
ATOM    120  N   VAL B   9      20.423  12.080  -6.559  1.00  0.00
ATOM    121  CA  VAL B   9      21.585  11.192  -6.647  1.00  0.00
ATOM    122  C   VAL B   9      22.519  11.710  -7.598  1.00  0.00
ATOM    123  O   VAL B   9      21.873  12.049  -8.568  1.00  0.00
ATOM    124  CB  VAL B   9      21.194   9.767  -7.082  1.00  0.00
ATOM    125  CG1 VAL B   9      22.429   8.886  -7.191  1.00  0.00
ATOM    126  CG2 VAL B   9      20.197   9.179  -6.095  1.00  0.00
ATOM    136  N   LEU B  10      23.811  11.842  -7.317  1.00  0.00
ATOM    137  CA  LEU B  10      24.655  12.430  -8.261  1.00  0.00
ATOM    138  C   LEU B  10      25.478  11.431  -9.004  1.00  0.00
ATOM    139  O   LEU B  10      26.104  10.572  -8.425  1.00  0.00
ATOM    140  CB  LEU B  10      25.572  13.440  -7.559  1.00  0.00
ATOM    141  CG  LEU B  10      24.967  14.828  -7.312  1.00  0.00
ATOM    142  CD1 LEU B  10      23.807  14.710  -6.332  1.00  0.00
ATOM    143  CD2 LEU B  10      26.041  15.763  -6.777  1.00  0.00
ATOM    155  N   ALA B  11      25.490  11.649 -10.442  1.00  0.00
ATOM    156  CA  ALA B  11      26.228  10.684 -11.111  1.00  0.00
ATOM    157  C   ALA B  11      27.521  11.238 -11.753  1.00  0.00
ATOM    158  O   ALA B  11      27.905  12.408 -12.083  1.00  0.00
ATOM    159  CB  ALA B  11      25.404  10.150 -12.123  1.00  0.00
ATOM    165  N   SER B  12      28.289  10.347 -12.152  1.00  0.00
ATOM    166  CA  SER B  12      29.429  11.015 -12.648  1.00  0.00
ATOM    167  C   SER B  12      29.454  10.772 -14.106  1.00  0.00
ATOM    168  O   SER B  12      28.505  10.197 -14.587  1.00  0.00
ATOM    169  CB  SER B  12      30.698  10.509 -11.990  1.00  0.00
ATOM    170  OG  SER B  12      30.987   9.199 -12.397  1.00  0.00
ATOM    176  N   SER B  13      30.412  11.250 -14.859  1.00  0.00
ATOM    177  CA  SER B  13      30.583  11.077 -16.378  1.00  0.00
ATOM    178  C   SER B  13      30.791   9.815 -17.071  1.00  0.00
ATOM    179  O   SER B  13      30.687   9.674 -18.260  1.00  0.00
ATOM    180  CB  SER B  13      31.756  11.918 -16.841  1.00  0.00
ATOM    181  OG  SER B  13      32.935  11.538 -16.185  1.00  0.00
ATOM    187  N   ARG B  14      31.077   8.981 -16.235  1.00  0.00
ATOM    188  CA  ARG B  14      31.410   7.629 -16.363  1.00  0.00
ATOM    189  C   ARG B  14      29.975   7.288 -16.135  1.00  0.00
ATOM    190  O   ARG B  14      29.813   6.102 -15.855  1.00  0.00
ATOM    191  CB  ARG B  14      32.376   7.075 -15.326  1.00  0.00
ATOM    192  CG  ARG B  14      33.775   7.668 -15.375  1.00  0.00
ATOM    193  CD  ARG B  14      34.663   7.064 -14.348  1.00  0.00
ATOM    194  NE  ARG B  14      36.003   7.629 -14.391  1.00  0.00
ATOM    195  CZ  ARG B  14      37.020   7.245 -13.595  1.00  0.00
ATOM    196  NH1 ARG B  14      36.836   6.297 -12.703  1.00  0.00
ATOM    197  NH2 ARG B  14      38.204   7.821 -13.712  1.00  0.00
ATOM    211  N   GLY B  15      28.931   8.255 -15.921  1.00  0.00
ATOM    212  CA  GLY B  15      27.865   7.445 -15.495  1.00  0.00
ATOM    213  C   GLY B  15      27.213   6.699 -14.320  1.00  0.00
ATOM    214  O   GLY B  15      26.022   6.818 -14.186  1.00  0.00
ATOM    218  N   VAL B  16      27.917   6.122 -13.378  1.00  0.00
ATOM    219  CA  VAL B  16      26.908   5.429 -12.868  1.00  0.00
ATOM    220  C   VAL B  16      25.907   5.830 -11.792  1.00  0.00
ATOM    221  O   VAL B  16      26.347   6.633 -10.954  1.00  0.00
ATOM    222  CB  VAL B  16      27.616   4.142 -12.404  1.00  0.00
ATOM    223  CG1 VAL B  16      26.630   3.212 -11.712  1.00  0.00
ATOM    224  CG2 VAL B  16      28.266   3.451 -13.592  1.00  0.00
ATOM    234  N   ALA B  17      24.564   5.543 -11.832  1.00  0.00
ATOM    235  CA  ALA B  17      23.809   5.997 -10.636  1.00  0.00
ATOM    236  C   ALA B  17      23.035   4.896  -9.829  1.00  0.00
ATOM    237  O   ALA B  17      22.524   3.861 -10.264  1.00  0.00
ATOM    238  CB  ALA B  17      22.952   6.998 -11.176  1.00  0.00
ATOM    244  N   SER B  18      22.960   4.998  -8.609  1.00  0.00
ATOM    245  CA  SER B  18      22.141   3.915  -8.062  1.00  0.00
ATOM    246  C   SER B  18      20.981   4.448  -7.353  1.00  0.00
ATOM    247  O   SER B  18      21.072   5.305  -6.496  1.00  0.00
ATOM    248  CB  SER B  18      22.942   3.048  -7.110  1.00  0.00
ATOM    249  OG  SER B  18      23.973   2.380  -7.786  1.00  0.00
ATOM    255  N   PHE B  19      19.843   3.855  -7.656  1.00  0.00
ATOM    256  CA  PHE B  19      18.739   4.346  -7.034  1.00  0.00
ATOM    257  C   PHE B  19      18.197   3.282  -6.036  1.00  0.00
ATOM    258  O   PHE B  19      17.911   2.129  -6.239  1.00  0.00
ATOM    259  CB  PHE B  19      17.699   4.727  -8.089  1.00  0.00
ATOM    260  CG  PHE B  19      16.329   4.979  -7.527  1.00  0.00
ATOM    261  CD1 PHE B  19      15.978   6.235  -7.055  1.00  0.00
ATOM    262  CD2 PHE B  19      15.389   3.961  -7.469  1.00  0.00
ATOM    263  CE1 PHE B  19      14.718   6.468  -6.537  1.00  0.00
ATOM    264  CE2 PHE B  19      14.128   4.192  -6.954  1.00  0.00
ATOM    265  CZ  PHE B  19      13.793   5.447  -6.487  1.00  0.00
ATOM    275  N   VAL B  20      17.869   3.648  -4.913  1.00  0.00
ATOM    276  CA  VAL B  20      17.294   2.618  -4.032  1.00  0.00
ATOM    277  C   VAL B  20      15.848   2.917  -3.681  1.00  0.00
ATOM    278  O   VAL B  20      15.539   4.036  -3.319  1.00  0.00
ATOM    279  CB  VAL B  20      18.110   2.507  -2.731  1.00  0.00
ATOM    280  CG1 VAL B  20      17.493   1.473  -1.801  1.00  0.00
ATOM    281  CG2 VAL B  20      19.553   2.150  -3.053  1.00  0.00
ATOM    291  N   CYS B  21      14.955   1.891  -3.733  1.00  0.00
ATOM    292  CA  CYS B  21      13.643   2.170  -3.419  1.00  0.00
ATOM    293  C   CYS B  21      13.135   1.435  -2.174  1.00  0.00
ATOM    294  O   CYS B  21      13.492    .306  -1.814  1.00  0.00
ATOM    295  CB  CYS B  21      12.773   1.820  -4.627  1.00  0.00
ATOM    296  SG  CYS B  21      11.001   2.055  -4.354  1.00  0.00
ATOM    302  N   GLU B  22      12.344   1.984  -1.384  1.00  0.00
ATOM    303  CA  GLU B  22      11.966   1.123   -.250  1.00  0.00
ATOM    304  C   GLU B  22      10.467    .954   -.225  1.00  0.00
ATOM    305  O   GLU B  22       9.585   1.791   -.277  1.00  0.00
ATOM    306  CB  GLU B  22      12.445   1.712   1.079  1.00  0.00
ATOM    307  CG  GLU B  22      12.116    .862   2.298  1.00  0.00
ATOM    308  CD  GLU B  22      12.664   1.435   3.575  1.00  0.00
ATOM    309  OE1 GLU B  22      13.312   2.452   3.518  1.00  0.00
ATOM    310  OE2 GLU B  22      12.433    .854   4.610  1.00  0.00
ATOM    317  N   TYR B  23      10.052   -.271   -.059  1.00  0.00
ATOM    318  CA  TYR B  23       8.666   -.497   -.043  1.00  0.00
ATOM    319  C   TYR B  23       8.100   -.920   1.255  1.00  0.00
ATOM    320  O   TYR B  23       8.293  -1.987   1.808  1.00  0.00
ATOM    321  CB  TYR B  23       8.320  -1.539  -1.110  1.00  0.00
ATOM    322  CG  TYR B  23       8.645  -1.099  -2.520  1.00  0.00
ATOM    323  CD1 TYR B  23       9.531  -1.839  -3.290  1.00  0.00
ATOM    324  CD2 TYR B  23       8.058    .043  -3.043  1.00  0.00
ATOM    325  CE1 TYR B  23       9.827  -1.437  -4.579  1.00  0.00
ATOM    326  CE2 TYR B  23       8.355    .445  -4.331  1.00  0.00
ATOM    327  CZ  TYR B  23       9.235   -.291  -5.097  1.00  0.00
ATOM    328  OH  TYR B  23       9.531    .109  -6.380  1.00  0.00
ATOM    338  N   GLY B  24       6.958   -.318   1.426  1.00  0.00
ATOM    339  CA  GLY B  24       5.879   -.291   2.426  1.00  0.00
ATOM    340  C   GLY B  24       4.972  -1.427   2.723  1.00  0.00
ATOM    341  O   GLY B  24       3.890  -1.245   3.313  1.00  0.00
ATOM    345  N   SER B  25       5.273  -2.567   2.194  1.00  0.00
ATOM    346  CA  SER B  25       4.414  -3.639   2.580  1.00  0.00
ATOM    347  C   SER B  25       5.258  -4.916   2.779  1.00  0.00
ATOM    348  O   SER B  25       6.351  -5.053   2.263  1.00  0.00
ATOM    349  CB  SER B  25       3.345  -3.850   1.526  1.00  0.00
ATOM    350  OG  SER B  25       2.471  -4.880   1.898  1.00  0.00
ATOM    356  N   SER B  26       4.684  -5.865   3.548  1.00  0.00
ATOM    357  CA  SER B  26       5.323  -7.190   3.772  1.00  0.00
ATOM    358  C   SER B  26       4.779  -7.902   2.739  1.00  0.00
ATOM    359  O   SER B  26       5.557  -8.654   2.138  1.00  0.00
ATOM    360  CB  SER B  26       4.994  -7.852   5.096  1.00  0.00
ATOM    361  OG  SER B  26       3.633  -8.178   5.170  1.00  0.00
ATOM    367  N   GLY B  27       3.632  -7.585   2.185  1.00  0.00
ATOM    368  CA  GLY B  27       3.930  -8.549   1.374  1.00  0.00
ATOM    369  C   GLY B  27       3.812  -9.901   1.676  1.00  0.00
ATOM    370  O   GLY B  27       3.915 -10.590   2.675  1.00  0.00
ATOM    374  N   ASN B  28       4.084 -10.143    .490  1.00  0.00
ATOM    375  CA  ASN B  28       4.588 -11.232   -.084  1.00  0.00
ATOM    376  C   ASN B  28       5.190 -10.564  -1.399  1.00  0.00
ATOM    377  O   ASN B  28       4.556 -10.628  -2.483  1.00  0.00
ATOM    378  CB  ASN B  28       3.524 -12.292   -.304  1.00  0.00
ATOM    379  CG  ASN B  28       4.094 -13.583   -.822  1.00  0.00
ATOM    380  OD1 ASN B  28       5.133 -13.593  -1.492  1.00  0.00
ATOM    381  ND2 ASN B  28       3.433 -14.673   -.527  1.00  0.00
ATOM    388  N   ALA B  29       6.337 -10.371  -1.367  1.00  0.00
ATOM    389  CA  ALA B  29       7.242  -9.829  -2.339  1.00  0.00
ATOM    390  C   ALA B  29       7.103 -10.759  -3.541  1.00  0.00
ATOM    391  O   ALA B  29       7.315 -10.178  -4.597  1.00  0.00
ATOM    392  CB  ALA B  29       8.350  -9.805  -2.005  1.00  0.00
ATOM    398  N   ALA B  30       6.776 -12.153  -3.482  1.00  0.00
ATOM    399  CA  ALA B  30       7.060 -12.292  -4.816  1.00  0.00
ATOM    400  C   ALA B  30       7.318 -12.407  -6.145  1.00  0.00
ATOM    401  O   ALA B  30       8.193 -12.688  -6.931  1.00  0.00
ATOM    402  CB  ALA B  30       6.545 -14.157  -4.314  1.00  0.00
ATOM    408  N   GLU B  31       6.299 -12.064  -6.652  1.00  0.00
ATOM    409  CA  GLU B  31       5.908 -11.859  -8.054  1.00  0.00
ATOM    410  C   GLU B  31       6.048 -10.331  -8.592  1.00  0.00
ATOM    411  O   GLU B  31       5.719 -10.049  -9.732  1.00  0.00
ATOM    412  CB  GLU B  31       4.467 -12.347  -8.217  1.00  0.00
ATOM    413  CG  GLU B  31       4.249 -13.803  -7.832  1.00  0.00
ATOM    414  CD  GLU B  31       5.057 -14.756  -8.669  1.00  0.00
ATOM    415  OE1 GLU B  31       5.354 -14.426  -9.792  1.00  0.00
ATOM    416  OE2 GLU B  31       5.377 -15.816  -8.184  1.00  0.00
ATOM    423  N   VAL B  32       6.485  -9.399  -7.709  1.00  0.00
ATOM    424  CA  VAL B  32       6.552  -7.876  -7.588  1.00  0.00
ATOM    425  C   VAL B  32       7.360  -7.436  -8.847  1.00  0.00
ATOM    426  O   VAL B  32       8.362  -8.142  -9.242  1.00  0.00
ATOM    427  CB  VAL B  32       7.257  -7.412  -6.300  1.00  0.00
ATOM    428  CG1 VAL B  32       8.706  -7.876  -6.289  1.00  0.00
ATOM    429  CG2 VAL B  32       7.175  -5.897  -6.182  1.00  0.00
ATOM    439  N   ARG B  33       6.773  -6.311  -9.425  1.00  0.00
ATOM    440  CA  ARG B  33       7.359  -5.743 -10.570  1.00  0.00
ATOM    441  C   ARG B  33       7.730  -4.354 -10.228  1.00  0.00
ATOM    442  O   ARG B  33       7.082  -3.461  -9.724  1.00  0.00
ATOM    443  CB  ARG B  33       6.405  -5.762 -11.755  1.00  0.00
ATOM    444  CG  ARG B  33       6.938  -5.102 -13.016  1.00  0.00
ATOM    445  CD  ARG B  33       5.978  -5.214 -14.144  1.00  0.00
ATOM    446  NE  ARG B  33       5.847  -6.585 -14.610  1.00  0.00
ATOM    447  CZ  ARG B  33       4.917  -7.010 -15.487  1.00  0.00
ATOM    448  NH1 ARG B  33       4.045  -6.160 -15.983  1.00  0.00
ATOM    449  NH2 ARG B  33       4.881  -8.280 -15.850  1.00  0.00
ATOM    463  N   VAL B  34       8.972  -4.051 -10.588  1.00  0.00
ATOM    464  CA  VAL B  34       9.466  -2.725 -10.237  1.00  0.00
ATOM    465  C   VAL B  34       9.783  -2.013 -11.414  1.00  0.00
ATOM    466  O   VAL B  34      10.465  -2.688 -12.153  1.00  0.00
ATOM    467  CB  VAL B  34      10.729  -2.783  -9.358  1.00  0.00
ATOM    468  CG1 VAL B  34      11.102  -1.392  -8.869  1.00  0.00
ATOM    469  CG2 VAL B  34      10.500  -3.724  -8.185  1.00  0.00
ATOM    479  N   THR B  35       9.216   -.694 -11.535  1.00  0.00
ATOM    480  CA  THR B  35       9.501    .089 -12.744  1.00  0.00
ATOM    481  C   THR B  35      10.231   1.511 -12.526  1.00  0.00
ATOM    482  O   THR B  35       9.967   2.239 -11.557  1.00  0.00
ATOM    483  CB  THR B  35       8.179    .300 -13.504  1.00  0.00
ATOM    484  OG1 THR B  35       7.627   -.972 -13.870  1.00  0.00
ATOM    485  CG2 THR B  35       8.412   1.127 -14.760  1.00  0.00
ATOM    493  N   VAL B  36      11.213   1.900 -13.236  1.00  0.00
ATOM    494  CA  VAL B  36      11.725   3.174 -13.093  1.00  0.00
ATOM    495  C   VAL B  36      11.296   4.003 -14.336  1.00  0.00
ATOM    496  O   VAL B  36      11.461   3.714 -15.546  1.00  0.00
ATOM    497  CB  VAL B  36      13.258   3.106 -12.957  1.00  0.00
ATOM    498  CG1 VAL B  36      13.870   2.419 -14.169  1.00  0.00
ATOM    499  CG2 VAL B  36      13.826   4.506 -12.786  1.00  0.00
ATOM    509  N   LEU B  37      10.736   5.212 -13.949  1.00  0.00
ATOM    510  CA  LEU B  37      10.372   6.012 -15.044  1.00  0.00
ATOM    511  C   LEU B  37      11.140   7.414 -14.977  1.00  0.00
ATOM    512  O   LEU B  37      11.433   8.053 -13.961  1.00  0.00
ATOM    513  CB  LEU B  37       8.849   6.194 -15.035  1.00  0.00
ATOM    514  CG  LEU B  37       8.024   4.900 -15.047  1.00  0.00
ATOM    515  CD1 LEU B  37       7.754   4.457 -13.616  1.00  0.00
ATOM    516  CD2 LEU B  37       6.724   5.134 -15.802  1.00  0.00
ATOM    528  N   ARG B  38      11.490   7.966 -16.120  1.00  0.00
ATOM    529  CA  ARG B  38      11.963   9.259 -16.144  1.00  0.00
ATOM    530  C   ARG B  38      10.908  10.427 -16.552  1.00  0.00
ATOM    531  O   ARG B  38       9.943  10.503 -17.333  1.00  0.00
ATOM    532  CB  ARG B  38      13.153   9.247 -17.093  1.00  0.00
ATOM    533  CG  ARG B  38      13.854  10.586 -17.257  1.00  0.00
ATOM    534  CD  ARG B  38      15.086  10.464 -18.078  1.00  0.00
ATOM    535  NE  ARG B  38      15.785  11.733 -18.198  1.00  0.00
ATOM    536  CZ  ARG B  38      15.627  12.600 -19.217  1.00  0.00
ATOM    537  NH1 ARG B  38      14.792  12.321 -20.194  1.00  0.00
ATOM    538  NH2 ARG B  38      16.311  13.730 -19.235  1.00  0.00
ATOM    552  N   GLN B  39      10.996  11.584 -15.783  1.00  0.00
ATOM    553  CA  GLN B  39       9.930  12.566 -16.237  1.00  0.00
ATOM    554  C   GLN B  39      10.496  13.655 -17.101  1.00  0.00
ATOM    555  O   GLN B  39      11.381  14.364 -16.616  1.00  0.00
ATOM    556  CB  GLN B  39       9.219  13.213 -15.046  1.00  0.00
ATOM    557  CG  GLN B  39       8.061  14.118 -15.428  1.00  0.00
ATOM    558  CD  GLN B  39       7.399  14.754 -14.220  1.00  0.00
ATOM    559  OE1 GLN B  39       7.149  14.089 -13.211  1.00  0.00
ATOM    560  NE2 GLN B  39       7.112  16.047 -14.316  1.00  0.00
ATOM    569  N   ALA B  40      10.114  13.914 -18.249  1.00  0.00
ATOM    570  CA  ALA B  40      10.732  14.872 -18.931  1.00  0.00
ATOM    571  C   ALA B  40      10.081  16.246 -19.197  1.00  0.00
ATOM    572  O   ALA B  40       9.159  16.636 -19.833  1.00  0.00
ATOM    573  CB  ALA B  40      11.052  14.434 -20.254  1.00  0.00
ATOM    579  N   GLY B  41      10.410  17.078 -18.311  1.00  0.00
ATOM    580  CA  GLY B  41       9.690  18.281 -18.405  1.00  0.00
ATOM    581  C   GLY B  41       8.363  17.581 -18.001  1.00  0.00
ATOM    582  O   GLY B  41       8.269  17.009 -16.923  1.00  0.00
ATOM    586  N   SER B  42       7.309  17.738 -18.844  1.00  0.00
ATOM    587  CA  SER B  42       5.925  17.213 -18.638  1.00  0.00
ATOM    588  C   SER B  42       5.594  15.863 -19.193  1.00  0.00
ATOM    589  O   SER B  42       4.389  15.370 -19.173  1.00  0.00
ATOM    590  CB  SER B  42       4.926  18.191 -19.225  1.00  0.00
ATOM    591  OG  SER B  42       5.074  18.286 -20.615  1.00  0.00
ATOM    597  N   GLN B  43       6.621  15.194 -19.812  1.00  0.00
ATOM    598  CA  GLN B  43       6.325  13.988 -20.430  1.00  0.00
ATOM    599  C   GLN B  43       6.794  12.782 -19.770  1.00  0.00
ATOM    600  O   GLN B  43       7.753  12.543 -19.037  1.00  0.00
ATOM    601  CB  GLN B  43       6.882  14.014 -21.855  1.00  0.00
ATOM    602  CG  GLN B  43       6.347  15.148 -22.713  1.00  0.00
ATOM    603  CD  GLN B  43       4.861  15.014 -22.988  1.00  0.00
ATOM    604  OE1 GLN B  43       4.415  14.042 -23.604  1.00  0.00
ATOM    605  NE2 GLN B  43       4.086  15.991 -22.533  1.00  0.00
ATOM    614  N   MET B  44       6.241  11.691 -19.910  1.00  0.00
ATOM    615  CA  MET B  44       6.924  10.706 -19.073  1.00  0.00
ATOM    616  C   MET B  44       7.387   9.478 -19.852  1.00  0.00
ATOM    617  O   MET B  44       6.618   8.928 -20.649  1.00  0.00
ATOM    618  CB  MET B  44       6.008  10.280 -17.927  1.00  0.00
ATOM    619  CG  MET B  44       6.625   9.271 -16.970  1.00  0.00
ATOM    620  SD  MET B  44       5.535   8.864 -15.591  1.00  0.00
ATOM    621  CE  MET B  44       5.579  10.393 -14.662  1.00  0.00
ATOM    631  N   THR B  45       8.579   8.989 -19.575  1.00  0.00
ATOM    632  CA  THR B  45       8.944   7.950 -20.326  1.00  0.00
ATOM    633  C   THR B  45       9.359   6.680 -19.411  1.00  0.00
ATOM    634  O   THR B  45       9.721   6.513 -18.227  1.00  0.00
ATOM    635  CB  THR B  45      10.082   8.420 -21.251  1.00  0.00
ATOM    636  OG1 THR B  45      11.207   8.825 -20.461  1.00  0.00
ATOM    637  CG2 THR B  45       9.623   9.589 -22.109  1.00  0.00
ATOM    645  N   GLU B  46       9.256   5.530 -19.947  1.00  0.00
ATOM    646  CA  GLU B  46       9.606   4.429 -19.001  1.00  0.00
ATOM    647  C   GLU B  46      10.887   4.023 -19.512  1.00  0.00
ATOM    648  O   GLU B  46      11.070   3.741 -20.724  1.00  0.00
ATOM    649  CB  GLU B  46       8.624   3.255 -18.998  1.00  0.00
ATOM    650  CG  GLU B  46       9.006   2.118 -18.060  1.00  0.00
ATOM    651  CD  GLU B  46       8.006    .996 -18.064  1.00  0.00
ATOM    652  OE1 GLU B  46       6.852   1.254 -18.312  1.00  0.00
ATOM    653  OE2 GLU B  46       8.396   -.122 -17.819  1.00  0.00
ATOM    660  N   VAL B  47      11.793   3.879 -18.605  1.00  0.00
ATOM    661  CA  VAL B  47      13.138   3.650 -18.919  1.00  0.00
ATOM    662  C   VAL B  47      13.577   2.251 -18.517  1.00  0.00
ATOM    663  O   VAL B  47      14.285   1.598 -19.286  1.00  0.00
ATOM    664  CB  VAL B  47      14.012   4.703 -18.211  1.00  0.00
ATOM    665  CG1 VAL B  47      15.488   4.414 -18.446  1.00  0.00
ATOM    666  CG2 VAL B  47      13.649   6.095 -18.706  1.00  0.00
ATOM    676  N   CYS B  48      13.122   1.795 -17.475  1.00  0.00
ATOM    677  CA  CYS B  48      13.446    .499 -17.112  1.00  0.00
ATOM    678  C   CYS B  48      12.576   -.234 -16.247  1.00  0.00
ATOM    679  O   CYS B  48      11.716   -.080 -15.422  1.00  0.00
ATOM    680  CB  CYS B  48      14.822    .513 -16.446  1.00  0.00
ATOM    681  SG  CYS B  48      15.428  -1.123 -15.968  1.00  0.00
ATOM    687  N   ALA B  49      12.686  -1.399 -16.573  1.00  0.00
ATOM    688  CA  ALA B  49      11.830  -2.083 -15.764  1.00  0.00
ATOM    689  C   ALA B  49      12.446  -3.165 -15.303  1.00  0.00
ATOM    690  O   ALA B  49      13.328  -3.784 -15.917  1.00  0.00
ATOM    691  CB  ALA B  49      10.692  -2.205 -16.279  1.00  0.00
ATOM    697  N   ALA B  50      11.908  -3.547 -14.349  1.00  0.00
ATOM    698  CA  ALA B  50      12.502  -4.736 -14.005  1.00  0.00
ATOM    699  C   ALA B  50      11.647  -5.327 -13.195  1.00  0.00
ATOM    700  O   ALA B  50      10.945  -4.635 -12.544  1.00  0.00
ATOM    701  CB  ALA B  50      13.694  -4.557 -13.170  1.00  0.00
ATOM    707  N   THR B  51      11.744  -6.728 -13.391  1.00  0.00
ATOM    708  CA  THR B  51      10.841  -7.554 -12.783  1.00  0.00
ATOM    709  C   THR B  51      11.546  -8.495 -12.159  1.00  0.00
ATOM    710  O   THR B  51      12.400  -9.181 -12.667  1.00  0.00
ATOM    711  CB  THR B  51       9.854  -8.221 -13.758  1.00  0.00
ATOM    712  OG1 THR B  51       9.175  -7.212 -14.518  1.00  0.00
ATOM    713  CG2 THR B  51       8.831  -9.051 -12.998  1.00  0.00
ATOM    721  N   TYR B  52      11.143  -8.679 -11.035  1.00  0.00
ATOM    722  CA  TYR B  52      11.778  -9.576 -10.331  1.00  0.00
ATOM    723  C   TYR B  52      10.766 -10.310 -10.077  1.00  0.00
ATOM    724  O   TYR B  52       9.615  -9.923  -9.686  1.00  0.00
ATOM    725  CB  TYR B  52      12.466  -9.057  -9.067  1.00  0.00
ATOM    726  CG  TYR B  52      13.401  -7.894  -9.315  1.00  0.00
ATOM    727  CD1 TYR B  52      12.909  -6.597  -9.320  1.00  0.00
ATOM    728  CD2 TYR B  52      14.751  -8.125  -9.536  1.00  0.00
ATOM    729  CE1 TYR B  52      13.763  -5.535  -9.546  1.00  0.00
ATOM    730  CE2 TYR B  52      15.605  -7.063  -9.762  1.00  0.00
ATOM    731  CZ  TYR B  52      15.115  -5.772  -9.768  1.00  0.00
ATOM    732  OH  TYR B  52      15.966  -4.715  -9.993  1.00  0.00
ATOM    742  N   THR B  53      11.363 -11.258  -9.845  1.00  0.00
ATOM    743  CA  THR B  53      10.698 -12.260  -9.482  1.00  0.00
ATOM    744  C   THR B  53      11.541 -12.675  -8.392  1.00  0.00
ATOM    745  O   THR B  53      12.520 -12.162  -8.211  1.00  0.00
ATOM    746  CB  THR B  53      10.530 -13.312 -10.594  1.00  0.00
ATOM    747  OG1 THR B  53      11.792 -13.937 -10.860  1.00  0.00
ATOM    748  CG2 THR B  53      10.012 -12.662 -11.869  1.00  0.00
ATOM    756  N   VAL B  54      11.007 -13.518  -7.530  1.00  0.00
ATOM    757  CA  VAL B  54      11.693 -14.021  -6.426  1.00  0.00
ATOM    758  C   VAL B  54      11.773 -14.706  -7.823  1.00  0.00
ATOM    759  O   VAL B  54      10.737 -14.734  -8.505  1.00  0.00
ATOM    760  CB  VAL B  54      10.961 -14.690  -5.247  1.00  0.00
ATOM    761  CG1 VAL B  54      10.292 -15.980  -5.698  1.00  0.00
ATOM    762  CG2 VAL B  54      11.940 -14.958  -4.114  1.00  0.00
ATOM    772  N   GLU B  55      12.665 -15.285  -8.075  1.00  0.00
ATOM    773  CA  GLU B  55      13.674 -16.072  -8.714  1.00  0.00
ATOM    774  C   GLU B  55      14.364 -15.051  -9.777  1.00  0.00
ATOM    775  O   GLU B  55      14.779 -15.433 -10.884  1.00  0.00
ATOM    776  CB  GLU B  55      13.059 -17.307  -9.376  1.00  0.00
ATOM    777  CG  GLU B  55      12.349 -18.248  -8.414  1.00  0.00
ATOM    778  CD  GLU B  55      11.848 -19.499  -9.081  1.00  0.00
ATOM    779  OE1 GLU B  55      11.944 -19.588 -10.282  1.00  0.00
ATOM    780  OE2 GLU B  55      11.370 -20.367  -8.390  1.00  0.00
ATOM    787  N   ASP B  56      14.404 -13.724  -9.397  1.00  0.00
ATOM    788  CA  ASP B  56      15.274 -12.502  -9.641  1.00  0.00
ATOM    789  C   ASP B  56      15.540 -12.007 -10.977  1.00  0.00
ATOM    790  O   ASP B  56      16.576 -11.350 -11.232  1.00  0.00
ATOM    791  CB  ASP B  56      16.662 -12.720  -9.033  1.00  0.00
ATOM    792  CG  ASP B  56      16.627 -12.890  -7.520  1.00  0.00
ATOM    793  OD1 ASP B  56      15.922 -12.150  -6.875  1.00  0.00
ATOM    794  OD2 ASP B  56      17.306 -13.757  -7.025  1.00  0.00
ATOM    799  N   GLU B  57      14.817 -12.476 -11.900  1.00  0.00
ATOM    800  CA  GLU B  57      15.221 -11.869 -13.049  1.00  0.00
ATOM    801  C   GLU B  57      15.023 -10.439 -12.778  1.00  0.00
ATOM    802  O   GLU B  57      14.398  -9.935 -11.665  1.00  0.00
ATOM    803  CB  GLU B  57      14.415 -12.348 -14.259  1.00  0.00
ATOM    804  CG  GLU B  57      14.656 -13.802 -14.639  1.00  0.00
ATOM    805  CD  GLU B  57      13.874 -14.228 -15.851  1.00  0.00
ATOM    806  OE1 GLU B  57      13.109 -13.437 -16.348  1.00  0.00
ATOM    807  OE2 GLU B  57      14.043 -15.345 -16.280  1.00  0.00
ATOM    814  N   LEU B  58      15.879  -9.827 -13.717  1.00  0.00
ATOM    815  CA  LEU B  58      15.799  -8.465 -14.004  1.00  0.00
ATOM    816  C   LEU B  58      15.693  -8.109 -15.514  1.00  0.00
ATOM    817  O   LEU B  58      16.493  -8.592 -16.265  1.00  0.00
ATOM    818  CB  LEU B  58      17.029  -7.791 -13.384  1.00  0.00
ATOM    819  CG  LEU B  58      17.090  -6.264 -13.519  1.00  0.00
ATOM    820  CD1 LEU B  58      17.882  -5.682 -12.357  1.00  0.00
ATOM    821  CD2 LEU B  58      17.726  -5.898 -14.852  1.00  0.00
ATOM    833  N   ALA B  59      14.799  -7.289 -15.975  1.00  0.00
ATOM    834  CA  ALA B  59      14.917  -6.950 -17.363  1.00  0.00
ATOM    835  C   ALA B  59      15.486  -5.492 -17.711  1.00  0.00
ATOM    836  O   ALA B  59      15.459  -4.613 -16.830  1.00  0.00
ATOM    837  CB  ALA B  59      13.723  -7.256 -17.935  1.00  0.00
ATOM    843  N   PHE B  60      16.002  -5.189 -18.921  1.00  0.00
ATOM    844  CA  PHE B  60      16.413  -3.829 -18.975  1.00  0.00
ATOM    845  C   PHE B  60      15.987  -3.196 -20.045  1.00  0.00
ATOM    846  O   PHE B  60      15.708  -3.757 -21.085  1.00  0.00
ATOM    847  CB  PHE B  60      17.934  -3.673 -18.966  1.00  0.00
ATOM    848  CG  PHE B  60      18.624  -4.391 -20.091  1.00  0.00
ATOM    849  CD1 PHE B  60      18.815  -3.768 -21.316  1.00  0.00
ATOM    850  CD2 PHE B  60      19.082  -5.689 -19.928  1.00  0.00
ATOM    851  CE1 PHE B  60      19.449  -4.428 -22.352  1.00  0.00
ATOM    852  CE2 PHE B  60      19.717  -6.350 -20.961  1.00  0.00
ATOM    853  CZ  PHE B  60      19.900  -5.718 -22.175  1.00  0.00
ATOM    863  N   LEU B  61      15.786  -2.033 -19.829  1.00  0.00
ATOM    864  CA  LEU B  61      15.281  -1.674 -20.995  1.00  0.00
ATOM    865  C   LEU B  61      16.174   -.774 -21.597  1.00  0.00
ATOM    866  O   LEU B  61      17.221   -.618 -20.967  1.00  0.00
ATOM    867  CB  LEU B  61      13.899  -1.034 -20.815  1.00  0.00
ATOM    868  CG  LEU B  61      12.855  -1.896 -20.095  1.00  0.00
ATOM    869  CD1 LEU B  61      11.595  -1.075 -19.856  1.00  0.00
ATOM    870  CD2 LEU B  61      12.553  -3.131 -20.930  1.00  0.00
ATOM    882  N   ASP B  62      15.799   -.235 -22.658  1.00  0.00
ATOM    883  CA  ASP B  62      16.736    .288 -23.390  1.00  0.00
ATOM    884  C   ASP B  62      17.837   1.220 -22.886  1.00  0.00
ATOM    885  O   ASP B  62      17.639   2.218 -22.201  1.00  0.00
ATOM    886  CB  ASP B  62      15.943    .979 -24.503  1.00  0.00
ATOM    887  CG  ASP B  62      15.280   -.005 -25.457  1.00  0.00
ATOM    888  OD1 ASP B  62      15.558  -1.176 -25.359  1.00  0.00
ATOM    889  OD2 ASP B  62      14.502    .425 -26.275  1.00  0.00
ATOM    894  N   ASP B  63      19.040    .820 -23.314  1.00  0.00
ATOM    895  CA  ASP B  63      20.317   1.437 -23.105  1.00  0.00
ATOM    896  C   ASP B  63      20.479   1.500 -21.680  1.00  0.00
ATOM    897  O   ASP B  63      21.395   2.120 -21.130  1.00  0.00
ATOM    898  CB  ASP B  63      20.409   2.839 -23.713  1.00  0.00
ATOM    899  CG  ASP B  63      20.319   2.833 -25.233  1.00  0.00
ATOM    900  OD1 ASP B  63      20.511   1.792 -25.816  1.00  0.00
ATOM    901  OD2 ASP B  63      20.059   3.869 -25.797  1.00  0.00
ATOM    906  N   SER B  64      19.755    .719 -21.026  1.00  0.00
ATOM    907  CA  SER B  64      19.810    .974 -19.677  1.00  0.00
ATOM    908  C   SER B  64      20.023   -.347 -19.543  1.00  0.00
ATOM    909  O   SER B  64      19.411  -1.291 -20.032  1.00  0.00
ATOM    910  CB  SER B  64      18.552   1.494 -19.010  1.00  0.00
ATOM    911  OG  SER B  64      18.169   2.729 -19.552  1.00  0.00
ATOM    917  N   THR B  65      20.812   -.375 -18.745  1.00  0.00
ATOM    918  CA  THR B  65      21.248  -1.406 -18.180  1.00  0.00
ATOM    919  C   THR B  65      20.894  -1.032 -16.809  1.00  0.00
ATOM    920  O   THR B  65      21.133    .077 -16.272  1.00  0.00
ATOM    921  CB  THR B  65      22.751  -1.636 -18.422  1.00  0.00
ATOM    922  OG1 THR B  65      22.988  -1.825 -19.823  1.00  0.00
ATOM    923  CG2 THR B  65      23.232  -2.862 -17.661  1.00  0.00
ATOM    931  N   CYS B  66      20.312  -2.016 -16.244  1.00  0.00
ATOM    932  CA  CYS B  66      19.778  -1.968 -15.017  1.00  0.00
ATOM    933  C   CYS B  66      20.172  -3.047 -14.253  1.00  0.00
ATOM    934  O   CYS B  66      19.889  -4.169 -14.579  1.00  0.00
ATOM    935  CB  CYS B  66      18.251  -1.943 -15.090  1.00  0.00
ATOM    936  SG  CYS B  66      17.435  -1.938 -13.476  1.00  0.00
ATOM    942  N   THR B  67      20.557  -2.765 -13.195  1.00  0.00
ATOM    943  CA  THR B  67      20.899  -4.016 -12.444  1.00  0.00
ATOM    944  C   THR B  67      20.277  -3.687 -11.215  1.00  0.00
ATOM    945  O   THR B  67      20.100  -2.615 -10.611  1.00  0.00
ATOM    946  CB  THR B  67      22.398  -4.307 -12.247  1.00  0.00
ATOM    947  OG1 THR B  67      22.963  -3.337 -11.357  1.00  0.00
ATOM    948  CG2 THR B  67      23.130  -4.255 -13.580  1.00  0.00
ATOM    956  N   GLY B  68      20.090  -4.736 -10.618  1.00  0.00
ATOM    957  CA  GLY B  68      19.424  -4.482  -9.512  1.00  0.00
ATOM    958  C   GLY B  68      19.299  -5.742  -8.933  1.00  0.00
ATOM    959  O   GLY B  68      19.642  -6.842  -9.428  1.00  0.00
ATOM    963  N   THR B  69      18.746  -5.545  -7.836  1.00  0.00
ATOM    964  CA  THR B  69      18.650  -6.706  -6.906  1.00  0.00
ATOM    965  C   THR B  69      17.486  -6.533  -5.955  1.00  0.00
ATOM    966  O   THR B  69      16.918  -5.416  -5.613  1.00  0.00
ATOM    967  CB  THR B  69      19.942  -6.897  -6.090  1.00  0.00
ATOM    968  OG1 THR B  69      19.897  -8.156  -5.405  1.00  0.00
ATOM    969  CG2 THR B  69      20.102  -5.777  -5.074  1.00  0.00
ATOM    977  N   SER B  70      17.191  -7.585  -5.283  1.00  0.00
ATOM    978  CA  SER B  70      16.106  -7.295  -4.315  1.00  0.00
ATOM    979  C   SER B  70      16.445  -7.914  -3.110  1.00  0.00
ATOM    980  O   SER B  70      17.112  -8.970  -3.022  1.00  0.00
ATOM    981  CB  SER B  70      14.751  -7.812  -4.759  1.00  0.00
ATOM    982  OG  SER B  70      14.739  -9.212  -4.806  1.00  0.00
ATOM    988  N   SER B  71      15.761  -7.255  -2.174  1.00  0.00
ATOM    989  CA  SER B  71      15.793  -7.793   -.815  1.00  0.00
ATOM    990  C   SER B  71      14.801  -7.470    .088  1.00  0.00
ATOM    991  O   SER B  71      14.296  -6.424    .527  1.00  0.00
ATOM    992  CB  SER B  71      17.084  -7.398   -.126  1.00  0.00
ATOM    993  OG  SER B  71      17.130  -7.901   1.181  1.00  0.00
ATOM    999  N   GLY B  72      14.041  -8.476    .200  1.00  0.00
ATOM   1000  CA  GLY B  72      13.153  -8.101   1.176  1.00  0.00
ATOM   1001  C   GLY B  72      12.227  -7.062    .522  1.00  0.00
ATOM   1002  O   GLY B  72      11.659  -7.268   -.571  1.00  0.00
ATOM   1006  N   ASN B  73      12.141  -5.916   1.241  1.00  0.00
ATOM   1007  CA  ASN B  73      11.320  -4.768    .693  1.00  0.00
ATOM   1008  C   ASN B  73      12.174  -3.595   -.158  1.00  0.00
ATOM   1009  O   ASN B  73      11.875  -2.425   -.435  1.00  0.00
ATOM   1010  CB  ASN B  73      10.560  -4.150   1.852  1.00  0.00
ATOM   1011  CG  ASN B  73      11.470  -3.529   2.875  1.00  0.00
ATOM   1012  OD1 ASN B  73      12.671  -3.823   2.915  1.00  0.00
ATOM   1013  ND2 ASN B  73      10.923  -2.675   3.702  1.00  0.00
ATOM   1020  N   LYS B  74      13.388  -3.800   -.460  1.00  0.00
ATOM   1021  CA  LYS B  74      14.198  -2.720  -1.102  1.00  0.00
ATOM   1022  C   LYS B  74      14.625  -3.110  -2.523  1.00  0.00
ATOM   1023  O   LYS B  74      15.038  -4.244  -2.935  1.00  0.00
ATOM   1024  CB  LYS B  74      15.436  -2.397   -.264  1.00  0.00
ATOM   1025  CG  LYS B  74      15.134  -1.747   1.080  1.00  0.00
ATOM   1026  CD  LYS B  74      16.413  -1.337   1.795  1.00  0.00
ATOM   1027  CE  LYS B  74      16.112   -.654   3.121  1.00  0.00
ATOM   1028  NZ  LYS B  74      17.353   -.219   3.818  1.00  0.00
ATOM   1042  N   VAL B  75      14.435  -2.127  -3.380  1.00  0.00
ATOM   1043  CA  VAL B  75      14.873  -2.429  -4.672  1.00  0.00
ATOM   1044  C   VAL B  75      15.993  -1.416  -5.131  1.00  0.00
ATOM   1045  O   VAL B  75      16.182   -.237  -4.932  1.00  0.00
ATOM   1046  CB  VAL B  75      13.664  -2.392  -5.625  1.00  0.00
ATOM   1047  CG1 VAL B  75      14.079  -2.812  -7.027  1.00  0.00
ATOM   1048  CG2 VAL B  75      12.560  -3.294  -5.096  1.00  0.00
ATOM   1058  N   ASN B  76      17.011  -2.049  -5.694  1.00  0.00
ATOM   1059  CA  ASN B  76      18.168  -1.108  -6.062  1.00  0.00
ATOM   1060  C   ASN B  76      18.418  -1.029  -7.557  1.00  0.00
ATOM   1061  O   ASN B  76      18.657  -2.178  -8.110  1.00  0.00
ATOM   1062  CB  ASN B  76      19.456  -1.518  -5.372  1.00  0.00
ATOM   1063  CG  ASN B  76      20.571   -.536  -5.599  1.00  0.00
ATOM   1064  OD1 ASN B  76      20.601    .165  -6.617  1.00  0.00
ATOM   1065  ND2 ASN B  76      21.491   -.471  -4.669  1.00  0.00
ATOM   1072  N   LEU B  77      18.358    .134  -8.251  1.00  0.00
ATOM   1073  CA  LEU B  77      18.535    .139  -9.636  1.00  0.00
ATOM   1074  C   LEU B  77      19.894    .785 -10.004  1.00  0.00
ATOM   1075  O   LEU B  77      20.379   1.836  -9.641  1.00  0.00
ATOM   1076  CB  LEU B  77      17.368    .891 -10.289  1.00  0.00
ATOM   1077  CG  LEU B  77      15.965    .429  -9.876  1.00  0.00
ATOM   1078  CD1 LEU B  77      14.920   1.295 -10.567  1.00  0.00
ATOM   1079  CD2 LEU B  77      15.785  -1.038 -10.239  1.00  0.00
ATOM   1091  N   THR B  78      20.665    .081 -10.711  1.00  0.00
ATOM   1092  CA  THR B  78      21.846    .697 -11.080  1.00  0.00
ATOM   1093  C   THR B  78      21.849    .986 -12.500  1.00  0.00
ATOM   1094  O   THR B  78      21.538    .096 -13.341  1.00  0.00
ATOM   1095  CB  THR B  78      23.064   -.173 -10.719  1.00  0.00
ATOM   1096  OG1 THR B  78      23.130   -.342  -9.297  1.00  0.00
ATOM   1097  CG2 THR B  78      24.348    .479 -11.208  1.00  0.00
ATOM   1105  N   ILE B  79      22.168   2.386 -12.767  1.00  0.00
ATOM   1106  CA  ILE B  79      22.204   2.759 -14.109  1.00  0.00
ATOM   1107  C   ILE B  79      23.605   3.045 -14.692  1.00  0.00
ATOM   1108  O   ILE B  79      24.456   3.799 -14.185  1.00  0.00
ATOM   1109  CB  ILE B  79      21.302   3.994 -14.285  1.00  0.00
ATOM   1110  CG1 ILE B  79      19.971   3.793 -13.556  1.00  0.00
ATOM   1111  CG2 ILE B  79      21.067   4.274 -15.762  1.00  0.00
ATOM   1112  CD1 ILE B  79      19.164   2.624 -14.070  1.00  0.00
ATOM   1124  N   GLN B  80      23.948   2.312 -15.812  1.00  0.00
ATOM   1125  CA  GLN B  80      25.316   2.614 -16.229  1.00  0.00
ATOM   1126  C   GLN B  80      25.404   3.436 -17.558  1.00  0.00
ATOM   1127  O   GLN B  80      24.597   3.199 -18.467  1.00  0.00
ATOM   1128  CB  GLN B  80      26.096   1.305 -16.372  1.00  0.00
ATOM   1129  CG  GLN B  80      26.223    .510 -15.083  1.00  0.00
ATOM   1130  CD  GLN B  80      26.997   -.780 -15.272  1.00  0.00
ATOM   1131  OE1 GLN B  80      26.991  -1.371 -16.356  1.00  0.00
ATOM   1132  NE2 GLN B  80      27.668  -1.226 -14.217  1.00  0.00
ATOM   1141  N   GLY B  81      26.343   4.325 -17.688  1.00  0.00
ATOM   1142  CA  GLY B  81      26.732   5.145 -18.846  1.00  0.00
ATOM   1143  C   GLY B  81      25.773   6.262 -19.115  1.00  0.00
ATOM   1144  O   GLY B  81      25.488   6.641 -20.256  1.00  0.00
ATOM   1148  N   LEU B  82      25.268   6.761 -18.074  1.00  0.00
ATOM   1149  CA  LEU B  82      24.345   7.824 -18.024  1.00  0.00
ATOM   1150  C   LEU B  82      25.106   8.971 -18.690  1.00  0.00
ATOM   1151  O   LEU B  82      26.318   9.069 -18.529  1.00  0.00
ATOM   1152  CB  LEU B  82      23.933   8.152 -16.583  1.00  0.00
ATOM   1153  CG  LEU B  82      22.728   7.373 -16.042  1.00  0.00
ATOM   1154  CD1 LEU B  82      22.622   7.582 -14.538  1.00  0.00
ATOM   1155  CD2 LEU B  82      21.464   7.837 -16.749  1.00  0.00
ATOM   1167  N   ARG B  83      24.475   9.788 -19.384  1.00  0.00
ATOM   1168  CA  ARG B  83      25.014  10.944 -20.077  1.00  0.00
ATOM   1169  C   ARG B  83      24.489  12.118 -19.347  1.00  0.00
ATOM   1170  O   ARG B  83      23.534  11.919 -18.611  1.00  0.00
ATOM   1171  CB  ARG B  83      24.594  11.001 -21.539  1.00  0.00
ATOM   1172  CG  ARG B  83      25.109   9.857 -22.397  1.00  0.00
ATOM   1173  CD  ARG B  83      24.633   9.964 -23.800  1.00  0.00
ATOM   1174  NE  ARG B  83      23.194   9.778 -23.900  1.00  0.00
ATOM   1175  CZ  ARG B  83      22.471   9.990 -25.017  1.00  0.00
ATOM   1176  NH1 ARG B  83      23.065  10.393 -26.118  1.00  0.00
ATOM   1177  NH2 ARG B  83      21.165   9.791 -25.006  1.00  0.00
ATOM   1191  N   ALA B  84      25.114  13.296 -19.548  1.00  0.00
ATOM   1192  CA  ALA B  84      24.804  14.495 -18.838  1.00  0.00
ATOM   1193  C   ALA B  84      23.390  14.961 -18.975  1.00  0.00
ATOM   1194  O   ALA B  84      22.708  15.148 -17.916  1.00  0.00
ATOM   1195  CB  ALA B  84      25.845  15.709 -19.377  1.00  0.00
ATOM   1201  N   MET B  85      22.873  14.720 -20.076  1.00  0.00
ATOM   1202  CA  MET B  85      21.612  15.073 -20.538  1.00  0.00
ATOM   1203  C   MET B  85      20.527  14.194 -19.952  1.00  0.00
ATOM   1204  O   MET B  85      19.348  14.428 -20.169  1.00  0.00
ATOM   1205  CB  MET B  85      21.608  15.012 -22.065  1.00  0.00
ATOM   1206  CG  MET B  85      22.515  16.033 -22.738  1.00  0.00
ATOM   1207  SD  MET B  85      22.089  17.732 -22.307  1.00  0.00
ATOM   1208  CE  MET B  85      20.497  17.896 -23.111  1.00  0.00
ATOM   1218  N   ASP B  86      20.944  13.151 -19.201  1.00  0.00
ATOM   1219  CA  ASP B  86      20.048  12.155 -18.631  1.00  0.00
ATOM   1220  C   ASP B  86      19.560  12.521 -17.280  1.00  0.00
ATOM   1221  O   ASP B  86      18.795  11.765 -16.665  1.00  0.00
ATOM   1222  CB  ASP B  86      20.741  10.793 -18.549  1.00  0.00
ATOM   1223  CG  ASP B  86      21.015  10.184 -19.918  1.00  0.00
ATOM   1224  OD1 ASP B  86      20.383  10.590 -20.864  1.00  0.00
ATOM   1225  OD2 ASP B  86      21.854   9.320 -20.004  1.00  0.00
ATOM   1230  N   THR B  87      19.927  13.687 -16.898  1.00  0.00
ATOM   1231  CA  THR B  87      19.612  14.321 -15.676  1.00  0.00
ATOM   1232  C   THR B  87      18.118  14.469 -15.614  1.00  0.00
ATOM   1233  O   THR B  87      17.426  14.653 -16.608  1.00  0.00
ATOM   1234  CB  THR B  87      20.307  15.689 -15.547  1.00  0.00
ATOM   1235  OG1 THR B  87      20.047  16.239 -14.249  1.00  0.00
ATOM   1236  CG2 THR B  87      19.799  16.648 -16.612  1.00  0.00
ATOM   1244  N   GLY B  88      17.585  14.258 -14.375  1.00  0.00
ATOM   1245  CA  GLY B  88      16.168  14.351 -14.109  1.00  0.00
ATOM   1246  C   GLY B  88      15.275  13.628 -13.116  1.00  0.00
ATOM   1247  O   GLY B  88      15.638  13.089 -12.044  1.00  0.00
ATOM   1251  N   LEU B  89      13.988  13.799 -13.262  1.00  0.00
ATOM   1252  CA  LEU B  89      13.392  13.198 -12.117  1.00  0.00
ATOM   1253  C   LEU B  89      13.105  11.672 -12.277  1.00  0.00
ATOM   1254  O   LEU B  89      12.583  11.121 -13.252  1.00  0.00
ATOM   1255  CB  LEU B  89      12.093  13.951 -11.802  1.00  0.00
ATOM   1256  CG  LEU B  89      12.250  15.233 -10.976  1.00  0.00
ATOM   1257  CD1 LEU B  89      13.075  16.245 -11.760  1.00  0.00
ATOM   1258  CD2 LEU B  89      10.876  15.792 -10.638  1.00  0.00
ATOM   1270  N   TYR B  90      13.497  10.880 -11.330  1.00  0.00
ATOM   1271  CA  TYR B  90      13.144   9.508 -11.531  1.00  0.00
ATOM   1272  C   TYR B  90      12.108   9.090 -10.486  1.00  0.00
ATOM   1273  O   TYR B  90      11.915   9.384  -9.305  1.00  0.00
ATOM   1274  CB  TYR B  90      14.388   8.619 -11.465  1.00  0.00
ATOM   1275  CG  TYR B  90      15.336   8.808 -12.628  1.00  0.00
ATOM   1276  CD1 TYR B  90      16.035   9.998 -12.766  1.00  0.00
ATOM   1277  CD2 TYR B  90      15.507   7.792 -13.556  1.00  0.00
ATOM   1278  CE1 TYR B  90      16.901  10.171 -13.828  1.00  0.00
ATOM   1279  CE2 TYR B  90      16.373   7.965 -14.618  1.00  0.00
ATOM   1280  CZ  TYR B  90      17.068   9.149 -14.756  1.00  0.00
ATOM   1281  OH  TYR B  90      17.931   9.321 -15.814  1.00  0.00
ATOM   1291  N   ILE B  91      11.181   8.361 -10.995  1.00  0.00
ATOM   1292  CA  ILE B  91      10.157   7.869 -10.089  1.00  0.00
ATOM   1293  C   ILE B  91      10.168   6.286 -10.004  1.00  0.00
ATOM   1294  O   ILE B  91      10.643   5.526 -10.924  1.00  0.00
ATOM   1295  CB  ILE B  91       8.774   8.372 -10.541  1.00  0.00
ATOM   1296  CG1 ILE B  91       8.718   9.901 -10.487  1.00  0.00
ATOM   1297  CG2 ILE B  91       7.679   7.765  -9.678  1.00  0.00
ATOM   1298  CD1 ILE B  91       7.495  10.492 -11.149  1.00  0.00
ATOM   1310  N   CYS B  92       9.910   5.735  -8.918  1.00  0.00
ATOM   1311  CA  CYS B  92       9.844   4.314  -8.772  1.00  0.00
ATOM   1312  C   CYS B  92       8.442   3.782  -8.591  1.00  0.00
ATOM   1313  O   CYS B  92       7.652   4.326  -7.769  1.00  0.00
ATOM   1314  CB  CYS B  92      10.695   3.882  -7.577  1.00  0.00
ATOM   1315  SG  CYS B  92      11.086   2.116  -7.549  1.00  0.00
ATOM   1321  N   LYS B  93       8.147   2.615  -9.199  1.00  0.00
ATOM   1322  CA  LYS B  93       6.770   2.124  -9.025  1.00  0.00
ATOM   1323  C   LYS B  93       6.862    .604  -8.729  1.00  0.00
ATOM   1324  O   LYS B  93       7.393   -.292  -9.361  1.00  0.00
ATOM   1325  CB  LYS B  93       5.916   2.399 -10.263  1.00  0.00
ATOM   1326  CG  LYS B  93       4.482   1.897 -10.163  1.00  0.00
ATOM   1327  CD  LYS B  93       3.724   2.124 -11.463  1.00  0.00
ATOM   1328  CE  LYS B  93       2.291   1.621 -11.365  1.00  0.00
ATOM   1329  NZ  LYS B  93       1.561   1.768 -12.653  1.00  0.00
ATOM   1343  N   VAL B  94       5.992    .170  -7.751  1.00  0.00
ATOM   1344  CA  VAL B  94       5.935  -1.179  -7.578  1.00  0.00
ATOM   1345  C   VAL B  94       4.481  -1.815  -7.853  1.00  0.00
ATOM   1346  O   VAL B  94       3.454  -1.008  -7.478  1.00  0.00
ATOM   1347  CB  VAL B  94       6.409  -1.458  -6.139  1.00  0.00
ATOM   1348  CG1 VAL B  94       5.469   -.809  -5.133  1.00  0.00
ATOM   1349  CG2 VAL B  94       6.498  -2.958  -5.904  1.00  0.00
ATOM   1359  N   GLU B  95       4.498  -3.090  -8.431  1.00  0.00
ATOM   1360  CA  GLU B  95       3.252  -3.713  -8.602  1.00  0.00
ATOM   1361  C   GLU B  95       3.234  -5.144  -8.110  1.00  0.00
ATOM   1362  O   GLU B  95       4.185  -5.974  -8.191  1.00  0.00
ATOM   1363  CB  GLU B  95       2.862  -3.659 -10.081  1.00  0.00
ATOM   1364  CG  GLU B  95       2.596  -2.257 -10.610  1.00  0.00
ATOM   1365  CD  GLU B  95       2.164  -2.248 -12.050  1.00  0.00
ATOM   1366  OE1 GLU B  95       2.154  -3.293 -12.655  1.00  0.00
ATOM   1367  OE2 GLU B  95       1.843  -1.193 -12.546  1.00  0.00
ATOM   1374  N   LEU B  96       2.227  -5.542  -7.413  1.00  0.00
ATOM   1375  CA  LEU B  96       2.242  -6.930  -7.014  1.00  0.00
ATOM   1376  C   LEU B  96       1.276  -7.869  -7.984  1.00  0.00
ATOM   1377  O   LEU B  96        .195  -7.730  -8.606  1.00  0.00
ATOM   1378  CB  LEU B  96       1.806  -7.000  -5.545  1.00  0.00
ATOM   1379  CG  LEU B  96       2.731  -6.300  -4.542  1.00  0.00
ATOM   1380  CD1 LEU B  96       2.063  -6.262  -3.174  1.00  0.00
ATOM   1381  CD2 LEU B  96       4.062  -7.035  -4.480  1.00  0.00
ATOM   1393  N   MET B  97       1.674  -9.031  -8.096  1.00  0.00
ATOM   1394  CA  MET B  97        .860  -9.970  -9.025  1.00  0.00
ATOM   1395  C   MET B  97        .708 -11.334  -8.632  1.00  0.00
ATOM   1396  O   MET B  97       1.553 -12.236  -8.891  1.00  0.00
ATOM   1397  CB  MET B  97       1.455 -10.020 -10.431  1.00  0.00
ATOM   1398  CG  MET B  97       1.434  -8.691 -11.172  1.00  0.00
ATOM   1399  SD  MET B  97       2.302  -8.760 -12.751  1.00  0.00
ATOM   1400  CE  MET B  97       4.006  -8.768 -12.201  1.00  0.00
ATOM   1410  N   TYR B  98       -.091 -11.409  -8.092  1.00  0.00
ATOM   1411  CA  TYR B  98       -.640 -12.594  -7.655  1.00  0.00
ATOM   1412  C   TYR B  98      -2.018 -12.458  -7.154  1.00  0.00
ATOM   1413  O   TYR B  98      -2.934 -12.005  -7.911  1.00  0.00
ATOM   1414  CB  TYR B  98        .259 -13.197  -6.573  1.00  0.00
ATOM   1415  CG  TYR B  98        .865 -12.170  -5.642  1.00  0.00
ATOM   1416  CD1 TYR B  98        .049 -11.440  -4.789  1.00  0.00
ATOM   1417  CD2 TYR B  98       2.236 -11.959  -5.640  1.00  0.00
ATOM   1418  CE1 TYR B  98        .603 -10.502  -3.939  1.00  0.00
ATOM   1419  CE2 TYR B  98       2.789 -11.021  -4.790  1.00  0.00
ATOM   1420  CZ  TYR B  98       1.978 -10.295  -3.942  1.00  0.00
ATOM   1421  OH  TYR B  98       2.529  -9.361  -3.095  1.00  0.00
ATOM   1431  N   PRO B  99      -2.336 -13.007  -6.006  1.00  0.00
ATOM   1432  CA  PRO B  99      -3.573 -12.438  -5.923  1.00  0.00
ATOM   1433  C   PRO B  99      -3.087 -11.174  -6.371  1.00  0.00
ATOM   1434  O   PRO B  99      -2.005 -10.645  -6.198  1.00  0.00
ATOM   1435  CB  PRO B  99      -4.011 -12.482  -4.456  1.00  0.00
ATOM   1436  CG  PRO B  99      -3.360 -13.710  -3.917  1.00  0.00
ATOM   1437  CD  PRO B  99      -2.045 -13.788  -4.647  1.00  0.00
ATOM   1445  N   PRO B 100      -4.384 -10.604  -6.770  1.00  0.00
ATOM   1446  CA  PRO B 100      -4.909  -9.483  -7.726  1.00  0.00
ATOM   1447  C   PRO B 100      -4.204  -8.445  -7.243  1.00  0.00
ATOM   1448  O   PRO B 100      -4.152  -7.918  -6.131  1.00  0.00
ATOM   1449  CB  PRO B 100      -6.412  -9.290  -7.496  1.00  0.00
ATOM   1450  CG  PRO B 100      -6.953 -10.677  -7.436  1.00  0.00
ATOM   1451  CD  PRO B 100      -5.835 -11.490  -6.840  1.00  0.00
ATOM   1459  N   PRO B 101      -3.850  -8.041  -8.383  1.00  0.00
ATOM   1460  CA  PRO B 101      -2.873  -7.081  -8.461  1.00  0.00
ATOM   1461  C   PRO B 101      -3.089  -5.967  -7.719  1.00  0.00
ATOM   1462  O   PRO B 101      -4.127  -5.246  -7.721  1.00  0.00
ATOM   1463  CB  PRO B 101      -2.861  -6.717  -9.949  1.00  0.00
ATOM   1464  CG  PRO B 101      -3.040  -8.022 -10.646  1.00  0.00
ATOM   1465  CD  PRO B 101      -3.976  -8.797  -9.757  1.00  0.00
ATOM   1473  N   TYR B 102      -2.046  -5.609  -7.102  1.00  0.00
ATOM   1474  CA  TYR B 102      -2.383  -4.602  -6.321  1.00  0.00
ATOM   1475  C   TYR B 102      -1.519  -3.541  -6.927  1.00  0.00
ATOM   1476  O   TYR B 102       -.286  -3.468  -7.154  1.00  0.00
ATOM   1477  CB  TYR B 102      -2.104  -4.890  -4.844  1.00  0.00
ATOM   1478  CG  TYR B 102      -2.911  -6.040  -4.283  1.00  0.00
ATOM   1479  CD1 TYR B 102      -2.286  -7.239  -3.974  1.00  0.00
ATOM   1480  CD2 TYR B 102      -4.275  -5.896  -4.078  1.00  0.00
ATOM   1481  CE1 TYR B 102      -3.022  -8.290  -3.461  1.00  0.00
ATOM   1482  CE2 TYR B 102      -5.011  -6.946  -3.566  1.00  0.00
ATOM   1483  CZ  TYR B 102      -4.390  -8.139  -3.258  1.00  0.00
ATOM   1484  OH  TYR B 102      -5.123  -9.185  -2.748  1.00  0.00
ATOM   1494  N   TYR B 103      -2.039  -2.478  -6.713  1.00  0.00
ATOM   1495  CA  TYR B 103      -1.435  -1.395  -7.266  1.00  0.00
ATOM   1496  C   TYR B 103      -1.003   -.435  -6.413  1.00  0.00
ATOM   1497  O   TYR B 103      -1.682   -.304  -5.368  1.00  0.00
ATOM   1498  CB  TYR B 103      -2.374   -.730  -8.275  1.00  0.00
ATOM   1499  CG  TYR B 103      -2.745  -1.620  -9.442  1.00  0.00
ATOM   1500  CD1 TYR B 103      -3.870  -2.428  -9.368  1.00  0.00
ATOM   1501  CD2 TYR B 103      -1.960  -1.627 -10.585  1.00  0.00
ATOM   1502  CE1 TYR B 103      -4.208  -3.240 -10.433  1.00  0.00
ATOM   1503  CE2 TYR B 103      -2.298  -2.439 -11.650  1.00  0.00
ATOM   1504  CZ  TYR B 103      -3.417  -3.243 -11.576  1.00  0.00
ATOM   1505  OH  TYR B 103      -3.754  -4.052 -12.637  1.00  0.00
ATOM   1515  N   VAL B 104       -.110    .234  -6.927  1.00  0.00
ATOM   1516  CA  VAL B 104        .134   1.041  -6.066  1.00  0.00
ATOM   1517  C   VAL B 104        .222   2.543  -6.201  1.00  0.00
ATOM   1518  O   VAL B 104        .578   2.867  -7.262  1.00  0.00
ATOM   1519  CB  VAL B 104       1.461    .460  -5.544  1.00  0.00
ATOM   1520  CG1 VAL B 104       1.912   1.202  -4.295  1.00  0.00
ATOM   1521  CG2 VAL B 104       1.299  -1.025  -5.259  1.00  0.00
ATOM   1531  N   GLY B 105        .090   3.322  -5.284  1.00  0.00
ATOM   1532  CA  GLY B 105        .253   4.509  -6.016  1.00  0.00
ATOM   1533  C   GLY B 105       1.851   4.536  -6.033  1.00  0.00
ATOM   1534  O   GLY B 105       2.497   3.521  -6.115  1.00  0.00
ATOM   1538  N   MET B 106       2.340   5.698  -6.206  1.00  0.00
ATOM   1539  CA  MET B 106       3.555   6.384  -6.736  1.00  0.00
ATOM   1540  C   MET B 106       4.047   7.128  -5.553  1.00  0.00
ATOM   1541  O   MET B 106       3.311   7.531  -4.628  1.00  0.00
ATOM   1542  CB  MET B 106       3.266   7.318  -7.909  1.00  0.00
ATOM   1543  CG  MET B 106       2.452   6.688  -9.031  1.00  0.00
ATOM   1544  SD  MET B 106       3.285   5.277  -9.786  1.00  0.00
ATOM   1545  CE  MET B 106       4.654   6.091 -10.604  1.00  0.00
ATOM   1555  N   GLY B 107       5.281   7.247  -5.620  1.00  0.00
ATOM   1556  CA  GLY B 107       6.118   7.839  -4.715  1.00  0.00
ATOM   1557  C   GLY B 107       6.253   9.164  -5.337  1.00  0.00
ATOM   1558  O   GLY B 107       5.677   9.501  -6.345  1.00  0.00
ATOM   1562  N   ASN B 108       7.088   9.831  -4.723  1.00  0.00
ATOM   1563  CA  ASN B 108       7.707  11.071  -4.930  1.00  0.00
ATOM   1564  C   ASN B 108       8.856  10.693  -5.733  1.00  0.00
ATOM   1565  O   ASN B 108       9.364   9.570  -5.639  1.00  0.00
ATOM   1566  CB  ASN B 108       8.093  11.776  -3.642  1.00  0.00
ATOM   1567  CG  ASN B 108       6.898  12.205  -2.838  1.00  0.00
ATOM   1568  OD1 ASN B 108       5.940  12.771  -3.378  1.00  0.00
ATOM   1569  ND2 ASN B 108       6.934  11.947  -1.555  1.00  0.00
ATOM   1576  N   GLY B 109       9.316  11.621  -6.487  1.00  0.00
ATOM   1577  CA  GLY B 109      10.480  11.298  -7.245  1.00  0.00
ATOM   1578  C   GLY B 109      11.771  11.469  -6.521  1.00  0.00
ATOM   1579  O   GLY B 109      11.820  12.005  -5.418  1.00  0.00
ATOM   1583  N   THR B 110      12.811  11.160  -7.241  1.00  0.00
ATOM   1584  CA  THR B 110      14.159  11.510  -6.908  1.00  0.00
ATOM   1585  C   THR B 110      14.868  12.300  -8.074  1.00  0.00
ATOM   1586  O   THR B 110      14.620  12.381  -9.256  1.00  0.00
ATOM   1587  CB  THR B 110      14.952  10.238  -6.553  1.00  0.00
ATOM   1588  OG1 THR B 110      14.418   9.658  -5.356  1.00  0.00
ATOM   1589  CG2 THR B 110      16.421  10.568  -6.340  1.00  0.00
ATOM   1597  N   GLN B 111      15.797  13.156  -7.721  1.00  0.00
ATOM   1598  CA  GLN B 111      16.373  13.848  -8.811  1.00  0.00
ATOM   1599  C   GLN B 111      17.681  13.349  -9.140  1.00  0.00
ATOM   1600  O   GLN B 111      18.290  13.382  -8.149  1.00  0.00
ATOM   1601  CB  GLN B 111      16.468  15.347  -8.516  1.00  0.00
ATOM   1602  CG  GLN B 111      15.125  16.030  -8.323  1.00  0.00
ATOM   1603  CD  GLN B 111      15.266  17.513  -8.034  1.00  0.00
ATOM   1604  OE1 GLN B 111      16.282  17.960  -7.494  1.00  0.00
ATOM   1605  NE2 GLN B 111      14.245  18.284  -8.391  1.00  0.00
ATOM   1614  N   ILE B 112      18.021  12.997 -10.382  1.00  0.00
ATOM   1615  CA  ILE B 112      19.365  12.499 -10.590  1.00  0.00
ATOM   1616  C   ILE B 112      20.145  13.520 -11.446  1.00  0.00
ATOM   1617  O   ILE B 112      19.794  14.182 -12.434  1.00  0.00
ATOM   1618  CB  ILE B 112      19.347  11.121 -11.276  1.00  0.00
ATOM   1619  CG1 ILE B 112      18.705  10.077 -10.359  1.00  0.00
ATOM   1620  CG2 ILE B 112      20.757  10.700 -11.661  1.00  0.00
ATOM   1621  CD1 ILE B 112      18.655   8.688 -10.956  1.00  0.00
ATOM   1633  N   TYR B 113      21.339  13.832 -10.916  1.00  0.00
ATOM   1634  CA  TYR B 113      22.068  14.863 -11.603  1.00  0.00
ATOM   1635  C   TYR B 113      23.210  14.343 -12.138  1.00  0.00
ATOM   1636  O   TYR B 113      23.833  13.967 -11.186  1.00  0.00
ATOM   1637  CB  TYR B 113      22.448  16.033 -10.694  1.00  0.00
ATOM   1638  CG  TYR B 113      21.268  16.874 -10.256  1.00  0.00
ATOM   1639  CD1 TYR B 113      20.491  16.470  -9.180  1.00  0.00
ATOM   1640  CD2 TYR B 113      20.965  18.047 -10.930  1.00  0.00
ATOM   1641  CE1 TYR B 113      19.414  17.238  -8.780  1.00  0.00
ATOM   1642  CE2 TYR B 113      19.888  18.814 -10.530  1.00  0.00
ATOM   1643  CZ  TYR B 113      19.114  18.413  -9.460  1.00  0.00
ATOM   1644  OH  TYR B 113      18.042  19.177  -9.062  1.00  0.00
ATOM   1654  N   VAL B 114      23.487  14.431 -13.378  1.00  0.00
ATOM   1655  CA  VAL B 114      24.681  13.853 -13.921  1.00  0.00
ATOM   1656  C   VAL B 114      25.639  14.953 -14.237  1.00  0.00
ATOM   1657  O   VAL B 114      25.260  15.920 -14.835  1.00  0.00
ATOM   1658  CB  VAL B 114      24.375  13.041 -15.193  1.00  0.00
ATOM   1659  CG1 VAL B 114      25.637  12.368 -15.712  1.00  0.00
ATOM   1660  CG2 VAL B 114      23.294  12.010 -14.903  1.00  0.00
ATOM   1670  N   ILE B 115      26.886  14.754 -13.683  1.00  0.00
ATOM   1671  CA  ILE B 115      27.887  15.852 -13.870  1.00  0.00
ATOM   1672  C   ILE B 115      29.104  15.506 -14.634  1.00  0.00
ATOM   1673  O   ILE B 115      29.778  14.528 -14.341  1.00  0.00
ATOM   1674  CB  ILE B 115      28.359  16.401 -12.511  1.00  0.00
ATOM   1675  CG1 ILE B 115      27.176  16.979 -11.729  1.00  0.00
ATOM   1676  CG2 ILE B 115      29.437  17.455 -12.708  1.00  0.00
ATOM   1677  CD1 ILE B 115      27.503  17.327 -10.295  1.00  0.00
ATOM   1689  N   ASP B 116      29.358  16.328 -15.614  1.00  0.00
ATOM   1690  CA  ASP B 116      30.552  16.063 -16.271  1.00  0.00
ATOM   1691  C   ASP B 116      31.678  16.570 -15.395  1.00  0.00
ATOM   1692  O   ASP B 116      31.575  17.669 -14.864  1.00  0.00
ATOM   1693  CB  ASP B 116      30.568  16.730 -17.649  1.00  0.00
ATOM   1694  CG  ASP B 116      29.702  16.004 -18.669  1.00  0.00
ATOM   1695  OD1 ASP B 116      29.313  14.891 -18.404  1.00  0.00
ATOM   1696  OD2 ASP B 116      29.437  16.569 -19.703  1.00  0.00
ATOM   1701  N   PRO B 117      32.749  15.870 -15.233  1.00  0.00
ATOM   1702  CA  PRO B 117      33.900  16.318 -14.422  1.00  0.00
ATOM   1703  C   PRO B 117      34.480  17.386 -15.128  1.00  0.00
ATOM   1704  O   PRO B 117      34.480  17.368 -16.358  1.00  0.00
ATOM   1705  CB  PRO B 117      34.855  15.123 -14.344  1.00  0.00
ATOM   1706  CG  PRO B 117      34.538  14.322 -15.561  1.00  0.00
ATOM   1707  CD  PRO B 117      33.053  14.486 -15.741  1.00  0.00
ATOM   1715  N   GLU B 118      35.004  18.217 -14.440  1.00  0.00
ATOM   1716  CA  GLU B 118      35.513  19.235 -15.176  1.00  0.00
ATOM   1717  C   GLU B 118      36.672  18.596 -15.786  1.00  0.00
ATOM   1718  O   GLU B 118      37.274  17.658 -15.247  1.00  0.00
ATOM   1719  CB  GLU B 118      35.885  20.450 -14.323  1.00  0.00
ATOM   1720  CG  GLU B 118      34.699  21.153 -13.679  1.00  0.00
ATOM   1721  CD  GLU B 118      35.100  22.362 -12.879  1.00  0.00
ATOM   1722  OE1 GLU B 118      36.275  22.617 -12.771  1.00  0.00
ATOM   1723  OE2 GLU B 118      34.229  23.031 -12.375  1.00  0.00
ATOM   1730  N   PRO B 119      36.981  19.115 -16.974  1.00  0.00
ATOM   1731  CA  PRO B 119      38.030  18.606 -17.762  1.00  0.00
ATOM   1732  C   PRO B 119      39.230  19.129 -17.057  1.00  0.00
ATOM   1733  O   PRO B 119      40.198  19.338 -17.729  1.00  0.00
ATOM   1734  OXT PRO B 119      39.195  19.319 -15.873  1.00  0.00
ATOM   1735  CB  PRO B 119      37.822  19.218 -19.151  1.00  0.00
ATOM   1736  CG  PRO B 119      37.102  20.495 -18.883  1.00  0.00
ATOM   1737  CD  PRO B 119      36.228  20.191 -17.695  1.00  0.00
ATOM      1  N   GLN A   1      -2.562   9.998   1.343  1.00  0.00
ATOM      2  CA  GLN A   1      -3.171  10.519   0.139  1.00  0.00
ATOM      3  C   GLN A   1      -4.561   9.933  -0.091  1.00  0.00
ATOM      4  O   GLN A   1      -5.476  10.188   0.693  1.00  0.00
ATOM      5  CB  GLN A   1      -2.253  10.288  -1.056  1.00  0.00
ATOM      6  CG  GLN A   1      -0.937  11.078  -1.004  1.00  0.00
ATOM      7  CD  GLN A   1      -1.171  12.576  -1.114  1.00  0.00
ATOM      8  OE1 GLN A   1      -2.005  13.030  -1.903  1.00  0.00
ATOM      9  NE2 GLN A   1      -0.440  13.348  -0.325  1.00  0.00
ATOM     20  N   VAL A   2      -4.741   9.177  -1.171  1.00  0.00
ATOM     21  CA  VAL A   2      -6.074   8.671  -1.481  1.00  0.00
ATOM     22  C   VAL A   2      -6.141   7.161  -1.696  1.00  0.00
ATOM     23  O   VAL A   2      -5.302   6.564  -2.374  1.00  0.00
ATOM     24  CB  VAL A   2      -6.609   9.424  -2.731  1.00  0.00
ATOM     25  CG1 VAL A   2      -5.717   9.165  -3.956  1.00  0.00
ATOM     26  CG2 VAL A   2      -8.039   9.039  -3.022  1.00  0.00
ATOM     36  N   GLN A   3      -7.159   6.555  -1.106  1.00  0.00
ATOM     37  CA  GLN A   3      -7.445   5.138  -1.265  1.00  0.00
ATOM     38  C   GLN A   3      -8.505   4.924  -2.332  1.00  0.00
ATOM     39  O   GLN A   3      -9.562   5.559  -2.323  1.00  0.00
ATOM     40  CB  GLN A   3      -7.906   4.502   0.052  1.00  0.00
ATOM     41  CG  GLN A   3      -8.313   2.993  -0.053  1.00  0.00
ATOM     42  CD  GLN A   3      -7.131   2.045  -0.304  1.00  0.00
ATOM     43  OE1 GLN A   3      -6.175   2.049   0.476  1.00  0.00
ATOM     44  NE2 GLN A   3      -7.184   1.232  -1.372  1.00  0.00
ATOM     53  N   LEU A   4      -8.240   4.033  -3.271  1.00  0.00
ATOM     54  CA  LEU A   4      -9.237   3.748  -4.294  1.00  0.00
ATOM     55  C   LEU A   4      -9.931   2.395  -4.034  1.00  0.00
ATOM     56  O   LEU A   4      -9.288   1.426  -3.609  1.00  0.00
ATOM     57  CB  LEU A   4      -8.527   3.788  -5.650  1.00  0.00
ATOM     58  CG  LEU A   4      -7.773   5.135  -5.990  1.00  0.00
ATOM     59  CD1 LEU A   4      -7.056   4.986  -7.319  1.00  0.00
ATOM     60  CD2 LEU A   4      -8.753   6.299  -6.032  1.00  0.00
ATOM     72  N   GLN A   5     -11.251   2.341  -4.289  1.00  0.00
ATOM     73  CA  GLN A   5     -12.052   1.114  -4.121  1.00  0.00
ATOM     74  C   GLN A   5     -12.944   0.810  -5.323  1.00  0.00
ATOM     75  O   GLN A   5     -13.766   1.633  -5.723  1.00  0.00
ATOM     76  CB  GLN A   5     -12.952   1.216  -2.880  1.00  0.00
ATOM     77  CG  GLN A   5     -12.244   1.290  -1.524  1.00  0.00
ATOM     78  CD  GLN A   5     -11.606  -0.036  -1.116  1.00  0.00
ATOM     79  OE1 GLN A   5     -11.968  -1.106  -1.625  1.00  0.00
ATOM     80  NE2 GLN A   5     -10.681   0.025  -0.169  1.00  0.00
ATOM     89  N   GLU A   6     -12.802  -0.394  -5.872  1.00  0.00
ATOM     90  CA  GLU A   6     -13.536  -0.811  -7.079  1.00  0.00
ATOM     91  C   GLU A   6     -14.708  -1.792  -6.905  1.00  0.00
ATOM     92  O   GLU A   6     -14.697  -2.655  -6.023  1.00  0.00
ATOM     93  CB  GLU A   6     -12.538  -1.444  -8.020  1.00  0.00
ATOM     94  CG  GLU A   6     -11.476  -0.504  -8.433  1.00  0.00
ATOM     95  CD  GLU A   6     -10.525  -1.121  -9.286  1.00  0.00
ATOM     96  OE1 GLU A   6     -10.928  -1.793 -10.173  1.00  0.00
ATOM     97  OE2 GLU A   6      -9.345  -0.964  -9.050  1.00  0.00
ATOM    104  N   SER A   7     -15.673  -1.704  -7.832  1.00  0.00
ATOM    105  CA  SER A   7     -16.811  -2.624  -7.923  1.00  0.00
ATOM    106  C   SER A   7     -17.418  -2.677  -9.343  1.00  0.00
ATOM    107  O   SER A   7     -17.078  -1.867 -10.214  1.00  0.00
ATOM    108  CB  SER A   7     -17.887  -2.232  -6.920  1.00  0.00
ATOM    109  OG  SER A   7     -18.501  -1.014  -7.261  1.00  0.00
ATOM    115  N   GLY A   8     -18.325  -3.645  -9.580  1.00  0.00
ATOM    116  CA  GLY A   8     -19.027  -3.747 -10.875  1.00  0.00
ATOM    117  C   GLY A   8     -18.469  -4.770 -11.884  1.00  0.00
ATOM    118  O   GLY A   8     -18.897  -4.807 -13.038  1.00  0.00
ATOM    122  N   GLY A   9     -17.561  -5.639 -11.463  1.00  0.00
ATOM    123  CA  GLY A   9     -17.026  -6.633 -12.392  1.00  0.00
ATOM    124  C   GLY A   9     -18.013  -7.796 -12.518  1.00  0.00
ATOM    125  O   GLY A   9     -19.181  -7.676 -12.130  1.00  0.00
ATOM    129  N   GLY A  10     -17.565  -8.926 -13.060  1.00  0.00
ATOM    130  CA  GLY A  10     -18.467 -10.056 -13.262  1.00  0.00
ATOM    131  C   GLY A  10     -18.397 -10.643 -14.666  1.00  0.00
ATOM    132  O   GLY A  10     -17.632 -10.172 -15.515  1.00  0.00
ATOM    136  N   LEU A  11     -19.211 -11.679 -14.889  1.00  0.00
ATOM    137  CA  LEU A  11     -19.289 -12.381 -16.163  1.00  0.00
ATOM    138  C   LEU A  11     -20.421 -11.839 -17.029  1.00  0.00
ATOM    139  O   LEU A  11     -21.576 -11.778 -16.601  1.00  0.00
ATOM    140  CB  LEU A  11     -19.495 -13.887 -15.923  1.00  0.00
ATOM    141  CG  LEU A  11     -19.687 -14.788 -17.182  1.00  0.00
ATOM    142  CD1 LEU A  11     -18.430 -14.793 -18.025  1.00  0.00
ATOM    143  CD2 LEU A  11     -20.021 -16.203 -16.729  1.00  0.00
ATOM    155  N   VAL A  12     -20.073 -11.455 -18.247  1.00  0.00
ATOM    156  CA  VAL A  12     -21.008 -10.903 -19.219  1.00  0.00
ATOM    157  C   VAL A  12     -20.869 -11.658 -20.532  1.00  0.00
ATOM    158  O   VAL A  12     -19.784 -12.143 -20.855  1.00  0.00
ATOM    159  CB  VAL A  12     -20.733  -9.396 -19.393  1.00  0.00
ATOM    160  CG1 VAL A  12     -19.386  -9.197 -19.979  1.00  0.00
ATOM    161  CG2 VAL A  12     -21.799  -8.689 -20.250  1.00  0.00
ATOM    171  N   GLN A  13     -21.950 -11.750 -21.291  1.00  0.00
ATOM    172  CA  GLN A  13     -21.853 -12.402 -22.583  1.00  0.00
ATOM    173  C   GLN A  13     -21.335 -11.386 -23.593  1.00  0.00
ATOM    174  O   GLN A  13     -21.689 -10.204 -23.535  1.00  0.00
ATOM    175  CB  GLN A  13     -23.225 -12.914 -23.016  1.00  0.00
ATOM    176  CG  GLN A  13     -23.865 -13.891 -22.038  1.00  0.00
ATOM    177  CD  GLN A  13     -23.064 -15.144 -21.847  1.00  0.00
ATOM    178  OE1 GLN A  13     -22.717 -15.827 -22.809  1.00  0.00
ATOM    179  NE2 GLN A  13     -22.763 -15.461 -20.592  1.00  0.00
ATOM    188  N   ALA A  14     -20.534 -11.845 -24.540  1.00  0.00
ATOM    189  CA  ALA A  14     -19.997 -10.964 -25.557  1.00  0.00
ATOM    190  C   ALA A  14     -21.120 -10.276 -26.296  1.00  0.00
ATOM    191  O   ALA A  14     -22.154 -10.866 -26.618  1.00  0.00
ATOM    192  CB  ALA A  14     -19.116 -11.729 -26.524  1.00  0.00
ATOM    198  N   GLY A  15     -20.882  -9.004 -26.567  1.00  0.00
ATOM    199  CA  GLY A  15     -21.795  -8.109 -27.241  1.00  0.00
ATOM    200  C   GLY A  15     -22.602  -7.305 -26.226  1.00  0.00
ATOM    201  O   GLY A  15     -23.240  -6.312 -26.582  1.00  0.00
ATOM    205  N   GLY A  16     -22.549  -7.707 -24.953  1.00  0.00
ATOM    206  CA  GLY A  16     -23.273  -7.027 -23.896  1.00  0.00
ATOM    207  C   GLY A  16     -22.447  -5.916 -23.272  1.00  0.00
ATOM    208  O   GLY A  16     -21.438  -5.460 -23.835  1.00  0.00
ATOM    212  N   SER A  17     -22.860  -5.478 -22.088  1.00  0.00
ATOM    213  CA  SER A  17     -22.161  -4.383 -21.447  1.00  0.00
ATOM    214  C   SER A  17     -22.126  -4.496 -19.938  1.00  0.00
ATOM    215  O   SER A  17     -22.976  -5.137 -19.311  1.00  0.00
ATOM    216  CB  SER A  17     -22.829  -3.077 -21.813  1.00  0.00
ATOM    217  OG  SER A  17     -24.135  -3.017 -21.306  1.00  0.00
ATOM    223  N   LEU A  18     -21.105  -3.859 -19.373  1.00  0.00
ATOM    224  CA  LEU A  18     -20.906  -3.731 -17.931  1.00  0.00
ATOM    225  C   LEU A  18     -20.500  -2.316 -17.561  1.00  0.00
ATOM    226  O   LEU A  18     -19.926  -1.598 -18.378  1.00  0.00
ATOM    227  CB  LEU A  18     -19.840  -4.695 -17.411  1.00  0.00
ATOM    228  CG  LEU A  18     -20.093  -6.207 -17.507  1.00  0.00
ATOM    229  CD1 LEU A  18     -18.799  -6.918 -17.167  1.00  0.00
ATOM    230  CD2 LEU A  18     -21.190  -6.631 -16.540  1.00  0.00
ATOM    242  N   ARG A  19     -20.794  -1.904 -16.337  1.00  0.00
ATOM    243  CA  ARG A  19     -20.337  -0.601 -15.875  1.00  0.00
ATOM    244  C   ARG A  19     -19.502  -0.760 -14.618  1.00  0.00
ATOM    245  O   ARG A  19     -19.987  -1.281 -13.613  1.00  0.00
ATOM    246  CB  ARG A  19     -21.506   0.320 -15.572  1.00  0.00
ATOM    247  CG  ARG A  19     -21.113   1.716 -15.079  1.00  0.00
ATOM    248  CD  ARG A  19     -22.298   2.541 -14.793  1.00  0.00
ATOM    249  NE  ARG A  19     -23.039   2.843 -16.000  1.00  0.00
ATOM    250  CZ  ARG A  19     -24.265   3.378 -16.065  1.00  0.00
ATOM    251  NH1 ARG A  19     -24.946   3.703 -14.981  1.00  0.00
ATOM    252  NH2 ARG A  19     -24.760   3.565 -17.263  1.00  0.00
ATOM    266  N   LEU A  20     -18.261  -0.293 -14.660  1.00  0.00
ATOM    267  CA  LEU A  20     -17.406  -0.421 -13.489  1.00  0.00
ATOM    268  C   LEU A  20     -17.454   0.884 -12.741  1.00  0.00
ATOM    269  O   LEU A  20     -17.661   1.948 -13.334  1.00  0.00
ATOM    270  CB  LEU A  20     -15.938  -0.728 -13.824  1.00  0.00
ATOM    271  CG  LEU A  20     -15.655  -1.945 -14.700  1.00  0.00
ATOM    272  CD1 LEU A  20     -14.150  -2.080 -14.876  1.00  0.00
ATOM    273  CD2 LEU A  20     -16.271  -3.200 -14.110  1.00  0.00
ATOM    285  N   SER A  21     -17.173   0.815 -11.457  1.00  0.00
ATOM    286  CA  SER A  21     -17.134   1.991 -10.610  1.00  0.00
ATOM    287  C   SER A  21     -15.988   1.965  -9.628  1.00  0.00
ATOM    288  O   SER A  21     -15.624   0.921  -9.075  1.00  0.00
ATOM    289  CB  SER A  21     -18.431   2.124  -9.846  1.00  0.00
ATOM    290  OG  SER A  21     -18.330   3.155  -8.911  1.00  0.00
ATOM    296  N   CYS A  22     -15.388   3.128  -9.427  1.00  0.00
ATOM    297  CA  CYS A  22     -14.328   3.286  -8.449  1.00  0.00
ATOM    298  C   CYS A  22     -14.482   4.544  -7.610  1.00  0.00
ATOM    299  O   CYS A  22     -14.602   5.658  -8.124  1.00  0.00
ATOM    300  CB  CYS A  22     -12.982   3.304  -9.137  1.00  0.00
ATOM    301  SG  CYS A  22     -11.595   3.581  -8.051  1.00  0.00
ATOM    306  N   ALA A  23     -14.490   4.349  -6.303  1.00  0.00
ATOM    307  CA  ALA A  23     -14.659   5.454  -5.386  1.00  0.00
ATOM    308  C   ALA A  23     -13.343   5.832  -4.753  1.00  0.00
ATOM    309  O   ALA A  23     -12.494   4.982  -4.466  1.00  0.00
ATOM    310  CB  ALA A  23     -15.671   5.098  -4.316  1.00  0.00
ATOM    316  N   ALA A  24     -13.175   7.118  -4.510  1.00  0.00
ATOM    317  CA  ALA A  24     -11.988   7.600  -3.846  1.00  0.00
ATOM    318  C   ALA A  24     -12.286   8.000  -2.415  1.00  0.00
ATOM    319  O   ALA A  24     -13.310   8.628  -2.135  1.00  0.00
ATOM    320  CB  ALA A  24     -11.434   8.787  -4.616  1.00  0.00
ATOM    326  N   SER A  25     -11.342   7.704  -1.532  1.00  0.00
ATOM    327  CA  SER A  25     -11.410   8.115  -0.140  1.00  0.00
ATOM    328  C   SER A  25     -10.120   8.804   0.258  1.00  0.00
ATOM    329  O   SER A  25      -9.029   8.225   0.266  1.00  0.00
ATOM    330  CB  SER A  25     -11.675   6.926   0.759  1.00  0.00
ATOM    331  OG  SER A  25     -11.672   7.311   2.110  1.00  0.00
ATOM    337  N   GLY A  26     -10.241  10.075   0.538  1.00  0.00
ATOM    338  CA  GLY A  26      -9.114  10.922   0.838  1.00  0.00
ATOM    339  C   GLY A  26      -9.549  12.247   0.315  1.00  0.00
ATOM    340  O   GLY A  26     -10.685  12.364  -0.160  1.00  0.00
ATOM    344  N   ASN A  27      -8.706  13.241   0.392  1.00  0.00
ATOM    345  CA  ASN A  27      -9.158  14.530  -0.048  1.00  0.00
ATOM    346  C   ASN A  27      -8.798  14.841  -1.476  1.00  0.00
ATOM    347  O   ASN A  27      -7.743  14.449  -1.967  1.00  0.00
ATOM    348  CB  ASN A  27      -8.633  15.595   0.889  1.00  0.00
ATOM    349  CG  ASN A  27      -9.188  15.452   2.271  1.00  0.00
ATOM    350  OD1 ASN A  27     -10.376  15.161   2.456  1.00  0.00
ATOM    351  ND2 ASN A  27      -8.351  15.651   3.254  1.00  0.00
ATOM    358  N   ILE A  28      -9.678  15.612  -2.071  1.00  0.00
ATOM    359  CA  ILE A  28      -9.602  16.263  -3.364  1.00  0.00
ATOM    360  C   ILE A  28      -9.622  15.329  -4.581  1.00  0.00
ATOM    361  O   ILE A  28      -8.610  15.120  -5.247  1.00  0.00
ATOM    362  CB  ILE A  28      -8.355  17.185  -3.401  1.00  0.00
ATOM    363  CG1 ILE A  28      -8.341  18.197  -2.183  1.00  0.00
ATOM    364  CG2 ILE A  28      -8.346  17.991  -4.661  1.00  0.00
ATOM    365  CD1 ILE A  28      -9.528  19.154  -2.047  1.00  0.00
ATOM    377  N   SER A  29     -10.801  14.850  -4.944  1.00  0.00
ATOM    378  CA  SER A  29     -10.902  14.059  -6.152  1.00  0.00
ATOM    379  C   SER A  29     -10.948  15.012  -7.349  1.00  0.00
ATOM    380  O   SER A  29     -10.460  14.703  -8.437  1.00  0.00
ATOM    381  CB  SER A  29     -12.143  13.206  -6.066  1.00  0.00
ATOM    382  OG  SER A  29     -13.280  14.015  -6.080  1.00  0.00
ATOM    388  N   GLN A  30     -11.410  16.235  -7.113  1.00  0.00
ATOM    389  CA  GLN A  30     -11.568  17.259  -8.143  1.00  0.00
ATOM    390  C   GLN A  30     -10.267  17.822  -8.704  1.00  0.00
ATOM    391  O   GLN A  30     -10.297  18.592  -9.661  1.00  0.00
ATOM    392  CB  GLN A  30     -12.437  18.416  -7.631  1.00  0.00
ATOM    393  CG  GLN A  30     -11.814  19.270  -6.518  1.00  0.00
ATOM    394  CD  GLN A  30     -12.136  18.725  -5.152  1.00  0.00
ATOM    395  OE1 GLN A  30     -12.292  17.512  -4.976  1.00  0.00
ATOM    396  NE2 GLN A  30     -12.246  19.605  -4.176  1.00  0.00
ATOM    405  N   ARG A  31      -9.133  17.502  -8.096  1.00  0.00
ATOM    406  CA  ARG A  31      -7.880  18.027  -8.616  1.00  0.00
ATOM    407  C   ARG A  31      -7.019  16.883  -9.117  1.00  0.00
ATOM    408  O   ARG A  31      -5.872  17.092  -9.512  1.00  0.00
ATOM    409  CB  ARG A  31      -7.119  18.825  -7.567  1.00  0.00
ATOM    410  CG  ARG A  31      -5.940  19.683  -8.041  1.00  0.00
ATOM    411  CD  ARG A  31      -5.306  20.400  -6.892  1.00  0.00
ATOM    412  NE  ARG A  31      -6.234  21.315  -6.217  1.00  0.00
ATOM    413  CZ  ARG A  31      -6.532  22.575  -6.610  1.00  0.00
ATOM    414  NH1 ARG A  31      -5.981  23.097  -7.689  1.00  0.00
ATOM    415  NH2 ARG A  31      -7.386  23.289  -5.895  1.00  0.00
ATOM    429  N   ASN A  32      -7.552  15.666  -9.114  1.00  0.00
ATOM    430  CA  ASN A  32      -6.779  14.535  -9.594  1.00  0.00
ATOM    431  C   ASN A  32      -7.241  14.077 -10.962  1.00  0.00
ATOM    432  O   ASN A  32      -8.404  14.228 -11.345  1.00  0.00
ATOM    433  CB  ASN A  32      -6.785  13.374  -8.612  1.00  0.00
ATOM    434  CG  ASN A  32      -6.012  13.668  -7.350  1.00  0.00
ATOM    435  OD1 ASN A  32      -4.978  14.355  -7.353  1.00  0.00
ATOM    436  ND2 ASN A  32      -6.487  13.135  -6.253  1.00  0.00
ATOM    443  N   TRP A  33      -6.305  13.503 -11.684  1.00  0.00
ATOM    444  CA  TRP A  33      -6.525  12.864 -12.965  1.00  0.00
ATOM    445  C   TRP A  33      -6.839  11.386 -12.669  1.00  0.00
ATOM    446  O   TRP A  33      -6.123  10.743 -11.895  1.00  0.00
ATOM    447  CB  TRP A  33      -5.272  13.132 -13.813  1.00  0.00
ATOM    448  CG  TRP A  33      -5.156  12.500 -15.145  1.00  0.00
ATOM    449  CD1 TRP A  33      -4.375  11.462 -15.382  1.00  0.00
ATOM    450  CD2 TRP A  33      -5.751  12.835 -16.434  1.00  0.00
ATOM    451  NE1 TRP A  33      -4.437  11.117 -16.677  1.00  0.00
ATOM    452  CE2 TRP A  33      -5.267  11.919 -17.333  1.00  0.00
ATOM    453  CE3 TRP A  33      -6.609  13.800 -16.875  1.00  0.00
ATOM    454  CZ2 TRP A  33      -5.622  11.918 -18.672  1.00  0.00
ATOM    455  CZ3 TRP A  33      -6.989  13.792 -18.236  1.00  0.00
ATOM    456  CH2 TRP A  33      -6.507  12.874 -19.098  1.00  0.00
ATOM    467  N   MET A  34      -7.939  10.866 -13.216  1.00  0.00
ATOM    468  CA  MET A  34      -8.352   9.478 -12.955  1.00  0.00
ATOM    469  C   MET A  34      -8.307   8.610 -14.189  1.00  0.00
ATOM    470  O   MET A  34      -8.428   9.103 -15.308  1.00  0.00
ATOM    471  CB  MET A  34      -9.785   9.411 -12.419  1.00  0.00
ATOM    472  CG  MET A  34     -10.062  10.139 -11.128  1.00  0.00
ATOM    473  SD  MET A  34      -9.210   9.451  -9.722  1.00  0.00
ATOM    474  CE  MET A  34      -9.968   7.830  -9.473  1.00  0.00
ATOM    484  N   GLY A  35      -8.223   7.302 -13.997  1.00  0.00
ATOM    485  CA  GLY A  35      -8.336   6.431 -15.152  1.00  0.00
ATOM    486  C   GLY A  35      -8.385   4.955 -14.835  1.00  0.00
ATOM    487  O   GLY A  35      -8.286   4.527 -13.678  1.00  0.00
ATOM    491  N   TRP A  36      -8.567   4.179 -15.896  1.00  0.00
ATOM    492  CA  TRP A  36      -8.658   2.742 -15.817  1.00  0.00
ATOM    493  C   TRP A  36      -7.608   2.078 -16.680  1.00  0.00
ATOM    494  O   TRP A  36      -7.325   2.504 -17.812  1.00  0.00
ATOM    495  CB  TRP A  36     -10.042   2.245 -16.233  1.00  0.00
ATOM    496  CG  TRP A  36     -11.145   2.620 -15.279  1.00  0.00
ATOM    497  CD1 TRP A  36     -11.858   3.759 -15.298  1.00  0.00
ATOM    498  CD2 TRP A  36     -11.678   1.839 -14.184  1.00  0.00
ATOM    499  NE1 TRP A  36     -12.794   3.754 -14.310  1.00  0.00
ATOM    500  CE2 TRP A  36     -12.706   2.595 -13.616  1.00  0.00
ATOM    501  CE3 TRP A  36     -11.379   0.585 -13.655  1.00  0.00
ATOM    502  CZ2 TRP A  36     -13.445   2.145 -12.548  1.00  0.00
ATOM    503  CZ3 TRP A  36     -12.115   0.127 -12.579  1.00  0.00
ATOM    504  CH2 TRP A  36     -13.124   0.885 -12.036  1.00  0.00
ATOM    515  N   TYR A  37      -7.099   0.991 -16.137  1.00  0.00
ATOM    516  CA  TYR A  37      -6.105   0.117 -16.721  1.00  0.00
ATOM    517  C   TYR A  37      -6.598  -1.310 -16.635  1.00  0.00
ATOM    518  O   TYR A  37      -7.490  -1.607 -15.846  1.00  0.00
ATOM    519  CB  TYR A  37      -4.780   0.297 -15.979  1.00  0.00
ATOM    520  CG  TYR A  37      -4.196   1.692 -16.150  1.00  0.00
ATOM    521  CD1 TYR A  37      -4.630   2.783 -15.375  1.00  0.00
ATOM    522  CD2 TYR A  37      -3.219   1.874 -17.095  1.00  0.00
ATOM    523  CE1 TYR A  37      -4.089   4.030 -15.604  1.00  0.00
ATOM    524  CE2 TYR A  37      -2.695   3.104 -17.311  1.00  0.00
ATOM    525  CZ  TYR A  37      -3.124   4.174 -16.589  1.00  0.00
ATOM    526  OH  TYR A  37      -2.612   5.390 -16.877  1.00  0.00
ATOM    536  N   ARG A  38      -6.060  -2.203 -17.444  1.00  0.00
ATOM    537  CA  ARG A  38      -6.461  -3.593 -17.297  1.00  0.00
ATOM    538  C   ARG A  38      -5.287  -4.558 -17.360  1.00  0.00
ATOM    539  O   ARG A  38      -4.280  -4.301 -18.024  1.00  0.00
ATOM    540  CB  ARG A  38      -7.503  -3.952 -18.331  1.00  0.00
ATOM    541  CG  ARG A  38      -7.038  -3.942 -19.751  1.00  0.00
ATOM    542  CD  ARG A  38      -8.146  -4.220 -20.658  1.00  0.00
ATOM    543  NE  ARG A  38      -7.727  -4.240 -22.028  1.00  0.00
ATOM    544  CZ  ARG A  38      -8.542  -4.377 -23.081  1.00  0.00
ATOM    545  NH1 ARG A  38      -9.857  -4.499 -22.930  1.00  0.00
ATOM    546  NH2 ARG A  38      -7.982  -4.393 -24.276  1.00  0.00
ATOM    560  N   GLN A  39      -5.416  -5.669 -16.645  1.00  0.00
ATOM    561  CA  GLN A  39      -4.416  -6.718 -16.610  1.00  0.00
ATOM    562  C   GLN A  39      -4.826  -7.970 -17.345  1.00  0.00
ATOM    563  O   GLN A  39      -5.744  -8.694 -16.936  1.00  0.00
ATOM    564  CB  GLN A  39      -4.111  -7.091 -15.175  1.00  0.00
ATOM    565  CG  GLN A  39      -3.057  -8.150 -14.979  1.00  0.00
ATOM    566  CD  GLN A  39      -2.810  -8.366 -13.517  1.00  0.00
ATOM    567  OE1 GLN A  39      -3.714  -8.130 -12.697  1.00  0.00
ATOM    568  NE2 GLN A  39      -1.608  -8.806 -13.168  1.00  0.00
ATOM    577  N   ALA A  40      -4.143  -8.214 -18.443  1.00  0.00
ATOM    578  CA  ALA A  40      -4.396  -9.348 -19.291  1.00  0.00
ATOM    579  C   ALA A  40      -4.010 -10.616 -18.535  1.00  0.00
ATOM    580  O   ALA A  40      -2.969 -10.614 -17.866  1.00  0.00
ATOM    581  CB  ALA A  40      -3.589  -9.237 -20.571  1.00  0.00
ATOM    587  N   PRO A  41      -4.684 -11.762 -18.772  1.00  0.00
ATOM    588  CA  PRO A  41      -4.384 -13.084 -18.219  1.00  0.00
ATOM    589  C   PRO A  41      -2.907 -13.476 -18.363  1.00  0.00
ATOM    590  O   PRO A  41      -2.388 -14.254 -17.573  1.00  0.00
ATOM    591  CB  PRO A  41      -5.288 -13.997 -19.058  1.00  0.00
ATOM    592  CG  PRO A  41      -6.474 -13.128 -19.423  1.00  0.00
ATOM    593  CD  PRO A  41      -5.902 -11.749 -19.645  1.00  0.00
ATOM    601  N   GLY A  42      -2.229 -12.954 -19.380  1.00  0.00
ATOM    602  CA  GLY A  42      -0.819 -13.245 -19.605  1.00  0.00
ATOM    603  C   GLY A  42       0.116 -12.393 -18.726  1.00  0.00
ATOM    604  O   GLY A  42       1.330 -12.407 -18.937  1.00  0.00
ATOM    608  N   LYS A  43      -0.452 -11.698 -17.723  1.00  0.00
ATOM    609  CA  LYS A  43       0.241 -10.805 -16.792  1.00  0.00
ATOM    610  C   LYS A  43       0.784  -9.560 -17.476  1.00  0.00
ATOM    611  O   LYS A  43       1.936  -9.173 -17.271  1.00  0.00
ATOM    612  CB  LYS A  43       1.381 -11.537 -16.066  1.00  0.00
ATOM    613  CG  LYS A  43       0.935 -12.758 -15.273  1.00  0.00
ATOM    614  CD  LYS A  43       2.102 -13.398 -14.537  1.00  0.00
ATOM    615  CE  LYS A  43       1.669 -14.648 -13.780  1.00  0.00
ATOM    616  NZ  LYS A  43       2.816 -15.310 -13.089  1.00  0.00
ATOM    630  N   GLU A  44      -0.062  -8.922 -18.283  1.00  0.00
ATOM    631  CA  GLU A  44       0.355  -7.692 -18.971  1.00  0.00
ATOM    632  C   GLU A  44      -0.585  -6.537 -18.661  1.00  0.00
ATOM    633  O   GLU A  44      -1.804  -6.695 -18.673  1.00  0.00
ATOM    634  CB  GLU A  44       0.439  -7.905 -20.490  1.00  0.00
ATOM    635  CG  GLU A  44       1.494  -8.925 -20.943  1.00  0.00
ATOM    636  CD  GLU A  44       1.579  -9.059 -22.456  1.00  0.00
ATOM    637  OE1 GLU A  44       0.752  -8.487 -23.124  1.00  0.00
ATOM    638  OE2 GLU A  44       2.475  -9.716 -22.937  1.00  0.00
ATOM    645  N   ARG A  45      -0.024  -5.352 -18.408  1.00  0.00
ATOM    646  CA  ARG A  45      -0.872  -4.206 -18.091  1.00  0.00
ATOM    647  C   ARG A  45      -1.050  -3.292 -19.291  1.00  0.00
ATOM    648  O   ARG A  45      -0.083  -2.954 -19.978  1.00  0.00
ATOM    649  CB  ARG A  45      -0.270  -3.406 -16.942  1.00  0.00
ATOM    650  CG  ARG A  45      -0.007  -4.205 -15.653  1.00  0.00
ATOM    651  CD  ARG A  45      -1.250  -4.776 -15.074  1.00  0.00
ATOM    652  NE  ARG A  45      -2.223  -3.754 -14.726  1.00  0.00
ATOM    653  CZ  ARG A  45      -2.256  -3.082 -13.557  1.00  0.00
ATOM    654  NH1 ARG A  45      -1.374  -3.323 -12.606  1.00  0.00
ATOM    655  NH2 ARG A  45      -3.173  -2.181 -13.357  1.00  0.00
ATOM    669  N   GLU A  46      -2.290  -2.849 -19.491  1.00  0.00
ATOM    670  CA  GLU A  46      -2.673  -1.961 -20.583  1.00  0.00
ATOM    671  C   GLU A  46      -3.496  -0.772 -20.099  1.00  0.00
ATOM    672  O   GLU A  46      -4.244  -0.869 -19.127  1.00  0.00
ATOM    673  CB  GLU A  46      -3.551  -2.703 -21.607  1.00  0.00
ATOM    674  CG  GLU A  46      -2.941  -3.918 -22.316  1.00  0.00
ATOM    675  CD  GLU A  46      -3.925  -4.517 -23.335  1.00  0.00
ATOM    676  OE1 GLU A  46      -5.019  -3.985 -23.445  1.00  0.00
ATOM    677  OE2 GLU A  46      -3.590  -5.471 -23.991  1.00  0.00
ATOM    684  N   PHE A  47      -3.400   0.336 -20.821  1.00  0.00
ATOM    685  CA  PHE A  47      -4.232   1.513 -20.583  1.00  0.00
ATOM    686  C   PHE A  47      -5.596   1.367 -21.228  1.00  0.00
ATOM    687  O   PHE A  47      -5.678   0.904 -22.363  1.00  0.00
ATOM    688  CB  PHE A  47      -3.548   2.767 -21.127  1.00  0.00
ATOM    689  CG  PHE A  47      -4.423   3.958 -21.091  1.00  0.00
ATOM    690  CD1 PHE A  47      -4.754   4.565 -19.922  1.00  0.00
ATOM    691  CD2 PHE A  47      -4.930   4.468 -22.264  1.00  0.00
ATOM    692  CE1 PHE A  47      -5.558   5.635 -19.909  1.00  0.00
ATOM    693  CE2 PHE A  47      -5.743   5.540 -22.253  1.00  0.00
ATOM    694  CZ  PHE A  47      -6.057   6.131 -21.081  1.00  0.00
ATOM    704  N   VAL A  48      -6.663   1.750 -20.520  1.00  0.00
ATOM    705  CA  VAL A  48      -7.996   1.729 -21.099  1.00  0.00
ATOM    706  C   VAL A  48      -8.546   3.143 -21.315  1.00  0.00
ATOM    707  O   VAL A  48      -8.885   3.517 -22.443  1.00  0.00
ATOM    708  CB  VAL A  48      -8.955   0.928 -20.178  1.00  0.00
ATOM    709  CG1 VAL A  48     -10.385   0.937 -20.710  1.00  0.00
ATOM    710  CG2 VAL A  48      -8.435  -0.497 -20.051  1.00  0.00
ATOM    720  N   ALA A  49      -8.659   3.924 -20.236  1.00  0.00
ATOM    721  CA  ALA A  49      -9.262   5.255 -20.357  1.00  0.00
ATOM    722  C   ALA A  49      -8.849   6.213 -19.239  1.00  0.00
ATOM    723  O   ALA A  49      -8.551   5.802 -18.119  1.00  0.00
ATOM    724  CB  ALA A  49     -10.772   5.131 -20.381  1.00  0.00
ATOM    730  N   ALA A  50      -8.908   7.514 -19.511  1.00  0.00
ATOM    731  CA  ALA A  50      -8.608   8.505 -18.478  1.00  0.00
ATOM    732  C   ALA A  50      -9.471   9.744 -18.606  1.00  0.00
ATOM    733  O   ALA A  50      -9.987  10.064 -19.684  1.00  0.00
ATOM    734  CB  ALA A  50      -7.152   8.897 -18.522  1.00  0.00
ATOM    740  N   ILE A  51      -9.641  10.425 -17.473  1.00  0.00
ATOM    741  CA  ILE A  51     -10.459  11.623 -17.377  1.00  0.00
ATOM    742  C   ILE A  51      -9.963  12.699 -16.388  1.00  0.00
ATOM    743  O   ILE A  51      -9.544  12.404 -15.259  1.00  0.00
ATOM    744  CB  ILE A  51     -11.883  11.160 -17.021  1.00  0.00
ATOM    745  CG1 ILE A  51     -12.873  12.343 -16.999  1.00  0.00
ATOM    746  CG2 ILE A  51     -11.859  10.392 -15.726  1.00  0.00
ATOM    747  CD1 ILE A  51     -14.320  11.919 -17.022  1.00  0.00
ATOM    759  N   SER A  52     -10.056  13.971 -16.799  1.00  0.00
ATOM    760  CA  SER A  52      -9.691  15.091 -15.919  1.00  0.00
ATOM    761  C   SER A  52     -10.806  15.509 -14.987  1.00  0.00
ATOM    762  O   SER A  52     -11.979  15.200 -15.200  1.00  0.00
ATOM    763  CB  SER A  52      -9.271  16.337 -16.696  1.00  0.00
ATOM    764  OG  SER A  52     -10.352  16.967 -17.350  1.00  0.00
ATOM    770  N   GLY A  53     -10.460  16.334 -13.999  1.00  0.00
ATOM    771  CA  GLY A  53     -11.446  16.914 -13.079  1.00  0.00
ATOM    772  C   GLY A  53     -12.430  17.823 -13.831  1.00  0.00
ATOM    773  O   GLY A  53     -13.530  18.112 -13.352  1.00  0.00
ATOM    777  N   GLY A  54     -12.009  18.265 -15.029  1.00  0.00
ATOM    778  CA  GLY A  54     -12.760  19.129 -15.938  1.00  0.00
ATOM    779  C   GLY A  54     -13.559  18.333 -16.985  1.00  0.00
ATOM    780  O   GLY A  54     -14.105  18.916 -17.926  1.00  0.00
ATOM    784  N   SER A  55     -13.588  17.004 -16.827  1.00  0.00
ATOM    785  CA  SER A  55     -14.251  16.004 -17.677  1.00  0.00
ATOM    786  C   SER A  55     -13.668  15.763 -19.082  1.00  0.00
ATOM    787  O   SER A  55     -14.329  15.146 -19.922  1.00  0.00
ATOM    788  CB  SER A  55     -15.738  16.329 -17.837  1.00  0.00
ATOM    789  OG  SER A  55     -16.416  16.385 -16.593  1.00  0.00
ATOM    795  N   SER A  56     -12.439  16.201 -19.346  1.00  0.00
ATOM    796  CA  SER A  56     -11.782  15.901 -20.622  1.00  0.00
ATOM    797  C   SER A  56     -11.330  14.456 -20.597  1.00  0.00
ATOM    798  O   SER A  56     -10.828  14.002 -19.567  1.00  0.00
ATOM    799  CB  SER A  56     -10.607  16.823 -20.860  1.00  0.00
ATOM    800  OG  SER A  56      -9.885  16.434 -21.997  1.00  0.00
ATOM    806  N   THR A  57     -11.492  13.711 -21.702  1.00  0.00
ATOM    807  CA  THR A  57     -11.086  12.303 -21.677  1.00  0.00
ATOM    808  C   THR A  57     -10.128  11.871 -22.786  1.00  0.00
ATOM    809  O   THR A  57      -9.962  12.549 -23.804  1.00  0.00
ATOM    810  CB  THR A  57     -12.319  11.374 -21.718  1.00  0.00
ATOM    811  OG1 THR A  57     -13.026  11.511 -22.952  1.00  0.00
ATOM    812  CG2 THR A  57     -13.249  11.729 -20.612  1.00  0.00
ATOM    820  N   TYR A  58      -9.521  10.702 -22.553  1.00  0.00
ATOM    821  CA  TYR A  58      -8.593  10.023 -23.461  1.00  0.00
ATOM    822  C   TYR A  58      -8.775   8.502 -23.391  1.00  0.00
ATOM    823  O   TYR A  58      -8.941   7.935 -22.307  1.00  0.00
ATOM    824  CB  TYR A  58      -7.142  10.426 -23.139  1.00  0.00
ATOM    825  CG  TYR A  58      -6.115   9.716 -23.991  1.00  0.00
ATOM    826  CD1 TYR A  58      -5.895  10.097 -25.295  1.00  0.00
ATOM    827  CD2 TYR A  58      -5.402   8.678 -23.465  1.00  0.00
ATOM    828  CE1 TYR A  58      -4.977   9.417 -26.064  1.00  0.00
ATOM    829  CE2 TYR A  58      -4.490   7.995 -24.233  1.00  0.00
ATOM    830  CZ  TYR A  58      -4.278   8.355 -25.522  1.00  0.00
ATOM    831  OH  TYR A  58      -3.371   7.664 -26.290  1.00  0.00
ATOM    841  N   TYR A  59      -8.770   7.832 -24.553  1.00  0.00
ATOM    842  CA  TYR A  59      -8.963   6.379 -24.586  1.00  0.00
ATOM    843  C   TYR A  59      -7.910   5.661 -25.410  1.00  0.00
ATOM    844  O   TYR A  59      -7.417   6.206 -26.393  1.00  0.00
ATOM    845  CB  TYR A  59     -10.311   6.080 -25.221  1.00  0.00
ATOM    846  CG  TYR A  59     -11.433   6.738 -24.538  1.00  0.00
ATOM    847  CD1 TYR A  59     -11.791   8.008 -24.951  1.00  0.00
ATOM    848  CD2 TYR A  59     -12.097   6.126 -23.517  1.00  0.00
ATOM    849  CE1 TYR A  59     -12.798   8.669 -24.345  1.00  0.00
ATOM    850  CE2 TYR A  59     -13.119   6.789 -22.891  1.00  0.00
ATOM    851  CZ  TYR A  59     -13.474   8.078 -23.311  1.00  0.00
ATOM    852  OH  TYR A  59     -14.491   8.797 -22.697  1.00  0.00
ATOM    862  N   ALA A  60      -7.632   4.410 -25.043  1.00  0.00
ATOM    863  CA  ALA A  60      -6.781   3.524 -25.839  1.00  0.00
ATOM    864  C   ALA A  60      -7.435   3.171 -27.184  1.00  0.00
ATOM    865  O   ALA A  60      -8.641   2.911 -27.254  1.00  0.00
ATOM    866  CB  ALA A  60      -6.477   2.250 -25.069  1.00  0.00
ATOM    872  N   ASP A  61      -6.623   2.989 -28.231  1.00  0.00
ATOM    873  CA  ASP A  61      -7.170   2.633 -29.549  1.00  0.00
ATOM    874  C   ASP A  61      -8.046   1.384 -29.550  1.00  0.00
ATOM    875  O   ASP A  61      -8.999   1.308 -30.325  1.00  0.00
ATOM    876  CB  ASP A  61      -6.049   2.416 -30.572  1.00  0.00
ATOM    877  CG  ASP A  61      -5.351   3.701 -31.095  1.00  0.00
ATOM    878  OD1 ASP A  61      -5.883   4.799 -30.957  1.00  0.00
ATOM    879  OD2 ASP A  61      -4.279   3.562 -31.617  1.00  0.00
ATOM    884  N   SER A  62      -7.741   0.410 -28.695  1.00  0.00
ATOM    885  CA  SER A  62      -8.494  -0.834 -28.642  1.00  0.00
ATOM    886  C   SER A  62      -9.875  -0.707 -27.991  1.00  0.00
ATOM    887  O   SER A  62     -10.678  -1.643 -28.074  1.00  0.00
ATOM    888  CB  SER A  62      -7.690  -1.891 -27.913  1.00  0.00
ATOM    889  OG  SER A  62      -7.526  -1.560 -26.563  1.00  0.00
ATOM    895  N   VAL A  63     -10.153   0.419 -27.323  1.00  0.00
ATOM    896  CA  VAL A  63     -11.440   0.585 -26.667  1.00  0.00
ATOM    897  C   VAL A  63     -12.222   1.796 -27.214  1.00  0.00
ATOM    898  O   VAL A  63     -13.412   1.969 -26.905  1.00  0.00
ATOM    899  CB  VAL A  63     -11.264   0.682 -25.144  1.00  0.00
ATOM    900  CG1 VAL A  63     -10.596  -0.607 -24.628  1.00  0.00
ATOM    901  CG2 VAL A  63     -10.520   1.911 -24.755  1.00  0.00
ATOM    911  N   LYS A  64     -11.575   2.636 -28.031  1.00  0.00
ATOM    912  CA  LYS A  64     -12.272   3.779 -28.616  1.00  0.00
ATOM    913  C   LYS A  64     -13.525   3.324 -29.348  1.00  0.00
ATOM    914  O   LYS A  64     -13.504   2.359 -30.112  1.00  0.00
ATOM    915  CB  LYS A  64     -11.378   4.547 -29.603  1.00  0.00
ATOM    916  CG  LYS A  64     -10.250   5.360 -28.995  1.00  0.00
ATOM    917  CD  LYS A  64      -9.358   5.988 -30.069  1.00  0.00
ATOM    918  CE  LYS A  64      -8.199   6.752 -29.439  1.00  0.00
ATOM    919  NZ  LYS A  64      -7.204   7.213 -30.441  1.00  0.00
ATOM    933  N   GLY A  65     -14.632   4.011 -29.079  1.00  0.00
ATOM    934  CA  GLY A  65     -15.918   3.719 -29.703  1.00  0.00
ATOM    935  C   GLY A  65     -16.748   2.692 -28.932  1.00  0.00
ATOM    936  O   GLY A  65     -17.920   2.480 -29.245  1.00  0.00
ATOM    940  N   ARG A  66     -16.147   2.056 -27.926  1.00  0.00
ATOM    941  CA  ARG A  66     -16.837   1.043 -27.139  1.00  0.00
ATOM    942  C   ARG A  66     -16.880   1.437 -25.664  1.00  0.00
ATOM    943  O   ARG A  66     -17.913   1.312 -24.999  1.00  0.00
ATOM    944  CB  ARG A  66     -16.112  -0.283 -27.276  1.00  0.00
ATOM    945  CG  ARG A  66     -16.139  -0.901 -28.639  1.00  0.00
ATOM    946  CD  ARG A  66     -15.391  -2.188 -28.648  1.00  0.00
ATOM    947  NE  ARG A  66     -15.368  -2.801 -29.976  1.00  0.00
ATOM    948  CZ  ARG A  66     -14.455  -2.534 -30.947  1.00  0.00
ATOM    949  NH1 ARG A  66     -13.482  -1.667 -30.743  1.00  0.00
ATOM    950  NH2 ARG A  66     -14.543  -3.154 -32.115  1.00  0.00
ATOM    964  N   PHE A  67     -15.763   1.963 -25.163  1.00  0.00
ATOM    965  CA  PHE A  67     -15.676   2.333 -23.759  1.00  0.00
ATOM    966  C   PHE A  67     -15.815   3.843 -23.559  1.00  0.00
ATOM    967  O   PHE A  67     -15.227   4.636 -24.293  1.00  0.00
ATOM    968  CB  PHE A  67     -14.339   1.876 -23.170  1.00  0.00
ATOM    969  CG  PHE A  67     -14.138   0.337 -22.952  1.00  0.00
ATOM    970  CD1 PHE A  67     -14.338  -0.621 -23.950  1.00  0.00
ATOM    971  CD2 PHE A  67     -13.658  -0.114 -21.759  1.00  0.00
ATOM    972  CE1 PHE A  67     -14.088  -1.957 -23.725  1.00  0.00
ATOM    973  CE2 PHE A  67     -13.401  -1.444 -21.536  1.00  0.00
ATOM    974  CZ  PHE A  67     -13.620  -2.365 -22.513  1.00  0.00
ATOM    984  N   THR A  68     -16.562   4.228 -22.524  1.00  0.00
ATOM    985  CA  THR A  68     -16.719   5.637 -22.131  1.00  0.00
ATOM    986  C   THR A  68     -16.363   5.849 -20.657  1.00  0.00
ATOM    987  O   THR A  68     -16.794   5.106 -19.776  1.00  0.00
ATOM    988  CB  THR A  68     -18.149   6.178 -22.413  1.00  0.00
ATOM    989  OG1 THR A  68     -18.422   6.101 -23.817  1.00  0.00
ATOM    990  CG2 THR A  68     -18.276   7.639 -21.962  1.00  0.00
ATOM    998  N   ILE A  69     -15.575   6.876 -20.369  1.00  0.00
ATOM    999  CA  ILE A  69     -15.198   7.134 -18.980  1.00  0.00
ATOM   1000  C   ILE A  69     -15.879   8.422 -18.521  1.00  0.00
ATOM   1001  O   ILE A  69     -15.998   9.366 -19.306  1.00  0.00
ATOM   1002  CB  ILE A  69     -13.654   7.204 -18.815  1.00  0.00
ATOM   1003  CG1 ILE A  69     -13.272   7.273 -17.322  1.00  0.00
ATOM   1004  CG2 ILE A  69     -13.085   8.391 -19.542  1.00  0.00
ATOM   1005  CD1 ILE A  69     -11.788   7.052 -17.044  1.00  0.00
ATOM   1017  N   SER A  70     -16.386   8.422 -17.289  1.00  0.00
ATOM   1018  CA  SER A  70     -17.068   9.590 -16.728  1.00  0.00
ATOM   1019  C   SER A  70     -16.881   9.697 -15.213  1.00  0.00
ATOM   1020  O   SER A  70     -16.454   8.747 -14.556  1.00  0.00
ATOM   1021  CB  SER A  70     -18.550   9.546 -17.054  1.00  0.00
ATOM   1022  OG  SER A  70     -19.184   8.485 -16.402  1.00  0.00
ATOM   1028  N   ARG A  71     -17.160  10.881 -14.661  1.00  0.00
ATOM   1029  CA  ARG A  71     -17.018  11.122 -13.222  1.00  0.00
ATOM   1030  C   ARG A  71     -18.129  11.918 -12.576  1.00  0.00
ATOM   1031  O   ARG A  71     -18.777  12.745 -13.218  1.00  0.00
ATOM   1032  CB  ARG A  71     -15.735  11.871 -12.929  1.00  0.00
ATOM   1033  CG  ARG A  71     -14.511  11.070 -13.033  1.00  0.00
ATOM   1034  CD  ARG A  71     -13.320  11.860 -12.886  1.00  0.00
ATOM   1035  NE  ARG A  71     -13.249  12.467 -11.610  1.00  0.00
ATOM   1036  CZ  ARG A  71     -12.213  13.180 -11.173  1.00  0.00
ATOM   1037  NH1 ARG A  71     -11.137  13.360 -11.914  1.00  0.00
ATOM   1038  NH2 ARG A  71     -12.276  13.690  -9.989  1.00  0.00
ATOM   1052  N   ASP A  72     -18.295  11.704 -11.273  1.00  0.00
ATOM   1053  CA  ASP A  72     -19.195  12.512 -10.470  1.00  0.00
ATOM   1054  C   ASP A  72     -18.402  13.002  -9.261  1.00  0.00
ATOM   1055  O   ASP A  72     -18.122  12.271  -8.292  1.00  0.00
ATOM   1056  CB  ASP A  72     -20.472  11.767 -10.075  1.00  0.00
ATOM   1057  CG  ASP A  72     -21.484  12.695  -9.346  1.00  0.00
ATOM   1058  OD1 ASP A  72     -21.067  13.739  -8.820  1.00  0.00
ATOM   1059  OD2 ASP A  72     -22.667  12.378  -9.362  1.00  0.00
ATOM   1064  N   ASN A  73     -17.988  14.261  -9.347  1.00  0.00
ATOM   1065  CA  ASN A  73     -17.103  14.863  -8.364  1.00  0.00
ATOM   1066  C   ASN A  73     -17.782  15.017  -6.998  1.00  0.00
ATOM   1067  O   ASN A  73     -17.113  15.221  -5.989  1.00  0.00
ATOM   1068  CB  ASN A  73     -16.571  16.205  -8.874  1.00  0.00
ATOM   1069  CG  ASN A  73     -15.539  16.085 -10.069  1.00  0.00
ATOM   1070  OD1 ASN A  73     -14.973  15.015 -10.340  1.00  0.00
ATOM   1071  ND2 ASN A  73     -15.318  17.208 -10.754  1.00  0.00
ATOM   1078  N   ALA A  74     -19.118  14.957  -6.955  1.00  0.00
ATOM   1079  CA  ALA A  74     -19.825  15.131  -5.691  1.00  0.00
ATOM   1080  C   ALA A  74     -19.850  13.846  -4.877  1.00  0.00
ATOM   1081  O   ALA A  74     -20.223  13.852  -3.702  1.00  0.00
ATOM   1082  CB  ALA A  74     -21.247  15.589  -5.951  1.00  0.00
ATOM   1088  N   LYS A  75     -19.486  12.734  -5.514  1.00  0.00
ATOM   1089  CA  LYS A  75     -19.538  11.419  -4.909  1.00  0.00
ATOM   1090  C   LYS A  75     -18.159  10.792  -4.868  1.00  0.00
ATOM   1091  O   LYS A  75     -18.012   9.617  -4.524  1.00  0.00
ATOM   1092  CB  LYS A  75     -20.480  10.542  -5.723  1.00  0.00
ATOM   1093  CG  LYS A  75     -21.904  11.054  -5.750  1.00  0.00
ATOM   1094  CD  LYS A  75     -22.797  10.177  -6.591  1.00  0.00
ATOM   1095  CE  LYS A  75     -24.205  10.736  -6.639  1.00  0.00
ATOM   1096  NZ  LYS A  75     -25.083   9.947  -7.533  1.00  0.00
ATOM   1110  N   ASN A  76     -17.158  11.550  -5.321  1.00  0.00
ATOM   1111  CA  ASN A  76     -15.777  11.083  -5.434  1.00  0.00
ATOM   1112  C   ASN A  76     -15.704   9.776  -6.215  1.00  0.00
ATOM   1113  O   ASN A  76     -14.959   8.860  -5.860  1.00  0.00
ATOM   1114  CB  ASN A  76     -15.143  10.923  -4.066  1.00  0.00
ATOM   1115  CG  ASN A  76     -14.973  12.209  -3.348  1.00  0.00
ATOM   1116  OD1 ASN A  76     -14.587  13.226  -3.946  1.00  0.00
ATOM   1117  ND2 ASN A  76     -15.245  12.201  -2.065  1.00  0.00
ATOM   1124  N   THR A  77     -16.476   9.677  -7.297  1.00  0.00
ATOM   1125  CA  THR A  77     -16.509   8.415  -8.031  1.00  0.00
ATOM   1126  C   THR A  77     -16.270   8.530  -9.550  1.00  0.00
ATOM   1127  O   THR A  77     -16.764   9.442 -10.226  1.00  0.00
ATOM   1128  CB  THR A  77     -17.848   7.696  -7.705  1.00  0.00
ATOM   1129  OG1 THR A  77     -17.942   7.487  -6.266  1.00  0.00
ATOM   1130  CG2 THR A  77     -17.913   6.315  -8.376  1.00  0.00
ATOM   1138  N   VAL A  78     -15.502   7.570 -10.077  1.00  0.00
ATOM   1139  CA  VAL A  78     -15.213   7.448 -11.513  1.00  0.00
ATOM   1140  C   VAL A  78     -15.849   6.159 -12.045  1.00  0.00
ATOM   1141  O   VAL A  78     -15.821   5.109 -11.400  1.00  0.00
ATOM   1142  CB  VAL A  78     -13.673   7.507 -11.806  1.00  0.00
ATOM   1143  CG1 VAL A  78     -12.946   6.379 -11.147  1.00  0.00
ATOM   1144  CG2 VAL A  78     -13.394   7.475 -13.333  1.00  0.00
ATOM   1154  N   TYR A  79     -16.457   6.259 -13.218  1.00  0.00
ATOM   1155  CA  TYR A  79     -17.143   5.140 -13.836  1.00  0.00
ATOM   1156  C   TYR A  79     -16.582   4.796 -15.206  1.00  0.00
ATOM   1157  O   TYR A  79     -16.108   5.672 -15.941  1.00  0.00
ATOM   1158  CB  TYR A  79     -18.618   5.492 -14.004  1.00  0.00
ATOM   1159  CG  TYR A  79     -19.340   5.772 -12.733  1.00  0.00
ATOM   1160  CD1 TYR A  79     -19.347   7.071 -12.205  1.00  0.00
ATOM   1161  CD2 TYR A  79     -20.015   4.758 -12.102  1.00  0.00
ATOM   1162  CE1 TYR A  79     -20.036   7.328 -11.043  1.00  0.00
ATOM   1163  CE2 TYR A  79     -20.705   5.014 -10.949  1.00  0.00
ATOM   1164  CZ  TYR A  79     -20.721   6.284 -10.415  1.00  0.00
ATOM   1165  OH  TYR A  79     -21.426   6.512  -9.260  1.00  0.00
ATOM   1175  N   LEU A  80     -16.669   3.517 -15.563  1.00  0.00
ATOM   1176  CA  LEU A  80     -16.271   3.090 -16.897  1.00  0.00
ATOM   1177  C   LEU A  80     -17.403   2.287 -17.529  1.00  0.00
ATOM   1178  O   LEU A  80     -17.780   1.216 -17.040  1.00  0.00
ATOM   1179  CB  LEU A  80     -15.001   2.228 -16.842  1.00  0.00
ATOM   1180  CG  LEU A  80     -14.428   1.701 -18.187  1.00  0.00
ATOM   1181  CD1 LEU A  80     -13.907   2.904 -19.048  1.00  0.00
ATOM   1182  CD2 LEU A  80     -13.330   0.671 -17.877  1.00  0.00
ATOM   1194  N   GLN A  81     -17.934   2.797 -18.626  1.00  0.00
ATOM   1195  CA  GLN A  81     -19.028   2.161 -19.339  1.00  0.00
ATOM   1196  C   GLN A  81     -18.422   1.299 -20.424  1.00  0.00
ATOM   1197  O   GLN A  81     -17.826   1.822 -21.365  1.00  0.00
ATOM   1198  CB  GLN A  81     -19.926   3.236 -19.951  1.00  0.00
ATOM   1199  CG  GLN A  81     -21.132   2.747 -20.721  1.00  0.00
ATOM   1200  CD  GLN A  81     -22.178   2.139 -19.830  1.00  0.00
ATOM   1201  OE1 GLN A  81     -22.419   2.679 -18.736  1.00  0.00
ATOM   1202  NE2 GLN A  81     -22.813   1.066 -20.285  1.00  0.00
ATOM   1211  N   MET A  82     -18.508  -0.018 -20.282  1.00  0.00
ATOM   1212  CA  MET A  82     -17.861  -0.916 -21.228  1.00  0.00
ATOM   1213  C   MET A  82     -18.871  -1.562 -22.179  1.00  0.00
ATOM   1214  O   MET A  82     -19.504  -2.562 -21.817  1.00  0.00
ATOM   1215  CB  MET A  82     -17.127  -1.998 -20.474  1.00  0.00
ATOM   1216  CG  MET A  82     -16.164  -1.493 -19.428  1.00  0.00
ATOM   1217  SD  MET A  82     -15.107  -2.774 -18.697  1.00  0.00
ATOM   1218  CE  MET A  82     -16.303  -3.752 -17.881  1.00  0.00
ATOM   1228  N   ASN A  83     -19.090  -0.979 -23.361  1.00  0.00
ATOM   1229  CA  ASN A  83     -20.117  -1.492 -24.266  1.00  0.00
ATOM   1230  C   ASN A  83     -19.559  -2.447 -25.314  1.00  0.00
ATOM   1231  O   ASN A  83     -18.360  -2.447 -25.587  1.00  0.00
ATOM   1232  CB  ASN A  83     -20.855  -0.353 -24.927  1.00  0.00
ATOM   1233  CG  ASN A  83     -21.611   0.479 -23.932  1.00  0.00
ATOM   1234  OD1 ASN A  83     -22.195  -0.040 -22.957  1.00  0.00
ATOM   1235  ND2 ASN A  83     -21.622   1.765 -24.168  1.00  0.00
ATOM   1242  N   SER A  84     -20.434  -3.284 -25.885  1.00  0.00
ATOM   1243  CA  SER A  84     -20.071  -4.193 -26.974  1.00  0.00
ATOM   1244  C   SER A  84     -18.821  -5.000 -26.653  1.00  0.00
ATOM   1245  O   SER A  84     -17.917  -5.118 -27.486  1.00  0.00
ATOM   1246  CB  SER A  84     -19.869  -3.414 -28.264  1.00  0.00
ATOM   1247  OG  SER A  84     -21.047  -2.742 -28.647  1.00  0.00
ATOM   1253  N   LEU A  85     -18.789  -5.567 -25.453  1.00  0.00
ATOM   1254  CA  LEU A  85     -17.651  -6.353 -24.975  1.00  0.00
ATOM   1255  C   LEU A  85     -17.336  -7.600 -25.779  1.00  0.00
ATOM   1256  O   LEU A  85     -18.230  -8.336 -26.202  1.00  0.00
ATOM   1257  CB  LEU A  85     -17.870  -6.705 -23.496  1.00  0.00
ATOM   1258  CG  LEU A  85     -17.681  -5.531 -22.488  1.00  0.00
ATOM   1259  CD1 LEU A  85     -18.218  -5.903 -21.138  1.00  0.00
ATOM   1260  CD2 LEU A  85     -16.167  -5.271 -22.330  1.00  0.00
ATOM   1272  N   LYS A  86     -16.046  -7.852 -25.978  1.00  0.00
ATOM   1273  CA  LYS A  86     -15.585  -9.031 -26.703  1.00  0.00
ATOM   1274  C   LYS A  86     -14.772  -9.923 -25.759  1.00  0.00
ATOM   1275  O   LYS A  86     -14.295  -9.430 -24.746  1.00  0.00
ATOM   1276  CB  LYS A  86     -14.759  -8.581 -27.915  1.00  0.00
ATOM   1277  CG  LYS A  86     -15.507  -7.678 -28.917  1.00  0.00
ATOM   1278  CD  LYS A  86     -16.652  -8.415 -29.638  1.00  0.00
ATOM   1279  CE  LYS A  86     -17.285  -7.532 -30.704  1.00  0.00
ATOM   1280  NZ  LYS A  86     -18.402  -8.224 -31.422  1.00  0.00
ATOM   1294  N   PRO A  87     -14.601 -11.237 -26.013  1.00  0.00
ATOM   1295  CA  PRO A  87     -13.785 -12.143 -25.210  1.00  0.00
ATOM   1296  C   PRO A  87     -12.396 -11.576 -24.920  1.00  0.00
ATOM   1297  O   PRO A  87     -11.857 -11.768 -23.822  1.00  0.00
ATOM   1298  CB  PRO A  87     -13.726 -13.387 -26.092  1.00  0.00
ATOM   1299  CG  PRO A  87     -15.025 -13.355 -26.840  1.00  0.00
ATOM   1300  CD  PRO A  87     -15.247 -11.894 -27.166  1.00  0.00
ATOM   1308  N   GLU A  88     -11.844 -10.819 -25.877  1.00  0.00
ATOM   1309  CA  GLU A  88     -10.539 -10.181 -25.752  1.00  0.00
ATOM   1310  C   GLU A  88     -10.463  -9.130 -24.633  1.00  0.00
ATOM   1311  O   GLU A  88      -9.371  -8.696 -24.267  1.00  0.00
ATOM   1312  CB  GLU A  88     -10.139  -9.566 -27.092  1.00  0.00
ATOM   1313  CG  GLU A  88      -9.858 -10.601 -28.202  1.00  0.00
ATOM   1314  CD  GLU A  88     -11.096 -11.128 -28.881  1.00  0.00
ATOM   1315  OE1 GLU A  88     -12.169 -10.681 -28.543  1.00  0.00
ATOM   1316  OE2 GLU A  88     -10.973 -11.975 -29.729  1.00  0.00
ATOM   1323  N   ASP A  89     -11.612  -8.725 -24.088  1.00  0.00
ATOM   1324  CA  ASP A  89     -11.669  -7.736 -23.029  1.00  0.00
ATOM   1325  C   ASP A  89     -11.613  -8.382 -21.648  1.00  0.00
ATOM   1326  O   ASP A  89     -11.675  -7.679 -20.631  1.00  0.00
ATOM   1327  CB  ASP A  89     -12.953  -6.899 -23.159  1.00  0.00
ATOM   1328  CG  ASP A  89     -12.983  -5.975 -24.401  1.00  0.00
ATOM   1329  OD1 ASP A  89     -12.030  -5.234 -24.622  1.00  0.00
ATOM   1330  OD2 ASP A  89     -13.974  -6.008 -25.127  1.00  0.00
ATOM   1335  N   THR A  90     -11.491  -9.721 -21.592  1.00  0.00
ATOM   1336  CA  THR A  90     -11.363 -10.390 -20.302  1.00  0.00
ATOM   1337  C   THR A  90     -10.071  -9.913 -19.658  1.00  0.00
ATOM   1338  O   THR A  90      -9.000 -10.018 -20.262  1.00  0.00
ATOM   1339  CB  THR A  90     -11.319 -11.933 -20.458  1.00  0.00
ATOM   1340  OG1 THR A  90     -12.544 -12.397 -21.079  1.00  0.00
ATOM   1341  CG2 THR A  90     -11.094 -12.624 -19.092  1.00  0.00
ATOM   1349  N   ALA A  91     -10.168  -9.387 -18.444  1.00  0.00
ATOM   1350  CA  ALA A  91      -9.008  -8.844 -17.737  1.00  0.00
ATOM   1351  C   ALA A  91      -9.389  -8.426 -16.330  1.00  0.00
ATOM   1352  O   ALA A  91     -10.576  -8.279 -16.026  1.00  0.00
ATOM   1353  CB  ALA A  91      -8.425  -7.646 -18.488  1.00  0.00
ATOM   1359  N   VAL A  92      -8.395  -8.185 -15.488  1.00  0.00
ATOM   1360  CA  VAL A  92      -8.721  -7.523 -14.231  1.00  0.00
ATOM   1361  C   VAL A  92      -8.609  -6.031 -14.493  1.00  0.00
ATOM   1362  O   VAL A  92      -7.595  -5.558 -14.991  1.00  0.00
ATOM   1363  CB  VAL A  92      -7.802  -7.944 -13.073  1.00  0.00
ATOM   1364  CG1 VAL A  92      -8.165  -7.156 -11.797  1.00  0.00
ATOM   1365  CG2 VAL A  92      -7.960  -9.413 -12.830  1.00  0.00
ATOM   1375  N   TYR A  93      -9.648  -5.288 -14.195  1.00  0.00
ATOM   1376  CA  TYR A  93      -9.637  -3.858 -14.438  1.00  0.00
ATOM   1377  C   TYR A  93      -9.246  -3.167 -13.167  1.00  0.00
ATOM   1378  O   TYR A  93      -9.627  -3.597 -12.087  1.00  0.00
ATOM   1379  CB  TYR A  93     -10.977  -3.400 -15.003  1.00  0.00
ATOM   1380  CG  TYR A  93     -11.147  -3.791 -16.471  1.00  0.00
ATOM   1381  CD1 TYR A  93     -11.416  -5.093 -16.811  1.00  0.00
ATOM   1382  CD2 TYR A  93     -11.048  -2.826 -17.476  1.00  0.00
ATOM   1383  CE1 TYR A  93     -11.558  -5.452 -18.125  1.00  0.00
ATOM   1384  CE2 TYR A  93     -11.206  -3.198 -18.804  1.00  0.00
ATOM   1385  CZ  TYR A  93     -11.454  -4.525 -19.119  1.00  0.00
ATOM   1386  OH  TYR A  93     -11.603  -4.951 -20.428  1.00  0.00
ATOM   1396  N   TYR A  94      -8.445  -2.122 -13.299  1.00  0.00
ATOM   1397  CA  TYR A  94      -7.962  -1.364 -12.168  1.00  0.00
ATOM   1398  C   TYR A  94      -8.184   0.124 -12.279  1.00  0.00
ATOM   1399  O   TYR A  94      -7.984   0.745 -13.324  1.00  0.00
ATOM   1400  CB  TYR A  94      -6.463  -1.575 -11.993  1.00  0.00
ATOM   1401  CG  TYR A  94      -6.020  -2.959 -11.629  1.00  0.00
ATOM   1402  CD1 TYR A  94      -5.833  -3.924 -12.606  1.00  0.00
ATOM   1403  CD2 TYR A  94      -5.752  -3.253 -10.305  1.00  0.00
ATOM   1404  CE1 TYR A  94      -5.383  -5.166 -12.250  1.00  0.00
ATOM   1405  CE2 TYR A  94      -5.300  -4.504  -9.958  1.00  0.00
ATOM   1406  CZ  TYR A  94      -5.109  -5.459 -10.926  1.00  0.00
ATOM   1407  OH  TYR A  94      -4.639  -6.714 -10.568  1.00  0.00
ATOM   1417  N   CYS A  95      -8.508   0.696 -11.145  1.00  0.00
ATOM   1418  CA  CYS A  95      -8.703   2.116 -10.943  1.00  0.00
ATOM   1419  C   CYS A  95      -7.409   2.771 -10.522  1.00  0.00
ATOM   1420  O   CYS A  95      -6.708   2.267  -9.636  1.00  0.00
ATOM   1421  CB  CYS A  95      -9.752   2.303  -9.876  1.00  0.00
ATOM   1422  SG  CYS A  95     -10.147   3.952  -9.418  1.00  0.00
ATOM   1427  N   ALA A  96      -7.108   3.921 -11.105  1.00  0.00
ATOM   1428  CA  ALA A  96      -5.898   4.629 -10.745  1.00  0.00
ATOM   1429  C   ALA A  96      -6.102   6.133 -10.675  1.00  0.00
ATOM   1430  O   ALA A  96      -7.004   6.696 -11.311  1.00  0.00
ATOM   1431  CB  ALA A  96      -4.820   4.322 -11.749  1.00  0.00
ATOM   1437  N   ALA A  97      -5.217   6.793  -9.928  1.00  0.00
ATOM   1438  CA  ALA A  97      -5.267   8.246  -9.826  1.00  0.00
ATOM   1439  C   ALA A  97      -3.876   8.874  -9.844  1.00  0.00
ATOM   1440  O   ALA A  97      -2.886   8.308  -9.348  1.00  0.00
ATOM   1441  CB  ALA A  97      -6.006   8.651  -8.559  1.00  0.00
ATOM   1447  N   SER A  98      -3.826  10.102 -10.365  1.00  0.00
ATOM   1448  CA  SER A  98      -2.585  10.850 -10.467  1.00  0.00
ATOM   1449  C   SER A  98      -2.675  12.315 -10.145  1.00  0.00
ATOM   1450  O   SER A  98      -3.681  12.991 -10.382  1.00  0.00
ATOM   1451  CB  SER A  98      -1.995  10.772 -11.839  1.00  0.00
ATOM   1452  OG  SER A  98      -0.825  11.541 -11.871  1.00  0.00
ATOM   1458  N   VAL A  99      -1.548  12.825  -9.672  1.00  0.00
ATOM   1459  CA  VAL A  99      -1.408  14.225  -9.320  1.00  0.00
ATOM   1460  C   VAL A  99      -0.860  15.043 -10.486  1.00  0.00
ATOM   1461  O   VAL A  99      -0.650  16.247 -10.361  1.00  0.00
ATOM   1462  CB  VAL A  99      -0.495  14.381  -8.090  1.00  0.00
ATOM   1463  CG1 VAL A  99      -1.077  13.586  -6.938  1.00  0.00
ATOM   1464  CG2 VAL A  99       0.925  13.928  -8.412  1.00  0.00
ATOM   1474  N   TYR A 100      -0.632  14.386 -11.617  1.00  0.00
ATOM   1475  CA  TYR A 100      -0.139  15.057 -12.804  1.00  0.00
ATOM   1476  C   TYR A 100      -1.223  14.917 -13.860  1.00  0.00
ATOM   1477  O   TYR A 100      -1.719  13.813 -14.087  1.00  0.00
ATOM   1478  CB  TYR A 100       1.140  14.390 -13.302  1.00  0.00
ATOM   1479  CG  TYR A 100       2.217  14.297 -12.284  1.00  0.00
ATOM   1480  CD1 TYR A 100       2.402  13.096 -11.609  1.00  0.00
ATOM   1481  CD2 TYR A 100       3.006  15.387 -11.993  1.00  0.00
ATOM   1482  CE1 TYR A 100       3.383  12.989 -10.653  1.00  0.00
ATOM   1483  CE2 TYR A 100       3.987  15.283 -11.030  1.00  0.00
ATOM   1484  CZ  TYR A 100       4.177  14.089 -10.362  1.00  0.00
ATOM   1485  OH  TYR A 100       5.153  13.985  -9.401  1.00  0.00
ATOM   1495  N   TRP A 101      -1.604  16.006 -14.508  1.00  0.00
ATOM   1496  CA  TRP A 101      -2.669  15.900 -15.498  1.00  0.00
ATOM   1497  C   TRP A 101      -2.189  15.574 -16.888  1.00  0.00
ATOM   1498  O   TRP A 101      -1.077  15.925 -17.277  1.00  0.00
ATOM   1499  CB  TRP A 101      -3.559  17.143 -15.531  1.00  0.00
ATOM   1500  CG  TRP A 101      -4.477  17.292 -14.328  1.00  0.00
ATOM   1501  CD1 TRP A 101      -4.302  16.809 -13.059  1.00  0.00
ATOM   1502  CD2 TRP A 101      -5.752  17.976 -14.310  1.00  0.00
ATOM   1503  NE1 TRP A 101      -5.363  17.158 -12.276  1.00  0.00
ATOM   1504  CE2 TRP A 101      -6.260  17.858 -13.015  1.00  0.00
ATOM   1505  CE3 TRP A 101      -6.492  18.673 -15.273  1.00  0.00
ATOM   1506  CZ2 TRP A 101      -7.475  18.404 -12.652  1.00  0.00
ATOM   1507  CZ3 TRP A 101      -7.714  19.231 -14.900  1.00  0.00
ATOM   1508  CH2 TRP A 101      -8.190  19.096 -13.620  1.00  0.00
ATOM   1519  N   LEU A 102      -3.092  14.949 -17.627  1.00  0.00
ATOM   1520  CA  LEU A 102      -2.961  14.552 -19.021  1.00  0.00
ATOM   1521  C   LEU A 102      -1.933  13.454 -19.300  1.00  0.00
ATOM   1522  O   LEU A 102      -1.261  13.480 -20.331  1.00  0.00
ATOM   1523  CB  LEU A 102      -2.630  15.782 -19.877  1.00  0.00
ATOM   1524  CG  LEU A 102      -3.595  17.009 -19.735  1.00  0.00
ATOM   1525  CD1 LEU A 102      -3.101  18.114 -20.641  1.00  0.00
ATOM   1526  CD2 LEU A 102      -5.044  16.615 -20.064  1.00  0.00
ATOM   1538  N   TYR A 103      -1.838  12.464 -18.411  1.00  0.00
ATOM   1539  CA  TYR A 103      -0.945  11.330 -18.637  1.00  0.00
ATOM   1540  C   TYR A 103      -1.700  10.007 -18.693  1.00  0.00
ATOM   1541  O   TYR A 103      -2.618   9.738 -17.912  1.00  0.00
ATOM   1542  CB  TYR A 103       0.112  11.236 -17.536  1.00  0.00
ATOM   1543  CG  TYR A 103       1.061  12.373 -17.528  1.00  0.00
ATOM   1544  CD1 TYR A 103       0.741  13.507 -16.848  1.00  0.00
ATOM   1545  CD2 TYR A 103       2.264  12.285 -18.217  1.00  0.00
ATOM   1546  CE1 TYR A 103       1.594  14.569 -16.852  1.00  0.00
ATOM   1547  CE2 TYR A 103       3.133  13.356 -18.211  1.00  0.00
ATOM   1548  CZ  TYR A 103       2.788  14.500 -17.529  1.00  0.00
ATOM   1549  OH  TYR A 103       3.621  15.588 -17.511  1.00  0.00
ATOM   1559  N   TYR A 104      -1.278   9.122 -19.577  1.00  0.00
ATOM   1560  CA  TYR A 104      -1.938   7.823 -19.630  1.00  0.00
ATOM   1561  C   TYR A 104      -0.968   6.690 -19.357  1.00  0.00
ATOM   1562  O   TYR A 104      -1.363   5.528 -19.272  1.00  0.00
ATOM   1563  CB  TYR A 104      -2.641   7.643 -20.962  1.00  0.00
ATOM   1564  CG  TYR A 104      -1.756   7.625 -22.127  1.00  0.00
ATOM   1565  CD1 TYR A 104      -1.210   6.427 -22.539  1.00  0.00
ATOM   1566  CD2 TYR A 104      -1.484   8.794 -22.806  1.00  0.00
ATOM   1567  CE1 TYR A 104      -0.396   6.393 -23.630  1.00  0.00
ATOM   1568  CE2 TYR A 104      -0.664   8.763 -23.902  1.00  0.00
ATOM   1569  CZ  TYR A 104      -0.120   7.566 -24.318  1.00  0.00
ATOM   1570  OH  TYR A 104       0.700   7.526 -25.419  1.00  0.00
ATOM   1580  N   GLN A 105       0.298   7.015 -19.162  1.00  0.00
ATOM   1581  CA  GLN A 105       1.248   5.965 -18.880  1.00  0.00
ATOM   1582  C   GLN A 105       1.102   5.616 -17.415  1.00  0.00
ATOM   1583  O   GLN A 105       1.218   6.490 -16.558  1.00  0.00
ATOM   1584  CB  GLN A 105       2.679   6.397 -19.207  1.00  0.00
ATOM   1585  CG  GLN A 105       2.932   6.690 -20.686  1.00  0.00
ATOM   1586  CD  GLN A 105       2.821   5.450 -21.557  1.00  0.00
ATOM   1587  OE1 GLN A 105       2.737   4.322 -21.052  1.00  0.00
ATOM   1588  NE2 GLN A 105       2.839   5.649 -22.865  1.00  0.00
ATOM   1597  N   ARG A 106       0.917   4.331 -17.127  1.00  0.00
ATOM   1598  CA  ARG A 106       0.647   3.841 -15.771  1.00  0.00
ATOM   1599  C   ARG A 106       1.697   4.216 -14.748  1.00  0.00
ATOM   1600  O   ARG A 106       1.400   4.301 -13.560  1.00  0.00
ATOM   1601  CB  ARG A 106       0.505   2.323 -15.771  1.00  0.00
ATOM   1602  CG  ARG A 106       1.766   1.527 -16.091  1.00  0.00
ATOM   1603  CD  ARG A 106       1.465   0.074 -16.186  1.00  0.00
ATOM   1604  NE  ARG A 106       2.658  -0.717 -16.464  1.00  0.00
ATOM   1605  CZ  ARG A 106       3.170  -0.976 -17.694  1.00  0.00
ATOM   1606  NH1 ARG A 106       2.587  -0.516 -18.784  1.00  0.00
ATOM   1607  NH2 ARG A 106       4.268  -1.703 -17.799  1.00  0.00
ATOM   1621  N   TYR A 107       2.898   4.481 -15.212  1.00  0.00
ATOM   1622  CA  TYR A 107       4.029   4.818 -14.375  1.00  0.00
ATOM   1623  C   TYR A 107       3.844   6.169 -13.696  1.00  0.00
ATOM   1624  O   TYR A 107       4.498   6.469 -12.696  1.00  0.00
ATOM   1625  CB  TYR A 107       5.282   4.806 -15.235  1.00  0.00
ATOM   1626  CG  TYR A 107       5.621   3.421 -15.702  1.00  0.00
ATOM   1627  CD1 TYR A 107       5.303   3.029 -16.997  1.00  0.00
ATOM   1628  CD2 TYR A 107       6.246   2.537 -14.845  1.00  0.00
ATOM   1629  CE1 TYR A 107       5.615   1.758 -17.422  1.00  0.00
ATOM   1630  CE2 TYR A 107       6.560   1.268 -15.271  1.00  0.00
ATOM   1631  CZ  TYR A 107       6.250   0.877 -16.551  1.00  0.00
ATOM   1632  OH  TYR A 107       6.575  -0.393 -16.972  1.00  0.00
ATOM   1642  N   SER A 108       2.962   6.996 -14.257  1.00  0.00
ATOM   1643  CA  SER A 108       2.675   8.324 -13.753  1.00  0.00
ATOM   1644  C   SER A 108       1.520   8.329 -12.757  1.00  0.00
ATOM   1645  O   SER A 108       1.147   9.395 -12.266  1.00  0.00
ATOM   1646  CB  SER A 108       2.353   9.276 -14.899  1.00  0.00
ATOM   1647  OG  SER A 108       3.458   9.450 -15.752  1.00  0.00
ATOM   1653  N   HIS A 109       0.925   7.158 -12.479  1.00  0.00
ATOM   1654  CA  HIS A 109      -0.208   7.067 -11.558  1.00  0.00
ATOM   1655  C   HIS A 109       0.164   6.471 -10.186  1.00  0.00
ATOM   1656  O   HIS A 109       0.248   5.250 -10.052  1.00  0.00
ATOM   1657  CB  HIS A 109      -1.359   6.265 -12.180  1.00  0.00
ATOM   1658  CG  HIS A 109      -2.064   6.980 -13.330  1.00  0.00
ATOM   1659  ND1 HIS A 109      -3.343   7.517 -13.208  1.00  0.00
ATOM   1660  CD2 HIS A 109      -1.657   7.289 -14.589  1.00  0.00
ATOM   1661  CE1 HIS A 109      -3.694   8.094 -14.336  1.00  0.00
ATOM   1662  NE2 HIS A 109      -2.687   7.987 -15.195  1.00  0.00
ATOM   1670  N   PRO A 110       0.494   7.289  -9.158  1.00  0.00
ATOM   1671  CA  PRO A 110       0.837   6.851  -7.815  1.00  0.00
ATOM   1672  C   PRO A 110      -0.263   6.131  -7.014  1.00  0.00
ATOM   1673  O   PRO A 110       0.072   5.408  -6.073  1.00  0.00
ATOM   1674  CB  PRO A 110       1.267   8.161  -7.130  1.00  0.00
ATOM   1675  CG  PRO A 110       0.649   9.256  -7.937  1.00  0.00
ATOM   1676  CD  PRO A 110       0.673   8.749  -9.346  1.00  0.00
ATOM   1684  N   TYR A 111      -1.562   6.277  -7.348  1.00  0.00
ATOM   1685  CA  TYR A 111      -2.519   5.587  -6.486  1.00  0.00
ATOM   1686  C   TYR A 111      -3.286   4.551  -7.282  1.00  0.00
ATOM   1687  O   TYR A 111      -3.737   4.825  -8.397  1.00  0.00
ATOM   1688  CB  TYR A 111      -3.499   6.605  -5.941  1.00  0.00
ATOM   1689  CG  TYR A 111      -2.784   7.804  -5.418  1.00  0.00
ATOM   1690  CD1 TYR A 111      -2.908   8.991  -6.124  1.00  0.00
ATOM   1691  CD2 TYR A 111      -1.952   7.736  -4.330  1.00  0.00
ATOM   1692  CE1 TYR A 111      -2.244  10.094  -5.744  1.00  0.00
ATOM   1693  CE2 TYR A 111      -1.257   8.856  -3.957  1.00  0.00
ATOM   1694  CZ  TYR A 111      -1.407  10.038  -4.662  1.00  0.00
ATOM   1695  OH  TYR A 111      -0.708  11.154  -4.293  1.00  0.00
ATOM   1705  N   TRP A 112      -3.480   3.373  -6.679  1.00  0.00
ATOM   1706  CA  TRP A 112      -4.195   2.263  -7.322  1.00  0.00
ATOM   1707  C   TRP A 112      -5.227   1.575  -6.436  1.00  0.00
ATOM   1708  O   TRP A 112      -5.034   1.453  -5.224  1.00  0.00
ATOM   1709  CB  TRP A 112      -3.181   1.234  -7.807  1.00  0.00
ATOM   1710  CG  TRP A 112      -2.351   1.769  -8.900  1.00  0.00
ATOM   1711  CD1 TRP A 112      -1.247   2.546  -8.790  1.00  0.00
ATOM   1712  CD2 TRP A 112      -2.564   1.579 -10.298  1.00  0.00
ATOM   1713  NE1 TRP A 112      -0.784   2.863 -10.016  1.00  0.00
ATOM   1714  CE2 TRP A 112      -1.562   2.283 -10.954  1.00  0.00
ATOM   1715  CE3 TRP A 112      -3.511   0.890 -11.035  1.00  0.00
ATOM   1716  CZ2 TRP A 112      -1.472   2.324 -12.321  1.00  0.00
ATOM   1717  CZ3 TRP A 112      -3.421   0.922 -12.404  1.00  0.00
ATOM   1718  CH2 TRP A 112      -2.419   1.623 -13.036  1.00  0.00
ATOM   1729  N   GLY A 113      -6.296   1.081  -7.066  1.00  0.00
ATOM   1730  CA  GLY A 113      -7.332   0.300  -6.390  1.00  0.00
ATOM   1731  C   GLY A 113      -6.946  -1.174  -6.315  1.00  0.00
ATOM   1732  O   GLY A 113      -5.847  -1.561  -6.725  1.00  0.00
ATOM   1736  N   GLN A 114      -7.850  -2.012  -5.783  1.00  0.00
ATOM   1737  CA  GLN A 114      -7.537  -3.433  -5.652  1.00  0.00
ATOM   1738  C   GLN A 114      -7.763  -4.254  -6.929  1.00  0.00
ATOM   1739  O   GLN A 114      -7.258  -5.371  -7.041  1.00  0.00
ATOM   1740  CB  GLN A 114      -8.339  -4.043  -4.494  1.00  0.00
ATOM   1741  CG  GLN A 114      -9.833  -4.341  -4.747  1.00  0.00
ATOM   1742  CD  GLN A 114     -10.801  -3.162  -4.615  1.00  0.00
ATOM   1743  OE1 GLN A 114     -10.554  -2.002  -5.016  1.00  0.00
ATOM   1744  NE2 GLN A 114     -11.947  -3.478  -4.013  1.00  0.00
ATOM   1753  N   GLY A 115      -8.527  -3.707  -7.872  1.00  0.00
ATOM   1754  CA  GLY A 115      -8.866  -4.379  -9.119  1.00  0.00
ATOM   1755  C   GLY A 115     -10.152  -5.215  -9.073  1.00  0.00
ATOM   1756  O   GLY A 115     -10.526  -5.791  -8.044  1.00  0.00
ATOM   1760  N   THR A 116     -10.810  -5.348 -10.224  1.00  0.00
ATOM   1761  CA  THR A 116     -12.005  -6.187 -10.306  1.00  0.00
ATOM   1762  C   THR A 116     -11.992  -7.026 -11.588  1.00  0.00
ATOM   1763  O   THR A 116     -11.633  -6.549 -12.667  1.00  0.00
ATOM   1764  CB  THR A 116     -13.299  -5.353 -10.189  1.00  0.00
ATOM   1765  OG1 THR A 116     -14.400  -6.253 -10.132  1.00  0.00
ATOM   1766  CG2 THR A 116     -13.484  -4.379 -11.382  1.00  0.00
ATOM   1774  N   GLN A 117     -12.385  -8.289 -11.473  1.00  0.00
ATOM   1775  CA  GLN A 117     -12.388  -9.189 -12.625  1.00  0.00
ATOM   1776  C   GLN A 117     -13.599  -9.068 -13.525  1.00  0.00
ATOM   1777  O   GLN A 117     -14.744  -9.163 -13.069  1.00  0.00
ATOM   1778  CB  GLN A 117     -12.241 -10.642 -12.152  1.00  0.00
ATOM   1779  CG  GLN A 117     -12.321 -11.749 -13.255  1.00  0.00
ATOM   1780  CD  GLN A 117     -11.155 -11.759 -14.256  1.00  0.00
ATOM   1781  OE1 GLN A 117      -9.998 -11.584 -13.879  1.00  0.00
ATOM   1782  NE2 GLN A 117     -11.459 -12.017 -15.518  1.00  0.00
ATOM   1791  N   VAL A 118     -13.312  -8.903 -14.809  1.00  0.00
ATOM   1792  CA  VAL A 118     -14.291  -8.833 -15.875  1.00  0.00
ATOM   1793  C   VAL A 118     -14.047  -9.975 -16.847  1.00  0.00
ATOM   1794  O   VAL A 118     -12.967 -10.087 -17.432  1.00  0.00
ATOM   1795  CB  VAL A 118     -14.146  -7.488 -16.594  1.00  0.00
ATOM   1796  CG1 VAL A 118     -15.101  -7.394 -17.785  1.00  0.00
ATOM   1797  CG2 VAL A 118     -14.409  -6.345 -15.570  1.00  0.00
ATOM   1807  N   THR A 119     -15.060 -10.803 -17.052  1.00  0.00
ATOM   1808  CA  THR A 119     -14.915 -11.940 -17.951  1.00  0.00
ATOM   1809  C   THR A 119     -15.959 -11.869 -19.033  1.00  0.00
ATOM   1810  O   THR A 119     -17.131 -11.615 -18.750  1.00  0.00
ATOM   1811  CB  THR A 119     -15.004 -13.277 -17.184  1.00  0.00
ATOM   1812  OG1 THR A 119     -13.961 -13.329 -16.188  1.00  0.00
ATOM   1813  CG2 THR A 119     -14.815 -14.447 -18.150  1.00  0.00
ATOM   1821  N   VAL A 120     -15.542 -12.062 -20.283  1.00  0.00
ATOM   1822  CA  VAL A 120     -16.502 -11.974 -21.365  1.00  0.00
ATOM   1823  C   VAL A 120     -16.597 -13.321 -22.098  1.00  0.00
ATOM   1824  O   VAL A 120     -15.590 -13.873 -22.542  1.00  0.00
ATOM   1825  CB  VAL A 120     -16.105 -10.831 -22.316  1.00  0.00
ATOM   1826  CG1 VAL A 120     -17.144 -10.720 -23.414  1.00  0.00
ATOM   1827  CG2 VAL A 120     -15.927  -9.520 -21.539  1.00  0.00
ATOM   1837  N   SER A 121     -17.808 -13.872 -22.134  1.00  0.00
ATOM   1838  CA  SER A 121     -18.088 -15.192 -22.713  1.00  0.00
ATOM   1839  C   SER A 121     -18.567 -15.193 -24.157  1.00  0.00
ATOM   1840  O   SER A 121     -19.250 -14.275 -24.612  1.00  0.00
ATOM   1841  CB  SER A 121     -19.100 -15.926 -21.872  1.00  0.00
ATOM   1842  OG  SER A 121     -19.471 -17.122 -22.483  1.00  0.00
ATOM   1848  N   SER A 122     -18.220 -16.238 -24.898  1.00  0.00
ATOM   1849  CA  SER A 122     -18.704 -16.360 -26.269  1.00  0.00
ATOM   1850  C   SER A 122     -18.594 -17.792 -26.754  1.00  0.00
ATOM   1851  O   SER A 122     -19.612 -18.457 -26.996  1.00  0.00
ATOM   1852  OXT SER A 122     -17.491 -18.340 -26.704  1.00  0.00
ATOM   1853  CB  SER A 122     -17.919 -15.457 -27.202  1.00  0.00
ATOM   1854  OG  SER A 122     -18.375 -15.559 -28.527  1.00  0.00
END
