# Supplementary material for: Nanobody-based CTLA4 inhibitors for immune checkpoint blockade therapy of canine cancer patients
Source: Sci Rep. 2021 Oct 21;11:20763. doi: 10.1038/s41598-021-00325-3 (PMC8531395; doi:10.1038/s41598-021-00325-3)
Supplement: Supplementary file 1 — Supplementary Information 1. [file 41598_2021_325_MOESM1_ESM.zip › Supplemental Information/Robetta_cNb13_6.pdb]

ATOM      1  N   MET B   1        .683    .029   -.448  1.00  0.00
ATOM      2  CA  MET B   1       2.137   -.121   -.522  1.00  0.00
ATOM      3  C   MET B   1       2.504   1.249   -.570  1.00  0.00
ATOM      4  O   MET B   1       1.860   2.152  -1.059  1.00  0.00
ATOM      5  CB  MET B   1       2.641   -.894  -1.739  1.00  0.00
ATOM      6  CG  MET B   1       2.291  -2.375  -1.734  1.00  0.00
ATOM      7  SD  MET B   1       2.986  -3.259  -3.144  1.00  0.00
ATOM      8  CE  MET B   1       4.724  -3.271  -2.713  1.00  0.00
ATOM     20  N   HIS B   2       3.562   1.456    .010  1.00  0.00
ATOM     21  CA  HIS B   2       4.239   2.720    .145  1.00  0.00
ATOM     22  C   HIS B   2       5.616   2.590   -.395  1.00  0.00
ATOM     23  O   HIS B   2       6.364   1.602   -.195  1.00  0.00
ATOM     24  CB  HIS B   2       4.291   3.179   1.605  1.00  0.00
ATOM     25  CG  HIS B   2       2.941   3.370   2.224  1.00  0.00
ATOM     26  ND1 HIS B   2       2.182   4.503   2.019  1.00  0.00
ATOM     27  CD2 HIS B   2       2.215   2.574   3.043  1.00  0.00
ATOM     28  CE1 HIS B   2       1.046   4.394   2.685  1.00  0.00
ATOM     29  NE2 HIS B   2       1.041   3.234   3.314  1.00  0.00
ATOM     37  N   VAL B   3       6.006   3.722  -1.041  1.00  0.00
ATOM     38  CA  VAL B   3       7.343   3.726  -1.678  1.00  0.00
ATOM     39  C   VAL B   3       8.177   4.929  -1.224  1.00  0.00
ATOM     40  O   VAL B   3       7.748   6.088  -1.328  1.00  0.00
ATOM     41  CB  VAL B   3       7.207   3.757  -3.212  1.00  0.00
ATOM     42  CG1 VAL B   3       6.237   4.849  -3.639  1.00  0.00
ATOM     43  CG2 VAL B   3       8.572   3.968  -3.848  1.00  0.00
ATOM     53  N   ALA B   4       9.400   4.693   -.823  1.00  0.00
ATOM     54  CA  ALA B   4      10.195   5.841   -.477  1.00  0.00
ATOM     55  C   ALA B   4      11.377   5.805  -1.496  1.00  0.00
ATOM     56  O   ALA B   4      11.986   4.833  -1.972  1.00  0.00
ATOM     57  CB  ALA B   4      10.567   5.737    .932  1.00  0.00
ATOM     63  N   GLN B   5      11.897   6.909  -1.707  1.00  0.00
ATOM     64  CA  GLN B   5      13.044   7.024  -2.576  1.00  0.00
ATOM     65  C   GLN B   5      14.116   7.950  -1.984  1.00  0.00
ATOM     66  O   GLN B   5      13.763   8.883  -1.254  1.00  0.00
ATOM     67  CB  GLN B   5      12.608   7.532  -3.953  1.00  0.00
ATOM     68  CG  GLN B   5      11.344   6.879  -4.486  1.00  0.00
ATOM     69  CD  GLN B   5      11.044   7.282  -5.917  1.00  0.00
ATOM     70  OE1 GLN B   5      10.023   6.887  -6.486  1.00  0.00
ATOM     71  NE2 GLN B   5      11.933   8.072  -6.507  1.00  0.00
ATOM     80  N   PRO B   6      15.438   7.781  -2.382  1.00  0.00
ATOM     81  CA  PRO B   6      16.258   8.797  -1.779  1.00  0.00
ATOM     82  C   PRO B   6      16.043  10.159  -2.456  1.00  0.00
ATOM     83  O   PRO B   6      15.627  10.190  -3.615  1.00  0.00
ATOM     84  CB  PRO B   6      17.674   8.260  -2.007  1.00  0.00
ATOM     85  CG  PRO B   6      17.559   7.440  -3.247  1.00  0.00
ATOM     86  CD  PRO B   6      16.206   6.789  -3.141  1.00  0.00
ATOM     94  N   ALA B   7      16.291  11.333  -1.808  1.00  0.00
ATOM     95  CA  ALA B   7      15.901  12.428  -2.682  1.00  0.00
ATOM     96  C   ALA B   7      16.554  12.912  -3.933  1.00  0.00
ATOM     97  O   ALA B   7      15.779  13.232  -4.809  1.00  0.00
ATOM     98  CB  ALA B   7      16.113  13.493  -1.613  1.00  0.00
ATOM    104  N   VAL B   8      17.928  12.970  -3.945  1.00  0.00
ATOM    105  CA  VAL B   8      18.742  13.360  -5.136  1.00  0.00
ATOM    106  C   VAL B   8      19.970  12.431  -5.469  1.00  0.00
ATOM    107  O   VAL B   8      20.556  12.004  -4.499  1.00  0.00
ATOM    108  CB  VAL B   8      19.262  14.795  -4.932  1.00  0.00
ATOM    109  CG1 VAL B   8      20.115  15.226  -6.115  1.00  0.00
ATOM    110  CG2 VAL B   8      18.091  15.746  -4.736  1.00  0.00
ATOM    120  N   VAL B   9      20.423  12.080  -6.559  1.00  0.00
ATOM    121  CA  VAL B   9      21.585  11.192  -6.647  1.00  0.00
ATOM    122  C   VAL B   9      22.519  11.710  -7.598  1.00  0.00
ATOM    123  O   VAL B   9      21.873  12.049  -8.568  1.00  0.00
ATOM    124  CB  VAL B   9      21.194   9.767  -7.082  1.00  0.00
ATOM    125  CG1 VAL B   9      22.429   8.886  -7.191  1.00  0.00
ATOM    126  CG2 VAL B   9      20.197   9.179  -6.095  1.00  0.00
ATOM    136  N   LEU B  10      23.811  11.842  -7.317  1.00  0.00
ATOM    137  CA  LEU B  10      24.655  12.430  -8.261  1.00  0.00
ATOM    138  C   LEU B  10      25.478  11.431  -9.004  1.00  0.00
ATOM    139  O   LEU B  10      26.104  10.572  -8.425  1.00  0.00
ATOM    140  CB  LEU B  10      25.572  13.440  -7.559  1.00  0.00
ATOM    141  CG  LEU B  10      24.967  14.828  -7.312  1.00  0.00
ATOM    142  CD1 LEU B  10      23.807  14.710  -6.332  1.00  0.00
ATOM    143  CD2 LEU B  10      26.041  15.763  -6.777  1.00  0.00
ATOM    155  N   ALA B  11      25.490  11.649 -10.442  1.00  0.00
ATOM    156  CA  ALA B  11      26.228  10.684 -11.111  1.00  0.00
ATOM    157  C   ALA B  11      27.521  11.238 -11.753  1.00  0.00
ATOM    158  O   ALA B  11      27.905  12.408 -12.083  1.00  0.00
ATOM    159  CB  ALA B  11      25.404  10.150 -12.123  1.00  0.00
ATOM    165  N   SER B  12      28.289  10.347 -12.152  1.00  0.00
ATOM    166  CA  SER B  12      29.429  11.015 -12.648  1.00  0.00
ATOM    167  C   SER B  12      29.454  10.772 -14.106  1.00  0.00
ATOM    168  O   SER B  12      28.505  10.197 -14.587  1.00  0.00
ATOM    169  CB  SER B  12      30.698  10.509 -11.990  1.00  0.00
ATOM    170  OG  SER B  12      30.987   9.199 -12.397  1.00  0.00
ATOM    176  N   SER B  13      30.412  11.250 -14.859  1.00  0.00
ATOM    177  CA  SER B  13      30.583  11.077 -16.378  1.00  0.00
ATOM    178  C   SER B  13      30.791   9.815 -17.071  1.00  0.00
ATOM    179  O   SER B  13      30.687   9.674 -18.260  1.00  0.00
ATOM    180  CB  SER B  13      31.756  11.918 -16.841  1.00  0.00
ATOM    181  OG  SER B  13      32.935  11.538 -16.185  1.00  0.00
ATOM    187  N   ARG B  14      31.077   8.981 -16.235  1.00  0.00
ATOM    188  CA  ARG B  14      31.410   7.629 -16.363  1.00  0.00
ATOM    189  C   ARG B  14      29.975   7.288 -16.135  1.00  0.00
ATOM    190  O   ARG B  14      29.813   6.102 -15.855  1.00  0.00
ATOM    191  CB  ARG B  14      32.376   7.075 -15.326  1.00  0.00
ATOM    192  CG  ARG B  14      33.775   7.668 -15.375  1.00  0.00
ATOM    193  CD  ARG B  14      34.663   7.064 -14.348  1.00  0.00
ATOM    194  NE  ARG B  14      36.003   7.629 -14.391  1.00  0.00
ATOM    195  CZ  ARG B  14      37.020   7.245 -13.595  1.00  0.00
ATOM    196  NH1 ARG B  14      36.836   6.297 -12.703  1.00  0.00
ATOM    197  NH2 ARG B  14      38.204   7.821 -13.712  1.00  0.00
ATOM    211  N   GLY B  15      28.931   8.255 -15.921  1.00  0.00
ATOM    212  CA  GLY B  15      27.865   7.445 -15.495  1.00  0.00
ATOM    213  C   GLY B  15      27.213   6.699 -14.320  1.00  0.00
ATOM    214  O   GLY B  15      26.022   6.818 -14.186  1.00  0.00
ATOM    218  N   VAL B  16      27.917   6.122 -13.378  1.00  0.00
ATOM    219  CA  VAL B  16      26.908   5.429 -12.868  1.00  0.00
ATOM    220  C   VAL B  16      25.907   5.830 -11.792  1.00  0.00
ATOM    221  O   VAL B  16      26.347   6.633 -10.954  1.00  0.00
ATOM    222  CB  VAL B  16      27.616   4.142 -12.404  1.00  0.00
ATOM    223  CG1 VAL B  16      26.630   3.212 -11.712  1.00  0.00
ATOM    224  CG2 VAL B  16      28.266   3.451 -13.592  1.00  0.00
ATOM    234  N   ALA B  17      24.564   5.543 -11.832  1.00  0.00
ATOM    235  CA  ALA B  17      23.809   5.997 -10.636  1.00  0.00
ATOM    236  C   ALA B  17      23.035   4.896  -9.829  1.00  0.00
ATOM    237  O   ALA B  17      22.524   3.861 -10.264  1.00  0.00
ATOM    238  CB  ALA B  17      22.952   6.998 -11.176  1.00  0.00
ATOM    244  N   SER B  18      22.960   4.998  -8.609  1.00  0.00
ATOM    245  CA  SER B  18      22.141   3.915  -8.062  1.00  0.00
ATOM    246  C   SER B  18      20.981   4.448  -7.353  1.00  0.00
ATOM    247  O   SER B  18      21.072   5.305  -6.496  1.00  0.00
ATOM    248  CB  SER B  18      22.942   3.048  -7.110  1.00  0.00
ATOM    249  OG  SER B  18      23.973   2.380  -7.786  1.00  0.00
ATOM    255  N   PHE B  19      19.843   3.855  -7.656  1.00  0.00
ATOM    256  CA  PHE B  19      18.739   4.346  -7.034  1.00  0.00
ATOM    257  C   PHE B  19      18.197   3.282  -6.036  1.00  0.00
ATOM    258  O   PHE B  19      17.911   2.129  -6.239  1.00  0.00
ATOM    259  CB  PHE B  19      17.699   4.727  -8.089  1.00  0.00
ATOM    260  CG  PHE B  19      16.329   4.979  -7.527  1.00  0.00
ATOM    261  CD1 PHE B  19      15.978   6.235  -7.055  1.00  0.00
ATOM    262  CD2 PHE B  19      15.389   3.961  -7.469  1.00  0.00
ATOM    263  CE1 PHE B  19      14.718   6.468  -6.537  1.00  0.00
ATOM    264  CE2 PHE B  19      14.128   4.192  -6.954  1.00  0.00
ATOM    265  CZ  PHE B  19      13.793   5.447  -6.487  1.00  0.00
ATOM    275  N   VAL B  20      17.869   3.648  -4.913  1.00  0.00
ATOM    276  CA  VAL B  20      17.294   2.618  -4.032  1.00  0.00
ATOM    277  C   VAL B  20      15.848   2.917  -3.681  1.00  0.00
ATOM    278  O   VAL B  20      15.539   4.036  -3.319  1.00  0.00
ATOM    279  CB  VAL B  20      18.110   2.507  -2.731  1.00  0.00
ATOM    280  CG1 VAL B  20      17.493   1.473  -1.801  1.00  0.00
ATOM    281  CG2 VAL B  20      19.553   2.150  -3.053  1.00  0.00
ATOM    291  N   CYS B  21      14.955   1.891  -3.733  1.00  0.00
ATOM    292  CA  CYS B  21      13.643   2.170  -3.419  1.00  0.00
ATOM    293  C   CYS B  21      13.135   1.435  -2.174  1.00  0.00
ATOM    294  O   CYS B  21      13.492    .306  -1.814  1.00  0.00
ATOM    295  CB  CYS B  21      12.773   1.820  -4.627  1.00  0.00
ATOM    296  SG  CYS B  21      11.001   2.055  -4.354  1.00  0.00
ATOM    302  N   GLU B  22      12.344   1.984  -1.384  1.00  0.00
ATOM    303  CA  GLU B  22      11.966   1.123   -.250  1.00  0.00
ATOM    304  C   GLU B  22      10.467    .954   -.225  1.00  0.00
ATOM    305  O   GLU B  22       9.585   1.791   -.277  1.00  0.00
ATOM    306  CB  GLU B  22      12.445   1.712   1.079  1.00  0.00
ATOM    307  CG  GLU B  22      12.116    .862   2.298  1.00  0.00
ATOM    308  CD  GLU B  22      12.664   1.435   3.575  1.00  0.00
ATOM    309  OE1 GLU B  22      13.312   2.452   3.518  1.00  0.00
ATOM    310  OE2 GLU B  22      12.433    .854   4.610  1.00  0.00
ATOM    317  N   TYR B  23      10.052   -.271   -.059  1.00  0.00
ATOM    318  CA  TYR B  23       8.666   -.497   -.043  1.00  0.00
ATOM    319  C   TYR B  23       8.100   -.920   1.255  1.00  0.00
ATOM    320  O   TYR B  23       8.293  -1.987   1.808  1.00  0.00
ATOM    321  CB  TYR B  23       8.320  -1.539  -1.110  1.00  0.00
ATOM    322  CG  TYR B  23       8.645  -1.099  -2.520  1.00  0.00
ATOM    323  CD1 TYR B  23       9.531  -1.839  -3.290  1.00  0.00
ATOM    324  CD2 TYR B  23       8.058    .043  -3.043  1.00  0.00
ATOM    325  CE1 TYR B  23       9.827  -1.437  -4.579  1.00  0.00
ATOM    326  CE2 TYR B  23       8.355    .445  -4.331  1.00  0.00
ATOM    327  CZ  TYR B  23       9.235   -.291  -5.097  1.00  0.00
ATOM    328  OH  TYR B  23       9.531    .109  -6.380  1.00  0.00
ATOM    338  N   GLY B  24       6.958   -.318   1.426  1.00  0.00
ATOM    339  CA  GLY B  24       5.879   -.291   2.426  1.00  0.00
ATOM    340  C   GLY B  24       4.972  -1.427   2.723  1.00  0.00
ATOM    341  O   GLY B  24       3.890  -1.245   3.313  1.00  0.00
ATOM    345  N   SER B  25       5.273  -2.567   2.194  1.00  0.00
ATOM    346  CA  SER B  25       4.414  -3.639   2.580  1.00  0.00
ATOM    347  C   SER B  25       5.258  -4.916   2.779  1.00  0.00
ATOM    348  O   SER B  25       6.351  -5.053   2.263  1.00  0.00
ATOM    349  CB  SER B  25       3.345  -3.850   1.526  1.00  0.00
ATOM    350  OG  SER B  25       2.471  -4.880   1.898  1.00  0.00
ATOM    356  N   SER B  26       4.684  -5.865   3.548  1.00  0.00
ATOM    357  CA  SER B  26       5.323  -7.190   3.772  1.00  0.00
ATOM    358  C   SER B  26       4.779  -7.902   2.739  1.00  0.00
ATOM    359  O   SER B  26       5.557  -8.654   2.138  1.00  0.00
ATOM    360  CB  SER B  26       4.994  -7.852   5.096  1.00  0.00
ATOM    361  OG  SER B  26       3.633  -8.178   5.170  1.00  0.00
ATOM    367  N   GLY B  27       3.632  -7.585   2.185  1.00  0.00
ATOM    368  CA  GLY B  27       3.930  -8.549   1.374  1.00  0.00
ATOM    369  C   GLY B  27       3.812  -9.901   1.676  1.00  0.00
ATOM    370  O   GLY B  27       3.915 -10.590   2.675  1.00  0.00
ATOM    374  N   ASN B  28       4.084 -10.143    .490  1.00  0.00
ATOM    375  CA  ASN B  28       4.588 -11.232   -.084  1.00  0.00
ATOM    376  C   ASN B  28       5.190 -10.564  -1.399  1.00  0.00
ATOM    377  O   ASN B  28       4.556 -10.628  -2.483  1.00  0.00
ATOM    378  CB  ASN B  28       3.524 -12.292   -.304  1.00  0.00
ATOM    379  CG  ASN B  28       4.094 -13.583   -.822  1.00  0.00
ATOM    380  OD1 ASN B  28       5.133 -13.593  -1.492  1.00  0.00
ATOM    381  ND2 ASN B  28       3.433 -14.673   -.527  1.00  0.00
ATOM    388  N   ALA B  29       6.337 -10.371  -1.367  1.00  0.00
ATOM    389  CA  ALA B  29       7.242  -9.829  -2.339  1.00  0.00
ATOM    390  C   ALA B  29       7.103 -10.759  -3.541  1.00  0.00
ATOM    391  O   ALA B  29       7.315 -10.178  -4.597  1.00  0.00
ATOM    392  CB  ALA B  29       8.350  -9.805  -2.005  1.00  0.00
ATOM    398  N   ALA B  30       6.776 -12.153  -3.482  1.00  0.00
ATOM    399  CA  ALA B  30       7.060 -12.292  -4.816  1.00  0.00
ATOM    400  C   ALA B  30       7.318 -12.407  -6.145  1.00  0.00
ATOM    401  O   ALA B  30       8.193 -12.688  -6.931  1.00  0.00
ATOM    402  CB  ALA B  30       6.545 -14.157  -4.314  1.00  0.00
ATOM    408  N   GLU B  31       6.299 -12.064  -6.652  1.00  0.00
ATOM    409  CA  GLU B  31       5.908 -11.859  -8.054  1.00  0.00
ATOM    410  C   GLU B  31       6.048 -10.331  -8.592  1.00  0.00
ATOM    411  O   GLU B  31       5.719 -10.049  -9.732  1.00  0.00
ATOM    412  CB  GLU B  31       4.467 -12.347  -8.217  1.00  0.00
ATOM    413  CG  GLU B  31       4.249 -13.803  -7.832  1.00  0.00
ATOM    414  CD  GLU B  31       5.057 -14.756  -8.669  1.00  0.00
ATOM    415  OE1 GLU B  31       5.354 -14.426  -9.792  1.00  0.00
ATOM    416  OE2 GLU B  31       5.377 -15.816  -8.184  1.00  0.00
ATOM    423  N   VAL B  32       6.485  -9.399  -7.709  1.00  0.00
ATOM    424  CA  VAL B  32       6.552  -7.876  -7.588  1.00  0.00
ATOM    425  C   VAL B  32       7.360  -7.436  -8.847  1.00  0.00
ATOM    426  O   VAL B  32       8.362  -8.142  -9.242  1.00  0.00
ATOM    427  CB  VAL B  32       7.257  -7.412  -6.300  1.00  0.00
ATOM    428  CG1 VAL B  32       8.706  -7.876  -6.289  1.00  0.00
ATOM    429  CG2 VAL B  32       7.175  -5.897  -6.182  1.00  0.00
ATOM    439  N   ARG B  33       6.773  -6.311  -9.425  1.00  0.00
ATOM    440  CA  ARG B  33       7.359  -5.743 -10.570  1.00  0.00
ATOM    441  C   ARG B  33       7.730  -4.354 -10.228  1.00  0.00
ATOM    442  O   ARG B  33       7.082  -3.461  -9.724  1.00  0.00
ATOM    443  CB  ARG B  33       6.405  -5.762 -11.755  1.00  0.00
ATOM    444  CG  ARG B  33       6.938  -5.102 -13.016  1.00  0.00
ATOM    445  CD  ARG B  33       5.978  -5.214 -14.144  1.00  0.00
ATOM    446  NE  ARG B  33       5.847  -6.585 -14.610  1.00  0.00
ATOM    447  CZ  ARG B  33       4.917  -7.010 -15.487  1.00  0.00
ATOM    448  NH1 ARG B  33       4.045  -6.160 -15.983  1.00  0.00
ATOM    449  NH2 ARG B  33       4.881  -8.280 -15.850  1.00  0.00
ATOM    463  N   VAL B  34       8.972  -4.051 -10.588  1.00  0.00
ATOM    464  CA  VAL B  34       9.466  -2.725 -10.237  1.00  0.00
ATOM    465  C   VAL B  34       9.783  -2.013 -11.414  1.00  0.00
ATOM    466  O   VAL B  34      10.465  -2.688 -12.153  1.00  0.00
ATOM    467  CB  VAL B  34      10.729  -2.783  -9.358  1.00  0.00
ATOM    468  CG1 VAL B  34      11.102  -1.392  -8.869  1.00  0.00
ATOM    469  CG2 VAL B  34      10.500  -3.724  -8.185  1.00  0.00
ATOM    479  N   THR B  35       9.216   -.694 -11.535  1.00  0.00
ATOM    480  CA  THR B  35       9.501    .089 -12.744  1.00  0.00
ATOM    481  C   THR B  35      10.231   1.511 -12.526  1.00  0.00
ATOM    482  O   THR B  35       9.967   2.239 -11.557  1.00  0.00
ATOM    483  CB  THR B  35       8.179    .300 -13.504  1.00  0.00
ATOM    484  OG1 THR B  35       7.627   -.972 -13.870  1.00  0.00
ATOM    485  CG2 THR B  35       8.412   1.127 -14.760  1.00  0.00
ATOM    493  N   VAL B  36      11.213   1.900 -13.236  1.00  0.00
ATOM    494  CA  VAL B  36      11.725   3.174 -13.093  1.00  0.00
ATOM    495  C   VAL B  36      11.296   4.003 -14.336  1.00  0.00
ATOM    496  O   VAL B  36      11.461   3.714 -15.546  1.00  0.00
ATOM    497  CB  VAL B  36      13.258   3.106 -12.957  1.00  0.00
ATOM    498  CG1 VAL B  36      13.870   2.419 -14.169  1.00  0.00
ATOM    499  CG2 VAL B  36      13.826   4.506 -12.786  1.00  0.00
ATOM    509  N   LEU B  37      10.736   5.212 -13.949  1.00  0.00
ATOM    510  CA  LEU B  37      10.372   6.012 -15.044  1.00  0.00
ATOM    511  C   LEU B  37      11.140   7.414 -14.977  1.00  0.00
ATOM    512  O   LEU B  37      11.433   8.053 -13.961  1.00  0.00
ATOM    513  CB  LEU B  37       8.849   6.194 -15.035  1.00  0.00
ATOM    514  CG  LEU B  37       8.024   4.900 -15.047  1.00  0.00
ATOM    515  CD1 LEU B  37       7.754   4.457 -13.616  1.00  0.00
ATOM    516  CD2 LEU B  37       6.724   5.134 -15.802  1.00  0.00
ATOM    528  N   ARG B  38      11.490   7.966 -16.120  1.00  0.00
ATOM    529  CA  ARG B  38      11.963   9.259 -16.144  1.00  0.00
ATOM    530  C   ARG B  38      10.908  10.427 -16.552  1.00  0.00
ATOM    531  O   ARG B  38       9.943  10.503 -17.333  1.00  0.00
ATOM    532  CB  ARG B  38      13.153   9.247 -17.093  1.00  0.00
ATOM    533  CG  ARG B  38      13.854  10.586 -17.257  1.00  0.00
ATOM    534  CD  ARG B  38      15.086  10.464 -18.078  1.00  0.00
ATOM    535  NE  ARG B  38      15.785  11.733 -18.198  1.00  0.00
ATOM    536  CZ  ARG B  38      15.627  12.600 -19.217  1.00  0.00
ATOM    537  NH1 ARG B  38      14.792  12.321 -20.194  1.00  0.00
ATOM    538  NH2 ARG B  38      16.311  13.730 -19.235  1.00  0.00
ATOM    552  N   GLN B  39      10.996  11.584 -15.783  1.00  0.00
ATOM    553  CA  GLN B  39       9.930  12.566 -16.237  1.00  0.00
ATOM    554  C   GLN B  39      10.496  13.655 -17.101  1.00  0.00
ATOM    555  O   GLN B  39      11.381  14.364 -16.616  1.00  0.00
ATOM    556  CB  GLN B  39       9.219  13.213 -15.046  1.00  0.00
ATOM    557  CG  GLN B  39       8.061  14.118 -15.428  1.00  0.00
ATOM    558  CD  GLN B  39       7.399  14.754 -14.220  1.00  0.00
ATOM    559  OE1 GLN B  39       7.149  14.089 -13.211  1.00  0.00
ATOM    560  NE2 GLN B  39       7.112  16.047 -14.316  1.00  0.00
ATOM    569  N   ALA B  40      10.114  13.914 -18.249  1.00  0.00
ATOM    570  CA  ALA B  40      10.732  14.872 -18.931  1.00  0.00
ATOM    571  C   ALA B  40      10.081  16.246 -19.197  1.00  0.00
ATOM    572  O   ALA B  40       9.159  16.636 -19.833  1.00  0.00
ATOM    573  CB  ALA B  40      11.052  14.434 -20.254  1.00  0.00
ATOM    579  N   GLY B  41      10.410  17.078 -18.311  1.00  0.00
ATOM    580  CA  GLY B  41       9.690  18.281 -18.405  1.00  0.00
ATOM    581  C   GLY B  41       8.363  17.581 -18.001  1.00  0.00
ATOM    582  O   GLY B  41       8.269  17.009 -16.923  1.00  0.00
ATOM    586  N   SER B  42       7.309  17.738 -18.844  1.00  0.00
ATOM    587  CA  SER B  42       5.925  17.213 -18.638  1.00  0.00
ATOM    588  C   SER B  42       5.594  15.863 -19.193  1.00  0.00
ATOM    589  O   SER B  42       4.389  15.370 -19.173  1.00  0.00
ATOM    590  CB  SER B  42       4.926  18.191 -19.225  1.00  0.00
ATOM    591  OG  SER B  42       5.074  18.286 -20.615  1.00  0.00
ATOM    597  N   GLN B  43       6.621  15.194 -19.812  1.00  0.00
ATOM    598  CA  GLN B  43       6.325  13.988 -20.430  1.00  0.00
ATOM    599  C   GLN B  43       6.794  12.782 -19.770  1.00  0.00
ATOM    600  O   GLN B  43       7.753  12.543 -19.037  1.00  0.00
ATOM    601  CB  GLN B  43       6.882  14.014 -21.855  1.00  0.00
ATOM    602  CG  GLN B  43       6.347  15.148 -22.713  1.00  0.00
ATOM    603  CD  GLN B  43       4.861  15.014 -22.988  1.00  0.00
ATOM    604  OE1 GLN B  43       4.415  14.042 -23.604  1.00  0.00
ATOM    605  NE2 GLN B  43       4.086  15.991 -22.533  1.00  0.00
ATOM    614  N   MET B  44       6.241  11.691 -19.910  1.00  0.00
ATOM    615  CA  MET B  44       6.924  10.706 -19.073  1.00  0.00
ATOM    616  C   MET B  44       7.387   9.478 -19.852  1.00  0.00
ATOM    617  O   MET B  44       6.618   8.928 -20.649  1.00  0.00
ATOM    618  CB  MET B  44       6.008  10.280 -17.927  1.00  0.00
ATOM    619  CG  MET B  44       6.625   9.271 -16.970  1.00  0.00
ATOM    620  SD  MET B  44       5.535   8.864 -15.591  1.00  0.00
ATOM    621  CE  MET B  44       5.579  10.393 -14.662  1.00  0.00
ATOM    631  N   THR B  45       8.579   8.989 -19.575  1.00  0.00
ATOM    632  CA  THR B  45       8.944   7.950 -20.326  1.00  0.00
ATOM    633  C   THR B  45       9.359   6.680 -19.411  1.00  0.00
ATOM    634  O   THR B  45       9.721   6.513 -18.227  1.00  0.00
ATOM    635  CB  THR B  45      10.082   8.420 -21.251  1.00  0.00
ATOM    636  OG1 THR B  45      11.207   8.825 -20.461  1.00  0.00
ATOM    637  CG2 THR B  45       9.623   9.589 -22.109  1.00  0.00
ATOM    645  N   GLU B  46       9.256   5.530 -19.947  1.00  0.00
ATOM    646  CA  GLU B  46       9.606   4.429 -19.001  1.00  0.00
ATOM    647  C   GLU B  46      10.887   4.023 -19.512  1.00  0.00
ATOM    648  O   GLU B  46      11.070   3.741 -20.724  1.00  0.00
ATOM    649  CB  GLU B  46       8.624   3.255 -18.998  1.00  0.00
ATOM    650  CG  GLU B  46       9.006   2.118 -18.060  1.00  0.00
ATOM    651  CD  GLU B  46       8.006    .996 -18.064  1.00  0.00
ATOM    652  OE1 GLU B  46       6.852   1.254 -18.312  1.00  0.00
ATOM    653  OE2 GLU B  46       8.396   -.122 -17.819  1.00  0.00
ATOM    660  N   VAL B  47      11.793   3.879 -18.605  1.00  0.00
ATOM    661  CA  VAL B  47      13.138   3.650 -18.919  1.00  0.00
ATOM    662  C   VAL B  47      13.577   2.251 -18.517  1.00  0.00
ATOM    663  O   VAL B  47      14.285   1.598 -19.286  1.00  0.00
ATOM    664  CB  VAL B  47      14.012   4.703 -18.211  1.00  0.00
ATOM    665  CG1 VAL B  47      15.488   4.414 -18.446  1.00  0.00
ATOM    666  CG2 VAL B  47      13.649   6.095 -18.706  1.00  0.00
ATOM    676  N   CYS B  48      13.122   1.795 -17.475  1.00  0.00
ATOM    677  CA  CYS B  48      13.446    .499 -17.112  1.00  0.00
ATOM    678  C   CYS B  48      12.576   -.234 -16.247  1.00  0.00
ATOM    679  O   CYS B  48      11.716   -.080 -15.422  1.00  0.00
ATOM    680  CB  CYS B  48      14.822    .513 -16.446  1.00  0.00
ATOM    681  SG  CYS B  48      15.428  -1.123 -15.968  1.00  0.00
ATOM    687  N   ALA B  49      12.686  -1.399 -16.573  1.00  0.00
ATOM    688  CA  ALA B  49      11.830  -2.083 -15.764  1.00  0.00
ATOM    689  C   ALA B  49      12.446  -3.165 -15.303  1.00  0.00
ATOM    690  O   ALA B  49      13.328  -3.784 -15.917  1.00  0.00
ATOM    691  CB  ALA B  49      10.692  -2.205 -16.279  1.00  0.00
ATOM    697  N   ALA B  50      11.908  -3.547 -14.349  1.00  0.00
ATOM    698  CA  ALA B  50      12.502  -4.736 -14.005  1.00  0.00
ATOM    699  C   ALA B  50      11.647  -5.327 -13.195  1.00  0.00
ATOM    700  O   ALA B  50      10.945  -4.635 -12.544  1.00  0.00
ATOM    701  CB  ALA B  50      13.694  -4.557 -13.170  1.00  0.00
ATOM    707  N   THR B  51      11.744  -6.728 -13.391  1.00  0.00
ATOM    708  CA  THR B  51      10.841  -7.554 -12.783  1.00  0.00
ATOM    709  C   THR B  51      11.546  -8.495 -12.159  1.00  0.00
ATOM    710  O   THR B  51      12.400  -9.181 -12.667  1.00  0.00
ATOM    711  CB  THR B  51       9.854  -8.221 -13.758  1.00  0.00
ATOM    712  OG1 THR B  51       9.175  -7.212 -14.518  1.00  0.00
ATOM    713  CG2 THR B  51       8.831  -9.051 -12.998  1.00  0.00
ATOM    721  N   TYR B  52      11.143  -8.679 -11.035  1.00  0.00
ATOM    722  CA  TYR B  52      11.778  -9.576 -10.331  1.00  0.00
ATOM    723  C   TYR B  52      10.766 -10.310 -10.077  1.00  0.00
ATOM    724  O   TYR B  52       9.615  -9.923  -9.686  1.00  0.00
ATOM    725  CB  TYR B  52      12.466  -9.057  -9.067  1.00  0.00
ATOM    726  CG  TYR B  52      13.401  -7.894  -9.315  1.00  0.00
ATOM    727  CD1 TYR B  52      12.909  -6.597  -9.320  1.00  0.00
ATOM    728  CD2 TYR B  52      14.751  -8.125  -9.536  1.00  0.00
ATOM    729  CE1 TYR B  52      13.763  -5.535  -9.546  1.00  0.00
ATOM    730  CE2 TYR B  52      15.605  -7.063  -9.762  1.00  0.00
ATOM    731  CZ  TYR B  52      15.115  -5.772  -9.768  1.00  0.00
ATOM    732  OH  TYR B  52      15.966  -4.715  -9.993  1.00  0.00
ATOM    742  N   THR B  53      11.363 -11.258  -9.845  1.00  0.00
ATOM    743  CA  THR B  53      10.698 -12.260  -9.482  1.00  0.00
ATOM    744  C   THR B  53      11.541 -12.675  -8.392  1.00  0.00
ATOM    745  O   THR B  53      12.520 -12.162  -8.211  1.00  0.00
ATOM    746  CB  THR B  53      10.530 -13.312 -10.594  1.00  0.00
ATOM    747  OG1 THR B  53      11.792 -13.937 -10.860  1.00  0.00
ATOM    748  CG2 THR B  53      10.012 -12.662 -11.869  1.00  0.00
ATOM    756  N   VAL B  54      11.007 -13.518  -7.530  1.00  0.00
ATOM    757  CA  VAL B  54      11.693 -14.021  -6.426  1.00  0.00
ATOM    758  C   VAL B  54      11.773 -14.706  -7.823  1.00  0.00
ATOM    759  O   VAL B  54      10.737 -14.734  -8.505  1.00  0.00
ATOM    760  CB  VAL B  54      10.961 -14.690  -5.247  1.00  0.00
ATOM    761  CG1 VAL B  54      10.292 -15.980  -5.698  1.00  0.00
ATOM    762  CG2 VAL B  54      11.940 -14.958  -4.114  1.00  0.00
ATOM    772  N   GLU B  55      12.665 -15.285  -8.075  1.00  0.00
ATOM    773  CA  GLU B  55      13.674 -16.072  -8.714  1.00  0.00
ATOM    774  C   GLU B  55      14.364 -15.051  -9.777  1.00  0.00
ATOM    775  O   GLU B  55      14.779 -15.433 -10.884  1.00  0.00
ATOM    776  CB  GLU B  55      13.059 -17.307  -9.376  1.00  0.00
ATOM    777  CG  GLU B  55      12.349 -18.248  -8.414  1.00  0.00
ATOM    778  CD  GLU B  55      11.848 -19.499  -9.081  1.00  0.00
ATOM    779  OE1 GLU B  55      11.944 -19.588 -10.282  1.00  0.00
ATOM    780  OE2 GLU B  55      11.370 -20.367  -8.390  1.00  0.00
ATOM    787  N   ASP B  56      14.404 -13.724  -9.397  1.00  0.00
ATOM    788  CA  ASP B  56      15.274 -12.502  -9.641  1.00  0.00
ATOM    789  C   ASP B  56      15.540 -12.007 -10.977  1.00  0.00
ATOM    790  O   ASP B  56      16.576 -11.350 -11.232  1.00  0.00
ATOM    791  CB  ASP B  56      16.662 -12.720  -9.033  1.00  0.00
ATOM    792  CG  ASP B  56      16.627 -12.890  -7.520  1.00  0.00
ATOM    793  OD1 ASP B  56      15.922 -12.150  -6.875  1.00  0.00
ATOM    794  OD2 ASP B  56      17.306 -13.757  -7.025  1.00  0.00
ATOM    799  N   GLU B  57      14.817 -12.476 -11.900  1.00  0.00
ATOM    800  CA  GLU B  57      15.221 -11.869 -13.049  1.00  0.00
ATOM    801  C   GLU B  57      15.023 -10.439 -12.778  1.00  0.00
ATOM    802  O   GLU B  57      14.398  -9.935 -11.665  1.00  0.00
ATOM    803  CB  GLU B  57      14.415 -12.348 -14.259  1.00  0.00
ATOM    804  CG  GLU B  57      14.656 -13.802 -14.639  1.00  0.00
ATOM    805  CD  GLU B  57      13.874 -14.228 -15.851  1.00  0.00
ATOM    806  OE1 GLU B  57      13.109 -13.437 -16.348  1.00  0.00
ATOM    807  OE2 GLU B  57      14.043 -15.345 -16.280  1.00  0.00
ATOM    814  N   LEU B  58      15.879  -9.827 -13.717  1.00  0.00
ATOM    815  CA  LEU B  58      15.799  -8.465 -14.004  1.00  0.00
ATOM    816  C   LEU B  58      15.693  -8.109 -15.514  1.00  0.00
ATOM    817  O   LEU B  58      16.493  -8.592 -16.265  1.00  0.00
ATOM    818  CB  LEU B  58      17.029  -7.791 -13.384  1.00  0.00
ATOM    819  CG  LEU B  58      17.090  -6.264 -13.519  1.00  0.00
ATOM    820  CD1 LEU B  58      17.882  -5.682 -12.357  1.00  0.00
ATOM    821  CD2 LEU B  58      17.726  -5.898 -14.852  1.00  0.00
ATOM    833  N   ALA B  59      14.799  -7.289 -15.975  1.00  0.00
ATOM    834  CA  ALA B  59      14.917  -6.950 -17.363  1.00  0.00
ATOM    835  C   ALA B  59      15.486  -5.492 -17.711  1.00  0.00
ATOM    836  O   ALA B  59      15.459  -4.613 -16.830  1.00  0.00
ATOM    837  CB  ALA B  59      13.723  -7.256 -17.935  1.00  0.00
ATOM    843  N   PHE B  60      16.002  -5.189 -18.921  1.00  0.00
ATOM    844  CA  PHE B  60      16.413  -3.829 -18.975  1.00  0.00
ATOM    845  C   PHE B  60      15.987  -3.196 -20.045  1.00  0.00
ATOM    846  O   PHE B  60      15.708  -3.757 -21.085  1.00  0.00
ATOM    847  CB  PHE B  60      17.934  -3.673 -18.966  1.00  0.00
ATOM    848  CG  PHE B  60      18.624  -4.391 -20.091  1.00  0.00
ATOM    849  CD1 PHE B  60      18.815  -3.768 -21.316  1.00  0.00
ATOM    850  CD2 PHE B  60      19.082  -5.689 -19.928  1.00  0.00
ATOM    851  CE1 PHE B  60      19.449  -4.428 -22.352  1.00  0.00
ATOM    852  CE2 PHE B  60      19.717  -6.350 -20.961  1.00  0.00
ATOM    853  CZ  PHE B  60      19.900  -5.718 -22.175  1.00  0.00
ATOM    863  N   LEU B  61      15.786  -2.033 -19.829  1.00  0.00
ATOM    864  CA  LEU B  61      15.281  -1.674 -20.995  1.00  0.00
ATOM    865  C   LEU B  61      16.174   -.774 -21.597  1.00  0.00
ATOM    866  O   LEU B  61      17.221   -.618 -20.967  1.00  0.00
ATOM    867  CB  LEU B  61      13.899  -1.034 -20.815  1.00  0.00
ATOM    868  CG  LEU B  61      12.855  -1.896 -20.095  1.00  0.00
ATOM    869  CD1 LEU B  61      11.595  -1.075 -19.856  1.00  0.00
ATOM    870  CD2 LEU B  61      12.553  -3.131 -20.930  1.00  0.00
ATOM    882  N   ASP B  62      15.799   -.235 -22.658  1.00  0.00
ATOM    883  CA  ASP B  62      16.736    .288 -23.390  1.00  0.00
ATOM    884  C   ASP B  62      17.837   1.220 -22.886  1.00  0.00
ATOM    885  O   ASP B  62      17.639   2.218 -22.201  1.00  0.00
ATOM    886  CB  ASP B  62      15.943    .979 -24.503  1.00  0.00
ATOM    887  CG  ASP B  62      15.280   -.005 -25.457  1.00  0.00
ATOM    888  OD1 ASP B  62      15.558  -1.176 -25.359  1.00  0.00
ATOM    889  OD2 ASP B  62      14.502    .425 -26.275  1.00  0.00
ATOM    894  N   ASP B  63      19.040    .820 -23.314  1.00  0.00
ATOM    895  CA  ASP B  63      20.317   1.437 -23.105  1.00  0.00
ATOM    896  C   ASP B  63      20.479   1.500 -21.680  1.00  0.00
ATOM    897  O   ASP B  63      21.395   2.120 -21.130  1.00  0.00
ATOM    898  CB  ASP B  63      20.409   2.839 -23.713  1.00  0.00
ATOM    899  CG  ASP B  63      20.319   2.833 -25.233  1.00  0.00
ATOM    900  OD1 ASP B  63      20.511   1.792 -25.816  1.00  0.00
ATOM    901  OD2 ASP B  63      20.059   3.869 -25.797  1.00  0.00
ATOM    906  N   SER B  64      19.755    .719 -21.026  1.00  0.00
ATOM    907  CA  SER B  64      19.810    .974 -19.677  1.00  0.00
ATOM    908  C   SER B  64      20.023   -.347 -19.543  1.00  0.00
ATOM    909  O   SER B  64      19.411  -1.291 -20.032  1.00  0.00
ATOM    910  CB  SER B  64      18.552   1.494 -19.010  1.00  0.00
ATOM    911  OG  SER B  64      18.169   2.729 -19.552  1.00  0.00
ATOM    917  N   THR B  65      20.812   -.375 -18.745  1.00  0.00
ATOM    918  CA  THR B  65      21.248  -1.406 -18.180  1.00  0.00
ATOM    919  C   THR B  65      20.894  -1.032 -16.809  1.00  0.00
ATOM    920  O   THR B  65      21.133    .077 -16.272  1.00  0.00
ATOM    921  CB  THR B  65      22.751  -1.636 -18.422  1.00  0.00
ATOM    922  OG1 THR B  65      22.988  -1.825 -19.823  1.00  0.00
ATOM    923  CG2 THR B  65      23.232  -2.862 -17.661  1.00  0.00
ATOM    931  N   CYS B  66      20.312  -2.016 -16.244  1.00  0.00
ATOM    932  CA  CYS B  66      19.778  -1.968 -15.017  1.00  0.00
ATOM    933  C   CYS B  66      20.172  -3.047 -14.253  1.00  0.00
ATOM    934  O   CYS B  66      19.889  -4.169 -14.579  1.00  0.00
ATOM    935  CB  CYS B  66      18.251  -1.943 -15.090  1.00  0.00
ATOM    936  SG  CYS B  66      17.435  -1.938 -13.476  1.00  0.00
ATOM    942  N   THR B  67      20.557  -2.765 -13.195  1.00  0.00
ATOM    943  CA  THR B  67      20.899  -4.016 -12.444  1.00  0.00
ATOM    944  C   THR B  67      20.277  -3.687 -11.215  1.00  0.00
ATOM    945  O   THR B  67      20.100  -2.615 -10.611  1.00  0.00
ATOM    946  CB  THR B  67      22.398  -4.307 -12.247  1.00  0.00
ATOM    947  OG1 THR B  67      22.963  -3.337 -11.357  1.00  0.00
ATOM    948  CG2 THR B  67      23.130  -4.255 -13.580  1.00  0.00
ATOM    956  N   GLY B  68      20.090  -4.736 -10.618  1.00  0.00
ATOM    957  CA  GLY B  68      19.424  -4.482  -9.512  1.00  0.00
ATOM    958  C   GLY B  68      19.299  -5.742  -8.933  1.00  0.00
ATOM    959  O   GLY B  68      19.642  -6.842  -9.428  1.00  0.00
ATOM    963  N   THR B  69      18.746  -5.545  -7.836  1.00  0.00
ATOM    964  CA  THR B  69      18.650  -6.706  -6.906  1.00  0.00
ATOM    965  C   THR B  69      17.486  -6.533  -5.955  1.00  0.00
ATOM    966  O   THR B  69      16.918  -5.416  -5.613  1.00  0.00
ATOM    967  CB  THR B  69      19.942  -6.897  -6.090  1.00  0.00
ATOM    968  OG1 THR B  69      19.897  -8.156  -5.405  1.00  0.00
ATOM    969  CG2 THR B  69      20.102  -5.777  -5.074  1.00  0.00
ATOM    977  N   SER B  70      17.191  -7.585  -5.283  1.00  0.00
ATOM    978  CA  SER B  70      16.106  -7.295  -4.315  1.00  0.00
ATOM    979  C   SER B  70      16.445  -7.914  -3.110  1.00  0.00
ATOM    980  O   SER B  70      17.112  -8.970  -3.022  1.00  0.00
ATOM    981  CB  SER B  70      14.751  -7.812  -4.759  1.00  0.00
ATOM    982  OG  SER B  70      14.739  -9.212  -4.806  1.00  0.00
ATOM    988  N   SER B  71      15.761  -7.255  -2.174  1.00  0.00
ATOM    989  CA  SER B  71      15.793  -7.793   -.815  1.00  0.00
ATOM    990  C   SER B  71      14.801  -7.470    .088  1.00  0.00
ATOM    991  O   SER B  71      14.296  -6.424    .527  1.00  0.00
ATOM    992  CB  SER B  71      17.084  -7.398   -.126  1.00  0.00
ATOM    993  OG  SER B  71      17.130  -7.901   1.181  1.00  0.00
ATOM    999  N   GLY B  72      14.041  -8.476    .200  1.00  0.00
ATOM   1000  CA  GLY B  72      13.153  -8.101   1.176  1.00  0.00
ATOM   1001  C   GLY B  72      12.227  -7.062    .522  1.00  0.00
ATOM   1002  O   GLY B  72      11.659  -7.268   -.571  1.00  0.00
ATOM   1006  N   ASN B  73      12.141  -5.916   1.241  1.00  0.00
ATOM   1007  CA  ASN B  73      11.320  -4.768    .693  1.00  0.00
ATOM   1008  C   ASN B  73      12.174  -3.595   -.158  1.00  0.00
ATOM   1009  O   ASN B  73      11.875  -2.425   -.435  1.00  0.00
ATOM   1010  CB  ASN B  73      10.560  -4.150   1.852  1.00  0.00
ATOM   1011  CG  ASN B  73      11.470  -3.529   2.875  1.00  0.00
ATOM   1012  OD1 ASN B  73      12.671  -3.823   2.915  1.00  0.00
ATOM   1013  ND2 ASN B  73      10.923  -2.675   3.702  1.00  0.00
ATOM   1020  N   LYS B  74      13.388  -3.800   -.460  1.00  0.00
ATOM   1021  CA  LYS B  74      14.198  -2.720  -1.102  1.00  0.00
ATOM   1022  C   LYS B  74      14.625  -3.110  -2.523  1.00  0.00
ATOM   1023  O   LYS B  74      15.038  -4.244  -2.935  1.00  0.00
ATOM   1024  CB  LYS B  74      15.436  -2.397   -.264  1.00  0.00
ATOM   1025  CG  LYS B  74      15.134  -1.747   1.080  1.00  0.00
ATOM   1026  CD  LYS B  74      16.413  -1.337   1.795  1.00  0.00
ATOM   1027  CE  LYS B  74      16.112   -.654   3.121  1.00  0.00
ATOM   1028  NZ  LYS B  74      17.353   -.219   3.818  1.00  0.00
ATOM   1042  N   VAL B  75      14.435  -2.127  -3.380  1.00  0.00
ATOM   1043  CA  VAL B  75      14.873  -2.429  -4.672  1.00  0.00
ATOM   1044  C   VAL B  75      15.993  -1.416  -5.131  1.00  0.00
ATOM   1045  O   VAL B  75      16.182   -.237  -4.932  1.00  0.00
ATOM   1046  CB  VAL B  75      13.664  -2.392  -5.625  1.00  0.00
ATOM   1047  CG1 VAL B  75      14.079  -2.812  -7.027  1.00  0.00
ATOM   1048  CG2 VAL B  75      12.560  -3.294  -5.096  1.00  0.00
ATOM   1058  N   ASN B  76      17.011  -2.049  -5.694  1.00  0.00
ATOM   1059  CA  ASN B  76      18.168  -1.108  -6.062  1.00  0.00
ATOM   1060  C   ASN B  76      18.418  -1.029  -7.557  1.00  0.00
ATOM   1061  O   ASN B  76      18.657  -2.178  -8.110  1.00  0.00
ATOM   1062  CB  ASN B  76      19.456  -1.518  -5.372  1.00  0.00
ATOM   1063  CG  ASN B  76      20.571   -.536  -5.599  1.00  0.00
ATOM   1064  OD1 ASN B  76      20.601    .165  -6.617  1.00  0.00
ATOM   1065  ND2 ASN B  76      21.491   -.471  -4.669  1.00  0.00
ATOM   1072  N   LEU B  77      18.358    .134  -8.251  1.00  0.00
ATOM   1073  CA  LEU B  77      18.535    .139  -9.636  1.00  0.00
ATOM   1074  C   LEU B  77      19.894    .785 -10.004  1.00  0.00
ATOM   1075  O   LEU B  77      20.379   1.836  -9.641  1.00  0.00
ATOM   1076  CB  LEU B  77      17.368    .891 -10.289  1.00  0.00
ATOM   1077  CG  LEU B  77      15.965    .429  -9.876  1.00  0.00
ATOM   1078  CD1 LEU B  77      14.920   1.295 -10.567  1.00  0.00
ATOM   1079  CD2 LEU B  77      15.785  -1.038 -10.239  1.00  0.00
ATOM   1091  N   THR B  78      20.665    .081 -10.711  1.00  0.00
ATOM   1092  CA  THR B  78      21.846    .697 -11.080  1.00  0.00
ATOM   1093  C   THR B  78      21.849    .986 -12.500  1.00  0.00
ATOM   1094  O   THR B  78      21.538    .096 -13.341  1.00  0.00
ATOM   1095  CB  THR B  78      23.064   -.173 -10.719  1.00  0.00
ATOM   1096  OG1 THR B  78      23.130   -.342  -9.297  1.00  0.00
ATOM   1097  CG2 THR B  78      24.348    .479 -11.208  1.00  0.00
ATOM   1105  N   ILE B  79      22.168   2.386 -12.767  1.00  0.00
ATOM   1106  CA  ILE B  79      22.204   2.759 -14.109  1.00  0.00
ATOM   1107  C   ILE B  79      23.605   3.045 -14.692  1.00  0.00
ATOM   1108  O   ILE B  79      24.456   3.799 -14.185  1.00  0.00
ATOM   1109  CB  ILE B  79      21.302   3.994 -14.285  1.00  0.00
ATOM   1110  CG1 ILE B  79      19.971   3.793 -13.556  1.00  0.00
ATOM   1111  CG2 ILE B  79      21.067   4.274 -15.762  1.00  0.00
ATOM   1112  CD1 ILE B  79      19.164   2.624 -14.070  1.00  0.00
ATOM   1124  N   GLN B  80      23.948   2.312 -15.812  1.00  0.00
ATOM   1125  CA  GLN B  80      25.316   2.614 -16.229  1.00  0.00
ATOM   1126  C   GLN B  80      25.404   3.436 -17.558  1.00  0.00
ATOM   1127  O   GLN B  80      24.597   3.199 -18.467  1.00  0.00
ATOM   1128  CB  GLN B  80      26.096   1.305 -16.372  1.00  0.00
ATOM   1129  CG  GLN B  80      26.223    .510 -15.083  1.00  0.00
ATOM   1130  CD  GLN B  80      26.997   -.780 -15.272  1.00  0.00
ATOM   1131  OE1 GLN B  80      26.991  -1.371 -16.356  1.00  0.00
ATOM   1132  NE2 GLN B  80      27.668  -1.226 -14.217  1.00  0.00
ATOM   1141  N   GLY B  81      26.343   4.325 -17.688  1.00  0.00
ATOM   1142  CA  GLY B  81      26.732   5.145 -18.846  1.00  0.00
ATOM   1143  C   GLY B  81      25.773   6.262 -19.115  1.00  0.00
ATOM   1144  O   GLY B  81      25.488   6.641 -20.256  1.00  0.00
ATOM   1148  N   LEU B  82      25.268   6.761 -18.074  1.00  0.00
ATOM   1149  CA  LEU B  82      24.345   7.824 -18.024  1.00  0.00
ATOM   1150  C   LEU B  82      25.106   8.971 -18.690  1.00  0.00
ATOM   1151  O   LEU B  82      26.318   9.069 -18.529  1.00  0.00
ATOM   1152  CB  LEU B  82      23.933   8.152 -16.583  1.00  0.00
ATOM   1153  CG  LEU B  82      22.728   7.373 -16.042  1.00  0.00
ATOM   1154  CD1 LEU B  82      22.622   7.582 -14.538  1.00  0.00
ATOM   1155  CD2 LEU B  82      21.464   7.837 -16.749  1.00  0.00
ATOM   1167  N   ARG B  83      24.475   9.788 -19.384  1.00  0.00
ATOM   1168  CA  ARG B  83      25.014  10.944 -20.077  1.00  0.00
ATOM   1169  C   ARG B  83      24.489  12.118 -19.347  1.00  0.00
ATOM   1170  O   ARG B  83      23.534  11.919 -18.611  1.00  0.00
ATOM   1171  CB  ARG B  83      24.594  11.001 -21.539  1.00  0.00
ATOM   1172  CG  ARG B  83      25.109   9.857 -22.397  1.00  0.00
ATOM   1173  CD  ARG B  83      24.633   9.964 -23.800  1.00  0.00
ATOM   1174  NE  ARG B  83      23.194   9.778 -23.900  1.00  0.00
ATOM   1175  CZ  ARG B  83      22.471   9.990 -25.017  1.00  0.00
ATOM   1176  NH1 ARG B  83      23.065  10.393 -26.118  1.00  0.00
ATOM   1177  NH2 ARG B  83      21.165   9.791 -25.006  1.00  0.00
ATOM   1191  N   ALA B  84      25.114  13.296 -19.548  1.00  0.00
ATOM   1192  CA  ALA B  84      24.804  14.495 -18.838  1.00  0.00
ATOM   1193  C   ALA B  84      23.390  14.961 -18.975  1.00  0.00
ATOM   1194  O   ALA B  84      22.708  15.148 -17.916  1.00  0.00
ATOM   1195  CB  ALA B  84      25.845  15.709 -19.377  1.00  0.00
ATOM   1201  N   MET B  85      22.873  14.720 -20.076  1.00  0.00
ATOM   1202  CA  MET B  85      21.612  15.073 -20.538  1.00  0.00
ATOM   1203  C   MET B  85      20.527  14.194 -19.952  1.00  0.00
ATOM   1204  O   MET B  85      19.348  14.428 -20.169  1.00  0.00
ATOM   1205  CB  MET B  85      21.608  15.012 -22.065  1.00  0.00
ATOM   1206  CG  MET B  85      22.515  16.033 -22.738  1.00  0.00
ATOM   1207  SD  MET B  85      22.089  17.732 -22.307  1.00  0.00
ATOM   1208  CE  MET B  85      20.497  17.896 -23.111  1.00  0.00
ATOM   1218  N   ASP B  86      20.944  13.151 -19.201  1.00  0.00
ATOM   1219  CA  ASP B  86      20.048  12.155 -18.631  1.00  0.00
ATOM   1220  C   ASP B  86      19.560  12.521 -17.280  1.00  0.00
ATOM   1221  O   ASP B  86      18.795  11.765 -16.665  1.00  0.00
ATOM   1222  CB  ASP B  86      20.741  10.793 -18.549  1.00  0.00
ATOM   1223  CG  ASP B  86      21.015  10.184 -19.918  1.00  0.00
ATOM   1224  OD1 ASP B  86      20.383  10.590 -20.864  1.00  0.00
ATOM   1225  OD2 ASP B  86      21.854   9.320 -20.004  1.00  0.00
ATOM   1230  N   THR B  87      19.927  13.687 -16.898  1.00  0.00
ATOM   1231  CA  THR B  87      19.612  14.321 -15.676  1.00  0.00
ATOM   1232  C   THR B  87      18.118  14.469 -15.614  1.00  0.00
ATOM   1233  O   THR B  87      17.426  14.653 -16.608  1.00  0.00
ATOM   1234  CB  THR B  87      20.307  15.689 -15.547  1.00  0.00
ATOM   1235  OG1 THR B  87      20.047  16.239 -14.249  1.00  0.00
ATOM   1236  CG2 THR B  87      19.799  16.648 -16.612  1.00  0.00
ATOM   1244  N   GLY B  88      17.585  14.258 -14.375  1.00  0.00
ATOM   1245  CA  GLY B  88      16.168  14.351 -14.109  1.00  0.00
ATOM   1246  C   GLY B  88      15.275  13.628 -13.116  1.00  0.00
ATOM   1247  O   GLY B  88      15.638  13.089 -12.044  1.00  0.00
ATOM   1251  N   LEU B  89      13.988  13.799 -13.262  1.00  0.00
ATOM   1252  CA  LEU B  89      13.392  13.198 -12.117  1.00  0.00
ATOM   1253  C   LEU B  89      13.105  11.672 -12.277  1.00  0.00
ATOM   1254  O   LEU B  89      12.583  11.121 -13.252  1.00  0.00
ATOM   1255  CB  LEU B  89      12.093  13.951 -11.802  1.00  0.00
ATOM   1256  CG  LEU B  89      12.250  15.233 -10.976  1.00  0.00
ATOM   1257  CD1 LEU B  89      13.075  16.245 -11.760  1.00  0.00
ATOM   1258  CD2 LEU B  89      10.876  15.792 -10.638  1.00  0.00
ATOM   1270  N   TYR B  90      13.497  10.880 -11.330  1.00  0.00
ATOM   1271  CA  TYR B  90      13.144   9.508 -11.531  1.00  0.00
ATOM   1272  C   TYR B  90      12.108   9.090 -10.486  1.00  0.00
ATOM   1273  O   TYR B  90      11.915   9.384  -9.305  1.00  0.00
ATOM   1274  CB  TYR B  90      14.388   8.619 -11.465  1.00  0.00
ATOM   1275  CG  TYR B  90      15.336   8.808 -12.628  1.00  0.00
ATOM   1276  CD1 TYR B  90      16.035   9.998 -12.766  1.00  0.00
ATOM   1277  CD2 TYR B  90      15.507   7.792 -13.556  1.00  0.00
ATOM   1278  CE1 TYR B  90      16.901  10.171 -13.828  1.00  0.00
ATOM   1279  CE2 TYR B  90      16.373   7.965 -14.618  1.00  0.00
ATOM   1280  CZ  TYR B  90      17.068   9.149 -14.756  1.00  0.00
ATOM   1281  OH  TYR B  90      17.931   9.321 -15.814  1.00  0.00
ATOM   1291  N   ILE B  91      11.181   8.361 -10.995  1.00  0.00
ATOM   1292  CA  ILE B  91      10.157   7.869 -10.089  1.00  0.00
ATOM   1293  C   ILE B  91      10.168   6.286 -10.004  1.00  0.00
ATOM   1294  O   ILE B  91      10.643   5.526 -10.924  1.00  0.00
ATOM   1295  CB  ILE B  91       8.774   8.372 -10.541  1.00  0.00
ATOM   1296  CG1 ILE B  91       8.718   9.901 -10.487  1.00  0.00
ATOM   1297  CG2 ILE B  91       7.679   7.765  -9.678  1.00  0.00
ATOM   1298  CD1 ILE B  91       7.495  10.492 -11.149  1.00  0.00
ATOM   1310  N   CYS B  92       9.910   5.735  -8.918  1.00  0.00
ATOM   1311  CA  CYS B  92       9.844   4.314  -8.772  1.00  0.00
ATOM   1312  C   CYS B  92       8.442   3.782  -8.591  1.00  0.00
ATOM   1313  O   CYS B  92       7.652   4.326  -7.769  1.00  0.00
ATOM   1314  CB  CYS B  92      10.695   3.882  -7.577  1.00  0.00
ATOM   1315  SG  CYS B  92      11.086   2.116  -7.549  1.00  0.00
ATOM   1321  N   LYS B  93       8.147   2.615  -9.199  1.00  0.00
ATOM   1322  CA  LYS B  93       6.770   2.124  -9.025  1.00  0.00
ATOM   1323  C   LYS B  93       6.862    .604  -8.729  1.00  0.00
ATOM   1324  O   LYS B  93       7.393   -.292  -9.361  1.00  0.00
ATOM   1325  CB  LYS B  93       5.916   2.399 -10.263  1.00  0.00
ATOM   1326  CG  LYS B  93       4.482   1.897 -10.163  1.00  0.00
ATOM   1327  CD  LYS B  93       3.724   2.124 -11.463  1.00  0.00
ATOM   1328  CE  LYS B  93       2.291   1.621 -11.365  1.00  0.00
ATOM   1329  NZ  LYS B  93       1.561   1.768 -12.653  1.00  0.00
ATOM   1343  N   VAL B  94       5.992    .170  -7.751  1.00  0.00
ATOM   1344  CA  VAL B  94       5.935  -1.179  -7.578  1.00  0.00
ATOM   1345  C   VAL B  94       4.481  -1.815  -7.853  1.00  0.00
ATOM   1346  O   VAL B  94       3.454  -1.008  -7.478  1.00  0.00
ATOM   1347  CB  VAL B  94       6.409  -1.458  -6.139  1.00  0.00
ATOM   1348  CG1 VAL B  94       5.469   -.809  -5.133  1.00  0.00
ATOM   1349  CG2 VAL B  94       6.498  -2.958  -5.904  1.00  0.00
ATOM   1359  N   GLU B  95       4.498  -3.090  -8.431  1.00  0.00
ATOM   1360  CA  GLU B  95       3.252  -3.713  -8.602  1.00  0.00
ATOM   1361  C   GLU B  95       3.234  -5.144  -8.110  1.00  0.00
ATOM   1362  O   GLU B  95       4.185  -5.974  -8.191  1.00  0.00
ATOM   1363  CB  GLU B  95       2.862  -3.659 -10.081  1.00  0.00
ATOM   1364  CG  GLU B  95       2.596  -2.257 -10.610  1.00  0.00
ATOM   1365  CD  GLU B  95       2.164  -2.248 -12.050  1.00  0.00
ATOM   1366  OE1 GLU B  95       2.154  -3.293 -12.655  1.00  0.00
ATOM   1367  OE2 GLU B  95       1.843  -1.193 -12.546  1.00  0.00
ATOM   1374  N   LEU B  96       2.227  -5.542  -7.413  1.00  0.00
ATOM   1375  CA  LEU B  96       2.242  -6.930  -7.014  1.00  0.00
ATOM   1376  C   LEU B  96       1.276  -7.869  -7.984  1.00  0.00
ATOM   1377  O   LEU B  96        .195  -7.730  -8.606  1.00  0.00
ATOM   1378  CB  LEU B  96       1.806  -7.000  -5.545  1.00  0.00
ATOM   1379  CG  LEU B  96       2.731  -6.300  -4.542  1.00  0.00
ATOM   1380  CD1 LEU B  96       2.063  -6.262  -3.174  1.00  0.00
ATOM   1381  CD2 LEU B  96       4.062  -7.035  -4.480  1.00  0.00
ATOM   1393  N   MET B  97       1.674  -9.031  -8.096  1.00  0.00
ATOM   1394  CA  MET B  97        .860  -9.970  -9.025  1.00  0.00
ATOM   1395  C   MET B  97        .708 -11.334  -8.632  1.00  0.00
ATOM   1396  O   MET B  97       1.553 -12.236  -8.891  1.00  0.00
ATOM   1397  CB  MET B  97       1.455 -10.020 -10.431  1.00  0.00
ATOM   1398  CG  MET B  97       1.434  -8.691 -11.172  1.00  0.00
ATOM   1399  SD  MET B  97       2.302  -8.760 -12.751  1.00  0.00
ATOM   1400  CE  MET B  97       4.006  -8.768 -12.201  1.00  0.00
ATOM   1410  N   TYR B  98       -.091 -11.409  -8.092  1.00  0.00
ATOM   1411  CA  TYR B  98       -.640 -12.594  -7.655  1.00  0.00
ATOM   1412  C   TYR B  98      -2.018 -12.458  -7.154  1.00  0.00
ATOM   1413  O   TYR B  98      -2.934 -12.005  -7.911  1.00  0.00
ATOM   1414  CB  TYR B  98        .259 -13.197  -6.573  1.00  0.00
ATOM   1415  CG  TYR B  98        .865 -12.170  -5.642  1.00  0.00
ATOM   1416  CD1 TYR B  98        .049 -11.440  -4.789  1.00  0.00
ATOM   1417  CD2 TYR B  98       2.236 -11.959  -5.640  1.00  0.00
ATOM   1418  CE1 TYR B  98        .603 -10.502  -3.939  1.00  0.00
ATOM   1419  CE2 TYR B  98       2.789 -11.021  -4.790  1.00  0.00
ATOM   1420  CZ  TYR B  98       1.978 -10.295  -3.942  1.00  0.00
ATOM   1421  OH  TYR B  98       2.529  -9.361  -3.095  1.00  0.00
ATOM   1431  N   PRO B  99      -2.336 -13.007  -6.006  1.00  0.00
ATOM   1432  CA  PRO B  99      -3.573 -12.438  -5.923  1.00  0.00
ATOM   1433  C   PRO B  99      -3.087 -11.174  -6.371  1.00  0.00
ATOM   1434  O   PRO B  99      -2.005 -10.645  -6.198  1.00  0.00
ATOM   1435  CB  PRO B  99      -4.011 -12.482  -4.456  1.00  0.00
ATOM   1436  CG  PRO B  99      -3.360 -13.710  -3.917  1.00  0.00
ATOM   1437  CD  PRO B  99      -2.045 -13.788  -4.647  1.00  0.00
ATOM   1445  N   PRO B 100      -4.384 -10.604  -6.770  1.00  0.00
ATOM   1446  CA  PRO B 100      -4.909  -9.483  -7.726  1.00  0.00
ATOM   1447  C   PRO B 100      -4.204  -8.445  -7.243  1.00  0.00
ATOM   1448  O   PRO B 100      -4.152  -7.918  -6.131  1.00  0.00
ATOM   1449  CB  PRO B 100      -6.412  -9.290  -7.496  1.00  0.00
ATOM   1450  CG  PRO B 100      -6.953 -10.677  -7.436  1.00  0.00
ATOM   1451  CD  PRO B 100      -5.835 -11.490  -6.840  1.00  0.00
ATOM   1459  N   PRO B 101      -3.850  -8.041  -8.383  1.00  0.00
ATOM   1460  CA  PRO B 101      -2.873  -7.081  -8.461  1.00  0.00
ATOM   1461  C   PRO B 101      -3.089  -5.967  -7.719  1.00  0.00
ATOM   1462  O   PRO B 101      -4.127  -5.246  -7.721  1.00  0.00
ATOM   1463  CB  PRO B 101      -2.861  -6.717  -9.949  1.00  0.00
ATOM   1464  CG  PRO B 101      -3.040  -8.022 -10.646  1.00  0.00
ATOM   1465  CD  PRO B 101      -3.976  -8.797  -9.757  1.00  0.00
ATOM   1473  N   TYR B 102      -2.046  -5.609  -7.102  1.00  0.00
ATOM   1474  CA  TYR B 102      -2.383  -4.602  -6.321  1.00  0.00
ATOM   1475  C   TYR B 102      -1.519  -3.541  -6.927  1.00  0.00
ATOM   1476  O   TYR B 102       -.286  -3.468  -7.154  1.00  0.00
ATOM   1477  CB  TYR B 102      -2.104  -4.890  -4.844  1.00  0.00
ATOM   1478  CG  TYR B 102      -2.911  -6.040  -4.283  1.00  0.00
ATOM   1479  CD1 TYR B 102      -2.286  -7.239  -3.974  1.00  0.00
ATOM   1480  CD2 TYR B 102      -4.275  -5.896  -4.078  1.00  0.00
ATOM   1481  CE1 TYR B 102      -3.022  -8.290  -3.461  1.00  0.00
ATOM   1482  CE2 TYR B 102      -5.011  -6.946  -3.566  1.00  0.00
ATOM   1483  CZ  TYR B 102      -4.390  -8.139  -3.258  1.00  0.00
ATOM   1484  OH  TYR B 102      -5.123  -9.185  -2.748  1.00  0.00
ATOM   1494  N   TYR B 103      -2.039  -2.478  -6.713  1.00  0.00
ATOM   1495  CA  TYR B 103      -1.435  -1.395  -7.266  1.00  0.00
ATOM   1496  C   TYR B 103      -1.003   -.435  -6.413  1.00  0.00
ATOM   1497  O   TYR B 103      -1.682   -.304  -5.368  1.00  0.00
ATOM   1498  CB  TYR B 103      -2.374   -.730  -8.275  1.00  0.00
ATOM   1499  CG  TYR B 103      -2.745  -1.620  -9.442  1.00  0.00
ATOM   1500  CD1 TYR B 103      -3.870  -2.428  -9.368  1.00  0.00
ATOM   1501  CD2 TYR B 103      -1.960  -1.627 -10.585  1.00  0.00
ATOM   1502  CE1 TYR B 103      -4.208  -3.240 -10.433  1.00  0.00
ATOM   1503  CE2 TYR B 103      -2.298  -2.439 -11.650  1.00  0.00
ATOM   1504  CZ  TYR B 103      -3.417  -3.243 -11.576  1.00  0.00
ATOM   1505  OH  TYR B 103      -3.754  -4.052 -12.637  1.00  0.00
ATOM   1515  N   VAL B 104       -.110    .234  -6.927  1.00  0.00
ATOM   1516  CA  VAL B 104        .134   1.041  -6.066  1.00  0.00
ATOM   1517  C   VAL B 104        .222   2.543  -6.201  1.00  0.00
ATOM   1518  O   VAL B 104        .578   2.867  -7.262  1.00  0.00
ATOM   1519  CB  VAL B 104       1.461    .460  -5.544  1.00  0.00
ATOM   1520  CG1 VAL B 104       1.912   1.202  -4.295  1.00  0.00
ATOM   1521  CG2 VAL B 104       1.299  -1.025  -5.259  1.00  0.00
ATOM   1531  N   GLY B 105        .090   3.322  -5.284  1.00  0.00
ATOM   1532  CA  GLY B 105        .253   4.509  -6.016  1.00  0.00
ATOM   1533  C   GLY B 105       1.851   4.536  -6.033  1.00  0.00
ATOM   1534  O   GLY B 105       2.497   3.521  -6.115  1.00  0.00
ATOM   1538  N   MET B 106       2.340   5.698  -6.206  1.00  0.00
ATOM   1539  CA  MET B 106       3.555   6.384  -6.736  1.00  0.00
ATOM   1540  C   MET B 106       4.047   7.128  -5.553  1.00  0.00
ATOM   1541  O   MET B 106       3.311   7.531  -4.628  1.00  0.00
ATOM   1542  CB  MET B 106       3.266   7.318  -7.909  1.00  0.00
ATOM   1543  CG  MET B 106       2.452   6.688  -9.031  1.00  0.00
ATOM   1544  SD  MET B 106       3.285   5.277  -9.786  1.00  0.00
ATOM   1545  CE  MET B 106       4.654   6.091 -10.604  1.00  0.00
ATOM   1555  N   GLY B 107       5.281   7.247  -5.620  1.00  0.00
ATOM   1556  CA  GLY B 107       6.118   7.839  -4.715  1.00  0.00
ATOM   1557  C   GLY B 107       6.253   9.164  -5.337  1.00  0.00
ATOM   1558  O   GLY B 107       5.677   9.501  -6.345  1.00  0.00
ATOM   1562  N   ASN B 108       7.088   9.831  -4.723  1.00  0.00
ATOM   1563  CA  ASN B 108       7.707  11.071  -4.930  1.00  0.00
ATOM   1564  C   ASN B 108       8.856  10.693  -5.733  1.00  0.00
ATOM   1565  O   ASN B 108       9.364   9.570  -5.639  1.00  0.00
ATOM   1566  CB  ASN B 108       8.093  11.776  -3.642  1.00  0.00
ATOM   1567  CG  ASN B 108       6.898  12.205  -2.838  1.00  0.00
ATOM   1568  OD1 ASN B 108       5.940  12.771  -3.378  1.00  0.00
ATOM   1569  ND2 ASN B 108       6.934  11.947  -1.555  1.00  0.00
ATOM   1576  N   GLY B 109       9.316  11.621  -6.487  1.00  0.00
ATOM   1577  CA  GLY B 109      10.480  11.298  -7.245  1.00  0.00
ATOM   1578  C   GLY B 109      11.771  11.469  -6.521  1.00  0.00
ATOM   1579  O   GLY B 109      11.820  12.005  -5.418  1.00  0.00
ATOM   1583  N   THR B 110      12.811  11.160  -7.241  1.00  0.00
ATOM   1584  CA  THR B 110      14.159  11.510  -6.908  1.00  0.00
ATOM   1585  C   THR B 110      14.868  12.300  -8.074  1.00  0.00
ATOM   1586  O   THR B 110      14.620  12.381  -9.256  1.00  0.00
ATOM   1587  CB  THR B 110      14.952  10.238  -6.553  1.00  0.00
ATOM   1588  OG1 THR B 110      14.418   9.658  -5.356  1.00  0.00
ATOM   1589  CG2 THR B 110      16.421  10.568  -6.340  1.00  0.00
ATOM   1597  N   GLN B 111      15.797  13.156  -7.721  1.00  0.00
ATOM   1598  CA  GLN B 111      16.373  13.848  -8.811  1.00  0.00
ATOM   1599  C   GLN B 111      17.681  13.349  -9.140  1.00  0.00
ATOM   1600  O   GLN B 111      18.290  13.382  -8.149  1.00  0.00
ATOM   1601  CB  GLN B 111      16.468  15.347  -8.516  1.00  0.00
ATOM   1602  CG  GLN B 111      15.125  16.030  -8.323  1.00  0.00
ATOM   1603  CD  GLN B 111      15.266  17.513  -8.034  1.00  0.00
ATOM   1604  OE1 GLN B 111      16.282  17.960  -7.494  1.00  0.00
ATOM   1605  NE2 GLN B 111      14.245  18.284  -8.391  1.00  0.00
ATOM   1614  N   ILE B 112      18.021  12.997 -10.382  1.00  0.00
ATOM   1615  CA  ILE B 112      19.365  12.499 -10.590  1.00  0.00
ATOM   1616  C   ILE B 112      20.145  13.520 -11.446  1.00  0.00
ATOM   1617  O   ILE B 112      19.794  14.182 -12.434  1.00  0.00
ATOM   1618  CB  ILE B 112      19.347  11.121 -11.276  1.00  0.00
ATOM   1619  CG1 ILE B 112      18.705  10.077 -10.359  1.00  0.00
ATOM   1620  CG2 ILE B 112      20.757  10.700 -11.661  1.00  0.00
ATOM   1621  CD1 ILE B 112      18.655   8.688 -10.956  1.00  0.00
ATOM   1633  N   TYR B 113      21.339  13.832 -10.916  1.00  0.00
ATOM   1634  CA  TYR B 113      22.068  14.863 -11.603  1.00  0.00
ATOM   1635  C   TYR B 113      23.210  14.343 -12.138  1.00  0.00
ATOM   1636  O   TYR B 113      23.833  13.967 -11.186  1.00  0.00
ATOM   1637  CB  TYR B 113      22.448  16.033 -10.694  1.00  0.00
ATOM   1638  CG  TYR B 113      21.268  16.874 -10.256  1.00  0.00
ATOM   1639  CD1 TYR B 113      20.491  16.470  -9.180  1.00  0.00
ATOM   1640  CD2 TYR B 113      20.965  18.047 -10.930  1.00  0.00
ATOM   1641  CE1 TYR B 113      19.414  17.238  -8.780  1.00  0.00
ATOM   1642  CE2 TYR B 113      19.888  18.814 -10.530  1.00  0.00
ATOM   1643  CZ  TYR B 113      19.114  18.413  -9.460  1.00  0.00
ATOM   1644  OH  TYR B 113      18.042  19.177  -9.062  1.00  0.00
ATOM   1654  N   VAL B 114      23.487  14.431 -13.378  1.00  0.00
ATOM   1655  CA  VAL B 114      24.681  13.853 -13.921  1.00  0.00
ATOM   1656  C   VAL B 114      25.639  14.953 -14.237  1.00  0.00
ATOM   1657  O   VAL B 114      25.260  15.920 -14.835  1.00  0.00
ATOM   1658  CB  VAL B 114      24.375  13.041 -15.193  1.00  0.00
ATOM   1659  CG1 VAL B 114      25.637  12.368 -15.712  1.00  0.00
ATOM   1660  CG2 VAL B 114      23.294  12.010 -14.903  1.00  0.00
ATOM   1670  N   ILE B 115      26.886  14.754 -13.683  1.00  0.00
ATOM   1671  CA  ILE B 115      27.887  15.852 -13.870  1.00  0.00
ATOM   1672  C   ILE B 115      29.104  15.506 -14.634  1.00  0.00
ATOM   1673  O   ILE B 115      29.778  14.528 -14.341  1.00  0.00
ATOM   1674  CB  ILE B 115      28.359  16.401 -12.511  1.00  0.00
ATOM   1675  CG1 ILE B 115      27.176  16.979 -11.729  1.00  0.00
ATOM   1676  CG2 ILE B 115      29.437  17.455 -12.708  1.00  0.00
ATOM   1677  CD1 ILE B 115      27.503  17.327 -10.295  1.00  0.00
ATOM   1689  N   ASP B 116      29.358  16.328 -15.614  1.00  0.00
ATOM   1690  CA  ASP B 116      30.552  16.063 -16.271  1.00  0.00
ATOM   1691  C   ASP B 116      31.678  16.570 -15.395  1.00  0.00
ATOM   1692  O   ASP B 116      31.575  17.669 -14.864  1.00  0.00
ATOM   1693  CB  ASP B 116      30.568  16.730 -17.649  1.00  0.00
ATOM   1694  CG  ASP B 116      29.702  16.004 -18.669  1.00  0.00
ATOM   1695  OD1 ASP B 116      29.313  14.891 -18.404  1.00  0.00
ATOM   1696  OD2 ASP B 116      29.437  16.569 -19.703  1.00  0.00
ATOM   1701  N   PRO B 117      32.749  15.870 -15.233  1.00  0.00
ATOM   1702  CA  PRO B 117      33.900  16.318 -14.422  1.00  0.00
ATOM   1703  C   PRO B 117      34.480  17.386 -15.128  1.00  0.00
ATOM   1704  O   PRO B 117      34.480  17.368 -16.358  1.00  0.00
ATOM   1705  CB  PRO B 117      34.855  15.123 -14.344  1.00  0.00
ATOM   1706  CG  PRO B 117      34.538  14.322 -15.561  1.00  0.00
ATOM   1707  CD  PRO B 117      33.053  14.486 -15.741  1.00  0.00
ATOM   1715  N   GLU B 118      35.004  18.217 -14.440  1.00  0.00
ATOM   1716  CA  GLU B 118      35.513  19.235 -15.176  1.00  0.00
ATOM   1717  C   GLU B 118      36.672  18.596 -15.786  1.00  0.00
ATOM   1718  O   GLU B 118      37.274  17.658 -15.247  1.00  0.00
ATOM   1719  CB  GLU B 118      35.885  20.450 -14.323  1.00  0.00
ATOM   1720  CG  GLU B 118      34.699  21.153 -13.679  1.00  0.00
ATOM   1721  CD  GLU B 118      35.100  22.362 -12.879  1.00  0.00
ATOM   1722  OE1 GLU B 118      36.275  22.617 -12.771  1.00  0.00
ATOM   1723  OE2 GLU B 118      34.229  23.031 -12.375  1.00  0.00
ATOM   1730  N   PRO B 119      36.981  19.115 -16.974  1.00  0.00
ATOM   1731  CA  PRO B 119      38.030  18.606 -17.762  1.00  0.00
ATOM   1732  C   PRO B 119      39.230  19.129 -17.057  1.00  0.00
ATOM   1733  O   PRO B 119      40.198  19.338 -17.729  1.00  0.00
ATOM   1734  OXT PRO B 119      39.195  19.319 -15.873  1.00  0.00
ATOM   1735  CB  PRO B 119      37.822  19.218 -19.151  1.00  0.00
ATOM   1736  CG  PRO B 119      37.102  20.495 -18.883  1.00  0.00
ATOM   1737  CD  PRO B 119      36.228  20.191 -17.695  1.00  0.00
ATOM      1  N   GLN A   1       6.060   5.885 -28.131  1.00  0.00
ATOM      2  CA  GLN A   1       4.855   5.439 -27.465  1.00  0.00
ATOM      3  C   GLN A   1       3.637   6.248 -27.901  1.00  0.00
ATOM      4  O   GLN A   1       3.232   6.179 -29.062  1.00  0.00
ATOM      5  CB  GLN A   1       5.047   5.472 -25.954  1.00  0.00
ATOM      6  CG  GLN A   1       6.084   4.469 -25.427  1.00  0.00
ATOM      7  CD  GLN A   1       5.632   3.031 -25.622  1.00  0.00
ATOM      8  OE1 GLN A   1       4.459   2.703 -25.419  1.00  0.00
ATOM      9  NE2 GLN A   1       6.556   2.170 -26.018  1.00  0.00
ATOM     20  N   VAL A   2       3.027   6.990 -26.980  1.00  0.00
ATOM     21  CA  VAL A   2       1.805   7.707 -27.327  1.00  0.00
ATOM     22  C   VAL A   2       1.837   9.199 -27.004  1.00  0.00
ATOM     23  O   VAL A   2       2.276   9.621 -25.932  1.00  0.00
ATOM     24  CB  VAL A   2       0.609   7.019 -26.613  1.00  0.00
ATOM     25  CG1 VAL A   2       0.766   7.083 -25.085  1.00  0.00
ATOM     26  CG2 VAL A   2      -0.701   7.635 -27.040  1.00  0.00
ATOM     36  N   GLN A   3       1.358   9.989 -27.952  1.00  0.00
ATOM     37  CA  GLN A   3       1.221  11.429 -27.797  1.00  0.00
ATOM     38  C   GLN A   3      -0.199  11.789 -27.393  1.00  0.00
ATOM     39  O   GLN A   3      -1.173  11.345 -28.006  1.00  0.00
ATOM     40  CB  GLN A   3       1.592  12.175 -29.083  1.00  0.00
ATOM     41  CG  GLN A   3       1.392  13.728 -29.025  1.00  0.00
ATOM     42  CD  GLN A   3       2.389  14.450 -28.106  1.00  0.00
ATOM     43  OE1 GLN A   3       3.600  14.305 -28.293  1.00  0.00
ATOM     44  NE2 GLN A   3       1.900  15.226 -27.125  1.00  0.00
ATOM     53  N   LEU A   4      -0.341  12.591 -26.353  1.00  0.00
ATOM     54  CA  LEU A   4      -1.675  13.011 -25.946  1.00  0.00
ATOM     55  C   LEU A   4      -1.951  14.470 -26.362  1.00  0.00
ATOM     56  O   LEU A   4      -1.059  15.328 -26.291  1.00  0.00
ATOM     57  CB  LEU A   4      -1.778  12.808 -24.431  1.00  0.00
ATOM     58  CG  LEU A   4      -1.492  11.342 -23.915  1.00  0.00
ATOM     59  CD1 LEU A   4      -1.551  11.324 -22.399  1.00  0.00
ATOM     60  CD2 LEU A   4      -2.498  10.362 -24.507  1.00  0.00
ATOM     72  N   GLN A   5      -3.193  14.743 -26.802  1.00  0.00
ATOM     73  CA  GLN A   5      -3.623  16.094 -27.208  1.00  0.00
ATOM     74  C   GLN A   5      -4.958  16.509 -26.593  1.00  0.00
ATOM     75  O   GLN A   5      -5.968  15.828 -26.759  1.00  0.00
ATOM     76  CB  GLN A   5      -3.759  16.187 -28.736  1.00  0.00
ATOM     77  CG  GLN A   5      -2.471  16.035 -29.549  1.00  0.00
ATOM     78  CD  GLN A   5      -1.545  17.243 -29.425  1.00  0.00
ATOM     79  OE1 GLN A   5      -1.973  18.343 -29.048  1.00  0.00
ATOM     80  NE2 GLN A   5      -0.281  17.053 -29.777  1.00  0.00
ATOM     89  N   GLU A   6      -4.963  17.654 -25.913  1.00  0.00
ATOM     90  CA  GLU A   6      -6.151  18.152 -25.202  1.00  0.00
ATOM     91  C   GLU A   6      -6.925  19.325 -25.827  1.00  0.00
ATOM     92  O   GLU A   6      -6.347  20.201 -26.478  1.00  0.00
ATOM     93  CB  GLU A   6      -5.708  18.576 -23.820  1.00  0.00
ATOM     94  CG  GLU A   6      -5.145  17.454 -23.040  1.00  0.00
ATOM     95  CD  GLU A   6      -4.698  17.872 -21.760  1.00  0.00
ATOM     96  OE1 GLU A   6      -5.409  18.575 -21.126  1.00  0.00
ATOM     97  OE2 GLU A   6      -3.598  17.521 -21.386  1.00  0.00
ATOM    104  N   SER A   7      -8.231  19.376 -25.529  1.00  0.00
ATOM    105  CA  SER A   7      -9.120  20.474 -25.919  1.00  0.00
ATOM    106  C   SER A   7     -10.359  20.587 -25.002  1.00  0.00
ATOM    107  O   SER A   7     -10.627  19.704 -24.178  1.00  0.00
ATOM    108  CB  SER A   7      -9.566  20.305 -27.365  1.00  0.00
ATOM    109  OG  SER A   7     -10.422  19.201 -27.522  1.00  0.00
ATOM    115  N   GLY A   8     -11.122  21.689 -25.145  1.00  0.00
ATOM    116  CA  GLY A   8     -12.371  21.869 -24.377  1.00  0.00
ATOM    117  C   GLY A   8     -12.285  22.749 -23.115  1.00  0.00
ATOM    118  O   GLY A   8     -13.236  22.823 -22.338  1.00  0.00
ATOM    122  N   GLY A   9     -11.185  23.462 -22.919  1.00  0.00
ATOM    123  CA  GLY A   9     -11.079  24.321 -21.740  1.00  0.00
ATOM    124  C   GLY A   9     -11.826  25.631 -21.995  1.00  0.00
ATOM    125  O   GLY A   9     -12.631  25.726 -22.929  1.00  0.00
ATOM    129  N   GLY A  10     -11.578  26.650 -21.176  1.00  0.00
ATOM    130  CA  GLY A  10     -12.298  27.911 -21.327  1.00  0.00
ATOM    131  C   GLY A  10     -12.884  28.434 -20.022  1.00  0.00
ATOM    132  O   GLY A  10     -12.736  27.812 -18.963  1.00  0.00
ATOM    136  N   LEU A  11     -13.553  29.586 -20.122  1.00  0.00
ATOM    137  CA  LEU A  11     -14.183  30.252 -18.989  1.00  0.00
ATOM    138  C   LEU A  11     -15.659  29.886 -18.880  1.00  0.00
ATOM    139  O   LEU A  11     -16.424  30.038 -19.835  1.00  0.00
ATOM    140  CB  LEU A  11     -14.036  31.777 -19.125  1.00  0.00
ATOM    141  CG  LEU A  11     -14.728  32.659 -18.040  1.00  0.00
ATOM    142  CD1 LEU A  11     -14.097  32.421 -16.685  1.00  0.00
ATOM    143  CD2 LEU A  11     -14.591  34.123 -18.434  1.00  0.00
ATOM    155  N   VAL A  12     -16.043  29.410 -17.706  1.00  0.00
ATOM    156  CA  VAL A  12     -17.408  28.997 -17.407  1.00  0.00
ATOM    157  C   VAL A  12     -17.868  29.676 -16.127  1.00  0.00
ATOM    158  O   VAL A  12     -17.052  29.957 -15.248  1.00  0.00
ATOM    159  CB  VAL A  12     -17.463  27.461 -17.293  1.00  0.00
ATOM    160  CG1 VAL A  12     -16.651  27.015 -16.136  1.00  0.00
ATOM    161  CG2 VAL A  12     -18.901  26.921 -17.177  1.00  0.00
ATOM    171  N   GLN A  13     -19.162  29.929 -16.010  1.00  0.00
ATOM    172  CA  GLN A  13     -19.661  30.513 -14.780  1.00  0.00
ATOM    173  C   GLN A  13     -19.876  29.393 -13.771  1.00  0.00
ATOM    174  O   GLN A  13     -20.302  28.292 -14.135  1.00  0.00
ATOM    175  CB  GLN A  13     -20.978  31.240 -15.042  1.00  0.00
ATOM    176  CG  GLN A  13     -20.888  32.343 -16.089  1.00  0.00
ATOM    177  CD  GLN A  13     -19.946  33.444 -15.705  1.00  0.00
ATOM    178  OE1 GLN A  13     -20.058  34.028 -14.628  1.00  0.00
ATOM    179  NE2 GLN A  13     -19.002  33.743 -16.591  1.00  0.00
ATOM    188  N   ALA A  14     -19.626  29.678 -12.504  1.00  0.00
ATOM    189  CA  ALA A  14     -19.811  28.687 -11.464  1.00  0.00
ATOM    190  C   ALA A  14     -21.234  28.179 -11.476  1.00  0.00
ATOM    191  O   ALA A  14     -22.198  28.928 -11.653  1.00  0.00
ATOM    192  CB  ALA A  14     -19.464  29.259 -10.104  1.00  0.00
ATOM    198  N   GLY A  15     -21.340  26.878 -11.270  1.00  0.00
ATOM    199  CA  GLY A  15     -22.578  26.132 -11.255  1.00  0.00
ATOM    200  C   GLY A  15     -22.843  25.511 -12.624  1.00  0.00
ATOM    201  O   GLY A  15     -23.697  24.631 -12.754  1.00  0.00
ATOM    205  N   GLY A  16     -22.089  25.937 -13.640  1.00  0.00
ATOM    206  CA  GLY A  16     -22.247  25.425 -14.988  1.00  0.00
ATOM    207  C   GLY A  16     -21.372  24.208 -15.234  1.00  0.00
ATOM    208  O   GLY A  16     -20.868  23.568 -14.297  1.00  0.00
ATOM    212  N   SER A  17     -21.169  23.885 -16.507  1.00  0.00
ATOM    213  CA  SER A  17     -20.391  22.706 -16.830  1.00  0.00
ATOM    214  C   SER A  17     -19.568  22.858 -18.091  1.00  0.00
ATOM    215  O   SER A  17     -19.880  23.655 -18.982  1.00  0.00
ATOM    216  CB  SER A  17     -21.317  21.524 -17.003  1.00  0.00
ATOM    217  OG  SER A  17     -22.170  21.705 -18.101  1.00  0.00
ATOM    223  N   LEU A  18     -18.497  22.074 -18.134  1.00  0.00
ATOM    224  CA  LEU A  18     -17.602  21.958 -19.284  1.00  0.00
ATOM    225  C   LEU A  18     -17.253  20.506 -19.559  1.00  0.00
ATOM    226  O   LEU A  18     -17.283  19.676 -18.653  1.00  0.00
ATOM    227  CB  LEU A  18     -16.304  22.740 -19.081  1.00  0.00
ATOM    228  CG  LEU A  18     -16.369  24.269 -18.953  1.00  0.00
ATOM    229  CD1 LEU A  18     -15.004  24.757 -18.511  1.00  0.00
ATOM    230  CD2 LEU A  18     -16.744  24.905 -20.284  1.00  0.00
ATOM    242  N   ARG A  19     -16.925  20.189 -20.802  1.00  0.00
ATOM    243  CA  ARG A  19     -16.472  18.842 -21.117  1.00  0.00
ATOM    244  C   ARG A  19     -15.096  18.894 -21.755  1.00  0.00
ATOM    245  O   ARG A  19     -14.920  19.521 -22.800  1.00  0.00
ATOM    246  CB  ARG A  19     -17.427  18.146 -22.072  1.00  0.00
ATOM    247  CG  ARG A  19     -17.023  16.719 -22.456  1.00  0.00
ATOM    248  CD  ARG A  19     -17.987  16.119 -23.392  1.00  0.00
ATOM    249  NE  ARG A  19     -19.277  15.912 -22.767  1.00  0.00
ATOM    250  CZ  ARG A  19     -20.419  15.593 -23.390  1.00  0.00
ATOM    251  NH1 ARG A  19     -20.480  15.425 -24.698  1.00  0.00
ATOM    252  NH2 ARG A  19     -21.481  15.458 -22.634  1.00  0.00
ATOM    266  N   LEU A  20     -14.128  18.220 -21.148  1.00  0.00
ATOM    267  CA  LEU A  20     -12.784  18.234 -21.705  1.00  0.00
ATOM    268  C   LEU A  20     -12.610  16.982 -22.520  1.00  0.00
ATOM    269  O   LEU A  20     -13.231  15.951 -22.238  1.00  0.00
ATOM    270  CB  LEU A  20     -11.673  18.275 -20.644  1.00  0.00
ATOM    271  CG  LEU A  20     -11.725  19.396 -19.612  1.00  0.00
ATOM    272  CD1 LEU A  20     -10.524  19.265 -18.688  1.00  0.00
ATOM    273  CD2 LEU A  20     -11.777  20.757 -20.283  1.00  0.00
ATOM    285  N   SER A  21     -11.702  17.041 -23.470  1.00  0.00
ATOM    286  CA  SER A  21     -11.386  15.903 -24.311  1.00  0.00
ATOM    287  C   SER A  21      -9.906  15.762 -24.572  1.00  0.00
ATOM    288  O   SER A  21      -9.176  16.744 -24.743  1.00  0.00
ATOM    289  CB  SER A  21     -12.108  16.018 -25.634  1.00  0.00
ATOM    290  OG  SER A  21     -11.676  15.015 -26.502  1.00  0.00
ATOM    296  N   CYS A  22      -9.448  14.520 -24.576  1.00  0.00
ATOM    297  CA  CYS A  22      -8.068  14.212 -24.898  1.00  0.00
ATOM    298  C   CYS A  22      -7.930  13.026 -25.839  1.00  0.00
ATOM    299  O   CYS A  22      -8.444  11.934 -25.587  1.00  0.00
ATOM    300  CB  CYS A  22      -7.284  13.942 -23.633  1.00  0.00
ATOM    301  SG  CYS A  22      -5.587  13.464 -23.897  1.00  0.00
ATOM    306  N   ALA A  23      -7.238  13.260 -26.939  1.00  0.00
ATOM    307  CA  ALA A  23      -7.054  12.230 -27.937  1.00  0.00
ATOM    308  C   ALA A  23      -5.663  11.651 -27.860  1.00  0.00
ATOM    309  O   ALA A  23      -4.685  12.350 -27.580  1.00  0.00
ATOM    310  CB  ALA A  23      -7.312  12.787 -29.322  1.00  0.00
ATOM    316  N   ALA A  24      -5.565  10.363 -28.131  1.00  0.00
ATOM    317  CA  ALA A  24      -4.281   9.706 -28.157  1.00  0.00
ATOM    318  C   ALA A  24      -3.848   9.407 -29.578  1.00  0.00
ATOM    319  O   ALA A  24      -4.653   8.973 -30.406  1.00  0.00
ATOM    320  CB  ALA A  24      -4.365   8.418 -27.355  1.00  0.00
ATOM    326  N   SER A  25      -2.554   9.564 -29.825  1.00  0.00
ATOM    327  CA  SER A  25      -1.948   9.214 -31.099  1.00  0.00
ATOM    328  C   SER A  25      -0.741   8.326 -30.869  1.00  0.00
ATOM    329  O   SER A  25       0.263   8.708 -30.260  1.00  0.00
ATOM    330  CB  SER A  25      -1.553  10.458 -31.865  1.00  0.00
ATOM    331  OG  SER A  25      -0.904  10.121 -33.065  1.00  0.00
ATOM    337  N   GLY A  26      -0.867   7.104 -31.316  1.00  0.00
ATOM    338  CA  GLY A  26       0.131   6.086 -31.103  1.00  0.00
ATOM    339  C   GLY A  26      -0.682   4.840 -31.026  1.00  0.00
ATOM    340  O   GLY A  26      -1.903   4.905 -31.205  1.00  0.00
ATOM    344  N   ASN A  27      -0.059   3.719 -30.781  1.00  0.00
ATOM    345  CA  ASN A  27      -0.839   2.513 -30.781  1.00  0.00
ATOM    346  C   ASN A  27      -1.311   2.101 -29.412  1.00  0.00
ATOM    347  O   ASN A  27      -0.619   2.290 -28.416  1.00  0.00
ATOM    348  CB  ASN A  27      -0.050   1.403 -31.441  1.00  0.00
ATOM    349  CG  ASN A  27       0.210   1.682 -32.887  1.00  0.00
ATOM    350  OD1 ASN A  27      -0.662   2.179 -33.611  1.00  0.00
ATOM    351  ND2 ASN A  27       1.399   1.373 -33.331  1.00  0.00
ATOM    358  N   ILE A  28      -2.464   1.475 -29.434  1.00  0.00
ATOM    359  CA  ILE A  28      -3.152   0.781 -28.364  1.00  0.00
ATOM    360  C   ILE A  28      -3.673   1.665 -27.224  1.00  0.00
ATOM    361  O   ILE A  28      -3.132   1.677 -26.121  1.00  0.00
ATOM    362  CB  ILE A  28      -2.236  -0.343 -27.810  1.00  0.00
ATOM    363  CG1 ILE A  28      -1.730  -1.304 -28.962  1.00  0.00
ATOM    364  CG2 ILE A  28      -2.984  -1.178 -26.820  1.00  0.00
ATOM    365  CD1 ILE A  28      -2.791  -2.038 -29.786  1.00  0.00
ATOM    377  N   SER A  29      -4.795   2.329 -27.452  1.00  0.00
ATOM    378  CA  SER A  29      -5.400   3.087 -26.378  1.00  0.00
ATOM    379  C   SER A  29      -6.181   2.120 -25.485  1.00  0.00
ATOM    380  O   SER A  29      -6.288   2.306 -24.273  1.00  0.00
ATOM    381  CB  SER A  29      -6.294   4.143 -26.978  1.00  0.00
ATOM    382  OG  SER A  29      -7.370   3.542 -27.632  1.00  0.00
ATOM    388  N   GLN A  30      -6.612   1.002 -26.060  1.00  0.00
ATOM    389  CA  GLN A  30      -7.411  -0.011 -25.376  1.00  0.00
ATOM    390  C   GLN A  30      -6.673  -0.806 -24.305  1.00  0.00
ATOM    391  O   GLN A  30      -7.293  -1.589 -23.589  1.00  0.00
ATOM    392  CB  GLN A  30      -8.035  -0.985 -26.384  1.00  0.00
ATOM    393  CG  GLN A  30      -7.047  -1.898 -27.123  1.00  0.00
ATOM    394  CD  GLN A  30      -6.543  -1.264 -28.391  1.00  0.00
ATOM    395  OE1 GLN A  30      -6.425  -0.037 -28.481  1.00  0.00
ATOM    396  NE2 GLN A  30      -6.249  -2.081 -29.383  1.00  0.00
ATOM    405  N   ARG A  31      -5.356  -0.668 -24.218  1.00  0.00
ATOM    406  CA  ARG A  31      -4.633  -1.416 -23.202  1.00  0.00
ATOM    407  C   ARG A  31      -4.012  -0.453 -22.208  1.00  0.00
ATOM    408  O   ARG A  31      -3.272  -0.868 -21.317  1.00  0.00
ATOM    409  CB  ARG A  31      -3.552  -2.300 -23.809  1.00  0.00
ATOM    410  CG  ARG A  31      -2.912  -3.362 -22.908  1.00  0.00
ATOM    411  CD  ARG A  31      -1.877  -4.141 -23.655  1.00  0.00
ATOM    412  NE  ARG A  31      -2.435  -4.861 -24.806  1.00  0.00
ATOM    413  CZ  ARG A  31      -3.056  -6.063 -24.764  1.00  0.00
ATOM    414  NH1 ARG A  31      -3.215  -6.705 -23.622  1.00  0.00
ATOM    415  NH2 ARG A  31      -3.504  -6.597 -25.888  1.00  0.00
ATOM    429  N   ASN A  32      -4.302   0.837 -22.339  1.00  0.00
ATOM    430  CA  ASN A  32      -3.745   1.803 -21.409  1.00  0.00
ATOM    431  C   ASN A  32      -4.782   2.290 -20.417  1.00  0.00
ATOM    432  O   ASN A  32      -5.984   2.330 -20.693  1.00  0.00
ATOM    433  CB  ASN A  32      -3.092   2.977 -22.119  1.00  0.00
ATOM    434  CG  ASN A  32      -1.825   2.594 -22.845  1.00  0.00
ATOM    435  OD1 ASN A  32      -1.041   1.740 -22.401  1.00  0.00
ATOM    436  ND2 ASN A  32      -1.591   3.235 -23.962  1.00  0.00
ATOM    443  N   TRP A  33      -4.286   2.672 -19.262  1.00  0.00
ATOM    444  CA  TRP A  33      -5.049   3.300 -18.202  1.00  0.00
ATOM    445  C   TRP A  33      -4.967   4.819 -18.444  1.00  0.00
ATOM    446  O   TRP A  33      -3.877   5.353 -18.672  1.00  0.00
ATOM    447  CB  TRP A  33      -4.460   2.794 -16.876  1.00  0.00
ATOM    448  CG  TRP A  33      -4.965   3.355 -15.604  1.00  0.00
ATOM    449  CD1 TRP A  33      -4.290   4.235 -14.889  1.00  0.00
ATOM    450  CD2 TRP A  33      -6.178   3.088 -14.839  1.00  0.00
ATOM    451  NE1 TRP A  33      -4.964   4.546 -13.772  1.00  0.00
ATOM    452  CE2 TRP A  33      -6.110   3.878 -13.720  1.00  0.00
ATOM    453  CE3 TRP A  33      -7.258   2.272 -15.004  1.00  0.00
ATOM    454  CZ2 TRP A  33      -7.101   3.899 -12.752  1.00  0.00
ATOM    455  CZ3 TRP A  33      -8.280   2.302 -14.029  1.00  0.00
ATOM    456  CH2 TRP A  33      -8.196   3.097 -12.943  1.00  0.00
ATOM    467  N   MET A  34      -6.112   5.503 -18.469  1.00  0.00
ATOM    468  CA  MET A  34      -6.145   6.948 -18.742  1.00  0.00
ATOM    469  C   MET A  34      -6.628   7.756 -17.563  1.00  0.00
ATOM    470  O   MET A  34      -7.373   7.257 -16.723  1.00  0.00
ATOM    471  CB  MET A  34      -7.072   7.277 -19.914  1.00  0.00
ATOM    472  CG  MET A  34      -6.737   6.648 -21.243  1.00  0.00
ATOM    473  SD  MET A  34      -5.201   7.223 -21.939  1.00  0.00
ATOM    474  CE  MET A  34      -5.501   8.957 -22.348  1.00  0.00
ATOM    484  N   GLY A  35      -6.286   9.037 -17.535  1.00  0.00
ATOM    485  CA  GLY A  35      -6.862   9.877 -16.502  1.00  0.00
ATOM    486  C   GLY A  35      -6.547  11.349 -16.629  1.00  0.00
ATOM    487  O   GLY A  35      -5.810  11.789 -17.520  1.00  0.00
ATOM    491  N   TRP A  36      -7.145  12.111 -15.723  1.00  0.00
ATOM    492  CA  TRP A  36      -6.992  13.545 -15.671  1.00  0.00
ATOM    493  C   TRP A  36      -6.461  13.991 -14.327  1.00  0.00
ATOM    494  O   TRP A  36      -6.861  13.488 -13.264  1.00  0.00
ATOM    495  CB  TRP A  36      -8.313  14.258 -15.954  1.00  0.00
ATOM    496  CG  TRP A  36      -8.805  14.108 -17.370  1.00  0.00
ATOM    497  CD1 TRP A  36      -9.568  13.109 -17.843  1.00  0.00
ATOM    498  CD2 TRP A  36      -8.590  15.003 -18.486  1.00  0.00
ATOM    499  NE1 TRP A  36      -9.851  13.306 -19.160  1.00  0.00
ATOM    500  CE2 TRP A  36      -9.266  14.453 -19.577  1.00  0.00
ATOM    501  CE3 TRP A  36      -7.898  16.203 -18.644  1.00  0.00
ATOM    502  CZ2 TRP A  36      -9.282  15.057 -20.812  1.00  0.00
ATOM    503  CZ3 TRP A  36      -7.906  16.814 -19.884  1.00  0.00
ATOM    504  CH2 TRP A  36      -8.581  16.258 -20.943  1.00  0.00
ATOM    515  N   TYR A  37      -5.607  14.990 -14.411  1.00  0.00
ATOM    516  CA  TYR A  37      -4.952  15.662 -13.310  1.00  0.00
ATOM    517  C   TYR A  37      -5.137  17.155 -13.467  1.00  0.00
ATOM    518  O   TYR A  37      -5.447  17.625 -14.559  1.00  0.00
ATOM    519  CB  TYR A  37      -3.471  15.279 -13.299  1.00  0.00
ATOM    520  CG  TYR A  37      -3.248  13.801 -13.018  1.00  0.00
ATOM    521  CD1 TYR A  37      -3.359  12.825 -14.026  1.00  0.00
ATOM    522  CD2 TYR A  37      -2.932  13.424 -11.738  1.00  0.00
ATOM    523  CE1 TYR A  37      -3.184  11.497 -13.701  1.00  0.00
ATOM    524  CE2 TYR A  37      -2.762  12.116 -11.431  1.00  0.00
ATOM    525  CZ  TYR A  37      -2.893  11.159 -12.388  1.00  0.00
ATOM    526  OH  TYR A  37      -2.768   9.864 -12.023  1.00  0.00
ATOM    536  N   ARG A  38      -4.981  17.916 -12.401  1.00  0.00
ATOM    537  CA  ARG A  38      -5.062  19.358 -12.569  1.00  0.00
ATOM    538  C   ARG A  38      -3.973  20.104 -11.813  1.00  0.00
ATOM    539  O   ARG A  38      -3.497  19.658 -10.767  1.00  0.00
ATOM    540  CB  ARG A  38      -6.430  19.859 -12.168  1.00  0.00
ATOM    541  CG  ARG A  38      -6.770  19.724 -10.718  1.00  0.00
ATOM    542  CD  ARG A  38      -8.139  20.161 -10.467  1.00  0.00
ATOM    543  NE  ARG A  38      -8.487  20.066  -9.081  1.00  0.00
ATOM    544  CZ  ARG A  38      -9.702  20.308  -8.574  1.00  0.00
ATOM    545  NH1 ARG A  38     -10.722  20.659  -9.351  1.00  0.00
ATOM    546  NH2 ARG A  38      -9.842  20.190  -7.267  1.00  0.00
ATOM    560  N   GLN A  39      -3.568  21.243 -12.363  1.00  0.00
ATOM    561  CA  GLN A  39      -2.565  22.105 -11.769  1.00  0.00
ATOM    562  C   GLN A  39      -3.126  23.385 -11.202  1.00  0.00
ATOM    563  O   GLN A  39      -3.597  24.269 -11.932  1.00  0.00
ATOM    564  CB  GLN A  39      -1.517  22.465 -12.801  1.00  0.00
ATOM    565  CG  GLN A  39      -0.385  23.332 -12.317  1.00  0.00
ATOM    566  CD  GLN A  39       0.606  23.548 -13.420  1.00  0.00
ATOM    567  OE1 GLN A  39       0.232  23.496 -14.605  1.00  0.00
ATOM    568  NE2 GLN A  39       1.861  23.785 -13.063  1.00  0.00
ATOM    577  N   ALA A  40      -3.082  23.474  -9.890  1.00  0.00
ATOM    578  CA  ALA A  40      -3.584  24.608  -9.161  1.00  0.00
ATOM    579  C   ALA A  40      -2.701  25.813  -9.468  1.00  0.00
ATOM    580  O   ALA A  40      -1.475  25.653  -9.517  1.00  0.00
ATOM    581  CB  ALA A  40      -3.575  24.320  -7.671  1.00  0.00
ATOM    587  N   PRO A  41      -3.243  27.050  -9.472  1.00  0.00
ATOM    588  CA  PRO A  41      -2.530  28.317  -9.644  1.00  0.00
ATOM    589  C   PRO A  41      -1.302  28.445  -8.732  1.00  0.00
ATOM    590  O   PRO A  41      -0.353  29.146  -9.058  1.00  0.00
ATOM    591  CB  PRO A  41      -3.607  29.346  -9.275  1.00  0.00
ATOM    592  CG  PRO A  41      -4.914  28.683  -9.660  1.00  0.00
ATOM    593  CD  PRO A  41      -4.726  27.220  -9.340  1.00  0.00
ATOM    601  N   GLY A  42      -1.321  27.783  -7.579  1.00  0.00
ATOM    602  CA  GLY A  42      -0.204  27.820  -6.643  1.00  0.00
ATOM    603  C   GLY A  42       0.928  26.847  -7.022  1.00  0.00
ATOM    604  O   GLY A  42       1.850  26.646  -6.229  1.00  0.00
ATOM    608  N   LYS A  43       0.873  26.292  -8.248  1.00  0.00
ATOM    609  CA  LYS A  43       1.823  25.323  -8.799  1.00  0.00
ATOM    610  C   LYS A  43       1.765  23.982  -8.083  1.00  0.00
ATOM    611  O   LYS A  43       2.796  23.410  -7.723  1.00  0.00
ATOM    612  CB  LYS A  43       3.258  25.870  -8.762  1.00  0.00
ATOM    613  CG  LYS A  43       3.450  27.174  -9.525  1.00  0.00
ATOM    614  CD  LYS A  43       4.902  27.626  -9.495  1.00  0.00
ATOM    615  CE  LYS A  43       5.089  28.955 -10.217  1.00  0.00
ATOM    616  NZ  LYS A  43       6.504  29.431 -10.156  1.00  0.00
ATOM    630  N   GLU A  44       0.550  23.474  -7.891  1.00  0.00
ATOM    631  CA  GLU A  44       0.386  22.171  -7.233  1.00  0.00
ATOM    632  C   GLU A  44      -0.402  21.204  -8.105  1.00  0.00
ATOM    633  O   GLU A  44      -1.419  21.569  -8.690  1.00  0.00
ATOM    634  CB  GLU A  44      -0.298  22.319  -5.866  1.00  0.00
ATOM    635  CG  GLU A  44       0.496  23.127  -4.829  1.00  0.00
ATOM    636  CD  GLU A  44      -0.195  23.197  -3.475  1.00  0.00
ATOM    637  OE1 GLU A  44      -1.314  22.756  -3.385  1.00  0.00
ATOM    638  OE2 GLU A  44       0.402  23.675  -2.537  1.00  0.00
ATOM    645  N   ARG A  45       0.047  19.949  -8.175  1.00  0.00
ATOM    646  CA  ARG A  45      -0.658  18.976  -9.005  1.00  0.00
ATOM    647  C   ARG A  45      -1.548  18.069  -8.172  1.00  0.00
ATOM    648  O   ARG A  45      -1.127  17.549  -7.136  1.00  0.00
ATOM    649  CB  ARG A  45       0.338  18.121  -9.778  1.00  0.00
ATOM    650  CG  ARG A  45       1.331  18.903 -10.658  1.00  0.00
ATOM    651  CD  ARG A  45       0.653  19.696 -11.714  1.00  0.00
ATOM    652  NE  ARG A  45      -0.126  18.868 -12.618  1.00  0.00
ATOM    653  CZ  ARG A  45       0.360  18.249 -13.714  1.00  0.00
ATOM    654  NH1 ARG A  45       1.628  18.363 -14.057  1.00  0.00
ATOM    655  NH2 ARG A  45      -0.433  17.525 -14.450  1.00  0.00
ATOM    669  N   GLU A  46      -2.759  17.841  -8.677  1.00  0.00
ATOM    670  CA  GLU A  46      -3.763  16.998  -8.036  1.00  0.00
ATOM    671  C   GLU A  46      -4.367  15.984  -9.001  1.00  0.00
ATOM    672  O   GLU A  46      -4.486  16.238 -10.199  1.00  0.00
ATOM    673  CB  GLU A  46      -4.937  17.848  -7.516  1.00  0.00
ATOM    674  CG  GLU A  46      -4.626  18.917  -6.462  1.00  0.00
ATOM    675  CD  GLU A  46      -5.906  19.644  -6.016  1.00  0.00
ATOM    676  OE1 GLU A  46      -6.958  19.305  -6.534  1.00  0.00
ATOM    677  OE2 GLU A  46      -5.834  20.506  -5.176  1.00  0.00
ATOM    684  N   PHE A  47      -4.803  14.854  -8.462  1.00  0.00
ATOM    685  CA  PHE A  47      -5.540  13.846  -9.220  1.00  0.00
ATOM    686  C   PHE A  47      -7.008  14.204  -9.337  1.00  0.00
ATOM    687  O   PHE A  47      -7.602  14.639  -8.354  1.00  0.00
ATOM    688  CB  PHE A  47      -5.406  12.476  -8.554  1.00  0.00
ATOM    689  CG  PHE A  47      -6.286  11.455  -9.162  1.00  0.00
ATOM    690  CD1 PHE A  47      -6.043  10.950 -10.399  1.00  0.00
ATOM    691  CD2 PHE A  47      -7.387  11.003  -8.472  1.00  0.00
ATOM    692  CE1 PHE A  47      -6.857  10.036 -10.939  1.00  0.00
ATOM    693  CE2 PHE A  47      -8.211  10.089  -9.014  1.00  0.00
ATOM    694  CZ  PHE A  47      -7.950   9.597 -10.243  1.00  0.00
ATOM    704  N   VAL A  48      -7.597  14.032 -10.526  1.00  0.00
ATOM    705  CA  VAL A  48      -9.021  14.264 -10.698  1.00  0.00
ATOM    706  C   VAL A  48      -9.785  12.960 -10.952  1.00  0.00
ATOM    707  O   VAL A  48     -10.703  12.615 -10.201  1.00  0.00
ATOM    708  CB  VAL A  48      -9.254  15.246 -11.878  1.00  0.00
ATOM    709  CG1 VAL A  48     -10.740  15.466 -12.143  1.00  0.00
ATOM    710  CG2 VAL A  48      -8.561  16.564 -11.560  1.00  0.00
ATOM    720  N   ALA A  49      -9.427  12.244 -12.024  1.00  0.00
ATOM    721  CA  ALA A  49     -10.176  11.033 -12.376  1.00  0.00
ATOM    722  C   ALA A  49      -9.375  10.053 -13.235  1.00  0.00
ATOM    723  O   ALA A  49      -8.492  10.442 -13.997  1.00  0.00
ATOM    724  CB  ALA A  49     -11.450  11.413 -13.101  1.00  0.00
ATOM    730  N   ALA A  50      -9.737   8.774 -13.182  1.00  0.00
ATOM    731  CA  ALA A  50      -9.080   7.778 -14.029  1.00  0.00
ATOM    732  C   ALA A  50     -10.040   6.703 -14.496  1.00  0.00
ATOM    733  O   ALA A  50     -11.074   6.443 -13.870  1.00  0.00
ATOM    734  CB  ALA A  50      -7.922   7.141 -13.303  1.00  0.00
ATOM    740  N   ILE A  51      -9.689   6.097 -15.631  1.00  0.00
ATOM    741  CA  ILE A  51     -10.490   5.061 -16.263  1.00  0.00
ATOM    742  C   ILE A  51      -9.702   3.947 -16.983  1.00  0.00
ATOM    743  O   ILE A  51      -8.726   4.200 -17.705  1.00  0.00
ATOM    744  CB  ILE A  51     -11.452   5.773 -17.231  1.00  0.00
ATOM    745  CG1 ILE A  51     -12.434   4.779 -17.885  1.00  0.00
ATOM    746  CG2 ILE A  51     -10.663   6.565 -18.240  1.00  0.00
ATOM    747  CD1 ILE A  51     -13.616   5.445 -18.545  1.00  0.00
ATOM    759  N   SER A  52     -10.160   2.697 -16.824  1.00  0.00
ATOM    760  CA  SER A  52      -9.545   1.559 -17.523  1.00  0.00
ATOM    761  C   SER A  52     -10.064   1.368 -18.930  1.00  0.00
ATOM    762  O   SER A  52     -11.125   1.868 -19.303  1.00  0.00
ATOM    763  CB  SER A  52      -9.754   0.236 -16.789  1.00  0.00
ATOM    764  OG  SER A  52     -11.089  -0.218 -16.846  1.00  0.00
ATOM    770  N   GLY A  53      -9.370   0.527 -19.697  1.00  0.00
ATOM    771  CA  GLY A  53      -9.807   0.155 -21.048  1.00  0.00
ATOM    772  C   GLY A  53     -11.147  -0.594 -21.004  1.00  0.00
ATOM    773  O   GLY A  53     -11.870  -0.676 -22.002  1.00  0.00
ATOM    777  N   GLY A  54     -11.467  -1.139 -19.817  1.00  0.00
ATOM    778  CA  GLY A  54     -12.685  -1.890 -19.515  1.00  0.00
ATOM    779  C   GLY A  54     -13.796  -1.001 -18.931  1.00  0.00
ATOM    780  O   GLY A  54     -14.820  -1.510 -18.466  1.00  0.00
ATOM    784  N   SER A  55     -13.564   0.317 -18.927  1.00  0.00
ATOM    785  CA  SER A  55     -14.433   1.390 -18.418  1.00  0.00
ATOM    786  C   SER A  55     -14.632   1.483 -16.894  1.00  0.00
ATOM    787  O   SER A  55     -15.542   2.178 -16.436  1.00  0.00
ATOM    788  CB  SER A  55     -15.816   1.321 -19.068  1.00  0.00
ATOM    789  OG  SER A  55     -15.757   1.420 -20.480  1.00  0.00
ATOM    795  N   SER A  56     -13.784   0.832 -16.099  1.00  0.00
ATOM    796  CA  SER A  56     -13.846   0.976 -14.641  1.00  0.00
ATOM    797  C   SER A  56     -13.261   2.321 -14.269  1.00  0.00
ATOM    798  O   SER A  56     -12.244   2.714 -14.846  1.00  0.00
ATOM    799  CB  SER A  56     -13.095  -0.142 -13.952  1.00  0.00
ATOM    800  OG  SER A  56     -13.019   0.081 -12.570  1.00  0.00
ATOM    806  N   THR A  57     -13.870   3.049 -13.319  1.00  0.00
ATOM    807  CA  THR A  57     -13.327   4.366 -12.974  1.00  0.00
ATOM    808  C   THR A  57     -13.031   4.592 -11.492  1.00  0.00
ATOM    809  O   THR A  57     -13.505   3.864 -10.616  1.00  0.00
ATOM    810  CB  THR A  57     -14.270   5.491 -13.453  1.00  0.00
ATOM    811  OG1 THR A  57     -15.523   5.440 -12.768  1.00  0.00
ATOM    812  CG2 THR A  57     -14.534   5.336 -14.909  1.00  0.00
ATOM    820  N   TYR A  58     -12.243   5.646 -11.251  1.00  0.00
ATOM    821  CA  TYR A  58     -11.837   6.126  -9.929  1.00  0.00
ATOM    822  C   TYR A  58     -11.754   7.658  -9.906  1.00  0.00
ATOM    823  O   TYR A  58     -11.261   8.278 -10.853  1.00  0.00
ATOM    824  CB  TYR A  58     -10.494   5.490  -9.521  1.00  0.00
ATOM    825  CG  TYR A  58      -9.971   5.986  -8.192  1.00  0.00
ATOM    826  CD1 TYR A  58     -10.507   5.533  -7.009  1.00  0.00
ATOM    827  CD2 TYR A  58      -8.959   6.902  -8.165  1.00  0.00
ATOM    828  CE1 TYR A  58     -10.036   6.021  -5.810  1.00  0.00
ATOM    829  CE2 TYR A  58      -8.493   7.394  -6.969  1.00  0.00
ATOM    830  CZ  TYR A  58      -9.025   6.963  -5.800  1.00  0.00
ATOM    831  OH  TYR A  58      -8.563   7.464  -4.606  1.00  0.00
ATOM    841  N   TYR A  59     -12.261   8.280  -8.832  1.00  0.00
ATOM    842  CA  TYR A  59     -12.250   9.743  -8.733  1.00  0.00
ATOM    843  C   TYR A  59     -11.689  10.243  -7.415  1.00  0.00
ATOM    844  O   TYR A  59     -11.849   9.592  -6.387  1.00  0.00
ATOM    845  CB  TYR A  59     -13.679  10.250  -8.834  1.00  0.00
ATOM    846  CG  TYR A  59     -14.364   9.816 -10.060  1.00  0.00
ATOM    847  CD1 TYR A  59     -15.047   8.614 -10.032  1.00  0.00
ATOM    848  CD2 TYR A  59     -14.319  10.564 -11.197  1.00  0.00
ATOM    849  CE1 TYR A  59     -15.674   8.156 -11.134  1.00  0.00
ATOM    850  CE2 TYR A  59     -14.949  10.107 -12.324  1.00  0.00
ATOM    851  CZ  TYR A  59     -15.636   8.885 -12.291  1.00  0.00
ATOM    852  OH  TYR A  59     -16.275   8.372 -13.412  1.00  0.00
ATOM    862  N   ALA A  60     -11.099  11.439  -7.446  1.00  0.00
ATOM    863  CA  ALA A  60     -10.672  12.140  -6.234  1.00  0.00
ATOM    864  C   ALA A  60     -11.873  12.559  -5.371  1.00  0.00
ATOM    865  O   ALA A  60     -12.896  13.019  -5.888  1.00  0.00
ATOM    866  CB  ALA A  60      -9.851  13.366  -6.594  1.00  0.00
ATOM    872  N   ASP A  61     -11.702  12.566  -4.044  1.00  0.00
ATOM    873  CA  ASP A  61     -12.797  12.970  -3.150  1.00  0.00
ATOM    874  C   ASP A  61     -13.376  14.350  -3.447  1.00  0.00
ATOM    875  O   ASP A  61     -14.572  14.564  -3.254  1.00  0.00
ATOM    876  CB  ASP A  61     -12.347  12.959  -1.685  1.00  0.00
ATOM    877  CG  ASP A  61     -12.194  11.557  -1.033  1.00  0.00
ATOM    878  OD1 ASP A  61     -12.718  10.572  -1.545  1.00  0.00
ATOM    879  OD2 ASP A  61     -11.538  11.493  -0.030  1.00  0.00
ATOM    884  N   SER A  62     -12.548  15.283  -3.913  1.00  0.00
ATOM    885  CA  SER A  62     -12.995  16.639  -4.195  1.00  0.00
ATOM    886  C   SER A  62     -13.845  16.772  -5.462  1.00  0.00
ATOM    887  O   SER A  62     -14.444  17.829  -5.688  1.00  0.00
ATOM    888  CB  SER A  62     -11.799  17.565  -4.293  1.00  0.00
ATOM    889  OG  SER A  62     -11.007  17.252  -5.404  1.00  0.00
ATOM    895  N   VAL A  63     -13.884  15.732  -6.303  1.00  0.00
ATOM    896  CA  VAL A  63     -14.657  15.809  -7.533  1.00  0.00
ATOM    897  C   VAL A  63     -15.761  14.735  -7.597  1.00  0.00
ATOM    898  O   VAL A  63     -16.632  14.779  -8.481  1.00  0.00
ATOM    899  CB  VAL A  63     -13.736  15.731  -8.759  1.00  0.00
ATOM    900  CG1 VAL A  63     -12.735  16.901  -8.717  1.00  0.00
ATOM    901  CG2 VAL A  63     -13.067  14.405  -8.859  1.00  0.00
ATOM    911  N   LYS A  64     -15.745  13.771  -6.668  1.00  0.00
ATOM    912  CA  LYS A  64     -16.787  12.747  -6.649  1.00  0.00
ATOM    913  C   LYS A  64     -18.165  13.388  -6.601  1.00  0.00
ATOM    914  O   LYS A  64     -18.415  14.311  -5.825  1.00  0.00
ATOM    915  CB  LYS A  64     -16.640  11.807  -5.442  1.00  0.00
ATOM    916  CG  LYS A  64     -15.478  10.831  -5.489  1.00  0.00
ATOM    917  CD  LYS A  64     -15.359  10.026  -4.192  1.00  0.00
ATOM    918  CE  LYS A  64     -14.153   9.094  -4.236  1.00  0.00
ATOM    919  NZ  LYS A  64     -13.888   8.438  -2.930  1.00  0.00
ATOM    933  N   GLY A  65     -19.055  12.910  -7.468  1.00  0.00
ATOM    934  CA  GLY A  65     -20.427  13.399  -7.547  1.00  0.00
ATOM    935  C   GLY A  65     -20.596  14.577  -8.508  1.00  0.00
ATOM    936  O   GLY A  65     -21.723  14.978  -8.806  1.00  0.00
ATOM    940  N   ARG A  66     -19.485  15.131  -8.994  1.00  0.00
ATOM    941  CA  ARG A  66     -19.531  16.271  -9.898  1.00  0.00
ATOM    942  C   ARG A  66     -18.859  15.937 -11.228  1.00  0.00
ATOM    943  O   ARG A  66     -19.374  16.258 -12.303  1.00  0.00
ATOM    944  CB  ARG A  66     -18.813  17.448  -9.263  1.00  0.00
ATOM    945  CG  ARG A  66     -19.458  18.019  -8.040  1.00  0.00
ATOM    946  CD  ARG A  66     -18.659  19.157  -7.507  1.00  0.00
ATOM    947  NE  ARG A  66     -19.244  19.716  -6.288  1.00  0.00
ATOM    948  CZ  ARG A  66     -19.006  19.266  -5.027  1.00  0.00
ATOM    949  NH1 ARG A  66     -18.191  18.252  -4.811  1.00  0.00
ATOM    950  NH2 ARG A  66     -19.601  19.855  -4.000  1.00  0.00
ATOM    964  N   PHE A  67     -17.724  15.242 -11.156  1.00  0.00
ATOM    965  CA  PHE A  67     -16.975  14.906 -12.356  1.00  0.00
ATOM    966  C   PHE A  67     -17.189  13.450 -12.771  1.00  0.00
ATOM    967  O   PHE A  67     -17.174  12.545 -11.938  1.00  0.00
ATOM    968  CB  PHE A  67     -15.479  15.145 -12.135  1.00  0.00
ATOM    969  CG  PHE A  67     -14.994  16.633 -12.044  1.00  0.00
ATOM    970  CD1 PHE A  67     -15.552  17.579 -11.180  1.00  0.00
ATOM    971  CD2 PHE A  67     -13.913  17.032 -12.772  1.00  0.00
ATOM    972  CE1 PHE A  67     -15.049  18.859 -11.093  1.00  0.00
ATOM    973  CE2 PHE A  67     -13.406  18.304 -12.681  1.00  0.00
ATOM    974  CZ  PHE A  67     -13.973  19.218 -11.848  1.00  0.00
ATOM    984  N   THR A  68     -17.338  13.232 -14.078  1.00  0.00
ATOM    985  CA  THR A  68     -17.454  11.883 -14.656  1.00  0.00
ATOM    986  C   THR A  68     -16.421  11.660 -15.762  1.00  0.00
ATOM    987  O   THR A  68     -16.234  12.492 -16.648  1.00  0.00
ATOM    988  CB  THR A  68     -18.881  11.588 -15.196  1.00  0.00
ATOM    989  OG1 THR A  68     -19.826  11.667 -14.123  1.00  0.00
ATOM    990  CG2 THR A  68     -18.949  10.186 -15.814  1.00  0.00
ATOM    998  N   ILE A  69     -15.740  10.522 -15.731  1.00  0.00
ATOM    999  CA  ILE A  69     -14.739  10.246 -16.760  1.00  0.00
ATOM   1000  C   ILE A  69     -15.248   9.109 -17.643  1.00  0.00
ATOM   1001  O   ILE A  69     -15.878   8.175 -17.140  1.00  0.00
ATOM   1002  CB  ILE A  69     -13.356   9.917 -16.132  1.00  0.00
ATOM   1003  CG1 ILE A  69     -12.272   9.829 -17.226  1.00  0.00
ATOM   1004  CG2 ILE A  69     -13.405   8.627 -15.359  1.00  0.00
ATOM   1005  CD1 ILE A  69     -10.843   9.801 -16.692  1.00  0.00
ATOM   1017  N   SER A  70     -15.043   9.235 -18.954  1.00  0.00
ATOM   1018  CA  SER A  70     -15.484   8.220 -19.912  1.00  0.00
ATOM   1019  C   SER A  70     -14.559   8.128 -21.128  1.00  0.00
ATOM   1020  O   SER A  70     -13.734   9.012 -21.366  1.00  0.00
ATOM   1021  CB  SER A  70     -16.902   8.507 -20.374  1.00  0.00
ATOM   1022  OG  SER A  70     -16.962   9.681 -21.129  1.00  0.00
ATOM   1028  N   ARG A  71     -14.666   7.028 -21.877  1.00  0.00
ATOM   1029  CA  ARG A  71     -13.836   6.811 -23.065  1.00  0.00
ATOM   1030  C   ARG A  71     -14.549   6.238 -24.269  1.00  0.00
ATOM   1031  O   ARG A  71     -15.537   5.515 -24.141  1.00  0.00
ATOM   1032  CB  ARG A  71     -12.697   5.862 -22.756  1.00  0.00
ATOM   1033  CG  ARG A  71     -11.609   6.437 -21.959  1.00  0.00
ATOM   1034  CD  ARG A  71     -10.629   5.459 -21.576  1.00  0.00
ATOM   1035  NE  ARG A  71      -9.991   4.889 -22.702  1.00  0.00
ATOM   1036  CZ  ARG A  71      -8.982   4.022 -22.637  1.00  0.00
ATOM   1037  NH1 ARG A  71      -8.477   3.637 -21.482  1.00  0.00
ATOM   1038  NH2 ARG A  71      -8.492   3.568 -23.741  1.00  0.00
ATOM   1052  N   ASP A  72     -13.989   6.518 -25.444  1.00  0.00
ATOM   1053  CA  ASP A  72     -14.444   5.902 -26.677  1.00  0.00
ATOM   1054  C   ASP A  72     -13.214   5.321 -27.370  1.00  0.00
ATOM   1055  O   ASP A  72     -12.381   6.023 -27.975  1.00  0.00
ATOM   1056  CB  ASP A  72     -15.223   6.868 -27.573  1.00  0.00
ATOM   1057  CG  ASP A  72     -15.827   6.150 -28.814  1.00  0.00
ATOM   1058  OD1 ASP A  72     -15.340   5.067 -29.174  1.00  0.00
ATOM   1059  OD2 ASP A  72     -16.795   6.666 -29.359  1.00  0.00
ATOM   1064  N   ASN A  73     -13.073   4.007 -27.233  1.00  0.00
ATOM   1065  CA  ASN A  73     -11.896   3.293 -27.698  1.00  0.00
ATOM   1066  C   ASN A  73     -11.788   3.301 -29.227  1.00  0.00
ATOM   1067  O   ASN A  73     -10.727   3.016 -29.778  1.00  0.00
ATOM   1068  CB  ASN A  73     -11.885   1.865 -27.147  1.00  0.00
ATOM   1069  CG  ASN A  73     -11.612   1.768 -25.591  1.00  0.00
ATOM   1070  OD1 ASN A  73     -11.131   2.716 -24.951  1.00  0.00
ATOM   1071  ND2 ASN A  73     -11.925   0.603 -25.022  1.00  0.00
ATOM   1078  N   ALA A  74     -12.889   3.591 -29.930  1.00  0.00
ATOM   1079  CA  ALA A  74     -12.858   3.580 -31.389  1.00  0.00
ATOM   1080  C   ALA A  74     -12.291   4.874 -31.950  1.00  0.00
ATOM   1081  O   ALA A  74     -12.002   4.970 -33.145  1.00  0.00
ATOM   1082  CB  ALA A  74     -14.257   3.366 -31.934  1.00  0.00
ATOM   1088  N   LYS A  75     -12.165   5.887 -31.094  1.00  0.00
ATOM   1089  CA  LYS A  75     -11.724   7.210 -31.487  1.00  0.00
ATOM   1090  C   LYS A  75     -10.453   7.591 -30.755  1.00  0.00
ATOM   1091  O   LYS A  75      -9.996   8.734 -30.841  1.00  0.00
ATOM   1092  CB  LYS A  75     -12.825   8.210 -31.163  1.00  0.00
ATOM   1093  CG  LYS A  75     -14.113   7.950 -31.916  1.00  0.00
ATOM   1094  CD  LYS A  75     -15.187   8.941 -31.545  1.00  0.00
ATOM   1095  CE  LYS A  75     -16.477   8.631 -32.277  1.00  0.00
ATOM   1096  NZ  LYS A  75     -17.578   9.531 -31.862  1.00  0.00
ATOM   1110  N   ASN A  76      -9.938   6.659 -29.951  1.00  0.00
ATOM   1111  CA  ASN A  76      -8.766   6.878 -29.105  1.00  0.00
ATOM   1112  C   ASN A  76      -8.934   8.128 -28.249  1.00  0.00
ATOM   1113  O   ASN A  76      -8.000   8.913 -28.073  1.00  0.00
ATOM   1114  CB  ASN A  76      -7.502   6.969 -29.939  1.00  0.00
ATOM   1115  CG  ASN A  76      -7.158   5.696 -30.616  1.00  0.00
ATOM   1116  OD1 ASN A  76      -7.273   4.610 -30.026  1.00  0.00
ATOM   1117  ND2 ASN A  76      -6.725   5.790 -31.850  1.00  0.00
ATOM   1124  N   THR A  77     -10.133   8.325 -27.700  1.00  0.00
ATOM   1125  CA  THR A  77     -10.373   9.550 -26.943  1.00  0.00
ATOM   1126  C   THR A  77     -10.969   9.348 -25.535  1.00  0.00
ATOM   1127  O   THR A  77     -11.856   8.515 -25.310  1.00  0.00
ATOM   1128  CB  THR A  77     -11.244  10.498 -27.814  1.00  0.00
ATOM   1129  OG1 THR A  77     -10.554  10.765 -29.069  1.00  0.00
ATOM   1130  CG2 THR A  77     -11.463  11.848 -27.113  1.00  0.00
ATOM   1138  N   VAL A  78     -10.464  10.146 -24.587  1.00  0.00
ATOM   1139  CA  VAL A  78     -10.944  10.172 -23.198  1.00  0.00
ATOM   1140  C   VAL A  78     -11.587  11.533 -22.914  1.00  0.00
ATOM   1141  O   VAL A  78     -11.092  12.583 -23.332  1.00  0.00
ATOM   1142  CB  VAL A  78      -9.798   9.839 -22.178  1.00  0.00
ATOM   1143  CG1 VAL A  78      -8.694  10.845 -22.247  1.00  0.00
ATOM   1144  CG2 VAL A  78     -10.346   9.775 -20.726  1.00  0.00
ATOM   1154  N   TYR A  79     -12.719  11.503 -22.228  1.00  0.00
ATOM   1155  CA  TYR A  79     -13.472  12.703 -21.915  1.00  0.00
ATOM   1156  C   TYR A  79     -13.658  12.903 -20.420  1.00  0.00
ATOM   1157  O   TYR A  79     -13.750  11.936 -19.653  1.00  0.00
ATOM   1158  CB  TYR A  79     -14.853  12.605 -22.554  1.00  0.00
ATOM   1159  CG  TYR A  79     -14.846  12.493 -24.038  1.00  0.00
ATOM   1160  CD1 TYR A  79     -14.751  11.231 -24.643  1.00  0.00
ATOM   1161  CD2 TYR A  79     -14.959  13.627 -24.802  1.00  0.00
ATOM   1162  CE1 TYR A  79     -14.769  11.133 -26.015  1.00  0.00
ATOM   1163  CE2 TYR A  79     -14.983  13.530 -26.166  1.00  0.00
ATOM   1164  CZ  TYR A  79     -14.888  12.298 -26.777  1.00  0.00
ATOM   1165  OH  TYR A  79     -14.919  12.231 -28.148  1.00  0.00
ATOM   1175  N   LEU A  80     -13.747  14.167 -20.011  1.00  0.00
ATOM   1176  CA  LEU A  80     -14.042  14.477 -18.619  1.00  0.00
ATOM   1177  C   LEU A  80     -15.220  15.443 -18.556  1.00  0.00
ATOM   1178  O   LEU A  80     -15.146  16.577 -19.041  1.00  0.00
ATOM   1179  CB  LEU A  80     -12.824  15.109 -17.928  1.00  0.00
ATOM   1180  CG  LEU A  80     -12.963  15.488 -16.427  1.00  0.00
ATOM   1181  CD1 LEU A  80     -13.124  14.187 -15.566  1.00  0.00
ATOM   1182  CD2 LEU A  80     -11.738  16.322 -16.022  1.00  0.00
ATOM   1194  N   GLN A  81     -16.303  14.998 -17.942  1.00  0.00
ATOM   1195  CA  GLN A  81     -17.513  15.789 -17.809  1.00  0.00
ATOM   1196  C   GLN A  81     -17.445  16.501 -16.476  1.00  0.00
ATOM   1197  O   GLN A  81     -17.494  15.854 -15.430  1.00  0.00
ATOM   1198  CB  GLN A  81     -18.729  14.867 -17.861  1.00  0.00
ATOM   1199  CG  GLN A  81     -20.083  15.532 -17.753  1.00  0.00
ATOM   1200  CD  GLN A  81     -20.430  16.338 -18.972  1.00  0.00
ATOM   1201  OE1 GLN A  81     -20.141  15.881 -20.092  1.00  0.00
ATOM   1202  NE2 GLN A  81     -21.061  17.490 -18.779  1.00  0.00
ATOM   1211  N   MET A  82     -17.272  17.817 -16.490  1.00  0.00
ATOM   1212  CA  MET A  82     -17.093  18.560 -15.251  1.00  0.00
ATOM   1213  C   MET A  82     -18.354  19.340 -14.871  1.00  0.00
ATOM   1214  O   MET A  82     -18.572  20.446 -15.384  1.00  0.00
ATOM   1215  CB  MET A  82     -15.941  19.523 -15.403  1.00  0.00
ATOM   1216  CG  MET A  82     -14.653  18.892 -15.871  1.00  0.00
ATOM   1217  SD  MET A  82     -13.212  19.995 -15.817  1.00  0.00
ATOM   1218  CE  MET A  82     -13.676  21.189 -17.006  1.00  0.00
ATOM   1228  N   ASN A  83     -19.225  18.767 -14.036  1.00  0.00
ATOM   1229  CA  ASN A  83     -20.494  19.420 -13.719  1.00  0.00
ATOM   1230  C   ASN A  83     -20.436  20.233 -12.430  1.00  0.00
ATOM   1231  O   ASN A  83     -19.561  20.018 -11.593  1.00  0.00
ATOM   1232  CB  ASN A  83     -21.609  18.406 -13.655  1.00  0.00
ATOM   1233  CG  ASN A  83     -21.846  17.747 -14.984  1.00  0.00
ATOM   1234  OD1 ASN A  83     -21.769  18.389 -16.053  1.00  0.00
ATOM   1235  ND2 ASN A  83     -22.146  16.476 -14.934  1.00  0.00
ATOM   1242  N   SER A  84     -21.361  21.190 -12.286  1.00  0.00
ATOM   1243  CA  SER A  84     -21.495  21.989 -11.066  1.00  0.00
ATOM   1244  C   SER A  84     -20.165  22.578 -10.619  1.00  0.00
ATOM   1245  O   SER A  84     -19.814  22.513  -9.437  1.00  0.00
ATOM   1246  CB  SER A  84     -22.092  21.146  -9.950  1.00  0.00
ATOM   1247  OG  SER A  84     -23.375  20.675 -10.291  1.00  0.00
ATOM   1253  N   LEU A  85     -19.445  23.168 -11.565  1.00  0.00
ATOM   1254  CA  LEU A  85     -18.131  23.761 -11.311  1.00  0.00
ATOM   1255  C   LEU A  85     -18.115  24.910 -10.321  1.00  0.00
ATOM   1256  O   LEU A  85     -18.993  25.775 -10.325  1.00  0.00
ATOM   1257  CB  LEU A  85     -17.508  24.191 -12.647  1.00  0.00
ATOM   1258  CG  LEU A  85     -16.983  23.034 -13.550  1.00  0.00
ATOM   1259  CD1 LEU A  85     -16.693  23.534 -14.934  1.00  0.00
ATOM   1260  CD2 LEU A  85     -15.654  22.523 -12.954  1.00  0.00
ATOM   1272  N   LYS A  86     -17.093  24.930  -9.472  1.00  0.00
ATOM   1273  CA  LYS A  86     -16.920  25.989  -8.483  1.00  0.00
ATOM   1274  C   LYS A  86     -15.628  26.757  -8.780  1.00  0.00
ATOM   1275  O   LYS A  86     -14.767  26.221  -9.464  1.00  0.00
ATOM   1276  CB  LYS A  86     -16.905  25.366  -7.082  1.00  0.00
ATOM   1277  CG  LYS A  86     -18.174  24.574  -6.704  1.00  0.00
ATOM   1278  CD  LYS A  86     -19.418  25.475  -6.578  1.00  0.00
ATOM   1279  CE  LYS A  86     -20.620  24.681  -6.085  1.00  0.00
ATOM   1280  NZ  LYS A  86     -21.845  25.532  -5.953  1.00  0.00
ATOM   1294  N   PRO A  87     -15.442  28.014  -8.325  1.00  0.00
ATOM   1295  CA  PRO A  87     -14.217  28.790  -8.498  1.00  0.00
ATOM   1296  C   PRO A  87     -12.966  28.002  -8.112  1.00  0.00
ATOM   1297  O   PRO A  87     -11.919  28.132  -8.759  1.00  0.00
ATOM   1298  CB  PRO A  87     -14.458  29.978  -7.571  1.00  0.00
ATOM   1299  CG  PRO A  87     -15.948  30.146  -7.588  1.00  0.00
ATOM   1300  CD  PRO A  87     -16.496  28.735  -7.588  1.00  0.00
ATOM   1308  N   GLU A  88     -13.092  27.132  -7.102  1.00  0.00
ATOM   1309  CA  GLU A  88     -12.007  26.284  -6.626  1.00  0.00
ATOM   1310  C   GLU A  88     -11.504  25.270  -7.666  1.00  0.00
ATOM   1311  O   GLU A  88     -10.448  24.666  -7.479  1.00  0.00
ATOM   1312  CB  GLU A  88     -12.439  25.567  -5.347  1.00  0.00
ATOM   1313  CG  GLU A  88     -12.638  26.504  -4.136  1.00  0.00
ATOM   1314  CD  GLU A  88     -13.966  27.215  -4.117  1.00  0.00
ATOM   1315  OE1 GLU A  88     -14.759  26.970  -4.999  1.00  0.00
ATOM   1316  OE2 GLU A  88     -14.188  28.001  -3.232  1.00  0.00
ATOM   1323  N   ASP A  89     -12.248  25.086  -8.757  1.00  0.00
ATOM   1324  CA  ASP A  89     -11.881  24.155  -9.807  1.00  0.00
ATOM   1325  C   ASP A  89     -11.037  24.825 -10.887  1.00  0.00
ATOM   1326  O   ASP A  89     -10.658  24.174 -11.870  1.00  0.00
ATOM   1327  CB  ASP A  89     -13.146  23.547 -10.439  1.00  0.00
ATOM   1328  CG  ASP A  89     -13.933  22.604  -9.496  1.00  0.00
ATOM   1329  OD1 ASP A  89     -13.337  21.704  -8.912  1.00  0.00
ATOM   1330  OD2 ASP A  89     -15.142  22.785  -9.369  1.00  0.00
ATOM   1335  N   THR A  90     -10.729  26.123 -10.720  1.00  0.00
ATOM   1336  CA  THR A  90      -9.867  26.800 -11.683  1.00  0.00
ATOM   1337  C   THR A  90      -8.503  26.128 -11.639  1.00  0.00
ATOM   1338  O   THR A  90      -7.895  26.029 -10.570  1.00  0.00
ATOM   1339  CB  THR A  90      -9.708  28.307 -11.350  1.00  0.00
ATOM   1340  OG1 THR A  90     -11.003  28.955 -11.381  1.00  0.00
ATOM   1341  CG2 THR A  90      -8.722  28.992 -12.327  1.00  0.00
ATOM   1349  N   ALA A  91      -8.030  25.665 -12.787  1.00  0.00
ATOM   1350  CA  ALA A  91      -6.755  24.953 -12.872  1.00  0.00
ATOM   1351  C   ALA A  91      -6.406  24.650 -14.316  1.00  0.00
ATOM   1352  O   ALA A  91      -7.274  24.719 -15.191  1.00  0.00
ATOM   1353  CB  ALA A  91      -6.806  23.650 -12.073  1.00  0.00
ATOM   1359  N   VAL A  92      -5.163  24.268 -14.565  1.00  0.00
ATOM   1360  CA  VAL A  92      -4.878  23.712 -15.881  1.00  0.00
ATOM   1361  C   VAL A  92      -5.115  22.215 -15.772  1.00  0.00
ATOM   1362  O   VAL A  92      -4.575  21.560 -14.889  1.00  0.00
ATOM   1363  CB  VAL A  92      -3.447  24.004 -16.362  1.00  0.00
ATOM   1364  CG1 VAL A  92      -3.200  23.330 -17.727  1.00  0.00
ATOM   1365  CG2 VAL A  92      -3.263  25.485 -16.480  1.00  0.00
ATOM   1375  N   TYR A  93      -5.939  21.672 -16.636  1.00  0.00
ATOM   1376  CA  TYR A  93      -6.242  20.254 -16.587  1.00  0.00
ATOM   1377  C   TYR A  93      -5.347  19.546 -17.557  1.00  0.00
ATOM   1378  O   TYR A  93      -5.056  20.068 -18.624  1.00  0.00
ATOM   1379  CB  TYR A  93      -7.729  20.016 -16.830  1.00  0.00
ATOM   1380  CG  TYR A  93      -8.578  20.385 -15.613  1.00  0.00
ATOM   1381  CD1 TYR A  93      -8.810  21.702 -15.308  1.00  0.00
ATOM   1382  CD2 TYR A  93      -9.139  19.386 -14.814  1.00  0.00
ATOM   1383  CE1 TYR A  93      -9.559  22.040 -14.213  1.00  0.00
ATOM   1384  CE2 TYR A  93      -9.908  19.738 -13.713  1.00  0.00
ATOM   1385  CZ  TYR A  93     -10.106  21.077 -13.416  1.00  0.00
ATOM   1386  OH  TYR A  93     -10.851  21.482 -12.321  1.00  0.00
ATOM   1396  N   TYR A  94      -4.874  18.375 -17.161  1.00  0.00
ATOM   1397  CA  TYR A  94      -3.982  17.581 -17.973  1.00  0.00
ATOM   1398  C   TYR A  94      -4.423  16.150 -18.161  1.00  0.00
ATOM   1399  O   TYR A  94      -4.874  15.472 -17.237  1.00  0.00
ATOM   1400  CB  TYR A  94      -2.595  17.536 -17.345  1.00  0.00
ATOM   1401  CG  TYR A  94      -1.850  18.834 -17.274  1.00  0.00
ATOM   1402  CD1 TYR A  94      -2.069  19.722 -16.232  1.00  0.00
ATOM   1403  CD2 TYR A  94      -0.901  19.119 -18.239  1.00  0.00
ATOM   1404  CE1 TYR A  94      -1.340  20.878 -16.168  1.00  0.00
ATOM   1405  CE2 TYR A  94      -0.176  20.283 -18.165  1.00  0.00
ATOM   1406  CZ  TYR A  94      -0.387  21.161 -17.130  1.00  0.00
ATOM   1407  OH  TYR A  94       0.360  22.327 -17.056  1.00  0.00
ATOM   1417  N   CYS A  95      -4.188  15.678 -19.362  1.00  0.00
ATOM   1418  CA  CYS A  95      -4.436  14.320 -19.795  1.00  0.00
ATOM   1419  C   CYS A  95      -3.209  13.466 -19.580  1.00  0.00
ATOM   1420  O   CYS A  95      -2.093  13.869 -19.927  1.00  0.00
ATOM   1421  CB  CYS A  95      -4.799  14.349 -21.258  1.00  0.00
ATOM   1422  SG  CYS A  95      -5.114  12.807 -22.039  1.00  0.00
ATOM   1427  N   ALA A  96      -3.406  12.264 -19.061  1.00  0.00
ATOM   1428  CA  ALA A  96      -2.289  11.369 -18.842  1.00  0.00
ATOM   1429  C   ALA A  96      -2.624   9.926 -19.177  1.00  0.00
ATOM   1430  O   ALA A  96      -3.790   9.506 -19.151  1.00  0.00
ATOM   1431  CB  ALA A  96      -1.853  11.455 -17.404  1.00  0.00
ATOM   1437  N   ALA A  97      -1.576   9.147 -19.447  1.00  0.00
ATOM   1438  CA  ALA A  97      -1.758   7.728 -19.727  1.00  0.00
ATOM   1439  C   ALA A  97      -0.672   6.870 -19.083  1.00  0.00
ATOM   1440  O   ALA A  97       0.497   7.273 -18.944  1.00  0.00
ATOM   1441  CB  ALA A  97      -1.784   7.496 -21.230  1.00  0.00
ATOM   1447  N   SER A  98      -1.059   5.636 -18.753  1.00  0.00
ATOM   1448  CA  SER A  98      -0.160   4.683 -18.127  1.00  0.00
ATOM   1449  C   SER A  98      -0.263   3.266 -18.616  1.00  0.00
ATOM   1450  O   SER A  98      -1.326   2.766 -18.997  1.00  0.00
ATOM   1451  CB  SER A  98      -0.357   4.616 -16.645  1.00  0.00
ATOM   1452  OG  SER A  98       0.516   3.656 -16.118  1.00  0.00
ATOM   1458  N   VAL A  99       0.868   2.585 -18.512  1.00  0.00
ATOM   1459  CA  VAL A  99       0.984   1.193 -18.904  1.00  0.00
ATOM   1460  C   VAL A  99       0.739   0.258 -17.723  1.00  0.00
ATOM   1461  O   VAL A  99       0.823  -0.961 -17.863  1.00  0.00
ATOM   1462  CB  VAL A  99       2.371   0.921 -19.516  1.00  0.00
ATOM   1463  CG1 VAL A  99       2.577   1.840 -20.703  1.00  0.00
ATOM   1464  CG2 VAL A  99       3.466   1.112 -18.473  1.00  0.00
ATOM   1474  N   TYR A 100       0.436   0.830 -16.565  1.00  0.00
ATOM   1475  CA  TYR A 100       0.154   0.048 -15.377  1.00  0.00
ATOM   1476  C   TYR A 100      -1.291   0.340 -15.002  1.00  0.00
ATOM   1477  O   TYR A 100      -1.682   1.505 -14.931  1.00  0.00
ATOM   1478  CB  TYR A 100       1.068   0.469 -14.230  1.00  0.00
ATOM   1479  CG  TYR A 100       2.516   0.407 -14.549  1.00  0.00
ATOM   1480  CD1 TYR A 100       3.179   1.579 -14.896  1.00  0.00
ATOM   1481  CD2 TYR A 100       3.191  -0.793 -14.526  1.00  0.00
ATOM   1482  CE1 TYR A 100       4.517   1.545 -15.208  1.00  0.00
ATOM   1483  CE2 TYR A 100       4.532  -0.829 -14.845  1.00  0.00
ATOM   1484  CZ  TYR A 100       5.194   0.335 -15.184  1.00  0.00
ATOM   1485  OH  TYR A 100       6.530   0.299 -15.503  1.00  0.00
ATOM   1495  N   TRP A 101      -2.091  -0.688 -14.765  1.00  0.00
ATOM   1496  CA  TRP A 101      -3.488  -0.431 -14.441  1.00  0.00
ATOM   1497  C   TRP A 101      -3.755  -0.236 -12.971  1.00  0.00
ATOM   1498  O   TRP A 101      -3.061  -0.785 -12.118  1.00  0.00
ATOM   1499  CB  TRP A 101      -4.423  -1.503 -15.004  1.00  0.00
ATOM   1500  CG  TRP A 101      -4.600  -1.454 -16.513  1.00  0.00
ATOM   1501  CD1 TRP A 101      -3.734  -0.970 -17.456  1.00  0.00
ATOM   1502  CD2 TRP A 101      -5.759  -1.908 -17.249  1.00  0.00
ATOM   1503  NE1 TRP A 101      -4.274  -1.107 -18.700  1.00  0.00
ATOM   1504  CE2 TRP A 101      -5.506  -1.665 -18.600  1.00  0.00
ATOM   1505  CE3 TRP A 101      -6.975  -2.498 -16.877  1.00  0.00
ATOM   1506  CZ2 TRP A 101      -6.420  -1.982 -19.585  1.00  0.00
ATOM   1507  CZ3 TRP A 101      -7.890  -2.825 -17.876  1.00  0.00
ATOM   1508  CH2 TRP A 101      -7.616  -2.571 -19.196  1.00  0.00
ATOM   1519  N   LEU A 102      -4.819   0.512 -12.722  1.00  0.00
ATOM   1520  CA  LEU A 102      -5.375   0.837 -11.416  1.00  0.00
ATOM   1521  C   LEU A 102      -4.503   1.733 -10.534  1.00  0.00
ATOM   1522  O   LEU A 102      -4.469   1.559  -9.316  1.00  0.00
ATOM   1523  CB  LEU A 102      -5.697  -0.458 -10.658  1.00  0.00
ATOM   1524  CG  LEU A 102      -6.602  -1.495 -11.407  1.00  0.00
ATOM   1525  CD1 LEU A 102      -6.796  -2.696 -10.509  1.00  0.00
ATOM   1526  CD2 LEU A 102      -7.948  -0.869 -11.809  1.00  0.00
ATOM   1538  N   TYR A 103      -3.834   2.719 -11.133  1.00  0.00
ATOM   1539  CA  TYR A 103      -3.046   3.675 -10.359  1.00  0.00
ATOM   1540  C   TYR A 103      -3.540   5.106 -10.540  1.00  0.00
ATOM   1541  O   TYR A 103      -3.879   5.552 -11.640  1.00  0.00
ATOM   1542  CB  TYR A 103      -1.571   3.620 -10.760  1.00  0.00
ATOM   1543  CG  TYR A 103      -0.913   2.337 -10.419  1.00  0.00
ATOM   1544  CD1 TYR A 103      -0.982   1.297 -11.293  1.00  0.00
ATOM   1545  CD2 TYR A 103      -0.238   2.196  -9.214  1.00  0.00
ATOM   1546  CE1 TYR A 103      -0.401   0.104 -10.982  1.00  0.00
ATOM   1547  CE2 TYR A 103       0.360   0.992  -8.904  1.00  0.00
ATOM   1548  CZ  TYR A 103       0.269  -0.054  -9.793  1.00  0.00
ATOM   1549  OH  TYR A 103       0.841  -1.268  -9.515  1.00  0.00
ATOM   1559  N   TYR A 104      -3.522   5.877  -9.469  1.00  0.00
ATOM   1560  CA  TYR A 104      -3.937   7.268  -9.606  1.00  0.00
ATOM   1561  C   TYR A 104      -2.825   8.225  -9.222  1.00  0.00
ATOM   1562  O   TYR A 104      -2.963   9.440  -9.360  1.00  0.00
ATOM   1563  CB  TYR A 104      -5.195   7.524  -8.799  1.00  0.00
ATOM   1564  CG  TYR A 104      -5.044   7.354  -7.353  1.00  0.00
ATOM   1565  CD1 TYR A 104      -4.637   8.426  -6.588  1.00  0.00
ATOM   1566  CD2 TYR A 104      -5.317   6.135  -6.769  1.00  0.00
ATOM   1567  CE1 TYR A 104      -4.505   8.287  -5.240  1.00  0.00
ATOM   1568  CE2 TYR A 104      -5.184   5.990  -5.415  1.00  0.00
ATOM   1569  CZ  TYR A 104      -4.780   7.063  -4.647  1.00  0.00
ATOM   1570  OH  TYR A 104      -4.648   6.927  -3.286  1.00  0.00
ATOM   1580  N   GLN A 105      -1.696   7.693  -8.788  1.00  0.00
ATOM   1581  CA  GLN A 105      -0.608   8.573  -8.431  1.00  0.00
ATOM   1582  C   GLN A 105       0.069   8.987  -9.719  1.00  0.00
ATOM   1583  O   GLN A 105       0.494   8.134 -10.494  1.00  0.00
ATOM   1584  CB  GLN A 105       0.378   7.891  -7.480  1.00  0.00
ATOM   1585  CG  GLN A 105      -0.209   7.514  -6.120  1.00  0.00
ATOM   1586  CD  GLN A 105      -0.588   8.726  -5.287  1.00  0.00
ATOM   1587  OE1 GLN A 105      -0.251   9.867  -5.632  1.00  0.00
ATOM   1588  NE2 GLN A 105      -1.273   8.486  -4.181  1.00  0.00
ATOM   1597  N   ARG A 106       0.230  10.293  -9.910  1.00  0.00
ATOM   1598  CA  ARG A 106       0.765  10.864 -11.152  1.00  0.00
ATOM   1599  C   ARG A 106       2.132  10.346 -11.542  1.00  0.00
ATOM   1600  O   ARG A 106       2.482  10.350 -12.719  1.00  0.00
ATOM   1601  CB  ARG A 106       0.845  12.383 -11.049  1.00  0.00
ATOM   1602  CG  ARG A 106       1.852  12.940 -10.048  1.00  0.00
ATOM   1603  CD  ARG A 106       1.739  14.419  -9.952  1.00  0.00
ATOM   1604  NE  ARG A 106       2.710  14.984  -9.022  1.00  0.00
ATOM   1605  CZ  ARG A 106       2.544  15.113  -7.682  1.00  0.00
ATOM   1606  NH1 ARG A 106       1.427  14.727  -7.094  1.00  0.00
ATOM   1607  NH2 ARG A 106       3.515  15.637  -6.955  1.00  0.00
ATOM   1621  N   TYR A 107       2.875   9.864 -10.571  1.00  0.00
ATOM   1622  CA  TYR A 107       4.220   9.364 -10.756  1.00  0.00
ATOM   1623  C   TYR A 107       4.235   8.086 -11.587  1.00  0.00
ATOM   1624  O   TYR A 107       5.265   7.710 -12.148  1.00  0.00
ATOM   1625  CB  TYR A 107       4.839   9.134  -9.388  1.00  0.00
ATOM   1626  CG  TYR A 107       5.068  10.425  -8.658  1.00  0.00
ATOM   1627  CD1 TYR A 107       4.182  10.825  -7.664  1.00  0.00
ATOM   1628  CD2 TYR A 107       6.156  11.214  -8.976  1.00  0.00
ATOM   1629  CE1 TYR A 107       4.395  12.009  -6.997  1.00  0.00
ATOM   1630  CE2 TYR A 107       6.368  12.397  -8.307  1.00  0.00
ATOM   1631  CZ  TYR A 107       5.497  12.795  -7.322  1.00  0.00
ATOM   1632  OH  TYR A 107       5.723  13.976  -6.652  1.00  0.00
ATOM   1642  N   SER A 108       3.090   7.407 -11.645  1.00  0.00
ATOM   1643  CA  SER A 108       2.933   6.164 -12.374  1.00  0.00
ATOM   1644  C   SER A 108       2.468   6.388 -13.809  1.00  0.00
ATOM   1645  O   SER A 108       2.265   5.419 -14.539  1.00  0.00
ATOM   1646  CB  SER A 108       1.944   5.247 -11.664  1.00  0.00
ATOM   1647  OG  SER A 108       2.417   4.858 -10.397  1.00  0.00
ATOM   1653  N   HIS A 109       2.261   7.653 -14.212  1.00  0.00
ATOM   1654  CA  HIS A 109       1.789   7.966 -15.560  1.00  0.00
ATOM   1655  C   HIS A 109       2.889   8.531 -16.479  1.00  0.00
ATOM   1656  O   HIS A 109       3.190   9.722 -16.412  1.00  0.00
ATOM   1657  CB  HIS A 109       0.599   8.933 -15.515  1.00  0.00
ATOM   1658  CG  HIS A 109      -0.685   8.315 -14.968  1.00  0.00
ATOM   1659  ND1 HIS A 109      -1.776   8.010 -15.778  1.00  0.00
ATOM   1660  CD2 HIS A 109      -1.030   7.902 -13.720  1.00  0.00
ATOM   1661  CE1 HIS A 109      -2.730   7.467 -15.055  1.00  0.00
ATOM   1662  NE2 HIS A 109      -2.306   7.372 -13.800  1.00  0.00
ATOM   1670  N   PRO A 110       3.591   7.701 -17.288  1.00  0.00
ATOM   1671  CA  PRO A 110       4.631   8.115 -18.215  1.00  0.00
ATOM   1672  C   PRO A 110       4.207   9.038 -19.372  1.00  0.00
ATOM   1673  O   PRO A 110       5.072   9.721 -19.926  1.00  0.00
ATOM   1674  CB  PRO A 110       5.176   6.772 -18.735  1.00  0.00
ATOM   1675  CG  PRO A 110       4.092   5.775 -18.481  1.00  0.00
ATOM   1676  CD  PRO A 110       3.454   6.226 -17.204  1.00  0.00
ATOM   1684  N   TYR A 111       2.916   9.106 -19.757  1.00  0.00
ATOM   1685  CA  TYR A 111       2.641   9.977 -20.897  1.00  0.00
ATOM   1686  C   TYR A 111       1.718  11.104 -20.482  1.00  0.00
ATOM   1687  O   TYR A 111       0.725  10.878 -19.787  1.00  0.00
ATOM   1688  CB  TYR A 111       1.958   9.160 -21.974  1.00  0.00
ATOM   1689  CG  TYR A 111       2.675   7.874 -22.201  1.00  0.00
ATOM   1690  CD1 TYR A 111       2.051   6.704 -21.794  1.00  0.00
ATOM   1691  CD2 TYR A 111       3.949   7.831 -22.705  1.00  0.00
ATOM   1692  CE1 TYR A 111       2.663   5.515 -21.913  1.00  0.00
ATOM   1693  CE2 TYR A 111       4.583   6.620 -22.804  1.00  0.00
ATOM   1694  CZ  TYR A 111       3.937   5.460 -22.411  1.00  0.00
ATOM   1695  OH  TYR A 111       4.572   4.252 -22.503  1.00  0.00
ATOM   1705  N   TRP A 112       2.019  12.317 -20.961  1.00  0.00
ATOM   1706  CA  TRP A 112       1.229  13.512 -20.643  1.00  0.00
ATOM   1707  C   TRP A 112       0.901  14.395 -21.842  1.00  0.00
ATOM   1708  O   TRP A 112       1.706  14.520 -22.769  1.00  0.00
ATOM   1709  CB  TRP A 112       1.973  14.336 -19.599  1.00  0.00
ATOM   1710  CG  TRP A 112       2.041  13.633 -18.307  1.00  0.00
ATOM   1711  CD1 TRP A 112       2.931  12.682 -17.934  1.00  0.00
ATOM   1712  CD2 TRP A 112       1.166  13.813 -17.195  1.00  0.00
ATOM   1713  NE1 TRP A 112       2.649  12.251 -16.688  1.00  0.00
ATOM   1714  CE2 TRP A 112       1.584  12.928 -16.210  1.00  0.00
ATOM   1715  CE3 TRP A 112       0.075  14.632 -16.962  1.00  0.00
ATOM   1716  CZ2 TRP A 112       0.948  12.829 -14.998  1.00  0.00
ATOM   1717  CZ3 TRP A 112      -0.559  14.542 -15.748  1.00  0.00
ATOM   1718  CH2 TRP A 112      -0.129  13.660 -14.783  1.00  0.00
ATOM   1729  N   GLY A 113      -0.263  15.045 -21.785  1.00  0.00
ATOM   1730  CA  GLY A 113      -0.689  16.014 -22.795  1.00  0.00
ATOM   1731  C   GLY A 113      -0.130  17.401 -22.496  1.00  0.00
ATOM   1732  O   GLY A 113       0.640  17.580 -21.547  1.00  0.00
ATOM   1736  N   GLN A 114      -0.511  18.398 -23.310  1.00  0.00
ATOM   1737  CA  GLN A 114       0.009  19.747 -23.101  1.00  0.00
ATOM   1738  C   GLN A 114      -0.733  20.554 -22.028  1.00  0.00
ATOM   1739  O   GLN A 114      -0.216  21.565 -21.549  1.00  0.00
ATOM   1740  CB  GLN A 114       0.007  20.521 -24.427  1.00  0.00
ATOM   1741  CG  GLN A 114      -1.349  21.064 -24.928  1.00  0.00
ATOM   1742  CD  GLN A 114      -2.256  20.073 -25.664  1.00  0.00
ATOM   1743  OE1 GLN A 114      -2.406  18.877 -25.329  1.00  0.00
ATOM   1744  NE2 GLN A 114      -2.874  20.601 -26.720  1.00  0.00
ATOM   1753  N   GLY A 115      -1.937  20.118 -21.667  1.00  0.00
ATOM   1754  CA  GLY A 115      -2.779  20.800 -20.693  1.00  0.00
ATOM   1755  C   GLY A 115      -3.734  21.845 -21.283  1.00  0.00
ATOM   1756  O   GLY A 115      -3.444  22.509 -22.287  1.00  0.00
ATOM   1760  N   THR A 116      -4.868  22.054 -20.614  1.00  0.00
ATOM   1761  CA  THR A 116      -5.811  23.082 -21.049  1.00  0.00
ATOM   1762  C   THR A 116      -6.351  23.867 -19.848  1.00  0.00
ATOM   1763  O   THR A 116      -6.666  23.301 -18.799  1.00  0.00
ATOM   1764  CB  THR A 116      -6.956  22.487 -21.897  1.00  0.00
ATOM   1765  OG1 THR A 116      -7.740  23.564 -22.396  1.00  0.00
ATOM   1766  CG2 THR A 116      -7.856  21.523 -21.080  1.00  0.00
ATOM   1774  N   GLN A 117      -6.457  25.181 -19.999  1.00  0.00
ATOM   1775  CA  GLN A 117      -6.935  26.032 -18.911  1.00  0.00
ATOM   1776  C   GLN A 117      -8.441  26.093 -18.764  1.00  0.00
ATOM   1777  O   GLN A 117      -9.163  26.398 -19.720  1.00  0.00
ATOM   1778  CB  GLN A 117      -6.376  27.452 -19.075  1.00  0.00
ATOM   1779  CG  GLN A 117      -6.867  28.522 -18.044  1.00  0.00
ATOM   1780  CD  GLN A 117      -6.395  28.300 -16.598  1.00  0.00
ATOM   1781  OE1 GLN A 117      -5.243  27.940 -16.358  1.00  0.00
ATOM   1782  NE2 GLN A 117      -7.269  28.567 -15.641  1.00  0.00
ATOM   1791  N   VAL A 118      -8.882  25.842 -17.540  1.00  0.00
ATOM   1792  CA  VAL A 118     -10.269  25.908 -17.128  1.00  0.00
ATOM   1793  C   VAL A 118     -10.414  26.960 -16.041  1.00  0.00
ATOM   1794  O   VAL A 118      -9.786  26.866 -14.983  1.00  0.00
ATOM   1795  CB  VAL A 118     -10.694  24.536 -16.593  1.00  0.00
ATOM   1796  CG1 VAL A 118     -12.129  24.571 -16.065  1.00  0.00
ATOM   1797  CG2 VAL A 118     -10.539  23.488 -17.734  1.00  0.00
ATOM   1807  N   THR A 119     -11.268  27.943 -16.280  1.00  0.00
ATOM   1808  CA  THR A 119     -11.459  29.009 -15.307  1.00  0.00
ATOM   1809  C   THR A 119     -12.910  29.086 -14.914  1.00  0.00
ATOM   1810  O   THR A 119     -13.790  29.046 -15.775  1.00  0.00
ATOM   1811  CB  THR A 119     -10.963  30.365 -15.855  1.00  0.00
ATOM   1812  OG1 THR A 119      -9.560  30.269 -16.176  1.00  0.00
ATOM   1813  CG2 THR A 119     -11.147  31.455 -14.798  1.00  0.00
ATOM   1821  N   VAL A 120     -13.176  29.166 -13.611  1.00  0.00
ATOM   1822  CA  VAL A 120     -14.558  29.210 -13.178  1.00  0.00
ATOM   1823  C   VAL A 120     -14.839  30.530 -12.444  1.00  0.00
ATOM   1824  O   VAL A 120     -14.143  30.887 -11.493  1.00  0.00
ATOM   1825  CB  VAL A 120     -14.863  27.987 -12.295  1.00  0.00
ATOM   1826  CG1 VAL A 120     -16.323  28.022 -11.891  1.00  0.00
ATOM   1827  CG2 VAL A 120     -14.484  26.690 -13.022  1.00  0.00
ATOM   1837  N   SER A 121     -15.811  31.279 -12.959  1.00  0.00
ATOM   1838  CA  SER A 121     -16.172  32.610 -12.452  1.00  0.00
ATOM   1839  C   SER A 121     -17.322  32.648 -11.457  1.00  0.00
ATOM   1840  O   SER A 121     -18.255  31.848 -11.517  1.00  0.00
ATOM   1841  CB  SER A 121     -16.499  33.532 -13.598  1.00  0.00
ATOM   1842  OG  SER A 121     -16.971  34.755 -13.124  1.00  0.00
ATOM   1848  N   SER A 122     -17.273  33.594 -10.528  1.00  0.00
ATOM   1849  CA  SER A 122     -18.374  33.755  -9.583  1.00  0.00
ATOM   1850  C   SER A 122     -18.342  35.131  -8.948  1.00  0.00
ATOM   1851  O   SER A 122     -19.241  35.953  -9.177  1.00  0.00
ATOM   1852  OXT SER A 122     -17.310  35.483  -8.373  1.00  0.00
ATOM   1853  CB  SER A 122     -18.308  32.702  -8.493  1.00  0.00
ATOM   1854  OG  SER A 122     -19.364  32.839  -7.576  1.00  0.00
END
