# Supplementary material for: Nanobody-based CTLA4 inhibitors for immune checkpoint blockade therapy of canine cancer patients
Source: Sci Rep. 2021 Oct 21;11:20763. doi: 10.1038/s41598-021-00325-3 (PMC8531395; doi:10.1038/s41598-021-00325-3)
Supplement: Supplementary file 1 — Supplementary Information 1. [file 41598_2021_325_MOESM1_ESM.zip › Supplemental Information/Robetta_cNb13_7.pdb]

ATOM      1  N   MET B   1        .683    .029   -.448  1.00  0.00
ATOM      2  CA  MET B   1       2.137   -.121   -.522  1.00  0.00
ATOM      3  C   MET B   1       2.504   1.249   -.570  1.00  0.00
ATOM      4  O   MET B   1       1.860   2.152  -1.059  1.00  0.00
ATOM      5  CB  MET B   1       2.641   -.894  -1.739  1.00  0.00
ATOM      6  CG  MET B   1       2.291  -2.375  -1.734  1.00  0.00
ATOM      7  SD  MET B   1       2.986  -3.259  -3.144  1.00  0.00
ATOM      8  CE  MET B   1       4.724  -3.271  -2.713  1.00  0.00
ATOM     20  N   HIS B   2       3.562   1.456    .010  1.00  0.00
ATOM     21  CA  HIS B   2       4.239   2.720    .145  1.00  0.00
ATOM     22  C   HIS B   2       5.616   2.590   -.395  1.00  0.00
ATOM     23  O   HIS B   2       6.364   1.602   -.195  1.00  0.00
ATOM     24  CB  HIS B   2       4.291   3.179   1.605  1.00  0.00
ATOM     25  CG  HIS B   2       2.941   3.370   2.224  1.00  0.00
ATOM     26  ND1 HIS B   2       2.182   4.503   2.019  1.00  0.00
ATOM     27  CD2 HIS B   2       2.215   2.574   3.043  1.00  0.00
ATOM     28  CE1 HIS B   2       1.046   4.394   2.685  1.00  0.00
ATOM     29  NE2 HIS B   2       1.041   3.234   3.314  1.00  0.00
ATOM     37  N   VAL B   3       6.006   3.722  -1.041  1.00  0.00
ATOM     38  CA  VAL B   3       7.343   3.726  -1.678  1.00  0.00
ATOM     39  C   VAL B   3       8.177   4.929  -1.224  1.00  0.00
ATOM     40  O   VAL B   3       7.748   6.088  -1.328  1.00  0.00
ATOM     41  CB  VAL B   3       7.207   3.757  -3.212  1.00  0.00
ATOM     42  CG1 VAL B   3       6.237   4.849  -3.639  1.00  0.00
ATOM     43  CG2 VAL B   3       8.572   3.968  -3.848  1.00  0.00
ATOM     53  N   ALA B   4       9.400   4.693   -.823  1.00  0.00
ATOM     54  CA  ALA B   4      10.195   5.841   -.477  1.00  0.00
ATOM     55  C   ALA B   4      11.377   5.805  -1.496  1.00  0.00
ATOM     56  O   ALA B   4      11.986   4.833  -1.972  1.00  0.00
ATOM     57  CB  ALA B   4      10.567   5.737    .932  1.00  0.00
ATOM     63  N   GLN B   5      11.897   6.909  -1.707  1.00  0.00
ATOM     64  CA  GLN B   5      13.044   7.024  -2.576  1.00  0.00
ATOM     65  C   GLN B   5      14.116   7.950  -1.984  1.00  0.00
ATOM     66  O   GLN B   5      13.763   8.883  -1.254  1.00  0.00
ATOM     67  CB  GLN B   5      12.608   7.532  -3.953  1.00  0.00
ATOM     68  CG  GLN B   5      11.344   6.879  -4.486  1.00  0.00
ATOM     69  CD  GLN B   5      11.044   7.282  -5.917  1.00  0.00
ATOM     70  OE1 GLN B   5      10.023   6.887  -6.486  1.00  0.00
ATOM     71  NE2 GLN B   5      11.933   8.072  -6.507  1.00  0.00
ATOM     80  N   PRO B   6      15.438   7.781  -2.382  1.00  0.00
ATOM     81  CA  PRO B   6      16.258   8.797  -1.779  1.00  0.00
ATOM     82  C   PRO B   6      16.043  10.159  -2.456  1.00  0.00
ATOM     83  O   PRO B   6      15.627  10.190  -3.615  1.00  0.00
ATOM     84  CB  PRO B   6      17.674   8.260  -2.007  1.00  0.00
ATOM     85  CG  PRO B   6      17.559   7.440  -3.247  1.00  0.00
ATOM     86  CD  PRO B   6      16.206   6.789  -3.141  1.00  0.00
ATOM     94  N   ALA B   7      16.291  11.333  -1.808  1.00  0.00
ATOM     95  CA  ALA B   7      15.901  12.428  -2.682  1.00  0.00
ATOM     96  C   ALA B   7      16.554  12.912  -3.933  1.00  0.00
ATOM     97  O   ALA B   7      15.779  13.232  -4.809  1.00  0.00
ATOM     98  CB  ALA B   7      16.113  13.493  -1.613  1.00  0.00
ATOM    104  N   VAL B   8      17.928  12.970  -3.945  1.00  0.00
ATOM    105  CA  VAL B   8      18.742  13.360  -5.136  1.00  0.00
ATOM    106  C   VAL B   8      19.970  12.431  -5.469  1.00  0.00
ATOM    107  O   VAL B   8      20.556  12.004  -4.499  1.00  0.00
ATOM    108  CB  VAL B   8      19.262  14.795  -4.932  1.00  0.00
ATOM    109  CG1 VAL B   8      20.115  15.226  -6.115  1.00  0.00
ATOM    110  CG2 VAL B   8      18.091  15.746  -4.736  1.00  0.00
ATOM    120  N   VAL B   9      20.423  12.080  -6.559  1.00  0.00
ATOM    121  CA  VAL B   9      21.585  11.192  -6.647  1.00  0.00
ATOM    122  C   VAL B   9      22.519  11.710  -7.598  1.00  0.00
ATOM    123  O   VAL B   9      21.873  12.049  -8.568  1.00  0.00
ATOM    124  CB  VAL B   9      21.194   9.767  -7.082  1.00  0.00
ATOM    125  CG1 VAL B   9      22.429   8.886  -7.191  1.00  0.00
ATOM    126  CG2 VAL B   9      20.197   9.179  -6.095  1.00  0.00
ATOM    136  N   LEU B  10      23.811  11.842  -7.317  1.00  0.00
ATOM    137  CA  LEU B  10      24.655  12.430  -8.261  1.00  0.00
ATOM    138  C   LEU B  10      25.478  11.431  -9.004  1.00  0.00
ATOM    139  O   LEU B  10      26.104  10.572  -8.425  1.00  0.00
ATOM    140  CB  LEU B  10      25.572  13.440  -7.559  1.00  0.00
ATOM    141  CG  LEU B  10      24.967  14.828  -7.312  1.00  0.00
ATOM    142  CD1 LEU B  10      23.807  14.710  -6.332  1.00  0.00
ATOM    143  CD2 LEU B  10      26.041  15.763  -6.777  1.00  0.00
ATOM    155  N   ALA B  11      25.490  11.649 -10.442  1.00  0.00
ATOM    156  CA  ALA B  11      26.228  10.684 -11.111  1.00  0.00
ATOM    157  C   ALA B  11      27.521  11.238 -11.753  1.00  0.00
ATOM    158  O   ALA B  11      27.905  12.408 -12.083  1.00  0.00
ATOM    159  CB  ALA B  11      25.404  10.150 -12.123  1.00  0.00
ATOM    165  N   SER B  12      28.289  10.347 -12.152  1.00  0.00
ATOM    166  CA  SER B  12      29.429  11.015 -12.648  1.00  0.00
ATOM    167  C   SER B  12      29.454  10.772 -14.106  1.00  0.00
ATOM    168  O   SER B  12      28.505  10.197 -14.587  1.00  0.00
ATOM    169  CB  SER B  12      30.698  10.509 -11.990  1.00  0.00
ATOM    170  OG  SER B  12      30.987   9.199 -12.397  1.00  0.00
ATOM    176  N   SER B  13      30.412  11.250 -14.859  1.00  0.00
ATOM    177  CA  SER B  13      30.583  11.077 -16.378  1.00  0.00
ATOM    178  C   SER B  13      30.791   9.815 -17.071  1.00  0.00
ATOM    179  O   SER B  13      30.687   9.674 -18.260  1.00  0.00
ATOM    180  CB  SER B  13      31.756  11.918 -16.841  1.00  0.00
ATOM    181  OG  SER B  13      32.935  11.538 -16.185  1.00  0.00
ATOM    187  N   ARG B  14      31.077   8.981 -16.235  1.00  0.00
ATOM    188  CA  ARG B  14      31.410   7.629 -16.363  1.00  0.00
ATOM    189  C   ARG B  14      29.975   7.288 -16.135  1.00  0.00
ATOM    190  O   ARG B  14      29.813   6.102 -15.855  1.00  0.00
ATOM    191  CB  ARG B  14      32.376   7.075 -15.326  1.00  0.00
ATOM    192  CG  ARG B  14      33.775   7.668 -15.375  1.00  0.00
ATOM    193  CD  ARG B  14      34.663   7.064 -14.348  1.00  0.00
ATOM    194  NE  ARG B  14      36.003   7.629 -14.391  1.00  0.00
ATOM    195  CZ  ARG B  14      37.020   7.245 -13.595  1.00  0.00
ATOM    196  NH1 ARG B  14      36.836   6.297 -12.703  1.00  0.00
ATOM    197  NH2 ARG B  14      38.204   7.821 -13.712  1.00  0.00
ATOM    211  N   GLY B  15      28.931   8.255 -15.921  1.00  0.00
ATOM    212  CA  GLY B  15      27.865   7.445 -15.495  1.00  0.00
ATOM    213  C   GLY B  15      27.213   6.699 -14.320  1.00  0.00
ATOM    214  O   GLY B  15      26.022   6.818 -14.186  1.00  0.00
ATOM    218  N   VAL B  16      27.917   6.122 -13.378  1.00  0.00
ATOM    219  CA  VAL B  16      26.908   5.429 -12.868  1.00  0.00
ATOM    220  C   VAL B  16      25.907   5.830 -11.792  1.00  0.00
ATOM    221  O   VAL B  16      26.347   6.633 -10.954  1.00  0.00
ATOM    222  CB  VAL B  16      27.616   4.142 -12.404  1.00  0.00
ATOM    223  CG1 VAL B  16      26.630   3.212 -11.712  1.00  0.00
ATOM    224  CG2 VAL B  16      28.266   3.451 -13.592  1.00  0.00
ATOM    234  N   ALA B  17      24.564   5.543 -11.832  1.00  0.00
ATOM    235  CA  ALA B  17      23.809   5.997 -10.636  1.00  0.00
ATOM    236  C   ALA B  17      23.035   4.896  -9.829  1.00  0.00
ATOM    237  O   ALA B  17      22.524   3.861 -10.264  1.00  0.00
ATOM    238  CB  ALA B  17      22.952   6.998 -11.176  1.00  0.00
ATOM    244  N   SER B  18      22.960   4.998  -8.609  1.00  0.00
ATOM    245  CA  SER B  18      22.141   3.915  -8.062  1.00  0.00
ATOM    246  C   SER B  18      20.981   4.448  -7.353  1.00  0.00
ATOM    247  O   SER B  18      21.072   5.305  -6.496  1.00  0.00
ATOM    248  CB  SER B  18      22.942   3.048  -7.110  1.00  0.00
ATOM    249  OG  SER B  18      23.973   2.380  -7.786  1.00  0.00
ATOM    255  N   PHE B  19      19.843   3.855  -7.656  1.00  0.00
ATOM    256  CA  PHE B  19      18.739   4.346  -7.034  1.00  0.00
ATOM    257  C   PHE B  19      18.197   3.282  -6.036  1.00  0.00
ATOM    258  O   PHE B  19      17.911   2.129  -6.239  1.00  0.00
ATOM    259  CB  PHE B  19      17.699   4.727  -8.089  1.00  0.00
ATOM    260  CG  PHE B  19      16.329   4.979  -7.527  1.00  0.00
ATOM    261  CD1 PHE B  19      15.978   6.235  -7.055  1.00  0.00
ATOM    262  CD2 PHE B  19      15.389   3.961  -7.469  1.00  0.00
ATOM    263  CE1 PHE B  19      14.718   6.468  -6.537  1.00  0.00
ATOM    264  CE2 PHE B  19      14.128   4.192  -6.954  1.00  0.00
ATOM    265  CZ  PHE B  19      13.793   5.447  -6.487  1.00  0.00
ATOM    275  N   VAL B  20      17.869   3.648  -4.913  1.00  0.00
ATOM    276  CA  VAL B  20      17.294   2.618  -4.032  1.00  0.00
ATOM    277  C   VAL B  20      15.848   2.917  -3.681  1.00  0.00
ATOM    278  O   VAL B  20      15.539   4.036  -3.319  1.00  0.00
ATOM    279  CB  VAL B  20      18.110   2.507  -2.731  1.00  0.00
ATOM    280  CG1 VAL B  20      17.493   1.473  -1.801  1.00  0.00
ATOM    281  CG2 VAL B  20      19.553   2.150  -3.053  1.00  0.00
ATOM    291  N   CYS B  21      14.955   1.891  -3.733  1.00  0.00
ATOM    292  CA  CYS B  21      13.643   2.170  -3.419  1.00  0.00
ATOM    293  C   CYS B  21      13.135   1.435  -2.174  1.00  0.00
ATOM    294  O   CYS B  21      13.492    .306  -1.814  1.00  0.00
ATOM    295  CB  CYS B  21      12.773   1.820  -4.627  1.00  0.00
ATOM    296  SG  CYS B  21      11.001   2.055  -4.354  1.00  0.00
ATOM    302  N   GLU B  22      12.344   1.984  -1.384  1.00  0.00
ATOM    303  CA  GLU B  22      11.966   1.123   -.250  1.00  0.00
ATOM    304  C   GLU B  22      10.467    .954   -.225  1.00  0.00
ATOM    305  O   GLU B  22       9.585   1.791   -.277  1.00  0.00
ATOM    306  CB  GLU B  22      12.445   1.712   1.079  1.00  0.00
ATOM    307  CG  GLU B  22      12.116    .862   2.298  1.00  0.00
ATOM    308  CD  GLU B  22      12.664   1.435   3.575  1.00  0.00
ATOM    309  OE1 GLU B  22      13.312   2.452   3.518  1.00  0.00
ATOM    310  OE2 GLU B  22      12.433    .854   4.610  1.00  0.00
ATOM    317  N   TYR B  23      10.052   -.271   -.059  1.00  0.00
ATOM    318  CA  TYR B  23       8.666   -.497   -.043  1.00  0.00
ATOM    319  C   TYR B  23       8.100   -.920   1.255  1.00  0.00
ATOM    320  O   TYR B  23       8.293  -1.987   1.808  1.00  0.00
ATOM    321  CB  TYR B  23       8.320  -1.539  -1.110  1.00  0.00
ATOM    322  CG  TYR B  23       8.645  -1.099  -2.520  1.00  0.00
ATOM    323  CD1 TYR B  23       9.531  -1.839  -3.290  1.00  0.00
ATOM    324  CD2 TYR B  23       8.058    .043  -3.043  1.00  0.00
ATOM    325  CE1 TYR B  23       9.827  -1.437  -4.579  1.00  0.00
ATOM    326  CE2 TYR B  23       8.355    .445  -4.331  1.00  0.00
ATOM    327  CZ  TYR B  23       9.235   -.291  -5.097  1.00  0.00
ATOM    328  OH  TYR B  23       9.531    .109  -6.380  1.00  0.00
ATOM    338  N   GLY B  24       6.958   -.318   1.426  1.00  0.00
ATOM    339  CA  GLY B  24       5.879   -.291   2.426  1.00  0.00
ATOM    340  C   GLY B  24       4.972  -1.427   2.723  1.00  0.00
ATOM    341  O   GLY B  24       3.890  -1.245   3.313  1.00  0.00
ATOM    345  N   SER B  25       5.273  -2.567   2.194  1.00  0.00
ATOM    346  CA  SER B  25       4.414  -3.639   2.580  1.00  0.00
ATOM    347  C   SER B  25       5.258  -4.916   2.779  1.00  0.00
ATOM    348  O   SER B  25       6.351  -5.053   2.263  1.00  0.00
ATOM    349  CB  SER B  25       3.345  -3.850   1.526  1.00  0.00
ATOM    350  OG  SER B  25       2.471  -4.880   1.898  1.00  0.00
ATOM    356  N   SER B  26       4.684  -5.865   3.548  1.00  0.00
ATOM    357  CA  SER B  26       5.323  -7.190   3.772  1.00  0.00
ATOM    358  C   SER B  26       4.779  -7.902   2.739  1.00  0.00
ATOM    359  O   SER B  26       5.557  -8.654   2.138  1.00  0.00
ATOM    360  CB  SER B  26       4.994  -7.852   5.096  1.00  0.00
ATOM    361  OG  SER B  26       3.633  -8.178   5.170  1.00  0.00
ATOM    367  N   GLY B  27       3.632  -7.585   2.185  1.00  0.00
ATOM    368  CA  GLY B  27       3.930  -8.549   1.374  1.00  0.00
ATOM    369  C   GLY B  27       3.812  -9.901   1.676  1.00  0.00
ATOM    370  O   GLY B  27       3.915 -10.590   2.675  1.00  0.00
ATOM    374  N   ASN B  28       4.084 -10.143    .490  1.00  0.00
ATOM    375  CA  ASN B  28       4.588 -11.232   -.084  1.00  0.00
ATOM    376  C   ASN B  28       5.190 -10.564  -1.399  1.00  0.00
ATOM    377  O   ASN B  28       4.556 -10.628  -2.483  1.00  0.00
ATOM    378  CB  ASN B  28       3.524 -12.292   -.304  1.00  0.00
ATOM    379  CG  ASN B  28       4.094 -13.583   -.822  1.00  0.00
ATOM    380  OD1 ASN B  28       5.133 -13.593  -1.492  1.00  0.00
ATOM    381  ND2 ASN B  28       3.433 -14.673   -.527  1.00  0.00
ATOM    388  N   ALA B  29       6.337 -10.371  -1.367  1.00  0.00
ATOM    389  CA  ALA B  29       7.242  -9.829  -2.339  1.00  0.00
ATOM    390  C   ALA B  29       7.103 -10.759  -3.541  1.00  0.00
ATOM    391  O   ALA B  29       7.315 -10.178  -4.597  1.00  0.00
ATOM    392  CB  ALA B  29       8.350  -9.805  -2.005  1.00  0.00
ATOM    398  N   ALA B  30       6.776 -12.153  -3.482  1.00  0.00
ATOM    399  CA  ALA B  30       7.060 -12.292  -4.816  1.00  0.00
ATOM    400  C   ALA B  30       7.318 -12.407  -6.145  1.00  0.00
ATOM    401  O   ALA B  30       8.193 -12.688  -6.931  1.00  0.00
ATOM    402  CB  ALA B  30       6.545 -14.157  -4.314  1.00  0.00
ATOM    408  N   GLU B  31       6.299 -12.064  -6.652  1.00  0.00
ATOM    409  CA  GLU B  31       5.908 -11.859  -8.054  1.00  0.00
ATOM    410  C   GLU B  31       6.048 -10.331  -8.592  1.00  0.00
ATOM    411  O   GLU B  31       5.719 -10.049  -9.732  1.00  0.00
ATOM    412  CB  GLU B  31       4.467 -12.347  -8.217  1.00  0.00
ATOM    413  CG  GLU B  31       4.249 -13.803  -7.832  1.00  0.00
ATOM    414  CD  GLU B  31       5.057 -14.756  -8.669  1.00  0.00
ATOM    415  OE1 GLU B  31       5.354 -14.426  -9.792  1.00  0.00
ATOM    416  OE2 GLU B  31       5.377 -15.816  -8.184  1.00  0.00
ATOM    423  N   VAL B  32       6.485  -9.399  -7.709  1.00  0.00
ATOM    424  CA  VAL B  32       6.552  -7.876  -7.588  1.00  0.00
ATOM    425  C   VAL B  32       7.360  -7.436  -8.847  1.00  0.00
ATOM    426  O   VAL B  32       8.362  -8.142  -9.242  1.00  0.00
ATOM    427  CB  VAL B  32       7.257  -7.412  -6.300  1.00  0.00
ATOM    428  CG1 VAL B  32       8.706  -7.876  -6.289  1.00  0.00
ATOM    429  CG2 VAL B  32       7.175  -5.897  -6.182  1.00  0.00
ATOM    439  N   ARG B  33       6.773  -6.311  -9.425  1.00  0.00
ATOM    440  CA  ARG B  33       7.359  -5.743 -10.570  1.00  0.00
ATOM    441  C   ARG B  33       7.730  -4.354 -10.228  1.00  0.00
ATOM    442  O   ARG B  33       7.082  -3.461  -9.724  1.00  0.00
ATOM    443  CB  ARG B  33       6.405  -5.762 -11.755  1.00  0.00
ATOM    444  CG  ARG B  33       6.938  -5.102 -13.016  1.00  0.00
ATOM    445  CD  ARG B  33       5.978  -5.214 -14.144  1.00  0.00
ATOM    446  NE  ARG B  33       5.847  -6.585 -14.610  1.00  0.00
ATOM    447  CZ  ARG B  33       4.917  -7.010 -15.487  1.00  0.00
ATOM    448  NH1 ARG B  33       4.045  -6.160 -15.983  1.00  0.00
ATOM    449  NH2 ARG B  33       4.881  -8.280 -15.850  1.00  0.00
ATOM    463  N   VAL B  34       8.972  -4.051 -10.588  1.00  0.00
ATOM    464  CA  VAL B  34       9.466  -2.725 -10.237  1.00  0.00
ATOM    465  C   VAL B  34       9.783  -2.013 -11.414  1.00  0.00
ATOM    466  O   VAL B  34      10.465  -2.688 -12.153  1.00  0.00
ATOM    467  CB  VAL B  34      10.729  -2.783  -9.358  1.00  0.00
ATOM    468  CG1 VAL B  34      11.102  -1.392  -8.869  1.00  0.00
ATOM    469  CG2 VAL B  34      10.500  -3.724  -8.185  1.00  0.00
ATOM    479  N   THR B  35       9.216   -.694 -11.535  1.00  0.00
ATOM    480  CA  THR B  35       9.501    .089 -12.744  1.00  0.00
ATOM    481  C   THR B  35      10.231   1.511 -12.526  1.00  0.00
ATOM    482  O   THR B  35       9.967   2.239 -11.557  1.00  0.00
ATOM    483  CB  THR B  35       8.179    .300 -13.504  1.00  0.00
ATOM    484  OG1 THR B  35       7.627   -.972 -13.870  1.00  0.00
ATOM    485  CG2 THR B  35       8.412   1.127 -14.760  1.00  0.00
ATOM    493  N   VAL B  36      11.213   1.900 -13.236  1.00  0.00
ATOM    494  CA  VAL B  36      11.725   3.174 -13.093  1.00  0.00
ATOM    495  C   VAL B  36      11.296   4.003 -14.336  1.00  0.00
ATOM    496  O   VAL B  36      11.461   3.714 -15.546  1.00  0.00
ATOM    497  CB  VAL B  36      13.258   3.106 -12.957  1.00  0.00
ATOM    498  CG1 VAL B  36      13.870   2.419 -14.169  1.00  0.00
ATOM    499  CG2 VAL B  36      13.826   4.506 -12.786  1.00  0.00
ATOM    509  N   LEU B  37      10.736   5.212 -13.949  1.00  0.00
ATOM    510  CA  LEU B  37      10.372   6.012 -15.044  1.00  0.00
ATOM    511  C   LEU B  37      11.140   7.414 -14.977  1.00  0.00
ATOM    512  O   LEU B  37      11.433   8.053 -13.961  1.00  0.00
ATOM    513  CB  LEU B  37       8.849   6.194 -15.035  1.00  0.00
ATOM    514  CG  LEU B  37       8.024   4.900 -15.047  1.00  0.00
ATOM    515  CD1 LEU B  37       7.754   4.457 -13.616  1.00  0.00
ATOM    516  CD2 LEU B  37       6.724   5.134 -15.802  1.00  0.00
ATOM    528  N   ARG B  38      11.490   7.966 -16.120  1.00  0.00
ATOM    529  CA  ARG B  38      11.963   9.259 -16.144  1.00  0.00
ATOM    530  C   ARG B  38      10.908  10.427 -16.552  1.00  0.00
ATOM    531  O   ARG B  38       9.943  10.503 -17.333  1.00  0.00
ATOM    532  CB  ARG B  38      13.153   9.247 -17.093  1.00  0.00
ATOM    533  CG  ARG B  38      13.854  10.586 -17.257  1.00  0.00
ATOM    534  CD  ARG B  38      15.086  10.464 -18.078  1.00  0.00
ATOM    535  NE  ARG B  38      15.785  11.733 -18.198  1.00  0.00
ATOM    536  CZ  ARG B  38      15.627  12.600 -19.217  1.00  0.00
ATOM    537  NH1 ARG B  38      14.792  12.321 -20.194  1.00  0.00
ATOM    538  NH2 ARG B  38      16.311  13.730 -19.235  1.00  0.00
ATOM    552  N   GLN B  39      10.996  11.584 -15.783  1.00  0.00
ATOM    553  CA  GLN B  39       9.930  12.566 -16.237  1.00  0.00
ATOM    554  C   GLN B  39      10.496  13.655 -17.101  1.00  0.00
ATOM    555  O   GLN B  39      11.381  14.364 -16.616  1.00  0.00
ATOM    556  CB  GLN B  39       9.219  13.213 -15.046  1.00  0.00
ATOM    557  CG  GLN B  39       8.061  14.118 -15.428  1.00  0.00
ATOM    558  CD  GLN B  39       7.399  14.754 -14.220  1.00  0.00
ATOM    559  OE1 GLN B  39       7.149  14.089 -13.211  1.00  0.00
ATOM    560  NE2 GLN B  39       7.112  16.047 -14.316  1.00  0.00
ATOM    569  N   ALA B  40      10.114  13.914 -18.249  1.00  0.00
ATOM    570  CA  ALA B  40      10.732  14.872 -18.931  1.00  0.00
ATOM    571  C   ALA B  40      10.081  16.246 -19.197  1.00  0.00
ATOM    572  O   ALA B  40       9.159  16.636 -19.833  1.00  0.00
ATOM    573  CB  ALA B  40      11.052  14.434 -20.254  1.00  0.00
ATOM    579  N   GLY B  41      10.410  17.078 -18.311  1.00  0.00
ATOM    580  CA  GLY B  41       9.690  18.281 -18.405  1.00  0.00
ATOM    581  C   GLY B  41       8.363  17.581 -18.001  1.00  0.00
ATOM    582  O   GLY B  41       8.269  17.009 -16.923  1.00  0.00
ATOM    586  N   SER B  42       7.309  17.738 -18.844  1.00  0.00
ATOM    587  CA  SER B  42       5.925  17.213 -18.638  1.00  0.00
ATOM    588  C   SER B  42       5.594  15.863 -19.193  1.00  0.00
ATOM    589  O   SER B  42       4.389  15.370 -19.173  1.00  0.00
ATOM    590  CB  SER B  42       4.926  18.191 -19.225  1.00  0.00
ATOM    591  OG  SER B  42       5.074  18.286 -20.615  1.00  0.00
ATOM    597  N   GLN B  43       6.621  15.194 -19.812  1.00  0.00
ATOM    598  CA  GLN B  43       6.325  13.988 -20.430  1.00  0.00
ATOM    599  C   GLN B  43       6.794  12.782 -19.770  1.00  0.00
ATOM    600  O   GLN B  43       7.753  12.543 -19.037  1.00  0.00
ATOM    601  CB  GLN B  43       6.882  14.014 -21.855  1.00  0.00
ATOM    602  CG  GLN B  43       6.347  15.148 -22.713  1.00  0.00
ATOM    603  CD  GLN B  43       4.861  15.014 -22.988  1.00  0.00
ATOM    604  OE1 GLN B  43       4.415  14.042 -23.604  1.00  0.00
ATOM    605  NE2 GLN B  43       4.086  15.991 -22.533  1.00  0.00
ATOM    614  N   MET B  44       6.241  11.691 -19.910  1.00  0.00
ATOM    615  CA  MET B  44       6.924  10.706 -19.073  1.00  0.00
ATOM    616  C   MET B  44       7.387   9.478 -19.852  1.00  0.00
ATOM    617  O   MET B  44       6.618   8.928 -20.649  1.00  0.00
ATOM    618  CB  MET B  44       6.008  10.280 -17.927  1.00  0.00
ATOM    619  CG  MET B  44       6.625   9.271 -16.970  1.00  0.00
ATOM    620  SD  MET B  44       5.535   8.864 -15.591  1.00  0.00
ATOM    621  CE  MET B  44       5.579  10.393 -14.662  1.00  0.00
ATOM    631  N   THR B  45       8.579   8.989 -19.575  1.00  0.00
ATOM    632  CA  THR B  45       8.944   7.950 -20.326  1.00  0.00
ATOM    633  C   THR B  45       9.359   6.680 -19.411  1.00  0.00
ATOM    634  O   THR B  45       9.721   6.513 -18.227  1.00  0.00
ATOM    635  CB  THR B  45      10.082   8.420 -21.251  1.00  0.00
ATOM    636  OG1 THR B  45      11.207   8.825 -20.461  1.00  0.00
ATOM    637  CG2 THR B  45       9.623   9.589 -22.109  1.00  0.00
ATOM    645  N   GLU B  46       9.256   5.530 -19.947  1.00  0.00
ATOM    646  CA  GLU B  46       9.606   4.429 -19.001  1.00  0.00
ATOM    647  C   GLU B  46      10.887   4.023 -19.512  1.00  0.00
ATOM    648  O   GLU B  46      11.070   3.741 -20.724  1.00  0.00
ATOM    649  CB  GLU B  46       8.624   3.255 -18.998  1.00  0.00
ATOM    650  CG  GLU B  46       9.006   2.118 -18.060  1.00  0.00
ATOM    651  CD  GLU B  46       8.006    .996 -18.064  1.00  0.00
ATOM    652  OE1 GLU B  46       6.852   1.254 -18.312  1.00  0.00
ATOM    653  OE2 GLU B  46       8.396   -.122 -17.819  1.00  0.00
ATOM    660  N   VAL B  47      11.793   3.879 -18.605  1.00  0.00
ATOM    661  CA  VAL B  47      13.138   3.650 -18.919  1.00  0.00
ATOM    662  C   VAL B  47      13.577   2.251 -18.517  1.00  0.00
ATOM    663  O   VAL B  47      14.285   1.598 -19.286  1.00  0.00
ATOM    664  CB  VAL B  47      14.012   4.703 -18.211  1.00  0.00
ATOM    665  CG1 VAL B  47      15.488   4.414 -18.446  1.00  0.00
ATOM    666  CG2 VAL B  47      13.649   6.095 -18.706  1.00  0.00
ATOM    676  N   CYS B  48      13.122   1.795 -17.475  1.00  0.00
ATOM    677  CA  CYS B  48      13.446    .499 -17.112  1.00  0.00
ATOM    678  C   CYS B  48      12.576   -.234 -16.247  1.00  0.00
ATOM    679  O   CYS B  48      11.716   -.080 -15.422  1.00  0.00
ATOM    680  CB  CYS B  48      14.822    .513 -16.446  1.00  0.00
ATOM    681  SG  CYS B  48      15.428  -1.123 -15.968  1.00  0.00
ATOM    687  N   ALA B  49      12.686  -1.399 -16.573  1.00  0.00
ATOM    688  CA  ALA B  49      11.830  -2.083 -15.764  1.00  0.00
ATOM    689  C   ALA B  49      12.446  -3.165 -15.303  1.00  0.00
ATOM    690  O   ALA B  49      13.328  -3.784 -15.917  1.00  0.00
ATOM    691  CB  ALA B  49      10.692  -2.205 -16.279  1.00  0.00
ATOM    697  N   ALA B  50      11.908  -3.547 -14.349  1.00  0.00
ATOM    698  CA  ALA B  50      12.502  -4.736 -14.005  1.00  0.00
ATOM    699  C   ALA B  50      11.647  -5.327 -13.195  1.00  0.00
ATOM    700  O   ALA B  50      10.945  -4.635 -12.544  1.00  0.00
ATOM    701  CB  ALA B  50      13.694  -4.557 -13.170  1.00  0.00
ATOM    707  N   THR B  51      11.744  -6.728 -13.391  1.00  0.00
ATOM    708  CA  THR B  51      10.841  -7.554 -12.783  1.00  0.00
ATOM    709  C   THR B  51      11.546  -8.495 -12.159  1.00  0.00
ATOM    710  O   THR B  51      12.400  -9.181 -12.667  1.00  0.00
ATOM    711  CB  THR B  51       9.854  -8.221 -13.758  1.00  0.00
ATOM    712  OG1 THR B  51       9.175  -7.212 -14.518  1.00  0.00
ATOM    713  CG2 THR B  51       8.831  -9.051 -12.998  1.00  0.00
ATOM    721  N   TYR B  52      11.143  -8.679 -11.035  1.00  0.00
ATOM    722  CA  TYR B  52      11.778  -9.576 -10.331  1.00  0.00
ATOM    723  C   TYR B  52      10.766 -10.310 -10.077  1.00  0.00
ATOM    724  O   TYR B  52       9.615  -9.923  -9.686  1.00  0.00
ATOM    725  CB  TYR B  52      12.466  -9.057  -9.067  1.00  0.00
ATOM    726  CG  TYR B  52      13.401  -7.894  -9.315  1.00  0.00
ATOM    727  CD1 TYR B  52      12.909  -6.597  -9.320  1.00  0.00
ATOM    728  CD2 TYR B  52      14.751  -8.125  -9.536  1.00  0.00
ATOM    729  CE1 TYR B  52      13.763  -5.535  -9.546  1.00  0.00
ATOM    730  CE2 TYR B  52      15.605  -7.063  -9.762  1.00  0.00
ATOM    731  CZ  TYR B  52      15.115  -5.772  -9.768  1.00  0.00
ATOM    732  OH  TYR B  52      15.966  -4.715  -9.993  1.00  0.00
ATOM    742  N   THR B  53      11.363 -11.258  -9.845  1.00  0.00
ATOM    743  CA  THR B  53      10.698 -12.260  -9.482  1.00  0.00
ATOM    744  C   THR B  53      11.541 -12.675  -8.392  1.00  0.00
ATOM    745  O   THR B  53      12.520 -12.162  -8.211  1.00  0.00
ATOM    746  CB  THR B  53      10.530 -13.312 -10.594  1.00  0.00
ATOM    747  OG1 THR B  53      11.792 -13.937 -10.860  1.00  0.00
ATOM    748  CG2 THR B  53      10.012 -12.662 -11.869  1.00  0.00
ATOM    756  N   VAL B  54      11.007 -13.518  -7.530  1.00  0.00
ATOM    757  CA  VAL B  54      11.693 -14.021  -6.426  1.00  0.00
ATOM    758  C   VAL B  54      11.773 -14.706  -7.823  1.00  0.00
ATOM    759  O   VAL B  54      10.737 -14.734  -8.505  1.00  0.00
ATOM    760  CB  VAL B  54      10.961 -14.690  -5.247  1.00  0.00
ATOM    761  CG1 VAL B  54      10.292 -15.980  -5.698  1.00  0.00
ATOM    762  CG2 VAL B  54      11.940 -14.958  -4.114  1.00  0.00
ATOM    772  N   GLU B  55      12.665 -15.285  -8.075  1.00  0.00
ATOM    773  CA  GLU B  55      13.674 -16.072  -8.714  1.00  0.00
ATOM    774  C   GLU B  55      14.364 -15.051  -9.777  1.00  0.00
ATOM    775  O   GLU B  55      14.779 -15.433 -10.884  1.00  0.00
ATOM    776  CB  GLU B  55      13.059 -17.307  -9.376  1.00  0.00
ATOM    777  CG  GLU B  55      12.349 -18.248  -8.414  1.00  0.00
ATOM    778  CD  GLU B  55      11.848 -19.499  -9.081  1.00  0.00
ATOM    779  OE1 GLU B  55      11.944 -19.588 -10.282  1.00  0.00
ATOM    780  OE2 GLU B  55      11.370 -20.367  -8.390  1.00  0.00
ATOM    787  N   ASP B  56      14.404 -13.724  -9.397  1.00  0.00
ATOM    788  CA  ASP B  56      15.274 -12.502  -9.641  1.00  0.00
ATOM    789  C   ASP B  56      15.540 -12.007 -10.977  1.00  0.00
ATOM    790  O   ASP B  56      16.576 -11.350 -11.232  1.00  0.00
ATOM    791  CB  ASP B  56      16.662 -12.720  -9.033  1.00  0.00
ATOM    792  CG  ASP B  56      16.627 -12.890  -7.520  1.00  0.00
ATOM    793  OD1 ASP B  56      15.922 -12.150  -6.875  1.00  0.00
ATOM    794  OD2 ASP B  56      17.306 -13.757  -7.025  1.00  0.00
ATOM    799  N   GLU B  57      14.817 -12.476 -11.900  1.00  0.00
ATOM    800  CA  GLU B  57      15.221 -11.869 -13.049  1.00  0.00
ATOM    801  C   GLU B  57      15.023 -10.439 -12.778  1.00  0.00
ATOM    802  O   GLU B  57      14.398  -9.935 -11.665  1.00  0.00
ATOM    803  CB  GLU B  57      14.415 -12.348 -14.259  1.00  0.00
ATOM    804  CG  GLU B  57      14.656 -13.802 -14.639  1.00  0.00
ATOM    805  CD  GLU B  57      13.874 -14.228 -15.851  1.00  0.00
ATOM    806  OE1 GLU B  57      13.109 -13.437 -16.348  1.00  0.00
ATOM    807  OE2 GLU B  57      14.043 -15.345 -16.280  1.00  0.00
ATOM    814  N   LEU B  58      15.879  -9.827 -13.717  1.00  0.00
ATOM    815  CA  LEU B  58      15.799  -8.465 -14.004  1.00  0.00
ATOM    816  C   LEU B  58      15.693  -8.109 -15.514  1.00  0.00
ATOM    817  O   LEU B  58      16.493  -8.592 -16.265  1.00  0.00
ATOM    818  CB  LEU B  58      17.029  -7.791 -13.384  1.00  0.00
ATOM    819  CG  LEU B  58      17.090  -6.264 -13.519  1.00  0.00
ATOM    820  CD1 LEU B  58      17.882  -5.682 -12.357  1.00  0.00
ATOM    821  CD2 LEU B  58      17.726  -5.898 -14.852  1.00  0.00
ATOM    833  N   ALA B  59      14.799  -7.289 -15.975  1.00  0.00
ATOM    834  CA  ALA B  59      14.917  -6.950 -17.363  1.00  0.00
ATOM    835  C   ALA B  59      15.486  -5.492 -17.711  1.00  0.00
ATOM    836  O   ALA B  59      15.459  -4.613 -16.830  1.00  0.00
ATOM    837  CB  ALA B  59      13.723  -7.256 -17.935  1.00  0.00
ATOM    843  N   PHE B  60      16.002  -5.189 -18.921  1.00  0.00
ATOM    844  CA  PHE B  60      16.413  -3.829 -18.975  1.00  0.00
ATOM    845  C   PHE B  60      15.987  -3.196 -20.045  1.00  0.00
ATOM    846  O   PHE B  60      15.708  -3.757 -21.085  1.00  0.00
ATOM    847  CB  PHE B  60      17.934  -3.673 -18.966  1.00  0.00
ATOM    848  CG  PHE B  60      18.624  -4.391 -20.091  1.00  0.00
ATOM    849  CD1 PHE B  60      18.815  -3.768 -21.316  1.00  0.00
ATOM    850  CD2 PHE B  60      19.082  -5.689 -19.928  1.00  0.00
ATOM    851  CE1 PHE B  60      19.449  -4.428 -22.352  1.00  0.00
ATOM    852  CE2 PHE B  60      19.717  -6.350 -20.961  1.00  0.00
ATOM    853  CZ  PHE B  60      19.900  -5.718 -22.175  1.00  0.00
ATOM    863  N   LEU B  61      15.786  -2.033 -19.829  1.00  0.00
ATOM    864  CA  LEU B  61      15.281  -1.674 -20.995  1.00  0.00
ATOM    865  C   LEU B  61      16.174   -.774 -21.597  1.00  0.00
ATOM    866  O   LEU B  61      17.221   -.618 -20.967  1.00  0.00
ATOM    867  CB  LEU B  61      13.899  -1.034 -20.815  1.00  0.00
ATOM    868  CG  LEU B  61      12.855  -1.896 -20.095  1.00  0.00
ATOM    869  CD1 LEU B  61      11.595  -1.075 -19.856  1.00  0.00
ATOM    870  CD2 LEU B  61      12.553  -3.131 -20.930  1.00  0.00
ATOM    882  N   ASP B  62      15.799   -.235 -22.658  1.00  0.00
ATOM    883  CA  ASP B  62      16.736    .288 -23.390  1.00  0.00
ATOM    884  C   ASP B  62      17.837   1.220 -22.886  1.00  0.00
ATOM    885  O   ASP B  62      17.639   2.218 -22.201  1.00  0.00
ATOM    886  CB  ASP B  62      15.943    .979 -24.503  1.00  0.00
ATOM    887  CG  ASP B  62      15.280   -.005 -25.457  1.00  0.00
ATOM    888  OD1 ASP B  62      15.558  -1.176 -25.359  1.00  0.00
ATOM    889  OD2 ASP B  62      14.502    .425 -26.275  1.00  0.00
ATOM    894  N   ASP B  63      19.040    .820 -23.314  1.00  0.00
ATOM    895  CA  ASP B  63      20.317   1.437 -23.105  1.00  0.00
ATOM    896  C   ASP B  63      20.479   1.500 -21.680  1.00  0.00
ATOM    897  O   ASP B  63      21.395   2.120 -21.130  1.00  0.00
ATOM    898  CB  ASP B  63      20.409   2.839 -23.713  1.00  0.00
ATOM    899  CG  ASP B  63      20.319   2.833 -25.233  1.00  0.00
ATOM    900  OD1 ASP B  63      20.511   1.792 -25.816  1.00  0.00
ATOM    901  OD2 ASP B  63      20.059   3.869 -25.797  1.00  0.00
ATOM    906  N   SER B  64      19.755    .719 -21.026  1.00  0.00
ATOM    907  CA  SER B  64      19.810    .974 -19.677  1.00  0.00
ATOM    908  C   SER B  64      20.023   -.347 -19.543  1.00  0.00
ATOM    909  O   SER B  64      19.411  -1.291 -20.032  1.00  0.00
ATOM    910  CB  SER B  64      18.552   1.494 -19.010  1.00  0.00
ATOM    911  OG  SER B  64      18.169   2.729 -19.552  1.00  0.00
ATOM    917  N   THR B  65      20.812   -.375 -18.745  1.00  0.00
ATOM    918  CA  THR B  65      21.248  -1.406 -18.180  1.00  0.00
ATOM    919  C   THR B  65      20.894  -1.032 -16.809  1.00  0.00
ATOM    920  O   THR B  65      21.133    .077 -16.272  1.00  0.00
ATOM    921  CB  THR B  65      22.751  -1.636 -18.422  1.00  0.00
ATOM    922  OG1 THR B  65      22.988  -1.825 -19.823  1.00  0.00
ATOM    923  CG2 THR B  65      23.232  -2.862 -17.661  1.00  0.00
ATOM    931  N   CYS B  66      20.312  -2.016 -16.244  1.00  0.00
ATOM    932  CA  CYS B  66      19.778  -1.968 -15.017  1.00  0.00
ATOM    933  C   CYS B  66      20.172  -3.047 -14.253  1.00  0.00
ATOM    934  O   CYS B  66      19.889  -4.169 -14.579  1.00  0.00
ATOM    935  CB  CYS B  66      18.251  -1.943 -15.090  1.00  0.00
ATOM    936  SG  CYS B  66      17.435  -1.938 -13.476  1.00  0.00
ATOM    942  N   THR B  67      20.557  -2.765 -13.195  1.00  0.00
ATOM    943  CA  THR B  67      20.899  -4.016 -12.444  1.00  0.00
ATOM    944  C   THR B  67      20.277  -3.687 -11.215  1.00  0.00
ATOM    945  O   THR B  67      20.100  -2.615 -10.611  1.00  0.00
ATOM    946  CB  THR B  67      22.398  -4.307 -12.247  1.00  0.00
ATOM    947  OG1 THR B  67      22.963  -3.337 -11.357  1.00  0.00
ATOM    948  CG2 THR B  67      23.130  -4.255 -13.580  1.00  0.00
ATOM    956  N   GLY B  68      20.090  -4.736 -10.618  1.00  0.00
ATOM    957  CA  GLY B  68      19.424  -4.482  -9.512  1.00  0.00
ATOM    958  C   GLY B  68      19.299  -5.742  -8.933  1.00  0.00
ATOM    959  O   GLY B  68      19.642  -6.842  -9.428  1.00  0.00
ATOM    963  N   THR B  69      18.746  -5.545  -7.836  1.00  0.00
ATOM    964  CA  THR B  69      18.650  -6.706  -6.906  1.00  0.00
ATOM    965  C   THR B  69      17.486  -6.533  -5.955  1.00  0.00
ATOM    966  O   THR B  69      16.918  -5.416  -5.613  1.00  0.00
ATOM    967  CB  THR B  69      19.942  -6.897  -6.090  1.00  0.00
ATOM    968  OG1 THR B  69      19.897  -8.156  -5.405  1.00  0.00
ATOM    969  CG2 THR B  69      20.102  -5.777  -5.074  1.00  0.00
ATOM    977  N   SER B  70      17.191  -7.585  -5.283  1.00  0.00
ATOM    978  CA  SER B  70      16.106  -7.295  -4.315  1.00  0.00
ATOM    979  C   SER B  70      16.445  -7.914  -3.110  1.00  0.00
ATOM    980  O   SER B  70      17.112  -8.970  -3.022  1.00  0.00
ATOM    981  CB  SER B  70      14.751  -7.812  -4.759  1.00  0.00
ATOM    982  OG  SER B  70      14.739  -9.212  -4.806  1.00  0.00
ATOM    988  N   SER B  71      15.761  -7.255  -2.174  1.00  0.00
ATOM    989  CA  SER B  71      15.793  -7.793   -.815  1.00  0.00
ATOM    990  C   SER B  71      14.801  -7.470    .088  1.00  0.00
ATOM    991  O   SER B  71      14.296  -6.424    .527  1.00  0.00
ATOM    992  CB  SER B  71      17.084  -7.398   -.126  1.00  0.00
ATOM    993  OG  SER B  71      17.130  -7.901   1.181  1.00  0.00
ATOM    999  N   GLY B  72      14.041  -8.476    .200  1.00  0.00
ATOM   1000  CA  GLY B  72      13.153  -8.101   1.176  1.00  0.00
ATOM   1001  C   GLY B  72      12.227  -7.062    .522  1.00  0.00
ATOM   1002  O   GLY B  72      11.659  -7.268   -.571  1.00  0.00
ATOM   1006  N   ASN B  73      12.141  -5.916   1.241  1.00  0.00
ATOM   1007  CA  ASN B  73      11.320  -4.768    .693  1.00  0.00
ATOM   1008  C   ASN B  73      12.174  -3.595   -.158  1.00  0.00
ATOM   1009  O   ASN B  73      11.875  -2.425   -.435  1.00  0.00
ATOM   1010  CB  ASN B  73      10.560  -4.150   1.852  1.00  0.00
ATOM   1011  CG  ASN B  73      11.470  -3.529   2.875  1.00  0.00
ATOM   1012  OD1 ASN B  73      12.671  -3.823   2.915  1.00  0.00
ATOM   1013  ND2 ASN B  73      10.923  -2.675   3.702  1.00  0.00
ATOM   1020  N   LYS B  74      13.388  -3.800   -.460  1.00  0.00
ATOM   1021  CA  LYS B  74      14.198  -2.720  -1.102  1.00  0.00
ATOM   1022  C   LYS B  74      14.625  -3.110  -2.523  1.00  0.00
ATOM   1023  O   LYS B  74      15.038  -4.244  -2.935  1.00  0.00
ATOM   1024  CB  LYS B  74      15.436  -2.397   -.264  1.00  0.00
ATOM   1025  CG  LYS B  74      15.134  -1.747   1.080  1.00  0.00
ATOM   1026  CD  LYS B  74      16.413  -1.337   1.795  1.00  0.00
ATOM   1027  CE  LYS B  74      16.112   -.654   3.121  1.00  0.00
ATOM   1028  NZ  LYS B  74      17.353   -.219   3.818  1.00  0.00
ATOM   1042  N   VAL B  75      14.435  -2.127  -3.380  1.00  0.00
ATOM   1043  CA  VAL B  75      14.873  -2.429  -4.672  1.00  0.00
ATOM   1044  C   VAL B  75      15.993  -1.416  -5.131  1.00  0.00
ATOM   1045  O   VAL B  75      16.182   -.237  -4.932  1.00  0.00
ATOM   1046  CB  VAL B  75      13.664  -2.392  -5.625  1.00  0.00
ATOM   1047  CG1 VAL B  75      14.079  -2.812  -7.027  1.00  0.00
ATOM   1048  CG2 VAL B  75      12.560  -3.294  -5.096  1.00  0.00
ATOM   1058  N   ASN B  76      17.011  -2.049  -5.694  1.00  0.00
ATOM   1059  CA  ASN B  76      18.168  -1.108  -6.062  1.00  0.00
ATOM   1060  C   ASN B  76      18.418  -1.029  -7.557  1.00  0.00
ATOM   1061  O   ASN B  76      18.657  -2.178  -8.110  1.00  0.00
ATOM   1062  CB  ASN B  76      19.456  -1.518  -5.372  1.00  0.00
ATOM   1063  CG  ASN B  76      20.571   -.536  -5.599  1.00  0.00
ATOM   1064  OD1 ASN B  76      20.601    .165  -6.617  1.00  0.00
ATOM   1065  ND2 ASN B  76      21.491   -.471  -4.669  1.00  0.00
ATOM   1072  N   LEU B  77      18.358    .134  -8.251  1.00  0.00
ATOM   1073  CA  LEU B  77      18.535    .139  -9.636  1.00  0.00
ATOM   1074  C   LEU B  77      19.894    .785 -10.004  1.00  0.00
ATOM   1075  O   LEU B  77      20.379   1.836  -9.641  1.00  0.00
ATOM   1076  CB  LEU B  77      17.368    .891 -10.289  1.00  0.00
ATOM   1077  CG  LEU B  77      15.965    .429  -9.876  1.00  0.00
ATOM   1078  CD1 LEU B  77      14.920   1.295 -10.567  1.00  0.00
ATOM   1079  CD2 LEU B  77      15.785  -1.038 -10.239  1.00  0.00
ATOM   1091  N   THR B  78      20.665    .081 -10.711  1.00  0.00
ATOM   1092  CA  THR B  78      21.846    .697 -11.080  1.00  0.00
ATOM   1093  C   THR B  78      21.849    .986 -12.500  1.00  0.00
ATOM   1094  O   THR B  78      21.538    .096 -13.341  1.00  0.00
ATOM   1095  CB  THR B  78      23.064   -.173 -10.719  1.00  0.00
ATOM   1096  OG1 THR B  78      23.130   -.342  -9.297  1.00  0.00
ATOM   1097  CG2 THR B  78      24.348    .479 -11.208  1.00  0.00
ATOM   1105  N   ILE B  79      22.168   2.386 -12.767  1.00  0.00
ATOM   1106  CA  ILE B  79      22.204   2.759 -14.109  1.00  0.00
ATOM   1107  C   ILE B  79      23.605   3.045 -14.692  1.00  0.00
ATOM   1108  O   ILE B  79      24.456   3.799 -14.185  1.00  0.00
ATOM   1109  CB  ILE B  79      21.302   3.994 -14.285  1.00  0.00
ATOM   1110  CG1 ILE B  79      19.971   3.793 -13.556  1.00  0.00
ATOM   1111  CG2 ILE B  79      21.067   4.274 -15.762  1.00  0.00
ATOM   1112  CD1 ILE B  79      19.164   2.624 -14.070  1.00  0.00
ATOM   1124  N   GLN B  80      23.948   2.312 -15.812  1.00  0.00
ATOM   1125  CA  GLN B  80      25.316   2.614 -16.229  1.00  0.00
ATOM   1126  C   GLN B  80      25.404   3.436 -17.558  1.00  0.00
ATOM   1127  O   GLN B  80      24.597   3.199 -18.467  1.00  0.00
ATOM   1128  CB  GLN B  80      26.096   1.305 -16.372  1.00  0.00
ATOM   1129  CG  GLN B  80      26.223    .510 -15.083  1.00  0.00
ATOM   1130  CD  GLN B  80      26.997   -.780 -15.272  1.00  0.00
ATOM   1131  OE1 GLN B  80      26.991  -1.371 -16.356  1.00  0.00
ATOM   1132  NE2 GLN B  80      27.668  -1.226 -14.217  1.00  0.00
ATOM   1141  N   GLY B  81      26.343   4.325 -17.688  1.00  0.00
ATOM   1142  CA  GLY B  81      26.732   5.145 -18.846  1.00  0.00
ATOM   1143  C   GLY B  81      25.773   6.262 -19.115  1.00  0.00
ATOM   1144  O   GLY B  81      25.488   6.641 -20.256  1.00  0.00
ATOM   1148  N   LEU B  82      25.268   6.761 -18.074  1.00  0.00
ATOM   1149  CA  LEU B  82      24.345   7.824 -18.024  1.00  0.00
ATOM   1150  C   LEU B  82      25.106   8.971 -18.690  1.00  0.00
ATOM   1151  O   LEU B  82      26.318   9.069 -18.529  1.00  0.00
ATOM   1152  CB  LEU B  82      23.933   8.152 -16.583  1.00  0.00
ATOM   1153  CG  LEU B  82      22.728   7.373 -16.042  1.00  0.00
ATOM   1154  CD1 LEU B  82      22.622   7.582 -14.538  1.00  0.00
ATOM   1155  CD2 LEU B  82      21.464   7.837 -16.749  1.00  0.00
ATOM   1167  N   ARG B  83      24.475   9.788 -19.384  1.00  0.00
ATOM   1168  CA  ARG B  83      25.014  10.944 -20.077  1.00  0.00
ATOM   1169  C   ARG B  83      24.489  12.118 -19.347  1.00  0.00
ATOM   1170  O   ARG B  83      23.534  11.919 -18.611  1.00  0.00
ATOM   1171  CB  ARG B  83      24.594  11.001 -21.539  1.00  0.00
ATOM   1172  CG  ARG B  83      25.109   9.857 -22.397  1.00  0.00
ATOM   1173  CD  ARG B  83      24.633   9.964 -23.800  1.00  0.00
ATOM   1174  NE  ARG B  83      23.194   9.778 -23.900  1.00  0.00
ATOM   1175  CZ  ARG B  83      22.471   9.990 -25.017  1.00  0.00
ATOM   1176  NH1 ARG B  83      23.065  10.393 -26.118  1.00  0.00
ATOM   1177  NH2 ARG B  83      21.165   9.791 -25.006  1.00  0.00
ATOM   1191  N   ALA B  84      25.114  13.296 -19.548  1.00  0.00
ATOM   1192  CA  ALA B  84      24.804  14.495 -18.838  1.00  0.00
ATOM   1193  C   ALA B  84      23.390  14.961 -18.975  1.00  0.00
ATOM   1194  O   ALA B  84      22.708  15.148 -17.916  1.00  0.00
ATOM   1195  CB  ALA B  84      25.845  15.709 -19.377  1.00  0.00
ATOM   1201  N   MET B  85      22.873  14.720 -20.076  1.00  0.00
ATOM   1202  CA  MET B  85      21.612  15.073 -20.538  1.00  0.00
ATOM   1203  C   MET B  85      20.527  14.194 -19.952  1.00  0.00
ATOM   1204  O   MET B  85      19.348  14.428 -20.169  1.00  0.00
ATOM   1205  CB  MET B  85      21.608  15.012 -22.065  1.00  0.00
ATOM   1206  CG  MET B  85      22.515  16.033 -22.738  1.00  0.00
ATOM   1207  SD  MET B  85      22.089  17.732 -22.307  1.00  0.00
ATOM   1208  CE  MET B  85      20.497  17.896 -23.111  1.00  0.00
ATOM   1218  N   ASP B  86      20.944  13.151 -19.201  1.00  0.00
ATOM   1219  CA  ASP B  86      20.048  12.155 -18.631  1.00  0.00
ATOM   1220  C   ASP B  86      19.560  12.521 -17.280  1.00  0.00
ATOM   1221  O   ASP B  86      18.795  11.765 -16.665  1.00  0.00
ATOM   1222  CB  ASP B  86      20.741  10.793 -18.549  1.00  0.00
ATOM   1223  CG  ASP B  86      21.015  10.184 -19.918  1.00  0.00
ATOM   1224  OD1 ASP B  86      20.383  10.590 -20.864  1.00  0.00
ATOM   1225  OD2 ASP B  86      21.854   9.320 -20.004  1.00  0.00
ATOM   1230  N   THR B  87      19.927  13.687 -16.898  1.00  0.00
ATOM   1231  CA  THR B  87      19.612  14.321 -15.676  1.00  0.00
ATOM   1232  C   THR B  87      18.118  14.469 -15.614  1.00  0.00
ATOM   1233  O   THR B  87      17.426  14.653 -16.608  1.00  0.00
ATOM   1234  CB  THR B  87      20.307  15.689 -15.547  1.00  0.00
ATOM   1235  OG1 THR B  87      20.047  16.239 -14.249  1.00  0.00
ATOM   1236  CG2 THR B  87      19.799  16.648 -16.612  1.00  0.00
ATOM   1244  N   GLY B  88      17.585  14.258 -14.375  1.00  0.00
ATOM   1245  CA  GLY B  88      16.168  14.351 -14.109  1.00  0.00
ATOM   1246  C   GLY B  88      15.275  13.628 -13.116  1.00  0.00
ATOM   1247  O   GLY B  88      15.638  13.089 -12.044  1.00  0.00
ATOM   1251  N   LEU B  89      13.988  13.799 -13.262  1.00  0.00
ATOM   1252  CA  LEU B  89      13.392  13.198 -12.117  1.00  0.00
ATOM   1253  C   LEU B  89      13.105  11.672 -12.277  1.00  0.00
ATOM   1254  O   LEU B  89      12.583  11.121 -13.252  1.00  0.00
ATOM   1255  CB  LEU B  89      12.093  13.951 -11.802  1.00  0.00
ATOM   1256  CG  LEU B  89      12.250  15.233 -10.976  1.00  0.00
ATOM   1257  CD1 LEU B  89      13.075  16.245 -11.760  1.00  0.00
ATOM   1258  CD2 LEU B  89      10.876  15.792 -10.638  1.00  0.00
ATOM   1270  N   TYR B  90      13.497  10.880 -11.330  1.00  0.00
ATOM   1271  CA  TYR B  90      13.144   9.508 -11.531  1.00  0.00
ATOM   1272  C   TYR B  90      12.108   9.090 -10.486  1.00  0.00
ATOM   1273  O   TYR B  90      11.915   9.384  -9.305  1.00  0.00
ATOM   1274  CB  TYR B  90      14.388   8.619 -11.465  1.00  0.00
ATOM   1275  CG  TYR B  90      15.336   8.808 -12.628  1.00  0.00
ATOM   1276  CD1 TYR B  90      16.035   9.998 -12.766  1.00  0.00
ATOM   1277  CD2 TYR B  90      15.507   7.792 -13.556  1.00  0.00
ATOM   1278  CE1 TYR B  90      16.901  10.171 -13.828  1.00  0.00
ATOM   1279  CE2 TYR B  90      16.373   7.965 -14.618  1.00  0.00
ATOM   1280  CZ  TYR B  90      17.068   9.149 -14.756  1.00  0.00
ATOM   1281  OH  TYR B  90      17.931   9.321 -15.814  1.00  0.00
ATOM   1291  N   ILE B  91      11.181   8.361 -10.995  1.00  0.00
ATOM   1292  CA  ILE B  91      10.157   7.869 -10.089  1.00  0.00
ATOM   1293  C   ILE B  91      10.168   6.286 -10.004  1.00  0.00
ATOM   1294  O   ILE B  91      10.643   5.526 -10.924  1.00  0.00
ATOM   1295  CB  ILE B  91       8.774   8.372 -10.541  1.00  0.00
ATOM   1296  CG1 ILE B  91       8.718   9.901 -10.487  1.00  0.00
ATOM   1297  CG2 ILE B  91       7.679   7.765  -9.678  1.00  0.00
ATOM   1298  CD1 ILE B  91       7.495  10.492 -11.149  1.00  0.00
ATOM   1310  N   CYS B  92       9.910   5.735  -8.918  1.00  0.00
ATOM   1311  CA  CYS B  92       9.844   4.314  -8.772  1.00  0.00
ATOM   1312  C   CYS B  92       8.442   3.782  -8.591  1.00  0.00
ATOM   1313  O   CYS B  92       7.652   4.326  -7.769  1.00  0.00
ATOM   1314  CB  CYS B  92      10.695   3.882  -7.577  1.00  0.00
ATOM   1315  SG  CYS B  92      11.086   2.116  -7.549  1.00  0.00
ATOM   1321  N   LYS B  93       8.147   2.615  -9.199  1.00  0.00
ATOM   1322  CA  LYS B  93       6.770   2.124  -9.025  1.00  0.00
ATOM   1323  C   LYS B  93       6.862    .604  -8.729  1.00  0.00
ATOM   1324  O   LYS B  93       7.393   -.292  -9.361  1.00  0.00
ATOM   1325  CB  LYS B  93       5.916   2.399 -10.263  1.00  0.00
ATOM   1326  CG  LYS B  93       4.482   1.897 -10.163  1.00  0.00
ATOM   1327  CD  LYS B  93       3.724   2.124 -11.463  1.00  0.00
ATOM   1328  CE  LYS B  93       2.291   1.621 -11.365  1.00  0.00
ATOM   1329  NZ  LYS B  93       1.561   1.768 -12.653  1.00  0.00
ATOM   1343  N   VAL B  94       5.992    .170  -7.751  1.00  0.00
ATOM   1344  CA  VAL B  94       5.935  -1.179  -7.578  1.00  0.00
ATOM   1345  C   VAL B  94       4.481  -1.815  -7.853  1.00  0.00
ATOM   1346  O   VAL B  94       3.454  -1.008  -7.478  1.00  0.00
ATOM   1347  CB  VAL B  94       6.409  -1.458  -6.139  1.00  0.00
ATOM   1348  CG1 VAL B  94       5.469   -.809  -5.133  1.00  0.00
ATOM   1349  CG2 VAL B  94       6.498  -2.958  -5.904  1.00  0.00
ATOM   1359  N   GLU B  95       4.498  -3.090  -8.431  1.00  0.00
ATOM   1360  CA  GLU B  95       3.252  -3.713  -8.602  1.00  0.00
ATOM   1361  C   GLU B  95       3.234  -5.144  -8.110  1.00  0.00
ATOM   1362  O   GLU B  95       4.185  -5.974  -8.191  1.00  0.00
ATOM   1363  CB  GLU B  95       2.862  -3.659 -10.081  1.00  0.00
ATOM   1364  CG  GLU B  95       2.596  -2.257 -10.610  1.00  0.00
ATOM   1365  CD  GLU B  95       2.164  -2.248 -12.050  1.00  0.00
ATOM   1366  OE1 GLU B  95       2.154  -3.293 -12.655  1.00  0.00
ATOM   1367  OE2 GLU B  95       1.843  -1.193 -12.546  1.00  0.00
ATOM   1374  N   LEU B  96       2.227  -5.542  -7.413  1.00  0.00
ATOM   1375  CA  LEU B  96       2.242  -6.930  -7.014  1.00  0.00
ATOM   1376  C   LEU B  96       1.276  -7.869  -7.984  1.00  0.00
ATOM   1377  O   LEU B  96        .195  -7.730  -8.606  1.00  0.00
ATOM   1378  CB  LEU B  96       1.806  -7.000  -5.545  1.00  0.00
ATOM   1379  CG  LEU B  96       2.731  -6.300  -4.542  1.00  0.00
ATOM   1380  CD1 LEU B  96       2.063  -6.262  -3.174  1.00  0.00
ATOM   1381  CD2 LEU B  96       4.062  -7.035  -4.480  1.00  0.00
ATOM   1393  N   MET B  97       1.674  -9.031  -8.096  1.00  0.00
ATOM   1394  CA  MET B  97        .860  -9.970  -9.025  1.00  0.00
ATOM   1395  C   MET B  97        .708 -11.334  -8.632  1.00  0.00
ATOM   1396  O   MET B  97       1.553 -12.236  -8.891  1.00  0.00
ATOM   1397  CB  MET B  97       1.455 -10.020 -10.431  1.00  0.00
ATOM   1398  CG  MET B  97       1.434  -8.691 -11.172  1.00  0.00
ATOM   1399  SD  MET B  97       2.302  -8.760 -12.751  1.00  0.00
ATOM   1400  CE  MET B  97       4.006  -8.768 -12.201  1.00  0.00
ATOM   1410  N   TYR B  98       -.091 -11.409  -8.092  1.00  0.00
ATOM   1411  CA  TYR B  98       -.640 -12.594  -7.655  1.00  0.00
ATOM   1412  C   TYR B  98      -2.018 -12.458  -7.154  1.00  0.00
ATOM   1413  O   TYR B  98      -2.934 -12.005  -7.911  1.00  0.00
ATOM   1414  CB  TYR B  98        .259 -13.197  -6.573  1.00  0.00
ATOM   1415  CG  TYR B  98        .865 -12.170  -5.642  1.00  0.00
ATOM   1416  CD1 TYR B  98        .049 -11.440  -4.789  1.00  0.00
ATOM   1417  CD2 TYR B  98       2.236 -11.959  -5.640  1.00  0.00
ATOM   1418  CE1 TYR B  98        .603 -10.502  -3.939  1.00  0.00
ATOM   1419  CE2 TYR B  98       2.789 -11.021  -4.790  1.00  0.00
ATOM   1420  CZ  TYR B  98       1.978 -10.295  -3.942  1.00  0.00
ATOM   1421  OH  TYR B  98       2.529  -9.361  -3.095  1.00  0.00
ATOM   1431  N   PRO B  99      -2.336 -13.007  -6.006  1.00  0.00
ATOM   1432  CA  PRO B  99      -3.573 -12.438  -5.923  1.00  0.00
ATOM   1433  C   PRO B  99      -3.087 -11.174  -6.371  1.00  0.00
ATOM   1434  O   PRO B  99      -2.005 -10.645  -6.198  1.00  0.00
ATOM   1435  CB  PRO B  99      -4.011 -12.482  -4.456  1.00  0.00
ATOM   1436  CG  PRO B  99      -3.360 -13.710  -3.917  1.00  0.00
ATOM   1437  CD  PRO B  99      -2.045 -13.788  -4.647  1.00  0.00
ATOM   1445  N   PRO B 100      -4.384 -10.604  -6.770  1.00  0.00
ATOM   1446  CA  PRO B 100      -4.909  -9.483  -7.726  1.00  0.00
ATOM   1447  C   PRO B 100      -4.204  -8.445  -7.243  1.00  0.00
ATOM   1448  O   PRO B 100      -4.152  -7.918  -6.131  1.00  0.00
ATOM   1449  CB  PRO B 100      -6.412  -9.290  -7.496  1.00  0.00
ATOM   1450  CG  PRO B 100      -6.953 -10.677  -7.436  1.00  0.00
ATOM   1451  CD  PRO B 100      -5.835 -11.490  -6.840  1.00  0.00
ATOM   1459  N   PRO B 101      -3.850  -8.041  -8.383  1.00  0.00
ATOM   1460  CA  PRO B 101      -2.873  -7.081  -8.461  1.00  0.00
ATOM   1461  C   PRO B 101      -3.089  -5.967  -7.719  1.00  0.00
ATOM   1462  O   PRO B 101      -4.127  -5.246  -7.721  1.00  0.00
ATOM   1463  CB  PRO B 101      -2.861  -6.717  -9.949  1.00  0.00
ATOM   1464  CG  PRO B 101      -3.040  -8.022 -10.646  1.00  0.00
ATOM   1465  CD  PRO B 101      -3.976  -8.797  -9.757  1.00  0.00
ATOM   1473  N   TYR B 102      -2.046  -5.609  -7.102  1.00  0.00
ATOM   1474  CA  TYR B 102      -2.383  -4.602  -6.321  1.00  0.00
ATOM   1475  C   TYR B 102      -1.519  -3.541  -6.927  1.00  0.00
ATOM   1476  O   TYR B 102       -.286  -3.468  -7.154  1.00  0.00
ATOM   1477  CB  TYR B 102      -2.104  -4.890  -4.844  1.00  0.00
ATOM   1478  CG  TYR B 102      -2.911  -6.040  -4.283  1.00  0.00
ATOM   1479  CD1 TYR B 102      -2.286  -7.239  -3.974  1.00  0.00
ATOM   1480  CD2 TYR B 102      -4.275  -5.896  -4.078  1.00  0.00
ATOM   1481  CE1 TYR B 102      -3.022  -8.290  -3.461  1.00  0.00
ATOM   1482  CE2 TYR B 102      -5.011  -6.946  -3.566  1.00  0.00
ATOM   1483  CZ  TYR B 102      -4.390  -8.139  -3.258  1.00  0.00
ATOM   1484  OH  TYR B 102      -5.123  -9.185  -2.748  1.00  0.00
ATOM   1494  N   TYR B 103      -2.039  -2.478  -6.713  1.00  0.00
ATOM   1495  CA  TYR B 103      -1.435  -1.395  -7.266  1.00  0.00
ATOM   1496  C   TYR B 103      -1.003   -.435  -6.413  1.00  0.00
ATOM   1497  O   TYR B 103      -1.682   -.304  -5.368  1.00  0.00
ATOM   1498  CB  TYR B 103      -2.374   -.730  -8.275  1.00  0.00
ATOM   1499  CG  TYR B 103      -2.745  -1.620  -9.442  1.00  0.00
ATOM   1500  CD1 TYR B 103      -3.870  -2.428  -9.368  1.00  0.00
ATOM   1501  CD2 TYR B 103      -1.960  -1.627 -10.585  1.00  0.00
ATOM   1502  CE1 TYR B 103      -4.208  -3.240 -10.433  1.00  0.00
ATOM   1503  CE2 TYR B 103      -2.298  -2.439 -11.650  1.00  0.00
ATOM   1504  CZ  TYR B 103      -3.417  -3.243 -11.576  1.00  0.00
ATOM   1505  OH  TYR B 103      -3.754  -4.052 -12.637  1.00  0.00
ATOM   1515  N   VAL B 104       -.110    .234  -6.927  1.00  0.00
ATOM   1516  CA  VAL B 104        .134   1.041  -6.066  1.00  0.00
ATOM   1517  C   VAL B 104        .222   2.543  -6.201  1.00  0.00
ATOM   1518  O   VAL B 104        .578   2.867  -7.262  1.00  0.00
ATOM   1519  CB  VAL B 104       1.461    .460  -5.544  1.00  0.00
ATOM   1520  CG1 VAL B 104       1.912   1.202  -4.295  1.00  0.00
ATOM   1521  CG2 VAL B 104       1.299  -1.025  -5.259  1.00  0.00
ATOM   1531  N   GLY B 105        .090   3.322  -5.284  1.00  0.00
ATOM   1532  CA  GLY B 105        .253   4.509  -6.016  1.00  0.00
ATOM   1533  C   GLY B 105       1.851   4.536  -6.033  1.00  0.00
ATOM   1534  O   GLY B 105       2.497   3.521  -6.115  1.00  0.00
ATOM   1538  N   MET B 106       2.340   5.698  -6.206  1.00  0.00
ATOM   1539  CA  MET B 106       3.555   6.384  -6.736  1.00  0.00
ATOM   1540  C   MET B 106       4.047   7.128  -5.553  1.00  0.00
ATOM   1541  O   MET B 106       3.311   7.531  -4.628  1.00  0.00
ATOM   1542  CB  MET B 106       3.266   7.318  -7.909  1.00  0.00
ATOM   1543  CG  MET B 106       2.452   6.688  -9.031  1.00  0.00
ATOM   1544  SD  MET B 106       3.285   5.277  -9.786  1.00  0.00
ATOM   1545  CE  MET B 106       4.654   6.091 -10.604  1.00  0.00
ATOM   1555  N   GLY B 107       5.281   7.247  -5.620  1.00  0.00
ATOM   1556  CA  GLY B 107       6.118   7.839  -4.715  1.00  0.00
ATOM   1557  C   GLY B 107       6.253   9.164  -5.337  1.00  0.00
ATOM   1558  O   GLY B 107       5.677   9.501  -6.345  1.00  0.00
ATOM   1562  N   ASN B 108       7.088   9.831  -4.723  1.00  0.00
ATOM   1563  CA  ASN B 108       7.707  11.071  -4.930  1.00  0.00
ATOM   1564  C   ASN B 108       8.856  10.693  -5.733  1.00  0.00
ATOM   1565  O   ASN B 108       9.364   9.570  -5.639  1.00  0.00
ATOM   1566  CB  ASN B 108       8.093  11.776  -3.642  1.00  0.00
ATOM   1567  CG  ASN B 108       6.898  12.205  -2.838  1.00  0.00
ATOM   1568  OD1 ASN B 108       5.940  12.771  -3.378  1.00  0.00
ATOM   1569  ND2 ASN B 108       6.934  11.947  -1.555  1.00  0.00
ATOM   1576  N   GLY B 109       9.316  11.621  -6.487  1.00  0.00
ATOM   1577  CA  GLY B 109      10.480  11.298  -7.245  1.00  0.00
ATOM   1578  C   GLY B 109      11.771  11.469  -6.521  1.00  0.00
ATOM   1579  O   GLY B 109      11.820  12.005  -5.418  1.00  0.00
ATOM   1583  N   THR B 110      12.811  11.160  -7.241  1.00  0.00
ATOM   1584  CA  THR B 110      14.159  11.510  -6.908  1.00  0.00
ATOM   1585  C   THR B 110      14.868  12.300  -8.074  1.00  0.00
ATOM   1586  O   THR B 110      14.620  12.381  -9.256  1.00  0.00
ATOM   1587  CB  THR B 110      14.952  10.238  -6.553  1.00  0.00
ATOM   1588  OG1 THR B 110      14.418   9.658  -5.356  1.00  0.00
ATOM   1589  CG2 THR B 110      16.421  10.568  -6.340  1.00  0.00
ATOM   1597  N   GLN B 111      15.797  13.156  -7.721  1.00  0.00
ATOM   1598  CA  GLN B 111      16.373  13.848  -8.811  1.00  0.00
ATOM   1599  C   GLN B 111      17.681  13.349  -9.140  1.00  0.00
ATOM   1600  O   GLN B 111      18.290  13.382  -8.149  1.00  0.00
ATOM   1601  CB  GLN B 111      16.468  15.347  -8.516  1.00  0.00
ATOM   1602  CG  GLN B 111      15.125  16.030  -8.323  1.00  0.00
ATOM   1603  CD  GLN B 111      15.266  17.513  -8.034  1.00  0.00
ATOM   1604  OE1 GLN B 111      16.282  17.960  -7.494  1.00  0.00
ATOM   1605  NE2 GLN B 111      14.245  18.284  -8.391  1.00  0.00
ATOM   1614  N   ILE B 112      18.021  12.997 -10.382  1.00  0.00
ATOM   1615  CA  ILE B 112      19.365  12.499 -10.590  1.00  0.00
ATOM   1616  C   ILE B 112      20.145  13.520 -11.446  1.00  0.00
ATOM   1617  O   ILE B 112      19.794  14.182 -12.434  1.00  0.00
ATOM   1618  CB  ILE B 112      19.347  11.121 -11.276  1.00  0.00
ATOM   1619  CG1 ILE B 112      18.705  10.077 -10.359  1.00  0.00
ATOM   1620  CG2 ILE B 112      20.757  10.700 -11.661  1.00  0.00
ATOM   1621  CD1 ILE B 112      18.655   8.688 -10.956  1.00  0.00
ATOM   1633  N   TYR B 113      21.339  13.832 -10.916  1.00  0.00
ATOM   1634  CA  TYR B 113      22.068  14.863 -11.603  1.00  0.00
ATOM   1635  C   TYR B 113      23.210  14.343 -12.138  1.00  0.00
ATOM   1636  O   TYR B 113      23.833  13.967 -11.186  1.00  0.00
ATOM   1637  CB  TYR B 113      22.448  16.033 -10.694  1.00  0.00
ATOM   1638  CG  TYR B 113      21.268  16.874 -10.256  1.00  0.00
ATOM   1639  CD1 TYR B 113      20.491  16.470  -9.180  1.00  0.00
ATOM   1640  CD2 TYR B 113      20.965  18.047 -10.930  1.00  0.00
ATOM   1641  CE1 TYR B 113      19.414  17.238  -8.780  1.00  0.00
ATOM   1642  CE2 TYR B 113      19.888  18.814 -10.530  1.00  0.00
ATOM   1643  CZ  TYR B 113      19.114  18.413  -9.460  1.00  0.00
ATOM   1644  OH  TYR B 113      18.042  19.177  -9.062  1.00  0.00
ATOM   1654  N   VAL B 114      23.487  14.431 -13.378  1.00  0.00
ATOM   1655  CA  VAL B 114      24.681  13.853 -13.921  1.00  0.00
ATOM   1656  C   VAL B 114      25.639  14.953 -14.237  1.00  0.00
ATOM   1657  O   VAL B 114      25.260  15.920 -14.835  1.00  0.00
ATOM   1658  CB  VAL B 114      24.375  13.041 -15.193  1.00  0.00
ATOM   1659  CG1 VAL B 114      25.637  12.368 -15.712  1.00  0.00
ATOM   1660  CG2 VAL B 114      23.294  12.010 -14.903  1.00  0.00
ATOM   1670  N   ILE B 115      26.886  14.754 -13.683  1.00  0.00
ATOM   1671  CA  ILE B 115      27.887  15.852 -13.870  1.00  0.00
ATOM   1672  C   ILE B 115      29.104  15.506 -14.634  1.00  0.00
ATOM   1673  O   ILE B 115      29.778  14.528 -14.341  1.00  0.00
ATOM   1674  CB  ILE B 115      28.359  16.401 -12.511  1.00  0.00
ATOM   1675  CG1 ILE B 115      27.176  16.979 -11.729  1.00  0.00
ATOM   1676  CG2 ILE B 115      29.437  17.455 -12.708  1.00  0.00
ATOM   1677  CD1 ILE B 115      27.503  17.327 -10.295  1.00  0.00
ATOM   1689  N   ASP B 116      29.358  16.328 -15.614  1.00  0.00
ATOM   1690  CA  ASP B 116      30.552  16.063 -16.271  1.00  0.00
ATOM   1691  C   ASP B 116      31.678  16.570 -15.395  1.00  0.00
ATOM   1692  O   ASP B 116      31.575  17.669 -14.864  1.00  0.00
ATOM   1693  CB  ASP B 116      30.568  16.730 -17.649  1.00  0.00
ATOM   1694  CG  ASP B 116      29.702  16.004 -18.669  1.00  0.00
ATOM   1695  OD1 ASP B 116      29.313  14.891 -18.404  1.00  0.00
ATOM   1696  OD2 ASP B 116      29.437  16.569 -19.703  1.00  0.00
ATOM   1701  N   PRO B 117      32.749  15.870 -15.233  1.00  0.00
ATOM   1702  CA  PRO B 117      33.900  16.318 -14.422  1.00  0.00
ATOM   1703  C   PRO B 117      34.480  17.386 -15.128  1.00  0.00
ATOM   1704  O   PRO B 117      34.480  17.368 -16.358  1.00  0.00
ATOM   1705  CB  PRO B 117      34.855  15.123 -14.344  1.00  0.00
ATOM   1706  CG  PRO B 117      34.538  14.322 -15.561  1.00  0.00
ATOM   1707  CD  PRO B 117      33.053  14.486 -15.741  1.00  0.00
ATOM   1715  N   GLU B 118      35.004  18.217 -14.440  1.00  0.00
ATOM   1716  CA  GLU B 118      35.513  19.235 -15.176  1.00  0.00
ATOM   1717  C   GLU B 118      36.672  18.596 -15.786  1.00  0.00
ATOM   1718  O   GLU B 118      37.274  17.658 -15.247  1.00  0.00
ATOM   1719  CB  GLU B 118      35.885  20.450 -14.323  1.00  0.00
ATOM   1720  CG  GLU B 118      34.699  21.153 -13.679  1.00  0.00
ATOM   1721  CD  GLU B 118      35.100  22.362 -12.879  1.00  0.00
ATOM   1722  OE1 GLU B 118      36.275  22.617 -12.771  1.00  0.00
ATOM   1723  OE2 GLU B 118      34.229  23.031 -12.375  1.00  0.00
ATOM   1730  N   PRO B 119      36.981  19.115 -16.974  1.00  0.00
ATOM   1731  CA  PRO B 119      38.030  18.606 -17.762  1.00  0.00
ATOM   1732  C   PRO B 119      39.230  19.129 -17.057  1.00  0.00
ATOM   1733  O   PRO B 119      40.198  19.338 -17.729  1.00  0.00
ATOM   1734  OXT PRO B 119      39.195  19.319 -15.873  1.00  0.00
ATOM   1735  CB  PRO B 119      37.822  19.218 -19.151  1.00  0.00
ATOM   1736  CG  PRO B 119      37.102  20.495 -18.883  1.00  0.00
ATOM   1737  CD  PRO B 119      36.228  20.191 -17.695  1.00  0.00
ATOM      1  N   GLN A   1     -11.813 -21.469   7.103  1.00  0.00
ATOM      2  CA  GLN A   1     -10.749 -20.497   7.234  1.00  0.00
ATOM      3  C   GLN A   1     -10.986 -19.557   8.412  1.00  0.00
ATOM      4  O   GLN A   1     -10.969 -19.992   9.565  1.00  0.00
ATOM      5  CB  GLN A   1     -10.569 -19.735   5.927  1.00  0.00
ATOM      6  CG  GLN A   1     -10.063 -20.596   4.760  1.00  0.00
ATOM      7  CD  GLN A   1      -8.647 -21.092   4.993  1.00  0.00
ATOM      8  OE1 GLN A   1      -7.790 -20.353   5.487  1.00  0.00
ATOM      9  NE2 GLN A   1      -8.393 -22.343   4.643  1.00  0.00
ATOM     20  N   VAL A   2     -11.175 -18.267   8.144  1.00  0.00
ATOM     21  CA  VAL A   2     -11.313 -17.316   9.241  1.00  0.00
ATOM     22  C   VAL A   2     -12.562 -16.441   9.164  1.00  0.00
ATOM     23  O   VAL A   2     -12.918 -15.912   8.109  1.00  0.00
ATOM     24  CB  VAL A   2     -10.033 -16.437   9.297  1.00  0.00
ATOM     25  CG1 VAL A   2      -9.861 -15.628   8.002  1.00  0.00
ATOM     26  CG2 VAL A   2     -10.059 -15.522  10.498  1.00  0.00
ATOM     36  N   GLN A   3     -13.217 -16.296  10.305  1.00  0.00
ATOM     37  CA  GLN A   3     -14.377 -15.431  10.454  1.00  0.00
ATOM     38  C   GLN A   3     -13.968 -14.084  11.027  1.00  0.00
ATOM     39  O   GLN A   3     -13.260 -14.003  12.034  1.00  0.00
ATOM     40  CB  GLN A   3     -15.446 -16.066  11.350  1.00  0.00
ATOM     41  CG  GLN A   3     -16.694 -15.161  11.629  1.00  0.00
ATOM     42  CD  GLN A   3     -17.594 -14.948  10.403  1.00  0.00
ATOM     43  OE1 GLN A   3     -18.054 -15.928   9.810  1.00  0.00
ATOM     44  NE2 GLN A   3     -17.856 -13.687  10.018  1.00  0.00
ATOM     53  N   LEU A   4     -14.398 -13.007  10.393  1.00  0.00
ATOM     54  CA  LEU A   4     -14.079 -11.688  10.921  1.00  0.00
ATOM     55  C   LEU A   4     -15.305 -11.051  11.608  1.00  0.00
ATOM     56  O   LEU A   4     -16.441 -11.194  11.134  1.00  0.00
ATOM     57  CB  LEU A   4     -13.560 -10.840   9.755  1.00  0.00
ATOM     58  CG  LEU A   4     -12.313 -11.429   8.982  1.00  0.00
ATOM     59  CD1 LEU A   4     -11.975 -10.523   7.814  1.00  0.00
ATOM     60  CD2 LEU A   4     -11.122 -11.570   9.920  1.00  0.00
ATOM     72  N   GLN A   5     -15.066 -10.352  12.732  1.00  0.00
ATOM     73  CA  GLN A   5     -16.125  -9.660  13.489  1.00  0.00
ATOM     74  C   GLN A   5     -15.761  -8.221  13.852  1.00  0.00
ATOM     75  O   GLN A   5     -14.743  -7.971  14.495  1.00  0.00
ATOM     76  CB  GLN A   5     -16.443 -10.408  14.793  1.00  0.00
ATOM     77  CG  GLN A   5     -17.053 -11.805  14.649  1.00  0.00
ATOM     78  CD  GLN A   5     -18.499 -11.772  14.159  1.00  0.00
ATOM     79  OE1 GLN A   5     -19.188 -10.748  14.261  1.00  0.00
ATOM     80  NE2 GLN A   5     -18.975 -12.905  13.661  1.00  0.00
ATOM     89  N   GLU A   6     -16.621  -7.281  13.466  1.00  0.00
ATOM     90  CA  GLU A   6     -16.378  -5.844  13.677  1.00  0.00
ATOM     91  C   GLU A   6     -17.170  -5.135  14.788  1.00  0.00
ATOM     92  O   GLU A   6     -18.320  -5.478  15.076  1.00  0.00
ATOM     93  CB  GLU A   6     -16.676  -5.138  12.374  1.00  0.00
ATOM     94  CG  GLU A   6     -15.803  -5.595  11.273  1.00  0.00
ATOM     95  CD  GLU A   6     -16.119  -4.952  10.048  1.00  0.00
ATOM     96  OE1 GLU A   6     -16.285  -3.780  10.061  1.00  0.00
ATOM     97  OE2 GLU A   6     -16.239  -5.633   9.049  1.00  0.00
ATOM    104  N   SER A   7     -16.563  -4.072  15.337  1.00  0.00
ATOM    105  CA  SER A   7     -17.192  -3.186  16.321  1.00  0.00
ATOM    106  C   SER A   7     -16.549  -1.780  16.347  1.00  0.00
ATOM    107  O   SER A   7     -15.499  -1.546  15.737  1.00  0.00
ATOM    108  CB  SER A   7     -17.125  -3.806  17.709  1.00  0.00
ATOM    109  OG  SER A   7     -15.808  -3.853  18.197  1.00  0.00
ATOM    115  N   GLY A   8     -17.190  -0.833  17.060  1.00  0.00
ATOM    116  CA  GLY A   8     -16.631   0.525  17.219  1.00  0.00
ATOM    117  C   GLY A   8     -17.189   1.615  16.284  1.00  0.00
ATOM    118  O   GLY A   8     -16.670   2.731  16.245  1.00  0.00
ATOM    122  N   GLY A   9     -18.269   1.338  15.567  1.00  0.00
ATOM    123  CA  GLY A   9     -18.833   2.358  14.684  1.00  0.00
ATOM    124  C   GLY A   9     -19.684   3.329  15.505  1.00  0.00
ATOM    125  O   GLY A   9     -19.584   3.368  16.737  1.00  0.00
ATOM    129  N   GLY A  10     -20.522   4.122  14.843  1.00  0.00
ATOM    130  CA  GLY A  10     -21.323   5.112  15.557  1.00  0.00
ATOM    131  C   GLY A  10     -21.257   6.503  14.942  1.00  0.00
ATOM    132  O   GLY A  10     -20.576   6.721  13.933  1.00  0.00
ATOM    136  N   LEU A  11     -21.976   7.437  15.571  1.00  0.00
ATOM    137  CA  LEU A  11     -22.048   8.826  15.137  1.00  0.00
ATOM    138  C   LEU A  11     -21.039   9.694  15.881  1.00  0.00
ATOM    139  O   LEU A  11     -21.011   9.722  17.114  1.00  0.00
ATOM    140  CB  LEU A  11     -23.468   9.375  15.359  1.00  0.00
ATOM    141  CG  LEU A  11     -23.709  10.881  15.028  1.00  0.00
ATOM    142  CD1 LEU A  11     -23.523  11.132  13.548  1.00  0.00
ATOM    143  CD2 LEU A  11     -25.121  11.258  15.452  1.00  0.00
ATOM    155  N   VAL A  12     -20.221  10.401  15.117  1.00  0.00
ATOM    156  CA  VAL A  12     -19.186  11.283  15.639  1.00  0.00
ATOM    157  C   VAL A  12     -19.318  12.651  14.988  1.00  0.00
ATOM    158  O   VAL A  12     -19.760  12.751  13.843  1.00  0.00
ATOM    159  CB  VAL A  12     -17.803  10.655  15.378  1.00  0.00
ATOM    160  CG1 VAL A  12     -17.557  10.573  13.919  1.00  0.00
ATOM    161  CG2 VAL A  12     -16.659  11.419  16.071  1.00  0.00
ATOM    171  N   GLN A  13     -18.928  13.696  15.700  1.00  0.00
ATOM    172  CA  GLN A  13     -18.970  15.017  15.100  1.00  0.00
ATOM    173  C   GLN A  13     -17.701  15.210  14.280  1.00  0.00
ATOM    174  O   GLN A  13     -16.622  14.758  14.676  1.00  0.00
ATOM    175  CB  GLN A  13     -19.057  16.085  16.187  1.00  0.00
ATOM    176  CG  GLN A  13     -20.262  15.944  17.109  1.00  0.00
ATOM    177  CD  GLN A  13     -21.572  16.064  16.390  1.00  0.00
ATOM    178  OE1 GLN A  13     -21.818  17.038  15.680  1.00  0.00
ATOM    179  NE2 GLN A  13     -22.433  15.068  16.569  1.00  0.00
ATOM    188  N   ALA A  14     -17.815  15.911  13.165  1.00  0.00
ATOM    189  CA  ALA A  14     -16.665  16.164  12.320  1.00  0.00
ATOM    190  C   ALA A  14     -15.582  16.859  13.110  1.00  0.00
ATOM    191  O   ALA A  14     -15.831  17.753  13.923  1.00  0.00
ATOM    192  CB  ALA A  14     -17.055  16.991  11.111  1.00  0.00
ATOM    198  N   GLY A  15     -14.362  16.430  12.838  1.00  0.00
ATOM    199  CA  GLY A  15     -13.149  16.905  13.465  1.00  0.00
ATOM    200  C   GLY A  15     -12.756  15.995  14.625  1.00  0.00
ATOM    201  O   GLY A  15     -11.630  16.068  15.121  1.00  0.00
ATOM    205  N   GLY A  16     -13.667  15.110  15.038  1.00  0.00
ATOM    206  CA  GLY A  16     -13.414  14.192  16.132  1.00  0.00
ATOM    207  C   GLY A  16     -12.799  12.891  15.645  1.00  0.00
ATOM    208  O   GLY A  16     -12.288  12.794  14.517  1.00  0.00
ATOM    212  N   SER A  17     -12.860  11.868  16.490  1.00  0.00
ATOM    213  CA  SER A  17     -12.250  10.604  16.126  1.00  0.00
ATOM    214  C   SER A  17     -13.001   9.402  16.655  1.00  0.00
ATOM    215  O   SER A  17     -13.727   9.473  17.653  1.00  0.00
ATOM    216  CB  SER A  17     -10.836  10.557  16.659  1.00  0.00
ATOM    217  OG  SER A  17     -10.822  10.574  18.061  1.00  0.00
ATOM    223  N   LEU A  18     -12.813   8.293  15.948  1.00  0.00
ATOM    224  CA  LEU A  18     -13.343   6.980  16.311  1.00  0.00
ATOM    225  C   LEU A  18     -12.292   5.900  16.129  1.00  0.00
ATOM    226  O   LEU A  18     -11.379   6.048  15.319  1.00  0.00
ATOM    227  CB  LEU A  18     -14.571   6.608  15.480  1.00  0.00
ATOM    228  CG  LEU A  18     -15.846   7.453  15.620  1.00  0.00
ATOM    229  CD1 LEU A  18     -16.803   7.035  14.521  1.00  0.00
ATOM    230  CD2 LEU A  18     -16.490   7.234  16.982  1.00  0.00
ATOM    242  N   ARG A  19     -12.408   4.813  16.877  1.00  0.00
ATOM    243  CA  ARG A  19     -11.503   3.690  16.679  1.00  0.00
ATOM    244  C   ARG A  19     -12.297   2.433  16.371  1.00  0.00
ATOM    245  O   ARG A  19     -13.126   2.011  17.177  1.00  0.00
ATOM    246  CB  ARG A  19     -10.651   3.441  17.911  1.00  0.00
ATOM    247  CG  ARG A  19      -9.668   2.272  17.787  1.00  0.00
ATOM    248  CD  ARG A  19      -8.892   2.086  19.024  1.00  0.00
ATOM    249  NE  ARG A  19      -8.006   3.205  19.269  1.00  0.00
ATOM    250  CZ  ARG A  19      -7.333   3.451  20.401  1.00  0.00
ATOM    251  NH1 ARG A  19      -7.415   2.654  21.451  1.00  0.00
ATOM    252  NH2 ARG A  19      -6.586   4.527  20.416  1.00  0.00
ATOM    266  N   LEU A  20     -12.030   1.822  15.224  1.00  0.00
ATOM    267  CA  LEU A  20     -12.760   0.615  14.868  1.00  0.00
ATOM    268  C   LEU A  20     -11.909  -0.567  15.244  1.00  0.00
ATOM    269  O   LEU A  20     -10.676  -0.482  15.255  1.00  0.00
ATOM    270  CB  LEU A  20     -13.091   0.511  13.370  1.00  0.00
ATOM    271  CG  LEU A  20     -13.841   1.675  12.732  1.00  0.00
ATOM    272  CD1 LEU A  20     -14.091   1.350  11.267  1.00  0.00
ATOM    273  CD2 LEU A  20     -15.133   1.968  13.474  1.00  0.00
ATOM    285  N   SER A  21     -12.558  -1.690  15.464  1.00  0.00
ATOM    286  CA  SER A  21     -11.875  -2.927  15.792  1.00  0.00
ATOM    287  C   SER A  21     -12.474  -4.126  15.098  1.00  0.00
ATOM    288  O   SER A  21     -13.693  -4.242  14.928  1.00  0.00
ATOM    289  CB  SER A  21     -11.907  -3.157  17.285  1.00  0.00
ATOM    290  OG  SER A  21     -11.400  -4.422  17.583  1.00  0.00
ATOM    296  N   CYS A  22     -11.602  -5.023  14.664  1.00  0.00
ATOM    297  CA  CYS A  22     -12.023  -6.271  14.056  1.00  0.00
ATOM    298  C   CYS A  22     -11.237  -7.469  14.564  1.00  0.00
ATOM    299  O   CYS A  22     -10.005  -7.502  14.525  1.00  0.00
ATOM    300  CB  CYS A  22     -11.896  -6.188  12.552  1.00  0.00
ATOM    301  SG  CYS A  22     -12.301  -7.693  11.687  1.00  0.00
ATOM    306  N   ALA A  23     -11.969  -8.453  15.054  1.00  0.00
ATOM    307  CA  ALA A  23     -11.352  -9.642  15.599  1.00  0.00
ATOM    308  C   ALA A  23     -11.464 -10.795  14.632  1.00  0.00
ATOM    309  O   ALA A  23     -12.461 -10.950  13.921  1.00  0.00
ATOM    310  CB  ALA A  23     -11.990 -10.006  16.924  1.00  0.00
ATOM    316  N   ALA A  24     -10.441 -11.629  14.619  1.00  0.00
ATOM    317  CA  ALA A  24     -10.456 -12.808  13.788  1.00  0.00
ATOM    318  C   ALA A  24     -10.670 -14.059  14.617  1.00  0.00
ATOM    319  O   ALA A  24     -10.090 -14.210  15.695  1.00  0.00
ATOM    320  CB  ALA A  24      -9.141 -12.901  13.032  1.00  0.00
ATOM    326  N   SER A  25     -11.441 -14.985  14.063  1.00  0.00
ATOM    327  CA  SER A  25     -11.661 -16.290  14.664  1.00  0.00
ATOM    328  C   SER A  25     -11.390 -17.380  13.646  1.00  0.00
ATOM    329  O   SER A  25     -12.058 -17.512  12.616  1.00  0.00
ATOM    330  CB  SER A  25     -13.071 -16.404  15.201  1.00  0.00
ATOM    331  OG  SER A  25     -13.306 -17.687  15.720  1.00  0.00
ATOM    337  N   GLY A  26     -10.358 -18.136  13.914  1.00  0.00
ATOM    338  CA  GLY A  26      -9.882 -19.158  13.016  1.00  0.00
ATOM    339  C   GLY A  26      -8.416 -19.167  13.274  1.00  0.00
ATOM    340  O   GLY A  26      -7.954 -18.429  14.152  1.00  0.00
ATOM    344  N   ASN A  27      -7.674 -19.972  12.562  1.00  0.00
ATOM    345  CA  ASN A  27      -6.273 -20.028  12.866  1.00  0.00
ATOM    346  C   ASN A  27      -5.433 -19.120  12.008  1.00  0.00
ATOM    347  O   ASN A  27      -5.716 -18.913  10.832  1.00  0.00
ATOM    348  CB  ASN A  27      -5.794 -21.460  12.773  1.00  0.00
ATOM    349  CG  ASN A  27      -6.437 -22.336  13.800  1.00  0.00
ATOM    350  OD1 ASN A  27      -6.615 -21.939  14.959  1.00  0.00
ATOM    351  ND2 ASN A  27      -6.794 -23.528  13.403  1.00  0.00
ATOM    358  N   ILE A  28      -4.370 -18.665  12.630  1.00  0.00
ATOM    359  CA  ILE A  28      -3.245 -17.920  12.100  1.00  0.00
ATOM    360  C   ILE A  28      -3.556 -16.496  11.624  1.00  0.00
ATOM    361  O   ILE A  28      -3.596 -16.211  10.429  1.00  0.00
ATOM    362  CB  ILE A  28      -2.575 -18.742  10.967  1.00  0.00
ATOM    363  CG1 ILE A  28      -2.193 -20.200  11.452  1.00  0.00
ATOM    364  CG2 ILE A  28      -1.316 -18.070  10.518  1.00  0.00
ATOM    365  CD1 ILE A  28      -1.235 -20.322  12.640  1.00  0.00
ATOM    377  N   SER A  29      -3.669 -15.567  12.561  1.00  0.00
ATOM    378  CA  SER A  29      -3.844 -14.184  12.170  1.00  0.00
ATOM    379  C   SER A  29      -2.475 -13.611  11.800  1.00  0.00
ATOM    380  O   SER A  29      -2.351 -12.751  10.928  1.00  0.00
ATOM    381  CB  SER A  29      -4.475 -13.437  13.317  1.00  0.00
ATOM    382  OG  SER A  29      -3.592 -13.386  14.397  1.00  0.00
ATOM    388  N   GLN A  30      -1.420 -14.189  12.365  1.00  0.00
ATOM    389  CA  GLN A  30      -0.043 -13.745  12.165  1.00  0.00
ATOM    390  C   GLN A  30       0.524 -13.993  10.771  1.00  0.00
ATOM    391  O   GLN A  30       1.625 -13.541  10.470  1.00  0.00
ATOM    392  CB  GLN A  30       0.890 -14.377  13.206  1.00  0.00
ATOM    393  CG  GLN A  30       1.092 -15.893  13.082  1.00  0.00
ATOM    394  CD  GLN A  30       0.065 -16.659  13.871  1.00  0.00
ATOM    395  OE1 GLN A  30      -1.074 -16.206  14.034  1.00  0.00
ATOM    396  NE2 GLN A  30       0.448 -17.816  14.374  1.00  0.00
ATOM    405  N   ARG A  31      -0.176 -14.751   9.937  1.00  0.00
ATOM    406  CA  ARG A  31       0.346 -14.999   8.602  1.00  0.00
ATOM    407  C   ARG A  31      -0.579 -14.378   7.571  1.00  0.00
ATOM    408  O   ARG A  31      -0.379 -14.552   6.370  1.00  0.00
ATOM    409  CB  ARG A  31       0.506 -16.487   8.322  1.00  0.00
ATOM    410  CG  ARG A  31       1.316 -16.896   7.087  1.00  0.00
ATOM    411  CD  ARG A  31       1.378 -18.384   6.960  1.00  0.00
ATOM    412  NE  ARG A  31       2.033 -19.021   8.108  1.00  0.00
ATOM    413  CZ  ARG A  31       3.368 -19.158   8.286  1.00  0.00
ATOM    414  NH1 ARG A  31       4.221 -18.697   7.391  1.00  0.00
ATOM    415  NH2 ARG A  31       3.816 -19.763   9.373  1.00  0.00
ATOM    429  N   ASN A  32      -1.596 -13.649   8.019  1.00  0.00
ATOM    430  CA  ASN A  32      -2.506 -13.021   7.078  1.00  0.00
ATOM    431  C   ASN A  32      -2.266 -11.529   6.974  1.00  0.00
ATOM    432  O   ASN A  32      -1.810 -10.872   7.914  1.00  0.00
ATOM    433  CB  ASN A  32      -3.962 -13.307   7.406  1.00  0.00
ATOM    434  CG  ASN A  32      -4.345 -14.749   7.177  1.00  0.00
ATOM    435  OD1 ASN A  32      -3.870 -15.418   6.245  1.00  0.00
ATOM    436  ND2 ASN A  32      -5.226 -15.245   8.007  1.00  0.00
ATOM    443  N   TRP A  33      -2.597 -11.008   5.814  1.00  0.00
ATOM    444  CA  TRP A  33      -2.591  -9.592   5.511  1.00  0.00
ATOM    445  C   TRP A  33      -3.996  -9.064   5.855  1.00  0.00
ATOM    446  O   TRP A  33      -4.998  -9.665   5.457  1.00  0.00
ATOM    447  CB  TRP A  33      -2.158  -9.456   4.043  1.00  0.00
ATOM    448  CG  TRP A  33      -2.168  -8.120   3.410  1.00  0.00
ATOM    449  CD1 TRP A  33      -3.100  -7.736   2.557  1.00  0.00
ATOM    450  CD2 TRP A  33      -1.237  -7.000   3.490  1.00  0.00
ATOM    451  NE1 TRP A  33      -2.846  -6.496   2.115  1.00  0.00
ATOM    452  CE2 TRP A  33      -1.736  -6.022   2.668  1.00  0.00
ATOM    453  CE3 TRP A  33      -0.070  -6.766   4.157  1.00  0.00
ATOM    454  CZ2 TRP A  33      -1.116  -4.796   2.494  1.00  0.00
ATOM    455  CZ3 TRP A  33       0.558  -5.511   3.997  1.00  0.00
ATOM    456  CH2 TRP A  33       0.040  -4.561   3.192  1.00  0.00
ATOM    467  N   MET A  34      -4.077  -7.994   6.647  1.00  0.00
ATOM    468  CA  MET A  34      -5.372  -7.442   7.073  1.00  0.00
ATOM    469  C   MET A  34      -5.626  -6.056   6.534  1.00  0.00
ATOM    470  O   MET A  34      -4.690  -5.314   6.246  1.00  0.00
ATOM    471  CB  MET A  34      -5.468  -7.348   8.599  1.00  0.00
ATOM    472  CG  MET A  34      -5.332  -8.637   9.369  1.00  0.00
ATOM    473  SD  MET A  34      -6.664  -9.785   9.081  1.00  0.00
ATOM    474  CE  MET A  34      -8.116  -8.998   9.813  1.00  0.00
ATOM    484  N   GLY A  35      -6.889  -5.658   6.478  1.00  0.00
ATOM    485  CA  GLY A  35      -7.157  -4.279   6.113  1.00  0.00
ATOM    486  C   GLY A  35      -8.605  -3.862   6.221  1.00  0.00
ATOM    487  O   GLY A  35      -9.496  -4.657   6.546  1.00  0.00
ATOM    491  N   TRP A  36      -8.820  -2.579   5.960  1.00  0.00
ATOM    492  CA  TRP A  36     -10.126  -1.969   6.017  1.00  0.00
ATOM    493  C   TRP A  36     -10.492  -1.332   4.695  1.00  0.00
ATOM    494  O   TRP A  36      -9.665  -0.692   4.024  1.00  0.00
ATOM    495  CB  TRP A  36     -10.203  -0.917   7.122  1.00  0.00
ATOM    496  CG  TRP A  36     -10.127  -1.481   8.517  1.00  0.00
ATOM    497  CD1 TRP A  36      -9.004  -1.722   9.215  1.00  0.00
ATOM    498  CD2 TRP A  36     -11.221  -1.843   9.392  1.00  0.00
ATOM    499  NE1 TRP A  36      -9.305  -2.203  10.453  1.00  0.00
ATOM    500  CE2 TRP A  36     -10.649  -2.286  10.586  1.00  0.00
ATOM    501  CE3 TRP A  36     -12.609  -1.822   9.264  1.00  0.00
ATOM    502  CZ2 TRP A  36     -11.408  -2.702  11.655  1.00  0.00
ATOM    503  CZ3 TRP A  36     -13.378  -2.243  10.332  1.00  0.00
ATOM    504  CH2 TRP A  36     -12.797  -2.672  11.499  1.00  0.00
ATOM    515  N   TYR A  37     -11.764  -1.472   4.385  1.00  0.00
ATOM    516  CA  TYR A  37     -12.431  -0.951   3.211  1.00  0.00
ATOM    517  C   TYR A  37     -13.676  -0.210   3.643  1.00  0.00
ATOM    518  O   TYR A  37     -14.158  -0.412   4.755  1.00  0.00
ATOM    519  CB  TYR A  37     -12.766  -2.109   2.269  1.00  0.00
ATOM    520  CG  TYR A  37     -11.527  -2.798   1.719  1.00  0.00
ATOM    521  CD1 TYR A  37     -10.824  -3.770   2.455  1.00  0.00
ATOM    522  CD2 TYR A  37     -11.091  -2.447   0.467  1.00  0.00
ATOM    523  CE1 TYR A  37      -9.685  -4.330   1.917  1.00  0.00
ATOM    524  CE2 TYR A  37      -9.971  -3.004  -0.051  1.00  0.00
ATOM    525  CZ  TYR A  37      -9.267  -3.925   0.660  1.00  0.00
ATOM    526  OH  TYR A  37      -8.125  -4.413   0.125  1.00  0.00
ATOM    536  N   ARG A  38     -14.200   0.665   2.806  1.00  0.00
ATOM    537  CA  ARG A  38     -15.451   1.307   3.178  1.00  0.00
ATOM    538  C   ARG A  38     -16.445   1.376   2.029  1.00  0.00
ATOM    539  O   ARG A  38     -16.068   1.453   0.858  1.00  0.00
ATOM    540  CB  ARG A  38     -15.187   2.684   3.741  1.00  0.00
ATOM    541  CG  ARG A  38     -14.633   3.684   2.777  1.00  0.00
ATOM    542  CD  ARG A  38     -14.344   4.944   3.452  1.00  0.00
ATOM    543  NE  ARG A  38     -13.832   5.931   2.548  1.00  0.00
ATOM    544  CZ  ARG A  38     -13.393   7.146   2.902  1.00  0.00
ATOM    545  NH1 ARG A  38     -13.388   7.540   4.171  1.00  0.00
ATOM    546  NH2 ARG A  38     -12.972   7.937   1.934  1.00  0.00
ATOM    560  N   GLN A  39     -17.726   1.331   2.375  1.00  0.00
ATOM    561  CA  GLN A  39     -18.815   1.420   1.420  1.00  0.00
ATOM    562  C   GLN A  39     -19.563   2.727   1.474  1.00  0.00
ATOM    563  O   GLN A  39     -20.260   3.038   2.449  1.00  0.00
ATOM    564  CB  GLN A  39     -19.803   0.299   1.662  1.00  0.00
ATOM    565  CG  GLN A  39     -20.977   0.240   0.718  1.00  0.00
ATOM    566  CD  GLN A  39     -21.829  -0.953   1.030  1.00  0.00
ATOM    567  OE1 GLN A  39     -21.846  -1.414   2.185  1.00  0.00
ATOM    568  NE2 GLN A  39     -22.534  -1.466   0.031  1.00  0.00
ATOM    577  N   ALA A  40     -19.404   3.499   0.420  1.00  0.00
ATOM    578  CA  ALA A  40     -20.020   4.793   0.291  1.00  0.00
ATOM    579  C   ALA A  40     -21.528   4.602   0.168  1.00  0.00
ATOM    580  O   ALA A  40     -21.954   3.684  -0.544  1.00  0.00
ATOM    581  CB  ALA A  40     -19.482   5.510  -0.933  1.00  0.00
ATOM    587  N   PRO A  41     -22.359   5.547   0.658  1.00  0.00
ATOM    588  CA  PRO A  41     -23.818   5.578   0.536  1.00  0.00
ATOM    589  C   PRO A  41     -24.308   5.351  -0.901  1.00  0.00
ATOM    590  O   PRO A  41     -25.411   4.866  -1.115  1.00  0.00
ATOM    591  CB  PRO A  41     -24.153   6.994   1.022  1.00  0.00
ATOM    592  CG  PRO A  41     -23.059   7.324   2.017  1.00  0.00
ATOM    593  CD  PRO A  41     -21.809   6.688   1.459  1.00  0.00
ATOM    601  N   GLY A  42     -23.498   5.715  -1.891  1.00  0.00
ATOM    602  CA  GLY A  42     -23.853   5.532  -3.292  1.00  0.00
ATOM    603  C   GLY A  42     -23.594   4.100  -3.795  1.00  0.00
ATOM    604  O   GLY A  42     -23.681   3.851  -4.999  1.00  0.00
ATOM    608  N   LYS A  43     -23.325   3.164  -2.864  1.00  0.00
ATOM    609  CA  LYS A  43     -23.021   1.755  -3.121  1.00  0.00
ATOM    610  C   LYS A  43     -21.688   1.570  -3.832  1.00  0.00
ATOM    611  O   LYS A  43     -21.587   0.822  -4.806  1.00  0.00
ATOM    612  CB  LYS A  43     -24.140   1.084  -3.933  1.00  0.00
ATOM    613  CG  LYS A  43     -25.510   1.136  -3.270  1.00  0.00
ATOM    614  CD  LYS A  43     -26.554   0.405  -4.099  1.00  0.00
ATOM    615  CE  LYS A  43     -27.937   0.495  -3.463  1.00  0.00
ATOM    616  NZ  LYS A  43     -28.980  -0.181  -4.291  1.00  0.00
ATOM    630  N   GLU A  44     -20.658   2.245  -3.327  1.00  0.00
ATOM    631  CA  GLU A  44     -19.322   2.114  -3.923  1.00  0.00
ATOM    632  C   GLU A  44     -18.295   1.674  -2.891  1.00  0.00
ATOM    633  O   GLU A  44     -18.265   2.184  -1.773  1.00  0.00
ATOM    634  CB  GLU A  44     -18.873   3.429  -4.579  1.00  0.00
ATOM    635  CG  GLU A  44     -19.733   3.885  -5.766  1.00  0.00
ATOM    636  CD  GLU A  44     -19.217   5.159  -6.419  1.00  0.00
ATOM    637  OE1 GLU A  44     -18.308   5.744  -5.881  1.00  0.00
ATOM    638  OE2 GLU A  44     -19.720   5.533  -7.455  1.00  0.00
ATOM    645  N   ARG A  45     -17.420   0.739  -3.268  1.00  0.00
ATOM    646  CA  ARG A  45     -16.416   0.264  -2.320  1.00  0.00
ATOM    647  C   ARG A  45     -15.062   0.904  -2.569  1.00  0.00
ATOM    648  O   ARG A  45     -14.598   0.977  -3.709  1.00  0.00
ATOM    649  CB  ARG A  45     -16.275  -1.250  -2.413  1.00  0.00
ATOM    650  CG  ARG A  45     -17.577  -2.045  -2.204  1.00  0.00
ATOM    651  CD  ARG A  45     -18.166  -1.829  -0.859  1.00  0.00
ATOM    652  NE  ARG A  45     -17.270  -2.228   0.213  1.00  0.00
ATOM    653  CZ  ARG A  45     -17.166  -3.478   0.710  1.00  0.00
ATOM    654  NH1 ARG A  45     -17.907  -4.463   0.241  1.00  0.00
ATOM    655  NH2 ARG A  45     -16.321  -3.722   1.669  1.00  0.00
ATOM    669  N   GLU A  46     -14.413   1.308  -1.478  1.00  0.00
ATOM    670  CA  GLU A  46     -13.100   1.943  -1.499  1.00  0.00
ATOM    671  C   GLU A  46     -12.132   1.304  -0.509  1.00  0.00
ATOM    672  O   GLU A  46     -12.534   0.811   0.545  1.00  0.00
ATOM    673  CB  GLU A  46     -13.206   3.426  -1.100  1.00  0.00
ATOM    674  CG  GLU A  46     -14.070   4.337  -1.979  1.00  0.00
ATOM    675  CD  GLU A  46     -14.036   5.790  -1.474  1.00  0.00
ATOM    676  OE1 GLU A  46     -13.365   6.028  -0.482  1.00  0.00
ATOM    677  OE2 GLU A  46     -14.654   6.638  -2.068  1.00  0.00
ATOM    684  N   PHE A  47     -10.847   1.368  -0.826  1.00  0.00
ATOM    685  CA  PHE A  47      -9.785   0.939   0.081  1.00  0.00
ATOM    686  C   PHE A  47      -9.454   2.015   1.095  1.00  0.00
ATOM    687  O   PHE A  47      -9.371   3.184   0.728  1.00  0.00
ATOM    688  CB  PHE A  47      -8.524   0.584  -0.708  1.00  0.00
ATOM    689  CG  PHE A  47      -7.356   0.331   0.163  1.00  0.00
ATOM    690  CD1 PHE A  47      -7.269  -0.786   0.932  1.00  0.00
ATOM    691  CD2 PHE A  47      -6.329   1.245   0.212  1.00  0.00
ATOM    692  CE1 PHE A  47      -6.210  -0.992   1.723  1.00  0.00
ATOM    693  CE2 PHE A  47      -5.266   1.043   1.011  1.00  0.00
ATOM    694  CZ  PHE A  47      -5.197  -0.073   1.765  1.00  0.00
ATOM    704  N   VAL A  48      -9.270   1.637   2.365  1.00  0.00
ATOM    705  CA  VAL A  48      -8.860   2.593   3.380  1.00  0.00
ATOM    706  C   VAL A  48      -7.429   2.332   3.864  1.00  0.00
ATOM    707  O   VAL A  48      -6.566   3.212   3.770  1.00  0.00
ATOM    708  CB  VAL A  48      -9.839   2.532   4.583  1.00  0.00
ATOM    709  CG1 VAL A  48      -9.410   3.469   5.708  1.00  0.00
ATOM    710  CG2 VAL A  48     -11.237   2.882   4.093  1.00  0.00
ATOM    720  N   ALA A  49      -7.178   1.135   4.406  1.00  0.00
ATOM    721  CA  ALA A  49      -5.854   0.853   4.970  1.00  0.00
ATOM    722  C   ALA A  49      -5.533  -0.641   5.045  1.00  0.00
ATOM    723  O   ALA A  49      -6.420  -1.483   5.174  1.00  0.00
ATOM    724  CB  ALA A  49      -5.750   1.459   6.354  1.00  0.00
ATOM    730  N   ALA A  50      -4.247  -0.978   5.049  1.00  0.00
ATOM    731  CA  ALA A  50      -3.843  -2.376   5.198  1.00  0.00
ATOM    732  C   ALA A  50      -2.564  -2.522   5.997  1.00  0.00
ATOM    733  O   ALA A  50      -1.748  -1.597   6.083  1.00  0.00
ATOM    734  CB  ALA A  50      -3.672  -3.028   3.849  1.00  0.00
ATOM    740  N   ILE A  51      -2.418  -3.698   6.607  1.00  0.00
ATOM    741  CA  ILE A  51      -1.278  -4.024   7.448  1.00  0.00
ATOM    742  C   ILE A  51      -0.806  -5.493   7.402  1.00  0.00
ATOM    743  O   ILE A  51      -1.610  -6.437   7.427  1.00  0.00
ATOM    744  CB  ILE A  51      -1.651  -3.607   8.882  1.00  0.00
ATOM    745  CG1 ILE A  51      -0.469  -3.806   9.854  1.00  0.00
ATOM    746  CG2 ILE A  51      -2.894  -4.337   9.316  1.00  0.00
ATOM    747  CD1 ILE A  51      -0.641  -3.087  11.168  1.00  0.00
ATOM    759  N   SER A  52       0.519  -5.691   7.384  1.00  0.00
ATOM    760  CA  SER A  52       1.093  -7.044   7.421  1.00  0.00
ATOM    761  C   SER A  52       1.219  -7.604   8.820  1.00  0.00
ATOM    762  O   SER A  52       1.193  -6.878   9.813  1.00  0.00
ATOM    763  CB  SER A  52       2.482  -7.111   6.789  1.00  0.00
ATOM    764  OG  SER A  52       3.472  -6.474   7.569  1.00  0.00
ATOM    770  N   GLY A  53       1.487  -8.907   8.902  1.00  0.00
ATOM    771  CA  GLY A  53       1.744  -9.575  10.184  1.00  0.00
ATOM    772  C   GLY A  53       3.012  -9.017  10.848  1.00  0.00
ATOM    773  O   GLY A  53       3.215  -9.153  12.059  1.00  0.00
ATOM    777  N   GLY A  54       3.863  -8.378  10.026  1.00  0.00
ATOM    778  CA  GLY A  54       5.126  -7.753  10.414  1.00  0.00
ATOM    779  C   GLY A  54       4.971  -6.255  10.730  1.00  0.00
ATOM    780  O   GLY A  54       5.969  -5.550  10.904  1.00  0.00
ATOM    784  N   SER A  55       3.720  -5.780  10.763  1.00  0.00
ATOM    785  CA  SER A  55       3.280  -4.400  11.019  1.00  0.00
ATOM    786  C   SER A  55       3.587  -3.343   9.942  1.00  0.00
ATOM    787  O   SER A  55       3.485  -2.144  10.214  1.00  0.00
ATOM    788  CB  SER A  55       3.840  -3.890  12.348  1.00  0.00
ATOM    789  OG  SER A  55       3.451  -4.699  13.445  1.00  0.00
ATOM    795  N   SER A  56       3.925  -3.755   8.721  1.00  0.00
ATOM    796  CA  SER A  56       4.113  -2.803   7.622  1.00  0.00
ATOM    797  C   SER A  56       2.751  -2.337   7.156  1.00  0.00
ATOM    798  O   SER A  56       1.835  -3.158   7.060  1.00  0.00
ATOM    799  CB  SER A  56       4.879  -3.434   6.481  1.00  0.00
ATOM    800  OG  SER A  56       4.921  -2.580   5.370  1.00  0.00
ATOM    806  N   THR A  57       2.579  -1.038   6.862  1.00  0.00
ATOM    807  CA  THR A  57       1.256  -0.572   6.440  1.00  0.00
ATOM    808  C   THR A  57       1.214   0.195   5.119  1.00  0.00
ATOM    809  O   THR A  57       2.233   0.670   4.611  1.00  0.00
ATOM    810  CB  THR A  57       0.610   0.311   7.530  1.00  0.00
ATOM    811  OG1 THR A  57       1.356   1.514   7.726  1.00  0.00
ATOM    812  CG2 THR A  57       0.580  -0.428   8.820  1.00  0.00
ATOM    820  N   TYR A  58      -0.013   0.313   4.599  1.00  0.00
ATOM    821  CA  TYR A  58      -0.356   1.036   3.372  1.00  0.00
ATOM    822  C   TYR A  58      -1.721   1.722   3.507  1.00  0.00
ATOM    823  O   TYR A  58      -2.669   1.143   4.046  1.00  0.00
ATOM    824  CB  TYR A  58      -0.331   0.079   2.166  1.00  0.00
ATOM    825  CG  TYR A  58      -0.740   0.735   0.866  1.00  0.00
ATOM    826  CD1 TYR A  58       0.128   1.559   0.189  1.00  0.00
ATOM    827  CD2 TYR A  58      -1.990   0.516   0.363  1.00  0.00
ATOM    828  CE1 TYR A  58      -0.275   2.172  -0.978  1.00  0.00
ATOM    829  CE2 TYR A  58      -2.395   1.131  -0.797  1.00  0.00
ATOM    830  CZ  TYR A  58      -1.551   1.955  -1.463  1.00  0.00
ATOM    831  OH  TYR A  58      -1.962   2.576  -2.618  1.00  0.00
ATOM    841  N   TYR A  59      -1.823   2.976   3.040  1.00  0.00
ATOM    842  CA  TYR A  59      -3.081   3.721   3.149  1.00  0.00
ATOM    843  C   TYR A  59      -3.513   4.347   1.837  1.00  0.00
ATOM    844  O   TYR A  59      -2.672   4.739   1.032  1.00  0.00
ATOM    845  CB  TYR A  59      -2.894   4.851   4.147  1.00  0.00
ATOM    846  CG  TYR A  59      -2.445   4.391   5.469  1.00  0.00
ATOM    847  CD1 TYR A  59      -1.086   4.288   5.694  1.00  0.00
ATOM    848  CD2 TYR A  59      -3.339   4.059   6.442  1.00  0.00
ATOM    849  CE1 TYR A  59      -0.618   3.850   6.881  1.00  0.00
ATOM    850  CE2 TYR A  59      -2.876   3.608   7.650  1.00  0.00
ATOM    851  CZ  TYR A  59      -1.496   3.502   7.872  1.00  0.00
ATOM    852  OH  TYR A  59      -0.979   3.035   9.072  1.00  0.00
ATOM    862  N   ALA A  60      -4.826   4.508   1.668  1.00  0.00
ATOM    863  CA  ALA A  60      -5.392   5.258   0.546  1.00  0.00
ATOM    864  C   ALA A  60      -5.043   6.752   0.633  1.00  0.00
ATOM    865  O   ALA A  60      -5.081   7.351   1.713  1.00  0.00
ATOM    866  CB  ALA A  60      -6.901   5.088   0.504  1.00  0.00
ATOM    872  N   ASP A  61      -4.867   7.409  -0.520  1.00  0.00
ATOM    873  CA  ASP A  61      -4.548   8.844  -0.522  1.00  0.00
ATOM    874  C   ASP A  61      -5.544   9.712   0.240  1.00  0.00
ATOM    875  O   ASP A  61      -5.151  10.719   0.828  1.00  0.00
ATOM    876  CB  ASP A  61      -4.456   9.387  -1.953  1.00  0.00
ATOM    877  CG  ASP A  61      -3.178   8.996  -2.745  1.00  0.00
ATOM    878  OD1 ASP A  61      -2.184   8.579  -2.158  1.00  0.00
ATOM    879  OD2 ASP A  61      -3.225   9.109  -3.939  1.00  0.00
ATOM    884  N   SER A  62      -6.822   9.337   0.239  1.00  0.00
ATOM    885  CA  SER A  62      -7.854  10.116   0.908  1.00  0.00
ATOM    886  C   SER A  62      -7.832  10.010   2.436  1.00  0.00
ATOM    887  O   SER A  62      -8.524  10.780   3.112  1.00  0.00
ATOM    888  CB  SER A  62      -9.220   9.706   0.396  1.00  0.00
ATOM    889  OG  SER A  62      -9.524   8.390   0.764  1.00  0.00
ATOM    895  N   VAL A  63      -7.074   9.056   2.989  1.00  0.00
ATOM    896  CA  VAL A  63      -7.031   8.895   4.434  1.00  0.00
ATOM    897  C   VAL A  63      -5.609   9.079   5.000  1.00  0.00
ATOM    898  O   VAL A  63      -5.426   9.167   6.225  1.00  0.00
ATOM    899  CB  VAL A  63      -7.621   7.538   4.846  1.00  0.00
ATOM    900  CG1 VAL A  63      -9.083   7.455   4.371  1.00  0.00
ATOM    901  CG2 VAL A  63      -6.790   6.406   4.352  1.00  0.00
ATOM    911  N   LYS A  64      -4.597   9.147   4.127  1.00  0.00
ATOM    912  CA  LYS A  64      -3.231   9.362   4.597  1.00  0.00
ATOM    913  C   LYS A  64      -3.154  10.609   5.465  1.00  0.00
ATOM    914  O   LYS A  64      -3.692  11.662   5.121  1.00  0.00
ATOM    915  CB  LYS A  64      -2.243   9.515   3.429  1.00  0.00
ATOM    916  CG  LYS A  64      -1.930   8.254   2.645  1.00  0.00
ATOM    917  CD  LYS A  64      -1.031   8.542   1.440  1.00  0.00
ATOM    918  CE  LYS A  64      -0.775   7.274   0.634  1.00  0.00
ATOM    919  NZ  LYS A  64      -0.069   7.540  -0.646  1.00  0.00
ATOM    933  N   GLY A  65      -2.504  10.471   6.618  1.00  0.00
ATOM    934  CA  GLY A  65      -2.324  11.568   7.563  1.00  0.00
ATOM    935  C   GLY A  65      -3.459  11.685   8.580  1.00  0.00
ATOM    936  O   GLY A  65      -3.356  12.451   9.540  1.00  0.00
ATOM    940  N   ARG A  66      -4.540  10.931   8.377  1.00  0.00
ATOM    941  CA  ARG A  66      -5.688  10.981   9.272  1.00  0.00
ATOM    942  C   ARG A  66      -5.962   9.607   9.881  1.00  0.00
ATOM    943  O   ARG A  66      -6.218   9.481  11.082  1.00  0.00
ATOM    944  CB  ARG A  66      -6.912  11.431   8.496  1.00  0.00
ATOM    945  CG  ARG A  66      -6.878  12.837   7.986  1.00  0.00
ATOM    946  CD  ARG A  66      -8.125  13.156   7.239  1.00  0.00
ATOM    947  NE  ARG A  66      -8.108  14.514   6.695  1.00  0.00
ATOM    948  CZ  ARG A  66      -7.578  14.872   5.495  1.00  0.00
ATOM    949  NH1 ARG A  66      -7.023  13.973   4.705  1.00  0.00
ATOM    950  NH2 ARG A  66      -7.620  16.140   5.113  1.00  0.00
ATOM    964  N   PHE A  67      -5.857   8.566   9.056  1.00  0.00
ATOM    965  CA  PHE A  67      -6.139   7.216   9.517  1.00  0.00
ATOM    966  C   PHE A  67      -4.857   6.425   9.780  1.00  0.00
ATOM    967  O   PHE A  67      -3.914   6.467   8.991  1.00  0.00
ATOM    968  CB  PHE A  67      -6.982   6.465   8.482  1.00  0.00
ATOM    969  CG  PHE A  67      -8.477   6.903   8.317  1.00  0.00
ATOM    970  CD1 PHE A  67      -8.879   8.222   8.090  1.00  0.00
ATOM    971  CD2 PHE A  67      -9.456   5.955   8.303  1.00  0.00
ATOM    972  CE1 PHE A  67     -10.203   8.547   7.891  1.00  0.00
ATOM    973  CE2 PHE A  67     -10.775   6.276   8.097  1.00  0.00
ATOM    974  CZ  PHE A  67     -11.150   7.568   7.896  1.00  0.00
ATOM    984  N   THR A  68      -4.855   5.665  10.875  1.00  0.00
ATOM    985  CA  THR A  68      -3.742   4.767  11.224  1.00  0.00
ATOM    986  C   THR A  68      -4.232   3.336  11.456  1.00  0.00
ATOM    987  O   THR A  68      -5.214   3.096  12.157  1.00  0.00
ATOM    988  CB  THR A  68      -2.945   5.262  12.463  1.00  0.00
ATOM    989  OG1 THR A  68      -2.375   6.546  12.186  1.00  0.00
ATOM    990  CG2 THR A  68      -1.815   4.282  12.807  1.00  0.00
ATOM    998  N   ILE A  69      -3.545   2.362  10.876  1.00  0.00
ATOM    999  CA  ILE A  69      -3.959   0.972  11.058  1.00  0.00
ATOM   1000  C   ILE A  69      -2.913   0.259  11.911  1.00  0.00
ATOM   1001  O   ILE A  69      -1.717   0.523  11.763  1.00  0.00
ATOM   1002  CB  ILE A  69      -4.177   0.261   9.693  1.00  0.00
ATOM   1003  CG1 ILE A  69      -4.806  -1.132   9.903  1.00  0.00
ATOM   1004  CG2 ILE A  69      -2.882   0.127   8.939  1.00  0.00
ATOM   1005  CD1 ILE A  69      -5.325  -1.785   8.624  1.00  0.00
ATOM   1017  N   SER A  70      -3.371  -0.575  12.843  1.00  0.00
ATOM   1018  CA  SER A  70      -2.476  -1.319  13.731  1.00  0.00
ATOM   1019  C   SER A  70      -3.053  -2.678  14.132  1.00  0.00
ATOM   1020  O   SER A  70      -4.242  -2.944  13.946  1.00  0.00
ATOM   1021  CB  SER A  70      -2.173  -0.509  14.980  1.00  0.00
ATOM   1022  OG  SER A  70      -3.315  -0.347  15.769  1.00  0.00
ATOM   1028  N   ARG A  71      -2.194  -3.563  14.643  1.00  0.00
ATOM   1029  CA  ARG A  71      -2.613  -4.904  15.062  1.00  0.00
ATOM   1030  C   ARG A  71      -2.028  -5.399  16.365  1.00  0.00
ATOM   1031  O   ARG A  71      -0.926  -5.014  16.756  1.00  0.00
ATOM   1032  CB  ARG A  71      -2.244  -5.931  14.013  1.00  0.00
ATOM   1033  CG  ARG A  71      -3.081  -5.919  12.810  1.00  0.00
ATOM   1034  CD  ARG A  71      -2.600  -6.814  11.793  1.00  0.00
ATOM   1035  NE  ARG A  71      -2.613  -8.158  12.230  1.00  0.00
ATOM   1036  CZ  ARG A  71      -2.303  -9.202  11.463  1.00  0.00
ATOM   1037  NH1 ARG A  71      -1.971  -9.053  10.196  1.00  0.00
ATOM   1038  NH2 ARG A  71      -2.346 -10.381  11.986  1.00  0.00
ATOM   1052  N   ASP A  72      -2.754  -6.316  16.999  1.00  0.00
ATOM   1053  CA  ASP A  72      -2.254  -7.020  18.166  1.00  0.00
ATOM   1054  C   ASP A  72      -2.441  -8.513  17.905  1.00  0.00
ATOM   1055  O   ASP A  72      -3.547  -9.081  17.981  1.00  0.00
ATOM   1056  CB  ASP A  72      -2.916  -6.562  19.467  1.00  0.00
ATOM   1057  CG  ASP A  72      -2.261  -7.220  20.715  1.00  0.00
ATOM   1058  OD1 ASP A  72      -1.610  -8.266  20.568  1.00  0.00
ATOM   1059  OD2 ASP A  72      -2.377  -6.648  21.792  1.00  0.00
ATOM   1064  N   ASN A  73      -1.335  -9.152  17.539  1.00  0.00
ATOM   1065  CA  ASN A  73      -1.338 -10.541  17.112  1.00  0.00
ATOM   1066  C   ASN A  73      -1.693 -11.492  18.260  1.00  0.00
ATOM   1067  O   ASN A  73      -2.033 -12.650  18.027  1.00  0.00
ATOM   1068  CB  ASN A  73       0.007 -10.909  16.481  1.00  0.00
ATOM   1069  CG  ASN A  73       0.271 -10.237  15.072  1.00  0.00
ATOM   1070  OD1 ASN A  73      -0.646  -9.734  14.404  1.00  0.00
ATOM   1071  ND2 ASN A  73       1.537 -10.254  14.654  1.00  0.00
ATOM   1078  N   ALA A  74      -1.584 -11.031  19.511  1.00  0.00
ATOM   1079  CA  ALA A  74      -1.873 -11.899  20.648  1.00  0.00
ATOM   1080  C   ALA A  74      -3.366 -11.985  20.926  1.00  0.00
ATOM   1081  O   ALA A  74      -3.814 -12.821  21.713  1.00  0.00
ATOM   1082  CB  ALA A  74      -1.160 -11.389  21.885  1.00  0.00
ATOM   1088  N   LYS A  75      -4.137 -11.092  20.306  1.00  0.00
ATOM   1089  CA  LYS A  75      -5.564 -10.983  20.529  1.00  0.00
ATOM   1090  C   LYS A  75      -6.329 -11.222  19.243  1.00  0.00
ATOM   1091  O   LYS A  75      -7.546 -11.031  19.190  1.00  0.00
ATOM   1092  CB  LYS A  75      -5.871  -9.589  21.061  1.00  0.00
ATOM   1093  CG  LYS A  75      -5.209  -9.294  22.390  1.00  0.00
ATOM   1094  CD  LYS A  75      -5.512  -7.896  22.867  1.00  0.00
ATOM   1095  CE  LYS A  75      -4.801  -7.610  24.174  1.00  0.00
ATOM   1096  NZ  LYS A  75      -5.003  -6.213  24.620  1.00  0.00
ATOM   1110  N   ASN A  76      -5.593 -11.542  18.176  1.00  0.00
ATOM   1111  CA  ASN A  76      -6.150 -11.726  16.836  1.00  0.00
ATOM   1112  C   ASN A  76      -6.993 -10.525  16.424  1.00  0.00
ATOM   1113  O   ASN A  76      -8.065 -10.670  15.832  1.00  0.00
ATOM   1114  CB  ASN A  76      -6.965 -13.003  16.757  1.00  0.00
ATOM   1115  CG  ASN A  76      -6.146 -14.228  16.920  1.00  0.00
ATOM   1116  OD1 ASN A  76      -5.033 -14.327  16.378  1.00  0.00
ATOM   1117  ND2 ASN A  76      -6.664 -15.183  17.653  1.00  0.00
ATOM   1124  N   THR A  77      -6.514  -9.319  16.728  1.00  0.00
ATOM   1125  CA  THR A  77      -7.323  -8.140  16.434  1.00  0.00
ATOM   1126  C   THR A  77      -6.602  -7.027  15.646  1.00  0.00
ATOM   1127  O   THR A  77      -5.432  -6.705  15.886  1.00  0.00
ATOM   1128  CB  THR A  77      -7.923  -7.614  17.768  1.00  0.00
ATOM   1129  OG1 THR A  77      -8.713  -8.671  18.387  1.00  0.00
ATOM   1130  CG2 THR A  77      -8.861  -6.423  17.522  1.00  0.00
ATOM   1138  N   VAL A  78      -7.340  -6.435  14.700  1.00  0.00
ATOM   1139  CA  VAL A  78      -6.873  -5.302  13.889  1.00  0.00
ATOM   1140  C   VAL A  78      -7.710  -4.064  14.227  1.00  0.00
ATOM   1141  O   VAL A  78      -8.929  -4.135  14.402  1.00  0.00
ATOM   1142  CB  VAL A  78      -6.903  -5.630  12.354  1.00  0.00
ATOM   1143  CG1 VAL A  78      -8.292  -5.924  11.885  1.00  0.00
ATOM   1144  CG2 VAL A  78      -6.316  -4.458  11.522  1.00  0.00
ATOM   1154  N   TYR A  79      -7.037  -2.930  14.353  1.00  0.00
ATOM   1155  CA  TYR A  79      -7.679  -1.680  14.713  1.00  0.00
ATOM   1156  C   TYR A  79      -7.476  -0.598  13.665  1.00  0.00
ATOM   1157  O   TYR A  79      -6.443  -0.552  12.984  1.00  0.00
ATOM   1158  CB  TYR A  79      -7.092  -1.180  16.029  1.00  0.00
ATOM   1159  CG  TYR A  79      -7.288  -2.095  17.186  1.00  0.00
ATOM   1160  CD1 TYR A  79      -6.352  -3.108  17.441  1.00  0.00
ATOM   1161  CD2 TYR A  79      -8.372  -1.922  18.008  1.00  0.00
ATOM   1162  CE1 TYR A  79      -6.526  -3.935  18.526  1.00  0.00
ATOM   1163  CE2 TYR A  79      -8.544  -2.741  19.090  1.00  0.00
ATOM   1164  CZ  TYR A  79      -7.635  -3.742  19.355  1.00  0.00
ATOM   1165  OH  TYR A  79      -7.830  -4.546  20.451  1.00  0.00
ATOM   1175  N   LEU A  80      -8.455   0.299  13.561  1.00  0.00
ATOM   1176  CA  LEU A  80      -8.319   1.446  12.675  1.00  0.00
ATOM   1177  C   LEU A  80      -8.613   2.724  13.454  1.00  0.00
ATOM   1178  O   LEU A  80      -9.728   2.934  13.945  1.00  0.00
ATOM   1179  CB  LEU A  80      -9.285   1.339  11.486  1.00  0.00
ATOM   1180  CG  LEU A  80      -9.258   2.479  10.429  1.00  0.00
ATOM   1181  CD1 LEU A  80      -7.885   2.464   9.671  1.00  0.00
ATOM   1182  CD2 LEU A  80     -10.460   2.297   9.489  1.00  0.00
ATOM   1194  N   GLN A  81      -7.615   3.585  13.554  1.00  0.00
ATOM   1195  CA  GLN A  81      -7.729   4.841  14.274  1.00  0.00
ATOM   1196  C   GLN A  81      -8.118   5.905  13.271  1.00  0.00
ATOM   1197  O   GLN A  81      -7.329   6.235  12.386  1.00  0.00
ATOM   1198  CB  GLN A  81      -6.386   5.179  14.918  1.00  0.00
ATOM   1199  CG  GLN A  81      -6.330   6.456  15.726  1.00  0.00
ATOM   1200  CD  GLN A  81      -7.112   6.364  17.005  1.00  0.00
ATOM   1201  OE1 GLN A  81      -7.064   5.309  17.660  1.00  0.00
ATOM   1202  NE2 GLN A  81      -7.790   7.442  17.381  1.00  0.00
ATOM   1211  N   MET A  82      -9.344   6.408  13.353  1.00  0.00
ATOM   1212  CA  MET A  82      -9.829   7.358  12.363  1.00  0.00
ATOM   1213  C   MET A  82      -9.862   8.785  12.916  1.00  0.00
ATOM   1214  O   MET A  82     -10.825   9.158  13.599  1.00  0.00
ATOM   1215  CB  MET A  82     -11.219   6.964  11.924  1.00  0.00
ATOM   1216  CG  MET A  82     -11.345   5.539  11.445  1.00  0.00
ATOM   1217  SD  MET A  82     -12.947   5.139  10.690  1.00  0.00
ATOM   1218  CE  MET A  82     -14.007   5.327  12.066  1.00  0.00
ATOM   1228  N   ASN A  83      -8.806   9.573  12.697  1.00  0.00
ATOM   1229  CA  ASN A  83      -8.737  10.909  13.288  1.00  0.00
ATOM   1230  C   ASN A  83      -9.218  12.001  12.341  1.00  0.00
ATOM   1231  O   ASN A  83      -9.264  11.803  11.127  1.00  0.00
ATOM   1232  CB  ASN A  83      -7.337  11.202  13.768  1.00  0.00
ATOM   1233  CG  ASN A  83      -6.917  10.279  14.875  1.00  0.00
ATOM   1234  OD1 ASN A  83      -7.719   9.915  15.761  1.00  0.00
ATOM   1235  ND2 ASN A  83      -5.665   9.902  14.846  1.00  0.00
ATOM   1242  N   SER A  84      -9.603  13.153  12.904  1.00  0.00
ATOM   1243  CA  SER A  84      -9.999  14.327  12.123  1.00  0.00
ATOM   1244  C   SER A  84     -11.026  13.983  11.054  1.00  0.00
ATOM   1245  O   SER A  84     -10.898  14.402   9.900  1.00  0.00
ATOM   1246  CB  SER A  84      -8.777  14.967  11.482  1.00  0.00
ATOM   1247  OG  SER A  84      -7.853  15.397  12.454  1.00  0.00
ATOM   1253  N   LEU A  85     -12.051  13.239  11.452  1.00  0.00
ATOM   1254  CA  LEU A  85     -13.113  12.796  10.547  1.00  0.00
ATOM   1255  C   LEU A  85     -13.925  13.904   9.905  1.00  0.00
ATOM   1256  O   LEU A  85     -14.281  14.896  10.545  1.00  0.00
ATOM   1257  CB  LEU A  85     -14.030  11.815  11.292  1.00  0.00
ATOM   1258  CG  LEU A  85     -13.438  10.395  11.541  1.00  0.00
ATOM   1259  CD1 LEU A  85     -14.275   9.641  12.531  1.00  0.00
ATOM   1260  CD2 LEU A  85     -13.479   9.615  10.210  1.00  0.00
ATOM   1272  N   LYS A  86     -14.240  13.726   8.626  1.00  0.00
ATOM   1273  CA  LYS A  86     -15.046  14.687   7.880  1.00  0.00
ATOM   1274  C   LYS A  86     -16.358  14.023   7.447  1.00  0.00
ATOM   1275  O   LYS A  86     -16.415  12.801   7.405  1.00  0.00
ATOM   1276  CB  LYS A  86     -14.237  15.190   6.678  1.00  0.00
ATOM   1277  CG  LYS A  86     -12.900  15.874   7.030  1.00  0.00
ATOM   1278  CD  LYS A  86     -13.095  17.200   7.790  1.00  0.00
ATOM   1279  CE  LYS A  86     -11.763  17.905   8.011  1.00  0.00
ATOM   1280  NZ  LYS A  86     -11.923  19.198   8.748  1.00  0.00
ATOM   1294  N   PRO A  87     -17.446  14.760   7.142  1.00  0.00
ATOM   1295  CA  PRO A  87     -18.710  14.217   6.652  1.00  0.00
ATOM   1296  C   PRO A  87     -18.516  13.236   5.497  1.00  0.00
ATOM   1297  O   PRO A  87     -19.230  12.229   5.403  1.00  0.00
ATOM   1298  CB  PRO A  87     -19.452  15.477   6.218  1.00  0.00
ATOM   1299  CG  PRO A  87     -18.927  16.536   7.141  1.00  0.00
ATOM   1300  CD  PRO A  87     -17.452  16.229   7.281  1.00  0.00
ATOM   1308  N   GLU A  88     -17.504  13.489   4.656  1.00  0.00
ATOM   1309  CA  GLU A  88     -17.166  12.641   3.521  1.00  0.00
ATOM   1310  C   GLU A  88     -16.715  11.224   3.911  1.00  0.00
ATOM   1311  O   GLU A  88     -16.632  10.345   3.055  1.00  0.00
ATOM   1312  CB  GLU A  88     -16.096  13.326   2.671  1.00  0.00
ATOM   1313  CG  GLU A  88     -16.585  14.603   1.953  1.00  0.00
ATOM   1314  CD  GLU A  88     -16.597  15.833   2.823  1.00  0.00
ATOM   1315  OE1 GLU A  88     -16.197  15.733   3.962  1.00  0.00
ATOM   1316  OE2 GLU A  88     -17.008  16.865   2.358  1.00  0.00
ATOM   1323  N   ASP A  89     -16.431  11.000   5.195  1.00  0.00
ATOM   1324  CA  ASP A  89     -15.993   9.707   5.685  1.00  0.00
ATOM   1325  C   ASP A  89     -17.169   8.841   6.126  1.00  0.00
ATOM   1326  O   ASP A  89     -16.967   7.712   6.593  1.00  0.00
ATOM   1327  CB  ASP A  89     -15.015   9.892   6.858  1.00  0.00
ATOM   1328  CG  ASP A  89     -13.653  10.510   6.455  1.00  0.00
ATOM   1329  OD1 ASP A  89     -13.026  10.025   5.519  1.00  0.00
ATOM   1330  OD2 ASP A  89     -13.238  11.472   7.099  1.00  0.00
ATOM   1335  N   THR A  90     -18.405   9.351   5.982  1.00  0.00
ATOM   1336  CA  THR A  90     -19.573   8.544   6.322  1.00  0.00
ATOM   1337  C   THR A  90     -19.597   7.346   5.386  1.00  0.00
ATOM   1338  O   THR A  90     -19.578   7.513   4.164  1.00  0.00
ATOM   1339  CB  THR A  90     -20.891   9.347   6.162  1.00  0.00
ATOM   1340  OG1 THR A  90     -20.873  10.497   7.044  1.00  0.00
ATOM   1341  CG2 THR A  90     -22.124   8.455   6.439  1.00  0.00
ATOM   1349  N   ALA A  91     -19.634   6.148   5.952  1.00  0.00
ATOM   1350  CA  ALA A  91     -19.609   4.915   5.165  1.00  0.00
ATOM   1351  C   ALA A  91     -19.786   3.705   6.063  1.00  0.00
ATOM   1352  O   ALA A  91     -19.624   3.808   7.281  1.00  0.00
ATOM   1353  CB  ALA A  91     -18.296   4.791   4.391  1.00  0.00
ATOM   1359  N   VAL A  92     -20.065   2.555   5.469  1.00  0.00
ATOM   1360  CA  VAL A  92     -19.968   1.341   6.268  1.00  0.00
ATOM   1361  C   VAL A  92     -18.537   0.849   6.125  1.00  0.00
ATOM   1362  O   VAL A  92     -18.040   0.690   5.017  1.00  0.00
ATOM   1363  CB  VAL A  92     -20.964   0.253   5.835  1.00  0.00
ATOM   1364  CG1 VAL A  92     -20.757  -1.021   6.681  1.00  0.00
ATOM   1365  CG2 VAL A  92     -22.359   0.766   6.015  1.00  0.00
ATOM   1375  N   TYR A  93     -17.860   0.638   7.228  1.00  0.00
ATOM   1376  CA  TYR A  93     -16.480   0.194   7.183  1.00  0.00
ATOM   1377  C   TYR A  93     -16.460  -1.298   7.325  1.00  0.00
ATOM   1378  O   TYR A  93     -17.254  -1.859   8.066  1.00  0.00
ATOM   1379  CB  TYR A  93     -15.647   0.926   8.230  1.00  0.00
ATOM   1380  CG  TYR A  93     -15.345   2.368   7.820  1.00  0.00
ATOM   1381  CD1 TYR A  93     -16.326   3.325   7.890  1.00  0.00
ATOM   1382  CD2 TYR A  93     -14.066   2.728   7.389  1.00  0.00
ATOM   1383  CE1 TYR A  93     -16.066   4.615   7.514  1.00  0.00
ATOM   1384  CE2 TYR A  93     -13.809   4.041   7.021  1.00  0.00
ATOM   1385  CZ  TYR A  93     -14.826   4.981   7.080  1.00  0.00
ATOM   1386  OH  TYR A  93     -14.626   6.300   6.710  1.00  0.00
ATOM   1396  N   TYR A  94     -15.578  -1.939   6.574  1.00  0.00
ATOM   1397  CA  TYR A  94     -15.450  -3.377   6.582  1.00  0.00
ATOM   1398  C   TYR A  94     -14.043  -3.873   6.804  1.00  0.00
ATOM   1399  O   TYR A  94     -13.068  -3.363   6.251  1.00  0.00
ATOM   1400  CB  TYR A  94     -15.917  -3.955   5.252  1.00  0.00
ATOM   1401  CG  TYR A  94     -17.369  -3.792   4.924  1.00  0.00
ATOM   1402  CD1 TYR A  94     -17.839  -2.622   4.346  1.00  0.00
ATOM   1403  CD2 TYR A  94     -18.236  -4.843   5.161  1.00  0.00
ATOM   1404  CE1 TYR A  94     -19.162  -2.519   4.014  1.00  0.00
ATOM   1405  CE2 TYR A  94     -19.563  -4.728   4.824  1.00  0.00
ATOM   1406  CZ  TYR A  94     -20.028  -3.572   4.246  1.00  0.00
ATOM   1407  OH  TYR A  94     -21.366  -3.471   3.896  1.00  0.00
ATOM   1417  N   CYS A  95     -13.973  -4.948   7.553  1.00  0.00
ATOM   1418  CA  CYS A  95     -12.764  -5.679   7.865  1.00  0.00
ATOM   1419  C   CYS A  95     -12.535  -6.775   6.851  1.00  0.00
ATOM   1420  O   CYS A  95     -13.459  -7.525   6.514  1.00  0.00
ATOM   1421  CB  CYS A  95     -12.912  -6.271   9.244  1.00  0.00
ATOM   1422  SG  CYS A  95     -11.580  -7.246   9.847  1.00  0.00
ATOM   1427  N   ALA A  96     -11.299  -6.916   6.398  1.00  0.00
ATOM   1428  CA  ALA A  96     -10.984  -7.955   5.441  1.00  0.00
ATOM   1429  C   ALA A  96      -9.643  -8.613   5.715  1.00  0.00
ATOM   1430  O   ALA A  96      -8.745  -8.025   6.334  1.00  0.00
ATOM   1431  CB  ALA A  96     -10.975  -7.373   4.053  1.00  0.00
ATOM   1437  N   ALA A  97      -9.492  -9.835   5.202  1.00  0.00
ATOM   1438  CA  ALA A  97      -8.231 -10.550   5.344  1.00  0.00
ATOM   1439  C   ALA A  97      -7.851 -11.306   4.074  1.00  0.00
ATOM   1440  O   ALA A  97      -8.703 -11.810   3.321  1.00  0.00
ATOM   1441  CB  ALA A  97      -8.311 -11.513   6.520  1.00  0.00
ATOM   1447  N   SER A  98      -6.538 -11.446   3.880  1.00  0.00
ATOM   1448  CA  SER A  98      -5.994 -12.134   2.722  1.00  0.00
ATOM   1449  C   SER A  98      -4.810 -13.022   2.984  1.00  0.00
ATOM   1450  O   SER A  98      -3.968 -12.775   3.853  1.00  0.00
ATOM   1451  CB  SER A  98      -5.556 -11.179   1.657  1.00  0.00
ATOM   1452  OG  SER A  98      -5.015 -11.909   0.592  1.00  0.00
ATOM   1458  N   VAL A  99      -4.710 -14.036   2.138  1.00  0.00
ATOM   1459  CA  VAL A  99      -3.629 -15.001   2.195  1.00  0.00
ATOM   1460  C   VAL A  99      -2.473 -14.600   1.282  1.00  0.00
ATOM   1461  O   VAL A  99      -1.479 -15.316   1.182  1.00  0.00
ATOM   1462  CB  VAL A  99      -4.140 -16.404   1.819  1.00  0.00
ATOM   1463  CG1 VAL A  99      -5.265 -16.789   2.758  1.00  0.00
ATOM   1464  CG2 VAL A  99      -4.599 -16.436   0.365  1.00  0.00
ATOM   1474  N   TYR A 100      -2.608 -13.458   0.620  1.00  0.00
ATOM   1475  CA  TYR A 100      -1.567 -12.956  -0.256  1.00  0.00
ATOM   1476  C   TYR A 100      -1.093 -11.643   0.346  1.00  0.00
ATOM   1477  O   TYR A 100      -1.915 -10.788   0.677  1.00  0.00
ATOM   1478  CB  TYR A 100      -2.123 -12.699  -1.653  1.00  0.00
ATOM   1479  CG  TYR A 100      -2.788 -13.874  -2.272  1.00  0.00
ATOM   1480  CD1 TYR A 100      -4.175 -13.957  -2.236  1.00  0.00
ATOM   1481  CD2 TYR A 100      -2.045 -14.878  -2.850  1.00  0.00
ATOM   1482  CE1 TYR A 100      -4.813 -15.040  -2.790  1.00  0.00
ATOM   1483  CE2 TYR A 100      -2.684 -15.970  -3.400  1.00  0.00
ATOM   1484  CZ  TYR A 100      -4.062 -16.051  -3.373  1.00  0.00
ATOM   1485  OH  TYR A 100      -4.699 -17.139  -3.920  1.00  0.00
ATOM   1495  N   TRP A 101       0.209 -11.463   0.499  1.00  0.00
ATOM   1496  CA  TRP A 101       0.683 -10.227   1.108  1.00  0.00
ATOM   1497  C   TRP A 101       0.921  -9.108   0.129  1.00  0.00
ATOM   1498  O   TRP A 101       1.251  -9.336  -1.033  1.00  0.00
ATOM   1499  CB  TRP A 101       1.928 -10.442   1.969  1.00  0.00
ATOM   1500  CG  TRP A 101       1.671 -11.174   3.277  1.00  0.00
ATOM   1501  CD1 TRP A 101       0.673 -12.062   3.572  1.00  0.00
ATOM   1502  CD2 TRP A 101       2.448 -11.046   4.491  1.00  0.00
ATOM   1503  NE1 TRP A 101       0.794 -12.488   4.862  1.00  0.00
ATOM   1504  CE2 TRP A 101       1.857 -11.878   5.443  1.00  0.00
ATOM   1505  CE3 TRP A 101       3.584 -10.304   4.842  1.00  0.00
ATOM   1506  CZ2 TRP A 101       2.354 -11.993   6.726  1.00  0.00
ATOM   1507  CZ3 TRP A 101       4.088 -10.431   6.135  1.00  0.00
ATOM   1508  CH2 TRP A 101       3.485 -11.254   7.051  1.00  0.00
ATOM   1519  N   LEU A 102       0.801  -7.902   0.663  1.00  0.00
ATOM   1520  CA  LEU A 102       1.026  -6.625   0.003  1.00  0.00
ATOM   1521  C   LEU A 102       0.024  -6.267  -1.097  1.00  0.00
ATOM   1522  O   LEU A 102       0.398  -5.668  -2.105  1.00  0.00
ATOM   1523  CB  LEU A 102       2.446  -6.588  -0.577  1.00  0.00
ATOM   1524  CG  LEU A 102       3.613  -6.914   0.418  1.00  0.00
ATOM   1525  CD1 LEU A 102       4.921  -6.837  -0.337  1.00  0.00
ATOM   1526  CD2 LEU A 102       3.599  -5.956   1.621  1.00  0.00
ATOM   1538  N   TYR A 103      -1.253  -6.588  -0.890  1.00  0.00
ATOM   1539  CA  TYR A 103      -2.291  -6.209  -1.846  1.00  0.00
ATOM   1540  C   TYR A 103      -3.347  -5.306  -1.220  1.00  0.00
ATOM   1541  O   TYR A 103      -3.797  -5.504  -0.088  1.00  0.00
ATOM   1542  CB  TYR A 103      -2.990  -7.445  -2.415  1.00  0.00
ATOM   1543  CG  TYR A 103      -2.106  -8.295  -3.247  1.00  0.00
ATOM   1544  CD1 TYR A 103      -1.340  -9.249  -2.650  1.00  0.00
ATOM   1545  CD2 TYR A 103      -2.053  -8.113  -4.622  1.00  0.00
ATOM   1546  CE1 TYR A 103      -0.505 -10.021  -3.400  1.00  0.00
ATOM   1547  CE2 TYR A 103      -1.216  -8.903  -5.383  1.00  0.00
ATOM   1548  CZ  TYR A 103      -0.439  -9.854  -4.762  1.00  0.00
ATOM   1549  OH  TYR A 103       0.412 -10.649  -5.484  1.00  0.00
ATOM   1559  N   TYR A 104      -3.817  -4.332  -1.977  1.00  0.00
ATOM   1560  CA  TYR A 104      -4.865  -3.475  -1.437  1.00  0.00
ATOM   1561  C   TYR A 104      -6.126  -3.535  -2.278  1.00  0.00
ATOM   1562  O   TYR A 104      -7.147  -2.946  -1.926  1.00  0.00
ATOM   1563  CB  TYR A 104      -4.360  -2.052  -1.294  1.00  0.00
ATOM   1564  CG  TYR A 104      -3.998  -1.398  -2.552  1.00  0.00
ATOM   1565  CD1 TYR A 104      -4.966  -0.716  -3.259  1.00  0.00
ATOM   1566  CD2 TYR A 104      -2.699  -1.459  -3.013  1.00  0.00
ATOM   1567  CE1 TYR A 104      -4.640  -0.091  -4.424  1.00  0.00
ATOM   1568  CE2 TYR A 104      -2.369  -0.833  -4.185  1.00  0.00
ATOM   1569  CZ  TYR A 104      -3.335  -0.147  -4.892  1.00  0.00
ATOM   1570  OH  TYR A 104      -3.010   0.487  -6.066  1.00  0.00
ATOM   1580  N   GLN A 105      -6.091  -4.287  -3.364  1.00  0.00
ATOM   1581  CA  GLN A 105      -7.279  -4.383  -4.179  1.00  0.00
ATOM   1582  C   GLN A 105      -8.198  -5.380  -3.507  1.00  0.00
ATOM   1583  O   GLN A 105      -7.799  -6.516  -3.258  1.00  0.00
ATOM   1584  CB  GLN A 105      -6.947  -4.812  -5.610  1.00  0.00
ATOM   1585  CG  GLN A 105      -6.086  -3.816  -6.388  1.00  0.00
ATOM   1586  CD  GLN A 105      -6.806  -2.507  -6.661  1.00  0.00
ATOM   1587  OE1 GLN A 105      -8.019  -2.388  -6.438  1.00  0.00
ATOM   1588  NE2 GLN A 105      -6.071  -1.527  -7.162  1.00  0.00
ATOM   1597  N   ARG A 106      -9.444  -4.977  -3.279  1.00  0.00
ATOM   1598  CA  ARG A 106     -10.425  -5.777  -2.538  1.00  0.00
ATOM   1599  C   ARG A 106     -10.671  -7.156  -3.111  1.00  0.00
ATOM   1600  O   ARG A 106     -11.063  -8.066  -2.387  1.00  0.00
ATOM   1601  CB  ARG A 106     -11.763  -5.048  -2.466  1.00  0.00
ATOM   1602  CG  ARG A 106     -12.508  -4.874  -3.785  1.00  0.00
ATOM   1603  CD  ARG A 106     -13.725  -4.040  -3.599  1.00  0.00
ATOM   1604  NE  ARG A 106     -14.474  -3.878  -4.840  1.00  0.00
ATOM   1605  CZ  ARG A 106     -14.249  -2.931  -5.785  1.00  0.00
ATOM   1606  NH1 ARG A 106     -13.292  -2.035  -5.637  1.00  0.00
ATOM   1607  NH2 ARG A 106     -15.002  -2.907  -6.871  1.00  0.00
ATOM   1621  N   TYR A 107     -10.398  -7.317  -4.387  1.00  0.00
ATOM   1622  CA  TYR A 107     -10.609  -8.554  -5.107  1.00  0.00
ATOM   1623  C   TYR A 107      -9.667  -9.651  -4.628  1.00  0.00
ATOM   1624  O   TYR A 107      -9.915 -10.838  -4.846  1.00  0.00
ATOM   1625  CB  TYR A 107     -10.422  -8.283  -6.591  1.00  0.00
ATOM   1626  CG  TYR A 107     -11.505  -7.399  -7.135  1.00  0.00
ATOM   1627  CD1 TYR A 107     -11.258  -6.047  -7.342  1.00  0.00
ATOM   1628  CD2 TYR A 107     -12.747  -7.929  -7.426  1.00  0.00
ATOM   1629  CE1 TYR A 107     -12.254  -5.240  -7.841  1.00  0.00
ATOM   1630  CE2 TYR A 107     -13.741  -7.121  -7.927  1.00  0.00
ATOM   1631  CZ  TYR A 107     -13.500  -5.785  -8.135  1.00  0.00
ATOM   1632  OH  TYR A 107     -14.499  -4.986  -8.645  1.00  0.00
ATOM   1642  N   SER A 108      -8.568  -9.249  -3.989  1.00  0.00
ATOM   1643  CA  SER A 108      -7.559 -10.157  -3.482  1.00  0.00
ATOM   1644  C   SER A 108      -7.824 -10.570  -2.038  1.00  0.00
ATOM   1645  O   SER A 108      -7.031 -11.319  -1.467  1.00  0.00
ATOM   1646  CB  SER A 108      -6.174  -9.526  -3.577  1.00  0.00
ATOM   1647  OG  SER A 108      -5.803  -9.292  -4.914  1.00  0.00
ATOM   1653  N   HIS A 109      -8.908 -10.065  -1.429  1.00  0.00
ATOM   1654  CA  HIS A 109      -9.230 -10.382  -0.038  1.00  0.00
ATOM   1655  C   HIS A 109     -10.400 -11.374   0.110  1.00  0.00
ATOM   1656  O   HIS A 109     -11.559 -10.968   0.035  1.00  0.00
ATOM   1657  CB  HIS A 109      -9.524  -9.106   0.763  1.00  0.00
ATOM   1658  CG  HIS A 109      -8.297  -8.232   1.012  1.00  0.00
ATOM   1659  ND1 HIS A 109      -7.696  -8.122   2.264  1.00  0.00
ATOM   1660  CD2 HIS A 109      -7.538  -7.479   0.174  1.00  0.00
ATOM   1661  CE1 HIS A 109      -6.651  -7.330   2.188  1.00  0.00
ATOM   1662  NE2 HIS A 109      -6.515  -6.930   0.928  1.00  0.00
ATOM   1670  N   PRO A 110     -10.154 -12.702   0.223  1.00  0.00
ATOM   1671  CA  PRO A 110     -11.167 -13.731   0.393  1.00  0.00
ATOM   1672  C   PRO A 110     -12.003 -13.679   1.683  1.00  0.00
ATOM   1673  O   PRO A 110     -13.097 -14.248   1.698  1.00  0.00
ATOM   1674  CB  PRO A 110     -10.348 -15.031   0.302  1.00  0.00
ATOM   1675  CG  PRO A 110      -8.940 -14.640   0.615  1.00  0.00
ATOM   1676  CD  PRO A 110      -8.793 -13.264   0.043  1.00  0.00
ATOM   1684  N   TYR A 111     -11.553 -13.013   2.767  1.00  0.00
ATOM   1685  CA  TYR A 111     -12.409 -13.075   3.949  1.00  0.00
ATOM   1686  C   TYR A 111     -12.890 -11.687   4.319  1.00  0.00
ATOM   1687  O   TYR A 111     -12.107 -10.735   4.329  1.00  0.00
ATOM   1688  CB  TYR A 111     -11.599 -13.633   5.101  1.00  0.00
ATOM   1689  CG  TYR A 111     -10.850 -14.851   4.683  1.00  0.00
ATOM   1690  CD1 TYR A 111      -9.470 -14.758   4.579  1.00  0.00
ATOM   1691  CD2 TYR A 111     -11.489 -16.008   4.319  1.00  0.00
ATOM   1692  CE1 TYR A 111      -8.737 -15.798   4.151  1.00  0.00
ATOM   1693  CE2 TYR A 111     -10.742 -17.061   3.859  1.00  0.00
ATOM   1694  CZ  TYR A 111      -9.364 -16.957   3.779  1.00  0.00
ATOM   1695  OH  TYR A 111      -8.619 -18.006   3.315  1.00  0.00
ATOM   1705  N   TRP A 112     -14.175 -11.587   4.680  1.00  0.00
ATOM   1706  CA  TRP A 112     -14.794 -10.311   5.056  1.00  0.00
ATOM   1707  C   TRP A 112     -15.648 -10.367   6.318  1.00  0.00
ATOM   1708  O   TRP A 112     -16.302 -11.377   6.590  1.00  0.00
ATOM   1709  CB  TRP A 112     -15.644  -9.809   3.894  1.00  0.00
ATOM   1710  CG  TRP A 112     -14.811  -9.443   2.738  1.00  0.00
ATOM   1711  CD1 TRP A 112     -14.313 -10.269   1.786  1.00  0.00
ATOM   1712  CD2 TRP A 112     -14.353  -8.134   2.401  1.00  0.00
ATOM   1713  NE1 TRP A 112     -13.568  -9.567   0.910  1.00  0.00
ATOM   1714  CE2 TRP A 112     -13.580  -8.262   1.255  1.00  0.00
ATOM   1715  CE3 TRP A 112     -14.526  -6.886   2.975  1.00  0.00
ATOM   1716  CZ2 TRP A 112     -12.970  -7.188   0.660  1.00  0.00
ATOM   1717  CZ3 TRP A 112     -13.923  -5.806   2.379  1.00  0.00
ATOM   1718  CH2 TRP A 112     -13.162  -5.954   1.241  1.00  0.00
ATOM   1729  N   GLY A 113     -15.675  -9.252   7.052  1.00  0.00
ATOM   1730  CA  GLY A 113     -16.522  -9.093   8.235  1.00  0.00
ATOM   1731  C   GLY A 113     -17.923  -8.632   7.847  1.00  0.00
ATOM   1732  O   GLY A 113     -18.242  -8.509   6.660  1.00  0.00
ATOM   1736  N   GLN A 114     -18.777  -8.376   8.851  1.00  0.00
ATOM   1737  CA  GLN A 114     -20.145  -7.958   8.555  1.00  0.00
ATOM   1738  C   GLN A 114     -20.301  -6.462   8.252  1.00  0.00
ATOM   1739  O   GLN A 114     -21.321  -6.048   7.698  1.00  0.00
ATOM   1740  CB  GLN A 114     -21.077  -8.355   9.708  1.00  0.00
ATOM   1741  CG  GLN A 114     -21.032  -7.487  10.985  1.00  0.00
ATOM   1742  CD  GLN A 114     -19.904  -7.782  11.977  1.00  0.00
ATOM   1743  OE1 GLN A 114     -18.730  -8.058  11.643  1.00  0.00
ATOM   1744  NE2 GLN A 114     -20.289  -7.732  13.252  1.00  0.00
ATOM   1753  N   GLY A 115     -19.306  -5.662   8.626  1.00  0.00
ATOM   1754  CA  GLY A 115     -19.327  -4.217   8.446  1.00  0.00
ATOM   1755  C   GLY A 115     -19.919  -3.427   9.621  1.00  0.00
ATOM   1756  O   GLY A 115     -20.823  -3.884  10.331  1.00  0.00
ATOM   1760  N   THR A 116     -19.456  -2.190   9.793  1.00  0.00
ATOM   1761  CA  THR A 116     -20.008  -1.326  10.835  1.00  0.00
ATOM   1762  C   THR A 116     -20.211   0.099  10.309  1.00  0.00
ATOM   1763  O   THR A 116     -19.371   0.645   9.590  1.00  0.00
ATOM   1764  CB  THR A 116     -19.137  -1.340  12.110  1.00  0.00
ATOM   1765  OG1 THR A 116     -19.816  -0.596  13.116  1.00  0.00
ATOM   1766  CG2 THR A 116     -17.731  -0.729  11.872  1.00  0.00
ATOM   1774  N   GLN A 117     -21.335   0.707  10.666  1.00  0.00
ATOM   1775  CA  GLN A 117     -21.646   2.057  10.201  1.00  0.00
ATOM   1776  C   GLN A 117     -20.988   3.170  10.990  1.00  0.00
ATOM   1777  O   GLN A 117     -21.114   3.242  12.218  1.00  0.00
ATOM   1778  CB  GLN A 117     -23.167   2.267  10.186  1.00  0.00
ATOM   1779  CG  GLN A 117     -23.673   3.697   9.802  1.00  0.00
ATOM   1780  CD  GLN A 117     -23.412   4.114   8.346  1.00  0.00
ATOM   1781  OE1 GLN A 117     -23.573   3.317   7.423  1.00  0.00
ATOM   1782  NE2 GLN A 117     -23.061   5.374   8.144  1.00  0.00
ATOM   1791  N   VAL A 118     -20.331   4.051  10.248  1.00  0.00
ATOM   1792  CA  VAL A 118     -19.679   5.240  10.757  1.00  0.00
ATOM   1793  C   VAL A 118     -20.316   6.465  10.121  1.00  0.00
ATOM   1794  O   VAL A 118     -20.312   6.615   8.897  1.00  0.00
ATOM   1795  CB  VAL A 118     -18.189   5.179  10.405  1.00  0.00
ATOM   1796  CG1 VAL A 118     -17.466   6.453  10.846  1.00  0.00
ATOM   1797  CG2 VAL A 118     -17.571   3.919  11.078  1.00  0.00
ATOM   1807  N   THR A 119     -20.831   7.360  10.949  1.00  0.00
ATOM   1808  CA  THR A 119     -21.481   8.557  10.433  1.00  0.00
ATOM   1809  C   THR A 119     -20.814   9.783  10.996  1.00  0.00
ATOM   1810  O   THR A 119     -20.549   9.850  12.198  1.00  0.00
ATOM   1811  CB  THR A 119     -22.993   8.555  10.751  1.00  0.00
ATOM   1812  OG1 THR A 119     -23.607   7.393  10.157  1.00  0.00
ATOM   1813  CG2 THR A 119     -23.650   9.807  10.167  1.00  0.00
ATOM   1821  N   VAL A 120     -20.508  10.749  10.133  1.00  0.00
ATOM   1822  CA  VAL A 120     -19.836  11.938  10.619  1.00  0.00
ATOM   1823  C   VAL A 120     -20.713  13.176  10.379  1.00  0.00
ATOM   1824  O   VAL A 120     -21.153  13.434   9.258  1.00  0.00
ATOM   1825  CB  VAL A 120     -18.462  12.069   9.939  1.00  0.00
ATOM   1826  CG1 VAL A 120     -17.751  13.288  10.493  1.00  0.00
ATOM   1827  CG2 VAL A 120     -17.647  10.781  10.118  1.00  0.00
ATOM   1837  N   SER A 121     -21.025  13.879  11.464  1.00  0.00
ATOM   1838  CA  SER A 121     -21.920  15.044  11.454  1.00  0.00
ATOM   1839  C   SER A 121     -21.237  16.400  11.356  1.00  0.00
ATOM   1840  O   SER A 121     -20.130  16.604  11.853  1.00  0.00
ATOM   1841  CB  SER A 121     -22.797  15.037  12.679  1.00  0.00
ATOM   1842  OG  SER A 121     -23.554  16.206  12.745  1.00  0.00
ATOM   1848  N   SER A 122     -21.901  17.354  10.716  1.00  0.00
ATOM   1849  CA  SER A 122     -21.357  18.707  10.644  1.00  0.00
ATOM   1850  C   SER A 122     -22.444  19.707  10.303  1.00  0.00
ATOM   1851  O   SER A 122     -22.796  20.562  11.129  1.00  0.00
ATOM   1852  OXT SER A 122     -23.105  19.522   9.279  1.00  0.00
ATOM   1853  CB  SER A 122     -20.258  18.793   9.602  1.00  0.00
ATOM   1854  OG  SER A 122     -19.719  20.089   9.522  1.00  0.00
END
