# Supplementary material for: Nanobody-based CTLA4 inhibitors for immune checkpoint blockade therapy of canine cancer patients
Source: Sci Rep. 2021 Oct 21;11:20763. doi: 10.1038/s41598-021-00325-3 (PMC8531395; doi:10.1038/s41598-021-00325-3)
Supplement: Supplementary file 1 — Supplementary Information 1. [file 41598_2021_325_MOESM1_ESM.zip › Supplemental Information/Robetta_cNb13_8.pdb]

ATOM      1  N   MET B   1        .683    .029   -.448  1.00  0.00
ATOM      2  CA  MET B   1       2.137   -.121   -.522  1.00  0.00
ATOM      3  C   MET B   1       2.504   1.249   -.570  1.00  0.00
ATOM      4  O   MET B   1       1.860   2.152  -1.059  1.00  0.00
ATOM      5  CB  MET B   1       2.641   -.894  -1.739  1.00  0.00
ATOM      6  CG  MET B   1       2.291  -2.375  -1.734  1.00  0.00
ATOM      7  SD  MET B   1       2.986  -3.259  -3.144  1.00  0.00
ATOM      8  CE  MET B   1       4.724  -3.271  -2.713  1.00  0.00
ATOM     20  N   HIS B   2       3.562   1.456    .010  1.00  0.00
ATOM     21  CA  HIS B   2       4.239   2.720    .145  1.00  0.00
ATOM     22  C   HIS B   2       5.616   2.590   -.395  1.00  0.00
ATOM     23  O   HIS B   2       6.364   1.602   -.195  1.00  0.00
ATOM     24  CB  HIS B   2       4.291   3.179   1.605  1.00  0.00
ATOM     25  CG  HIS B   2       2.941   3.370   2.224  1.00  0.00
ATOM     26  ND1 HIS B   2       2.182   4.503   2.019  1.00  0.00
ATOM     27  CD2 HIS B   2       2.215   2.574   3.043  1.00  0.00
ATOM     28  CE1 HIS B   2       1.046   4.394   2.685  1.00  0.00
ATOM     29  NE2 HIS B   2       1.041   3.234   3.314  1.00  0.00
ATOM     37  N   VAL B   3       6.006   3.722  -1.041  1.00  0.00
ATOM     38  CA  VAL B   3       7.343   3.726  -1.678  1.00  0.00
ATOM     39  C   VAL B   3       8.177   4.929  -1.224  1.00  0.00
ATOM     40  O   VAL B   3       7.748   6.088  -1.328  1.00  0.00
ATOM     41  CB  VAL B   3       7.207   3.757  -3.212  1.00  0.00
ATOM     42  CG1 VAL B   3       6.237   4.849  -3.639  1.00  0.00
ATOM     43  CG2 VAL B   3       8.572   3.968  -3.848  1.00  0.00
ATOM     53  N   ALA B   4       9.400   4.693   -.823  1.00  0.00
ATOM     54  CA  ALA B   4      10.195   5.841   -.477  1.00  0.00
ATOM     55  C   ALA B   4      11.377   5.805  -1.496  1.00  0.00
ATOM     56  O   ALA B   4      11.986   4.833  -1.972  1.00  0.00
ATOM     57  CB  ALA B   4      10.567   5.737    .932  1.00  0.00
ATOM     63  N   GLN B   5      11.897   6.909  -1.707  1.00  0.00
ATOM     64  CA  GLN B   5      13.044   7.024  -2.576  1.00  0.00
ATOM     65  C   GLN B   5      14.116   7.950  -1.984  1.00  0.00
ATOM     66  O   GLN B   5      13.763   8.883  -1.254  1.00  0.00
ATOM     67  CB  GLN B   5      12.608   7.532  -3.953  1.00  0.00
ATOM     68  CG  GLN B   5      11.344   6.879  -4.486  1.00  0.00
ATOM     69  CD  GLN B   5      11.044   7.282  -5.917  1.00  0.00
ATOM     70  OE1 GLN B   5      10.023   6.887  -6.486  1.00  0.00
ATOM     71  NE2 GLN B   5      11.933   8.072  -6.507  1.00  0.00
ATOM     80  N   PRO B   6      15.438   7.781  -2.382  1.00  0.00
ATOM     81  CA  PRO B   6      16.258   8.797  -1.779  1.00  0.00
ATOM     82  C   PRO B   6      16.043  10.159  -2.456  1.00  0.00
ATOM     83  O   PRO B   6      15.627  10.190  -3.615  1.00  0.00
ATOM     84  CB  PRO B   6      17.674   8.260  -2.007  1.00  0.00
ATOM     85  CG  PRO B   6      17.559   7.440  -3.247  1.00  0.00
ATOM     86  CD  PRO B   6      16.206   6.789  -3.141  1.00  0.00
ATOM     94  N   ALA B   7      16.291  11.333  -1.808  1.00  0.00
ATOM     95  CA  ALA B   7      15.901  12.428  -2.682  1.00  0.00
ATOM     96  C   ALA B   7      16.554  12.912  -3.933  1.00  0.00
ATOM     97  O   ALA B   7      15.779  13.232  -4.809  1.00  0.00
ATOM     98  CB  ALA B   7      16.113  13.493  -1.613  1.00  0.00
ATOM    104  N   VAL B   8      17.928  12.970  -3.945  1.00  0.00
ATOM    105  CA  VAL B   8      18.742  13.360  -5.136  1.00  0.00
ATOM    106  C   VAL B   8      19.970  12.431  -5.469  1.00  0.00
ATOM    107  O   VAL B   8      20.556  12.004  -4.499  1.00  0.00
ATOM    108  CB  VAL B   8      19.262  14.795  -4.932  1.00  0.00
ATOM    109  CG1 VAL B   8      20.115  15.226  -6.115  1.00  0.00
ATOM    110  CG2 VAL B   8      18.091  15.746  -4.736  1.00  0.00
ATOM    120  N   VAL B   9      20.423  12.080  -6.559  1.00  0.00
ATOM    121  CA  VAL B   9      21.585  11.192  -6.647  1.00  0.00
ATOM    122  C   VAL B   9      22.519  11.710  -7.598  1.00  0.00
ATOM    123  O   VAL B   9      21.873  12.049  -8.568  1.00  0.00
ATOM    124  CB  VAL B   9      21.194   9.767  -7.082  1.00  0.00
ATOM    125  CG1 VAL B   9      22.429   8.886  -7.191  1.00  0.00
ATOM    126  CG2 VAL B   9      20.197   9.179  -6.095  1.00  0.00
ATOM    136  N   LEU B  10      23.811  11.842  -7.317  1.00  0.00
ATOM    137  CA  LEU B  10      24.655  12.430  -8.261  1.00  0.00
ATOM    138  C   LEU B  10      25.478  11.431  -9.004  1.00  0.00
ATOM    139  O   LEU B  10      26.104  10.572  -8.425  1.00  0.00
ATOM    140  CB  LEU B  10      25.572  13.440  -7.559  1.00  0.00
ATOM    141  CG  LEU B  10      24.967  14.828  -7.312  1.00  0.00
ATOM    142  CD1 LEU B  10      23.807  14.710  -6.332  1.00  0.00
ATOM    143  CD2 LEU B  10      26.041  15.763  -6.777  1.00  0.00
ATOM    155  N   ALA B  11      25.490  11.649 -10.442  1.00  0.00
ATOM    156  CA  ALA B  11      26.228  10.684 -11.111  1.00  0.00
ATOM    157  C   ALA B  11      27.521  11.238 -11.753  1.00  0.00
ATOM    158  O   ALA B  11      27.905  12.408 -12.083  1.00  0.00
ATOM    159  CB  ALA B  11      25.404  10.150 -12.123  1.00  0.00
ATOM    165  N   SER B  12      28.289  10.347 -12.152  1.00  0.00
ATOM    166  CA  SER B  12      29.429  11.015 -12.648  1.00  0.00
ATOM    167  C   SER B  12      29.454  10.772 -14.106  1.00  0.00
ATOM    168  O   SER B  12      28.505  10.197 -14.587  1.00  0.00
ATOM    169  CB  SER B  12      30.698  10.509 -11.990  1.00  0.00
ATOM    170  OG  SER B  12      30.987   9.199 -12.397  1.00  0.00
ATOM    176  N   SER B  13      30.412  11.250 -14.859  1.00  0.00
ATOM    177  CA  SER B  13      30.583  11.077 -16.378  1.00  0.00
ATOM    178  C   SER B  13      30.791   9.815 -17.071  1.00  0.00
ATOM    179  O   SER B  13      30.687   9.674 -18.260  1.00  0.00
ATOM    180  CB  SER B  13      31.756  11.918 -16.841  1.00  0.00
ATOM    181  OG  SER B  13      32.935  11.538 -16.185  1.00  0.00
ATOM    187  N   ARG B  14      31.077   8.981 -16.235  1.00  0.00
ATOM    188  CA  ARG B  14      31.410   7.629 -16.363  1.00  0.00
ATOM    189  C   ARG B  14      29.975   7.288 -16.135  1.00  0.00
ATOM    190  O   ARG B  14      29.813   6.102 -15.855  1.00  0.00
ATOM    191  CB  ARG B  14      32.376   7.075 -15.326  1.00  0.00
ATOM    192  CG  ARG B  14      33.775   7.668 -15.375  1.00  0.00
ATOM    193  CD  ARG B  14      34.663   7.064 -14.348  1.00  0.00
ATOM    194  NE  ARG B  14      36.003   7.629 -14.391  1.00  0.00
ATOM    195  CZ  ARG B  14      37.020   7.245 -13.595  1.00  0.00
ATOM    196  NH1 ARG B  14      36.836   6.297 -12.703  1.00  0.00
ATOM    197  NH2 ARG B  14      38.204   7.821 -13.712  1.00  0.00
ATOM    211  N   GLY B  15      28.931   8.255 -15.921  1.00  0.00
ATOM    212  CA  GLY B  15      27.865   7.445 -15.495  1.00  0.00
ATOM    213  C   GLY B  15      27.213   6.699 -14.320  1.00  0.00
ATOM    214  O   GLY B  15      26.022   6.818 -14.186  1.00  0.00
ATOM    218  N   VAL B  16      27.917   6.122 -13.378  1.00  0.00
ATOM    219  CA  VAL B  16      26.908   5.429 -12.868  1.00  0.00
ATOM    220  C   VAL B  16      25.907   5.830 -11.792  1.00  0.00
ATOM    221  O   VAL B  16      26.347   6.633 -10.954  1.00  0.00
ATOM    222  CB  VAL B  16      27.616   4.142 -12.404  1.00  0.00
ATOM    223  CG1 VAL B  16      26.630   3.212 -11.712  1.00  0.00
ATOM    224  CG2 VAL B  16      28.266   3.451 -13.592  1.00  0.00
ATOM    234  N   ALA B  17      24.564   5.543 -11.832  1.00  0.00
ATOM    235  CA  ALA B  17      23.809   5.997 -10.636  1.00  0.00
ATOM    236  C   ALA B  17      23.035   4.896  -9.829  1.00  0.00
ATOM    237  O   ALA B  17      22.524   3.861 -10.264  1.00  0.00
ATOM    238  CB  ALA B  17      22.952   6.998 -11.176  1.00  0.00
ATOM    244  N   SER B  18      22.960   4.998  -8.609  1.00  0.00
ATOM    245  CA  SER B  18      22.141   3.915  -8.062  1.00  0.00
ATOM    246  C   SER B  18      20.981   4.448  -7.353  1.00  0.00
ATOM    247  O   SER B  18      21.072   5.305  -6.496  1.00  0.00
ATOM    248  CB  SER B  18      22.942   3.048  -7.110  1.00  0.00
ATOM    249  OG  SER B  18      23.973   2.380  -7.786  1.00  0.00
ATOM    255  N   PHE B  19      19.843   3.855  -7.656  1.00  0.00
ATOM    256  CA  PHE B  19      18.739   4.346  -7.034  1.00  0.00
ATOM    257  C   PHE B  19      18.197   3.282  -6.036  1.00  0.00
ATOM    258  O   PHE B  19      17.911   2.129  -6.239  1.00  0.00
ATOM    259  CB  PHE B  19      17.699   4.727  -8.089  1.00  0.00
ATOM    260  CG  PHE B  19      16.329   4.979  -7.527  1.00  0.00
ATOM    261  CD1 PHE B  19      15.978   6.235  -7.055  1.00  0.00
ATOM    262  CD2 PHE B  19      15.389   3.961  -7.469  1.00  0.00
ATOM    263  CE1 PHE B  19      14.718   6.468  -6.537  1.00  0.00
ATOM    264  CE2 PHE B  19      14.128   4.192  -6.954  1.00  0.00
ATOM    265  CZ  PHE B  19      13.793   5.447  -6.487  1.00  0.00
ATOM    275  N   VAL B  20      17.869   3.648  -4.913  1.00  0.00
ATOM    276  CA  VAL B  20      17.294   2.618  -4.032  1.00  0.00
ATOM    277  C   VAL B  20      15.848   2.917  -3.681  1.00  0.00
ATOM    278  O   VAL B  20      15.539   4.036  -3.319  1.00  0.00
ATOM    279  CB  VAL B  20      18.110   2.507  -2.731  1.00  0.00
ATOM    280  CG1 VAL B  20      17.493   1.473  -1.801  1.00  0.00
ATOM    281  CG2 VAL B  20      19.553   2.150  -3.053  1.00  0.00
ATOM    291  N   CYS B  21      14.955   1.891  -3.733  1.00  0.00
ATOM    292  CA  CYS B  21      13.643   2.170  -3.419  1.00  0.00
ATOM    293  C   CYS B  21      13.135   1.435  -2.174  1.00  0.00
ATOM    294  O   CYS B  21      13.492    .306  -1.814  1.00  0.00
ATOM    295  CB  CYS B  21      12.773   1.820  -4.627  1.00  0.00
ATOM    296  SG  CYS B  21      11.001   2.055  -4.354  1.00  0.00
ATOM    302  N   GLU B  22      12.344   1.984  -1.384  1.00  0.00
ATOM    303  CA  GLU B  22      11.966   1.123   -.250  1.00  0.00
ATOM    304  C   GLU B  22      10.467    .954   -.225  1.00  0.00
ATOM    305  O   GLU B  22       9.585   1.791   -.277  1.00  0.00
ATOM    306  CB  GLU B  22      12.445   1.712   1.079  1.00  0.00
ATOM    307  CG  GLU B  22      12.116    .862   2.298  1.00  0.00
ATOM    308  CD  GLU B  22      12.664   1.435   3.575  1.00  0.00
ATOM    309  OE1 GLU B  22      13.312   2.452   3.518  1.00  0.00
ATOM    310  OE2 GLU B  22      12.433    .854   4.610  1.00  0.00
ATOM    317  N   TYR B  23      10.052   -.271   -.059  1.00  0.00
ATOM    318  CA  TYR B  23       8.666   -.497   -.043  1.00  0.00
ATOM    319  C   TYR B  23       8.100   -.920   1.255  1.00  0.00
ATOM    320  O   TYR B  23       8.293  -1.987   1.808  1.00  0.00
ATOM    321  CB  TYR B  23       8.320  -1.539  -1.110  1.00  0.00
ATOM    322  CG  TYR B  23       8.645  -1.099  -2.520  1.00  0.00
ATOM    323  CD1 TYR B  23       9.531  -1.839  -3.290  1.00  0.00
ATOM    324  CD2 TYR B  23       8.058    .043  -3.043  1.00  0.00
ATOM    325  CE1 TYR B  23       9.827  -1.437  -4.579  1.00  0.00
ATOM    326  CE2 TYR B  23       8.355    .445  -4.331  1.00  0.00
ATOM    327  CZ  TYR B  23       9.235   -.291  -5.097  1.00  0.00
ATOM    328  OH  TYR B  23       9.531    .109  -6.380  1.00  0.00
ATOM    338  N   GLY B  24       6.958   -.318   1.426  1.00  0.00
ATOM    339  CA  GLY B  24       5.879   -.291   2.426  1.00  0.00
ATOM    340  C   GLY B  24       4.972  -1.427   2.723  1.00  0.00
ATOM    341  O   GLY B  24       3.890  -1.245   3.313  1.00  0.00
ATOM    345  N   SER B  25       5.273  -2.567   2.194  1.00  0.00
ATOM    346  CA  SER B  25       4.414  -3.639   2.580  1.00  0.00
ATOM    347  C   SER B  25       5.258  -4.916   2.779  1.00  0.00
ATOM    348  O   SER B  25       6.351  -5.053   2.263  1.00  0.00
ATOM    349  CB  SER B  25       3.345  -3.850   1.526  1.00  0.00
ATOM    350  OG  SER B  25       2.471  -4.880   1.898  1.00  0.00
ATOM    356  N   SER B  26       4.684  -5.865   3.548  1.00  0.00
ATOM    357  CA  SER B  26       5.323  -7.190   3.772  1.00  0.00
ATOM    358  C   SER B  26       4.779  -7.902   2.739  1.00  0.00
ATOM    359  O   SER B  26       5.557  -8.654   2.138  1.00  0.00
ATOM    360  CB  SER B  26       4.994  -7.852   5.096  1.00  0.00
ATOM    361  OG  SER B  26       3.633  -8.178   5.170  1.00  0.00
ATOM    367  N   GLY B  27       3.632  -7.585   2.185  1.00  0.00
ATOM    368  CA  GLY B  27       3.930  -8.549   1.374  1.00  0.00
ATOM    369  C   GLY B  27       3.812  -9.901   1.676  1.00  0.00
ATOM    370  O   GLY B  27       3.915 -10.590   2.675  1.00  0.00
ATOM    374  N   ASN B  28       4.084 -10.143    .490  1.00  0.00
ATOM    375  CA  ASN B  28       4.588 -11.232   -.084  1.00  0.00
ATOM    376  C   ASN B  28       5.190 -10.564  -1.399  1.00  0.00
ATOM    377  O   ASN B  28       4.556 -10.628  -2.483  1.00  0.00
ATOM    378  CB  ASN B  28       3.524 -12.292   -.304  1.00  0.00
ATOM    379  CG  ASN B  28       4.094 -13.583   -.822  1.00  0.00
ATOM    380  OD1 ASN B  28       5.133 -13.593  -1.492  1.00  0.00
ATOM    381  ND2 ASN B  28       3.433 -14.673   -.527  1.00  0.00
ATOM    388  N   ALA B  29       6.337 -10.371  -1.367  1.00  0.00
ATOM    389  CA  ALA B  29       7.242  -9.829  -2.339  1.00  0.00
ATOM    390  C   ALA B  29       7.103 -10.759  -3.541  1.00  0.00
ATOM    391  O   ALA B  29       7.315 -10.178  -4.597  1.00  0.00
ATOM    392  CB  ALA B  29       8.350  -9.805  -2.005  1.00  0.00
ATOM    398  N   ALA B  30       6.776 -12.153  -3.482  1.00  0.00
ATOM    399  CA  ALA B  30       7.060 -12.292  -4.816  1.00  0.00
ATOM    400  C   ALA B  30       7.318 -12.407  -6.145  1.00  0.00
ATOM    401  O   ALA B  30       8.193 -12.688  -6.931  1.00  0.00
ATOM    402  CB  ALA B  30       6.545 -14.157  -4.314  1.00  0.00
ATOM    408  N   GLU B  31       6.299 -12.064  -6.652  1.00  0.00
ATOM    409  CA  GLU B  31       5.908 -11.859  -8.054  1.00  0.00
ATOM    410  C   GLU B  31       6.048 -10.331  -8.592  1.00  0.00
ATOM    411  O   GLU B  31       5.719 -10.049  -9.732  1.00  0.00
ATOM    412  CB  GLU B  31       4.467 -12.347  -8.217  1.00  0.00
ATOM    413  CG  GLU B  31       4.249 -13.803  -7.832  1.00  0.00
ATOM    414  CD  GLU B  31       5.057 -14.756  -8.669  1.00  0.00
ATOM    415  OE1 GLU B  31       5.354 -14.426  -9.792  1.00  0.00
ATOM    416  OE2 GLU B  31       5.377 -15.816  -8.184  1.00  0.00
ATOM    423  N   VAL B  32       6.485  -9.399  -7.709  1.00  0.00
ATOM    424  CA  VAL B  32       6.552  -7.876  -7.588  1.00  0.00
ATOM    425  C   VAL B  32       7.360  -7.436  -8.847  1.00  0.00
ATOM    426  O   VAL B  32       8.362  -8.142  -9.242  1.00  0.00
ATOM    427  CB  VAL B  32       7.257  -7.412  -6.300  1.00  0.00
ATOM    428  CG1 VAL B  32       8.706  -7.876  -6.289  1.00  0.00
ATOM    429  CG2 VAL B  32       7.175  -5.897  -6.182  1.00  0.00
ATOM    439  N   ARG B  33       6.773  -6.311  -9.425  1.00  0.00
ATOM    440  CA  ARG B  33       7.359  -5.743 -10.570  1.00  0.00
ATOM    441  C   ARG B  33       7.730  -4.354 -10.228  1.00  0.00
ATOM    442  O   ARG B  33       7.082  -3.461  -9.724  1.00  0.00
ATOM    443  CB  ARG B  33       6.405  -5.762 -11.755  1.00  0.00
ATOM    444  CG  ARG B  33       6.938  -5.102 -13.016  1.00  0.00
ATOM    445  CD  ARG B  33       5.978  -5.214 -14.144  1.00  0.00
ATOM    446  NE  ARG B  33       5.847  -6.585 -14.610  1.00  0.00
ATOM    447  CZ  ARG B  33       4.917  -7.010 -15.487  1.00  0.00
ATOM    448  NH1 ARG B  33       4.045  -6.160 -15.983  1.00  0.00
ATOM    449  NH2 ARG B  33       4.881  -8.280 -15.850  1.00  0.00
ATOM    463  N   VAL B  34       8.972  -4.051 -10.588  1.00  0.00
ATOM    464  CA  VAL B  34       9.466  -2.725 -10.237  1.00  0.00
ATOM    465  C   VAL B  34       9.783  -2.013 -11.414  1.00  0.00
ATOM    466  O   VAL B  34      10.465  -2.688 -12.153  1.00  0.00
ATOM    467  CB  VAL B  34      10.729  -2.783  -9.358  1.00  0.00
ATOM    468  CG1 VAL B  34      11.102  -1.392  -8.869  1.00  0.00
ATOM    469  CG2 VAL B  34      10.500  -3.724  -8.185  1.00  0.00
ATOM    479  N   THR B  35       9.216   -.694 -11.535  1.00  0.00
ATOM    480  CA  THR B  35       9.501    .089 -12.744  1.00  0.00
ATOM    481  C   THR B  35      10.231   1.511 -12.526  1.00  0.00
ATOM    482  O   THR B  35       9.967   2.239 -11.557  1.00  0.00
ATOM    483  CB  THR B  35       8.179    .300 -13.504  1.00  0.00
ATOM    484  OG1 THR B  35       7.627   -.972 -13.870  1.00  0.00
ATOM    485  CG2 THR B  35       8.412   1.127 -14.760  1.00  0.00
ATOM    493  N   VAL B  36      11.213   1.900 -13.236  1.00  0.00
ATOM    494  CA  VAL B  36      11.725   3.174 -13.093  1.00  0.00
ATOM    495  C   VAL B  36      11.296   4.003 -14.336  1.00  0.00
ATOM    496  O   VAL B  36      11.461   3.714 -15.546  1.00  0.00
ATOM    497  CB  VAL B  36      13.258   3.106 -12.957  1.00  0.00
ATOM    498  CG1 VAL B  36      13.870   2.419 -14.169  1.00  0.00
ATOM    499  CG2 VAL B  36      13.826   4.506 -12.786  1.00  0.00
ATOM    509  N   LEU B  37      10.736   5.212 -13.949  1.00  0.00
ATOM    510  CA  LEU B  37      10.372   6.012 -15.044  1.00  0.00
ATOM    511  C   LEU B  37      11.140   7.414 -14.977  1.00  0.00
ATOM    512  O   LEU B  37      11.433   8.053 -13.961  1.00  0.00
ATOM    513  CB  LEU B  37       8.849   6.194 -15.035  1.00  0.00
ATOM    514  CG  LEU B  37       8.024   4.900 -15.047  1.00  0.00
ATOM    515  CD1 LEU B  37       7.754   4.457 -13.616  1.00  0.00
ATOM    516  CD2 LEU B  37       6.724   5.134 -15.802  1.00  0.00
ATOM    528  N   ARG B  38      11.490   7.966 -16.120  1.00  0.00
ATOM    529  CA  ARG B  38      11.963   9.259 -16.144  1.00  0.00
ATOM    530  C   ARG B  38      10.908  10.427 -16.552  1.00  0.00
ATOM    531  O   ARG B  38       9.943  10.503 -17.333  1.00  0.00
ATOM    532  CB  ARG B  38      13.153   9.247 -17.093  1.00  0.00
ATOM    533  CG  ARG B  38      13.854  10.586 -17.257  1.00  0.00
ATOM    534  CD  ARG B  38      15.086  10.464 -18.078  1.00  0.00
ATOM    535  NE  ARG B  38      15.785  11.733 -18.198  1.00  0.00
ATOM    536  CZ  ARG B  38      15.627  12.600 -19.217  1.00  0.00
ATOM    537  NH1 ARG B  38      14.792  12.321 -20.194  1.00  0.00
ATOM    538  NH2 ARG B  38      16.311  13.730 -19.235  1.00  0.00
ATOM    552  N   GLN B  39      10.996  11.584 -15.783  1.00  0.00
ATOM    553  CA  GLN B  39       9.930  12.566 -16.237  1.00  0.00
ATOM    554  C   GLN B  39      10.496  13.655 -17.101  1.00  0.00
ATOM    555  O   GLN B  39      11.381  14.364 -16.616  1.00  0.00
ATOM    556  CB  GLN B  39       9.219  13.213 -15.046  1.00  0.00
ATOM    557  CG  GLN B  39       8.061  14.118 -15.428  1.00  0.00
ATOM    558  CD  GLN B  39       7.399  14.754 -14.220  1.00  0.00
ATOM    559  OE1 GLN B  39       7.149  14.089 -13.211  1.00  0.00
ATOM    560  NE2 GLN B  39       7.112  16.047 -14.316  1.00  0.00
ATOM    569  N   ALA B  40      10.114  13.914 -18.249  1.00  0.00
ATOM    570  CA  ALA B  40      10.732  14.872 -18.931  1.00  0.00
ATOM    571  C   ALA B  40      10.081  16.246 -19.197  1.00  0.00
ATOM    572  O   ALA B  40       9.159  16.636 -19.833  1.00  0.00
ATOM    573  CB  ALA B  40      11.052  14.434 -20.254  1.00  0.00
ATOM    579  N   GLY B  41      10.410  17.078 -18.311  1.00  0.00
ATOM    580  CA  GLY B  41       9.690  18.281 -18.405  1.00  0.00
ATOM    581  C   GLY B  41       8.363  17.581 -18.001  1.00  0.00
ATOM    582  O   GLY B  41       8.269  17.009 -16.923  1.00  0.00
ATOM    586  N   SER B  42       7.309  17.738 -18.844  1.00  0.00
ATOM    587  CA  SER B  42       5.925  17.213 -18.638  1.00  0.00
ATOM    588  C   SER B  42       5.594  15.863 -19.193  1.00  0.00
ATOM    589  O   SER B  42       4.389  15.370 -19.173  1.00  0.00
ATOM    590  CB  SER B  42       4.926  18.191 -19.225  1.00  0.00
ATOM    591  OG  SER B  42       5.074  18.286 -20.615  1.00  0.00
ATOM    597  N   GLN B  43       6.621  15.194 -19.812  1.00  0.00
ATOM    598  CA  GLN B  43       6.325  13.988 -20.430  1.00  0.00
ATOM    599  C   GLN B  43       6.794  12.782 -19.770  1.00  0.00
ATOM    600  O   GLN B  43       7.753  12.543 -19.037  1.00  0.00
ATOM    601  CB  GLN B  43       6.882  14.014 -21.855  1.00  0.00
ATOM    602  CG  GLN B  43       6.347  15.148 -22.713  1.00  0.00
ATOM    603  CD  GLN B  43       4.861  15.014 -22.988  1.00  0.00
ATOM    604  OE1 GLN B  43       4.415  14.042 -23.604  1.00  0.00
ATOM    605  NE2 GLN B  43       4.086  15.991 -22.533  1.00  0.00
ATOM    614  N   MET B  44       6.241  11.691 -19.910  1.00  0.00
ATOM    615  CA  MET B  44       6.924  10.706 -19.073  1.00  0.00
ATOM    616  C   MET B  44       7.387   9.478 -19.852  1.00  0.00
ATOM    617  O   MET B  44       6.618   8.928 -20.649  1.00  0.00
ATOM    618  CB  MET B  44       6.008  10.280 -17.927  1.00  0.00
ATOM    619  CG  MET B  44       6.625   9.271 -16.970  1.00  0.00
ATOM    620  SD  MET B  44       5.535   8.864 -15.591  1.00  0.00
ATOM    621  CE  MET B  44       5.579  10.393 -14.662  1.00  0.00
ATOM    631  N   THR B  45       8.579   8.989 -19.575  1.00  0.00
ATOM    632  CA  THR B  45       8.944   7.950 -20.326  1.00  0.00
ATOM    633  C   THR B  45       9.359   6.680 -19.411  1.00  0.00
ATOM    634  O   THR B  45       9.721   6.513 -18.227  1.00  0.00
ATOM    635  CB  THR B  45      10.082   8.420 -21.251  1.00  0.00
ATOM    636  OG1 THR B  45      11.207   8.825 -20.461  1.00  0.00
ATOM    637  CG2 THR B  45       9.623   9.589 -22.109  1.00  0.00
ATOM    645  N   GLU B  46       9.256   5.530 -19.947  1.00  0.00
ATOM    646  CA  GLU B  46       9.606   4.429 -19.001  1.00  0.00
ATOM    647  C   GLU B  46      10.887   4.023 -19.512  1.00  0.00
ATOM    648  O   GLU B  46      11.070   3.741 -20.724  1.00  0.00
ATOM    649  CB  GLU B  46       8.624   3.255 -18.998  1.00  0.00
ATOM    650  CG  GLU B  46       9.006   2.118 -18.060  1.00  0.00
ATOM    651  CD  GLU B  46       8.006    .996 -18.064  1.00  0.00
ATOM    652  OE1 GLU B  46       6.852   1.254 -18.312  1.00  0.00
ATOM    653  OE2 GLU B  46       8.396   -.122 -17.819  1.00  0.00
ATOM    660  N   VAL B  47      11.793   3.879 -18.605  1.00  0.00
ATOM    661  CA  VAL B  47      13.138   3.650 -18.919  1.00  0.00
ATOM    662  C   VAL B  47      13.577   2.251 -18.517  1.00  0.00
ATOM    663  O   VAL B  47      14.285   1.598 -19.286  1.00  0.00
ATOM    664  CB  VAL B  47      14.012   4.703 -18.211  1.00  0.00
ATOM    665  CG1 VAL B  47      15.488   4.414 -18.446  1.00  0.00
ATOM    666  CG2 VAL B  47      13.649   6.095 -18.706  1.00  0.00
ATOM    676  N   CYS B  48      13.122   1.795 -17.475  1.00  0.00
ATOM    677  CA  CYS B  48      13.446    .499 -17.112  1.00  0.00
ATOM    678  C   CYS B  48      12.576   -.234 -16.247  1.00  0.00
ATOM    679  O   CYS B  48      11.716   -.080 -15.422  1.00  0.00
ATOM    680  CB  CYS B  48      14.822    .513 -16.446  1.00  0.00
ATOM    681  SG  CYS B  48      15.428  -1.123 -15.968  1.00  0.00
ATOM    687  N   ALA B  49      12.686  -1.399 -16.573  1.00  0.00
ATOM    688  CA  ALA B  49      11.830  -2.083 -15.764  1.00  0.00
ATOM    689  C   ALA B  49      12.446  -3.165 -15.303  1.00  0.00
ATOM    690  O   ALA B  49      13.328  -3.784 -15.917  1.00  0.00
ATOM    691  CB  ALA B  49      10.692  -2.205 -16.279  1.00  0.00
ATOM    697  N   ALA B  50      11.908  -3.547 -14.349  1.00  0.00
ATOM    698  CA  ALA B  50      12.502  -4.736 -14.005  1.00  0.00
ATOM    699  C   ALA B  50      11.647  -5.327 -13.195  1.00  0.00
ATOM    700  O   ALA B  50      10.945  -4.635 -12.544  1.00  0.00
ATOM    701  CB  ALA B  50      13.694  -4.557 -13.170  1.00  0.00
ATOM    707  N   THR B  51      11.744  -6.728 -13.391  1.00  0.00
ATOM    708  CA  THR B  51      10.841  -7.554 -12.783  1.00  0.00
ATOM    709  C   THR B  51      11.546  -8.495 -12.159  1.00  0.00
ATOM    710  O   THR B  51      12.400  -9.181 -12.667  1.00  0.00
ATOM    711  CB  THR B  51       9.854  -8.221 -13.758  1.00  0.00
ATOM    712  OG1 THR B  51       9.175  -7.212 -14.518  1.00  0.00
ATOM    713  CG2 THR B  51       8.831  -9.051 -12.998  1.00  0.00
ATOM    721  N   TYR B  52      11.143  -8.679 -11.035  1.00  0.00
ATOM    722  CA  TYR B  52      11.778  -9.576 -10.331  1.00  0.00
ATOM    723  C   TYR B  52      10.766 -10.310 -10.077  1.00  0.00
ATOM    724  O   TYR B  52       9.615  -9.923  -9.686  1.00  0.00
ATOM    725  CB  TYR B  52      12.466  -9.057  -9.067  1.00  0.00
ATOM    726  CG  TYR B  52      13.401  -7.894  -9.315  1.00  0.00
ATOM    727  CD1 TYR B  52      12.909  -6.597  -9.320  1.00  0.00
ATOM    728  CD2 TYR B  52      14.751  -8.125  -9.536  1.00  0.00
ATOM    729  CE1 TYR B  52      13.763  -5.535  -9.546  1.00  0.00
ATOM    730  CE2 TYR B  52      15.605  -7.063  -9.762  1.00  0.00
ATOM    731  CZ  TYR B  52      15.115  -5.772  -9.768  1.00  0.00
ATOM    732  OH  TYR B  52      15.966  -4.715  -9.993  1.00  0.00
ATOM    742  N   THR B  53      11.363 -11.258  -9.845  1.00  0.00
ATOM    743  CA  THR B  53      10.698 -12.260  -9.482  1.00  0.00
ATOM    744  C   THR B  53      11.541 -12.675  -8.392  1.00  0.00
ATOM    745  O   THR B  53      12.520 -12.162  -8.211  1.00  0.00
ATOM    746  CB  THR B  53      10.530 -13.312 -10.594  1.00  0.00
ATOM    747  OG1 THR B  53      11.792 -13.937 -10.860  1.00  0.00
ATOM    748  CG2 THR B  53      10.012 -12.662 -11.869  1.00  0.00
ATOM    756  N   VAL B  54      11.007 -13.518  -7.530  1.00  0.00
ATOM    757  CA  VAL B  54      11.693 -14.021  -6.426  1.00  0.00
ATOM    758  C   VAL B  54      11.773 -14.706  -7.823  1.00  0.00
ATOM    759  O   VAL B  54      10.737 -14.734  -8.505  1.00  0.00
ATOM    760  CB  VAL B  54      10.961 -14.690  -5.247  1.00  0.00
ATOM    761  CG1 VAL B  54      10.292 -15.980  -5.698  1.00  0.00
ATOM    762  CG2 VAL B  54      11.940 -14.958  -4.114  1.00  0.00
ATOM    772  N   GLU B  55      12.665 -15.285  -8.075  1.00  0.00
ATOM    773  CA  GLU B  55      13.674 -16.072  -8.714  1.00  0.00
ATOM    774  C   GLU B  55      14.364 -15.051  -9.777  1.00  0.00
ATOM    775  O   GLU B  55      14.779 -15.433 -10.884  1.00  0.00
ATOM    776  CB  GLU B  55      13.059 -17.307  -9.376  1.00  0.00
ATOM    777  CG  GLU B  55      12.349 -18.248  -8.414  1.00  0.00
ATOM    778  CD  GLU B  55      11.848 -19.499  -9.081  1.00  0.00
ATOM    779  OE1 GLU B  55      11.944 -19.588 -10.282  1.00  0.00
ATOM    780  OE2 GLU B  55      11.370 -20.367  -8.390  1.00  0.00
ATOM    787  N   ASP B  56      14.404 -13.724  -9.397  1.00  0.00
ATOM    788  CA  ASP B  56      15.274 -12.502  -9.641  1.00  0.00
ATOM    789  C   ASP B  56      15.540 -12.007 -10.977  1.00  0.00
ATOM    790  O   ASP B  56      16.576 -11.350 -11.232  1.00  0.00
ATOM    791  CB  ASP B  56      16.662 -12.720  -9.033  1.00  0.00
ATOM    792  CG  ASP B  56      16.627 -12.890  -7.520  1.00  0.00
ATOM    793  OD1 ASP B  56      15.922 -12.150  -6.875  1.00  0.00
ATOM    794  OD2 ASP B  56      17.306 -13.757  -7.025  1.00  0.00
ATOM    799  N   GLU B  57      14.817 -12.476 -11.900  1.00  0.00
ATOM    800  CA  GLU B  57      15.221 -11.869 -13.049  1.00  0.00
ATOM    801  C   GLU B  57      15.023 -10.439 -12.778  1.00  0.00
ATOM    802  O   GLU B  57      14.398  -9.935 -11.665  1.00  0.00
ATOM    803  CB  GLU B  57      14.415 -12.348 -14.259  1.00  0.00
ATOM    804  CG  GLU B  57      14.656 -13.802 -14.639  1.00  0.00
ATOM    805  CD  GLU B  57      13.874 -14.228 -15.851  1.00  0.00
ATOM    806  OE1 GLU B  57      13.109 -13.437 -16.348  1.00  0.00
ATOM    807  OE2 GLU B  57      14.043 -15.345 -16.280  1.00  0.00
ATOM    814  N   LEU B  58      15.879  -9.827 -13.717  1.00  0.00
ATOM    815  CA  LEU B  58      15.799  -8.465 -14.004  1.00  0.00
ATOM    816  C   LEU B  58      15.693  -8.109 -15.514  1.00  0.00
ATOM    817  O   LEU B  58      16.493  -8.592 -16.265  1.00  0.00
ATOM    818  CB  LEU B  58      17.029  -7.791 -13.384  1.00  0.00
ATOM    819  CG  LEU B  58      17.090  -6.264 -13.519  1.00  0.00
ATOM    820  CD1 LEU B  58      17.882  -5.682 -12.357  1.00  0.00
ATOM    821  CD2 LEU B  58      17.726  -5.898 -14.852  1.00  0.00
ATOM    833  N   ALA B  59      14.799  -7.289 -15.975  1.00  0.00
ATOM    834  CA  ALA B  59      14.917  -6.950 -17.363  1.00  0.00
ATOM    835  C   ALA B  59      15.486  -5.492 -17.711  1.00  0.00
ATOM    836  O   ALA B  59      15.459  -4.613 -16.830  1.00  0.00
ATOM    837  CB  ALA B  59      13.723  -7.256 -17.935  1.00  0.00
ATOM    843  N   PHE B  60      16.002  -5.189 -18.921  1.00  0.00
ATOM    844  CA  PHE B  60      16.413  -3.829 -18.975  1.00  0.00
ATOM    845  C   PHE B  60      15.987  -3.196 -20.045  1.00  0.00
ATOM    846  O   PHE B  60      15.708  -3.757 -21.085  1.00  0.00
ATOM    847  CB  PHE B  60      17.934  -3.673 -18.966  1.00  0.00
ATOM    848  CG  PHE B  60      18.624  -4.391 -20.091  1.00  0.00
ATOM    849  CD1 PHE B  60      18.815  -3.768 -21.316  1.00  0.00
ATOM    850  CD2 PHE B  60      19.082  -5.689 -19.928  1.00  0.00
ATOM    851  CE1 PHE B  60      19.449  -4.428 -22.352  1.00  0.00
ATOM    852  CE2 PHE B  60      19.717  -6.350 -20.961  1.00  0.00
ATOM    853  CZ  PHE B  60      19.900  -5.718 -22.175  1.00  0.00
ATOM    863  N   LEU B  61      15.786  -2.033 -19.829  1.00  0.00
ATOM    864  CA  LEU B  61      15.281  -1.674 -20.995  1.00  0.00
ATOM    865  C   LEU B  61      16.174   -.774 -21.597  1.00  0.00
ATOM    866  O   LEU B  61      17.221   -.618 -20.967  1.00  0.00
ATOM    867  CB  LEU B  61      13.899  -1.034 -20.815  1.00  0.00
ATOM    868  CG  LEU B  61      12.855  -1.896 -20.095  1.00  0.00
ATOM    869  CD1 LEU B  61      11.595  -1.075 -19.856  1.00  0.00
ATOM    870  CD2 LEU B  61      12.553  -3.131 -20.930  1.00  0.00
ATOM    882  N   ASP B  62      15.799   -.235 -22.658  1.00  0.00
ATOM    883  CA  ASP B  62      16.736    .288 -23.390  1.00  0.00
ATOM    884  C   ASP B  62      17.837   1.220 -22.886  1.00  0.00
ATOM    885  O   ASP B  62      17.639   2.218 -22.201  1.00  0.00
ATOM    886  CB  ASP B  62      15.943    .979 -24.503  1.00  0.00
ATOM    887  CG  ASP B  62      15.280   -.005 -25.457  1.00  0.00
ATOM    888  OD1 ASP B  62      15.558  -1.176 -25.359  1.00  0.00
ATOM    889  OD2 ASP B  62      14.502    .425 -26.275  1.00  0.00
ATOM    894  N   ASP B  63      19.040    .820 -23.314  1.00  0.00
ATOM    895  CA  ASP B  63      20.317   1.437 -23.105  1.00  0.00
ATOM    896  C   ASP B  63      20.479   1.500 -21.680  1.00  0.00
ATOM    897  O   ASP B  63      21.395   2.120 -21.130  1.00  0.00
ATOM    898  CB  ASP B  63      20.409   2.839 -23.713  1.00  0.00
ATOM    899  CG  ASP B  63      20.319   2.833 -25.233  1.00  0.00
ATOM    900  OD1 ASP B  63      20.511   1.792 -25.816  1.00  0.00
ATOM    901  OD2 ASP B  63      20.059   3.869 -25.797  1.00  0.00
ATOM    906  N   SER B  64      19.755    .719 -21.026  1.00  0.00
ATOM    907  CA  SER B  64      19.810    .974 -19.677  1.00  0.00
ATOM    908  C   SER B  64      20.023   -.347 -19.543  1.00  0.00
ATOM    909  O   SER B  64      19.411  -1.291 -20.032  1.00  0.00
ATOM    910  CB  SER B  64      18.552   1.494 -19.010  1.00  0.00
ATOM    911  OG  SER B  64      18.169   2.729 -19.552  1.00  0.00
ATOM    917  N   THR B  65      20.812   -.375 -18.745  1.00  0.00
ATOM    918  CA  THR B  65      21.248  -1.406 -18.180  1.00  0.00
ATOM    919  C   THR B  65      20.894  -1.032 -16.809  1.00  0.00
ATOM    920  O   THR B  65      21.133    .077 -16.272  1.00  0.00
ATOM    921  CB  THR B  65      22.751  -1.636 -18.422  1.00  0.00
ATOM    922  OG1 THR B  65      22.988  -1.825 -19.823  1.00  0.00
ATOM    923  CG2 THR B  65      23.232  -2.862 -17.661  1.00  0.00
ATOM    931  N   CYS B  66      20.312  -2.016 -16.244  1.00  0.00
ATOM    932  CA  CYS B  66      19.778  -1.968 -15.017  1.00  0.00
ATOM    933  C   CYS B  66      20.172  -3.047 -14.253  1.00  0.00
ATOM    934  O   CYS B  66      19.889  -4.169 -14.579  1.00  0.00
ATOM    935  CB  CYS B  66      18.251  -1.943 -15.090  1.00  0.00
ATOM    936  SG  CYS B  66      17.435  -1.938 -13.476  1.00  0.00
ATOM    942  N   THR B  67      20.557  -2.765 -13.195  1.00  0.00
ATOM    943  CA  THR B  67      20.899  -4.016 -12.444  1.00  0.00
ATOM    944  C   THR B  67      20.277  -3.687 -11.215  1.00  0.00
ATOM    945  O   THR B  67      20.100  -2.615 -10.611  1.00  0.00
ATOM    946  CB  THR B  67      22.398  -4.307 -12.247  1.00  0.00
ATOM    947  OG1 THR B  67      22.963  -3.337 -11.357  1.00  0.00
ATOM    948  CG2 THR B  67      23.130  -4.255 -13.580  1.00  0.00
ATOM    956  N   GLY B  68      20.090  -4.736 -10.618  1.00  0.00
ATOM    957  CA  GLY B  68      19.424  -4.482  -9.512  1.00  0.00
ATOM    958  C   GLY B  68      19.299  -5.742  -8.933  1.00  0.00
ATOM    959  O   GLY B  68      19.642  -6.842  -9.428  1.00  0.00
ATOM    963  N   THR B  69      18.746  -5.545  -7.836  1.00  0.00
ATOM    964  CA  THR B  69      18.650  -6.706  -6.906  1.00  0.00
ATOM    965  C   THR B  69      17.486  -6.533  -5.955  1.00  0.00
ATOM    966  O   THR B  69      16.918  -5.416  -5.613  1.00  0.00
ATOM    967  CB  THR B  69      19.942  -6.897  -6.090  1.00  0.00
ATOM    968  OG1 THR B  69      19.897  -8.156  -5.405  1.00  0.00
ATOM    969  CG2 THR B  69      20.102  -5.777  -5.074  1.00  0.00
ATOM    977  N   SER B  70      17.191  -7.585  -5.283  1.00  0.00
ATOM    978  CA  SER B  70      16.106  -7.295  -4.315  1.00  0.00
ATOM    979  C   SER B  70      16.445  -7.914  -3.110  1.00  0.00
ATOM    980  O   SER B  70      17.112  -8.970  -3.022  1.00  0.00
ATOM    981  CB  SER B  70      14.751  -7.812  -4.759  1.00  0.00
ATOM    982  OG  SER B  70      14.739  -9.212  -4.806  1.00  0.00
ATOM    988  N   SER B  71      15.761  -7.255  -2.174  1.00  0.00
ATOM    989  CA  SER B  71      15.793  -7.793   -.815  1.00  0.00
ATOM    990  C   SER B  71      14.801  -7.470    .088  1.00  0.00
ATOM    991  O   SER B  71      14.296  -6.424    .527  1.00  0.00
ATOM    992  CB  SER B  71      17.084  -7.398   -.126  1.00  0.00
ATOM    993  OG  SER B  71      17.130  -7.901   1.181  1.00  0.00
ATOM    999  N   GLY B  72      14.041  -8.476    .200  1.00  0.00
ATOM   1000  CA  GLY B  72      13.153  -8.101   1.176  1.00  0.00
ATOM   1001  C   GLY B  72      12.227  -7.062    .522  1.00  0.00
ATOM   1002  O   GLY B  72      11.659  -7.268   -.571  1.00  0.00
ATOM   1006  N   ASN B  73      12.141  -5.916   1.241  1.00  0.00
ATOM   1007  CA  ASN B  73      11.320  -4.768    .693  1.00  0.00
ATOM   1008  C   ASN B  73      12.174  -3.595   -.158  1.00  0.00
ATOM   1009  O   ASN B  73      11.875  -2.425   -.435  1.00  0.00
ATOM   1010  CB  ASN B  73      10.560  -4.150   1.852  1.00  0.00
ATOM   1011  CG  ASN B  73      11.470  -3.529   2.875  1.00  0.00
ATOM   1012  OD1 ASN B  73      12.671  -3.823   2.915  1.00  0.00
ATOM   1013  ND2 ASN B  73      10.923  -2.675   3.702  1.00  0.00
ATOM   1020  N   LYS B  74      13.388  -3.800   -.460  1.00  0.00
ATOM   1021  CA  LYS B  74      14.198  -2.720  -1.102  1.00  0.00
ATOM   1022  C   LYS B  74      14.625  -3.110  -2.523  1.00  0.00
ATOM   1023  O   LYS B  74      15.038  -4.244  -2.935  1.00  0.00
ATOM   1024  CB  LYS B  74      15.436  -2.397   -.264  1.00  0.00
ATOM   1025  CG  LYS B  74      15.134  -1.747   1.080  1.00  0.00
ATOM   1026  CD  LYS B  74      16.413  -1.337   1.795  1.00  0.00
ATOM   1027  CE  LYS B  74      16.112   -.654   3.121  1.00  0.00
ATOM   1028  NZ  LYS B  74      17.353   -.219   3.818  1.00  0.00
ATOM   1042  N   VAL B  75      14.435  -2.127  -3.380  1.00  0.00
ATOM   1043  CA  VAL B  75      14.873  -2.429  -4.672  1.00  0.00
ATOM   1044  C   VAL B  75      15.993  -1.416  -5.131  1.00  0.00
ATOM   1045  O   VAL B  75      16.182   -.237  -4.932  1.00  0.00
ATOM   1046  CB  VAL B  75      13.664  -2.392  -5.625  1.00  0.00
ATOM   1047  CG1 VAL B  75      14.079  -2.812  -7.027  1.00  0.00
ATOM   1048  CG2 VAL B  75      12.560  -3.294  -5.096  1.00  0.00
ATOM   1058  N   ASN B  76      17.011  -2.049  -5.694  1.00  0.00
ATOM   1059  CA  ASN B  76      18.168  -1.108  -6.062  1.00  0.00
ATOM   1060  C   ASN B  76      18.418  -1.029  -7.557  1.00  0.00
ATOM   1061  O   ASN B  76      18.657  -2.178  -8.110  1.00  0.00
ATOM   1062  CB  ASN B  76      19.456  -1.518  -5.372  1.00  0.00
ATOM   1063  CG  ASN B  76      20.571   -.536  -5.599  1.00  0.00
ATOM   1064  OD1 ASN B  76      20.601    .165  -6.617  1.00  0.00
ATOM   1065  ND2 ASN B  76      21.491   -.471  -4.669  1.00  0.00
ATOM   1072  N   LEU B  77      18.358    .134  -8.251  1.00  0.00
ATOM   1073  CA  LEU B  77      18.535    .139  -9.636  1.00  0.00
ATOM   1074  C   LEU B  77      19.894    .785 -10.004  1.00  0.00
ATOM   1075  O   LEU B  77      20.379   1.836  -9.641  1.00  0.00
ATOM   1076  CB  LEU B  77      17.368    .891 -10.289  1.00  0.00
ATOM   1077  CG  LEU B  77      15.965    .429  -9.876  1.00  0.00
ATOM   1078  CD1 LEU B  77      14.920   1.295 -10.567  1.00  0.00
ATOM   1079  CD2 LEU B  77      15.785  -1.038 -10.239  1.00  0.00
ATOM   1091  N   THR B  78      20.665    .081 -10.711  1.00  0.00
ATOM   1092  CA  THR B  78      21.846    .697 -11.080  1.00  0.00
ATOM   1093  C   THR B  78      21.849    .986 -12.500  1.00  0.00
ATOM   1094  O   THR B  78      21.538    .096 -13.341  1.00  0.00
ATOM   1095  CB  THR B  78      23.064   -.173 -10.719  1.00  0.00
ATOM   1096  OG1 THR B  78      23.130   -.342  -9.297  1.00  0.00
ATOM   1097  CG2 THR B  78      24.348    .479 -11.208  1.00  0.00
ATOM   1105  N   ILE B  79      22.168   2.386 -12.767  1.00  0.00
ATOM   1106  CA  ILE B  79      22.204   2.759 -14.109  1.00  0.00
ATOM   1107  C   ILE B  79      23.605   3.045 -14.692  1.00  0.00
ATOM   1108  O   ILE B  79      24.456   3.799 -14.185  1.00  0.00
ATOM   1109  CB  ILE B  79      21.302   3.994 -14.285  1.00  0.00
ATOM   1110  CG1 ILE B  79      19.971   3.793 -13.556  1.00  0.00
ATOM   1111  CG2 ILE B  79      21.067   4.274 -15.762  1.00  0.00
ATOM   1112  CD1 ILE B  79      19.164   2.624 -14.070  1.00  0.00
ATOM   1124  N   GLN B  80      23.948   2.312 -15.812  1.00  0.00
ATOM   1125  CA  GLN B  80      25.316   2.614 -16.229  1.00  0.00
ATOM   1126  C   GLN B  80      25.404   3.436 -17.558  1.00  0.00
ATOM   1127  O   GLN B  80      24.597   3.199 -18.467  1.00  0.00
ATOM   1128  CB  GLN B  80      26.096   1.305 -16.372  1.00  0.00
ATOM   1129  CG  GLN B  80      26.223    .510 -15.083  1.00  0.00
ATOM   1130  CD  GLN B  80      26.997   -.780 -15.272  1.00  0.00
ATOM   1131  OE1 GLN B  80      26.991  -1.371 -16.356  1.00  0.00
ATOM   1132  NE2 GLN B  80      27.668  -1.226 -14.217  1.00  0.00
ATOM   1141  N   GLY B  81      26.343   4.325 -17.688  1.00  0.00
ATOM   1142  CA  GLY B  81      26.732   5.145 -18.846  1.00  0.00
ATOM   1143  C   GLY B  81      25.773   6.262 -19.115  1.00  0.00
ATOM   1144  O   GLY B  81      25.488   6.641 -20.256  1.00  0.00
ATOM   1148  N   LEU B  82      25.268   6.761 -18.074  1.00  0.00
ATOM   1149  CA  LEU B  82      24.345   7.824 -18.024  1.00  0.00
ATOM   1150  C   LEU B  82      25.106   8.971 -18.690  1.00  0.00
ATOM   1151  O   LEU B  82      26.318   9.069 -18.529  1.00  0.00
ATOM   1152  CB  LEU B  82      23.933   8.152 -16.583  1.00  0.00
ATOM   1153  CG  LEU B  82      22.728   7.373 -16.042  1.00  0.00
ATOM   1154  CD1 LEU B  82      22.622   7.582 -14.538  1.00  0.00
ATOM   1155  CD2 LEU B  82      21.464   7.837 -16.749  1.00  0.00
ATOM   1167  N   ARG B  83      24.475   9.788 -19.384  1.00  0.00
ATOM   1168  CA  ARG B  83      25.014  10.944 -20.077  1.00  0.00
ATOM   1169  C   ARG B  83      24.489  12.118 -19.347  1.00  0.00
ATOM   1170  O   ARG B  83      23.534  11.919 -18.611  1.00  0.00
ATOM   1171  CB  ARG B  83      24.594  11.001 -21.539  1.00  0.00
ATOM   1172  CG  ARG B  83      25.109   9.857 -22.397  1.00  0.00
ATOM   1173  CD  ARG B  83      24.633   9.964 -23.800  1.00  0.00
ATOM   1174  NE  ARG B  83      23.194   9.778 -23.900  1.00  0.00
ATOM   1175  CZ  ARG B  83      22.471   9.990 -25.017  1.00  0.00
ATOM   1176  NH1 ARG B  83      23.065  10.393 -26.118  1.00  0.00
ATOM   1177  NH2 ARG B  83      21.165   9.791 -25.006  1.00  0.00
ATOM   1191  N   ALA B  84      25.114  13.296 -19.548  1.00  0.00
ATOM   1192  CA  ALA B  84      24.804  14.495 -18.838  1.00  0.00
ATOM   1193  C   ALA B  84      23.390  14.961 -18.975  1.00  0.00
ATOM   1194  O   ALA B  84      22.708  15.148 -17.916  1.00  0.00
ATOM   1195  CB  ALA B  84      25.845  15.709 -19.377  1.00  0.00
ATOM   1201  N   MET B  85      22.873  14.720 -20.076  1.00  0.00
ATOM   1202  CA  MET B  85      21.612  15.073 -20.538  1.00  0.00
ATOM   1203  C   MET B  85      20.527  14.194 -19.952  1.00  0.00
ATOM   1204  O   MET B  85      19.348  14.428 -20.169  1.00  0.00
ATOM   1205  CB  MET B  85      21.608  15.012 -22.065  1.00  0.00
ATOM   1206  CG  MET B  85      22.515  16.033 -22.738  1.00  0.00
ATOM   1207  SD  MET B  85      22.089  17.732 -22.307  1.00  0.00
ATOM   1208  CE  MET B  85      20.497  17.896 -23.111  1.00  0.00
ATOM   1218  N   ASP B  86      20.944  13.151 -19.201  1.00  0.00
ATOM   1219  CA  ASP B  86      20.048  12.155 -18.631  1.00  0.00
ATOM   1220  C   ASP B  86      19.560  12.521 -17.280  1.00  0.00
ATOM   1221  O   ASP B  86      18.795  11.765 -16.665  1.00  0.00
ATOM   1222  CB  ASP B  86      20.741  10.793 -18.549  1.00  0.00
ATOM   1223  CG  ASP B  86      21.015  10.184 -19.918  1.00  0.00
ATOM   1224  OD1 ASP B  86      20.383  10.590 -20.864  1.00  0.00
ATOM   1225  OD2 ASP B  86      21.854   9.320 -20.004  1.00  0.00
ATOM   1230  N   THR B  87      19.927  13.687 -16.898  1.00  0.00
ATOM   1231  CA  THR B  87      19.612  14.321 -15.676  1.00  0.00
ATOM   1232  C   THR B  87      18.118  14.469 -15.614  1.00  0.00
ATOM   1233  O   THR B  87      17.426  14.653 -16.608  1.00  0.00
ATOM   1234  CB  THR B  87      20.307  15.689 -15.547  1.00  0.00
ATOM   1235  OG1 THR B  87      20.047  16.239 -14.249  1.00  0.00
ATOM   1236  CG2 THR B  87      19.799  16.648 -16.612  1.00  0.00
ATOM   1244  N   GLY B  88      17.585  14.258 -14.375  1.00  0.00
ATOM   1245  CA  GLY B  88      16.168  14.351 -14.109  1.00  0.00
ATOM   1246  C   GLY B  88      15.275  13.628 -13.116  1.00  0.00
ATOM   1247  O   GLY B  88      15.638  13.089 -12.044  1.00  0.00
ATOM   1251  N   LEU B  89      13.988  13.799 -13.262  1.00  0.00
ATOM   1252  CA  LEU B  89      13.392  13.198 -12.117  1.00  0.00
ATOM   1253  C   LEU B  89      13.105  11.672 -12.277  1.00  0.00
ATOM   1254  O   LEU B  89      12.583  11.121 -13.252  1.00  0.00
ATOM   1255  CB  LEU B  89      12.093  13.951 -11.802  1.00  0.00
ATOM   1256  CG  LEU B  89      12.250  15.233 -10.976  1.00  0.00
ATOM   1257  CD1 LEU B  89      13.075  16.245 -11.760  1.00  0.00
ATOM   1258  CD2 LEU B  89      10.876  15.792 -10.638  1.00  0.00
ATOM   1270  N   TYR B  90      13.497  10.880 -11.330  1.00  0.00
ATOM   1271  CA  TYR B  90      13.144   9.508 -11.531  1.00  0.00
ATOM   1272  C   TYR B  90      12.108   9.090 -10.486  1.00  0.00
ATOM   1273  O   TYR B  90      11.915   9.384  -9.305  1.00  0.00
ATOM   1274  CB  TYR B  90      14.388   8.619 -11.465  1.00  0.00
ATOM   1275  CG  TYR B  90      15.336   8.808 -12.628  1.00  0.00
ATOM   1276  CD1 TYR B  90      16.035   9.998 -12.766  1.00  0.00
ATOM   1277  CD2 TYR B  90      15.507   7.792 -13.556  1.00  0.00
ATOM   1278  CE1 TYR B  90      16.901  10.171 -13.828  1.00  0.00
ATOM   1279  CE2 TYR B  90      16.373   7.965 -14.618  1.00  0.00
ATOM   1280  CZ  TYR B  90      17.068   9.149 -14.756  1.00  0.00
ATOM   1281  OH  TYR B  90      17.931   9.321 -15.814  1.00  0.00
ATOM   1291  N   ILE B  91      11.181   8.361 -10.995  1.00  0.00
ATOM   1292  CA  ILE B  91      10.157   7.869 -10.089  1.00  0.00
ATOM   1293  C   ILE B  91      10.168   6.286 -10.004  1.00  0.00
ATOM   1294  O   ILE B  91      10.643   5.526 -10.924  1.00  0.00
ATOM   1295  CB  ILE B  91       8.774   8.372 -10.541  1.00  0.00
ATOM   1296  CG1 ILE B  91       8.718   9.901 -10.487  1.00  0.00
ATOM   1297  CG2 ILE B  91       7.679   7.765  -9.678  1.00  0.00
ATOM   1298  CD1 ILE B  91       7.495  10.492 -11.149  1.00  0.00
ATOM   1310  N   CYS B  92       9.910   5.735  -8.918  1.00  0.00
ATOM   1311  CA  CYS B  92       9.844   4.314  -8.772  1.00  0.00
ATOM   1312  C   CYS B  92       8.442   3.782  -8.591  1.00  0.00
ATOM   1313  O   CYS B  92       7.652   4.326  -7.769  1.00  0.00
ATOM   1314  CB  CYS B  92      10.695   3.882  -7.577  1.00  0.00
ATOM   1315  SG  CYS B  92      11.086   2.116  -7.549  1.00  0.00
ATOM   1321  N   LYS B  93       8.147   2.615  -9.199  1.00  0.00
ATOM   1322  CA  LYS B  93       6.770   2.124  -9.025  1.00  0.00
ATOM   1323  C   LYS B  93       6.862    .604  -8.729  1.00  0.00
ATOM   1324  O   LYS B  93       7.393   -.292  -9.361  1.00  0.00
ATOM   1325  CB  LYS B  93       5.916   2.399 -10.263  1.00  0.00
ATOM   1326  CG  LYS B  93       4.482   1.897 -10.163  1.00  0.00
ATOM   1327  CD  LYS B  93       3.724   2.124 -11.463  1.00  0.00
ATOM   1328  CE  LYS B  93       2.291   1.621 -11.365  1.00  0.00
ATOM   1329  NZ  LYS B  93       1.561   1.768 -12.653  1.00  0.00
ATOM   1343  N   VAL B  94       5.992    .170  -7.751  1.00  0.00
ATOM   1344  CA  VAL B  94       5.935  -1.179  -7.578  1.00  0.00
ATOM   1345  C   VAL B  94       4.481  -1.815  -7.853  1.00  0.00
ATOM   1346  O   VAL B  94       3.454  -1.008  -7.478  1.00  0.00
ATOM   1347  CB  VAL B  94       6.409  -1.458  -6.139  1.00  0.00
ATOM   1348  CG1 VAL B  94       5.469   -.809  -5.133  1.00  0.00
ATOM   1349  CG2 VAL B  94       6.498  -2.958  -5.904  1.00  0.00
ATOM   1359  N   GLU B  95       4.498  -3.090  -8.431  1.00  0.00
ATOM   1360  CA  GLU B  95       3.252  -3.713  -8.602  1.00  0.00
ATOM   1361  C   GLU B  95       3.234  -5.144  -8.110  1.00  0.00
ATOM   1362  O   GLU B  95       4.185  -5.974  -8.191  1.00  0.00
ATOM   1363  CB  GLU B  95       2.862  -3.659 -10.081  1.00  0.00
ATOM   1364  CG  GLU B  95       2.596  -2.257 -10.610  1.00  0.00
ATOM   1365  CD  GLU B  95       2.164  -2.248 -12.050  1.00  0.00
ATOM   1366  OE1 GLU B  95       2.154  -3.293 -12.655  1.00  0.00
ATOM   1367  OE2 GLU B  95       1.843  -1.193 -12.546  1.00  0.00
ATOM   1374  N   LEU B  96       2.227  -5.542  -7.413  1.00  0.00
ATOM   1375  CA  LEU B  96       2.242  -6.930  -7.014  1.00  0.00
ATOM   1376  C   LEU B  96       1.276  -7.869  -7.984  1.00  0.00
ATOM   1377  O   LEU B  96        .195  -7.730  -8.606  1.00  0.00
ATOM   1378  CB  LEU B  96       1.806  -7.000  -5.545  1.00  0.00
ATOM   1379  CG  LEU B  96       2.731  -6.300  -4.542  1.00  0.00
ATOM   1380  CD1 LEU B  96       2.063  -6.262  -3.174  1.00  0.00
ATOM   1381  CD2 LEU B  96       4.062  -7.035  -4.480  1.00  0.00
ATOM   1393  N   MET B  97       1.674  -9.031  -8.096  1.00  0.00
ATOM   1394  CA  MET B  97        .860  -9.970  -9.025  1.00  0.00
ATOM   1395  C   MET B  97        .708 -11.334  -8.632  1.00  0.00
ATOM   1396  O   MET B  97       1.553 -12.236  -8.891  1.00  0.00
ATOM   1397  CB  MET B  97       1.455 -10.020 -10.431  1.00  0.00
ATOM   1398  CG  MET B  97       1.434  -8.691 -11.172  1.00  0.00
ATOM   1399  SD  MET B  97       2.302  -8.760 -12.751  1.00  0.00
ATOM   1400  CE  MET B  97       4.006  -8.768 -12.201  1.00  0.00
ATOM   1410  N   TYR B  98       -.091 -11.409  -8.092  1.00  0.00
ATOM   1411  CA  TYR B  98       -.640 -12.594  -7.655  1.00  0.00
ATOM   1412  C   TYR B  98      -2.018 -12.458  -7.154  1.00  0.00
ATOM   1413  O   TYR B  98      -2.934 -12.005  -7.911  1.00  0.00
ATOM   1414  CB  TYR B  98        .259 -13.197  -6.573  1.00  0.00
ATOM   1415  CG  TYR B  98        .865 -12.170  -5.642  1.00  0.00
ATOM   1416  CD1 TYR B  98        .049 -11.440  -4.789  1.00  0.00
ATOM   1417  CD2 TYR B  98       2.236 -11.959  -5.640  1.00  0.00
ATOM   1418  CE1 TYR B  98        .603 -10.502  -3.939  1.00  0.00
ATOM   1419  CE2 TYR B  98       2.789 -11.021  -4.790  1.00  0.00
ATOM   1420  CZ  TYR B  98       1.978 -10.295  -3.942  1.00  0.00
ATOM   1421  OH  TYR B  98       2.529  -9.361  -3.095  1.00  0.00
ATOM   1431  N   PRO B  99      -2.336 -13.007  -6.006  1.00  0.00
ATOM   1432  CA  PRO B  99      -3.573 -12.438  -5.923  1.00  0.00
ATOM   1433  C   PRO B  99      -3.087 -11.174  -6.371  1.00  0.00
ATOM   1434  O   PRO B  99      -2.005 -10.645  -6.198  1.00  0.00
ATOM   1435  CB  PRO B  99      -4.011 -12.482  -4.456  1.00  0.00
ATOM   1436  CG  PRO B  99      -3.360 -13.710  -3.917  1.00  0.00
ATOM   1437  CD  PRO B  99      -2.045 -13.788  -4.647  1.00  0.00
ATOM   1445  N   PRO B 100      -4.384 -10.604  -6.770  1.00  0.00
ATOM   1446  CA  PRO B 100      -4.909  -9.483  -7.726  1.00  0.00
ATOM   1447  C   PRO B 100      -4.204  -8.445  -7.243  1.00  0.00
ATOM   1448  O   PRO B 100      -4.152  -7.918  -6.131  1.00  0.00
ATOM   1449  CB  PRO B 100      -6.412  -9.290  -7.496  1.00  0.00
ATOM   1450  CG  PRO B 100      -6.953 -10.677  -7.436  1.00  0.00
ATOM   1451  CD  PRO B 100      -5.835 -11.490  -6.840  1.00  0.00
ATOM   1459  N   PRO B 101      -3.850  -8.041  -8.383  1.00  0.00
ATOM   1460  CA  PRO B 101      -2.873  -7.081  -8.461  1.00  0.00
ATOM   1461  C   PRO B 101      -3.089  -5.967  -7.719  1.00  0.00
ATOM   1462  O   PRO B 101      -4.127  -5.246  -7.721  1.00  0.00
ATOM   1463  CB  PRO B 101      -2.861  -6.717  -9.949  1.00  0.00
ATOM   1464  CG  PRO B 101      -3.040  -8.022 -10.646  1.00  0.00
ATOM   1465  CD  PRO B 101      -3.976  -8.797  -9.757  1.00  0.00
ATOM   1473  N   TYR B 102      -2.046  -5.609  -7.102  1.00  0.00
ATOM   1474  CA  TYR B 102      -2.383  -4.602  -6.321  1.00  0.00
ATOM   1475  C   TYR B 102      -1.519  -3.541  -6.927  1.00  0.00
ATOM   1476  O   TYR B 102       -.286  -3.468  -7.154  1.00  0.00
ATOM   1477  CB  TYR B 102      -2.104  -4.890  -4.844  1.00  0.00
ATOM   1478  CG  TYR B 102      -2.911  -6.040  -4.283  1.00  0.00
ATOM   1479  CD1 TYR B 102      -2.286  -7.239  -3.974  1.00  0.00
ATOM   1480  CD2 TYR B 102      -4.275  -5.896  -4.078  1.00  0.00
ATOM   1481  CE1 TYR B 102      -3.022  -8.290  -3.461  1.00  0.00
ATOM   1482  CE2 TYR B 102      -5.011  -6.946  -3.566  1.00  0.00
ATOM   1483  CZ  TYR B 102      -4.390  -8.139  -3.258  1.00  0.00
ATOM   1484  OH  TYR B 102      -5.123  -9.185  -2.748  1.00  0.00
ATOM   1494  N   TYR B 103      -2.039  -2.478  -6.713  1.00  0.00
ATOM   1495  CA  TYR B 103      -1.435  -1.395  -7.266  1.00  0.00
ATOM   1496  C   TYR B 103      -1.003   -.435  -6.413  1.00  0.00
ATOM   1497  O   TYR B 103      -1.682   -.304  -5.368  1.00  0.00
ATOM   1498  CB  TYR B 103      -2.374   -.730  -8.275  1.00  0.00
ATOM   1499  CG  TYR B 103      -2.745  -1.620  -9.442  1.00  0.00
ATOM   1500  CD1 TYR B 103      -3.870  -2.428  -9.368  1.00  0.00
ATOM   1501  CD2 TYR B 103      -1.960  -1.627 -10.585  1.00  0.00
ATOM   1502  CE1 TYR B 103      -4.208  -3.240 -10.433  1.00  0.00
ATOM   1503  CE2 TYR B 103      -2.298  -2.439 -11.650  1.00  0.00
ATOM   1504  CZ  TYR B 103      -3.417  -3.243 -11.576  1.00  0.00
ATOM   1505  OH  TYR B 103      -3.754  -4.052 -12.637  1.00  0.00
ATOM   1515  N   VAL B 104       -.110    .234  -6.927  1.00  0.00
ATOM   1516  CA  VAL B 104        .134   1.041  -6.066  1.00  0.00
ATOM   1517  C   VAL B 104        .222   2.543  -6.201  1.00  0.00
ATOM   1518  O   VAL B 104        .578   2.867  -7.262  1.00  0.00
ATOM   1519  CB  VAL B 104       1.461    .460  -5.544  1.00  0.00
ATOM   1520  CG1 VAL B 104       1.912   1.202  -4.295  1.00  0.00
ATOM   1521  CG2 VAL B 104       1.299  -1.025  -5.259  1.00  0.00
ATOM   1531  N   GLY B 105        .090   3.322  -5.284  1.00  0.00
ATOM   1532  CA  GLY B 105        .253   4.509  -6.016  1.00  0.00
ATOM   1533  C   GLY B 105       1.851   4.536  -6.033  1.00  0.00
ATOM   1534  O   GLY B 105       2.497   3.521  -6.115  1.00  0.00
ATOM   1538  N   MET B 106       2.340   5.698  -6.206  1.00  0.00
ATOM   1539  CA  MET B 106       3.555   6.384  -6.736  1.00  0.00
ATOM   1540  C   MET B 106       4.047   7.128  -5.553  1.00  0.00
ATOM   1541  O   MET B 106       3.311   7.531  -4.628  1.00  0.00
ATOM   1542  CB  MET B 106       3.266   7.318  -7.909  1.00  0.00
ATOM   1543  CG  MET B 106       2.452   6.688  -9.031  1.00  0.00
ATOM   1544  SD  MET B 106       3.285   5.277  -9.786  1.00  0.00
ATOM   1545  CE  MET B 106       4.654   6.091 -10.604  1.00  0.00
ATOM   1555  N   GLY B 107       5.281   7.247  -5.620  1.00  0.00
ATOM   1556  CA  GLY B 107       6.118   7.839  -4.715  1.00  0.00
ATOM   1557  C   GLY B 107       6.253   9.164  -5.337  1.00  0.00
ATOM   1558  O   GLY B 107       5.677   9.501  -6.345  1.00  0.00
ATOM   1562  N   ASN B 108       7.088   9.831  -4.723  1.00  0.00
ATOM   1563  CA  ASN B 108       7.707  11.071  -4.930  1.00  0.00
ATOM   1564  C   ASN B 108       8.856  10.693  -5.733  1.00  0.00
ATOM   1565  O   ASN B 108       9.364   9.570  -5.639  1.00  0.00
ATOM   1566  CB  ASN B 108       8.093  11.776  -3.642  1.00  0.00
ATOM   1567  CG  ASN B 108       6.898  12.205  -2.838  1.00  0.00
ATOM   1568  OD1 ASN B 108       5.940  12.771  -3.378  1.00  0.00
ATOM   1569  ND2 ASN B 108       6.934  11.947  -1.555  1.00  0.00
ATOM   1576  N   GLY B 109       9.316  11.621  -6.487  1.00  0.00
ATOM   1577  CA  GLY B 109      10.480  11.298  -7.245  1.00  0.00
ATOM   1578  C   GLY B 109      11.771  11.469  -6.521  1.00  0.00
ATOM   1579  O   GLY B 109      11.820  12.005  -5.418  1.00  0.00
ATOM   1583  N   THR B 110      12.811  11.160  -7.241  1.00  0.00
ATOM   1584  CA  THR B 110      14.159  11.510  -6.908  1.00  0.00
ATOM   1585  C   THR B 110      14.868  12.300  -8.074  1.00  0.00
ATOM   1586  O   THR B 110      14.620  12.381  -9.256  1.00  0.00
ATOM   1587  CB  THR B 110      14.952  10.238  -6.553  1.00  0.00
ATOM   1588  OG1 THR B 110      14.418   9.658  -5.356  1.00  0.00
ATOM   1589  CG2 THR B 110      16.421  10.568  -6.340  1.00  0.00
ATOM   1597  N   GLN B 111      15.797  13.156  -7.721  1.00  0.00
ATOM   1598  CA  GLN B 111      16.373  13.848  -8.811  1.00  0.00
ATOM   1599  C   GLN B 111      17.681  13.349  -9.140  1.00  0.00
ATOM   1600  O   GLN B 111      18.290  13.382  -8.149  1.00  0.00
ATOM   1601  CB  GLN B 111      16.468  15.347  -8.516  1.00  0.00
ATOM   1602  CG  GLN B 111      15.125  16.030  -8.323  1.00  0.00
ATOM   1603  CD  GLN B 111      15.266  17.513  -8.034  1.00  0.00
ATOM   1604  OE1 GLN B 111      16.282  17.960  -7.494  1.00  0.00
ATOM   1605  NE2 GLN B 111      14.245  18.284  -8.391  1.00  0.00
ATOM   1614  N   ILE B 112      18.021  12.997 -10.382  1.00  0.00
ATOM   1615  CA  ILE B 112      19.365  12.499 -10.590  1.00  0.00
ATOM   1616  C   ILE B 112      20.145  13.520 -11.446  1.00  0.00
ATOM   1617  O   ILE B 112      19.794  14.182 -12.434  1.00  0.00
ATOM   1618  CB  ILE B 112      19.347  11.121 -11.276  1.00  0.00
ATOM   1619  CG1 ILE B 112      18.705  10.077 -10.359  1.00  0.00
ATOM   1620  CG2 ILE B 112      20.757  10.700 -11.661  1.00  0.00
ATOM   1621  CD1 ILE B 112      18.655   8.688 -10.956  1.00  0.00
ATOM   1633  N   TYR B 113      21.339  13.832 -10.916  1.00  0.00
ATOM   1634  CA  TYR B 113      22.068  14.863 -11.603  1.00  0.00
ATOM   1635  C   TYR B 113      23.210  14.343 -12.138  1.00  0.00
ATOM   1636  O   TYR B 113      23.833  13.967 -11.186  1.00  0.00
ATOM   1637  CB  TYR B 113      22.448  16.033 -10.694  1.00  0.00
ATOM   1638  CG  TYR B 113      21.268  16.874 -10.256  1.00  0.00
ATOM   1639  CD1 TYR B 113      20.491  16.470  -9.180  1.00  0.00
ATOM   1640  CD2 TYR B 113      20.965  18.047 -10.930  1.00  0.00
ATOM   1641  CE1 TYR B 113      19.414  17.238  -8.780  1.00  0.00
ATOM   1642  CE2 TYR B 113      19.888  18.814 -10.530  1.00  0.00
ATOM   1643  CZ  TYR B 113      19.114  18.413  -9.460  1.00  0.00
ATOM   1644  OH  TYR B 113      18.042  19.177  -9.062  1.00  0.00
ATOM   1654  N   VAL B 114      23.487  14.431 -13.378  1.00  0.00
ATOM   1655  CA  VAL B 114      24.681  13.853 -13.921  1.00  0.00
ATOM   1656  C   VAL B 114      25.639  14.953 -14.237  1.00  0.00
ATOM   1657  O   VAL B 114      25.260  15.920 -14.835  1.00  0.00
ATOM   1658  CB  VAL B 114      24.375  13.041 -15.193  1.00  0.00
ATOM   1659  CG1 VAL B 114      25.637  12.368 -15.712  1.00  0.00
ATOM   1660  CG2 VAL B 114      23.294  12.010 -14.903  1.00  0.00
ATOM   1670  N   ILE B 115      26.886  14.754 -13.683  1.00  0.00
ATOM   1671  CA  ILE B 115      27.887  15.852 -13.870  1.00  0.00
ATOM   1672  C   ILE B 115      29.104  15.506 -14.634  1.00  0.00
ATOM   1673  O   ILE B 115      29.778  14.528 -14.341  1.00  0.00
ATOM   1674  CB  ILE B 115      28.359  16.401 -12.511  1.00  0.00
ATOM   1675  CG1 ILE B 115      27.176  16.979 -11.729  1.00  0.00
ATOM   1676  CG2 ILE B 115      29.437  17.455 -12.708  1.00  0.00
ATOM   1677  CD1 ILE B 115      27.503  17.327 -10.295  1.00  0.00
ATOM   1689  N   ASP B 116      29.358  16.328 -15.614  1.00  0.00
ATOM   1690  CA  ASP B 116      30.552  16.063 -16.271  1.00  0.00
ATOM   1691  C   ASP B 116      31.678  16.570 -15.395  1.00  0.00
ATOM   1692  O   ASP B 116      31.575  17.669 -14.864  1.00  0.00
ATOM   1693  CB  ASP B 116      30.568  16.730 -17.649  1.00  0.00
ATOM   1694  CG  ASP B 116      29.702  16.004 -18.669  1.00  0.00
ATOM   1695  OD1 ASP B 116      29.313  14.891 -18.404  1.00  0.00
ATOM   1696  OD2 ASP B 116      29.437  16.569 -19.703  1.00  0.00
ATOM   1701  N   PRO B 117      32.749  15.870 -15.233  1.00  0.00
ATOM   1702  CA  PRO B 117      33.900  16.318 -14.422  1.00  0.00
ATOM   1703  C   PRO B 117      34.480  17.386 -15.128  1.00  0.00
ATOM   1704  O   PRO B 117      34.480  17.368 -16.358  1.00  0.00
ATOM   1705  CB  PRO B 117      34.855  15.123 -14.344  1.00  0.00
ATOM   1706  CG  PRO B 117      34.538  14.322 -15.561  1.00  0.00
ATOM   1707  CD  PRO B 117      33.053  14.486 -15.741  1.00  0.00
ATOM   1715  N   GLU B 118      35.004  18.217 -14.440  1.00  0.00
ATOM   1716  CA  GLU B 118      35.513  19.235 -15.176  1.00  0.00
ATOM   1717  C   GLU B 118      36.672  18.596 -15.786  1.00  0.00
ATOM   1718  O   GLU B 118      37.274  17.658 -15.247  1.00  0.00
ATOM   1719  CB  GLU B 118      35.885  20.450 -14.323  1.00  0.00
ATOM   1720  CG  GLU B 118      34.699  21.153 -13.679  1.00  0.00
ATOM   1721  CD  GLU B 118      35.100  22.362 -12.879  1.00  0.00
ATOM   1722  OE1 GLU B 118      36.275  22.617 -12.771  1.00  0.00
ATOM   1723  OE2 GLU B 118      34.229  23.031 -12.375  1.00  0.00
ATOM   1730  N   PRO B 119      36.981  19.115 -16.974  1.00  0.00
ATOM   1731  CA  PRO B 119      38.030  18.606 -17.762  1.00  0.00
ATOM   1732  C   PRO B 119      39.230  19.129 -17.057  1.00  0.00
ATOM   1733  O   PRO B 119      40.198  19.338 -17.729  1.00  0.00
ATOM   1734  OXT PRO B 119      39.195  19.319 -15.873  1.00  0.00
ATOM   1735  CB  PRO B 119      37.822  19.218 -19.151  1.00  0.00
ATOM   1736  CG  PRO B 119      37.102  20.495 -18.883  1.00  0.00
ATOM   1737  CD  PRO B 119      36.228  20.191 -17.695  1.00  0.00
ATOM      1  N   GLN A   1     -16.632  10.808 -18.539  1.00  0.00
ATOM      2  CA  GLN A   1     -15.201  10.787 -18.746  1.00  0.00
ATOM      3  C   GLN A   1     -14.844  10.452 -20.191  1.00  0.00
ATOM      4  O   GLN A   1     -15.141  11.231 -21.098  1.00  0.00
ATOM      5  CB  GLN A   1     -14.541   9.829 -17.762  1.00  0.00
ATOM      6  CG  GLN A   1     -14.638  10.267 -16.293  1.00  0.00
ATOM      7  CD  GLN A   1     -13.843  11.534 -16.026  1.00  0.00
ATOM      8  OE1 GLN A   1     -12.731  11.703 -16.534  1.00  0.00
ATOM      9  NE2 GLN A   1     -14.409  12.430 -15.232  1.00  0.00
ATOM     20  N   VAL A   2     -14.183   9.320 -20.417  1.00  0.00
ATOM     21  CA  VAL A   2     -13.740   9.002 -21.770  1.00  0.00
ATOM     22  C   VAL A   2     -14.173   7.626 -22.268  1.00  0.00
ATOM     23  O   VAL A   2     -14.087   6.622 -21.558  1.00  0.00
ATOM     24  CB  VAL A   2     -12.193   9.142 -21.829  1.00  0.00
ATOM     25  CG1 VAL A   2     -11.511   8.150 -20.873  1.00  0.00
ATOM     26  CG2 VAL A   2     -11.688   8.957 -23.239  1.00  0.00
ATOM     36  N   GLN A   3     -14.637   7.598 -23.508  1.00  0.00
ATOM     37  CA  GLN A   3     -15.014   6.370 -24.191  1.00  0.00
ATOM     38  C   GLN A   3     -13.878   5.880 -25.074  1.00  0.00
ATOM     39  O   GLN A   3     -13.309   6.635 -25.866  1.00  0.00
ATOM     40  CB  GLN A   3     -16.277   6.559 -25.040  1.00  0.00
ATOM     41  CG  GLN A   3     -16.704   5.305 -25.874  1.00  0.00
ATOM     42  CD  GLN A   3     -17.234   4.142 -25.022  1.00  0.00
ATOM     43  OE1 GLN A   3     -18.181   4.335 -24.255  1.00  0.00
ATOM     44  NE2 GLN A   3     -16.644   2.941 -25.148  1.00  0.00
ATOM     53  N   LEU A   4     -13.525   4.613 -24.948  1.00  0.00
ATOM     54  CA  LEU A   4     -12.475   4.071 -25.800  1.00  0.00
ATOM     55  C   LEU A   4     -13.065   3.183 -26.914  1.00  0.00
ATOM     56  O   LEU A   4     -14.027   2.437 -26.685  1.00  0.00
ATOM     57  CB  LEU A   4     -11.502   3.306 -24.898  1.00  0.00
ATOM     58  CG  LEU A   4     -10.863   4.138 -23.717  1.00  0.00
ATOM     59  CD1 LEU A   4      -9.995   3.224 -22.873  1.00  0.00
ATOM     60  CD2 LEU A   4     -10.050   5.303 -24.264  1.00  0.00
ATOM     72  N   GLN A   5     -12.483   3.274 -28.124  1.00  0.00
ATOM     73  CA  GLN A   5     -12.911   2.470 -29.284  1.00  0.00
ATOM     74  C   GLN A   5     -11.746   1.804 -30.015  1.00  0.00
ATOM     75  O   GLN A   5     -10.815   2.474 -30.460  1.00  0.00
ATOM     76  CB  GLN A   5     -13.669   3.338 -30.300  1.00  0.00
ATOM     77  CG  GLN A   5     -15.009   3.919 -29.839  1.00  0.00
ATOM     78  CD  GLN A   5     -16.105   2.861 -29.724  1.00  0.00
ATOM     79  OE1 GLN A   5     -16.013   1.775 -30.311  1.00  0.00
ATOM     80  NE2 GLN A   5     -17.163   3.191 -28.996  1.00  0.00
ATOM     89  N   GLU A   6     -11.823   0.484 -30.167  1.00  0.00
ATOM     90  CA  GLU A   6     -10.749  -0.311 -30.783  1.00  0.00
ATOM     91  C   GLU A   6     -10.969  -0.830 -32.214  1.00  0.00
ATOM     92  O   GLU A   6     -12.093  -1.139 -32.620  1.00  0.00
ATOM     93  CB  GLU A   6     -10.500  -1.506 -29.892  1.00  0.00
ATOM     94  CG  GLU A   6     -10.060  -1.115 -28.536  1.00  0.00
ATOM     95  CD  GLU A   6      -9.866  -2.243 -27.698  1.00  0.00
ATOM     96  OE1 GLU A   6      -9.269  -3.167 -28.138  1.00  0.00
ATOM     97  OE2 GLU A   6     -10.347  -2.228 -26.584  1.00  0.00
ATOM    104  N   SER A   7      -9.853  -1.014 -32.936  1.00  0.00
ATOM    105  CA  SER A   7      -9.831  -1.616 -34.273  1.00  0.00
ATOM    106  C   SER A   7      -8.456  -2.231 -34.622  1.00  0.00
ATOM    107  O   SER A   7      -7.466  -2.032 -33.907  1.00  0.00
ATOM    108  CB  SER A   7     -10.211  -0.582 -35.324  1.00  0.00
ATOM    109  OG  SER A   7      -9.225   0.410 -35.461  1.00  0.00
ATOM    115  N   GLY A   8      -8.395  -2.991 -35.733  1.00  0.00
ATOM    116  CA  GLY A   8      -7.121  -3.567 -36.207  1.00  0.00
ATOM    117  C   GLY A   8      -6.849  -5.038 -35.838  1.00  0.00
ATOM    118  O   GLY A   8      -5.749  -5.546 -36.058  1.00  0.00
ATOM    122  N   GLY A   9      -7.842  -5.754 -35.330  1.00  0.00
ATOM    123  CA  GLY A   9      -7.621  -7.158 -34.985  1.00  0.00
ATOM    124  C   GLY A   9      -7.715  -8.013 -36.251  1.00  0.00
ATOM    125  O   GLY A   9      -7.655  -7.492 -37.370  1.00  0.00
ATOM    129  N   GLY A  10      -7.857  -9.327 -36.095  1.00  0.00
ATOM    130  CA  GLY A  10      -7.895 -10.209 -37.258  1.00  0.00
ATOM    131  C   GLY A  10      -6.959 -11.404 -37.142  1.00  0.00
ATOM    132  O   GLY A  10      -6.255 -11.567 -36.139  1.00  0.00
ATOM    136  N   LEU A  11      -6.965 -12.233 -38.191  1.00  0.00
ATOM    137  CA  LEU A  11      -6.145 -13.435 -38.272  1.00  0.00
ATOM    138  C   LEU A  11      -4.842 -13.169 -39.018  1.00  0.00
ATOM    139  O   LEU A  11      -4.846 -12.681 -40.151  1.00  0.00
ATOM    140  CB  LEU A  11      -6.925 -14.559 -38.974  1.00  0.00
ATOM    141  CG  LEU A  11      -6.168 -15.900 -39.226  1.00  0.00
ATOM    142  CD1 LEU A  11      -5.815 -16.562 -37.912  1.00  0.00
ATOM    143  CD2 LEU A  11      -7.056 -16.819 -40.055  1.00  0.00
ATOM    155  N   VAL A  12      -3.736 -13.502 -38.371  1.00  0.00
ATOM    156  CA  VAL A  12      -2.396 -13.320 -38.912  1.00  0.00
ATOM    157  C   VAL A  12      -1.628 -14.628 -38.801  1.00  0.00
ATOM    158  O   VAL A  12      -1.872 -15.412 -37.884  1.00  0.00
ATOM    159  CB  VAL A  12      -1.692 -12.176 -38.156  1.00  0.00
ATOM    160  CG1 VAL A  12      -1.499 -12.558 -36.737  1.00  0.00
ATOM    161  CG2 VAL A  12      -0.346 -11.779 -38.791  1.00  0.00
ATOM    171  N   GLN A  13      -0.699 -14.860 -39.715  1.00  0.00
ATOM    172  CA  GLN A  13       0.107 -16.062 -39.614  1.00  0.00
ATOM    173  C   GLN A  13       1.250 -15.790 -38.645  1.00  0.00
ATOM    174  O   GLN A  13       1.802 -14.686 -38.617  1.00  0.00
ATOM    175  CB  GLN A  13       0.664 -16.436 -40.985  1.00  0.00
ATOM    176  CG  GLN A  13      -0.400 -16.667 -42.051  1.00  0.00
ATOM    177  CD  GLN A  13      -1.326 -17.799 -41.724  1.00  0.00
ATOM    178  OE1 GLN A  13      -0.890 -18.917 -41.453  1.00  0.00
ATOM    179  NE2 GLN A  13      -2.625 -17.520 -41.749  1.00  0.00
ATOM    188  N   ALA A  14       1.635 -16.799 -37.882  1.00  0.00
ATOM    189  CA  ALA A  14       2.723 -16.650 -36.936  1.00  0.00
ATOM    190  C   ALA A  14       3.975 -16.200 -37.650  1.00  0.00
ATOM    191  O   ALA A  14       4.306 -16.654 -38.748  1.00  0.00
ATOM    192  CB  ALA A  14       2.973 -17.945 -36.191  1.00  0.00
ATOM    198  N   GLY A  15       4.675 -15.296 -36.986  1.00  0.00
ATOM    199  CA  GLY A  15       5.898 -14.680 -37.448  1.00  0.00
ATOM    200  C   GLY A  15       5.601 -13.343 -38.120  1.00  0.00
ATOM    201  O   GLY A  15       6.512 -12.544 -38.348  1.00  0.00
ATOM    205  N   GLY A  16       4.324 -13.078 -38.407  1.00  0.00
ATOM    206  CA  GLY A  16       3.915 -11.842 -39.047  1.00  0.00
ATOM    207  C   GLY A  16       3.606 -10.756 -38.031  1.00  0.00
ATOM    208  O   GLY A  16       3.986 -10.841 -36.852  1.00  0.00
ATOM    212  N   SER A  17       2.895  -9.727 -38.477  1.00  0.00
ATOM    213  CA  SER A  17       2.602  -8.622 -37.587  1.00  0.00
ATOM    214  C   SER A  17       1.249  -7.992 -37.839  1.00  0.00
ATOM    215  O   SER A  17       0.689  -8.065 -38.938  1.00  0.00
ATOM    216  CB  SER A  17       3.662  -7.555 -37.744  1.00  0.00
ATOM    217  OG  SER A  17       3.634  -6.999 -39.031  1.00  0.00
ATOM    223  N   LEU A  18       0.733  -7.378 -36.780  1.00  0.00
ATOM    224  CA  LEU A  18      -0.508  -6.608 -36.793  1.00  0.00
ATOM    225  C   LEU A  18      -0.349  -5.304 -36.032  1.00  0.00
ATOM    226  O   LEU A  18       0.487  -5.203 -35.136  1.00  0.00
ATOM    227  CB  LEU A  18      -1.673  -7.388 -36.182  1.00  0.00
ATOM    228  CG  LEU A  18      -2.153  -8.671 -36.874  1.00  0.00
ATOM    229  CD1 LEU A  18      -3.124  -9.368 -35.942  1.00  0.00
ATOM    230  CD2 LEU A  18      -2.841  -8.345 -38.193  1.00  0.00
ATOM    242  N   ARG A  19      -1.140  -4.300 -36.381  1.00  0.00
ATOM    243  CA  ARG A  19      -1.120  -3.057 -35.623  1.00  0.00
ATOM    244  C   ARG A  19      -2.511  -2.748 -35.100  1.00  0.00
ATOM    245  O   ARG A  19      -3.451  -2.607 -35.883  1.00  0.00
ATOM    246  CB  ARG A  19      -0.650  -1.894 -36.480  1.00  0.00
ATOM    247  CG  ARG A  19      -0.600  -0.544 -35.758  1.00  0.00
ATOM    248  CD  ARG A  19      -0.152   0.532 -36.656  1.00  0.00
ATOM    249  NE  ARG A  19       1.229   0.350 -37.056  1.00  0.00
ATOM    250  CZ  ARG A  19       1.869   1.017 -38.025  1.00  0.00
ATOM    251  NH1 ARG A  19       1.274   1.955 -38.741  1.00  0.00
ATOM    252  NH2 ARG A  19       3.121   0.692 -38.232  1.00  0.00
ATOM    266  N   LEU A  20      -2.641  -2.616 -33.786  1.00  0.00
ATOM    267  CA  LEU A  20      -3.950  -2.325 -33.220  1.00  0.00
ATOM    268  C   LEU A  20      -4.029  -0.842 -32.982  1.00  0.00
ATOM    269  O   LEU A  20      -3.010  -0.183 -32.745  1.00  0.00
ATOM    270  CB  LEU A  20      -4.221  -3.041 -31.888  1.00  0.00
ATOM    271  CG  LEU A  20      -4.065  -4.558 -31.858  1.00  0.00
ATOM    272  CD1 LEU A  20      -4.411  -5.056 -30.462  1.00  0.00
ATOM    273  CD2 LEU A  20      -4.921  -5.219 -32.923  1.00  0.00
ATOM    285  N   SER A  21      -5.241  -0.333 -32.953  1.00  0.00
ATOM    286  CA  SER A  21      -5.485   1.072 -32.690  1.00  0.00
ATOM    287  C   SER A  21      -6.674   1.300 -31.789  1.00  0.00
ATOM    288  O   SER A  21      -7.695   0.608 -31.865  1.00  0.00
ATOM    289  CB  SER A  21      -5.705   1.813 -33.988  1.00  0.00
ATOM    290  OG  SER A  21      -6.102   3.125 -33.727  1.00  0.00
ATOM    296  N   CYS A  22      -6.531   2.269 -30.898  1.00  0.00
ATOM    297  CA  CYS A  22      -7.614   2.669 -30.019  1.00  0.00
ATOM    298  C   CYS A  22      -7.759   4.178 -29.909  1.00  0.00
ATOM    299  O   CYS A  22      -6.813   4.900 -29.589  1.00  0.00
ATOM    300  CB  CYS A  22      -7.410   2.083 -28.640  1.00  0.00
ATOM    301  SG  CYS A  22      -8.631   2.572 -27.436  1.00  0.00
ATOM    306  N   ALA A  23      -8.960   4.648 -30.194  1.00  0.00
ATOM    307  CA  ALA A  23      -9.233   6.068 -30.160  1.00  0.00
ATOM    308  C   ALA A  23     -10.002   6.436 -28.915  1.00  0.00
ATOM    309  O   ALA A  23     -10.854   5.684 -28.433  1.00  0.00
ATOM    310  CB  ALA A  23     -10.005   6.485 -31.394  1.00  0.00
ATOM    316  N   ALA A  24      -9.717   7.616 -28.397  1.00  0.00
ATOM    317  CA  ALA A  24     -10.431   8.113 -27.246  1.00  0.00
ATOM    318  C   ALA A  24     -11.403   9.208 -27.637  1.00  0.00
ATOM    319  O   ALA A  24     -11.080  10.082 -28.445  1.00  0.00
ATOM    320  CB  ALA A  24      -9.432   8.640 -26.230  1.00  0.00
ATOM    326  N   SER A  25     -12.563   9.197 -26.992  1.00  0.00
ATOM    327  CA  SER A  25     -13.565  10.237 -27.158  1.00  0.00
ATOM    328  C   SER A  25     -13.993  10.762 -25.802  1.00  0.00
ATOM    329  O   SER A  25     -14.563  10.056 -24.963  1.00  0.00
ATOM    330  CB  SER A  25     -14.760   9.714 -27.925  1.00  0.00
ATOM    331  OG  SER A  25     -15.758  10.697 -28.026  1.00  0.00
ATOM    337  N   GLY A  26     -13.662  12.004 -25.565  1.00  0.00
ATOM    338  CA  GLY A  26     -13.893  12.647 -24.296  1.00  0.00
ATOM    339  C   GLY A  26     -12.758  13.607 -24.203  1.00  0.00
ATOM    340  O   GLY A  26     -11.969  13.701 -25.150  1.00  0.00
ATOM    344  N   ASN A  27     -12.651  14.324 -23.116  1.00  0.00
ATOM    345  CA  ASN A  27     -11.598  15.298 -23.065  1.00  0.00
ATOM    346  C   ASN A  27     -10.347  14.797 -22.394  1.00  0.00
ATOM    347  O   ASN A  27     -10.399  14.017 -21.448  1.00  0.00
ATOM    348  CB  ASN A  27     -12.108  16.556 -22.396  1.00  0.00
ATOM    349  CG  ASN A  27     -13.191  17.215 -23.188  1.00  0.00
ATOM    350  OD1 ASN A  27     -13.125  17.292 -24.422  1.00  0.00
ATOM    351  ND2 ASN A  27     -14.196  17.696 -22.507  1.00  0.00
ATOM    358  N   ILE A  28      -9.253  15.339 -22.878  1.00  0.00
ATOM    359  CA  ILE A  28      -7.892  15.251 -22.390  1.00  0.00
ATOM    360  C   ILE A  28      -7.235  13.869 -22.498  1.00  0.00
ATOM    361  O   ILE A  28      -7.048  13.167 -21.507  1.00  0.00
ATOM    362  CB  ILE A  28      -7.836  15.771 -20.929  1.00  0.00
ATOM    363  CG1 ILE A  28      -8.459  17.221 -20.802  1.00  0.00
ATOM    364  CG2 ILE A  28      -6.418  15.844 -20.461  1.00  0.00
ATOM    365  CD1 ILE A  28      -7.825  18.337 -21.637  1.00  0.00
ATOM    377  N   SER A  29      -6.781  13.518 -23.691  1.00  0.00
ATOM    378  CA  SER A  29      -6.047  12.278 -23.832  1.00  0.00
ATOM    379  C   SER A  29      -4.605  12.517 -23.379  1.00  0.00
ATOM    380  O   SER A  29      -3.944  11.630 -22.839  1.00  0.00
ATOM    381  CB  SER A  29      -6.118  11.839 -25.273  1.00  0.00
ATOM    382  OG  SER A  29      -5.432  12.746 -26.083  1.00  0.00
ATOM    388  N   GLN A  30      -4.156  13.765 -23.469  1.00  0.00
ATOM    389  CA  GLN A  30      -2.795  14.168 -23.127  1.00  0.00
ATOM    390  C   GLN A  30      -2.456  14.117 -21.641  1.00  0.00
ATOM    391  O   GLN A  30      -1.302  14.314 -21.271  1.00  0.00
ATOM    392  CB  GLN A  30      -2.492  15.573 -23.663  1.00  0.00
ATOM    393  CG  GLN A  30      -3.270  16.718 -22.999  1.00  0.00
ATOM    394  CD  GLN A  30      -4.577  16.981 -23.696  1.00  0.00
ATOM    395  OE1 GLN A  30      -5.195  16.064 -24.250  1.00  0.00
ATOM    396  NE2 GLN A  30      -5.012  18.226 -23.686  1.00  0.00
ATOM    405  N   ARG A  31      -3.445  13.916 -20.780  1.00  0.00
ATOM    406  CA  ARG A  31      -3.144  13.861 -19.358  1.00  0.00
ATOM    407  C   ARG A  31      -3.448  12.473 -18.827  1.00  0.00
ATOM    408  O   ARG A  31      -3.356  12.233 -17.624  1.00  0.00
ATOM    409  CB  ARG A  31      -3.931  14.899 -18.571  1.00  0.00
ATOM    410  CG  ARG A  31      -3.507  15.167 -17.122  1.00  0.00
ATOM    411  CD  ARG A  31      -4.377  16.209 -16.496  1.00  0.00
ATOM    412  NE  ARG A  31      -4.299  17.500 -17.190  1.00  0.00
ATOM    413  CZ  ARG A  31      -3.344  18.441 -17.010  1.00  0.00
ATOM    414  NH1 ARG A  31      -2.358  18.252 -16.154  1.00  0.00
ATOM    415  NH2 ARG A  31      -3.406  19.565 -17.705  1.00  0.00
ATOM    429  N   ASN A  32      -3.808  11.544 -19.706  1.00  0.00
ATOM    430  CA  ASN A  32      -4.099  10.195 -19.256  1.00  0.00
ATOM    431  C   ASN A  32      -2.982   9.233 -19.605  1.00  0.00
ATOM    432  O   ASN A  32      -2.249   9.406 -20.583  1.00  0.00
ATOM    433  CB  ASN A  32      -5.429   9.685 -19.787  1.00  0.00
ATOM    434  CG  ASN A  32      -6.615  10.395 -19.181  1.00  0.00
ATOM    435  OD1 ASN A  32      -6.625  10.774 -17.998  1.00  0.00
ATOM    436  ND2 ASN A  32      -7.642  10.568 -19.973  1.00  0.00
ATOM    443  N   TRP A  33      -2.878   8.208 -18.789  1.00  0.00
ATOM    444  CA  TRP A  33      -1.983   7.085 -18.982  1.00  0.00
ATOM    445  C   TRP A  33      -2.769   6.032 -19.786  1.00  0.00
ATOM    446  O   TRP A  33      -3.913   5.719 -19.445  1.00  0.00
ATOM    447  CB  TRP A  33      -1.509   6.654 -17.586  1.00  0.00
ATOM    448  CG  TRP A  33      -0.666   5.445 -17.454  1.00  0.00
ATOM    449  CD1 TRP A  33      -1.128   4.292 -17.008  1.00  0.00
ATOM    450  CD2 TRP A  33       0.756   5.222 -17.693  1.00  0.00
ATOM    451  NE1 TRP A  33      -0.145   3.382 -16.959  1.00  0.00
ATOM    452  CE2 TRP A  33       0.999   3.911 -17.376  1.00  0.00
ATOM    453  CE3 TRP A  33       1.792   6.000 -18.121  1.00  0.00
ATOM    454  CZ2 TRP A  33       2.252   3.329 -17.487  1.00  0.00
ATOM    455  CZ3 TRP A  33       3.068   5.408 -18.253  1.00  0.00
ATOM    456  CH2 TRP A  33       3.279   4.112 -17.947  1.00  0.00
ATOM    467  N   MET A  34      -2.197   5.541 -20.887  1.00  0.00
ATOM    468  CA  MET A  34      -2.884   4.569 -21.749  1.00  0.00
ATOM    469  C   MET A  34      -2.205   3.222 -21.774  1.00  0.00
ATOM    470  O   MET A  34      -1.001   3.122 -21.548  1.00  0.00
ATOM    471  CB  MET A  34      -2.954   5.056 -23.199  1.00  0.00
ATOM    472  CG  MET A  34      -3.675   6.357 -23.445  1.00  0.00
ATOM    473  SD  MET A  34      -5.420   6.285 -23.096  1.00  0.00
ATOM    474  CE  MET A  34      -6.095   5.177 -24.353  1.00  0.00
ATOM    484  N   GLY A  35      -2.945   2.184 -22.136  1.00  0.00
ATOM    485  CA  GLY A  35      -2.288   0.904 -22.321  1.00  0.00
ATOM    486  C   GLY A  35      -3.168  -0.189 -22.881  1.00  0.00
ATOM    487  O   GLY A  35      -4.370  -0.011 -23.113  1.00  0.00
ATOM    491  N   TRP A  36      -2.531  -1.328 -23.117  1.00  0.00
ATOM    492  CA  TRP A  36      -3.178  -2.496 -23.664  1.00  0.00
ATOM    493  C   TRP A  36      -3.024  -3.689 -22.746  1.00  0.00
ATOM    494  O   TRP A  36      -1.956  -3.932 -22.161  1.00  0.00
ATOM    495  CB  TRP A  36      -2.625  -2.847 -25.044  1.00  0.00
ATOM    496  CG  TRP A  36      -2.964  -1.846 -26.117  1.00  0.00
ATOM    497  CD1 TRP A  36      -2.258  -0.744 -26.426  1.00  0.00
ATOM    498  CD2 TRP A  36      -4.076  -1.873 -27.042  1.00  0.00
ATOM    499  NE1 TRP A  36      -2.835  -0.083 -27.467  1.00  0.00
ATOM    500  CE2 TRP A  36      -3.945  -0.750 -27.861  1.00  0.00
ATOM    501  CE3 TRP A  36      -5.147  -2.744 -27.240  1.00  0.00
ATOM    502  CZ2 TRP A  36      -4.835  -0.468 -28.870  1.00  0.00
ATOM    503  CZ3 TRP A  36      -6.048  -2.465 -28.250  1.00  0.00
ATOM    504  CH2 TRP A  36      -5.899  -1.357 -29.047  1.00  0.00
ATOM    515  N   TYR A  37      -4.097  -4.450 -22.699  1.00  0.00
ATOM    516  CA  TYR A  37      -4.255  -5.676 -21.945  1.00  0.00
ATOM    517  C   TYR A  37      -4.786  -6.752 -22.866  1.00  0.00
ATOM    518  O   TYR A  37      -5.328  -6.444 -23.924  1.00  0.00
ATOM    519  CB  TYR A  37      -5.204  -5.424 -20.772  1.00  0.00
ATOM    520  CG  TYR A  37      -4.640  -4.436 -19.762  1.00  0.00
ATOM    521  CD1 TYR A  37      -4.718  -3.044 -19.956  1.00  0.00
ATOM    522  CD2 TYR A  37      -4.037  -4.932 -18.635  1.00  0.00
ATOM    523  CE1 TYR A  37      -4.154  -2.201 -19.023  1.00  0.00
ATOM    524  CE2 TYR A  37      -3.487  -4.094 -17.725  1.00  0.00
ATOM    525  CZ  TYR A  37      -3.531  -2.748 -17.912  1.00  0.00
ATOM    526  OH  TYR A  37      -2.921  -1.953 -17.005  1.00  0.00
ATOM    536  N   ARG A  38      -4.626  -8.011 -22.507  1.00  0.00
ATOM    537  CA  ARG A  38      -5.220  -9.044 -23.341  1.00  0.00
ATOM    538  C   ARG A  38      -5.916 -10.128 -22.533  1.00  0.00
ATOM    539  O   ARG A  38      -5.533 -10.431 -21.401  1.00  0.00
ATOM    540  CB  ARG A  38      -4.179  -9.645 -24.256  1.00  0.00
ATOM    541  CG  ARG A  38      -3.092 -10.418 -23.582  1.00  0.00
ATOM    542  CD  ARG A  38      -2.107 -10.876 -24.556  1.00  0.00
ATOM    543  NE  ARG A  38      -1.062 -11.641 -23.943  1.00  0.00
ATOM    544  CZ  ARG A  38       0.023 -12.107 -24.574  1.00  0.00
ATOM    545  NH1 ARG A  38       0.227 -11.878 -25.867  1.00  0.00
ATOM    546  NH2 ARG A  38       0.878 -12.812 -23.857  1.00  0.00
ATOM    560  N   GLN A  39      -6.961 -10.701 -23.119  1.00  0.00
ATOM    561  CA  GLN A  39      -7.725 -11.776 -22.516  1.00  0.00
ATOM    562  C   GLN A  39      -7.502 -13.117 -23.168  1.00  0.00
ATOM    563  O   GLN A  39      -7.890 -13.353 -24.321  1.00  0.00
ATOM    564  CB  GLN A  39      -9.204 -11.457 -22.585  1.00  0.00
ATOM    565  CG  GLN A  39     -10.127 -12.472 -21.962  1.00  0.00
ATOM    566  CD  GLN A  39     -11.545 -11.995 -22.041  1.00  0.00
ATOM    567  OE1 GLN A  39     -11.885 -11.216 -22.949  1.00  0.00
ATOM    568  NE2 GLN A  39     -12.381 -12.438 -21.111  1.00  0.00
ATOM    577  N   ALA A  40      -6.862 -13.994 -22.425  1.00  0.00
ATOM    578  CA  ALA A  40      -6.538 -15.321 -22.875  1.00  0.00
ATOM    579  C   ALA A  40      -7.834 -16.110 -23.034  1.00  0.00
ATOM    580  O   ALA A  40      -8.712 -15.989 -22.171  1.00  0.00
ATOM    581  CB  ALA A  40      -5.629 -16.008 -21.872  1.00  0.00
ATOM    587  N   PRO A  41      -7.917 -17.067 -23.983  1.00  0.00
ATOM    588  CA  PRO A  41      -9.037 -17.983 -24.207  1.00  0.00
ATOM    589  C   PRO A  41      -9.511 -18.680 -22.924  1.00  0.00
ATOM    590  O   PRO A  41     -10.669 -19.061 -22.812  1.00  0.00
ATOM    591  CB  PRO A  41      -8.438 -18.990 -25.198  1.00  0.00
ATOM    592  CG  PRO A  41      -7.411 -18.192 -25.976  1.00  0.00
ATOM    593  CD  PRO A  41      -6.806 -17.239 -24.974  1.00  0.00
ATOM    601  N   GLY A  42      -8.616 -18.864 -21.958  1.00  0.00
ATOM    602  CA  GLY A  42      -8.958 -19.500 -20.692  1.00  0.00
ATOM    603  C   GLY A  42      -9.626 -18.533 -19.697  1.00  0.00
ATOM    604  O   GLY A  42      -9.807 -18.888 -18.530  1.00  0.00
ATOM    608  N   LYS A  43     -10.029 -17.341 -20.177  1.00  0.00
ATOM    609  CA  LYS A  43     -10.655 -16.266 -19.405  1.00  0.00
ATOM    610  C   LYS A  43      -9.701 -15.646 -18.395  1.00  0.00
ATOM    611  O   LYS A  43     -10.052 -15.445 -17.231  1.00  0.00
ATOM    612  CB  LYS A  43     -11.919 -16.763 -18.687  1.00  0.00
ATOM    613  CG  LYS A  43     -12.984 -17.329 -19.617  1.00  0.00
ATOM    614  CD  LYS A  43     -14.227 -17.747 -18.846  1.00  0.00
ATOM    615  CE  LYS A  43     -15.277 -18.359 -19.767  1.00  0.00
ATOM    616  NZ  LYS A  43     -16.485 -18.814 -19.015  1.00  0.00
ATOM    630  N   GLU A  44      -8.492 -15.327 -18.853  1.00  0.00
ATOM    631  CA  GLU A  44      -7.505 -14.697 -17.966  1.00  0.00
ATOM    632  C   GLU A  44      -7.010 -13.376 -18.536  1.00  0.00
ATOM    633  O   GLU A  44      -6.709 -13.275 -19.724  1.00  0.00
ATOM    634  CB  GLU A  44      -6.316 -15.632 -17.703  1.00  0.00
ATOM    635  CG  GLU A  44      -6.665 -16.929 -16.959  1.00  0.00
ATOM    636  CD  GLU A  44      -5.447 -17.795 -16.670  1.00  0.00
ATOM    637  OE1 GLU A  44      -4.392 -17.469 -17.155  1.00  0.00
ATOM    638  OE2 GLU A  44      -5.574 -18.765 -15.958  1.00  0.00
ATOM    645  N   ARG A  45      -6.891 -12.356 -17.684  1.00  0.00
ATOM    646  CA  ARG A  45      -6.432 -11.058 -18.171  1.00  0.00
ATOM    647  C   ARG A  45      -4.965 -10.827 -17.854  1.00  0.00
ATOM    648  O   ARG A  45      -4.516 -11.064 -16.730  1.00  0.00
ATOM    649  CB  ARG A  45      -7.257  -9.938 -17.549  1.00  0.00
ATOM    650  CG  ARG A  45      -8.777 -10.045 -17.766  1.00  0.00
ATOM    651  CD  ARG A  45      -9.152 -10.003 -19.202  1.00  0.00
ATOM    652  NE  ARG A  45      -8.735  -8.772 -19.851  1.00  0.00
ATOM    653  CZ  ARG A  45      -9.446  -7.625 -19.867  1.00  0.00
ATOM    654  NH1 ARG A  45     -10.621  -7.543 -19.274  1.00  0.00
ATOM    655  NH2 ARG A  45      -8.969  -6.579 -20.477  1.00  0.00
ATOM    669  N   GLU A  46      -4.244 -10.301 -18.843  1.00  0.00
ATOM    670  CA  GLU A  46      -2.820 -10.000 -18.744  1.00  0.00
ATOM    671  C   GLU A  46      -2.493  -8.589 -19.222  1.00  0.00
ATOM    672  O   GLU A  46      -3.150  -8.052 -20.113  1.00  0.00
ATOM    673  CB  GLU A  46      -1.997 -10.955 -19.627  1.00  0.00
ATOM    674  CG  GLU A  46      -2.079 -12.454 -19.317  1.00  0.00
ATOM    675  CD  GLU A  46      -1.169 -13.265 -20.256  1.00  0.00
ATOM    676  OE1 GLU A  46      -0.530 -12.648 -21.095  1.00  0.00
ATOM    677  OE2 GLU A  46      -1.106 -14.462 -20.132  1.00  0.00
ATOM    684  N   PHE A  47      -1.435  -8.016 -18.667  1.00  0.00
ATOM    685  CA  PHE A  47      -0.900  -6.733 -19.118  1.00  0.00
ATOM    686  C   PHE A  47      -0.009  -6.901 -20.332  1.00  0.00
ATOM    687  O   PHE A  47       0.794  -7.830 -20.366  1.00  0.00
ATOM    688  CB  PHE A  47      -0.105  -6.065 -17.996  1.00  0.00
ATOM    689  CG  PHE A  47       0.623  -4.861 -18.449  1.00  0.00
ATOM    690  CD1 PHE A  47      -0.028  -3.710 -18.763  1.00  0.00
ATOM    691  CD2 PHE A  47       1.993  -4.894 -18.570  1.00  0.00
ATOM    692  CE1 PHE A  47       0.646  -2.634 -19.183  1.00  0.00
ATOM    693  CE2 PHE A  47       2.673  -3.816 -18.998  1.00  0.00
ATOM    694  CZ  PHE A  47       2.008  -2.682 -19.302  1.00  0.00
ATOM    704  N   VAL A  48      -0.143  -6.019 -21.329  1.00  0.00
ATOM    705  CA  VAL A  48       0.735  -6.055 -22.486  1.00  0.00
ATOM    706  C   VAL A  48       1.678  -4.847 -22.523  1.00  0.00
ATOM    707  O   VAL A  48       2.903  -5.008 -22.538  1.00  0.00
ATOM    708  CB  VAL A  48      -0.112  -6.099 -23.786  1.00  0.00
ATOM    709  CG1 VAL A  48       0.767  -6.067 -25.033  1.00  0.00
ATOM    710  CG2 VAL A  48      -0.974  -7.354 -23.765  1.00  0.00
ATOM    720  N   ALA A  49       1.113  -3.635 -22.565  1.00  0.00
ATOM    721  CA  ALA A  49       1.956  -2.441 -22.693  1.00  0.00
ATOM    722  C   ALA A  49       1.279  -1.164 -22.193  1.00  0.00
ATOM    723  O   ALA A  49       0.057  -1.029 -22.228  1.00  0.00
ATOM    724  CB  ALA A  49       2.365  -2.259 -24.140  1.00  0.00
ATOM    730  N   ALA A  50       2.077  -0.177 -21.797  1.00  0.00
ATOM    731  CA  ALA A  50       1.521   1.109 -21.378  1.00  0.00
ATOM    732  C   ALA A  50       2.405   2.273 -21.777  1.00  0.00
ATOM    733  O   ALA A  50       3.616   2.124 -21.982  1.00  0.00
ATOM    734  CB  ALA A  50       1.298   1.133 -19.887  1.00  0.00
ATOM    740  N   ILE A  51       1.769   3.436 -21.911  1.00  0.00
ATOM    741  CA  ILE A  51       2.431   4.665 -22.319  1.00  0.00
ATOM    742  C   ILE A  51       1.891   5.963 -21.683  1.00  0.00
ATOM    743  O   ILE A  51       0.675   6.178 -21.570  1.00  0.00
ATOM    744  CB  ILE A  51       2.347   4.726 -23.854  1.00  0.00
ATOM    745  CG1 ILE A  51       3.116   5.940 -24.415  1.00  0.00
ATOM    746  CG2 ILE A  51       0.905   4.696 -24.287  1.00  0.00
ATOM    747  CD1 ILE A  51       3.381   5.854 -25.898  1.00  0.00
ATOM    759  N   SER A  52       2.807   6.865 -21.305  1.00  0.00
ATOM    760  CA  SER A  52       2.417   8.174 -20.760  1.00  0.00
ATOM    761  C   SER A  52       2.119   9.203 -21.827  1.00  0.00
ATOM    762  O   SER A  52       2.515   9.069 -22.985  1.00  0.00
ATOM    763  CB  SER A  52       3.486   8.775 -19.849  1.00  0.00
ATOM    764  OG  SER A  52       4.630   9.207 -20.556  1.00  0.00
ATOM    770  N   GLY A  53       1.518  10.317 -21.409  1.00  0.00
ATOM    771  CA  GLY A  53       1.261  11.452 -22.303  1.00  0.00
ATOM    772  C   GLY A  53       2.577  12.056 -22.815  1.00  0.00
ATOM    773  O   GLY A  53       2.610  12.754 -23.834  1.00  0.00
ATOM    777  N   GLY A  54       3.669  11.768 -22.085  1.00  0.00
ATOM    778  CA  GLY A  54       5.034  12.211 -22.367  1.00  0.00
ATOM    779  C   GLY A  54       5.830  11.183 -23.190  1.00  0.00
ATOM    780  O   GLY A  54       7.043  11.330 -23.362  1.00  0.00
ATOM    784  N   SER A  55       5.143  10.134 -23.658  1.00  0.00
ATOM    785  CA  SER A  55       5.645   9.001 -24.450  1.00  0.00
ATOM    786  C   SER A  55       6.579   7.998 -23.747  1.00  0.00
ATOM    787  O   SER A  55       7.233   7.196 -24.418  1.00  0.00
ATOM    788  CB  SER A  55       6.353   9.494 -25.713  1.00  0.00
ATOM    789  OG  SER A  55       5.508  10.280 -26.535  1.00  0.00
ATOM    795  N   SER A  56       6.630   7.999 -22.416  1.00  0.00
ATOM    796  CA  SER A  56       7.407   6.993 -21.684  1.00  0.00
ATOM    797  C   SER A  56       6.644   5.686 -21.716  1.00  0.00
ATOM    798  O   SER A  56       5.421   5.700 -21.559  1.00  0.00
ATOM    799  CB  SER A  56       7.656   7.430 -20.258  1.00  0.00
ATOM    800  OG  SER A  56       8.257   6.405 -19.516  1.00  0.00
ATOM    806  N   THR A  57       7.326   4.547 -21.918  1.00  0.00
ATOM    807  CA  THR A  57       6.593   3.280 -21.981  1.00  0.00
ATOM    808  C   THR A  57       7.082   2.184 -21.036  1.00  0.00
ATOM    809  O   THR A  57       8.193   2.235 -20.501  1.00  0.00
ATOM    810  CB  THR A  57       6.596   2.714 -23.418  1.00  0.00
ATOM    811  OG1 THR A  57       7.920   2.371 -23.832  1.00  0.00
ATOM    812  CG2 THR A  57       6.069   3.737 -24.360  1.00  0.00
ATOM    820  N   TYR A  58       6.212   1.181 -20.871  1.00  0.00
ATOM    821  CA  TYR A  58       6.434  -0.021 -20.065  1.00  0.00
ATOM    822  C   TYR A  58       5.785  -1.246 -20.722  1.00  0.00
ATOM    823  O   TYR A  58       4.664  -1.170 -21.234  1.00  0.00
ATOM    824  CB  TYR A  58       5.902   0.191 -18.635  1.00  0.00
ATOM    825  CG  TYR A  58       6.034  -1.031 -17.755  1.00  0.00
ATOM    826  CD1 TYR A  58       7.249  -1.383 -17.215  1.00  0.00
ATOM    827  CD2 TYR A  58       4.936  -1.800 -17.499  1.00  0.00
ATOM    828  CE1 TYR A  58       7.354  -2.517 -16.440  1.00  0.00
ATOM    829  CE2 TYR A  58       5.041  -2.935 -16.732  1.00  0.00
ATOM    830  CZ  TYR A  58       6.237  -3.297 -16.208  1.00  0.00
ATOM    831  OH  TYR A  58       6.340  -4.438 -15.447  1.00  0.00
ATOM    841  N   TYR A  59       6.499  -2.382 -20.734  1.00  0.00
ATOM    842  CA  TYR A  59       5.972  -3.597 -21.362  1.00  0.00
ATOM    843  C   TYR A  59       6.068  -4.816 -20.465  1.00  0.00
ATOM    844  O   TYR A  59       6.997  -4.928 -19.670  1.00  0.00
ATOM    845  CB  TYR A  59       6.784  -3.893 -22.611  1.00  0.00
ATOM    846  CG  TYR A  59       6.804  -2.778 -23.569  1.00  0.00
ATOM    847  CD1 TYR A  59       7.798  -1.827 -23.439  1.00  0.00
ATOM    848  CD2 TYR A  59       5.864  -2.672 -24.549  1.00  0.00
ATOM    849  CE1 TYR A  59       7.851  -0.771 -24.276  1.00  0.00
ATOM    850  CE2 TYR A  59       5.905  -1.602 -25.403  1.00  0.00
ATOM    851  CZ  TYR A  59       6.913  -0.638 -25.263  1.00  0.00
ATOM    852  OH  TYR A  59       6.986   0.474 -26.092  1.00  0.00
ATOM    862  N   ALA A  60       5.144  -5.759 -20.656  1.00  0.00
ATOM    863  CA  ALA A  60       5.205  -7.068 -20.004  1.00  0.00
ATOM    864  C   ALA A  60       6.402  -7.892 -20.504  1.00  0.00
ATOM    865  O   ALA A  60       6.706  -7.909 -21.701  1.00  0.00
ATOM    866  CB  ALA A  60       3.918  -7.839 -20.245  1.00  0.00
ATOM    872  N   ASP A  61       6.987  -8.717 -19.627  1.00  0.00
ATOM    873  CA  ASP A  61       8.128  -9.552 -20.032  1.00  0.00
ATOM    874  C   ASP A  61       7.859 -10.442 -21.241  1.00  0.00
ATOM    875  O   ASP A  61       8.771 -10.694 -22.028  1.00  0.00
ATOM    876  CB  ASP A  61       8.586 -10.455 -18.881  1.00  0.00
ATOM    877  CG  ASP A  61       9.372  -9.753 -17.741  1.00  0.00
ATOM    878  OD1 ASP A  61       9.873  -8.646 -17.919  1.00  0.00
ATOM    879  OD2 ASP A  61       9.449 -10.337 -16.695  1.00  0.00
ATOM    884  N   SER A  62       6.625 -10.917 -21.401  1.00  0.00
ATOM    885  CA  SER A  62       6.276 -11.801 -22.503  1.00  0.00
ATOM    886  C   SER A  62       6.174 -11.104 -23.863  1.00  0.00
ATOM    887  O   SER A  62       6.085 -11.781 -24.893  1.00  0.00
ATOM    888  CB  SER A  62       4.969 -12.507 -22.202  1.00  0.00
ATOM    889  OG  SER A  62       3.901 -11.601 -22.168  1.00  0.00
ATOM    895  N   VAL A  63       6.157  -9.766 -23.882  1.00  0.00
ATOM    896  CA  VAL A  63       6.040  -9.049 -25.143  1.00  0.00
ATOM    897  C   VAL A  63       7.249  -8.130 -25.406  1.00  0.00
ATOM    898  O   VAL A  63       7.404  -7.597 -26.517  1.00  0.00
ATOM    899  CB  VAL A  63       4.722  -8.263 -25.200  1.00  0.00
ATOM    900  CG1 VAL A  63       3.541  -9.242 -25.063  1.00  0.00
ATOM    901  CG2 VAL A  63       4.688  -7.175 -24.185  1.00  0.00
ATOM    911  N   LYS A  64       8.115  -7.939 -24.403  1.00  0.00
ATOM    912  CA  LYS A  64       9.302  -7.112 -24.602  1.00  0.00
ATOM    913  C   LYS A  64      10.106  -7.607 -25.795  1.00  0.00
ATOM    914  O   LYS A  64      10.349  -8.804 -25.950  1.00  0.00
ATOM    915  CB  LYS A  64      10.212  -7.115 -23.363  1.00  0.00
ATOM    916  CG  LYS A  64       9.703  -6.350 -22.154  1.00  0.00
ATOM    917  CD  LYS A  64      10.628  -6.514 -20.946  1.00  0.00
ATOM    918  CE  LYS A  64      10.070  -5.787 -19.727  1.00  0.00
ATOM    919  NZ  LYS A  64      10.834  -6.078 -18.486  1.00  0.00
ATOM    933  N   GLY A  65      10.489  -6.672 -26.661  1.00  0.00
ATOM    934  CA  GLY A  65      11.277  -6.969 -27.851  1.00  0.00
ATOM    935  C   GLY A  65      10.425  -7.305 -29.076  1.00  0.00
ATOM    936  O   GLY A  65      10.947  -7.405 -30.187  1.00  0.00
ATOM    940  N   ARG A  66       9.117  -7.477 -28.879  1.00  0.00
ATOM    941  CA  ARG A  66       8.217  -7.820 -29.971  1.00  0.00
ATOM    942  C   ARG A  66       7.129  -6.760 -30.132  1.00  0.00
ATOM    943  O   ARG A  66       6.808  -6.339 -31.248  1.00  0.00
ATOM    944  CB  ARG A  66       7.564  -9.159 -29.683  1.00  0.00
ATOM    945  CG  ARG A  66       8.481 -10.342 -29.677  1.00  0.00
ATOM    946  CD  ARG A  66       7.727 -11.590 -29.376  1.00  0.00
ATOM    947  NE  ARG A  66       8.602 -12.762 -29.326  1.00  0.00
ATOM    948  CZ  ARG A  66       9.281 -13.187 -28.228  1.00  0.00
ATOM    949  NH1 ARG A  66       9.187 -12.543 -27.081  1.00  0.00
ATOM    950  NH2 ARG A  66      10.048 -14.265 -28.310  1.00  0.00
ATOM    964  N   PHE A  67       6.594  -6.290 -29.006  1.00  0.00
ATOM    965  CA  PHE A  67       5.520  -5.310 -29.042  1.00  0.00
ATOM    966  C   PHE A  67       6.026  -3.900 -28.734  1.00  0.00
ATOM    967  O   PHE A  67       6.818  -3.698 -27.815  1.00  0.00
ATOM    968  CB  PHE A  67       4.430  -5.679 -28.031  1.00  0.00
ATOM    969  CG  PHE A  67       3.536  -6.923 -28.360  1.00  0.00
ATOM    970  CD1 PHE A  67       4.047  -8.183 -28.680  1.00  0.00
ATOM    971  CD2 PHE A  67       2.181  -6.823 -28.249  1.00  0.00
ATOM    972  CE1 PHE A  67       3.218  -9.261 -28.901  1.00  0.00
ATOM    973  CE2 PHE A  67       1.354  -7.898 -28.461  1.00  0.00
ATOM    974  CZ  PHE A  67       1.868  -9.113 -28.791  1.00  0.00
ATOM    984  N   THR A  68       5.517  -2.922 -29.484  1.00  0.00
ATOM    985  CA  THR A  68       5.820  -1.500 -29.256  1.00  0.00
ATOM    986  C   THR A  68       4.540  -0.675 -29.101  1.00  0.00
ATOM    987  O   THR A  68       3.597  -0.794 -29.882  1.00  0.00
ATOM    988  CB  THR A  68       6.708  -0.894 -30.378  1.00  0.00
ATOM    989  OG1 THR A  68       7.961  -1.587 -30.426  1.00  0.00
ATOM    990  CG2 THR A  68       6.975   0.594 -30.116  1.00  0.00
ATOM    998  N   ILE A  69       4.495   0.184 -28.092  1.00  0.00
ATOM    999  CA  ILE A  69       3.302   1.004 -27.888  1.00  0.00
ATOM   1000  C   ILE A  69       3.650   2.457 -28.199  1.00  0.00
ATOM   1001  O   ILE A  69       4.756   2.904 -27.886  1.00  0.00
ATOM   1002  CB  ILE A  69       2.738   0.837 -26.449  1.00  0.00
ATOM   1003  CG1 ILE A  69       1.374   1.545 -26.317  1.00  0.00
ATOM   1004  CG2 ILE A  69       3.696   1.382 -25.426  1.00  0.00
ATOM   1005  CD1 ILE A  69       0.607   1.198 -25.044  1.00  0.00
ATOM   1017  N   SER A  70       2.741   3.156 -28.877  1.00  0.00
ATOM   1018  CA  SER A  70       2.950   4.558 -29.244  1.00  0.00
ATOM   1019  C   SER A  70       1.641   5.349 -29.286  1.00  0.00
ATOM   1020  O   SER A  70       0.551   4.773 -29.293  1.00  0.00
ATOM   1021  CB  SER A  70       3.646   4.656 -30.590  1.00  0.00
ATOM   1022  OG  SER A  70       2.824   4.194 -31.622  1.00  0.00
ATOM   1028  N   ARG A  71       1.747   6.680 -29.269  1.00  0.00
ATOM   1029  CA  ARG A  71       0.573   7.555 -29.299  1.00  0.00
ATOM   1030  C   ARG A  71       0.679   8.767 -30.197  1.00  0.00
ATOM   1031  O   ARG A  71       1.768   9.288 -30.439  1.00  0.00
ATOM   1032  CB  ARG A  71       0.261   8.081 -27.914  1.00  0.00
ATOM   1033  CG  ARG A  71      -0.345   7.106 -27.002  1.00  0.00
ATOM   1034  CD  ARG A  71      -0.487   7.615 -25.665  1.00  0.00
ATOM   1035  NE  ARG A  71      -1.346   8.736 -25.621  1.00  0.00
ATOM   1036  CZ  ARG A  71      -1.724   9.351 -24.501  1.00  0.00
ATOM   1037  NH1 ARG A  71      -1.327   8.931 -23.316  1.00  0.00
ATOM   1038  NH2 ARG A  71      -2.508  10.372 -24.597  1.00  0.00
ATOM   1052  N   ASP A  72      -0.482   9.250 -30.635  1.00  0.00
ATOM   1053  CA  ASP A  72      -0.567  10.506 -31.358  1.00  0.00
ATOM   1054  C   ASP A  72      -1.630  11.353 -30.664  1.00  0.00
ATOM   1055  O   ASP A  72      -2.852  11.146 -30.790  1.00  0.00
ATOM   1056  CB  ASP A  72      -0.847  10.317 -32.850  1.00  0.00
ATOM   1057  CG  ASP A  72      -0.785  11.661 -33.629  1.00  0.00
ATOM   1058  OD1 ASP A  72      -0.918  12.723 -33.000  1.00  0.00
ATOM   1059  OD2 ASP A  72      -0.559  11.618 -34.831  1.00  0.00
ATOM   1064  N   ASN A  73      -1.147  12.302 -29.869  1.00  0.00
ATOM   1065  CA  ASN A  73      -1.996  13.117 -29.016  1.00  0.00
ATOM   1066  C   ASN A  73      -2.904  14.045 -29.830  1.00  0.00
ATOM   1067  O   ASN A  73      -3.880  14.577 -29.307  1.00  0.00
ATOM   1068  CB  ASN A  73      -1.148  13.906 -28.015  1.00  0.00
ATOM   1069  CG  ASN A  73      -0.475  13.019 -26.889  1.00  0.00
ATOM   1070  OD1 ASN A  73      -0.858  11.864 -26.649  1.00  0.00
ATOM   1071  ND2 ASN A  73       0.522  13.599 -26.218  1.00  0.00
ATOM   1078  N   ALA A  74      -2.576  14.280 -31.106  1.00  0.00
ATOM   1079  CA  ALA A  74      -3.381  15.182 -31.922  1.00  0.00
ATOM   1080  C   ALA A  74      -4.614  14.488 -32.481  1.00  0.00
ATOM   1081  O   ALA A  74      -5.511  15.138 -33.022  1.00  0.00
ATOM   1082  CB  ALA A  74      -2.549  15.727 -33.066  1.00  0.00
ATOM   1088  N   LYS A  75      -4.642  13.160 -32.382  1.00  0.00
ATOM   1089  CA  LYS A  75      -5.701  12.345 -32.941  1.00  0.00
ATOM   1090  C   LYS A  75      -6.403  11.557 -31.853  1.00  0.00
ATOM   1091  O   LYS A  75      -7.237  10.695 -32.139  1.00  0.00
ATOM   1092  CB  LYS A  75      -5.096  11.389 -33.961  1.00  0.00
ATOM   1093  CG  LYS A  75      -4.441  12.093 -35.129  1.00  0.00
ATOM   1094  CD  LYS A  75      -3.827  11.115 -36.099  1.00  0.00
ATOM   1095  CE  LYS A  75      -3.138  11.847 -37.233  1.00  0.00
ATOM   1096  NZ  LYS A  75      -2.446  10.915 -38.153  1.00  0.00
ATOM   1110  N   ASN A  76      -5.988  11.785 -30.605  1.00  0.00
ATOM   1111  CA  ASN A  76      -6.492  11.058 -29.440  1.00  0.00
ATOM   1112  C   ASN A  76      -6.393   9.551 -29.650  1.00  0.00
ATOM   1113  O   ASN A  76      -7.302   8.796 -29.298  1.00  0.00
ATOM   1114  CB  ASN A  76      -7.919  11.461 -29.124  1.00  0.00
ATOM   1115  CG  ASN A  76      -8.043  12.871 -28.683  1.00  0.00
ATOM   1116  OD1 ASN A  76      -7.214  13.369 -27.905  1.00  0.00
ATOM   1117  ND2 ASN A  76      -9.068  13.541 -29.151  1.00  0.00
ATOM   1124  N   THR A  77      -5.281   9.095 -30.224  1.00  0.00
ATOM   1125  CA  THR A  77      -5.173   7.670 -30.528  1.00  0.00
ATOM   1126  C   THR A  77      -3.890   6.984 -30.016  1.00  0.00
ATOM   1127  O   THR A  77      -2.782   7.529 -30.083  1.00  0.00
ATOM   1128  CB  THR A  77      -5.364   7.482 -32.058  1.00  0.00
ATOM   1129  OG1 THR A  77      -6.660   8.021 -32.450  1.00  0.00
ATOM   1130  CG2 THR A  77      -5.351   5.993 -32.439  1.00  0.00
ATOM   1138  N   VAL A  78      -4.068   5.758 -29.510  1.00  0.00
ATOM   1139  CA  VAL A  78      -2.971   4.899 -29.041  1.00  0.00
ATOM   1140  C   VAL A  78      -2.872   3.670 -29.950  1.00  0.00
ATOM   1141  O   VAL A  78      -3.877   3.083 -30.358  1.00  0.00
ATOM   1142  CB  VAL A  78      -3.145   4.503 -27.532  1.00  0.00
ATOM   1143  CG1 VAL A  78      -4.399   3.718 -27.314  1.00  0.00
ATOM   1144  CG2 VAL A  78      -1.929   3.679 -27.029  1.00  0.00
ATOM   1154  N   TYR A  79      -1.645   3.306 -30.293  1.00  0.00
ATOM   1155  CA  TYR A  79      -1.385   2.189 -31.182  1.00  0.00
ATOM   1156  C   TYR A  79      -0.519   1.120 -30.537  1.00  0.00
ATOM   1157  O   TYR A  79       0.343   1.414 -29.699  1.00  0.00
ATOM   1158  CB  TYR A  79      -0.661   2.699 -32.423  1.00  0.00
ATOM   1159  CG  TYR A  79      -1.423   3.698 -33.222  1.00  0.00
ATOM   1160  CD1 TYR A  79      -1.327   5.062 -32.910  1.00  0.00
ATOM   1161  CD2 TYR A  79      -2.194   3.275 -34.275  1.00  0.00
ATOM   1162  CE1 TYR A  79      -2.014   5.981 -33.668  1.00  0.00
ATOM   1163  CE2 TYR A  79      -2.874   4.188 -35.031  1.00  0.00
ATOM   1164  CZ  TYR A  79      -2.792   5.533 -34.738  1.00  0.00
ATOM   1165  OH  TYR A  79      -3.482   6.427 -35.518  1.00  0.00
ATOM   1175  N   LEU A  80      -0.726  -0.126 -30.959  1.00  0.00
ATOM   1176  CA  LEU A  80       0.123  -1.216 -30.499  1.00  0.00
ATOM   1177  C   LEU A  80       0.658  -1.983 -31.704  1.00  0.00
ATOM   1178  O   LEU A  80      -0.103  -2.582 -32.472  1.00  0.00
ATOM   1179  CB  LEU A  80      -0.659  -2.174 -29.588  1.00  0.00
ATOM   1180  CG  LEU A  80       0.106  -3.390 -28.994  1.00  0.00
ATOM   1181  CD1 LEU A  80       1.199  -2.887 -27.989  1.00  0.00
ATOM   1182  CD2 LEU A  80      -0.916  -4.334 -28.340  1.00  0.00
ATOM   1194  N   GLN A  81       1.970  -1.976 -31.860  1.00  0.00
ATOM   1195  CA  GLN A  81       2.635  -2.647 -32.963  1.00  0.00
ATOM   1196  C   GLN A  81       3.025  -4.028 -32.486  1.00  0.00
ATOM   1197  O   GLN A  81       3.879  -4.158 -31.609  1.00  0.00
ATOM   1198  CB  GLN A  81       3.875  -1.851 -33.367  1.00  0.00
ATOM   1199  CG  GLN A  81       4.682  -2.402 -34.520  1.00  0.00
ATOM   1200  CD  GLN A  81       3.968  -2.280 -35.835  1.00  0.00
ATOM   1201  OE1 GLN A  81       3.327  -1.241 -36.073  1.00  0.00
ATOM   1202  NE2 GLN A  81       4.092  -3.289 -36.690  1.00  0.00
ATOM   1211  N   MET A  82       2.373  -5.063 -33.001  1.00  0.00
ATOM   1212  CA  MET A  82       2.617  -6.415 -32.519  1.00  0.00
ATOM   1213  C   MET A  82       3.457  -7.226 -33.508  1.00  0.00
ATOM   1214  O   MET A  82       2.909  -7.777 -34.473  1.00  0.00
ATOM   1215  CB  MET A  82       1.299  -7.116 -32.295  1.00  0.00
ATOM   1216  CG  MET A  82       0.333  -6.368 -31.410  1.00  0.00
ATOM   1217  SD  MET A  82      -1.144  -7.314 -30.941  1.00  0.00
ATOM   1218  CE  MET A  82      -1.907  -7.513 -32.501  1.00  0.00
ATOM   1228  N   ASN A  83       4.781  -7.261 -33.335  1.00  0.00
ATOM   1229  CA  ASN A  83       5.642  -7.934 -34.306  1.00  0.00
ATOM   1230  C   ASN A  83       5.976  -9.367 -33.909  1.00  0.00
ATOM   1231  O   ASN A  83       5.859  -9.737 -32.742  1.00  0.00
ATOM   1232  CB  ASN A  83       6.905  -7.139 -34.532  1.00  0.00
ATOM   1233  CG  ASN A  83       6.623  -5.798 -35.144  1.00  0.00
ATOM   1234  OD1 ASN A  83       5.738  -5.651 -36.014  1.00  0.00
ATOM   1235  ND2 ASN A  83       7.371  -4.816 -34.714  1.00  0.00
ATOM   1242  N   SER A  84       6.369 -10.183 -34.894  1.00  0.00
ATOM   1243  CA  SER A  84       6.814 -11.558 -34.658  1.00  0.00
ATOM   1244  C   SER A  84       5.833 -12.336 -33.793  1.00  0.00
ATOM   1245  O   SER A  84       6.234 -13.020 -32.847  1.00  0.00
ATOM   1246  CB  SER A  84       8.191 -11.561 -34.012  1.00  0.00
ATOM   1247  OG  SER A  84       9.148 -10.942 -34.840  1.00  0.00
ATOM   1253  N   LEU A  85       4.555 -12.243 -34.139  1.00  0.00
ATOM   1254  CA  LEU A  85       3.480 -12.905 -33.398  1.00  0.00
ATOM   1255  C   LEU A  85       3.553 -14.420 -33.360  1.00  0.00
ATOM   1256  O   LEU A  85       3.867 -15.075 -34.356  1.00  0.00
ATOM   1257  CB  LEU A  85       2.127 -12.444 -33.958  1.00  0.00
ATOM   1258  CG  LEU A  85       1.701 -10.993 -33.582  1.00  0.00
ATOM   1259  CD1 LEU A  85       0.543 -10.547 -34.424  1.00  0.00
ATOM   1260  CD2 LEU A  85       1.232 -10.994 -32.111  1.00  0.00
ATOM   1272  N   LYS A  86       3.240 -14.987 -32.199  1.00  0.00
ATOM   1273  CA  LYS A  86       3.230 -16.434 -32.015  1.00  0.00
ATOM   1274  C   LYS A  86       1.806 -16.896 -31.690  1.00  0.00
ATOM   1275  O   LYS A  86       1.005 -16.079 -31.257  1.00  0.00
ATOM   1276  CB  LYS A  86       4.219 -16.803 -30.902  1.00  0.00
ATOM   1277  CG  LYS A  86       5.678 -16.372 -31.154  1.00  0.00
ATOM   1278  CD  LYS A  86       6.322 -17.124 -32.336  1.00  0.00
ATOM   1279  CE  LYS A  86       7.794 -16.764 -32.476  1.00  0.00
ATOM   1280  NZ  LYS A  86       8.446 -17.481 -33.618  1.00  0.00
ATOM   1294  N   PRO A  87       1.421 -18.172 -31.898  1.00  0.00
ATOM   1295  CA  PRO A  87       0.110 -18.715 -31.550  1.00  0.00
ATOM   1296  C   PRO A  87      -0.305 -18.367 -30.121  1.00  0.00
ATOM   1297  O   PRO A  87      -1.486 -18.104 -29.859  1.00  0.00
ATOM   1298  CB  PRO A  87       0.326 -20.214 -31.737  1.00  0.00
ATOM   1299  CG  PRO A  87       1.361 -20.293 -32.819  1.00  0.00
ATOM   1300  CD  PRO A  87       2.323 -19.163 -32.516  1.00  0.00
ATOM   1308  N   GLU A  88       0.674 -18.296 -29.210  1.00  0.00
ATOM   1309  CA  GLU A  88       0.453 -17.951 -27.812  1.00  0.00
ATOM   1310  C   GLU A  88      -0.086 -16.528 -27.597  1.00  0.00
ATOM   1311  O   GLU A  88      -0.537 -16.196 -26.501  1.00  0.00
ATOM   1312  CB  GLU A  88       1.746 -18.157 -27.023  1.00  0.00
ATOM   1313  CG  GLU A  88       2.180 -19.633 -26.900  1.00  0.00
ATOM   1314  CD  GLU A  88       2.903 -20.167 -28.110  1.00  0.00
ATOM   1315  OE1 GLU A  88       3.114 -19.409 -29.030  1.00  0.00
ATOM   1316  OE2 GLU A  88       3.237 -21.323 -28.118  1.00  0.00
ATOM   1323  N   ASP A  89      -0.048 -15.691 -28.636  1.00  0.00
ATOM   1324  CA  ASP A  89      -0.523 -14.323 -28.556  1.00  0.00
ATOM   1325  C   ASP A  89      -1.997 -14.214 -28.934  1.00  0.00
ATOM   1326  O   ASP A  89      -2.555 -13.109 -28.941  1.00  0.00
ATOM   1327  CB  ASP A  89       0.317 -13.419 -29.475  1.00  0.00
ATOM   1328  CG  ASP A  89       1.782 -13.229 -29.009  1.00  0.00
ATOM   1329  OD1 ASP A  89       2.005 -12.895 -27.849  1.00  0.00
ATOM   1330  OD2 ASP A  89       2.681 -13.414 -29.826  1.00  0.00
ATOM   1335  N   THR A  90      -2.645 -15.350 -29.248  1.00  0.00
ATOM   1336  CA  THR A  90      -4.072 -15.319 -29.550  1.00  0.00
ATOM   1337  C   THR A  90      -4.802 -14.856 -28.298  1.00  0.00
ATOM   1338  O   THR A  90      -4.640 -15.451 -27.230  1.00  0.00
ATOM   1339  CB  THR A  90      -4.601 -16.717 -29.965  1.00  0.00
ATOM   1340  OG1 THR A  90      -3.905 -17.172 -31.152  1.00  0.00
ATOM   1341  CG2 THR A  90      -6.131 -16.687 -30.196  1.00  0.00
ATOM   1349  N   ALA A  91      -5.593 -13.800 -28.427  1.00  0.00
ATOM   1350  CA  ALA A  91      -6.311 -13.224 -27.289  1.00  0.00
ATOM   1351  C   ALA A  91      -7.231 -12.109 -27.748  1.00  0.00
ATOM   1352  O   ALA A  91      -7.083 -11.601 -28.863  1.00  0.00
ATOM   1353  CB  ALA A  91      -5.332 -12.683 -26.246  1.00  0.00
ATOM   1359  N   VAL A  92      -8.143 -11.692 -26.883  1.00  0.00
ATOM   1360  CA  VAL A  92      -8.847 -10.453 -27.189  1.00  0.00
ATOM   1361  C   VAL A  92      -8.026  -9.332 -26.576  1.00  0.00
ATOM   1362  O   VAL A  92      -7.696  -9.372 -25.397  1.00  0.00
ATOM   1363  CB  VAL A  92     -10.288 -10.431 -26.652  1.00  0.00
ATOM   1364  CG1 VAL A  92     -10.945  -9.069 -26.957  1.00  0.00
ATOM   1365  CG2 VAL A  92     -11.069 -11.533 -27.299  1.00  0.00
ATOM   1375  N   TYR A  93      -7.665  -8.349 -27.365  1.00  0.00
ATOM   1376  CA  TYR A  93      -6.857  -7.252 -26.868  1.00  0.00
ATOM   1377  C   TYR A  93      -7.771  -6.124 -26.496  1.00  0.00
ATOM   1378  O   TYR A  93      -8.768  -5.890 -27.166  1.00  0.00
ATOM   1379  CB  TYR A  93      -5.787  -6.870 -27.885  1.00  0.00
ATOM   1380  CG  TYR A  93      -4.642  -7.883 -27.923  1.00  0.00
ATOM   1381  CD1 TYR A  93      -4.820  -9.103 -28.525  1.00  0.00
ATOM   1382  CD2 TYR A  93      -3.401  -7.569 -27.363  1.00  0.00
ATOM   1383  CE1 TYR A  93      -3.803 -10.019 -28.552  1.00  0.00
ATOM   1384  CE2 TYR A  93      -2.372  -8.500 -27.406  1.00  0.00
ATOM   1385  CZ  TYR A  93      -2.589  -9.733 -28.000  1.00  0.00
ATOM   1386  OH  TYR A  93      -1.601 -10.702 -28.057  1.00  0.00
ATOM   1396  N   TYR A  94      -7.452  -5.457 -25.399  1.00  0.00
ATOM   1397  CA  TYR A  94      -8.244  -4.358 -24.898  1.00  0.00
ATOM   1398  C   TYR A  94      -7.456  -3.101 -24.623  1.00  0.00
ATOM   1399  O   TYR A  94      -6.357  -3.119 -24.069  1.00  0.00
ATOM   1400  CB  TYR A  94      -8.922  -4.749 -23.591  1.00  0.00
ATOM   1401  CG  TYR A  94      -9.947  -5.838 -23.669  1.00  0.00
ATOM   1402  CD1 TYR A  94      -9.570  -7.172 -23.633  1.00  0.00
ATOM   1403  CD2 TYR A  94     -11.287  -5.499 -23.729  1.00  0.00
ATOM   1404  CE1 TYR A  94     -10.531  -8.145 -23.659  1.00  0.00
ATOM   1405  CE2 TYR A  94     -12.243  -6.485 -23.754  1.00  0.00
ATOM   1406  CZ  TYR A  94     -11.871  -7.806 -23.713  1.00  0.00
ATOM   1407  OH  TYR A  94     -12.845  -8.794 -23.724  1.00  0.00
ATOM   1417  N   CYS A  95      -8.094  -1.998 -24.936  1.00  0.00
ATOM   1418  CA  CYS A  95      -7.612  -0.653 -24.709  1.00  0.00
ATOM   1419  C   CYS A  95      -8.076  -0.147 -23.364  1.00  0.00
ATOM   1420  O   CYS A  95      -9.254  -0.285 -23.011  1.00  0.00
ATOM   1421  CB  CYS A  95      -8.142   0.232 -25.808  1.00  0.00
ATOM   1422  SG  CYS A  95      -7.725   1.937 -25.739  1.00  0.00
ATOM   1427  N   ALA A  96      -7.179   0.489 -22.627  1.00  0.00
ATOM   1428  CA  ALA A  96      -7.544   1.027 -21.333  1.00  0.00
ATOM   1429  C   ALA A  96      -6.910   2.382 -21.067  1.00  0.00
ATOM   1430  O   ALA A  96      -5.863   2.732 -21.629  1.00  0.00
ATOM   1431  CB  ALA A  96      -7.127   0.065 -20.254  1.00  0.00
ATOM   1437  N   ALA A  97      -7.532   3.132 -20.156  1.00  0.00
ATOM   1438  CA  ALA A  97      -6.992   4.428 -19.767  1.00  0.00
ATOM   1439  C   ALA A  97      -7.119   4.678 -18.266  1.00  0.00
ATOM   1440  O   ALA A  97      -8.073   4.241 -17.599  1.00  0.00
ATOM   1441  CB  ALA A  97      -7.693   5.535 -20.541  1.00  0.00
ATOM   1447  N   SER A  98      -6.170   5.461 -17.749  1.00  0.00
ATOM   1448  CA  SER A  98      -6.129   5.804 -16.339  1.00  0.00
ATOM   1449  C   SER A  98      -5.762   7.225 -16.019  1.00  0.00
ATOM   1450  O   SER A  98      -4.979   7.885 -16.710  1.00  0.00
ATOM   1451  CB  SER A  98      -5.157   4.954 -15.583  1.00  0.00
ATOM   1452  OG  SER A  98      -5.148   5.361 -14.243  1.00  0.00
ATOM   1458  N   VAL A  99      -6.282   7.665 -14.884  1.00  0.00
ATOM   1459  CA  VAL A  99      -6.035   9.001 -14.374  1.00  0.00
ATOM   1460  C   VAL A  99      -4.850   9.022 -13.413  1.00  0.00
ATOM   1461  O   VAL A  99      -4.511  10.067 -12.862  1.00  0.00
ATOM   1462  CB  VAL A  99      -7.293   9.550 -13.675  1.00  0.00
ATOM   1463  CG1 VAL A  99      -8.446   9.547 -14.658  1.00  0.00
ATOM   1464  CG2 VAL A  99      -7.622   8.727 -12.435  1.00  0.00
ATOM   1474  N   TYR A 100      -4.223   7.868 -13.217  1.00  0.00
ATOM   1475  CA  TYR A 100      -3.066   7.766 -12.350  1.00  0.00
ATOM   1476  C   TYR A 100      -1.901   7.348 -13.233  1.00  0.00
ATOM   1477  O   TYR A 100      -2.027   6.396 -14.005  1.00  0.00
ATOM   1478  CB  TYR A 100      -3.294   6.702 -11.279  1.00  0.00
ATOM   1479  CG  TYR A 100      -4.521   6.905 -10.469  1.00  0.00
ATOM   1480  CD1 TYR A 100      -5.661   6.173 -10.783  1.00  0.00
ATOM   1481  CD2 TYR A 100      -4.542   7.818  -9.439  1.00  0.00
ATOM   1482  CE1 TYR A 100      -6.814   6.352 -10.056  1.00  0.00
ATOM   1483  CE2 TYR A 100      -5.700   8.003  -8.714  1.00  0.00
ATOM   1484  CZ  TYR A 100      -6.832   7.272  -9.019  1.00  0.00
ATOM   1485  OH  TYR A 100      -7.986   7.457  -8.297  1.00  0.00
ATOM   1495  N   TRP A 101      -0.774   8.036 -13.143  1.00  0.00
ATOM   1496  CA  TRP A 101       0.342   7.677 -14.008  1.00  0.00
ATOM   1497  C   TRP A 101       1.257   6.629 -13.430  1.00  0.00
ATOM   1498  O   TRP A 101       1.414   6.518 -12.216  1.00  0.00
ATOM   1499  CB  TRP A 101       1.155   8.895 -14.447  1.00  0.00
ATOM   1500  CG  TRP A 101       0.454   9.788 -15.459  1.00  0.00
ATOM   1501  CD1 TRP A 101      -0.890   9.958 -15.656  1.00  0.00
ATOM   1502  CD2 TRP A 101       1.099  10.632 -16.441  1.00  0.00
ATOM   1503  NE1 TRP A 101      -1.105  10.846 -16.669  1.00  0.00
ATOM   1504  CE2 TRP A 101       0.087  11.261 -17.167  1.00  0.00
ATOM   1505  CE3 TRP A 101       2.437  10.904 -16.756  1.00  0.00
ATOM   1506  CZ2 TRP A 101       0.361  12.142 -18.194  1.00  0.00
ATOM   1507  CZ3 TRP A 101       2.709  11.803 -17.787  1.00  0.00
ATOM   1508  CH2 TRP A 101       1.693  12.403 -18.486  1.00  0.00
ATOM   1519  N   LEU A 102       1.892   5.916 -14.348  1.00  0.00
ATOM   1520  CA  LEU A 102       2.883   4.876 -14.118  1.00  0.00
ATOM   1521  C   LEU A 102       2.359   3.602 -13.453  1.00  0.00
ATOM   1522  O   LEU A 102       3.058   2.990 -12.646  1.00  0.00
ATOM   1523  CB  LEU A 102       4.040   5.442 -13.283  1.00  0.00
ATOM   1524  CG  LEU A 102       4.717   6.747 -13.826  1.00  0.00
ATOM   1525  CD1 LEU A 102       5.816   7.149 -12.869  1.00  0.00
ATOM   1526  CD2 LEU A 102       5.258   6.539 -15.251  1.00  0.00
ATOM   1538  N   TYR A 103       1.151   3.172 -13.820  1.00  0.00
ATOM   1539  CA  TYR A 103       0.607   1.919 -13.302  1.00  0.00
ATOM   1540  C   TYR A 103       0.317   0.915 -14.412  1.00  0.00
ATOM   1541  O   TYR A 103      -0.198   1.247 -15.483  1.00  0.00
ATOM   1542  CB  TYR A 103      -0.688   2.165 -12.524  1.00  0.00
ATOM   1543  CG  TYR A 103      -0.493   2.949 -11.283  1.00  0.00
ATOM   1544  CD1 TYR A 103      -0.505   4.308 -11.341  1.00  0.00
ATOM   1545  CD2 TYR A 103      -0.291   2.301 -10.071  1.00  0.00
ATOM   1546  CE1 TYR A 103      -0.304   5.042 -10.210  1.00  0.00
ATOM   1547  CE2 TYR A 103      -0.098   3.044  -8.925  1.00  0.00
ATOM   1548  CZ  TYR A 103      -0.101   4.417  -9.003  1.00  0.00
ATOM   1549  OH  TYR A 103       0.098   5.187  -7.888  1.00  0.00
ATOM   1559  N   TYR A 104       0.580  -0.351 -14.147  1.00  0.00
ATOM   1560  CA  TYR A 104       0.271  -1.352 -15.161  1.00  0.00
ATOM   1561  C   TYR A 104      -0.725  -2.376 -14.651  1.00  0.00
ATOM   1562  O   TYR A 104      -1.172  -3.246 -15.398  1.00  0.00
ATOM   1563  CB  TYR A 104       1.544  -2.013 -15.654  1.00  0.00
ATOM   1564  CG  TYR A 104       2.277  -2.769 -14.638  1.00  0.00
ATOM   1565  CD1 TYR A 104       1.967  -4.097 -14.433  1.00  0.00
ATOM   1566  CD2 TYR A 104       3.273  -2.157 -13.906  1.00  0.00
ATOM   1567  CE1 TYR A 104       2.650  -4.818 -13.501  1.00  0.00
ATOM   1568  CE2 TYR A 104       3.961  -2.879 -12.967  1.00  0.00
ATOM   1569  CZ  TYR A 104       3.654  -4.208 -12.764  1.00  0.00
ATOM   1570  OH  TYR A 104       4.343  -4.939 -11.826  1.00  0.00
ATOM   1580  N   GLN A 105      -1.126  -2.256 -13.398  1.00  0.00
ATOM   1581  CA  GLN A 105      -2.088  -3.201 -12.884  1.00  0.00
ATOM   1582  C   GLN A 105      -3.450  -2.758 -13.372  1.00  0.00
ATOM   1583  O   GLN A 105      -3.851  -1.621 -13.133  1.00  0.00
ATOM   1584  CB  GLN A 105      -2.044  -3.275 -11.356  1.00  0.00
ATOM   1585  CG  GLN A 105      -0.725  -3.794 -10.783  1.00  0.00
ATOM   1586  CD  GLN A 105      -0.468  -5.251 -11.129  1.00  0.00
ATOM   1587  OE1 GLN A 105      -1.352  -5.949 -11.644  1.00  0.00
ATOM   1588  NE2 GLN A 105       0.734  -5.720 -10.834  1.00  0.00
ATOM   1597  N   ARG A 106      -4.185  -3.676 -13.993  1.00  0.00
ATOM   1598  CA  ARG A 106      -5.476  -3.380 -14.624  1.00  0.00
ATOM   1599  C   ARG A 106      -6.504  -2.772 -13.694  1.00  0.00
ATOM   1600  O   ARG A 106      -7.400  -2.064 -14.142  1.00  0.00
ATOM   1601  CB  ARG A 106      -6.075  -4.645 -15.230  1.00  0.00
ATOM   1602  CG  ARG A 106      -6.504  -5.727 -14.246  1.00  0.00
ATOM   1603  CD  ARG A 106      -6.947  -6.951 -14.966  1.00  0.00
ATOM   1604  NE  ARG A 106      -7.390  -7.996 -14.050  1.00  0.00
ATOM   1605  CZ  ARG A 106      -6.594  -8.915 -13.449  1.00  0.00
ATOM   1606  NH1 ARG A 106      -5.294  -8.938 -13.670  1.00  0.00
ATOM   1607  NH2 ARG A 106      -7.131  -9.803 -12.630  1.00  0.00
ATOM   1621  N   TYR A 107      -6.345  -3.010 -12.411  1.00  0.00
ATOM   1622  CA  TYR A 107      -7.252  -2.541 -11.386  1.00  0.00
ATOM   1623  C   TYR A 107      -7.211  -1.024 -11.250  1.00  0.00
ATOM   1624  O   TYR A 107      -8.134  -0.413 -10.710  1.00  0.00
ATOM   1625  CB  TYR A 107      -6.886  -3.217 -10.075  1.00  0.00
ATOM   1626  CG  TYR A 107      -7.168  -4.690 -10.113  1.00  0.00
ATOM   1627  CD1 TYR A 107      -6.128  -5.590 -10.318  1.00  0.00
ATOM   1628  CD2 TYR A 107      -8.459  -5.150  -9.946  1.00  0.00
ATOM   1629  CE1 TYR A 107      -6.391  -6.940 -10.352  1.00  0.00
ATOM   1630  CE2 TYR A 107      -8.720  -6.500  -9.978  1.00  0.00
ATOM   1631  CZ  TYR A 107      -7.695  -7.393 -10.178  1.00  0.00
ATOM   1632  OH  TYR A 107      -7.964  -8.743 -10.200  1.00  0.00
ATOM   1642  N   SER A 108      -6.123  -0.418 -11.724  1.00  0.00
ATOM   1643  CA  SER A 108      -5.912   1.015 -11.661  1.00  0.00
ATOM   1644  C   SER A 108      -6.427   1.731 -12.905  1.00  0.00
ATOM   1645  O   SER A 108      -6.290   2.951 -13.003  1.00  0.00
ATOM   1646  CB  SER A 108      -4.433   1.332 -11.476  1.00  0.00
ATOM   1647  OG  SER A 108      -3.950   0.847 -10.246  1.00  0.00
ATOM   1653  N   HIS A 109      -6.985   0.987 -13.874  1.00  0.00
ATOM   1654  CA  HIS A 109      -7.483   1.581 -15.114  1.00  0.00
ATOM   1655  C   HIS A 109      -9.020   1.666 -15.180  1.00  0.00
ATOM   1656  O   HIS A 109      -9.674   0.676 -15.505  1.00  0.00
ATOM   1657  CB  HIS A 109      -6.950   0.824 -16.338  1.00  0.00
ATOM   1658  CG  HIS A 109      -5.455   1.014 -16.585  1.00  0.00
ATOM   1659  ND1 HIS A 109      -4.960   1.784 -17.634  1.00  0.00
ATOM   1660  CD2 HIS A 109      -4.364   0.585 -15.899  1.00  0.00
ATOM   1661  CE1 HIS A 109      -3.646   1.797 -17.595  1.00  0.00
ATOM   1662  NE2 HIS A 109      -3.248   1.090 -16.544  1.00  0.00
ATOM   1670  N   PRO A 110      -9.654   2.797 -14.786  1.00  0.00
ATOM   1671  CA  PRO A 110     -11.092   3.008 -14.824  1.00  0.00
ATOM   1672  C   PRO A 110     -11.761   3.002 -16.211  1.00  0.00
ATOM   1673  O   PRO A 110     -12.972   2.777 -16.278  1.00  0.00
ATOM   1674  CB  PRO A 110     -11.254   4.370 -14.126  1.00  0.00
ATOM   1675  CG  PRO A 110      -9.919   5.034 -14.230  1.00  0.00
ATOM   1676  CD  PRO A 110      -8.930   3.913 -14.131  1.00  0.00
ATOM   1684  N   TYR A 111     -11.033   3.222 -17.325  1.00  0.00
ATOM   1685  CA  TYR A 111     -11.783   3.242 -18.578  1.00  0.00
ATOM   1686  C   TYR A 111     -11.313   2.125 -19.487  1.00  0.00
ATOM   1687  O   TYR A 111     -10.109   1.907 -19.639  1.00  0.00
ATOM   1688  CB  TYR A 111     -11.535   4.568 -19.267  1.00  0.00
ATOM   1689  CG  TYR A 111     -11.689   5.700 -18.312  1.00  0.00
ATOM   1690  CD1 TYR A 111     -10.546   6.393 -17.940  1.00  0.00
ATOM   1691  CD2 TYR A 111     -12.894   6.006 -17.735  1.00  0.00
ATOM   1692  CE1 TYR A 111     -10.602   7.386 -17.037  1.00  0.00
ATOM   1693  CE2 TYR A 111     -12.946   7.004 -16.797  1.00  0.00
ATOM   1694  CZ  TYR A 111     -11.799   7.697 -16.451  1.00  0.00
ATOM   1695  OH  TYR A 111     -11.849   8.688 -15.510  1.00  0.00
ATOM   1705  N   TRP A 112     -12.270   1.453 -20.137  1.00  0.00
ATOM   1706  CA  TRP A 112     -11.977   0.338 -21.045  1.00  0.00
ATOM   1707  C   TRP A 112     -12.725   0.386 -22.372  1.00  0.00
ATOM   1708  O   TRP A 112     -13.874   0.833 -22.431  1.00  0.00
ATOM   1709  CB  TRP A 112     -12.291  -0.975 -20.337  1.00  0.00
ATOM   1710  CG  TRP A 112     -11.370  -1.214 -19.213  1.00  0.00
ATOM   1711  CD1 TRP A 112     -11.460  -0.719 -17.956  1.00  0.00
ATOM   1712  CD2 TRP A 112     -10.188  -2.013 -19.239  1.00  0.00
ATOM   1713  NE1 TRP A 112     -10.410  -1.135 -17.221  1.00  0.00
ATOM   1714  CE2 TRP A 112      -9.622  -1.931 -17.974  1.00  0.00
ATOM   1715  CE3 TRP A 112      -9.569  -2.770 -20.219  1.00  0.00
ATOM   1716  CZ2 TRP A 112      -8.457  -2.577 -17.651  1.00  0.00
ATOM   1717  CZ3 TRP A 112      -8.407  -3.425 -19.898  1.00  0.00
ATOM   1718  CH2 TRP A 112      -7.862  -3.334 -18.637  1.00  0.00
ATOM   1729  N   GLY A 113     -12.080  -0.128 -23.422  1.00  0.00
ATOM   1730  CA  GLY A 113     -12.687  -0.260 -24.747  1.00  0.00
ATOM   1731  C   GLY A 113     -13.485  -1.554 -24.858  1.00  0.00
ATOM   1732  O   GLY A 113     -13.618  -2.301 -23.883  1.00  0.00
ATOM   1736  N   GLN A 114     -14.030  -1.831 -26.053  1.00  0.00
ATOM   1737  CA  GLN A 114     -14.833  -3.039 -26.226  1.00  0.00
ATOM   1738  C   GLN A 114     -14.017  -4.313 -26.482  1.00  0.00
ATOM   1739  O   GLN A 114     -14.540  -5.419 -26.339  1.00  0.00
ATOM   1740  CB  GLN A 114     -15.850  -2.837 -27.358  1.00  0.00
ATOM   1741  CG  GLN A 114     -15.321  -2.918 -28.807  1.00  0.00
ATOM   1742  CD  GLN A 114     -14.654  -1.658 -29.366  1.00  0.00
ATOM   1743  OE1 GLN A 114     -13.894  -0.915 -28.707  1.00  0.00
ATOM   1744  NE2 GLN A 114     -14.970  -1.408 -30.637  1.00  0.00
ATOM   1753  N   GLY A 115     -12.754  -4.154 -26.869  1.00  0.00
ATOM   1754  CA  GLY A 115     -11.868  -5.265 -27.190  1.00  0.00
ATOM   1755  C   GLY A 115     -11.883  -5.700 -28.661  1.00  0.00
ATOM   1756  O   GLY A 115     -12.900  -5.617 -29.362  1.00  0.00
ATOM   1760  N   THR A 116     -10.759  -6.242 -29.129  1.00  0.00
ATOM   1761  CA  THR A 116     -10.692  -6.759 -30.494  1.00  0.00
ATOM   1762  C   THR A 116      -9.949  -8.099 -30.532  1.00  0.00
ATOM   1763  O   THR A 116      -8.927  -8.287 -29.868  1.00  0.00
ATOM   1764  CB  THR A 116     -10.063  -5.736 -31.463  1.00  0.00
ATOM   1765  OG1 THR A 116     -10.169  -6.256 -32.784  1.00  0.00
ATOM   1766  CG2 THR A 116      -8.574  -5.449 -31.135  1.00  0.00
ATOM   1774  N   GLN A 117     -10.465  -9.040 -31.312  1.00  0.00
ATOM   1775  CA  GLN A 117      -9.856 -10.365 -31.405  1.00  0.00
ATOM   1776  C   GLN A 117      -8.677 -10.460 -32.352  1.00  0.00
ATOM   1777  O   GLN A 117      -8.774 -10.093 -33.528  1.00  0.00
ATOM   1778  CB  GLN A 117     -10.917 -11.402 -31.799  1.00  0.00
ATOM   1779  CG  GLN A 117     -10.413 -12.865 -32.037  1.00  0.00
ATOM   1780  CD  GLN A 117      -9.899 -13.590 -30.784  1.00  0.00
ATOM   1781  OE1 GLN A 117     -10.487 -13.487 -29.709  1.00  0.00
ATOM   1782  NE2 GLN A 117      -8.835 -14.362 -30.940  1.00  0.00
ATOM   1791  N   VAL A 118      -7.590 -11.000 -31.819  1.00  0.00
ATOM   1792  CA  VAL A 118      -6.359 -11.263 -32.537  1.00  0.00
ATOM   1793  C   VAL A 118      -6.077 -12.756 -32.504  1.00  0.00
ATOM   1794  O   VAL A 118      -5.938 -13.349 -31.431  1.00  0.00
ATOM   1795  CB  VAL A 118      -5.218 -10.496 -31.862  1.00  0.00
ATOM   1796  CG1 VAL A 118      -3.876 -10.805 -32.529  1.00  0.00
ATOM   1797  CG2 VAL A 118      -5.538  -8.974 -31.921  1.00  0.00
ATOM   1807  N   THR A 119      -5.954 -13.360 -33.675  1.00  0.00
ATOM   1808  CA  THR A 119      -5.704 -14.793 -33.746  1.00  0.00
ATOM   1809  C   THR A 119      -4.440 -15.052 -34.521  1.00  0.00
ATOM   1810  O   THR A 119      -4.233 -14.466 -35.586  1.00  0.00
ATOM   1811  CB  THR A 119      -6.900 -15.542 -34.373  1.00  0.00
ATOM   1812  OG1 THR A 119      -8.082 -15.310 -33.579  1.00  0.00
ATOM   1813  CG2 THR A 119      -6.619 -17.045 -34.402  1.00  0.00
ATOM   1821  N   VAL A 120      -3.571 -15.906 -33.984  1.00  0.00
ATOM   1822  CA  VAL A 120      -2.323 -16.166 -34.676  1.00  0.00
ATOM   1823  C   VAL A 120      -2.235 -17.650 -35.064  1.00  0.00
ATOM   1824  O   VAL A 120      -2.381 -18.535 -34.221  1.00  0.00
ATOM   1825  CB  VAL A 120      -1.142 -15.733 -33.791  1.00  0.00
ATOM   1826  CG1 VAL A 120       0.151 -15.966 -34.546  1.00  0.00
ATOM   1827  CG2 VAL A 120      -1.308 -14.275 -33.344  1.00  0.00
ATOM   1837  N   SER A 121      -2.081 -17.897 -36.362  1.00  0.00
ATOM   1838  CA  SER A 121      -2.059 -19.247 -36.940  1.00  0.00
ATOM   1839  C   SER A 121      -0.680 -19.854 -37.150  1.00  0.00
ATOM   1840  O   SER A 121       0.297 -19.158 -37.427  1.00  0.00
ATOM   1841  CB  SER A 121      -2.794 -19.262 -38.256  1.00  0.00
ATOM   1842  OG  SER A 121      -2.665 -20.504 -38.874  1.00  0.00
ATOM   1848  N   SER A 122      -0.586 -21.171 -37.029  1.00  0.00
ATOM   1849  CA  SER A 122       0.682 -21.846 -37.292  1.00  0.00
ATOM   1850  C   SER A 122       0.462 -23.322 -37.556  1.00  0.00
ATOM   1851  O   SER A 122       0.687 -23.804 -38.676  1.00  0.00
ATOM   1852  OXT SER A 122      -0.135 -23.983 -36.703  1.00  0.00
ATOM   1853  CB  SER A 122       1.633 -21.686 -36.122  1.00  0.00
ATOM   1854  OG  SER A 122       2.861 -22.325 -36.361  1.00  0.00
END
