# Supplementary material for: Nanobody-based CTLA4 inhibitors for immune checkpoint blockade therapy of canine cancer patients
Source: Sci Rep. 2021 Oct 21;11:20763. doi: 10.1038/s41598-021-00325-3 (PMC8531395; doi:10.1038/s41598-021-00325-3)
Supplement: Supplementary file 1 — Supplementary Information 1. [file 41598_2021_325_MOESM1_ESM.zip › Supplemental Information/Robetta_cNb17_1.pdb]

ATOM      1  N   MET B   1        .683    .029   -.448  1.00  0.00
ATOM      2  CA  MET B   1       2.137   -.121   -.522  1.00  0.00
ATOM      3  C   MET B   1       2.504   1.249   -.570  1.00  0.00
ATOM      4  O   MET B   1       1.860   2.152  -1.059  1.00  0.00
ATOM      5  CB  MET B   1       2.641   -.894  -1.739  1.00  0.00
ATOM      6  CG  MET B   1       2.291  -2.375  -1.734  1.00  0.00
ATOM      7  SD  MET B   1       2.986  -3.259  -3.144  1.00  0.00
ATOM      8  CE  MET B   1       4.724  -3.271  -2.713  1.00  0.00
ATOM     20  N   HIS B   2       3.562   1.456    .010  1.00  0.00
ATOM     21  CA  HIS B   2       4.239   2.720    .145  1.00  0.00
ATOM     22  C   HIS B   2       5.616   2.590   -.395  1.00  0.00
ATOM     23  O   HIS B   2       6.364   1.602   -.195  1.00  0.00
ATOM     24  CB  HIS B   2       4.291   3.179   1.605  1.00  0.00
ATOM     25  CG  HIS B   2       2.941   3.370   2.224  1.00  0.00
ATOM     26  ND1 HIS B   2       2.182   4.503   2.019  1.00  0.00
ATOM     27  CD2 HIS B   2       2.215   2.574   3.043  1.00  0.00
ATOM     28  CE1 HIS B   2       1.046   4.394   2.685  1.00  0.00
ATOM     29  NE2 HIS B   2       1.041   3.234   3.314  1.00  0.00
ATOM     37  N   VAL B   3       6.006   3.722  -1.041  1.00  0.00
ATOM     38  CA  VAL B   3       7.343   3.726  -1.678  1.00  0.00
ATOM     39  C   VAL B   3       8.177   4.929  -1.224  1.00  0.00
ATOM     40  O   VAL B   3       7.748   6.088  -1.328  1.00  0.00
ATOM     41  CB  VAL B   3       7.207   3.757  -3.212  1.00  0.00
ATOM     42  CG1 VAL B   3       6.237   4.849  -3.639  1.00  0.00
ATOM     43  CG2 VAL B   3       8.572   3.968  -3.848  1.00  0.00
ATOM     53  N   ALA B   4       9.400   4.693   -.823  1.00  0.00
ATOM     54  CA  ALA B   4      10.195   5.841   -.477  1.00  0.00
ATOM     55  C   ALA B   4      11.377   5.805  -1.496  1.00  0.00
ATOM     56  O   ALA B   4      11.986   4.833  -1.972  1.00  0.00
ATOM     57  CB  ALA B   4      10.567   5.737    .932  1.00  0.00
ATOM     63  N   GLN B   5      11.897   6.909  -1.707  1.00  0.00
ATOM     64  CA  GLN B   5      13.044   7.024  -2.576  1.00  0.00
ATOM     65  C   GLN B   5      14.116   7.950  -1.984  1.00  0.00
ATOM     66  O   GLN B   5      13.763   8.883  -1.254  1.00  0.00
ATOM     67  CB  GLN B   5      12.608   7.532  -3.953  1.00  0.00
ATOM     68  CG  GLN B   5      11.344   6.879  -4.486  1.00  0.00
ATOM     69  CD  GLN B   5      11.044   7.282  -5.917  1.00  0.00
ATOM     70  OE1 GLN B   5      10.023   6.887  -6.486  1.00  0.00
ATOM     71  NE2 GLN B   5      11.933   8.072  -6.507  1.00  0.00
ATOM     80  N   PRO B   6      15.438   7.781  -2.382  1.00  0.00
ATOM     81  CA  PRO B   6      16.258   8.797  -1.779  1.00  0.00
ATOM     82  C   PRO B   6      16.043  10.159  -2.456  1.00  0.00
ATOM     83  O   PRO B   6      15.627  10.190  -3.615  1.00  0.00
ATOM     84  CB  PRO B   6      17.674   8.260  -2.007  1.00  0.00
ATOM     85  CG  PRO B   6      17.559   7.440  -3.247  1.00  0.00
ATOM     86  CD  PRO B   6      16.206   6.789  -3.141  1.00  0.00
ATOM     94  N   ALA B   7      16.291  11.333  -1.808  1.00  0.00
ATOM     95  CA  ALA B   7      15.901  12.428  -2.682  1.00  0.00
ATOM     96  C   ALA B   7      16.554  12.912  -3.933  1.00  0.00
ATOM     97  O   ALA B   7      15.779  13.232  -4.809  1.00  0.00
ATOM     98  CB  ALA B   7      16.113  13.493  -1.613  1.00  0.00
ATOM    104  N   VAL B   8      17.928  12.970  -3.945  1.00  0.00
ATOM    105  CA  VAL B   8      18.742  13.360  -5.136  1.00  0.00
ATOM    106  C   VAL B   8      19.970  12.431  -5.469  1.00  0.00
ATOM    107  O   VAL B   8      20.556  12.004  -4.499  1.00  0.00
ATOM    108  CB  VAL B   8      19.262  14.795  -4.932  1.00  0.00
ATOM    109  CG1 VAL B   8      20.115  15.226  -6.115  1.00  0.00
ATOM    110  CG2 VAL B   8      18.091  15.746  -4.736  1.00  0.00
ATOM    120  N   VAL B   9      20.423  12.080  -6.559  1.00  0.00
ATOM    121  CA  VAL B   9      21.585  11.192  -6.647  1.00  0.00
ATOM    122  C   VAL B   9      22.519  11.710  -7.598  1.00  0.00
ATOM    123  O   VAL B   9      21.873  12.049  -8.568  1.00  0.00
ATOM    124  CB  VAL B   9      21.194   9.767  -7.082  1.00  0.00
ATOM    125  CG1 VAL B   9      22.429   8.886  -7.191  1.00  0.00
ATOM    126  CG2 VAL B   9      20.197   9.179  -6.095  1.00  0.00
ATOM    136  N   LEU B  10      23.811  11.842  -7.317  1.00  0.00
ATOM    137  CA  LEU B  10      24.655  12.430  -8.261  1.00  0.00
ATOM    138  C   LEU B  10      25.478  11.431  -9.004  1.00  0.00
ATOM    139  O   LEU B  10      26.104  10.572  -8.425  1.00  0.00
ATOM    140  CB  LEU B  10      25.572  13.440  -7.559  1.00  0.00
ATOM    141  CG  LEU B  10      24.967  14.828  -7.312  1.00  0.00
ATOM    142  CD1 LEU B  10      23.807  14.710  -6.332  1.00  0.00
ATOM    143  CD2 LEU B  10      26.041  15.763  -6.777  1.00  0.00
ATOM    155  N   ALA B  11      25.490  11.649 -10.442  1.00  0.00
ATOM    156  CA  ALA B  11      26.228  10.684 -11.111  1.00  0.00
ATOM    157  C   ALA B  11      27.521  11.238 -11.753  1.00  0.00
ATOM    158  O   ALA B  11      27.905  12.408 -12.083  1.00  0.00
ATOM    159  CB  ALA B  11      25.404  10.150 -12.123  1.00  0.00
ATOM    165  N   SER B  12      28.289  10.347 -12.152  1.00  0.00
ATOM    166  CA  SER B  12      29.429  11.015 -12.648  1.00  0.00
ATOM    167  C   SER B  12      29.454  10.772 -14.106  1.00  0.00
ATOM    168  O   SER B  12      28.505  10.197 -14.587  1.00  0.00
ATOM    169  CB  SER B  12      30.698  10.509 -11.990  1.00  0.00
ATOM    170  OG  SER B  12      30.987   9.199 -12.397  1.00  0.00
ATOM    176  N   SER B  13      30.412  11.250 -14.859  1.00  0.00
ATOM    177  CA  SER B  13      30.583  11.077 -16.378  1.00  0.00
ATOM    178  C   SER B  13      30.791   9.815 -17.071  1.00  0.00
ATOM    179  O   SER B  13      30.687   9.674 -18.260  1.00  0.00
ATOM    180  CB  SER B  13      31.756  11.918 -16.841  1.00  0.00
ATOM    181  OG  SER B  13      32.935  11.538 -16.185  1.00  0.00
ATOM    187  N   ARG B  14      31.077   8.981 -16.235  1.00  0.00
ATOM    188  CA  ARG B  14      31.410   7.629 -16.363  1.00  0.00
ATOM    189  C   ARG B  14      29.975   7.288 -16.135  1.00  0.00
ATOM    190  O   ARG B  14      29.813   6.102 -15.855  1.00  0.00
ATOM    191  CB  ARG B  14      32.376   7.075 -15.326  1.00  0.00
ATOM    192  CG  ARG B  14      33.775   7.668 -15.375  1.00  0.00
ATOM    193  CD  ARG B  14      34.663   7.064 -14.348  1.00  0.00
ATOM    194  NE  ARG B  14      36.003   7.629 -14.391  1.00  0.00
ATOM    195  CZ  ARG B  14      37.020   7.245 -13.595  1.00  0.00
ATOM    196  NH1 ARG B  14      36.836   6.297 -12.703  1.00  0.00
ATOM    197  NH2 ARG B  14      38.204   7.821 -13.712  1.00  0.00
ATOM    211  N   GLY B  15      28.931   8.255 -15.921  1.00  0.00
ATOM    212  CA  GLY B  15      27.865   7.445 -15.495  1.00  0.00
ATOM    213  C   GLY B  15      27.213   6.699 -14.320  1.00  0.00
ATOM    214  O   GLY B  15      26.022   6.818 -14.186  1.00  0.00
ATOM    218  N   VAL B  16      27.917   6.122 -13.378  1.00  0.00
ATOM    219  CA  VAL B  16      26.908   5.429 -12.868  1.00  0.00
ATOM    220  C   VAL B  16      25.907   5.830 -11.792  1.00  0.00
ATOM    221  O   VAL B  16      26.347   6.633 -10.954  1.00  0.00
ATOM    222  CB  VAL B  16      27.616   4.142 -12.404  1.00  0.00
ATOM    223  CG1 VAL B  16      26.630   3.212 -11.712  1.00  0.00
ATOM    224  CG2 VAL B  16      28.266   3.451 -13.592  1.00  0.00
ATOM    234  N   ALA B  17      24.564   5.543 -11.832  1.00  0.00
ATOM    235  CA  ALA B  17      23.809   5.997 -10.636  1.00  0.00
ATOM    236  C   ALA B  17      23.035   4.896  -9.829  1.00  0.00
ATOM    237  O   ALA B  17      22.524   3.861 -10.264  1.00  0.00
ATOM    238  CB  ALA B  17      22.952   6.998 -11.176  1.00  0.00
ATOM    244  N   SER B  18      22.960   4.998  -8.609  1.00  0.00
ATOM    245  CA  SER B  18      22.141   3.915  -8.062  1.00  0.00
ATOM    246  C   SER B  18      20.981   4.448  -7.353  1.00  0.00
ATOM    247  O   SER B  18      21.072   5.305  -6.496  1.00  0.00
ATOM    248  CB  SER B  18      22.942   3.048  -7.110  1.00  0.00
ATOM    249  OG  SER B  18      23.973   2.380  -7.786  1.00  0.00
ATOM    255  N   PHE B  19      19.843   3.855  -7.656  1.00  0.00
ATOM    256  CA  PHE B  19      18.739   4.346  -7.034  1.00  0.00
ATOM    257  C   PHE B  19      18.197   3.282  -6.036  1.00  0.00
ATOM    258  O   PHE B  19      17.911   2.129  -6.239  1.00  0.00
ATOM    259  CB  PHE B  19      17.699   4.727  -8.089  1.00  0.00
ATOM    260  CG  PHE B  19      16.329   4.979  -7.527  1.00  0.00
ATOM    261  CD1 PHE B  19      15.978   6.235  -7.055  1.00  0.00
ATOM    262  CD2 PHE B  19      15.389   3.961  -7.469  1.00  0.00
ATOM    263  CE1 PHE B  19      14.718   6.468  -6.537  1.00  0.00
ATOM    264  CE2 PHE B  19      14.128   4.192  -6.954  1.00  0.00
ATOM    265  CZ  PHE B  19      13.793   5.447  -6.487  1.00  0.00
ATOM    275  N   VAL B  20      17.869   3.648  -4.913  1.00  0.00
ATOM    276  CA  VAL B  20      17.294   2.618  -4.032  1.00  0.00
ATOM    277  C   VAL B  20      15.848   2.917  -3.681  1.00  0.00
ATOM    278  O   VAL B  20      15.539   4.036  -3.319  1.00  0.00
ATOM    279  CB  VAL B  20      18.110   2.507  -2.731  1.00  0.00
ATOM    280  CG1 VAL B  20      17.493   1.473  -1.801  1.00  0.00
ATOM    281  CG2 VAL B  20      19.553   2.150  -3.053  1.00  0.00
ATOM    291  N   CYS B  21      14.955   1.891  -3.733  1.00  0.00
ATOM    292  CA  CYS B  21      13.643   2.170  -3.419  1.00  0.00
ATOM    293  C   CYS B  21      13.135   1.435  -2.174  1.00  0.00
ATOM    294  O   CYS B  21      13.492    .306  -1.814  1.00  0.00
ATOM    295  CB  CYS B  21      12.773   1.820  -4.627  1.00  0.00
ATOM    296  SG  CYS B  21      11.001   2.055  -4.354  1.00  0.00
ATOM    302  N   GLU B  22      12.344   1.984  -1.384  1.00  0.00
ATOM    303  CA  GLU B  22      11.966   1.123   -.250  1.00  0.00
ATOM    304  C   GLU B  22      10.467    .954   -.225  1.00  0.00
ATOM    305  O   GLU B  22       9.585   1.791   -.277  1.00  0.00
ATOM    306  CB  GLU B  22      12.445   1.712   1.079  1.00  0.00
ATOM    307  CG  GLU B  22      12.116    .862   2.298  1.00  0.00
ATOM    308  CD  GLU B  22      12.664   1.435   3.575  1.00  0.00
ATOM    309  OE1 GLU B  22      13.312   2.452   3.518  1.00  0.00
ATOM    310  OE2 GLU B  22      12.433    .854   4.610  1.00  0.00
ATOM    317  N   TYR B  23      10.052   -.271   -.059  1.00  0.00
ATOM    318  CA  TYR B  23       8.666   -.497   -.043  1.00  0.00
ATOM    319  C   TYR B  23       8.100   -.920   1.255  1.00  0.00
ATOM    320  O   TYR B  23       8.293  -1.987   1.808  1.00  0.00
ATOM    321  CB  TYR B  23       8.320  -1.539  -1.110  1.00  0.00
ATOM    322  CG  TYR B  23       8.645  -1.099  -2.520  1.00  0.00
ATOM    323  CD1 TYR B  23       9.531  -1.839  -3.290  1.00  0.00
ATOM    324  CD2 TYR B  23       8.058    .043  -3.043  1.00  0.00
ATOM    325  CE1 TYR B  23       9.827  -1.437  -4.579  1.00  0.00
ATOM    326  CE2 TYR B  23       8.355    .445  -4.331  1.00  0.00
ATOM    327  CZ  TYR B  23       9.235   -.291  -5.097  1.00  0.00
ATOM    328  OH  TYR B  23       9.531    .109  -6.380  1.00  0.00
ATOM    338  N   GLY B  24       6.958   -.318   1.426  1.00  0.00
ATOM    339  CA  GLY B  24       5.879   -.291   2.426  1.00  0.00
ATOM    340  C   GLY B  24       4.972  -1.427   2.723  1.00  0.00
ATOM    341  O   GLY B  24       3.890  -1.245   3.313  1.00  0.00
ATOM    345  N   SER B  25       5.273  -2.567   2.194  1.00  0.00
ATOM    346  CA  SER B  25       4.414  -3.639   2.580  1.00  0.00
ATOM    347  C   SER B  25       5.258  -4.916   2.779  1.00  0.00
ATOM    348  O   SER B  25       6.351  -5.053   2.263  1.00  0.00
ATOM    349  CB  SER B  25       3.345  -3.850   1.526  1.00  0.00
ATOM    350  OG  SER B  25       2.471  -4.880   1.898  1.00  0.00
ATOM    356  N   SER B  26       4.684  -5.865   3.548  1.00  0.00
ATOM    357  CA  SER B  26       5.323  -7.190   3.772  1.00  0.00
ATOM    358  C   SER B  26       4.779  -7.902   2.739  1.00  0.00
ATOM    359  O   SER B  26       5.557  -8.654   2.138  1.00  0.00
ATOM    360  CB  SER B  26       4.994  -7.852   5.096  1.00  0.00
ATOM    361  OG  SER B  26       3.633  -8.178   5.170  1.00  0.00
ATOM    367  N   GLY B  27       3.632  -7.585   2.185  1.00  0.00
ATOM    368  CA  GLY B  27       3.930  -8.549   1.374  1.00  0.00
ATOM    369  C   GLY B  27       3.812  -9.901   1.676  1.00  0.00
ATOM    370  O   GLY B  27       3.915 -10.590   2.675  1.00  0.00
ATOM    374  N   ASN B  28       4.084 -10.143    .490  1.00  0.00
ATOM    375  CA  ASN B  28       4.588 -11.232   -.084  1.00  0.00
ATOM    376  C   ASN B  28       5.190 -10.564  -1.399  1.00  0.00
ATOM    377  O   ASN B  28       4.556 -10.628  -2.483  1.00  0.00
ATOM    378  CB  ASN B  28       3.524 -12.292   -.304  1.00  0.00
ATOM    379  CG  ASN B  28       4.094 -13.583   -.822  1.00  0.00
ATOM    380  OD1 ASN B  28       5.133 -13.593  -1.492  1.00  0.00
ATOM    381  ND2 ASN B  28       3.433 -14.673   -.527  1.00  0.00
ATOM    388  N   ALA B  29       6.337 -10.371  -1.367  1.00  0.00
ATOM    389  CA  ALA B  29       7.242  -9.829  -2.339  1.00  0.00
ATOM    390  C   ALA B  29       7.103 -10.759  -3.541  1.00  0.00
ATOM    391  O   ALA B  29       7.315 -10.178  -4.597  1.00  0.00
ATOM    392  CB  ALA B  29       8.350  -9.805  -2.005  1.00  0.00
ATOM    398  N   ALA B  30       6.776 -12.153  -3.482  1.00  0.00
ATOM    399  CA  ALA B  30       7.060 -12.292  -4.816  1.00  0.00
ATOM    400  C   ALA B  30       7.318 -12.407  -6.145  1.00  0.00
ATOM    401  O   ALA B  30       8.193 -12.688  -6.931  1.00  0.00
ATOM    402  CB  ALA B  30       6.545 -14.157  -4.314  1.00  0.00
ATOM    408  N   GLU B  31       6.299 -12.064  -6.652  1.00  0.00
ATOM    409  CA  GLU B  31       5.908 -11.859  -8.054  1.00  0.00
ATOM    410  C   GLU B  31       6.048 -10.331  -8.592  1.00  0.00
ATOM    411  O   GLU B  31       5.719 -10.049  -9.732  1.00  0.00
ATOM    412  CB  GLU B  31       4.467 -12.347  -8.217  1.00  0.00
ATOM    413  CG  GLU B  31       4.249 -13.803  -7.832  1.00  0.00
ATOM    414  CD  GLU B  31       5.057 -14.756  -8.669  1.00  0.00
ATOM    415  OE1 GLU B  31       5.354 -14.426  -9.792  1.00  0.00
ATOM    416  OE2 GLU B  31       5.377 -15.816  -8.184  1.00  0.00
ATOM    423  N   VAL B  32       6.485  -9.399  -7.709  1.00  0.00
ATOM    424  CA  VAL B  32       6.552  -7.876  -7.588  1.00  0.00
ATOM    425  C   VAL B  32       7.360  -7.436  -8.847  1.00  0.00
ATOM    426  O   VAL B  32       8.362  -8.142  -9.242  1.00  0.00
ATOM    427  CB  VAL B  32       7.257  -7.412  -6.300  1.00  0.00
ATOM    428  CG1 VAL B  32       8.706  -7.876  -6.289  1.00  0.00
ATOM    429  CG2 VAL B  32       7.175  -5.897  -6.182  1.00  0.00
ATOM    439  N   ARG B  33       6.773  -6.311  -9.425  1.00  0.00
ATOM    440  CA  ARG B  33       7.359  -5.743 -10.570  1.00  0.00
ATOM    441  C   ARG B  33       7.730  -4.354 -10.228  1.00  0.00
ATOM    442  O   ARG B  33       7.082  -3.461  -9.724  1.00  0.00
ATOM    443  CB  ARG B  33       6.405  -5.762 -11.755  1.00  0.00
ATOM    444  CG  ARG B  33       6.938  -5.102 -13.016  1.00  0.00
ATOM    445  CD  ARG B  33       5.978  -5.214 -14.144  1.00  0.00
ATOM    446  NE  ARG B  33       5.847  -6.585 -14.610  1.00  0.00
ATOM    447  CZ  ARG B  33       4.917  -7.010 -15.487  1.00  0.00
ATOM    448  NH1 ARG B  33       4.045  -6.160 -15.983  1.00  0.00
ATOM    449  NH2 ARG B  33       4.881  -8.280 -15.850  1.00  0.00
ATOM    463  N   VAL B  34       8.972  -4.051 -10.588  1.00  0.00
ATOM    464  CA  VAL B  34       9.466  -2.725 -10.237  1.00  0.00
ATOM    465  C   VAL B  34       9.783  -2.013 -11.414  1.00  0.00
ATOM    466  O   VAL B  34      10.465  -2.688 -12.153  1.00  0.00
ATOM    467  CB  VAL B  34      10.729  -2.783  -9.358  1.00  0.00
ATOM    468  CG1 VAL B  34      11.102  -1.392  -8.869  1.00  0.00
ATOM    469  CG2 VAL B  34      10.500  -3.724  -8.185  1.00  0.00
ATOM    479  N   THR B  35       9.216   -.694 -11.535  1.00  0.00
ATOM    480  CA  THR B  35       9.501    .089 -12.744  1.00  0.00
ATOM    481  C   THR B  35      10.231   1.511 -12.526  1.00  0.00
ATOM    482  O   THR B  35       9.967   2.239 -11.557  1.00  0.00
ATOM    483  CB  THR B  35       8.179    .300 -13.504  1.00  0.00
ATOM    484  OG1 THR B  35       7.627   -.972 -13.870  1.00  0.00
ATOM    485  CG2 THR B  35       8.412   1.127 -14.760  1.00  0.00
ATOM    493  N   VAL B  36      11.213   1.900 -13.236  1.00  0.00
ATOM    494  CA  VAL B  36      11.725   3.174 -13.093  1.00  0.00
ATOM    495  C   VAL B  36      11.296   4.003 -14.336  1.00  0.00
ATOM    496  O   VAL B  36      11.461   3.714 -15.546  1.00  0.00
ATOM    497  CB  VAL B  36      13.258   3.106 -12.957  1.00  0.00
ATOM    498  CG1 VAL B  36      13.870   2.419 -14.169  1.00  0.00
ATOM    499  CG2 VAL B  36      13.826   4.506 -12.786  1.00  0.00
ATOM    509  N   LEU B  37      10.736   5.212 -13.949  1.00  0.00
ATOM    510  CA  LEU B  37      10.372   6.012 -15.044  1.00  0.00
ATOM    511  C   LEU B  37      11.140   7.414 -14.977  1.00  0.00
ATOM    512  O   LEU B  37      11.433   8.053 -13.961  1.00  0.00
ATOM    513  CB  LEU B  37       8.849   6.194 -15.035  1.00  0.00
ATOM    514  CG  LEU B  37       8.024   4.900 -15.047  1.00  0.00
ATOM    515  CD1 LEU B  37       7.754   4.457 -13.616  1.00  0.00
ATOM    516  CD2 LEU B  37       6.724   5.134 -15.802  1.00  0.00
ATOM    528  N   ARG B  38      11.490   7.966 -16.120  1.00  0.00
ATOM    529  CA  ARG B  38      11.963   9.259 -16.144  1.00  0.00
ATOM    530  C   ARG B  38      10.908  10.427 -16.552  1.00  0.00
ATOM    531  O   ARG B  38       9.943  10.503 -17.333  1.00  0.00
ATOM    532  CB  ARG B  38      13.153   9.247 -17.093  1.00  0.00
ATOM    533  CG  ARG B  38      13.854  10.586 -17.257  1.00  0.00
ATOM    534  CD  ARG B  38      15.086  10.464 -18.078  1.00  0.00
ATOM    535  NE  ARG B  38      15.785  11.733 -18.198  1.00  0.00
ATOM    536  CZ  ARG B  38      15.627  12.600 -19.217  1.00  0.00
ATOM    537  NH1 ARG B  38      14.792  12.321 -20.194  1.00  0.00
ATOM    538  NH2 ARG B  38      16.311  13.730 -19.235  1.00  0.00
ATOM    552  N   GLN B  39      10.996  11.584 -15.783  1.00  0.00
ATOM    553  CA  GLN B  39       9.930  12.566 -16.237  1.00  0.00
ATOM    554  C   GLN B  39      10.496  13.655 -17.101  1.00  0.00
ATOM    555  O   GLN B  39      11.381  14.364 -16.616  1.00  0.00
ATOM    556  CB  GLN B  39       9.219  13.213 -15.046  1.00  0.00
ATOM    557  CG  GLN B  39       8.061  14.118 -15.428  1.00  0.00
ATOM    558  CD  GLN B  39       7.399  14.754 -14.220  1.00  0.00
ATOM    559  OE1 GLN B  39       7.149  14.089 -13.211  1.00  0.00
ATOM    560  NE2 GLN B  39       7.112  16.047 -14.316  1.00  0.00
ATOM    569  N   ALA B  40      10.114  13.914 -18.249  1.00  0.00
ATOM    570  CA  ALA B  40      10.732  14.872 -18.931  1.00  0.00
ATOM    571  C   ALA B  40      10.081  16.246 -19.197  1.00  0.00
ATOM    572  O   ALA B  40       9.159  16.636 -19.833  1.00  0.00
ATOM    573  CB  ALA B  40      11.052  14.434 -20.254  1.00  0.00
ATOM    579  N   GLY B  41      10.410  17.078 -18.311  1.00  0.00
ATOM    580  CA  GLY B  41       9.690  18.281 -18.405  1.00  0.00
ATOM    581  C   GLY B  41       8.363  17.581 -18.001  1.00  0.00
ATOM    582  O   GLY B  41       8.269  17.009 -16.923  1.00  0.00
ATOM    586  N   SER B  42       7.309  17.738 -18.844  1.00  0.00
ATOM    587  CA  SER B  42       5.925  17.213 -18.638  1.00  0.00
ATOM    588  C   SER B  42       5.594  15.863 -19.193  1.00  0.00
ATOM    589  O   SER B  42       4.389  15.370 -19.173  1.00  0.00
ATOM    590  CB  SER B  42       4.926  18.191 -19.225  1.00  0.00
ATOM    591  OG  SER B  42       5.074  18.286 -20.615  1.00  0.00
ATOM    597  N   GLN B  43       6.621  15.194 -19.812  1.00  0.00
ATOM    598  CA  GLN B  43       6.325  13.988 -20.430  1.00  0.00
ATOM    599  C   GLN B  43       6.794  12.782 -19.770  1.00  0.00
ATOM    600  O   GLN B  43       7.753  12.543 -19.037  1.00  0.00
ATOM    601  CB  GLN B  43       6.882  14.014 -21.855  1.00  0.00
ATOM    602  CG  GLN B  43       6.347  15.148 -22.713  1.00  0.00
ATOM    603  CD  GLN B  43       4.861  15.014 -22.988  1.00  0.00
ATOM    604  OE1 GLN B  43       4.415  14.042 -23.604  1.00  0.00
ATOM    605  NE2 GLN B  43       4.086  15.991 -22.533  1.00  0.00
ATOM    614  N   MET B  44       6.241  11.691 -19.910  1.00  0.00
ATOM    615  CA  MET B  44       6.924  10.706 -19.073  1.00  0.00
ATOM    616  C   MET B  44       7.387   9.478 -19.852  1.00  0.00
ATOM    617  O   MET B  44       6.618   8.928 -20.649  1.00  0.00
ATOM    618  CB  MET B  44       6.008  10.280 -17.927  1.00  0.00
ATOM    619  CG  MET B  44       6.625   9.271 -16.970  1.00  0.00
ATOM    620  SD  MET B  44       5.535   8.864 -15.591  1.00  0.00
ATOM    621  CE  MET B  44       5.579  10.393 -14.662  1.00  0.00
ATOM    631  N   THR B  45       8.579   8.989 -19.575  1.00  0.00
ATOM    632  CA  THR B  45       8.944   7.950 -20.326  1.00  0.00
ATOM    633  C   THR B  45       9.359   6.680 -19.411  1.00  0.00
ATOM    634  O   THR B  45       9.721   6.513 -18.227  1.00  0.00
ATOM    635  CB  THR B  45      10.082   8.420 -21.251  1.00  0.00
ATOM    636  OG1 THR B  45      11.207   8.825 -20.461  1.00  0.00
ATOM    637  CG2 THR B  45       9.623   9.589 -22.109  1.00  0.00
ATOM    645  N   GLU B  46       9.256   5.530 -19.947  1.00  0.00
ATOM    646  CA  GLU B  46       9.606   4.429 -19.001  1.00  0.00
ATOM    647  C   GLU B  46      10.887   4.023 -19.512  1.00  0.00
ATOM    648  O   GLU B  46      11.070   3.741 -20.724  1.00  0.00
ATOM    649  CB  GLU B  46       8.624   3.255 -18.998  1.00  0.00
ATOM    650  CG  GLU B  46       9.006   2.118 -18.060  1.00  0.00
ATOM    651  CD  GLU B  46       8.006    .996 -18.064  1.00  0.00
ATOM    652  OE1 GLU B  46       6.852   1.254 -18.312  1.00  0.00
ATOM    653  OE2 GLU B  46       8.396   -.122 -17.819  1.00  0.00
ATOM    660  N   VAL B  47      11.793   3.879 -18.605  1.00  0.00
ATOM    661  CA  VAL B  47      13.138   3.650 -18.919  1.00  0.00
ATOM    662  C   VAL B  47      13.577   2.251 -18.517  1.00  0.00
ATOM    663  O   VAL B  47      14.285   1.598 -19.286  1.00  0.00
ATOM    664  CB  VAL B  47      14.012   4.703 -18.211  1.00  0.00
ATOM    665  CG1 VAL B  47      15.488   4.414 -18.446  1.00  0.00
ATOM    666  CG2 VAL B  47      13.649   6.095 -18.706  1.00  0.00
ATOM    676  N   CYS B  48      13.122   1.795 -17.475  1.00  0.00
ATOM    677  CA  CYS B  48      13.446    .499 -17.112  1.00  0.00
ATOM    678  C   CYS B  48      12.576   -.234 -16.247  1.00  0.00
ATOM    679  O   CYS B  48      11.716   -.080 -15.422  1.00  0.00
ATOM    680  CB  CYS B  48      14.822    .513 -16.446  1.00  0.00
ATOM    681  SG  CYS B  48      15.428  -1.123 -15.968  1.00  0.00
ATOM    687  N   ALA B  49      12.686  -1.399 -16.573  1.00  0.00
ATOM    688  CA  ALA B  49      11.830  -2.083 -15.764  1.00  0.00
ATOM    689  C   ALA B  49      12.446  -3.165 -15.303  1.00  0.00
ATOM    690  O   ALA B  49      13.328  -3.784 -15.917  1.00  0.00
ATOM    691  CB  ALA B  49      10.692  -2.205 -16.279  1.00  0.00
ATOM    697  N   ALA B  50      11.908  -3.547 -14.349  1.00  0.00
ATOM    698  CA  ALA B  50      12.502  -4.736 -14.005  1.00  0.00
ATOM    699  C   ALA B  50      11.647  -5.327 -13.195  1.00  0.00
ATOM    700  O   ALA B  50      10.945  -4.635 -12.544  1.00  0.00
ATOM    701  CB  ALA B  50      13.694  -4.557 -13.170  1.00  0.00
ATOM    707  N   THR B  51      11.744  -6.728 -13.391  1.00  0.00
ATOM    708  CA  THR B  51      10.841  -7.554 -12.783  1.00  0.00
ATOM    709  C   THR B  51      11.546  -8.495 -12.159  1.00  0.00
ATOM    710  O   THR B  51      12.400  -9.181 -12.667  1.00  0.00
ATOM    711  CB  THR B  51       9.854  -8.221 -13.758  1.00  0.00
ATOM    712  OG1 THR B  51       9.175  -7.212 -14.518  1.00  0.00
ATOM    713  CG2 THR B  51       8.831  -9.051 -12.998  1.00  0.00
ATOM    721  N   TYR B  52      11.143  -8.679 -11.035  1.00  0.00
ATOM    722  CA  TYR B  52      11.778  -9.576 -10.331  1.00  0.00
ATOM    723  C   TYR B  52      10.766 -10.310 -10.077  1.00  0.00
ATOM    724  O   TYR B  52       9.615  -9.923  -9.686  1.00  0.00
ATOM    725  CB  TYR B  52      12.466  -9.057  -9.067  1.00  0.00
ATOM    726  CG  TYR B  52      13.401  -7.894  -9.315  1.00  0.00
ATOM    727  CD1 TYR B  52      12.909  -6.597  -9.320  1.00  0.00
ATOM    728  CD2 TYR B  52      14.751  -8.125  -9.536  1.00  0.00
ATOM    729  CE1 TYR B  52      13.763  -5.535  -9.546  1.00  0.00
ATOM    730  CE2 TYR B  52      15.605  -7.063  -9.762  1.00  0.00
ATOM    731  CZ  TYR B  52      15.115  -5.772  -9.768  1.00  0.00
ATOM    732  OH  TYR B  52      15.966  -4.715  -9.993  1.00  0.00
ATOM    742  N   THR B  53      11.363 -11.258  -9.845  1.00  0.00
ATOM    743  CA  THR B  53      10.698 -12.260  -9.482  1.00  0.00
ATOM    744  C   THR B  53      11.541 -12.675  -8.392  1.00  0.00
ATOM    745  O   THR B  53      12.520 -12.162  -8.211  1.00  0.00
ATOM    746  CB  THR B  53      10.530 -13.312 -10.594  1.00  0.00
ATOM    747  OG1 THR B  53      11.792 -13.937 -10.860  1.00  0.00
ATOM    748  CG2 THR B  53      10.012 -12.662 -11.869  1.00  0.00
ATOM    756  N   VAL B  54      11.007 -13.518  -7.530  1.00  0.00
ATOM    757  CA  VAL B  54      11.693 -14.021  -6.426  1.00  0.00
ATOM    758  C   VAL B  54      11.773 -14.706  -7.823  1.00  0.00
ATOM    759  O   VAL B  54      10.737 -14.734  -8.505  1.00  0.00
ATOM    760  CB  VAL B  54      10.961 -14.690  -5.247  1.00  0.00
ATOM    761  CG1 VAL B  54      10.292 -15.980  -5.698  1.00  0.00
ATOM    762  CG2 VAL B  54      11.940 -14.958  -4.114  1.00  0.00
ATOM    772  N   GLU B  55      12.665 -15.285  -8.075  1.00  0.00
ATOM    773  CA  GLU B  55      13.674 -16.072  -8.714  1.00  0.00
ATOM    774  C   GLU B  55      14.364 -15.051  -9.777  1.00  0.00
ATOM    775  O   GLU B  55      14.779 -15.433 -10.884  1.00  0.00
ATOM    776  CB  GLU B  55      13.059 -17.307  -9.376  1.00  0.00
ATOM    777  CG  GLU B  55      12.349 -18.248  -8.414  1.00  0.00
ATOM    778  CD  GLU B  55      11.848 -19.499  -9.081  1.00  0.00
ATOM    779  OE1 GLU B  55      11.944 -19.588 -10.282  1.00  0.00
ATOM    780  OE2 GLU B  55      11.370 -20.367  -8.390  1.00  0.00
ATOM    787  N   ASP B  56      14.404 -13.724  -9.397  1.00  0.00
ATOM    788  CA  ASP B  56      15.274 -12.502  -9.641  1.00  0.00
ATOM    789  C   ASP B  56      15.540 -12.007 -10.977  1.00  0.00
ATOM    790  O   ASP B  56      16.576 -11.350 -11.232  1.00  0.00
ATOM    791  CB  ASP B  56      16.662 -12.720  -9.033  1.00  0.00
ATOM    792  CG  ASP B  56      16.627 -12.890  -7.520  1.00  0.00
ATOM    793  OD1 ASP B  56      15.922 -12.150  -6.875  1.00  0.00
ATOM    794  OD2 ASP B  56      17.306 -13.757  -7.025  1.00  0.00
ATOM    799  N   GLU B  57      14.817 -12.476 -11.900  1.00  0.00
ATOM    800  CA  GLU B  57      15.221 -11.869 -13.049  1.00  0.00
ATOM    801  C   GLU B  57      15.023 -10.439 -12.778  1.00  0.00
ATOM    802  O   GLU B  57      14.398  -9.935 -11.665  1.00  0.00
ATOM    803  CB  GLU B  57      14.415 -12.348 -14.259  1.00  0.00
ATOM    804  CG  GLU B  57      14.656 -13.802 -14.639  1.00  0.00
ATOM    805  CD  GLU B  57      13.874 -14.228 -15.851  1.00  0.00
ATOM    806  OE1 GLU B  57      13.109 -13.437 -16.348  1.00  0.00
ATOM    807  OE2 GLU B  57      14.043 -15.345 -16.280  1.00  0.00
ATOM    814  N   LEU B  58      15.879  -9.827 -13.717  1.00  0.00
ATOM    815  CA  LEU B  58      15.799  -8.465 -14.004  1.00  0.00
ATOM    816  C   LEU B  58      15.693  -8.109 -15.514  1.00  0.00
ATOM    817  O   LEU B  58      16.493  -8.592 -16.265  1.00  0.00
ATOM    818  CB  LEU B  58      17.029  -7.791 -13.384  1.00  0.00
ATOM    819  CG  LEU B  58      17.090  -6.264 -13.519  1.00  0.00
ATOM    820  CD1 LEU B  58      17.882  -5.682 -12.357  1.00  0.00
ATOM    821  CD2 LEU B  58      17.726  -5.898 -14.852  1.00  0.00
ATOM    833  N   ALA B  59      14.799  -7.289 -15.975  1.00  0.00
ATOM    834  CA  ALA B  59      14.917  -6.950 -17.363  1.00  0.00
ATOM    835  C   ALA B  59      15.486  -5.492 -17.711  1.00  0.00
ATOM    836  O   ALA B  59      15.459  -4.613 -16.830  1.00  0.00
ATOM    837  CB  ALA B  59      13.723  -7.256 -17.935  1.00  0.00
ATOM    843  N   PHE B  60      16.002  -5.189 -18.921  1.00  0.00
ATOM    844  CA  PHE B  60      16.413  -3.829 -18.975  1.00  0.00
ATOM    845  C   PHE B  60      15.987  -3.196 -20.045  1.00  0.00
ATOM    846  O   PHE B  60      15.708  -3.757 -21.085  1.00  0.00
ATOM    847  CB  PHE B  60      17.934  -3.673 -18.966  1.00  0.00
ATOM    848  CG  PHE B  60      18.624  -4.391 -20.091  1.00  0.00
ATOM    849  CD1 PHE B  60      18.815  -3.768 -21.316  1.00  0.00
ATOM    850  CD2 PHE B  60      19.082  -5.689 -19.928  1.00  0.00
ATOM    851  CE1 PHE B  60      19.449  -4.428 -22.352  1.00  0.00
ATOM    852  CE2 PHE B  60      19.717  -6.350 -20.961  1.00  0.00
ATOM    853  CZ  PHE B  60      19.900  -5.718 -22.175  1.00  0.00
ATOM    863  N   LEU B  61      15.786  -2.033 -19.829  1.00  0.00
ATOM    864  CA  LEU B  61      15.281  -1.674 -20.995  1.00  0.00
ATOM    865  C   LEU B  61      16.174   -.774 -21.597  1.00  0.00
ATOM    866  O   LEU B  61      17.221   -.618 -20.967  1.00  0.00
ATOM    867  CB  LEU B  61      13.899  -1.034 -20.815  1.00  0.00
ATOM    868  CG  LEU B  61      12.855  -1.896 -20.095  1.00  0.00
ATOM    869  CD1 LEU B  61      11.595  -1.075 -19.856  1.00  0.00
ATOM    870  CD2 LEU B  61      12.553  -3.131 -20.930  1.00  0.00
ATOM    882  N   ASP B  62      15.799   -.235 -22.658  1.00  0.00
ATOM    883  CA  ASP B  62      16.736    .288 -23.390  1.00  0.00
ATOM    884  C   ASP B  62      17.837   1.220 -22.886  1.00  0.00
ATOM    885  O   ASP B  62      17.639   2.218 -22.201  1.00  0.00
ATOM    886  CB  ASP B  62      15.943    .979 -24.503  1.00  0.00
ATOM    887  CG  ASP B  62      15.280   -.005 -25.457  1.00  0.00
ATOM    888  OD1 ASP B  62      15.558  -1.176 -25.359  1.00  0.00
ATOM    889  OD2 ASP B  62      14.502    .425 -26.275  1.00  0.00
ATOM    894  N   ASP B  63      19.040    .820 -23.314  1.00  0.00
ATOM    895  CA  ASP B  63      20.317   1.437 -23.105  1.00  0.00
ATOM    896  C   ASP B  63      20.479   1.500 -21.680  1.00  0.00
ATOM    897  O   ASP B  63      21.395   2.120 -21.130  1.00  0.00
ATOM    898  CB  ASP B  63      20.409   2.839 -23.713  1.00  0.00
ATOM    899  CG  ASP B  63      20.319   2.833 -25.233  1.00  0.00
ATOM    900  OD1 ASP B  63      20.511   1.792 -25.816  1.00  0.00
ATOM    901  OD2 ASP B  63      20.059   3.869 -25.797  1.00  0.00
ATOM    906  N   SER B  64      19.755    .719 -21.026  1.00  0.00
ATOM    907  CA  SER B  64      19.810    .974 -19.677  1.00  0.00
ATOM    908  C   SER B  64      20.023   -.347 -19.543  1.00  0.00
ATOM    909  O   SER B  64      19.411  -1.291 -20.032  1.00  0.00
ATOM    910  CB  SER B  64      18.552   1.494 -19.010  1.00  0.00
ATOM    911  OG  SER B  64      18.169   2.729 -19.552  1.00  0.00
ATOM    917  N   THR B  65      20.812   -.375 -18.745  1.00  0.00
ATOM    918  CA  THR B  65      21.248  -1.406 -18.180  1.00  0.00
ATOM    919  C   THR B  65      20.894  -1.032 -16.809  1.00  0.00
ATOM    920  O   THR B  65      21.133    .077 -16.272  1.00  0.00
ATOM    921  CB  THR B  65      22.751  -1.636 -18.422  1.00  0.00
ATOM    922  OG1 THR B  65      22.988  -1.825 -19.823  1.00  0.00
ATOM    923  CG2 THR B  65      23.232  -2.862 -17.661  1.00  0.00
ATOM    931  N   CYS B  66      20.312  -2.016 -16.244  1.00  0.00
ATOM    932  CA  CYS B  66      19.778  -1.968 -15.017  1.00  0.00
ATOM    933  C   CYS B  66      20.172  -3.047 -14.253  1.00  0.00
ATOM    934  O   CYS B  66      19.889  -4.169 -14.579  1.00  0.00
ATOM    935  CB  CYS B  66      18.251  -1.943 -15.090  1.00  0.00
ATOM    936  SG  CYS B  66      17.435  -1.938 -13.476  1.00  0.00
ATOM    942  N   THR B  67      20.557  -2.765 -13.195  1.00  0.00
ATOM    943  CA  THR B  67      20.899  -4.016 -12.444  1.00  0.00
ATOM    944  C   THR B  67      20.277  -3.687 -11.215  1.00  0.00
ATOM    945  O   THR B  67      20.100  -2.615 -10.611  1.00  0.00
ATOM    946  CB  THR B  67      22.398  -4.307 -12.247  1.00  0.00
ATOM    947  OG1 THR B  67      22.963  -3.337 -11.357  1.00  0.00
ATOM    948  CG2 THR B  67      23.130  -4.255 -13.580  1.00  0.00
ATOM    956  N   GLY B  68      20.090  -4.736 -10.618  1.00  0.00
ATOM    957  CA  GLY B  68      19.424  -4.482  -9.512  1.00  0.00
ATOM    958  C   GLY B  68      19.299  -5.742  -8.933  1.00  0.00
ATOM    959  O   GLY B  68      19.642  -6.842  -9.428  1.00  0.00
ATOM    963  N   THR B  69      18.746  -5.545  -7.836  1.00  0.00
ATOM    964  CA  THR B  69      18.650  -6.706  -6.906  1.00  0.00
ATOM    965  C   THR B  69      17.486  -6.533  -5.955  1.00  0.00
ATOM    966  O   THR B  69      16.918  -5.416  -5.613  1.00  0.00
ATOM    967  CB  THR B  69      19.942  -6.897  -6.090  1.00  0.00
ATOM    968  OG1 THR B  69      19.897  -8.156  -5.405  1.00  0.00
ATOM    969  CG2 THR B  69      20.102  -5.777  -5.074  1.00  0.00
ATOM    977  N   SER B  70      17.191  -7.585  -5.283  1.00  0.00
ATOM    978  CA  SER B  70      16.106  -7.295  -4.315  1.00  0.00
ATOM    979  C   SER B  70      16.445  -7.914  -3.110  1.00  0.00
ATOM    980  O   SER B  70      17.112  -8.970  -3.022  1.00  0.00
ATOM    981  CB  SER B  70      14.751  -7.812  -4.759  1.00  0.00
ATOM    982  OG  SER B  70      14.739  -9.212  -4.806  1.00  0.00
ATOM    988  N   SER B  71      15.761  -7.255  -2.174  1.00  0.00
ATOM    989  CA  SER B  71      15.793  -7.793   -.815  1.00  0.00
ATOM    990  C   SER B  71      14.801  -7.470    .088  1.00  0.00
ATOM    991  O   SER B  71      14.296  -6.424    .527  1.00  0.00
ATOM    992  CB  SER B  71      17.084  -7.398   -.126  1.00  0.00
ATOM    993  OG  SER B  71      17.130  -7.901   1.181  1.00  0.00
ATOM    999  N   GLY B  72      14.041  -8.476    .200  1.00  0.00
ATOM   1000  CA  GLY B  72      13.153  -8.101   1.176  1.00  0.00
ATOM   1001  C   GLY B  72      12.227  -7.062    .522  1.00  0.00
ATOM   1002  O   GLY B  72      11.659  -7.268   -.571  1.00  0.00
ATOM   1006  N   ASN B  73      12.141  -5.916   1.241  1.00  0.00
ATOM   1007  CA  ASN B  73      11.320  -4.768    .693  1.00  0.00
ATOM   1008  C   ASN B  73      12.174  -3.595   -.158  1.00  0.00
ATOM   1009  O   ASN B  73      11.875  -2.425   -.435  1.00  0.00
ATOM   1010  CB  ASN B  73      10.560  -4.150   1.852  1.00  0.00
ATOM   1011  CG  ASN B  73      11.470  -3.529   2.875  1.00  0.00
ATOM   1012  OD1 ASN B  73      12.671  -3.823   2.915  1.00  0.00
ATOM   1013  ND2 ASN B  73      10.923  -2.675   3.702  1.00  0.00
ATOM   1020  N   LYS B  74      13.388  -3.800   -.460  1.00  0.00
ATOM   1021  CA  LYS B  74      14.198  -2.720  -1.102  1.00  0.00
ATOM   1022  C   LYS B  74      14.625  -3.110  -2.523  1.00  0.00
ATOM   1023  O   LYS B  74      15.038  -4.244  -2.935  1.00  0.00
ATOM   1024  CB  LYS B  74      15.436  -2.397   -.264  1.00  0.00
ATOM   1025  CG  LYS B  74      15.134  -1.747   1.080  1.00  0.00
ATOM   1026  CD  LYS B  74      16.413  -1.337   1.795  1.00  0.00
ATOM   1027  CE  LYS B  74      16.112   -.654   3.121  1.00  0.00
ATOM   1028  NZ  LYS B  74      17.353   -.219   3.818  1.00  0.00
ATOM   1042  N   VAL B  75      14.435  -2.127  -3.380  1.00  0.00
ATOM   1043  CA  VAL B  75      14.873  -2.429  -4.672  1.00  0.00
ATOM   1044  C   VAL B  75      15.993  -1.416  -5.131  1.00  0.00
ATOM   1045  O   VAL B  75      16.182   -.237  -4.932  1.00  0.00
ATOM   1046  CB  VAL B  75      13.664  -2.392  -5.625  1.00  0.00
ATOM   1047  CG1 VAL B  75      14.079  -2.812  -7.027  1.00  0.00
ATOM   1048  CG2 VAL B  75      12.560  -3.294  -5.096  1.00  0.00
ATOM   1058  N   ASN B  76      17.011  -2.049  -5.694  1.00  0.00
ATOM   1059  CA  ASN B  76      18.168  -1.108  -6.062  1.00  0.00
ATOM   1060  C   ASN B  76      18.418  -1.029  -7.557  1.00  0.00
ATOM   1061  O   ASN B  76      18.657  -2.178  -8.110  1.00  0.00
ATOM   1062  CB  ASN B  76      19.456  -1.518  -5.372  1.00  0.00
ATOM   1063  CG  ASN B  76      20.571   -.536  -5.599  1.00  0.00
ATOM   1064  OD1 ASN B  76      20.601    .165  -6.617  1.00  0.00
ATOM   1065  ND2 ASN B  76      21.491   -.471  -4.669  1.00  0.00
ATOM   1072  N   LEU B  77      18.358    .134  -8.251  1.00  0.00
ATOM   1073  CA  LEU B  77      18.535    .139  -9.636  1.00  0.00
ATOM   1074  C   LEU B  77      19.894    .785 -10.004  1.00  0.00
ATOM   1075  O   LEU B  77      20.379   1.836  -9.641  1.00  0.00
ATOM   1076  CB  LEU B  77      17.368    .891 -10.289  1.00  0.00
ATOM   1077  CG  LEU B  77      15.965    .429  -9.876  1.00  0.00
ATOM   1078  CD1 LEU B  77      14.920   1.295 -10.567  1.00  0.00
ATOM   1079  CD2 LEU B  77      15.785  -1.038 -10.239  1.00  0.00
ATOM   1091  N   THR B  78      20.665    .081 -10.711  1.00  0.00
ATOM   1092  CA  THR B  78      21.846    .697 -11.080  1.00  0.00
ATOM   1093  C   THR B  78      21.849    .986 -12.500  1.00  0.00
ATOM   1094  O   THR B  78      21.538    .096 -13.341  1.00  0.00
ATOM   1095  CB  THR B  78      23.064   -.173 -10.719  1.00  0.00
ATOM   1096  OG1 THR B  78      23.130   -.342  -9.297  1.00  0.00
ATOM   1097  CG2 THR B  78      24.348    .479 -11.208  1.00  0.00
ATOM   1105  N   ILE B  79      22.168   2.386 -12.767  1.00  0.00
ATOM   1106  CA  ILE B  79      22.204   2.759 -14.109  1.00  0.00
ATOM   1107  C   ILE B  79      23.605   3.045 -14.692  1.00  0.00
ATOM   1108  O   ILE B  79      24.456   3.799 -14.185  1.00  0.00
ATOM   1109  CB  ILE B  79      21.302   3.994 -14.285  1.00  0.00
ATOM   1110  CG1 ILE B  79      19.971   3.793 -13.556  1.00  0.00
ATOM   1111  CG2 ILE B  79      21.067   4.274 -15.762  1.00  0.00
ATOM   1112  CD1 ILE B  79      19.164   2.624 -14.070  1.00  0.00
ATOM   1124  N   GLN B  80      23.948   2.312 -15.812  1.00  0.00
ATOM   1125  CA  GLN B  80      25.316   2.614 -16.229  1.00  0.00
ATOM   1126  C   GLN B  80      25.404   3.436 -17.558  1.00  0.00
ATOM   1127  O   GLN B  80      24.597   3.199 -18.467  1.00  0.00
ATOM   1128  CB  GLN B  80      26.096   1.305 -16.372  1.00  0.00
ATOM   1129  CG  GLN B  80      26.223    .510 -15.083  1.00  0.00
ATOM   1130  CD  GLN B  80      26.997   -.780 -15.272  1.00  0.00
ATOM   1131  OE1 GLN B  80      26.991  -1.371 -16.356  1.00  0.00
ATOM   1132  NE2 GLN B  80      27.668  -1.226 -14.217  1.00  0.00
ATOM   1141  N   GLY B  81      26.343   4.325 -17.688  1.00  0.00
ATOM   1142  CA  GLY B  81      26.732   5.145 -18.846  1.00  0.00
ATOM   1143  C   GLY B  81      25.773   6.262 -19.115  1.00  0.00
ATOM   1144  O   GLY B  81      25.488   6.641 -20.256  1.00  0.00
ATOM   1148  N   LEU B  82      25.268   6.761 -18.074  1.00  0.00
ATOM   1149  CA  LEU B  82      24.345   7.824 -18.024  1.00  0.00
ATOM   1150  C   LEU B  82      25.106   8.971 -18.690  1.00  0.00
ATOM   1151  O   LEU B  82      26.318   9.069 -18.529  1.00  0.00
ATOM   1152  CB  LEU B  82      23.933   8.152 -16.583  1.00  0.00
ATOM   1153  CG  LEU B  82      22.728   7.373 -16.042  1.00  0.00
ATOM   1154  CD1 LEU B  82      22.622   7.582 -14.538  1.00  0.00
ATOM   1155  CD2 LEU B  82      21.464   7.837 -16.749  1.00  0.00
ATOM   1167  N   ARG B  83      24.475   9.788 -19.384  1.00  0.00
ATOM   1168  CA  ARG B  83      25.014  10.944 -20.077  1.00  0.00
ATOM   1169  C   ARG B  83      24.489  12.118 -19.347  1.00  0.00
ATOM   1170  O   ARG B  83      23.534  11.919 -18.611  1.00  0.00
ATOM   1171  CB  ARG B  83      24.594  11.001 -21.539  1.00  0.00
ATOM   1172  CG  ARG B  83      25.109   9.857 -22.397  1.00  0.00
ATOM   1173  CD  ARG B  83      24.633   9.964 -23.800  1.00  0.00
ATOM   1174  NE  ARG B  83      23.194   9.778 -23.900  1.00  0.00
ATOM   1175  CZ  ARG B  83      22.471   9.990 -25.017  1.00  0.00
ATOM   1176  NH1 ARG B  83      23.065  10.393 -26.118  1.00  0.00
ATOM   1177  NH2 ARG B  83      21.165   9.791 -25.006  1.00  0.00
ATOM   1191  N   ALA B  84      25.114  13.296 -19.548  1.00  0.00
ATOM   1192  CA  ALA B  84      24.804  14.495 -18.838  1.00  0.00
ATOM   1193  C   ALA B  84      23.390  14.961 -18.975  1.00  0.00
ATOM   1194  O   ALA B  84      22.708  15.148 -17.916  1.00  0.00
ATOM   1195  CB  ALA B  84      25.845  15.709 -19.377  1.00  0.00
ATOM   1201  N   MET B  85      22.873  14.720 -20.076  1.00  0.00
ATOM   1202  CA  MET B  85      21.612  15.073 -20.538  1.00  0.00
ATOM   1203  C   MET B  85      20.527  14.194 -19.952  1.00  0.00
ATOM   1204  O   MET B  85      19.348  14.428 -20.169  1.00  0.00
ATOM   1205  CB  MET B  85      21.608  15.012 -22.065  1.00  0.00
ATOM   1206  CG  MET B  85      22.515  16.033 -22.738  1.00  0.00
ATOM   1207  SD  MET B  85      22.089  17.732 -22.307  1.00  0.00
ATOM   1208  CE  MET B  85      20.497  17.896 -23.111  1.00  0.00
ATOM   1218  N   ASP B  86      20.944  13.151 -19.201  1.00  0.00
ATOM   1219  CA  ASP B  86      20.048  12.155 -18.631  1.00  0.00
ATOM   1220  C   ASP B  86      19.560  12.521 -17.280  1.00  0.00
ATOM   1221  O   ASP B  86      18.795  11.765 -16.665  1.00  0.00
ATOM   1222  CB  ASP B  86      20.741  10.793 -18.549  1.00  0.00
ATOM   1223  CG  ASP B  86      21.015  10.184 -19.918  1.00  0.00
ATOM   1224  OD1 ASP B  86      20.383  10.590 -20.864  1.00  0.00
ATOM   1225  OD2 ASP B  86      21.854   9.320 -20.004  1.00  0.00
ATOM   1230  N   THR B  87      19.927  13.687 -16.898  1.00  0.00
ATOM   1231  CA  THR B  87      19.612  14.321 -15.676  1.00  0.00
ATOM   1232  C   THR B  87      18.118  14.469 -15.614  1.00  0.00
ATOM   1233  O   THR B  87      17.426  14.653 -16.608  1.00  0.00
ATOM   1234  CB  THR B  87      20.307  15.689 -15.547  1.00  0.00
ATOM   1235  OG1 THR B  87      20.047  16.239 -14.249  1.00  0.00
ATOM   1236  CG2 THR B  87      19.799  16.648 -16.612  1.00  0.00
ATOM   1244  N   GLY B  88      17.585  14.258 -14.375  1.00  0.00
ATOM   1245  CA  GLY B  88      16.168  14.351 -14.109  1.00  0.00
ATOM   1246  C   GLY B  88      15.275  13.628 -13.116  1.00  0.00
ATOM   1247  O   GLY B  88      15.638  13.089 -12.044  1.00  0.00
ATOM   1251  N   LEU B  89      13.988  13.799 -13.262  1.00  0.00
ATOM   1252  CA  LEU B  89      13.392  13.198 -12.117  1.00  0.00
ATOM   1253  C   LEU B  89      13.105  11.672 -12.277  1.00  0.00
ATOM   1254  O   LEU B  89      12.583  11.121 -13.252  1.00  0.00
ATOM   1255  CB  LEU B  89      12.093  13.951 -11.802  1.00  0.00
ATOM   1256  CG  LEU B  89      12.250  15.233 -10.976  1.00  0.00
ATOM   1257  CD1 LEU B  89      13.075  16.245 -11.760  1.00  0.00
ATOM   1258  CD2 LEU B  89      10.876  15.792 -10.638  1.00  0.00
ATOM   1270  N   TYR B  90      13.497  10.880 -11.330  1.00  0.00
ATOM   1271  CA  TYR B  90      13.144   9.508 -11.531  1.00  0.00
ATOM   1272  C   TYR B  90      12.108   9.090 -10.486  1.00  0.00
ATOM   1273  O   TYR B  90      11.915   9.384  -9.305  1.00  0.00
ATOM   1274  CB  TYR B  90      14.388   8.619 -11.465  1.00  0.00
ATOM   1275  CG  TYR B  90      15.336   8.808 -12.628  1.00  0.00
ATOM   1276  CD1 TYR B  90      16.035   9.998 -12.766  1.00  0.00
ATOM   1277  CD2 TYR B  90      15.507   7.792 -13.556  1.00  0.00
ATOM   1278  CE1 TYR B  90      16.901  10.171 -13.828  1.00  0.00
ATOM   1279  CE2 TYR B  90      16.373   7.965 -14.618  1.00  0.00
ATOM   1280  CZ  TYR B  90      17.068   9.149 -14.756  1.00  0.00
ATOM   1281  OH  TYR B  90      17.931   9.321 -15.814  1.00  0.00
ATOM   1291  N   ILE B  91      11.181   8.361 -10.995  1.00  0.00
ATOM   1292  CA  ILE B  91      10.157   7.869 -10.089  1.00  0.00
ATOM   1293  C   ILE B  91      10.168   6.286 -10.004  1.00  0.00
ATOM   1294  O   ILE B  91      10.643   5.526 -10.924  1.00  0.00
ATOM   1295  CB  ILE B  91       8.774   8.372 -10.541  1.00  0.00
ATOM   1296  CG1 ILE B  91       8.718   9.901 -10.487  1.00  0.00
ATOM   1297  CG2 ILE B  91       7.679   7.765  -9.678  1.00  0.00
ATOM   1298  CD1 ILE B  91       7.495  10.492 -11.149  1.00  0.00
ATOM   1310  N   CYS B  92       9.910   5.735  -8.918  1.00  0.00
ATOM   1311  CA  CYS B  92       9.844   4.314  -8.772  1.00  0.00
ATOM   1312  C   CYS B  92       8.442   3.782  -8.591  1.00  0.00
ATOM   1313  O   CYS B  92       7.652   4.326  -7.769  1.00  0.00
ATOM   1314  CB  CYS B  92      10.695   3.882  -7.577  1.00  0.00
ATOM   1315  SG  CYS B  92      11.086   2.116  -7.549  1.00  0.00
ATOM   1321  N   LYS B  93       8.147   2.615  -9.199  1.00  0.00
ATOM   1322  CA  LYS B  93       6.770   2.124  -9.025  1.00  0.00
ATOM   1323  C   LYS B  93       6.862    .604  -8.729  1.00  0.00
ATOM   1324  O   LYS B  93       7.393   -.292  -9.361  1.00  0.00
ATOM   1325  CB  LYS B  93       5.916   2.399 -10.263  1.00  0.00
ATOM   1326  CG  LYS B  93       4.482   1.897 -10.163  1.00  0.00
ATOM   1327  CD  LYS B  93       3.724   2.124 -11.463  1.00  0.00
ATOM   1328  CE  LYS B  93       2.291   1.621 -11.365  1.00  0.00
ATOM   1329  NZ  LYS B  93       1.561   1.768 -12.653  1.00  0.00
ATOM   1343  N   VAL B  94       5.992    .170  -7.751  1.00  0.00
ATOM   1344  CA  VAL B  94       5.935  -1.179  -7.578  1.00  0.00
ATOM   1345  C   VAL B  94       4.481  -1.815  -7.853  1.00  0.00
ATOM   1346  O   VAL B  94       3.454  -1.008  -7.478  1.00  0.00
ATOM   1347  CB  VAL B  94       6.409  -1.458  -6.139  1.00  0.00
ATOM   1348  CG1 VAL B  94       5.469   -.809  -5.133  1.00  0.00
ATOM   1349  CG2 VAL B  94       6.498  -2.958  -5.904  1.00  0.00
ATOM   1359  N   GLU B  95       4.498  -3.090  -8.431  1.00  0.00
ATOM   1360  CA  GLU B  95       3.252  -3.713  -8.602  1.00  0.00
ATOM   1361  C   GLU B  95       3.234  -5.144  -8.110  1.00  0.00
ATOM   1362  O   GLU B  95       4.185  -5.974  -8.191  1.00  0.00
ATOM   1363  CB  GLU B  95       2.862  -3.659 -10.081  1.00  0.00
ATOM   1364  CG  GLU B  95       2.596  -2.257 -10.610  1.00  0.00
ATOM   1365  CD  GLU B  95       2.164  -2.248 -12.050  1.00  0.00
ATOM   1366  OE1 GLU B  95       2.154  -3.293 -12.655  1.00  0.00
ATOM   1367  OE2 GLU B  95       1.843  -1.193 -12.546  1.00  0.00
ATOM   1374  N   LEU B  96       2.227  -5.542  -7.413  1.00  0.00
ATOM   1375  CA  LEU B  96       2.242  -6.930  -7.014  1.00  0.00
ATOM   1376  C   LEU B  96       1.276  -7.869  -7.984  1.00  0.00
ATOM   1377  O   LEU B  96        .195  -7.730  -8.606  1.00  0.00
ATOM   1378  CB  LEU B  96       1.806  -7.000  -5.545  1.00  0.00
ATOM   1379  CG  LEU B  96       2.731  -6.300  -4.542  1.00  0.00
ATOM   1380  CD1 LEU B  96       2.063  -6.262  -3.174  1.00  0.00
ATOM   1381  CD2 LEU B  96       4.062  -7.035  -4.480  1.00  0.00
ATOM   1393  N   MET B  97       1.674  -9.031  -8.096  1.00  0.00
ATOM   1394  CA  MET B  97        .860  -9.970  -9.025  1.00  0.00
ATOM   1395  C   MET B  97        .708 -11.334  -8.632  1.00  0.00
ATOM   1396  O   MET B  97       1.553 -12.236  -8.891  1.00  0.00
ATOM   1397  CB  MET B  97       1.455 -10.020 -10.431  1.00  0.00
ATOM   1398  CG  MET B  97       1.434  -8.691 -11.172  1.00  0.00
ATOM   1399  SD  MET B  97       2.302  -8.760 -12.751  1.00  0.00
ATOM   1400  CE  MET B  97       4.006  -8.768 -12.201  1.00  0.00
ATOM   1410  N   TYR B  98       -.091 -11.409  -8.092  1.00  0.00
ATOM   1411  CA  TYR B  98       -.640 -12.594  -7.655  1.00  0.00
ATOM   1412  C   TYR B  98      -2.018 -12.458  -7.154  1.00  0.00
ATOM   1413  O   TYR B  98      -2.934 -12.005  -7.911  1.00  0.00
ATOM   1414  CB  TYR B  98        .259 -13.197  -6.573  1.00  0.00
ATOM   1415  CG  TYR B  98        .865 -12.170  -5.642  1.00  0.00
ATOM   1416  CD1 TYR B  98        .049 -11.440  -4.789  1.00  0.00
ATOM   1417  CD2 TYR B  98       2.236 -11.959  -5.640  1.00  0.00
ATOM   1418  CE1 TYR B  98        .603 -10.502  -3.939  1.00  0.00
ATOM   1419  CE2 TYR B  98       2.789 -11.021  -4.790  1.00  0.00
ATOM   1420  CZ  TYR B  98       1.978 -10.295  -3.942  1.00  0.00
ATOM   1421  OH  TYR B  98       2.529  -9.361  -3.095  1.00  0.00
ATOM   1431  N   PRO B  99      -2.336 -13.007  -6.006  1.00  0.00
ATOM   1432  CA  PRO B  99      -3.573 -12.438  -5.923  1.00  0.00
ATOM   1433  C   PRO B  99      -3.087 -11.174  -6.371  1.00  0.00
ATOM   1434  O   PRO B  99      -2.005 -10.645  -6.198  1.00  0.00
ATOM   1435  CB  PRO B  99      -4.011 -12.482  -4.456  1.00  0.00
ATOM   1436  CG  PRO B  99      -3.360 -13.710  -3.917  1.00  0.00
ATOM   1437  CD  PRO B  99      -2.045 -13.788  -4.647  1.00  0.00
ATOM   1445  N   PRO B 100      -4.384 -10.604  -6.770  1.00  0.00
ATOM   1446  CA  PRO B 100      -4.909  -9.483  -7.726  1.00  0.00
ATOM   1447  C   PRO B 100      -4.204  -8.445  -7.243  1.00  0.00
ATOM   1448  O   PRO B 100      -4.152  -7.918  -6.131  1.00  0.00
ATOM   1449  CB  PRO B 100      -6.412  -9.290  -7.496  1.00  0.00
ATOM   1450  CG  PRO B 100      -6.953 -10.677  -7.436  1.00  0.00
ATOM   1451  CD  PRO B 100      -5.835 -11.490  -6.840  1.00  0.00
ATOM   1459  N   PRO B 101      -3.850  -8.041  -8.383  1.00  0.00
ATOM   1460  CA  PRO B 101      -2.873  -7.081  -8.461  1.00  0.00
ATOM   1461  C   PRO B 101      -3.089  -5.967  -7.719  1.00  0.00
ATOM   1462  O   PRO B 101      -4.127  -5.246  -7.721  1.00  0.00
ATOM   1463  CB  PRO B 101      -2.861  -6.717  -9.949  1.00  0.00
ATOM   1464  CG  PRO B 101      -3.040  -8.022 -10.646  1.00  0.00
ATOM   1465  CD  PRO B 101      -3.976  -8.797  -9.757  1.00  0.00
ATOM   1473  N   TYR B 102      -2.046  -5.609  -7.102  1.00  0.00
ATOM   1474  CA  TYR B 102      -2.383  -4.602  -6.321  1.00  0.00
ATOM   1475  C   TYR B 102      -1.519  -3.541  -6.927  1.00  0.00
ATOM   1476  O   TYR B 102       -.286  -3.468  -7.154  1.00  0.00
ATOM   1477  CB  TYR B 102      -2.104  -4.890  -4.844  1.00  0.00
ATOM   1478  CG  TYR B 102      -2.911  -6.040  -4.283  1.00  0.00
ATOM   1479  CD1 TYR B 102      -2.286  -7.239  -3.974  1.00  0.00
ATOM   1480  CD2 TYR B 102      -4.275  -5.896  -4.078  1.00  0.00
ATOM   1481  CE1 TYR B 102      -3.022  -8.290  -3.461  1.00  0.00
ATOM   1482  CE2 TYR B 102      -5.011  -6.946  -3.566  1.00  0.00
ATOM   1483  CZ  TYR B 102      -4.390  -8.139  -3.258  1.00  0.00
ATOM   1484  OH  TYR B 102      -5.123  -9.185  -2.748  1.00  0.00
ATOM   1494  N   TYR B 103      -2.039  -2.478  -6.713  1.00  0.00
ATOM   1495  CA  TYR B 103      -1.435  -1.395  -7.266  1.00  0.00
ATOM   1496  C   TYR B 103      -1.003   -.435  -6.413  1.00  0.00
ATOM   1497  O   TYR B 103      -1.682   -.304  -5.368  1.00  0.00
ATOM   1498  CB  TYR B 103      -2.374   -.730  -8.275  1.00  0.00
ATOM   1499  CG  TYR B 103      -2.745  -1.620  -9.442  1.00  0.00
ATOM   1500  CD1 TYR B 103      -3.870  -2.428  -9.368  1.00  0.00
ATOM   1501  CD2 TYR B 103      -1.960  -1.627 -10.585  1.00  0.00
ATOM   1502  CE1 TYR B 103      -4.208  -3.240 -10.433  1.00  0.00
ATOM   1503  CE2 TYR B 103      -2.298  -2.439 -11.650  1.00  0.00
ATOM   1504  CZ  TYR B 103      -3.417  -3.243 -11.576  1.00  0.00
ATOM   1505  OH  TYR B 103      -3.754  -4.052 -12.637  1.00  0.00
ATOM   1515  N   VAL B 104       -.110    .234  -6.927  1.00  0.00
ATOM   1516  CA  VAL B 104        .134   1.041  -6.066  1.00  0.00
ATOM   1517  C   VAL B 104        .222   2.543  -6.201  1.00  0.00
ATOM   1518  O   VAL B 104        .578   2.867  -7.262  1.00  0.00
ATOM   1519  CB  VAL B 104       1.461    .460  -5.544  1.00  0.00
ATOM   1520  CG1 VAL B 104       1.912   1.202  -4.295  1.00  0.00
ATOM   1521  CG2 VAL B 104       1.299  -1.025  -5.259  1.00  0.00
ATOM   1531  N   GLY B 105        .090   3.322  -5.284  1.00  0.00
ATOM   1532  CA  GLY B 105        .253   4.509  -6.016  1.00  0.00
ATOM   1533  C   GLY B 105       1.851   4.536  -6.033  1.00  0.00
ATOM   1534  O   GLY B 105       2.497   3.521  -6.115  1.00  0.00
ATOM   1538  N   MET B 106       2.340   5.698  -6.206  1.00  0.00
ATOM   1539  CA  MET B 106       3.555   6.384  -6.736  1.00  0.00
ATOM   1540  C   MET B 106       4.047   7.128  -5.553  1.00  0.00
ATOM   1541  O   MET B 106       3.311   7.531  -4.628  1.00  0.00
ATOM   1542  CB  MET B 106       3.266   7.318  -7.909  1.00  0.00
ATOM   1543  CG  MET B 106       2.452   6.688  -9.031  1.00  0.00
ATOM   1544  SD  MET B 106       3.285   5.277  -9.786  1.00  0.00
ATOM   1545  CE  MET B 106       4.654   6.091 -10.604  1.00  0.00
ATOM   1555  N   GLY B 107       5.281   7.247  -5.620  1.00  0.00
ATOM   1556  CA  GLY B 107       6.118   7.839  -4.715  1.00  0.00
ATOM   1557  C   GLY B 107       6.253   9.164  -5.337  1.00  0.00
ATOM   1558  O   GLY B 107       5.677   9.501  -6.345  1.00  0.00
ATOM   1562  N   ASN B 108       7.088   9.831  -4.723  1.00  0.00
ATOM   1563  CA  ASN B 108       7.707  11.071  -4.930  1.00  0.00
ATOM   1564  C   ASN B 108       8.856  10.693  -5.733  1.00  0.00
ATOM   1565  O   ASN B 108       9.364   9.570  -5.639  1.00  0.00
ATOM   1566  CB  ASN B 108       8.093  11.776  -3.642  1.00  0.00
ATOM   1567  CG  ASN B 108       6.898  12.205  -2.838  1.00  0.00
ATOM   1568  OD1 ASN B 108       5.940  12.771  -3.378  1.00  0.00
ATOM   1569  ND2 ASN B 108       6.934  11.947  -1.555  1.00  0.00
ATOM   1576  N   GLY B 109       9.316  11.621  -6.487  1.00  0.00
ATOM   1577  CA  GLY B 109      10.480  11.298  -7.245  1.00  0.00
ATOM   1578  C   GLY B 109      11.771  11.469  -6.521  1.00  0.00
ATOM   1579  O   GLY B 109      11.820  12.005  -5.418  1.00  0.00
ATOM   1583  N   THR B 110      12.811  11.160  -7.241  1.00  0.00
ATOM   1584  CA  THR B 110      14.159  11.510  -6.908  1.00  0.00
ATOM   1585  C   THR B 110      14.868  12.300  -8.074  1.00  0.00
ATOM   1586  O   THR B 110      14.620  12.381  -9.256  1.00  0.00
ATOM   1587  CB  THR B 110      14.952  10.238  -6.553  1.00  0.00
ATOM   1588  OG1 THR B 110      14.418   9.658  -5.356  1.00  0.00
ATOM   1589  CG2 THR B 110      16.421  10.568  -6.340  1.00  0.00
ATOM   1597  N   GLN B 111      15.797  13.156  -7.721  1.00  0.00
ATOM   1598  CA  GLN B 111      16.373  13.848  -8.811  1.00  0.00
ATOM   1599  C   GLN B 111      17.681  13.349  -9.140  1.00  0.00
ATOM   1600  O   GLN B 111      18.290  13.382  -8.149  1.00  0.00
ATOM   1601  CB  GLN B 111      16.468  15.347  -8.516  1.00  0.00
ATOM   1602  CG  GLN B 111      15.125  16.030  -8.323  1.00  0.00
ATOM   1603  CD  GLN B 111      15.266  17.513  -8.034  1.00  0.00
ATOM   1604  OE1 GLN B 111      16.282  17.960  -7.494  1.00  0.00
ATOM   1605  NE2 GLN B 111      14.245  18.284  -8.391  1.00  0.00
ATOM   1614  N   ILE B 112      18.021  12.997 -10.382  1.00  0.00
ATOM   1615  CA  ILE B 112      19.365  12.499 -10.590  1.00  0.00
ATOM   1616  C   ILE B 112      20.145  13.520 -11.446  1.00  0.00
ATOM   1617  O   ILE B 112      19.794  14.182 -12.434  1.00  0.00
ATOM   1618  CB  ILE B 112      19.347  11.121 -11.276  1.00  0.00
ATOM   1619  CG1 ILE B 112      18.705  10.077 -10.359  1.00  0.00
ATOM   1620  CG2 ILE B 112      20.757  10.700 -11.661  1.00  0.00
ATOM   1621  CD1 ILE B 112      18.655   8.688 -10.956  1.00  0.00
ATOM   1633  N   TYR B 113      21.339  13.832 -10.916  1.00  0.00
ATOM   1634  CA  TYR B 113      22.068  14.863 -11.603  1.00  0.00
ATOM   1635  C   TYR B 113      23.210  14.343 -12.138  1.00  0.00
ATOM   1636  O   TYR B 113      23.833  13.967 -11.186  1.00  0.00
ATOM   1637  CB  TYR B 113      22.448  16.033 -10.694  1.00  0.00
ATOM   1638  CG  TYR B 113      21.268  16.874 -10.256  1.00  0.00
ATOM   1639  CD1 TYR B 113      20.491  16.470  -9.180  1.00  0.00
ATOM   1640  CD2 TYR B 113      20.965  18.047 -10.930  1.00  0.00
ATOM   1641  CE1 TYR B 113      19.414  17.238  -8.780  1.00  0.00
ATOM   1642  CE2 TYR B 113      19.888  18.814 -10.530  1.00  0.00
ATOM   1643  CZ  TYR B 113      19.114  18.413  -9.460  1.00  0.00
ATOM   1644  OH  TYR B 113      18.042  19.177  -9.062  1.00  0.00
ATOM   1654  N   VAL B 114      23.487  14.431 -13.378  1.00  0.00
ATOM   1655  CA  VAL B 114      24.681  13.853 -13.921  1.00  0.00
ATOM   1656  C   VAL B 114      25.639  14.953 -14.237  1.00  0.00
ATOM   1657  O   VAL B 114      25.260  15.920 -14.835  1.00  0.00
ATOM   1658  CB  VAL B 114      24.375  13.041 -15.193  1.00  0.00
ATOM   1659  CG1 VAL B 114      25.637  12.368 -15.712  1.00  0.00
ATOM   1660  CG2 VAL B 114      23.294  12.010 -14.903  1.00  0.00
ATOM   1670  N   ILE B 115      26.886  14.754 -13.683  1.00  0.00
ATOM   1671  CA  ILE B 115      27.887  15.852 -13.870  1.00  0.00
ATOM   1672  C   ILE B 115      29.104  15.506 -14.634  1.00  0.00
ATOM   1673  O   ILE B 115      29.778  14.528 -14.341  1.00  0.00
ATOM   1674  CB  ILE B 115      28.359  16.401 -12.511  1.00  0.00
ATOM   1675  CG1 ILE B 115      27.176  16.979 -11.729  1.00  0.00
ATOM   1676  CG2 ILE B 115      29.437  17.455 -12.708  1.00  0.00
ATOM   1677  CD1 ILE B 115      27.503  17.327 -10.295  1.00  0.00
ATOM   1689  N   ASP B 116      29.358  16.328 -15.614  1.00  0.00
ATOM   1690  CA  ASP B 116      30.552  16.063 -16.271  1.00  0.00
ATOM   1691  C   ASP B 116      31.678  16.570 -15.395  1.00  0.00
ATOM   1692  O   ASP B 116      31.575  17.669 -14.864  1.00  0.00
ATOM   1693  CB  ASP B 116      30.568  16.730 -17.649  1.00  0.00
ATOM   1694  CG  ASP B 116      29.702  16.004 -18.669  1.00  0.00
ATOM   1695  OD1 ASP B 116      29.313  14.891 -18.404  1.00  0.00
ATOM   1696  OD2 ASP B 116      29.437  16.569 -19.703  1.00  0.00
ATOM   1701  N   PRO B 117      32.749  15.870 -15.233  1.00  0.00
ATOM   1702  CA  PRO B 117      33.900  16.318 -14.422  1.00  0.00
ATOM   1703  C   PRO B 117      34.480  17.386 -15.128  1.00  0.00
ATOM   1704  O   PRO B 117      34.480  17.368 -16.358  1.00  0.00
ATOM   1705  CB  PRO B 117      34.855  15.123 -14.344  1.00  0.00
ATOM   1706  CG  PRO B 117      34.538  14.322 -15.561  1.00  0.00
ATOM   1707  CD  PRO B 117      33.053  14.486 -15.741  1.00  0.00
ATOM   1715  N   GLU B 118      35.004  18.217 -14.440  1.00  0.00
ATOM   1716  CA  GLU B 118      35.513  19.235 -15.176  1.00  0.00
ATOM   1717  C   GLU B 118      36.672  18.596 -15.786  1.00  0.00
ATOM   1718  O   GLU B 118      37.274  17.658 -15.247  1.00  0.00
ATOM   1719  CB  GLU B 118      35.885  20.450 -14.323  1.00  0.00
ATOM   1720  CG  GLU B 118      34.699  21.153 -13.679  1.00  0.00
ATOM   1721  CD  GLU B 118      35.100  22.362 -12.879  1.00  0.00
ATOM   1722  OE1 GLU B 118      36.275  22.617 -12.771  1.00  0.00
ATOM   1723  OE2 GLU B 118      34.229  23.031 -12.375  1.00  0.00
ATOM   1730  N   PRO B 119      36.981  19.115 -16.974  1.00  0.00
ATOM   1731  CA  PRO B 119      38.030  18.606 -17.762  1.00  0.00
ATOM   1732  C   PRO B 119      39.230  19.129 -17.057  1.00  0.00
ATOM   1733  O   PRO B 119      40.198  19.338 -17.729  1.00  0.00
ATOM   1734  OXT PRO B 119      39.195  19.319 -15.873  1.00  0.00
ATOM   1735  CB  PRO B 119      37.822  19.218 -19.151  1.00  0.00
ATOM   1736  CG  PRO B 119      37.102  20.495 -18.883  1.00  0.00
ATOM   1737  CD  PRO B 119      36.228  20.191 -17.695  1.00  0.00
ATOM      1  N   GLN A   1       3.007 -23.047  -9.001  1.00  0.00
ATOM      2  CA  GLN A   1       2.793 -21.761  -9.637  1.00  0.00
ATOM      3  C   GLN A   1       3.378 -21.730 -11.028  1.00  0.00
ATOM      4  O   GLN A   1       3.932 -22.722 -11.497  1.00  0.00
ATOM      5  CB  GLN A   1       3.372 -20.632  -8.800  1.00  0.00
ATOM      6  CG  GLN A   1       4.862 -20.581  -8.622  1.00  0.00
ATOM      7  CD  GLN A   1       5.238 -19.388  -7.750  1.00  0.00
ATOM      8  OE1 GLN A   1       4.372 -18.780  -7.085  1.00  0.00
ATOM      9  NE2 GLN A   1       6.519 -19.038  -7.747  1.00  0.00
ATOM     20  N   VAL A   2       3.233 -20.594 -11.687  1.00  0.00
ATOM     21  CA  VAL A   2       3.722 -20.419 -13.040  1.00  0.00
ATOM     22  C   VAL A   2       4.655 -19.222 -13.163  1.00  0.00
ATOM     23  O   VAL A   2       4.414 -18.162 -12.589  1.00  0.00
ATOM     24  CB  VAL A   2       2.522 -20.284 -14.007  1.00  0.00
ATOM     25  CG1 VAL A   2       1.676 -19.126 -13.616  1.00  0.00
ATOM     26  CG2 VAL A   2       2.985 -20.093 -15.463  1.00  0.00
ATOM     36  N   GLN A   3       5.728 -19.407 -13.917  1.00  0.00
ATOM     37  CA  GLN A   3       6.682 -18.329 -14.176  1.00  0.00
ATOM     38  C   GLN A   3       6.651 -17.882 -15.630  1.00  0.00
ATOM     39  O   GLN A   3       6.837 -18.678 -16.552  1.00  0.00
ATOM     40  CB  GLN A   3       8.112 -18.734 -13.792  1.00  0.00
ATOM     41  CG  GLN A   3       9.207 -17.674 -14.137  1.00  0.00
ATOM     42  CD  GLN A   3       9.124 -16.405 -13.282  1.00  0.00
ATOM     43  OE1 GLN A   3       9.209 -16.480 -12.052  1.00  0.00
ATOM     44  NE2 GLN A   3       8.955 -15.240 -13.923  1.00  0.00
ATOM     53  N   LEU A   4       6.426 -16.595 -15.844  1.00  0.00
ATOM     54  CA  LEU A   4       6.367 -16.073 -17.205  1.00  0.00
ATOM     55  C   LEU A   4       7.678 -15.407 -17.640  1.00  0.00
ATOM     56  O   LEU A   4       8.380 -14.788 -16.826  1.00  0.00
ATOM     57  CB  LEU A   4       5.232 -15.054 -17.266  1.00  0.00
ATOM     58  CG  LEU A   4       3.850 -15.559 -16.809  1.00  0.00
ATOM     59  CD1 LEU A   4       2.884 -14.401 -16.859  1.00  0.00
ATOM     60  CD2 LEU A   4       3.409 -16.720 -17.675  1.00  0.00
ATOM     72  N   GLN A   5       8.010 -15.537 -18.931  1.00  0.00
ATOM     73  CA  GLN A   5       9.167 -14.859 -19.522  1.00  0.00
ATOM     74  C   GLN A   5       8.785 -14.215 -20.857  1.00  0.00
ATOM     75  O   GLN A   5       8.075 -14.812 -21.665  1.00  0.00
ATOM     76  CB  GLN A   5      10.331 -15.839 -19.729  1.00  0.00
ATOM     77  CG  GLN A   5      10.894 -16.437 -18.446  1.00  0.00
ATOM     78  CD  GLN A   5      12.088 -17.336 -18.695  1.00  0.00
ATOM     79  OE1 GLN A   5      12.205 -17.955 -19.756  1.00  0.00
ATOM     80  NE2 GLN A   5      12.982 -17.412 -17.718  1.00  0.00
ATOM     89  N   GLU A   6       9.324 -13.027 -21.155  1.00  0.00
ATOM     90  CA  GLU A   6       8.939 -12.367 -22.407  1.00  0.00
ATOM     91  C   GLU A   6      10.086 -11.929 -23.294  1.00  0.00
ATOM     92  O   GLU A   6      11.165 -11.561 -22.821  1.00  0.00
ATOM     93  CB  GLU A   6       8.095 -11.122 -22.101  1.00  0.00
ATOM     94  CG  GLU A   6       6.819 -11.415 -21.362  1.00  0.00
ATOM     95  CD  GLU A   6       7.064 -11.565 -19.896  1.00  0.00
ATOM     96  OE1 GLU A   6       7.708 -10.716 -19.279  1.00  0.00
ATOM     97  OE2 GLU A   6       6.648 -12.554 -19.377  1.00  0.00
ATOM    104  N   SER A   7       9.793 -11.890 -24.591  1.00  0.00
ATOM    105  CA  SER A   7      10.716 -11.410 -25.612  1.00  0.00
ATOM    106  C   SER A   7       9.989 -10.879 -26.858  1.00  0.00
ATOM    107  O   SER A   7       8.764 -10.997 -26.985  1.00  0.00
ATOM    108  CB  SER A   7      11.666 -12.525 -26.019  1.00  0.00
ATOM    109  OG  SER A   7      10.994 -13.548 -26.714  1.00  0.00
ATOM    115  N   GLY A   8      10.758 -10.273 -27.781  1.00  0.00
ATOM    116  CA  GLY A   8      10.206  -9.761 -29.048  1.00  0.00
ATOM    117  C   GLY A   8       9.966  -8.243 -29.113  1.00  0.00
ATOM    118  O   GLY A   8       9.393  -7.740 -30.080  1.00  0.00
ATOM    122  N   GLY A   9      10.446  -7.495 -28.128  1.00  0.00
ATOM    123  CA  GLY A   9      10.252  -6.046 -28.151  1.00  0.00
ATOM    124  C   GLY A   9      11.289  -5.385 -29.060  1.00  0.00
ATOM    125  O   GLY A   9      11.938  -6.052 -29.874  1.00  0.00
ATOM    129  N   GLY A  10      11.450  -4.072 -28.934  1.00  0.00
ATOM    130  CA  GLY A  10      12.369  -3.340 -29.801  1.00  0.00
ATOM    131  C   GLY A  10      11.722  -2.126 -30.459  1.00  0.00
ATOM    132  O   GLY A  10      10.545  -1.830 -30.224  1.00  0.00
ATOM    136  N   LEU A  11      12.509  -1.438 -31.289  1.00  0.00
ATOM    137  CA  LEU A  11      12.080  -0.244 -32.012  1.00  0.00
ATOM    138  C   LEU A  11      11.591  -0.572 -33.416  1.00  0.00
ATOM    139  O   LEU A  11      12.302  -1.197 -34.207  1.00  0.00
ATOM    140  CB  LEU A  11      13.234   0.768 -32.089  1.00  0.00
ATOM    141  CG  LEU A  11      12.991   2.054 -32.938  1.00  0.00
ATOM    142  CD1 LEU A  11      11.888   2.896 -32.333  1.00  0.00
ATOM    143  CD2 LEU A  11      14.287   2.852 -32.993  1.00  0.00
ATOM    155  N   VAL A  12      10.373  -0.141 -33.710  1.00  0.00
ATOM    156  CA  VAL A  12       9.725  -0.361 -34.997  1.00  0.00
ATOM    157  C   VAL A  12       9.197   0.961 -35.541  1.00  0.00
ATOM    158  O   VAL A  12       8.814   1.848 -34.775  1.00  0.00
ATOM    159  CB  VAL A  12       8.596  -1.397 -34.828  1.00  0.00
ATOM    160  CG1 VAL A  12       7.549  -0.847 -33.940  1.00  0.00
ATOM    161  CG2 VAL A  12       7.979  -1.831 -36.177  1.00  0.00
ATOM    171  N   GLN A  13       9.181   1.097 -36.853  1.00  0.00
ATOM    172  CA  GLN A  13       8.626   2.290 -37.455  1.00  0.00
ATOM    173  C   GLN A  13       7.105   2.221 -37.406  1.00  0.00
ATOM    174  O   GLN A  13       6.510   1.154 -37.586  1.00  0.00
ATOM    175  CB  GLN A  13       9.089   2.411 -38.919  1.00  0.00
ATOM    176  CG  GLN A  13       8.399   1.432 -39.924  1.00  0.00
ATOM    177  CD  GLN A  13       9.003   0.051 -39.944  1.00  0.00
ATOM    178  OE1 GLN A  13       9.628  -0.399 -38.968  1.00  0.00
ATOM    179  NE2 GLN A  13       8.821  -0.646 -41.055  1.00  0.00
ATOM    188  N   ALA A  14       6.467   3.354 -37.216  1.00  0.00
ATOM    189  CA  ALA A  14       5.025   3.405 -37.235  1.00  0.00
ATOM    190  C   ALA A  14       4.524   2.893 -38.569  1.00  0.00
ATOM    191  O   ALA A  14       5.089   3.170 -39.631  1.00  0.00
ATOM    192  CB  ALA A  14       4.532   4.812 -36.978  1.00  0.00
ATOM    198  N   GLY A  15       3.441   2.141 -38.495  1.00  0.00
ATOM    199  CA  GLY A  15       2.792   1.527 -39.631  1.00  0.00
ATOM    200  C   GLY A  15       3.306   0.104 -39.829  1.00  0.00
ATOM    201  O   GLY A  15       2.713  -0.672 -40.581  1.00  0.00
ATOM    205  N   GLY A  16       4.384  -0.252 -39.125  1.00  0.00
ATOM    206  CA  GLY A  16       4.982  -1.569 -39.216  1.00  0.00
ATOM    207  C   GLY A  16       4.358  -2.521 -38.208  1.00  0.00
ATOM    208  O   GLY A  16       3.248  -2.286 -37.703  1.00  0.00
ATOM    212  N   SER A  17       5.066  -3.608 -37.913  1.00  0.00
ATOM    213  CA  SER A  17       4.528  -4.606 -37.005  1.00  0.00
ATOM    214  C   SER A  17       5.602  -5.310 -36.195  1.00  0.00
ATOM    215  O   SER A  17       6.773  -5.368 -36.583  1.00  0.00
ATOM    216  CB  SER A  17       3.754  -5.643 -37.792  1.00  0.00
ATOM    217  OG  SER A  17       4.601  -6.363 -38.648  1.00  0.00
ATOM    223  N   LEU A  18       5.169  -5.831 -35.049  1.00  0.00
ATOM    224  CA  LEU A  18       5.981  -6.632 -34.130  1.00  0.00
ATOM    225  C   LEU A  18       5.206  -7.814 -33.579  1.00  0.00
ATOM    226  O   LEU A  18       3.982  -7.761 -33.482  1.00  0.00
ATOM    227  CB  LEU A  18       6.483  -5.809 -32.939  1.00  0.00
ATOM    228  CG  LEU A  18       7.477  -4.672 -33.200  1.00  0.00
ATOM    229  CD1 LEU A  18       7.596  -3.873 -31.946  1.00  0.00
ATOM    230  CD2 LEU A  18       8.841  -5.230 -33.578  1.00  0.00
ATOM    242  N   ARG A  19       5.905  -8.880 -33.211  1.00  0.00
ATOM    243  CA  ARG A  19       5.239  -9.997 -32.548  1.00  0.00
ATOM    244  C   ARG A  19       5.903 -10.269 -31.209  1.00  0.00
ATOM    245  O   ARG A  19       7.101 -10.544 -31.154  1.00  0.00
ATOM    246  CB  ARG A  19       5.293 -11.269 -33.378  1.00  0.00
ATOM    247  CG  ARG A  19       4.599 -12.475 -32.724  1.00  0.00
ATOM    248  CD  ARG A  19       4.700 -13.694 -33.546  1.00  0.00
ATOM    249  NE  ARG A  19       3.961 -13.574 -34.783  1.00  0.00
ATOM    250  CZ  ARG A  19       3.947 -14.469 -35.782  1.00  0.00
ATOM    251  NH1 ARG A  19       4.630 -15.598 -35.717  1.00  0.00
ATOM    252  NH2 ARG A  19       3.223 -14.171 -36.833  1.00  0.00
ATOM    266  N   LEU A  20       5.126 -10.221 -30.137  1.00  0.00
ATOM    267  CA  LEU A  20       5.702 -10.460 -28.821  1.00  0.00
ATOM    268  C   LEU A  20       5.432 -11.900 -28.445  1.00  0.00
ATOM    269  O   LEU A  20       4.423 -12.483 -28.860  1.00  0.00
ATOM    270  CB  LEU A  20       5.109  -9.536 -27.750  1.00  0.00
ATOM    271  CG  LEU A  20       5.165  -8.028 -28.035  1.00  0.00
ATOM    272  CD1 LEU A  20       4.544  -7.287 -26.863  1.00  0.00
ATOM    273  CD2 LEU A  20       6.592  -7.564 -28.306  1.00  0.00
ATOM    285  N   SER A  21       6.287 -12.453 -27.598  1.00  0.00
ATOM    286  CA  SER A  21       6.142 -13.826 -27.134  1.00  0.00
ATOM    287  C   SER A  21       6.366 -14.017 -25.642  1.00  0.00
ATOM    288  O   SER A  21       7.354 -13.559 -25.064  1.00  0.00
ATOM    289  CB  SER A  21       7.099 -14.722 -27.882  1.00  0.00
ATOM    290  OG  SER A  21       7.076 -15.999 -27.331  1.00  0.00
ATOM    296  N   CYS A  22       5.383 -14.663 -25.014  1.00  0.00
ATOM    297  CA  CYS A  22       5.361 -14.982 -23.592  1.00  0.00
ATOM    298  C   CYS A  22       5.465 -16.477 -23.332  1.00  0.00
ATOM    299  O   CYS A  22       4.555 -17.243 -23.651  1.00  0.00
ATOM    300  CB  CYS A  22       4.079 -14.474 -22.958  1.00  0.00
ATOM    301  SG  CYS A  22       3.905 -14.864 -21.213  1.00  0.00
ATOM    306  N   ALA A  23       6.568 -16.900 -22.765  1.00  0.00
ATOM    307  CA  ALA A  23       6.767 -18.313 -22.504  1.00  0.00
ATOM    308  C   ALA A  23       6.406 -18.592 -21.065  1.00  0.00
ATOM    309  O   ALA A  23       6.699 -17.785 -20.180  1.00  0.00
ATOM    310  CB  ALA A  23       8.202 -18.713 -22.793  1.00  0.00
ATOM    316  N   ALA A  24       5.835 -19.753 -20.780  1.00  0.00
ATOM    317  CA  ALA A  24       5.531 -20.006 -19.389  1.00  0.00
ATOM    318  C   ALA A  24       5.987 -21.362 -18.906  1.00  0.00
ATOM    319  O   ALA A  24       5.830 -22.382 -19.577  1.00  0.00
ATOM    320  CB  ALA A  24       4.052 -19.894 -19.203  1.00  0.00
ATOM    326  N   SER A  25       6.509 -21.352 -17.689  1.00  0.00
ATOM    327  CA  SER A  25       6.931 -22.553 -16.985  1.00  0.00
ATOM    328  C   SER A  25       5.872 -22.931 -15.978  1.00  0.00
ATOM    329  O   SER A  25       5.560 -22.167 -15.064  1.00  0.00
ATOM    330  CB  SER A  25       8.268 -22.354 -16.309  1.00  0.00
ATOM    331  OG  SER A  25       8.616 -23.486 -15.550  1.00  0.00
ATOM    337  N   GLY A  26       5.286 -24.099 -16.160  1.00  0.00
ATOM    338  CA  GLY A  26       4.177 -24.543 -15.336  1.00  0.00
ATOM    339  C   GLY A  26       3.064 -24.836 -16.310  1.00  0.00
ATOM    340  O   GLY A  26       3.181 -24.506 -17.482  1.00  0.00
ATOM    344  N   SER A  27       2.001 -25.476 -15.884  1.00  0.00
ATOM    345  CA  SER A  27       0.966 -25.798 -16.853  1.00  0.00
ATOM    346  C   SER A  27       0.078 -24.608 -17.166  1.00  0.00
ATOM    347  O   SER A  27      -0.603 -24.102 -16.280  1.00  0.00
ATOM    348  CB  SER A  27       0.126 -26.948 -16.339  1.00  0.00
ATOM    349  OG  SER A  27      -0.969 -27.184 -17.177  1.00  0.00
ATOM    355  N   ILE A  28       0.076 -24.149 -18.430  1.00  0.00
ATOM    356  CA  ILE A  28      -0.763 -22.998 -18.752  1.00  0.00
ATOM    357  C   ILE A  28      -1.964 -23.343 -19.601  1.00  0.00
ATOM    358  O   ILE A  28      -2.828 -22.497 -19.792  1.00  0.00
ATOM    359  CB  ILE A  28      -0.046 -21.815 -19.435  1.00  0.00
ATOM    360  CG1 ILE A  28       0.512 -22.191 -20.848  1.00  0.00
ATOM    361  CG2 ILE A  28       1.022 -21.298 -18.516  1.00  0.00
ATOM    362  CD1 ILE A  28       0.958 -20.982 -21.694  1.00  0.00
ATOM    374  N   SER A  29      -2.093 -24.585 -20.048  1.00  0.00
ATOM    375  CA  SER A  29      -3.238 -24.959 -20.872  1.00  0.00
ATOM    376  C   SER A  29      -4.577 -24.804 -20.137  1.00  0.00
ATOM    377  O   SER A  29      -5.634 -24.734 -20.768  1.00  0.00
ATOM    378  CB  SER A  29      -3.072 -26.378 -21.373  1.00  0.00
ATOM    379  OG  SER A  29      -3.101 -27.292 -20.318  1.00  0.00
ATOM    385  N   PHE A  30      -4.538 -24.739 -18.803  1.00  0.00
ATOM    386  CA  PHE A  30      -5.728 -24.563 -17.989  1.00  0.00
ATOM    387  C   PHE A  30      -5.816 -23.169 -17.364  1.00  0.00
ATOM    388  O   PHE A  30      -6.636 -22.936 -16.469  1.00  0.00
ATOM    389  CB  PHE A  30      -5.773 -25.614 -16.888  1.00  0.00
ATOM    390  CG  PHE A  30      -5.886 -27.002 -17.419  1.00  0.00
ATOM    391  CD1 PHE A  30      -4.765 -27.805 -17.535  1.00  0.00
ATOM    392  CD2 PHE A  30      -7.117 -27.515 -17.807  1.00  0.00
ATOM    393  CE1 PHE A  30      -4.867 -29.086 -18.029  1.00  0.00
ATOM    394  CE2 PHE A  30      -7.219 -28.799 -18.299  1.00  0.00
ATOM    395  CZ  PHE A  30      -6.091 -29.584 -18.411  1.00  0.00
ATOM    405  N   LEU A  31      -4.974 -22.247 -17.818  1.00  0.00
ATOM    406  CA  LEU A  31      -4.964 -20.887 -17.297  1.00  0.00
ATOM    407  C   LEU A  31      -5.418 -19.879 -18.324  1.00  0.00
ATOM    408  O   LEU A  31      -5.329 -20.100 -19.537  1.00  0.00
ATOM    409  CB  LEU A  31      -3.572 -20.554 -16.756  1.00  0.00
ATOM    410  CG  LEU A  31      -3.076 -21.496 -15.606  1.00  0.00
ATOM    411  CD1 LEU A  31      -1.639 -21.202 -15.245  1.00  0.00
ATOM    412  CD2 LEU A  31      -3.950 -21.276 -14.363  1.00  0.00
ATOM    424  N   TYR A  32      -5.913 -18.755 -17.841  1.00  0.00
ATOM    425  CA  TYR A  32      -6.330 -17.703 -18.729  1.00  0.00
ATOM    426  C   TYR A  32      -5.165 -16.727 -18.824  1.00  0.00
ATOM    427  O   TYR A  32      -4.513 -16.429 -17.815  1.00  0.00
ATOM    428  CB  TYR A  32      -7.541 -17.032 -18.160  1.00  0.00
ATOM    429  CG  TYR A  32      -8.793 -17.849 -18.033  1.00  0.00
ATOM    430  CD1 TYR A  32      -8.970 -18.675 -16.936  1.00  0.00
ATOM    431  CD2 TYR A  32      -9.789 -17.721 -18.959  1.00  0.00
ATOM    432  CE1 TYR A  32     -10.134 -19.379 -16.790  1.00  0.00
ATOM    433  CE2 TYR A  32     -10.961 -18.420 -18.815  1.00  0.00
ATOM    434  CZ  TYR A  32     -11.136 -19.250 -17.738  1.00  0.00
ATOM    435  OH  TYR A  32     -12.325 -19.928 -17.582  1.00  0.00
ATOM    445  N   MET A  33      -4.870 -16.238 -20.023  1.00  0.00
ATOM    446  CA  MET A  33      -3.719 -15.350 -20.173  1.00  0.00
ATOM    447  C   MET A  33      -3.963 -14.134 -21.012  1.00  0.00
ATOM    448  O   MET A  33      -4.920 -14.075 -21.782  1.00  0.00
ATOM    449  CB  MET A  33      -2.512 -16.112 -20.715  1.00  0.00
ATOM    450  CG  MET A  33      -2.000 -17.142 -19.755  1.00  0.00
ATOM    451  SD  MET A  33      -0.524 -18.019 -20.275  1.00  0.00
ATOM    452  CE  MET A  33       0.772 -16.788 -20.231  1.00  0.00
ATOM    462  N   GLY A  34      -3.078 -13.160 -20.868  1.00  0.00
ATOM    463  CA  GLY A  34      -3.201 -11.973 -21.684  1.00  0.00
ATOM    464  C   GLY A  34      -2.058 -10.996 -21.544  1.00  0.00
ATOM    465  O   GLY A  34      -1.091 -11.225 -20.809  1.00  0.00
ATOM    469  N   TRP A  35      -2.187  -9.909 -22.294  1.00  0.00
ATOM    470  CA  TRP A  35      -1.210  -8.849 -22.347  1.00  0.00
ATOM    471  C   TRP A  35      -1.778  -7.521 -21.888  1.00  0.00
ATOM    472  O   TRP A  35      -2.949  -7.180 -22.152  1.00  0.00
ATOM    473  CB  TRP A  35      -0.624  -8.699 -23.752  1.00  0.00
ATOM    474  CG  TRP A  35       0.321  -9.812 -24.166  1.00  0.00
ATOM    475  CD1 TRP A  35      -0.003 -11.008 -24.706  1.00  0.00
ATOM    476  CD2 TRP A  35       1.770  -9.796 -24.089  1.00  0.00
ATOM    477  NE1 TRP A  35       1.129 -11.729 -24.969  1.00  0.00
ATOM    478  CE2 TRP A  35       2.216 -11.004 -24.607  1.00  0.00
ATOM    479  CE3 TRP A  35       2.701  -8.869 -23.634  1.00  0.00
ATOM    480  CZ2 TRP A  35       3.553 -11.312 -24.699  1.00  0.00
ATOM    481  CZ3 TRP A  35       4.054  -9.179 -23.709  1.00  0.00
ATOM    482  CH2 TRP A  35       4.468 -10.373 -24.232  1.00  0.00
ATOM    493  N   TYR A  36      -0.899  -6.786 -21.222  1.00  0.00
ATOM    494  CA  TYR A  36      -1.110  -5.462 -20.667  1.00  0.00
ATOM    495  C   TYR A  36       0.024  -4.548 -21.051  1.00  0.00
ATOM    496  O   TYR A  36       1.103  -5.021 -21.400  1.00  0.00
ATOM    497  CB  TYR A  36      -1.199  -5.568 -19.162  1.00  0.00
ATOM    498  CG  TYR A  36      -2.354  -6.356 -18.724  1.00  0.00
ATOM    499  CD1 TYR A  36      -2.318  -7.743 -18.736  1.00  0.00
ATOM    500  CD2 TYR A  36      -3.470  -5.692 -18.307  1.00  0.00
ATOM    501  CE1 TYR A  36      -3.413  -8.428 -18.377  1.00  0.00
ATOM    502  CE2 TYR A  36      -4.562  -6.379 -17.929  1.00  0.00
ATOM    503  CZ  TYR A  36      -4.558  -7.735 -17.975  1.00  0.00
ATOM    504  OH  TYR A  36      -5.689  -8.423 -17.601  1.00  0.00
ATOM    514  N   ARG A  37      -0.182  -3.243 -20.995  1.00  0.00
ATOM    515  CA  ARG A  37       0.951  -2.373 -21.283  1.00  0.00
ATOM    516  C   ARG A  37       1.058  -1.156 -20.372  1.00  0.00
ATOM    517  O   ARG A  37       0.061  -0.656 -19.853  1.00  0.00
ATOM    518  CB  ARG A  37       0.892  -1.924 -22.720  1.00  0.00
ATOM    519  CG  ARG A  37      -0.253  -1.015 -23.049  1.00  0.00
ATOM    520  CD  ARG A  37      -0.296  -0.697 -24.459  1.00  0.00
ATOM    521  NE  ARG A  37      -1.354   0.217 -24.751  1.00  0.00
ATOM    522  CZ  ARG A  37      -1.705   0.623 -25.975  1.00  0.00
ATOM    523  NH1 ARG A  37      -1.079   0.170 -27.059  1.00  0.00
ATOM    524  NH2 ARG A  37      -2.688   1.498 -26.054  1.00  0.00
ATOM    538  N   GLN A  38       2.276  -0.658 -20.190  1.00  0.00
ATOM    539  CA  GLN A  38       2.499   0.559 -19.418  1.00  0.00
ATOM    540  C   GLN A  38       3.282   1.637 -20.135  1.00  0.00
ATOM    541  O   GLN A  38       4.484   1.487 -20.388  1.00  0.00
ATOM    542  CB  GLN A  38       3.263   0.271 -18.130  1.00  0.00
ATOM    543  CG  GLN A  38       2.528  -0.537 -17.131  1.00  0.00
ATOM    544  CD  GLN A  38       3.359  -0.898 -15.939  1.00  0.00
ATOM    545  OE1 GLN A  38       3.247  -2.033 -15.461  1.00  0.00
ATOM    546  NE2 GLN A  38       4.180   0.032 -15.450  1.00  0.00
ATOM    555  N   ALA A  39       2.600   2.723 -20.472  1.00  0.00
ATOM    556  CA  ALA A  39       3.244   3.868 -21.097  1.00  0.00
ATOM    557  C   ALA A  39       4.063   4.502 -19.974  1.00  0.00
ATOM    558  O   ALA A  39       3.670   4.361 -18.816  1.00  0.00
ATOM    559  CB  ALA A  39       2.227   4.823 -21.697  1.00  0.00
ATOM    565  N   PRO A  40       5.160   5.216 -20.233  1.00  0.00
ATOM    566  CA  PRO A  40       6.017   5.786 -19.199  1.00  0.00
ATOM    567  C   PRO A  40       5.570   7.098 -18.532  1.00  0.00
ATOM    568  O   PRO A  40       6.486   7.707 -17.996  1.00  0.00
ATOM    569  CB  PRO A  40       7.317   5.999 -19.991  1.00  0.00
ATOM    570  CG  PRO A  40       6.859   6.291 -21.414  1.00  0.00
ATOM    571  CD  PRO A  40       5.642   5.404 -21.619  1.00  0.00
ATOM    579  N   GLY A  41       4.486   6.949 -17.801  1.00  0.00
ATOM    580  CA  GLY A  41       3.639   8.113 -17.642  1.00  0.00
ATOM    581  C   GLY A  41       2.226   7.710 -17.283  1.00  0.00
ATOM    582  O   GLY A  41       1.448   8.529 -16.789  1.00  0.00
ATOM    586  N   LYS A  42       1.886   6.450 -17.545  1.00  0.00
ATOM    587  CA  LYS A  42       0.534   5.964 -17.299  1.00  0.00
ATOM    588  C   LYS A  42       0.461   4.669 -16.500  1.00  0.00
ATOM    589  O   LYS A  42       1.423   3.903 -16.383  1.00  0.00
ATOM    590  CB  LYS A  42      -0.205   5.728 -18.612  1.00  0.00
ATOM    591  CG  LYS A  42      -0.399   6.954 -19.493  1.00  0.00
ATOM    592  CD  LYS A  42      -1.211   6.592 -20.739  1.00  0.00
ATOM    593  CE  LYS A  42      -1.400   7.782 -21.660  1.00  0.00
ATOM    594  NZ  LYS A  42      -2.172   7.414 -22.880  1.00  0.00
ATOM    608  N   GLU A  43      -0.729   4.413 -15.970  1.00  0.00
ATOM    609  CA  GLU A  43      -1.045   3.176 -15.277  1.00  0.00
ATOM    610  C   GLU A  43      -1.178   2.049 -16.294  1.00  0.00
ATOM    611  O   GLU A  43      -1.402   2.291 -17.479  1.00  0.00
ATOM    612  CB  GLU A  43      -2.335   3.331 -14.457  1.00  0.00
ATOM    613  CG  GLU A  43      -3.653   3.429 -15.271  1.00  0.00
ATOM    614  CD  GLU A  43      -3.956   4.826 -15.791  1.00  0.00
ATOM    615  OE1 GLU A  43      -3.061   5.651 -15.807  1.00  0.00
ATOM    616  OE2 GLU A  43      -5.079   5.068 -16.164  1.00  0.00
ATOM    623  N   ARG A  44      -1.034   0.816 -15.838  1.00  0.00
ATOM    624  CA  ARG A  44      -1.145  -0.325 -16.733  1.00  0.00
ATOM    625  C   ARG A  44      -2.528  -0.452 -17.388  1.00  0.00
ATOM    626  O   ARG A  44      -3.558  -0.439 -16.708  1.00  0.00
ATOM    627  CB  ARG A  44      -0.809  -1.578 -15.947  1.00  0.00
ATOM    628  CG  ARG A  44      -0.631  -2.810 -16.744  1.00  0.00
ATOM    629  CD  ARG A  44      -0.217  -3.935 -15.887  1.00  0.00
ATOM    630  NE  ARG A  44       1.109  -3.766 -15.283  1.00  0.00
ATOM    631  CZ  ARG A  44       1.566  -4.420 -14.188  1.00  0.00
ATOM    632  NH1 ARG A  44       0.818  -5.283 -13.539  1.00  0.00
ATOM    633  NH2 ARG A  44       2.786  -4.160 -13.770  1.00  0.00
ATOM    647  N   GLU A  45      -2.519  -0.631 -18.711  1.00  0.00
ATOM    648  CA  GLU A  45      -3.709  -0.787 -19.547  1.00  0.00
ATOM    649  C   GLU A  45      -3.898  -2.211 -20.055  1.00  0.00
ATOM    650  O   GLU A  45      -2.929  -2.909 -20.355  1.00  0.00
ATOM    651  CB  GLU A  45      -3.622   0.114 -20.799  1.00  0.00
ATOM    652  CG  GLU A  45      -3.628   1.638 -20.574  1.00  0.00
ATOM    653  CD  GLU A  45      -3.568   2.434 -21.911  1.00  0.00
ATOM    654  OE1 GLU A  45      -3.837   3.617 -21.897  1.00  0.00
ATOM    655  OE2 GLU A  45      -3.235   1.840 -22.937  1.00  0.00
ATOM    662  N   PHE A  46      -5.155  -2.623 -20.205  1.00  0.00
ATOM    663  CA  PHE A  46      -5.510  -3.901 -20.823  1.00  0.00
ATOM    664  C   PHE A  46      -5.256  -3.866 -22.320  1.00  0.00
ATOM    665  O   PHE A  46      -5.593  -2.873 -22.965  1.00  0.00
ATOM    666  CB  PHE A  46      -6.995  -4.205 -20.591  1.00  0.00
ATOM    667  CG  PHE A  46      -7.450  -5.503 -21.177  1.00  0.00
ATOM    668  CD1 PHE A  46      -7.188  -6.668 -20.535  1.00  0.00
ATOM    669  CD2 PHE A  46      -8.142  -5.549 -22.380  1.00  0.00
ATOM    670  CE1 PHE A  46      -7.588  -7.846 -21.047  1.00  0.00
ATOM    671  CE2 PHE A  46      -8.547  -6.738 -22.916  1.00  0.00
ATOM    672  CZ  PHE A  46      -8.273  -7.890 -22.254  1.00  0.00
ATOM    682  N   VAL A  47      -4.670  -4.924 -22.883  1.00  0.00
ATOM    683  CA  VAL A  47      -4.489  -4.999 -24.322  1.00  0.00
ATOM    684  C   VAL A  47      -5.293  -6.159 -24.914  1.00  0.00
ATOM    685  O   VAL A  47      -6.150  -5.950 -25.783  1.00  0.00
ATOM    686  CB  VAL A  47      -2.988  -5.143 -24.669  1.00  0.00
ATOM    687  CG1 VAL A  47      -2.789  -5.294 -26.135  1.00  0.00
ATOM    688  CG2 VAL A  47      -2.241  -3.915 -24.171  1.00  0.00
ATOM    698  N   ALA A  48      -5.007  -7.387 -24.465  1.00  0.00
ATOM    699  CA  ALA A  48      -5.695  -8.544 -25.042  1.00  0.00
ATOM    700  C   ALA A  48      -5.681  -9.776 -24.137  1.00  0.00
ATOM    701  O   ALA A  48      -4.740 -10.010 -23.380  1.00  0.00
ATOM    702  CB  ALA A  48      -5.069  -8.897 -26.379  1.00  0.00
ATOM    708  N   THR A  49      -6.712 -10.602 -24.282  1.00  0.00
ATOM    709  CA  THR A  49      -6.857 -11.877 -23.570  1.00  0.00
ATOM    710  C   THR A  49      -7.212 -13.070 -24.416  1.00  0.00
ATOM    711  O   THR A  49      -7.993 -12.967 -25.358  1.00  0.00
ATOM    712  CB  THR A  49      -7.903 -11.748 -22.459  1.00  0.00
ATOM    713  OG1 THR A  49      -7.366 -10.929 -21.444  1.00  0.00
ATOM    714  CG2 THR A  49      -8.366 -13.081 -21.900  1.00  0.00
ATOM    722  N   ILE A  50      -6.672 -14.224 -24.017  1.00  0.00
ATOM    723  CA  ILE A  50      -7.026 -15.511 -24.592  1.00  0.00
ATOM    724  C   ILE A  50      -7.451 -16.488 -23.478  1.00  0.00
ATOM    725  O   ILE A  50      -6.754 -16.660 -22.466  1.00  0.00
ATOM    726  CB  ILE A  50      -5.884 -16.060 -25.483  1.00  0.00
ATOM    727  CG1 ILE A  50      -6.338 -17.401 -26.116  1.00  0.00
ATOM    728  CG2 ILE A  50      -4.543 -16.188 -24.694  1.00  0.00
ATOM    729  CD1 ILE A  50      -5.509 -17.829 -27.289  1.00  0.00
ATOM    741  N   THR A  51      -8.600 -17.132 -23.672  1.00  0.00
ATOM    742  CA  THR A  51      -9.131 -18.049 -22.680  1.00  0.00
ATOM    743  C   THR A  51      -8.707 -19.485 -22.902  1.00  0.00
ATOM    744  O   THR A  51      -8.111 -19.843 -23.918  1.00  0.00
ATOM    745  CB  THR A  51     -10.670 -18.006 -22.624  1.00  0.00
ATOM    746  OG1 THR A  51     -11.236 -18.549 -23.834  1.00  0.00
ATOM    747  CG2 THR A  51     -11.109 -16.562 -22.473  1.00  0.00
ATOM    755  N   ARG A  52      -9.065 -20.330 -21.947  1.00  0.00
ATOM    756  CA  ARG A  52      -8.723 -21.742 -21.966  1.00  0.00
ATOM    757  C   ARG A  52      -9.294 -22.452 -23.200  1.00  0.00
ATOM    758  O   ARG A  52      -8.717 -23.411 -23.714  1.00  0.00
ATOM    759  CB  ARG A  52      -9.262 -22.382 -20.710  1.00  0.00
ATOM    760  CG  ARG A  52      -8.642 -21.793 -19.490  1.00  0.00
ATOM    761  CD  ARG A  52      -8.935 -22.492 -18.274  1.00  0.00
ATOM    762  NE  ARG A  52     -10.300 -22.562 -17.900  1.00  0.00
ATOM    763  CZ  ARG A  52     -10.693 -23.068 -16.718  1.00  0.00
ATOM    764  NH1 ARG A  52      -9.771 -23.488 -15.849  1.00  0.00
ATOM    765  NH2 ARG A  52     -11.983 -23.146 -16.419  1.00  0.00
ATOM    779  N   GLY A  53     -10.435 -21.959 -23.691  1.00  0.00
ATOM    780  CA  GLY A  53     -11.100 -22.510 -24.865  1.00  0.00
ATOM    781  C   GLY A  53     -10.652 -21.843 -26.170  1.00  0.00
ATOM    782  O   GLY A  53     -11.208 -22.124 -27.233  1.00  0.00
ATOM    786  N   GLY A  54      -9.675 -20.934 -26.093  1.00  0.00
ATOM    787  CA  GLY A  54      -9.186 -20.208 -27.257  1.00  0.00
ATOM    788  C   GLY A  54     -10.002 -18.980 -27.674  1.00  0.00
ATOM    789  O   GLY A  54      -9.839 -18.502 -28.798  1.00  0.00
ATOM    793  N   ASN A  55     -10.896 -18.475 -26.817  1.00  0.00
ATOM    794  CA  ASN A  55     -11.683 -17.312 -27.211  1.00  0.00
ATOM    795  C   ASN A  55     -10.848 -16.100 -26.911  1.00  0.00
ATOM    796  O   ASN A  55     -10.086 -16.105 -25.939  1.00  0.00
ATOM    797  CB  ASN A  55     -13.005 -17.251 -26.477  1.00  0.00
ATOM    798  CG  ASN A  55     -13.913 -18.375 -26.850  1.00  0.00
ATOM    799  OD1 ASN A  55     -13.983 -18.790 -28.013  1.00  0.00
ATOM    800  ND2 ASN A  55     -14.627 -18.885 -25.881  1.00  0.00
ATOM    807  N   THR A  56     -10.969 -15.042 -27.711  1.00  0.00
ATOM    808  CA  THR A  56     -10.168 -13.878 -27.398  1.00  0.00
ATOM    809  C   THR A  56     -10.950 -12.590 -27.297  1.00  0.00
ATOM    810  O   THR A  56     -12.027 -12.429 -27.883  1.00  0.00
ATOM    811  CB  THR A  56      -9.049 -13.692 -28.435  1.00  0.00
ATOM    812  OG1 THR A  56      -9.608 -13.423 -29.726  1.00  0.00
ATOM    813  CG2 THR A  56      -8.203 -14.962 -28.521  1.00  0.00
ATOM    821  N   TYR A  57     -10.366 -11.668 -26.536  1.00  0.00
ATOM    822  CA  TYR A  57     -10.942 -10.364 -26.283  1.00  0.00
ATOM    823  C   TYR A  57      -9.883  -9.276 -26.403  1.00  0.00
ATOM    824  O   TYR A  57      -8.726  -9.486 -26.027  1.00  0.00
ATOM    825  CB  TYR A  57     -11.536 -10.390 -24.900  1.00  0.00
ATOM    826  CG  TYR A  57     -12.512 -11.532 -24.716  1.00  0.00
ATOM    827  CD1 TYR A  57     -12.044 -12.763 -24.250  1.00  0.00
ATOM    828  CD2 TYR A  57     -13.849 -11.372 -25.009  1.00  0.00
ATOM    829  CE1 TYR A  57     -12.913 -13.800 -24.100  1.00  0.00
ATOM    830  CE2 TYR A  57     -14.717 -12.430 -24.846  1.00  0.00
ATOM    831  CZ  TYR A  57     -14.244 -13.641 -24.394  1.00  0.00
ATOM    832  OH  TYR A  57     -15.103 -14.707 -24.232  1.00  0.00
ATOM    842  N   TYR A  58     -10.275  -8.097 -26.888  1.00  0.00
ATOM    843  CA  TYR A  58      -9.307  -7.015 -27.072  1.00  0.00
ATOM    844  C   TYR A  58      -9.802  -5.672 -26.567  1.00  0.00
ATOM    845  O   TYR A  58     -11.004  -5.410 -26.576  1.00  0.00
ATOM    846  CB  TYR A  58      -9.015  -6.894 -28.563  1.00  0.00
ATOM    847  CG  TYR A  58      -8.539  -8.172 -29.161  1.00  0.00
ATOM    848  CD1 TYR A  58      -9.480  -9.060 -29.664  1.00  0.00
ATOM    849  CD2 TYR A  58      -7.210  -8.484 -29.192  1.00  0.00
ATOM    850  CE1 TYR A  58      -9.098 -10.255 -30.182  1.00  0.00
ATOM    851  CE2 TYR A  58      -6.813  -9.687 -29.712  1.00  0.00
ATOM    852  CZ  TYR A  58      -7.765 -10.587 -30.211  1.00  0.00
ATOM    853  OH  TYR A  58      -7.402 -11.829 -30.732  1.00  0.00
ATOM    863  N   ALA A  59      -8.869  -4.811 -26.164  1.00  0.00
ATOM    864  CA  ALA A  59      -9.174  -3.422 -25.818  1.00  0.00
ATOM    865  C   ALA A  59      -9.669  -2.645 -27.044  1.00  0.00
ATOM    866  O   ALA A  59      -9.125  -2.797 -28.144  1.00  0.00
ATOM    867  CB  ALA A  59      -7.943  -2.728 -25.245  1.00  0.00
ATOM    873  N   ASP A  60     -10.578  -1.686 -26.843  1.00  0.00
ATOM    874  CA  ASP A  60     -11.072  -0.881 -27.971  1.00  0.00
ATOM    875  C   ASP A  60      -9.955  -0.199 -28.752  1.00  0.00
ATOM    876  O   ASP A  60     -10.065  -0.028 -29.965  1.00  0.00
ATOM    877  CB  ASP A  60     -12.053   0.200 -27.502  1.00  0.00
ATOM    878  CG  ASP A  60     -13.470  -0.299 -27.108  1.00  0.00
ATOM    879  OD1 ASP A  60     -13.866  -1.401 -27.473  1.00  0.00
ATOM    880  OD2 ASP A  60     -14.133   0.438 -26.431  1.00  0.00
ATOM    885  N   SER A  61      -8.881   0.173 -28.063  1.00  0.00
ATOM    886  CA  SER A  61      -7.736   0.850 -28.645  1.00  0.00
ATOM    887  C   SER A  61      -6.828  -0.039 -29.507  1.00  0.00
ATOM    888  O   SER A  61      -5.913   0.476 -30.167  1.00  0.00
ATOM    889  CB  SER A  61      -6.934   1.474 -27.522  1.00  0.00
ATOM    890  OG  SER A  61      -6.380   0.489 -26.692  1.00  0.00
ATOM    896  N   VAL A  62      -7.019  -1.366 -29.473  1.00  0.00
ATOM    897  CA  VAL A  62      -6.193  -2.252 -30.289  1.00  0.00
ATOM    898  C   VAL A  62      -7.046  -3.144 -31.216  1.00  0.00
ATOM    899  O   VAL A  62      -6.501  -3.849 -32.081  1.00  0.00
ATOM    900  CB  VAL A  62      -5.248  -3.107 -29.431  1.00  0.00
ATOM    901  CG1 VAL A  62      -4.338  -2.181 -28.614  1.00  0.00
ATOM    902  CG2 VAL A  62      -6.003  -4.080 -28.581  1.00  0.00
ATOM    912  N   LYS A  63      -8.375  -3.146 -31.037  1.00  0.00
ATOM    913  CA  LYS A  63      -9.234  -3.952 -31.903  1.00  0.00
ATOM    914  C   LYS A  63      -8.974  -3.630 -33.366  1.00  0.00
ATOM    915  O   LYS A  63      -8.891  -2.468 -33.761  1.00  0.00
ATOM    916  CB  LYS A  63     -10.728  -3.719 -31.610  1.00  0.00
ATOM    917  CG  LYS A  63     -11.257  -4.303 -30.313  1.00  0.00
ATOM    918  CD  LYS A  63     -12.718  -3.921 -30.062  1.00  0.00
ATOM    919  CE  LYS A  63     -13.196  -4.486 -28.728  1.00  0.00
ATOM    920  NZ  LYS A  63     -14.537  -3.986 -28.333  1.00  0.00
ATOM    934  N   GLY A  64      -8.810  -4.681 -34.167  1.00  0.00
ATOM    935  CA  GLY A  64      -8.566  -4.556 -35.600  1.00  0.00
ATOM    936  C   GLY A  64      -7.080  -4.471 -35.951  1.00  0.00
ATOM    937  O   GLY A  64      -6.710  -4.549 -37.124  1.00  0.00
ATOM    941  N   ARG A  65      -6.229  -4.318 -34.942  1.00  0.00
ATOM    942  CA  ARG A  65      -4.798  -4.202 -35.146  1.00  0.00
ATOM    943  C   ARG A  65      -4.029  -5.295 -34.422  1.00  0.00
ATOM    944  O   ARG A  65      -3.078  -5.861 -34.971  1.00  0.00
ATOM    945  CB  ARG A  65      -4.353  -2.828 -34.679  1.00  0.00
ATOM    946  CG  ARG A  65      -4.814  -1.713 -35.594  1.00  0.00
ATOM    947  CD  ARG A  65      -4.234  -0.387 -35.240  1.00  0.00
ATOM    948  NE  ARG A  65      -4.814   0.135 -33.985  1.00  0.00
ATOM    949  CZ  ARG A  65      -5.978   0.846 -33.910  1.00  0.00
ATOM    950  NH1 ARG A  65      -6.674   1.110 -35.001  1.00  0.00
ATOM    951  NH2 ARG A  65      -6.426   1.279 -32.745  1.00  0.00
ATOM    965  N   PHE A  66      -4.437  -5.616 -33.193  1.00  0.00
ATOM    966  CA  PHE A  66      -3.706  -6.635 -32.452  1.00  0.00
ATOM    967  C   PHE A  66      -4.452  -7.975 -32.426  1.00  0.00
ATOM    968  O   PHE A  66      -5.673  -8.021 -32.275  1.00  0.00
ATOM    969  CB  PHE A  66      -3.435  -6.215 -31.009  1.00  0.00
ATOM    970  CG  PHE A  66      -2.469  -5.023 -30.753  1.00  0.00
ATOM    971  CD1 PHE A  66      -2.061  -4.092 -31.725  1.00  0.00
ATOM    972  CD2 PHE A  66      -1.988  -4.848 -29.485  1.00  0.00
ATOM    973  CE1 PHE A  66      -1.229  -3.051 -31.402  1.00  0.00
ATOM    974  CE2 PHE A  66      -1.151  -3.807 -29.165  1.00  0.00
ATOM    975  CZ  PHE A  66      -0.775  -2.907 -30.121  1.00  0.00
ATOM    985  N   THR A  67      -3.694  -9.068 -32.523  1.00  0.00
ATOM    986  CA  THR A  67      -4.233 -10.435 -32.408  1.00  0.00
ATOM    987  C   THR A  67      -3.491 -11.249 -31.342  1.00  0.00
ATOM    988  O   THR A  67      -2.263 -11.272 -31.294  1.00  0.00
ATOM    989  CB  THR A  67      -4.201 -11.196 -33.762  1.00  0.00
ATOM    990  OG1 THR A  67      -5.005 -10.502 -34.722  1.00  0.00
ATOM    991  CG2 THR A  67      -4.744 -12.622 -33.597  1.00  0.00
ATOM    999  N   ILE A  68      -4.232 -11.938 -30.481  1.00  0.00
ATOM   1000  CA  ILE A  68      -3.601 -12.750 -29.438  1.00  0.00
ATOM   1001  C   ILE A  68      -3.872 -14.225 -29.732  1.00  0.00
ATOM   1002  O   ILE A  68      -4.953 -14.558 -30.221  1.00  0.00
ATOM   1003  CB  ILE A  68      -4.081 -12.342 -28.014  1.00  0.00
ATOM   1004  CG1 ILE A  68      -3.255 -13.079 -26.932  1.00  0.00
ATOM   1005  CG2 ILE A  68      -5.551 -12.649 -27.827  1.00  0.00
ATOM   1006  CD1 ILE A  68      -3.413 -12.522 -25.526  1.00  0.00
ATOM   1018  N   SER A  69      -2.865 -15.072 -29.522  1.00  0.00
ATOM   1019  CA  SER A  69      -2.985 -16.512 -29.761  1.00  0.00
ATOM   1020  C   SER A  69      -2.083 -17.330 -28.831  1.00  0.00
ATOM   1021  O   SER A  69      -1.180 -16.795 -28.189  1.00  0.00
ATOM   1022  CB  SER A  69      -2.651 -16.840 -31.206  1.00  0.00
ATOM   1023  OG  SER A  69      -1.300 -16.591 -31.480  1.00  0.00
ATOM   1029  N   ARG A  70      -2.339 -18.637 -28.730  1.00  0.00
ATOM   1030  CA  ARG A  70      -1.520 -19.503 -27.877  1.00  0.00
ATOM   1031  C   ARG A  70      -1.230 -20.866 -28.487  1.00  0.00
ATOM   1032  O   ARG A  70      -2.082 -21.459 -29.152  1.00  0.00
ATOM   1033  CB  ARG A  70      -2.196 -19.710 -26.523  1.00  0.00
ATOM   1034  CG  ARG A  70      -1.414 -20.584 -25.523  1.00  0.00
ATOM   1035  CD  ARG A  70      -2.002 -20.581 -24.190  1.00  0.00
ATOM   1036  NE  ARG A  70      -3.271 -21.229 -24.140  1.00  0.00
ATOM   1037  CZ  ARG A  70      -4.037 -21.274 -23.042  1.00  0.00
ATOM   1038  NH1 ARG A  70      -3.631 -20.692 -21.935  1.00  0.00
ATOM   1039  NH2 ARG A  70      -5.183 -21.901 -23.066  1.00  0.00
ATOM   1053  N   ASP A  71      -0.022 -21.368 -28.227  1.00  0.00
ATOM   1054  CA  ASP A  71       0.363 -22.710 -28.643  1.00  0.00
ATOM   1055  C   ASP A  71       0.647 -23.587 -27.410  1.00  0.00
ATOM   1056  O   ASP A  71       1.691 -23.466 -26.736  1.00  0.00
ATOM   1057  CB  ASP A  71       1.548 -22.671 -29.610  1.00  0.00
ATOM   1058  CG  ASP A  71       1.913 -24.066 -30.198  1.00  0.00
ATOM   1059  OD1 ASP A  71       1.498 -25.084 -29.639  1.00  0.00
ATOM   1060  OD2 ASP A  71       2.604 -24.099 -31.227  1.00  0.00
ATOM   1065  N   ASN A  72      -0.310 -24.459 -27.097  1.00  0.00
ATOM   1066  CA  ASN A  72      -0.265 -25.298 -25.902  1.00  0.00
ATOM   1067  C   ASN A  72       0.854 -26.328 -25.943  1.00  0.00
ATOM   1068  O   ASN A  72       1.215 -26.893 -24.914  1.00  0.00
ATOM   1069  CB  ASN A  72      -1.593 -25.994 -25.674  1.00  0.00
ATOM   1070  CG  ASN A  72      -2.668 -25.080 -25.149  1.00  0.00
ATOM   1071  OD1 ASN A  72      -2.403 -24.069 -24.488  1.00  0.00
ATOM   1072  ND2 ASN A  72      -3.894 -25.430 -25.440  1.00  0.00
ATOM   1079  N   ALA A  73       1.393 -26.614 -27.129  1.00  0.00
ATOM   1080  CA  ALA A  73       2.456 -27.602 -27.222  1.00  0.00
ATOM   1081  C   ALA A  73       3.804 -26.979 -26.880  1.00  0.00
ATOM   1082  O   ALA A  73       4.806 -27.683 -26.741  1.00  0.00
ATOM   1083  CB  ALA A  73       2.501 -28.199 -28.614  1.00  0.00
ATOM   1089  N   LYS A  74       3.830 -25.648 -26.774  1.00  0.00
ATOM   1090  CA  LYS A  74       5.036 -24.897 -26.512  1.00  0.00
ATOM   1091  C   LYS A  74       4.909 -24.137 -25.203  1.00  0.00
ATOM   1092  O   LYS A  74       5.900 -23.618 -24.685  1.00  0.00
ATOM   1093  CB  LYS A  74       5.297 -23.910 -27.649  1.00  0.00
ATOM   1094  CG  LYS A  74       5.543 -24.564 -29.003  1.00  0.00
ATOM   1095  CD  LYS A  74       5.800 -23.511 -30.088  1.00  0.00
ATOM   1096  CE  LYS A  74       6.071 -24.147 -31.457  1.00  0.00
ATOM   1097  NZ  LYS A  74       4.829 -24.775 -32.044  1.00  0.00
ATOM   1111  N   ASN A  75       3.673 -24.052 -24.683  1.00  0.00
ATOM   1112  CA  ASN A  75       3.332 -23.268 -23.501  1.00  0.00
ATOM   1113  C   ASN A  75       3.718 -21.815 -23.715  1.00  0.00
ATOM   1114  O   ASN A  75       4.297 -21.163 -22.839  1.00  0.00
ATOM   1115  CB  ASN A  75       3.957 -23.822 -22.226  1.00  0.00
ATOM   1116  CG  ASN A  75       3.404 -25.168 -21.829  1.00  0.00
ATOM   1117  OD1 ASN A  75       2.181 -25.405 -21.849  1.00  0.00
ATOM   1118  ND2 ASN A  75       4.285 -26.067 -21.459  1.00  0.00
ATOM   1125  N   THR A  76       3.398 -21.322 -24.917  1.00  0.00
ATOM   1126  CA  THR A  76       3.708 -19.941 -25.284  1.00  0.00
ATOM   1127  C   THR A  76       2.507 -19.137 -25.836  1.00  0.00
ATOM   1128  O   THR A  76       1.721 -19.617 -26.663  1.00  0.00
ATOM   1129  CB  THR A  76       4.882 -19.926 -26.295  1.00  0.00
ATOM   1130  OG1 THR A  76       6.026 -20.571 -25.699  1.00  0.00
ATOM   1131  CG2 THR A  76       5.291 -18.486 -26.652  1.00  0.00
ATOM   1139  N   VAL A  77       2.388 -17.893 -25.367  1.00  0.00
ATOM   1140  CA  VAL A  77       1.363 -16.931 -25.786  1.00  0.00
ATOM   1141  C   VAL A  77       1.972 -15.835 -26.661  1.00  0.00
ATOM   1142  O   VAL A  77       3.021 -15.272 -26.358  1.00  0.00
ATOM   1143  CB  VAL A  77       0.635 -16.322 -24.559  1.00  0.00
ATOM   1144  CG1 VAL A  77      -0.396 -15.251 -24.981  1.00  0.00
ATOM   1145  CG2 VAL A  77      -0.069 -17.409 -23.841  1.00  0.00
ATOM   1155  N   TYR A  78       1.328 -15.548 -27.775  1.00  0.00
ATOM   1156  CA  TYR A  78       1.850 -14.556 -28.695  1.00  0.00
ATOM   1157  C   TYR A  78       0.909 -13.376 -28.881  1.00  0.00
ATOM   1158  O   TYR A  78      -0.317 -13.526 -28.837  1.00  0.00
ATOM   1159  CB  TYR A  78       2.088 -15.211 -30.050  1.00  0.00
ATOM   1160  CG  TYR A  78       3.100 -16.317 -30.041  1.00  0.00
ATOM   1161  CD1 TYR A  78       2.700 -17.632 -29.770  1.00  0.00
ATOM   1162  CD2 TYR A  78       4.416 -16.034 -30.322  1.00  0.00
ATOM   1163  CE1 TYR A  78       3.633 -18.647 -29.792  1.00  0.00
ATOM   1164  CE2 TYR A  78       5.344 -17.043 -30.348  1.00  0.00
ATOM   1165  CZ  TYR A  78       4.964 -18.341 -30.087  1.00  0.00
ATOM   1166  OH  TYR A  78       5.911 -19.336 -30.126  1.00  0.00
ATOM   1176  N   LEU A  79       1.495 -12.202 -29.116  1.00  0.00
ATOM   1177  CA  LEU A  79       0.707 -11.016 -29.441  1.00  0.00
ATOM   1178  C   LEU A  79       1.228 -10.419 -30.743  1.00  0.00
ATOM   1179  O   LEU A  79       2.372  -9.960 -30.826  1.00  0.00
ATOM   1180  CB  LEU A  79       0.791  -9.954 -28.322  1.00  0.00
ATOM   1181  CG  LEU A  79      -0.012  -8.606 -28.537  1.00  0.00
ATOM   1182  CD1 LEU A  79      -1.539  -8.889 -28.540  1.00  0.00
ATOM   1183  CD2 LEU A  79       0.378  -7.593 -27.446  1.00  0.00
ATOM   1195  N   GLN A  80       0.385 -10.421 -31.760  1.00  0.00
ATOM   1196  CA  GLN A  80       0.731  -9.903 -33.073  1.00  0.00
ATOM   1197  C   GLN A  80       0.250  -8.475 -33.152  1.00  0.00
ATOM   1198  O   GLN A  80      -0.955  -8.230 -33.102  1.00  0.00
ATOM   1199  CB  GLN A  80       0.055 -10.756 -34.151  1.00  0.00
ATOM   1200  CG  GLN A  80       0.263 -10.328 -35.605  1.00  0.00
ATOM   1201  CD  GLN A  80       1.669 -10.537 -36.111  1.00  0.00
ATOM   1202  OE1 GLN A  80       2.282 -11.585 -35.842  1.00  0.00
ATOM   1203  NE2 GLN A  80       2.181  -9.575 -36.871  1.00  0.00
ATOM   1212  N   MET A  81       1.164  -7.517 -33.232  1.00  0.00
ATOM   1213  CA  MET A  81       0.737  -6.129 -33.239  1.00  0.00
ATOM   1214  C   MET A  81       0.962  -5.495 -34.600  1.00  0.00
ATOM   1215  O   MET A  81       2.111  -5.267 -35.002  1.00  0.00
ATOM   1216  CB  MET A  81       1.516  -5.355 -32.207  1.00  0.00
ATOM   1217  CG  MET A  81       1.434  -5.914 -30.813  1.00  0.00
ATOM   1218  SD  MET A  81       2.246  -4.892 -29.563  1.00  0.00
ATOM   1219  CE  MET A  81       3.932  -5.004 -30.061  1.00  0.00
ATOM   1229  N   ASN A  82      -0.122  -5.228 -35.329  1.00  0.00
ATOM   1230  CA  ASN A  82      -0.024  -4.675 -36.671  1.00  0.00
ATOM   1231  C   ASN A  82      -0.340  -3.189 -36.704  1.00  0.00
ATOM   1232  O   ASN A  82      -0.985  -2.669 -35.793  1.00  0.00
ATOM   1233  CB  ASN A  82      -0.927  -5.441 -37.603  1.00  0.00
ATOM   1234  CG  ASN A  82      -0.512  -6.880 -37.700  1.00  0.00
ATOM   1235  OD1 ASN A  82       0.695  -7.197 -37.749  1.00  0.00
ATOM   1236  ND2 ASN A  82      -1.487  -7.754 -37.736  1.00  0.00
ATOM   1243  N   SER A  83       0.129  -2.501 -37.750  1.00  0.00
ATOM   1244  CA  SER A  83      -0.178  -1.089 -37.969  1.00  0.00
ATOM   1245  C   SER A  83       0.080  -0.260 -36.720  1.00  0.00
ATOM   1246  O   SER A  83      -0.772   0.523 -36.293  1.00  0.00
ATOM   1247  CB  SER A  83      -1.622  -0.924 -38.417  1.00  0.00
ATOM   1248  OG  SER A  83      -1.861  -1.595 -39.632  1.00  0.00
ATOM   1254  N   LEU A  84       1.254  -0.452 -36.133  1.00  0.00
ATOM   1255  CA  LEU A  84       1.645   0.240 -34.906  1.00  0.00
ATOM   1256  C   LEU A  84       1.725   1.747 -35.033  1.00  0.00
ATOM   1257  O   LEU A  84       2.222   2.279 -36.027  1.00  0.00
ATOM   1258  CB  LEU A  84       2.972  -0.343 -34.405  1.00  0.00
ATOM   1259  CG  LEU A  84       2.889  -1.767 -33.774  1.00  0.00
ATOM   1260  CD1 LEU A  84       4.244  -2.348 -33.620  1.00  0.00
ATOM   1261  CD2 LEU A  84       2.293  -1.639 -32.365  1.00  0.00
ATOM   1273  N   LYS A  85       1.250   2.440 -34.006  1.00  0.00
ATOM   1274  CA  LYS A  85       1.295   3.896 -33.966  1.00  0.00
ATOM   1275  C   LYS A  85       2.209   4.336 -32.825  1.00  0.00
ATOM   1276  O   LYS A  85       2.413   3.566 -31.899  1.00  0.00
ATOM   1277  CB  LYS A  85      -0.127   4.445 -33.780  1.00  0.00
ATOM   1278  CG  LYS A  85      -1.129   4.036 -34.871  1.00  0.00
ATOM   1279  CD  LYS A  85      -0.786   4.636 -36.246  1.00  0.00
ATOM   1280  CE  LYS A  85      -1.867   4.302 -37.267  1.00  0.00
ATOM   1281  NZ  LYS A  85      -1.557   4.858 -38.621  1.00  0.00
ATOM   1295  N   PRO A  86       2.780   5.557 -32.824  1.00  0.00
ATOM   1296  CA  PRO A  86       3.604   6.090 -31.742  1.00  0.00
ATOM   1297  C   PRO A  86       2.934   5.931 -30.372  1.00  0.00
ATOM   1298  O   PRO A  86       3.604   5.690 -29.360  1.00  0.00
ATOM   1299  CB  PRO A  86       3.750   7.557 -32.145  1.00  0.00
ATOM   1300  CG  PRO A  86       3.673   7.530 -33.660  1.00  0.00
ATOM   1301  CD  PRO A  86       2.636   6.478 -33.975  1.00  0.00
ATOM   1309  N   GLU A  87       1.595   5.989 -30.359  1.00  0.00
ATOM   1310  CA  GLU A  87       0.771   5.848 -29.166  1.00  0.00
ATOM   1311  C   GLU A  87       0.880   4.465 -28.511  1.00  0.00
ATOM   1312  O   GLU A  87       0.465   4.283 -27.366  1.00  0.00
ATOM   1313  CB  GLU A  87      -0.689   6.121 -29.530  1.00  0.00
ATOM   1314  CG  GLU A  87      -0.979   7.568 -29.922  1.00  0.00
ATOM   1315  CD  GLU A  87      -2.419   7.799 -30.307  1.00  0.00
ATOM   1316  OE1 GLU A  87      -3.160   6.847 -30.356  1.00  0.00
ATOM   1317  OE2 GLU A  87      -2.774   8.927 -30.553  1.00  0.00
ATOM   1324  N   ASP A  88       1.441   3.491 -29.230  1.00  0.00
ATOM   1325  CA  ASP A  88       1.588   2.136 -28.737  1.00  0.00
ATOM   1326  C   ASP A  88       2.914   1.930 -28.011  1.00  0.00
ATOM   1327  O   ASP A  88       3.193   0.816 -27.548  1.00  0.00
ATOM   1328  CB  ASP A  88       1.476   1.137 -29.902  1.00  0.00
ATOM   1329  CG  ASP A  88       0.064   1.051 -30.538  1.00  0.00
ATOM   1330  OD1 ASP A  88      -0.918   0.903 -29.816  1.00  0.00
ATOM   1331  OD2 ASP A  88      -0.025   1.138 -31.759  1.00  0.00
ATOM   1336  N   THR A  89       3.737   2.987 -27.898  1.00  0.00
ATOM   1337  CA  THR A  89       4.987   2.864 -27.155  1.00  0.00
ATOM   1338  C   THR A  89       4.646   2.565 -25.701  1.00  0.00
ATOM   1339  O   THR A  89       3.913   3.325 -25.063  1.00  0.00
ATOM   1340  CB  THR A  89       5.833   4.162 -27.223  1.00  0.00
ATOM   1341  OG1 THR A  89       6.170   4.458 -28.602  1.00  0.00
ATOM   1342  CG2 THR A  89       7.111   4.042 -26.357  1.00  0.00
ATOM   1350  N   ALA A  90       5.175   1.467 -25.181  1.00  0.00
ATOM   1351  CA  ALA A  90       4.890   1.039 -23.812  1.00  0.00
ATOM   1352  C   ALA A  90       5.719  -0.177 -23.450  1.00  0.00
ATOM   1353  O   ALA A  90       6.248  -0.848 -24.338  1.00  0.00
ATOM   1354  CB  ALA A  90       3.409   0.715 -23.649  1.00  0.00
ATOM   1360  N   VAL A  91       5.795  -0.494 -22.165  1.00  0.00
ATOM   1361  CA  VAL A  91       6.337  -1.795 -21.819  1.00  0.00
ATOM   1362  C   VAL A  91       5.166  -2.760 -21.833  1.00  0.00
ATOM   1363  O   VAL A  91       4.128  -2.487 -21.238  1.00  0.00
ATOM   1364  CB  VAL A  91       7.040  -1.806 -20.457  1.00  0.00
ATOM   1365  CG1 VAL A  91       7.517  -3.228 -20.127  1.00  0.00
ATOM   1366  CG2 VAL A  91       8.211  -0.876 -20.504  1.00  0.00
ATOM   1376  N   TYR A  92       5.302  -3.855 -22.549  1.00  0.00
ATOM   1377  CA  TYR A  92       4.248  -4.847 -22.644  1.00  0.00
ATOM   1378  C   TYR A  92       4.518  -5.973 -21.676  1.00  0.00
ATOM   1379  O   TYR A  92       5.642  -6.453 -21.561  1.00  0.00
ATOM   1380  CB  TYR A  92       4.106  -5.303 -24.088  1.00  0.00
ATOM   1381  CG  TYR A  92       3.420  -4.268 -24.949  1.00  0.00
ATOM   1382  CD1 TYR A  92       4.106  -3.169 -25.392  1.00  0.00
ATOM   1383  CD2 TYR A  92       2.087  -4.440 -25.305  1.00  0.00
ATOM   1384  CE1 TYR A  92       3.477  -2.227 -26.163  1.00  0.00
ATOM   1385  CE2 TYR A  92       1.462  -3.492 -26.091  1.00  0.00
ATOM   1386  CZ  TYR A  92       2.167  -2.376 -26.514  1.00  0.00
ATOM   1387  OH  TYR A  92       1.581  -1.393 -27.295  1.00  0.00
ATOM   1397  N   TYR A  93       3.481  -6.389 -20.970  1.00  0.00
ATOM   1398  CA  TYR A  93       3.577  -7.420 -19.954  1.00  0.00
ATOM   1399  C   TYR A  93       2.651  -8.575 -20.205  1.00  0.00
ATOM   1400  O   TYR A  93       1.506  -8.406 -20.620  1.00  0.00
ATOM   1401  CB  TYR A  93       3.202  -6.839 -18.592  1.00  0.00
ATOM   1402  CG  TYR A  93       4.082  -5.752 -18.108  1.00  0.00
ATOM   1403  CD1 TYR A  93       3.848  -4.457 -18.526  1.00  0.00
ATOM   1404  CD2 TYR A  93       5.112  -6.029 -17.231  1.00  0.00
ATOM   1405  CE1 TYR A  93       4.637  -3.449 -18.089  1.00  0.00
ATOM   1406  CE2 TYR A  93       5.908  -5.005 -16.780  1.00  0.00
ATOM   1407  CZ  TYR A  93       5.676  -3.715 -17.211  1.00  0.00
ATOM   1408  OH  TYR A  93       6.480  -2.684 -16.763  1.00  0.00
ATOM   1418  N   CYS A  94       3.134  -9.748 -19.866  1.00  0.00
ATOM   1419  CA  CYS A  94       2.368 -10.976 -19.959  1.00  0.00
ATOM   1420  C   CYS A  94       1.831 -11.341 -18.583  1.00  0.00
ATOM   1421  O   CYS A  94       2.538 -11.182 -17.575  1.00  0.00
ATOM   1422  CB  CYS A  94       3.229 -12.090 -20.494  1.00  0.00
ATOM   1423  SG  CYS A  94       2.383 -13.634 -20.688  1.00  0.00
ATOM   1428  N   ALA A  95       0.589 -11.832 -18.534  1.00  0.00
ATOM   1429  CA  ALA A  95       0.003 -12.215 -17.253  1.00  0.00
ATOM   1430  C   ALA A  95      -0.913 -13.441 -17.306  1.00  0.00
ATOM   1431  O   ALA A  95      -1.510 -13.778 -18.335  1.00  0.00
ATOM   1432  CB  ALA A  95      -0.777 -11.059 -16.705  1.00  0.00
ATOM   1438  N   VAL A  96      -1.011 -14.072 -16.126  1.00  0.00
ATOM   1439  CA  VAL A  96      -1.818 -15.252 -15.769  1.00  0.00
ATOM   1440  C   VAL A  96      -2.844 -15.090 -14.665  1.00  0.00
ATOM   1441  O   VAL A  96      -2.524 -14.621 -13.556  1.00  0.00
ATOM   1442  CB  VAL A  96      -0.899 -16.380 -15.272  1.00  0.00
ATOM   1443  CG1 VAL A  96      -1.695 -17.522 -14.659  1.00  0.00
ATOM   1444  CG2 VAL A  96      -0.141 -16.950 -16.409  1.00  0.00
ATOM   1454  N   ARG A  97      -4.046 -15.624 -14.922  1.00  0.00
ATOM   1455  CA  ARG A  97      -5.094 -15.663 -13.915  1.00  0.00
ATOM   1456  C   ARG A  97      -5.824 -17.032 -13.944  1.00  0.00
ATOM   1457  O   ARG A  97      -5.928 -17.697 -14.987  1.00  0.00
ATOM   1458  CB  ARG A  97      -6.077 -14.521 -14.140  1.00  0.00
ATOM   1459  CG  ARG A  97      -6.904 -14.671 -15.340  1.00  0.00
ATOM   1460  CD  ARG A  97      -7.776 -13.535 -15.621  1.00  0.00
ATOM   1461  NE  ARG A  97      -8.634 -13.884 -16.717  1.00  0.00
ATOM   1462  CZ  ARG A  97      -8.361 -13.760 -18.029  1.00  0.00
ATOM   1463  NH1 ARG A  97      -7.236 -13.240 -18.460  1.00  0.00
ATOM   1464  NH2 ARG A  97      -9.246 -14.203 -18.887  1.00  0.00
ATOM   1478  N   ASP A  98      -6.353 -17.437 -12.790  1.00  0.00
ATOM   1479  CA  ASP A  98      -7.179 -18.648 -12.694  1.00  0.00
ATOM   1480  C   ASP A  98      -8.691 -18.423 -12.950  1.00  0.00
ATOM   1481  O   ASP A  98      -9.342 -19.328 -13.468  1.00  0.00
ATOM   1482  CB  ASP A  98      -7.007 -19.314 -11.313  1.00  0.00
ATOM   1483  CG  ASP A  98      -5.624 -19.852 -11.033  1.00  0.00
ATOM   1484  OD1 ASP A  98      -5.305 -20.929 -11.476  1.00  0.00
ATOM   1485  OD2 ASP A  98      -4.894 -19.163 -10.364  1.00  0.00
ATOM   1490  N   PRO A  99      -9.296 -17.278 -12.543  1.00  0.00
ATOM   1491  CA  PRO A  99     -10.685 -16.931 -12.755  1.00  0.00
ATOM   1492  C   PRO A  99     -10.936 -16.720 -14.223  1.00  0.00
ATOM   1493  O   PRO A  99      -9.980 -16.605 -14.978  1.00  0.00
ATOM   1494  CB  PRO A  99     -10.871 -15.626 -11.971  1.00  0.00
ATOM   1495  CG  PRO A  99      -9.744 -15.598 -10.997  1.00  0.00
ATOM   1496  CD  PRO A  99      -8.612 -16.269 -11.700  1.00  0.00
ATOM   1504  N   SER A 100     -12.220 -16.673 -14.570  1.00  0.00
ATOM   1505  CA  SER A 100     -12.774 -16.397 -15.894  1.00  0.00
ATOM   1506  C   SER A 100     -12.226 -15.089 -16.412  1.00  0.00
ATOM   1507  O   SER A 100     -11.155 -14.682 -16.002  1.00  0.00
ATOM   1508  CB  SER A 100     -14.284 -16.333 -15.839  1.00  0.00
ATOM   1509  OG  SER A 100     -14.818 -16.018 -17.101  1.00  0.00
ATOM   1515  N   TYR A 101     -12.847 -14.503 -17.412  1.00  0.00
ATOM   1516  CA  TYR A 101     -12.354 -13.266 -18.034  1.00  0.00
ATOM   1517  C   TYR A 101     -12.803 -11.847 -17.622  1.00  0.00
ATOM   1518  O   TYR A 101     -13.655 -11.278 -18.292  1.00  0.00
ATOM   1519  CB  TYR A 101     -12.599 -13.342 -19.548  1.00  0.00
ATOM   1520  CG  TYR A 101     -12.198 -12.060 -20.295  1.00  0.00
ATOM   1521  CD1 TYR A 101     -10.991 -11.418 -20.096  1.00  0.00
ATOM   1522  CD2 TYR A 101     -13.123 -11.498 -21.149  1.00  0.00
ATOM   1523  CE1 TYR A 101     -10.719 -10.260 -20.760  1.00  0.00
ATOM   1524  CE2 TYR A 101     -12.847 -10.336 -21.789  1.00  0.00
ATOM   1525  CZ  TYR A 101     -11.657  -9.722 -21.612  1.00  0.00
ATOM   1526  OH  TYR A 101     -11.396  -8.549 -22.289  1.00  0.00
ATOM   1536  N   PRO A 102     -12.357 -11.257 -16.501  1.00  0.00
ATOM   1537  CA  PRO A 102     -12.535  -9.855 -16.236  1.00  0.00
ATOM   1538  C   PRO A 102     -11.461  -9.221 -17.107  1.00  0.00
ATOM   1539  O   PRO A 102     -10.447  -9.874 -17.345  1.00  0.00
ATOM   1540  CB  PRO A 102     -12.270  -9.742 -14.739  1.00  0.00
ATOM   1541  CG  PRO A 102     -11.272 -10.841 -14.480  1.00  0.00
ATOM   1542  CD  PRO A 102     -11.658 -11.958 -15.442  1.00  0.00
ATOM   1550  N   ASN A 103     -11.560  -7.950 -17.455  1.00  0.00
ATOM   1551  CA  ASN A 103     -10.470  -7.357 -18.225  1.00  0.00
ATOM   1552  C   ASN A 103      -9.795  -6.244 -17.466  1.00  0.00
ATOM   1553  O   ASN A 103      -9.429  -5.207 -18.020  1.00  0.00
ATOM   1554  CB  ASN A 103     -11.028  -6.814 -19.507  1.00  0.00
ATOM   1555  CG  ASN A 103     -12.029  -5.775 -19.250  1.00  0.00
ATOM   1556  OD1 ASN A 103     -12.648  -5.778 -18.163  1.00  0.00
ATOM   1557  ND2 ASN A 103     -12.233  -4.890 -20.192  1.00  0.00
ATOM   1564  N   GLY A 104      -9.592  -6.489 -16.190  1.00  0.00
ATOM   1565  CA  GLY A 104      -8.919  -5.542 -15.342  1.00  0.00
ATOM   1566  C   GLY A 104      -7.491  -5.974 -15.221  1.00  0.00
ATOM   1567  O   GLY A 104      -7.060  -6.888 -15.914  1.00  0.00
ATOM   1571  N   VAL A 105      -6.769  -5.349 -14.310  1.00  0.00
ATOM   1572  CA  VAL A 105      -5.366  -5.659 -14.062  1.00  0.00
ATOM   1573  C   VAL A 105      -5.232  -6.470 -12.777  1.00  0.00
ATOM   1574  O   VAL A 105      -4.538  -7.487 -12.721  1.00  0.00
ATOM   1575  CB  VAL A 105      -4.541  -4.361 -13.952  1.00  0.00
ATOM   1576  CG1 VAL A 105      -3.114  -4.682 -13.579  1.00  0.00
ATOM   1577  CG2 VAL A 105      -4.566  -3.619 -15.293  1.00  0.00
ATOM   1587  N   TYR A 106      -5.922  -5.997 -11.744  1.00  0.00
ATOM   1588  CA  TYR A 106      -5.895  -6.567 -10.404  1.00  0.00
ATOM   1589  C   TYR A 106      -6.085  -8.090 -10.284  1.00  0.00
ATOM   1590  O   TYR A 106      -5.378  -8.697  -9.485  1.00  0.00
ATOM   1591  CB  TYR A 106      -6.895  -5.833  -9.494  1.00  0.00
ATOM   1592  CG  TYR A 106      -7.041  -6.472  -8.145  1.00  0.00
ATOM   1593  CD1 TYR A 106      -6.118  -6.217  -7.147  1.00  0.00
ATOM   1594  CD2 TYR A 106      -8.107  -7.331  -7.907  1.00  0.00
ATOM   1595  CE1 TYR A 106      -6.259  -6.815  -5.916  1.00  0.00
ATOM   1596  CE2 TYR A 106      -8.245  -7.929  -6.679  1.00  0.00
ATOM   1597  CZ  TYR A 106      -7.326  -7.675  -5.683  1.00  0.00
ATOM   1598  OH  TYR A 106      -7.464  -8.273  -4.452  1.00  0.00
ATOM   1608  N   PRO A 107      -7.036  -8.749 -10.987  1.00  0.00
ATOM   1609  CA  PRO A 107      -7.308 -10.180 -10.898  1.00  0.00
ATOM   1610  C   PRO A 107      -6.133 -11.118 -11.231  1.00  0.00
ATOM   1611  O   PRO A 107      -6.210 -12.305 -10.919  1.00  0.00
ATOM   1612  CB  PRO A 107      -8.442 -10.368 -11.918  1.00  0.00
ATOM   1613  CG  PRO A 107      -9.095  -9.014 -12.018  1.00  0.00
ATOM   1614  CD  PRO A 107      -7.965  -8.050 -11.915  1.00  0.00
ATOM   1622  N   HIS A 108      -5.100 -10.636 -11.923  1.00  0.00
ATOM   1623  CA  HIS A 108      -3.980 -11.515 -12.272  1.00  0.00
ATOM   1624  C   HIS A 108      -3.154 -11.947 -11.083  1.00  0.00
ATOM   1625  O   HIS A 108      -2.919 -11.167 -10.161  1.00  0.00
ATOM   1626  CB  HIS A 108      -3.113 -10.859 -13.316  1.00  0.00
ATOM   1627  CG  HIS A 108      -3.753 -10.884 -14.596  1.00  0.00
ATOM   1628  ND1 HIS A 108      -3.781 -12.014 -15.363  1.00  0.00
ATOM   1629  CD2 HIS A 108      -4.455  -9.970 -15.248  1.00  0.00
ATOM   1630  CE1 HIS A 108      -4.444 -11.782 -16.460  1.00  0.00
ATOM   1631  NE2 HIS A 108      -4.887 -10.551 -16.407  1.00  0.00
ATOM   1639  N   GLU A 109      -2.684 -13.190 -11.134  1.00  0.00
ATOM   1640  CA  GLU A 109      -1.885 -13.770 -10.065  1.00  0.00
ATOM   1641  C   GLU A 109      -0.406 -13.721 -10.401  1.00  0.00
ATOM   1642  O   GLU A 109       0.432 -13.466  -9.533  1.00  0.00
ATOM   1643  CB  GLU A 109      -2.310 -15.222  -9.836  1.00  0.00
ATOM   1644  CG  GLU A 109      -3.766 -15.419  -9.379  1.00  0.00
ATOM   1645  CD  GLU A 109      -4.045 -14.923  -7.979  1.00  0.00
ATOM   1646  OE1 GLU A 109      -3.154 -14.959  -7.165  1.00  0.00
ATOM   1647  OE2 GLU A 109      -5.157 -14.524  -7.722  1.00  0.00
ATOM   1654  N   TYR A 110      -0.082 -13.971 -11.669  1.00  0.00
ATOM   1655  CA  TYR A 110       1.319 -13.988 -12.054  1.00  0.00
ATOM   1656  C   TYR A 110       1.580 -13.056 -13.208  1.00  0.00
ATOM   1657  O   TYR A 110       0.789 -12.946 -14.149  1.00  0.00
ATOM   1658  CB  TYR A 110       1.805 -15.412 -12.336  1.00  0.00
ATOM   1659  CG  TYR A 110       1.741 -16.237 -11.115  1.00  0.00
ATOM   1660  CD1 TYR A 110       0.615 -16.989 -10.819  1.00  0.00
ATOM   1661  CD2 TYR A 110       2.798 -16.205 -10.257  1.00  0.00
ATOM   1662  CE1 TYR A 110       0.570 -17.700  -9.641  1.00  0.00
ATOM   1663  CE2 TYR A 110       2.759 -16.898  -9.102  1.00  0.00
ATOM   1664  CZ  TYR A 110       1.658 -17.640  -8.774  1.00  0.00
ATOM   1665  OH  TYR A 110       1.658 -18.353  -7.588  1.00  0.00
ATOM   1675  N   TRP A 111       2.719 -12.395 -13.122  1.00  0.00
ATOM   1676  CA  TRP A 111       3.179 -11.446 -14.119  1.00  0.00
ATOM   1677  C   TRP A 111       4.603 -11.725 -14.530  1.00  0.00
ATOM   1678  O   TRP A 111       5.403 -12.200 -13.717  1.00  0.00
ATOM   1679  CB  TRP A 111       3.099 -10.028 -13.558  1.00  0.00
ATOM   1680  CG  TRP A 111       1.714  -9.558 -13.315  1.00  0.00
ATOM   1681  CD1 TRP A 111       0.932  -9.743 -12.209  1.00  0.00
ATOM   1682  CD2 TRP A 111       0.933  -8.796 -14.236  1.00  0.00
ATOM   1683  NE1 TRP A 111      -0.281  -9.146 -12.392  1.00  0.00
ATOM   1684  CE2 TRP A 111      -0.302  -8.572 -13.637  1.00  0.00
ATOM   1685  CE3 TRP A 111       1.181  -8.296 -15.509  1.00  0.00
ATOM   1686  CZ2 TRP A 111      -1.303  -7.876 -14.279  1.00  0.00
ATOM   1687  CZ3 TRP A 111       0.187  -7.606 -16.146  1.00  0.00
ATOM   1688  CH2 TRP A 111      -1.035  -7.404 -15.542  1.00  0.00
ATOM   1699  N   GLY A 112       4.916 -11.377 -15.765  1.00  0.00
ATOM   1700  CA  GLY A 112       6.263 -11.486 -16.286  1.00  0.00
ATOM   1701  C   GLY A 112       7.099 -10.251 -15.975  1.00  0.00
ATOM   1702  O   GLY A 112       6.786  -9.487 -15.061  1.00  0.00
ATOM   1706  N   GLN A 113       8.185 -10.076 -16.719  1.00  0.00
ATOM   1707  CA  GLN A 113       9.136  -8.990 -16.474  1.00  0.00
ATOM   1708  C   GLN A 113       8.829  -7.747 -17.290  1.00  0.00
ATOM   1709  O   GLN A 113       9.135  -6.629 -16.870  1.00  0.00
ATOM   1710  CB  GLN A 113      10.560  -9.465 -16.768  1.00  0.00
ATOM   1711  CG  GLN A 113      11.069 -10.540 -15.813  1.00  0.00
ATOM   1712  CD  GLN A 113      12.463 -11.029 -16.182  1.00  0.00
ATOM   1713  OE1 GLN A 113      12.791 -11.139 -17.367  1.00  0.00
ATOM   1714  NE2 GLN A 113      13.283 -11.320 -15.178  1.00  0.00
ATOM   1723  N   GLY A 114       8.228  -7.960 -18.454  1.00  0.00
ATOM   1724  CA  GLY A 114       7.873  -6.902 -19.378  1.00  0.00
ATOM   1725  C   GLY A 114       8.919  -6.655 -20.457  1.00  0.00
ATOM   1726  O   GLY A 114      10.128  -6.780 -20.229  1.00  0.00
ATOM   1730  N   THR A 115       8.451  -6.269 -21.643  1.00  0.00
ATOM   1731  CA  THR A 115       9.353  -5.979 -22.750  1.00  0.00
ATOM   1732  C   THR A 115       9.010  -4.635 -23.390  1.00  0.00
ATOM   1733  O   THR A 115       7.845  -4.319 -23.644  1.00  0.00
ATOM   1734  CB  THR A 115       9.359  -7.117 -23.797  1.00  0.00
ATOM   1735  OG1 THR A 115      10.319  -6.797 -24.803  1.00  0.00
ATOM   1736  CG2 THR A 115       7.968  -7.319 -24.457  1.00  0.00
ATOM   1744  N   GLN A 116      10.031  -3.829 -23.637  1.00  0.00
ATOM   1745  CA  GLN A 116       9.823  -2.508 -24.218  1.00  0.00
ATOM   1746  C   GLN A 116       9.620  -2.511 -25.718  1.00  0.00
ATOM   1747  O   GLN A 116      10.442  -3.040 -26.474  1.00  0.00
ATOM   1748  CB  GLN A 116      10.995  -1.587 -23.857  1.00  0.00
ATOM   1749  CG  GLN A 116      10.978  -0.156 -24.485  1.00  0.00
ATOM   1750  CD  GLN A 116       9.852   0.765 -23.992  1.00  0.00
ATOM   1751  OE1 GLN A 116       9.533   0.803 -22.803  1.00  0.00
ATOM   1752  NE2 GLN A 116       9.292   1.546 -24.901  1.00  0.00
ATOM   1761  N   VAL A 117       8.535  -1.865 -26.118  1.00  0.00
ATOM   1762  CA  VAL A 117       8.155  -1.652 -27.497  1.00  0.00
ATOM   1763  C   VAL A 117       8.111  -0.166 -27.778  1.00  0.00
ATOM   1764  O   VAL A 117       7.367   0.577 -27.133  1.00  0.00
ATOM   1765  CB  VAL A 117       6.776  -2.264 -27.745  1.00  0.00
ATOM   1766  CG1 VAL A 117       6.302  -1.960 -29.161  1.00  0.00
ATOM   1767  CG2 VAL A 117       6.863  -3.793 -27.502  1.00  0.00
ATOM   1777  N   THR A 118       8.878   0.266 -28.764  1.00  0.00
ATOM   1778  CA  THR A 118       8.920   1.678 -29.098  1.00  0.00
ATOM   1779  C   THR A 118       8.519   1.871 -30.534  1.00  0.00
ATOM   1780  O   THR A 118       8.988   1.147 -31.415  1.00  0.00
ATOM   1781  CB  THR A 118      10.319   2.277 -28.837  1.00  0.00
ATOM   1782  OG1 THR A 118      10.658   2.112 -27.446  1.00  0.00
ATOM   1783  CG2 THR A 118      10.310   3.773 -29.162  1.00  0.00
ATOM   1791  N   VAL A 119       7.626   2.821 -30.781  1.00  0.00
ATOM   1792  CA  VAL A 119       7.178   3.033 -32.141  1.00  0.00
ATOM   1793  C   VAL A 119       7.525   4.460 -32.570  1.00  0.00
ATOM   1794  O   VAL A 119       7.209   5.421 -31.867  1.00  0.00
ATOM   1795  CB  VAL A 119       5.665   2.753 -32.247  1.00  0.00
ATOM   1796  CG1 VAL A 119       5.221   2.937 -33.684  1.00  0.00
ATOM   1797  CG2 VAL A 119       5.340   1.351 -31.720  1.00  0.00
ATOM   1807  N   SER A 120       8.237   4.590 -33.687  1.00  0.00
ATOM   1808  CA  SER A 120       8.676   5.913 -34.146  1.00  0.00
ATOM   1809  C   SER A 120       8.029   6.444 -35.422  1.00  0.00
ATOM   1810  O   SER A 120       7.514   5.702 -36.254  1.00  0.00
ATOM   1811  CB  SER A 120      10.180   5.918 -34.335  1.00  0.00
ATOM   1812  OG  SER A 120      10.567   5.039 -35.362  1.00  0.00
ATOM   1818  N   SER A 121       8.107   7.765 -35.582  1.00  0.00
ATOM   1819  CA  SER A 121       7.636   8.506 -36.762  1.00  0.00
ATOM   1820  C   SER A 121       6.239   8.122 -37.285  1.00  0.00
ATOM   1821  O   SER A 121       5.984   8.236 -38.489  1.00  0.00
ATOM   1822  OXT SER A 121       5.302   8.094 -36.493  1.00  0.00
ATOM   1823  CB  SER A 121       8.632   8.345 -37.896  1.00  0.00
ATOM   1824  OG  SER A 121       8.212   9.056 -39.026  1.00  0.00
END
