# Supplementary material for: Nanobody-based CTLA4 inhibitors for immune checkpoint blockade therapy of canine cancer patients
Source: Sci Rep. 2021 Oct 21;11:20763. doi: 10.1038/s41598-021-00325-3 (PMC8531395; doi:10.1038/s41598-021-00325-3)
Supplement: Supplementary file 1 — Supplementary Information 1. [file 41598_2021_325_MOESM1_ESM.zip › Supplemental Information/Robetta_cNb17_10.pdb]

ATOM      1  N   MET B   1        .683    .029   -.448  1.00  0.00
ATOM      2  CA  MET B   1       2.137   -.121   -.522  1.00  0.00
ATOM      3  C   MET B   1       2.504   1.249   -.570  1.00  0.00
ATOM      4  O   MET B   1       1.860   2.152  -1.059  1.00  0.00
ATOM      5  CB  MET B   1       2.641   -.894  -1.739  1.00  0.00
ATOM      6  CG  MET B   1       2.291  -2.375  -1.734  1.00  0.00
ATOM      7  SD  MET B   1       2.986  -3.259  -3.144  1.00  0.00
ATOM      8  CE  MET B   1       4.724  -3.271  -2.713  1.00  0.00
ATOM     20  N   HIS B   2       3.562   1.456    .010  1.00  0.00
ATOM     21  CA  HIS B   2       4.239   2.720    .145  1.00  0.00
ATOM     22  C   HIS B   2       5.616   2.590   -.395  1.00  0.00
ATOM     23  O   HIS B   2       6.364   1.602   -.195  1.00  0.00
ATOM     24  CB  HIS B   2       4.291   3.179   1.605  1.00  0.00
ATOM     25  CG  HIS B   2       2.941   3.370   2.224  1.00  0.00
ATOM     26  ND1 HIS B   2       2.182   4.503   2.019  1.00  0.00
ATOM     27  CD2 HIS B   2       2.215   2.574   3.043  1.00  0.00
ATOM     28  CE1 HIS B   2       1.046   4.394   2.685  1.00  0.00
ATOM     29  NE2 HIS B   2       1.041   3.234   3.314  1.00  0.00
ATOM     37  N   VAL B   3       6.006   3.722  -1.041  1.00  0.00
ATOM     38  CA  VAL B   3       7.343   3.726  -1.678  1.00  0.00
ATOM     39  C   VAL B   3       8.177   4.929  -1.224  1.00  0.00
ATOM     40  O   VAL B   3       7.748   6.088  -1.328  1.00  0.00
ATOM     41  CB  VAL B   3       7.207   3.757  -3.212  1.00  0.00
ATOM     42  CG1 VAL B   3       6.237   4.849  -3.639  1.00  0.00
ATOM     43  CG2 VAL B   3       8.572   3.968  -3.848  1.00  0.00
ATOM     53  N   ALA B   4       9.400   4.693   -.823  1.00  0.00
ATOM     54  CA  ALA B   4      10.195   5.841   -.477  1.00  0.00
ATOM     55  C   ALA B   4      11.377   5.805  -1.496  1.00  0.00
ATOM     56  O   ALA B   4      11.986   4.833  -1.972  1.00  0.00
ATOM     57  CB  ALA B   4      10.567   5.737    .932  1.00  0.00
ATOM     63  N   GLN B   5      11.897   6.909  -1.707  1.00  0.00
ATOM     64  CA  GLN B   5      13.044   7.024  -2.576  1.00  0.00
ATOM     65  C   GLN B   5      14.116   7.950  -1.984  1.00  0.00
ATOM     66  O   GLN B   5      13.763   8.883  -1.254  1.00  0.00
ATOM     67  CB  GLN B   5      12.608   7.532  -3.953  1.00  0.00
ATOM     68  CG  GLN B   5      11.344   6.879  -4.486  1.00  0.00
ATOM     69  CD  GLN B   5      11.044   7.282  -5.917  1.00  0.00
ATOM     70  OE1 GLN B   5      10.023   6.887  -6.486  1.00  0.00
ATOM     71  NE2 GLN B   5      11.933   8.072  -6.507  1.00  0.00
ATOM     80  N   PRO B   6      15.438   7.781  -2.382  1.00  0.00
ATOM     81  CA  PRO B   6      16.258   8.797  -1.779  1.00  0.00
ATOM     82  C   PRO B   6      16.043  10.159  -2.456  1.00  0.00
ATOM     83  O   PRO B   6      15.627  10.190  -3.615  1.00  0.00
ATOM     84  CB  PRO B   6      17.674   8.260  -2.007  1.00  0.00
ATOM     85  CG  PRO B   6      17.559   7.440  -3.247  1.00  0.00
ATOM     86  CD  PRO B   6      16.206   6.789  -3.141  1.00  0.00
ATOM     94  N   ALA B   7      16.291  11.333  -1.808  1.00  0.00
ATOM     95  CA  ALA B   7      15.901  12.428  -2.682  1.00  0.00
ATOM     96  C   ALA B   7      16.554  12.912  -3.933  1.00  0.00
ATOM     97  O   ALA B   7      15.779  13.232  -4.809  1.00  0.00
ATOM     98  CB  ALA B   7      16.113  13.493  -1.613  1.00  0.00
ATOM    104  N   VAL B   8      17.928  12.970  -3.945  1.00  0.00
ATOM    105  CA  VAL B   8      18.742  13.360  -5.136  1.00  0.00
ATOM    106  C   VAL B   8      19.970  12.431  -5.469  1.00  0.00
ATOM    107  O   VAL B   8      20.556  12.004  -4.499  1.00  0.00
ATOM    108  CB  VAL B   8      19.262  14.795  -4.932  1.00  0.00
ATOM    109  CG1 VAL B   8      20.115  15.226  -6.115  1.00  0.00
ATOM    110  CG2 VAL B   8      18.091  15.746  -4.736  1.00  0.00
ATOM    120  N   VAL B   9      20.423  12.080  -6.559  1.00  0.00
ATOM    121  CA  VAL B   9      21.585  11.192  -6.647  1.00  0.00
ATOM    122  C   VAL B   9      22.519  11.710  -7.598  1.00  0.00
ATOM    123  O   VAL B   9      21.873  12.049  -8.568  1.00  0.00
ATOM    124  CB  VAL B   9      21.194   9.767  -7.082  1.00  0.00
ATOM    125  CG1 VAL B   9      22.429   8.886  -7.191  1.00  0.00
ATOM    126  CG2 VAL B   9      20.197   9.179  -6.095  1.00  0.00
ATOM    136  N   LEU B  10      23.811  11.842  -7.317  1.00  0.00
ATOM    137  CA  LEU B  10      24.655  12.430  -8.261  1.00  0.00
ATOM    138  C   LEU B  10      25.478  11.431  -9.004  1.00  0.00
ATOM    139  O   LEU B  10      26.104  10.572  -8.425  1.00  0.00
ATOM    140  CB  LEU B  10      25.572  13.440  -7.559  1.00  0.00
ATOM    141  CG  LEU B  10      24.967  14.828  -7.312  1.00  0.00
ATOM    142  CD1 LEU B  10      23.807  14.710  -6.332  1.00  0.00
ATOM    143  CD2 LEU B  10      26.041  15.763  -6.777  1.00  0.00
ATOM    155  N   ALA B  11      25.490  11.649 -10.442  1.00  0.00
ATOM    156  CA  ALA B  11      26.228  10.684 -11.111  1.00  0.00
ATOM    157  C   ALA B  11      27.521  11.238 -11.753  1.00  0.00
ATOM    158  O   ALA B  11      27.905  12.408 -12.083  1.00  0.00
ATOM    159  CB  ALA B  11      25.404  10.150 -12.123  1.00  0.00
ATOM    165  N   SER B  12      28.289  10.347 -12.152  1.00  0.00
ATOM    166  CA  SER B  12      29.429  11.015 -12.648  1.00  0.00
ATOM    167  C   SER B  12      29.454  10.772 -14.106  1.00  0.00
ATOM    168  O   SER B  12      28.505  10.197 -14.587  1.00  0.00
ATOM    169  CB  SER B  12      30.698  10.509 -11.990  1.00  0.00
ATOM    170  OG  SER B  12      30.987   9.199 -12.397  1.00  0.00
ATOM    176  N   SER B  13      30.412  11.250 -14.859  1.00  0.00
ATOM    177  CA  SER B  13      30.583  11.077 -16.378  1.00  0.00
ATOM    178  C   SER B  13      30.791   9.815 -17.071  1.00  0.00
ATOM    179  O   SER B  13      30.687   9.674 -18.260  1.00  0.00
ATOM    180  CB  SER B  13      31.756  11.918 -16.841  1.00  0.00
ATOM    181  OG  SER B  13      32.935  11.538 -16.185  1.00  0.00
ATOM    187  N   ARG B  14      31.077   8.981 -16.235  1.00  0.00
ATOM    188  CA  ARG B  14      31.410   7.629 -16.363  1.00  0.00
ATOM    189  C   ARG B  14      29.975   7.288 -16.135  1.00  0.00
ATOM    190  O   ARG B  14      29.813   6.102 -15.855  1.00  0.00
ATOM    191  CB  ARG B  14      32.376   7.075 -15.326  1.00  0.00
ATOM    192  CG  ARG B  14      33.775   7.668 -15.375  1.00  0.00
ATOM    193  CD  ARG B  14      34.663   7.064 -14.348  1.00  0.00
ATOM    194  NE  ARG B  14      36.003   7.629 -14.391  1.00  0.00
ATOM    195  CZ  ARG B  14      37.020   7.245 -13.595  1.00  0.00
ATOM    196  NH1 ARG B  14      36.836   6.297 -12.703  1.00  0.00
ATOM    197  NH2 ARG B  14      38.204   7.821 -13.712  1.00  0.00
ATOM    211  N   GLY B  15      28.931   8.255 -15.921  1.00  0.00
ATOM    212  CA  GLY B  15      27.865   7.445 -15.495  1.00  0.00
ATOM    213  C   GLY B  15      27.213   6.699 -14.320  1.00  0.00
ATOM    214  O   GLY B  15      26.022   6.818 -14.186  1.00  0.00
ATOM    218  N   VAL B  16      27.917   6.122 -13.378  1.00  0.00
ATOM    219  CA  VAL B  16      26.908   5.429 -12.868  1.00  0.00
ATOM    220  C   VAL B  16      25.907   5.830 -11.792  1.00  0.00
ATOM    221  O   VAL B  16      26.347   6.633 -10.954  1.00  0.00
ATOM    222  CB  VAL B  16      27.616   4.142 -12.404  1.00  0.00
ATOM    223  CG1 VAL B  16      26.630   3.212 -11.712  1.00  0.00
ATOM    224  CG2 VAL B  16      28.266   3.451 -13.592  1.00  0.00
ATOM    234  N   ALA B  17      24.564   5.543 -11.832  1.00  0.00
ATOM    235  CA  ALA B  17      23.809   5.997 -10.636  1.00  0.00
ATOM    236  C   ALA B  17      23.035   4.896  -9.829  1.00  0.00
ATOM    237  O   ALA B  17      22.524   3.861 -10.264  1.00  0.00
ATOM    238  CB  ALA B  17      22.952   6.998 -11.176  1.00  0.00
ATOM    244  N   SER B  18      22.960   4.998  -8.609  1.00  0.00
ATOM    245  CA  SER B  18      22.141   3.915  -8.062  1.00  0.00
ATOM    246  C   SER B  18      20.981   4.448  -7.353  1.00  0.00
ATOM    247  O   SER B  18      21.072   5.305  -6.496  1.00  0.00
ATOM    248  CB  SER B  18      22.942   3.048  -7.110  1.00  0.00
ATOM    249  OG  SER B  18      23.973   2.380  -7.786  1.00  0.00
ATOM    255  N   PHE B  19      19.843   3.855  -7.656  1.00  0.00
ATOM    256  CA  PHE B  19      18.739   4.346  -7.034  1.00  0.00
ATOM    257  C   PHE B  19      18.197   3.282  -6.036  1.00  0.00
ATOM    258  O   PHE B  19      17.911   2.129  -6.239  1.00  0.00
ATOM    259  CB  PHE B  19      17.699   4.727  -8.089  1.00  0.00
ATOM    260  CG  PHE B  19      16.329   4.979  -7.527  1.00  0.00
ATOM    261  CD1 PHE B  19      15.978   6.235  -7.055  1.00  0.00
ATOM    262  CD2 PHE B  19      15.389   3.961  -7.469  1.00  0.00
ATOM    263  CE1 PHE B  19      14.718   6.468  -6.537  1.00  0.00
ATOM    264  CE2 PHE B  19      14.128   4.192  -6.954  1.00  0.00
ATOM    265  CZ  PHE B  19      13.793   5.447  -6.487  1.00  0.00
ATOM    275  N   VAL B  20      17.869   3.648  -4.913  1.00  0.00
ATOM    276  CA  VAL B  20      17.294   2.618  -4.032  1.00  0.00
ATOM    277  C   VAL B  20      15.848   2.917  -3.681  1.00  0.00
ATOM    278  O   VAL B  20      15.539   4.036  -3.319  1.00  0.00
ATOM    279  CB  VAL B  20      18.110   2.507  -2.731  1.00  0.00
ATOM    280  CG1 VAL B  20      17.493   1.473  -1.801  1.00  0.00
ATOM    281  CG2 VAL B  20      19.553   2.150  -3.053  1.00  0.00
ATOM    291  N   CYS B  21      14.955   1.891  -3.733  1.00  0.00
ATOM    292  CA  CYS B  21      13.643   2.170  -3.419  1.00  0.00
ATOM    293  C   CYS B  21      13.135   1.435  -2.174  1.00  0.00
ATOM    294  O   CYS B  21      13.492    .306  -1.814  1.00  0.00
ATOM    295  CB  CYS B  21      12.773   1.820  -4.627  1.00  0.00
ATOM    296  SG  CYS B  21      11.001   2.055  -4.354  1.00  0.00
ATOM    302  N   GLU B  22      12.344   1.984  -1.384  1.00  0.00
ATOM    303  CA  GLU B  22      11.966   1.123   -.250  1.00  0.00
ATOM    304  C   GLU B  22      10.467    .954   -.225  1.00  0.00
ATOM    305  O   GLU B  22       9.585   1.791   -.277  1.00  0.00
ATOM    306  CB  GLU B  22      12.445   1.712   1.079  1.00  0.00
ATOM    307  CG  GLU B  22      12.116    .862   2.298  1.00  0.00
ATOM    308  CD  GLU B  22      12.664   1.435   3.575  1.00  0.00
ATOM    309  OE1 GLU B  22      13.312   2.452   3.518  1.00  0.00
ATOM    310  OE2 GLU B  22      12.433    .854   4.610  1.00  0.00
ATOM    317  N   TYR B  23      10.052   -.271   -.059  1.00  0.00
ATOM    318  CA  TYR B  23       8.666   -.497   -.043  1.00  0.00
ATOM    319  C   TYR B  23       8.100   -.920   1.255  1.00  0.00
ATOM    320  O   TYR B  23       8.293  -1.987   1.808  1.00  0.00
ATOM    321  CB  TYR B  23       8.320  -1.539  -1.110  1.00  0.00
ATOM    322  CG  TYR B  23       8.645  -1.099  -2.520  1.00  0.00
ATOM    323  CD1 TYR B  23       9.531  -1.839  -3.290  1.00  0.00
ATOM    324  CD2 TYR B  23       8.058    .043  -3.043  1.00  0.00
ATOM    325  CE1 TYR B  23       9.827  -1.437  -4.579  1.00  0.00
ATOM    326  CE2 TYR B  23       8.355    .445  -4.331  1.00  0.00
ATOM    327  CZ  TYR B  23       9.235   -.291  -5.097  1.00  0.00
ATOM    328  OH  TYR B  23       9.531    .109  -6.380  1.00  0.00
ATOM    338  N   GLY B  24       6.958   -.318   1.426  1.00  0.00
ATOM    339  CA  GLY B  24       5.879   -.291   2.426  1.00  0.00
ATOM    340  C   GLY B  24       4.972  -1.427   2.723  1.00  0.00
ATOM    341  O   GLY B  24       3.890  -1.245   3.313  1.00  0.00
ATOM    345  N   SER B  25       5.273  -2.567   2.194  1.00  0.00
ATOM    346  CA  SER B  25       4.414  -3.639   2.580  1.00  0.00
ATOM    347  C   SER B  25       5.258  -4.916   2.779  1.00  0.00
ATOM    348  O   SER B  25       6.351  -5.053   2.263  1.00  0.00
ATOM    349  CB  SER B  25       3.345  -3.850   1.526  1.00  0.00
ATOM    350  OG  SER B  25       2.471  -4.880   1.898  1.00  0.00
ATOM    356  N   SER B  26       4.684  -5.865   3.548  1.00  0.00
ATOM    357  CA  SER B  26       5.323  -7.190   3.772  1.00  0.00
ATOM    358  C   SER B  26       4.779  -7.902   2.739  1.00  0.00
ATOM    359  O   SER B  26       5.557  -8.654   2.138  1.00  0.00
ATOM    360  CB  SER B  26       4.994  -7.852   5.096  1.00  0.00
ATOM    361  OG  SER B  26       3.633  -8.178   5.170  1.00  0.00
ATOM    367  N   GLY B  27       3.632  -7.585   2.185  1.00  0.00
ATOM    368  CA  GLY B  27       3.930  -8.549   1.374  1.00  0.00
ATOM    369  C   GLY B  27       3.812  -9.901   1.676  1.00  0.00
ATOM    370  O   GLY B  27       3.915 -10.590   2.675  1.00  0.00
ATOM    374  N   ASN B  28       4.084 -10.143    .490  1.00  0.00
ATOM    375  CA  ASN B  28       4.588 -11.232   -.084  1.00  0.00
ATOM    376  C   ASN B  28       5.190 -10.564  -1.399  1.00  0.00
ATOM    377  O   ASN B  28       4.556 -10.628  -2.483  1.00  0.00
ATOM    378  CB  ASN B  28       3.524 -12.292   -.304  1.00  0.00
ATOM    379  CG  ASN B  28       4.094 -13.583   -.822  1.00  0.00
ATOM    380  OD1 ASN B  28       5.133 -13.593  -1.492  1.00  0.00
ATOM    381  ND2 ASN B  28       3.433 -14.673   -.527  1.00  0.00
ATOM    388  N   ALA B  29       6.337 -10.371  -1.367  1.00  0.00
ATOM    389  CA  ALA B  29       7.242  -9.829  -2.339  1.00  0.00
ATOM    390  C   ALA B  29       7.103 -10.759  -3.541  1.00  0.00
ATOM    391  O   ALA B  29       7.315 -10.178  -4.597  1.00  0.00
ATOM    392  CB  ALA B  29       8.350  -9.805  -2.005  1.00  0.00
ATOM    398  N   ALA B  30       6.776 -12.153  -3.482  1.00  0.00
ATOM    399  CA  ALA B  30       7.060 -12.292  -4.816  1.00  0.00
ATOM    400  C   ALA B  30       7.318 -12.407  -6.145  1.00  0.00
ATOM    401  O   ALA B  30       8.193 -12.688  -6.931  1.00  0.00
ATOM    402  CB  ALA B  30       6.545 -14.157  -4.314  1.00  0.00
ATOM    408  N   GLU B  31       6.299 -12.064  -6.652  1.00  0.00
ATOM    409  CA  GLU B  31       5.908 -11.859  -8.054  1.00  0.00
ATOM    410  C   GLU B  31       6.048 -10.331  -8.592  1.00  0.00
ATOM    411  O   GLU B  31       5.719 -10.049  -9.732  1.00  0.00
ATOM    412  CB  GLU B  31       4.467 -12.347  -8.217  1.00  0.00
ATOM    413  CG  GLU B  31       4.249 -13.803  -7.832  1.00  0.00
ATOM    414  CD  GLU B  31       5.057 -14.756  -8.669  1.00  0.00
ATOM    415  OE1 GLU B  31       5.354 -14.426  -9.792  1.00  0.00
ATOM    416  OE2 GLU B  31       5.377 -15.816  -8.184  1.00  0.00
ATOM    423  N   VAL B  32       6.485  -9.399  -7.709  1.00  0.00
ATOM    424  CA  VAL B  32       6.552  -7.876  -7.588  1.00  0.00
ATOM    425  C   VAL B  32       7.360  -7.436  -8.847  1.00  0.00
ATOM    426  O   VAL B  32       8.362  -8.142  -9.242  1.00  0.00
ATOM    427  CB  VAL B  32       7.257  -7.412  -6.300  1.00  0.00
ATOM    428  CG1 VAL B  32       8.706  -7.876  -6.289  1.00  0.00
ATOM    429  CG2 VAL B  32       7.175  -5.897  -6.182  1.00  0.00
ATOM    439  N   ARG B  33       6.773  -6.311  -9.425  1.00  0.00
ATOM    440  CA  ARG B  33       7.359  -5.743 -10.570  1.00  0.00
ATOM    441  C   ARG B  33       7.730  -4.354 -10.228  1.00  0.00
ATOM    442  O   ARG B  33       7.082  -3.461  -9.724  1.00  0.00
ATOM    443  CB  ARG B  33       6.405  -5.762 -11.755  1.00  0.00
ATOM    444  CG  ARG B  33       6.938  -5.102 -13.016  1.00  0.00
ATOM    445  CD  ARG B  33       5.978  -5.214 -14.144  1.00  0.00
ATOM    446  NE  ARG B  33       5.847  -6.585 -14.610  1.00  0.00
ATOM    447  CZ  ARG B  33       4.917  -7.010 -15.487  1.00  0.00
ATOM    448  NH1 ARG B  33       4.045  -6.160 -15.983  1.00  0.00
ATOM    449  NH2 ARG B  33       4.881  -8.280 -15.850  1.00  0.00
ATOM    463  N   VAL B  34       8.972  -4.051 -10.588  1.00  0.00
ATOM    464  CA  VAL B  34       9.466  -2.725 -10.237  1.00  0.00
ATOM    465  C   VAL B  34       9.783  -2.013 -11.414  1.00  0.00
ATOM    466  O   VAL B  34      10.465  -2.688 -12.153  1.00  0.00
ATOM    467  CB  VAL B  34      10.729  -2.783  -9.358  1.00  0.00
ATOM    468  CG1 VAL B  34      11.102  -1.392  -8.869  1.00  0.00
ATOM    469  CG2 VAL B  34      10.500  -3.724  -8.185  1.00  0.00
ATOM    479  N   THR B  35       9.216   -.694 -11.535  1.00  0.00
ATOM    480  CA  THR B  35       9.501    .089 -12.744  1.00  0.00
ATOM    481  C   THR B  35      10.231   1.511 -12.526  1.00  0.00
ATOM    482  O   THR B  35       9.967   2.239 -11.557  1.00  0.00
ATOM    483  CB  THR B  35       8.179    .300 -13.504  1.00  0.00
ATOM    484  OG1 THR B  35       7.627   -.972 -13.870  1.00  0.00
ATOM    485  CG2 THR B  35       8.412   1.127 -14.760  1.00  0.00
ATOM    493  N   VAL B  36      11.213   1.900 -13.236  1.00  0.00
ATOM    494  CA  VAL B  36      11.725   3.174 -13.093  1.00  0.00
ATOM    495  C   VAL B  36      11.296   4.003 -14.336  1.00  0.00
ATOM    496  O   VAL B  36      11.461   3.714 -15.546  1.00  0.00
ATOM    497  CB  VAL B  36      13.258   3.106 -12.957  1.00  0.00
ATOM    498  CG1 VAL B  36      13.870   2.419 -14.169  1.00  0.00
ATOM    499  CG2 VAL B  36      13.826   4.506 -12.786  1.00  0.00
ATOM    509  N   LEU B  37      10.736   5.212 -13.949  1.00  0.00
ATOM    510  CA  LEU B  37      10.372   6.012 -15.044  1.00  0.00
ATOM    511  C   LEU B  37      11.140   7.414 -14.977  1.00  0.00
ATOM    512  O   LEU B  37      11.433   8.053 -13.961  1.00  0.00
ATOM    513  CB  LEU B  37       8.849   6.194 -15.035  1.00  0.00
ATOM    514  CG  LEU B  37       8.024   4.900 -15.047  1.00  0.00
ATOM    515  CD1 LEU B  37       7.754   4.457 -13.616  1.00  0.00
ATOM    516  CD2 LEU B  37       6.724   5.134 -15.802  1.00  0.00
ATOM    528  N   ARG B  38      11.490   7.966 -16.120  1.00  0.00
ATOM    529  CA  ARG B  38      11.963   9.259 -16.144  1.00  0.00
ATOM    530  C   ARG B  38      10.908  10.427 -16.552  1.00  0.00
ATOM    531  O   ARG B  38       9.943  10.503 -17.333  1.00  0.00
ATOM    532  CB  ARG B  38      13.153   9.247 -17.093  1.00  0.00
ATOM    533  CG  ARG B  38      13.854  10.586 -17.257  1.00  0.00
ATOM    534  CD  ARG B  38      15.086  10.464 -18.078  1.00  0.00
ATOM    535  NE  ARG B  38      15.785  11.733 -18.198  1.00  0.00
ATOM    536  CZ  ARG B  38      15.627  12.600 -19.217  1.00  0.00
ATOM    537  NH1 ARG B  38      14.792  12.321 -20.194  1.00  0.00
ATOM    538  NH2 ARG B  38      16.311  13.730 -19.235  1.00  0.00
ATOM    552  N   GLN B  39      10.996  11.584 -15.783  1.00  0.00
ATOM    553  CA  GLN B  39       9.930  12.566 -16.237  1.00  0.00
ATOM    554  C   GLN B  39      10.496  13.655 -17.101  1.00  0.00
ATOM    555  O   GLN B  39      11.381  14.364 -16.616  1.00  0.00
ATOM    556  CB  GLN B  39       9.219  13.213 -15.046  1.00  0.00
ATOM    557  CG  GLN B  39       8.061  14.118 -15.428  1.00  0.00
ATOM    558  CD  GLN B  39       7.399  14.754 -14.220  1.00  0.00
ATOM    559  OE1 GLN B  39       7.149  14.089 -13.211  1.00  0.00
ATOM    560  NE2 GLN B  39       7.112  16.047 -14.316  1.00  0.00
ATOM    569  N   ALA B  40      10.114  13.914 -18.249  1.00  0.00
ATOM    570  CA  ALA B  40      10.732  14.872 -18.931  1.00  0.00
ATOM    571  C   ALA B  40      10.081  16.246 -19.197  1.00  0.00
ATOM    572  O   ALA B  40       9.159  16.636 -19.833  1.00  0.00
ATOM    573  CB  ALA B  40      11.052  14.434 -20.254  1.00  0.00
ATOM    579  N   GLY B  41      10.410  17.078 -18.311  1.00  0.00
ATOM    580  CA  GLY B  41       9.690  18.281 -18.405  1.00  0.00
ATOM    581  C   GLY B  41       8.363  17.581 -18.001  1.00  0.00
ATOM    582  O   GLY B  41       8.269  17.009 -16.923  1.00  0.00
ATOM    586  N   SER B  42       7.309  17.738 -18.844  1.00  0.00
ATOM    587  CA  SER B  42       5.925  17.213 -18.638  1.00  0.00
ATOM    588  C   SER B  42       5.594  15.863 -19.193  1.00  0.00
ATOM    589  O   SER B  42       4.389  15.370 -19.173  1.00  0.00
ATOM    590  CB  SER B  42       4.926  18.191 -19.225  1.00  0.00
ATOM    591  OG  SER B  42       5.074  18.286 -20.615  1.00  0.00
ATOM    597  N   GLN B  43       6.621  15.194 -19.812  1.00  0.00
ATOM    598  CA  GLN B  43       6.325  13.988 -20.430  1.00  0.00
ATOM    599  C   GLN B  43       6.794  12.782 -19.770  1.00  0.00
ATOM    600  O   GLN B  43       7.753  12.543 -19.037  1.00  0.00
ATOM    601  CB  GLN B  43       6.882  14.014 -21.855  1.00  0.00
ATOM    602  CG  GLN B  43       6.347  15.148 -22.713  1.00  0.00
ATOM    603  CD  GLN B  43       4.861  15.014 -22.988  1.00  0.00
ATOM    604  OE1 GLN B  43       4.415  14.042 -23.604  1.00  0.00
ATOM    605  NE2 GLN B  43       4.086  15.991 -22.533  1.00  0.00
ATOM    614  N   MET B  44       6.241  11.691 -19.910  1.00  0.00
ATOM    615  CA  MET B  44       6.924  10.706 -19.073  1.00  0.00
ATOM    616  C   MET B  44       7.387   9.478 -19.852  1.00  0.00
ATOM    617  O   MET B  44       6.618   8.928 -20.649  1.00  0.00
ATOM    618  CB  MET B  44       6.008  10.280 -17.927  1.00  0.00
ATOM    619  CG  MET B  44       6.625   9.271 -16.970  1.00  0.00
ATOM    620  SD  MET B  44       5.535   8.864 -15.591  1.00  0.00
ATOM    621  CE  MET B  44       5.579  10.393 -14.662  1.00  0.00
ATOM    631  N   THR B  45       8.579   8.989 -19.575  1.00  0.00
ATOM    632  CA  THR B  45       8.944   7.950 -20.326  1.00  0.00
ATOM    633  C   THR B  45       9.359   6.680 -19.411  1.00  0.00
ATOM    634  O   THR B  45       9.721   6.513 -18.227  1.00  0.00
ATOM    635  CB  THR B  45      10.082   8.420 -21.251  1.00  0.00
ATOM    636  OG1 THR B  45      11.207   8.825 -20.461  1.00  0.00
ATOM    637  CG2 THR B  45       9.623   9.589 -22.109  1.00  0.00
ATOM    645  N   GLU B  46       9.256   5.530 -19.947  1.00  0.00
ATOM    646  CA  GLU B  46       9.606   4.429 -19.001  1.00  0.00
ATOM    647  C   GLU B  46      10.887   4.023 -19.512  1.00  0.00
ATOM    648  O   GLU B  46      11.070   3.741 -20.724  1.00  0.00
ATOM    649  CB  GLU B  46       8.624   3.255 -18.998  1.00  0.00
ATOM    650  CG  GLU B  46       9.006   2.118 -18.060  1.00  0.00
ATOM    651  CD  GLU B  46       8.006    .996 -18.064  1.00  0.00
ATOM    652  OE1 GLU B  46       6.852   1.254 -18.312  1.00  0.00
ATOM    653  OE2 GLU B  46       8.396   -.122 -17.819  1.00  0.00
ATOM    660  N   VAL B  47      11.793   3.879 -18.605  1.00  0.00
ATOM    661  CA  VAL B  47      13.138   3.650 -18.919  1.00  0.00
ATOM    662  C   VAL B  47      13.577   2.251 -18.517  1.00  0.00
ATOM    663  O   VAL B  47      14.285   1.598 -19.286  1.00  0.00
ATOM    664  CB  VAL B  47      14.012   4.703 -18.211  1.00  0.00
ATOM    665  CG1 VAL B  47      15.488   4.414 -18.446  1.00  0.00
ATOM    666  CG2 VAL B  47      13.649   6.095 -18.706  1.00  0.00
ATOM    676  N   CYS B  48      13.122   1.795 -17.475  1.00  0.00
ATOM    677  CA  CYS B  48      13.446    .499 -17.112  1.00  0.00
ATOM    678  C   CYS B  48      12.576   -.234 -16.247  1.00  0.00
ATOM    679  O   CYS B  48      11.716   -.080 -15.422  1.00  0.00
ATOM    680  CB  CYS B  48      14.822    .513 -16.446  1.00  0.00
ATOM    681  SG  CYS B  48      15.428  -1.123 -15.968  1.00  0.00
ATOM    687  N   ALA B  49      12.686  -1.399 -16.573  1.00  0.00
ATOM    688  CA  ALA B  49      11.830  -2.083 -15.764  1.00  0.00
ATOM    689  C   ALA B  49      12.446  -3.165 -15.303  1.00  0.00
ATOM    690  O   ALA B  49      13.328  -3.784 -15.917  1.00  0.00
ATOM    691  CB  ALA B  49      10.692  -2.205 -16.279  1.00  0.00
ATOM    697  N   ALA B  50      11.908  -3.547 -14.349  1.00  0.00
ATOM    698  CA  ALA B  50      12.502  -4.736 -14.005  1.00  0.00
ATOM    699  C   ALA B  50      11.647  -5.327 -13.195  1.00  0.00
ATOM    700  O   ALA B  50      10.945  -4.635 -12.544  1.00  0.00
ATOM    701  CB  ALA B  50      13.694  -4.557 -13.170  1.00  0.00
ATOM    707  N   THR B  51      11.744  -6.728 -13.391  1.00  0.00
ATOM    708  CA  THR B  51      10.841  -7.554 -12.783  1.00  0.00
ATOM    709  C   THR B  51      11.546  -8.495 -12.159  1.00  0.00
ATOM    710  O   THR B  51      12.400  -9.181 -12.667  1.00  0.00
ATOM    711  CB  THR B  51       9.854  -8.221 -13.758  1.00  0.00
ATOM    712  OG1 THR B  51       9.175  -7.212 -14.518  1.00  0.00
ATOM    713  CG2 THR B  51       8.831  -9.051 -12.998  1.00  0.00
ATOM    721  N   TYR B  52      11.143  -8.679 -11.035  1.00  0.00
ATOM    722  CA  TYR B  52      11.778  -9.576 -10.331  1.00  0.00
ATOM    723  C   TYR B  52      10.766 -10.310 -10.077  1.00  0.00
ATOM    724  O   TYR B  52       9.615  -9.923  -9.686  1.00  0.00
ATOM    725  CB  TYR B  52      12.466  -9.057  -9.067  1.00  0.00
ATOM    726  CG  TYR B  52      13.401  -7.894  -9.315  1.00  0.00
ATOM    727  CD1 TYR B  52      12.909  -6.597  -9.320  1.00  0.00
ATOM    728  CD2 TYR B  52      14.751  -8.125  -9.536  1.00  0.00
ATOM    729  CE1 TYR B  52      13.763  -5.535  -9.546  1.00  0.00
ATOM    730  CE2 TYR B  52      15.605  -7.063  -9.762  1.00  0.00
ATOM    731  CZ  TYR B  52      15.115  -5.772  -9.768  1.00  0.00
ATOM    732  OH  TYR B  52      15.966  -4.715  -9.993  1.00  0.00
ATOM    742  N   THR B  53      11.363 -11.258  -9.845  1.00  0.00
ATOM    743  CA  THR B  53      10.698 -12.260  -9.482  1.00  0.00
ATOM    744  C   THR B  53      11.541 -12.675  -8.392  1.00  0.00
ATOM    745  O   THR B  53      12.520 -12.162  -8.211  1.00  0.00
ATOM    746  CB  THR B  53      10.530 -13.312 -10.594  1.00  0.00
ATOM    747  OG1 THR B  53      11.792 -13.937 -10.860  1.00  0.00
ATOM    748  CG2 THR B  53      10.012 -12.662 -11.869  1.00  0.00
ATOM    756  N   VAL B  54      11.007 -13.518  -7.530  1.00  0.00
ATOM    757  CA  VAL B  54      11.693 -14.021  -6.426  1.00  0.00
ATOM    758  C   VAL B  54      11.773 -14.706  -7.823  1.00  0.00
ATOM    759  O   VAL B  54      10.737 -14.734  -8.505  1.00  0.00
ATOM    760  CB  VAL B  54      10.961 -14.690  -5.247  1.00  0.00
ATOM    761  CG1 VAL B  54      10.292 -15.980  -5.698  1.00  0.00
ATOM    762  CG2 VAL B  54      11.940 -14.958  -4.114  1.00  0.00
ATOM    772  N   GLU B  55      12.665 -15.285  -8.075  1.00  0.00
ATOM    773  CA  GLU B  55      13.674 -16.072  -8.714  1.00  0.00
ATOM    774  C   GLU B  55      14.364 -15.051  -9.777  1.00  0.00
ATOM    775  O   GLU B  55      14.779 -15.433 -10.884  1.00  0.00
ATOM    776  CB  GLU B  55      13.059 -17.307  -9.376  1.00  0.00
ATOM    777  CG  GLU B  55      12.349 -18.248  -8.414  1.00  0.00
ATOM    778  CD  GLU B  55      11.848 -19.499  -9.081  1.00  0.00
ATOM    779  OE1 GLU B  55      11.944 -19.588 -10.282  1.00  0.00
ATOM    780  OE2 GLU B  55      11.370 -20.367  -8.390  1.00  0.00
ATOM    787  N   ASP B  56      14.404 -13.724  -9.397  1.00  0.00
ATOM    788  CA  ASP B  56      15.274 -12.502  -9.641  1.00  0.00
ATOM    789  C   ASP B  56      15.540 -12.007 -10.977  1.00  0.00
ATOM    790  O   ASP B  56      16.576 -11.350 -11.232  1.00  0.00
ATOM    791  CB  ASP B  56      16.662 -12.720  -9.033  1.00  0.00
ATOM    792  CG  ASP B  56      16.627 -12.890  -7.520  1.00  0.00
ATOM    793  OD1 ASP B  56      15.922 -12.150  -6.875  1.00  0.00
ATOM    794  OD2 ASP B  56      17.306 -13.757  -7.025  1.00  0.00
ATOM    799  N   GLU B  57      14.817 -12.476 -11.900  1.00  0.00
ATOM    800  CA  GLU B  57      15.221 -11.869 -13.049  1.00  0.00
ATOM    801  C   GLU B  57      15.023 -10.439 -12.778  1.00  0.00
ATOM    802  O   GLU B  57      14.398  -9.935 -11.665  1.00  0.00
ATOM    803  CB  GLU B  57      14.415 -12.348 -14.259  1.00  0.00
ATOM    804  CG  GLU B  57      14.656 -13.802 -14.639  1.00  0.00
ATOM    805  CD  GLU B  57      13.874 -14.228 -15.851  1.00  0.00
ATOM    806  OE1 GLU B  57      13.109 -13.437 -16.348  1.00  0.00
ATOM    807  OE2 GLU B  57      14.043 -15.345 -16.280  1.00  0.00
ATOM    814  N   LEU B  58      15.879  -9.827 -13.717  1.00  0.00
ATOM    815  CA  LEU B  58      15.799  -8.465 -14.004  1.00  0.00
ATOM    816  C   LEU B  58      15.693  -8.109 -15.514  1.00  0.00
ATOM    817  O   LEU B  58      16.493  -8.592 -16.265  1.00  0.00
ATOM    818  CB  LEU B  58      17.029  -7.791 -13.384  1.00  0.00
ATOM    819  CG  LEU B  58      17.090  -6.264 -13.519  1.00  0.00
ATOM    820  CD1 LEU B  58      17.882  -5.682 -12.357  1.00  0.00
ATOM    821  CD2 LEU B  58      17.726  -5.898 -14.852  1.00  0.00
ATOM    833  N   ALA B  59      14.799  -7.289 -15.975  1.00  0.00
ATOM    834  CA  ALA B  59      14.917  -6.950 -17.363  1.00  0.00
ATOM    835  C   ALA B  59      15.486  -5.492 -17.711  1.00  0.00
ATOM    836  O   ALA B  59      15.459  -4.613 -16.830  1.00  0.00
ATOM    837  CB  ALA B  59      13.723  -7.256 -17.935  1.00  0.00
ATOM    843  N   PHE B  60      16.002  -5.189 -18.921  1.00  0.00
ATOM    844  CA  PHE B  60      16.413  -3.829 -18.975  1.00  0.00
ATOM    845  C   PHE B  60      15.987  -3.196 -20.045  1.00  0.00
ATOM    846  O   PHE B  60      15.708  -3.757 -21.085  1.00  0.00
ATOM    847  CB  PHE B  60      17.934  -3.673 -18.966  1.00  0.00
ATOM    848  CG  PHE B  60      18.624  -4.391 -20.091  1.00  0.00
ATOM    849  CD1 PHE B  60      18.815  -3.768 -21.316  1.00  0.00
ATOM    850  CD2 PHE B  60      19.082  -5.689 -19.928  1.00  0.00
ATOM    851  CE1 PHE B  60      19.449  -4.428 -22.352  1.00  0.00
ATOM    852  CE2 PHE B  60      19.717  -6.350 -20.961  1.00  0.00
ATOM    853  CZ  PHE B  60      19.900  -5.718 -22.175  1.00  0.00
ATOM    863  N   LEU B  61      15.786  -2.033 -19.829  1.00  0.00
ATOM    864  CA  LEU B  61      15.281  -1.674 -20.995  1.00  0.00
ATOM    865  C   LEU B  61      16.174   -.774 -21.597  1.00  0.00
ATOM    866  O   LEU B  61      17.221   -.618 -20.967  1.00  0.00
ATOM    867  CB  LEU B  61      13.899  -1.034 -20.815  1.00  0.00
ATOM    868  CG  LEU B  61      12.855  -1.896 -20.095  1.00  0.00
ATOM    869  CD1 LEU B  61      11.595  -1.075 -19.856  1.00  0.00
ATOM    870  CD2 LEU B  61      12.553  -3.131 -20.930  1.00  0.00
ATOM    882  N   ASP B  62      15.799   -.235 -22.658  1.00  0.00
ATOM    883  CA  ASP B  62      16.736    .288 -23.390  1.00  0.00
ATOM    884  C   ASP B  62      17.837   1.220 -22.886  1.00  0.00
ATOM    885  O   ASP B  62      17.639   2.218 -22.201  1.00  0.00
ATOM    886  CB  ASP B  62      15.943    .979 -24.503  1.00  0.00
ATOM    887  CG  ASP B  62      15.280   -.005 -25.457  1.00  0.00
ATOM    888  OD1 ASP B  62      15.558  -1.176 -25.359  1.00  0.00
ATOM    889  OD2 ASP B  62      14.502    .425 -26.275  1.00  0.00
ATOM    894  N   ASP B  63      19.040    .820 -23.314  1.00  0.00
ATOM    895  CA  ASP B  63      20.317   1.437 -23.105  1.00  0.00
ATOM    896  C   ASP B  63      20.479   1.500 -21.680  1.00  0.00
ATOM    897  O   ASP B  63      21.395   2.120 -21.130  1.00  0.00
ATOM    898  CB  ASP B  63      20.409   2.839 -23.713  1.00  0.00
ATOM    899  CG  ASP B  63      20.319   2.833 -25.233  1.00  0.00
ATOM    900  OD1 ASP B  63      20.511   1.792 -25.816  1.00  0.00
ATOM    901  OD2 ASP B  63      20.059   3.869 -25.797  1.00  0.00
ATOM    906  N   SER B  64      19.755    .719 -21.026  1.00  0.00
ATOM    907  CA  SER B  64      19.810    .974 -19.677  1.00  0.00
ATOM    908  C   SER B  64      20.023   -.347 -19.543  1.00  0.00
ATOM    909  O   SER B  64      19.411  -1.291 -20.032  1.00  0.00
ATOM    910  CB  SER B  64      18.552   1.494 -19.010  1.00  0.00
ATOM    911  OG  SER B  64      18.169   2.729 -19.552  1.00  0.00
ATOM    917  N   THR B  65      20.812   -.375 -18.745  1.00  0.00
ATOM    918  CA  THR B  65      21.248  -1.406 -18.180  1.00  0.00
ATOM    919  C   THR B  65      20.894  -1.032 -16.809  1.00  0.00
ATOM    920  O   THR B  65      21.133    .077 -16.272  1.00  0.00
ATOM    921  CB  THR B  65      22.751  -1.636 -18.422  1.00  0.00
ATOM    922  OG1 THR B  65      22.988  -1.825 -19.823  1.00  0.00
ATOM    923  CG2 THR B  65      23.232  -2.862 -17.661  1.00  0.00
ATOM    931  N   CYS B  66      20.312  -2.016 -16.244  1.00  0.00
ATOM    932  CA  CYS B  66      19.778  -1.968 -15.017  1.00  0.00
ATOM    933  C   CYS B  66      20.172  -3.047 -14.253  1.00  0.00
ATOM    934  O   CYS B  66      19.889  -4.169 -14.579  1.00  0.00
ATOM    935  CB  CYS B  66      18.251  -1.943 -15.090  1.00  0.00
ATOM    936  SG  CYS B  66      17.435  -1.938 -13.476  1.00  0.00
ATOM    942  N   THR B  67      20.557  -2.765 -13.195  1.00  0.00
ATOM    943  CA  THR B  67      20.899  -4.016 -12.444  1.00  0.00
ATOM    944  C   THR B  67      20.277  -3.687 -11.215  1.00  0.00
ATOM    945  O   THR B  67      20.100  -2.615 -10.611  1.00  0.00
ATOM    946  CB  THR B  67      22.398  -4.307 -12.247  1.00  0.00
ATOM    947  OG1 THR B  67      22.963  -3.337 -11.357  1.00  0.00
ATOM    948  CG2 THR B  67      23.130  -4.255 -13.580  1.00  0.00
ATOM    956  N   GLY B  68      20.090  -4.736 -10.618  1.00  0.00
ATOM    957  CA  GLY B  68      19.424  -4.482  -9.512  1.00  0.00
ATOM    958  C   GLY B  68      19.299  -5.742  -8.933  1.00  0.00
ATOM    959  O   GLY B  68      19.642  -6.842  -9.428  1.00  0.00
ATOM    963  N   THR B  69      18.746  -5.545  -7.836  1.00  0.00
ATOM    964  CA  THR B  69      18.650  -6.706  -6.906  1.00  0.00
ATOM    965  C   THR B  69      17.486  -6.533  -5.955  1.00  0.00
ATOM    966  O   THR B  69      16.918  -5.416  -5.613  1.00  0.00
ATOM    967  CB  THR B  69      19.942  -6.897  -6.090  1.00  0.00
ATOM    968  OG1 THR B  69      19.897  -8.156  -5.405  1.00  0.00
ATOM    969  CG2 THR B  69      20.102  -5.777  -5.074  1.00  0.00
ATOM    977  N   SER B  70      17.191  -7.585  -5.283  1.00  0.00
ATOM    978  CA  SER B  70      16.106  -7.295  -4.315  1.00  0.00
ATOM    979  C   SER B  70      16.445  -7.914  -3.110  1.00  0.00
ATOM    980  O   SER B  70      17.112  -8.970  -3.022  1.00  0.00
ATOM    981  CB  SER B  70      14.751  -7.812  -4.759  1.00  0.00
ATOM    982  OG  SER B  70      14.739  -9.212  -4.806  1.00  0.00
ATOM    988  N   SER B  71      15.761  -7.255  -2.174  1.00  0.00
ATOM    989  CA  SER B  71      15.793  -7.793   -.815  1.00  0.00
ATOM    990  C   SER B  71      14.801  -7.470    .088  1.00  0.00
ATOM    991  O   SER B  71      14.296  -6.424    .527  1.00  0.00
ATOM    992  CB  SER B  71      17.084  -7.398   -.126  1.00  0.00
ATOM    993  OG  SER B  71      17.130  -7.901   1.181  1.00  0.00
ATOM    999  N   GLY B  72      14.041  -8.476    .200  1.00  0.00
ATOM   1000  CA  GLY B  72      13.153  -8.101   1.176  1.00  0.00
ATOM   1001  C   GLY B  72      12.227  -7.062    .522  1.00  0.00
ATOM   1002  O   GLY B  72      11.659  -7.268   -.571  1.00  0.00
ATOM   1006  N   ASN B  73      12.141  -5.916   1.241  1.00  0.00
ATOM   1007  CA  ASN B  73      11.320  -4.768    .693  1.00  0.00
ATOM   1008  C   ASN B  73      12.174  -3.595   -.158  1.00  0.00
ATOM   1009  O   ASN B  73      11.875  -2.425   -.435  1.00  0.00
ATOM   1010  CB  ASN B  73      10.560  -4.150   1.852  1.00  0.00
ATOM   1011  CG  ASN B  73      11.470  -3.529   2.875  1.00  0.00
ATOM   1012  OD1 ASN B  73      12.671  -3.823   2.915  1.00  0.00
ATOM   1013  ND2 ASN B  73      10.923  -2.675   3.702  1.00  0.00
ATOM   1020  N   LYS B  74      13.388  -3.800   -.460  1.00  0.00
ATOM   1021  CA  LYS B  74      14.198  -2.720  -1.102  1.00  0.00
ATOM   1022  C   LYS B  74      14.625  -3.110  -2.523  1.00  0.00
ATOM   1023  O   LYS B  74      15.038  -4.244  -2.935  1.00  0.00
ATOM   1024  CB  LYS B  74      15.436  -2.397   -.264  1.00  0.00
ATOM   1025  CG  LYS B  74      15.134  -1.747   1.080  1.00  0.00
ATOM   1026  CD  LYS B  74      16.413  -1.337   1.795  1.00  0.00
ATOM   1027  CE  LYS B  74      16.112   -.654   3.121  1.00  0.00
ATOM   1028  NZ  LYS B  74      17.353   -.219   3.818  1.00  0.00
ATOM   1042  N   VAL B  75      14.435  -2.127  -3.380  1.00  0.00
ATOM   1043  CA  VAL B  75      14.873  -2.429  -4.672  1.00  0.00
ATOM   1044  C   VAL B  75      15.993  -1.416  -5.131  1.00  0.00
ATOM   1045  O   VAL B  75      16.182   -.237  -4.932  1.00  0.00
ATOM   1046  CB  VAL B  75      13.664  -2.392  -5.625  1.00  0.00
ATOM   1047  CG1 VAL B  75      14.079  -2.812  -7.027  1.00  0.00
ATOM   1048  CG2 VAL B  75      12.560  -3.294  -5.096  1.00  0.00
ATOM   1058  N   ASN B  76      17.011  -2.049  -5.694  1.00  0.00
ATOM   1059  CA  ASN B  76      18.168  -1.108  -6.062  1.00  0.00
ATOM   1060  C   ASN B  76      18.418  -1.029  -7.557  1.00  0.00
ATOM   1061  O   ASN B  76      18.657  -2.178  -8.110  1.00  0.00
ATOM   1062  CB  ASN B  76      19.456  -1.518  -5.372  1.00  0.00
ATOM   1063  CG  ASN B  76      20.571   -.536  -5.599  1.00  0.00
ATOM   1064  OD1 ASN B  76      20.601    .165  -6.617  1.00  0.00
ATOM   1065  ND2 ASN B  76      21.491   -.471  -4.669  1.00  0.00
ATOM   1072  N   LEU B  77      18.358    .134  -8.251  1.00  0.00
ATOM   1073  CA  LEU B  77      18.535    .139  -9.636  1.00  0.00
ATOM   1074  C   LEU B  77      19.894    .785 -10.004  1.00  0.00
ATOM   1075  O   LEU B  77      20.379   1.836  -9.641  1.00  0.00
ATOM   1076  CB  LEU B  77      17.368    .891 -10.289  1.00  0.00
ATOM   1077  CG  LEU B  77      15.965    .429  -9.876  1.00  0.00
ATOM   1078  CD1 LEU B  77      14.920   1.295 -10.567  1.00  0.00
ATOM   1079  CD2 LEU B  77      15.785  -1.038 -10.239  1.00  0.00
ATOM   1091  N   THR B  78      20.665    .081 -10.711  1.00  0.00
ATOM   1092  CA  THR B  78      21.846    .697 -11.080  1.00  0.00
ATOM   1093  C   THR B  78      21.849    .986 -12.500  1.00  0.00
ATOM   1094  O   THR B  78      21.538    .096 -13.341  1.00  0.00
ATOM   1095  CB  THR B  78      23.064   -.173 -10.719  1.00  0.00
ATOM   1096  OG1 THR B  78      23.130   -.342  -9.297  1.00  0.00
ATOM   1097  CG2 THR B  78      24.348    .479 -11.208  1.00  0.00
ATOM   1105  N   ILE B  79      22.168   2.386 -12.767  1.00  0.00
ATOM   1106  CA  ILE B  79      22.204   2.759 -14.109  1.00  0.00
ATOM   1107  C   ILE B  79      23.605   3.045 -14.692  1.00  0.00
ATOM   1108  O   ILE B  79      24.456   3.799 -14.185  1.00  0.00
ATOM   1109  CB  ILE B  79      21.302   3.994 -14.285  1.00  0.00
ATOM   1110  CG1 ILE B  79      19.971   3.793 -13.556  1.00  0.00
ATOM   1111  CG2 ILE B  79      21.067   4.274 -15.762  1.00  0.00
ATOM   1112  CD1 ILE B  79      19.164   2.624 -14.070  1.00  0.00
ATOM   1124  N   GLN B  80      23.948   2.312 -15.812  1.00  0.00
ATOM   1125  CA  GLN B  80      25.316   2.614 -16.229  1.00  0.00
ATOM   1126  C   GLN B  80      25.404   3.436 -17.558  1.00  0.00
ATOM   1127  O   GLN B  80      24.597   3.199 -18.467  1.00  0.00
ATOM   1128  CB  GLN B  80      26.096   1.305 -16.372  1.00  0.00
ATOM   1129  CG  GLN B  80      26.223    .510 -15.083  1.00  0.00
ATOM   1130  CD  GLN B  80      26.997   -.780 -15.272  1.00  0.00
ATOM   1131  OE1 GLN B  80      26.991  -1.371 -16.356  1.00  0.00
ATOM   1132  NE2 GLN B  80      27.668  -1.226 -14.217  1.00  0.00
ATOM   1141  N   GLY B  81      26.343   4.325 -17.688  1.00  0.00
ATOM   1142  CA  GLY B  81      26.732   5.145 -18.846  1.00  0.00
ATOM   1143  C   GLY B  81      25.773   6.262 -19.115  1.00  0.00
ATOM   1144  O   GLY B  81      25.488   6.641 -20.256  1.00  0.00
ATOM   1148  N   LEU B  82      25.268   6.761 -18.074  1.00  0.00
ATOM   1149  CA  LEU B  82      24.345   7.824 -18.024  1.00  0.00
ATOM   1150  C   LEU B  82      25.106   8.971 -18.690  1.00  0.00
ATOM   1151  O   LEU B  82      26.318   9.069 -18.529  1.00  0.00
ATOM   1152  CB  LEU B  82      23.933   8.152 -16.583  1.00  0.00
ATOM   1153  CG  LEU B  82      22.728   7.373 -16.042  1.00  0.00
ATOM   1154  CD1 LEU B  82      22.622   7.582 -14.538  1.00  0.00
ATOM   1155  CD2 LEU B  82      21.464   7.837 -16.749  1.00  0.00
ATOM   1167  N   ARG B  83      24.475   9.788 -19.384  1.00  0.00
ATOM   1168  CA  ARG B  83      25.014  10.944 -20.077  1.00  0.00
ATOM   1169  C   ARG B  83      24.489  12.118 -19.347  1.00  0.00
ATOM   1170  O   ARG B  83      23.534  11.919 -18.611  1.00  0.00
ATOM   1171  CB  ARG B  83      24.594  11.001 -21.539  1.00  0.00
ATOM   1172  CG  ARG B  83      25.109   9.857 -22.397  1.00  0.00
ATOM   1173  CD  ARG B  83      24.633   9.964 -23.800  1.00  0.00
ATOM   1174  NE  ARG B  83      23.194   9.778 -23.900  1.00  0.00
ATOM   1175  CZ  ARG B  83      22.471   9.990 -25.017  1.00  0.00
ATOM   1176  NH1 ARG B  83      23.065  10.393 -26.118  1.00  0.00
ATOM   1177  NH2 ARG B  83      21.165   9.791 -25.006  1.00  0.00
ATOM   1191  N   ALA B  84      25.114  13.296 -19.548  1.00  0.00
ATOM   1192  CA  ALA B  84      24.804  14.495 -18.838  1.00  0.00
ATOM   1193  C   ALA B  84      23.390  14.961 -18.975  1.00  0.00
ATOM   1194  O   ALA B  84      22.708  15.148 -17.916  1.00  0.00
ATOM   1195  CB  ALA B  84      25.845  15.709 -19.377  1.00  0.00
ATOM   1201  N   MET B  85      22.873  14.720 -20.076  1.00  0.00
ATOM   1202  CA  MET B  85      21.612  15.073 -20.538  1.00  0.00
ATOM   1203  C   MET B  85      20.527  14.194 -19.952  1.00  0.00
ATOM   1204  O   MET B  85      19.348  14.428 -20.169  1.00  0.00
ATOM   1205  CB  MET B  85      21.608  15.012 -22.065  1.00  0.00
ATOM   1206  CG  MET B  85      22.515  16.033 -22.738  1.00  0.00
ATOM   1207  SD  MET B  85      22.089  17.732 -22.307  1.00  0.00
ATOM   1208  CE  MET B  85      20.497  17.896 -23.111  1.00  0.00
ATOM   1218  N   ASP B  86      20.944  13.151 -19.201  1.00  0.00
ATOM   1219  CA  ASP B  86      20.048  12.155 -18.631  1.00  0.00
ATOM   1220  C   ASP B  86      19.560  12.521 -17.280  1.00  0.00
ATOM   1221  O   ASP B  86      18.795  11.765 -16.665  1.00  0.00
ATOM   1222  CB  ASP B  86      20.741  10.793 -18.549  1.00  0.00
ATOM   1223  CG  ASP B  86      21.015  10.184 -19.918  1.00  0.00
ATOM   1224  OD1 ASP B  86      20.383  10.590 -20.864  1.00  0.00
ATOM   1225  OD2 ASP B  86      21.854   9.320 -20.004  1.00  0.00
ATOM   1230  N   THR B  87      19.927  13.687 -16.898  1.00  0.00
ATOM   1231  CA  THR B  87      19.612  14.321 -15.676  1.00  0.00
ATOM   1232  C   THR B  87      18.118  14.469 -15.614  1.00  0.00
ATOM   1233  O   THR B  87      17.426  14.653 -16.608  1.00  0.00
ATOM   1234  CB  THR B  87      20.307  15.689 -15.547  1.00  0.00
ATOM   1235  OG1 THR B  87      20.047  16.239 -14.249  1.00  0.00
ATOM   1236  CG2 THR B  87      19.799  16.648 -16.612  1.00  0.00
ATOM   1244  N   GLY B  88      17.585  14.258 -14.375  1.00  0.00
ATOM   1245  CA  GLY B  88      16.168  14.351 -14.109  1.00  0.00
ATOM   1246  C   GLY B  88      15.275  13.628 -13.116  1.00  0.00
ATOM   1247  O   GLY B  88      15.638  13.089 -12.044  1.00  0.00
ATOM   1251  N   LEU B  89      13.988  13.799 -13.262  1.00  0.00
ATOM   1252  CA  LEU B  89      13.392  13.198 -12.117  1.00  0.00
ATOM   1253  C   LEU B  89      13.105  11.672 -12.277  1.00  0.00
ATOM   1254  O   LEU B  89      12.583  11.121 -13.252  1.00  0.00
ATOM   1255  CB  LEU B  89      12.093  13.951 -11.802  1.00  0.00
ATOM   1256  CG  LEU B  89      12.250  15.233 -10.976  1.00  0.00
ATOM   1257  CD1 LEU B  89      13.075  16.245 -11.760  1.00  0.00
ATOM   1258  CD2 LEU B  89      10.876  15.792 -10.638  1.00  0.00
ATOM   1270  N   TYR B  90      13.497  10.880 -11.330  1.00  0.00
ATOM   1271  CA  TYR B  90      13.144   9.508 -11.531  1.00  0.00
ATOM   1272  C   TYR B  90      12.108   9.090 -10.486  1.00  0.00
ATOM   1273  O   TYR B  90      11.915   9.384  -9.305  1.00  0.00
ATOM   1274  CB  TYR B  90      14.388   8.619 -11.465  1.00  0.00
ATOM   1275  CG  TYR B  90      15.336   8.808 -12.628  1.00  0.00
ATOM   1276  CD1 TYR B  90      16.035   9.998 -12.766  1.00  0.00
ATOM   1277  CD2 TYR B  90      15.507   7.792 -13.556  1.00  0.00
ATOM   1278  CE1 TYR B  90      16.901  10.171 -13.828  1.00  0.00
ATOM   1279  CE2 TYR B  90      16.373   7.965 -14.618  1.00  0.00
ATOM   1280  CZ  TYR B  90      17.068   9.149 -14.756  1.00  0.00
ATOM   1281  OH  TYR B  90      17.931   9.321 -15.814  1.00  0.00
ATOM   1291  N   ILE B  91      11.181   8.361 -10.995  1.00  0.00
ATOM   1292  CA  ILE B  91      10.157   7.869 -10.089  1.00  0.00
ATOM   1293  C   ILE B  91      10.168   6.286 -10.004  1.00  0.00
ATOM   1294  O   ILE B  91      10.643   5.526 -10.924  1.00  0.00
ATOM   1295  CB  ILE B  91       8.774   8.372 -10.541  1.00  0.00
ATOM   1296  CG1 ILE B  91       8.718   9.901 -10.487  1.00  0.00
ATOM   1297  CG2 ILE B  91       7.679   7.765  -9.678  1.00  0.00
ATOM   1298  CD1 ILE B  91       7.495  10.492 -11.149  1.00  0.00
ATOM   1310  N   CYS B  92       9.910   5.735  -8.918  1.00  0.00
ATOM   1311  CA  CYS B  92       9.844   4.314  -8.772  1.00  0.00
ATOM   1312  C   CYS B  92       8.442   3.782  -8.591  1.00  0.00
ATOM   1313  O   CYS B  92       7.652   4.326  -7.769  1.00  0.00
ATOM   1314  CB  CYS B  92      10.695   3.882  -7.577  1.00  0.00
ATOM   1315  SG  CYS B  92      11.086   2.116  -7.549  1.00  0.00
ATOM   1321  N   LYS B  93       8.147   2.615  -9.199  1.00  0.00
ATOM   1322  CA  LYS B  93       6.770   2.124  -9.025  1.00  0.00
ATOM   1323  C   LYS B  93       6.862    .604  -8.729  1.00  0.00
ATOM   1324  O   LYS B  93       7.393   -.292  -9.361  1.00  0.00
ATOM   1325  CB  LYS B  93       5.916   2.399 -10.263  1.00  0.00
ATOM   1326  CG  LYS B  93       4.482   1.897 -10.163  1.00  0.00
ATOM   1327  CD  LYS B  93       3.724   2.124 -11.463  1.00  0.00
ATOM   1328  CE  LYS B  93       2.291   1.621 -11.365  1.00  0.00
ATOM   1329  NZ  LYS B  93       1.561   1.768 -12.653  1.00  0.00
ATOM   1343  N   VAL B  94       5.992    .170  -7.751  1.00  0.00
ATOM   1344  CA  VAL B  94       5.935  -1.179  -7.578  1.00  0.00
ATOM   1345  C   VAL B  94       4.481  -1.815  -7.853  1.00  0.00
ATOM   1346  O   VAL B  94       3.454  -1.008  -7.478  1.00  0.00
ATOM   1347  CB  VAL B  94       6.409  -1.458  -6.139  1.00  0.00
ATOM   1348  CG1 VAL B  94       5.469   -.809  -5.133  1.00  0.00
ATOM   1349  CG2 VAL B  94       6.498  -2.958  -5.904  1.00  0.00
ATOM   1359  N   GLU B  95       4.498  -3.090  -8.431  1.00  0.00
ATOM   1360  CA  GLU B  95       3.252  -3.713  -8.602  1.00  0.00
ATOM   1361  C   GLU B  95       3.234  -5.144  -8.110  1.00  0.00
ATOM   1362  O   GLU B  95       4.185  -5.974  -8.191  1.00  0.00
ATOM   1363  CB  GLU B  95       2.862  -3.659 -10.081  1.00  0.00
ATOM   1364  CG  GLU B  95       2.596  -2.257 -10.610  1.00  0.00
ATOM   1365  CD  GLU B  95       2.164  -2.248 -12.050  1.00  0.00
ATOM   1366  OE1 GLU B  95       2.154  -3.293 -12.655  1.00  0.00
ATOM   1367  OE2 GLU B  95       1.843  -1.193 -12.546  1.00  0.00
ATOM   1374  N   LEU B  96       2.227  -5.542  -7.413  1.00  0.00
ATOM   1375  CA  LEU B  96       2.242  -6.930  -7.014  1.00  0.00
ATOM   1376  C   LEU B  96       1.276  -7.869  -7.984  1.00  0.00
ATOM   1377  O   LEU B  96        .195  -7.730  -8.606  1.00  0.00
ATOM   1378  CB  LEU B  96       1.806  -7.000  -5.545  1.00  0.00
ATOM   1379  CG  LEU B  96       2.731  -6.300  -4.542  1.00  0.00
ATOM   1380  CD1 LEU B  96       2.063  -6.262  -3.174  1.00  0.00
ATOM   1381  CD2 LEU B  96       4.062  -7.035  -4.480  1.00  0.00
ATOM   1393  N   MET B  97       1.674  -9.031  -8.096  1.00  0.00
ATOM   1394  CA  MET B  97        .860  -9.970  -9.025  1.00  0.00
ATOM   1395  C   MET B  97        .708 -11.334  -8.632  1.00  0.00
ATOM   1396  O   MET B  97       1.553 -12.236  -8.891  1.00  0.00
ATOM   1397  CB  MET B  97       1.455 -10.020 -10.431  1.00  0.00
ATOM   1398  CG  MET B  97       1.434  -8.691 -11.172  1.00  0.00
ATOM   1399  SD  MET B  97       2.302  -8.760 -12.751  1.00  0.00
ATOM   1400  CE  MET B  97       4.006  -8.768 -12.201  1.00  0.00
ATOM   1410  N   TYR B  98       -.091 -11.409  -8.092  1.00  0.00
ATOM   1411  CA  TYR B  98       -.640 -12.594  -7.655  1.00  0.00
ATOM   1412  C   TYR B  98      -2.018 -12.458  -7.154  1.00  0.00
ATOM   1413  O   TYR B  98      -2.934 -12.005  -7.911  1.00  0.00
ATOM   1414  CB  TYR B  98        .259 -13.197  -6.573  1.00  0.00
ATOM   1415  CG  TYR B  98        .865 -12.170  -5.642  1.00  0.00
ATOM   1416  CD1 TYR B  98        .049 -11.440  -4.789  1.00  0.00
ATOM   1417  CD2 TYR B  98       2.236 -11.959  -5.640  1.00  0.00
ATOM   1418  CE1 TYR B  98        .603 -10.502  -3.939  1.00  0.00
ATOM   1419  CE2 TYR B  98       2.789 -11.021  -4.790  1.00  0.00
ATOM   1420  CZ  TYR B  98       1.978 -10.295  -3.942  1.00  0.00
ATOM   1421  OH  TYR B  98       2.529  -9.361  -3.095  1.00  0.00
ATOM   1431  N   PRO B  99      -2.336 -13.007  -6.006  1.00  0.00
ATOM   1432  CA  PRO B  99      -3.573 -12.438  -5.923  1.00  0.00
ATOM   1433  C   PRO B  99      -3.087 -11.174  -6.371  1.00  0.00
ATOM   1434  O   PRO B  99      -2.005 -10.645  -6.198  1.00  0.00
ATOM   1435  CB  PRO B  99      -4.011 -12.482  -4.456  1.00  0.00
ATOM   1436  CG  PRO B  99      -3.360 -13.710  -3.917  1.00  0.00
ATOM   1437  CD  PRO B  99      -2.045 -13.788  -4.647  1.00  0.00
ATOM   1445  N   PRO B 100      -4.384 -10.604  -6.770  1.00  0.00
ATOM   1446  CA  PRO B 100      -4.909  -9.483  -7.726  1.00  0.00
ATOM   1447  C   PRO B 100      -4.204  -8.445  -7.243  1.00  0.00
ATOM   1448  O   PRO B 100      -4.152  -7.918  -6.131  1.00  0.00
ATOM   1449  CB  PRO B 100      -6.412  -9.290  -7.496  1.00  0.00
ATOM   1450  CG  PRO B 100      -6.953 -10.677  -7.436  1.00  0.00
ATOM   1451  CD  PRO B 100      -5.835 -11.490  -6.840  1.00  0.00
ATOM   1459  N   PRO B 101      -3.850  -8.041  -8.383  1.00  0.00
ATOM   1460  CA  PRO B 101      -2.873  -7.081  -8.461  1.00  0.00
ATOM   1461  C   PRO B 101      -3.089  -5.967  -7.719  1.00  0.00
ATOM   1462  O   PRO B 101      -4.127  -5.246  -7.721  1.00  0.00
ATOM   1463  CB  PRO B 101      -2.861  -6.717  -9.949  1.00  0.00
ATOM   1464  CG  PRO B 101      -3.040  -8.022 -10.646  1.00  0.00
ATOM   1465  CD  PRO B 101      -3.976  -8.797  -9.757  1.00  0.00
ATOM   1473  N   TYR B 102      -2.046  -5.609  -7.102  1.00  0.00
ATOM   1474  CA  TYR B 102      -2.383  -4.602  -6.321  1.00  0.00
ATOM   1475  C   TYR B 102      -1.519  -3.541  -6.927  1.00  0.00
ATOM   1476  O   TYR B 102       -.286  -3.468  -7.154  1.00  0.00
ATOM   1477  CB  TYR B 102      -2.104  -4.890  -4.844  1.00  0.00
ATOM   1478  CG  TYR B 102      -2.911  -6.040  -4.283  1.00  0.00
ATOM   1479  CD1 TYR B 102      -2.286  -7.239  -3.974  1.00  0.00
ATOM   1480  CD2 TYR B 102      -4.275  -5.896  -4.078  1.00  0.00
ATOM   1481  CE1 TYR B 102      -3.022  -8.290  -3.461  1.00  0.00
ATOM   1482  CE2 TYR B 102      -5.011  -6.946  -3.566  1.00  0.00
ATOM   1483  CZ  TYR B 102      -4.390  -8.139  -3.258  1.00  0.00
ATOM   1484  OH  TYR B 102      -5.123  -9.185  -2.748  1.00  0.00
ATOM   1494  N   TYR B 103      -2.039  -2.478  -6.713  1.00  0.00
ATOM   1495  CA  TYR B 103      -1.435  -1.395  -7.266  1.00  0.00
ATOM   1496  C   TYR B 103      -1.003   -.435  -6.413  1.00  0.00
ATOM   1497  O   TYR B 103      -1.682   -.304  -5.368  1.00  0.00
ATOM   1498  CB  TYR B 103      -2.374   -.730  -8.275  1.00  0.00
ATOM   1499  CG  TYR B 103      -2.745  -1.620  -9.442  1.00  0.00
ATOM   1500  CD1 TYR B 103      -3.870  -2.428  -9.368  1.00  0.00
ATOM   1501  CD2 TYR B 103      -1.960  -1.627 -10.585  1.00  0.00
ATOM   1502  CE1 TYR B 103      -4.208  -3.240 -10.433  1.00  0.00
ATOM   1503  CE2 TYR B 103      -2.298  -2.439 -11.650  1.00  0.00
ATOM   1504  CZ  TYR B 103      -3.417  -3.243 -11.576  1.00  0.00
ATOM   1505  OH  TYR B 103      -3.754  -4.052 -12.637  1.00  0.00
ATOM   1515  N   VAL B 104       -.110    .234  -6.927  1.00  0.00
ATOM   1516  CA  VAL B 104        .134   1.041  -6.066  1.00  0.00
ATOM   1517  C   VAL B 104        .222   2.543  -6.201  1.00  0.00
ATOM   1518  O   VAL B 104        .578   2.867  -7.262  1.00  0.00
ATOM   1519  CB  VAL B 104       1.461    .460  -5.544  1.00  0.00
ATOM   1520  CG1 VAL B 104       1.912   1.202  -4.295  1.00  0.00
ATOM   1521  CG2 VAL B 104       1.299  -1.025  -5.259  1.00  0.00
ATOM   1531  N   GLY B 105        .090   3.322  -5.284  1.00  0.00
ATOM   1532  CA  GLY B 105        .253   4.509  -6.016  1.00  0.00
ATOM   1533  C   GLY B 105       1.851   4.536  -6.033  1.00  0.00
ATOM   1534  O   GLY B 105       2.497   3.521  -6.115  1.00  0.00
ATOM   1538  N   MET B 106       2.340   5.698  -6.206  1.00  0.00
ATOM   1539  CA  MET B 106       3.555   6.384  -6.736  1.00  0.00
ATOM   1540  C   MET B 106       4.047   7.128  -5.553  1.00  0.00
ATOM   1541  O   MET B 106       3.311   7.531  -4.628  1.00  0.00
ATOM   1542  CB  MET B 106       3.266   7.318  -7.909  1.00  0.00
ATOM   1543  CG  MET B 106       2.452   6.688  -9.031  1.00  0.00
ATOM   1544  SD  MET B 106       3.285   5.277  -9.786  1.00  0.00
ATOM   1545  CE  MET B 106       4.654   6.091 -10.604  1.00  0.00
ATOM   1555  N   GLY B 107       5.281   7.247  -5.620  1.00  0.00
ATOM   1556  CA  GLY B 107       6.118   7.839  -4.715  1.00  0.00
ATOM   1557  C   GLY B 107       6.253   9.164  -5.337  1.00  0.00
ATOM   1558  O   GLY B 107       5.677   9.501  -6.345  1.00  0.00
ATOM   1562  N   ASN B 108       7.088   9.831  -4.723  1.00  0.00
ATOM   1563  CA  ASN B 108       7.707  11.071  -4.930  1.00  0.00
ATOM   1564  C   ASN B 108       8.856  10.693  -5.733  1.00  0.00
ATOM   1565  O   ASN B 108       9.364   9.570  -5.639  1.00  0.00
ATOM   1566  CB  ASN B 108       8.093  11.776  -3.642  1.00  0.00
ATOM   1567  CG  ASN B 108       6.898  12.205  -2.838  1.00  0.00
ATOM   1568  OD1 ASN B 108       5.940  12.771  -3.378  1.00  0.00
ATOM   1569  ND2 ASN B 108       6.934  11.947  -1.555  1.00  0.00
ATOM   1576  N   GLY B 109       9.316  11.621  -6.487  1.00  0.00
ATOM   1577  CA  GLY B 109      10.480  11.298  -7.245  1.00  0.00
ATOM   1578  C   GLY B 109      11.771  11.469  -6.521  1.00  0.00
ATOM   1579  O   GLY B 109      11.820  12.005  -5.418  1.00  0.00
ATOM   1583  N   THR B 110      12.811  11.160  -7.241  1.00  0.00
ATOM   1584  CA  THR B 110      14.159  11.510  -6.908  1.00  0.00
ATOM   1585  C   THR B 110      14.868  12.300  -8.074  1.00  0.00
ATOM   1586  O   THR B 110      14.620  12.381  -9.256  1.00  0.00
ATOM   1587  CB  THR B 110      14.952  10.238  -6.553  1.00  0.00
ATOM   1588  OG1 THR B 110      14.418   9.658  -5.356  1.00  0.00
ATOM   1589  CG2 THR B 110      16.421  10.568  -6.340  1.00  0.00
ATOM   1597  N   GLN B 111      15.797  13.156  -7.721  1.00  0.00
ATOM   1598  CA  GLN B 111      16.373  13.848  -8.811  1.00  0.00
ATOM   1599  C   GLN B 111      17.681  13.349  -9.140  1.00  0.00
ATOM   1600  O   GLN B 111      18.290  13.382  -8.149  1.00  0.00
ATOM   1601  CB  GLN B 111      16.468  15.347  -8.516  1.00  0.00
ATOM   1602  CG  GLN B 111      15.125  16.030  -8.323  1.00  0.00
ATOM   1603  CD  GLN B 111      15.266  17.513  -8.034  1.00  0.00
ATOM   1604  OE1 GLN B 111      16.282  17.960  -7.494  1.00  0.00
ATOM   1605  NE2 GLN B 111      14.245  18.284  -8.391  1.00  0.00
ATOM   1614  N   ILE B 112      18.021  12.997 -10.382  1.00  0.00
ATOM   1615  CA  ILE B 112      19.365  12.499 -10.590  1.00  0.00
ATOM   1616  C   ILE B 112      20.145  13.520 -11.446  1.00  0.00
ATOM   1617  O   ILE B 112      19.794  14.182 -12.434  1.00  0.00
ATOM   1618  CB  ILE B 112      19.347  11.121 -11.276  1.00  0.00
ATOM   1619  CG1 ILE B 112      18.705  10.077 -10.359  1.00  0.00
ATOM   1620  CG2 ILE B 112      20.757  10.700 -11.661  1.00  0.00
ATOM   1621  CD1 ILE B 112      18.655   8.688 -10.956  1.00  0.00
ATOM   1633  N   TYR B 113      21.339  13.832 -10.916  1.00  0.00
ATOM   1634  CA  TYR B 113      22.068  14.863 -11.603  1.00  0.00
ATOM   1635  C   TYR B 113      23.210  14.343 -12.138  1.00  0.00
ATOM   1636  O   TYR B 113      23.833  13.967 -11.186  1.00  0.00
ATOM   1637  CB  TYR B 113      22.448  16.033 -10.694  1.00  0.00
ATOM   1638  CG  TYR B 113      21.268  16.874 -10.256  1.00  0.00
ATOM   1639  CD1 TYR B 113      20.491  16.470  -9.180  1.00  0.00
ATOM   1640  CD2 TYR B 113      20.965  18.047 -10.930  1.00  0.00
ATOM   1641  CE1 TYR B 113      19.414  17.238  -8.780  1.00  0.00
ATOM   1642  CE2 TYR B 113      19.888  18.814 -10.530  1.00  0.00
ATOM   1643  CZ  TYR B 113      19.114  18.413  -9.460  1.00  0.00
ATOM   1644  OH  TYR B 113      18.042  19.177  -9.062  1.00  0.00
ATOM   1654  N   VAL B 114      23.487  14.431 -13.378  1.00  0.00
ATOM   1655  CA  VAL B 114      24.681  13.853 -13.921  1.00  0.00
ATOM   1656  C   VAL B 114      25.639  14.953 -14.237  1.00  0.00
ATOM   1657  O   VAL B 114      25.260  15.920 -14.835  1.00  0.00
ATOM   1658  CB  VAL B 114      24.375  13.041 -15.193  1.00  0.00
ATOM   1659  CG1 VAL B 114      25.637  12.368 -15.712  1.00  0.00
ATOM   1660  CG2 VAL B 114      23.294  12.010 -14.903  1.00  0.00
ATOM   1670  N   ILE B 115      26.886  14.754 -13.683  1.00  0.00
ATOM   1671  CA  ILE B 115      27.887  15.852 -13.870  1.00  0.00
ATOM   1672  C   ILE B 115      29.104  15.506 -14.634  1.00  0.00
ATOM   1673  O   ILE B 115      29.778  14.528 -14.341  1.00  0.00
ATOM   1674  CB  ILE B 115      28.359  16.401 -12.511  1.00  0.00
ATOM   1675  CG1 ILE B 115      27.176  16.979 -11.729  1.00  0.00
ATOM   1676  CG2 ILE B 115      29.437  17.455 -12.708  1.00  0.00
ATOM   1677  CD1 ILE B 115      27.503  17.327 -10.295  1.00  0.00
ATOM   1689  N   ASP B 116      29.358  16.328 -15.614  1.00  0.00
ATOM   1690  CA  ASP B 116      30.552  16.063 -16.271  1.00  0.00
ATOM   1691  C   ASP B 116      31.678  16.570 -15.395  1.00  0.00
ATOM   1692  O   ASP B 116      31.575  17.669 -14.864  1.00  0.00
ATOM   1693  CB  ASP B 116      30.568  16.730 -17.649  1.00  0.00
ATOM   1694  CG  ASP B 116      29.702  16.004 -18.669  1.00  0.00
ATOM   1695  OD1 ASP B 116      29.313  14.891 -18.404  1.00  0.00
ATOM   1696  OD2 ASP B 116      29.437  16.569 -19.703  1.00  0.00
ATOM   1701  N   PRO B 117      32.749  15.870 -15.233  1.00  0.00
ATOM   1702  CA  PRO B 117      33.900  16.318 -14.422  1.00  0.00
ATOM   1703  C   PRO B 117      34.480  17.386 -15.128  1.00  0.00
ATOM   1704  O   PRO B 117      34.480  17.368 -16.358  1.00  0.00
ATOM   1705  CB  PRO B 117      34.855  15.123 -14.344  1.00  0.00
ATOM   1706  CG  PRO B 117      34.538  14.322 -15.561  1.00  0.00
ATOM   1707  CD  PRO B 117      33.053  14.486 -15.741  1.00  0.00
ATOM   1715  N   GLU B 118      35.004  18.217 -14.440  1.00  0.00
ATOM   1716  CA  GLU B 118      35.513  19.235 -15.176  1.00  0.00
ATOM   1717  C   GLU B 118      36.672  18.596 -15.786  1.00  0.00
ATOM   1718  O   GLU B 118      37.274  17.658 -15.247  1.00  0.00
ATOM   1719  CB  GLU B 118      35.885  20.450 -14.323  1.00  0.00
ATOM   1720  CG  GLU B 118      34.699  21.153 -13.679  1.00  0.00
ATOM   1721  CD  GLU B 118      35.100  22.362 -12.879  1.00  0.00
ATOM   1722  OE1 GLU B 118      36.275  22.617 -12.771  1.00  0.00
ATOM   1723  OE2 GLU B 118      34.229  23.031 -12.375  1.00  0.00
ATOM   1730  N   PRO B 119      36.981  19.115 -16.974  1.00  0.00
ATOM   1731  CA  PRO B 119      38.030  18.606 -17.762  1.00  0.00
ATOM   1732  C   PRO B 119      39.230  19.129 -17.057  1.00  0.00
ATOM   1733  O   PRO B 119      40.198  19.338 -17.729  1.00  0.00
ATOM   1734  OXT PRO B 119      39.195  19.319 -15.873  1.00  0.00
ATOM   1735  CB  PRO B 119      37.822  19.218 -19.151  1.00  0.00
ATOM   1736  CG  PRO B 119      37.102  20.495 -18.883  1.00  0.00
ATOM   1737  CD  PRO B 119      36.228  20.191 -17.695  1.00  0.00
ATOM      1  N   GLN A   1     -10.068  -6.305 -34.169  1.00  0.00
ATOM      2  CA  GLN A   1     -10.120  -5.182 -33.251  1.00  0.00
ATOM      3  C   GLN A   1     -10.286  -5.643 -31.823  1.00  0.00
ATOM      4  O   GLN A   1     -10.341  -6.841 -31.555  1.00  0.00
ATOM      5  CB  GLN A   1     -11.236  -4.219 -33.625  1.00  0.00
ATOM      6  CG  GLN A   1     -12.652  -4.706 -33.508  1.00  0.00
ATOM      7  CD  GLN A   1     -13.614  -3.602 -33.934  1.00  0.00
ATOM      8  OE1 GLN A   1     -13.205  -2.595 -34.550  1.00  0.00
ATOM      9  NE2 GLN A   1     -14.890  -3.772 -33.607  1.00  0.00
ATOM     20  N   VAL A   2     -10.346  -4.687 -30.915  1.00  0.00
ATOM     21  CA  VAL A   2     -10.482  -4.973 -29.501  1.00  0.00
ATOM     22  C   VAL A   2     -11.682  -4.269 -28.884  1.00  0.00
ATOM     23  O   VAL A   2     -11.962  -3.108 -29.177  1.00  0.00
ATOM     24  CB  VAL A   2      -9.177  -4.580 -28.768  1.00  0.00
ATOM     25  CG1 VAL A   2      -8.890  -3.136 -28.971  1.00  0.00
ATOM     26  CG2 VAL A   2      -9.267  -4.863 -27.257  1.00  0.00
ATOM     36  N   GLN A   3     -12.393  -4.989 -28.030  1.00  0.00
ATOM     37  CA  GLN A   3     -13.537  -4.426 -27.314  1.00  0.00
ATOM     38  C   GLN A   3     -13.263  -4.289 -25.824  1.00  0.00
ATOM     39  O   GLN A   3     -12.926  -5.256 -25.140  1.00  0.00
ATOM     40  CB  GLN A   3     -14.807  -5.262 -27.529  1.00  0.00
ATOM     41  CG  GLN A   3     -16.050  -4.786 -26.712  1.00  0.00
ATOM     42  CD  GLN A   3     -16.617  -3.442 -27.184  1.00  0.00
ATOM     43  OE1 GLN A   3     -17.001  -3.306 -28.350  1.00  0.00
ATOM     44  NE2 GLN A   3     -16.669  -2.447 -26.287  1.00  0.00
ATOM     53  N   LEU A   4     -13.419  -3.079 -25.307  1.00  0.00
ATOM     54  CA  LEU A   4     -13.168  -2.846 -23.889  1.00  0.00
ATOM     55  C   LEU A   4     -14.456  -2.825 -23.057  1.00  0.00
ATOM     56  O   LEU A   4     -15.512  -2.376 -23.527  1.00  0.00
ATOM     57  CB  LEU A   4     -12.452  -1.504 -23.755  1.00  0.00
ATOM     58  CG  LEU A   4     -11.159  -1.347 -24.577  1.00  0.00
ATOM     59  CD1 LEU A   4     -10.644   0.058 -24.385  1.00  0.00
ATOM     60  CD2 LEU A   4     -10.150  -2.396 -24.161  1.00  0.00
ATOM     72  N   GLN A   5     -14.367  -3.317 -21.814  1.00  0.00
ATOM     73  CA  GLN A   5     -15.478  -3.257 -20.859  1.00  0.00
ATOM     74  C   GLN A   5     -14.981  -2.785 -19.491  1.00  0.00
ATOM     75  O   GLN A   5     -13.926  -3.210 -19.021  1.00  0.00
ATOM     76  CB  GLN A   5     -16.161  -4.626 -20.723  1.00  0.00
ATOM     77  CG  GLN A   5     -16.823  -5.134 -21.997  1.00  0.00
ATOM     78  CD  GLN A   5     -17.546  -6.450 -21.795  1.00  0.00
ATOM     79  OE1 GLN A   5     -17.166  -7.258 -20.943  1.00  0.00
ATOM     80  NE2 GLN A   5     -18.596  -6.671 -22.576  1.00  0.00
ATOM     89  N   GLU A   6     -15.775  -1.972 -18.784  1.00  0.00
ATOM     90  CA  GLU A   6     -15.302  -1.468 -17.489  1.00  0.00
ATOM     91  C   GLU A   6     -16.246  -1.679 -16.323  1.00  0.00
ATOM     92  O   GLU A   6     -17.471  -1.665 -16.472  1.00  0.00
ATOM     93  CB  GLU A   6     -15.023   0.038 -17.587  1.00  0.00
ATOM     94  CG  GLU A   6     -13.969   0.399 -18.597  1.00  0.00
ATOM     95  CD  GLU A   6     -14.538   0.451 -19.977  1.00  0.00
ATOM     96  OE1 GLU A   6     -15.563   1.093 -20.209  1.00  0.00
ATOM     97  OE2 GLU A   6     -13.980  -0.185 -20.816  1.00  0.00
ATOM    104  N   SER A   7     -15.644  -1.780 -15.141  1.00  0.00
ATOM    105  CA  SER A   7     -16.362  -1.894 -13.878  1.00  0.00
ATOM    106  C   SER A   7     -15.540  -1.375 -12.686  1.00  0.00
ATOM    107  O   SER A   7     -14.356  -1.041 -12.822  1.00  0.00
ATOM    108  CB  SER A   7     -16.752  -3.341 -13.630  1.00  0.00
ATOM    109  OG  SER A   7     -15.624  -4.144 -13.378  1.00  0.00
ATOM    115  N   GLY A   8     -16.185  -1.296 -11.509  1.00  0.00
ATOM    116  CA  GLY A   8     -15.509  -0.866 -10.271  1.00  0.00
ATOM    117  C   GLY A   8     -15.766   0.586  -9.834  1.00  0.00
ATOM    118  O   GLY A   8     -15.149   1.073  -8.886  1.00  0.00
ATOM    122  N   GLY A   9     -16.709   1.269 -10.470  1.00  0.00
ATOM    123  CA  GLY A   9     -16.997   2.650 -10.084  1.00  0.00
ATOM    124  C   GLY A   9     -17.907   2.679  -8.855  1.00  0.00
ATOM    125  O   GLY A   9     -18.060   1.673  -8.154  1.00  0.00
ATOM    129  N   GLY A  10     -18.512   3.830  -8.582  1.00  0.00
ATOM    130  CA  GLY A  10     -19.349   3.976  -7.395  1.00  0.00
ATOM    131  C   GLY A  10     -18.979   5.194  -6.555  1.00  0.00
ATOM    132  O   GLY A  10     -18.071   5.955  -6.909  1.00  0.00
ATOM    136  N   LEU A  11     -19.693   5.359  -5.440  1.00  0.00
ATOM    137  CA  LEU A  11     -19.496   6.463  -4.506  1.00  0.00
ATOM    138  C   LEU A  11     -18.568   6.083  -3.359  1.00  0.00
ATOM    139  O   LEU A  11     -18.798   5.096  -2.657  1.00  0.00
ATOM    140  CB  LEU A  11     -20.850   6.925  -3.944  1.00  0.00
ATOM    141  CG  LEU A  11     -20.818   8.019  -2.831  1.00  0.00
ATOM    142  CD1 LEU A  11     -20.253   9.316  -3.370  1.00  0.00
ATOM    143  CD2 LEU A  11     -22.237   8.237  -2.324  1.00  0.00
ATOM    155  N   VAL A  12     -17.524   6.880  -3.183  1.00  0.00
ATOM    156  CA  VAL A  12     -16.519   6.680  -2.147  1.00  0.00
ATOM    157  C   VAL A  12     -16.322   7.973  -1.364  1.00  0.00
ATOM    158  O   VAL A  12     -16.468   9.068  -1.912  1.00  0.00
ATOM    159  CB  VAL A  12     -15.204   6.205  -2.797  1.00  0.00
ATOM    160  CG1 VAL A  12     -14.673   7.271  -3.673  1.00  0.00
ATOM    161  CG2 VAL A  12     -14.142   5.788  -1.756  1.00  0.00
ATOM    171  N   GLN A  13     -15.999   7.850  -0.092  1.00  0.00
ATOM    172  CA  GLN A  13     -15.720   9.026   0.706  1.00  0.00
ATOM    173  C   GLN A  13     -14.332   9.551   0.365  1.00  0.00
ATOM    174  O   GLN A  13     -13.398   8.777   0.132  1.00  0.00
ATOM    175  CB  GLN A  13     -15.785   8.678   2.205  1.00  0.00
ATOM    176  CG  GLN A  13     -14.571   7.862   2.758  1.00  0.00
ATOM    177  CD  GLN A  13     -14.667   6.379   2.506  1.00  0.00
ATOM    178  OE1 GLN A  13     -15.350   5.922   1.573  1.00  0.00
ATOM    179  NE2 GLN A  13     -13.977   5.605   3.328  1.00  0.00
ATOM    188  N   ALA A  14     -14.171  10.856   0.383  1.00  0.00
ATOM    189  CA  ALA A  14     -12.875  11.445   0.154  1.00  0.00
ATOM    190  C   ALA A  14     -11.896  10.917   1.180  1.00  0.00
ATOM    191  O   ALA A  14     -12.212  10.750   2.362  1.00  0.00
ATOM    192  CB  ALA A  14     -12.953  12.955   0.211  1.00  0.00
ATOM    198  N   GLY A  15     -10.690  10.663   0.706  1.00  0.00
ATOM    199  CA  GLY A  15      -9.596  10.136   1.491  1.00  0.00
ATOM    200  C   GLY A  15      -9.548   8.616   1.379  1.00  0.00
ATOM    201  O   GLY A  15      -8.556   7.995   1.766  1.00  0.00
ATOM    205  N   GLY A  16     -10.600   8.018   0.811  1.00  0.00
ATOM    206  CA  GLY A  16     -10.691   6.582   0.641  1.00  0.00
ATOM    207  C   GLY A  16     -10.087   6.151  -0.686  1.00  0.00
ATOM    208  O   GLY A  16      -9.293   6.883  -1.299  1.00  0.00
ATOM    212  N   SER A  17     -10.456   4.955  -1.136  1.00  0.00
ATOM    213  CA  SER A  17      -9.890   4.431  -2.367  1.00  0.00
ATOM    214  C   SER A  17     -10.853   3.541  -3.131  1.00  0.00
ATOM    215  O   SER A  17     -11.792   2.968  -2.569  1.00  0.00
ATOM    216  CB  SER A  17      -8.640   3.635  -2.051  1.00  0.00
ATOM    217  OG  SER A  17      -8.944   2.498  -1.288  1.00  0.00
ATOM    223  N   LEU A  18     -10.600   3.454  -4.435  1.00  0.00
ATOM    224  CA  LEU A  18     -11.324   2.597  -5.376  1.00  0.00
ATOM    225  C   LEU A  18     -10.386   1.927  -6.364  1.00  0.00
ATOM    226  O   LEU A  18      -9.320   2.459  -6.662  1.00  0.00
ATOM    227  CB  LEU A  18     -12.367   3.379  -6.182  1.00  0.00
ATOM    228  CG  LEU A  18     -13.566   3.980  -5.442  1.00  0.00
ATOM    229  CD1 LEU A  18     -14.271   4.898  -6.383  1.00  0.00
ATOM    230  CD2 LEU A  18     -14.521   2.884  -4.992  1.00  0.00
ATOM    242  N   ARG A  19     -10.773   0.768  -6.879  1.00  0.00
ATOM    243  CA  ARG A  19      -9.986   0.138  -7.934  1.00  0.00
ATOM    244  C   ARG A  19     -10.860  -0.104  -9.152  1.00  0.00
ATOM    245  O   ARG A  19     -11.872  -0.798  -9.064  1.00  0.00
ATOM    246  CB  ARG A  19      -9.399  -1.193  -7.492  1.00  0.00
ATOM    247  CG  ARG A  19      -8.555  -1.895  -8.569  1.00  0.00
ATOM    248  CD  ARG A  19      -8.031  -3.194  -8.111  1.00  0.00
ATOM    249  NE  ARG A  19      -7.067  -3.041  -7.044  1.00  0.00
ATOM    250  CZ  ARG A  19      -6.494  -4.038  -6.351  1.00  0.00
ATOM    251  NH1 ARG A  19      -6.766  -5.306  -6.601  1.00  0.00
ATOM    252  NH2 ARG A  19      -5.652  -3.694  -5.408  1.00  0.00
ATOM    266  N   LEU A  20     -10.460   0.440 -10.292  1.00  0.00
ATOM    267  CA  LEU A  20     -11.258   0.257 -11.496  1.00  0.00
ATOM    268  C   LEU A  20     -10.648  -0.871 -12.297  1.00  0.00
ATOM    269  O   LEU A  20      -9.432  -1.094 -12.249  1.00  0.00
ATOM    270  CB  LEU A  20     -11.309   1.524 -12.358  1.00  0.00
ATOM    271  CG  LEU A  20     -11.772   2.813 -11.663  1.00  0.00
ATOM    272  CD1 LEU A  20     -11.764   3.945 -12.677  1.00  0.00
ATOM    273  CD2 LEU A  20     -13.143   2.638 -11.020  1.00  0.00
ATOM    285  N   SER A  21     -11.472  -1.533 -13.094  1.00  0.00
ATOM    286  CA  SER A  21     -11.021  -2.632 -13.938  1.00  0.00
ATOM    287  C   SER A  21     -11.563  -2.604 -15.358  1.00  0.00
ATOM    288  O   SER A  21     -12.764  -2.454 -15.599  1.00  0.00
ATOM    289  CB  SER A  21     -11.397  -3.950 -13.306  1.00  0.00
ATOM    290  OG  SER A  21     -11.111  -4.991 -14.183  1.00  0.00
ATOM    296  N   CYS A  22     -10.632  -2.694 -16.307  1.00  0.00
ATOM    297  CA  CYS A  22     -10.891  -2.701 -17.742  1.00  0.00
ATOM    298  C   CYS A  22     -10.570  -4.043 -18.381  1.00  0.00
ATOM    299  O   CYS A  22      -9.411  -4.452 -18.457  1.00  0.00
ATOM    300  CB  CYS A  22     -10.063  -1.633 -18.432  1.00  0.00
ATOM    301  SG  CYS A  22     -10.249  -1.585 -20.218  1.00  0.00
ATOM    306  N   ALA A  23     -11.587  -4.737 -18.834  1.00  0.00
ATOM    307  CA  ALA A  23     -11.379  -6.042 -19.434  1.00  0.00
ATOM    308  C   ALA A  23     -11.349  -5.881 -20.935  1.00  0.00
ATOM    309  O   ALA A  23     -12.114  -5.092 -21.494  1.00  0.00
ATOM    310  CB  ALA A  23     -12.473  -7.004 -19.011  1.00  0.00
ATOM    316  N   ALA A  24     -10.531  -6.658 -21.628  1.00  0.00
ATOM    317  CA  ALA A  24     -10.547  -6.506 -23.066  1.00  0.00
ATOM    318  C   ALA A  24     -10.652  -7.813 -23.814  1.00  0.00
ATOM    319  O   ALA A  24      -9.998  -8.805 -23.491  1.00  0.00
ATOM    320  CB  ALA A  24      -9.293  -5.806 -23.479  1.00  0.00
ATOM    326  N   SER A  25     -11.456  -7.769 -24.865  1.00  0.00
ATOM    327  CA  SER A  25     -11.639  -8.881 -25.785  1.00  0.00
ATOM    328  C   SER A  25     -10.827  -8.628 -27.032  1.00  0.00
ATOM    329  O   SER A  25     -11.038  -7.642 -27.739  1.00  0.00
ATOM    330  CB  SER A  25     -13.098  -9.080 -26.126  1.00  0.00
ATOM    331  OG  SER A  25     -13.250 -10.090 -27.091  1.00  0.00
ATOM    337  N   GLY A  26      -9.868  -9.497 -27.288  1.00  0.00
ATOM    338  CA  GLY A  26      -8.940  -9.318 -28.390  1.00  0.00
ATOM    339  C   GLY A  26      -7.573  -9.347 -27.753  1.00  0.00
ATOM    340  O   GLY A  26      -7.471  -9.318 -26.535  1.00  0.00
ATOM    344  N   SER A  27      -6.517  -9.440 -28.525  1.00  0.00
ATOM    345  CA  SER A  27      -5.212  -9.524 -27.887  1.00  0.00
ATOM    346  C   SER A  27      -4.709  -8.170 -27.423  1.00  0.00
ATOM    347  O   SER A  27      -4.494  -7.283 -28.244  1.00  0.00
ATOM    348  CB  SER A  27      -4.217 -10.146 -28.843  1.00  0.00
ATOM    349  OG  SER A  27      -2.922 -10.104 -28.315  1.00  0.00
ATOM    355  N   ILE A  28      -4.515  -7.996 -26.104  1.00  0.00
ATOM    356  CA  ILE A  28      -4.041  -6.697 -25.634  1.00  0.00
ATOM    357  C   ILE A  28      -2.612  -6.716 -25.147  1.00  0.00
ATOM    358  O   ILE A  28      -2.051  -5.658 -24.889  1.00  0.00
ATOM    359  CB  ILE A  28      -4.891  -6.030 -24.534  1.00  0.00
ATOM    360  CG1 ILE A  28      -4.895  -6.854 -23.202  1.00  0.00
ATOM    361  CG2 ILE A  28      -6.274  -5.793 -25.064  1.00  0.00
ATOM    362  CD1 ILE A  28      -5.464  -6.092 -21.989  1.00  0.00
ATOM    374  N   SER A  29      -1.972  -7.876 -25.091  1.00  0.00
ATOM    375  CA  SER A  29      -0.590  -7.937 -24.624  1.00  0.00
ATOM    376  C   SER A  29       0.376  -7.146 -25.518  1.00  0.00
ATOM    377  O   SER A  29       1.482  -6.803 -25.095  1.00  0.00
ATOM    378  CB  SER A  29      -0.146  -9.380 -24.513  1.00  0.00
ATOM    379  OG  SER A  29      -0.108  -9.993 -25.767  1.00  0.00
ATOM    385  N   PHE A  30      -0.040  -6.847 -26.752  1.00  0.00
ATOM    386  CA  PHE A  30       0.764  -6.079 -27.687  1.00  0.00
ATOM    387  C   PHE A  30       0.224  -4.664 -27.908  1.00  0.00
ATOM    388  O   PHE A  30       0.651  -3.970 -28.837  1.00  0.00
ATOM    389  CB  PHE A  30       0.848  -6.801 -29.025  1.00  0.00
ATOM    390  CG  PHE A  30       1.544  -8.116 -28.928  1.00  0.00
ATOM    391  CD1 PHE A  30       0.819  -9.291 -28.837  1.00  0.00
ATOM    392  CD2 PHE A  30       2.931  -8.187 -28.927  1.00  0.00
ATOM    393  CE1 PHE A  30       1.459 -10.506 -28.743  1.00  0.00
ATOM    394  CE2 PHE A  30       3.573  -9.404 -28.835  1.00  0.00
ATOM    395  CZ  PHE A  30       2.834 -10.564 -28.742  1.00  0.00
ATOM    405  N   LEU A  31      -0.716  -4.237 -27.073  1.00  0.00
ATOM    406  CA  LEU A  31      -1.306  -2.911 -27.186  1.00  0.00
ATOM    407  C   LEU A  31      -0.945  -2.023 -26.021  1.00  0.00
ATOM    408  O   LEU A  31      -0.628  -2.489 -24.921  1.00  0.00
ATOM    409  CB  LEU A  31      -2.822  -3.035 -27.352  1.00  0.00
ATOM    410  CG  LEU A  31      -3.277  -3.855 -28.609  1.00  0.00
ATOM    411  CD1 LEU A  31      -4.772  -4.066 -28.607  1.00  0.00
ATOM    412  CD2 LEU A  31      -2.890  -3.085 -29.879  1.00  0.00
ATOM    424  N   TYR A  32      -0.991  -0.725 -26.256  1.00  0.00
ATOM    425  CA  TYR A  32      -0.715   0.215 -25.203  1.00  0.00
ATOM    426  C   TYR A  32      -2.062   0.636 -24.633  1.00  0.00
ATOM    427  O   TYR A  32      -3.022   0.852 -25.384  1.00  0.00
ATOM    428  CB  TYR A  32       0.014   1.392 -25.775  1.00  0.00
ATOM    429  CG  TYR A  32       1.380   1.153 -26.346  1.00  0.00
ATOM    430  CD1 TYR A  32       1.512   0.683 -27.642  1.00  0.00
ATOM    431  CD2 TYR A  32       2.491   1.470 -25.618  1.00  0.00
ATOM    432  CE1 TYR A  32       2.757   0.517 -28.185  1.00  0.00
ATOM    433  CE2 TYR A  32       3.741   1.311 -26.159  1.00  0.00
ATOM    434  CZ  TYR A  32       3.879   0.833 -27.436  1.00  0.00
ATOM    435  OH  TYR A  32       5.135   0.702 -27.987  1.00  0.00
ATOM    445  N   MET A  33      -2.165   0.737 -23.312  1.00  0.00
ATOM    446  CA  MET A  33      -3.457   1.074 -22.716  1.00  0.00
ATOM    447  C   MET A  33      -3.404   2.106 -21.633  1.00  0.00
ATOM    448  O   MET A  33      -2.348   2.376 -21.063  1.00  0.00
ATOM    449  CB  MET A  33      -4.158  -0.178 -22.196  1.00  0.00
ATOM    450  CG  MET A  33      -4.547  -1.120 -23.294  1.00  0.00
ATOM    451  SD  MET A  33      -5.462  -2.575 -22.778  1.00  0.00
ATOM    452  CE  MET A  33      -7.048  -1.945 -22.245  1.00  0.00
ATOM    462  N   GLY A  34      -4.561   2.678 -21.340  1.00  0.00
ATOM    463  CA  GLY A  34      -4.614   3.642 -20.263  1.00  0.00
ATOM    464  C   GLY A  34      -6.005   4.119 -19.918  1.00  0.00
ATOM    465  O   GLY A  34      -7.006   3.686 -20.500  1.00  0.00
ATOM    469  N   TRP A  35      -6.039   5.007 -18.934  1.00  0.00
ATOM    470  CA  TRP A  35      -7.255   5.585 -18.414  1.00  0.00
ATOM    471  C   TRP A  35      -7.292   7.090 -18.583  1.00  0.00
ATOM    472  O   TRP A  35      -6.271   7.793 -18.452  1.00  0.00
ATOM    473  CB  TRP A  35      -7.457   5.229 -16.939  1.00  0.00
ATOM    474  CG  TRP A  35      -7.841   3.783 -16.685  1.00  0.00
ATOM    475  CD1 TRP A  35      -7.015   2.720 -16.565  1.00  0.00
ATOM    476  CD2 TRP A  35      -9.182   3.261 -16.491  1.00  0.00
ATOM    477  NE1 TRP A  35      -7.736   1.587 -16.310  1.00  0.00
ATOM    478  CE2 TRP A  35      -9.054   1.899 -16.255  1.00  0.00
ATOM    479  CE3 TRP A  35     -10.448   3.833 -16.495  1.00  0.00
ATOM    480  CZ2 TRP A  35     -10.143   1.094 -16.011  1.00  0.00
ATOM    481  CZ3 TRP A  35     -11.555   3.024 -16.265  1.00  0.00
ATOM    482  CH2 TRP A  35     -11.403   1.686 -16.027  1.00  0.00
ATOM    493  N   TYR A  36      -8.508   7.549 -18.849  1.00  0.00
ATOM    494  CA  TYR A  36      -8.895   8.934 -19.045  1.00  0.00
ATOM    495  C   TYR A  36     -10.116   9.256 -18.225  1.00  0.00
ATOM    496  O   TYR A  36     -10.848   8.351 -17.830  1.00  0.00
ATOM    497  CB  TYR A  36      -9.185   9.160 -20.511  1.00  0.00
ATOM    498  CG  TYR A  36      -7.999   8.970 -21.352  1.00  0.00
ATOM    499  CD1 TYR A  36      -7.579   7.700 -21.718  1.00  0.00
ATOM    500  CD2 TYR A  36      -7.315  10.075 -21.765  1.00  0.00
ATOM    501  CE1 TYR A  36      -6.460   7.565 -22.444  1.00  0.00
ATOM    502  CE2 TYR A  36      -6.204   9.942 -22.508  1.00  0.00
ATOM    503  CZ  TYR A  36      -5.756   8.704 -22.839  1.00  0.00
ATOM    504  OH  TYR A  36      -4.607   8.584 -23.587  1.00  0.00
ATOM    514  N   ARG A  37     -10.367  10.525 -17.955  1.00  0.00
ATOM    515  CA  ARG A  37     -11.600  10.827 -17.237  1.00  0.00
ATOM    516  C   ARG A  37     -12.336  12.062 -17.741  1.00  0.00
ATOM    517  O   ARG A  37     -11.734  12.993 -18.273  1.00  0.00
ATOM    518  CB  ARG A  37     -11.305  10.980 -15.768  1.00  0.00
ATOM    519  CG  ARG A  37     -10.472  12.175 -15.413  1.00  0.00
ATOM    520  CD  ARG A  37     -10.157  12.208 -14.003  1.00  0.00
ATOM    521  NE  ARG A  37      -9.415  13.382 -13.666  1.00  0.00
ATOM    522  CZ  ARG A  37      -8.899  13.648 -12.462  1.00  0.00
ATOM    523  NH1 ARG A  37      -9.028  12.792 -11.451  1.00  0.00
ATOM    524  NH2 ARG A  37      -8.270  14.798 -12.324  1.00  0.00
ATOM    538  N   GLN A  38     -13.651  12.084 -17.555  1.00  0.00
ATOM    539  CA  GLN A  38     -14.456  13.249 -17.907  1.00  0.00
ATOM    540  C   GLN A  38     -15.322  13.789 -16.790  1.00  0.00
ATOM    541  O   GLN A  38     -16.296  13.148 -16.375  1.00  0.00
ATOM    542  CB  GLN A  38     -15.402  12.945 -19.063  1.00  0.00
ATOM    543  CG  GLN A  38     -14.742  12.685 -20.363  1.00  0.00
ATOM    544  CD  GLN A  38     -15.700  12.271 -21.437  1.00  0.00
ATOM    545  OE1 GLN A  38     -15.359  11.378 -22.222  1.00  0.00
ATOM    546  NE2 GLN A  38     -16.877  12.894 -21.493  1.00  0.00
ATOM    555  N   ALA A  39     -14.965  14.966 -16.296  1.00  0.00
ATOM    556  CA  ALA A  39     -15.752  15.637 -15.272  1.00  0.00
ATOM    557  C   ALA A  39     -17.002  16.115 -16.009  1.00  0.00
ATOM    558  O   ALA A  39     -16.912  16.359 -17.212  1.00  0.00
ATOM    559  CB  ALA A  39     -14.978  16.773 -14.627  1.00  0.00
ATOM    565  N   PRO A  40     -18.159  16.294 -15.369  1.00  0.00
ATOM    566  CA  PRO A  40     -19.399  16.683 -16.032  1.00  0.00
ATOM    567  C   PRO A  40     -19.598  18.167 -16.380  1.00  0.00
ATOM    568  O   PRO A  40     -20.771  18.473 -16.551  1.00  0.00
ATOM    569  CB  PRO A  40     -20.434  16.228 -14.989  1.00  0.00
ATOM    570  CG  PRO A  40     -19.731  16.394 -13.649  1.00  0.00
ATOM    571  CD  PRO A  40     -18.284  16.016 -13.921  1.00  0.00
ATOM    579  N   GLY A  41     -18.763  18.585 -17.307  1.00  0.00
ATOM    580  CA  GLY A  41     -18.416  19.991 -17.290  1.00  0.00
ATOM    581  C   GLY A  41     -17.100  20.232 -17.996  1.00  0.00
ATOM    582  O   GLY A  41     -16.793  21.364 -18.377  1.00  0.00
ATOM    586  N   LYS A  42     -16.313  19.171 -18.158  1.00  0.00
ATOM    587  CA  LYS A  42     -14.995  19.292 -18.770  1.00  0.00
ATOM    588  C   LYS A  42     -14.724  18.302 -19.895  1.00  0.00
ATOM    589  O   LYS A  42     -15.380  17.265 -20.042  1.00  0.00
ATOM    590  CB  LYS A  42     -13.895  19.108 -17.730  1.00  0.00
ATOM    591  CG  LYS A  42     -13.880  20.122 -16.595  1.00  0.00
ATOM    592  CD  LYS A  42     -12.691  19.865 -15.666  1.00  0.00
ATOM    593  CE  LYS A  42     -12.657  20.837 -14.502  1.00  0.00
ATOM    594  NZ  LYS A  42     -11.510  20.563 -13.592  1.00  0.00
ATOM    608  N   GLU A  43     -13.704  18.624 -20.682  1.00  0.00
ATOM    609  CA  GLU A  43     -13.204  17.759 -21.734  1.00  0.00
ATOM    610  C   GLU A  43     -12.444  16.594 -21.110  1.00  0.00
ATOM    611  O   GLU A  43     -12.001  16.671 -19.966  1.00  0.00
ATOM    612  CB  GLU A  43     -12.305  18.547 -22.700  1.00  0.00
ATOM    613  CG  GLU A  43     -10.922  18.980 -22.143  1.00  0.00
ATOM    614  CD  GLU A  43     -10.960  20.259 -21.321  1.00  0.00
ATOM    615  OE1 GLU A  43     -12.035  20.663 -20.916  1.00  0.00
ATOM    616  OE2 GLU A  43      -9.919  20.834 -21.107  1.00  0.00
ATOM    623  N   ARG A  44     -12.298  15.511 -21.855  1.00  0.00
ATOM    624  CA  ARG A  44     -11.587  14.349 -21.346  1.00  0.00
ATOM    625  C   ARG A  44     -10.115  14.635 -21.013  1.00  0.00
ATOM    626  O   ARG A  44      -9.367  15.169 -21.838  1.00  0.00
ATOM    627  CB  ARG A  44     -11.696  13.239 -22.373  1.00  0.00
ATOM    628  CG  ARG A  44     -11.244  11.903 -21.928  1.00  0.00
ATOM    629  CD  ARG A  44     -11.485  10.893 -22.973  1.00  0.00
ATOM    630  NE  ARG A  44     -12.905  10.658 -23.256  1.00  0.00
ATOM    631  CZ  ARG A  44     -13.402  10.101 -24.388  1.00  0.00
ATOM    632  NH1 ARG A  44     -12.620   9.730 -25.374  1.00  0.00
ATOM    633  NH2 ARG A  44     -14.706   9.954 -24.489  1.00  0.00
ATOM    647  N   GLU A  45      -9.709  14.215 -19.812  1.00  0.00
ATOM    648  CA  GLU A  45      -8.354  14.366 -19.282  1.00  0.00
ATOM    649  C   GLU A  45      -7.585  13.053 -19.230  1.00  0.00
ATOM    650  O   GLU A  45      -8.156  11.995 -18.965  1.00  0.00
ATOM    651  CB  GLU A  45      -8.388  14.909 -17.836  1.00  0.00
ATOM    652  CG  GLU A  45      -8.938  16.333 -17.628  1.00  0.00
ATOM    653  CD  GLU A  45      -8.890  16.774 -16.135  1.00  0.00
ATOM    654  OE1 GLU A  45      -9.033  17.949 -15.871  1.00  0.00
ATOM    655  OE2 GLU A  45      -8.723  15.913 -15.271  1.00  0.00
ATOM    662  N   PHE A  46      -6.271  13.129 -19.431  1.00  0.00
ATOM    663  CA  PHE A  46      -5.368  11.989 -19.264  1.00  0.00
ATOM    664  C   PHE A  46      -5.207  11.638 -17.796  1.00  0.00
ATOM    665  O   PHE A  46      -5.049  12.540 -16.974  1.00  0.00
ATOM    666  CB  PHE A  46      -3.985  12.324 -19.837  1.00  0.00
ATOM    667  CG  PHE A  46      -2.994  11.210 -19.725  1.00  0.00
ATOM    668  CD1 PHE A  46      -3.027  10.179 -20.605  1.00  0.00
ATOM    669  CD2 PHE A  46      -2.028  11.201 -18.728  1.00  0.00
ATOM    670  CE1 PHE A  46      -2.145   9.167 -20.520  1.00  0.00
ATOM    671  CE2 PHE A  46      -1.131  10.176 -18.623  1.00  0.00
ATOM    672  CZ  PHE A  46      -1.184   9.156 -19.517  1.00  0.00
ATOM    682  N   VAL A  47      -5.244  10.349 -17.451  1.00  0.00
ATOM    683  CA  VAL A  47      -4.996   9.937 -16.080  1.00  0.00
ATOM    684  C   VAL A  47      -3.733   9.079 -15.988  1.00  0.00
ATOM    685  O   VAL A  47      -2.789   9.427 -15.266  1.00  0.00
ATOM    686  CB  VAL A  47      -6.218   9.169 -15.520  1.00  0.00
ATOM    687  CG1 VAL A  47      -5.955   8.675 -14.142  1.00  0.00
ATOM    688  CG2 VAL A  47      -7.427  10.091 -15.516  1.00  0.00
ATOM    698  N   ALA A  48      -3.714   7.946 -16.700  1.00  0.00
ATOM    699  CA  ALA A  48      -2.560   7.050 -16.599  1.00  0.00
ATOM    700  C   ALA A  48      -2.417   6.103 -17.791  1.00  0.00
ATOM    701  O   ALA A  48      -3.399   5.679 -18.399  1.00  0.00
ATOM    702  CB  ALA A  48      -2.653   6.235 -15.322  1.00  0.00
ATOM    708  N   THR A  49      -1.175   5.720 -18.069  1.00  0.00
ATOM    709  CA  THR A  49      -0.822   4.758 -19.120  1.00  0.00
ATOM    710  C   THR A  49       0.114   3.652 -18.716  1.00  0.00
ATOM    711  O   THR A  49       1.042   3.861 -17.939  1.00  0.00
ATOM    712  CB  THR A  49      -0.214   5.485 -20.322  1.00  0.00
ATOM    713  OG1 THR A  49      -1.240   6.218 -20.957  1.00  0.00
ATOM    714  CG2 THR A  49       0.487   4.563 -21.302  1.00  0.00
ATOM    722  N   ILE A  50      -0.109   2.478 -19.313  1.00  0.00
ATOM    723  CA  ILE A  50       0.784   1.338 -19.190  1.00  0.00
ATOM    724  C   ILE A  50       1.186   0.830 -20.588  1.00  0.00
ATOM    725  O   ILE A  50       0.338   0.603 -21.464  1.00  0.00
ATOM    726  CB  ILE A  50       0.166   0.237 -18.293  1.00  0.00
ATOM    727  CG1 ILE A  50       1.182  -0.926 -18.149  1.00  0.00
ATOM    728  CG2 ILE A  50      -1.222  -0.238 -18.831  1.00  0.00
ATOM    729  CD1 ILE A  50       0.885  -1.853 -17.010  1.00  0.00
ATOM    741  N   THR A  51       2.489   0.647 -20.791  1.00  0.00
ATOM    742  CA  THR A  51       3.001   0.209 -22.077  1.00  0.00
ATOM    743  C   THR A  51       3.142  -1.294 -22.187  1.00  0.00
ATOM    744  O   THR A  51       2.991  -2.040 -21.220  1.00  0.00
ATOM    745  CB  THR A  51       4.368   0.844 -22.397  1.00  0.00
ATOM    746  OG1 THR A  51       5.383   0.336 -21.507  1.00  0.00
ATOM    747  CG2 THR A  51       4.258   2.347 -22.220  1.00  0.00
ATOM    755  N   ARG A  52       3.483  -1.739 -23.387  1.00  0.00
ATOM    756  CA  ARG A  52       3.636  -3.150 -23.697  1.00  0.00
ATOM    757  C   ARG A  52       4.716  -3.813 -22.832  1.00  0.00
ATOM    758  O   ARG A  52       4.642  -4.998 -22.508  1.00  0.00
ATOM    759  CB  ARG A  52       3.994  -3.283 -25.158  1.00  0.00
ATOM    760  CG  ARG A  52       2.913  -2.753 -26.033  1.00  0.00
ATOM    761  CD  ARG A  52       3.078  -3.041 -27.428  1.00  0.00
ATOM    762  NE  ARG A  52       4.238  -2.513 -28.047  1.00  0.00
ATOM    763  CZ  ARG A  52       4.440  -2.594 -29.374  1.00  0.00
ATOM    764  NH1 ARG A  52       3.506  -3.159 -30.143  1.00  0.00
ATOM    765  NH2 ARG A  52       5.555  -2.117 -29.912  1.00  0.00
ATOM    779  N   GLY A  53       5.723  -3.026 -22.440  1.00  0.00
ATOM    780  CA  GLY A  53       6.820  -3.498 -21.604  1.00  0.00
ATOM    781  C   GLY A  53       6.549  -3.315 -20.107  1.00  0.00
ATOM    782  O   GLY A  53       7.431  -3.561 -19.283  1.00  0.00
ATOM    786  N   GLY A  54       5.348  -2.849 -19.751  1.00  0.00
ATOM    787  CA  GLY A  54       4.982  -2.601 -18.364  1.00  0.00
ATOM    788  C   GLY A  54       5.437  -1.260 -17.779  1.00  0.00
ATOM    789  O   GLY A  54       5.436  -1.105 -16.556  1.00  0.00
ATOM    793  N   ASN A  55       5.853  -0.299 -18.610  1.00  0.00
ATOM    794  CA  ASN A  55       6.296   0.977 -18.060  1.00  0.00
ATOM    795  C   ASN A  55       5.065   1.814 -17.856  1.00  0.00
ATOM    796  O   ASN A  55       4.114   1.706 -18.637  1.00  0.00
ATOM    797  CB  ASN A  55       7.277   1.676 -18.975  1.00  0.00
ATOM    798  CG  ASN A  55       8.566   0.933 -19.099  1.00  0.00
ATOM    799  OD1 ASN A  55       9.077   0.361 -18.128  1.00  0.00
ATOM    800  ND2 ASN A  55       9.118   0.929 -20.283  1.00  0.00
ATOM    807  N   THR A  56       5.047   2.664 -16.832  1.00  0.00
ATOM    808  CA  THR A  56       3.859   3.472 -16.660  1.00  0.00
ATOM    809  C   THR A  56       4.124   4.954 -16.541  1.00  0.00
ATOM    810  O   THR A  56       5.206   5.397 -16.139  1.00  0.00
ATOM    811  CB  THR A  56       3.063   3.016 -15.427  1.00  0.00
ATOM    812  OG1 THR A  56       3.830   3.224 -14.235  1.00  0.00
ATOM    813  CG2 THR A  56       2.731   1.529 -15.543  1.00  0.00
ATOM    821  N   TYR A  57       3.090   5.712 -16.899  1.00  0.00
ATOM    822  CA  TYR A  57       3.122   7.160 -16.882  1.00  0.00
ATOM    823  C   TYR A  57       1.842   7.718 -16.276  1.00  0.00
ATOM    824  O   TYR A  57       0.759   7.161 -16.479  1.00  0.00
ATOM    825  CB  TYR A  57       3.297   7.627 -18.302  1.00  0.00
ATOM    826  CG  TYR A  57       4.503   7.001 -18.968  1.00  0.00
ATOM    827  CD1 TYR A  57       4.352   5.798 -19.663  1.00  0.00
ATOM    828  CD2 TYR A  57       5.743   7.598 -18.890  1.00  0.00
ATOM    829  CE1 TYR A  57       5.436   5.220 -20.248  1.00  0.00
ATOM    830  CE2 TYR A  57       6.828   7.002 -19.493  1.00  0.00
ATOM    831  CZ  TYR A  57       6.670   5.813 -20.168  1.00  0.00
ATOM    832  OH  TYR A  57       7.751   5.206 -20.772  1.00  0.00
ATOM    842  N   TYR A  58       1.946   8.842 -15.563  1.00  0.00
ATOM    843  CA  TYR A  58       0.766   9.417 -14.916  1.00  0.00
ATOM    844  C   TYR A  58       0.644  10.917 -15.111  1.00  0.00
ATOM    845  O   TYR A  58       1.652  11.609 -15.248  1.00  0.00
ATOM    846  CB  TYR A  58       0.863   9.130 -13.422  1.00  0.00
ATOM    847  CG  TYR A  58       1.007   7.677 -13.125  1.00  0.00
ATOM    848  CD1 TYR A  58       2.283   7.136 -13.066  1.00  0.00
ATOM    849  CD2 TYR A  58      -0.089   6.884 -12.940  1.00  0.00
ATOM    850  CE1 TYR A  58       2.463   5.810 -12.838  1.00  0.00
ATOM    851  CE2 TYR A  58       0.080   5.545 -12.709  1.00  0.00
ATOM    852  CZ  TYR A  58       1.370   4.997 -12.660  1.00  0.00
ATOM    853  OH  TYR A  58       1.583   3.635 -12.446  1.00  0.00
ATOM    863  N   ALA A  59      -0.589  11.419 -15.085  1.00  0.00
ATOM    864  CA  ALA A  59      -0.857  12.857 -15.082  1.00  0.00
ATOM    865  C   ALA A  59      -0.329  13.514 -13.800  1.00  0.00
ATOM    866  O   ALA A  59      -0.477  12.959 -12.706  1.00  0.00
ATOM    867  CB  ALA A  59      -2.352  13.127 -15.208  1.00  0.00
ATOM    873  N   ASP A  60       0.131  14.766 -13.889  1.00  0.00
ATOM    874  CA  ASP A  60       0.620  15.465 -12.692  1.00  0.00
ATOM    875  C   ASP A  60      -0.402  15.508 -11.564  1.00  0.00
ATOM    876  O   ASP A  60      -0.032  15.472 -10.392  1.00  0.00
ATOM    877  CB  ASP A  60       1.034  16.907 -13.014  1.00  0.00
ATOM    878  CG  ASP A  60       2.374  17.070 -13.780  1.00  0.00
ATOM    879  OD1 ASP A  60       3.189  16.153 -13.812  1.00  0.00
ATOM    880  OD2 ASP A  60       2.555  18.118 -14.337  1.00  0.00
ATOM    885  N   SER A  61      -1.683  15.569 -11.917  1.00  0.00
ATOM    886  CA  SER A  61      -2.785  15.634 -10.973  1.00  0.00
ATOM    887  C   SER A  61      -3.088  14.319 -10.240  1.00  0.00
ATOM    888  O   SER A  61      -3.906  14.310  -9.309  1.00  0.00
ATOM    889  CB  SER A  61      -4.016  16.109 -11.716  1.00  0.00
ATOM    890  OG  SER A  61      -4.423  15.167 -12.671  1.00  0.00
ATOM    896  N   VAL A  62      -2.494  13.198 -10.674  1.00  0.00
ATOM    897  CA  VAL A  62      -2.736  11.925  -9.999  1.00  0.00
ATOM    898  C   VAL A  62      -1.424  11.265  -9.525  1.00  0.00
ATOM    899  O   VAL A  62      -1.457  10.254  -8.804  1.00  0.00
ATOM    900  CB  VAL A  62      -3.547  10.957 -10.874  1.00  0.00
ATOM    901  CG1 VAL A  62      -4.892  11.606 -11.224  1.00  0.00
ATOM    902  CG2 VAL A  62      -2.776  10.526 -12.081  1.00  0.00
ATOM    912  N   LYS A  63      -0.266  11.803  -9.936  1.00  0.00
ATOM    913  CA  LYS A  63       1.007  11.234  -9.496  1.00  0.00
ATOM    914  C   LYS A  63       1.061  11.146  -7.979  1.00  0.00
ATOM    915  O   LYS A  63       0.715  12.090  -7.271  1.00  0.00
ATOM    916  CB  LYS A  63       2.208  12.069  -9.980  1.00  0.00
ATOM    917  CG  LYS A  63       2.528  11.990 -11.461  1.00  0.00
ATOM    918  CD  LYS A  63       3.661  12.940 -11.857  1.00  0.00
ATOM    919  CE  LYS A  63       3.920  12.866 -13.359  1.00  0.00
ATOM    920  NZ  LYS A  63       4.867  13.904 -13.837  1.00  0.00
ATOM    934  N   GLY A  64       1.469   9.979  -7.484  1.00  0.00
ATOM    935  CA  GLY A  64       1.592   9.725  -6.053  1.00  0.00
ATOM    936  C   GLY A  64       0.311   9.169  -5.428  1.00  0.00
ATOM    937  O   GLY A  64       0.317   8.733  -4.276  1.00  0.00
ATOM    941  N   ARG A  65      -0.782   9.177  -6.185  1.00  0.00
ATOM    942  CA  ARG A  65      -2.062   8.699  -5.700  1.00  0.00
ATOM    943  C   ARG A  65      -2.600   7.557  -6.547  1.00  0.00
ATOM    944  O   ARG A  65      -3.132   6.578  -6.012  1.00  0.00
ATOM    945  CB  ARG A  65      -3.037   9.863  -5.681  1.00  0.00
ATOM    946  CG  ARG A  65      -2.735  10.871  -4.593  1.00  0.00
ATOM    947  CD  ARG A  65      -3.785  11.918  -4.456  1.00  0.00
ATOM    948  NE  ARG A  65      -3.766  12.852  -5.601  1.00  0.00
ATOM    949  CZ  ARG A  65      -2.961  13.953  -5.686  1.00  0.00
ATOM    950  NH1 ARG A  65      -2.121  14.247  -4.710  1.00  0.00
ATOM    951  NH2 ARG A  65      -3.008  14.738  -6.747  1.00  0.00
ATOM    965  N   PHE A  66      -2.456   7.657  -7.869  1.00  0.00
ATOM    966  CA  PHE A  66      -2.989   6.599  -8.718  1.00  0.00
ATOM    967  C   PHE A  66      -1.886   5.676  -9.247  1.00  0.00
ATOM    968  O   PHE A  66      -0.804   6.128  -9.624  1.00  0.00
ATOM    969  CB  PHE A  66      -3.759   7.153  -9.914  1.00  0.00
ATOM    970  CG  PHE A  66      -5.090   7.913  -9.651  1.00  0.00
ATOM    971  CD1 PHE A  66      -5.501   8.414  -8.403  1.00  0.00
ATOM    972  CD2 PHE A  66      -5.924   8.132 -10.712  1.00  0.00
ATOM    973  CE1 PHE A  66      -6.680   9.102  -8.269  1.00  0.00
ATOM    974  CE2 PHE A  66      -7.107   8.817 -10.576  1.00  0.00
ATOM    975  CZ  PHE A  66      -7.483   9.305  -9.356  1.00  0.00
ATOM    985  N   THR A  67      -2.192   4.380  -9.320  1.00  0.00
ATOM    986  CA  THR A  67      -1.291   3.370  -9.904  1.00  0.00
ATOM    987  C   THR A  67      -1.987   2.556 -11.001  1.00  0.00
ATOM    988  O   THR A  67      -3.106   2.077 -10.829  1.00  0.00
ATOM    989  CB  THR A  67      -0.709   2.410  -8.831  1.00  0.00
ATOM    990  OG1 THR A  67       0.054   3.159  -7.878  1.00  0.00
ATOM    991  CG2 THR A  67       0.201   1.358  -9.479  1.00  0.00
ATOM    999  N   ILE A  68      -1.324   2.379 -12.138  1.00  0.00
ATOM   1000  CA  ILE A  68      -1.914   1.605 -13.232  1.00  0.00
ATOM   1001  C   ILE A  68      -1.110   0.317 -13.412  1.00  0.00
ATOM   1002  O   ILE A  68       0.110   0.333 -13.238  1.00  0.00
ATOM   1003  CB  ILE A  68      -1.993   2.430 -14.550  1.00  0.00
ATOM   1004  CG1 ILE A  68      -2.795   1.656 -15.626  1.00  0.00
ATOM   1005  CG2 ILE A  68      -0.611   2.747 -15.079  1.00  0.00
ATOM   1006  CD1 ILE A  68      -3.210   2.490 -16.827  1.00  0.00
ATOM   1018  N   SER A  69      -1.805  -0.792 -13.661  1.00  0.00
ATOM   1019  CA  SER A  69      -1.166  -2.095 -13.855  1.00  0.00
ATOM   1020  C   SER A  69      -1.970  -3.000 -14.795  1.00  0.00
ATOM   1021  O   SER A  69      -3.134  -2.737 -15.090  1.00  0.00
ATOM   1022  CB  SER A  69      -0.974  -2.797 -12.521  1.00  0.00
ATOM   1023  OG  SER A  69      -2.205  -3.137 -11.950  1.00  0.00
ATOM   1029  N   ARG A  70      -1.340  -4.066 -15.298  1.00  0.00
ATOM   1030  CA  ARG A  70      -2.032  -4.998 -16.194  1.00  0.00
ATOM   1031  C   ARG A  70      -1.689  -6.457 -15.942  1.00  0.00
ATOM   1032  O   ARG A  70      -0.546  -6.798 -15.633  1.00  0.00
ATOM   1033  CB  ARG A  70      -1.717  -4.668 -17.652  1.00  0.00
ATOM   1034  CG  ARG A  70      -2.411  -5.564 -18.695  1.00  0.00
ATOM   1035  CD  ARG A  70      -2.238  -5.082 -20.059  1.00  0.00
ATOM   1036  NE  ARG A  70      -0.890  -5.176 -20.515  1.00  0.00
ATOM   1037  CZ  ARG A  70      -0.476  -4.715 -21.703  1.00  0.00
ATOM   1038  NH1 ARG A  70      -1.331  -4.130 -22.514  1.00  0.00
ATOM   1039  NH2 ARG A  70       0.773  -4.851 -22.061  1.00  0.00
ATOM   1053  N   ASP A  71      -2.692  -7.321 -16.108  1.00  0.00
ATOM   1054  CA  ASP A  71      -2.494  -8.762 -16.016  1.00  0.00
ATOM   1055  C   ASP A  71      -2.799  -9.427 -17.370  1.00  0.00
ATOM   1056  O   ASP A  71      -3.966  -9.585 -17.784  1.00  0.00
ATOM   1057  CB  ASP A  71      -3.322  -9.362 -14.878  1.00  0.00
ATOM   1058  CG  ASP A  71      -3.042 -10.876 -14.641  1.00  0.00
ATOM   1059  OD1 ASP A  71      -2.486 -11.533 -15.526  1.00  0.00
ATOM   1060  OD2 ASP A  71      -3.381 -11.366 -13.554  1.00  0.00
ATOM   1065  N   ASN A  72      -1.733  -9.792 -18.080  1.00  0.00
ATOM   1066  CA  ASN A  72      -1.824 -10.339 -19.431  1.00  0.00
ATOM   1067  C   ASN A  72      -2.493 -11.704 -19.474  1.00  0.00
ATOM   1068  O   ASN A  72      -2.914 -12.155 -20.536  1.00  0.00
ATOM   1069  CB  ASN A  72      -0.454 -10.419 -20.080  1.00  0.00
ATOM   1070  CG  ASN A  72       0.083  -9.084 -20.517  1.00  0.00
ATOM   1071  OD1 ASN A  72      -0.663  -8.143 -20.814  1.00  0.00
ATOM   1072  ND2 ASN A  72       1.386  -8.990 -20.562  1.00  0.00
ATOM   1079  N   ALA A  73      -2.571 -12.395 -18.337  1.00  0.00
ATOM   1080  CA  ALA A  73      -3.190 -13.711 -18.328  1.00  0.00
ATOM   1081  C   ALA A  73      -4.706 -13.594 -18.235  1.00  0.00
ATOM   1082  O   ALA A  73      -5.424 -14.586 -18.379  1.00  0.00
ATOM   1083  CB  ALA A  73      -2.662 -14.536 -17.172  1.00  0.00
ATOM   1089  N   LYS A  74      -5.189 -12.379 -17.963  1.00  0.00
ATOM   1090  CA  LYS A  74      -6.597 -12.108 -17.784  1.00  0.00
ATOM   1091  C   LYS A  74      -7.080 -11.121 -18.832  1.00  0.00
ATOM   1092  O   LYS A  74      -8.287 -10.930 -18.998  1.00  0.00
ATOM   1093  CB  LYS A  74      -6.847 -11.533 -16.391  1.00  0.00
ATOM   1094  CG  LYS A  74      -6.495 -12.478 -15.249  1.00  0.00
ATOM   1095  CD  LYS A  74      -6.776 -11.831 -13.888  1.00  0.00
ATOM   1096  CE  LYS A  74      -6.448 -12.772 -12.722  1.00  0.00
ATOM   1097  NZ  LYS A  74      -4.960 -12.981 -12.567  1.00  0.00
ATOM   1111  N   ASN A  75      -6.127 -10.476 -19.524  1.00  0.00
ATOM   1112  CA  ASN A  75      -6.390  -9.409 -20.485  1.00  0.00
ATOM   1113  C   ASN A  75      -7.153  -8.283 -19.811  1.00  0.00
ATOM   1114  O   ASN A  75      -8.125  -7.745 -20.353  1.00  0.00
ATOM   1115  CB  ASN A  75      -7.120  -9.904 -21.728  1.00  0.00
ATOM   1116  CG  ASN A  75      -6.289 -10.836 -22.575  1.00  0.00
ATOM   1117  OD1 ASN A  75      -5.097 -10.589 -22.843  1.00  0.00
ATOM   1118  ND2 ASN A  75      -6.896 -11.912 -23.012  1.00  0.00
ATOM   1125  N   THR A  76      -6.699  -7.945 -18.598  1.00  0.00
ATOM   1126  CA  THR A  76      -7.329  -6.884 -17.815  1.00  0.00
ATOM   1127  C   THR A  76      -6.352  -5.806 -17.290  1.00  0.00
ATOM   1128  O   THR A  76      -5.261  -6.100 -16.784  1.00  0.00
ATOM   1129  CB  THR A  76      -8.127  -7.511 -16.644  1.00  0.00
ATOM   1130  OG1 THR A  76      -9.115  -8.416 -17.176  1.00  0.00
ATOM   1131  CG2 THR A  76      -8.868  -6.432 -15.835  1.00  0.00
ATOM   1139  N   VAL A  77      -6.774  -4.545 -17.410  1.00  0.00
ATOM   1140  CA  VAL A  77      -6.043  -3.365 -16.935  1.00  0.00
ATOM   1141  C   VAL A  77      -6.715  -2.773 -15.695  1.00  0.00
ATOM   1142  O   VAL A  77      -7.931  -2.605 -15.636  1.00  0.00
ATOM   1143  CB  VAL A  77      -5.910  -2.302 -18.057  1.00  0.00
ATOM   1144  CG1 VAL A  77      -5.209  -1.022 -17.549  1.00  0.00
ATOM   1145  CG2 VAL A  77      -5.113  -2.880 -19.161  1.00  0.00
ATOM   1155  N   TYR A  78      -5.925  -2.482 -14.681  1.00  0.00
ATOM   1156  CA  TYR A  78      -6.472  -1.960 -13.444  1.00  0.00
ATOM   1157  C   TYR A  78      -5.951  -0.570 -13.113  1.00  0.00
ATOM   1158  O   TYR A  78      -4.802  -0.231 -13.419  1.00  0.00
ATOM   1159  CB  TYR A  78      -6.111  -2.903 -12.303  1.00  0.00
ATOM   1160  CG  TYR A  78      -6.673  -4.287 -12.434  1.00  0.00
ATOM   1161  CD1 TYR A  78      -5.956  -5.273 -13.125  1.00  0.00
ATOM   1162  CD2 TYR A  78      -7.882  -4.585 -11.852  1.00  0.00
ATOM   1163  CE1 TYR A  78      -6.468  -6.549 -13.216  1.00  0.00
ATOM   1164  CE2 TYR A  78      -8.390  -5.855 -11.938  1.00  0.00
ATOM   1165  CZ  TYR A  78      -7.695  -6.835 -12.612  1.00  0.00
ATOM   1166  OH  TYR A  78      -8.221  -8.103 -12.678  1.00  0.00
ATOM   1176  N   LEU A  79      -6.800   0.225 -12.461  1.00  0.00
ATOM   1177  CA  LEU A  79      -6.382   1.535 -11.970  1.00  0.00
ATOM   1178  C   LEU A  79      -6.697   1.628 -10.481  1.00  0.00
ATOM   1179  O   LEU A  79      -7.861   1.592 -10.069  1.00  0.00
ATOM   1180  CB  LEU A  79      -7.103   2.679 -12.717  1.00  0.00
ATOM   1181  CG  LEU A  79      -6.754   4.163 -12.287  1.00  0.00
ATOM   1182  CD1 LEU A  79      -5.276   4.486 -12.639  1.00  0.00
ATOM   1183  CD2 LEU A  79      -7.730   5.139 -12.966  1.00  0.00
ATOM   1195  N   GLN A  80      -5.659   1.751  -9.674  1.00  0.00
ATOM   1196  CA  GLN A  80      -5.787   1.836  -8.229  1.00  0.00
ATOM   1197  C   GLN A  80      -5.792   3.296  -7.848  1.00  0.00
ATOM   1198  O   GLN A  80      -4.792   3.985  -8.045  1.00  0.00
ATOM   1199  CB  GLN A  80      -4.607   1.115  -7.571  1.00  0.00
ATOM   1200  CG  GLN A  80      -4.544   1.144  -6.042  1.00  0.00
ATOM   1201  CD  GLN A  80      -5.615   0.323  -5.367  1.00  0.00
ATOM   1202  OE1 GLN A  80      -5.904  -0.807  -5.799  1.00  0.00
ATOM   1203  NE2 GLN A  80      -6.186   0.853  -4.292  1.00  0.00
ATOM   1212  N   MET A  81      -6.910   3.800  -7.342  1.00  0.00
ATOM   1213  CA  MET A  81      -6.971   5.216  -7.030  1.00  0.00
ATOM   1214  C   MET A  81      -7.014   5.443  -5.528  1.00  0.00
ATOM   1215  O   MET A  81      -8.022   5.136  -4.878  1.00  0.00
ATOM   1216  CB  MET A  81      -8.205   5.818  -7.648  1.00  0.00
ATOM   1217  CG  MET A  81      -8.325   5.612  -9.134  1.00  0.00
ATOM   1218  SD  MET A  81      -9.729   6.467  -9.884  1.00  0.00
ATOM   1219  CE  MET A  81     -11.088   5.629  -9.139  1.00  0.00
ATOM   1229  N   ASN A  82      -5.921   5.958  -4.963  1.00  0.00
ATOM   1230  CA  ASN A  82      -5.829   6.164  -3.526  1.00  0.00
ATOM   1231  C   ASN A  82      -6.014   7.621  -3.142  1.00  0.00
ATOM   1232  O   ASN A  82      -5.844   8.512  -3.975  1.00  0.00
ATOM   1233  CB  ASN A  82      -4.510   5.635  -3.022  1.00  0.00
ATOM   1234  CG  ASN A  82      -4.394   4.156  -3.252  1.00  0.00
ATOM   1235  OD1 ASN A  82      -5.373   3.401  -3.075  1.00  0.00
ATOM   1236  ND2 ASN A  82      -3.217   3.729  -3.637  1.00  0.00
ATOM   1243  N   SER A  83      -6.382   7.865  -1.879  1.00  0.00
ATOM   1244  CA  SER A  83      -6.502   9.218  -1.339  1.00  0.00
ATOM   1245  C   SER A  83      -7.340  10.108  -2.241  1.00  0.00
ATOM   1246  O   SER A  83      -6.937  11.224  -2.582  1.00  0.00
ATOM   1247  CB  SER A  83      -5.125   9.830  -1.131  1.00  0.00
ATOM   1248  OG  SER A  83      -4.364   9.081  -0.214  1.00  0.00
ATOM   1254  N   LEU A  84      -8.501   9.601  -2.636  1.00  0.00
ATOM   1255  CA  LEU A  84      -9.410  10.314  -3.531  1.00  0.00
ATOM   1256  C   LEU A  84      -9.937  11.623  -2.981  1.00  0.00
ATOM   1257  O   LEU A  84     -10.293  11.725  -1.806  1.00  0.00
ATOM   1258  CB  LEU A  84     -10.559   9.379  -3.925  1.00  0.00
ATOM   1259  CG  LEU A  84     -10.192   8.242  -4.929  1.00  0.00
ATOM   1260  CD1 LEU A  84     -11.274   7.231  -4.989  1.00  0.00
ATOM   1261  CD2 LEU A  84     -10.073   8.855  -6.332  1.00  0.00
ATOM   1273  N   LYS A  85     -10.007  12.627  -3.845  1.00  0.00
ATOM   1274  CA  LYS A  85     -10.531  13.935  -3.472  1.00  0.00
ATOM   1275  C   LYS A  85     -11.809  14.205  -4.262  1.00  0.00
ATOM   1276  O   LYS A  85     -11.994  13.608  -5.311  1.00  0.00
ATOM   1277  CB  LYS A  85      -9.469  15.008  -3.754  1.00  0.00
ATOM   1278  CG  LYS A  85      -8.134  14.810  -3.019  1.00  0.00
ATOM   1279  CD  LYS A  85      -8.269  14.959  -1.493  1.00  0.00
ATOM   1280  CE  LYS A  85      -6.906  14.872  -0.818  1.00  0.00
ATOM   1281  NZ  LYS A  85      -7.003  14.997   0.670  1.00  0.00
ATOM   1295  N   PRO A  86     -12.723  15.092  -3.822  1.00  0.00
ATOM   1296  CA  PRO A  86     -13.935  15.469  -4.546  1.00  0.00
ATOM   1297  C   PRO A  86     -13.643  15.843  -6.005  1.00  0.00
ATOM   1298  O   PRO A  86     -14.445  15.565  -6.905  1.00  0.00
ATOM   1299  CB  PRO A  86     -14.434  16.664  -3.734  1.00  0.00
ATOM   1300  CG  PRO A  86     -13.947  16.377  -2.326  1.00  0.00
ATOM   1301  CD  PRO A  86     -12.581  15.760  -2.507  1.00  0.00
ATOM   1309  N   GLU A  87     -12.452  16.407  -6.244  1.00  0.00
ATOM   1310  CA  GLU A  87     -11.980  16.821  -7.558  1.00  0.00
ATOM   1311  C   GLU A  87     -11.807  15.654  -8.539  1.00  0.00
ATOM   1312  O   GLU A  87     -11.680  15.867  -9.745  1.00  0.00
ATOM   1313  CB  GLU A  87     -10.646  17.554  -7.404  1.00  0.00
ATOM   1314  CG  GLU A  87     -10.747  18.898  -6.686  1.00  0.00
ATOM   1315  CD  GLU A  87      -9.412  19.581  -6.521  1.00  0.00
ATOM   1316  OE1 GLU A  87      -8.418  18.992  -6.872  1.00  0.00
ATOM   1317  OE2 GLU A  87      -9.389  20.689  -6.041  1.00  0.00
ATOM   1324  N   ASP A  88     -11.806  14.422  -8.027  1.00  0.00
ATOM   1325  CA  ASP A  88     -11.633  13.234  -8.841  1.00  0.00
ATOM   1326  C   ASP A  88     -12.964  12.683  -9.342  1.00  0.00
ATOM   1327  O   ASP A  88     -12.981  11.658 -10.037  1.00  0.00
ATOM   1328  CB  ASP A  88     -10.894  12.150  -8.037  1.00  0.00
ATOM   1329  CG  ASP A  88      -9.414  12.487  -7.717  1.00  0.00
ATOM   1330  OD1 ASP A  88      -8.670  12.864  -8.617  1.00  0.00
ATOM   1331  OD2 ASP A  88      -9.033  12.366  -6.557  1.00  0.00
ATOM   1336  N   THR A  89     -14.083  13.349  -9.008  1.00  0.00
ATOM   1337  CA  THR A  89     -15.377  12.904  -9.517  1.00  0.00
ATOM   1338  C   THR A  89     -15.362  13.042 -11.034  1.00  0.00
ATOM   1339  O   THR A  89     -15.116  14.131 -11.558  1.00  0.00
ATOM   1340  CB  THR A  89     -16.546  13.744  -8.941  1.00  0.00
ATOM   1341  OG1 THR A  89     -16.577  13.619  -7.496  1.00  0.00
ATOM   1342  CG2 THR A  89     -17.900  13.316  -9.559  1.00  0.00
ATOM   1350  N   ALA A  90     -15.626  11.947 -11.732  1.00  0.00
ATOM   1351  CA  ALA A  90     -15.597  11.931 -13.194  1.00  0.00
ATOM   1352  C   ALA A  90     -16.052  10.585 -13.721  1.00  0.00
ATOM   1353  O   ALA A  90     -16.076   9.607 -12.972  1.00  0.00
ATOM   1354  CB  ALA A  90     -14.193  12.232 -13.706  1.00  0.00
ATOM   1360  N   VAL A  91     -16.364  10.516 -15.007  1.00  0.00
ATOM   1361  CA  VAL A  91     -16.527   9.199 -15.595  1.00  0.00
ATOM   1362  C   VAL A  91     -15.149   8.769 -16.061  1.00  0.00
ATOM   1363  O   VAL A  91     -14.456   9.525 -16.735  1.00  0.00
ATOM   1364  CB  VAL A  91     -17.528   9.183 -16.756  1.00  0.00
ATOM   1365  CG1 VAL A  91     -17.588   7.778 -17.374  1.00  0.00
ATOM   1366  CG2 VAL A  91     -18.879   9.570 -16.243  1.00  0.00
ATOM   1376  N   TYR A  92     -14.724   7.588 -15.663  1.00  0.00
ATOM   1377  CA  TYR A  92     -13.421   7.074 -16.038  1.00  0.00
ATOM   1378  C   TYR A  92     -13.562   6.138 -17.214  1.00  0.00
ATOM   1379  O   TYR A  92     -14.457   5.298 -17.251  1.00  0.00
ATOM   1380  CB  TYR A  92     -12.756   6.438 -14.827  1.00  0.00
ATOM   1381  CG  TYR A  92     -12.238   7.470 -13.853  1.00  0.00
ATOM   1382  CD1 TYR A  92     -13.097   8.119 -13.007  1.00  0.00
ATOM   1383  CD2 TYR A  92     -10.877   7.753 -13.806  1.00  0.00
ATOM   1384  CE1 TYR A  92     -12.624   9.063 -12.133  1.00  0.00
ATOM   1385  CE2 TYR A  92     -10.406   8.698 -12.915  1.00  0.00
ATOM   1386  CZ  TYR A  92     -11.294   9.358 -12.081  1.00  0.00
ATOM   1387  OH  TYR A  92     -10.871  10.320 -11.177  1.00  0.00
ATOM   1397  N   TYR A  93     -12.677   6.291 -18.184  1.00  0.00
ATOM   1398  CA  TYR A  93     -12.703   5.517 -19.409  1.00  0.00
ATOM   1399  C   TYR A  93     -11.421   4.776 -19.660  1.00  0.00
ATOM   1400  O   TYR A  93     -10.326   5.284 -19.429  1.00  0.00
ATOM   1401  CB  TYR A  93     -12.917   6.446 -20.603  1.00  0.00
ATOM   1402  CG  TYR A  93     -14.198   7.187 -20.600  1.00  0.00
ATOM   1403  CD1 TYR A  93     -14.293   8.368 -19.890  1.00  0.00
ATOM   1404  CD2 TYR A  93     -15.279   6.714 -21.318  1.00  0.00
ATOM   1405  CE1 TYR A  93     -15.453   9.064 -19.880  1.00  0.00
ATOM   1406  CE2 TYR A  93     -16.454   7.425 -21.316  1.00  0.00
ATOM   1407  CZ  TYR A  93     -16.546   8.597 -20.595  1.00  0.00
ATOM   1408  OH  TYR A  93     -17.729   9.310 -20.587  1.00  0.00
ATOM   1418  N   CYS A  94     -11.570   3.596 -20.216  1.00  0.00
ATOM   1419  CA  CYS A  94     -10.452   2.758 -20.607  1.00  0.00
ATOM   1420  C   CYS A  94     -10.218   2.896 -22.103  1.00  0.00
ATOM   1421  O   CYS A  94     -11.181   2.965 -22.883  1.00  0.00
ATOM   1422  CB  CYS A  94     -10.729   1.320 -20.253  1.00  0.00
ATOM   1423  SG  CYS A  94      -9.408   0.208 -20.651  1.00  0.00
ATOM   1428  N   ALA A  95      -8.945   2.934 -22.511  1.00  0.00
ATOM   1429  CA  ALA A  95      -8.634   3.055 -23.931  1.00  0.00
ATOM   1430  C   ALA A  95      -7.391   2.284 -24.386  1.00  0.00
ATOM   1431  O   ALA A  95      -6.464   2.009 -23.617  1.00  0.00
ATOM   1432  CB  ALA A  95      -8.449   4.503 -24.271  1.00  0.00
ATOM   1438  N   VAL A  96      -7.416   1.977 -25.692  1.00  0.00
ATOM   1439  CA  VAL A  96      -6.398   1.285 -26.501  1.00  0.00
ATOM   1440  C   VAL A  96      -5.816   2.033 -27.685  1.00  0.00
ATOM   1441  O   VAL A  96      -6.557   2.548 -28.544  1.00  0.00
ATOM   1442  CB  VAL A  96      -7.000   0.010 -27.115  1.00  0.00
ATOM   1443  CG1 VAL A  96      -6.072  -0.603 -28.154  1.00  0.00
ATOM   1444  CG2 VAL A  96      -7.196  -1.012 -26.063  1.00  0.00
ATOM   1454  N   ARG A  97      -4.484   1.958 -27.808  1.00  0.00
ATOM   1455  CA  ARG A  97      -3.792   2.514 -28.959  1.00  0.00
ATOM   1456  C   ARG A  97      -2.678   1.547 -29.442  1.00  0.00
ATOM   1457  O   ARG A  97      -2.088   0.786 -28.660  1.00  0.00
ATOM   1458  CB  ARG A  97      -3.211   3.878 -28.609  1.00  0.00
ATOM   1459  CG  ARG A  97      -2.089   3.826 -27.668  1.00  0.00
ATOM   1460  CD  ARG A  97      -1.590   5.132 -27.246  1.00  0.00
ATOM   1461  NE  ARG A  97      -0.404   4.932 -26.464  1.00  0.00
ATOM   1462  CZ  ARG A  97      -0.339   4.690 -25.143  1.00  0.00
ATOM   1463  NH1 ARG A  97      -1.412   4.649 -24.388  1.00  0.00
ATOM   1464  NH2 ARG A  97       0.839   4.460 -24.616  1.00  0.00
ATOM   1478  N   ASP A  98      -2.377   1.603 -30.739  1.00  0.00
ATOM   1479  CA  ASP A  98      -1.263   0.840 -31.314  1.00  0.00
ATOM   1480  C   ASP A  98       0.105   1.570 -31.284  1.00  0.00
ATOM   1481  O   ASP A  98       1.129   0.899 -31.163  1.00  0.00
ATOM   1482  CB  ASP A  98      -1.574   0.437 -32.770  1.00  0.00
ATOM   1483  CG  ASP A  98      -2.729  -0.522 -32.933  1.00  0.00
ATOM   1484  OD1 ASP A  98      -2.550  -1.702 -32.754  1.00  0.00
ATOM   1485  OD2 ASP A  98      -3.795  -0.048 -33.241  1.00  0.00
ATOM   1490  N   PRO A  99       0.173   2.913 -31.462  1.00  0.00
ATOM   1491  CA  PRO A  99       1.378   3.715 -31.418  1.00  0.00
ATOM   1492  C   PRO A  99       1.932   3.720 -30.019  1.00  0.00
ATOM   1493  O   PRO A  99       1.230   3.316 -29.102  1.00  0.00
ATOM   1494  CB  PRO A  99       0.912   5.117 -31.831  1.00  0.00
ATOM   1495  CG  PRO A  99      -0.381   4.900 -32.538  1.00  0.00
ATOM   1496  CD  PRO A  99      -1.000   3.728 -31.854  1.00  0.00
ATOM   1504  N   SER A 100       3.174   4.184 -29.912  1.00  0.00
ATOM   1505  CA  SER A 100       3.944   4.390 -28.686  1.00  0.00
ATOM   1506  C   SER A 100       3.162   5.266 -27.736  1.00  0.00
ATOM   1507  O   SER A 100       1.949   5.306 -27.817  1.00  0.00
ATOM   1508  CB  SER A 100       5.278   5.034 -28.994  1.00  0.00
ATOM   1509  OG  SER A 100       6.000   5.279 -27.813  1.00  0.00
ATOM   1515  N   TYR A 101       3.805   5.841 -26.743  1.00  0.00
ATOM   1516  CA  TYR A 101       3.123   6.653 -25.725  1.00  0.00
ATOM   1517  C   TYR A 101       2.960   8.186 -25.804  1.00  0.00
ATOM   1518  O   TYR A 101       3.729   8.898 -25.168  1.00  0.00
ATOM   1519  CB  TYR A 101       3.778   6.388 -24.361  1.00  0.00
ATOM   1520  CG  TYR A 101       3.199   7.252 -23.230  1.00  0.00
ATOM   1521  CD1 TYR A 101       1.844   7.412 -23.021  1.00  0.00
ATOM   1522  CD2 TYR A 101       4.087   7.948 -22.436  1.00  0.00
ATOM   1523  CE1 TYR A 101       1.400   8.228 -22.025  1.00  0.00
ATOM   1524  CE2 TYR A 101       3.631   8.772 -21.461  1.00  0.00
ATOM   1525  CZ  TYR A 101       2.306   8.908 -21.243  1.00  0.00
ATOM   1526  OH  TYR A 101       1.871   9.740 -20.232  1.00  0.00
ATOM   1536  N   PRO A 102       2.063   8.766 -26.617  1.00  0.00
ATOM   1537  CA  PRO A 102       1.699  10.153 -26.513  1.00  0.00
ATOM   1538  C   PRO A 102       0.754  10.151 -25.321  1.00  0.00
ATOM   1539  O   PRO A 102       0.109   9.130 -25.092  1.00  0.00
ATOM   1540  CB  PRO A 102       1.018  10.442 -27.847  1.00  0.00
ATOM   1541  CG  PRO A 102       0.400   9.118 -28.213  1.00  0.00
ATOM   1542  CD  PRO A 102       1.371   8.069 -27.684  1.00  0.00
ATOM   1550  N   ASN A 103       0.525  11.272 -24.659  1.00  0.00
ATOM   1551  CA  ASN A 103      -0.448  11.247 -23.570  1.00  0.00
ATOM   1552  C   ASN A 103      -1.625  12.143 -23.857  1.00  0.00
ATOM   1553  O   ASN A 103      -2.145  12.836 -22.982  1.00  0.00
ATOM   1554  CB  ASN A 103       0.226  11.704 -22.312  1.00  0.00
ATOM   1555  CG  ASN A 103       0.728  13.074 -22.449  1.00  0.00
ATOM   1556  OD1 ASN A 103       0.998  13.515 -23.588  1.00  0.00
ATOM   1557  ND2 ASN A 103       0.880  13.772 -21.352  1.00  0.00
ATOM   1564  N   GLY A 104      -2.074  12.089 -25.093  1.00  0.00
ATOM   1565  CA  GLY A 104      -3.219  12.852 -25.510  1.00  0.00
ATOM   1566  C   GLY A 104      -4.407  11.942 -25.484  1.00  0.00
ATOM   1567  O   GLY A 104      -4.315  10.817 -25.004  1.00  0.00
ATOM   1571  N   VAL A 105      -5.509  12.407 -26.040  1.00  0.00
ATOM   1572  CA  VAL A 105      -6.748  11.641 -26.106  1.00  0.00
ATOM   1573  C   VAL A 105      -6.952  11.103 -27.518  1.00  0.00
ATOM   1574  O   VAL A 105      -7.267   9.929 -27.726  1.00  0.00
ATOM   1575  CB  VAL A 105      -7.947  12.523 -25.702  1.00  0.00
ATOM   1576  CG1 VAL A 105      -9.238  11.761 -25.883  1.00  0.00
ATOM   1577  CG2 VAL A 105      -7.804  12.946 -24.235  1.00  0.00
ATOM   1587  N   TYR A 106      -6.758  11.991 -28.487  1.00  0.00
ATOM   1588  CA  TYR A 106      -6.958  11.722 -29.905  1.00  0.00
ATOM   1589  C   TYR A 106      -6.325  10.439 -30.474  1.00  0.00
ATOM   1590  O   TYR A 106      -6.984   9.775 -31.267  1.00  0.00
ATOM   1591  CB  TYR A 106      -6.535  12.940 -30.742  1.00  0.00
ATOM   1592  CG  TYR A 106      -6.558  12.677 -32.219  1.00  0.00
ATOM   1593  CD1 TYR A 106      -7.746  12.748 -32.922  1.00  0.00
ATOM   1594  CD2 TYR A 106      -5.376  12.350 -32.874  1.00  0.00
ATOM   1595  CE1 TYR A 106      -7.756  12.496 -34.276  1.00  0.00
ATOM   1596  CE2 TYR A 106      -5.388  12.098 -34.223  1.00  0.00
ATOM   1597  CZ  TYR A 106      -6.572  12.169 -34.926  1.00  0.00
ATOM   1598  OH  TYR A 106      -6.584  11.916 -36.279  1.00  0.00
ATOM   1608  N   PRO A 107      -5.060  10.070 -30.164  1.00  0.00
ATOM   1609  CA  PRO A 107      -4.373   8.896 -30.693  1.00  0.00
ATOM   1610  C   PRO A 107      -5.045   7.537 -30.425  1.00  0.00
ATOM   1611  O   PRO A 107      -4.674   6.551 -31.061  1.00  0.00
ATOM   1612  CB  PRO A 107      -3.009   8.961 -29.988  1.00  0.00
ATOM   1613  CG  PRO A 107      -2.829  10.415 -29.638  1.00  0.00
ATOM   1614  CD  PRO A 107      -4.194  10.877 -29.264  1.00  0.00
ATOM   1622  N   HIS A 108      -5.952   7.447 -29.452  1.00  0.00
ATOM   1623  CA  HIS A 108      -6.588   6.158 -29.162  1.00  0.00
ATOM   1624  C   HIS A 108      -7.518   5.682 -30.254  1.00  0.00
ATOM   1625  O   HIS A 108      -8.232   6.475 -30.865  1.00  0.00
ATOM   1626  CB  HIS A 108      -7.307   6.222 -27.838  1.00  0.00
ATOM   1627  CG  HIS A 108      -6.374   6.197 -26.753  1.00  0.00
ATOM   1628  ND1 HIS A 108      -5.776   5.039 -26.345  1.00  0.00
ATOM   1629  CD2 HIS A 108      -5.858   7.166 -26.012  1.00  0.00
ATOM   1630  CE1 HIS A 108      -4.955   5.290 -25.367  1.00  0.00
ATOM   1631  NE2 HIS A 108      -4.966   6.582 -25.157  1.00  0.00
ATOM   1639  N   GLU A 109      -7.527   4.368 -30.464  1.00  0.00
ATOM   1640  CA  GLU A 109      -8.352   3.745 -31.488  1.00  0.00
ATOM   1641  C   GLU A 109      -9.619   3.162 -30.889  1.00  0.00
ATOM   1642  O   GLU A 109     -10.695   3.241 -31.486  1.00  0.00
ATOM   1643  CB  GLU A 109      -7.557   2.637 -32.182  1.00  0.00
ATOM   1644  CG  GLU A 109      -6.296   3.100 -32.932  1.00  0.00
ATOM   1645  CD  GLU A 109      -6.581   3.924 -34.167  1.00  0.00
ATOM   1646  OE1 GLU A 109      -7.596   3.708 -34.783  1.00  0.00
ATOM   1647  OE2 GLU A 109      -5.771   4.756 -34.501  1.00  0.00
ATOM   1654  N   TYR A 110      -9.491   2.570 -29.703  1.00  0.00
ATOM   1655  CA  TYR A 110     -10.652   1.948 -29.090  1.00  0.00
ATOM   1656  C   TYR A 110     -10.880   2.471 -27.696  1.00  0.00
ATOM   1657  O   TYR A 110      -9.945   2.690 -26.921  1.00  0.00
ATOM   1658  CB  TYR A 110     -10.556   0.421 -29.129  1.00  0.00
ATOM   1659  CG  TYR A 110     -10.558  -0.068 -30.521  1.00  0.00
ATOM   1660  CD1 TYR A 110      -9.373  -0.263 -31.212  1.00  0.00
ATOM   1661  CD2 TYR A 110     -11.758  -0.276 -31.130  1.00  0.00
ATOM   1662  CE1 TYR A 110      -9.419  -0.663 -32.529  1.00  0.00
ATOM   1663  CE2 TYR A 110     -11.809  -0.667 -32.419  1.00  0.00
ATOM   1664  CZ  TYR A 110     -10.658  -0.856 -33.133  1.00  0.00
ATOM   1665  OH  TYR A 110     -10.746  -1.274 -34.450  1.00  0.00
ATOM   1675  N   TRP A 111     -12.151   2.652 -27.387  1.00  0.00
ATOM   1676  CA  TRP A 111     -12.607   3.144 -26.102  1.00  0.00
ATOM   1677  C   TRP A 111     -13.698   2.272 -25.533  1.00  0.00
ATOM   1678  O   TRP A 111     -14.487   1.694 -26.286  1.00  0.00
ATOM   1679  CB  TRP A 111     -13.146   4.566 -26.254  1.00  0.00
ATOM   1680  CG  TRP A 111     -12.107   5.564 -26.604  1.00  0.00
ATOM   1681  CD1 TRP A 111     -11.635   5.906 -27.841  1.00  0.00
ATOM   1682  CD2 TRP A 111     -11.398   6.373 -25.666  1.00  0.00
ATOM   1683  NE1 TRP A 111     -10.679   6.872 -27.723  1.00  0.00
ATOM   1684  CE2 TRP A 111     -10.511   7.161 -26.393  1.00  0.00
ATOM   1685  CE3 TRP A 111     -11.442   6.488 -24.282  1.00  0.00
ATOM   1686  CZ2 TRP A 111      -9.656   8.049 -25.777  1.00  0.00
ATOM   1687  CZ3 TRP A 111     -10.593   7.368 -23.670  1.00  0.00
ATOM   1688  CH2 TRP A 111      -9.713   8.131 -24.406  1.00  0.00
ATOM   1699  N   GLY A 112     -13.762   2.231 -24.214  1.00  0.00
ATOM   1700  CA  GLY A 112     -14.808   1.520 -23.508  1.00  0.00
ATOM   1701  C   GLY A 112     -16.050   2.379 -23.309  1.00  0.00
ATOM   1702  O   GLY A 112     -16.260   3.364 -24.017  1.00  0.00
ATOM   1706  N   GLN A 113     -16.892   1.981 -22.361  1.00  0.00
ATOM   1707  CA  GLN A 113     -18.172   2.650 -22.120  1.00  0.00
ATOM   1708  C   GLN A 113     -18.077   3.735 -21.062  1.00  0.00
ATOM   1709  O   GLN A 113     -18.830   4.711 -21.094  1.00  0.00
ATOM   1710  CB  GLN A 113     -19.230   1.623 -21.716  1.00  0.00
ATOM   1711  CG  GLN A 113     -19.601   0.639 -22.822  1.00  0.00
ATOM   1712  CD  GLN A 113     -20.607  -0.404 -22.356  1.00  0.00
ATOM   1713  OE1 GLN A 113     -20.550  -0.855 -21.208  1.00  0.00
ATOM   1714  NE2 GLN A 113     -21.527  -0.786 -23.235  1.00  0.00
ATOM   1723  N   GLY A 114     -17.150   3.548 -20.132  1.00  0.00
ATOM   1724  CA  GLY A 114     -16.922   4.462 -19.032  1.00  0.00
ATOM   1725  C   GLY A 114     -17.660   4.081 -17.755  1.00  0.00
ATOM   1726  O   GLY A 114     -18.778   3.552 -17.786  1.00  0.00
ATOM   1730  N   THR A 115     -17.042   4.381 -16.614  1.00  0.00
ATOM   1731  CA  THR A 115     -17.656   4.089 -15.326  1.00  0.00
ATOM   1732  C   THR A 115     -17.608   5.312 -14.412  1.00  0.00
ATOM   1733  O   THR A 115     -16.586   5.992 -14.297  1.00  0.00
ATOM   1734  CB  THR A 115     -17.011   2.855 -14.651  1.00  0.00
ATOM   1735  OG1 THR A 115     -17.715   2.587 -13.439  1.00  0.00
ATOM   1736  CG2 THR A 115     -15.507   3.075 -14.336  1.00  0.00
ATOM   1744  N   GLN A 116     -18.729   5.605 -13.771  1.00  0.00
ATOM   1745  CA  GLN A 116     -18.812   6.768 -12.896  1.00  0.00
ATOM   1746  C   GLN A 116     -18.224   6.555 -11.518  1.00  0.00
ATOM   1747  O   GLN A 116     -18.594   5.618 -10.801  1.00  0.00
ATOM   1748  CB  GLN A 116     -20.271   7.225 -12.770  1.00  0.00
ATOM   1749  CG  GLN A 116     -20.551   8.405 -11.785  1.00  0.00
ATOM   1750  CD  GLN A 116     -19.960   9.762 -12.199  1.00  0.00
ATOM   1751  OE1 GLN A 116     -20.003  10.146 -13.369  1.00  0.00
ATOM   1752  NE2 GLN A 116     -19.460  10.507 -11.227  1.00  0.00
ATOM   1761  N   VAL A 117     -17.342   7.475 -11.159  1.00  0.00
ATOM   1762  CA  VAL A 117     -16.694   7.548  -9.867  1.00  0.00
ATOM   1763  C   VAL A 117     -17.061   8.855  -9.200  1.00  0.00
ATOM   1764  O   VAL A 117     -16.801   9.934  -9.737  1.00  0.00
ATOM   1765  CB  VAL A 117     -15.179   7.471 -10.052  1.00  0.00
ATOM   1766  CG1 VAL A 117     -14.467   7.654  -8.718  1.00  0.00
ATOM   1767  CG2 VAL A 117     -14.828   6.102 -10.688  1.00  0.00
ATOM   1777  N   THR A 118     -17.631   8.765  -8.011  1.00  0.00
ATOM   1778  CA  THR A 118     -18.037   9.963  -7.297  1.00  0.00
ATOM   1779  C   THR A 118     -17.350  10.014  -5.961  1.00  0.00
ATOM   1780  O   THR A 118     -17.303   9.012  -5.245  1.00  0.00
ATOM   1781  CB  THR A 118     -19.570  10.023  -7.125  1.00  0.00
ATOM   1782  OG1 THR A 118     -20.199  10.012  -8.422  1.00  0.00
ATOM   1783  CG2 THR A 118     -19.959  11.318  -6.406  1.00  0.00
ATOM   1791  N   VAL A 119     -16.781  11.166  -5.628  1.00  0.00
ATOM   1792  CA  VAL A 119     -16.077  11.268  -4.367  1.00  0.00
ATOM   1793  C   VAL A 119     -16.739  12.345  -3.505  1.00  0.00
ATOM   1794  O   VAL A 119     -16.954  13.469  -3.960  1.00  0.00
ATOM   1795  CB  VAL A 119     -14.586  11.569  -4.618  1.00  0.00
ATOM   1796  CG1 VAL A 119     -13.857  11.629  -3.292  1.00  0.00
ATOM   1797  CG2 VAL A 119     -13.978  10.525  -5.562  1.00  0.00
ATOM   1807  N   SER A 120     -17.127  11.977  -2.285  1.00  0.00
ATOM   1808  CA  SER A 120     -17.830  12.919  -1.407  1.00  0.00
ATOM   1809  C   SER A 120     -17.072  13.401  -0.173  1.00  0.00
ATOM   1810  O   SER A 120     -16.141  12.766   0.314  1.00  0.00
ATOM   1811  CB  SER A 120     -19.145  12.316  -0.955  1.00  0.00
ATOM   1812  OG  SER A 120     -18.934  11.176  -0.158  1.00  0.00
ATOM   1818  N   SER A 121     -17.528  14.536   0.357  1.00  0.00
ATOM   1819  CA  SER A 121     -17.024  15.159   1.590  1.00  0.00
ATOM   1820  C   SER A 121     -15.491  15.243   1.725  1.00  0.00
ATOM   1821  O   SER A 121     -14.973  15.212   2.846  1.00  0.00
ATOM   1822  OXT SER A 121     -14.846  15.726   0.799  1.00  0.00
ATOM   1823  CB  SER A 121     -17.569  14.417   2.796  1.00  0.00
ATOM   1824  OG  SER A 121     -17.114  15.003   3.983  1.00  0.00
END
