# Supplementary material for: Nanobody-based CTLA4 inhibitors for immune checkpoint blockade therapy of canine cancer patients
Source: Sci Rep. 2021 Oct 21;11:20763. doi: 10.1038/s41598-021-00325-3 (PMC8531395; doi:10.1038/s41598-021-00325-3)
Supplement: Supplementary file 1 — Supplementary Information 1. [file 41598_2021_325_MOESM1_ESM.zip › Supplemental Information/Robetta_cNb17_2.pdb]

ATOM      1  N   MET B   1        .683    .029   -.448  1.00  0.00
ATOM      2  CA  MET B   1       2.137   -.121   -.522  1.00  0.00
ATOM      3  C   MET B   1       2.504   1.249   -.570  1.00  0.00
ATOM      4  O   MET B   1       1.860   2.152  -1.059  1.00  0.00
ATOM      5  CB  MET B   1       2.641   -.894  -1.739  1.00  0.00
ATOM      6  CG  MET B   1       2.291  -2.375  -1.734  1.00  0.00
ATOM      7  SD  MET B   1       2.986  -3.259  -3.144  1.00  0.00
ATOM      8  CE  MET B   1       4.724  -3.271  -2.713  1.00  0.00
ATOM     20  N   HIS B   2       3.562   1.456    .010  1.00  0.00
ATOM     21  CA  HIS B   2       4.239   2.720    .145  1.00  0.00
ATOM     22  C   HIS B   2       5.616   2.590   -.395  1.00  0.00
ATOM     23  O   HIS B   2       6.364   1.602   -.195  1.00  0.00
ATOM     24  CB  HIS B   2       4.291   3.179   1.605  1.00  0.00
ATOM     25  CG  HIS B   2       2.941   3.370   2.224  1.00  0.00
ATOM     26  ND1 HIS B   2       2.182   4.503   2.019  1.00  0.00
ATOM     27  CD2 HIS B   2       2.215   2.574   3.043  1.00  0.00
ATOM     28  CE1 HIS B   2       1.046   4.394   2.685  1.00  0.00
ATOM     29  NE2 HIS B   2       1.041   3.234   3.314  1.00  0.00
ATOM     37  N   VAL B   3       6.006   3.722  -1.041  1.00  0.00
ATOM     38  CA  VAL B   3       7.343   3.726  -1.678  1.00  0.00
ATOM     39  C   VAL B   3       8.177   4.929  -1.224  1.00  0.00
ATOM     40  O   VAL B   3       7.748   6.088  -1.328  1.00  0.00
ATOM     41  CB  VAL B   3       7.207   3.757  -3.212  1.00  0.00
ATOM     42  CG1 VAL B   3       6.237   4.849  -3.639  1.00  0.00
ATOM     43  CG2 VAL B   3       8.572   3.968  -3.848  1.00  0.00
ATOM     53  N   ALA B   4       9.400   4.693   -.823  1.00  0.00
ATOM     54  CA  ALA B   4      10.195   5.841   -.477  1.00  0.00
ATOM     55  C   ALA B   4      11.377   5.805  -1.496  1.00  0.00
ATOM     56  O   ALA B   4      11.986   4.833  -1.972  1.00  0.00
ATOM     57  CB  ALA B   4      10.567   5.737    .932  1.00  0.00
ATOM     63  N   GLN B   5      11.897   6.909  -1.707  1.00  0.00
ATOM     64  CA  GLN B   5      13.044   7.024  -2.576  1.00  0.00
ATOM     65  C   GLN B   5      14.116   7.950  -1.984  1.00  0.00
ATOM     66  O   GLN B   5      13.763   8.883  -1.254  1.00  0.00
ATOM     67  CB  GLN B   5      12.608   7.532  -3.953  1.00  0.00
ATOM     68  CG  GLN B   5      11.344   6.879  -4.486  1.00  0.00
ATOM     69  CD  GLN B   5      11.044   7.282  -5.917  1.00  0.00
ATOM     70  OE1 GLN B   5      10.023   6.887  -6.486  1.00  0.00
ATOM     71  NE2 GLN B   5      11.933   8.072  -6.507  1.00  0.00
ATOM     80  N   PRO B   6      15.438   7.781  -2.382  1.00  0.00
ATOM     81  CA  PRO B   6      16.258   8.797  -1.779  1.00  0.00
ATOM     82  C   PRO B   6      16.043  10.159  -2.456  1.00  0.00
ATOM     83  O   PRO B   6      15.627  10.190  -3.615  1.00  0.00
ATOM     84  CB  PRO B   6      17.674   8.260  -2.007  1.00  0.00
ATOM     85  CG  PRO B   6      17.559   7.440  -3.247  1.00  0.00
ATOM     86  CD  PRO B   6      16.206   6.789  -3.141  1.00  0.00
ATOM     94  N   ALA B   7      16.291  11.333  -1.808  1.00  0.00
ATOM     95  CA  ALA B   7      15.901  12.428  -2.682  1.00  0.00
ATOM     96  C   ALA B   7      16.554  12.912  -3.933  1.00  0.00
ATOM     97  O   ALA B   7      15.779  13.232  -4.809  1.00  0.00
ATOM     98  CB  ALA B   7      16.113  13.493  -1.613  1.00  0.00
ATOM    104  N   VAL B   8      17.928  12.970  -3.945  1.00  0.00
ATOM    105  CA  VAL B   8      18.742  13.360  -5.136  1.00  0.00
ATOM    106  C   VAL B   8      19.970  12.431  -5.469  1.00  0.00
ATOM    107  O   VAL B   8      20.556  12.004  -4.499  1.00  0.00
ATOM    108  CB  VAL B   8      19.262  14.795  -4.932  1.00  0.00
ATOM    109  CG1 VAL B   8      20.115  15.226  -6.115  1.00  0.00
ATOM    110  CG2 VAL B   8      18.091  15.746  -4.736  1.00  0.00
ATOM    120  N   VAL B   9      20.423  12.080  -6.559  1.00  0.00
ATOM    121  CA  VAL B   9      21.585  11.192  -6.647  1.00  0.00
ATOM    122  C   VAL B   9      22.519  11.710  -7.598  1.00  0.00
ATOM    123  O   VAL B   9      21.873  12.049  -8.568  1.00  0.00
ATOM    124  CB  VAL B   9      21.194   9.767  -7.082  1.00  0.00
ATOM    125  CG1 VAL B   9      22.429   8.886  -7.191  1.00  0.00
ATOM    126  CG2 VAL B   9      20.197   9.179  -6.095  1.00  0.00
ATOM    136  N   LEU B  10      23.811  11.842  -7.317  1.00  0.00
ATOM    137  CA  LEU B  10      24.655  12.430  -8.261  1.00  0.00
ATOM    138  C   LEU B  10      25.478  11.431  -9.004  1.00  0.00
ATOM    139  O   LEU B  10      26.104  10.572  -8.425  1.00  0.00
ATOM    140  CB  LEU B  10      25.572  13.440  -7.559  1.00  0.00
ATOM    141  CG  LEU B  10      24.967  14.828  -7.312  1.00  0.00
ATOM    142  CD1 LEU B  10      23.807  14.710  -6.332  1.00  0.00
ATOM    143  CD2 LEU B  10      26.041  15.763  -6.777  1.00  0.00
ATOM    155  N   ALA B  11      25.490  11.649 -10.442  1.00  0.00
ATOM    156  CA  ALA B  11      26.228  10.684 -11.111  1.00  0.00
ATOM    157  C   ALA B  11      27.521  11.238 -11.753  1.00  0.00
ATOM    158  O   ALA B  11      27.905  12.408 -12.083  1.00  0.00
ATOM    159  CB  ALA B  11      25.404  10.150 -12.123  1.00  0.00
ATOM    165  N   SER B  12      28.289  10.347 -12.152  1.00  0.00
ATOM    166  CA  SER B  12      29.429  11.015 -12.648  1.00  0.00
ATOM    167  C   SER B  12      29.454  10.772 -14.106  1.00  0.00
ATOM    168  O   SER B  12      28.505  10.197 -14.587  1.00  0.00
ATOM    169  CB  SER B  12      30.698  10.509 -11.990  1.00  0.00
ATOM    170  OG  SER B  12      30.987   9.199 -12.397  1.00  0.00
ATOM    176  N   SER B  13      30.412  11.250 -14.859  1.00  0.00
ATOM    177  CA  SER B  13      30.583  11.077 -16.378  1.00  0.00
ATOM    178  C   SER B  13      30.791   9.815 -17.071  1.00  0.00
ATOM    179  O   SER B  13      30.687   9.674 -18.260  1.00  0.00
ATOM    180  CB  SER B  13      31.756  11.918 -16.841  1.00  0.00
ATOM    181  OG  SER B  13      32.935  11.538 -16.185  1.00  0.00
ATOM    187  N   ARG B  14      31.077   8.981 -16.235  1.00  0.00
ATOM    188  CA  ARG B  14      31.410   7.629 -16.363  1.00  0.00
ATOM    189  C   ARG B  14      29.975   7.288 -16.135  1.00  0.00
ATOM    190  O   ARG B  14      29.813   6.102 -15.855  1.00  0.00
ATOM    191  CB  ARG B  14      32.376   7.075 -15.326  1.00  0.00
ATOM    192  CG  ARG B  14      33.775   7.668 -15.375  1.00  0.00
ATOM    193  CD  ARG B  14      34.663   7.064 -14.348  1.00  0.00
ATOM    194  NE  ARG B  14      36.003   7.629 -14.391  1.00  0.00
ATOM    195  CZ  ARG B  14      37.020   7.245 -13.595  1.00  0.00
ATOM    196  NH1 ARG B  14      36.836   6.297 -12.703  1.00  0.00
ATOM    197  NH2 ARG B  14      38.204   7.821 -13.712  1.00  0.00
ATOM    211  N   GLY B  15      28.931   8.255 -15.921  1.00  0.00
ATOM    212  CA  GLY B  15      27.865   7.445 -15.495  1.00  0.00
ATOM    213  C   GLY B  15      27.213   6.699 -14.320  1.00  0.00
ATOM    214  O   GLY B  15      26.022   6.818 -14.186  1.00  0.00
ATOM    218  N   VAL B  16      27.917   6.122 -13.378  1.00  0.00
ATOM    219  CA  VAL B  16      26.908   5.429 -12.868  1.00  0.00
ATOM    220  C   VAL B  16      25.907   5.830 -11.792  1.00  0.00
ATOM    221  O   VAL B  16      26.347   6.633 -10.954  1.00  0.00
ATOM    222  CB  VAL B  16      27.616   4.142 -12.404  1.00  0.00
ATOM    223  CG1 VAL B  16      26.630   3.212 -11.712  1.00  0.00
ATOM    224  CG2 VAL B  16      28.266   3.451 -13.592  1.00  0.00
ATOM    234  N   ALA B  17      24.564   5.543 -11.832  1.00  0.00
ATOM    235  CA  ALA B  17      23.809   5.997 -10.636  1.00  0.00
ATOM    236  C   ALA B  17      23.035   4.896  -9.829  1.00  0.00
ATOM    237  O   ALA B  17      22.524   3.861 -10.264  1.00  0.00
ATOM    238  CB  ALA B  17      22.952   6.998 -11.176  1.00  0.00
ATOM    244  N   SER B  18      22.960   4.998  -8.609  1.00  0.00
ATOM    245  CA  SER B  18      22.141   3.915  -8.062  1.00  0.00
ATOM    246  C   SER B  18      20.981   4.448  -7.353  1.00  0.00
ATOM    247  O   SER B  18      21.072   5.305  -6.496  1.00  0.00
ATOM    248  CB  SER B  18      22.942   3.048  -7.110  1.00  0.00
ATOM    249  OG  SER B  18      23.973   2.380  -7.786  1.00  0.00
ATOM    255  N   PHE B  19      19.843   3.855  -7.656  1.00  0.00
ATOM    256  CA  PHE B  19      18.739   4.346  -7.034  1.00  0.00
ATOM    257  C   PHE B  19      18.197   3.282  -6.036  1.00  0.00
ATOM    258  O   PHE B  19      17.911   2.129  -6.239  1.00  0.00
ATOM    259  CB  PHE B  19      17.699   4.727  -8.089  1.00  0.00
ATOM    260  CG  PHE B  19      16.329   4.979  -7.527  1.00  0.00
ATOM    261  CD1 PHE B  19      15.978   6.235  -7.055  1.00  0.00
ATOM    262  CD2 PHE B  19      15.389   3.961  -7.469  1.00  0.00
ATOM    263  CE1 PHE B  19      14.718   6.468  -6.537  1.00  0.00
ATOM    264  CE2 PHE B  19      14.128   4.192  -6.954  1.00  0.00
ATOM    265  CZ  PHE B  19      13.793   5.447  -6.487  1.00  0.00
ATOM    275  N   VAL B  20      17.869   3.648  -4.913  1.00  0.00
ATOM    276  CA  VAL B  20      17.294   2.618  -4.032  1.00  0.00
ATOM    277  C   VAL B  20      15.848   2.917  -3.681  1.00  0.00
ATOM    278  O   VAL B  20      15.539   4.036  -3.319  1.00  0.00
ATOM    279  CB  VAL B  20      18.110   2.507  -2.731  1.00  0.00
ATOM    280  CG1 VAL B  20      17.493   1.473  -1.801  1.00  0.00
ATOM    281  CG2 VAL B  20      19.553   2.150  -3.053  1.00  0.00
ATOM    291  N   CYS B  21      14.955   1.891  -3.733  1.00  0.00
ATOM    292  CA  CYS B  21      13.643   2.170  -3.419  1.00  0.00
ATOM    293  C   CYS B  21      13.135   1.435  -2.174  1.00  0.00
ATOM    294  O   CYS B  21      13.492    .306  -1.814  1.00  0.00
ATOM    295  CB  CYS B  21      12.773   1.820  -4.627  1.00  0.00
ATOM    296  SG  CYS B  21      11.001   2.055  -4.354  1.00  0.00
ATOM    302  N   GLU B  22      12.344   1.984  -1.384  1.00  0.00
ATOM    303  CA  GLU B  22      11.966   1.123   -.250  1.00  0.00
ATOM    304  C   GLU B  22      10.467    .954   -.225  1.00  0.00
ATOM    305  O   GLU B  22       9.585   1.791   -.277  1.00  0.00
ATOM    306  CB  GLU B  22      12.445   1.712   1.079  1.00  0.00
ATOM    307  CG  GLU B  22      12.116    .862   2.298  1.00  0.00
ATOM    308  CD  GLU B  22      12.664   1.435   3.575  1.00  0.00
ATOM    309  OE1 GLU B  22      13.312   2.452   3.518  1.00  0.00
ATOM    310  OE2 GLU B  22      12.433    .854   4.610  1.00  0.00
ATOM    317  N   TYR B  23      10.052   -.271   -.059  1.00  0.00
ATOM    318  CA  TYR B  23       8.666   -.497   -.043  1.00  0.00
ATOM    319  C   TYR B  23       8.100   -.920   1.255  1.00  0.00
ATOM    320  O   TYR B  23       8.293  -1.987   1.808  1.00  0.00
ATOM    321  CB  TYR B  23       8.320  -1.539  -1.110  1.00  0.00
ATOM    322  CG  TYR B  23       8.645  -1.099  -2.520  1.00  0.00
ATOM    323  CD1 TYR B  23       9.531  -1.839  -3.290  1.00  0.00
ATOM    324  CD2 TYR B  23       8.058    .043  -3.043  1.00  0.00
ATOM    325  CE1 TYR B  23       9.827  -1.437  -4.579  1.00  0.00
ATOM    326  CE2 TYR B  23       8.355    .445  -4.331  1.00  0.00
ATOM    327  CZ  TYR B  23       9.235   -.291  -5.097  1.00  0.00
ATOM    328  OH  TYR B  23       9.531    .109  -6.380  1.00  0.00
ATOM    338  N   GLY B  24       6.958   -.318   1.426  1.00  0.00
ATOM    339  CA  GLY B  24       5.879   -.291   2.426  1.00  0.00
ATOM    340  C   GLY B  24       4.972  -1.427   2.723  1.00  0.00
ATOM    341  O   GLY B  24       3.890  -1.245   3.313  1.00  0.00
ATOM    345  N   SER B  25       5.273  -2.567   2.194  1.00  0.00
ATOM    346  CA  SER B  25       4.414  -3.639   2.580  1.00  0.00
ATOM    347  C   SER B  25       5.258  -4.916   2.779  1.00  0.00
ATOM    348  O   SER B  25       6.351  -5.053   2.263  1.00  0.00
ATOM    349  CB  SER B  25       3.345  -3.850   1.526  1.00  0.00
ATOM    350  OG  SER B  25       2.471  -4.880   1.898  1.00  0.00
ATOM    356  N   SER B  26       4.684  -5.865   3.548  1.00  0.00
ATOM    357  CA  SER B  26       5.323  -7.190   3.772  1.00  0.00
ATOM    358  C   SER B  26       4.779  -7.902   2.739  1.00  0.00
ATOM    359  O   SER B  26       5.557  -8.654   2.138  1.00  0.00
ATOM    360  CB  SER B  26       4.994  -7.852   5.096  1.00  0.00
ATOM    361  OG  SER B  26       3.633  -8.178   5.170  1.00  0.00
ATOM    367  N   GLY B  27       3.632  -7.585   2.185  1.00  0.00
ATOM    368  CA  GLY B  27       3.930  -8.549   1.374  1.00  0.00
ATOM    369  C   GLY B  27       3.812  -9.901   1.676  1.00  0.00
ATOM    370  O   GLY B  27       3.915 -10.590   2.675  1.00  0.00
ATOM    374  N   ASN B  28       4.084 -10.143    .490  1.00  0.00
ATOM    375  CA  ASN B  28       4.588 -11.232   -.084  1.00  0.00
ATOM    376  C   ASN B  28       5.190 -10.564  -1.399  1.00  0.00
ATOM    377  O   ASN B  28       4.556 -10.628  -2.483  1.00  0.00
ATOM    378  CB  ASN B  28       3.524 -12.292   -.304  1.00  0.00
ATOM    379  CG  ASN B  28       4.094 -13.583   -.822  1.00  0.00
ATOM    380  OD1 ASN B  28       5.133 -13.593  -1.492  1.00  0.00
ATOM    381  ND2 ASN B  28       3.433 -14.673   -.527  1.00  0.00
ATOM    388  N   ALA B  29       6.337 -10.371  -1.367  1.00  0.00
ATOM    389  CA  ALA B  29       7.242  -9.829  -2.339  1.00  0.00
ATOM    390  C   ALA B  29       7.103 -10.759  -3.541  1.00  0.00
ATOM    391  O   ALA B  29       7.315 -10.178  -4.597  1.00  0.00
ATOM    392  CB  ALA B  29       8.350  -9.805  -2.005  1.00  0.00
ATOM    398  N   ALA B  30       6.776 -12.153  -3.482  1.00  0.00
ATOM    399  CA  ALA B  30       7.060 -12.292  -4.816  1.00  0.00
ATOM    400  C   ALA B  30       7.318 -12.407  -6.145  1.00  0.00
ATOM    401  O   ALA B  30       8.193 -12.688  -6.931  1.00  0.00
ATOM    402  CB  ALA B  30       6.545 -14.157  -4.314  1.00  0.00
ATOM    408  N   GLU B  31       6.299 -12.064  -6.652  1.00  0.00
ATOM    409  CA  GLU B  31       5.908 -11.859  -8.054  1.00  0.00
ATOM    410  C   GLU B  31       6.048 -10.331  -8.592  1.00  0.00
ATOM    411  O   GLU B  31       5.719 -10.049  -9.732  1.00  0.00
ATOM    412  CB  GLU B  31       4.467 -12.347  -8.217  1.00  0.00
ATOM    413  CG  GLU B  31       4.249 -13.803  -7.832  1.00  0.00
ATOM    414  CD  GLU B  31       5.057 -14.756  -8.669  1.00  0.00
ATOM    415  OE1 GLU B  31       5.354 -14.426  -9.792  1.00  0.00
ATOM    416  OE2 GLU B  31       5.377 -15.816  -8.184  1.00  0.00
ATOM    423  N   VAL B  32       6.485  -9.399  -7.709  1.00  0.00
ATOM    424  CA  VAL B  32       6.552  -7.876  -7.588  1.00  0.00
ATOM    425  C   VAL B  32       7.360  -7.436  -8.847  1.00  0.00
ATOM    426  O   VAL B  32       8.362  -8.142  -9.242  1.00  0.00
ATOM    427  CB  VAL B  32       7.257  -7.412  -6.300  1.00  0.00
ATOM    428  CG1 VAL B  32       8.706  -7.876  -6.289  1.00  0.00
ATOM    429  CG2 VAL B  32       7.175  -5.897  -6.182  1.00  0.00
ATOM    439  N   ARG B  33       6.773  -6.311  -9.425  1.00  0.00
ATOM    440  CA  ARG B  33       7.359  -5.743 -10.570  1.00  0.00
ATOM    441  C   ARG B  33       7.730  -4.354 -10.228  1.00  0.00
ATOM    442  O   ARG B  33       7.082  -3.461  -9.724  1.00  0.00
ATOM    443  CB  ARG B  33       6.405  -5.762 -11.755  1.00  0.00
ATOM    444  CG  ARG B  33       6.938  -5.102 -13.016  1.00  0.00
ATOM    445  CD  ARG B  33       5.978  -5.214 -14.144  1.00  0.00
ATOM    446  NE  ARG B  33       5.847  -6.585 -14.610  1.00  0.00
ATOM    447  CZ  ARG B  33       4.917  -7.010 -15.487  1.00  0.00
ATOM    448  NH1 ARG B  33       4.045  -6.160 -15.983  1.00  0.00
ATOM    449  NH2 ARG B  33       4.881  -8.280 -15.850  1.00  0.00
ATOM    463  N   VAL B  34       8.972  -4.051 -10.588  1.00  0.00
ATOM    464  CA  VAL B  34       9.466  -2.725 -10.237  1.00  0.00
ATOM    465  C   VAL B  34       9.783  -2.013 -11.414  1.00  0.00
ATOM    466  O   VAL B  34      10.465  -2.688 -12.153  1.00  0.00
ATOM    467  CB  VAL B  34      10.729  -2.783  -9.358  1.00  0.00
ATOM    468  CG1 VAL B  34      11.102  -1.392  -8.869  1.00  0.00
ATOM    469  CG2 VAL B  34      10.500  -3.724  -8.185  1.00  0.00
ATOM    479  N   THR B  35       9.216   -.694 -11.535  1.00  0.00
ATOM    480  CA  THR B  35       9.501    .089 -12.744  1.00  0.00
ATOM    481  C   THR B  35      10.231   1.511 -12.526  1.00  0.00
ATOM    482  O   THR B  35       9.967   2.239 -11.557  1.00  0.00
ATOM    483  CB  THR B  35       8.179    .300 -13.504  1.00  0.00
ATOM    484  OG1 THR B  35       7.627   -.972 -13.870  1.00  0.00
ATOM    485  CG2 THR B  35       8.412   1.127 -14.760  1.00  0.00
ATOM    493  N   VAL B  36      11.213   1.900 -13.236  1.00  0.00
ATOM    494  CA  VAL B  36      11.725   3.174 -13.093  1.00  0.00
ATOM    495  C   VAL B  36      11.296   4.003 -14.336  1.00  0.00
ATOM    496  O   VAL B  36      11.461   3.714 -15.546  1.00  0.00
ATOM    497  CB  VAL B  36      13.258   3.106 -12.957  1.00  0.00
ATOM    498  CG1 VAL B  36      13.870   2.419 -14.169  1.00  0.00
ATOM    499  CG2 VAL B  36      13.826   4.506 -12.786  1.00  0.00
ATOM    509  N   LEU B  37      10.736   5.212 -13.949  1.00  0.00
ATOM    510  CA  LEU B  37      10.372   6.012 -15.044  1.00  0.00
ATOM    511  C   LEU B  37      11.140   7.414 -14.977  1.00  0.00
ATOM    512  O   LEU B  37      11.433   8.053 -13.961  1.00  0.00
ATOM    513  CB  LEU B  37       8.849   6.194 -15.035  1.00  0.00
ATOM    514  CG  LEU B  37       8.024   4.900 -15.047  1.00  0.00
ATOM    515  CD1 LEU B  37       7.754   4.457 -13.616  1.00  0.00
ATOM    516  CD2 LEU B  37       6.724   5.134 -15.802  1.00  0.00
ATOM    528  N   ARG B  38      11.490   7.966 -16.120  1.00  0.00
ATOM    529  CA  ARG B  38      11.963   9.259 -16.144  1.00  0.00
ATOM    530  C   ARG B  38      10.908  10.427 -16.552  1.00  0.00
ATOM    531  O   ARG B  38       9.943  10.503 -17.333  1.00  0.00
ATOM    532  CB  ARG B  38      13.153   9.247 -17.093  1.00  0.00
ATOM    533  CG  ARG B  38      13.854  10.586 -17.257  1.00  0.00
ATOM    534  CD  ARG B  38      15.086  10.464 -18.078  1.00  0.00
ATOM    535  NE  ARG B  38      15.785  11.733 -18.198  1.00  0.00
ATOM    536  CZ  ARG B  38      15.627  12.600 -19.217  1.00  0.00
ATOM    537  NH1 ARG B  38      14.792  12.321 -20.194  1.00  0.00
ATOM    538  NH2 ARG B  38      16.311  13.730 -19.235  1.00  0.00
ATOM    552  N   GLN B  39      10.996  11.584 -15.783  1.00  0.00
ATOM    553  CA  GLN B  39       9.930  12.566 -16.237  1.00  0.00
ATOM    554  C   GLN B  39      10.496  13.655 -17.101  1.00  0.00
ATOM    555  O   GLN B  39      11.381  14.364 -16.616  1.00  0.00
ATOM    556  CB  GLN B  39       9.219  13.213 -15.046  1.00  0.00
ATOM    557  CG  GLN B  39       8.061  14.118 -15.428  1.00  0.00
ATOM    558  CD  GLN B  39       7.399  14.754 -14.220  1.00  0.00
ATOM    559  OE1 GLN B  39       7.149  14.089 -13.211  1.00  0.00
ATOM    560  NE2 GLN B  39       7.112  16.047 -14.316  1.00  0.00
ATOM    569  N   ALA B  40      10.114  13.914 -18.249  1.00  0.00
ATOM    570  CA  ALA B  40      10.732  14.872 -18.931  1.00  0.00
ATOM    571  C   ALA B  40      10.081  16.246 -19.197  1.00  0.00
ATOM    572  O   ALA B  40       9.159  16.636 -19.833  1.00  0.00
ATOM    573  CB  ALA B  40      11.052  14.434 -20.254  1.00  0.00
ATOM    579  N   GLY B  41      10.410  17.078 -18.311  1.00  0.00
ATOM    580  CA  GLY B  41       9.690  18.281 -18.405  1.00  0.00
ATOM    581  C   GLY B  41       8.363  17.581 -18.001  1.00  0.00
ATOM    582  O   GLY B  41       8.269  17.009 -16.923  1.00  0.00
ATOM    586  N   SER B  42       7.309  17.738 -18.844  1.00  0.00
ATOM    587  CA  SER B  42       5.925  17.213 -18.638  1.00  0.00
ATOM    588  C   SER B  42       5.594  15.863 -19.193  1.00  0.00
ATOM    589  O   SER B  42       4.389  15.370 -19.173  1.00  0.00
ATOM    590  CB  SER B  42       4.926  18.191 -19.225  1.00  0.00
ATOM    591  OG  SER B  42       5.074  18.286 -20.615  1.00  0.00
ATOM    597  N   GLN B  43       6.621  15.194 -19.812  1.00  0.00
ATOM    598  CA  GLN B  43       6.325  13.988 -20.430  1.00  0.00
ATOM    599  C   GLN B  43       6.794  12.782 -19.770  1.00  0.00
ATOM    600  O   GLN B  43       7.753  12.543 -19.037  1.00  0.00
ATOM    601  CB  GLN B  43       6.882  14.014 -21.855  1.00  0.00
ATOM    602  CG  GLN B  43       6.347  15.148 -22.713  1.00  0.00
ATOM    603  CD  GLN B  43       4.861  15.014 -22.988  1.00  0.00
ATOM    604  OE1 GLN B  43       4.415  14.042 -23.604  1.00  0.00
ATOM    605  NE2 GLN B  43       4.086  15.991 -22.533  1.00  0.00
ATOM    614  N   MET B  44       6.241  11.691 -19.910  1.00  0.00
ATOM    615  CA  MET B  44       6.924  10.706 -19.073  1.00  0.00
ATOM    616  C   MET B  44       7.387   9.478 -19.852  1.00  0.00
ATOM    617  O   MET B  44       6.618   8.928 -20.649  1.00  0.00
ATOM    618  CB  MET B  44       6.008  10.280 -17.927  1.00  0.00
ATOM    619  CG  MET B  44       6.625   9.271 -16.970  1.00  0.00
ATOM    620  SD  MET B  44       5.535   8.864 -15.591  1.00  0.00
ATOM    621  CE  MET B  44       5.579  10.393 -14.662  1.00  0.00
ATOM    631  N   THR B  45       8.579   8.989 -19.575  1.00  0.00
ATOM    632  CA  THR B  45       8.944   7.950 -20.326  1.00  0.00
ATOM    633  C   THR B  45       9.359   6.680 -19.411  1.00  0.00
ATOM    634  O   THR B  45       9.721   6.513 -18.227  1.00  0.00
ATOM    635  CB  THR B  45      10.082   8.420 -21.251  1.00  0.00
ATOM    636  OG1 THR B  45      11.207   8.825 -20.461  1.00  0.00
ATOM    637  CG2 THR B  45       9.623   9.589 -22.109  1.00  0.00
ATOM    645  N   GLU B  46       9.256   5.530 -19.947  1.00  0.00
ATOM    646  CA  GLU B  46       9.606   4.429 -19.001  1.00  0.00
ATOM    647  C   GLU B  46      10.887   4.023 -19.512  1.00  0.00
ATOM    648  O   GLU B  46      11.070   3.741 -20.724  1.00  0.00
ATOM    649  CB  GLU B  46       8.624   3.255 -18.998  1.00  0.00
ATOM    650  CG  GLU B  46       9.006   2.118 -18.060  1.00  0.00
ATOM    651  CD  GLU B  46       8.006    .996 -18.064  1.00  0.00
ATOM    652  OE1 GLU B  46       6.852   1.254 -18.312  1.00  0.00
ATOM    653  OE2 GLU B  46       8.396   -.122 -17.819  1.00  0.00
ATOM    660  N   VAL B  47      11.793   3.879 -18.605  1.00  0.00
ATOM    661  CA  VAL B  47      13.138   3.650 -18.919  1.00  0.00
ATOM    662  C   VAL B  47      13.577   2.251 -18.517  1.00  0.00
ATOM    663  O   VAL B  47      14.285   1.598 -19.286  1.00  0.00
ATOM    664  CB  VAL B  47      14.012   4.703 -18.211  1.00  0.00
ATOM    665  CG1 VAL B  47      15.488   4.414 -18.446  1.00  0.00
ATOM    666  CG2 VAL B  47      13.649   6.095 -18.706  1.00  0.00
ATOM    676  N   CYS B  48      13.122   1.795 -17.475  1.00  0.00
ATOM    677  CA  CYS B  48      13.446    .499 -17.112  1.00  0.00
ATOM    678  C   CYS B  48      12.576   -.234 -16.247  1.00  0.00
ATOM    679  O   CYS B  48      11.716   -.080 -15.422  1.00  0.00
ATOM    680  CB  CYS B  48      14.822    .513 -16.446  1.00  0.00
ATOM    681  SG  CYS B  48      15.428  -1.123 -15.968  1.00  0.00
ATOM    687  N   ALA B  49      12.686  -1.399 -16.573  1.00  0.00
ATOM    688  CA  ALA B  49      11.830  -2.083 -15.764  1.00  0.00
ATOM    689  C   ALA B  49      12.446  -3.165 -15.303  1.00  0.00
ATOM    690  O   ALA B  49      13.328  -3.784 -15.917  1.00  0.00
ATOM    691  CB  ALA B  49      10.692  -2.205 -16.279  1.00  0.00
ATOM    697  N   ALA B  50      11.908  -3.547 -14.349  1.00  0.00
ATOM    698  CA  ALA B  50      12.502  -4.736 -14.005  1.00  0.00
ATOM    699  C   ALA B  50      11.647  -5.327 -13.195  1.00  0.00
ATOM    700  O   ALA B  50      10.945  -4.635 -12.544  1.00  0.00
ATOM    701  CB  ALA B  50      13.694  -4.557 -13.170  1.00  0.00
ATOM    707  N   THR B  51      11.744  -6.728 -13.391  1.00  0.00
ATOM    708  CA  THR B  51      10.841  -7.554 -12.783  1.00  0.00
ATOM    709  C   THR B  51      11.546  -8.495 -12.159  1.00  0.00
ATOM    710  O   THR B  51      12.400  -9.181 -12.667  1.00  0.00
ATOM    711  CB  THR B  51       9.854  -8.221 -13.758  1.00  0.00
ATOM    712  OG1 THR B  51       9.175  -7.212 -14.518  1.00  0.00
ATOM    713  CG2 THR B  51       8.831  -9.051 -12.998  1.00  0.00
ATOM    721  N   TYR B  52      11.143  -8.679 -11.035  1.00  0.00
ATOM    722  CA  TYR B  52      11.778  -9.576 -10.331  1.00  0.00
ATOM    723  C   TYR B  52      10.766 -10.310 -10.077  1.00  0.00
ATOM    724  O   TYR B  52       9.615  -9.923  -9.686  1.00  0.00
ATOM    725  CB  TYR B  52      12.466  -9.057  -9.067  1.00  0.00
ATOM    726  CG  TYR B  52      13.401  -7.894  -9.315  1.00  0.00
ATOM    727  CD1 TYR B  52      12.909  -6.597  -9.320  1.00  0.00
ATOM    728  CD2 TYR B  52      14.751  -8.125  -9.536  1.00  0.00
ATOM    729  CE1 TYR B  52      13.763  -5.535  -9.546  1.00  0.00
ATOM    730  CE2 TYR B  52      15.605  -7.063  -9.762  1.00  0.00
ATOM    731  CZ  TYR B  52      15.115  -5.772  -9.768  1.00  0.00
ATOM    732  OH  TYR B  52      15.966  -4.715  -9.993  1.00  0.00
ATOM    742  N   THR B  53      11.363 -11.258  -9.845  1.00  0.00
ATOM    743  CA  THR B  53      10.698 -12.260  -9.482  1.00  0.00
ATOM    744  C   THR B  53      11.541 -12.675  -8.392  1.00  0.00
ATOM    745  O   THR B  53      12.520 -12.162  -8.211  1.00  0.00
ATOM    746  CB  THR B  53      10.530 -13.312 -10.594  1.00  0.00
ATOM    747  OG1 THR B  53      11.792 -13.937 -10.860  1.00  0.00
ATOM    748  CG2 THR B  53      10.012 -12.662 -11.869  1.00  0.00
ATOM    756  N   VAL B  54      11.007 -13.518  -7.530  1.00  0.00
ATOM    757  CA  VAL B  54      11.693 -14.021  -6.426  1.00  0.00
ATOM    758  C   VAL B  54      11.773 -14.706  -7.823  1.00  0.00
ATOM    759  O   VAL B  54      10.737 -14.734  -8.505  1.00  0.00
ATOM    760  CB  VAL B  54      10.961 -14.690  -5.247  1.00  0.00
ATOM    761  CG1 VAL B  54      10.292 -15.980  -5.698  1.00  0.00
ATOM    762  CG2 VAL B  54      11.940 -14.958  -4.114  1.00  0.00
ATOM    772  N   GLU B  55      12.665 -15.285  -8.075  1.00  0.00
ATOM    773  CA  GLU B  55      13.674 -16.072  -8.714  1.00  0.00
ATOM    774  C   GLU B  55      14.364 -15.051  -9.777  1.00  0.00
ATOM    775  O   GLU B  55      14.779 -15.433 -10.884  1.00  0.00
ATOM    776  CB  GLU B  55      13.059 -17.307  -9.376  1.00  0.00
ATOM    777  CG  GLU B  55      12.349 -18.248  -8.414  1.00  0.00
ATOM    778  CD  GLU B  55      11.848 -19.499  -9.081  1.00  0.00
ATOM    779  OE1 GLU B  55      11.944 -19.588 -10.282  1.00  0.00
ATOM    780  OE2 GLU B  55      11.370 -20.367  -8.390  1.00  0.00
ATOM    787  N   ASP B  56      14.404 -13.724  -9.397  1.00  0.00
ATOM    788  CA  ASP B  56      15.274 -12.502  -9.641  1.00  0.00
ATOM    789  C   ASP B  56      15.540 -12.007 -10.977  1.00  0.00
ATOM    790  O   ASP B  56      16.576 -11.350 -11.232  1.00  0.00
ATOM    791  CB  ASP B  56      16.662 -12.720  -9.033  1.00  0.00
ATOM    792  CG  ASP B  56      16.627 -12.890  -7.520  1.00  0.00
ATOM    793  OD1 ASP B  56      15.922 -12.150  -6.875  1.00  0.00
ATOM    794  OD2 ASP B  56      17.306 -13.757  -7.025  1.00  0.00
ATOM    799  N   GLU B  57      14.817 -12.476 -11.900  1.00  0.00
ATOM    800  CA  GLU B  57      15.221 -11.869 -13.049  1.00  0.00
ATOM    801  C   GLU B  57      15.023 -10.439 -12.778  1.00  0.00
ATOM    802  O   GLU B  57      14.398  -9.935 -11.665  1.00  0.00
ATOM    803  CB  GLU B  57      14.415 -12.348 -14.259  1.00  0.00
ATOM    804  CG  GLU B  57      14.656 -13.802 -14.639  1.00  0.00
ATOM    805  CD  GLU B  57      13.874 -14.228 -15.851  1.00  0.00
ATOM    806  OE1 GLU B  57      13.109 -13.437 -16.348  1.00  0.00
ATOM    807  OE2 GLU B  57      14.043 -15.345 -16.280  1.00  0.00
ATOM    814  N   LEU B  58      15.879  -9.827 -13.717  1.00  0.00
ATOM    815  CA  LEU B  58      15.799  -8.465 -14.004  1.00  0.00
ATOM    816  C   LEU B  58      15.693  -8.109 -15.514  1.00  0.00
ATOM    817  O   LEU B  58      16.493  -8.592 -16.265  1.00  0.00
ATOM    818  CB  LEU B  58      17.029  -7.791 -13.384  1.00  0.00
ATOM    819  CG  LEU B  58      17.090  -6.264 -13.519  1.00  0.00
ATOM    820  CD1 LEU B  58      17.882  -5.682 -12.357  1.00  0.00
ATOM    821  CD2 LEU B  58      17.726  -5.898 -14.852  1.00  0.00
ATOM    833  N   ALA B  59      14.799  -7.289 -15.975  1.00  0.00
ATOM    834  CA  ALA B  59      14.917  -6.950 -17.363  1.00  0.00
ATOM    835  C   ALA B  59      15.486  -5.492 -17.711  1.00  0.00
ATOM    836  O   ALA B  59      15.459  -4.613 -16.830  1.00  0.00
ATOM    837  CB  ALA B  59      13.723  -7.256 -17.935  1.00  0.00
ATOM    843  N   PHE B  60      16.002  -5.189 -18.921  1.00  0.00
ATOM    844  CA  PHE B  60      16.413  -3.829 -18.975  1.00  0.00
ATOM    845  C   PHE B  60      15.987  -3.196 -20.045  1.00  0.00
ATOM    846  O   PHE B  60      15.708  -3.757 -21.085  1.00  0.00
ATOM    847  CB  PHE B  60      17.934  -3.673 -18.966  1.00  0.00
ATOM    848  CG  PHE B  60      18.624  -4.391 -20.091  1.00  0.00
ATOM    849  CD1 PHE B  60      18.815  -3.768 -21.316  1.00  0.00
ATOM    850  CD2 PHE B  60      19.082  -5.689 -19.928  1.00  0.00
ATOM    851  CE1 PHE B  60      19.449  -4.428 -22.352  1.00  0.00
ATOM    852  CE2 PHE B  60      19.717  -6.350 -20.961  1.00  0.00
ATOM    853  CZ  PHE B  60      19.900  -5.718 -22.175  1.00  0.00
ATOM    863  N   LEU B  61      15.786  -2.033 -19.829  1.00  0.00
ATOM    864  CA  LEU B  61      15.281  -1.674 -20.995  1.00  0.00
ATOM    865  C   LEU B  61      16.174   -.774 -21.597  1.00  0.00
ATOM    866  O   LEU B  61      17.221   -.618 -20.967  1.00  0.00
ATOM    867  CB  LEU B  61      13.899  -1.034 -20.815  1.00  0.00
ATOM    868  CG  LEU B  61      12.855  -1.896 -20.095  1.00  0.00
ATOM    869  CD1 LEU B  61      11.595  -1.075 -19.856  1.00  0.00
ATOM    870  CD2 LEU B  61      12.553  -3.131 -20.930  1.00  0.00
ATOM    882  N   ASP B  62      15.799   -.235 -22.658  1.00  0.00
ATOM    883  CA  ASP B  62      16.736    .288 -23.390  1.00  0.00
ATOM    884  C   ASP B  62      17.837   1.220 -22.886  1.00  0.00
ATOM    885  O   ASP B  62      17.639   2.218 -22.201  1.00  0.00
ATOM    886  CB  ASP B  62      15.943    .979 -24.503  1.00  0.00
ATOM    887  CG  ASP B  62      15.280   -.005 -25.457  1.00  0.00
ATOM    888  OD1 ASP B  62      15.558  -1.176 -25.359  1.00  0.00
ATOM    889  OD2 ASP B  62      14.502    .425 -26.275  1.00  0.00
ATOM    894  N   ASP B  63      19.040    .820 -23.314  1.00  0.00
ATOM    895  CA  ASP B  63      20.317   1.437 -23.105  1.00  0.00
ATOM    896  C   ASP B  63      20.479   1.500 -21.680  1.00  0.00
ATOM    897  O   ASP B  63      21.395   2.120 -21.130  1.00  0.00
ATOM    898  CB  ASP B  63      20.409   2.839 -23.713  1.00  0.00
ATOM    899  CG  ASP B  63      20.319   2.833 -25.233  1.00  0.00
ATOM    900  OD1 ASP B  63      20.511   1.792 -25.816  1.00  0.00
ATOM    901  OD2 ASP B  63      20.059   3.869 -25.797  1.00  0.00
ATOM    906  N   SER B  64      19.755    .719 -21.026  1.00  0.00
ATOM    907  CA  SER B  64      19.810    .974 -19.677  1.00  0.00
ATOM    908  C   SER B  64      20.023   -.347 -19.543  1.00  0.00
ATOM    909  O   SER B  64      19.411  -1.291 -20.032  1.00  0.00
ATOM    910  CB  SER B  64      18.552   1.494 -19.010  1.00  0.00
ATOM    911  OG  SER B  64      18.169   2.729 -19.552  1.00  0.00
ATOM    917  N   THR B  65      20.812   -.375 -18.745  1.00  0.00
ATOM    918  CA  THR B  65      21.248  -1.406 -18.180  1.00  0.00
ATOM    919  C   THR B  65      20.894  -1.032 -16.809  1.00  0.00
ATOM    920  O   THR B  65      21.133    .077 -16.272  1.00  0.00
ATOM    921  CB  THR B  65      22.751  -1.636 -18.422  1.00  0.00
ATOM    922  OG1 THR B  65      22.988  -1.825 -19.823  1.00  0.00
ATOM    923  CG2 THR B  65      23.232  -2.862 -17.661  1.00  0.00
ATOM    931  N   CYS B  66      20.312  -2.016 -16.244  1.00  0.00
ATOM    932  CA  CYS B  66      19.778  -1.968 -15.017  1.00  0.00
ATOM    933  C   CYS B  66      20.172  -3.047 -14.253  1.00  0.00
ATOM    934  O   CYS B  66      19.889  -4.169 -14.579  1.00  0.00
ATOM    935  CB  CYS B  66      18.251  -1.943 -15.090  1.00  0.00
ATOM    936  SG  CYS B  66      17.435  -1.938 -13.476  1.00  0.00
ATOM    942  N   THR B  67      20.557  -2.765 -13.195  1.00  0.00
ATOM    943  CA  THR B  67      20.899  -4.016 -12.444  1.00  0.00
ATOM    944  C   THR B  67      20.277  -3.687 -11.215  1.00  0.00
ATOM    945  O   THR B  67      20.100  -2.615 -10.611  1.00  0.00
ATOM    946  CB  THR B  67      22.398  -4.307 -12.247  1.00  0.00
ATOM    947  OG1 THR B  67      22.963  -3.337 -11.357  1.00  0.00
ATOM    948  CG2 THR B  67      23.130  -4.255 -13.580  1.00  0.00
ATOM    956  N   GLY B  68      20.090  -4.736 -10.618  1.00  0.00
ATOM    957  CA  GLY B  68      19.424  -4.482  -9.512  1.00  0.00
ATOM    958  C   GLY B  68      19.299  -5.742  -8.933  1.00  0.00
ATOM    959  O   GLY B  68      19.642  -6.842  -9.428  1.00  0.00
ATOM    963  N   THR B  69      18.746  -5.545  -7.836  1.00  0.00
ATOM    964  CA  THR B  69      18.650  -6.706  -6.906  1.00  0.00
ATOM    965  C   THR B  69      17.486  -6.533  -5.955  1.00  0.00
ATOM    966  O   THR B  69      16.918  -5.416  -5.613  1.00  0.00
ATOM    967  CB  THR B  69      19.942  -6.897  -6.090  1.00  0.00
ATOM    968  OG1 THR B  69      19.897  -8.156  -5.405  1.00  0.00
ATOM    969  CG2 THR B  69      20.102  -5.777  -5.074  1.00  0.00
ATOM    977  N   SER B  70      17.191  -7.585  -5.283  1.00  0.00
ATOM    978  CA  SER B  70      16.106  -7.295  -4.315  1.00  0.00
ATOM    979  C   SER B  70      16.445  -7.914  -3.110  1.00  0.00
ATOM    980  O   SER B  70      17.112  -8.970  -3.022  1.00  0.00
ATOM    981  CB  SER B  70      14.751  -7.812  -4.759  1.00  0.00
ATOM    982  OG  SER B  70      14.739  -9.212  -4.806  1.00  0.00
ATOM    988  N   SER B  71      15.761  -7.255  -2.174  1.00  0.00
ATOM    989  CA  SER B  71      15.793  -7.793   -.815  1.00  0.00
ATOM    990  C   SER B  71      14.801  -7.470    .088  1.00  0.00
ATOM    991  O   SER B  71      14.296  -6.424    .527  1.00  0.00
ATOM    992  CB  SER B  71      17.084  -7.398   -.126  1.00  0.00
ATOM    993  OG  SER B  71      17.130  -7.901   1.181  1.00  0.00
ATOM    999  N   GLY B  72      14.041  -8.476    .200  1.00  0.00
ATOM   1000  CA  GLY B  72      13.153  -8.101   1.176  1.00  0.00
ATOM   1001  C   GLY B  72      12.227  -7.062    .522  1.00  0.00
ATOM   1002  O   GLY B  72      11.659  -7.268   -.571  1.00  0.00
ATOM   1006  N   ASN B  73      12.141  -5.916   1.241  1.00  0.00
ATOM   1007  CA  ASN B  73      11.320  -4.768    .693  1.00  0.00
ATOM   1008  C   ASN B  73      12.174  -3.595   -.158  1.00  0.00
ATOM   1009  O   ASN B  73      11.875  -2.425   -.435  1.00  0.00
ATOM   1010  CB  ASN B  73      10.560  -4.150   1.852  1.00  0.00
ATOM   1011  CG  ASN B  73      11.470  -3.529   2.875  1.00  0.00
ATOM   1012  OD1 ASN B  73      12.671  -3.823   2.915  1.00  0.00
ATOM   1013  ND2 ASN B  73      10.923  -2.675   3.702  1.00  0.00
ATOM   1020  N   LYS B  74      13.388  -3.800   -.460  1.00  0.00
ATOM   1021  CA  LYS B  74      14.198  -2.720  -1.102  1.00  0.00
ATOM   1022  C   LYS B  74      14.625  -3.110  -2.523  1.00  0.00
ATOM   1023  O   LYS B  74      15.038  -4.244  -2.935  1.00  0.00
ATOM   1024  CB  LYS B  74      15.436  -2.397   -.264  1.00  0.00
ATOM   1025  CG  LYS B  74      15.134  -1.747   1.080  1.00  0.00
ATOM   1026  CD  LYS B  74      16.413  -1.337   1.795  1.00  0.00
ATOM   1027  CE  LYS B  74      16.112   -.654   3.121  1.00  0.00
ATOM   1028  NZ  LYS B  74      17.353   -.219   3.818  1.00  0.00
ATOM   1042  N   VAL B  75      14.435  -2.127  -3.380  1.00  0.00
ATOM   1043  CA  VAL B  75      14.873  -2.429  -4.672  1.00  0.00
ATOM   1044  C   VAL B  75      15.993  -1.416  -5.131  1.00  0.00
ATOM   1045  O   VAL B  75      16.182   -.237  -4.932  1.00  0.00
ATOM   1046  CB  VAL B  75      13.664  -2.392  -5.625  1.00  0.00
ATOM   1047  CG1 VAL B  75      14.079  -2.812  -7.027  1.00  0.00
ATOM   1048  CG2 VAL B  75      12.560  -3.294  -5.096  1.00  0.00
ATOM   1058  N   ASN B  76      17.011  -2.049  -5.694  1.00  0.00
ATOM   1059  CA  ASN B  76      18.168  -1.108  -6.062  1.00  0.00
ATOM   1060  C   ASN B  76      18.418  -1.029  -7.557  1.00  0.00
ATOM   1061  O   ASN B  76      18.657  -2.178  -8.110  1.00  0.00
ATOM   1062  CB  ASN B  76      19.456  -1.518  -5.372  1.00  0.00
ATOM   1063  CG  ASN B  76      20.571   -.536  -5.599  1.00  0.00
ATOM   1064  OD1 ASN B  76      20.601    .165  -6.617  1.00  0.00
ATOM   1065  ND2 ASN B  76      21.491   -.471  -4.669  1.00  0.00
ATOM   1072  N   LEU B  77      18.358    .134  -8.251  1.00  0.00
ATOM   1073  CA  LEU B  77      18.535    .139  -9.636  1.00  0.00
ATOM   1074  C   LEU B  77      19.894    .785 -10.004  1.00  0.00
ATOM   1075  O   LEU B  77      20.379   1.836  -9.641  1.00  0.00
ATOM   1076  CB  LEU B  77      17.368    .891 -10.289  1.00  0.00
ATOM   1077  CG  LEU B  77      15.965    .429  -9.876  1.00  0.00
ATOM   1078  CD1 LEU B  77      14.920   1.295 -10.567  1.00  0.00
ATOM   1079  CD2 LEU B  77      15.785  -1.038 -10.239  1.00  0.00
ATOM   1091  N   THR B  78      20.665    .081 -10.711  1.00  0.00
ATOM   1092  CA  THR B  78      21.846    .697 -11.080  1.00  0.00
ATOM   1093  C   THR B  78      21.849    .986 -12.500  1.00  0.00
ATOM   1094  O   THR B  78      21.538    .096 -13.341  1.00  0.00
ATOM   1095  CB  THR B  78      23.064   -.173 -10.719  1.00  0.00
ATOM   1096  OG1 THR B  78      23.130   -.342  -9.297  1.00  0.00
ATOM   1097  CG2 THR B  78      24.348    .479 -11.208  1.00  0.00
ATOM   1105  N   ILE B  79      22.168   2.386 -12.767  1.00  0.00
ATOM   1106  CA  ILE B  79      22.204   2.759 -14.109  1.00  0.00
ATOM   1107  C   ILE B  79      23.605   3.045 -14.692  1.00  0.00
ATOM   1108  O   ILE B  79      24.456   3.799 -14.185  1.00  0.00
ATOM   1109  CB  ILE B  79      21.302   3.994 -14.285  1.00  0.00
ATOM   1110  CG1 ILE B  79      19.971   3.793 -13.556  1.00  0.00
ATOM   1111  CG2 ILE B  79      21.067   4.274 -15.762  1.00  0.00
ATOM   1112  CD1 ILE B  79      19.164   2.624 -14.070  1.00  0.00
ATOM   1124  N   GLN B  80      23.948   2.312 -15.812  1.00  0.00
ATOM   1125  CA  GLN B  80      25.316   2.614 -16.229  1.00  0.00
ATOM   1126  C   GLN B  80      25.404   3.436 -17.558  1.00  0.00
ATOM   1127  O   GLN B  80      24.597   3.199 -18.467  1.00  0.00
ATOM   1128  CB  GLN B  80      26.096   1.305 -16.372  1.00  0.00
ATOM   1129  CG  GLN B  80      26.223    .510 -15.083  1.00  0.00
ATOM   1130  CD  GLN B  80      26.997   -.780 -15.272  1.00  0.00
ATOM   1131  OE1 GLN B  80      26.991  -1.371 -16.356  1.00  0.00
ATOM   1132  NE2 GLN B  80      27.668  -1.226 -14.217  1.00  0.00
ATOM   1141  N   GLY B  81      26.343   4.325 -17.688  1.00  0.00
ATOM   1142  CA  GLY B  81      26.732   5.145 -18.846  1.00  0.00
ATOM   1143  C   GLY B  81      25.773   6.262 -19.115  1.00  0.00
ATOM   1144  O   GLY B  81      25.488   6.641 -20.256  1.00  0.00
ATOM   1148  N   LEU B  82      25.268   6.761 -18.074  1.00  0.00
ATOM   1149  CA  LEU B  82      24.345   7.824 -18.024  1.00  0.00
ATOM   1150  C   LEU B  82      25.106   8.971 -18.690  1.00  0.00
ATOM   1151  O   LEU B  82      26.318   9.069 -18.529  1.00  0.00
ATOM   1152  CB  LEU B  82      23.933   8.152 -16.583  1.00  0.00
ATOM   1153  CG  LEU B  82      22.728   7.373 -16.042  1.00  0.00
ATOM   1154  CD1 LEU B  82      22.622   7.582 -14.538  1.00  0.00
ATOM   1155  CD2 LEU B  82      21.464   7.837 -16.749  1.00  0.00
ATOM   1167  N   ARG B  83      24.475   9.788 -19.384  1.00  0.00
ATOM   1168  CA  ARG B  83      25.014  10.944 -20.077  1.00  0.00
ATOM   1169  C   ARG B  83      24.489  12.118 -19.347  1.00  0.00
ATOM   1170  O   ARG B  83      23.534  11.919 -18.611  1.00  0.00
ATOM   1171  CB  ARG B  83      24.594  11.001 -21.539  1.00  0.00
ATOM   1172  CG  ARG B  83      25.109   9.857 -22.397  1.00  0.00
ATOM   1173  CD  ARG B  83      24.633   9.964 -23.800  1.00  0.00
ATOM   1174  NE  ARG B  83      23.194   9.778 -23.900  1.00  0.00
ATOM   1175  CZ  ARG B  83      22.471   9.990 -25.017  1.00  0.00
ATOM   1176  NH1 ARG B  83      23.065  10.393 -26.118  1.00  0.00
ATOM   1177  NH2 ARG B  83      21.165   9.791 -25.006  1.00  0.00
ATOM   1191  N   ALA B  84      25.114  13.296 -19.548  1.00  0.00
ATOM   1192  CA  ALA B  84      24.804  14.495 -18.838  1.00  0.00
ATOM   1193  C   ALA B  84      23.390  14.961 -18.975  1.00  0.00
ATOM   1194  O   ALA B  84      22.708  15.148 -17.916  1.00  0.00
ATOM   1195  CB  ALA B  84      25.845  15.709 -19.377  1.00  0.00
ATOM   1201  N   MET B  85      22.873  14.720 -20.076  1.00  0.00
ATOM   1202  CA  MET B  85      21.612  15.073 -20.538  1.00  0.00
ATOM   1203  C   MET B  85      20.527  14.194 -19.952  1.00  0.00
ATOM   1204  O   MET B  85      19.348  14.428 -20.169  1.00  0.00
ATOM   1205  CB  MET B  85      21.608  15.012 -22.065  1.00  0.00
ATOM   1206  CG  MET B  85      22.515  16.033 -22.738  1.00  0.00
ATOM   1207  SD  MET B  85      22.089  17.732 -22.307  1.00  0.00
ATOM   1208  CE  MET B  85      20.497  17.896 -23.111  1.00  0.00
ATOM   1218  N   ASP B  86      20.944  13.151 -19.201  1.00  0.00
ATOM   1219  CA  ASP B  86      20.048  12.155 -18.631  1.00  0.00
ATOM   1220  C   ASP B  86      19.560  12.521 -17.280  1.00  0.00
ATOM   1221  O   ASP B  86      18.795  11.765 -16.665  1.00  0.00
ATOM   1222  CB  ASP B  86      20.741  10.793 -18.549  1.00  0.00
ATOM   1223  CG  ASP B  86      21.015  10.184 -19.918  1.00  0.00
ATOM   1224  OD1 ASP B  86      20.383  10.590 -20.864  1.00  0.00
ATOM   1225  OD2 ASP B  86      21.854   9.320 -20.004  1.00  0.00
ATOM   1230  N   THR B  87      19.927  13.687 -16.898  1.00  0.00
ATOM   1231  CA  THR B  87      19.612  14.321 -15.676  1.00  0.00
ATOM   1232  C   THR B  87      18.118  14.469 -15.614  1.00  0.00
ATOM   1233  O   THR B  87      17.426  14.653 -16.608  1.00  0.00
ATOM   1234  CB  THR B  87      20.307  15.689 -15.547  1.00  0.00
ATOM   1235  OG1 THR B  87      20.047  16.239 -14.249  1.00  0.00
ATOM   1236  CG2 THR B  87      19.799  16.648 -16.612  1.00  0.00
ATOM   1244  N   GLY B  88      17.585  14.258 -14.375  1.00  0.00
ATOM   1245  CA  GLY B  88      16.168  14.351 -14.109  1.00  0.00
ATOM   1246  C   GLY B  88      15.275  13.628 -13.116  1.00  0.00
ATOM   1247  O   GLY B  88      15.638  13.089 -12.044  1.00  0.00
ATOM   1251  N   LEU B  89      13.988  13.799 -13.262  1.00  0.00
ATOM   1252  CA  LEU B  89      13.392  13.198 -12.117  1.00  0.00
ATOM   1253  C   LEU B  89      13.105  11.672 -12.277  1.00  0.00
ATOM   1254  O   LEU B  89      12.583  11.121 -13.252  1.00  0.00
ATOM   1255  CB  LEU B  89      12.093  13.951 -11.802  1.00  0.00
ATOM   1256  CG  LEU B  89      12.250  15.233 -10.976  1.00  0.00
ATOM   1257  CD1 LEU B  89      13.075  16.245 -11.760  1.00  0.00
ATOM   1258  CD2 LEU B  89      10.876  15.792 -10.638  1.00  0.00
ATOM   1270  N   TYR B  90      13.497  10.880 -11.330  1.00  0.00
ATOM   1271  CA  TYR B  90      13.144   9.508 -11.531  1.00  0.00
ATOM   1272  C   TYR B  90      12.108   9.090 -10.486  1.00  0.00
ATOM   1273  O   TYR B  90      11.915   9.384  -9.305  1.00  0.00
ATOM   1274  CB  TYR B  90      14.388   8.619 -11.465  1.00  0.00
ATOM   1275  CG  TYR B  90      15.336   8.808 -12.628  1.00  0.00
ATOM   1276  CD1 TYR B  90      16.035   9.998 -12.766  1.00  0.00
ATOM   1277  CD2 TYR B  90      15.507   7.792 -13.556  1.00  0.00
ATOM   1278  CE1 TYR B  90      16.901  10.171 -13.828  1.00  0.00
ATOM   1279  CE2 TYR B  90      16.373   7.965 -14.618  1.00  0.00
ATOM   1280  CZ  TYR B  90      17.068   9.149 -14.756  1.00  0.00
ATOM   1281  OH  TYR B  90      17.931   9.321 -15.814  1.00  0.00
ATOM   1291  N   ILE B  91      11.181   8.361 -10.995  1.00  0.00
ATOM   1292  CA  ILE B  91      10.157   7.869 -10.089  1.00  0.00
ATOM   1293  C   ILE B  91      10.168   6.286 -10.004  1.00  0.00
ATOM   1294  O   ILE B  91      10.643   5.526 -10.924  1.00  0.00
ATOM   1295  CB  ILE B  91       8.774   8.372 -10.541  1.00  0.00
ATOM   1296  CG1 ILE B  91       8.718   9.901 -10.487  1.00  0.00
ATOM   1297  CG2 ILE B  91       7.679   7.765  -9.678  1.00  0.00
ATOM   1298  CD1 ILE B  91       7.495  10.492 -11.149  1.00  0.00
ATOM   1310  N   CYS B  92       9.910   5.735  -8.918  1.00  0.00
ATOM   1311  CA  CYS B  92       9.844   4.314  -8.772  1.00  0.00
ATOM   1312  C   CYS B  92       8.442   3.782  -8.591  1.00  0.00
ATOM   1313  O   CYS B  92       7.652   4.326  -7.769  1.00  0.00
ATOM   1314  CB  CYS B  92      10.695   3.882  -7.577  1.00  0.00
ATOM   1315  SG  CYS B  92      11.086   2.116  -7.549  1.00  0.00
ATOM   1321  N   LYS B  93       8.147   2.615  -9.199  1.00  0.00
ATOM   1322  CA  LYS B  93       6.770   2.124  -9.025  1.00  0.00
ATOM   1323  C   LYS B  93       6.862    .604  -8.729  1.00  0.00
ATOM   1324  O   LYS B  93       7.393   -.292  -9.361  1.00  0.00
ATOM   1325  CB  LYS B  93       5.916   2.399 -10.263  1.00  0.00
ATOM   1326  CG  LYS B  93       4.482   1.897 -10.163  1.00  0.00
ATOM   1327  CD  LYS B  93       3.724   2.124 -11.463  1.00  0.00
ATOM   1328  CE  LYS B  93       2.291   1.621 -11.365  1.00  0.00
ATOM   1329  NZ  LYS B  93       1.561   1.768 -12.653  1.00  0.00
ATOM   1343  N   VAL B  94       5.992    .170  -7.751  1.00  0.00
ATOM   1344  CA  VAL B  94       5.935  -1.179  -7.578  1.00  0.00
ATOM   1345  C   VAL B  94       4.481  -1.815  -7.853  1.00  0.00
ATOM   1346  O   VAL B  94       3.454  -1.008  -7.478  1.00  0.00
ATOM   1347  CB  VAL B  94       6.409  -1.458  -6.139  1.00  0.00
ATOM   1348  CG1 VAL B  94       5.469   -.809  -5.133  1.00  0.00
ATOM   1349  CG2 VAL B  94       6.498  -2.958  -5.904  1.00  0.00
ATOM   1359  N   GLU B  95       4.498  -3.090  -8.431  1.00  0.00
ATOM   1360  CA  GLU B  95       3.252  -3.713  -8.602  1.00  0.00
ATOM   1361  C   GLU B  95       3.234  -5.144  -8.110  1.00  0.00
ATOM   1362  O   GLU B  95       4.185  -5.974  -8.191  1.00  0.00
ATOM   1363  CB  GLU B  95       2.862  -3.659 -10.081  1.00  0.00
ATOM   1364  CG  GLU B  95       2.596  -2.257 -10.610  1.00  0.00
ATOM   1365  CD  GLU B  95       2.164  -2.248 -12.050  1.00  0.00
ATOM   1366  OE1 GLU B  95       2.154  -3.293 -12.655  1.00  0.00
ATOM   1367  OE2 GLU B  95       1.843  -1.193 -12.546  1.00  0.00
ATOM   1374  N   LEU B  96       2.227  -5.542  -7.413  1.00  0.00
ATOM   1375  CA  LEU B  96       2.242  -6.930  -7.014  1.00  0.00
ATOM   1376  C   LEU B  96       1.276  -7.869  -7.984  1.00  0.00
ATOM   1377  O   LEU B  96        .195  -7.730  -8.606  1.00  0.00
ATOM   1378  CB  LEU B  96       1.806  -7.000  -5.545  1.00  0.00
ATOM   1379  CG  LEU B  96       2.731  -6.300  -4.542  1.00  0.00
ATOM   1380  CD1 LEU B  96       2.063  -6.262  -3.174  1.00  0.00
ATOM   1381  CD2 LEU B  96       4.062  -7.035  -4.480  1.00  0.00
ATOM   1393  N   MET B  97       1.674  -9.031  -8.096  1.00  0.00
ATOM   1394  CA  MET B  97        .860  -9.970  -9.025  1.00  0.00
ATOM   1395  C   MET B  97        .708 -11.334  -8.632  1.00  0.00
ATOM   1396  O   MET B  97       1.553 -12.236  -8.891  1.00  0.00
ATOM   1397  CB  MET B  97       1.455 -10.020 -10.431  1.00  0.00
ATOM   1398  CG  MET B  97       1.434  -8.691 -11.172  1.00  0.00
ATOM   1399  SD  MET B  97       2.302  -8.760 -12.751  1.00  0.00
ATOM   1400  CE  MET B  97       4.006  -8.768 -12.201  1.00  0.00
ATOM   1410  N   TYR B  98       -.091 -11.409  -8.092  1.00  0.00
ATOM   1411  CA  TYR B  98       -.640 -12.594  -7.655  1.00  0.00
ATOM   1412  C   TYR B  98      -2.018 -12.458  -7.154  1.00  0.00
ATOM   1413  O   TYR B  98      -2.934 -12.005  -7.911  1.00  0.00
ATOM   1414  CB  TYR B  98        .259 -13.197  -6.573  1.00  0.00
ATOM   1415  CG  TYR B  98        .865 -12.170  -5.642  1.00  0.00
ATOM   1416  CD1 TYR B  98        .049 -11.440  -4.789  1.00  0.00
ATOM   1417  CD2 TYR B  98       2.236 -11.959  -5.640  1.00  0.00
ATOM   1418  CE1 TYR B  98        .603 -10.502  -3.939  1.00  0.00
ATOM   1419  CE2 TYR B  98       2.789 -11.021  -4.790  1.00  0.00
ATOM   1420  CZ  TYR B  98       1.978 -10.295  -3.942  1.00  0.00
ATOM   1421  OH  TYR B  98       2.529  -9.361  -3.095  1.00  0.00
ATOM   1431  N   PRO B  99      -2.336 -13.007  -6.006  1.00  0.00
ATOM   1432  CA  PRO B  99      -3.573 -12.438  -5.923  1.00  0.00
ATOM   1433  C   PRO B  99      -3.087 -11.174  -6.371  1.00  0.00
ATOM   1434  O   PRO B  99      -2.005 -10.645  -6.198  1.00  0.00
ATOM   1435  CB  PRO B  99      -4.011 -12.482  -4.456  1.00  0.00
ATOM   1436  CG  PRO B  99      -3.360 -13.710  -3.917  1.00  0.00
ATOM   1437  CD  PRO B  99      -2.045 -13.788  -4.647  1.00  0.00
ATOM   1445  N   PRO B 100      -4.384 -10.604  -6.770  1.00  0.00
ATOM   1446  CA  PRO B 100      -4.909  -9.483  -7.726  1.00  0.00
ATOM   1447  C   PRO B 100      -4.204  -8.445  -7.243  1.00  0.00
ATOM   1448  O   PRO B 100      -4.152  -7.918  -6.131  1.00  0.00
ATOM   1449  CB  PRO B 100      -6.412  -9.290  -7.496  1.00  0.00
ATOM   1450  CG  PRO B 100      -6.953 -10.677  -7.436  1.00  0.00
ATOM   1451  CD  PRO B 100      -5.835 -11.490  -6.840  1.00  0.00
ATOM   1459  N   PRO B 101      -3.850  -8.041  -8.383  1.00  0.00
ATOM   1460  CA  PRO B 101      -2.873  -7.081  -8.461  1.00  0.00
ATOM   1461  C   PRO B 101      -3.089  -5.967  -7.719  1.00  0.00
ATOM   1462  O   PRO B 101      -4.127  -5.246  -7.721  1.00  0.00
ATOM   1463  CB  PRO B 101      -2.861  -6.717  -9.949  1.00  0.00
ATOM   1464  CG  PRO B 101      -3.040  -8.022 -10.646  1.00  0.00
ATOM   1465  CD  PRO B 101      -3.976  -8.797  -9.757  1.00  0.00
ATOM   1473  N   TYR B 102      -2.046  -5.609  -7.102  1.00  0.00
ATOM   1474  CA  TYR B 102      -2.383  -4.602  -6.321  1.00  0.00
ATOM   1475  C   TYR B 102      -1.519  -3.541  -6.927  1.00  0.00
ATOM   1476  O   TYR B 102       -.286  -3.468  -7.154  1.00  0.00
ATOM   1477  CB  TYR B 102      -2.104  -4.890  -4.844  1.00  0.00
ATOM   1478  CG  TYR B 102      -2.911  -6.040  -4.283  1.00  0.00
ATOM   1479  CD1 TYR B 102      -2.286  -7.239  -3.974  1.00  0.00
ATOM   1480  CD2 TYR B 102      -4.275  -5.896  -4.078  1.00  0.00
ATOM   1481  CE1 TYR B 102      -3.022  -8.290  -3.461  1.00  0.00
ATOM   1482  CE2 TYR B 102      -5.011  -6.946  -3.566  1.00  0.00
ATOM   1483  CZ  TYR B 102      -4.390  -8.139  -3.258  1.00  0.00
ATOM   1484  OH  TYR B 102      -5.123  -9.185  -2.748  1.00  0.00
ATOM   1494  N   TYR B 103      -2.039  -2.478  -6.713  1.00  0.00
ATOM   1495  CA  TYR B 103      -1.435  -1.395  -7.266  1.00  0.00
ATOM   1496  C   TYR B 103      -1.003   -.435  -6.413  1.00  0.00
ATOM   1497  O   TYR B 103      -1.682   -.304  -5.368  1.00  0.00
ATOM   1498  CB  TYR B 103      -2.374   -.730  -8.275  1.00  0.00
ATOM   1499  CG  TYR B 103      -2.745  -1.620  -9.442  1.00  0.00
ATOM   1500  CD1 TYR B 103      -3.870  -2.428  -9.368  1.00  0.00
ATOM   1501  CD2 TYR B 103      -1.960  -1.627 -10.585  1.00  0.00
ATOM   1502  CE1 TYR B 103      -4.208  -3.240 -10.433  1.00  0.00
ATOM   1503  CE2 TYR B 103      -2.298  -2.439 -11.650  1.00  0.00
ATOM   1504  CZ  TYR B 103      -3.417  -3.243 -11.576  1.00  0.00
ATOM   1505  OH  TYR B 103      -3.754  -4.052 -12.637  1.00  0.00
ATOM   1515  N   VAL B 104       -.110    .234  -6.927  1.00  0.00
ATOM   1516  CA  VAL B 104        .134   1.041  -6.066  1.00  0.00
ATOM   1517  C   VAL B 104        .222   2.543  -6.201  1.00  0.00
ATOM   1518  O   VAL B 104        .578   2.867  -7.262  1.00  0.00
ATOM   1519  CB  VAL B 104       1.461    .460  -5.544  1.00  0.00
ATOM   1520  CG1 VAL B 104       1.912   1.202  -4.295  1.00  0.00
ATOM   1521  CG2 VAL B 104       1.299  -1.025  -5.259  1.00  0.00
ATOM   1531  N   GLY B 105        .090   3.322  -5.284  1.00  0.00
ATOM   1532  CA  GLY B 105        .253   4.509  -6.016  1.00  0.00
ATOM   1533  C   GLY B 105       1.851   4.536  -6.033  1.00  0.00
ATOM   1534  O   GLY B 105       2.497   3.521  -6.115  1.00  0.00
ATOM   1538  N   MET B 106       2.340   5.698  -6.206  1.00  0.00
ATOM   1539  CA  MET B 106       3.555   6.384  -6.736  1.00  0.00
ATOM   1540  C   MET B 106       4.047   7.128  -5.553  1.00  0.00
ATOM   1541  O   MET B 106       3.311   7.531  -4.628  1.00  0.00
ATOM   1542  CB  MET B 106       3.266   7.318  -7.909  1.00  0.00
ATOM   1543  CG  MET B 106       2.452   6.688  -9.031  1.00  0.00
ATOM   1544  SD  MET B 106       3.285   5.277  -9.786  1.00  0.00
ATOM   1545  CE  MET B 106       4.654   6.091 -10.604  1.00  0.00
ATOM   1555  N   GLY B 107       5.281   7.247  -5.620  1.00  0.00
ATOM   1556  CA  GLY B 107       6.118   7.839  -4.715  1.00  0.00
ATOM   1557  C   GLY B 107       6.253   9.164  -5.337  1.00  0.00
ATOM   1558  O   GLY B 107       5.677   9.501  -6.345  1.00  0.00
ATOM   1562  N   ASN B 108       7.088   9.831  -4.723  1.00  0.00
ATOM   1563  CA  ASN B 108       7.707  11.071  -4.930  1.00  0.00
ATOM   1564  C   ASN B 108       8.856  10.693  -5.733  1.00  0.00
ATOM   1565  O   ASN B 108       9.364   9.570  -5.639  1.00  0.00
ATOM   1566  CB  ASN B 108       8.093  11.776  -3.642  1.00  0.00
ATOM   1567  CG  ASN B 108       6.898  12.205  -2.838  1.00  0.00
ATOM   1568  OD1 ASN B 108       5.940  12.771  -3.378  1.00  0.00
ATOM   1569  ND2 ASN B 108       6.934  11.947  -1.555  1.00  0.00
ATOM   1576  N   GLY B 109       9.316  11.621  -6.487  1.00  0.00
ATOM   1577  CA  GLY B 109      10.480  11.298  -7.245  1.00  0.00
ATOM   1578  C   GLY B 109      11.771  11.469  -6.521  1.00  0.00
ATOM   1579  O   GLY B 109      11.820  12.005  -5.418  1.00  0.00
ATOM   1583  N   THR B 110      12.811  11.160  -7.241  1.00  0.00
ATOM   1584  CA  THR B 110      14.159  11.510  -6.908  1.00  0.00
ATOM   1585  C   THR B 110      14.868  12.300  -8.074  1.00  0.00
ATOM   1586  O   THR B 110      14.620  12.381  -9.256  1.00  0.00
ATOM   1587  CB  THR B 110      14.952  10.238  -6.553  1.00  0.00
ATOM   1588  OG1 THR B 110      14.418   9.658  -5.356  1.00  0.00
ATOM   1589  CG2 THR B 110      16.421  10.568  -6.340  1.00  0.00
ATOM   1597  N   GLN B 111      15.797  13.156  -7.721  1.00  0.00
ATOM   1598  CA  GLN B 111      16.373  13.848  -8.811  1.00  0.00
ATOM   1599  C   GLN B 111      17.681  13.349  -9.140  1.00  0.00
ATOM   1600  O   GLN B 111      18.290  13.382  -8.149  1.00  0.00
ATOM   1601  CB  GLN B 111      16.468  15.347  -8.516  1.00  0.00
ATOM   1602  CG  GLN B 111      15.125  16.030  -8.323  1.00  0.00
ATOM   1603  CD  GLN B 111      15.266  17.513  -8.034  1.00  0.00
ATOM   1604  OE1 GLN B 111      16.282  17.960  -7.494  1.00  0.00
ATOM   1605  NE2 GLN B 111      14.245  18.284  -8.391  1.00  0.00
ATOM   1614  N   ILE B 112      18.021  12.997 -10.382  1.00  0.00
ATOM   1615  CA  ILE B 112      19.365  12.499 -10.590  1.00  0.00
ATOM   1616  C   ILE B 112      20.145  13.520 -11.446  1.00  0.00
ATOM   1617  O   ILE B 112      19.794  14.182 -12.434  1.00  0.00
ATOM   1618  CB  ILE B 112      19.347  11.121 -11.276  1.00  0.00
ATOM   1619  CG1 ILE B 112      18.705  10.077 -10.359  1.00  0.00
ATOM   1620  CG2 ILE B 112      20.757  10.700 -11.661  1.00  0.00
ATOM   1621  CD1 ILE B 112      18.655   8.688 -10.956  1.00  0.00
ATOM   1633  N   TYR B 113      21.339  13.832 -10.916  1.00  0.00
ATOM   1634  CA  TYR B 113      22.068  14.863 -11.603  1.00  0.00
ATOM   1635  C   TYR B 113      23.210  14.343 -12.138  1.00  0.00
ATOM   1636  O   TYR B 113      23.833  13.967 -11.186  1.00  0.00
ATOM   1637  CB  TYR B 113      22.448  16.033 -10.694  1.00  0.00
ATOM   1638  CG  TYR B 113      21.268  16.874 -10.256  1.00  0.00
ATOM   1639  CD1 TYR B 113      20.491  16.470  -9.180  1.00  0.00
ATOM   1640  CD2 TYR B 113      20.965  18.047 -10.930  1.00  0.00
ATOM   1641  CE1 TYR B 113      19.414  17.238  -8.780  1.00  0.00
ATOM   1642  CE2 TYR B 113      19.888  18.814 -10.530  1.00  0.00
ATOM   1643  CZ  TYR B 113      19.114  18.413  -9.460  1.00  0.00
ATOM   1644  OH  TYR B 113      18.042  19.177  -9.062  1.00  0.00
ATOM   1654  N   VAL B 114      23.487  14.431 -13.378  1.00  0.00
ATOM   1655  CA  VAL B 114      24.681  13.853 -13.921  1.00  0.00
ATOM   1656  C   VAL B 114      25.639  14.953 -14.237  1.00  0.00
ATOM   1657  O   VAL B 114      25.260  15.920 -14.835  1.00  0.00
ATOM   1658  CB  VAL B 114      24.375  13.041 -15.193  1.00  0.00
ATOM   1659  CG1 VAL B 114      25.637  12.368 -15.712  1.00  0.00
ATOM   1660  CG2 VAL B 114      23.294  12.010 -14.903  1.00  0.00
ATOM   1670  N   ILE B 115      26.886  14.754 -13.683  1.00  0.00
ATOM   1671  CA  ILE B 115      27.887  15.852 -13.870  1.00  0.00
ATOM   1672  C   ILE B 115      29.104  15.506 -14.634  1.00  0.00
ATOM   1673  O   ILE B 115      29.778  14.528 -14.341  1.00  0.00
ATOM   1674  CB  ILE B 115      28.359  16.401 -12.511  1.00  0.00
ATOM   1675  CG1 ILE B 115      27.176  16.979 -11.729  1.00  0.00
ATOM   1676  CG2 ILE B 115      29.437  17.455 -12.708  1.00  0.00
ATOM   1677  CD1 ILE B 115      27.503  17.327 -10.295  1.00  0.00
ATOM   1689  N   ASP B 116      29.358  16.328 -15.614  1.00  0.00
ATOM   1690  CA  ASP B 116      30.552  16.063 -16.271  1.00  0.00
ATOM   1691  C   ASP B 116      31.678  16.570 -15.395  1.00  0.00
ATOM   1692  O   ASP B 116      31.575  17.669 -14.864  1.00  0.00
ATOM   1693  CB  ASP B 116      30.568  16.730 -17.649  1.00  0.00
ATOM   1694  CG  ASP B 116      29.702  16.004 -18.669  1.00  0.00
ATOM   1695  OD1 ASP B 116      29.313  14.891 -18.404  1.00  0.00
ATOM   1696  OD2 ASP B 116      29.437  16.569 -19.703  1.00  0.00
ATOM   1701  N   PRO B 117      32.749  15.870 -15.233  1.00  0.00
ATOM   1702  CA  PRO B 117      33.900  16.318 -14.422  1.00  0.00
ATOM   1703  C   PRO B 117      34.480  17.386 -15.128  1.00  0.00
ATOM   1704  O   PRO B 117      34.480  17.368 -16.358  1.00  0.00
ATOM   1705  CB  PRO B 117      34.855  15.123 -14.344  1.00  0.00
ATOM   1706  CG  PRO B 117      34.538  14.322 -15.561  1.00  0.00
ATOM   1707  CD  PRO B 117      33.053  14.486 -15.741  1.00  0.00
ATOM   1715  N   GLU B 118      35.004  18.217 -14.440  1.00  0.00
ATOM   1716  CA  GLU B 118      35.513  19.235 -15.176  1.00  0.00
ATOM   1717  C   GLU B 118      36.672  18.596 -15.786  1.00  0.00
ATOM   1718  O   GLU B 118      37.274  17.658 -15.247  1.00  0.00
ATOM   1719  CB  GLU B 118      35.885  20.450 -14.323  1.00  0.00
ATOM   1720  CG  GLU B 118      34.699  21.153 -13.679  1.00  0.00
ATOM   1721  CD  GLU B 118      35.100  22.362 -12.879  1.00  0.00
ATOM   1722  OE1 GLU B 118      36.275  22.617 -12.771  1.00  0.00
ATOM   1723  OE2 GLU B 118      34.229  23.031 -12.375  1.00  0.00
ATOM   1730  N   PRO B 119      36.981  19.115 -16.974  1.00  0.00
ATOM   1731  CA  PRO B 119      38.030  18.606 -17.762  1.00  0.00
ATOM   1732  C   PRO B 119      39.230  19.129 -17.057  1.00  0.00
ATOM   1733  O   PRO B 119      40.198  19.338 -17.729  1.00  0.00
ATOM   1734  OXT PRO B 119      39.195  19.319 -15.873  1.00  0.00
ATOM   1735  CB  PRO B 119      37.822  19.218 -19.151  1.00  0.00
ATOM   1736  CG  PRO B 119      37.102  20.495 -18.883  1.00  0.00
ATOM   1737  CD  PRO B 119      36.228  20.191 -17.695  1.00  0.00
ATOM      1  N   GLN A   1      -9.882 -12.619 -31.555  1.00  0.00
ATOM      2  CA  GLN A   1      -9.939 -11.305 -30.943  1.00  0.00
ATOM      3  C   GLN A   1     -10.006 -11.399 -29.438  1.00  0.00
ATOM      4  O   GLN A   1      -9.989 -12.494 -28.878  1.00  0.00
ATOM      5  CB  GLN A   1     -11.119 -10.504 -31.471  1.00  0.00
ATOM      6  CG  GLN A   1     -12.501 -10.993 -31.148  1.00  0.00
ATOM      7  CD  GLN A   1     -13.537 -10.063 -31.771  1.00  0.00
ATOM      8  OE1 GLN A   1     -13.210  -9.229 -32.642  1.00  0.00
ATOM      9  NE2 GLN A   1     -14.783 -10.188 -31.332  1.00  0.00
ATOM     20  N   VAL A   2     -10.063 -10.249 -28.792  1.00  0.00
ATOM     21  CA  VAL A   2     -10.109 -10.177 -27.345  1.00  0.00
ATOM     22  C   VAL A   2     -11.307  -9.382 -26.847  1.00  0.00
ATOM     23  O   VAL A   2     -11.658  -8.340 -27.400  1.00  0.00
ATOM     24  CB  VAL A   2      -8.788  -9.571 -26.817  1.00  0.00
ATOM     25  CG1 VAL A   2      -8.581  -8.214 -27.390  1.00  0.00
ATOM     26  CG2 VAL A   2      -8.783  -9.469 -25.281  1.00  0.00
ATOM     36  N   GLN A   3     -11.936  -9.888 -25.798  1.00  0.00
ATOM     37  CA  GLN A   3     -13.066  -9.203 -25.172  1.00  0.00
ATOM     38  C   GLN A   3     -12.720  -8.688 -23.783  1.00  0.00
ATOM     39  O   GLN A   3     -12.300  -9.442 -22.904  1.00  0.00
ATOM     40  CB  GLN A   3     -14.304 -10.107 -25.092  1.00  0.00
ATOM     41  CG  GLN A   3     -15.523  -9.484 -24.341  1.00  0.00
ATOM     42  CD  GLN A   3     -16.178  -8.320 -25.093  1.00  0.00
ATOM     43  OE1 GLN A   3     -16.630  -8.493 -26.230  1.00  0.00
ATOM     44  NE2 GLN A   3     -16.230  -7.135 -24.470  1.00  0.00
ATOM     53  N   LEU A   4     -12.905  -7.394 -23.573  1.00  0.00
ATOM     54  CA  LEU A   4     -12.590  -6.805 -22.276  1.00  0.00
ATOM     55  C   LEU A   4     -13.831  -6.619 -21.394  1.00  0.00
ATOM     56  O   LEU A   4     -14.931  -6.338 -21.893  1.00  0.00
ATOM     57  CB  LEU A   4     -11.934  -5.449 -22.524  1.00  0.00
ATOM     58  CG  LEU A   4     -10.695  -5.460 -23.440  1.00  0.00
ATOM     59  CD1 LEU A   4     -10.239  -4.035 -23.635  1.00  0.00
ATOM     60  CD2 LEU A   4      -9.616  -6.338 -22.842  1.00  0.00
ATOM     72  N   GLN A   5     -13.653  -6.782 -20.077  1.00  0.00
ATOM     73  CA  GLN A   5     -14.712  -6.522 -19.097  1.00  0.00
ATOM     74  C   GLN A   5     -14.166  -5.707 -17.923  1.00  0.00
ATOM     75  O   GLN A   5     -13.068  -5.966 -17.431  1.00  0.00
ATOM     76  CB  GLN A   5     -15.320  -7.835 -18.584  1.00  0.00
ATOM     77  CG  GLN A   5     -16.024  -8.668 -19.647  1.00  0.00
ATOM     78  CD  GLN A   5     -16.672  -9.914 -19.079  1.00  0.00
ATOM     79  OE1 GLN A   5     -16.209 -10.470 -18.080  1.00  0.00
ATOM     80  NE2 GLN A   5     -17.750 -10.358 -19.713  1.00  0.00
ATOM     89  N   GLU A   6     -14.959  -4.769 -17.390  1.00  0.00
ATOM     90  CA  GLU A   6     -14.442  -3.942 -16.293  1.00  0.00
ATOM     91  C   GLU A   6     -15.312  -3.886 -15.054  1.00  0.00
ATOM     92  O   GLU A   6     -16.542  -3.951 -15.123  1.00  0.00
ATOM     93  CB  GLU A   6     -14.241  -2.501 -16.779  1.00  0.00
ATOM     94  CG  GLU A   6     -13.262  -2.368 -17.912  1.00  0.00
ATOM     95  CD  GLU A   6     -13.905  -2.682 -19.223  1.00  0.00
ATOM     96  OE1 GLU A   6     -14.971  -2.153 -19.540  1.00  0.00
ATOM     97  OE2 GLU A   6     -13.363  -3.489 -19.912  1.00  0.00
ATOM    104  N   SER A   7     -14.643  -3.669 -13.924  1.00  0.00
ATOM    105  CA  SER A   7     -15.285  -3.486 -12.629  1.00  0.00
ATOM    106  C   SER A   7     -14.426  -2.660 -11.658  1.00  0.00
ATOM    107  O   SER A   7     -13.269  -2.331 -11.947  1.00  0.00
ATOM    108  CB  SER A   7     -15.592  -4.838 -12.006  1.00  0.00
ATOM    109  OG  SER A   7     -14.415  -5.515 -11.636  1.00  0.00
ATOM    115  N   GLY A   8     -15.011  -2.310 -10.498  1.00  0.00
ATOM    116  CA  GLY A   8     -14.291  -1.562  -9.451  1.00  0.00
ATOM    117  C   GLY A   8     -14.594  -0.056  -9.372  1.00  0.00
ATOM    118  O   GLY A   8     -13.951   0.672  -8.615  1.00  0.00
ATOM    122  N   GLY A   9     -15.601   0.415 -10.095  1.00  0.00
ATOM    123  CA  GLY A   9     -15.934   1.837 -10.045  1.00  0.00
ATOM    124  C   GLY A   9     -16.777   2.142  -8.807  1.00  0.00
ATOM    125  O   GLY A   9     -16.844   1.339  -7.870  1.00  0.00
ATOM    129  N   GLY A  10     -17.422   3.305  -8.789  1.00  0.00
ATOM    130  CA  GLY A  10     -18.200   3.715  -7.624  1.00  0.00
ATOM    131  C   GLY A  10     -17.844   5.116  -7.138  1.00  0.00
ATOM    132  O   GLY A  10     -16.994   5.794  -7.727  1.00  0.00
ATOM    136  N   LEU A  11     -18.504   5.531  -6.055  1.00  0.00
ATOM    137  CA  LEU A  11     -18.311   6.839  -5.437  1.00  0.00
ATOM    138  C   LEU A  11     -17.306   6.789  -4.294  1.00  0.00
ATOM    139  O   LEU A  11     -17.450   6.001  -3.356  1.00  0.00
ATOM    140  CB  LEU A  11     -19.654   7.382  -4.922  1.00  0.00
ATOM    141  CG  LEU A  11     -19.615   8.720  -4.119  1.00  0.00
ATOM    142  CD1 LEU A  11     -19.142   9.859  -4.998  1.00  0.00
ATOM    143  CD2 LEU A  11     -21.013   9.010  -3.592  1.00  0.00
ATOM    155  N   VAL A  12     -16.294   7.638  -4.388  1.00  0.00
ATOM    156  CA  VAL A  12     -15.225   7.738  -3.401  1.00  0.00
ATOM    157  C   VAL A  12     -15.050   9.191  -2.977  1.00  0.00
ATOM    158  O   VAL A  12     -15.277  10.109  -3.768  1.00  0.00
ATOM    159  CB  VAL A  12     -13.927   7.159  -3.996  1.00  0.00
ATOM    160  CG1 VAL A  12     -13.494   7.989  -5.141  1.00  0.00
ATOM    161  CG2 VAL A  12     -12.791   7.051  -2.954  1.00  0.00
ATOM    171  N   GLN A  13     -14.653   9.401  -1.737  1.00  0.00
ATOM    172  CA  GLN A  13     -14.389  10.748  -1.274  1.00  0.00
ATOM    173  C   GLN A  13     -13.048  11.216  -1.823  1.00  0.00
ATOM    174  O   GLN A  13     -12.091  10.440  -1.916  1.00  0.00
ATOM    175  CB  GLN A  13     -14.357  10.784   0.265  1.00  0.00
ATOM    176  CG  GLN A  13     -13.077  10.172   0.924  1.00  0.00
ATOM    177  CD  GLN A  13     -13.115   8.671   1.053  1.00  0.00
ATOM    178  OE1 GLN A  13     -13.825   7.972   0.309  1.00  0.00
ATOM    179  NE2 GLN A  13     -12.345   8.150   1.996  1.00  0.00
ATOM    188  N   ALA A  14     -12.949  12.489  -2.138  1.00  0.00
ATOM    189  CA  ALA A  14     -11.697  13.045  -2.589  1.00  0.00
ATOM    190  C   ALA A  14     -10.640  12.823  -1.528  1.00  0.00
ATOM    191  O   ALA A  14     -10.884  12.946  -0.324  1.00  0.00
ATOM    192  CB  ALA A  14     -11.844  14.517  -2.903  1.00  0.00
ATOM    198  N   GLY A  15      -9.450  12.499  -2.001  1.00  0.00
ATOM    199  CA  GLY A  15      -8.292  12.221  -1.181  1.00  0.00
ATOM    200  C   GLY A  15      -8.176  10.723  -0.916  1.00  0.00
ATOM    201  O   GLY A  15      -7.137  10.252  -0.451  1.00  0.00
ATOM    205  N   GLY A  16      -9.228   9.968  -1.250  1.00  0.00
ATOM    206  CA  GLY A  16      -9.259   8.533  -1.053  1.00  0.00
ATOM    207  C   GLY A  16      -8.707   7.804  -2.268  1.00  0.00
ATOM    208  O   GLY A  16      -7.983   8.385  -3.092  1.00  0.00
ATOM    212  N   SER A  17      -9.042   6.522  -2.384  1.00  0.00
ATOM    213  CA  SER A  17      -8.518   5.726  -3.480  1.00  0.00
ATOM    214  C   SER A  17      -9.476   4.641  -3.937  1.00  0.00
ATOM    215  O   SER A  17     -10.356   4.197  -3.191  1.00  0.00
ATOM    216  CB  SER A  17      -7.216   5.077  -3.057  1.00  0.00
ATOM    217  OG  SER A  17      -7.424   4.157  -2.018  1.00  0.00
ATOM    223  N   LEU A  18      -9.290   4.240  -5.191  1.00  0.00
ATOM    224  CA  LEU A  18     -10.021   3.151  -5.843  1.00  0.00
ATOM    225  C   LEU A  18      -9.107   2.288  -6.692  1.00  0.00
ATOM    226  O   LEU A  18      -8.084   2.763  -7.180  1.00  0.00
ATOM    227  CB  LEU A  18     -11.142   3.672  -6.750  1.00  0.00
ATOM    228  CG  LEU A  18     -12.327   4.399  -6.106  1.00  0.00
ATOM    229  CD1 LEU A  18     -13.124   5.029  -7.198  1.00  0.00
ATOM    230  CD2 LEU A  18     -13.203   3.419  -5.339  1.00  0.00
ATOM    242  N   ARG A  19      -9.465   1.024  -6.878  1.00  0.00
ATOM    243  CA  ARG A  19      -8.706   0.176  -7.792  1.00  0.00
ATOM    244  C   ARG A  19      -9.631  -0.391  -8.855  1.00  0.00
ATOM    245  O   ARG A  19     -10.602  -1.074  -8.533  1.00  0.00
ATOM    246  CB  ARG A  19      -8.033  -0.981  -7.073  1.00  0.00
ATOM    247  CG  ARG A  19      -7.215  -1.902  -7.994  1.00  0.00
ATOM    248  CD  ARG A  19      -6.605  -3.027  -7.264  1.00  0.00
ATOM    249  NE  ARG A  19      -5.593  -2.581  -6.332  1.00  0.00
ATOM    250  CZ  ARG A  19      -4.938  -3.353  -5.451  1.00  0.00
ATOM    251  NH1 ARG A  19      -5.161  -4.652  -5.361  1.00  0.00
ATOM    252  NH2 ARG A  19      -4.063  -2.756  -4.678  1.00  0.00
ATOM    266  N   LEU A  20      -9.319  -0.136 -10.117  1.00  0.00
ATOM    267  CA  LEU A  20     -10.171  -0.640 -11.185  1.00  0.00
ATOM    268  C   LEU A  20      -9.551  -1.912 -11.718  1.00  0.00
ATOM    269  O   LEU A  20      -8.325  -2.076 -11.695  1.00  0.00
ATOM    270  CB  LEU A  20     -10.328   0.368 -12.329  1.00  0.00
ATOM    271  CG  LEU A  20     -10.815   1.774 -11.946  1.00  0.00
ATOM    272  CD1 LEU A  20     -10.915   2.616 -13.207  1.00  0.00
ATOM    273  CD2 LEU A  20     -12.140   1.720 -11.194  1.00  0.00
ATOM    285  N   SER A  21     -10.384  -2.780 -12.273  1.00  0.00
ATOM    286  CA  SER A  21      -9.926  -4.039 -12.845  1.00  0.00
ATOM    287  C   SER A  21     -10.545  -4.385 -14.190  1.00  0.00
ATOM    288  O   SER A  21     -11.762  -4.340 -14.384  1.00  0.00
ATOM    289  CB  SER A  21     -10.204  -5.169 -11.884  1.00  0.00
ATOM    290  OG  SER A  21      -9.916  -6.386 -12.493  1.00  0.00
ATOM    296  N   CYS A  22      -9.662  -4.678 -15.146  1.00  0.00
ATOM    297  CA  CYS A  22      -9.997  -5.053 -16.514  1.00  0.00
ATOM    298  C   CYS A  22      -9.647  -6.500 -16.820  1.00  0.00
ATOM    299  O   CYS A  22      -8.475  -6.876 -16.866  1.00  0.00
ATOM    300  CB  CYS A  22      -9.259  -4.164 -17.499  1.00  0.00
ATOM    301  SG  CYS A  22      -9.543  -4.570 -19.225  1.00  0.00
ATOM    306  N   ALA A  23     -10.652  -7.319 -17.021  1.00  0.00
ATOM    307  CA  ALA A  23     -10.414  -8.724 -17.292  1.00  0.00
ATOM    308  C   ALA A  23     -10.472  -8.943 -18.785  1.00  0.00
ATOM    309  O   ALA A  23     -11.303  -8.345 -19.472  1.00  0.00
ATOM    310  CB  ALA A  23     -11.437  -9.586 -16.575  1.00  0.00
ATOM    316  N   ALA A  24      -9.656  -9.842 -19.314  1.00  0.00
ATOM    317  CA  ALA A  24      -9.756 -10.054 -20.741  1.00  0.00
ATOM    318  C   ALA A  24      -9.838 -11.509 -21.134  1.00  0.00
ATOM    319  O   ALA A  24      -9.121 -12.367 -20.618  1.00  0.00
ATOM    320  CB  ALA A  24      -8.561  -9.438 -21.394  1.00  0.00
ATOM    326  N   SER A  25     -10.698 -11.757 -22.110  1.00  0.00
ATOM    327  CA  SER A  25     -10.877 -13.068 -22.712  1.00  0.00
ATOM    328  C   SER A  25     -10.146 -13.108 -24.032  1.00  0.00
ATOM    329  O   SER A  25     -10.441 -12.338 -24.946  1.00  0.00
ATOM    330  CB  SER A  25     -12.340 -13.394 -22.899  1.00  0.00
ATOM    331  OG  SER A  25     -12.496 -14.619 -23.573  1.00  0.00
ATOM    337  N   GLY A  26      -9.161 -13.981 -24.126  1.00  0.00
ATOM    338  CA  GLY A  26      -8.303 -14.053 -25.294  1.00  0.00
ATOM    339  C   GLY A  26      -6.905 -13.876 -24.759  1.00  0.00
ATOM    340  O   GLY A  26      -6.739 -13.540 -23.595  1.00  0.00
ATOM    344  N   SER A  27      -5.888 -14.125 -25.550  1.00  0.00
ATOM    345  CA  SER A  27      -4.549 -14.003 -24.995  1.00  0.00
ATOM    346  C   SER A  27      -4.087 -12.560 -24.914  1.00  0.00
ATOM    347  O   SER A  27      -3.958 -11.900 -25.941  1.00  0.00
ATOM    348  CB  SER A  27      -3.577 -14.811 -25.828  1.00  0.00
ATOM    349  OG  SER A  27      -2.259 -14.595 -25.412  1.00  0.00
ATOM    355  N   ILE A  28      -3.831 -12.056 -23.694  1.00  0.00
ATOM    356  CA  ILE A  28      -3.396 -10.665 -23.592  1.00  0.00
ATOM    357  C   ILE A  28      -1.943 -10.514 -23.207  1.00  0.00
ATOM    358  O   ILE A  28      -1.421  -9.407 -23.256  1.00  0.00
ATOM    359  CB  ILE A  28      -4.216  -9.773 -22.639  1.00  0.00
ATOM    360  CG1 ILE A  28      -4.109 -10.237 -21.147  1.00  0.00
ATOM    361  CG2 ILE A  28      -5.635  -9.722 -23.122  1.00  0.00
ATOM    362  CD1 ILE A  28      -4.649  -9.215 -20.127  1.00  0.00
ATOM    374  N   SER A  29      -1.246 -11.602 -22.907  1.00  0.00
ATOM    375  CA  SER A  29       0.160 -11.498 -22.529  1.00  0.00
ATOM    376  C   SER A  29       1.038 -10.924 -23.650  1.00  0.00
ATOM    377  O   SER A  29       2.147 -10.449 -23.397  1.00  0.00
ATOM    378  CB  SER A  29       0.678 -12.852 -22.092  1.00  0.00
ATOM    379  OG  SER A  29       0.679 -13.758 -23.155  1.00  0.00
ATOM    385  N   PHE A  30       0.543 -10.957 -24.890  1.00  0.00
ATOM    386  CA  PHE A  30       1.257 -10.421 -26.036  1.00  0.00
ATOM    387  C   PHE A  30       0.639  -9.125 -26.565  1.00  0.00
ATOM    388  O   PHE A  30       0.982  -8.671 -27.663  1.00  0.00
ATOM    389  CB  PHE A  30       1.305 -11.452 -27.156  1.00  0.00
ATOM    390  CG  PHE A  30       2.067 -12.677 -26.781  1.00  0.00
ATOM    391  CD1 PHE A  30       1.405 -13.815 -26.356  1.00  0.00
ATOM    392  CD2 PHE A  30       3.454 -12.699 -26.851  1.00  0.00
ATOM    393  CE1 PHE A  30       2.107 -14.946 -26.005  1.00  0.00
ATOM    394  CE2 PHE A  30       4.157 -13.833 -26.502  1.00  0.00
ATOM    395  CZ  PHE A  30       3.481 -14.957 -26.078  1.00  0.00
ATOM    405  N   LEU A  31      -0.275  -8.534 -25.804  1.00  0.00
ATOM    406  CA  LEU A  31      -0.933  -7.299 -26.204  1.00  0.00
ATOM    407  C   LEU A  31      -0.553  -6.137 -25.320  1.00  0.00
ATOM    408  O   LEU A  31      -0.155  -6.302 -24.162  1.00  0.00
ATOM    409  CB  LEU A  31      -2.448  -7.510 -26.238  1.00  0.00
ATOM    410  CG  LEU A  31      -2.929  -8.634 -27.220  1.00  0.00
ATOM    411  CD1 LEU A  31      -4.410  -8.887 -27.071  1.00  0.00
ATOM    412  CD2 LEU A  31      -2.648  -8.193 -28.663  1.00  0.00
ATOM    424  N   TYR A  32      -0.673  -4.940 -25.866  1.00  0.00
ATOM    425  CA  TYR A  32      -0.387  -3.759 -25.098  1.00  0.00
ATOM    426  C   TYR A  32      -1.720  -3.253 -24.565  1.00  0.00
ATOM    427  O   TYR A  32      -2.728  -3.264 -25.284  1.00  0.00
ATOM    428  CB  TYR A  32       0.253  -2.739 -25.989  1.00  0.00
ATOM    429  CG  TYR A  32       1.596  -3.067 -26.570  1.00  0.00
ATOM    430  CD1 TYR A  32       1.682  -3.841 -27.714  1.00  0.00
ATOM    431  CD2 TYR A  32       2.728  -2.542 -26.015  1.00  0.00
ATOM    432  CE1 TYR A  32       2.902  -4.097 -28.278  1.00  0.00
ATOM    433  CE2 TYR A  32       3.954  -2.789 -26.579  1.00  0.00
ATOM    434  CZ  TYR A  32       4.046  -3.567 -27.704  1.00  0.00
ATOM    435  OH  TYR A  32       5.276  -3.790 -28.284  1.00  0.00
ATOM    445  N   MET A  33      -1.757  -2.829 -23.307  1.00  0.00
ATOM    446  CA  MET A  33      -3.029  -2.397 -22.732  1.00  0.00
ATOM    447  C   MET A  33      -2.968  -1.125 -21.944  1.00  0.00
ATOM    448  O   MET A  33      -1.898  -0.687 -21.527  1.00  0.00
ATOM    449  CB  MET A  33      -3.641  -3.501 -21.875  1.00  0.00
ATOM    450  CG  MET A  33      -4.042  -4.701 -22.678  1.00  0.00
ATOM    451  SD  MET A  33      -4.857  -6.009 -21.761  1.00  0.00
ATOM    452  CE  MET A  33      -6.441  -5.320 -21.299  1.00  0.00
ATOM    462  N   GLY A  34      -4.134  -0.537 -21.728  1.00  0.00
ATOM    463  CA  GLY A  34      -4.176   0.664 -20.923  1.00  0.00
ATOM    464  C   GLY A  34      -5.568   1.165 -20.619  1.00  0.00
ATOM    465  O   GLY A  34      -6.576   0.567 -21.010  1.00  0.00
ATOM    469  N   TRP A  35      -5.592   2.269 -19.885  1.00  0.00
ATOM    470  CA  TRP A  35      -6.804   2.919 -19.447  1.00  0.00
ATOM    471  C   TRP A  35      -6.923   4.332 -19.981  1.00  0.00
ATOM    472  O   TRP A  35      -5.930   5.078 -20.094  1.00  0.00
ATOM    473  CB  TRP A  35      -6.909   2.935 -17.921  1.00  0.00
ATOM    474  CG  TRP A  35      -7.210   1.587 -17.293  1.00  0.00
ATOM    475  CD1 TRP A  35      -6.328   0.616 -16.966  1.00  0.00
ATOM    476  CD2 TRP A  35      -8.511   1.086 -16.890  1.00  0.00
ATOM    477  NE1 TRP A  35      -6.980  -0.440 -16.393  1.00  0.00
ATOM    478  CE2 TRP A  35      -8.306  -0.169 -16.333  1.00  0.00
ATOM    479  CE3 TRP A  35      -9.802   1.596 -16.955  1.00  0.00
ATOM    480  CZ2 TRP A  35      -9.340  -0.922 -15.828  1.00  0.00
ATOM    481  CZ3 TRP A  35     -10.855   0.834 -16.461  1.00  0.00
ATOM    482  CH2 TRP A  35     -10.626  -0.396 -15.909  1.00  0.00
ATOM    493  N   TYR A  36      -8.172   4.669 -20.274  1.00  0.00
ATOM    494  CA  TYR A  36      -8.635   5.946 -20.782  1.00  0.00
ATOM    495  C   TYR A  36      -9.824   6.423 -19.991  1.00  0.00
ATOM    496  O   TYR A  36     -10.489   5.621 -19.338  1.00  0.00
ATOM    497  CB  TYR A  36      -9.013   5.789 -22.237  1.00  0.00
ATOM    498  CG  TYR A  36      -7.866   5.435 -23.079  1.00  0.00
ATOM    499  CD1 TYR A  36      -7.406   4.128 -23.144  1.00  0.00
ATOM    500  CD2 TYR A  36      -7.259   6.424 -23.794  1.00  0.00
ATOM    501  CE1 TYR A  36      -6.322   3.853 -23.884  1.00  0.00
ATOM    502  CE2 TYR A  36      -6.184   6.146 -24.552  1.00  0.00
ATOM    503  CZ  TYR A  36      -5.695   4.880 -24.593  1.00  0.00
ATOM    504  OH  TYR A  36      -4.584   4.615 -25.360  1.00  0.00
ATOM    514  N   ARG A  37     -10.121   7.710 -20.028  1.00  0.00
ATOM    515  CA  ARG A  37     -11.326   8.141 -19.330  1.00  0.00
ATOM    516  C   ARG A  37     -12.147   9.186 -20.076  1.00  0.00
ATOM    517  O   ARG A  37     -11.619   9.974 -20.860  1.00  0.00
ATOM    518  CB  ARG A  37     -10.961   8.666 -17.966  1.00  0.00
ATOM    519  CG  ARG A  37     -10.169   9.939 -17.973  1.00  0.00
ATOM    520  CD  ARG A  37      -9.780  10.334 -16.637  1.00  0.00
ATOM    521  NE  ARG A  37      -9.079  11.578 -16.650  1.00  0.00
ATOM    522  CZ  ARG A  37      -8.512  12.154 -15.585  1.00  0.00
ATOM    523  NH1 ARG A  37      -8.546  11.575 -14.387  1.00  0.00
ATOM    524  NH2 ARG A  37      -7.933  13.322 -15.776  1.00  0.00
ATOM    538  N   GLN A  38     -13.450   9.210 -19.818  1.00  0.00
ATOM    539  CA  GLN A  38     -14.327  10.222 -20.395  1.00  0.00
ATOM    540  C   GLN A  38     -15.157  10.996 -19.394  1.00  0.00
ATOM    541  O   GLN A  38     -16.075  10.447 -18.772  1.00  0.00
ATOM    542  CB  GLN A  38     -15.318   9.608 -21.377  1.00  0.00
ATOM    543  CG  GLN A  38     -14.717   9.053 -22.611  1.00  0.00
ATOM    544  CD  GLN A  38     -15.710   8.352 -23.486  1.00  0.00
ATOM    545  OE1 GLN A  38     -15.369   7.303 -24.046  1.00  0.00
ATOM    546  NE2 GLN A  38     -16.917   8.903 -23.619  1.00  0.00
ATOM    555  N   ALA A  39     -14.831  12.270 -19.231  1.00  0.00
ATOM    556  CA  ALA A  39     -15.594  13.149 -18.357  1.00  0.00
ATOM    557  C   ALA A  39     -16.903  13.386 -19.107  1.00  0.00
ATOM    558  O   ALA A  39     -16.889  13.324 -20.337  1.00  0.00
ATOM    559  CB  ALA A  39     -14.841  14.435 -18.063  1.00  0.00
ATOM    565  N   PRO A  40     -18.031  13.681 -18.459  1.00  0.00
ATOM    566  CA  PRO A  40     -19.322  13.850 -19.117  1.00  0.00
ATOM    567  C   PRO A  40     -19.611  15.193 -19.809  1.00  0.00
ATOM    568  O   PRO A  40     -20.804  15.407 -19.975  1.00  0.00
ATOM    569  CB  PRO A  40     -20.277  13.637 -17.931  1.00  0.00
ATOM    570  CG  PRO A  40     -19.512  14.155 -16.721  1.00  0.00
ATOM    571  CD  PRO A  40     -18.065  13.769 -16.982  1.00  0.00
ATOM    579  N   GLY A  41     -18.847  15.393 -20.861  1.00  0.00
ATOM    580  CA  GLY A  41     -18.567  16.770 -21.215  1.00  0.00
ATOM    581  C   GLY A  41     -17.304  16.870 -22.041  1.00  0.00
ATOM    582  O   GLY A  41     -17.073  17.880 -22.709  1.00  0.00
ATOM    586  N   LYS A  42     -16.477  15.828 -21.985  1.00  0.00
ATOM    587  CA  LYS A  42     -15.201  15.837 -22.691  1.00  0.00
ATOM    588  C   LYS A  42     -14.944  14.606 -23.551  1.00  0.00
ATOM    589  O   LYS A  42     -15.556  13.545 -23.395  1.00  0.00
ATOM    590  CB  LYS A  42     -14.040  15.955 -21.710  1.00  0.00
ATOM    591  CG  LYS A  42     -14.012  17.220 -20.865  1.00  0.00
ATOM    592  CD  LYS A  42     -12.764  17.243 -19.980  1.00  0.00
ATOM    593  CE  LYS A  42     -12.715  18.476 -19.097  1.00  0.00
ATOM    594  NZ  LYS A  42     -11.509  18.476 -18.222  1.00  0.00
ATOM    608  N   GLU A  43     -13.984  14.755 -24.456  1.00  0.00
ATOM    609  CA  GLU A  43     -13.500  13.671 -25.291  1.00  0.00
ATOM    610  C   GLU A  43     -12.653  12.725 -24.448  1.00  0.00
ATOM    611  O   GLU A  43     -12.153  13.100 -23.390  1.00  0.00
ATOM    612  CB  GLU A  43     -12.693  14.222 -26.477  1.00  0.00
ATOM    613  CG  GLU A  43     -11.304  14.827 -26.135  1.00  0.00
ATOM    614  CD  GLU A  43     -11.360  16.269 -25.655  1.00  0.00
ATOM    615  OE1 GLU A  43     -12.430  16.724 -25.294  1.00  0.00
ATOM    616  OE2 GLU A  43     -10.338  16.913 -25.656  1.00  0.00
ATOM    623  N   ARG A  44     -12.495  11.496 -24.909  1.00  0.00
ATOM    624  CA  ARG A  44     -11.702  10.522 -24.176  1.00  0.00
ATOM    625  C   ARG A  44     -10.230  10.931 -24.018  1.00  0.00
ATOM    626  O   ARG A  44      -9.555  11.266 -24.995  1.00  0.00
ATOM    627  CB  ARG A  44     -11.813   9.188 -24.886  1.00  0.00
ATOM    628  CG  ARG A  44     -11.275   8.022 -24.155  1.00  0.00
ATOM    629  CD  ARG A  44     -11.522   6.775 -24.899  1.00  0.00
ATOM    630  NE  ARG A  44     -12.943   6.429 -25.024  1.00  0.00
ATOM    631  CZ  ARG A  44     -13.472   5.591 -25.949  1.00  0.00
ATOM    632  NH1 ARG A  44     -12.726   5.011 -26.860  1.00  0.00
ATOM    633  NH2 ARG A  44     -14.771   5.380 -25.927  1.00  0.00
ATOM    647  N   GLU A  45      -9.741  10.839 -22.779  1.00  0.00
ATOM    648  CA  GLU A  45      -8.369  11.162 -22.391  1.00  0.00
ATOM    649  C   GLU A  45      -7.535   9.930 -22.064  1.00  0.00
ATOM    650  O   GLU A  45      -8.040   8.954 -21.509  1.00  0.00
ATOM    651  CB  GLU A  45      -8.351  12.047 -21.125  1.00  0.00
ATOM    652  CG  GLU A  45      -8.956  13.459 -21.241  1.00  0.00
ATOM    653  CD  GLU A  45      -8.850  14.261 -19.910  1.00  0.00
ATOM    654  OE1 GLU A  45      -9.035  15.460 -19.936  1.00  0.00
ATOM    655  OE2 GLU A  45      -8.596  13.650 -18.873  1.00  0.00
ATOM    662  N   PHE A  46      -6.239   9.997 -22.361  1.00  0.00
ATOM    663  CA  PHE A  46      -5.275   8.966 -21.976  1.00  0.00
ATOM    664  C   PHE A  46      -5.019   8.998 -20.479  1.00  0.00
ATOM    665  O   PHE A  46      -4.861  10.082 -19.918  1.00  0.00
ATOM    666  CB  PHE A  46      -3.942   9.192 -22.700  1.00  0.00
ATOM    667  CG  PHE A  46      -2.895   8.175 -22.379  1.00  0.00
ATOM    668  CD1 PHE A  46      -2.925   6.956 -22.973  1.00  0.00
ATOM    669  CD2 PHE A  46      -1.877   8.447 -21.474  1.00  0.00
ATOM    670  CE1 PHE A  46      -1.992   6.028 -22.696  1.00  0.00
ATOM    671  CE2 PHE A  46      -0.927   7.512 -21.177  1.00  0.00
ATOM    672  CZ  PHE A  46      -0.980   6.299 -21.785  1.00  0.00
ATOM    682  N   VAL A  47      -4.975   7.836 -19.825  1.00  0.00
ATOM    683  CA  VAL A  47      -4.635   7.788 -18.413  1.00  0.00
ATOM    684  C   VAL A  47      -3.329   7.022 -18.192  1.00  0.00
ATOM    685  O   VAL A  47      -2.366   7.571 -17.640  1.00  0.00
ATOM    686  CB  VAL A  47      -5.787   7.144 -17.603  1.00  0.00
ATOM    687  CG1 VAL A  47      -5.427   7.020 -16.166  1.00  0.00
ATOM    688  CG2 VAL A  47      -7.037   7.998 -17.751  1.00  0.00
ATOM    698  N   ALA A  48      -3.294   5.749 -18.600  1.00  0.00
ATOM    699  CA  ALA A  48      -2.094   4.945 -18.355  1.00  0.00
ATOM    700  C   ALA A  48      -1.970   3.736 -19.282  1.00  0.00
ATOM    701  O   ALA A  48      -2.962   3.141 -19.702  1.00  0.00
ATOM    702  CB  ALA A  48      -2.080   4.473 -16.912  1.00  0.00
ATOM    708  N   THR A  49      -0.728   3.337 -19.536  1.00  0.00
ATOM    709  CA  THR A  49      -0.386   2.155 -20.336  1.00  0.00
ATOM    710  C   THR A  49       0.623   1.216 -19.730  1.00  0.00
ATOM    711  O   THR A  49       1.580   1.644 -19.091  1.00  0.00
ATOM    712  CB  THR A  49       0.121   2.578 -21.717  1.00  0.00
ATOM    713  OG1 THR A  49      -0.971   3.094 -22.446  1.00  0.00
ATOM    714  CG2 THR A  49       0.813   1.464 -22.481  1.00  0.00
ATOM    722  N   ILE A  50       0.425  -0.076 -20.003  1.00  0.00
ATOM    723  CA  ILE A  50       1.376  -1.119 -19.659  1.00  0.00
ATOM    724  C   ILE A  50       1.727  -1.947 -20.910  1.00  0.00
ATOM    725  O   ILE A  50       0.845  -2.414 -21.647  1.00  0.00
ATOM    726  CB  ILE A  50       0.861  -1.981 -18.480  1.00  0.00
ATOM    727  CG1 ILE A  50       1.938  -3.036 -18.117  1.00  0.00
ATOM    728  CG2 ILE A  50      -0.529  -2.621 -18.794  1.00  0.00
ATOM    729  CD1 ILE A  50       1.747  -3.658 -16.768  1.00  0.00
ATOM    741  N   THR A  51       3.024  -2.132 -21.144  1.00  0.00
ATOM    742  CA  THR A  51       3.488  -2.860 -22.312  1.00  0.00
ATOM    743  C   THR A  51       3.694  -4.337 -22.056  1.00  0.00
ATOM    744  O   THR A  51       3.631  -4.822 -20.926  1.00  0.00
ATOM    745  CB  THR A  51       4.803  -2.280 -22.866  1.00  0.00
ATOM    746  OG1 THR A  51       5.887  -2.516 -21.945  1.00  0.00
ATOM    747  CG2 THR A  51       4.630  -0.785 -23.060  1.00  0.00
ATOM    755  N   ARG A  52       3.992  -5.057 -23.127  1.00  0.00
ATOM    756  CA  ARG A  52       4.196  -6.494 -23.087  1.00  0.00
ATOM    757  C   ARG A  52       5.350  -6.883 -22.156  1.00  0.00
ATOM    758  O   ARG A  52       5.351  -7.951 -21.544  1.00  0.00
ATOM    759  CB  ARG A  52       4.481  -6.977 -24.489  1.00  0.00
ATOM    760  CG  ARG A  52       3.329  -6.718 -25.398  1.00  0.00
ATOM    761  CD  ARG A  52       3.433  -7.340 -26.686  1.00  0.00
ATOM    762  NE  ARG A  52       4.532  -6.946 -27.489  1.00  0.00
ATOM    763  CZ  ARG A  52       4.666  -7.349 -28.764  1.00  0.00
ATOM    764  NH1 ARG A  52       3.721  -8.118 -29.309  1.00  0.00
ATOM    765  NH2 ARG A  52       5.727  -6.985 -29.473  1.00  0.00
ATOM    779  N   GLY A  53       6.338  -5.991 -22.036  1.00  0.00
ATOM    780  CA  GLY A  53       7.500  -6.202 -21.181  1.00  0.00
ATOM    781  C   GLY A  53       7.301  -5.659 -19.762  1.00  0.00
ATOM    782  O   GLY A  53       8.236  -5.662 -18.960  1.00  0.00
ATOM    786  N   GLY A  54       6.099  -5.160 -19.456  1.00  0.00
ATOM    787  CA  GLY A  54       5.797  -4.585 -18.153  1.00  0.00
ATOM    788  C   GLY A  54       6.217  -3.126 -17.949  1.00  0.00
ATOM    789  O   GLY A  54       6.275  -2.670 -16.805  1.00  0.00
ATOM    793  N   ASN A  55       6.542  -2.390 -19.017  1.00  0.00
ATOM    794  CA  ASN A  55       6.952  -1.003 -18.829  1.00  0.00
ATOM    795  C   ASN A  55       5.695  -0.183 -18.761  1.00  0.00
ATOM    796  O   ASN A  55       4.710  -0.514 -19.428  1.00  0.00
ATOM    797  CB  ASN A  55       7.848  -0.523 -19.949  1.00  0.00
ATOM    798  CG  ASN A  55       9.163  -1.230 -19.967  1.00  0.00
ATOM    799  OD1 ASN A  55       9.752  -1.524 -18.920  1.00  0.00
ATOM    800  ND2 ASN A  55       9.650  -1.512 -21.147  1.00  0.00
ATOM    807  N   THR A  56       5.691   0.895 -17.979  1.00  0.00
ATOM    808  CA  THR A  56       4.477   1.681 -17.937  1.00  0.00
ATOM    809  C   THR A  56       4.676   3.153 -18.207  1.00  0.00
ATOM    810  O   THR A  56       5.756   3.718 -17.997  1.00  0.00
ATOM    811  CB  THR A  56       3.770   1.521 -16.582  1.00  0.00
ATOM    812  OG1 THR A  56       4.590   2.046 -15.531  1.00  0.00
ATOM    813  CG2 THR A  56       3.504   0.042 -16.305  1.00  0.00
ATOM    821  N   TYR A  57       3.589   3.763 -18.674  1.00  0.00
ATOM    822  CA  TYR A  57       3.553   5.169 -19.018  1.00  0.00
ATOM    823  C   TYR A  57       2.281   5.819 -18.489  1.00  0.00
ATOM    824  O   TYR A  57       1.217   5.192 -18.478  1.00  0.00
ATOM    825  CB  TYR A  57       3.629   5.272 -20.518  1.00  0.00
ATOM    826  CG  TYR A  57       4.826   4.539 -21.084  1.00  0.00
ATOM    827  CD1 TYR A  57       4.696   3.197 -21.448  1.00  0.00
ATOM    828  CD2 TYR A  57       6.038   5.178 -21.235  1.00  0.00
ATOM    829  CE1 TYR A  57       5.773   2.527 -21.940  1.00  0.00
ATOM    830  CE2 TYR A  57       7.117   4.486 -21.740  1.00  0.00
ATOM    831  CZ  TYR A  57       6.980   3.162 -22.089  1.00  0.00
ATOM    832  OH  TYR A  57       8.055   2.460 -22.590  1.00  0.00
ATOM    842  N   TYR A  58       2.369   7.087 -18.085  1.00  0.00
ATOM    843  CA  TYR A  58       1.199   7.767 -17.526  1.00  0.00
ATOM    844  C   TYR A  58       0.996   9.166 -18.078  1.00  0.00
ATOM    845  O   TYR A  58       1.960   9.835 -18.446  1.00  0.00
ATOM    846  CB  TYR A  58       1.390   7.866 -16.017  1.00  0.00
ATOM    847  CG  TYR A  58       1.619   6.539 -15.379  1.00  0.00
ATOM    848  CD1 TYR A  58       2.922   6.072 -15.269  1.00  0.00
ATOM    849  CD2 TYR A  58       0.574   5.781 -14.934  1.00  0.00
ATOM    850  CE1 TYR A  58       3.177   4.852 -14.732  1.00  0.00
ATOM    851  CE2 TYR A  58       0.819   4.549 -14.390  1.00  0.00
ATOM    852  CZ  TYR A  58       2.135   4.074 -14.289  1.00  0.00
ATOM    853  OH  TYR A  58       2.424   2.817 -13.759  1.00  0.00
ATOM    863  N   ALA A  59      -0.257   9.617 -18.098  1.00  0.00
ATOM    864  CA  ALA A  59      -0.593  11.001 -18.435  1.00  0.00
ATOM    865  C   ALA A  59      -0.030  11.974 -17.392  1.00  0.00
ATOM    866  O   ALA A  59      -0.092  11.705 -16.187  1.00  0.00
ATOM    867  CB  ALA A  59      -2.104  11.181 -18.528  1.00  0.00
ATOM    873  N   ASP A  60       0.364  13.178 -17.817  1.00  0.00
ATOM    874  CA  ASP A  60       0.883  14.171 -16.865  1.00  0.00
ATOM    875  C   ASP A  60      -0.079  14.460 -15.719  1.00  0.00
ATOM    876  O   ASP A  60       0.355  14.731 -14.601  1.00  0.00
ATOM    877  CB  ASP A  60       1.209  15.499 -17.559  1.00  0.00
ATOM    878  CG  ASP A  60       2.497  15.509 -18.425  1.00  0.00
ATOM    879  OD1 ASP A  60       3.352  14.642 -18.282  1.00  0.00
ATOM    880  OD2 ASP A  60       2.597  16.391 -19.234  1.00  0.00
ATOM    885  N   SER A  61      -1.378  14.388 -15.993  1.00  0.00
ATOM    886  CA  SER A  61      -2.430  14.651 -15.027  1.00  0.00
ATOM    887  C   SER A  61      -2.629  13.552 -13.974  1.00  0.00
ATOM    888  O   SER A  61      -3.396  13.749 -13.019  1.00  0.00
ATOM    889  CB  SER A  61      -3.720  14.884 -15.784  1.00  0.00
ATOM    890  OG  SER A  61      -4.131  13.720 -16.448  1.00  0.00
ATOM    896  N   VAL A  62      -2.006  12.378 -14.153  1.00  0.00
ATOM    897  CA  VAL A  62      -2.151  11.307 -13.170  1.00  0.00
ATOM    898  C   VAL A  62      -0.785  10.830 -12.632  1.00  0.00
ATOM    899  O   VAL A  62      -0.731  10.031 -11.683  1.00  0.00
ATOM    900  CB  VAL A  62      -2.960  10.125 -13.724  1.00  0.00
ATOM    901  CG1 VAL A  62      -4.352  10.620 -14.138  1.00  0.00
ATOM    902  CG2 VAL A  62      -2.235   9.432 -14.834  1.00  0.00
ATOM    912  N   LYS A  63       0.322  11.287 -13.236  1.00  0.00
ATOM    913  CA  LYS A  63       1.643  10.888 -12.752  1.00  0.00
ATOM    914  C   LYS A  63       1.782  11.184 -11.267  1.00  0.00
ATOM    915  O   LYS A  63       1.430  12.263 -10.794  1.00  0.00
ATOM    916  CB  LYS A  63       2.775  11.615 -13.503  1.00  0.00
ATOM    917  CG  LYS A  63       3.019  11.179 -14.935  1.00  0.00
ATOM    918  CD  LYS A  63       4.082  12.036 -15.626  1.00  0.00
ATOM    919  CE  LYS A  63       4.263  11.599 -17.076  1.00  0.00
ATOM    920  NZ  LYS A  63       5.132  12.515 -17.856  1.00  0.00
ATOM    934  N   GLY A  64       2.271  10.192 -10.525  1.00  0.00
ATOM    935  CA  GLY A  64       2.483  10.308  -9.086  1.00  0.00
ATOM    936  C   GLY A  64       1.266   9.884  -8.263  1.00  0.00
ATOM    937  O   GLY A  64       1.354   9.750  -7.041  1.00  0.00
ATOM    941  N   ARG A  65       0.135   9.666  -8.927  1.00  0.00
ATOM    942  CA  ARG A  65      -1.093   9.282  -8.258  1.00  0.00
ATOM    943  C   ARG A  65      -1.621   7.948  -8.760  1.00  0.00
ATOM    944  O   ARG A  65      -2.075   7.116  -7.967  1.00  0.00
ATOM    945  CB  ARG A  65      -2.121  10.381  -8.466  1.00  0.00
ATOM    946  CG  ARG A  65      -1.809  11.639  -7.683  1.00  0.00
ATOM    947  CD  ARG A  65      -2.900  12.651  -7.742  1.00  0.00
ATOM    948  NE  ARG A  65      -2.987  13.270  -9.082  1.00  0.00
ATOM    949  CZ  ARG A  65      -2.241  14.340  -9.488  1.00  0.00
ATOM    950  NH1 ARG A  65      -1.366  14.896  -8.670  1.00  0.00
ATOM    951  NH2 ARG A  65      -2.383  14.833 -10.705  1.00  0.00
ATOM    965  N   PHE A  66      -1.553   7.718 -10.072  1.00  0.00
ATOM    966  CA  PHE A  66      -2.079   6.465 -10.597  1.00  0.00
ATOM    967  C   PHE A  66      -0.962   5.476 -10.950  1.00  0.00
ATOM    968  O   PHE A  66       0.075   5.855 -11.495  1.00  0.00
ATOM    969  CB  PHE A  66      -2.938   6.676 -11.841  1.00  0.00
ATOM    970  CG  PHE A  66      -4.288   7.434 -11.691  1.00  0.00
ATOM    971  CD1 PHE A  66      -4.654   8.217 -10.581  1.00  0.00
ATOM    972  CD2 PHE A  66      -5.187   7.352 -12.717  1.00  0.00
ATOM    973  CE1 PHE A  66      -5.856   8.877 -10.547  1.00  0.00
ATOM    974  CE2 PHE A  66      -6.392   8.010 -12.679  1.00  0.00
ATOM    975  CZ  PHE A  66      -6.725   8.775 -11.597  1.00  0.00
ATOM    985  N   THR A  67      -1.210   4.194 -10.681  1.00  0.00
ATOM    986  CA  THR A  67      -0.294   3.100 -11.052  1.00  0.00
ATOM    987  C   THR A  67      -1.008   2.015 -11.866  1.00  0.00
ATOM    988  O   THR A  67      -2.092   1.557 -11.511  1.00  0.00
ATOM    989  CB  THR A  67       0.390   2.459  -9.814  1.00  0.00
ATOM    990  OG1 THR A  67       1.166   3.447  -9.128  1.00  0.00
ATOM    991  CG2 THR A  67       1.314   1.309 -10.239  1.00  0.00
ATOM    999  N   ILE A  68      -0.398   1.582 -12.965  1.00  0.00
ATOM   1000  CA  ILE A  68      -1.008   0.539 -13.793  1.00  0.00
ATOM   1001  C   ILE A  68      -0.155  -0.725 -13.699  1.00  0.00
ATOM   1002  O   ILE A  68       1.071  -0.626 -13.613  1.00  0.00
ATOM   1003  CB  ILE A  68      -1.197   1.005 -15.267  1.00  0.00
ATOM   1004  CG1 ILE A  68      -2.018  -0.038 -16.064  1.00  0.00
ATOM   1005  CG2 ILE A  68       0.137   1.226 -15.944  1.00  0.00
ATOM   1006  CD1 ILE A  68      -2.537   0.454 -17.405  1.00  0.00
ATOM   1018  N   SER A  69      -0.808  -1.884 -13.621  1.00  0.00
ATOM   1019  CA  SER A  69      -0.118  -3.172 -13.527  1.00  0.00
ATOM   1020  C   SER A  69      -0.927  -4.309 -14.161  1.00  0.00
ATOM   1021  O   SER A  69      -2.116  -4.167 -14.436  1.00  0.00
ATOM   1022  CB  SER A  69       0.179  -3.511 -12.076  1.00  0.00
ATOM   1023  OG  SER A  69      -1.003  -3.739 -11.360  1.00  0.00
ATOM   1029  N   ARG A  70      -0.275  -5.445 -14.423  1.00  0.00
ATOM   1030  CA  ARG A  70      -0.968  -6.594 -15.014  1.00  0.00
ATOM   1031  C   ARG A  70      -0.542  -7.932 -14.431  1.00  0.00
ATOM   1032  O   ARG A  70       0.631  -8.147 -14.121  1.00  0.00
ATOM   1033  CB  ARG A  70      -0.747  -6.629 -16.526  1.00  0.00
ATOM   1034  CG  ARG A  70      -1.453  -7.780 -17.268  1.00  0.00
ATOM   1035  CD  ARG A  70      -1.376  -7.649 -18.717  1.00  0.00
ATOM   1036  NE  ARG A  70      -0.051  -7.809 -19.221  1.00  0.00
ATOM   1037  CZ  ARG A  70       0.275  -7.647 -20.509  1.00  0.00
ATOM   1038  NH1 ARG A  70      -0.648  -7.311 -21.384  1.00  0.00
ATOM   1039  NH2 ARG A  70       1.509  -7.826 -20.902  1.00  0.00
ATOM   1053  N   ASP A  71      -1.510  -8.843 -14.313  1.00  0.00
ATOM   1054  CA  ASP A  71      -1.238 -10.208 -13.880  1.00  0.00
ATOM   1055  C   ASP A  71      -1.583 -11.200 -15.005  1.00  0.00
ATOM   1056  O   ASP A  71      -2.762 -11.495 -15.292  1.00  0.00
ATOM   1057  CB  ASP A  71      -1.974 -10.531 -12.579  1.00  0.00
ATOM   1058  CG  ASP A  71      -1.609 -11.928 -11.993  1.00  0.00
ATOM   1059  OD1 ASP A  71      -1.071 -12.766 -12.722  1.00  0.00
ATOM   1060  OD2 ASP A  71      -1.866 -12.142 -10.799  1.00  0.00
ATOM   1065  N   ASN A  72      -0.540 -11.695 -15.670  1.00  0.00
ATOM   1066  CA  ASN A  72      -0.677 -12.565 -16.835  1.00  0.00
ATOM   1067  C   ASN A  72      -1.281 -13.919 -16.496  1.00  0.00
ATOM   1068  O   ASN A  72      -1.737 -14.635 -17.384  1.00  0.00
ATOM   1069  CB  ASN A  72       0.658 -12.760 -17.529  1.00  0.00
ATOM   1070  CG  ASN A  72       1.107 -11.559 -18.317  1.00  0.00
ATOM   1071  OD1 ASN A  72       0.301 -10.747 -18.789  1.00  0.00
ATOM   1072  ND2 ASN A  72       2.399 -11.436 -18.466  1.00  0.00
ATOM   1079  N   ALA A  73      -1.265 -14.306 -15.220  1.00  0.00
ATOM   1080  CA  ALA A  73      -1.818 -15.598 -14.847  1.00  0.00
ATOM   1081  C   ALA A  73      -3.331 -15.512 -14.688  1.00  0.00
ATOM   1082  O   ALA A  73      -4.007 -16.531 -14.536  1.00  0.00
ATOM   1083  CB  ALA A  73      -1.191 -16.089 -13.558  1.00  0.00
ATOM   1089  N   LYS A  74      -3.857 -14.284 -14.695  1.00  0.00
ATOM   1090  CA  LYS A  74      -5.265 -14.024 -14.500  1.00  0.00
ATOM   1091  C   LYS A  74      -5.850 -13.347 -15.727  1.00  0.00
ATOM   1092  O   LYS A  74      -7.072 -13.243 -15.858  1.00  0.00
ATOM   1093  CB  LYS A  74      -5.467 -13.127 -13.280  1.00  0.00
ATOM   1094  CG  LYS A  74      -5.009 -13.744 -11.964  1.00  0.00
ATOM   1095  CD  LYS A  74      -5.248 -12.787 -10.790  1.00  0.00
ATOM   1096  CE  LYS A  74      -4.813 -13.395  -9.452  1.00  0.00
ATOM   1097  NZ  LYS A  74      -3.311 -13.509  -9.344  1.00  0.00
ATOM   1111  N   ASN A  75      -4.967 -12.863 -16.616  1.00  0.00
ATOM   1112  CA  ASN A  75      -5.333 -12.081 -17.792  1.00  0.00
ATOM   1113  C   ASN A  75      -6.112 -10.847 -17.371  1.00  0.00
ATOM   1114  O   ASN A  75      -7.136 -10.494 -17.966  1.00  0.00
ATOM   1115  CB  ASN A  75      -6.104 -12.894 -18.825  1.00  0.00
ATOM   1116  CG  ASN A  75      -5.275 -13.980 -19.466  1.00  0.00
ATOM   1117  OD1 ASN A  75      -4.113 -13.768 -19.862  1.00  0.00
ATOM   1118  ND2 ASN A  75      -5.853 -15.151 -19.583  1.00  0.00
ATOM   1125  N   THR A  76      -5.610 -10.203 -16.311  1.00  0.00
ATOM   1126  CA  THR A  76      -6.247  -9.001 -15.776  1.00  0.00
ATOM   1127  C   THR A  76      -5.296  -7.793 -15.598  1.00  0.00
ATOM   1128  O   THR A  76      -4.167  -7.916 -15.106  1.00  0.00
ATOM   1129  CB  THR A  76      -6.951  -9.341 -14.438  1.00  0.00
ATOM   1130  OG1 THR A  76      -7.921 -10.382 -14.666  1.00  0.00
ATOM   1131  CG2 THR A  76      -7.698  -8.119 -13.876  1.00  0.00
ATOM   1139  N   VAL A  77      -5.784  -6.618 -15.999  1.00  0.00
ATOM   1140  CA  VAL A  77      -5.086  -5.332 -15.879  1.00  0.00
ATOM   1141  C   VAL A  77      -5.719  -4.472 -14.784  1.00  0.00
ATOM   1142  O   VAL A  77      -6.936  -4.335 -14.691  1.00  0.00
ATOM   1143  CB  VAL A  77      -5.065  -4.580 -17.235  1.00  0.00
ATOM   1144  CG1 VAL A  77      -4.400  -3.191 -17.106  1.00  0.00
ATOM   1145  CG2 VAL A  77      -4.301  -5.389 -18.211  1.00  0.00
ATOM   1155  N   TYR A  78      -4.890  -3.911 -13.926  1.00  0.00
ATOM   1156  CA  TYR A  78      -5.395  -3.114 -12.825  1.00  0.00
ATOM   1157  C   TYR A  78      -4.924  -1.670 -12.882  1.00  0.00
ATOM   1158  O   TYR A  78      -3.811  -1.380 -13.335  1.00  0.00
ATOM   1159  CB  TYR A  78      -4.928  -3.730 -11.511  1.00  0.00
ATOM   1160  CG  TYR A  78      -5.429  -5.120 -11.259  1.00  0.00
ATOM   1161  CD1 TYR A  78      -4.705  -6.223 -11.729  1.00  0.00
ATOM   1162  CD2 TYR A  78      -6.590  -5.303 -10.545  1.00  0.00
ATOM   1163  CE1 TYR A  78      -5.158  -7.498 -11.468  1.00  0.00
ATOM   1164  CE2 TYR A  78      -7.040  -6.571 -10.282  1.00  0.00
ATOM   1165  CZ  TYR A  78      -6.336  -7.665 -10.735  1.00  0.00
ATOM   1166  OH  TYR A  78      -6.803  -8.925 -10.451  1.00  0.00
ATOM   1176  N   LEU A  79      -5.774  -0.765 -12.394  1.00  0.00
ATOM   1177  CA  LEU A  79      -5.393   0.639 -12.270  1.00  0.00
ATOM   1178  C   LEU A  79      -5.633   1.091 -10.834  1.00  0.00
ATOM   1179  O   LEU A  79      -6.770   1.120 -10.352  1.00  0.00
ATOM   1180  CB  LEU A  79      -6.208   1.535 -13.230  1.00  0.00
ATOM   1181  CG  LEU A  79      -5.908   3.090 -13.204  1.00  0.00
ATOM   1182  CD1 LEU A  79      -4.469   3.364 -13.719  1.00  0.00
ATOM   1183  CD2 LEU A  79      -6.965   3.833 -14.040  1.00  0.00
ATOM   1195  N   GLN A  80      -4.560   1.446 -10.151  1.00  0.00
ATOM   1196  CA  GLN A  80      -4.615   1.886  -8.767  1.00  0.00
ATOM   1197  C   GLN A  80      -4.669   3.394  -8.759  1.00  0.00
ATOM   1198  O   GLN A  80      -3.716   4.044  -9.184  1.00  0.00
ATOM   1199  CB  GLN A  80      -3.368   1.391  -8.027  1.00  0.00
ATOM   1200  CG  GLN A  80      -3.224   1.804  -6.560  1.00  0.00
ATOM   1201  CD  GLN A  80      -4.217   1.143  -5.636  1.00  0.00
ATOM   1202  OE1 GLN A  80      -4.474  -0.068  -5.755  1.00  0.00
ATOM   1203  NE2 GLN A  80      -4.755   1.905  -4.691  1.00  0.00
ATOM   1212  N   MET A  81      -5.782   3.970  -8.324  1.00  0.00
ATOM   1213  CA  MET A  81      -5.894   5.417  -8.368  1.00  0.00
ATOM   1214  C   MET A  81      -5.867   6.010  -6.970  1.00  0.00
ATOM   1215  O   MET A  81      -6.823   5.842  -6.201  1.00  0.00
ATOM   1216  CB  MET A  81      -7.187   5.804  -9.036  1.00  0.00
ATOM   1217  CG  MET A  81      -7.376   5.229 -10.414  1.00  0.00
ATOM   1218  SD  MET A  81      -8.858   5.823 -11.261  1.00  0.00
ATOM   1219  CE  MET A  81     -10.133   5.153 -10.247  1.00  0.00
ATOM   1229  N   ASN A  82      -4.771   6.686  -6.621  1.00  0.00
ATOM   1230  CA  ASN A  82      -4.612   7.247  -5.288  1.00  0.00
ATOM   1231  C   ASN A  82      -4.847   8.748  -5.266  1.00  0.00
ATOM   1232  O   ASN A  82      -4.764   9.408  -6.303  1.00  0.00
ATOM   1233  CB  ASN A  82      -3.245   6.906  -4.755  1.00  0.00
ATOM   1234  CG  ASN A  82      -3.070   5.421  -4.619  1.00  0.00
ATOM   1235  OD1 ASN A  82      -4.001   4.702  -4.198  1.00  0.00
ATOM   1236  ND2 ASN A  82      -1.896   4.951  -4.960  1.00  0.00
ATOM   1243  N   SER A  83      -5.157   9.287  -4.082  1.00  0.00
ATOM   1244  CA  SER A  83      -5.313  10.727  -3.887  1.00  0.00
ATOM   1245  C   SER A  83      -6.241  11.336  -4.926  1.00  0.00
ATOM   1246  O   SER A  83      -5.910  12.343  -5.558  1.00  0.00
ATOM   1247  CB  SER A  83      -3.958  11.417  -3.926  1.00  0.00
ATOM   1248  OG  SER A  83      -3.114  10.947  -2.902  1.00  0.00
ATOM   1254  N   LEU A  84      -7.395  10.708  -5.108  1.00  0.00
ATOM   1255  CA  LEU A  84      -8.384  11.144  -6.093  1.00  0.00
ATOM   1256  C   LEU A  84      -8.942  12.530  -5.851  1.00  0.00
ATOM   1257  O   LEU A  84      -9.240  12.911  -4.717  1.00  0.00
ATOM   1258  CB  LEU A  84      -9.506  10.102  -6.169  1.00  0.00
ATOM   1259  CG  LEU A  84      -9.139   8.764  -6.882  1.00  0.00
ATOM   1260  CD1 LEU A  84     -10.173   7.734  -6.620  1.00  0.00
ATOM   1261  CD2 LEU A  84      -9.125   9.009  -8.396  1.00  0.00
ATOM   1273  N   LYS A  85      -9.107  13.284  -6.930  1.00  0.00
ATOM   1274  CA  LYS A  85      -9.672  14.626  -6.860  1.00  0.00
ATOM   1275  C   LYS A  85     -11.002  14.647  -7.609  1.00  0.00
ATOM   1276  O   LYS A  85     -11.214  13.801  -8.464  1.00  0.00
ATOM   1277  CB  LYS A  85      -8.680  15.628  -7.467  1.00  0.00
ATOM   1278  CG  LYS A  85      -7.299  15.665  -6.792  1.00  0.00
ATOM   1279  CD  LYS A  85      -7.360  16.186  -5.345  1.00  0.00
ATOM   1280  CE  LYS A  85      -5.960  16.316  -4.758  1.00  0.00
ATOM   1281  NZ  LYS A  85      -5.983  16.806  -3.344  1.00  0.00
ATOM   1295  N   PRO A  86     -11.933  15.585  -7.346  1.00  0.00
ATOM   1296  CA  PRO A  86     -13.199  15.728  -8.061  1.00  0.00
ATOM   1297  C   PRO A  86     -13.004  15.735  -9.583  1.00  0.00
ATOM   1298  O   PRO A  86     -13.839  15.214 -10.333  1.00  0.00
ATOM   1299  CB  PRO A  86     -13.710  17.071  -7.540  1.00  0.00
ATOM   1300  CG  PRO A  86     -13.136  17.162  -6.139  1.00  0.00
ATOM   1301  CD  PRO A  86     -11.753  16.565  -6.249  1.00  0.00
ATOM   1309  N   GLU A  87     -11.855  16.260 -10.029  1.00  0.00
ATOM   1310  CA  GLU A  87     -11.475  16.348 -11.433  1.00  0.00
ATOM   1311  C   GLU A  87     -11.299  14.980 -12.103  1.00  0.00
ATOM   1312  O   GLU A  87     -11.247  14.889 -13.330  1.00  0.00
ATOM   1313  CB  GLU A  87     -10.171  17.140 -11.550  1.00  0.00
ATOM   1314  CG  GLU A  87     -10.298  18.617 -11.183  1.00  0.00
ATOM   1315  CD  GLU A  87      -8.990  19.364 -11.277  1.00  0.00
ATOM   1316  OE1 GLU A  87      -7.990  18.739 -11.534  1.00  0.00
ATOM   1317  OE2 GLU A  87      -8.996  20.556 -11.089  1.00  0.00
ATOM   1324  N   ASP A  88     -11.212  13.915 -11.303  1.00  0.00
ATOM   1325  CA  ASP A  88     -11.025  12.568 -11.806  1.00  0.00
ATOM   1326  C   ASP A  88     -12.353  11.866 -12.070  1.00  0.00
ATOM   1327  O   ASP A  88     -12.358  10.699 -12.487  1.00  0.00
ATOM   1328  CB  ASP A  88     -10.193  11.744 -10.808  1.00  0.00
ATOM   1329  CG  ASP A  88      -8.717  12.200 -10.677  1.00  0.00
ATOM   1330  OD1 ASP A  88      -8.041  12.365 -11.688  1.00  0.00
ATOM   1331  OD2 ASP A  88      -8.268  12.385  -9.550  1.00  0.00
ATOM   1336  N   THR A  89     -13.484  12.556 -11.840  1.00  0.00
ATOM   1337  CA  THR A  89     -14.780  11.955 -12.140  1.00  0.00
ATOM   1338  C   THR A  89     -14.853  11.711 -13.641  1.00  0.00
ATOM   1339  O   THR A  89     -14.688  12.641 -14.434  1.00  0.00
ATOM   1340  CB  THR A  89     -15.956  12.874 -11.716  1.00  0.00
ATOM   1341  OG1 THR A  89     -15.903  13.113 -10.286  1.00  0.00
ATOM   1342  CG2 THR A  89     -17.319  12.260 -12.121  1.00  0.00
ATOM   1350  N   ALA A  90     -15.102  10.468 -14.028  1.00  0.00
ATOM   1351  CA  ALA A  90     -15.150  10.087 -15.439  1.00  0.00
ATOM   1352  C   ALA A  90     -15.567   8.638 -15.587  1.00  0.00
ATOM   1353  O   ALA A  90     -15.504   7.878 -14.619  1.00  0.00
ATOM   1354  CB  ALA A  90     -13.791  10.298 -16.099  1.00  0.00
ATOM   1360  N   VAL A  91     -15.944   8.239 -16.793  1.00  0.00
ATOM   1361  CA  VAL A  91     -16.075   6.813 -17.026  1.00  0.00
ATOM   1362  C   VAL A  91     -14.704   6.326 -17.457  1.00  0.00
ATOM   1363  O   VAL A  91     -14.086   6.912 -18.340  1.00  0.00
ATOM   1364  CB  VAL A  91     -17.134   6.474 -18.080  1.00  0.00
ATOM   1365  CG1 VAL A  91     -17.160   4.958 -18.326  1.00  0.00
ATOM   1366  CG2 VAL A  91     -18.473   6.932 -17.593  1.00  0.00
ATOM   1376  N   TYR A  92     -14.203   5.297 -16.807  1.00  0.00
ATOM   1377  CA  TYR A  92     -12.899   4.748 -17.126  1.00  0.00
ATOM   1378  C   TYR A  92     -13.057   3.544 -18.022  1.00  0.00
ATOM   1379  O   TYR A  92     -13.911   2.692 -17.792  1.00  0.00
ATOM   1380  CB  TYR A  92     -12.140   4.458 -15.840  1.00  0.00
ATOM   1381  CG  TYR A  92     -11.620   5.717 -15.186  1.00  0.00
ATOM   1382  CD1 TYR A  92     -12.463   6.529 -14.475  1.00  0.00
ATOM   1383  CD2 TYR A  92     -10.275   6.049 -15.298  1.00  0.00
ATOM   1384  CE1 TYR A  92     -11.990   7.676 -13.893  1.00  0.00
ATOM   1385  CE2 TYR A  92      -9.802   7.201 -14.701  1.00  0.00
ATOM   1386  CZ  TYR A  92     -10.675   8.019 -14.001  1.00  0.00
ATOM   1387  OH  TYR A  92     -10.250   9.190 -13.393  1.00  0.00
ATOM   1397  N   TYR A  93     -12.233   3.479 -19.053  1.00  0.00
ATOM   1398  CA  TYR A  93     -12.288   2.423 -20.045  1.00  0.00
ATOM   1399  C   TYR A  93     -10.987   1.686 -20.186  1.00  0.00
ATOM   1400  O   TYR A  93      -9.907   2.272 -20.158  1.00  0.00
ATOM   1401  CB  TYR A  93     -12.610   3.017 -21.415  1.00  0.00
ATOM   1402  CG  TYR A  93     -13.923   3.692 -21.514  1.00  0.00
ATOM   1403  CD1 TYR A  93     -14.036   5.009 -21.114  1.00  0.00
ATOM   1404  CD2 TYR A  93     -15.017   3.019 -22.022  1.00  0.00
ATOM   1405  CE1 TYR A  93     -15.227   5.646 -21.203  1.00  0.00
ATOM   1406  CE2 TYR A  93     -16.223   3.668 -22.121  1.00  0.00
ATOM   1407  CZ  TYR A  93     -16.332   4.980 -21.708  1.00  0.00
ATOM   1408  OH  TYR A  93     -17.546   5.632 -21.802  1.00  0.00
ATOM   1418  N   CYS A  94     -11.109   0.399 -20.422  1.00  0.00
ATOM   1419  CA  CYS A  94      -9.975  -0.472 -20.663  1.00  0.00
ATOM   1420  C   CYS A  94      -9.827  -0.705 -22.159  1.00  0.00
ATOM   1421  O   CYS A  94     -10.834  -0.865 -22.868  1.00  0.00
ATOM   1422  CB  CYS A  94     -10.163  -1.784 -19.948  1.00  0.00
ATOM   1423  SG  CYS A  94      -8.813  -2.916 -20.141  1.00  0.00
ATOM   1428  N   ALA A  95      -8.582  -0.728 -22.644  1.00  0.00
ATOM   1429  CA  ALA A  95      -8.354  -0.955 -24.067  1.00  0.00
ATOM   1430  C   ALA A  95      -7.101  -1.774 -24.395  1.00  0.00
ATOM   1431  O   ALA A  95      -6.122  -1.816 -23.643  1.00  0.00
ATOM   1432  CB  ALA A  95      -8.257   0.367 -24.766  1.00  0.00
ATOM   1438  N   VAL A  96      -7.181  -2.398 -25.580  1.00  0.00
ATOM   1439  CA  VAL A  96      -6.175  -3.236 -26.256  1.00  0.00
ATOM   1440  C   VAL A  96      -5.695  -2.789 -27.623  1.00  0.00
ATOM   1441  O   VAL A  96      -6.505  -2.530 -28.533  1.00  0.00
ATOM   1442  CB  VAL A  96      -6.748  -4.643 -26.496  1.00  0.00
ATOM   1443  CG1 VAL A  96      -5.849  -5.465 -27.407  1.00  0.00
ATOM   1444  CG2 VAL A  96      -6.838  -5.376 -25.212  1.00  0.00
ATOM   1454  N   ARG A  97      -4.370  -2.848 -27.808  1.00  0.00
ATOM   1455  CA  ARG A  97      -3.767  -2.575 -29.102  1.00  0.00
ATOM   1456  C   ARG A  97      -2.636  -3.594 -29.401  1.00  0.00
ATOM   1457  O   ARG A  97      -1.968  -4.116 -28.494  1.00  0.00
ATOM   1458  CB  ARG A  97      -3.234  -1.148 -29.139  1.00  0.00
ATOM   1459  CG  ARG A  97      -2.062  -0.926 -28.288  1.00  0.00
ATOM   1460  CD  ARG A  97      -1.605   0.460 -28.236  1.00  0.00
ATOM   1461  NE  ARG A  97      -0.371   0.501 -27.506  1.00  0.00
ATOM   1462  CZ  ARG A  97      -0.223   0.599 -26.172  1.00  0.00
ATOM   1463  NH1 ARG A  97      -1.251   0.712 -25.364  1.00  0.00
ATOM   1464  NH2 ARG A  97       0.991   0.547 -25.681  1.00  0.00
ATOM   1478  N   ASP A  98      -2.408  -3.854 -30.688  1.00  0.00
ATOM   1479  CA  ASP A  98      -1.290  -4.700 -31.126  1.00  0.00
ATOM   1480  C   ASP A  98       0.041  -3.940 -31.365  1.00  0.00
ATOM   1481  O   ASP A  98       1.100  -4.525 -31.148  1.00  0.00
ATOM   1482  CB  ASP A  98      -1.659  -5.464 -32.415  1.00  0.00
ATOM   1483  CG  ASP A  98      -2.774  -6.471 -32.260  1.00  0.00
ATOM   1484  OD1 ASP A  98      -2.529  -7.562 -31.807  1.00  0.00
ATOM   1485  OD2 ASP A  98      -3.877  -6.125 -32.608  1.00  0.00
ATOM   1490  N   PRO A  99       0.035  -2.683 -31.874  1.00  0.00
ATOM   1491  CA  PRO A  99       1.200  -1.856 -32.107  1.00  0.00
ATOM   1492  C   PRO A  99       1.828  -1.483 -30.791  1.00  0.00
ATOM   1493  O   PRO A  99       1.196  -1.668 -29.759  1.00  0.00
ATOM   1494  CB  PRO A  99       0.646  -0.618 -32.823  1.00  0.00
ATOM   1495  CG  PRO A  99      -0.671  -1.048 -33.371  1.00  0.00
ATOM   1496  CD  PRO A  99      -1.196  -2.031 -32.380  1.00  0.00
ATOM   1504  N   SER A 100       3.050  -0.966 -30.881  1.00  0.00
ATOM   1505  CA  SER A 100       3.873  -0.434 -29.797  1.00  0.00
ATOM   1506  C   SER A 100       3.102   0.624 -29.045  1.00  0.00
ATOM   1507  O   SER A 100       1.886   0.603 -29.056  1.00  0.00
ATOM   1508  CB  SER A 100       5.156   0.155 -30.338  1.00  0.00
ATOM   1509  OG  SER A 100       5.928   0.712 -29.304  1.00  0.00
ATOM   1515  N   TYR A 101       3.769   1.450 -28.268  1.00  0.00
ATOM   1516  CA  TYR A 101       3.105   2.469 -27.442  1.00  0.00
ATOM   1517  C   TYR A 101       2.864   3.927 -27.887  1.00  0.00
ATOM   1518  O   TYR A 101       3.630   4.799 -27.498  1.00  0.00
ATOM   1519  CB  TYR A 101       3.844   2.574 -26.100  1.00  0.00
ATOM   1520  CG  TYR A 101       3.285   3.674 -25.183  1.00  0.00
ATOM   1521  CD1 TYR A 101       1.937   3.836 -24.934  1.00  0.00
ATOM   1522  CD2 TYR A 101       4.179   4.576 -24.645  1.00  0.00
ATOM   1523  CE1 TYR A 101       1.508   4.860 -24.146  1.00  0.00
ATOM   1524  CE2 TYR A 101       3.738   5.601 -23.877  1.00  0.00
ATOM   1525  CZ  TYR A 101       2.421   5.744 -23.615  1.00  0.00
ATOM   1526  OH  TYR A 101       2.001   6.787 -22.816  1.00  0.00
ATOM   1536  N   PRO A 102       1.898   4.254 -28.760  1.00  0.00
ATOM   1537  CA  PRO A 102       1.474   5.611 -28.979  1.00  0.00
ATOM   1538  C   PRO A 102       0.595   5.876 -27.766  1.00  0.00
ATOM   1539  O   PRO A 102       0.013   4.923 -27.251  1.00  0.00
ATOM   1540  CB  PRO A 102       0.710   5.534 -30.297  1.00  0.00
ATOM   1541  CG  PRO A 102       0.137   4.141 -30.284  1.00  0.00
ATOM   1542  CD  PRO A 102       1.184   3.290 -29.574  1.00  0.00
ATOM   1550  N   ASN A 103       0.348   7.118 -27.389  1.00  0.00
ATOM   1551  CA  ASN A 103      -0.563   7.334 -26.268  1.00  0.00
ATOM   1552  C   ASN A 103      -1.795   8.090 -26.692  1.00  0.00
ATOM   1553  O   ASN A 103      -2.300   8.962 -25.985  1.00  0.00
ATOM   1554  CB  ASN A 103       0.155   8.113 -25.208  1.00  0.00
ATOM   1555  CG  ASN A 103       0.583   9.421 -25.712  1.00  0.00
ATOM   1556  OD1 ASN A 103       0.770   9.572 -26.940  1.00  0.00
ATOM   1557  ND2 ASN A 103       0.759  10.376 -24.834  1.00  0.00
ATOM   1564  N   GLY A 104      -2.306   7.714 -27.845  1.00  0.00
ATOM   1565  CA  GLY A 104      -3.508   8.310 -28.364  1.00  0.00
ATOM   1566  C   GLY A 104      -4.647   7.396 -28.038  1.00  0.00
ATOM   1567  O   GLY A 104      -4.476   6.431 -27.302  1.00  0.00
ATOM   1571  N   VAL A 105      -5.799   7.672 -28.620  1.00  0.00
ATOM   1572  CA  VAL A 105      -7.001   6.872 -28.415  1.00  0.00
ATOM   1573  C   VAL A 105      -7.255   5.992 -29.634  1.00  0.00
ATOM   1574  O   VAL A 105      -7.523   4.793 -29.525  1.00  0.00
ATOM   1575  CB  VAL A 105      -8.218   7.787 -28.166  1.00  0.00
ATOM   1576  CG1 VAL A 105      -9.478   6.962 -28.071  1.00  0.00
ATOM   1577  CG2 VAL A 105      -8.017   8.568 -26.863  1.00  0.00
ATOM   1587  N   TYR A 106      -7.155   6.615 -30.804  1.00  0.00
ATOM   1588  CA  TYR A 106      -7.418   5.994 -32.094  1.00  0.00
ATOM   1589  C   TYR A 106      -6.755   4.631 -32.367  1.00  0.00
ATOM   1590  O   TYR A 106      -7.423   3.768 -32.928  1.00  0.00
ATOM   1591  CB  TYR A 106      -7.099   6.978 -33.233  1.00  0.00
ATOM   1592  CG  TYR A 106      -7.188   6.353 -34.594  1.00  0.00
ATOM   1593  CD1 TYR A 106      -8.415   6.206 -35.215  1.00  0.00
ATOM   1594  CD2 TYR A 106      -6.029   5.912 -35.221  1.00  0.00
ATOM   1595  CE1 TYR A 106      -8.485   5.624 -36.461  1.00  0.00
ATOM   1596  CE2 TYR A 106      -6.101   5.330 -36.462  1.00  0.00
ATOM   1597  CZ  TYR A 106      -7.323   5.184 -37.084  1.00  0.00
ATOM   1598  OH  TYR A 106      -7.395   4.601 -38.328  1.00  0.00
ATOM   1608  N   PRO A 107      -5.459   4.393 -32.058  1.00  0.00
ATOM   1609  CA  PRO A 107      -4.746   3.148 -32.322  1.00  0.00
ATOM   1610  C   PRO A 107      -5.336   1.877 -31.683  1.00  0.00
ATOM   1611  O   PRO A 107      -4.953   0.777 -32.078  1.00  0.00
ATOM   1612  CB  PRO A 107      -3.351   3.433 -31.743  1.00  0.00
ATOM   1613  CG  PRO A 107      -3.222   4.933 -31.776  1.00  0.00
ATOM   1614  CD  PRO A 107      -4.586   5.428 -31.442  1.00  0.00
ATOM   1622  N   HIS A 108      -6.185   2.003 -30.662  1.00  0.00
ATOM   1623  CA  HIS A 108      -6.742   0.808 -30.022  1.00  0.00
ATOM   1624  C   HIS A 108      -7.705   0.044 -30.901  1.00  0.00
ATOM   1625  O   HIS A 108      -8.488   0.634 -31.643  1.00  0.00
ATOM   1626  CB  HIS A 108      -7.391   1.177 -28.712  1.00  0.00
ATOM   1627  CG  HIS A 108      -6.401   1.455 -27.717  1.00  0.00
ATOM   1628  ND1 HIS A 108      -5.728   0.456 -27.074  1.00  0.00
ATOM   1629  CD2 HIS A 108      -5.893   2.595 -27.273  1.00  0.00
ATOM   1630  CE1 HIS A 108      -4.868   0.971 -26.243  1.00  0.00
ATOM   1631  NE2 HIS A 108      -4.930   2.273 -26.359  1.00  0.00
ATOM   1639  N   GLU A 109      -7.662  -1.281 -30.778  1.00  0.00
ATOM   1640  CA  GLU A 109      -8.510  -2.167 -31.561  1.00  0.00
ATOM   1641  C   GLU A 109      -9.714  -2.623 -30.757  1.00  0.00
ATOM   1642  O   GLU A 109     -10.822  -2.732 -31.285  1.00  0.00
ATOM   1643  CB  GLU A 109      -7.701  -3.387 -32.009  1.00  0.00
ATOM   1644  CG  GLU A 109      -6.506  -3.084 -32.929  1.00  0.00
ATOM   1645  CD  GLU A 109      -6.895  -2.605 -34.308  1.00  0.00
ATOM   1646  OE1 GLU A 109      -7.931  -3.002 -34.786  1.00  0.00
ATOM   1647  OE2 GLU A 109      -6.145  -1.856 -34.889  1.00  0.00
ATOM   1654  N   TYR A 110      -9.494  -2.896 -29.472  1.00  0.00
ATOM   1655  CA  TYR A 110     -10.590  -3.383 -28.651  1.00  0.00
ATOM   1656  C   TYR A 110     -10.767  -2.536 -27.419  1.00  0.00
ATOM   1657  O   TYR A 110      -9.804  -2.099 -26.783  1.00  0.00
ATOM   1658  CB  TYR A 110     -10.422  -4.867 -28.317  1.00  0.00
ATOM   1659  CG  TYR A 110     -10.476  -5.688 -29.542  1.00  0.00
ATOM   1660  CD1 TYR A 110      -9.321  -6.010 -30.237  1.00  0.00
ATOM   1661  CD2 TYR A 110     -11.695  -6.082 -30.003  1.00  0.00
ATOM   1662  CE1 TYR A 110      -9.418  -6.728 -31.408  1.00  0.00
ATOM   1663  CE2 TYR A 110     -11.796  -6.784 -31.149  1.00  0.00
ATOM   1664  CZ  TYR A 110     -10.677  -7.107 -31.866  1.00  0.00
ATOM   1665  OH  TYR A 110     -10.815  -7.844 -33.029  1.00  0.00
ATOM   1675  N   TRP A 111     -12.027  -2.325 -27.084  1.00  0.00
ATOM   1676  CA  TRP A 111     -12.437  -1.543 -25.934  1.00  0.00
ATOM   1677  C   TRP A 111     -13.452  -2.281 -25.098  1.00  0.00
ATOM   1678  O   TRP A 111     -14.252  -3.055 -25.633  1.00  0.00
ATOM   1679  CB  TRP A 111     -13.050  -0.223 -26.398  1.00  0.00
ATOM   1680  CG  TRP A 111     -12.081   0.690 -27.050  1.00  0.00
ATOM   1681  CD1 TRP A 111     -11.692   0.727 -28.361  1.00  0.00
ATOM   1682  CD2 TRP A 111     -11.362   1.731 -26.389  1.00  0.00
ATOM   1683  NE1 TRP A 111     -10.780   1.723 -28.547  1.00  0.00
ATOM   1684  CE2 TRP A 111     -10.555   2.340 -27.344  1.00  0.00
ATOM   1685  CE3 TRP A 111     -11.338   2.186 -25.076  1.00  0.00
ATOM   1686  CZ2 TRP A 111      -9.712   3.382 -27.022  1.00  0.00
ATOM   1687  CZ3 TRP A 111     -10.500   3.219 -24.757  1.00  0.00
ATOM   1688  CH2 TRP A 111      -9.698   3.803 -25.714  1.00  0.00
ATOM   1699  N   GLY A 112     -13.444  -1.993 -23.809  1.00  0.00
ATOM   1700  CA  GLY A 112     -14.416  -2.540 -22.884  1.00  0.00
ATOM   1701  C   GLY A 112     -15.684  -1.700 -22.825  1.00  0.00
ATOM   1702  O   GLY A 112     -15.979  -0.930 -23.740  1.00  0.00
ATOM   1706  N   GLN A 113     -16.454  -1.875 -21.756  1.00  0.00
ATOM   1707  CA  GLN A 113     -17.750  -1.211 -21.607  1.00  0.00
ATOM   1708  C   GLN A 113     -17.651   0.107 -20.859  1.00  0.00
ATOM   1709  O   GLN A 113     -18.450   1.018 -21.083  1.00  0.00
ATOM   1710  CB  GLN A 113     -18.735  -2.138 -20.894  1.00  0.00
ATOM   1711  CG  GLN A 113     -19.117  -3.379 -21.696  1.00  0.00
ATOM   1712  CD  GLN A 113     -20.045  -4.306 -20.924  1.00  0.00
ATOM   1713  OE1 GLN A 113     -19.906  -4.453 -19.706  1.00  0.00
ATOM   1714  NE2 GLN A 113     -20.991  -4.925 -21.620  1.00  0.00
ATOM   1723  N   GLY A 114     -16.667   0.189 -19.972  1.00  0.00
ATOM   1724  CA  GLY A 114     -16.425   1.357 -19.150  1.00  0.00
ATOM   1725  C   GLY A 114     -17.075   1.283 -17.774  1.00  0.00
ATOM   1726  O   GLY A 114     -18.166   0.726 -17.602  1.00  0.00
ATOM   1730  N   THR A 115     -16.412   1.878 -16.785  1.00  0.00
ATOM   1731  CA  THR A 115     -16.941   1.897 -15.427  1.00  0.00
ATOM   1732  C   THR A 115     -16.903   3.311 -14.850  1.00  0.00
ATOM   1733  O   THR A 115     -15.910   4.032 -14.972  1.00  0.00
ATOM   1734  CB  THR A 115     -16.202   0.894 -14.511  1.00  0.00
ATOM   1735  OG1 THR A 115     -16.827   0.914 -13.228  1.00  0.00
ATOM   1736  CG2 THR A 115     -14.696   1.235 -14.356  1.00  0.00
ATOM   1744  N   GLN A 116     -18.001   3.718 -14.232  1.00  0.00
ATOM   1745  CA  GLN A 116     -18.093   5.059 -13.668  1.00  0.00
ATOM   1746  C   GLN A 116     -17.422   5.217 -12.320  1.00  0.00
ATOM   1747  O   GLN A 116     -17.708   4.478 -11.372  1.00  0.00
ATOM   1748  CB  GLN A 116     -19.563   5.485 -13.566  1.00  0.00
ATOM   1749  CG  GLN A 116     -19.846   6.864 -12.889  1.00  0.00
ATOM   1750  CD  GLN A 116     -19.344   8.093 -13.663  1.00  0.00
ATOM   1751  OE1 GLN A 116     -19.468   8.170 -14.885  1.00  0.00
ATOM   1752  NE2 GLN A 116     -18.830   9.073 -12.939  1.00  0.00
ATOM   1761  N   VAL A 117     -16.567   6.227 -12.257  1.00  0.00
ATOM   1762  CA  VAL A 117     -15.856   6.641 -11.068  1.00  0.00
ATOM   1763  C   VAL A 117     -16.248   8.061 -10.723  1.00  0.00
ATOM   1764  O   VAL A 117     -16.069   8.980 -11.527  1.00  0.00
ATOM   1765  CB  VAL A 117     -14.350   6.571 -11.325  1.00  0.00
ATOM   1766  CG1 VAL A 117     -13.577   7.106 -10.125  1.00  0.00
ATOM   1767  CG2 VAL A 117     -13.968   5.099 -11.623  1.00  0.00
ATOM   1777  N   THR A 118     -16.749   8.253  -9.515  1.00  0.00
ATOM   1778  CA  THR A 118     -17.174   9.577  -9.095  1.00  0.00
ATOM   1779  C   THR A 118     -16.419   9.983  -7.861  1.00  0.00
ATOM   1780  O   THR A 118     -16.285   9.194  -6.923  1.00  0.00
ATOM   1781  CB  THR A 118     -18.696   9.627  -8.847  1.00  0.00
ATOM   1782  OG1 THR A 118     -19.392   9.271 -10.057  1.00  0.00
ATOM   1783  CG2 THR A 118     -19.108  11.047  -8.447  1.00  0.00
ATOM   1791  N   VAL A 119     -15.889  11.200  -7.860  1.00  0.00
ATOM   1792  CA  VAL A 119     -15.124  11.636  -6.711  1.00  0.00
ATOM   1793  C   VAL A 119     -15.790  12.872  -6.102  1.00  0.00
ATOM   1794  O   VAL A 119     -16.082  13.840  -6.807  1.00  0.00
ATOM   1795  CB  VAL A 119     -13.664  11.915  -7.124  1.00  0.00
ATOM   1796  CG1 VAL A 119     -12.869  12.329  -5.903  1.00  0.00
ATOM   1797  CG2 VAL A 119     -13.059  10.689  -7.816  1.00  0.00
ATOM   1807  N   SER A 120     -16.094  12.809  -4.807  1.00  0.00
ATOM   1808  CA  SER A 120     -16.794  13.916  -4.146  1.00  0.00
ATOM   1809  C   SER A 120     -15.994  14.716  -3.121  1.00  0.00
ATOM   1810  O   SER A 120     -15.009  14.254  -2.553  1.00  0.00
ATOM   1811  CB  SER A 120     -18.052  13.402  -3.476  1.00  0.00
ATOM   1812  OG  SER A 120     -17.744  12.505  -2.437  1.00  0.00
ATOM   1818  N   SER A 121     -16.475  15.932  -2.861  1.00  0.00
ATOM   1819  CA  SER A 121     -15.936  16.860  -1.855  1.00  0.00
ATOM   1820  C   SER A 121     -14.404  17.026  -1.844  1.00  0.00
ATOM   1821  O   SER A 121     -13.826  17.293  -0.785  1.00  0.00
ATOM   1822  OXT SER A 121     -13.833  17.283  -2.899  1.00  0.00
ATOM   1823  CB  SER A 121     -16.380  16.425  -0.471  1.00  0.00
ATOM   1824  OG  SER A 121     -15.891  17.304   0.503  1.00  0.00
END
