# Supplementary material for: Nanobody-based CTLA4 inhibitors for immune checkpoint blockade therapy of canine cancer patients
Source: Sci Rep. 2021 Oct 21;11:20763. doi: 10.1038/s41598-021-00325-3 (PMC8531395; doi:10.1038/s41598-021-00325-3)
Supplement: Supplementary file 1 — Supplementary Information 1. [file 41598_2021_325_MOESM1_ESM.zip › Supplemental Information/Robetta_cNb17_3.pdb]

ATOM      1  N   MET B   1        .683    .029   -.448  1.00  0.00
ATOM      2  CA  MET B   1       2.137   -.121   -.522  1.00  0.00
ATOM      3  C   MET B   1       2.504   1.249   -.570  1.00  0.00
ATOM      4  O   MET B   1       1.860   2.152  -1.059  1.00  0.00
ATOM      5  CB  MET B   1       2.641   -.894  -1.739  1.00  0.00
ATOM      6  CG  MET B   1       2.291  -2.375  -1.734  1.00  0.00
ATOM      7  SD  MET B   1       2.986  -3.259  -3.144  1.00  0.00
ATOM      8  CE  MET B   1       4.724  -3.271  -2.713  1.00  0.00
ATOM     20  N   HIS B   2       3.562   1.456    .010  1.00  0.00
ATOM     21  CA  HIS B   2       4.239   2.720    .145  1.00  0.00
ATOM     22  C   HIS B   2       5.616   2.590   -.395  1.00  0.00
ATOM     23  O   HIS B   2       6.364   1.602   -.195  1.00  0.00
ATOM     24  CB  HIS B   2       4.291   3.179   1.605  1.00  0.00
ATOM     25  CG  HIS B   2       2.941   3.370   2.224  1.00  0.00
ATOM     26  ND1 HIS B   2       2.182   4.503   2.019  1.00  0.00
ATOM     27  CD2 HIS B   2       2.215   2.574   3.043  1.00  0.00
ATOM     28  CE1 HIS B   2       1.046   4.394   2.685  1.00  0.00
ATOM     29  NE2 HIS B   2       1.041   3.234   3.314  1.00  0.00
ATOM     37  N   VAL B   3       6.006   3.722  -1.041  1.00  0.00
ATOM     38  CA  VAL B   3       7.343   3.726  -1.678  1.00  0.00
ATOM     39  C   VAL B   3       8.177   4.929  -1.224  1.00  0.00
ATOM     40  O   VAL B   3       7.748   6.088  -1.328  1.00  0.00
ATOM     41  CB  VAL B   3       7.207   3.757  -3.212  1.00  0.00
ATOM     42  CG1 VAL B   3       6.237   4.849  -3.639  1.00  0.00
ATOM     43  CG2 VAL B   3       8.572   3.968  -3.848  1.00  0.00
ATOM     53  N   ALA B   4       9.400   4.693   -.823  1.00  0.00
ATOM     54  CA  ALA B   4      10.195   5.841   -.477  1.00  0.00
ATOM     55  C   ALA B   4      11.377   5.805  -1.496  1.00  0.00
ATOM     56  O   ALA B   4      11.986   4.833  -1.972  1.00  0.00
ATOM     57  CB  ALA B   4      10.567   5.737    .932  1.00  0.00
ATOM     63  N   GLN B   5      11.897   6.909  -1.707  1.00  0.00
ATOM     64  CA  GLN B   5      13.044   7.024  -2.576  1.00  0.00
ATOM     65  C   GLN B   5      14.116   7.950  -1.984  1.00  0.00
ATOM     66  O   GLN B   5      13.763   8.883  -1.254  1.00  0.00
ATOM     67  CB  GLN B   5      12.608   7.532  -3.953  1.00  0.00
ATOM     68  CG  GLN B   5      11.344   6.879  -4.486  1.00  0.00
ATOM     69  CD  GLN B   5      11.044   7.282  -5.917  1.00  0.00
ATOM     70  OE1 GLN B   5      10.023   6.887  -6.486  1.00  0.00
ATOM     71  NE2 GLN B   5      11.933   8.072  -6.507  1.00  0.00
ATOM     80  N   PRO B   6      15.438   7.781  -2.382  1.00  0.00
ATOM     81  CA  PRO B   6      16.258   8.797  -1.779  1.00  0.00
ATOM     82  C   PRO B   6      16.043  10.159  -2.456  1.00  0.00
ATOM     83  O   PRO B   6      15.627  10.190  -3.615  1.00  0.00
ATOM     84  CB  PRO B   6      17.674   8.260  -2.007  1.00  0.00
ATOM     85  CG  PRO B   6      17.559   7.440  -3.247  1.00  0.00
ATOM     86  CD  PRO B   6      16.206   6.789  -3.141  1.00  0.00
ATOM     94  N   ALA B   7      16.291  11.333  -1.808  1.00  0.00
ATOM     95  CA  ALA B   7      15.901  12.428  -2.682  1.00  0.00
ATOM     96  C   ALA B   7      16.554  12.912  -3.933  1.00  0.00
ATOM     97  O   ALA B   7      15.779  13.232  -4.809  1.00  0.00
ATOM     98  CB  ALA B   7      16.113  13.493  -1.613  1.00  0.00
ATOM    104  N   VAL B   8      17.928  12.970  -3.945  1.00  0.00
ATOM    105  CA  VAL B   8      18.742  13.360  -5.136  1.00  0.00
ATOM    106  C   VAL B   8      19.970  12.431  -5.469  1.00  0.00
ATOM    107  O   VAL B   8      20.556  12.004  -4.499  1.00  0.00
ATOM    108  CB  VAL B   8      19.262  14.795  -4.932  1.00  0.00
ATOM    109  CG1 VAL B   8      20.115  15.226  -6.115  1.00  0.00
ATOM    110  CG2 VAL B   8      18.091  15.746  -4.736  1.00  0.00
ATOM    120  N   VAL B   9      20.423  12.080  -6.559  1.00  0.00
ATOM    121  CA  VAL B   9      21.585  11.192  -6.647  1.00  0.00
ATOM    122  C   VAL B   9      22.519  11.710  -7.598  1.00  0.00
ATOM    123  O   VAL B   9      21.873  12.049  -8.568  1.00  0.00
ATOM    124  CB  VAL B   9      21.194   9.767  -7.082  1.00  0.00
ATOM    125  CG1 VAL B   9      22.429   8.886  -7.191  1.00  0.00
ATOM    126  CG2 VAL B   9      20.197   9.179  -6.095  1.00  0.00
ATOM    136  N   LEU B  10      23.811  11.842  -7.317  1.00  0.00
ATOM    137  CA  LEU B  10      24.655  12.430  -8.261  1.00  0.00
ATOM    138  C   LEU B  10      25.478  11.431  -9.004  1.00  0.00
ATOM    139  O   LEU B  10      26.104  10.572  -8.425  1.00  0.00
ATOM    140  CB  LEU B  10      25.572  13.440  -7.559  1.00  0.00
ATOM    141  CG  LEU B  10      24.967  14.828  -7.312  1.00  0.00
ATOM    142  CD1 LEU B  10      23.807  14.710  -6.332  1.00  0.00
ATOM    143  CD2 LEU B  10      26.041  15.763  -6.777  1.00  0.00
ATOM    155  N   ALA B  11      25.490  11.649 -10.442  1.00  0.00
ATOM    156  CA  ALA B  11      26.228  10.684 -11.111  1.00  0.00
ATOM    157  C   ALA B  11      27.521  11.238 -11.753  1.00  0.00
ATOM    158  O   ALA B  11      27.905  12.408 -12.083  1.00  0.00
ATOM    159  CB  ALA B  11      25.404  10.150 -12.123  1.00  0.00
ATOM    165  N   SER B  12      28.289  10.347 -12.152  1.00  0.00
ATOM    166  CA  SER B  12      29.429  11.015 -12.648  1.00  0.00
ATOM    167  C   SER B  12      29.454  10.772 -14.106  1.00  0.00
ATOM    168  O   SER B  12      28.505  10.197 -14.587  1.00  0.00
ATOM    169  CB  SER B  12      30.698  10.509 -11.990  1.00  0.00
ATOM    170  OG  SER B  12      30.987   9.199 -12.397  1.00  0.00
ATOM    176  N   SER B  13      30.412  11.250 -14.859  1.00  0.00
ATOM    177  CA  SER B  13      30.583  11.077 -16.378  1.00  0.00
ATOM    178  C   SER B  13      30.791   9.815 -17.071  1.00  0.00
ATOM    179  O   SER B  13      30.687   9.674 -18.260  1.00  0.00
ATOM    180  CB  SER B  13      31.756  11.918 -16.841  1.00  0.00
ATOM    181  OG  SER B  13      32.935  11.538 -16.185  1.00  0.00
ATOM    187  N   ARG B  14      31.077   8.981 -16.235  1.00  0.00
ATOM    188  CA  ARG B  14      31.410   7.629 -16.363  1.00  0.00
ATOM    189  C   ARG B  14      29.975   7.288 -16.135  1.00  0.00
ATOM    190  O   ARG B  14      29.813   6.102 -15.855  1.00  0.00
ATOM    191  CB  ARG B  14      32.376   7.075 -15.326  1.00  0.00
ATOM    192  CG  ARG B  14      33.775   7.668 -15.375  1.00  0.00
ATOM    193  CD  ARG B  14      34.663   7.064 -14.348  1.00  0.00
ATOM    194  NE  ARG B  14      36.003   7.629 -14.391  1.00  0.00
ATOM    195  CZ  ARG B  14      37.020   7.245 -13.595  1.00  0.00
ATOM    196  NH1 ARG B  14      36.836   6.297 -12.703  1.00  0.00
ATOM    197  NH2 ARG B  14      38.204   7.821 -13.712  1.00  0.00
ATOM    211  N   GLY B  15      28.931   8.255 -15.921  1.00  0.00
ATOM    212  CA  GLY B  15      27.865   7.445 -15.495  1.00  0.00
ATOM    213  C   GLY B  15      27.213   6.699 -14.320  1.00  0.00
ATOM    214  O   GLY B  15      26.022   6.818 -14.186  1.00  0.00
ATOM    218  N   VAL B  16      27.917   6.122 -13.378  1.00  0.00
ATOM    219  CA  VAL B  16      26.908   5.429 -12.868  1.00  0.00
ATOM    220  C   VAL B  16      25.907   5.830 -11.792  1.00  0.00
ATOM    221  O   VAL B  16      26.347   6.633 -10.954  1.00  0.00
ATOM    222  CB  VAL B  16      27.616   4.142 -12.404  1.00  0.00
ATOM    223  CG1 VAL B  16      26.630   3.212 -11.712  1.00  0.00
ATOM    224  CG2 VAL B  16      28.266   3.451 -13.592  1.00  0.00
ATOM    234  N   ALA B  17      24.564   5.543 -11.832  1.00  0.00
ATOM    235  CA  ALA B  17      23.809   5.997 -10.636  1.00  0.00
ATOM    236  C   ALA B  17      23.035   4.896  -9.829  1.00  0.00
ATOM    237  O   ALA B  17      22.524   3.861 -10.264  1.00  0.00
ATOM    238  CB  ALA B  17      22.952   6.998 -11.176  1.00  0.00
ATOM    244  N   SER B  18      22.960   4.998  -8.609  1.00  0.00
ATOM    245  CA  SER B  18      22.141   3.915  -8.062  1.00  0.00
ATOM    246  C   SER B  18      20.981   4.448  -7.353  1.00  0.00
ATOM    247  O   SER B  18      21.072   5.305  -6.496  1.00  0.00
ATOM    248  CB  SER B  18      22.942   3.048  -7.110  1.00  0.00
ATOM    249  OG  SER B  18      23.973   2.380  -7.786  1.00  0.00
ATOM    255  N   PHE B  19      19.843   3.855  -7.656  1.00  0.00
ATOM    256  CA  PHE B  19      18.739   4.346  -7.034  1.00  0.00
ATOM    257  C   PHE B  19      18.197   3.282  -6.036  1.00  0.00
ATOM    258  O   PHE B  19      17.911   2.129  -6.239  1.00  0.00
ATOM    259  CB  PHE B  19      17.699   4.727  -8.089  1.00  0.00
ATOM    260  CG  PHE B  19      16.329   4.979  -7.527  1.00  0.00
ATOM    261  CD1 PHE B  19      15.978   6.235  -7.055  1.00  0.00
ATOM    262  CD2 PHE B  19      15.389   3.961  -7.469  1.00  0.00
ATOM    263  CE1 PHE B  19      14.718   6.468  -6.537  1.00  0.00
ATOM    264  CE2 PHE B  19      14.128   4.192  -6.954  1.00  0.00
ATOM    265  CZ  PHE B  19      13.793   5.447  -6.487  1.00  0.00
ATOM    275  N   VAL B  20      17.869   3.648  -4.913  1.00  0.00
ATOM    276  CA  VAL B  20      17.294   2.618  -4.032  1.00  0.00
ATOM    277  C   VAL B  20      15.848   2.917  -3.681  1.00  0.00
ATOM    278  O   VAL B  20      15.539   4.036  -3.319  1.00  0.00
ATOM    279  CB  VAL B  20      18.110   2.507  -2.731  1.00  0.00
ATOM    280  CG1 VAL B  20      17.493   1.473  -1.801  1.00  0.00
ATOM    281  CG2 VAL B  20      19.553   2.150  -3.053  1.00  0.00
ATOM    291  N   CYS B  21      14.955   1.891  -3.733  1.00  0.00
ATOM    292  CA  CYS B  21      13.643   2.170  -3.419  1.00  0.00
ATOM    293  C   CYS B  21      13.135   1.435  -2.174  1.00  0.00
ATOM    294  O   CYS B  21      13.492    .306  -1.814  1.00  0.00
ATOM    295  CB  CYS B  21      12.773   1.820  -4.627  1.00  0.00
ATOM    296  SG  CYS B  21      11.001   2.055  -4.354  1.00  0.00
ATOM    302  N   GLU B  22      12.344   1.984  -1.384  1.00  0.00
ATOM    303  CA  GLU B  22      11.966   1.123   -.250  1.00  0.00
ATOM    304  C   GLU B  22      10.467    .954   -.225  1.00  0.00
ATOM    305  O   GLU B  22       9.585   1.791   -.277  1.00  0.00
ATOM    306  CB  GLU B  22      12.445   1.712   1.079  1.00  0.00
ATOM    307  CG  GLU B  22      12.116    .862   2.298  1.00  0.00
ATOM    308  CD  GLU B  22      12.664   1.435   3.575  1.00  0.00
ATOM    309  OE1 GLU B  22      13.312   2.452   3.518  1.00  0.00
ATOM    310  OE2 GLU B  22      12.433    .854   4.610  1.00  0.00
ATOM    317  N   TYR B  23      10.052   -.271   -.059  1.00  0.00
ATOM    318  CA  TYR B  23       8.666   -.497   -.043  1.00  0.00
ATOM    319  C   TYR B  23       8.100   -.920   1.255  1.00  0.00
ATOM    320  O   TYR B  23       8.293  -1.987   1.808  1.00  0.00
ATOM    321  CB  TYR B  23       8.320  -1.539  -1.110  1.00  0.00
ATOM    322  CG  TYR B  23       8.645  -1.099  -2.520  1.00  0.00
ATOM    323  CD1 TYR B  23       9.531  -1.839  -3.290  1.00  0.00
ATOM    324  CD2 TYR B  23       8.058    .043  -3.043  1.00  0.00
ATOM    325  CE1 TYR B  23       9.827  -1.437  -4.579  1.00  0.00
ATOM    326  CE2 TYR B  23       8.355    .445  -4.331  1.00  0.00
ATOM    327  CZ  TYR B  23       9.235   -.291  -5.097  1.00  0.00
ATOM    328  OH  TYR B  23       9.531    .109  -6.380  1.00  0.00
ATOM    338  N   GLY B  24       6.958   -.318   1.426  1.00  0.00
ATOM    339  CA  GLY B  24       5.879   -.291   2.426  1.00  0.00
ATOM    340  C   GLY B  24       4.972  -1.427   2.723  1.00  0.00
ATOM    341  O   GLY B  24       3.890  -1.245   3.313  1.00  0.00
ATOM    345  N   SER B  25       5.273  -2.567   2.194  1.00  0.00
ATOM    346  CA  SER B  25       4.414  -3.639   2.580  1.00  0.00
ATOM    347  C   SER B  25       5.258  -4.916   2.779  1.00  0.00
ATOM    348  O   SER B  25       6.351  -5.053   2.263  1.00  0.00
ATOM    349  CB  SER B  25       3.345  -3.850   1.526  1.00  0.00
ATOM    350  OG  SER B  25       2.471  -4.880   1.898  1.00  0.00
ATOM    356  N   SER B  26       4.684  -5.865   3.548  1.00  0.00
ATOM    357  CA  SER B  26       5.323  -7.190   3.772  1.00  0.00
ATOM    358  C   SER B  26       4.779  -7.902   2.739  1.00  0.00
ATOM    359  O   SER B  26       5.557  -8.654   2.138  1.00  0.00
ATOM    360  CB  SER B  26       4.994  -7.852   5.096  1.00  0.00
ATOM    361  OG  SER B  26       3.633  -8.178   5.170  1.00  0.00
ATOM    367  N   GLY B  27       3.632  -7.585   2.185  1.00  0.00
ATOM    368  CA  GLY B  27       3.930  -8.549   1.374  1.00  0.00
ATOM    369  C   GLY B  27       3.812  -9.901   1.676  1.00  0.00
ATOM    370  O   GLY B  27       3.915 -10.590   2.675  1.00  0.00
ATOM    374  N   ASN B  28       4.084 -10.143    .490  1.00  0.00
ATOM    375  CA  ASN B  28       4.588 -11.232   -.084  1.00  0.00
ATOM    376  C   ASN B  28       5.190 -10.564  -1.399  1.00  0.00
ATOM    377  O   ASN B  28       4.556 -10.628  -2.483  1.00  0.00
ATOM    378  CB  ASN B  28       3.524 -12.292   -.304  1.00  0.00
ATOM    379  CG  ASN B  28       4.094 -13.583   -.822  1.00  0.00
ATOM    380  OD1 ASN B  28       5.133 -13.593  -1.492  1.00  0.00
ATOM    381  ND2 ASN B  28       3.433 -14.673   -.527  1.00  0.00
ATOM    388  N   ALA B  29       6.337 -10.371  -1.367  1.00  0.00
ATOM    389  CA  ALA B  29       7.242  -9.829  -2.339  1.00  0.00
ATOM    390  C   ALA B  29       7.103 -10.759  -3.541  1.00  0.00
ATOM    391  O   ALA B  29       7.315 -10.178  -4.597  1.00  0.00
ATOM    392  CB  ALA B  29       8.350  -9.805  -2.005  1.00  0.00
ATOM    398  N   ALA B  30       6.776 -12.153  -3.482  1.00  0.00
ATOM    399  CA  ALA B  30       7.060 -12.292  -4.816  1.00  0.00
ATOM    400  C   ALA B  30       7.318 -12.407  -6.145  1.00  0.00
ATOM    401  O   ALA B  30       8.193 -12.688  -6.931  1.00  0.00
ATOM    402  CB  ALA B  30       6.545 -14.157  -4.314  1.00  0.00
ATOM    408  N   GLU B  31       6.299 -12.064  -6.652  1.00  0.00
ATOM    409  CA  GLU B  31       5.908 -11.859  -8.054  1.00  0.00
ATOM    410  C   GLU B  31       6.048 -10.331  -8.592  1.00  0.00
ATOM    411  O   GLU B  31       5.719 -10.049  -9.732  1.00  0.00
ATOM    412  CB  GLU B  31       4.467 -12.347  -8.217  1.00  0.00
ATOM    413  CG  GLU B  31       4.249 -13.803  -7.832  1.00  0.00
ATOM    414  CD  GLU B  31       5.057 -14.756  -8.669  1.00  0.00
ATOM    415  OE1 GLU B  31       5.354 -14.426  -9.792  1.00  0.00
ATOM    416  OE2 GLU B  31       5.377 -15.816  -8.184  1.00  0.00
ATOM    423  N   VAL B  32       6.485  -9.399  -7.709  1.00  0.00
ATOM    424  CA  VAL B  32       6.552  -7.876  -7.588  1.00  0.00
ATOM    425  C   VAL B  32       7.360  -7.436  -8.847  1.00  0.00
ATOM    426  O   VAL B  32       8.362  -8.142  -9.242  1.00  0.00
ATOM    427  CB  VAL B  32       7.257  -7.412  -6.300  1.00  0.00
ATOM    428  CG1 VAL B  32       8.706  -7.876  -6.289  1.00  0.00
ATOM    429  CG2 VAL B  32       7.175  -5.897  -6.182  1.00  0.00
ATOM    439  N   ARG B  33       6.773  -6.311  -9.425  1.00  0.00
ATOM    440  CA  ARG B  33       7.359  -5.743 -10.570  1.00  0.00
ATOM    441  C   ARG B  33       7.730  -4.354 -10.228  1.00  0.00
ATOM    442  O   ARG B  33       7.082  -3.461  -9.724  1.00  0.00
ATOM    443  CB  ARG B  33       6.405  -5.762 -11.755  1.00  0.00
ATOM    444  CG  ARG B  33       6.938  -5.102 -13.016  1.00  0.00
ATOM    445  CD  ARG B  33       5.978  -5.214 -14.144  1.00  0.00
ATOM    446  NE  ARG B  33       5.847  -6.585 -14.610  1.00  0.00
ATOM    447  CZ  ARG B  33       4.917  -7.010 -15.487  1.00  0.00
ATOM    448  NH1 ARG B  33       4.045  -6.160 -15.983  1.00  0.00
ATOM    449  NH2 ARG B  33       4.881  -8.280 -15.850  1.00  0.00
ATOM    463  N   VAL B  34       8.972  -4.051 -10.588  1.00  0.00
ATOM    464  CA  VAL B  34       9.466  -2.725 -10.237  1.00  0.00
ATOM    465  C   VAL B  34       9.783  -2.013 -11.414  1.00  0.00
ATOM    466  O   VAL B  34      10.465  -2.688 -12.153  1.00  0.00
ATOM    467  CB  VAL B  34      10.729  -2.783  -9.358  1.00  0.00
ATOM    468  CG1 VAL B  34      11.102  -1.392  -8.869  1.00  0.00
ATOM    469  CG2 VAL B  34      10.500  -3.724  -8.185  1.00  0.00
ATOM    479  N   THR B  35       9.216   -.694 -11.535  1.00  0.00
ATOM    480  CA  THR B  35       9.501    .089 -12.744  1.00  0.00
ATOM    481  C   THR B  35      10.231   1.511 -12.526  1.00  0.00
ATOM    482  O   THR B  35       9.967   2.239 -11.557  1.00  0.00
ATOM    483  CB  THR B  35       8.179    .300 -13.504  1.00  0.00
ATOM    484  OG1 THR B  35       7.627   -.972 -13.870  1.00  0.00
ATOM    485  CG2 THR B  35       8.412   1.127 -14.760  1.00  0.00
ATOM    493  N   VAL B  36      11.213   1.900 -13.236  1.00  0.00
ATOM    494  CA  VAL B  36      11.725   3.174 -13.093  1.00  0.00
ATOM    495  C   VAL B  36      11.296   4.003 -14.336  1.00  0.00
ATOM    496  O   VAL B  36      11.461   3.714 -15.546  1.00  0.00
ATOM    497  CB  VAL B  36      13.258   3.106 -12.957  1.00  0.00
ATOM    498  CG1 VAL B  36      13.870   2.419 -14.169  1.00  0.00
ATOM    499  CG2 VAL B  36      13.826   4.506 -12.786  1.00  0.00
ATOM    509  N   LEU B  37      10.736   5.212 -13.949  1.00  0.00
ATOM    510  CA  LEU B  37      10.372   6.012 -15.044  1.00  0.00
ATOM    511  C   LEU B  37      11.140   7.414 -14.977  1.00  0.00
ATOM    512  O   LEU B  37      11.433   8.053 -13.961  1.00  0.00
ATOM    513  CB  LEU B  37       8.849   6.194 -15.035  1.00  0.00
ATOM    514  CG  LEU B  37       8.024   4.900 -15.047  1.00  0.00
ATOM    515  CD1 LEU B  37       7.754   4.457 -13.616  1.00  0.00
ATOM    516  CD2 LEU B  37       6.724   5.134 -15.802  1.00  0.00
ATOM    528  N   ARG B  38      11.490   7.966 -16.120  1.00  0.00
ATOM    529  CA  ARG B  38      11.963   9.259 -16.144  1.00  0.00
ATOM    530  C   ARG B  38      10.908  10.427 -16.552  1.00  0.00
ATOM    531  O   ARG B  38       9.943  10.503 -17.333  1.00  0.00
ATOM    532  CB  ARG B  38      13.153   9.247 -17.093  1.00  0.00
ATOM    533  CG  ARG B  38      13.854  10.586 -17.257  1.00  0.00
ATOM    534  CD  ARG B  38      15.086  10.464 -18.078  1.00  0.00
ATOM    535  NE  ARG B  38      15.785  11.733 -18.198  1.00  0.00
ATOM    536  CZ  ARG B  38      15.627  12.600 -19.217  1.00  0.00
ATOM    537  NH1 ARG B  38      14.792  12.321 -20.194  1.00  0.00
ATOM    538  NH2 ARG B  38      16.311  13.730 -19.235  1.00  0.00
ATOM    552  N   GLN B  39      10.996  11.584 -15.783  1.00  0.00
ATOM    553  CA  GLN B  39       9.930  12.566 -16.237  1.00  0.00
ATOM    554  C   GLN B  39      10.496  13.655 -17.101  1.00  0.00
ATOM    555  O   GLN B  39      11.381  14.364 -16.616  1.00  0.00
ATOM    556  CB  GLN B  39       9.219  13.213 -15.046  1.00  0.00
ATOM    557  CG  GLN B  39       8.061  14.118 -15.428  1.00  0.00
ATOM    558  CD  GLN B  39       7.399  14.754 -14.220  1.00  0.00
ATOM    559  OE1 GLN B  39       7.149  14.089 -13.211  1.00  0.00
ATOM    560  NE2 GLN B  39       7.112  16.047 -14.316  1.00  0.00
ATOM    569  N   ALA B  40      10.114  13.914 -18.249  1.00  0.00
ATOM    570  CA  ALA B  40      10.732  14.872 -18.931  1.00  0.00
ATOM    571  C   ALA B  40      10.081  16.246 -19.197  1.00  0.00
ATOM    572  O   ALA B  40       9.159  16.636 -19.833  1.00  0.00
ATOM    573  CB  ALA B  40      11.052  14.434 -20.254  1.00  0.00
ATOM    579  N   GLY B  41      10.410  17.078 -18.311  1.00  0.00
ATOM    580  CA  GLY B  41       9.690  18.281 -18.405  1.00  0.00
ATOM    581  C   GLY B  41       8.363  17.581 -18.001  1.00  0.00
ATOM    582  O   GLY B  41       8.269  17.009 -16.923  1.00  0.00
ATOM    586  N   SER B  42       7.309  17.738 -18.844  1.00  0.00
ATOM    587  CA  SER B  42       5.925  17.213 -18.638  1.00  0.00
ATOM    588  C   SER B  42       5.594  15.863 -19.193  1.00  0.00
ATOM    589  O   SER B  42       4.389  15.370 -19.173  1.00  0.00
ATOM    590  CB  SER B  42       4.926  18.191 -19.225  1.00  0.00
ATOM    591  OG  SER B  42       5.074  18.286 -20.615  1.00  0.00
ATOM    597  N   GLN B  43       6.621  15.194 -19.812  1.00  0.00
ATOM    598  CA  GLN B  43       6.325  13.988 -20.430  1.00  0.00
ATOM    599  C   GLN B  43       6.794  12.782 -19.770  1.00  0.00
ATOM    600  O   GLN B  43       7.753  12.543 -19.037  1.00  0.00
ATOM    601  CB  GLN B  43       6.882  14.014 -21.855  1.00  0.00
ATOM    602  CG  GLN B  43       6.347  15.148 -22.713  1.00  0.00
ATOM    603  CD  GLN B  43       4.861  15.014 -22.988  1.00  0.00
ATOM    604  OE1 GLN B  43       4.415  14.042 -23.604  1.00  0.00
ATOM    605  NE2 GLN B  43       4.086  15.991 -22.533  1.00  0.00
ATOM    614  N   MET B  44       6.241  11.691 -19.910  1.00  0.00
ATOM    615  CA  MET B  44       6.924  10.706 -19.073  1.00  0.00
ATOM    616  C   MET B  44       7.387   9.478 -19.852  1.00  0.00
ATOM    617  O   MET B  44       6.618   8.928 -20.649  1.00  0.00
ATOM    618  CB  MET B  44       6.008  10.280 -17.927  1.00  0.00
ATOM    619  CG  MET B  44       6.625   9.271 -16.970  1.00  0.00
ATOM    620  SD  MET B  44       5.535   8.864 -15.591  1.00  0.00
ATOM    621  CE  MET B  44       5.579  10.393 -14.662  1.00  0.00
ATOM    631  N   THR B  45       8.579   8.989 -19.575  1.00  0.00
ATOM    632  CA  THR B  45       8.944   7.950 -20.326  1.00  0.00
ATOM    633  C   THR B  45       9.359   6.680 -19.411  1.00  0.00
ATOM    634  O   THR B  45       9.721   6.513 -18.227  1.00  0.00
ATOM    635  CB  THR B  45      10.082   8.420 -21.251  1.00  0.00
ATOM    636  OG1 THR B  45      11.207   8.825 -20.461  1.00  0.00
ATOM    637  CG2 THR B  45       9.623   9.589 -22.109  1.00  0.00
ATOM    645  N   GLU B  46       9.256   5.530 -19.947  1.00  0.00
ATOM    646  CA  GLU B  46       9.606   4.429 -19.001  1.00  0.00
ATOM    647  C   GLU B  46      10.887   4.023 -19.512  1.00  0.00
ATOM    648  O   GLU B  46      11.070   3.741 -20.724  1.00  0.00
ATOM    649  CB  GLU B  46       8.624   3.255 -18.998  1.00  0.00
ATOM    650  CG  GLU B  46       9.006   2.118 -18.060  1.00  0.00
ATOM    651  CD  GLU B  46       8.006    .996 -18.064  1.00  0.00
ATOM    652  OE1 GLU B  46       6.852   1.254 -18.312  1.00  0.00
ATOM    653  OE2 GLU B  46       8.396   -.122 -17.819  1.00  0.00
ATOM    660  N   VAL B  47      11.793   3.879 -18.605  1.00  0.00
ATOM    661  CA  VAL B  47      13.138   3.650 -18.919  1.00  0.00
ATOM    662  C   VAL B  47      13.577   2.251 -18.517  1.00  0.00
ATOM    663  O   VAL B  47      14.285   1.598 -19.286  1.00  0.00
ATOM    664  CB  VAL B  47      14.012   4.703 -18.211  1.00  0.00
ATOM    665  CG1 VAL B  47      15.488   4.414 -18.446  1.00  0.00
ATOM    666  CG2 VAL B  47      13.649   6.095 -18.706  1.00  0.00
ATOM    676  N   CYS B  48      13.122   1.795 -17.475  1.00  0.00
ATOM    677  CA  CYS B  48      13.446    .499 -17.112  1.00  0.00
ATOM    678  C   CYS B  48      12.576   -.234 -16.247  1.00  0.00
ATOM    679  O   CYS B  48      11.716   -.080 -15.422  1.00  0.00
ATOM    680  CB  CYS B  48      14.822    .513 -16.446  1.00  0.00
ATOM    681  SG  CYS B  48      15.428  -1.123 -15.968  1.00  0.00
ATOM    687  N   ALA B  49      12.686  -1.399 -16.573  1.00  0.00
ATOM    688  CA  ALA B  49      11.830  -2.083 -15.764  1.00  0.00
ATOM    689  C   ALA B  49      12.446  -3.165 -15.303  1.00  0.00
ATOM    690  O   ALA B  49      13.328  -3.784 -15.917  1.00  0.00
ATOM    691  CB  ALA B  49      10.692  -2.205 -16.279  1.00  0.00
ATOM    697  N   ALA B  50      11.908  -3.547 -14.349  1.00  0.00
ATOM    698  CA  ALA B  50      12.502  -4.736 -14.005  1.00  0.00
ATOM    699  C   ALA B  50      11.647  -5.327 -13.195  1.00  0.00
ATOM    700  O   ALA B  50      10.945  -4.635 -12.544  1.00  0.00
ATOM    701  CB  ALA B  50      13.694  -4.557 -13.170  1.00  0.00
ATOM    707  N   THR B  51      11.744  -6.728 -13.391  1.00  0.00
ATOM    708  CA  THR B  51      10.841  -7.554 -12.783  1.00  0.00
ATOM    709  C   THR B  51      11.546  -8.495 -12.159  1.00  0.00
ATOM    710  O   THR B  51      12.400  -9.181 -12.667  1.00  0.00
ATOM    711  CB  THR B  51       9.854  -8.221 -13.758  1.00  0.00
ATOM    712  OG1 THR B  51       9.175  -7.212 -14.518  1.00  0.00
ATOM    713  CG2 THR B  51       8.831  -9.051 -12.998  1.00  0.00
ATOM    721  N   TYR B  52      11.143  -8.679 -11.035  1.00  0.00
ATOM    722  CA  TYR B  52      11.778  -9.576 -10.331  1.00  0.00
ATOM    723  C   TYR B  52      10.766 -10.310 -10.077  1.00  0.00
ATOM    724  O   TYR B  52       9.615  -9.923  -9.686  1.00  0.00
ATOM    725  CB  TYR B  52      12.466  -9.057  -9.067  1.00  0.00
ATOM    726  CG  TYR B  52      13.401  -7.894  -9.315  1.00  0.00
ATOM    727  CD1 TYR B  52      12.909  -6.597  -9.320  1.00  0.00
ATOM    728  CD2 TYR B  52      14.751  -8.125  -9.536  1.00  0.00
ATOM    729  CE1 TYR B  52      13.763  -5.535  -9.546  1.00  0.00
ATOM    730  CE2 TYR B  52      15.605  -7.063  -9.762  1.00  0.00
ATOM    731  CZ  TYR B  52      15.115  -5.772  -9.768  1.00  0.00
ATOM    732  OH  TYR B  52      15.966  -4.715  -9.993  1.00  0.00
ATOM    742  N   THR B  53      11.363 -11.258  -9.845  1.00  0.00
ATOM    743  CA  THR B  53      10.698 -12.260  -9.482  1.00  0.00
ATOM    744  C   THR B  53      11.541 -12.675  -8.392  1.00  0.00
ATOM    745  O   THR B  53      12.520 -12.162  -8.211  1.00  0.00
ATOM    746  CB  THR B  53      10.530 -13.312 -10.594  1.00  0.00
ATOM    747  OG1 THR B  53      11.792 -13.937 -10.860  1.00  0.00
ATOM    748  CG2 THR B  53      10.012 -12.662 -11.869  1.00  0.00
ATOM    756  N   VAL B  54      11.007 -13.518  -7.530  1.00  0.00
ATOM    757  CA  VAL B  54      11.693 -14.021  -6.426  1.00  0.00
ATOM    758  C   VAL B  54      11.773 -14.706  -7.823  1.00  0.00
ATOM    759  O   VAL B  54      10.737 -14.734  -8.505  1.00  0.00
ATOM    760  CB  VAL B  54      10.961 -14.690  -5.247  1.00  0.00
ATOM    761  CG1 VAL B  54      10.292 -15.980  -5.698  1.00  0.00
ATOM    762  CG2 VAL B  54      11.940 -14.958  -4.114  1.00  0.00
ATOM    772  N   GLU B  55      12.665 -15.285  -8.075  1.00  0.00
ATOM    773  CA  GLU B  55      13.674 -16.072  -8.714  1.00  0.00
ATOM    774  C   GLU B  55      14.364 -15.051  -9.777  1.00  0.00
ATOM    775  O   GLU B  55      14.779 -15.433 -10.884  1.00  0.00
ATOM    776  CB  GLU B  55      13.059 -17.307  -9.376  1.00  0.00
ATOM    777  CG  GLU B  55      12.349 -18.248  -8.414  1.00  0.00
ATOM    778  CD  GLU B  55      11.848 -19.499  -9.081  1.00  0.00
ATOM    779  OE1 GLU B  55      11.944 -19.588 -10.282  1.00  0.00
ATOM    780  OE2 GLU B  55      11.370 -20.367  -8.390  1.00  0.00
ATOM    787  N   ASP B  56      14.404 -13.724  -9.397  1.00  0.00
ATOM    788  CA  ASP B  56      15.274 -12.502  -9.641  1.00  0.00
ATOM    789  C   ASP B  56      15.540 -12.007 -10.977  1.00  0.00
ATOM    790  O   ASP B  56      16.576 -11.350 -11.232  1.00  0.00
ATOM    791  CB  ASP B  56      16.662 -12.720  -9.033  1.00  0.00
ATOM    792  CG  ASP B  56      16.627 -12.890  -7.520  1.00  0.00
ATOM    793  OD1 ASP B  56      15.922 -12.150  -6.875  1.00  0.00
ATOM    794  OD2 ASP B  56      17.306 -13.757  -7.025  1.00  0.00
ATOM    799  N   GLU B  57      14.817 -12.476 -11.900  1.00  0.00
ATOM    800  CA  GLU B  57      15.221 -11.869 -13.049  1.00  0.00
ATOM    801  C   GLU B  57      15.023 -10.439 -12.778  1.00  0.00
ATOM    802  O   GLU B  57      14.398  -9.935 -11.665  1.00  0.00
ATOM    803  CB  GLU B  57      14.415 -12.348 -14.259  1.00  0.00
ATOM    804  CG  GLU B  57      14.656 -13.802 -14.639  1.00  0.00
ATOM    805  CD  GLU B  57      13.874 -14.228 -15.851  1.00  0.00
ATOM    806  OE1 GLU B  57      13.109 -13.437 -16.348  1.00  0.00
ATOM    807  OE2 GLU B  57      14.043 -15.345 -16.280  1.00  0.00
ATOM    814  N   LEU B  58      15.879  -9.827 -13.717  1.00  0.00
ATOM    815  CA  LEU B  58      15.799  -8.465 -14.004  1.00  0.00
ATOM    816  C   LEU B  58      15.693  -8.109 -15.514  1.00  0.00
ATOM    817  O   LEU B  58      16.493  -8.592 -16.265  1.00  0.00
ATOM    818  CB  LEU B  58      17.029  -7.791 -13.384  1.00  0.00
ATOM    819  CG  LEU B  58      17.090  -6.264 -13.519  1.00  0.00
ATOM    820  CD1 LEU B  58      17.882  -5.682 -12.357  1.00  0.00
ATOM    821  CD2 LEU B  58      17.726  -5.898 -14.852  1.00  0.00
ATOM    833  N   ALA B  59      14.799  -7.289 -15.975  1.00  0.00
ATOM    834  CA  ALA B  59      14.917  -6.950 -17.363  1.00  0.00
ATOM    835  C   ALA B  59      15.486  -5.492 -17.711  1.00  0.00
ATOM    836  O   ALA B  59      15.459  -4.613 -16.830  1.00  0.00
ATOM    837  CB  ALA B  59      13.723  -7.256 -17.935  1.00  0.00
ATOM    843  N   PHE B  60      16.002  -5.189 -18.921  1.00  0.00
ATOM    844  CA  PHE B  60      16.413  -3.829 -18.975  1.00  0.00
ATOM    845  C   PHE B  60      15.987  -3.196 -20.045  1.00  0.00
ATOM    846  O   PHE B  60      15.708  -3.757 -21.085  1.00  0.00
ATOM    847  CB  PHE B  60      17.934  -3.673 -18.966  1.00  0.00
ATOM    848  CG  PHE B  60      18.624  -4.391 -20.091  1.00  0.00
ATOM    849  CD1 PHE B  60      18.815  -3.768 -21.316  1.00  0.00
ATOM    850  CD2 PHE B  60      19.082  -5.689 -19.928  1.00  0.00
ATOM    851  CE1 PHE B  60      19.449  -4.428 -22.352  1.00  0.00
ATOM    852  CE2 PHE B  60      19.717  -6.350 -20.961  1.00  0.00
ATOM    853  CZ  PHE B  60      19.900  -5.718 -22.175  1.00  0.00
ATOM    863  N   LEU B  61      15.786  -2.033 -19.829  1.00  0.00
ATOM    864  CA  LEU B  61      15.281  -1.674 -20.995  1.00  0.00
ATOM    865  C   LEU B  61      16.174   -.774 -21.597  1.00  0.00
ATOM    866  O   LEU B  61      17.221   -.618 -20.967  1.00  0.00
ATOM    867  CB  LEU B  61      13.899  -1.034 -20.815  1.00  0.00
ATOM    868  CG  LEU B  61      12.855  -1.896 -20.095  1.00  0.00
ATOM    869  CD1 LEU B  61      11.595  -1.075 -19.856  1.00  0.00
ATOM    870  CD2 LEU B  61      12.553  -3.131 -20.930  1.00  0.00
ATOM    882  N   ASP B  62      15.799   -.235 -22.658  1.00  0.00
ATOM    883  CA  ASP B  62      16.736    .288 -23.390  1.00  0.00
ATOM    884  C   ASP B  62      17.837   1.220 -22.886  1.00  0.00
ATOM    885  O   ASP B  62      17.639   2.218 -22.201  1.00  0.00
ATOM    886  CB  ASP B  62      15.943    .979 -24.503  1.00  0.00
ATOM    887  CG  ASP B  62      15.280   -.005 -25.457  1.00  0.00
ATOM    888  OD1 ASP B  62      15.558  -1.176 -25.359  1.00  0.00
ATOM    889  OD2 ASP B  62      14.502    .425 -26.275  1.00  0.00
ATOM    894  N   ASP B  63      19.040    .820 -23.314  1.00  0.00
ATOM    895  CA  ASP B  63      20.317   1.437 -23.105  1.00  0.00
ATOM    896  C   ASP B  63      20.479   1.500 -21.680  1.00  0.00
ATOM    897  O   ASP B  63      21.395   2.120 -21.130  1.00  0.00
ATOM    898  CB  ASP B  63      20.409   2.839 -23.713  1.00  0.00
ATOM    899  CG  ASP B  63      20.319   2.833 -25.233  1.00  0.00
ATOM    900  OD1 ASP B  63      20.511   1.792 -25.816  1.00  0.00
ATOM    901  OD2 ASP B  63      20.059   3.869 -25.797  1.00  0.00
ATOM    906  N   SER B  64      19.755    .719 -21.026  1.00  0.00
ATOM    907  CA  SER B  64      19.810    .974 -19.677  1.00  0.00
ATOM    908  C   SER B  64      20.023   -.347 -19.543  1.00  0.00
ATOM    909  O   SER B  64      19.411  -1.291 -20.032  1.00  0.00
ATOM    910  CB  SER B  64      18.552   1.494 -19.010  1.00  0.00
ATOM    911  OG  SER B  64      18.169   2.729 -19.552  1.00  0.00
ATOM    917  N   THR B  65      20.812   -.375 -18.745  1.00  0.00
ATOM    918  CA  THR B  65      21.248  -1.406 -18.180  1.00  0.00
ATOM    919  C   THR B  65      20.894  -1.032 -16.809  1.00  0.00
ATOM    920  O   THR B  65      21.133    .077 -16.272  1.00  0.00
ATOM    921  CB  THR B  65      22.751  -1.636 -18.422  1.00  0.00
ATOM    922  OG1 THR B  65      22.988  -1.825 -19.823  1.00  0.00
ATOM    923  CG2 THR B  65      23.232  -2.862 -17.661  1.00  0.00
ATOM    931  N   CYS B  66      20.312  -2.016 -16.244  1.00  0.00
ATOM    932  CA  CYS B  66      19.778  -1.968 -15.017  1.00  0.00
ATOM    933  C   CYS B  66      20.172  -3.047 -14.253  1.00  0.00
ATOM    934  O   CYS B  66      19.889  -4.169 -14.579  1.00  0.00
ATOM    935  CB  CYS B  66      18.251  -1.943 -15.090  1.00  0.00
ATOM    936  SG  CYS B  66      17.435  -1.938 -13.476  1.00  0.00
ATOM    942  N   THR B  67      20.557  -2.765 -13.195  1.00  0.00
ATOM    943  CA  THR B  67      20.899  -4.016 -12.444  1.00  0.00
ATOM    944  C   THR B  67      20.277  -3.687 -11.215  1.00  0.00
ATOM    945  O   THR B  67      20.100  -2.615 -10.611  1.00  0.00
ATOM    946  CB  THR B  67      22.398  -4.307 -12.247  1.00  0.00
ATOM    947  OG1 THR B  67      22.963  -3.337 -11.357  1.00  0.00
ATOM    948  CG2 THR B  67      23.130  -4.255 -13.580  1.00  0.00
ATOM    956  N   GLY B  68      20.090  -4.736 -10.618  1.00  0.00
ATOM    957  CA  GLY B  68      19.424  -4.482  -9.512  1.00  0.00
ATOM    958  C   GLY B  68      19.299  -5.742  -8.933  1.00  0.00
ATOM    959  O   GLY B  68      19.642  -6.842  -9.428  1.00  0.00
ATOM    963  N   THR B  69      18.746  -5.545  -7.836  1.00  0.00
ATOM    964  CA  THR B  69      18.650  -6.706  -6.906  1.00  0.00
ATOM    965  C   THR B  69      17.486  -6.533  -5.955  1.00  0.00
ATOM    966  O   THR B  69      16.918  -5.416  -5.613  1.00  0.00
ATOM    967  CB  THR B  69      19.942  -6.897  -6.090  1.00  0.00
ATOM    968  OG1 THR B  69      19.897  -8.156  -5.405  1.00  0.00
ATOM    969  CG2 THR B  69      20.102  -5.777  -5.074  1.00  0.00
ATOM    977  N   SER B  70      17.191  -7.585  -5.283  1.00  0.00
ATOM    978  CA  SER B  70      16.106  -7.295  -4.315  1.00  0.00
ATOM    979  C   SER B  70      16.445  -7.914  -3.110  1.00  0.00
ATOM    980  O   SER B  70      17.112  -8.970  -3.022  1.00  0.00
ATOM    981  CB  SER B  70      14.751  -7.812  -4.759  1.00  0.00
ATOM    982  OG  SER B  70      14.739  -9.212  -4.806  1.00  0.00
ATOM    988  N   SER B  71      15.761  -7.255  -2.174  1.00  0.00
ATOM    989  CA  SER B  71      15.793  -7.793   -.815  1.00  0.00
ATOM    990  C   SER B  71      14.801  -7.470    .088  1.00  0.00
ATOM    991  O   SER B  71      14.296  -6.424    .527  1.00  0.00
ATOM    992  CB  SER B  71      17.084  -7.398   -.126  1.00  0.00
ATOM    993  OG  SER B  71      17.130  -7.901   1.181  1.00  0.00
ATOM    999  N   GLY B  72      14.041  -8.476    .200  1.00  0.00
ATOM   1000  CA  GLY B  72      13.153  -8.101   1.176  1.00  0.00
ATOM   1001  C   GLY B  72      12.227  -7.062    .522  1.00  0.00
ATOM   1002  O   GLY B  72      11.659  -7.268   -.571  1.00  0.00
ATOM   1006  N   ASN B  73      12.141  -5.916   1.241  1.00  0.00
ATOM   1007  CA  ASN B  73      11.320  -4.768    .693  1.00  0.00
ATOM   1008  C   ASN B  73      12.174  -3.595   -.158  1.00  0.00
ATOM   1009  O   ASN B  73      11.875  -2.425   -.435  1.00  0.00
ATOM   1010  CB  ASN B  73      10.560  -4.150   1.852  1.00  0.00
ATOM   1011  CG  ASN B  73      11.470  -3.529   2.875  1.00  0.00
ATOM   1012  OD1 ASN B  73      12.671  -3.823   2.915  1.00  0.00
ATOM   1013  ND2 ASN B  73      10.923  -2.675   3.702  1.00  0.00
ATOM   1020  N   LYS B  74      13.388  -3.800   -.460  1.00  0.00
ATOM   1021  CA  LYS B  74      14.198  -2.720  -1.102  1.00  0.00
ATOM   1022  C   LYS B  74      14.625  -3.110  -2.523  1.00  0.00
ATOM   1023  O   LYS B  74      15.038  -4.244  -2.935  1.00  0.00
ATOM   1024  CB  LYS B  74      15.436  -2.397   -.264  1.00  0.00
ATOM   1025  CG  LYS B  74      15.134  -1.747   1.080  1.00  0.00
ATOM   1026  CD  LYS B  74      16.413  -1.337   1.795  1.00  0.00
ATOM   1027  CE  LYS B  74      16.112   -.654   3.121  1.00  0.00
ATOM   1028  NZ  LYS B  74      17.353   -.219   3.818  1.00  0.00
ATOM   1042  N   VAL B  75      14.435  -2.127  -3.380  1.00  0.00
ATOM   1043  CA  VAL B  75      14.873  -2.429  -4.672  1.00  0.00
ATOM   1044  C   VAL B  75      15.993  -1.416  -5.131  1.00  0.00
ATOM   1045  O   VAL B  75      16.182   -.237  -4.932  1.00  0.00
ATOM   1046  CB  VAL B  75      13.664  -2.392  -5.625  1.00  0.00
ATOM   1047  CG1 VAL B  75      14.079  -2.812  -7.027  1.00  0.00
ATOM   1048  CG2 VAL B  75      12.560  -3.294  -5.096  1.00  0.00
ATOM   1058  N   ASN B  76      17.011  -2.049  -5.694  1.00  0.00
ATOM   1059  CA  ASN B  76      18.168  -1.108  -6.062  1.00  0.00
ATOM   1060  C   ASN B  76      18.418  -1.029  -7.557  1.00  0.00
ATOM   1061  O   ASN B  76      18.657  -2.178  -8.110  1.00  0.00
ATOM   1062  CB  ASN B  76      19.456  -1.518  -5.372  1.00  0.00
ATOM   1063  CG  ASN B  76      20.571   -.536  -5.599  1.00  0.00
ATOM   1064  OD1 ASN B  76      20.601    .165  -6.617  1.00  0.00
ATOM   1065  ND2 ASN B  76      21.491   -.471  -4.669  1.00  0.00
ATOM   1072  N   LEU B  77      18.358    .134  -8.251  1.00  0.00
ATOM   1073  CA  LEU B  77      18.535    .139  -9.636  1.00  0.00
ATOM   1074  C   LEU B  77      19.894    .785 -10.004  1.00  0.00
ATOM   1075  O   LEU B  77      20.379   1.836  -9.641  1.00  0.00
ATOM   1076  CB  LEU B  77      17.368    .891 -10.289  1.00  0.00
ATOM   1077  CG  LEU B  77      15.965    .429  -9.876  1.00  0.00
ATOM   1078  CD1 LEU B  77      14.920   1.295 -10.567  1.00  0.00
ATOM   1079  CD2 LEU B  77      15.785  -1.038 -10.239  1.00  0.00
ATOM   1091  N   THR B  78      20.665    .081 -10.711  1.00  0.00
ATOM   1092  CA  THR B  78      21.846    .697 -11.080  1.00  0.00
ATOM   1093  C   THR B  78      21.849    .986 -12.500  1.00  0.00
ATOM   1094  O   THR B  78      21.538    .096 -13.341  1.00  0.00
ATOM   1095  CB  THR B  78      23.064   -.173 -10.719  1.00  0.00
ATOM   1096  OG1 THR B  78      23.130   -.342  -9.297  1.00  0.00
ATOM   1097  CG2 THR B  78      24.348    .479 -11.208  1.00  0.00
ATOM   1105  N   ILE B  79      22.168   2.386 -12.767  1.00  0.00
ATOM   1106  CA  ILE B  79      22.204   2.759 -14.109  1.00  0.00
ATOM   1107  C   ILE B  79      23.605   3.045 -14.692  1.00  0.00
ATOM   1108  O   ILE B  79      24.456   3.799 -14.185  1.00  0.00
ATOM   1109  CB  ILE B  79      21.302   3.994 -14.285  1.00  0.00
ATOM   1110  CG1 ILE B  79      19.971   3.793 -13.556  1.00  0.00
ATOM   1111  CG2 ILE B  79      21.067   4.274 -15.762  1.00  0.00
ATOM   1112  CD1 ILE B  79      19.164   2.624 -14.070  1.00  0.00
ATOM   1124  N   GLN B  80      23.948   2.312 -15.812  1.00  0.00
ATOM   1125  CA  GLN B  80      25.316   2.614 -16.229  1.00  0.00
ATOM   1126  C   GLN B  80      25.404   3.436 -17.558  1.00  0.00
ATOM   1127  O   GLN B  80      24.597   3.199 -18.467  1.00  0.00
ATOM   1128  CB  GLN B  80      26.096   1.305 -16.372  1.00  0.00
ATOM   1129  CG  GLN B  80      26.223    .510 -15.083  1.00  0.00
ATOM   1130  CD  GLN B  80      26.997   -.780 -15.272  1.00  0.00
ATOM   1131  OE1 GLN B  80      26.991  -1.371 -16.356  1.00  0.00
ATOM   1132  NE2 GLN B  80      27.668  -1.226 -14.217  1.00  0.00
ATOM   1141  N   GLY B  81      26.343   4.325 -17.688  1.00  0.00
ATOM   1142  CA  GLY B  81      26.732   5.145 -18.846  1.00  0.00
ATOM   1143  C   GLY B  81      25.773   6.262 -19.115  1.00  0.00
ATOM   1144  O   GLY B  81      25.488   6.641 -20.256  1.00  0.00
ATOM   1148  N   LEU B  82      25.268   6.761 -18.074  1.00  0.00
ATOM   1149  CA  LEU B  82      24.345   7.824 -18.024  1.00  0.00
ATOM   1150  C   LEU B  82      25.106   8.971 -18.690  1.00  0.00
ATOM   1151  O   LEU B  82      26.318   9.069 -18.529  1.00  0.00
ATOM   1152  CB  LEU B  82      23.933   8.152 -16.583  1.00  0.00
ATOM   1153  CG  LEU B  82      22.728   7.373 -16.042  1.00  0.00
ATOM   1154  CD1 LEU B  82      22.622   7.582 -14.538  1.00  0.00
ATOM   1155  CD2 LEU B  82      21.464   7.837 -16.749  1.00  0.00
ATOM   1167  N   ARG B  83      24.475   9.788 -19.384  1.00  0.00
ATOM   1168  CA  ARG B  83      25.014  10.944 -20.077  1.00  0.00
ATOM   1169  C   ARG B  83      24.489  12.118 -19.347  1.00  0.00
ATOM   1170  O   ARG B  83      23.534  11.919 -18.611  1.00  0.00
ATOM   1171  CB  ARG B  83      24.594  11.001 -21.539  1.00  0.00
ATOM   1172  CG  ARG B  83      25.109   9.857 -22.397  1.00  0.00
ATOM   1173  CD  ARG B  83      24.633   9.964 -23.800  1.00  0.00
ATOM   1174  NE  ARG B  83      23.194   9.778 -23.900  1.00  0.00
ATOM   1175  CZ  ARG B  83      22.471   9.990 -25.017  1.00  0.00
ATOM   1176  NH1 ARG B  83      23.065  10.393 -26.118  1.00  0.00
ATOM   1177  NH2 ARG B  83      21.165   9.791 -25.006  1.00  0.00
ATOM   1191  N   ALA B  84      25.114  13.296 -19.548  1.00  0.00
ATOM   1192  CA  ALA B  84      24.804  14.495 -18.838  1.00  0.00
ATOM   1193  C   ALA B  84      23.390  14.961 -18.975  1.00  0.00
ATOM   1194  O   ALA B  84      22.708  15.148 -17.916  1.00  0.00
ATOM   1195  CB  ALA B  84      25.845  15.709 -19.377  1.00  0.00
ATOM   1201  N   MET B  85      22.873  14.720 -20.076  1.00  0.00
ATOM   1202  CA  MET B  85      21.612  15.073 -20.538  1.00  0.00
ATOM   1203  C   MET B  85      20.527  14.194 -19.952  1.00  0.00
ATOM   1204  O   MET B  85      19.348  14.428 -20.169  1.00  0.00
ATOM   1205  CB  MET B  85      21.608  15.012 -22.065  1.00  0.00
ATOM   1206  CG  MET B  85      22.515  16.033 -22.738  1.00  0.00
ATOM   1207  SD  MET B  85      22.089  17.732 -22.307  1.00  0.00
ATOM   1208  CE  MET B  85      20.497  17.896 -23.111  1.00  0.00
ATOM   1218  N   ASP B  86      20.944  13.151 -19.201  1.00  0.00
ATOM   1219  CA  ASP B  86      20.048  12.155 -18.631  1.00  0.00
ATOM   1220  C   ASP B  86      19.560  12.521 -17.280  1.00  0.00
ATOM   1221  O   ASP B  86      18.795  11.765 -16.665  1.00  0.00
ATOM   1222  CB  ASP B  86      20.741  10.793 -18.549  1.00  0.00
ATOM   1223  CG  ASP B  86      21.015  10.184 -19.918  1.00  0.00
ATOM   1224  OD1 ASP B  86      20.383  10.590 -20.864  1.00  0.00
ATOM   1225  OD2 ASP B  86      21.854   9.320 -20.004  1.00  0.00
ATOM   1230  N   THR B  87      19.927  13.687 -16.898  1.00  0.00
ATOM   1231  CA  THR B  87      19.612  14.321 -15.676  1.00  0.00
ATOM   1232  C   THR B  87      18.118  14.469 -15.614  1.00  0.00
ATOM   1233  O   THR B  87      17.426  14.653 -16.608  1.00  0.00
ATOM   1234  CB  THR B  87      20.307  15.689 -15.547  1.00  0.00
ATOM   1235  OG1 THR B  87      20.047  16.239 -14.249  1.00  0.00
ATOM   1236  CG2 THR B  87      19.799  16.648 -16.612  1.00  0.00
ATOM   1244  N   GLY B  88      17.585  14.258 -14.375  1.00  0.00
ATOM   1245  CA  GLY B  88      16.168  14.351 -14.109  1.00  0.00
ATOM   1246  C   GLY B  88      15.275  13.628 -13.116  1.00  0.00
ATOM   1247  O   GLY B  88      15.638  13.089 -12.044  1.00  0.00
ATOM   1251  N   LEU B  89      13.988  13.799 -13.262  1.00  0.00
ATOM   1252  CA  LEU B  89      13.392  13.198 -12.117  1.00  0.00
ATOM   1253  C   LEU B  89      13.105  11.672 -12.277  1.00  0.00
ATOM   1254  O   LEU B  89      12.583  11.121 -13.252  1.00  0.00
ATOM   1255  CB  LEU B  89      12.093  13.951 -11.802  1.00  0.00
ATOM   1256  CG  LEU B  89      12.250  15.233 -10.976  1.00  0.00
ATOM   1257  CD1 LEU B  89      13.075  16.245 -11.760  1.00  0.00
ATOM   1258  CD2 LEU B  89      10.876  15.792 -10.638  1.00  0.00
ATOM   1270  N   TYR B  90      13.497  10.880 -11.330  1.00  0.00
ATOM   1271  CA  TYR B  90      13.144   9.508 -11.531  1.00  0.00
ATOM   1272  C   TYR B  90      12.108   9.090 -10.486  1.00  0.00
ATOM   1273  O   TYR B  90      11.915   9.384  -9.305  1.00  0.00
ATOM   1274  CB  TYR B  90      14.388   8.619 -11.465  1.00  0.00
ATOM   1275  CG  TYR B  90      15.336   8.808 -12.628  1.00  0.00
ATOM   1276  CD1 TYR B  90      16.035   9.998 -12.766  1.00  0.00
ATOM   1277  CD2 TYR B  90      15.507   7.792 -13.556  1.00  0.00
ATOM   1278  CE1 TYR B  90      16.901  10.171 -13.828  1.00  0.00
ATOM   1279  CE2 TYR B  90      16.373   7.965 -14.618  1.00  0.00
ATOM   1280  CZ  TYR B  90      17.068   9.149 -14.756  1.00  0.00
ATOM   1281  OH  TYR B  90      17.931   9.321 -15.814  1.00  0.00
ATOM   1291  N   ILE B  91      11.181   8.361 -10.995  1.00  0.00
ATOM   1292  CA  ILE B  91      10.157   7.869 -10.089  1.00  0.00
ATOM   1293  C   ILE B  91      10.168   6.286 -10.004  1.00  0.00
ATOM   1294  O   ILE B  91      10.643   5.526 -10.924  1.00  0.00
ATOM   1295  CB  ILE B  91       8.774   8.372 -10.541  1.00  0.00
ATOM   1296  CG1 ILE B  91       8.718   9.901 -10.487  1.00  0.00
ATOM   1297  CG2 ILE B  91       7.679   7.765  -9.678  1.00  0.00
ATOM   1298  CD1 ILE B  91       7.495  10.492 -11.149  1.00  0.00
ATOM   1310  N   CYS B  92       9.910   5.735  -8.918  1.00  0.00
ATOM   1311  CA  CYS B  92       9.844   4.314  -8.772  1.00  0.00
ATOM   1312  C   CYS B  92       8.442   3.782  -8.591  1.00  0.00
ATOM   1313  O   CYS B  92       7.652   4.326  -7.769  1.00  0.00
ATOM   1314  CB  CYS B  92      10.695   3.882  -7.577  1.00  0.00
ATOM   1315  SG  CYS B  92      11.086   2.116  -7.549  1.00  0.00
ATOM   1321  N   LYS B  93       8.147   2.615  -9.199  1.00  0.00
ATOM   1322  CA  LYS B  93       6.770   2.124  -9.025  1.00  0.00
ATOM   1323  C   LYS B  93       6.862    .604  -8.729  1.00  0.00
ATOM   1324  O   LYS B  93       7.393   -.292  -9.361  1.00  0.00
ATOM   1325  CB  LYS B  93       5.916   2.399 -10.263  1.00  0.00
ATOM   1326  CG  LYS B  93       4.482   1.897 -10.163  1.00  0.00
ATOM   1327  CD  LYS B  93       3.724   2.124 -11.463  1.00  0.00
ATOM   1328  CE  LYS B  93       2.291   1.621 -11.365  1.00  0.00
ATOM   1329  NZ  LYS B  93       1.561   1.768 -12.653  1.00  0.00
ATOM   1343  N   VAL B  94       5.992    .170  -7.751  1.00  0.00
ATOM   1344  CA  VAL B  94       5.935  -1.179  -7.578  1.00  0.00
ATOM   1345  C   VAL B  94       4.481  -1.815  -7.853  1.00  0.00
ATOM   1346  O   VAL B  94       3.454  -1.008  -7.478  1.00  0.00
ATOM   1347  CB  VAL B  94       6.409  -1.458  -6.139  1.00  0.00
ATOM   1348  CG1 VAL B  94       5.469   -.809  -5.133  1.00  0.00
ATOM   1349  CG2 VAL B  94       6.498  -2.958  -5.904  1.00  0.00
ATOM   1359  N   GLU B  95       4.498  -3.090  -8.431  1.00  0.00
ATOM   1360  CA  GLU B  95       3.252  -3.713  -8.602  1.00  0.00
ATOM   1361  C   GLU B  95       3.234  -5.144  -8.110  1.00  0.00
ATOM   1362  O   GLU B  95       4.185  -5.974  -8.191  1.00  0.00
ATOM   1363  CB  GLU B  95       2.862  -3.659 -10.081  1.00  0.00
ATOM   1364  CG  GLU B  95       2.596  -2.257 -10.610  1.00  0.00
ATOM   1365  CD  GLU B  95       2.164  -2.248 -12.050  1.00  0.00
ATOM   1366  OE1 GLU B  95       2.154  -3.293 -12.655  1.00  0.00
ATOM   1367  OE2 GLU B  95       1.843  -1.193 -12.546  1.00  0.00
ATOM   1374  N   LEU B  96       2.227  -5.542  -7.413  1.00  0.00
ATOM   1375  CA  LEU B  96       2.242  -6.930  -7.014  1.00  0.00
ATOM   1376  C   LEU B  96       1.276  -7.869  -7.984  1.00  0.00
ATOM   1377  O   LEU B  96        .195  -7.730  -8.606  1.00  0.00
ATOM   1378  CB  LEU B  96       1.806  -7.000  -5.545  1.00  0.00
ATOM   1379  CG  LEU B  96       2.731  -6.300  -4.542  1.00  0.00
ATOM   1380  CD1 LEU B  96       2.063  -6.262  -3.174  1.00  0.00
ATOM   1381  CD2 LEU B  96       4.062  -7.035  -4.480  1.00  0.00
ATOM   1393  N   MET B  97       1.674  -9.031  -8.096  1.00  0.00
ATOM   1394  CA  MET B  97        .860  -9.970  -9.025  1.00  0.00
ATOM   1395  C   MET B  97        .708 -11.334  -8.632  1.00  0.00
ATOM   1396  O   MET B  97       1.553 -12.236  -8.891  1.00  0.00
ATOM   1397  CB  MET B  97       1.455 -10.020 -10.431  1.00  0.00
ATOM   1398  CG  MET B  97       1.434  -8.691 -11.172  1.00  0.00
ATOM   1399  SD  MET B  97       2.302  -8.760 -12.751  1.00  0.00
ATOM   1400  CE  MET B  97       4.006  -8.768 -12.201  1.00  0.00
ATOM   1410  N   TYR B  98       -.091 -11.409  -8.092  1.00  0.00
ATOM   1411  CA  TYR B  98       -.640 -12.594  -7.655  1.00  0.00
ATOM   1412  C   TYR B  98      -2.018 -12.458  -7.154  1.00  0.00
ATOM   1413  O   TYR B  98      -2.934 -12.005  -7.911  1.00  0.00
ATOM   1414  CB  TYR B  98        .259 -13.197  -6.573  1.00  0.00
ATOM   1415  CG  TYR B  98        .865 -12.170  -5.642  1.00  0.00
ATOM   1416  CD1 TYR B  98        .049 -11.440  -4.789  1.00  0.00
ATOM   1417  CD2 TYR B  98       2.236 -11.959  -5.640  1.00  0.00
ATOM   1418  CE1 TYR B  98        .603 -10.502  -3.939  1.00  0.00
ATOM   1419  CE2 TYR B  98       2.789 -11.021  -4.790  1.00  0.00
ATOM   1420  CZ  TYR B  98       1.978 -10.295  -3.942  1.00  0.00
ATOM   1421  OH  TYR B  98       2.529  -9.361  -3.095  1.00  0.00
ATOM   1431  N   PRO B  99      -2.336 -13.007  -6.006  1.00  0.00
ATOM   1432  CA  PRO B  99      -3.573 -12.438  -5.923  1.00  0.00
ATOM   1433  C   PRO B  99      -3.087 -11.174  -6.371  1.00  0.00
ATOM   1434  O   PRO B  99      -2.005 -10.645  -6.198  1.00  0.00
ATOM   1435  CB  PRO B  99      -4.011 -12.482  -4.456  1.00  0.00
ATOM   1436  CG  PRO B  99      -3.360 -13.710  -3.917  1.00  0.00
ATOM   1437  CD  PRO B  99      -2.045 -13.788  -4.647  1.00  0.00
ATOM   1445  N   PRO B 100      -4.384 -10.604  -6.770  1.00  0.00
ATOM   1446  CA  PRO B 100      -4.909  -9.483  -7.726  1.00  0.00
ATOM   1447  C   PRO B 100      -4.204  -8.445  -7.243  1.00  0.00
ATOM   1448  O   PRO B 100      -4.152  -7.918  -6.131  1.00  0.00
ATOM   1449  CB  PRO B 100      -6.412  -9.290  -7.496  1.00  0.00
ATOM   1450  CG  PRO B 100      -6.953 -10.677  -7.436  1.00  0.00
ATOM   1451  CD  PRO B 100      -5.835 -11.490  -6.840  1.00  0.00
ATOM   1459  N   PRO B 101      -3.850  -8.041  -8.383  1.00  0.00
ATOM   1460  CA  PRO B 101      -2.873  -7.081  -8.461  1.00  0.00
ATOM   1461  C   PRO B 101      -3.089  -5.967  -7.719  1.00  0.00
ATOM   1462  O   PRO B 101      -4.127  -5.246  -7.721  1.00  0.00
ATOM   1463  CB  PRO B 101      -2.861  -6.717  -9.949  1.00  0.00
ATOM   1464  CG  PRO B 101      -3.040  -8.022 -10.646  1.00  0.00
ATOM   1465  CD  PRO B 101      -3.976  -8.797  -9.757  1.00  0.00
ATOM   1473  N   TYR B 102      -2.046  -5.609  -7.102  1.00  0.00
ATOM   1474  CA  TYR B 102      -2.383  -4.602  -6.321  1.00  0.00
ATOM   1475  C   TYR B 102      -1.519  -3.541  -6.927  1.00  0.00
ATOM   1476  O   TYR B 102       -.286  -3.468  -7.154  1.00  0.00
ATOM   1477  CB  TYR B 102      -2.104  -4.890  -4.844  1.00  0.00
ATOM   1478  CG  TYR B 102      -2.911  -6.040  -4.283  1.00  0.00
ATOM   1479  CD1 TYR B 102      -2.286  -7.239  -3.974  1.00  0.00
ATOM   1480  CD2 TYR B 102      -4.275  -5.896  -4.078  1.00  0.00
ATOM   1481  CE1 TYR B 102      -3.022  -8.290  -3.461  1.00  0.00
ATOM   1482  CE2 TYR B 102      -5.011  -6.946  -3.566  1.00  0.00
ATOM   1483  CZ  TYR B 102      -4.390  -8.139  -3.258  1.00  0.00
ATOM   1484  OH  TYR B 102      -5.123  -9.185  -2.748  1.00  0.00
ATOM   1494  N   TYR B 103      -2.039  -2.478  -6.713  1.00  0.00
ATOM   1495  CA  TYR B 103      -1.435  -1.395  -7.266  1.00  0.00
ATOM   1496  C   TYR B 103      -1.003   -.435  -6.413  1.00  0.00
ATOM   1497  O   TYR B 103      -1.682   -.304  -5.368  1.00  0.00
ATOM   1498  CB  TYR B 103      -2.374   -.730  -8.275  1.00  0.00
ATOM   1499  CG  TYR B 103      -2.745  -1.620  -9.442  1.00  0.00
ATOM   1500  CD1 TYR B 103      -3.870  -2.428  -9.368  1.00  0.00
ATOM   1501  CD2 TYR B 103      -1.960  -1.627 -10.585  1.00  0.00
ATOM   1502  CE1 TYR B 103      -4.208  -3.240 -10.433  1.00  0.00
ATOM   1503  CE2 TYR B 103      -2.298  -2.439 -11.650  1.00  0.00
ATOM   1504  CZ  TYR B 103      -3.417  -3.243 -11.576  1.00  0.00
ATOM   1505  OH  TYR B 103      -3.754  -4.052 -12.637  1.00  0.00
ATOM   1515  N   VAL B 104       -.110    .234  -6.927  1.00  0.00
ATOM   1516  CA  VAL B 104        .134   1.041  -6.066  1.00  0.00
ATOM   1517  C   VAL B 104        .222   2.543  -6.201  1.00  0.00
ATOM   1518  O   VAL B 104        .578   2.867  -7.262  1.00  0.00
ATOM   1519  CB  VAL B 104       1.461    .460  -5.544  1.00  0.00
ATOM   1520  CG1 VAL B 104       1.912   1.202  -4.295  1.00  0.00
ATOM   1521  CG2 VAL B 104       1.299  -1.025  -5.259  1.00  0.00
ATOM   1531  N   GLY B 105        .090   3.322  -5.284  1.00  0.00
ATOM   1532  CA  GLY B 105        .253   4.509  -6.016  1.00  0.00
ATOM   1533  C   GLY B 105       1.851   4.536  -6.033  1.00  0.00
ATOM   1534  O   GLY B 105       2.497   3.521  -6.115  1.00  0.00
ATOM   1538  N   MET B 106       2.340   5.698  -6.206  1.00  0.00
ATOM   1539  CA  MET B 106       3.555   6.384  -6.736  1.00  0.00
ATOM   1540  C   MET B 106       4.047   7.128  -5.553  1.00  0.00
ATOM   1541  O   MET B 106       3.311   7.531  -4.628  1.00  0.00
ATOM   1542  CB  MET B 106       3.266   7.318  -7.909  1.00  0.00
ATOM   1543  CG  MET B 106       2.452   6.688  -9.031  1.00  0.00
ATOM   1544  SD  MET B 106       3.285   5.277  -9.786  1.00  0.00
ATOM   1545  CE  MET B 106       4.654   6.091 -10.604  1.00  0.00
ATOM   1555  N   GLY B 107       5.281   7.247  -5.620  1.00  0.00
ATOM   1556  CA  GLY B 107       6.118   7.839  -4.715  1.00  0.00
ATOM   1557  C   GLY B 107       6.253   9.164  -5.337  1.00  0.00
ATOM   1558  O   GLY B 107       5.677   9.501  -6.345  1.00  0.00
ATOM   1562  N   ASN B 108       7.088   9.831  -4.723  1.00  0.00
ATOM   1563  CA  ASN B 108       7.707  11.071  -4.930  1.00  0.00
ATOM   1564  C   ASN B 108       8.856  10.693  -5.733  1.00  0.00
ATOM   1565  O   ASN B 108       9.364   9.570  -5.639  1.00  0.00
ATOM   1566  CB  ASN B 108       8.093  11.776  -3.642  1.00  0.00
ATOM   1567  CG  ASN B 108       6.898  12.205  -2.838  1.00  0.00
ATOM   1568  OD1 ASN B 108       5.940  12.771  -3.378  1.00  0.00
ATOM   1569  ND2 ASN B 108       6.934  11.947  -1.555  1.00  0.00
ATOM   1576  N   GLY B 109       9.316  11.621  -6.487  1.00  0.00
ATOM   1577  CA  GLY B 109      10.480  11.298  -7.245  1.00  0.00
ATOM   1578  C   GLY B 109      11.771  11.469  -6.521  1.00  0.00
ATOM   1579  O   GLY B 109      11.820  12.005  -5.418  1.00  0.00
ATOM   1583  N   THR B 110      12.811  11.160  -7.241  1.00  0.00
ATOM   1584  CA  THR B 110      14.159  11.510  -6.908  1.00  0.00
ATOM   1585  C   THR B 110      14.868  12.300  -8.074  1.00  0.00
ATOM   1586  O   THR B 110      14.620  12.381  -9.256  1.00  0.00
ATOM   1587  CB  THR B 110      14.952  10.238  -6.553  1.00  0.00
ATOM   1588  OG1 THR B 110      14.418   9.658  -5.356  1.00  0.00
ATOM   1589  CG2 THR B 110      16.421  10.568  -6.340  1.00  0.00
ATOM   1597  N   GLN B 111      15.797  13.156  -7.721  1.00  0.00
ATOM   1598  CA  GLN B 111      16.373  13.848  -8.811  1.00  0.00
ATOM   1599  C   GLN B 111      17.681  13.349  -9.140  1.00  0.00
ATOM   1600  O   GLN B 111      18.290  13.382  -8.149  1.00  0.00
ATOM   1601  CB  GLN B 111      16.468  15.347  -8.516  1.00  0.00
ATOM   1602  CG  GLN B 111      15.125  16.030  -8.323  1.00  0.00
ATOM   1603  CD  GLN B 111      15.266  17.513  -8.034  1.00  0.00
ATOM   1604  OE1 GLN B 111      16.282  17.960  -7.494  1.00  0.00
ATOM   1605  NE2 GLN B 111      14.245  18.284  -8.391  1.00  0.00
ATOM   1614  N   ILE B 112      18.021  12.997 -10.382  1.00  0.00
ATOM   1615  CA  ILE B 112      19.365  12.499 -10.590  1.00  0.00
ATOM   1616  C   ILE B 112      20.145  13.520 -11.446  1.00  0.00
ATOM   1617  O   ILE B 112      19.794  14.182 -12.434  1.00  0.00
ATOM   1618  CB  ILE B 112      19.347  11.121 -11.276  1.00  0.00
ATOM   1619  CG1 ILE B 112      18.705  10.077 -10.359  1.00  0.00
ATOM   1620  CG2 ILE B 112      20.757  10.700 -11.661  1.00  0.00
ATOM   1621  CD1 ILE B 112      18.655   8.688 -10.956  1.00  0.00
ATOM   1633  N   TYR B 113      21.339  13.832 -10.916  1.00  0.00
ATOM   1634  CA  TYR B 113      22.068  14.863 -11.603  1.00  0.00
ATOM   1635  C   TYR B 113      23.210  14.343 -12.138  1.00  0.00
ATOM   1636  O   TYR B 113      23.833  13.967 -11.186  1.00  0.00
ATOM   1637  CB  TYR B 113      22.448  16.033 -10.694  1.00  0.00
ATOM   1638  CG  TYR B 113      21.268  16.874 -10.256  1.00  0.00
ATOM   1639  CD1 TYR B 113      20.491  16.470  -9.180  1.00  0.00
ATOM   1640  CD2 TYR B 113      20.965  18.047 -10.930  1.00  0.00
ATOM   1641  CE1 TYR B 113      19.414  17.238  -8.780  1.00  0.00
ATOM   1642  CE2 TYR B 113      19.888  18.814 -10.530  1.00  0.00
ATOM   1643  CZ  TYR B 113      19.114  18.413  -9.460  1.00  0.00
ATOM   1644  OH  TYR B 113      18.042  19.177  -9.062  1.00  0.00
ATOM   1654  N   VAL B 114      23.487  14.431 -13.378  1.00  0.00
ATOM   1655  CA  VAL B 114      24.681  13.853 -13.921  1.00  0.00
ATOM   1656  C   VAL B 114      25.639  14.953 -14.237  1.00  0.00
ATOM   1657  O   VAL B 114      25.260  15.920 -14.835  1.00  0.00
ATOM   1658  CB  VAL B 114      24.375  13.041 -15.193  1.00  0.00
ATOM   1659  CG1 VAL B 114      25.637  12.368 -15.712  1.00  0.00
ATOM   1660  CG2 VAL B 114      23.294  12.010 -14.903  1.00  0.00
ATOM   1670  N   ILE B 115      26.886  14.754 -13.683  1.00  0.00
ATOM   1671  CA  ILE B 115      27.887  15.852 -13.870  1.00  0.00
ATOM   1672  C   ILE B 115      29.104  15.506 -14.634  1.00  0.00
ATOM   1673  O   ILE B 115      29.778  14.528 -14.341  1.00  0.00
ATOM   1674  CB  ILE B 115      28.359  16.401 -12.511  1.00  0.00
ATOM   1675  CG1 ILE B 115      27.176  16.979 -11.729  1.00  0.00
ATOM   1676  CG2 ILE B 115      29.437  17.455 -12.708  1.00  0.00
ATOM   1677  CD1 ILE B 115      27.503  17.327 -10.295  1.00  0.00
ATOM   1689  N   ASP B 116      29.358  16.328 -15.614  1.00  0.00
ATOM   1690  CA  ASP B 116      30.552  16.063 -16.271  1.00  0.00
ATOM   1691  C   ASP B 116      31.678  16.570 -15.395  1.00  0.00
ATOM   1692  O   ASP B 116      31.575  17.669 -14.864  1.00  0.00
ATOM   1693  CB  ASP B 116      30.568  16.730 -17.649  1.00  0.00
ATOM   1694  CG  ASP B 116      29.702  16.004 -18.669  1.00  0.00
ATOM   1695  OD1 ASP B 116      29.313  14.891 -18.404  1.00  0.00
ATOM   1696  OD2 ASP B 116      29.437  16.569 -19.703  1.00  0.00
ATOM   1701  N   PRO B 117      32.749  15.870 -15.233  1.00  0.00
ATOM   1702  CA  PRO B 117      33.900  16.318 -14.422  1.00  0.00
ATOM   1703  C   PRO B 117      34.480  17.386 -15.128  1.00  0.00
ATOM   1704  O   PRO B 117      34.480  17.368 -16.358  1.00  0.00
ATOM   1705  CB  PRO B 117      34.855  15.123 -14.344  1.00  0.00
ATOM   1706  CG  PRO B 117      34.538  14.322 -15.561  1.00  0.00
ATOM   1707  CD  PRO B 117      33.053  14.486 -15.741  1.00  0.00
ATOM   1715  N   GLU B 118      35.004  18.217 -14.440  1.00  0.00
ATOM   1716  CA  GLU B 118      35.513  19.235 -15.176  1.00  0.00
ATOM   1717  C   GLU B 118      36.672  18.596 -15.786  1.00  0.00
ATOM   1718  O   GLU B 118      37.274  17.658 -15.247  1.00  0.00
ATOM   1719  CB  GLU B 118      35.885  20.450 -14.323  1.00  0.00
ATOM   1720  CG  GLU B 118      34.699  21.153 -13.679  1.00  0.00
ATOM   1721  CD  GLU B 118      35.100  22.362 -12.879  1.00  0.00
ATOM   1722  OE1 GLU B 118      36.275  22.617 -12.771  1.00  0.00
ATOM   1723  OE2 GLU B 118      34.229  23.031 -12.375  1.00  0.00
ATOM   1730  N   PRO B 119      36.981  19.115 -16.974  1.00  0.00
ATOM   1731  CA  PRO B 119      38.030  18.606 -17.762  1.00  0.00
ATOM   1732  C   PRO B 119      39.230  19.129 -17.057  1.00  0.00
ATOM   1733  O   PRO B 119      40.198  19.338 -17.729  1.00  0.00
ATOM   1734  OXT PRO B 119      39.195  19.319 -15.873  1.00  0.00
ATOM   1735  CB  PRO B 119      37.822  19.218 -19.151  1.00  0.00
ATOM   1736  CG  PRO B 119      37.102  20.495 -18.883  1.00  0.00
ATOM   1737  CD  PRO B 119      36.228  20.191 -17.695  1.00  0.00
ATOM      1  N   GLN A   1     -16.212   2.911  -8.517  1.00  0.00
ATOM      2  CA  GLN A   1     -15.394   2.376  -9.589  1.00  0.00
ATOM      3  C   GLN A   1     -15.862   2.865 -10.938  1.00  0.00
ATOM      4  O   GLN A   1     -16.815   3.637 -11.028  1.00  0.00
ATOM      5  CB  GLN A   1     -15.377   0.856  -9.560  1.00  0.00
ATOM      6  CG  GLN A   1     -16.663   0.133  -9.840  1.00  0.00
ATOM      7  CD  GLN A   1     -16.438  -1.373  -9.755  1.00  0.00
ATOM      8  OE1 GLN A   1     -15.400  -1.840  -9.239  1.00  0.00
ATOM      9  NE2 GLN A   1     -17.393  -2.142 -10.264  1.00  0.00
ATOM     20  N   VAL A   2     -15.176   2.427 -11.978  1.00  0.00
ATOM     21  CA  VAL A   2     -15.492   2.827 -13.335  1.00  0.00
ATOM     22  C   VAL A   2     -15.733   1.631 -14.245  1.00  0.00
ATOM     23  O   VAL A   2     -15.025   0.627 -14.183  1.00  0.00
ATOM     24  CB  VAL A   2     -14.355   3.718 -13.887  1.00  0.00
ATOM     25  CG1 VAL A   2     -13.065   2.980 -13.859  1.00  0.00
ATOM     26  CG2 VAL A   2     -14.639   4.172 -15.331  1.00  0.00
ATOM     36  N   GLN A   3     -16.747   1.747 -15.089  1.00  0.00
ATOM     37  CA  GLN A   3     -17.061   0.704 -16.065  1.00  0.00
ATOM     38  C   GLN A   3     -16.789   1.160 -17.490  1.00  0.00
ATOM     39  O   GLN A   3     -17.314   2.174 -17.953  1.00  0.00
ATOM     40  CB  GLN A   3     -18.517   0.234 -15.943  1.00  0.00
ATOM     41  CG  GLN A   3     -18.961  -0.806 -17.022  1.00  0.00
ATOM     42  CD  GLN A   3     -18.297  -2.178 -16.862  1.00  0.00
ATOM     43  OE1 GLN A   3     -18.434  -2.814 -15.811  1.00  0.00
ATOM     44  NE2 GLN A   3     -17.577  -2.638 -17.894  1.00  0.00
ATOM     53  N   LEU A   4     -15.969   0.402 -18.203  1.00  0.00
ATOM     54  CA  LEU A   4     -15.638   0.765 -19.577  1.00  0.00
ATOM     55  C   LEU A   4     -16.458  -0.019 -20.608  1.00  0.00
ATOM     56  O   LEU A   4     -16.794  -1.194 -20.397  1.00  0.00
ATOM     57  CB  LEU A   4     -14.151   0.486 -19.789  1.00  0.00
ATOM     58  CG  LEU A   4     -13.192   1.165 -18.793  1.00  0.00
ATOM     59  CD1 LEU A   4     -11.787   0.711 -19.106  1.00  0.00
ATOM     60  CD2 LEU A   4     -13.345   2.669 -18.869  1.00  0.00
ATOM     72  N   GLN A   5     -16.785   0.638 -21.729  1.00  0.00
ATOM     73  CA  GLN A   5     -17.462  -0.010 -22.857  1.00  0.00
ATOM     74  C   GLN A   5     -16.790   0.375 -24.176  1.00  0.00
ATOM     75  O   GLN A   5     -16.437   1.534 -24.391  1.00  0.00
ATOM     76  CB  GLN A   5     -18.949   0.371 -22.897  1.00  0.00
ATOM     77  CG  GLN A   5     -19.756  -0.092 -21.691  1.00  0.00
ATOM     78  CD  GLN A   5     -21.230   0.240 -21.812  1.00  0.00
ATOM     79  OE1 GLN A   5     -21.607   1.223 -22.455  1.00  0.00
ATOM     80  NE2 GLN A   5     -22.071  -0.580 -21.195  1.00  0.00
ATOM     89  N   GLU A   6     -16.686  -0.566 -25.122  1.00  0.00
ATOM     90  CA  GLU A   6     -16.004  -0.236 -26.380  1.00  0.00
ATOM     91  C   GLU A   6     -16.782  -0.543 -27.643  1.00  0.00
ATOM     92  O   GLU A   6     -17.561  -1.498 -27.707  1.00  0.00
ATOM     93  CB  GLU A   6     -14.673  -0.995 -26.464  1.00  0.00
ATOM     94  CG  GLU A   6     -13.711  -0.667 -25.357  1.00  0.00
ATOM     95  CD  GLU A   6     -14.028  -1.436 -24.117  1.00  0.00
ATOM     96  OE1 GLU A   6     -14.198  -2.655 -24.162  1.00  0.00
ATOM     97  OE2 GLU A   6     -14.149  -0.812 -23.110  1.00  0.00
ATOM    104  N   SER A   7     -16.479   0.237 -28.677  1.00  0.00
ATOM    105  CA  SER A   7     -17.037   0.061 -30.011  1.00  0.00
ATOM    106  C   SER A   7     -16.118   0.618 -31.111  1.00  0.00
ATOM    107  O   SER A   7     -15.098   1.260 -30.829  1.00  0.00
ATOM    108  CB  SER A   7     -18.396   0.735 -30.100  1.00  0.00
ATOM    109  OG  SER A   7     -18.283   2.136 -30.032  1.00  0.00
ATOM    115  N   GLY A   8     -16.481   0.356 -32.379  1.00  0.00
ATOM    116  CA  GLY A   8     -15.725   0.870 -33.535  1.00  0.00
ATOM    117  C   GLY A   8     -14.784  -0.133 -34.223  1.00  0.00
ATOM    118  O   GLY A   8     -14.021   0.236 -35.116  1.00  0.00
ATOM    122  N   GLY A   9     -14.867  -1.409 -33.868  1.00  0.00
ATOM    123  CA  GLY A   9     -14.001  -2.401 -34.501  1.00  0.00
ATOM    124  C   GLY A   9     -14.574  -2.819 -35.856  1.00  0.00
ATOM    125  O   GLY A   9     -15.446  -2.142 -36.413  1.00  0.00
ATOM    129  N   GLY A  10     -14.087  -3.930 -36.399  1.00  0.00
ATOM    130  CA  GLY A  10     -14.523  -4.375 -37.719  1.00  0.00
ATOM    131  C   GLY A  10     -13.359  -4.673 -38.658  1.00  0.00
ATOM    132  O   GLY A  10     -12.189  -4.555 -38.275  1.00  0.00
ATOM    136  N   LEU A  11     -13.702  -5.055 -39.890  1.00  0.00
ATOM    137  CA  LEU A  11     -12.737  -5.389 -40.934  1.00  0.00
ATOM    138  C   LEU A  11     -12.436  -4.200 -41.836  1.00  0.00
ATOM    139  O   LEU A  11     -13.343  -3.592 -42.409  1.00  0.00
ATOM    140  CB  LEU A  11     -13.262  -6.561 -41.780  1.00  0.00
ATOM    141  CG  LEU A  11     -12.413  -6.970 -43.024  1.00  0.00
ATOM    142  CD1 LEU A  11     -11.054  -7.486 -42.600  1.00  0.00
ATOM    143  CD2 LEU A  11     -13.166  -8.049 -43.791  1.00  0.00
ATOM    155  N   VAL A  12     -11.155  -3.882 -41.951  1.00  0.00
ATOM    156  CA  VAL A  12     -10.665  -2.772 -42.760  1.00  0.00
ATOM    157  C   VAL A  12      -9.556  -3.259 -43.684  1.00  0.00
ATOM    158  O   VAL A  12      -8.811  -4.179 -43.342  1.00  0.00
ATOM    159  CB  VAL A  12     -10.176  -1.643 -41.832  1.00  0.00
ATOM    160  CG1 VAL A  12      -9.013  -2.114 -41.050  1.00  0.00
ATOM    161  CG2 VAL A  12      -9.816  -0.353 -42.603  1.00  0.00
ATOM    171  N   GLN A  13      -9.449  -2.653 -44.850  1.00  0.00
ATOM    172  CA  GLN A  13      -8.376  -3.001 -45.758  1.00  0.00
ATOM    173  C   GLN A  13      -7.078  -2.374 -45.270  1.00  0.00
ATOM    174  O   GLN A  13      -7.065  -1.246 -44.768  1.00  0.00
ATOM    175  CB  GLN A  13      -8.694  -2.492 -47.177  1.00  0.00
ATOM    176  CG  GLN A  13      -8.538  -0.950 -47.386  1.00  0.00
ATOM    177  CD  GLN A  13      -9.730  -0.148 -46.932  1.00  0.00
ATOM    178  OE1 GLN A  13     -10.515  -0.582 -46.070  1.00  0.00
ATOM    179  NE2 GLN A  13      -9.882   1.039 -47.499  1.00  0.00
ATOM    188  N   ALA A  14      -5.977  -3.069 -45.458  1.00  0.00
ATOM    189  CA  ALA A  14      -4.689  -2.526 -45.105  1.00  0.00
ATOM    190  C   ALA A  14      -4.467  -1.232 -45.859  1.00  0.00
ATOM    191  O   ALA A  14      -4.807  -1.094 -47.038  1.00  0.00
ATOM    192  CB  ALA A  14      -3.586  -3.518 -45.402  1.00  0.00
ATOM    198  N   GLY A  15      -3.880  -0.282 -45.155  1.00  0.00
ATOM    199  CA  GLY A  15      -3.582   1.042 -45.654  1.00  0.00
ATOM    200  C   GLY A  15      -4.711   2.006 -45.306  1.00  0.00
ATOM    201  O   GLY A  15      -4.548   3.223 -45.422  1.00  0.00
ATOM    205  N   GLY A  16      -5.843   1.469 -44.841  1.00  0.00
ATOM    206  CA  GLY A  16      -6.998   2.263 -44.473  1.00  0.00
ATOM    207  C   GLY A  16      -6.928   2.682 -43.014  1.00  0.00
ATOM    208  O   GLY A  16      -5.853   2.675 -42.393  1.00  0.00
ATOM    212  N   SER A  17      -8.077   3.055 -42.457  1.00  0.00
ATOM    213  CA  SER A  17      -8.104   3.527 -41.083  1.00  0.00
ATOM    214  C   SER A  17      -9.401   3.194 -40.367  1.00  0.00
ATOM    215  O   SER A  17     -10.448   2.981 -40.987  1.00  0.00
ATOM    216  CB  SER A  17      -7.907   5.029 -41.059  1.00  0.00
ATOM    217  OG  SER A  17      -8.977   5.688 -41.681  1.00  0.00
ATOM    223  N   LEU A  18      -9.296   3.141 -39.041  1.00  0.00
ATOM    224  CA  LEU A  18     -10.411   2.926 -38.117  1.00  0.00
ATOM    225  C   LEU A  18     -10.311   3.820 -36.896  1.00  0.00
ATOM    226  O   LEU A  18      -9.214   4.213 -36.505  1.00  0.00
ATOM    227  CB  LEU A  18     -10.481   1.476 -37.628  1.00  0.00
ATOM    228  CG  LEU A  18     -10.801   0.373 -38.642  1.00  0.00
ATOM    229  CD1 LEU A  18     -10.548  -0.941 -37.984  1.00  0.00
ATOM    230  CD2 LEU A  18     -12.257   0.452 -39.077  1.00  0.00
ATOM    242  N   ARG A  19     -11.443   4.143 -36.284  1.00  0.00
ATOM    243  CA  ARG A  19     -11.410   4.885 -35.028  1.00  0.00
ATOM    244  C   ARG A  19     -12.150   4.109 -33.953  1.00  0.00
ATOM    245  O   ARG A  19     -13.334   3.810 -34.105  1.00  0.00
ATOM    246  CB  ARG A  19     -12.050   6.257 -35.158  1.00  0.00
ATOM    247  CG  ARG A  19     -12.034   7.082 -33.860  1.00  0.00
ATOM    248  CD  ARG A  19     -12.691   8.391 -34.020  1.00  0.00
ATOM    249  NE  ARG A  19     -11.959   9.256 -34.919  1.00  0.00
ATOM    250  CZ  ARG A  19     -12.356  10.465 -35.347  1.00  0.00
ATOM    251  NH1 ARG A  19     -13.498  11.002 -34.957  1.00  0.00
ATOM    252  NH2 ARG A  19     -11.556  11.091 -36.174  1.00  0.00
ATOM    266  N   LEU A  20     -11.468   3.807 -32.857  1.00  0.00
ATOM    267  CA  LEU A  20     -12.116   3.054 -31.793  1.00  0.00
ATOM    268  C   LEU A  20     -12.578   4.034 -30.739  1.00  0.00
ATOM    269  O   LEU A  20     -11.965   5.090 -30.545  1.00  0.00
ATOM    270  CB  LEU A  20     -11.175   2.025 -31.153  1.00  0.00
ATOM    271  CG  LEU A  20     -10.494   1.030 -32.104  1.00  0.00
ATOM    272  CD1 LEU A  20      -9.618   0.096 -31.286  1.00  0.00
ATOM    273  CD2 LEU A  20     -11.516   0.264 -32.935  1.00  0.00
ATOM    285  N   SER A  21     -13.611   3.655 -30.001  1.00  0.00
ATOM    286  CA  SER A  21     -14.153   4.489 -28.937  1.00  0.00
ATOM    287  C   SER A  21     -14.473   3.745 -27.650  1.00  0.00
ATOM    288  O   SER A  21     -15.132   2.702 -27.641  1.00  0.00
ATOM    289  CB  SER A  21     -15.407   5.179 -29.416  1.00  0.00
ATOM    290  OG  SER A  21     -16.012   5.846 -28.356  1.00  0.00
ATOM    296  N   CYS A  22     -13.934   4.279 -26.554  1.00  0.00
ATOM    297  CA  CYS A  22     -14.098   3.765 -25.199  1.00  0.00
ATOM    298  C   CYS A  22     -14.912   4.701 -24.320  1.00  0.00
ATOM    299  O   CYS A  22     -14.475   5.804 -23.988  1.00  0.00
ATOM    300  CB  CYS A  22     -12.743   3.555 -24.549  1.00  0.00
ATOM    301  SG  CYS A  22     -12.814   2.981 -22.848  1.00  0.00
ATOM    306  N   ALA A  23     -16.095   4.277 -23.946  1.00  0.00
ATOM    307  CA  ALA A  23     -16.953   5.113 -23.129  1.00  0.00
ATOM    308  C   ALA A  23     -16.801   4.695 -21.686  1.00  0.00
ATOM    309  O   ALA A  23     -16.689   3.503 -21.390  1.00  0.00
ATOM    310  CB  ALA A  23     -18.397   4.998 -23.580  1.00  0.00
ATOM    316  N   ALA A  24     -16.863   5.634 -20.755  1.00  0.00
ATOM    317  CA  ALA A  24     -16.747   5.200 -19.381  1.00  0.00
ATOM    318  C   ALA A  24     -17.809   5.772 -18.473  1.00  0.00
ATOM    319  O   ALA A  24     -18.146   6.955 -18.526  1.00  0.00
ATOM    320  CB  ALA A  24     -15.400   5.602 -18.872  1.00  0.00
ATOM    326  N   SER A  25     -18.287   4.908 -17.591  1.00  0.00
ATOM    327  CA  SER A  25     -19.248   5.260 -16.558  1.00  0.00
ATOM    328  C   SER A  25     -18.523   5.423 -15.245  1.00  0.00
ATOM    329  O   SER A  25     -17.901   4.487 -14.741  1.00  0.00
ATOM    330  CB  SER A  25     -20.339   4.221 -16.443  1.00  0.00
ATOM    331  OG  SER A  25     -21.204   4.522 -15.376  1.00  0.00
ATOM    337  N   GLY A  26     -18.566   6.624 -14.701  1.00  0.00
ATOM    338  CA  GLY A  26     -17.823   6.954 -13.498  1.00  0.00
ATOM    339  C   GLY A  26     -16.968   8.134 -13.882  1.00  0.00
ATOM    340  O   GLY A  26     -16.887   8.468 -15.056  1.00  0.00
ATOM    344  N   SER A  27     -16.352   8.804 -12.937  1.00  0.00
ATOM    345  CA  SER A  27     -15.578   9.973 -13.326  1.00  0.00
ATOM    346  C   SER A  27     -14.222   9.604 -13.897  1.00  0.00
ATOM    347  O   SER A  27     -13.401   9.022 -13.196  1.00  0.00
ATOM    348  CB  SER A  27     -15.405  10.888 -12.132  1.00  0.00
ATOM    349  OG  SER A  27     -14.540  11.946 -12.433  1.00  0.00
ATOM    355  N   ILE A  28     -13.973   9.939 -15.175  1.00  0.00
ATOM    356  CA  ILE A  28     -12.678   9.583 -15.749  1.00  0.00
ATOM    357  C   ILE A  28     -11.773  10.770 -15.979  1.00  0.00
ATOM    358  O   ILE A  28     -10.605  10.583 -16.295  1.00  0.00
ATOM    359  CB  ILE A  28     -12.724   8.782 -17.066  1.00  0.00
ATOM    360  CG1 ILE A  28     -13.364   9.598 -18.239  1.00  0.00
ATOM    361  CG2 ILE A  28     -13.432   7.482 -16.819  1.00  0.00
ATOM    362  CD1 ILE A  28     -13.158   8.971 -19.631  1.00  0.00
ATOM    374  N   SER A  29     -12.247  11.988 -15.749  1.00  0.00
ATOM    375  CA  SER A  29     -11.404  13.161 -15.961  1.00  0.00
ATOM    376  C   SER A  29     -10.171  13.182 -15.047  1.00  0.00
ATOM    377  O   SER A  29      -9.198  13.886 -15.323  1.00  0.00
ATOM    378  CB  SER A  29     -12.221  14.422 -15.776  1.00  0.00
ATOM    379  OG  SER A  29     -12.657  14.551 -14.455  1.00  0.00
ATOM    385  N   PHE A  30     -10.203  12.405 -13.961  1.00  0.00
ATOM    386  CA  PHE A  30      -9.091  12.308 -13.030  1.00  0.00
ATOM    387  C   PHE A  30      -8.358  10.969 -13.121  1.00  0.00
ATOM    388  O   PHE A  30      -7.546  10.640 -12.249  1.00  0.00
ATOM    389  CB  PHE A  30      -9.580  12.521 -11.603  1.00  0.00
ATOM    390  CG  PHE A  30     -10.136  13.887 -11.381  1.00  0.00
ATOM    391  CD1 PHE A  30     -11.502  14.104 -11.415  1.00  0.00
ATOM    392  CD2 PHE A  30      -9.295  14.964 -11.137  1.00  0.00
ATOM    393  CE1 PHE A  30     -12.018  15.365 -11.214  1.00  0.00
ATOM    394  CE2 PHE A  30      -9.811  16.227 -10.933  1.00  0.00
ATOM    395  CZ  PHE A  30     -11.175  16.426 -10.973  1.00  0.00
ATOM    405  N   LEU A  31      -8.644  10.190 -14.158  1.00  0.00
ATOM    406  CA  LEU A  31      -8.011   8.893 -14.348  1.00  0.00
ATOM    407  C   LEU A  31      -7.107   8.870 -15.556  1.00  0.00
ATOM    408  O   LEU A  31      -7.265   9.648 -16.503  1.00  0.00
ATOM    409  CB  LEU A  31      -9.083   7.803 -14.424  1.00  0.00
ATOM    410  CG  LEU A  31      -9.995   7.695 -13.153  1.00  0.00
ATOM    411  CD1 LEU A  31     -11.121   6.714 -13.376  1.00  0.00
ATOM    412  CD2 LEU A  31      -9.148   7.212 -11.967  1.00  0.00
ATOM    424  N   TYR A  32      -6.143   7.968 -15.531  1.00  0.00
ATOM    425  CA  TYR A  32      -5.254   7.823 -16.652  1.00  0.00
ATOM    426  C   TYR A  32      -5.806   6.684 -17.500  1.00  0.00
ATOM    427  O   TYR A  32      -6.255   5.663 -16.963  1.00  0.00
ATOM    428  CB  TYR A  32      -3.882   7.497 -16.150  1.00  0.00
ATOM    429  CG  TYR A  32      -3.179   8.535 -15.326  1.00  0.00
ATOM    430  CD1 TYR A  32      -3.444   8.634 -13.971  1.00  0.00
ATOM    431  CD2 TYR A  32      -2.224   9.329 -15.895  1.00  0.00
ATOM    432  CE1 TYR A  32      -2.764   9.542 -13.206  1.00  0.00
ATOM    433  CE2 TYR A  32      -1.535  10.237 -15.132  1.00  0.00
ATOM    434  CZ  TYR A  32      -1.803  10.350 -13.793  1.00  0.00
ATOM    435  OH  TYR A  32      -1.089  11.243 -13.024  1.00  0.00
ATOM    445  N   MET A  33      -5.804   6.844 -18.818  1.00  0.00
ATOM    446  CA  MET A  33      -6.384   5.806 -19.668  1.00  0.00
ATOM    447  C   MET A  33      -5.569   5.444 -20.870  1.00  0.00
ATOM    448  O   MET A  33      -4.685   6.190 -21.287  1.00  0.00
ATOM    449  CB  MET A  33      -7.796   6.187 -20.104  1.00  0.00
ATOM    450  CG  MET A  33      -8.760   6.239 -18.958  1.00  0.00
ATOM    451  SD  MET A  33     -10.464   6.587 -19.395  1.00  0.00
ATOM    452  CE  MET A  33     -11.011   5.132 -20.278  1.00  0.00
ATOM    462  N   GLY A  34      -5.880   4.289 -21.438  1.00  0.00
ATOM    463  CA  GLY A  34      -5.185   3.889 -22.642  1.00  0.00
ATOM    464  C   GLY A  34      -5.721   2.632 -23.285  1.00  0.00
ATOM    465  O   GLY A  34      -6.694   2.027 -22.822  1.00  0.00
ATOM    469  N   TRP A  35      -5.071   2.273 -24.384  1.00  0.00
ATOM    470  CA  TRP A  35      -5.417   1.123 -25.184  1.00  0.00
ATOM    471  C   TRP A  35      -4.290   0.112 -25.253  1.00  0.00
ATOM    472  O   TRP A  35      -3.095   0.462 -25.314  1.00  0.00
ATOM    473  CB  TRP A  35      -5.829   1.531 -26.600  1.00  0.00
ATOM    474  CG  TRP A  35      -7.183   2.209 -26.694  1.00  0.00
ATOM    475  CD1 TRP A  35      -7.463   3.519 -26.510  1.00  0.00
ATOM    476  CD2 TRP A  35      -8.448   1.582 -27.031  1.00  0.00
ATOM    477  NE1 TRP A  35      -8.795   3.750 -26.709  1.00  0.00
ATOM    478  CE2 TRP A  35      -9.408   2.585 -27.033  1.00  0.00
ATOM    479  CE3 TRP A  35      -8.829   0.279 -27.327  1.00  0.00
ATOM    480  CZ2 TRP A  35     -10.727   2.335 -27.333  1.00  0.00
ATOM    481  CZ3 TRP A  35     -10.163   0.015 -27.617  1.00  0.00
ATOM    482  CH2 TRP A  35     -11.088   1.021 -27.621  1.00  0.00
ATOM    493  N   TYR A  36      -4.723  -1.142 -25.270  1.00  0.00
ATOM    494  CA  TYR A  36      -3.914  -2.343 -25.353  1.00  0.00
ATOM    495  C   TYR A  36      -4.461  -3.269 -26.408  1.00  0.00
ATOM    496  O   TYR A  36      -5.627  -3.156 -26.779  1.00  0.00
ATOM    497  CB  TYR A  36      -3.918  -3.034 -24.009  1.00  0.00
ATOM    498  CG  TYR A  36      -3.293  -2.222 -22.961  1.00  0.00
ATOM    499  CD1 TYR A  36      -3.990  -1.195 -22.341  1.00  0.00
ATOM    500  CD2 TYR A  36      -2.005  -2.500 -22.610  1.00  0.00
ATOM    501  CE1 TYR A  36      -3.366  -0.442 -21.424  1.00  0.00
ATOM    502  CE2 TYR A  36      -1.384  -1.757 -21.678  1.00  0.00
ATOM    503  CZ  TYR A  36      -2.038  -0.722 -21.092  1.00  0.00
ATOM    504  OH  TYR A  36      -1.384   0.039 -20.151  1.00  0.00
ATOM    514  N   ARG A  37      -3.655  -4.191 -26.905  1.00  0.00
ATOM    515  CA  ARG A  37      -4.225  -5.135 -27.859  1.00  0.00
ATOM    516  C   ARG A  37      -3.753  -6.573 -27.680  1.00  0.00
ATOM    517  O   ARG A  37      -2.650  -6.829 -27.200  1.00  0.00
ATOM    518  CB  ARG A  37      -3.927  -4.678 -29.263  1.00  0.00
ATOM    519  CG  ARG A  37      -2.480  -4.727 -29.648  1.00  0.00
ATOM    520  CD  ARG A  37      -2.260  -4.193 -30.974  1.00  0.00
ATOM    521  NE  ARG A  37      -0.887  -4.300 -31.353  1.00  0.00
ATOM    522  CZ  ARG A  37      -0.358  -3.809 -32.479  1.00  0.00
ATOM    523  NH1 ARG A  37      -1.102  -3.139 -33.356  1.00  0.00
ATOM    524  NH2 ARG A  37       0.925  -4.031 -32.681  1.00  0.00
ATOM    538  N   GLN A  38      -4.586  -7.524 -28.086  1.00  0.00
ATOM    539  CA  GLN A  38      -4.214  -8.934 -28.057  1.00  0.00
ATOM    540  C   GLN A  38      -4.367  -9.665 -29.372  1.00  0.00
ATOM    541  O   GLN A  38      -5.488  -9.893 -29.845  1.00  0.00
ATOM    542  CB  GLN A  38      -5.049  -9.711 -27.045  1.00  0.00
ATOM    543  CG  GLN A  38      -4.813  -9.350 -25.628  1.00  0.00
ATOM    544  CD  GLN A  38      -5.741 -10.048 -24.681  1.00  0.00
ATOM    545  OE1 GLN A  38      -6.197  -9.412 -23.724  1.00  0.00
ATOM    546  NE2 GLN A  38      -6.023 -11.329 -24.921  1.00  0.00
ATOM    555  N   ALA A  39      -3.241 -10.025 -29.971  1.00  0.00
ATOM    556  CA  ALA A  39      -3.243 -10.800 -31.203  1.00  0.00
ATOM    557  C   ALA A  39      -3.681 -12.198 -30.770  1.00  0.00
ATOM    558  O   ALA A  39      -3.427 -12.557 -29.620  1.00  0.00
ATOM    559  CB  ALA A  39      -1.880 -10.789 -31.872  1.00  0.00
ATOM    565  N   PRO A  40      -4.294 -13.027 -31.616  1.00  0.00
ATOM    566  CA  PRO A  40      -4.793 -14.345 -31.239  1.00  0.00
ATOM    567  C   PRO A  40      -3.786 -15.504 -31.158  1.00  0.00
ATOM    568  O   PRO A  40      -4.307 -16.608 -31.236  1.00  0.00
ATOM    569  CB  PRO A  40      -5.815 -14.594 -32.361  1.00  0.00
ATOM    570  CG  PRO A  40      -5.243 -13.870 -33.572  1.00  0.00
ATOM    571  CD  PRO A  40      -4.597 -12.617 -33.006  1.00  0.00
ATOM    579  N   GLY A  41      -2.921 -15.355 -30.178  1.00  0.00
ATOM    580  CA  GLY A  41      -1.623 -15.974 -30.348  1.00  0.00
ATOM    581  C   GLY A  41      -0.585 -15.305 -29.475  1.00  0.00
ATOM    582  O   GLY A  41       0.480 -15.873 -29.223  1.00  0.00
ATOM    586  N   LYS A  42      -0.887 -14.090 -29.023  1.00  0.00
ATOM    587  CA  LYS A  42       0.060 -13.323 -28.222  1.00  0.00
ATOM    588  C   LYS A  42      -0.514 -12.755 -26.931  1.00  0.00
ATOM    589  O   LYS A  42      -1.728 -12.627 -26.741  1.00  0.00
ATOM    590  CB  LYS A  42       0.623 -12.152 -29.021  1.00  0.00
ATOM    591  CG  LYS A  42       1.400 -12.519 -30.277  1.00  0.00
ATOM    592  CD  LYS A  42       1.965 -11.262 -30.941  1.00  0.00
ATOM    593  CE  LYS A  42       2.721 -11.582 -32.216  1.00  0.00
ATOM    594  NZ  LYS A  42       3.246 -10.349 -32.867  1.00  0.00
ATOM    608  N   GLU A  43       0.396 -12.377 -26.041  1.00  0.00
ATOM    609  CA  GLU A  43       0.064 -11.700 -24.800  1.00  0.00
ATOM    610  C   GLU A  43      -0.339 -10.262 -25.103  1.00  0.00
ATOM    611  O   GLU A  43      -0.002  -9.720 -26.153  1.00  0.00
ATOM    612  CB  GLU A  43       1.252 -11.744 -23.827  1.00  0.00
ATOM    613  CG  GLU A  43       2.473 -10.859 -24.201  1.00  0.00
ATOM    614  CD  GLU A  43       3.420 -11.504 -25.201  1.00  0.00
ATOM    615  OE1 GLU A  43       3.031 -12.465 -25.838  1.00  0.00
ATOM    616  OE2 GLU A  43       4.529 -11.040 -25.320  1.00  0.00
ATOM    623  N   ARG A  44      -1.067  -9.642 -24.189  1.00  0.00
ATOM    624  CA  ARG A  44      -1.499  -8.268 -24.388  1.00  0.00
ATOM    625  C   ARG A  44      -0.333  -7.276 -24.506  1.00  0.00
ATOM    626  O   ARG A  44       0.562  -7.241 -23.657  1.00  0.00
ATOM    627  CB  ARG A  44      -2.411  -7.886 -23.239  1.00  0.00
ATOM    628  CG  ARG A  44      -3.143  -6.611 -23.393  1.00  0.00
ATOM    629  CD  ARG A  44      -4.063  -6.393 -22.263  1.00  0.00
ATOM    630  NE  ARG A  44      -5.158  -7.368 -22.192  1.00  0.00
ATOM    631  CZ  ARG A  44      -5.896  -7.646 -21.090  1.00  0.00
ATOM    632  NH1 ARG A  44      -5.668  -7.053 -19.941  1.00  0.00
ATOM    633  NH2 ARG A  44      -6.849  -8.547 -21.190  1.00  0.00
ATOM    647  N   GLU A  45      -0.399  -6.437 -25.544  1.00  0.00
ATOM    648  CA  GLU A  45       0.586  -5.403 -25.853  1.00  0.00
ATOM    649  C   GLU A  45       0.079  -3.993 -25.575  1.00  0.00
ATOM    650  O   GLU A  45      -1.099  -3.695 -25.770  1.00  0.00
ATOM    651  CB  GLU A  45       0.969  -5.440 -27.350  1.00  0.00
ATOM    652  CG  GLU A  45       1.701  -6.695 -27.860  1.00  0.00
ATOM    653  CD  GLU A  45       2.059  -6.597 -29.373  1.00  0.00
ATOM    654  OE1 GLU A  45       2.863  -7.381 -29.833  1.00  0.00
ATOM    655  OE2 GLU A  45       1.504  -5.737 -30.056  1.00  0.00
ATOM    662  N   PHE A  46       0.987  -3.108 -25.169  1.00  0.00
ATOM    663  CA  PHE A  46       0.698  -1.683 -25.005  1.00  0.00
ATOM    664  C   PHE A  46       0.523  -1.009 -26.355  1.00  0.00
ATOM    665  O   PHE A  46       1.309  -1.271 -27.265  1.00  0.00
ATOM    666  CB  PHE A  46       1.849  -0.992 -24.265  1.00  0.00
ATOM    667  CG  PHE A  46       1.637   0.470 -24.037  1.00  0.00
ATOM    668  CD1 PHE A  46       0.834   0.893 -23.029  1.00  0.00
ATOM    669  CD2 PHE A  46       2.247   1.422 -24.843  1.00  0.00
ATOM    670  CE1 PHE A  46       0.631   2.204 -22.810  1.00  0.00
ATOM    671  CE2 PHE A  46       2.043   2.757 -24.638  1.00  0.00
ATOM    672  CZ  PHE A  46       1.235   3.154 -23.622  1.00  0.00
ATOM    682  N   VAL A  47      -0.487  -0.150 -26.502  1.00  0.00
ATOM    683  CA  VAL A  47      -0.651   0.605 -27.733  1.00  0.00
ATOM    684  C   VAL A  47      -0.491   2.105 -27.478  1.00  0.00
ATOM    685  O   VAL A  47       0.379   2.754 -28.075  1.00  0.00
ATOM    686  CB  VAL A  47      -2.030   0.304 -28.368  1.00  0.00
ATOM    687  CG1 VAL A  47      -2.246   1.122 -29.592  1.00  0.00
ATOM    688  CG2 VAL A  47      -2.105  -1.175 -28.717  1.00  0.00
ATOM    698  N   ALA A  48      -1.340   2.668 -26.611  1.00  0.00
ATOM    699  CA  ALA A  48      -1.280   4.113 -26.378  1.00  0.00
ATOM    700  C   ALA A  48      -1.903   4.542 -25.050  1.00  0.00
ATOM    701  O   ALA A  48      -2.857   3.940 -24.560  1.00  0.00
ATOM    702  CB  ALA A  48      -1.971   4.844 -27.515  1.00  0.00
ATOM    708  N   THR A  49      -1.393   5.645 -24.510  1.00  0.00
ATOM    709  CA  THR A  49      -1.893   6.273 -23.282  1.00  0.00
ATOM    710  C   THR A  49      -2.136   7.756 -23.350  1.00  0.00
ATOM    711  O   THR A  49      -1.383   8.493 -23.980  1.00  0.00
ATOM    712  CB  THR A  49      -0.937   5.997 -22.118  1.00  0.00
ATOM    713  OG1 THR A  49      -1.036   4.629 -21.785  1.00  0.00
ATOM    714  CG2 THR A  49      -1.183   6.876 -20.905  1.00  0.00
ATOM    722  N   ILE A  50      -3.173   8.191 -22.629  1.00  0.00
ATOM    723  CA  ILE A  50      -3.469   9.599 -22.424  1.00  0.00
ATOM    724  C   ILE A  50      -3.588   9.900 -20.918  1.00  0.00
ATOM    725  O   ILE A  50      -4.303   9.212 -20.174  1.00  0.00
ATOM    726  CB  ILE A  50      -4.714  10.033 -23.236  1.00  0.00
ATOM    727  CG1 ILE A  50      -4.947  11.553 -23.028  1.00  0.00
ATOM    728  CG2 ILE A  50      -5.969   9.176 -22.875  1.00  0.00
ATOM    729  CD1 ILE A  50      -5.855  12.171 -24.047  1.00  0.00
ATOM    741  N   THR A  51      -2.886  10.940 -20.472  1.00  0.00
ATOM    742  CA  THR A  51      -2.881  11.304 -19.066  1.00  0.00
ATOM    743  C   THR A  51      -3.938  12.327 -18.708  1.00  0.00
ATOM    744  O   THR A  51      -4.611  12.902 -19.563  1.00  0.00
ATOM    745  CB  THR A  51      -1.512  11.851 -18.619  1.00  0.00
ATOM    746  OG1 THR A  51      -1.251  13.128 -19.237  1.00  0.00
ATOM    747  CG2 THR A  51      -0.437  10.866 -19.038  1.00  0.00
ATOM    755  N   ARG A  52      -4.050  12.588 -17.414  1.00  0.00
ATOM    756  CA  ARG A  52      -5.027  13.517 -16.873  1.00  0.00
ATOM    757  C   ARG A  52      -4.842  14.933 -17.432  1.00  0.00
ATOM    758  O   ARG A  52      -5.797  15.695 -17.581  1.00  0.00
ATOM    759  CB  ARG A  52      -4.888  13.535 -15.369  1.00  0.00
ATOM    760  CG  ARG A  52      -5.175  12.198 -14.780  1.00  0.00
ATOM    761  CD  ARG A  52      -5.279  12.185 -13.350  1.00  0.00
ATOM    762  NE  ARG A  52      -4.123  12.578 -12.631  1.00  0.00
ATOM    763  CZ  ARG A  52      -4.046  12.478 -11.292  1.00  0.00
ATOM    764  NH1 ARG A  52      -5.075  11.962 -10.616  1.00  0.00
ATOM    765  NH2 ARG A  52      -2.959  12.887 -10.652  1.00  0.00
ATOM    779  N   GLY A  53      -3.594  15.279 -17.763  1.00  0.00
ATOM    780  CA  GLY A  53      -3.251  16.582 -18.319  1.00  0.00
ATOM    781  C   GLY A  53      -3.296  16.605 -19.851  1.00  0.00
ATOM    782  O   GLY A  53      -2.920  17.603 -20.467  1.00  0.00
ATOM    786  N   GLY A  54      -3.718  15.499 -20.471  1.00  0.00
ATOM    787  CA  GLY A  54      -3.774  15.385 -21.922  1.00  0.00
ATOM    788  C   GLY A  54      -2.459  15.015 -22.618  1.00  0.00
ATOM    789  O   GLY A  54      -2.349  15.195 -23.832  1.00  0.00
ATOM    793  N   ASN A  55      -1.451  14.534 -21.883  1.00  0.00
ATOM    794  CA  ASN A  55      -0.195  14.188 -22.537  1.00  0.00
ATOM    795  C   ASN A  55      -0.351  12.792 -23.071  1.00  0.00
ATOM    796  O   ASN A  55      -1.041  11.974 -22.455  1.00  0.00
ATOM    797  CB  ASN A  55       0.979  14.273 -21.585  1.00  0.00
ATOM    798  CG  ASN A  55       1.244  15.671 -21.134  1.00  0.00
ATOM    799  OD1 ASN A  55       1.130  16.631 -21.906  1.00  0.00
ATOM    800  ND2 ASN A  55       1.605  15.816 -19.887  1.00  0.00
ATOM    807  N   THR A  56       0.281  12.478 -24.200  1.00  0.00
ATOM    808  CA  THR A  56       0.130  11.125 -24.691  1.00  0.00
ATOM    809  C   THR A  56       1.432  10.420 -24.986  1.00  0.00
ATOM    810  O   THR A  56       2.466  11.039 -25.261  1.00  0.00
ATOM    811  CB  THR A  56      -0.741  11.098 -25.957  1.00  0.00
ATOM    812  OG1 THR A  56      -0.094  11.810 -27.019  1.00  0.00
ATOM    813  CG2 THR A  56      -2.090  11.758 -25.675  1.00  0.00
ATOM    821  N   TYR A  57       1.346   9.093 -24.927  1.00  0.00
ATOM    822  CA  TYR A  57       2.473   8.213 -25.158  1.00  0.00
ATOM    823  C   TYR A  57       2.069   7.046 -26.049  1.00  0.00
ATOM    824  O   TYR A  57       0.946   6.543 -25.950  1.00  0.00
ATOM    825  CB  TYR A  57       2.952   7.727 -23.815  1.00  0.00
ATOM    826  CG  TYR A  57       3.255   8.867 -22.868  1.00  0.00
ATOM    827  CD1 TYR A  57       2.244   9.351 -22.035  1.00  0.00
ATOM    828  CD2 TYR A  57       4.512   9.434 -22.825  1.00  0.00
ATOM    829  CE1 TYR A  57       2.506  10.389 -21.193  1.00  0.00
ATOM    830  CE2 TYR A  57       4.761  10.480 -21.963  1.00  0.00
ATOM    831  CZ  TYR A  57       3.755  10.954 -21.152  1.00  0.00
ATOM    832  OH  TYR A  57       3.993  12.003 -20.290  1.00  0.00
ATOM    842  N   TYR A  58       2.989   6.580 -26.895  1.00  0.00
ATOM    843  CA  TYR A  58       2.663   5.487 -27.813  1.00  0.00
ATOM    844  C   TYR A  58       3.732   4.411 -27.870  1.00  0.00
ATOM    845  O   TYR A  58       4.912   4.697 -27.671  1.00  0.00
ATOM    846  CB  TYR A  58       2.497   6.079 -29.207  1.00  0.00
ATOM    847  CG  TYR A  58       1.478   7.165 -29.253  1.00  0.00
ATOM    848  CD1 TYR A  58       1.888   8.469 -29.012  1.00  0.00
ATOM    849  CD2 TYR A  58       0.163   6.888 -29.498  1.00  0.00
ATOM    850  CE1 TYR A  58       0.989   9.487 -29.003  1.00  0.00
ATOM    851  CE2 TYR A  58      -0.751   7.907 -29.491  1.00  0.00
ATOM    852  CZ  TYR A  58      -0.338   9.222 -29.239  1.00  0.00
ATOM    853  OH  TYR A  58      -1.242  10.284 -29.205  1.00  0.00
ATOM    863  N   ALA A  59       3.319   3.184 -28.181  1.00  0.00
ATOM    864  CA  ALA A  59       4.245   2.083 -28.446  1.00  0.00
ATOM    865  C   ALA A  59       5.078   2.355 -29.705  1.00  0.00
ATOM    866  O   ALA A  59       4.552   2.841 -30.712  1.00  0.00
ATOM    867  CB  ALA A  59       3.487   0.771 -28.617  1.00  0.00
ATOM    873  N   ASP A  60       6.332   1.891 -29.729  1.00  0.00
ATOM    874  CA  ASP A  60       7.175   2.089 -30.918  1.00  0.00
ATOM    875  C   ASP A  60       6.540   1.556 -32.196  1.00  0.00
ATOM    876  O   ASP A  60       6.744   2.121 -33.270  1.00  0.00
ATOM    877  CB  ASP A  60       8.545   1.420 -30.753  1.00  0.00
ATOM    878  CG  ASP A  60       9.539   2.142 -29.804  1.00  0.00
ATOM    879  OD1 ASP A  60       9.365   3.317 -29.496  1.00  0.00
ATOM    880  OD2 ASP A  60      10.461   1.493 -29.391  1.00  0.00
ATOM    885  N   SER A  61       5.762   0.485 -32.079  1.00  0.00
ATOM    886  CA  SER A  61       5.095  -0.163 -33.194  1.00  0.00
ATOM    887  C   SER A  61       3.890   0.603 -33.760  1.00  0.00
ATOM    888  O   SER A  61       3.349   0.210 -34.804  1.00  0.00
ATOM    889  CB  SER A  61       4.668  -1.547 -32.752  1.00  0.00
ATOM    890  OG  SER A  61       3.692  -1.475 -31.748  1.00  0.00
ATOM    896  N   VAL A  62       3.420   1.650 -33.068  1.00  0.00
ATOM    897  CA  VAL A  62       2.287   2.421 -33.573  1.00  0.00
ATOM    898  C   VAL A  62       2.626   3.920 -33.713  1.00  0.00
ATOM    899  O   VAL A  62       1.828   4.694 -34.267  1.00  0.00
ATOM    900  CB  VAL A  62       1.030   2.226 -32.712  1.00  0.00
ATOM    901  CG1 VAL A  62       0.660   0.737 -32.697  1.00  0.00
ATOM    902  CG2 VAL A  62       1.206   2.797 -31.341  1.00  0.00
ATOM    912  N   LYS A  63       3.787   4.352 -33.199  1.00  0.00
ATOM    913  CA  LYS A  63       4.171   5.758 -33.325  1.00  0.00
ATOM    914  C   LYS A  63       4.129   6.197 -34.780  1.00  0.00
ATOM    915  O   LYS A  63       4.623   5.508 -35.671  1.00  0.00
ATOM    916  CB  LYS A  63       5.588   6.018 -32.777  1.00  0.00
ATOM    917  CG  LYS A  63       5.744   5.970 -31.269  1.00  0.00
ATOM    918  CD  LYS A  63       7.203   6.128 -30.834  1.00  0.00
ATOM    919  CE  LYS A  63       7.323   6.026 -29.317  1.00  0.00
ATOM    920  NZ  LYS A  63       8.731   5.972 -28.848  1.00  0.00
ATOM    934  N   GLY A  64       3.498   7.345 -35.016  1.00  0.00
ATOM    935  CA  GLY A  64       3.374   7.921 -36.351  1.00  0.00
ATOM    936  C   GLY A  64       2.119   7.458 -37.092  1.00  0.00
ATOM    937  O   GLY A  64       1.781   7.997 -38.147  1.00  0.00
ATOM    941  N   ARG A  65       1.424   6.467 -36.542  1.00  0.00
ATOM    942  CA  ARG A  65       0.229   5.923 -37.157  1.00  0.00
ATOM    943  C   ARG A  65      -0.984   6.046 -36.252  1.00  0.00
ATOM    944  O   ARG A  65      -2.079   6.386 -36.714  1.00  0.00
ATOM    945  CB  ARG A  65       0.489   4.471 -37.517  1.00  0.00
ATOM    946  CG  ARG A  65       1.448   4.311 -38.678  1.00  0.00
ATOM    947  CD  ARG A  65       1.568   2.902 -39.149  1.00  0.00
ATOM    948  NE  ARG A  65       2.302   2.071 -38.172  1.00  0.00
ATOM    949  CZ  ARG A  65       3.663   1.961 -38.118  1.00  0.00
ATOM    950  NH1 ARG A  65       4.422   2.623 -38.972  1.00  0.00
ATOM    951  NH2 ARG A  65       4.239   1.192 -37.212  1.00  0.00
ATOM    965  N   PHE A  66      -0.807   5.791 -34.954  1.00  0.00
ATOM    966  CA  PHE A  66      -1.954   5.865 -34.058  1.00  0.00
ATOM    967  C   PHE A  66      -1.943   7.146 -33.216  1.00  0.00
ATOM    968  O   PHE A  66      -0.897   7.583 -32.734  1.00  0.00
ATOM    969  CB  PHE A  66      -2.019   4.672 -33.107  1.00  0.00
ATOM    970  CG  PHE A  66      -2.299   3.263 -33.703  1.00  0.00
ATOM    971  CD1 PHE A  66      -2.190   2.927 -35.064  1.00  0.00
ATOM    972  CD2 PHE A  66      -2.664   2.265 -32.844  1.00  0.00
ATOM    973  CE1 PHE A  66      -2.426   1.648 -35.499  1.00  0.00
ATOM    974  CE2 PHE A  66      -2.904   0.985 -33.281  1.00  0.00
ATOM    975  CZ  PHE A  66      -2.782   0.675 -34.607  1.00  0.00
ATOM    985  N   THR A  67      -3.130   7.714 -33.000  1.00  0.00
ATOM    986  CA  THR A  67      -3.316   8.886 -32.127  1.00  0.00
ATOM    987  C   THR A  67      -4.380   8.630 -31.053  1.00  0.00
ATOM    988  O   THR A  67      -5.469   8.136 -31.337  1.00  0.00
ATOM    989  CB  THR A  67      -3.681  10.166 -32.928  1.00  0.00
ATOM    990  OG1 THR A  67      -2.623  10.480 -33.840  1.00  0.00
ATOM    991  CG2 THR A  67      -3.893  11.357 -31.983  1.00  0.00
ATOM    999  N   ILE A  68      -4.079   8.977 -29.806  1.00  0.00
ATOM   1000  CA  ILE A  68      -5.045   8.775 -28.724  1.00  0.00
ATOM   1001  C   ILE A  68      -5.508  10.140 -28.218  1.00  0.00
ATOM   1002  O   ILE A  68      -4.710  11.079 -28.182  1.00  0.00
ATOM   1003  CB  ILE A  68      -4.457   7.899 -27.578  1.00  0.00
ATOM   1004  CG1 ILE A  68      -5.558   7.542 -26.550  1.00  0.00
ATOM   1005  CG2 ILE A  68      -3.320   8.610 -26.878  1.00  0.00
ATOM   1006  CD1 ILE A  68      -5.182   6.438 -25.576  1.00  0.00
ATOM   1018  N   SER A  69      -6.803  10.262 -27.925  1.00  0.00
ATOM   1019  CA  SER A  69      -7.384  11.512 -27.430  1.00  0.00
ATOM   1020  C   SER A  69      -8.588  11.267 -26.514  1.00  0.00
ATOM   1021  O   SER A  69      -9.136  10.168 -26.464  1.00  0.00
ATOM   1022  CB  SER A  69      -7.805  12.398 -28.591  1.00  0.00
ATOM   1023  OG  SER A  69      -8.864  11.824 -29.304  1.00  0.00
ATOM   1029  N   ARG A  70      -8.992  12.291 -25.757  1.00  0.00
ATOM   1030  CA  ARG A  70     -10.145  12.157 -24.860  1.00  0.00
ATOM   1031  C   ARG A  70     -11.040  13.385 -24.826  1.00  0.00
ATOM   1032  O   ARG A  70     -10.564  14.521 -24.882  1.00  0.00
ATOM   1033  CB  ARG A  70      -9.680  11.854 -23.437  1.00  0.00
ATOM   1034  CG  ARG A  70     -10.806  11.662 -22.402  1.00  0.00
ATOM   1035  CD  ARG A  70     -10.317  11.179 -21.118  1.00  0.00
ATOM   1036  NE  ARG A  70      -9.516  12.138 -20.431  1.00  0.00
ATOM   1037  CZ  ARG A  70      -8.889  11.888 -19.274  1.00  0.00
ATOM   1038  NH1 ARG A  70      -8.988  10.700 -18.718  1.00  0.00
ATOM   1039  NH2 ARG A  70      -8.184  12.822 -18.693  1.00  0.00
ATOM   1053  N   ASP A  71     -12.346  13.142 -24.704  1.00  0.00
ATOM   1054  CA  ASP A  71     -13.320  14.215 -24.542  1.00  0.00
ATOM   1055  C   ASP A  71     -14.016  14.097 -23.174  1.00  0.00
ATOM   1056  O   ASP A  71     -14.887  13.233 -22.945  1.00  0.00
ATOM   1057  CB  ASP A  71     -14.320  14.233 -25.700  1.00  0.00
ATOM   1058  CG  ASP A  71     -15.297  15.445 -25.653  1.00  0.00
ATOM   1059  OD1 ASP A  71     -15.434  16.070 -24.598  1.00  0.00
ATOM   1060  OD2 ASP A  71     -15.898  15.747 -26.695  1.00  0.00
ATOM   1065  N   ASN A  72     -13.602  14.960 -22.247  1.00  0.00
ATOM   1066  CA  ASN A  72     -14.069  14.928 -20.863  1.00  0.00
ATOM   1067  C   ASN A  72     -15.544  15.276 -20.728  1.00  0.00
ATOM   1068  O   ASN A  72     -16.153  15.004 -19.697  1.00  0.00
ATOM   1069  CB  ASN A  72     -13.243  15.851 -19.988  1.00  0.00
ATOM   1070  CG  ASN A  72     -11.873  15.314 -19.673  1.00  0.00
ATOM   1071  OD1 ASN A  72     -11.634  14.101 -19.653  1.00  0.00
ATOM   1072  ND2 ASN A  72     -10.960  16.216 -19.424  1.00  0.00
ATOM   1079  N   ALA A  73     -16.129  15.910 -21.745  1.00  0.00
ATOM   1080  CA  ALA A  73     -17.534  16.277 -21.658  1.00  0.00
ATOM   1081  C   ALA A  73     -18.424  15.095 -22.024  1.00  0.00
ATOM   1082  O   ALA A  73     -19.643  15.150 -21.855  1.00  0.00
ATOM   1083  CB  ALA A  73     -17.831  17.449 -22.570  1.00  0.00
ATOM   1089  N   LYS A  74     -17.809  14.035 -22.554  1.00  0.00
ATOM   1090  CA  LYS A  74     -18.512  12.856 -23.008  1.00  0.00
ATOM   1091  C   LYS A  74     -18.063  11.639 -22.218  1.00  0.00
ATOM   1092  O   LYS A  74     -18.694  10.582 -22.290  1.00  0.00
ATOM   1093  CB  LYS A  74     -18.243  12.625 -24.494  1.00  0.00
ATOM   1094  CG  LYS A  74     -18.745  13.740 -25.404  1.00  0.00
ATOM   1095  CD  LYS A  74     -18.441  13.433 -26.875  1.00  0.00
ATOM   1096  CE  LYS A  74     -18.956  14.533 -27.812  1.00  0.00
ATOM   1097  NZ  LYS A  74     -18.156  15.807 -27.680  1.00  0.00
ATOM   1111  N   ASN A  75     -16.950  11.788 -21.481  1.00  0.00
ATOM   1112  CA  ASN A  75     -16.299  10.704 -20.751  1.00  0.00
ATOM   1113  C   ASN A  75     -15.936   9.582 -21.707  1.00  0.00
ATOM   1114  O   ASN A  75     -16.148   8.398 -21.425  1.00  0.00
ATOM   1115  CB  ASN A  75     -17.140  10.188 -19.590  1.00  0.00
ATOM   1116  CG  ASN A  75     -17.310  11.200 -18.483  1.00  0.00
ATOM   1117  OD1 ASN A  75     -16.350  11.872 -18.058  1.00  0.00
ATOM   1118  ND2 ASN A  75     -18.521  11.324 -17.997  1.00  0.00
ATOM   1125  N   THR A  76     -15.393   9.984 -22.862  1.00  0.00
ATOM   1126  CA  THR A  76     -14.994   9.027 -23.893  1.00  0.00
ATOM   1127  C   THR A  76     -13.543   9.197 -24.402  1.00  0.00
ATOM   1128  O   THR A  76     -13.067  10.309 -24.665  1.00  0.00
ATOM   1129  CB  THR A  76     -15.995   9.091 -25.073  1.00  0.00
ATOM   1130  OG1 THR A  76     -17.320   8.802 -24.585  1.00  0.00
ATOM   1131  CG2 THR A  76     -15.654   8.046 -26.150  1.00  0.00
ATOM   1139  N   VAL A  77     -12.852   8.065 -24.547  1.00  0.00
ATOM   1140  CA  VAL A  77     -11.481   7.976 -25.065  1.00  0.00
ATOM   1141  C   VAL A  77     -11.471   7.386 -26.475  1.00  0.00
ATOM   1142  O   VAL A  77     -12.128   6.388 -26.764  1.00  0.00
ATOM   1143  CB  VAL A  77     -10.576   7.154 -24.110  1.00  0.00
ATOM   1144  CG1 VAL A  77      -9.149   6.988 -24.680  1.00  0.00
ATOM   1145  CG2 VAL A  77     -10.496   7.860 -22.812  1.00  0.00
ATOM   1155  N   TYR A  78     -10.745   8.022 -27.373  1.00  0.00
ATOM   1156  CA  TYR A  78     -10.708   7.567 -28.749  1.00  0.00
ATOM   1157  C   TYR A  78      -9.312   7.159 -29.194  1.00  0.00
ATOM   1158  O   TYR A  78      -8.310   7.733 -28.753  1.00  0.00
ATOM   1159  CB  TYR A  78     -11.203   8.687 -29.657  1.00  0.00
ATOM   1160  CG  TYR A  78     -12.621   9.107 -29.415  1.00  0.00
ATOM   1161  CD1 TYR A  78     -12.908  10.102 -28.471  1.00  0.00
ATOM   1162  CD2 TYR A  78     -13.634   8.526 -30.142  1.00  0.00
ATOM   1163  CE1 TYR A  78     -14.212  10.502 -28.276  1.00  0.00
ATOM   1164  CE2 TYR A  78     -14.931   8.925 -29.951  1.00  0.00
ATOM   1165  CZ  TYR A  78     -15.227   9.904 -29.029  1.00  0.00
ATOM   1166  OH  TYR A  78     -16.534  10.293 -28.862  1.00  0.00
ATOM   1176  N   LEU A  79      -9.257   6.176 -30.093  1.00  0.00
ATOM   1177  CA  LEU A  79      -7.989   5.777 -30.699  1.00  0.00
ATOM   1178  C   LEU A  79      -8.132   5.822 -32.216  1.00  0.00
ATOM   1179  O   LEU A  79      -8.914   5.071 -32.809  1.00  0.00
ATOM   1180  CB  LEU A  79      -7.576   4.352 -30.266  1.00  0.00
ATOM   1181  CG  LEU A  79      -6.220   3.779 -30.851  1.00  0.00
ATOM   1182  CD1 LEU A  79      -5.018   4.597 -30.307  1.00  0.00
ATOM   1183  CD2 LEU A  79      -6.100   2.285 -30.502  1.00  0.00
ATOM   1195  N   GLN A  80      -7.373   6.701 -32.845  1.00  0.00
ATOM   1196  CA  GLN A  80      -7.400   6.880 -34.286  1.00  0.00
ATOM   1197  C   GLN A  80      -6.291   6.047 -34.880  1.00  0.00
ATOM   1198  O   GLN A  80      -5.118   6.315 -34.622  1.00  0.00
ATOM   1199  CB  GLN A  80      -7.194   8.361 -34.619  1.00  0.00
ATOM   1200  CG  GLN A  80      -7.141   8.737 -36.102  1.00  0.00
ATOM   1201  CD  GLN A  80      -8.463   8.607 -36.815  1.00  0.00
ATOM   1202  OE1 GLN A  80      -9.510   9.003 -36.273  1.00  0.00
ATOM   1203  NE2 GLN A  80      -8.434   8.093 -38.040  1.00  0.00
ATOM   1212  N   MET A  81      -6.631   5.013 -35.638  1.00  0.00
ATOM   1213  CA  MET A  81      -5.590   4.150 -36.167  1.00  0.00
ATOM   1214  C   MET A  81      -5.455   4.316 -37.670  1.00  0.00
ATOM   1215  O   MET A  81      -6.344   3.906 -38.428  1.00  0.00
ATOM   1216  CB  MET A  81      -5.923   2.712 -35.865  1.00  0.00
ATOM   1217  CG  MET A  81      -6.148   2.415 -34.407  1.00  0.00
ATOM   1218  SD  MET A  81      -6.396   0.662 -34.043  1.00  0.00
ATOM   1219  CE  MET A  81      -7.918   0.345 -34.872  1.00  0.00
ATOM   1229  N   ASN A  82      -4.360   4.936 -38.114  1.00  0.00
ATOM   1230  CA  ASN A  82      -4.152   5.202 -39.529  1.00  0.00
ATOM   1231  C   ASN A  82      -3.161   4.236 -40.155  1.00  0.00
ATOM   1232  O   ASN A  82      -2.365   3.615 -39.450  1.00  0.00
ATOM   1233  CB  ASN A  82      -3.708   6.630 -39.716  1.00  0.00
ATOM   1234  CG  ASN A  82      -4.761   7.592 -39.248  1.00  0.00
ATOM   1235  OD1 ASN A  82      -5.971   7.376 -39.473  1.00  0.00
ATOM   1236  ND2 ASN A  82      -4.325   8.649 -38.610  1.00  0.00
ATOM   1243  N   SER A  83      -3.220   4.096 -41.484  1.00  0.00
ATOM   1244  CA  SER A  83      -2.268   3.281 -42.235  1.00  0.00
ATOM   1245  C   SER A  83      -2.123   1.892 -41.633  1.00  0.00
ATOM   1246  O   SER A  83      -1.008   1.416 -41.401  1.00  0.00
ATOM   1247  CB  SER A  83      -0.913   3.969 -42.297  1.00  0.00
ATOM   1248  OG  SER A  83      -1.000   5.214 -42.948  1.00  0.00
ATOM   1254  N   LEU A  84      -3.256   1.256 -41.369  1.00  0.00
ATOM   1255  CA  LEU A  84      -3.293  -0.071 -40.758  1.00  0.00
ATOM   1256  C   LEU A  84      -2.637  -1.159 -41.582  1.00  0.00
ATOM   1257  O   LEU A  84      -2.796  -1.222 -42.802  1.00  0.00
ATOM   1258  CB  LEU A  84      -4.747  -0.430 -40.428  1.00  0.00
ATOM   1259  CG  LEU A  84      -5.371   0.329 -39.215  1.00  0.00
ATOM   1260  CD1 LEU A  84      -6.841   0.143 -39.187  1.00  0.00
ATOM   1261  CD2 LEU A  84      -4.817  -0.285 -37.922  1.00  0.00
ATOM   1273  N   LYS A  85      -1.909  -2.039 -40.904  1.00  0.00
ATOM   1274  CA  LYS A  85      -1.250  -3.164 -41.554  1.00  0.00
ATOM   1275  C   LYS A  85      -1.864  -4.465 -41.042  1.00  0.00
ATOM   1276  O   LYS A  85      -2.432  -4.467 -39.961  1.00  0.00
ATOM   1277  CB  LYS A  85       0.256  -3.111 -41.261  1.00  0.00
ATOM   1278  CG  LYS A  85       0.962  -1.825 -41.721  1.00  0.00
ATOM   1279  CD  LYS A  85       0.978  -1.673 -43.253  1.00  0.00
ATOM   1280  CE  LYS A  85       1.787  -0.450 -43.667  1.00  0.00
ATOM   1281  NZ  LYS A  85       1.810  -0.263 -45.151  1.00  0.00
ATOM   1295  N   PRO A  86      -1.779  -5.603 -41.759  1.00  0.00
ATOM   1296  CA  PRO A  86      -2.268  -6.906 -41.316  1.00  0.00
ATOM   1297  C   PRO A  86      -1.786  -7.255 -39.902  1.00  0.00
ATOM   1298  O   PRO A  86      -2.510  -7.882 -39.120  1.00  0.00
ATOM   1299  CB  PRO A  86      -1.684  -7.843 -42.372  1.00  0.00
ATOM   1300  CG  PRO A  86      -1.597  -6.982 -43.618  1.00  0.00
ATOM   1301  CD  PRO A  86      -1.186  -5.618 -43.117  1.00  0.00
ATOM   1309  N   GLU A  87      -0.584  -6.775 -39.553  1.00  0.00
ATOM   1310  CA  GLU A  87       0.045  -6.982 -38.256  1.00  0.00
ATOM   1311  C   GLU A  87      -0.728  -6.343 -37.096  1.00  0.00
ATOM   1312  O   GLU A  87      -0.475  -6.656 -35.931  1.00  0.00
ATOM   1313  CB  GLU A  87       1.465  -6.413 -38.291  1.00  0.00
ATOM   1314  CG  GLU A  87       2.422  -7.169 -39.211  1.00  0.00
ATOM   1315  CD  GLU A  87       3.804  -6.565 -39.249  1.00  0.00
ATOM   1316  OE1 GLU A  87       3.998  -5.535 -38.650  1.00  0.00
ATOM   1317  OE2 GLU A  87       4.662  -7.135 -39.880  1.00  0.00
ATOM   1324  N   ASP A  88      -1.672  -5.454 -37.407  1.00  0.00
ATOM   1325  CA  ASP A  88      -2.462  -4.764 -36.406  1.00  0.00
ATOM   1326  C   ASP A  88      -3.739  -5.524 -36.059  1.00  0.00
ATOM   1327  O   ASP A  88      -4.528  -5.051 -35.231  1.00  0.00
ATOM   1328  CB  ASP A  88      -2.819  -3.351 -36.899  1.00  0.00
ATOM   1329  CG  ASP A  88      -1.609  -2.388 -37.011  1.00  0.00
ATOM   1330  OD1 ASP A  88      -0.834  -2.275 -36.066  1.00  0.00
ATOM   1331  OD2 ASP A  88      -1.463  -1.764 -38.058  1.00  0.00
ATOM   1336  N   THR A  89      -3.955  -6.699 -36.675  1.00  0.00
ATOM   1337  CA  THR A  89      -5.127  -7.500 -36.331  1.00  0.00
ATOM   1338  C   THR A  89      -5.001  -7.919 -34.872  1.00  0.00
ATOM   1339  O   THR A  89      -4.007  -8.538 -34.484  1.00  0.00
ATOM   1340  CB  THR A  89      -5.243  -8.767 -37.217  1.00  0.00
ATOM   1341  OG1 THR A  89      -5.368  -8.383 -38.611  1.00  0.00
ATOM   1342  CG2 THR A  89      -6.440  -9.647 -36.780  1.00  0.00
ATOM   1350  N   ALA A  90      -6.004  -7.588 -34.072  1.00  0.00
ATOM   1351  CA  ALA A  90      -5.988  -7.888 -32.640  1.00  0.00
ATOM   1352  C   ALA A  90      -7.306  -7.502 -32.000  1.00  0.00
ATOM   1353  O   ALA A  90      -8.073  -6.735 -32.586  1.00  0.00
ATOM   1354  CB  ALA A  90      -4.848  -7.147 -31.949  1.00  0.00
ATOM   1360  N   VAL A  91      -7.552  -7.983 -30.790  1.00  0.00
ATOM   1361  CA  VAL A  91      -8.659  -7.412 -30.045  1.00  0.00
ATOM   1362  C   VAL A  91      -8.095  -6.220 -29.294  1.00  0.00
ATOM   1363  O   VAL A  91      -7.066  -6.332 -28.634  1.00  0.00
ATOM   1364  CB  VAL A  91      -9.309  -8.410 -29.082  1.00  0.00
ATOM   1365  CG1 VAL A  91     -10.418  -7.715 -28.277  1.00  0.00
ATOM   1366  CG2 VAL A  91      -9.889  -9.543 -29.869  1.00  0.00
ATOM   1376  N   TYR A  92      -8.725  -5.073 -29.431  1.00  0.00
ATOM   1377  CA  TYR A  92      -8.275  -3.865 -28.766  1.00  0.00
ATOM   1378  C   TYR A  92      -9.073  -3.650 -27.503  1.00  0.00
ATOM   1379  O   TYR A  92     -10.292  -3.797 -27.492  1.00  0.00
ATOM   1380  CB  TYR A  92      -8.339  -2.696 -29.737  1.00  0.00
ATOM   1381  CG  TYR A  92      -7.223  -2.736 -30.755  1.00  0.00
ATOM   1382  CD1 TYR A  92      -7.287  -3.592 -31.822  1.00  0.00
ATOM   1383  CD2 TYR A  92      -6.129  -1.890 -30.613  1.00  0.00
ATOM   1384  CE1 TYR A  92      -6.267  -3.633 -32.736  1.00  0.00
ATOM   1385  CE2 TYR A  92      -5.109  -1.930 -31.543  1.00  0.00
ATOM   1386  CZ  TYR A  92      -5.183  -2.816 -32.607  1.00  0.00
ATOM   1387  OH  TYR A  92      -4.181  -2.899 -33.560  1.00  0.00
ATOM   1397  N   TYR A  93      -8.378  -3.306 -26.433  1.00  0.00
ATOM   1398  CA  TYR A  93      -8.979  -3.119 -25.126  1.00  0.00
ATOM   1399  C   TYR A  93      -8.716  -1.756 -24.553  1.00  0.00
ATOM   1400  O   TYR A  93      -7.622  -1.207 -24.670  1.00  0.00
ATOM   1401  CB  TYR A  93      -8.399  -4.132 -24.141  1.00  0.00
ATOM   1402  CG  TYR A  93      -8.660  -5.551 -24.473  1.00  0.00
ATOM   1403  CD1 TYR A  93      -7.823  -6.201 -25.359  1.00  0.00
ATOM   1404  CD2 TYR A  93      -9.714  -6.221 -23.885  1.00  0.00
ATOM   1405  CE1 TYR A  93      -8.041  -7.499 -25.670  1.00  0.00
ATOM   1406  CE2 TYR A  93      -9.929  -7.542 -24.193  1.00  0.00
ATOM   1407  CZ  TYR A  93      -9.098  -8.183 -25.089  1.00  0.00
ATOM   1408  OH  TYR A  93      -9.317  -9.509 -25.405  1.00  0.00
ATOM   1418  N   CYS A  94      -9.710  -1.252 -23.858  1.00  0.00
ATOM   1419  CA  CYS A  94      -9.626   0.017 -23.161  1.00  0.00
ATOM   1420  C   CYS A  94      -9.359  -0.234 -21.685  1.00  0.00
ATOM   1421  O   CYS A  94      -9.924  -1.172 -21.100  1.00  0.00
ATOM   1422  CB  CYS A  94     -10.905   0.793 -23.335  1.00  0.00
ATOM   1423  SG  CYS A  94     -10.900   2.385 -22.556  1.00  0.00
ATOM   1428  N   ALA A  95      -8.507   0.597 -21.079  1.00  0.00
ATOM   1429  CA  ALA A  95      -8.204   0.430 -19.661  1.00  0.00
ATOM   1430  C   ALA A  95      -7.988   1.737 -18.891  1.00  0.00
ATOM   1431  O   ALA A  95      -7.604   2.774 -19.442  1.00  0.00
ATOM   1432  CB  ALA A  95      -6.976  -0.417 -19.518  1.00  0.00
ATOM   1438  N   VAL A  96      -8.229   1.615 -17.577  1.00  0.00
ATOM   1439  CA  VAL A  96      -8.096   2.624 -16.512  1.00  0.00
ATOM   1440  C   VAL A  96      -7.141   2.318 -15.374  1.00  0.00
ATOM   1441  O   VAL A  96      -7.221   1.248 -14.741  1.00  0.00
ATOM   1442  CB  VAL A  96      -9.454   2.836 -15.823  1.00  0.00
ATOM   1443  CG1 VAL A  96      -9.317   3.675 -14.561  1.00  0.00
ATOM   1444  CG2 VAL A  96     -10.369   3.570 -16.726  1.00  0.00
ATOM   1454  N   ARG A  97      -6.339   3.330 -15.017  1.00  0.00
ATOM   1455  CA  ARG A  97      -5.459   3.235 -13.863  1.00  0.00
ATOM   1456  C   ARG A  97      -5.476   4.562 -13.058  1.00  0.00
ATOM   1457  O   ARG A  97      -5.682   5.657 -13.604  1.00  0.00
ATOM   1458  CB  ARG A  97      -4.044   2.892 -14.312  1.00  0.00
ATOM   1459  CG  ARG A  97      -3.366   3.974 -15.031  1.00  0.00
ATOM   1460  CD  ARG A  97      -2.050   3.622 -15.554  1.00  0.00
ATOM   1461  NE  ARG A  97      -1.442   4.808 -16.085  1.00  0.00
ATOM   1462  CZ  ARG A  97      -1.594   5.309 -17.324  1.00  0.00
ATOM   1463  NH1 ARG A  97      -2.323   4.707 -18.235  1.00  0.00
ATOM   1464  NH2 ARG A  97      -1.013   6.450 -17.603  1.00  0.00
ATOM   1478  N   ASP A  98      -5.231   4.457 -11.753  1.00  0.00
ATOM   1479  CA  ASP A  98      -5.090   5.635 -10.888  1.00  0.00
ATOM   1480  C   ASP A  98      -3.651   6.203 -10.797  1.00  0.00
ATOM   1481  O   ASP A  98      -3.503   7.413 -10.639  1.00  0.00
ATOM   1482  CB  ASP A  98      -5.590   5.326  -9.461  1.00  0.00
ATOM   1483  CG  ASP A  98      -7.067   5.030  -9.354  1.00  0.00
ATOM   1484  OD1 ASP A  98      -7.854   5.944  -9.319  1.00  0.00
ATOM   1485  OD2 ASP A  98      -7.390   3.868  -9.305  1.00  0.00
ATOM   1490  N   PRO A  99      -2.579   5.370 -10.815  1.00  0.00
ATOM   1491  CA  PRO A  99      -1.190   5.774 -10.775  1.00  0.00
ATOM   1492  C   PRO A  99      -0.837   6.502 -12.044  1.00  0.00
ATOM   1493  O   PRO A  99      -1.605   6.441 -12.995  1.00  0.00
ATOM   1494  CB  PRO A  99      -0.417   4.454 -10.664  1.00  0.00
ATOM   1495  CG  PRO A  99      -1.412   3.467 -10.161  1.00  0.00
ATOM   1496  CD  PRO A  99      -2.711   3.896 -10.755  1.00  0.00
ATOM   1504  N   SER A 100       0.318   7.161 -12.009  1.00  0.00
ATOM   1505  CA  SER A 100       0.964   7.882 -13.104  1.00  0.00
ATOM   1506  C   SER A 100       1.123   6.967 -14.293  1.00  0.00
ATOM   1507  O   SER A 100       0.371   6.019 -14.426  1.00  0.00
ATOM   1508  CB  SER A 100       2.319   8.403 -12.675  1.00  0.00
ATOM   1509  OG  SER A 100       2.965   9.054 -13.740  1.00  0.00
ATOM   1515  N   TYR A 101       1.970   7.310 -15.239  1.00  0.00
ATOM   1516  CA  TYR A 101       2.144   6.524 -16.469  1.00  0.00
ATOM   1517  C   TYR A 101       3.210   5.422 -16.651  1.00  0.00
ATOM   1518  O   TYR A 101       4.245   5.693 -17.248  1.00  0.00
ATOM   1519  CB  TYR A 101       2.355   7.488 -17.646  1.00  0.00
ATOM   1520  CG  TYR A 101       2.634   6.771 -18.976  1.00  0.00
ATOM   1521  CD1 TYR A 101       1.880   5.709 -19.433  1.00  0.00
ATOM   1522  CD2 TYR A 101       3.733   7.175 -19.704  1.00  0.00
ATOM   1523  CE1 TYR A 101       2.211   5.092 -20.601  1.00  0.00
ATOM   1524  CE2 TYR A 101       4.062   6.541 -20.856  1.00  0.00
ATOM   1525  CZ  TYR A 101       3.310   5.518 -21.313  1.00  0.00
ATOM   1526  OH  TYR A 101       3.658   4.901 -22.497  1.00  0.00
ATOM   1536  N   PRO A 102       3.079   4.206 -16.099  1.00  0.00
ATOM   1537  CA  PRO A 102       3.903   3.088 -16.472  1.00  0.00
ATOM   1538  C   PRO A 102       3.284   2.656 -17.793  1.00  0.00
ATOM   1539  O   PRO A 102       2.086   2.868 -17.970  1.00  0.00
ATOM   1540  CB  PRO A 102       3.694   2.097 -15.332  1.00  0.00
ATOM   1541  CG  PRO A 102       2.286   2.384 -14.879  1.00  0.00
ATOM   1542  CD  PRO A 102       2.107   3.886 -15.072  1.00  0.00
ATOM   1550  N   ASN A 103       3.988   1.932 -18.646  1.00  0.00
ATOM   1551  CA  ASN A 103       3.334   1.470 -19.867  1.00  0.00
ATOM   1552  C   ASN A 103       3.260  -0.033 -19.922  1.00  0.00
ATOM   1553  O   ASN A 103       3.449  -0.657 -20.967  1.00  0.00
ATOM   1554  CB  ASN A 103       4.110   1.972 -21.048  1.00  0.00
ATOM   1555  CG  ASN A 103       5.482   1.455 -21.036  1.00  0.00
ATOM   1556  OD1 ASN A 103       6.000   1.121 -19.947  1.00  0.00
ATOM   1557  ND2 ASN A 103       6.105   1.379 -22.184  1.00  0.00
ATOM   1564  N   GLY A 104       2.938  -0.614 -18.786  1.00  0.00
ATOM   1565  CA  GLY A 104       2.784  -2.041 -18.690  1.00  0.00
ATOM   1566  C   GLY A 104       1.322  -2.349 -18.778  1.00  0.00
ATOM   1567  O   GLY A 104       0.520  -1.466 -19.060  1.00  0.00
ATOM   1571  N   VAL A 105       0.971  -3.588 -18.494  1.00  0.00
ATOM   1572  CA  VAL A 105      -0.414  -4.045 -18.523  1.00  0.00
ATOM   1573  C   VAL A 105      -0.948  -4.180 -17.101  1.00  0.00
ATOM   1574  O   VAL A 105      -2.046  -3.725 -16.775  1.00  0.00
ATOM   1575  CB  VAL A 105      -0.517  -5.400 -19.254  1.00  0.00
ATOM   1576  CG1 VAL A 105      -1.930  -5.924 -19.180  1.00  0.00
ATOM   1577  CG2 VAL A 105      -0.110  -5.226 -20.721  1.00  0.00
ATOM   1587  N   TYR A 106      -0.137  -4.812 -16.259  1.00  0.00
ATOM   1588  CA  TYR A 106      -0.463  -5.114 -14.872  1.00  0.00
ATOM   1589  C   TYR A 106      -1.031  -3.967 -14.016  1.00  0.00
ATOM   1590  O   TYR A 106      -1.958  -4.221 -13.254  1.00  0.00
ATOM   1591  CB  TYR A 106       0.746  -5.754 -14.169  1.00  0.00
ATOM   1592  CG  TYR A 106       0.540  -5.941 -12.695  1.00  0.00
ATOM   1593  CD1 TYR A 106      -0.168  -7.031 -12.222  1.00  0.00
ATOM   1594  CD2 TYR A 106       1.057  -5.005 -11.808  1.00  0.00
ATOM   1595  CE1 TYR A 106      -0.358  -7.187 -10.867  1.00  0.00
ATOM   1596  CE2 TYR A 106       0.866  -5.161 -10.458  1.00  0.00
ATOM   1597  CZ  TYR A 106       0.161  -6.247  -9.984  1.00  0.00
ATOM   1598  OH  TYR A 106      -0.031  -6.404  -8.630  1.00  0.00
ATOM   1608  N   PRO A 107      -0.498  -2.723 -14.047  1.00  0.00
ATOM   1609  CA  PRO A 107      -0.948  -1.595 -13.239  1.00  0.00
ATOM   1610  C   PRO A 107      -2.422  -1.182 -13.408  1.00  0.00
ATOM   1611  O   PRO A 107      -2.931  -0.432 -12.576  1.00  0.00
ATOM   1612  CB  PRO A 107      -0.023  -0.460 -13.705  1.00  0.00
ATOM   1613  CG  PRO A 107       1.202  -1.158 -14.235  1.00  0.00
ATOM   1614  CD  PRO A 107       0.671  -2.380 -14.900  1.00  0.00
ATOM   1622  N   HIS A 108      -3.082  -1.580 -14.495  1.00  0.00
ATOM   1623  CA  HIS A 108      -4.479  -1.180 -14.691  1.00  0.00
ATOM   1624  C   HIS A 108      -5.436  -1.822 -13.713  1.00  0.00
ATOM   1625  O   HIS A 108      -5.287  -2.990 -13.358  1.00  0.00
ATOM   1626  CB  HIS A 108      -4.902  -1.455 -16.111  1.00  0.00
ATOM   1627  CG  HIS A 108      -4.327  -0.498 -17.006  1.00  0.00
ATOM   1628  ND1 HIS A 108      -4.829   0.767 -17.126  1.00  0.00
ATOM   1629  CD2 HIS A 108      -3.258  -0.553 -17.787  1.00  0.00
ATOM   1630  CE1 HIS A 108      -4.112   1.443 -17.978  1.00  0.00
ATOM   1631  NE2 HIS A 108      -3.134   0.672 -18.380  1.00  0.00
ATOM   1639  N   GLU A 109      -6.444  -1.052 -13.310  1.00  0.00
ATOM   1640  CA  GLU A 109      -7.445  -1.508 -12.359  1.00  0.00
ATOM   1641  C   GLU A 109      -8.712  -1.950 -13.068  1.00  0.00
ATOM   1642  O   GLU A 109      -9.342  -2.936 -12.681  1.00  0.00
ATOM   1643  CB  GLU A 109      -7.774  -0.378 -11.380  1.00  0.00
ATOM   1644  CG  GLU A 109      -6.602   0.100 -10.506  1.00  0.00
ATOM   1645  CD  GLU A 109      -6.148  -0.908  -9.477  1.00  0.00
ATOM   1646  OE1 GLU A 109      -6.965  -1.669  -9.016  1.00  0.00
ATOM   1647  OE2 GLU A 109      -4.988  -0.903  -9.141  1.00  0.00
ATOM   1654  N   TYR A 110      -9.090  -1.214 -14.112  1.00  0.00
ATOM   1655  CA  TYR A 110     -10.318  -1.549 -14.812  1.00  0.00
ATOM   1656  C   TYR A 110     -10.075  -1.730 -16.286  1.00  0.00
ATOM   1657  O   TYR A 110      -9.309  -0.996 -16.916  1.00  0.00
ATOM   1658  CB  TYR A 110     -11.422  -0.528 -14.526  1.00  0.00
ATOM   1659  CG  TYR A 110     -11.788  -0.540 -13.096  1.00  0.00
ATOM   1660  CD1 TYR A 110     -11.168   0.309 -12.193  1.00  0.00
ATOM   1661  CD2 TYR A 110     -12.718  -1.441 -12.675  1.00  0.00
ATOM   1662  CE1 TYR A 110     -11.494   0.227 -10.858  1.00  0.00
ATOM   1663  CE2 TYR A 110     -13.041  -1.526 -11.369  1.00  0.00
ATOM   1664  CZ  TYR A 110     -12.437  -0.712 -10.450  1.00  0.00
ATOM   1665  OH  TYR A 110     -12.805  -0.814  -9.120  1.00  0.00
ATOM   1675  N   TRP A 111     -10.758  -2.721 -16.830  1.00  0.00
ATOM   1676  CA  TRP A 111     -10.686  -3.078 -18.233  1.00  0.00
ATOM   1677  C   TRP A 111     -12.059  -3.214 -18.840  1.00  0.00
ATOM   1678  O   TRP A 111     -13.006  -3.610 -18.153  1.00  0.00
ATOM   1679  CB  TRP A 111      -9.946  -4.405 -18.392  1.00  0.00
ATOM   1680  CG  TRP A 111      -8.511  -4.337 -18.026  1.00  0.00
ATOM   1681  CD1 TRP A 111      -7.937  -4.481 -16.793  1.00  0.00
ATOM   1682  CD2 TRP A 111      -7.441  -4.104 -18.942  1.00  0.00
ATOM   1683  NE1 TRP A 111      -6.583  -4.348 -16.892  1.00  0.00
ATOM   1684  CE2 TRP A 111      -6.263  -4.102 -18.203  1.00  0.00
ATOM   1685  CE3 TRP A 111      -7.391  -3.895 -20.315  1.00  0.00
ATOM   1686  CZ2 TRP A 111      -5.037  -3.883 -18.793  1.00  0.00
ATOM   1687  CZ3 TRP A 111      -6.175  -3.675 -20.900  1.00  0.00
ATOM   1688  CH2 TRP A 111      -5.019  -3.666 -20.150  1.00  0.00
ATOM   1699  N   GLY A 112     -12.141  -2.936 -20.130  1.00  0.00
ATOM   1700  CA  GLY A 112     -13.364  -3.110 -20.886  1.00  0.00
ATOM   1701  C   GLY A 112     -13.510  -4.528 -21.420  1.00  0.00
ATOM   1702  O   GLY A 112     -12.888  -5.463 -20.915  1.00  0.00
ATOM   1706  N   GLN A 113     -14.363  -4.691 -22.426  1.00  0.00
ATOM   1707  CA  GLN A 113     -14.681  -6.009 -22.978  1.00  0.00
ATOM   1708  C   GLN A 113     -13.797  -6.378 -24.157  1.00  0.00
ATOM   1709  O   GLN A 113     -13.538  -7.559 -24.401  1.00  0.00
ATOM   1710  CB  GLN A 113     -16.151  -6.061 -23.396  1.00  0.00
ATOM   1711  CG  GLN A 113     -17.134  -5.971 -22.233  1.00  0.00
ATOM   1712  CD  GLN A 113     -18.583  -5.961 -22.698  1.00  0.00
ATOM   1713  OE1 GLN A 113     -18.899  -5.375 -23.738  1.00  0.00
ATOM   1714  NE2 GLN A 113     -19.463  -6.605 -21.940  1.00  0.00
ATOM   1723  N   GLY A 114     -13.348  -5.359 -24.878  1.00  0.00
ATOM   1724  CA  GLY A 114     -12.509  -5.514 -26.049  1.00  0.00
ATOM   1725  C   GLY A 114     -13.285  -5.535 -27.359  1.00  0.00
ATOM   1726  O   GLY A 114     -14.411  -6.043 -27.438  1.00  0.00
ATOM   1730  N   THR A 115     -12.665  -5.004 -28.411  1.00  0.00
ATOM   1731  CA  THR A 115     -13.293  -4.985 -29.726  1.00  0.00
ATOM   1732  C   THR A 115     -12.333  -5.510 -30.792  1.00  0.00
ATOM   1733  O   THR A 115     -11.155  -5.148 -30.835  1.00  0.00
ATOM   1734  CB  THR A 115     -13.823  -3.577 -30.087  1.00  0.00
ATOM   1735  OG1 THR A 115     -14.491  -3.658 -31.346  1.00  0.00
ATOM   1736  CG2 THR A 115     -12.687  -2.523 -30.172  1.00  0.00
ATOM   1744  N   GLN A 116     -12.837  -6.383 -31.651  1.00  0.00
ATOM   1745  CA  GLN A 116     -12.008  -6.976 -32.693  1.00  0.00
ATOM   1746  C   GLN A 116     -11.800  -6.091 -33.904  1.00  0.00
ATOM   1747  O   GLN A 116     -12.759  -5.617 -34.522  1.00  0.00
ATOM   1748  CB  GLN A 116     -12.602  -8.321 -33.132  1.00  0.00
ATOM   1749  CG  GLN A 116     -11.887  -9.046 -34.317  1.00  0.00
ATOM   1750  CD  GLN A 116     -10.467  -9.551 -34.019  1.00  0.00
ATOM   1751  OE1 GLN A 116     -10.194 -10.090 -32.946  1.00  0.00
ATOM   1752  NE2 GLN A 116      -9.582  -9.426 -34.994  1.00  0.00
ATOM   1761  N   VAL A 117     -10.530  -5.930 -34.243  1.00  0.00
ATOM   1762  CA  VAL A 117     -10.066  -5.200 -35.402  1.00  0.00
ATOM   1763  C   VAL A 117      -9.308  -6.142 -36.312  1.00  0.00
ATOM   1764  O   VAL A 117      -8.312  -6.747 -35.908  1.00  0.00
ATOM   1765  CB  VAL A 117      -9.145  -4.065 -34.954  1.00  0.00
ATOM   1766  CG1 VAL A 117      -8.554  -3.346 -36.161  1.00  0.00
ATOM   1767  CG2 VAL A 117      -9.960  -3.089 -34.068  1.00  0.00
ATOM   1777  N   THR A 118      -9.752  -6.240 -37.553  1.00  0.00
ATOM   1778  CA  THR A 118      -9.104  -7.132 -38.499  1.00  0.00
ATOM   1779  C   THR A 118      -8.630  -6.349 -39.691  1.00  0.00
ATOM   1780  O   THR A 118      -9.370  -5.523 -40.229  1.00  0.00
ATOM   1781  CB  THR A 118     -10.048  -8.273 -38.934  1.00  0.00
ATOM   1782  OG1 THR A 118     -10.454  -9.028 -37.776  1.00  0.00
ATOM   1783  CG2 THR A 118      -9.315  -9.212 -39.897  1.00  0.00
ATOM   1791  N   VAL A 119      -7.385  -6.572 -40.093  1.00  0.00
ATOM   1792  CA  VAL A 119      -6.862  -5.825 -41.218  1.00  0.00
ATOM   1793  C   VAL A 119      -6.472  -6.799 -42.332  1.00  0.00
ATOM   1794  O   VAL A 119      -5.748  -7.767 -42.095  1.00  0.00
ATOM   1795  CB  VAL A 119      -5.667  -4.961 -40.766  1.00  0.00
ATOM   1796  CG1 VAL A 119      -5.159  -4.154 -41.943  1.00  0.00
ATOM   1797  CG2 VAL A 119      -6.067  -4.067 -39.586  1.00  0.00
ATOM   1807  N   SER A 120      -7.011  -6.580 -43.530  1.00  0.00
ATOM   1808  CA  SER A 120      -6.751  -7.496 -44.647  1.00  0.00
ATOM   1809  C   SER A 120      -5.901  -6.953 -45.793  1.00  0.00
ATOM   1810  O   SER A 120      -5.789  -5.750 -46.013  1.00  0.00
ATOM   1811  CB  SER A 120      -8.063  -7.994 -45.218  1.00  0.00
ATOM   1812  OG  SER A 120      -8.803  -6.941 -45.786  1.00  0.00
ATOM   1818  N   SER A 121      -5.332  -7.884 -46.558  1.00  0.00
ATOM   1819  CA  SER A 121      -4.539  -7.620 -47.768  1.00  0.00
ATOM   1820  C   SER A 121      -3.487  -6.500 -47.652  1.00  0.00
ATOM   1821  O   SER A 121      -3.183  -5.840 -48.651  1.00  0.00
ATOM   1822  OXT SER A 121      -2.695  -6.532 -46.714  1.00  0.00
ATOM   1823  CB  SER A 121      -5.466  -7.287 -48.922  1.00  0.00
ATOM   1824  OG  SER A 121      -4.732  -7.046 -50.090  1.00  0.00
END
