# Supplementary material for: Nanobody-based CTLA4 inhibitors for immune checkpoint blockade therapy of canine cancer patients
Source: Sci Rep. 2021 Oct 21;11:20763. doi: 10.1038/s41598-021-00325-3 (PMC8531395; doi:10.1038/s41598-021-00325-3)
Supplement: Supplementary file 1 — Supplementary Information 1. [file 41598_2021_325_MOESM1_ESM.zip › Supplemental Information/Robetta_cNb17_4.pdb]

ATOM      1  N   MET B   1        .683    .029   -.448  1.00  0.00
ATOM      2  CA  MET B   1       2.137   -.121   -.522  1.00  0.00
ATOM      3  C   MET B   1       2.504   1.249   -.570  1.00  0.00
ATOM      4  O   MET B   1       1.860   2.152  -1.059  1.00  0.00
ATOM      5  CB  MET B   1       2.641   -.894  -1.739  1.00  0.00
ATOM      6  CG  MET B   1       2.291  -2.375  -1.734  1.00  0.00
ATOM      7  SD  MET B   1       2.986  -3.259  -3.144  1.00  0.00
ATOM      8  CE  MET B   1       4.724  -3.271  -2.713  1.00  0.00
ATOM     20  N   HIS B   2       3.562   1.456    .010  1.00  0.00
ATOM     21  CA  HIS B   2       4.239   2.720    .145  1.00  0.00
ATOM     22  C   HIS B   2       5.616   2.590   -.395  1.00  0.00
ATOM     23  O   HIS B   2       6.364   1.602   -.195  1.00  0.00
ATOM     24  CB  HIS B   2       4.291   3.179   1.605  1.00  0.00
ATOM     25  CG  HIS B   2       2.941   3.370   2.224  1.00  0.00
ATOM     26  ND1 HIS B   2       2.182   4.503   2.019  1.00  0.00
ATOM     27  CD2 HIS B   2       2.215   2.574   3.043  1.00  0.00
ATOM     28  CE1 HIS B   2       1.046   4.394   2.685  1.00  0.00
ATOM     29  NE2 HIS B   2       1.041   3.234   3.314  1.00  0.00
ATOM     37  N   VAL B   3       6.006   3.722  -1.041  1.00  0.00
ATOM     38  CA  VAL B   3       7.343   3.726  -1.678  1.00  0.00
ATOM     39  C   VAL B   3       8.177   4.929  -1.224  1.00  0.00
ATOM     40  O   VAL B   3       7.748   6.088  -1.328  1.00  0.00
ATOM     41  CB  VAL B   3       7.207   3.757  -3.212  1.00  0.00
ATOM     42  CG1 VAL B   3       6.237   4.849  -3.639  1.00  0.00
ATOM     43  CG2 VAL B   3       8.572   3.968  -3.848  1.00  0.00
ATOM     53  N   ALA B   4       9.400   4.693   -.823  1.00  0.00
ATOM     54  CA  ALA B   4      10.195   5.841   -.477  1.00  0.00
ATOM     55  C   ALA B   4      11.377   5.805  -1.496  1.00  0.00
ATOM     56  O   ALA B   4      11.986   4.833  -1.972  1.00  0.00
ATOM     57  CB  ALA B   4      10.567   5.737    .932  1.00  0.00
ATOM     63  N   GLN B   5      11.897   6.909  -1.707  1.00  0.00
ATOM     64  CA  GLN B   5      13.044   7.024  -2.576  1.00  0.00
ATOM     65  C   GLN B   5      14.116   7.950  -1.984  1.00  0.00
ATOM     66  O   GLN B   5      13.763   8.883  -1.254  1.00  0.00
ATOM     67  CB  GLN B   5      12.608   7.532  -3.953  1.00  0.00
ATOM     68  CG  GLN B   5      11.344   6.879  -4.486  1.00  0.00
ATOM     69  CD  GLN B   5      11.044   7.282  -5.917  1.00  0.00
ATOM     70  OE1 GLN B   5      10.023   6.887  -6.486  1.00  0.00
ATOM     71  NE2 GLN B   5      11.933   8.072  -6.507  1.00  0.00
ATOM     80  N   PRO B   6      15.438   7.781  -2.382  1.00  0.00
ATOM     81  CA  PRO B   6      16.258   8.797  -1.779  1.00  0.00
ATOM     82  C   PRO B   6      16.043  10.159  -2.456  1.00  0.00
ATOM     83  O   PRO B   6      15.627  10.190  -3.615  1.00  0.00
ATOM     84  CB  PRO B   6      17.674   8.260  -2.007  1.00  0.00
ATOM     85  CG  PRO B   6      17.559   7.440  -3.247  1.00  0.00
ATOM     86  CD  PRO B   6      16.206   6.789  -3.141  1.00  0.00
ATOM     94  N   ALA B   7      16.291  11.333  -1.808  1.00  0.00
ATOM     95  CA  ALA B   7      15.901  12.428  -2.682  1.00  0.00
ATOM     96  C   ALA B   7      16.554  12.912  -3.933  1.00  0.00
ATOM     97  O   ALA B   7      15.779  13.232  -4.809  1.00  0.00
ATOM     98  CB  ALA B   7      16.113  13.493  -1.613  1.00  0.00
ATOM    104  N   VAL B   8      17.928  12.970  -3.945  1.00  0.00
ATOM    105  CA  VAL B   8      18.742  13.360  -5.136  1.00  0.00
ATOM    106  C   VAL B   8      19.970  12.431  -5.469  1.00  0.00
ATOM    107  O   VAL B   8      20.556  12.004  -4.499  1.00  0.00
ATOM    108  CB  VAL B   8      19.262  14.795  -4.932  1.00  0.00
ATOM    109  CG1 VAL B   8      20.115  15.226  -6.115  1.00  0.00
ATOM    110  CG2 VAL B   8      18.091  15.746  -4.736  1.00  0.00
ATOM    120  N   VAL B   9      20.423  12.080  -6.559  1.00  0.00
ATOM    121  CA  VAL B   9      21.585  11.192  -6.647  1.00  0.00
ATOM    122  C   VAL B   9      22.519  11.710  -7.598  1.00  0.00
ATOM    123  O   VAL B   9      21.873  12.049  -8.568  1.00  0.00
ATOM    124  CB  VAL B   9      21.194   9.767  -7.082  1.00  0.00
ATOM    125  CG1 VAL B   9      22.429   8.886  -7.191  1.00  0.00
ATOM    126  CG2 VAL B   9      20.197   9.179  -6.095  1.00  0.00
ATOM    136  N   LEU B  10      23.811  11.842  -7.317  1.00  0.00
ATOM    137  CA  LEU B  10      24.655  12.430  -8.261  1.00  0.00
ATOM    138  C   LEU B  10      25.478  11.431  -9.004  1.00  0.00
ATOM    139  O   LEU B  10      26.104  10.572  -8.425  1.00  0.00
ATOM    140  CB  LEU B  10      25.572  13.440  -7.559  1.00  0.00
ATOM    141  CG  LEU B  10      24.967  14.828  -7.312  1.00  0.00
ATOM    142  CD1 LEU B  10      23.807  14.710  -6.332  1.00  0.00
ATOM    143  CD2 LEU B  10      26.041  15.763  -6.777  1.00  0.00
ATOM    155  N   ALA B  11      25.490  11.649 -10.442  1.00  0.00
ATOM    156  CA  ALA B  11      26.228  10.684 -11.111  1.00  0.00
ATOM    157  C   ALA B  11      27.521  11.238 -11.753  1.00  0.00
ATOM    158  O   ALA B  11      27.905  12.408 -12.083  1.00  0.00
ATOM    159  CB  ALA B  11      25.404  10.150 -12.123  1.00  0.00
ATOM    165  N   SER B  12      28.289  10.347 -12.152  1.00  0.00
ATOM    166  CA  SER B  12      29.429  11.015 -12.648  1.00  0.00
ATOM    167  C   SER B  12      29.454  10.772 -14.106  1.00  0.00
ATOM    168  O   SER B  12      28.505  10.197 -14.587  1.00  0.00
ATOM    169  CB  SER B  12      30.698  10.509 -11.990  1.00  0.00
ATOM    170  OG  SER B  12      30.987   9.199 -12.397  1.00  0.00
ATOM    176  N   SER B  13      30.412  11.250 -14.859  1.00  0.00
ATOM    177  CA  SER B  13      30.583  11.077 -16.378  1.00  0.00
ATOM    178  C   SER B  13      30.791   9.815 -17.071  1.00  0.00
ATOM    179  O   SER B  13      30.687   9.674 -18.260  1.00  0.00
ATOM    180  CB  SER B  13      31.756  11.918 -16.841  1.00  0.00
ATOM    181  OG  SER B  13      32.935  11.538 -16.185  1.00  0.00
ATOM    187  N   ARG B  14      31.077   8.981 -16.235  1.00  0.00
ATOM    188  CA  ARG B  14      31.410   7.629 -16.363  1.00  0.00
ATOM    189  C   ARG B  14      29.975   7.288 -16.135  1.00  0.00
ATOM    190  O   ARG B  14      29.813   6.102 -15.855  1.00  0.00
ATOM    191  CB  ARG B  14      32.376   7.075 -15.326  1.00  0.00
ATOM    192  CG  ARG B  14      33.775   7.668 -15.375  1.00  0.00
ATOM    193  CD  ARG B  14      34.663   7.064 -14.348  1.00  0.00
ATOM    194  NE  ARG B  14      36.003   7.629 -14.391  1.00  0.00
ATOM    195  CZ  ARG B  14      37.020   7.245 -13.595  1.00  0.00
ATOM    196  NH1 ARG B  14      36.836   6.297 -12.703  1.00  0.00
ATOM    197  NH2 ARG B  14      38.204   7.821 -13.712  1.00  0.00
ATOM    211  N   GLY B  15      28.931   8.255 -15.921  1.00  0.00
ATOM    212  CA  GLY B  15      27.865   7.445 -15.495  1.00  0.00
ATOM    213  C   GLY B  15      27.213   6.699 -14.320  1.00  0.00
ATOM    214  O   GLY B  15      26.022   6.818 -14.186  1.00  0.00
ATOM    218  N   VAL B  16      27.917   6.122 -13.378  1.00  0.00
ATOM    219  CA  VAL B  16      26.908   5.429 -12.868  1.00  0.00
ATOM    220  C   VAL B  16      25.907   5.830 -11.792  1.00  0.00
ATOM    221  O   VAL B  16      26.347   6.633 -10.954  1.00  0.00
ATOM    222  CB  VAL B  16      27.616   4.142 -12.404  1.00  0.00
ATOM    223  CG1 VAL B  16      26.630   3.212 -11.712  1.00  0.00
ATOM    224  CG2 VAL B  16      28.266   3.451 -13.592  1.00  0.00
ATOM    234  N   ALA B  17      24.564   5.543 -11.832  1.00  0.00
ATOM    235  CA  ALA B  17      23.809   5.997 -10.636  1.00  0.00
ATOM    236  C   ALA B  17      23.035   4.896  -9.829  1.00  0.00
ATOM    237  O   ALA B  17      22.524   3.861 -10.264  1.00  0.00
ATOM    238  CB  ALA B  17      22.952   6.998 -11.176  1.00  0.00
ATOM    244  N   SER B  18      22.960   4.998  -8.609  1.00  0.00
ATOM    245  CA  SER B  18      22.141   3.915  -8.062  1.00  0.00
ATOM    246  C   SER B  18      20.981   4.448  -7.353  1.00  0.00
ATOM    247  O   SER B  18      21.072   5.305  -6.496  1.00  0.00
ATOM    248  CB  SER B  18      22.942   3.048  -7.110  1.00  0.00
ATOM    249  OG  SER B  18      23.973   2.380  -7.786  1.00  0.00
ATOM    255  N   PHE B  19      19.843   3.855  -7.656  1.00  0.00
ATOM    256  CA  PHE B  19      18.739   4.346  -7.034  1.00  0.00
ATOM    257  C   PHE B  19      18.197   3.282  -6.036  1.00  0.00
ATOM    258  O   PHE B  19      17.911   2.129  -6.239  1.00  0.00
ATOM    259  CB  PHE B  19      17.699   4.727  -8.089  1.00  0.00
ATOM    260  CG  PHE B  19      16.329   4.979  -7.527  1.00  0.00
ATOM    261  CD1 PHE B  19      15.978   6.235  -7.055  1.00  0.00
ATOM    262  CD2 PHE B  19      15.389   3.961  -7.469  1.00  0.00
ATOM    263  CE1 PHE B  19      14.718   6.468  -6.537  1.00  0.00
ATOM    264  CE2 PHE B  19      14.128   4.192  -6.954  1.00  0.00
ATOM    265  CZ  PHE B  19      13.793   5.447  -6.487  1.00  0.00
ATOM    275  N   VAL B  20      17.869   3.648  -4.913  1.00  0.00
ATOM    276  CA  VAL B  20      17.294   2.618  -4.032  1.00  0.00
ATOM    277  C   VAL B  20      15.848   2.917  -3.681  1.00  0.00
ATOM    278  O   VAL B  20      15.539   4.036  -3.319  1.00  0.00
ATOM    279  CB  VAL B  20      18.110   2.507  -2.731  1.00  0.00
ATOM    280  CG1 VAL B  20      17.493   1.473  -1.801  1.00  0.00
ATOM    281  CG2 VAL B  20      19.553   2.150  -3.053  1.00  0.00
ATOM    291  N   CYS B  21      14.955   1.891  -3.733  1.00  0.00
ATOM    292  CA  CYS B  21      13.643   2.170  -3.419  1.00  0.00
ATOM    293  C   CYS B  21      13.135   1.435  -2.174  1.00  0.00
ATOM    294  O   CYS B  21      13.492    .306  -1.814  1.00  0.00
ATOM    295  CB  CYS B  21      12.773   1.820  -4.627  1.00  0.00
ATOM    296  SG  CYS B  21      11.001   2.055  -4.354  1.00  0.00
ATOM    302  N   GLU B  22      12.344   1.984  -1.384  1.00  0.00
ATOM    303  CA  GLU B  22      11.966   1.123   -.250  1.00  0.00
ATOM    304  C   GLU B  22      10.467    .954   -.225  1.00  0.00
ATOM    305  O   GLU B  22       9.585   1.791   -.277  1.00  0.00
ATOM    306  CB  GLU B  22      12.445   1.712   1.079  1.00  0.00
ATOM    307  CG  GLU B  22      12.116    .862   2.298  1.00  0.00
ATOM    308  CD  GLU B  22      12.664   1.435   3.575  1.00  0.00
ATOM    309  OE1 GLU B  22      13.312   2.452   3.518  1.00  0.00
ATOM    310  OE2 GLU B  22      12.433    .854   4.610  1.00  0.00
ATOM    317  N   TYR B  23      10.052   -.271   -.059  1.00  0.00
ATOM    318  CA  TYR B  23       8.666   -.497   -.043  1.00  0.00
ATOM    319  C   TYR B  23       8.100   -.920   1.255  1.00  0.00
ATOM    320  O   TYR B  23       8.293  -1.987   1.808  1.00  0.00
ATOM    321  CB  TYR B  23       8.320  -1.539  -1.110  1.00  0.00
ATOM    322  CG  TYR B  23       8.645  -1.099  -2.520  1.00  0.00
ATOM    323  CD1 TYR B  23       9.531  -1.839  -3.290  1.00  0.00
ATOM    324  CD2 TYR B  23       8.058    .043  -3.043  1.00  0.00
ATOM    325  CE1 TYR B  23       9.827  -1.437  -4.579  1.00  0.00
ATOM    326  CE2 TYR B  23       8.355    .445  -4.331  1.00  0.00
ATOM    327  CZ  TYR B  23       9.235   -.291  -5.097  1.00  0.00
ATOM    328  OH  TYR B  23       9.531    .109  -6.380  1.00  0.00
ATOM    338  N   GLY B  24       6.958   -.318   1.426  1.00  0.00
ATOM    339  CA  GLY B  24       5.879   -.291   2.426  1.00  0.00
ATOM    340  C   GLY B  24       4.972  -1.427   2.723  1.00  0.00
ATOM    341  O   GLY B  24       3.890  -1.245   3.313  1.00  0.00
ATOM    345  N   SER B  25       5.273  -2.567   2.194  1.00  0.00
ATOM    346  CA  SER B  25       4.414  -3.639   2.580  1.00  0.00
ATOM    347  C   SER B  25       5.258  -4.916   2.779  1.00  0.00
ATOM    348  O   SER B  25       6.351  -5.053   2.263  1.00  0.00
ATOM    349  CB  SER B  25       3.345  -3.850   1.526  1.00  0.00
ATOM    350  OG  SER B  25       2.471  -4.880   1.898  1.00  0.00
ATOM    356  N   SER B  26       4.684  -5.865   3.548  1.00  0.00
ATOM    357  CA  SER B  26       5.323  -7.190   3.772  1.00  0.00
ATOM    358  C   SER B  26       4.779  -7.902   2.739  1.00  0.00
ATOM    359  O   SER B  26       5.557  -8.654   2.138  1.00  0.00
ATOM    360  CB  SER B  26       4.994  -7.852   5.096  1.00  0.00
ATOM    361  OG  SER B  26       3.633  -8.178   5.170  1.00  0.00
ATOM    367  N   GLY B  27       3.632  -7.585   2.185  1.00  0.00
ATOM    368  CA  GLY B  27       3.930  -8.549   1.374  1.00  0.00
ATOM    369  C   GLY B  27       3.812  -9.901   1.676  1.00  0.00
ATOM    370  O   GLY B  27       3.915 -10.590   2.675  1.00  0.00
ATOM    374  N   ASN B  28       4.084 -10.143    .490  1.00  0.00
ATOM    375  CA  ASN B  28       4.588 -11.232   -.084  1.00  0.00
ATOM    376  C   ASN B  28       5.190 -10.564  -1.399  1.00  0.00
ATOM    377  O   ASN B  28       4.556 -10.628  -2.483  1.00  0.00
ATOM    378  CB  ASN B  28       3.524 -12.292   -.304  1.00  0.00
ATOM    379  CG  ASN B  28       4.094 -13.583   -.822  1.00  0.00
ATOM    380  OD1 ASN B  28       5.133 -13.593  -1.492  1.00  0.00
ATOM    381  ND2 ASN B  28       3.433 -14.673   -.527  1.00  0.00
ATOM    388  N   ALA B  29       6.337 -10.371  -1.367  1.00  0.00
ATOM    389  CA  ALA B  29       7.242  -9.829  -2.339  1.00  0.00
ATOM    390  C   ALA B  29       7.103 -10.759  -3.541  1.00  0.00
ATOM    391  O   ALA B  29       7.315 -10.178  -4.597  1.00  0.00
ATOM    392  CB  ALA B  29       8.350  -9.805  -2.005  1.00  0.00
ATOM    398  N   ALA B  30       6.776 -12.153  -3.482  1.00  0.00
ATOM    399  CA  ALA B  30       7.060 -12.292  -4.816  1.00  0.00
ATOM    400  C   ALA B  30       7.318 -12.407  -6.145  1.00  0.00
ATOM    401  O   ALA B  30       8.193 -12.688  -6.931  1.00  0.00
ATOM    402  CB  ALA B  30       6.545 -14.157  -4.314  1.00  0.00
ATOM    408  N   GLU B  31       6.299 -12.064  -6.652  1.00  0.00
ATOM    409  CA  GLU B  31       5.908 -11.859  -8.054  1.00  0.00
ATOM    410  C   GLU B  31       6.048 -10.331  -8.592  1.00  0.00
ATOM    411  O   GLU B  31       5.719 -10.049  -9.732  1.00  0.00
ATOM    412  CB  GLU B  31       4.467 -12.347  -8.217  1.00  0.00
ATOM    413  CG  GLU B  31       4.249 -13.803  -7.832  1.00  0.00
ATOM    414  CD  GLU B  31       5.057 -14.756  -8.669  1.00  0.00
ATOM    415  OE1 GLU B  31       5.354 -14.426  -9.792  1.00  0.00
ATOM    416  OE2 GLU B  31       5.377 -15.816  -8.184  1.00  0.00
ATOM    423  N   VAL B  32       6.485  -9.399  -7.709  1.00  0.00
ATOM    424  CA  VAL B  32       6.552  -7.876  -7.588  1.00  0.00
ATOM    425  C   VAL B  32       7.360  -7.436  -8.847  1.00  0.00
ATOM    426  O   VAL B  32       8.362  -8.142  -9.242  1.00  0.00
ATOM    427  CB  VAL B  32       7.257  -7.412  -6.300  1.00  0.00
ATOM    428  CG1 VAL B  32       8.706  -7.876  -6.289  1.00  0.00
ATOM    429  CG2 VAL B  32       7.175  -5.897  -6.182  1.00  0.00
ATOM    439  N   ARG B  33       6.773  -6.311  -9.425  1.00  0.00
ATOM    440  CA  ARG B  33       7.359  -5.743 -10.570  1.00  0.00
ATOM    441  C   ARG B  33       7.730  -4.354 -10.228  1.00  0.00
ATOM    442  O   ARG B  33       7.082  -3.461  -9.724  1.00  0.00
ATOM    443  CB  ARG B  33       6.405  -5.762 -11.755  1.00  0.00
ATOM    444  CG  ARG B  33       6.938  -5.102 -13.016  1.00  0.00
ATOM    445  CD  ARG B  33       5.978  -5.214 -14.144  1.00  0.00
ATOM    446  NE  ARG B  33       5.847  -6.585 -14.610  1.00  0.00
ATOM    447  CZ  ARG B  33       4.917  -7.010 -15.487  1.00  0.00
ATOM    448  NH1 ARG B  33       4.045  -6.160 -15.983  1.00  0.00
ATOM    449  NH2 ARG B  33       4.881  -8.280 -15.850  1.00  0.00
ATOM    463  N   VAL B  34       8.972  -4.051 -10.588  1.00  0.00
ATOM    464  CA  VAL B  34       9.466  -2.725 -10.237  1.00  0.00
ATOM    465  C   VAL B  34       9.783  -2.013 -11.414  1.00  0.00
ATOM    466  O   VAL B  34      10.465  -2.688 -12.153  1.00  0.00
ATOM    467  CB  VAL B  34      10.729  -2.783  -9.358  1.00  0.00
ATOM    468  CG1 VAL B  34      11.102  -1.392  -8.869  1.00  0.00
ATOM    469  CG2 VAL B  34      10.500  -3.724  -8.185  1.00  0.00
ATOM    479  N   THR B  35       9.216   -.694 -11.535  1.00  0.00
ATOM    480  CA  THR B  35       9.501    .089 -12.744  1.00  0.00
ATOM    481  C   THR B  35      10.231   1.511 -12.526  1.00  0.00
ATOM    482  O   THR B  35       9.967   2.239 -11.557  1.00  0.00
ATOM    483  CB  THR B  35       8.179    .300 -13.504  1.00  0.00
ATOM    484  OG1 THR B  35       7.627   -.972 -13.870  1.00  0.00
ATOM    485  CG2 THR B  35       8.412   1.127 -14.760  1.00  0.00
ATOM    493  N   VAL B  36      11.213   1.900 -13.236  1.00  0.00
ATOM    494  CA  VAL B  36      11.725   3.174 -13.093  1.00  0.00
ATOM    495  C   VAL B  36      11.296   4.003 -14.336  1.00  0.00
ATOM    496  O   VAL B  36      11.461   3.714 -15.546  1.00  0.00
ATOM    497  CB  VAL B  36      13.258   3.106 -12.957  1.00  0.00
ATOM    498  CG1 VAL B  36      13.870   2.419 -14.169  1.00  0.00
ATOM    499  CG2 VAL B  36      13.826   4.506 -12.786  1.00  0.00
ATOM    509  N   LEU B  37      10.736   5.212 -13.949  1.00  0.00
ATOM    510  CA  LEU B  37      10.372   6.012 -15.044  1.00  0.00
ATOM    511  C   LEU B  37      11.140   7.414 -14.977  1.00  0.00
ATOM    512  O   LEU B  37      11.433   8.053 -13.961  1.00  0.00
ATOM    513  CB  LEU B  37       8.849   6.194 -15.035  1.00  0.00
ATOM    514  CG  LEU B  37       8.024   4.900 -15.047  1.00  0.00
ATOM    515  CD1 LEU B  37       7.754   4.457 -13.616  1.00  0.00
ATOM    516  CD2 LEU B  37       6.724   5.134 -15.802  1.00  0.00
ATOM    528  N   ARG B  38      11.490   7.966 -16.120  1.00  0.00
ATOM    529  CA  ARG B  38      11.963   9.259 -16.144  1.00  0.00
ATOM    530  C   ARG B  38      10.908  10.427 -16.552  1.00  0.00
ATOM    531  O   ARG B  38       9.943  10.503 -17.333  1.00  0.00
ATOM    532  CB  ARG B  38      13.153   9.247 -17.093  1.00  0.00
ATOM    533  CG  ARG B  38      13.854  10.586 -17.257  1.00  0.00
ATOM    534  CD  ARG B  38      15.086  10.464 -18.078  1.00  0.00
ATOM    535  NE  ARG B  38      15.785  11.733 -18.198  1.00  0.00
ATOM    536  CZ  ARG B  38      15.627  12.600 -19.217  1.00  0.00
ATOM    537  NH1 ARG B  38      14.792  12.321 -20.194  1.00  0.00
ATOM    538  NH2 ARG B  38      16.311  13.730 -19.235  1.00  0.00
ATOM    552  N   GLN B  39      10.996  11.584 -15.783  1.00  0.00
ATOM    553  CA  GLN B  39       9.930  12.566 -16.237  1.00  0.00
ATOM    554  C   GLN B  39      10.496  13.655 -17.101  1.00  0.00
ATOM    555  O   GLN B  39      11.381  14.364 -16.616  1.00  0.00
ATOM    556  CB  GLN B  39       9.219  13.213 -15.046  1.00  0.00
ATOM    557  CG  GLN B  39       8.061  14.118 -15.428  1.00  0.00
ATOM    558  CD  GLN B  39       7.399  14.754 -14.220  1.00  0.00
ATOM    559  OE1 GLN B  39       7.149  14.089 -13.211  1.00  0.00
ATOM    560  NE2 GLN B  39       7.112  16.047 -14.316  1.00  0.00
ATOM    569  N   ALA B  40      10.114  13.914 -18.249  1.00  0.00
ATOM    570  CA  ALA B  40      10.732  14.872 -18.931  1.00  0.00
ATOM    571  C   ALA B  40      10.081  16.246 -19.197  1.00  0.00
ATOM    572  O   ALA B  40       9.159  16.636 -19.833  1.00  0.00
ATOM    573  CB  ALA B  40      11.052  14.434 -20.254  1.00  0.00
ATOM    579  N   GLY B  41      10.410  17.078 -18.311  1.00  0.00
ATOM    580  CA  GLY B  41       9.690  18.281 -18.405  1.00  0.00
ATOM    581  C   GLY B  41       8.363  17.581 -18.001  1.00  0.00
ATOM    582  O   GLY B  41       8.269  17.009 -16.923  1.00  0.00
ATOM    586  N   SER B  42       7.309  17.738 -18.844  1.00  0.00
ATOM    587  CA  SER B  42       5.925  17.213 -18.638  1.00  0.00
ATOM    588  C   SER B  42       5.594  15.863 -19.193  1.00  0.00
ATOM    589  O   SER B  42       4.389  15.370 -19.173  1.00  0.00
ATOM    590  CB  SER B  42       4.926  18.191 -19.225  1.00  0.00
ATOM    591  OG  SER B  42       5.074  18.286 -20.615  1.00  0.00
ATOM    597  N   GLN B  43       6.621  15.194 -19.812  1.00  0.00
ATOM    598  CA  GLN B  43       6.325  13.988 -20.430  1.00  0.00
ATOM    599  C   GLN B  43       6.794  12.782 -19.770  1.00  0.00
ATOM    600  O   GLN B  43       7.753  12.543 -19.037  1.00  0.00
ATOM    601  CB  GLN B  43       6.882  14.014 -21.855  1.00  0.00
ATOM    602  CG  GLN B  43       6.347  15.148 -22.713  1.00  0.00
ATOM    603  CD  GLN B  43       4.861  15.014 -22.988  1.00  0.00
ATOM    604  OE1 GLN B  43       4.415  14.042 -23.604  1.00  0.00
ATOM    605  NE2 GLN B  43       4.086  15.991 -22.533  1.00  0.00
ATOM    614  N   MET B  44       6.241  11.691 -19.910  1.00  0.00
ATOM    615  CA  MET B  44       6.924  10.706 -19.073  1.00  0.00
ATOM    616  C   MET B  44       7.387   9.478 -19.852  1.00  0.00
ATOM    617  O   MET B  44       6.618   8.928 -20.649  1.00  0.00
ATOM    618  CB  MET B  44       6.008  10.280 -17.927  1.00  0.00
ATOM    619  CG  MET B  44       6.625   9.271 -16.970  1.00  0.00
ATOM    620  SD  MET B  44       5.535   8.864 -15.591  1.00  0.00
ATOM    621  CE  MET B  44       5.579  10.393 -14.662  1.00  0.00
ATOM    631  N   THR B  45       8.579   8.989 -19.575  1.00  0.00
ATOM    632  CA  THR B  45       8.944   7.950 -20.326  1.00  0.00
ATOM    633  C   THR B  45       9.359   6.680 -19.411  1.00  0.00
ATOM    634  O   THR B  45       9.721   6.513 -18.227  1.00  0.00
ATOM    635  CB  THR B  45      10.082   8.420 -21.251  1.00  0.00
ATOM    636  OG1 THR B  45      11.207   8.825 -20.461  1.00  0.00
ATOM    637  CG2 THR B  45       9.623   9.589 -22.109  1.00  0.00
ATOM    645  N   GLU B  46       9.256   5.530 -19.947  1.00  0.00
ATOM    646  CA  GLU B  46       9.606   4.429 -19.001  1.00  0.00
ATOM    647  C   GLU B  46      10.887   4.023 -19.512  1.00  0.00
ATOM    648  O   GLU B  46      11.070   3.741 -20.724  1.00  0.00
ATOM    649  CB  GLU B  46       8.624   3.255 -18.998  1.00  0.00
ATOM    650  CG  GLU B  46       9.006   2.118 -18.060  1.00  0.00
ATOM    651  CD  GLU B  46       8.006    .996 -18.064  1.00  0.00
ATOM    652  OE1 GLU B  46       6.852   1.254 -18.312  1.00  0.00
ATOM    653  OE2 GLU B  46       8.396   -.122 -17.819  1.00  0.00
ATOM    660  N   VAL B  47      11.793   3.879 -18.605  1.00  0.00
ATOM    661  CA  VAL B  47      13.138   3.650 -18.919  1.00  0.00
ATOM    662  C   VAL B  47      13.577   2.251 -18.517  1.00  0.00
ATOM    663  O   VAL B  47      14.285   1.598 -19.286  1.00  0.00
ATOM    664  CB  VAL B  47      14.012   4.703 -18.211  1.00  0.00
ATOM    665  CG1 VAL B  47      15.488   4.414 -18.446  1.00  0.00
ATOM    666  CG2 VAL B  47      13.649   6.095 -18.706  1.00  0.00
ATOM    676  N   CYS B  48      13.122   1.795 -17.475  1.00  0.00
ATOM    677  CA  CYS B  48      13.446    .499 -17.112  1.00  0.00
ATOM    678  C   CYS B  48      12.576   -.234 -16.247  1.00  0.00
ATOM    679  O   CYS B  48      11.716   -.080 -15.422  1.00  0.00
ATOM    680  CB  CYS B  48      14.822    .513 -16.446  1.00  0.00
ATOM    681  SG  CYS B  48      15.428  -1.123 -15.968  1.00  0.00
ATOM    687  N   ALA B  49      12.686  -1.399 -16.573  1.00  0.00
ATOM    688  CA  ALA B  49      11.830  -2.083 -15.764  1.00  0.00
ATOM    689  C   ALA B  49      12.446  -3.165 -15.303  1.00  0.00
ATOM    690  O   ALA B  49      13.328  -3.784 -15.917  1.00  0.00
ATOM    691  CB  ALA B  49      10.692  -2.205 -16.279  1.00  0.00
ATOM    697  N   ALA B  50      11.908  -3.547 -14.349  1.00  0.00
ATOM    698  CA  ALA B  50      12.502  -4.736 -14.005  1.00  0.00
ATOM    699  C   ALA B  50      11.647  -5.327 -13.195  1.00  0.00
ATOM    700  O   ALA B  50      10.945  -4.635 -12.544  1.00  0.00
ATOM    701  CB  ALA B  50      13.694  -4.557 -13.170  1.00  0.00
ATOM    707  N   THR B  51      11.744  -6.728 -13.391  1.00  0.00
ATOM    708  CA  THR B  51      10.841  -7.554 -12.783  1.00  0.00
ATOM    709  C   THR B  51      11.546  -8.495 -12.159  1.00  0.00
ATOM    710  O   THR B  51      12.400  -9.181 -12.667  1.00  0.00
ATOM    711  CB  THR B  51       9.854  -8.221 -13.758  1.00  0.00
ATOM    712  OG1 THR B  51       9.175  -7.212 -14.518  1.00  0.00
ATOM    713  CG2 THR B  51       8.831  -9.051 -12.998  1.00  0.00
ATOM    721  N   TYR B  52      11.143  -8.679 -11.035  1.00  0.00
ATOM    722  CA  TYR B  52      11.778  -9.576 -10.331  1.00  0.00
ATOM    723  C   TYR B  52      10.766 -10.310 -10.077  1.00  0.00
ATOM    724  O   TYR B  52       9.615  -9.923  -9.686  1.00  0.00
ATOM    725  CB  TYR B  52      12.466  -9.057  -9.067  1.00  0.00
ATOM    726  CG  TYR B  52      13.401  -7.894  -9.315  1.00  0.00
ATOM    727  CD1 TYR B  52      12.909  -6.597  -9.320  1.00  0.00
ATOM    728  CD2 TYR B  52      14.751  -8.125  -9.536  1.00  0.00
ATOM    729  CE1 TYR B  52      13.763  -5.535  -9.546  1.00  0.00
ATOM    730  CE2 TYR B  52      15.605  -7.063  -9.762  1.00  0.00
ATOM    731  CZ  TYR B  52      15.115  -5.772  -9.768  1.00  0.00
ATOM    732  OH  TYR B  52      15.966  -4.715  -9.993  1.00  0.00
ATOM    742  N   THR B  53      11.363 -11.258  -9.845  1.00  0.00
ATOM    743  CA  THR B  53      10.698 -12.260  -9.482  1.00  0.00
ATOM    744  C   THR B  53      11.541 -12.675  -8.392  1.00  0.00
ATOM    745  O   THR B  53      12.520 -12.162  -8.211  1.00  0.00
ATOM    746  CB  THR B  53      10.530 -13.312 -10.594  1.00  0.00
ATOM    747  OG1 THR B  53      11.792 -13.937 -10.860  1.00  0.00
ATOM    748  CG2 THR B  53      10.012 -12.662 -11.869  1.00  0.00
ATOM    756  N   VAL B  54      11.007 -13.518  -7.530  1.00  0.00
ATOM    757  CA  VAL B  54      11.693 -14.021  -6.426  1.00  0.00
ATOM    758  C   VAL B  54      11.773 -14.706  -7.823  1.00  0.00
ATOM    759  O   VAL B  54      10.737 -14.734  -8.505  1.00  0.00
ATOM    760  CB  VAL B  54      10.961 -14.690  -5.247  1.00  0.00
ATOM    761  CG1 VAL B  54      10.292 -15.980  -5.698  1.00  0.00
ATOM    762  CG2 VAL B  54      11.940 -14.958  -4.114  1.00  0.00
ATOM    772  N   GLU B  55      12.665 -15.285  -8.075  1.00  0.00
ATOM    773  CA  GLU B  55      13.674 -16.072  -8.714  1.00  0.00
ATOM    774  C   GLU B  55      14.364 -15.051  -9.777  1.00  0.00
ATOM    775  O   GLU B  55      14.779 -15.433 -10.884  1.00  0.00
ATOM    776  CB  GLU B  55      13.059 -17.307  -9.376  1.00  0.00
ATOM    777  CG  GLU B  55      12.349 -18.248  -8.414  1.00  0.00
ATOM    778  CD  GLU B  55      11.848 -19.499  -9.081  1.00  0.00
ATOM    779  OE1 GLU B  55      11.944 -19.588 -10.282  1.00  0.00
ATOM    780  OE2 GLU B  55      11.370 -20.367  -8.390  1.00  0.00
ATOM    787  N   ASP B  56      14.404 -13.724  -9.397  1.00  0.00
ATOM    788  CA  ASP B  56      15.274 -12.502  -9.641  1.00  0.00
ATOM    789  C   ASP B  56      15.540 -12.007 -10.977  1.00  0.00
ATOM    790  O   ASP B  56      16.576 -11.350 -11.232  1.00  0.00
ATOM    791  CB  ASP B  56      16.662 -12.720  -9.033  1.00  0.00
ATOM    792  CG  ASP B  56      16.627 -12.890  -7.520  1.00  0.00
ATOM    793  OD1 ASP B  56      15.922 -12.150  -6.875  1.00  0.00
ATOM    794  OD2 ASP B  56      17.306 -13.757  -7.025  1.00  0.00
ATOM    799  N   GLU B  57      14.817 -12.476 -11.900  1.00  0.00
ATOM    800  CA  GLU B  57      15.221 -11.869 -13.049  1.00  0.00
ATOM    801  C   GLU B  57      15.023 -10.439 -12.778  1.00  0.00
ATOM    802  O   GLU B  57      14.398  -9.935 -11.665  1.00  0.00
ATOM    803  CB  GLU B  57      14.415 -12.348 -14.259  1.00  0.00
ATOM    804  CG  GLU B  57      14.656 -13.802 -14.639  1.00  0.00
ATOM    805  CD  GLU B  57      13.874 -14.228 -15.851  1.00  0.00
ATOM    806  OE1 GLU B  57      13.109 -13.437 -16.348  1.00  0.00
ATOM    807  OE2 GLU B  57      14.043 -15.345 -16.280  1.00  0.00
ATOM    814  N   LEU B  58      15.879  -9.827 -13.717  1.00  0.00
ATOM    815  CA  LEU B  58      15.799  -8.465 -14.004  1.00  0.00
ATOM    816  C   LEU B  58      15.693  -8.109 -15.514  1.00  0.00
ATOM    817  O   LEU B  58      16.493  -8.592 -16.265  1.00  0.00
ATOM    818  CB  LEU B  58      17.029  -7.791 -13.384  1.00  0.00
ATOM    819  CG  LEU B  58      17.090  -6.264 -13.519  1.00  0.00
ATOM    820  CD1 LEU B  58      17.882  -5.682 -12.357  1.00  0.00
ATOM    821  CD2 LEU B  58      17.726  -5.898 -14.852  1.00  0.00
ATOM    833  N   ALA B  59      14.799  -7.289 -15.975  1.00  0.00
ATOM    834  CA  ALA B  59      14.917  -6.950 -17.363  1.00  0.00
ATOM    835  C   ALA B  59      15.486  -5.492 -17.711  1.00  0.00
ATOM    836  O   ALA B  59      15.459  -4.613 -16.830  1.00  0.00
ATOM    837  CB  ALA B  59      13.723  -7.256 -17.935  1.00  0.00
ATOM    843  N   PHE B  60      16.002  -5.189 -18.921  1.00  0.00
ATOM    844  CA  PHE B  60      16.413  -3.829 -18.975  1.00  0.00
ATOM    845  C   PHE B  60      15.987  -3.196 -20.045  1.00  0.00
ATOM    846  O   PHE B  60      15.708  -3.757 -21.085  1.00  0.00
ATOM    847  CB  PHE B  60      17.934  -3.673 -18.966  1.00  0.00
ATOM    848  CG  PHE B  60      18.624  -4.391 -20.091  1.00  0.00
ATOM    849  CD1 PHE B  60      18.815  -3.768 -21.316  1.00  0.00
ATOM    850  CD2 PHE B  60      19.082  -5.689 -19.928  1.00  0.00
ATOM    851  CE1 PHE B  60      19.449  -4.428 -22.352  1.00  0.00
ATOM    852  CE2 PHE B  60      19.717  -6.350 -20.961  1.00  0.00
ATOM    853  CZ  PHE B  60      19.900  -5.718 -22.175  1.00  0.00
ATOM    863  N   LEU B  61      15.786  -2.033 -19.829  1.00  0.00
ATOM    864  CA  LEU B  61      15.281  -1.674 -20.995  1.00  0.00
ATOM    865  C   LEU B  61      16.174   -.774 -21.597  1.00  0.00
ATOM    866  O   LEU B  61      17.221   -.618 -20.967  1.00  0.00
ATOM    867  CB  LEU B  61      13.899  -1.034 -20.815  1.00  0.00
ATOM    868  CG  LEU B  61      12.855  -1.896 -20.095  1.00  0.00
ATOM    869  CD1 LEU B  61      11.595  -1.075 -19.856  1.00  0.00
ATOM    870  CD2 LEU B  61      12.553  -3.131 -20.930  1.00  0.00
ATOM    882  N   ASP B  62      15.799   -.235 -22.658  1.00  0.00
ATOM    883  CA  ASP B  62      16.736    .288 -23.390  1.00  0.00
ATOM    884  C   ASP B  62      17.837   1.220 -22.886  1.00  0.00
ATOM    885  O   ASP B  62      17.639   2.218 -22.201  1.00  0.00
ATOM    886  CB  ASP B  62      15.943    .979 -24.503  1.00  0.00
ATOM    887  CG  ASP B  62      15.280   -.005 -25.457  1.00  0.00
ATOM    888  OD1 ASP B  62      15.558  -1.176 -25.359  1.00  0.00
ATOM    889  OD2 ASP B  62      14.502    .425 -26.275  1.00  0.00
ATOM    894  N   ASP B  63      19.040    .820 -23.314  1.00  0.00
ATOM    895  CA  ASP B  63      20.317   1.437 -23.105  1.00  0.00
ATOM    896  C   ASP B  63      20.479   1.500 -21.680  1.00  0.00
ATOM    897  O   ASP B  63      21.395   2.120 -21.130  1.00  0.00
ATOM    898  CB  ASP B  63      20.409   2.839 -23.713  1.00  0.00
ATOM    899  CG  ASP B  63      20.319   2.833 -25.233  1.00  0.00
ATOM    900  OD1 ASP B  63      20.511   1.792 -25.816  1.00  0.00
ATOM    901  OD2 ASP B  63      20.059   3.869 -25.797  1.00  0.00
ATOM    906  N   SER B  64      19.755    .719 -21.026  1.00  0.00
ATOM    907  CA  SER B  64      19.810    .974 -19.677  1.00  0.00
ATOM    908  C   SER B  64      20.023   -.347 -19.543  1.00  0.00
ATOM    909  O   SER B  64      19.411  -1.291 -20.032  1.00  0.00
ATOM    910  CB  SER B  64      18.552   1.494 -19.010  1.00  0.00
ATOM    911  OG  SER B  64      18.169   2.729 -19.552  1.00  0.00
ATOM    917  N   THR B  65      20.812   -.375 -18.745  1.00  0.00
ATOM    918  CA  THR B  65      21.248  -1.406 -18.180  1.00  0.00
ATOM    919  C   THR B  65      20.894  -1.032 -16.809  1.00  0.00
ATOM    920  O   THR B  65      21.133    .077 -16.272  1.00  0.00
ATOM    921  CB  THR B  65      22.751  -1.636 -18.422  1.00  0.00
ATOM    922  OG1 THR B  65      22.988  -1.825 -19.823  1.00  0.00
ATOM    923  CG2 THR B  65      23.232  -2.862 -17.661  1.00  0.00
ATOM    931  N   CYS B  66      20.312  -2.016 -16.244  1.00  0.00
ATOM    932  CA  CYS B  66      19.778  -1.968 -15.017  1.00  0.00
ATOM    933  C   CYS B  66      20.172  -3.047 -14.253  1.00  0.00
ATOM    934  O   CYS B  66      19.889  -4.169 -14.579  1.00  0.00
ATOM    935  CB  CYS B  66      18.251  -1.943 -15.090  1.00  0.00
ATOM    936  SG  CYS B  66      17.435  -1.938 -13.476  1.00  0.00
ATOM    942  N   THR B  67      20.557  -2.765 -13.195  1.00  0.00
ATOM    943  CA  THR B  67      20.899  -4.016 -12.444  1.00  0.00
ATOM    944  C   THR B  67      20.277  -3.687 -11.215  1.00  0.00
ATOM    945  O   THR B  67      20.100  -2.615 -10.611  1.00  0.00
ATOM    946  CB  THR B  67      22.398  -4.307 -12.247  1.00  0.00
ATOM    947  OG1 THR B  67      22.963  -3.337 -11.357  1.00  0.00
ATOM    948  CG2 THR B  67      23.130  -4.255 -13.580  1.00  0.00
ATOM    956  N   GLY B  68      20.090  -4.736 -10.618  1.00  0.00
ATOM    957  CA  GLY B  68      19.424  -4.482  -9.512  1.00  0.00
ATOM    958  C   GLY B  68      19.299  -5.742  -8.933  1.00  0.00
ATOM    959  O   GLY B  68      19.642  -6.842  -9.428  1.00  0.00
ATOM    963  N   THR B  69      18.746  -5.545  -7.836  1.00  0.00
ATOM    964  CA  THR B  69      18.650  -6.706  -6.906  1.00  0.00
ATOM    965  C   THR B  69      17.486  -6.533  -5.955  1.00  0.00
ATOM    966  O   THR B  69      16.918  -5.416  -5.613  1.00  0.00
ATOM    967  CB  THR B  69      19.942  -6.897  -6.090  1.00  0.00
ATOM    968  OG1 THR B  69      19.897  -8.156  -5.405  1.00  0.00
ATOM    969  CG2 THR B  69      20.102  -5.777  -5.074  1.00  0.00
ATOM    977  N   SER B  70      17.191  -7.585  -5.283  1.00  0.00
ATOM    978  CA  SER B  70      16.106  -7.295  -4.315  1.00  0.00
ATOM    979  C   SER B  70      16.445  -7.914  -3.110  1.00  0.00
ATOM    980  O   SER B  70      17.112  -8.970  -3.022  1.00  0.00
ATOM    981  CB  SER B  70      14.751  -7.812  -4.759  1.00  0.00
ATOM    982  OG  SER B  70      14.739  -9.212  -4.806  1.00  0.00
ATOM    988  N   SER B  71      15.761  -7.255  -2.174  1.00  0.00
ATOM    989  CA  SER B  71      15.793  -7.793   -.815  1.00  0.00
ATOM    990  C   SER B  71      14.801  -7.470    .088  1.00  0.00
ATOM    991  O   SER B  71      14.296  -6.424    .527  1.00  0.00
ATOM    992  CB  SER B  71      17.084  -7.398   -.126  1.00  0.00
ATOM    993  OG  SER B  71      17.130  -7.901   1.181  1.00  0.00
ATOM    999  N   GLY B  72      14.041  -8.476    .200  1.00  0.00
ATOM   1000  CA  GLY B  72      13.153  -8.101   1.176  1.00  0.00
ATOM   1001  C   GLY B  72      12.227  -7.062    .522  1.00  0.00
ATOM   1002  O   GLY B  72      11.659  -7.268   -.571  1.00  0.00
ATOM   1006  N   ASN B  73      12.141  -5.916   1.241  1.00  0.00
ATOM   1007  CA  ASN B  73      11.320  -4.768    .693  1.00  0.00
ATOM   1008  C   ASN B  73      12.174  -3.595   -.158  1.00  0.00
ATOM   1009  O   ASN B  73      11.875  -2.425   -.435  1.00  0.00
ATOM   1010  CB  ASN B  73      10.560  -4.150   1.852  1.00  0.00
ATOM   1011  CG  ASN B  73      11.470  -3.529   2.875  1.00  0.00
ATOM   1012  OD1 ASN B  73      12.671  -3.823   2.915  1.00  0.00
ATOM   1013  ND2 ASN B  73      10.923  -2.675   3.702  1.00  0.00
ATOM   1020  N   LYS B  74      13.388  -3.800   -.460  1.00  0.00
ATOM   1021  CA  LYS B  74      14.198  -2.720  -1.102  1.00  0.00
ATOM   1022  C   LYS B  74      14.625  -3.110  -2.523  1.00  0.00
ATOM   1023  O   LYS B  74      15.038  -4.244  -2.935  1.00  0.00
ATOM   1024  CB  LYS B  74      15.436  -2.397   -.264  1.00  0.00
ATOM   1025  CG  LYS B  74      15.134  -1.747   1.080  1.00  0.00
ATOM   1026  CD  LYS B  74      16.413  -1.337   1.795  1.00  0.00
ATOM   1027  CE  LYS B  74      16.112   -.654   3.121  1.00  0.00
ATOM   1028  NZ  LYS B  74      17.353   -.219   3.818  1.00  0.00
ATOM   1042  N   VAL B  75      14.435  -2.127  -3.380  1.00  0.00
ATOM   1043  CA  VAL B  75      14.873  -2.429  -4.672  1.00  0.00
ATOM   1044  C   VAL B  75      15.993  -1.416  -5.131  1.00  0.00
ATOM   1045  O   VAL B  75      16.182   -.237  -4.932  1.00  0.00
ATOM   1046  CB  VAL B  75      13.664  -2.392  -5.625  1.00  0.00
ATOM   1047  CG1 VAL B  75      14.079  -2.812  -7.027  1.00  0.00
ATOM   1048  CG2 VAL B  75      12.560  -3.294  -5.096  1.00  0.00
ATOM   1058  N   ASN B  76      17.011  -2.049  -5.694  1.00  0.00
ATOM   1059  CA  ASN B  76      18.168  -1.108  -6.062  1.00  0.00
ATOM   1060  C   ASN B  76      18.418  -1.029  -7.557  1.00  0.00
ATOM   1061  O   ASN B  76      18.657  -2.178  -8.110  1.00  0.00
ATOM   1062  CB  ASN B  76      19.456  -1.518  -5.372  1.00  0.00
ATOM   1063  CG  ASN B  76      20.571   -.536  -5.599  1.00  0.00
ATOM   1064  OD1 ASN B  76      20.601    .165  -6.617  1.00  0.00
ATOM   1065  ND2 ASN B  76      21.491   -.471  -4.669  1.00  0.00
ATOM   1072  N   LEU B  77      18.358    .134  -8.251  1.00  0.00
ATOM   1073  CA  LEU B  77      18.535    .139  -9.636  1.00  0.00
ATOM   1074  C   LEU B  77      19.894    .785 -10.004  1.00  0.00
ATOM   1075  O   LEU B  77      20.379   1.836  -9.641  1.00  0.00
ATOM   1076  CB  LEU B  77      17.368    .891 -10.289  1.00  0.00
ATOM   1077  CG  LEU B  77      15.965    .429  -9.876  1.00  0.00
ATOM   1078  CD1 LEU B  77      14.920   1.295 -10.567  1.00  0.00
ATOM   1079  CD2 LEU B  77      15.785  -1.038 -10.239  1.00  0.00
ATOM   1091  N   THR B  78      20.665    .081 -10.711  1.00  0.00
ATOM   1092  CA  THR B  78      21.846    .697 -11.080  1.00  0.00
ATOM   1093  C   THR B  78      21.849    .986 -12.500  1.00  0.00
ATOM   1094  O   THR B  78      21.538    .096 -13.341  1.00  0.00
ATOM   1095  CB  THR B  78      23.064   -.173 -10.719  1.00  0.00
ATOM   1096  OG1 THR B  78      23.130   -.342  -9.297  1.00  0.00
ATOM   1097  CG2 THR B  78      24.348    .479 -11.208  1.00  0.00
ATOM   1105  N   ILE B  79      22.168   2.386 -12.767  1.00  0.00
ATOM   1106  CA  ILE B  79      22.204   2.759 -14.109  1.00  0.00
ATOM   1107  C   ILE B  79      23.605   3.045 -14.692  1.00  0.00
ATOM   1108  O   ILE B  79      24.456   3.799 -14.185  1.00  0.00
ATOM   1109  CB  ILE B  79      21.302   3.994 -14.285  1.00  0.00
ATOM   1110  CG1 ILE B  79      19.971   3.793 -13.556  1.00  0.00
ATOM   1111  CG2 ILE B  79      21.067   4.274 -15.762  1.00  0.00
ATOM   1112  CD1 ILE B  79      19.164   2.624 -14.070  1.00  0.00
ATOM   1124  N   GLN B  80      23.948   2.312 -15.812  1.00  0.00
ATOM   1125  CA  GLN B  80      25.316   2.614 -16.229  1.00  0.00
ATOM   1126  C   GLN B  80      25.404   3.436 -17.558  1.00  0.00
ATOM   1127  O   GLN B  80      24.597   3.199 -18.467  1.00  0.00
ATOM   1128  CB  GLN B  80      26.096   1.305 -16.372  1.00  0.00
ATOM   1129  CG  GLN B  80      26.223    .510 -15.083  1.00  0.00
ATOM   1130  CD  GLN B  80      26.997   -.780 -15.272  1.00  0.00
ATOM   1131  OE1 GLN B  80      26.991  -1.371 -16.356  1.00  0.00
ATOM   1132  NE2 GLN B  80      27.668  -1.226 -14.217  1.00  0.00
ATOM   1141  N   GLY B  81      26.343   4.325 -17.688  1.00  0.00
ATOM   1142  CA  GLY B  81      26.732   5.145 -18.846  1.00  0.00
ATOM   1143  C   GLY B  81      25.773   6.262 -19.115  1.00  0.00
ATOM   1144  O   GLY B  81      25.488   6.641 -20.256  1.00  0.00
ATOM   1148  N   LEU B  82      25.268   6.761 -18.074  1.00  0.00
ATOM   1149  CA  LEU B  82      24.345   7.824 -18.024  1.00  0.00
ATOM   1150  C   LEU B  82      25.106   8.971 -18.690  1.00  0.00
ATOM   1151  O   LEU B  82      26.318   9.069 -18.529  1.00  0.00
ATOM   1152  CB  LEU B  82      23.933   8.152 -16.583  1.00  0.00
ATOM   1153  CG  LEU B  82      22.728   7.373 -16.042  1.00  0.00
ATOM   1154  CD1 LEU B  82      22.622   7.582 -14.538  1.00  0.00
ATOM   1155  CD2 LEU B  82      21.464   7.837 -16.749  1.00  0.00
ATOM   1167  N   ARG B  83      24.475   9.788 -19.384  1.00  0.00
ATOM   1168  CA  ARG B  83      25.014  10.944 -20.077  1.00  0.00
ATOM   1169  C   ARG B  83      24.489  12.118 -19.347  1.00  0.00
ATOM   1170  O   ARG B  83      23.534  11.919 -18.611  1.00  0.00
ATOM   1171  CB  ARG B  83      24.594  11.001 -21.539  1.00  0.00
ATOM   1172  CG  ARG B  83      25.109   9.857 -22.397  1.00  0.00
ATOM   1173  CD  ARG B  83      24.633   9.964 -23.800  1.00  0.00
ATOM   1174  NE  ARG B  83      23.194   9.778 -23.900  1.00  0.00
ATOM   1175  CZ  ARG B  83      22.471   9.990 -25.017  1.00  0.00
ATOM   1176  NH1 ARG B  83      23.065  10.393 -26.118  1.00  0.00
ATOM   1177  NH2 ARG B  83      21.165   9.791 -25.006  1.00  0.00
ATOM   1191  N   ALA B  84      25.114  13.296 -19.548  1.00  0.00
ATOM   1192  CA  ALA B  84      24.804  14.495 -18.838  1.00  0.00
ATOM   1193  C   ALA B  84      23.390  14.961 -18.975  1.00  0.00
ATOM   1194  O   ALA B  84      22.708  15.148 -17.916  1.00  0.00
ATOM   1195  CB  ALA B  84      25.845  15.709 -19.377  1.00  0.00
ATOM   1201  N   MET B  85      22.873  14.720 -20.076  1.00  0.00
ATOM   1202  CA  MET B  85      21.612  15.073 -20.538  1.00  0.00
ATOM   1203  C   MET B  85      20.527  14.194 -19.952  1.00  0.00
ATOM   1204  O   MET B  85      19.348  14.428 -20.169  1.00  0.00
ATOM   1205  CB  MET B  85      21.608  15.012 -22.065  1.00  0.00
ATOM   1206  CG  MET B  85      22.515  16.033 -22.738  1.00  0.00
ATOM   1207  SD  MET B  85      22.089  17.732 -22.307  1.00  0.00
ATOM   1208  CE  MET B  85      20.497  17.896 -23.111  1.00  0.00
ATOM   1218  N   ASP B  86      20.944  13.151 -19.201  1.00  0.00
ATOM   1219  CA  ASP B  86      20.048  12.155 -18.631  1.00  0.00
ATOM   1220  C   ASP B  86      19.560  12.521 -17.280  1.00  0.00
ATOM   1221  O   ASP B  86      18.795  11.765 -16.665  1.00  0.00
ATOM   1222  CB  ASP B  86      20.741  10.793 -18.549  1.00  0.00
ATOM   1223  CG  ASP B  86      21.015  10.184 -19.918  1.00  0.00
ATOM   1224  OD1 ASP B  86      20.383  10.590 -20.864  1.00  0.00
ATOM   1225  OD2 ASP B  86      21.854   9.320 -20.004  1.00  0.00
ATOM   1230  N   THR B  87      19.927  13.687 -16.898  1.00  0.00
ATOM   1231  CA  THR B  87      19.612  14.321 -15.676  1.00  0.00
ATOM   1232  C   THR B  87      18.118  14.469 -15.614  1.00  0.00
ATOM   1233  O   THR B  87      17.426  14.653 -16.608  1.00  0.00
ATOM   1234  CB  THR B  87      20.307  15.689 -15.547  1.00  0.00
ATOM   1235  OG1 THR B  87      20.047  16.239 -14.249  1.00  0.00
ATOM   1236  CG2 THR B  87      19.799  16.648 -16.612  1.00  0.00
ATOM   1244  N   GLY B  88      17.585  14.258 -14.375  1.00  0.00
ATOM   1245  CA  GLY B  88      16.168  14.351 -14.109  1.00  0.00
ATOM   1246  C   GLY B  88      15.275  13.628 -13.116  1.00  0.00
ATOM   1247  O   GLY B  88      15.638  13.089 -12.044  1.00  0.00
ATOM   1251  N   LEU B  89      13.988  13.799 -13.262  1.00  0.00
ATOM   1252  CA  LEU B  89      13.392  13.198 -12.117  1.00  0.00
ATOM   1253  C   LEU B  89      13.105  11.672 -12.277  1.00  0.00
ATOM   1254  O   LEU B  89      12.583  11.121 -13.252  1.00  0.00
ATOM   1255  CB  LEU B  89      12.093  13.951 -11.802  1.00  0.00
ATOM   1256  CG  LEU B  89      12.250  15.233 -10.976  1.00  0.00
ATOM   1257  CD1 LEU B  89      13.075  16.245 -11.760  1.00  0.00
ATOM   1258  CD2 LEU B  89      10.876  15.792 -10.638  1.00  0.00
ATOM   1270  N   TYR B  90      13.497  10.880 -11.330  1.00  0.00
ATOM   1271  CA  TYR B  90      13.144   9.508 -11.531  1.00  0.00
ATOM   1272  C   TYR B  90      12.108   9.090 -10.486  1.00  0.00
ATOM   1273  O   TYR B  90      11.915   9.384  -9.305  1.00  0.00
ATOM   1274  CB  TYR B  90      14.388   8.619 -11.465  1.00  0.00
ATOM   1275  CG  TYR B  90      15.336   8.808 -12.628  1.00  0.00
ATOM   1276  CD1 TYR B  90      16.035   9.998 -12.766  1.00  0.00
ATOM   1277  CD2 TYR B  90      15.507   7.792 -13.556  1.00  0.00
ATOM   1278  CE1 TYR B  90      16.901  10.171 -13.828  1.00  0.00
ATOM   1279  CE2 TYR B  90      16.373   7.965 -14.618  1.00  0.00
ATOM   1280  CZ  TYR B  90      17.068   9.149 -14.756  1.00  0.00
ATOM   1281  OH  TYR B  90      17.931   9.321 -15.814  1.00  0.00
ATOM   1291  N   ILE B  91      11.181   8.361 -10.995  1.00  0.00
ATOM   1292  CA  ILE B  91      10.157   7.869 -10.089  1.00  0.00
ATOM   1293  C   ILE B  91      10.168   6.286 -10.004  1.00  0.00
ATOM   1294  O   ILE B  91      10.643   5.526 -10.924  1.00  0.00
ATOM   1295  CB  ILE B  91       8.774   8.372 -10.541  1.00  0.00
ATOM   1296  CG1 ILE B  91       8.718   9.901 -10.487  1.00  0.00
ATOM   1297  CG2 ILE B  91       7.679   7.765  -9.678  1.00  0.00
ATOM   1298  CD1 ILE B  91       7.495  10.492 -11.149  1.00  0.00
ATOM   1310  N   CYS B  92       9.910   5.735  -8.918  1.00  0.00
ATOM   1311  CA  CYS B  92       9.844   4.314  -8.772  1.00  0.00
ATOM   1312  C   CYS B  92       8.442   3.782  -8.591  1.00  0.00
ATOM   1313  O   CYS B  92       7.652   4.326  -7.769  1.00  0.00
ATOM   1314  CB  CYS B  92      10.695   3.882  -7.577  1.00  0.00
ATOM   1315  SG  CYS B  92      11.086   2.116  -7.549  1.00  0.00
ATOM   1321  N   LYS B  93       8.147   2.615  -9.199  1.00  0.00
ATOM   1322  CA  LYS B  93       6.770   2.124  -9.025  1.00  0.00
ATOM   1323  C   LYS B  93       6.862    .604  -8.729  1.00  0.00
ATOM   1324  O   LYS B  93       7.393   -.292  -9.361  1.00  0.00
ATOM   1325  CB  LYS B  93       5.916   2.399 -10.263  1.00  0.00
ATOM   1326  CG  LYS B  93       4.482   1.897 -10.163  1.00  0.00
ATOM   1327  CD  LYS B  93       3.724   2.124 -11.463  1.00  0.00
ATOM   1328  CE  LYS B  93       2.291   1.621 -11.365  1.00  0.00
ATOM   1329  NZ  LYS B  93       1.561   1.768 -12.653  1.00  0.00
ATOM   1343  N   VAL B  94       5.992    .170  -7.751  1.00  0.00
ATOM   1344  CA  VAL B  94       5.935  -1.179  -7.578  1.00  0.00
ATOM   1345  C   VAL B  94       4.481  -1.815  -7.853  1.00  0.00
ATOM   1346  O   VAL B  94       3.454  -1.008  -7.478  1.00  0.00
ATOM   1347  CB  VAL B  94       6.409  -1.458  -6.139  1.00  0.00
ATOM   1348  CG1 VAL B  94       5.469   -.809  -5.133  1.00  0.00
ATOM   1349  CG2 VAL B  94       6.498  -2.958  -5.904  1.00  0.00
ATOM   1359  N   GLU B  95       4.498  -3.090  -8.431  1.00  0.00
ATOM   1360  CA  GLU B  95       3.252  -3.713  -8.602  1.00  0.00
ATOM   1361  C   GLU B  95       3.234  -5.144  -8.110  1.00  0.00
ATOM   1362  O   GLU B  95       4.185  -5.974  -8.191  1.00  0.00
ATOM   1363  CB  GLU B  95       2.862  -3.659 -10.081  1.00  0.00
ATOM   1364  CG  GLU B  95       2.596  -2.257 -10.610  1.00  0.00
ATOM   1365  CD  GLU B  95       2.164  -2.248 -12.050  1.00  0.00
ATOM   1366  OE1 GLU B  95       2.154  -3.293 -12.655  1.00  0.00
ATOM   1367  OE2 GLU B  95       1.843  -1.193 -12.546  1.00  0.00
ATOM   1374  N   LEU B  96       2.227  -5.542  -7.413  1.00  0.00
ATOM   1375  CA  LEU B  96       2.242  -6.930  -7.014  1.00  0.00
ATOM   1376  C   LEU B  96       1.276  -7.869  -7.984  1.00  0.00
ATOM   1377  O   LEU B  96        .195  -7.730  -8.606  1.00  0.00
ATOM   1378  CB  LEU B  96       1.806  -7.000  -5.545  1.00  0.00
ATOM   1379  CG  LEU B  96       2.731  -6.300  -4.542  1.00  0.00
ATOM   1380  CD1 LEU B  96       2.063  -6.262  -3.174  1.00  0.00
ATOM   1381  CD2 LEU B  96       4.062  -7.035  -4.480  1.00  0.00
ATOM   1393  N   MET B  97       1.674  -9.031  -8.096  1.00  0.00
ATOM   1394  CA  MET B  97        .860  -9.970  -9.025  1.00  0.00
ATOM   1395  C   MET B  97        .708 -11.334  -8.632  1.00  0.00
ATOM   1396  O   MET B  97       1.553 -12.236  -8.891  1.00  0.00
ATOM   1397  CB  MET B  97       1.455 -10.020 -10.431  1.00  0.00
ATOM   1398  CG  MET B  97       1.434  -8.691 -11.172  1.00  0.00
ATOM   1399  SD  MET B  97       2.302  -8.760 -12.751  1.00  0.00
ATOM   1400  CE  MET B  97       4.006  -8.768 -12.201  1.00  0.00
ATOM   1410  N   TYR B  98       -.091 -11.409  -8.092  1.00  0.00
ATOM   1411  CA  TYR B  98       -.640 -12.594  -7.655  1.00  0.00
ATOM   1412  C   TYR B  98      -2.018 -12.458  -7.154  1.00  0.00
ATOM   1413  O   TYR B  98      -2.934 -12.005  -7.911  1.00  0.00
ATOM   1414  CB  TYR B  98        .259 -13.197  -6.573  1.00  0.00
ATOM   1415  CG  TYR B  98        .865 -12.170  -5.642  1.00  0.00
ATOM   1416  CD1 TYR B  98        .049 -11.440  -4.789  1.00  0.00
ATOM   1417  CD2 TYR B  98       2.236 -11.959  -5.640  1.00  0.00
ATOM   1418  CE1 TYR B  98        .603 -10.502  -3.939  1.00  0.00
ATOM   1419  CE2 TYR B  98       2.789 -11.021  -4.790  1.00  0.00
ATOM   1420  CZ  TYR B  98       1.978 -10.295  -3.942  1.00  0.00
ATOM   1421  OH  TYR B  98       2.529  -9.361  -3.095  1.00  0.00
ATOM   1431  N   PRO B  99      -2.336 -13.007  -6.006  1.00  0.00
ATOM   1432  CA  PRO B  99      -3.573 -12.438  -5.923  1.00  0.00
ATOM   1433  C   PRO B  99      -3.087 -11.174  -6.371  1.00  0.00
ATOM   1434  O   PRO B  99      -2.005 -10.645  -6.198  1.00  0.00
ATOM   1435  CB  PRO B  99      -4.011 -12.482  -4.456  1.00  0.00
ATOM   1436  CG  PRO B  99      -3.360 -13.710  -3.917  1.00  0.00
ATOM   1437  CD  PRO B  99      -2.045 -13.788  -4.647  1.00  0.00
ATOM   1445  N   PRO B 100      -4.384 -10.604  -6.770  1.00  0.00
ATOM   1446  CA  PRO B 100      -4.909  -9.483  -7.726  1.00  0.00
ATOM   1447  C   PRO B 100      -4.204  -8.445  -7.243  1.00  0.00
ATOM   1448  O   PRO B 100      -4.152  -7.918  -6.131  1.00  0.00
ATOM   1449  CB  PRO B 100      -6.412  -9.290  -7.496  1.00  0.00
ATOM   1450  CG  PRO B 100      -6.953 -10.677  -7.436  1.00  0.00
ATOM   1451  CD  PRO B 100      -5.835 -11.490  -6.840  1.00  0.00
ATOM   1459  N   PRO B 101      -3.850  -8.041  -8.383  1.00  0.00
ATOM   1460  CA  PRO B 101      -2.873  -7.081  -8.461  1.00  0.00
ATOM   1461  C   PRO B 101      -3.089  -5.967  -7.719  1.00  0.00
ATOM   1462  O   PRO B 101      -4.127  -5.246  -7.721  1.00  0.00
ATOM   1463  CB  PRO B 101      -2.861  -6.717  -9.949  1.00  0.00
ATOM   1464  CG  PRO B 101      -3.040  -8.022 -10.646  1.00  0.00
ATOM   1465  CD  PRO B 101      -3.976  -8.797  -9.757  1.00  0.00
ATOM   1473  N   TYR B 102      -2.046  -5.609  -7.102  1.00  0.00
ATOM   1474  CA  TYR B 102      -2.383  -4.602  -6.321  1.00  0.00
ATOM   1475  C   TYR B 102      -1.519  -3.541  -6.927  1.00  0.00
ATOM   1476  O   TYR B 102       -.286  -3.468  -7.154  1.00  0.00
ATOM   1477  CB  TYR B 102      -2.104  -4.890  -4.844  1.00  0.00
ATOM   1478  CG  TYR B 102      -2.911  -6.040  -4.283  1.00  0.00
ATOM   1479  CD1 TYR B 102      -2.286  -7.239  -3.974  1.00  0.00
ATOM   1480  CD2 TYR B 102      -4.275  -5.896  -4.078  1.00  0.00
ATOM   1481  CE1 TYR B 102      -3.022  -8.290  -3.461  1.00  0.00
ATOM   1482  CE2 TYR B 102      -5.011  -6.946  -3.566  1.00  0.00
ATOM   1483  CZ  TYR B 102      -4.390  -8.139  -3.258  1.00  0.00
ATOM   1484  OH  TYR B 102      -5.123  -9.185  -2.748  1.00  0.00
ATOM   1494  N   TYR B 103      -2.039  -2.478  -6.713  1.00  0.00
ATOM   1495  CA  TYR B 103      -1.435  -1.395  -7.266  1.00  0.00
ATOM   1496  C   TYR B 103      -1.003   -.435  -6.413  1.00  0.00
ATOM   1497  O   TYR B 103      -1.682   -.304  -5.368  1.00  0.00
ATOM   1498  CB  TYR B 103      -2.374   -.730  -8.275  1.00  0.00
ATOM   1499  CG  TYR B 103      -2.745  -1.620  -9.442  1.00  0.00
ATOM   1500  CD1 TYR B 103      -3.870  -2.428  -9.368  1.00  0.00
ATOM   1501  CD2 TYR B 103      -1.960  -1.627 -10.585  1.00  0.00
ATOM   1502  CE1 TYR B 103      -4.208  -3.240 -10.433  1.00  0.00
ATOM   1503  CE2 TYR B 103      -2.298  -2.439 -11.650  1.00  0.00
ATOM   1504  CZ  TYR B 103      -3.417  -3.243 -11.576  1.00  0.00
ATOM   1505  OH  TYR B 103      -3.754  -4.052 -12.637  1.00  0.00
ATOM   1515  N   VAL B 104       -.110    .234  -6.927  1.00  0.00
ATOM   1516  CA  VAL B 104        .134   1.041  -6.066  1.00  0.00
ATOM   1517  C   VAL B 104        .222   2.543  -6.201  1.00  0.00
ATOM   1518  O   VAL B 104        .578   2.867  -7.262  1.00  0.00
ATOM   1519  CB  VAL B 104       1.461    .460  -5.544  1.00  0.00
ATOM   1520  CG1 VAL B 104       1.912   1.202  -4.295  1.00  0.00
ATOM   1521  CG2 VAL B 104       1.299  -1.025  -5.259  1.00  0.00
ATOM   1531  N   GLY B 105        .090   3.322  -5.284  1.00  0.00
ATOM   1532  CA  GLY B 105        .253   4.509  -6.016  1.00  0.00
ATOM   1533  C   GLY B 105       1.851   4.536  -6.033  1.00  0.00
ATOM   1534  O   GLY B 105       2.497   3.521  -6.115  1.00  0.00
ATOM   1538  N   MET B 106       2.340   5.698  -6.206  1.00  0.00
ATOM   1539  CA  MET B 106       3.555   6.384  -6.736  1.00  0.00
ATOM   1540  C   MET B 106       4.047   7.128  -5.553  1.00  0.00
ATOM   1541  O   MET B 106       3.311   7.531  -4.628  1.00  0.00
ATOM   1542  CB  MET B 106       3.266   7.318  -7.909  1.00  0.00
ATOM   1543  CG  MET B 106       2.452   6.688  -9.031  1.00  0.00
ATOM   1544  SD  MET B 106       3.285   5.277  -9.786  1.00  0.00
ATOM   1545  CE  MET B 106       4.654   6.091 -10.604  1.00  0.00
ATOM   1555  N   GLY B 107       5.281   7.247  -5.620  1.00  0.00
ATOM   1556  CA  GLY B 107       6.118   7.839  -4.715  1.00  0.00
ATOM   1557  C   GLY B 107       6.253   9.164  -5.337  1.00  0.00
ATOM   1558  O   GLY B 107       5.677   9.501  -6.345  1.00  0.00
ATOM   1562  N   ASN B 108       7.088   9.831  -4.723  1.00  0.00
ATOM   1563  CA  ASN B 108       7.707  11.071  -4.930  1.00  0.00
ATOM   1564  C   ASN B 108       8.856  10.693  -5.733  1.00  0.00
ATOM   1565  O   ASN B 108       9.364   9.570  -5.639  1.00  0.00
ATOM   1566  CB  ASN B 108       8.093  11.776  -3.642  1.00  0.00
ATOM   1567  CG  ASN B 108       6.898  12.205  -2.838  1.00  0.00
ATOM   1568  OD1 ASN B 108       5.940  12.771  -3.378  1.00  0.00
ATOM   1569  ND2 ASN B 108       6.934  11.947  -1.555  1.00  0.00
ATOM   1576  N   GLY B 109       9.316  11.621  -6.487  1.00  0.00
ATOM   1577  CA  GLY B 109      10.480  11.298  -7.245  1.00  0.00
ATOM   1578  C   GLY B 109      11.771  11.469  -6.521  1.00  0.00
ATOM   1579  O   GLY B 109      11.820  12.005  -5.418  1.00  0.00
ATOM   1583  N   THR B 110      12.811  11.160  -7.241  1.00  0.00
ATOM   1584  CA  THR B 110      14.159  11.510  -6.908  1.00  0.00
ATOM   1585  C   THR B 110      14.868  12.300  -8.074  1.00  0.00
ATOM   1586  O   THR B 110      14.620  12.381  -9.256  1.00  0.00
ATOM   1587  CB  THR B 110      14.952  10.238  -6.553  1.00  0.00
ATOM   1588  OG1 THR B 110      14.418   9.658  -5.356  1.00  0.00
ATOM   1589  CG2 THR B 110      16.421  10.568  -6.340  1.00  0.00
ATOM   1597  N   GLN B 111      15.797  13.156  -7.721  1.00  0.00
ATOM   1598  CA  GLN B 111      16.373  13.848  -8.811  1.00  0.00
ATOM   1599  C   GLN B 111      17.681  13.349  -9.140  1.00  0.00
ATOM   1600  O   GLN B 111      18.290  13.382  -8.149  1.00  0.00
ATOM   1601  CB  GLN B 111      16.468  15.347  -8.516  1.00  0.00
ATOM   1602  CG  GLN B 111      15.125  16.030  -8.323  1.00  0.00
ATOM   1603  CD  GLN B 111      15.266  17.513  -8.034  1.00  0.00
ATOM   1604  OE1 GLN B 111      16.282  17.960  -7.494  1.00  0.00
ATOM   1605  NE2 GLN B 111      14.245  18.284  -8.391  1.00  0.00
ATOM   1614  N   ILE B 112      18.021  12.997 -10.382  1.00  0.00
ATOM   1615  CA  ILE B 112      19.365  12.499 -10.590  1.00  0.00
ATOM   1616  C   ILE B 112      20.145  13.520 -11.446  1.00  0.00
ATOM   1617  O   ILE B 112      19.794  14.182 -12.434  1.00  0.00
ATOM   1618  CB  ILE B 112      19.347  11.121 -11.276  1.00  0.00
ATOM   1619  CG1 ILE B 112      18.705  10.077 -10.359  1.00  0.00
ATOM   1620  CG2 ILE B 112      20.757  10.700 -11.661  1.00  0.00
ATOM   1621  CD1 ILE B 112      18.655   8.688 -10.956  1.00  0.00
ATOM   1633  N   TYR B 113      21.339  13.832 -10.916  1.00  0.00
ATOM   1634  CA  TYR B 113      22.068  14.863 -11.603  1.00  0.00
ATOM   1635  C   TYR B 113      23.210  14.343 -12.138  1.00  0.00
ATOM   1636  O   TYR B 113      23.833  13.967 -11.186  1.00  0.00
ATOM   1637  CB  TYR B 113      22.448  16.033 -10.694  1.00  0.00
ATOM   1638  CG  TYR B 113      21.268  16.874 -10.256  1.00  0.00
ATOM   1639  CD1 TYR B 113      20.491  16.470  -9.180  1.00  0.00
ATOM   1640  CD2 TYR B 113      20.965  18.047 -10.930  1.00  0.00
ATOM   1641  CE1 TYR B 113      19.414  17.238  -8.780  1.00  0.00
ATOM   1642  CE2 TYR B 113      19.888  18.814 -10.530  1.00  0.00
ATOM   1643  CZ  TYR B 113      19.114  18.413  -9.460  1.00  0.00
ATOM   1644  OH  TYR B 113      18.042  19.177  -9.062  1.00  0.00
ATOM   1654  N   VAL B 114      23.487  14.431 -13.378  1.00  0.00
ATOM   1655  CA  VAL B 114      24.681  13.853 -13.921  1.00  0.00
ATOM   1656  C   VAL B 114      25.639  14.953 -14.237  1.00  0.00
ATOM   1657  O   VAL B 114      25.260  15.920 -14.835  1.00  0.00
ATOM   1658  CB  VAL B 114      24.375  13.041 -15.193  1.00  0.00
ATOM   1659  CG1 VAL B 114      25.637  12.368 -15.712  1.00  0.00
ATOM   1660  CG2 VAL B 114      23.294  12.010 -14.903  1.00  0.00
ATOM   1670  N   ILE B 115      26.886  14.754 -13.683  1.00  0.00
ATOM   1671  CA  ILE B 115      27.887  15.852 -13.870  1.00  0.00
ATOM   1672  C   ILE B 115      29.104  15.506 -14.634  1.00  0.00
ATOM   1673  O   ILE B 115      29.778  14.528 -14.341  1.00  0.00
ATOM   1674  CB  ILE B 115      28.359  16.401 -12.511  1.00  0.00
ATOM   1675  CG1 ILE B 115      27.176  16.979 -11.729  1.00  0.00
ATOM   1676  CG2 ILE B 115      29.437  17.455 -12.708  1.00  0.00
ATOM   1677  CD1 ILE B 115      27.503  17.327 -10.295  1.00  0.00
ATOM   1689  N   ASP B 116      29.358  16.328 -15.614  1.00  0.00
ATOM   1690  CA  ASP B 116      30.552  16.063 -16.271  1.00  0.00
ATOM   1691  C   ASP B 116      31.678  16.570 -15.395  1.00  0.00
ATOM   1692  O   ASP B 116      31.575  17.669 -14.864  1.00  0.00
ATOM   1693  CB  ASP B 116      30.568  16.730 -17.649  1.00  0.00
ATOM   1694  CG  ASP B 116      29.702  16.004 -18.669  1.00  0.00
ATOM   1695  OD1 ASP B 116      29.313  14.891 -18.404  1.00  0.00
ATOM   1696  OD2 ASP B 116      29.437  16.569 -19.703  1.00  0.00
ATOM   1701  N   PRO B 117      32.749  15.870 -15.233  1.00  0.00
ATOM   1702  CA  PRO B 117      33.900  16.318 -14.422  1.00  0.00
ATOM   1703  C   PRO B 117      34.480  17.386 -15.128  1.00  0.00
ATOM   1704  O   PRO B 117      34.480  17.368 -16.358  1.00  0.00
ATOM   1705  CB  PRO B 117      34.855  15.123 -14.344  1.00  0.00
ATOM   1706  CG  PRO B 117      34.538  14.322 -15.561  1.00  0.00
ATOM   1707  CD  PRO B 117      33.053  14.486 -15.741  1.00  0.00
ATOM   1715  N   GLU B 118      35.004  18.217 -14.440  1.00  0.00
ATOM   1716  CA  GLU B 118      35.513  19.235 -15.176  1.00  0.00
ATOM   1717  C   GLU B 118      36.672  18.596 -15.786  1.00  0.00
ATOM   1718  O   GLU B 118      37.274  17.658 -15.247  1.00  0.00
ATOM   1719  CB  GLU B 118      35.885  20.450 -14.323  1.00  0.00
ATOM   1720  CG  GLU B 118      34.699  21.153 -13.679  1.00  0.00
ATOM   1721  CD  GLU B 118      35.100  22.362 -12.879  1.00  0.00
ATOM   1722  OE1 GLU B 118      36.275  22.617 -12.771  1.00  0.00
ATOM   1723  OE2 GLU B 118      34.229  23.031 -12.375  1.00  0.00
ATOM   1730  N   PRO B 119      36.981  19.115 -16.974  1.00  0.00
ATOM   1731  CA  PRO B 119      38.030  18.606 -17.762  1.00  0.00
ATOM   1732  C   PRO B 119      39.230  19.129 -17.057  1.00  0.00
ATOM   1733  O   PRO B 119      40.198  19.338 -17.729  1.00  0.00
ATOM   1734  OXT PRO B 119      39.195  19.319 -15.873  1.00  0.00
ATOM   1735  CB  PRO B 119      37.822  19.218 -19.151  1.00  0.00
ATOM   1736  CG  PRO B 119      37.102  20.495 -18.883  1.00  0.00
ATOM   1737  CD  PRO B 119      36.228  20.191 -17.695  1.00  0.00
ATOM      1  N   GLN A   1      -6.674  -7.969   6.338  1.00  0.00
ATOM      2  CA  GLN A   1      -6.510  -7.079   5.203  1.00  0.00
ATOM      3  C   GLN A   1      -7.748  -7.051   4.339  1.00  0.00
ATOM      4  O   GLN A   1      -8.738  -7.714   4.643  1.00  0.00
ATOM      5  CB  GLN A   1      -5.299  -7.470   4.370  1.00  0.00
ATOM      6  CG  GLN A   1      -5.335  -8.790   3.654  1.00  0.00
ATOM      7  CD  GLN A   1      -4.032  -8.997   2.888  1.00  0.00
ATOM      8  OE1 GLN A   1      -3.033  -8.281   3.114  1.00  0.00
ATOM      9  NE2 GLN A   1      -4.030  -9.963   1.977  1.00  0.00
ATOM     20  N   VAL A   2      -7.690  -6.268   3.278  1.00  0.00
ATOM     21  CA  VAL A   2      -8.807  -6.120   2.366  1.00  0.00
ATOM     22  C   VAL A   2      -8.420  -6.432   0.928  1.00  0.00
ATOM     23  O   VAL A   2      -7.350  -6.051   0.456  1.00  0.00
ATOM     24  CB  VAL A   2      -9.381  -4.688   2.484  1.00  0.00
ATOM     25  CG1 VAL A   2      -8.328  -3.686   2.169  1.00  0.00
ATOM     26  CG2 VAL A   2     -10.572  -4.473   1.533  1.00  0.00
ATOM     36  N   GLN A   3      -9.303  -7.136   0.237  1.00  0.00
ATOM     37  CA  GLN A   3      -9.096  -7.460  -1.174  1.00  0.00
ATOM     38  C   GLN A   3     -10.082  -6.731  -2.075  1.00  0.00
ATOM     39  O   GLN A   3     -11.300  -6.839  -1.916  1.00  0.00
ATOM     40  CB  GLN A   3      -9.186  -8.971  -1.429  1.00  0.00
ATOM     41  CG  GLN A   3      -9.081  -9.390  -2.930  1.00  0.00
ATOM     42  CD  GLN A   3      -7.688  -9.171  -3.531  1.00  0.00
ATOM     43  OE1 GLN A   3      -6.703  -9.727  -3.034  1.00  0.00
ATOM     44  NE2 GLN A   3      -7.597  -8.363  -4.597  1.00  0.00
ATOM     53  N   LEU A   4      -9.560  -5.989  -3.038  1.00  0.00
ATOM     54  CA  LEU A   4     -10.426  -5.242  -3.945  1.00  0.00
ATOM     55  C   LEU A   4     -10.631  -5.956  -5.287  1.00  0.00
ATOM     56  O   LEU A   4      -9.723  -6.631  -5.796  1.00  0.00
ATOM     57  CB  LEU A   4      -9.785  -3.877  -4.187  1.00  0.00
ATOM     58  CG  LEU A   4      -9.467  -3.053  -2.925  1.00  0.00
ATOM     59  CD1 LEU A   4      -8.769  -1.785  -3.354  1.00  0.00
ATOM     60  CD2 LEU A   4     -10.737  -2.781  -2.149  1.00  0.00
ATOM     72  N   GLN A   5     -11.833  -5.809  -5.860  1.00  0.00
ATOM     73  CA  GLN A   5     -12.142  -6.330  -7.195  1.00  0.00
ATOM     74  C   GLN A   5     -12.875  -5.273  -8.023  1.00  0.00
ATOM     75  O   GLN A   5     -13.766  -4.586  -7.525  1.00  0.00
ATOM     76  CB  GLN A   5     -12.992  -7.605  -7.104  1.00  0.00
ATOM     77  CG  GLN A   5     -12.303  -8.780  -6.422  1.00  0.00
ATOM     78  CD  GLN A   5     -13.150 -10.036  -6.424  1.00  0.00
ATOM     79  OE1 GLN A   5     -14.382  -9.969  -6.422  1.00  0.00
ATOM     80  NE2 GLN A   5     -12.494 -11.189  -6.430  1.00  0.00
ATOM     89  N   GLU A   6     -12.584  -5.188  -9.327  1.00  0.00
ATOM     90  CA  GLU A   6     -13.240  -4.153 -10.135  1.00  0.00
ATOM     91  C   GLU A   6     -13.921  -4.644 -11.395  1.00  0.00
ATOM     92  O   GLU A   6     -13.484  -5.605 -12.034  1.00  0.00
ATOM     93  CB  GLU A   6     -12.214  -3.090 -10.551  1.00  0.00
ATOM     94  CG  GLU A   6     -11.563  -2.383  -9.396  1.00  0.00
ATOM     95  CD  GLU A   6     -10.442  -3.190  -8.828  1.00  0.00
ATOM     96  OE1 GLU A   6      -9.572  -3.657  -9.563  1.00  0.00
ATOM     97  OE2 GLU A   6     -10.461  -3.389  -7.653  1.00  0.00
ATOM    104  N   SER A   7     -14.951  -3.898 -11.788  1.00  0.00
ATOM    105  CA  SER A   7     -15.692  -4.132 -13.021  1.00  0.00
ATOM    106  C   SER A   7     -16.361  -2.855 -13.556  1.00  0.00
ATOM    107  O   SER A   7     -16.355  -1.806 -12.900  1.00  0.00
ATOM    108  CB  SER A   7     -16.750  -5.200 -12.797  1.00  0.00
ATOM    109  OG  SER A   7     -17.772  -4.743 -11.944  1.00  0.00
ATOM    115  N   GLY A   8     -16.931  -2.947 -14.771  1.00  0.00
ATOM    116  CA  GLY A   8     -17.653  -1.819 -15.387  1.00  0.00
ATOM    117  C   GLY A   8     -16.883  -1.035 -16.462  1.00  0.00
ATOM    118  O   GLY A   8     -17.354  -0.003 -16.943  1.00  0.00
ATOM    122  N   GLY A   9     -15.732  -1.535 -16.893  1.00  0.00
ATOM    123  CA  GLY A   9     -14.969  -0.831 -17.922  1.00  0.00
ATOM    124  C   GLY A   9     -15.537  -1.137 -19.308  1.00  0.00
ATOM    125  O   GLY A   9     -16.662  -1.634 -19.439  1.00  0.00
ATOM    129  N   GLY A  10     -14.770  -0.840 -20.352  1.00  0.00
ATOM    130  CA  GLY A  10     -15.250  -1.035 -21.717  1.00  0.00
ATOM    131  C   GLY A  10     -15.080   0.205 -22.587  1.00  0.00
ATOM    132  O   GLY A  10     -14.560   1.231 -22.134  1.00  0.00
ATOM    136  N   LEU A  11     -15.531   0.092 -23.838  1.00  0.00
ATOM    137  CA  LEU A  11     -15.457   1.164 -24.828  1.00  0.00
ATOM    138  C   LEU A  11     -16.741   1.981 -24.881  1.00  0.00
ATOM    139  O   LEU A  11     -17.833   1.439 -25.066  1.00  0.00
ATOM    140  CB  LEU A  11     -15.159   0.578 -26.217  1.00  0.00
ATOM    141  CG  LEU A  11     -15.169   1.571 -27.421  1.00  0.00
ATOM    142  CD1 LEU A  11     -14.064   2.597 -27.279  1.00  0.00
ATOM    143  CD2 LEU A  11     -14.984   0.777 -28.707  1.00  0.00
ATOM    155  N   VAL A  12     -16.591   3.288 -24.719  1.00  0.00
ATOM    156  CA  VAL A  12     -17.697   4.238 -24.729  1.00  0.00
ATOM    157  C   VAL A  12     -17.391   5.374 -25.697  1.00  0.00
ATOM    158  O   VAL A  12     -16.230   5.742 -25.888  1.00  0.00
ATOM    159  CB  VAL A  12     -17.933   4.760 -23.298  1.00  0.00
ATOM    160  CG1 VAL A  12     -16.751   5.525 -22.849  1.00  0.00
ATOM    161  CG2 VAL A  12     -19.207   5.626 -23.184  1.00  0.00
ATOM    171  N   GLN A  13     -18.422   5.924 -26.309  1.00  0.00
ATOM    172  CA  GLN A  13     -18.229   7.058 -27.188  1.00  0.00
ATOM    173  C   GLN A  13     -18.007   8.312 -26.353  1.00  0.00
ATOM    174  O   GLN A  13     -18.630   8.496 -25.302  1.00  0.00
ATOM    175  CB  GLN A  13     -19.464   7.249 -28.088  1.00  0.00
ATOM    176  CG  GLN A  13     -20.722   7.852 -27.381  1.00  0.00
ATOM    177  CD  GLN A  13     -21.544   6.838 -26.628  1.00  0.00
ATOM    178  OE1 GLN A  13     -21.045   5.778 -26.211  1.00  0.00
ATOM    179  NE2 GLN A  13     -22.816   7.150 -26.435  1.00  0.00
ATOM    188  N   ALA A  14     -17.167   9.202 -26.832  1.00  0.00
ATOM    189  CA  ALA A  14     -16.952  10.457 -26.156  1.00  0.00
ATOM    190  C   ALA A  14     -18.270  11.192 -26.034  1.00  0.00
ATOM    191  O   ALA A  14     -19.100  11.205 -26.948  1.00  0.00
ATOM    192  CB  ALA A  14     -15.933  11.298 -26.893  1.00  0.00
ATOM    198  N   GLY A  15     -18.445  11.814 -24.882  1.00  0.00
ATOM    199  CA  GLY A  15     -19.629  12.564 -24.529  1.00  0.00
ATOM    200  C   GLY A  15     -20.610  11.678 -23.767  1.00  0.00
ATOM    201  O   GLY A  15     -21.563  12.179 -23.167  1.00  0.00
ATOM    205  N   GLY A  16     -20.356  10.366 -23.757  1.00  0.00
ATOM    206  CA  GLY A  16     -21.203   9.407 -23.076  1.00  0.00
ATOM    207  C   GLY A  16     -20.762   9.218 -21.634  1.00  0.00
ATOM    208  O   GLY A  16     -20.057  10.064 -21.061  1.00  0.00
ATOM    212  N   SER A  17     -21.180   8.107 -21.035  1.00  0.00
ATOM    213  CA  SER A  17     -20.859   7.863 -19.639  1.00  0.00
ATOM    214  C   SER A  17     -20.697   6.389 -19.316  1.00  0.00
ATOM    215  O   SER A  17     -21.220   5.511 -20.011  1.00  0.00
ATOM    216  CB  SER A  17     -21.952   8.436 -18.760  1.00  0.00
ATOM    217  OG  SER A  17     -23.168   7.767 -18.966  1.00  0.00
ATOM    223  N   LEU A  18     -19.942   6.143 -18.248  1.00  0.00
ATOM    224  CA  LEU A  18     -19.701   4.816 -17.677  1.00  0.00
ATOM    225  C   LEU A  18     -19.743   4.840 -16.160  1.00  0.00
ATOM    226  O   LEU A  18     -19.460   5.868 -15.550  1.00  0.00
ATOM    227  CB  LEU A  18     -18.341   4.248 -18.095  1.00  0.00
ATOM    228  CG  LEU A  18     -18.109   3.912 -19.572  1.00  0.00
ATOM    229  CD1 LEU A  18     -16.655   3.638 -19.756  1.00  0.00
ATOM    230  CD2 LEU A  18     -18.912   2.684 -19.975  1.00  0.00
ATOM    242  N   ARG A  19     -20.087   3.717 -15.543  1.00  0.00
ATOM    243  CA  ARG A  19     -20.016   3.631 -14.089  1.00  0.00
ATOM    244  C   ARG A  19     -19.125   2.469 -13.686  1.00  0.00
ATOM    245  O   ARG A  19     -19.392   1.325 -14.052  1.00  0.00
ATOM    246  CB  ARG A  19     -21.385   3.427 -13.461  1.00  0.00
ATOM    247  CG  ARG A  19     -21.364   3.335 -11.925  1.00  0.00
ATOM    248  CD  ARG A  19     -22.705   3.107 -11.359  1.00  0.00
ATOM    249  NE  ARG A  19     -23.579   4.240 -11.567  1.00  0.00
ATOM    250  CZ  ARG A  19     -24.885   4.295 -11.262  1.00  0.00
ATOM    251  NH1 ARG A  19     -25.514   3.274 -10.708  1.00  0.00
ATOM    252  NH2 ARG A  19     -25.511   5.411 -11.541  1.00  0.00
ATOM    266  N   LEU A  20     -18.087   2.752 -12.913  1.00  0.00
ATOM    267  CA  LEU A  20     -17.186   1.685 -12.500  1.00  0.00
ATOM    268  C   LEU A  20     -17.581   1.249 -11.107  1.00  0.00
ATOM    269  O   LEU A  20     -18.091   2.051 -10.315  1.00  0.00
ATOM    270  CB  LEU A  20     -15.719   2.132 -12.496  1.00  0.00
ATOM    271  CG  LEU A  20     -15.181   2.743 -13.799  1.00  0.00
ATOM    272  CD1 LEU A  20     -13.720   3.110 -13.598  1.00  0.00
ATOM    273  CD2 LEU A  20     -15.370   1.795 -14.978  1.00  0.00
ATOM    285  N   SER A  21     -17.277   0.003 -10.777  1.00  0.00
ATOM    286  CA  SER A  21     -17.581  -0.548  -9.463  1.00  0.00
ATOM    287  C   SER A  21     -16.457  -1.362  -8.842  1.00  0.00
ATOM    288  O   SER A  21     -15.872  -2.253  -9.464  1.00  0.00
ATOM    289  CB  SER A  21     -18.814  -1.416  -9.545  1.00  0.00
ATOM    290  OG  SER A  21     -19.011  -2.068  -8.333  1.00  0.00
ATOM    296  N   CYS A  22     -16.125  -0.993  -7.606  1.00  0.00
ATOM    297  CA  CYS A  22     -15.091  -1.618  -6.790  1.00  0.00
ATOM    298  C   CYS A  22     -15.666  -2.349  -5.587  1.00  0.00
ATOM    299  O   CYS A  22     -16.204  -1.735  -4.665  1.00  0.00
ATOM    300  CB  CYS A  22     -14.111  -0.572  -6.290  1.00  0.00
ATOM    301  SG  CYS A  22     -12.820  -1.213  -5.217  1.00  0.00
ATOM    306  N   ALA A  23     -15.565  -3.657  -5.591  1.00  0.00
ATOM    307  CA  ALA A  23     -16.110  -4.441  -4.498  1.00  0.00
ATOM    308  C   ALA A  23     -14.992  -4.768  -3.538  1.00  0.00
ATOM    309  O   ALA A  23     -13.869  -5.051  -3.959  1.00  0.00
ATOM    310  CB  ALA A  23     -16.765  -5.705  -5.023  1.00  0.00
ATOM    316  N   ALA A  24     -15.276  -4.811  -2.244  1.00  0.00
ATOM    317  CA  ALA A  24     -14.194  -5.159  -1.350  1.00  0.00
ATOM    318  C   ALA A  24     -14.558  -6.225  -0.344  1.00  0.00
ATOM    319  O   ALA A  24     -15.632  -6.215   0.258  1.00  0.00
ATOM    320  CB  ALA A  24     -13.769  -3.925  -0.623  1.00  0.00
ATOM    326  N   SER A  25     -13.603  -7.117  -0.135  1.00  0.00
ATOM    327  CA  SER A  25     -13.695  -8.178   0.855  1.00  0.00
ATOM    328  C   SER A  25     -12.894  -7.786   2.073  1.00  0.00
ATOM    329  O   SER A  25     -11.683  -7.579   1.998  1.00  0.00
ATOM    330  CB  SER A  25     -13.212  -9.497   0.297  1.00  0.00
ATOM    331  OG  SER A  25     -13.213 -10.489   1.293  1.00  0.00
ATOM    337  N   GLY A  26     -13.573  -7.646   3.196  1.00  0.00
ATOM    338  CA  GLY A  26     -12.953  -7.167   4.417  1.00  0.00
ATOM    339  C   GLY A  26     -13.767  -5.963   4.819  1.00  0.00
ATOM    340  O   GLY A  26     -14.598  -5.508   4.046  1.00  0.00
ATOM    344  N   SER A  27     -13.590  -5.449   6.013  1.00  0.00
ATOM    345  CA  SER A  27     -14.427  -4.324   6.400  1.00  0.00
ATOM    346  C   SER A  27     -13.945  -3.014   5.804  1.00  0.00
ATOM    347  O   SER A  27     -12.839  -2.576   6.103  1.00  0.00
ATOM    348  CB  SER A  27     -14.474  -4.219   7.909  1.00  0.00
ATOM    349  OG  SER A  27     -15.146  -3.060   8.310  1.00  0.00
ATOM    355  N   ILE A  28     -14.770  -2.376   4.955  1.00  0.00
ATOM    356  CA  ILE A  28     -14.322  -1.119   4.361  1.00  0.00
ATOM    357  C   ILE A  28     -15.045   0.094   4.896  1.00  0.00
ATOM    358  O   ILE A  28     -14.642   1.212   4.601  1.00  0.00
ATOM    359  CB  ILE A  28     -14.382  -1.045   2.821  1.00  0.00
ATOM    360  CG1 ILE A  28     -15.847  -1.135   2.277  1.00  0.00
ATOM    361  CG2 ILE A  28     -13.491  -2.107   2.248  1.00  0.00
ATOM    362  CD1 ILE A  28     -15.992  -0.760   0.789  1.00  0.00
ATOM    374  N   SER A  29     -16.050  -0.085   5.743  1.00  0.00
ATOM    375  CA  SER A  29     -16.776   1.062   6.282  1.00  0.00
ATOM    376  C   SER A  29     -15.886   1.989   7.122  1.00  0.00
ATOM    377  O   SER A  29     -16.231   3.150   7.350  1.00  0.00
ATOM    378  CB  SER A  29     -17.961   0.586   7.096  1.00  0.00
ATOM    379  OG  SER A  29     -17.544  -0.116   8.229  1.00  0.00
ATOM    385  N   PHE A  30     -14.735   1.484   7.576  1.00  0.00
ATOM    386  CA  PHE A  30     -13.789   2.263   8.356  1.00  0.00
ATOM    387  C   PHE A  30     -12.525   2.617   7.570  1.00  0.00
ATOM    388  O   PHE A  30     -11.533   3.071   8.153  1.00  0.00
ATOM    389  CB  PHE A  30     -13.403   1.508   9.621  1.00  0.00
ATOM    390  CG  PHE A  30     -14.557   1.294  10.540  1.00  0.00
ATOM    391  CD1 PHE A  30     -15.232   0.086  10.552  1.00  0.00
ATOM    392  CD2 PHE A  30     -14.976   2.300  11.401  1.00  0.00
ATOM    393  CE1 PHE A  30     -16.301  -0.113  11.397  1.00  0.00
ATOM    394  CE2 PHE A  30     -16.045   2.100  12.249  1.00  0.00
ATOM    395  CZ  PHE A  30     -16.708   0.891  12.245  1.00  0.00
ATOM    405  N   LEU A  31     -12.546   2.405   6.260  1.00  0.00
ATOM    406  CA  LEU A  31     -11.401   2.701   5.410  1.00  0.00
ATOM    407  C   LEU A  31     -11.676   3.838   4.457  1.00  0.00
ATOM    408  O   LEU A  31     -12.825   4.131   4.107  1.00  0.00
ATOM    409  CB  LEU A  31     -10.970   1.434   4.668  1.00  0.00
ATOM    410  CG  LEU A  31     -10.562   0.239   5.598  1.00  0.00
ATOM    411  CD1 LEU A  31     -10.310  -1.013   4.792  1.00  0.00
ATOM    412  CD2 LEU A  31      -9.278   0.606   6.353  1.00  0.00
ATOM    424  N   TYR A  32     -10.613   4.493   4.028  1.00  0.00
ATOM    425  CA  TYR A  32     -10.754   5.563   3.077  1.00  0.00
ATOM    426  C   TYR A  32     -10.491   4.961   1.703  1.00  0.00
ATOM    427  O   TYR A  32      -9.579   4.140   1.542  1.00  0.00
ATOM    428  CB  TYR A  32      -9.753   6.632   3.391  1.00  0.00
ATOM    429  CG  TYR A  32      -9.894   7.355   4.698  1.00  0.00
ATOM    430  CD1 TYR A  32      -9.376   6.796   5.853  1.00  0.00
ATOM    431  CD2 TYR A  32     -10.465   8.595   4.735  1.00  0.00
ATOM    432  CE1 TYR A  32      -9.454   7.478   7.037  1.00  0.00
ATOM    433  CE2 TYR A  32     -10.542   9.286   5.918  1.00  0.00
ATOM    434  CZ  TYR A  32     -10.043   8.732   7.068  1.00  0.00
ATOM    435  OH  TYR A  32     -10.096   9.441   8.248  1.00  0.00
ATOM    445  N   MET A  33     -11.288   5.333   0.708  1.00  0.00
ATOM    446  CA  MET A  33     -11.115   4.731  -0.613  1.00  0.00
ATOM    447  C   MET A  33     -11.153   5.695  -1.758  1.00  0.00
ATOM    448  O   MET A  33     -11.635   6.819  -1.626  1.00  0.00
ATOM    449  CB  MET A  33     -12.139   3.623  -0.843  1.00  0.00
ATOM    450  CG  MET A  33     -11.940   2.453   0.072  1.00  0.00
ATOM    451  SD  MET A  33     -13.044   1.065  -0.196  1.00  0.00
ATOM    452  CE  MET A  33     -12.551   0.393  -1.778  1.00  0.00
ATOM    462  N   GLY A  34     -10.650   5.243  -2.895  1.00  0.00
ATOM    463  CA  GLY A  34     -10.702   6.085  -4.070  1.00  0.00
ATOM    464  C   GLY A  34     -10.237   5.416  -5.341  1.00  0.00
ATOM    465  O   GLY A  34      -9.875   4.235  -5.361  1.00  0.00
ATOM    469  N   TRP A  35     -10.284   6.201  -6.409  1.00  0.00
ATOM    470  CA  TRP A  35      -9.915   5.775  -7.737  1.00  0.00
ATOM    471  C   TRP A  35      -8.757   6.577  -8.296  1.00  0.00
ATOM    472  O   TRP A  35      -8.635   7.798  -8.076  1.00  0.00
ATOM    473  CB  TRP A  35     -11.103   5.851  -8.699  1.00  0.00
ATOM    474  CG  TRP A  35     -12.165   4.790  -8.476  1.00  0.00
ATOM    475  CD1 TRP A  35     -13.197   4.829  -7.603  1.00  0.00
ATOM    476  CD2 TRP A  35     -12.298   3.531  -9.185  1.00  0.00
ATOM    477  NE1 TRP A  35     -13.955   3.697  -7.718  1.00  0.00
ATOM    478  CE2 TRP A  35     -13.427   2.900  -8.679  1.00  0.00
ATOM    479  CE3 TRP A  35     -11.565   2.907 -10.187  1.00  0.00
ATOM    480  CZ2 TRP A  35     -13.855   1.680  -9.148  1.00  0.00
ATOM    481  CZ3 TRP A  35     -11.982   1.666 -10.656  1.00  0.00
ATOM    482  CH2 TRP A  35     -13.102   1.070 -10.148  1.00  0.00
ATOM    493  N   TYR A  36      -7.938   5.849  -9.043  1.00  0.00
ATOM    494  CA  TYR A  36      -6.752   6.308  -9.740  1.00  0.00
ATOM    495  C   TYR A  36      -6.759   5.817 -11.164  1.00  0.00
ATOM    496  O   TYR A  36      -7.453   4.852 -11.477  1.00  0.00
ATOM    497  CB  TYR A  36      -5.527   5.787  -9.023  1.00  0.00
ATOM    498  CG  TYR A  36      -5.405   6.322  -7.663  1.00  0.00
ATOM    499  CD1 TYR A  36      -6.142   5.788  -6.617  1.00  0.00
ATOM    500  CD2 TYR A  36      -4.550   7.363  -7.453  1.00  0.00
ATOM    501  CE1 TYR A  36      -6.042   6.339  -5.399  1.00  0.00
ATOM    502  CE2 TYR A  36      -4.434   7.904  -6.228  1.00  0.00
ATOM    503  CZ  TYR A  36      -5.180   7.421  -5.202  1.00  0.00
ATOM    504  OH  TYR A  36      -5.062   7.996  -3.958  1.00  0.00
ATOM    514  N   ARG A  37      -6.004   6.450 -12.044  1.00  0.00
ATOM    515  CA  ARG A  37      -5.954   5.908 -13.397  1.00  0.00
ATOM    516  C   ARG A  37      -4.569   5.925 -14.031  1.00  0.00
ATOM    517  O   ARG A  37      -3.730   6.766 -13.714  1.00  0.00
ATOM    518  CB  ARG A  37      -6.921   6.655 -14.277  1.00  0.00
ATOM    519  CG  ARG A  37      -6.562   8.088 -14.534  1.00  0.00
ATOM    520  CD  ARG A  37      -7.577   8.763 -15.311  1.00  0.00
ATOM    521  NE  ARG A  37      -7.197  10.109 -15.600  1.00  0.00
ATOM    522  CZ  ARG A  37      -7.966  11.011 -16.217  1.00  0.00
ATOM    523  NH1 ARG A  37      -9.203  10.713 -16.608  1.00  0.00
ATOM    524  NH2 ARG A  37      -7.437  12.200 -16.431  1.00  0.00
ATOM    538  N   GLN A  38      -4.329   5.000 -14.954  1.00  0.00
ATOM    539  CA  GLN A  38      -3.077   4.969 -15.702  1.00  0.00
ATOM    540  C   GLN A  38      -3.230   4.962 -17.207  1.00  0.00
ATOM    541  O   GLN A  38      -3.692   3.974 -17.793  1.00  0.00
ATOM    542  CB  GLN A  38      -2.251   3.734 -15.357  1.00  0.00
ATOM    543  CG  GLN A  38      -1.727   3.696 -13.973  1.00  0.00
ATOM    544  CD  GLN A  38      -1.030   2.412 -13.644  1.00  0.00
ATOM    545  OE1 GLN A  38      -1.202   1.915 -12.524  1.00  0.00
ATOM    546  NE2 GLN A  38      -0.250   1.871 -14.580  1.00  0.00
ATOM    555  N   ALA A  39      -2.851   6.066 -17.834  1.00  0.00
ATOM    556  CA  ALA A  39      -2.873   6.167 -19.286  1.00  0.00
ATOM    557  C   ALA A  39      -1.714   5.284 -19.744  1.00  0.00
ATOM    558  O   ALA A  39      -0.756   5.139 -18.984  1.00  0.00
ATOM    559  CB  ALA A  39      -2.736   7.607 -19.748  1.00  0.00
ATOM    565  N   PRO A  40      -1.715   4.705 -20.946  1.00  0.00
ATOM    566  CA  PRO A  40      -0.670   3.799 -21.410  1.00  0.00
ATOM    567  C   PRO A  40       0.638   4.414 -21.935  1.00  0.00
ATOM    568  O   PRO A  40       1.277   3.656 -22.654  1.00  0.00
ATOM    569  CB  PRO A  40      -1.411   3.061 -22.536  1.00  0.00
ATOM    570  CG  PRO A  40      -2.391   4.085 -23.090  1.00  0.00
ATOM    571  CD  PRO A  40      -2.853   4.877 -21.877  1.00  0.00
ATOM    579  N   GLY A  41       1.330   5.014 -20.990  1.00  0.00
ATOM    580  CA  GLY A  41       2.191   6.104 -21.401  1.00  0.00
ATOM    581  C   GLY A  41       2.483   7.030 -20.241  1.00  0.00
ATOM    582  O   GLY A  41       3.437   7.810 -20.289  1.00  0.00
ATOM    586  N   LYS A  42       1.655   6.955 -19.202  1.00  0.00
ATOM    587  CA  LYS A  42       1.801   7.840 -18.052  1.00  0.00
ATOM    588  C   LYS A  42       1.809   7.132 -16.704  1.00  0.00
ATOM    589  O   LYS A  42       1.372   5.987 -16.550  1.00  0.00
ATOM    590  CB  LYS A  42       0.678   8.871 -18.016  1.00  0.00
ATOM    591  CG  LYS A  42       0.602   9.812 -19.210  1.00  0.00
ATOM    592  CD  LYS A  42      -0.519  10.835 -19.013  1.00  0.00
ATOM    593  CE  LYS A  42      -0.648  11.773 -20.197  1.00  0.00
ATOM    594  NZ  LYS A  42      -1.758  12.749 -20.006  1.00  0.00
ATOM    608  N   GLU A  43       2.291   7.858 -15.702  1.00  0.00
ATOM    609  CA  GLU A  43       2.275   7.418 -14.318  1.00  0.00
ATOM    610  C   GLU A  43       0.851   7.495 -13.781  1.00  0.00
ATOM    611  O   GLU A  43       0.012   8.214 -14.320  1.00  0.00
ATOM    612  CB  GLU A  43       3.230   8.271 -13.469  1.00  0.00
ATOM    613  CG  GLU A  43       2.782   9.735 -13.203  1.00  0.00
ATOM    614  CD  GLU A  43       3.115  10.697 -14.333  1.00  0.00
ATOM    615  OE1 GLU A  43       3.405  10.241 -15.424  1.00  0.00
ATOM    616  OE2 GLU A  43       3.087  11.883 -14.102  1.00  0.00
ATOM    623  N   ARG A  44       0.572   6.752 -12.724  1.00  0.00
ATOM    624  CA  ARG A  44      -0.759   6.761 -12.139  1.00  0.00
ATOM    625  C   ARG A  44      -1.180   8.138 -11.605  1.00  0.00
ATOM    626  O   ARG A  44      -0.455   8.770 -10.832  1.00  0.00
ATOM    627  CB  ARG A  44      -0.798   5.724 -11.033  1.00  0.00
ATOM    628  CG  ARG A  44      -2.136   5.416 -10.485  1.00  0.00
ATOM    629  CD  ARG A  44      -2.060   4.334  -9.489  1.00  0.00
ATOM    630  NE  ARG A  44      -1.651   3.040 -10.046  1.00  0.00
ATOM    631  CZ  ARG A  44      -1.135   2.004  -9.341  1.00  0.00
ATOM    632  NH1 ARG A  44      -0.932   2.086  -8.046  1.00  0.00
ATOM    633  NH2 ARG A  44      -0.821   0.903  -9.989  1.00  0.00
ATOM    647  N   GLU A  45      -2.389   8.555 -11.991  1.00  0.00
ATOM    648  CA  GLU A  45      -3.005   9.823 -11.602  1.00  0.00
ATOM    649  C   GLU A  45      -4.147   9.651 -10.610  1.00  0.00
ATOM    650  O   GLU A  45      -4.901   8.680 -10.674  1.00  0.00
ATOM    651  CB  GLU A  45      -3.602  10.542 -12.832  1.00  0.00
ATOM    652  CG  GLU A  45      -2.618  11.022 -13.916  1.00  0.00
ATOM    653  CD  GLU A  45      -3.338  11.758 -15.085  1.00  0.00
ATOM    654  OE1 GLU A  45      -2.671  12.416 -15.857  1.00  0.00
ATOM    655  OE2 GLU A  45      -4.557  11.637 -15.196  1.00  0.00
ATOM    662  N   PHE A  46      -4.309  10.629  -9.720  1.00  0.00
ATOM    663  CA  PHE A  46      -5.445  10.693  -8.799  1.00  0.00
ATOM    664  C   PHE A  46      -6.723  11.044  -9.542  1.00  0.00
ATOM    665  O   PHE A  46      -6.701  11.934 -10.391  1.00  0.00
ATOM    666  CB  PHE A  46      -5.197  11.764  -7.730  1.00  0.00
ATOM    667  CG  PHE A  46      -6.302  11.894  -6.731  1.00  0.00
ATOM    668  CD1 PHE A  46      -6.405  11.005  -5.711  1.00  0.00
ATOM    669  CD2 PHE A  46      -7.240  12.913  -6.821  1.00  0.00
ATOM    670  CE1 PHE A  46      -7.393  11.105  -4.804  1.00  0.00
ATOM    671  CE2 PHE A  46      -8.253  13.023  -5.911  1.00  0.00
ATOM    672  CZ  PHE A  46      -8.335  12.121  -4.900  1.00  0.00
ATOM    682  N   VAL A  47      -7.831  10.365  -9.239  1.00  0.00
ATOM    683  CA  VAL A  47      -9.107  10.717  -9.838  1.00  0.00
ATOM    684  C   VAL A  47     -10.095  11.196  -8.772  1.00  0.00
ATOM    685  O   VAL A  47     -10.596  12.327  -8.845  1.00  0.00
ATOM    686  CB  VAL A  47      -9.688   9.511 -10.615  1.00  0.00
ATOM    687  CG1 VAL A  47     -11.028   9.829 -11.174  1.00  0.00
ATOM    688  CG2 VAL A  47      -8.735   9.138 -11.741  1.00  0.00
ATOM    698  N   ALA A  48     -10.397  10.337  -7.792  1.00  0.00
ATOM    699  CA  ALA A  48     -11.388  10.715  -6.782  1.00  0.00
ATOM    700  C   ALA A  48     -11.269   9.916  -5.484  1.00  0.00
ATOM    701  O   ALA A  48     -10.888   8.746  -5.479  1.00  0.00
ATOM    702  CB  ALA A  48     -12.786  10.546  -7.348  1.00  0.00
ATOM    708  N   THR A  49     -11.676  10.548  -4.387  1.00  0.00
ATOM    709  CA  THR A  49     -11.719   9.941  -3.051  1.00  0.00
ATOM    710  C   THR A  49     -13.002  10.120  -2.286  1.00  0.00
ATOM    711  O   THR A  49     -13.631  11.173  -2.344  1.00  0.00
ATOM    712  CB  THR A  49     -10.569  10.469  -2.190  1.00  0.00
ATOM    713  OG1 THR A  49      -9.364   9.934  -2.693  1.00  0.00
ATOM    714  CG2 THR A  49     -10.726  10.169  -0.711  1.00  0.00
ATOM    722  N   ILE A  50     -13.345   9.089  -1.510  1.00  0.00
ATOM    723  CA  ILE A  50     -14.449   9.132  -0.566  1.00  0.00
ATOM    724  C   ILE A  50     -13.959   8.725   0.838  1.00  0.00
ATOM    725  O   ILE A  50     -13.296   7.692   1.019  1.00  0.00
ATOM    726  CB  ILE A  50     -15.647   8.288  -1.065  1.00  0.00
ATOM    727  CG1 ILE A  50     -16.814   8.418  -0.051  1.00  0.00
ATOM    728  CG2 ILE A  50     -15.240   6.803  -1.328  1.00  0.00
ATOM    729  CD1 ILE A  50     -18.141   7.989  -0.597  1.00  0.00
ATOM    741  N   THR A  51     -14.295   9.542   1.834  1.00  0.00
ATOM    742  CA  THR A  51     -13.862   9.292   3.197  1.00  0.00
ATOM    743  C   THR A  51     -14.857   8.486   4.005  1.00  0.00
ATOM    744  O   THR A  51     -15.983   8.223   3.584  1.00  0.00
ATOM    745  CB  THR A  51     -13.574  10.600   3.957  1.00  0.00
ATOM    746  OG1 THR A  51     -14.795  11.333   4.185  1.00  0.00
ATOM    747  CG2 THR A  51     -12.632  11.448   3.123  1.00  0.00
ATOM    755  N   ARG A  52     -14.443   8.128   5.211  1.00  0.00
ATOM    756  CA  ARG A  52     -15.242   7.327   6.121  1.00  0.00
ATOM    757  C   ARG A  52     -16.570   8.011   6.470  1.00  0.00
ATOM    758  O   ARG A  52     -17.583   7.358   6.718  1.00  0.00
ATOM    759  CB  ARG A  52     -14.441   7.087   7.378  1.00  0.00
ATOM    760  CG  ARG A  52     -13.197   6.321   7.091  1.00  0.00
ATOM    761  CD  ARG A  52     -12.495   5.864   8.255  1.00  0.00
ATOM    762  NE  ARG A  52     -12.023   6.865   9.140  1.00  0.00
ATOM    763  CZ  ARG A  52     -11.235   6.578  10.191  1.00  0.00
ATOM    764  NH1 ARG A  52     -10.854   5.314  10.394  1.00  0.00
ATOM    765  NH2 ARG A  52     -10.841   7.539  11.015  1.00  0.00
ATOM    779  N   GLY A  53     -16.564   9.348   6.469  1.00  0.00
ATOM    780  CA  GLY A  53     -17.745  10.148   6.766  1.00  0.00
ATOM    781  C   GLY A  53     -18.560  10.494   5.515  1.00  0.00
ATOM    782  O   GLY A  53     -19.521  11.260   5.593  1.00  0.00
ATOM    786  N   GLY A  54     -18.161   9.964   4.355  1.00  0.00
ATOM    787  CA  GLY A  54     -18.831  10.244   3.093  1.00  0.00
ATOM    788  C   GLY A  54     -18.427  11.545   2.391  1.00  0.00
ATOM    789  O   GLY A  54     -19.148  11.997   1.500  1.00  0.00
ATOM    793  N   ASN A  55     -17.316  12.175   2.786  1.00  0.00
ATOM    794  CA  ASN A  55     -16.930  13.418   2.129  1.00  0.00
ATOM    795  C   ASN A  55     -16.165  13.039   0.894  1.00  0.00
ATOM    796  O   ASN A  55     -15.457  12.027   0.897  1.00  0.00
ATOM    797  CB  ASN A  55     -16.092  14.297   3.033  1.00  0.00
ATOM    798  CG  ASN A  55     -16.863  14.799   4.209  1.00  0.00
ATOM    799  OD1 ASN A  55     -18.048  15.138   4.107  1.00  0.00
ATOM    800  ND2 ASN A  55     -16.211  14.863   5.340  1.00  0.00
ATOM    807  N   THR A  56     -16.269  13.826  -0.175  1.00  0.00
ATOM    808  CA  THR A  56     -15.514  13.452  -1.352  1.00  0.00
ATOM    809  C   THR A  56     -14.647  14.554  -1.913  1.00  0.00
ATOM    810  O   THR A  56     -14.903  15.749  -1.727  1.00  0.00
ATOM    811  CB  THR A  56     -16.449  12.949  -2.463  1.00  0.00
ATOM    812  OG1 THR A  56     -17.316  14.003  -2.897  1.00  0.00
ATOM    813  CG2 THR A  56     -17.303  11.795  -1.941  1.00  0.00
ATOM    821  N   TYR A  57     -13.609  14.111  -2.618  1.00  0.00
ATOM    822  CA  TYR A  57     -12.636  14.987  -3.236  1.00  0.00
ATOM    823  C   TYR A  57     -12.321  14.526  -4.653  1.00  0.00
ATOM    824  O   TYR A  57     -12.277  13.322  -4.923  1.00  0.00
ATOM    825  CB  TYR A  57     -11.400  14.971  -2.375  1.00  0.00
ATOM    826  CG  TYR A  57     -11.701  15.318  -0.933  1.00  0.00
ATOM    827  CD1 TYR A  57     -12.017  14.295  -0.036  1.00  0.00
ATOM    828  CD2 TYR A  57     -11.675  16.627  -0.501  1.00  0.00
ATOM    829  CE1 TYR A  57     -12.307  14.602   1.258  1.00  0.00
ATOM    830  CE2 TYR A  57     -11.965  16.919   0.813  1.00  0.00
ATOM    831  CZ  TYR A  57     -12.283  15.905   1.687  1.00  0.00
ATOM    832  OH  TYR A  57     -12.580  16.188   3.004  1.00  0.00
ATOM    842  N   TYR A  58     -12.059  15.472  -5.556  1.00  0.00
ATOM    843  CA  TYR A  58     -11.787  15.109  -6.948  1.00  0.00
ATOM    844  C   TYR A  58     -10.593  15.837  -7.537  1.00  0.00
ATOM    845  O   TYR A  58     -10.293  16.962  -7.140  1.00  0.00
ATOM    846  CB  TYR A  58     -13.021  15.457  -7.773  1.00  0.00
ATOM    847  CG  TYR A  58     -14.258  14.804  -7.260  1.00  0.00
ATOM    848  CD1 TYR A  58     -15.009  15.469  -6.301  1.00  0.00
ATOM    849  CD2 TYR A  58     -14.635  13.567  -7.699  1.00  0.00
ATOM    850  CE1 TYR A  58     -16.122  14.897  -5.775  1.00  0.00
ATOM    851  CE2 TYR A  58     -15.756  12.981  -7.174  1.00  0.00
ATOM    852  CZ  TYR A  58     -16.509  13.649  -6.199  1.00  0.00
ATOM    853  OH  TYR A  58     -17.646  13.077  -5.627  1.00  0.00
ATOM    863  N   ALA A  59      -9.938  15.206  -8.510  1.00  0.00
ATOM    864  CA  ALA A  59      -8.880  15.847  -9.293  1.00  0.00
ATOM    865  C   ALA A  59      -9.437  17.008 -10.125  1.00  0.00
ATOM    866  O   ALA A  59     -10.519  16.896 -10.712  1.00  0.00
ATOM    867  CB  ALA A  59      -8.211  14.838 -10.220  1.00  0.00
ATOM    873  N   ASP A  60      -8.639  18.061 -10.330  1.00  0.00
ATOM    874  CA  ASP A  60      -9.099  19.195 -11.146  1.00  0.00
ATOM    875  C   ASP A  60      -9.560  18.781 -12.538  1.00  0.00
ATOM    876  O   ASP A  60     -10.476  19.387 -13.091  1.00  0.00
ATOM    877  CB  ASP A  60      -8.002  20.255 -11.304  1.00  0.00
ATOM    878  CG  ASP A  60      -7.729  21.135 -10.055  1.00  0.00
ATOM    879  OD1 ASP A  60      -8.553  21.205  -9.149  1.00  0.00
ATOM    880  OD2 ASP A  60      -6.681  21.720 -10.024  1.00  0.00
ATOM    885  N   SER A  61      -8.939  17.746 -13.093  1.00  0.00
ATOM    886  CA  SER A  61      -9.238  17.231 -14.418  1.00  0.00
ATOM    887  C   SER A  61     -10.556  16.450 -14.526  1.00  0.00
ATOM    888  O   SER A  61     -10.974  16.103 -15.640  1.00  0.00
ATOM    889  CB  SER A  61      -8.082  16.359 -14.860  1.00  0.00
ATOM    890  OG  SER A  61      -7.975  15.218 -14.052  1.00  0.00
ATOM    896  N   VAL A  62     -11.191  16.115 -13.393  1.00  0.00
ATOM    897  CA  VAL A  62     -12.457  15.388 -13.444  1.00  0.00
ATOM    898  C   VAL A  62     -13.581  16.133 -12.693  1.00  0.00
ATOM    899  O   VAL A  62     -14.753  15.730 -12.762  1.00  0.00
ATOM    900  CB  VAL A  62     -12.314  13.950 -12.922  1.00  0.00
ATOM    901  CG1 VAL A  62     -11.273  13.210 -13.771  1.00  0.00
ATOM    902  CG2 VAL A  62     -11.999  13.923 -11.460  1.00  0.00
ATOM    912  N   LYS A  63     -13.242  17.200 -11.955  1.00  0.00
ATOM    913  CA  LYS A  63     -14.270  17.959 -11.242  1.00  0.00
ATOM    914  C   LYS A  63     -15.370  18.398 -12.196  1.00  0.00
ATOM    915  O   LYS A  63     -15.109  18.899 -13.288  1.00  0.00
ATOM    916  CB  LYS A  63     -13.689  19.211 -10.558  1.00  0.00
ATOM    917  CG  LYS A  63     -12.827  18.968  -9.334  1.00  0.00
ATOM    918  CD  LYS A  63     -12.208  20.262  -8.797  1.00  0.00
ATOM    919  CE  LYS A  63     -11.312  19.969  -7.599  1.00  0.00
ATOM    920  NZ  LYS A  63     -10.528  21.150  -7.157  1.00  0.00
ATOM    934  N   GLY A  64     -16.615  18.170 -11.782  1.00  0.00
ATOM    935  CA  GLY A  64     -17.790  18.538 -12.563  1.00  0.00
ATOM    936  C   GLY A  64     -18.253  17.431 -13.511  1.00  0.00
ATOM    937  O   GLY A  64     -19.334  17.521 -14.097  1.00  0.00
ATOM    941  N   ARG A  65     -17.445  16.386 -13.659  1.00  0.00
ATOM    942  CA  ARG A  65     -17.760  15.283 -14.546  1.00  0.00
ATOM    943  C   ARG A  65     -17.828  13.958 -13.805  1.00  0.00
ATOM    944  O   ARG A  65     -18.720  13.143 -14.061  1.00  0.00
ATOM    945  CB  ARG A  65     -16.714  15.233 -15.645  1.00  0.00
ATOM    946  CG  ARG A  65     -16.838  16.373 -16.634  1.00  0.00
ATOM    947  CD  ARG A  65     -15.932  16.233 -17.808  1.00  0.00
ATOM    948  NE  ARG A  65     -14.521  16.454 -17.428  1.00  0.00
ATOM    949  CZ  ARG A  65     -13.922  17.681 -17.363  1.00  0.00
ATOM    950  NH1 ARG A  65     -14.604  18.776 -17.645  1.00  0.00
ATOM    951  NH2 ARG A  65     -12.653  17.790 -17.015  1.00  0.00
ATOM    965  N   PHE A  66     -16.903  13.733 -12.870  1.00  0.00
ATOM    966  CA  PHE A  66     -16.914  12.461 -12.160  1.00  0.00
ATOM    967  C   PHE A  66     -17.484  12.598 -10.743  1.00  0.00
ATOM    968  O   PHE A  66     -17.207  13.568 -10.036  1.00  0.00
ATOM    969  CB  PHE A  66     -15.519  11.849 -12.053  1.00  0.00
ATOM    970  CG  PHE A  66     -14.820  11.366 -13.356  1.00  0.00
ATOM    971  CD1 PHE A  66     -15.211  11.719 -14.660  1.00  0.00
ATOM    972  CD2 PHE A  66     -13.730  10.550 -13.234  1.00  0.00
ATOM    973  CE1 PHE A  66     -14.515  11.271 -15.753  1.00  0.00
ATOM    974  CE2 PHE A  66     -13.037  10.098 -14.331  1.00  0.00
ATOM    975  CZ  PHE A  66     -13.426  10.461 -15.589  1.00  0.00
ATOM    985  N   THR A  67     -18.242  11.587 -10.318  1.00  0.00
ATOM    986  CA  THR A  67     -18.781  11.504  -8.948  1.00  0.00
ATOM    987  C   THR A  67     -18.413  10.177  -8.274  1.00  0.00
ATOM    988  O   THR A  67     -18.560   9.103  -8.853  1.00  0.00
ATOM    989  CB  THR A  67     -20.321  11.700  -8.909  1.00  0.00
ATOM    990  OG1 THR A  67     -20.654  12.996  -9.418  1.00  0.00
ATOM    991  CG2 THR A  67     -20.848  11.580  -7.472  1.00  0.00
ATOM    999  N   ILE A  68     -17.941  10.238  -7.033  1.00  0.00
ATOM   1000  CA  ILE A  68     -17.577   9.016  -6.314  1.00  0.00
ATOM   1001  C   ILE A  68     -18.553   8.816  -5.156  1.00  0.00
ATOM   1002  O   ILE A  68     -18.985   9.798  -4.549  1.00  0.00
ATOM   1003  CB  ILE A  68     -16.097   9.048  -5.829  1.00  0.00
ATOM   1004  CG1 ILE A  68     -15.687   7.671  -5.250  1.00  0.00
ATOM   1005  CG2 ILE A  68     -15.890  10.120  -4.782  1.00  0.00
ATOM   1006  CD1 ILE A  68     -14.192   7.489  -5.049  1.00  0.00
ATOM   1018  N   SER A  69     -18.961   7.569  -4.925  1.00  0.00
ATOM   1019  CA  SER A  69     -19.895   7.232  -3.848  1.00  0.00
ATOM   1020  C   SER A  69     -19.666   5.818  -3.305  1.00  0.00
ATOM   1021  O   SER A  69     -18.976   5.005  -3.917  1.00  0.00
ATOM   1022  CB  SER A  69     -21.330   7.362  -4.330  1.00  0.00
ATOM   1023  OG  SER A  69     -21.622   6.402  -5.306  1.00  0.00
ATOM   1029  N   ARG A  70     -20.226   5.521  -2.129  1.00  0.00
ATOM   1030  CA  ARG A  70     -20.075   4.188  -1.536  1.00  0.00
ATOM   1031  C   ARG A  70     -21.340   3.668  -0.871  1.00  0.00
ATOM   1032  O   ARG A  70     -22.087   4.424  -0.247  1.00  0.00
ATOM   1033  CB  ARG A  70     -18.947   4.188  -0.507  1.00  0.00
ATOM   1034  CG  ARG A  70     -18.671   2.830   0.168  1.00  0.00
ATOM   1035  CD  ARG A  70     -17.464   2.839   0.983  1.00  0.00
ATOM   1036  NE  ARG A  70     -17.579   3.667   2.139  1.00  0.00
ATOM   1037  CZ  ARG A  70     -16.570   3.897   2.989  1.00  0.00
ATOM   1038  NH1 ARG A  70     -15.392   3.353   2.771  1.00  0.00
ATOM   1039  NH2 ARG A  70     -16.754   4.655   4.037  1.00  0.00
ATOM   1053  N   ASP A  71     -21.553   2.356  -0.986  1.00  0.00
ATOM   1054  CA  ASP A  71     -22.658   1.691  -0.308  1.00  0.00
ATOM   1055  C   ASP A  71     -22.117   0.670   0.710  1.00  0.00
ATOM   1056  O   ASP A  71     -21.635  -0.426   0.358  1.00  0.00
ATOM   1057  CB  ASP A  71     -23.619   1.052  -1.312  1.00  0.00
ATOM   1058  CG  ASP A  71     -24.893   0.448  -0.649  1.00  0.00
ATOM   1059  OD1 ASP A  71     -24.893   0.222   0.563  1.00  0.00
ATOM   1060  OD2 ASP A  71     -25.875   0.227  -1.374  1.00  0.00
ATOM   1065  N   ASN A  72     -22.172   1.052   1.985  1.00  0.00
ATOM   1066  CA  ASN A  72     -21.609   0.263   3.078  1.00  0.00
ATOM   1067  C   ASN A  72     -22.339  -1.053   3.296  1.00  0.00
ATOM   1068  O   ASN A  72     -21.818  -1.950   3.955  1.00  0.00
ATOM   1069  CB  ASN A  72     -21.590   1.058   4.371  1.00  0.00
ATOM   1070  CG  ASN A  72     -20.521   2.116   4.411  1.00  0.00
ATOM   1071  OD1 ASN A  72     -19.475   2.014   3.757  1.00  0.00
ATOM   1072  ND2 ASN A  72     -20.773   3.141   5.180  1.00  0.00
ATOM   1079  N   ALA A  73     -23.562  -1.179   2.780  1.00  0.00
ATOM   1080  CA  ALA A  73     -24.307  -2.414   2.973  1.00  0.00
ATOM   1081  C   ALA A  73     -23.886  -3.463   1.951  1.00  0.00
ATOM   1082  O   ALA A  73     -24.278  -4.627   2.046  1.00  0.00
ATOM   1083  CB  ALA A  73     -25.795  -2.155   2.865  1.00  0.00
ATOM   1089  N   LYS A  74     -23.106  -3.037   0.954  1.00  0.00
ATOM   1090  CA  LYS A  74     -22.666  -3.889  -0.127  1.00  0.00
ATOM   1091  C   LYS A  74     -21.151  -3.987  -0.136  1.00  0.00
ATOM   1092  O   LYS A  74     -20.585  -4.835  -0.830  1.00  0.00
ATOM   1093  CB  LYS A  74     -23.146  -3.328  -1.465  1.00  0.00
ATOM   1094  CG  LYS A  74     -24.662  -3.276  -1.616  1.00  0.00
ATOM   1095  CD  LYS A  74     -25.063  -2.708  -2.982  1.00  0.00
ATOM   1096  CE  LYS A  74     -26.585  -2.665  -3.165  1.00  0.00
ATOM   1097  NZ  LYS A  74     -27.230  -1.617  -2.289  1.00  0.00
ATOM   1111  N   ASN A  75     -20.494  -3.093   0.623  1.00  0.00
ATOM   1112  CA  ASN A  75     -19.041  -2.954   0.653  1.00  0.00
ATOM   1113  C   ASN A  75     -18.520  -2.672  -0.746  1.00  0.00
ATOM   1114  O   ASN A  75     -17.525  -3.251  -1.194  1.00  0.00
ATOM   1115  CB  ASN A  75     -18.345  -4.162   1.267  1.00  0.00
ATOM   1116  CG  ASN A  75     -18.634  -4.331   2.739  1.00  0.00
ATOM   1117  OD1 ASN A  75     -18.601  -3.365   3.526  1.00  0.00
ATOM   1118  ND2 ASN A  75     -18.916  -5.548   3.134  1.00  0.00
ATOM   1125  N   THR A  76     -19.230  -1.772  -1.437  1.00  0.00
ATOM   1126  CA  THR A  76     -18.863  -1.395  -2.801  1.00  0.00
ATOM   1127  C   THR A  76     -18.738   0.129  -3.036  1.00  0.00
ATOM   1128  O   THR A  76     -19.573   0.930  -2.596  1.00  0.00
ATOM   1129  CB  THR A  76     -19.873  -2.018  -3.798  1.00  0.00
ATOM   1130  OG1 THR A  76     -19.870  -3.451  -3.640  1.00  0.00
ATOM   1131  CG2 THR A  76     -19.482  -1.707  -5.253  1.00  0.00
ATOM   1139  N   VAL A  77     -17.679   0.511  -3.752  1.00  0.00
ATOM   1140  CA  VAL A  77     -17.384   1.895  -4.144  1.00  0.00
ATOM   1141  C   VAL A  77     -17.637   2.100  -5.638  1.00  0.00
ATOM   1142  O   VAL A  77     -17.238   1.298  -6.479  1.00  0.00
ATOM   1143  CB  VAL A  77     -15.931   2.284  -3.767  1.00  0.00
ATOM   1144  CG1 VAL A  77     -15.582   3.713  -4.242  1.00  0.00
ATOM   1145  CG2 VAL A  77     -15.793   2.221  -2.295  1.00  0.00
ATOM   1155  N   TYR A  78     -18.334   3.168  -5.974  1.00  0.00
ATOM   1156  CA  TYR A  78     -18.666   3.426  -7.362  1.00  0.00
ATOM   1157  C   TYR A  78     -18.074   4.730  -7.873  1.00  0.00
ATOM   1158  O   TYR A  78     -17.941   5.706  -7.125  1.00  0.00
ATOM   1159  CB  TYR A  78     -20.182   3.485  -7.508  1.00  0.00
ATOM   1160  CG  TYR A  78     -20.893   2.213  -7.158  1.00  0.00
ATOM   1161  CD1 TYR A  78     -21.294   1.973  -5.838  1.00  0.00
ATOM   1162  CD2 TYR A  78     -21.170   1.298  -8.147  1.00  0.00
ATOM   1163  CE1 TYR A  78     -21.973   0.813  -5.531  1.00  0.00
ATOM   1164  CE2 TYR A  78     -21.849   0.146  -7.844  1.00  0.00
ATOM   1165  CZ  TYR A  78     -22.251  -0.102  -6.550  1.00  0.00
ATOM   1166  OH  TYR A  78     -22.937  -1.260  -6.273  1.00  0.00
ATOM   1176  N   LEU A  79     -17.743   4.747  -9.164  1.00  0.00
ATOM   1177  CA  LEU A  79     -17.287   5.975  -9.811  1.00  0.00
ATOM   1178  C   LEU A  79     -18.147   6.232 -11.044  1.00  0.00
ATOM   1179  O   LEU A  79     -18.140   5.453 -12.004  1.00  0.00
ATOM   1180  CB  LEU A  79     -15.804   5.877 -10.233  1.00  0.00
ATOM   1181  CG  LEU A  79     -15.169   7.136 -10.955  1.00  0.00
ATOM   1182  CD1 LEU A  79     -15.103   8.337  -9.972  1.00  0.00
ATOM   1183  CD2 LEU A  79     -13.779   6.769 -11.503  1.00  0.00
ATOM   1195  N   GLN A  80     -18.884   7.327 -11.020  1.00  0.00
ATOM   1196  CA  GLN A  80     -19.769   7.708 -12.108  1.00  0.00
ATOM   1197  C   GLN A  80     -19.023   8.671 -12.999  1.00  0.00
ATOM   1198  O   GLN A  80     -18.683   9.770 -12.564  1.00  0.00
ATOM   1199  CB  GLN A  80     -21.024   8.372 -11.534  1.00  0.00
ATOM   1200  CG  GLN A  80     -22.055   8.890 -12.539  1.00  0.00
ATOM   1201  CD  GLN A  80     -22.789   7.801 -13.282  1.00  0.00
ATOM   1202  OE1 GLN A  80     -23.196   6.794 -12.675  1.00  0.00
ATOM   1203  NE2 GLN A  80     -23.001   7.998 -14.578  1.00  0.00
ATOM   1212  N   MET A  81     -18.721   8.270 -14.227  1.00  0.00
ATOM   1213  CA  MET A  81     -17.944   9.146 -15.086  1.00  0.00
ATOM   1214  C   MET A  81     -18.792   9.690 -16.222  1.00  0.00
ATOM   1215  O   MET A  81     -19.174   8.942 -17.132  1.00  0.00
ATOM   1216  CB  MET A  81     -16.783   8.383 -15.668  1.00  0.00
ATOM   1217  CG  MET A  81     -15.888   7.731 -14.649  1.00  0.00
ATOM   1218  SD  MET A  81     -14.419   6.949 -15.353  1.00  0.00
ATOM   1219  CE  MET A  81     -15.136   5.653 -16.307  1.00  0.00
ATOM   1229  N   ASN A  82     -19.112  10.984 -16.171  1.00  0.00
ATOM   1230  CA  ASN A  82     -19.968  11.600 -17.174  1.00  0.00
ATOM   1231  C   ASN A  82     -19.177  12.426 -18.174  1.00  0.00
ATOM   1232  O   ASN A  82     -18.047  12.829 -17.894  1.00  0.00
ATOM   1233  CB  ASN A  82     -21.022  12.436 -16.495  1.00  0.00
ATOM   1234  CG  ASN A  82     -21.913  11.591 -15.632  1.00  0.00
ATOM   1235  OD1 ASN A  82     -22.291  10.462 -16.012  1.00  0.00
ATOM   1236  ND2 ASN A  82     -22.260  12.116 -14.483  1.00  0.00
ATOM   1243  N   SER A  83     -19.765  12.665 -19.350  1.00  0.00
ATOM   1244  CA  SER A  83     -19.170  13.525 -20.371  1.00  0.00
ATOM   1245  C   SER A  83     -17.725  13.146 -20.649  1.00  0.00
ATOM   1246  O   SER A  83     -16.836  14.002 -20.659  1.00  0.00
ATOM   1247  CB  SER A  83     -19.257  14.985 -19.950  1.00  0.00
ATOM   1248  OG  SER A  83     -20.595  15.393 -19.790  1.00  0.00
ATOM   1254  N   LEU A  84     -17.497  11.856 -20.859  1.00  0.00
ATOM   1255  CA  LEU A  84     -16.159  11.321 -21.107  1.00  0.00
ATOM   1256  C   LEU A  84     -15.493  11.851 -22.359  1.00  0.00
ATOM   1257  O   LEU A  84     -16.123  11.990 -23.409  1.00  0.00
ATOM   1258  CB  LEU A  84     -16.229   9.789 -21.126  1.00  0.00
ATOM   1259  CG  LEU A  84     -16.428   9.105 -19.738  1.00  0.00
ATOM   1260  CD1 LEU A  84     -16.794   7.679 -19.909  1.00  0.00
ATOM   1261  CD2 LEU A  84     -15.091   9.137 -18.985  1.00  0.00
ATOM   1273  N   LYS A  85     -14.200  12.130 -22.252  1.00  0.00
ATOM   1274  CA  LYS A  85     -13.414  12.610 -23.382  1.00  0.00
ATOM   1275  C   LYS A  85     -12.354  11.568 -23.732  1.00  0.00
ATOM   1276  O   LYS A  85     -12.005  10.769 -22.877  1.00  0.00
ATOM   1277  CB  LYS A  85     -12.769  13.955 -23.019  1.00  0.00
ATOM   1278  CG  LYS A  85     -13.758  15.066 -22.630  1.00  0.00
ATOM   1279  CD  LYS A  85     -14.652  15.503 -23.804  1.00  0.00
ATOM   1280  CE  LYS A  85     -15.532  16.681 -23.406  1.00  0.00
ATOM   1281  NZ  LYS A  85     -16.426  17.121 -24.522  1.00  0.00
ATOM   1295  N   PRO A  86     -11.799  11.527 -24.959  1.00  0.00
ATOM   1296  CA  PRO A  86     -10.727  10.618 -25.359  1.00  0.00
ATOM   1297  C   PRO A  86      -9.562  10.624 -24.361  1.00  0.00
ATOM   1298  O   PRO A  86      -8.931   9.590 -24.115  1.00  0.00
ATOM   1299  CB  PRO A  86     -10.323  11.180 -26.721  1.00  0.00
ATOM   1300  CG  PRO A  86     -11.602  11.797 -27.256  1.00  0.00
ATOM   1301  CD  PRO A  86     -12.267  12.415 -26.049  1.00  0.00
ATOM   1309  N   GLU A  87      -9.331  11.783 -23.730  1.00  0.00
ATOM   1310  CA  GLU A  87      -8.283  11.993 -22.740  1.00  0.00
ATOM   1311  C   GLU A  87      -8.467  11.151 -21.472  1.00  0.00
ATOM   1312  O   GLU A  87      -7.539  11.014 -20.674  1.00  0.00
ATOM   1313  CB  GLU A  87      -8.239  13.474 -22.362  1.00  0.00
ATOM   1314  CG  GLU A  87      -7.775  14.397 -23.487  1.00  0.00
ATOM   1315  CD  GLU A  87      -7.773  15.854 -23.094  1.00  0.00
ATOM   1316  OE1 GLU A  87      -8.205  16.156 -22.008  1.00  0.00
ATOM   1317  OE2 GLU A  87      -7.343  16.660 -23.882  1.00  0.00
ATOM   1324  N   ASP A  88      -9.659  10.582 -21.284  1.00  0.00
ATOM   1325  CA  ASP A  88      -9.971   9.778 -20.119  1.00  0.00
ATOM   1326  C   ASP A  88      -9.655   8.301 -20.340  1.00  0.00
ATOM   1327  O   ASP A  88      -9.885   7.484 -19.439  1.00  0.00
ATOM   1328  CB  ASP A  88     -11.456   9.939 -19.750  1.00  0.00
ATOM   1329  CG  ASP A  88     -11.835  11.348 -19.225  1.00  0.00
ATOM   1330  OD1 ASP A  88     -11.166  11.865 -18.336  1.00  0.00
ATOM   1331  OD2 ASP A  88     -12.805  11.909 -19.727  1.00  0.00
ATOM   1336  N   THR A  89      -9.126   7.945 -21.523  1.00  0.00
ATOM   1337  CA  THR A  89      -8.743   6.556 -21.763  1.00  0.00
ATOM   1338  C   THR A  89      -7.626   6.199 -20.790  1.00  0.00
ATOM   1339  O   THR A  89      -6.589   6.867 -20.759  1.00  0.00
ATOM   1340  CB  THR A  89      -8.244   6.335 -23.214  1.00  0.00
ATOM   1341  OG1 THR A  89      -9.299   6.667 -24.153  1.00  0.00
ATOM   1342  CG2 THR A  89      -7.759   4.879 -23.423  1.00  0.00
ATOM   1350  N   ALA A  90      -7.835   5.153 -20.005  1.00  0.00
ATOM   1351  CA  ALA A  90      -6.865   4.732 -18.995  1.00  0.00
ATOM   1352  C   ALA A  90      -7.312   3.445 -18.330  1.00  0.00
ATOM   1353  O   ALA A  90      -8.484   3.078 -18.427  1.00  0.00
ATOM   1354  CB  ALA A  90      -6.686   5.817 -17.938  1.00  0.00
ATOM   1360  N   VAL A  91      -6.406   2.788 -17.620  1.00  0.00
ATOM   1361  CA  VAL A  91      -6.869   1.721 -16.752  1.00  0.00
ATOM   1362  C   VAL A  91      -7.217   2.373 -15.427  1.00  0.00
ATOM   1363  O   VAL A  91      -6.426   3.138 -14.883  1.00  0.00
ATOM   1364  CB  VAL A  91      -5.828   0.612 -16.562  1.00  0.00
ATOM   1365  CG1 VAL A  91      -6.359  -0.438 -15.574  1.00  0.00
ATOM   1366  CG2 VAL A  91      -5.550  -0.030 -17.884  1.00  0.00
ATOM   1376  N   TYR A  92      -8.410   2.121 -14.931  1.00  0.00
ATOM   1377  CA  TYR A  92      -8.856   2.692 -13.675  1.00  0.00
ATOM   1378  C   TYR A  92      -8.666   1.691 -12.562  1.00  0.00
ATOM   1379  O   TYR A  92      -8.980   0.513 -12.711  1.00  0.00
ATOM   1380  CB  TYR A  92     -10.289   3.182 -13.819  1.00  0.00
ATOM   1381  CG  TYR A  92     -10.378   4.465 -14.612  1.00  0.00
ATOM   1382  CD1 TYR A  92     -10.275   4.447 -15.977  1.00  0.00
ATOM   1383  CD2 TYR A  92     -10.578   5.672 -13.951  1.00  0.00
ATOM   1384  CE1 TYR A  92     -10.345   5.614 -16.691  1.00  0.00
ATOM   1385  CE2 TYR A  92     -10.657   6.844 -14.677  1.00  0.00
ATOM   1386  CZ  TYR A  92     -10.531   6.807 -16.057  1.00  0.00
ATOM   1387  OH  TYR A  92     -10.594   7.957 -16.828  1.00  0.00
ATOM   1397  N   TYR A  93      -8.141   2.162 -11.445  1.00  0.00
ATOM   1398  CA  TYR A  93      -7.837   1.326 -10.299  1.00  0.00
ATOM   1399  C   TYR A  93      -8.518   1.787  -9.043  1.00  0.00
ATOM   1400  O   TYR A  93      -8.617   2.979  -8.763  1.00  0.00
ATOM   1401  CB  TYR A  93      -6.334   1.354 -10.024  1.00  0.00
ATOM   1402  CG  TYR A  93      -5.486   0.821 -11.114  1.00  0.00
ATOM   1403  CD1 TYR A  93      -5.130   1.651 -12.159  1.00  0.00
ATOM   1404  CD2 TYR A  93      -5.038  -0.484 -11.072  1.00  0.00
ATOM   1405  CE1 TYR A  93      -4.350   1.184 -13.161  1.00  0.00
ATOM   1406  CE2 TYR A  93      -4.238  -0.955 -12.084  1.00  0.00
ATOM   1407  CZ  TYR A  93      -3.896  -0.126 -13.132  1.00  0.00
ATOM   1408  OH  TYR A  93      -3.097  -0.600 -14.154  1.00  0.00
ATOM   1418  N   CYS A  94      -8.912   0.819  -8.247  1.00  0.00
ATOM   1419  CA  CYS A  94      -9.521   1.058  -6.952  1.00  0.00
ATOM   1420  C   CYS A  94      -8.477   0.872  -5.862  1.00  0.00
ATOM   1421  O   CYS A  94      -7.646  -0.046  -5.943  1.00  0.00
ATOM   1422  CB  CYS A  94     -10.674   0.113  -6.736  1.00  0.00
ATOM   1423  SG  CYS A  94     -11.521   0.342  -5.196  1.00  0.00
ATOM   1428  N   ALA A  95      -8.514   1.735  -4.842  1.00  0.00
ATOM   1429  CA  ALA A  95      -7.553   1.620  -3.750  1.00  0.00
ATOM   1430  C   ALA A  95      -8.106   1.973  -2.366  1.00  0.00
ATOM   1431  O   ALA A  95      -9.062   2.740  -2.211  1.00  0.00
ATOM   1432  CB  ALA A  95      -6.379   2.505  -4.035  1.00  0.00
ATOM   1438  N   VAL A  96      -7.427   1.388  -1.367  1.00  0.00
ATOM   1439  CA  VAL A  96      -7.627   1.513   0.087  1.00  0.00
ATOM   1440  C   VAL A  96      -6.467   2.039   0.911  1.00  0.00
ATOM   1441  O   VAL A  96      -5.335   1.526   0.824  1.00  0.00
ATOM   1442  CB  VAL A  96      -7.926   0.131   0.691  1.00  0.00
ATOM   1443  CG1 VAL A  96      -7.892   0.165   2.212  1.00  0.00
ATOM   1444  CG2 VAL A  96      -9.288  -0.304   0.306  1.00  0.00
ATOM   1454  N   ARG A  97      -6.791   2.964   1.824  1.00  0.00
ATOM   1455  CA  ARG A  97      -5.814   3.471   2.774  1.00  0.00
ATOM   1456  C   ARG A  97      -6.448   3.604   4.185  1.00  0.00
ATOM   1457  O   ARG A  97      -7.658   3.836   4.340  1.00  0.00
ATOM   1458  CB  ARG A  97      -5.269   4.812   2.298  1.00  0.00
ATOM   1459  CG  ARG A  97      -6.241   5.907   2.357  1.00  0.00
ATOM   1460  CD  ARG A  97      -5.762   7.172   1.808  1.00  0.00
ATOM   1461  NE  ARG A  97      -6.744   8.182   2.076  1.00  0.00
ATOM   1462  CZ  ARG A  97      -7.822   8.482   1.329  1.00  0.00
ATOM   1463  NH1 ARG A  97      -8.074   7.870   0.196  1.00  0.00
ATOM   1464  NH2 ARG A  97      -8.650   9.392   1.778  1.00  0.00
ATOM   1478  N   ASP A  98      -5.613   3.480   5.215  1.00  0.00
ATOM   1479  CA  ASP A  98      -6.045   3.705   6.601  1.00  0.00
ATOM   1480  C   ASP A  98      -5.929   5.173   7.084  1.00  0.00
ATOM   1481  O   ASP A  98      -6.744   5.590   7.905  1.00  0.00
ATOM   1482  CB  ASP A  98      -5.254   2.802   7.570  1.00  0.00
ATOM   1483  CG  ASP A  98      -5.495   1.322   7.402  1.00  0.00
ATOM   1484  OD1 ASP A  98      -6.474   0.819   7.898  1.00  0.00
ATOM   1485  OD2 ASP A  98      -4.676   0.702   6.767  1.00  0.00
ATOM   1490  N   PRO A  99      -4.904   5.958   6.665  1.00  0.00
ATOM   1491  CA  PRO A  99      -4.704   7.349   7.010  1.00  0.00
ATOM   1492  C   PRO A  99      -5.795   8.185   6.397  1.00  0.00
ATOM   1493  O   PRO A  99      -6.506   7.690   5.532  1.00  0.00
ATOM   1494  CB  PRO A  99      -3.338   7.695   6.404  1.00  0.00
ATOM   1495  CG  PRO A  99      -2.664   6.382   6.201  1.00  0.00
ATOM   1496  CD  PRO A  99      -3.766   5.432   5.874  1.00  0.00
ATOM   1504  N   SER A 100      -5.880   9.426   6.868  1.00  0.00
ATOM   1505  CA  SER A 100      -6.772  10.491   6.413  1.00  0.00
ATOM   1506  C   SER A 100      -6.605  10.694   4.926  1.00  0.00
ATOM   1507  O   SER A 100      -6.200   9.777   4.236  1.00  0.00
ATOM   1508  CB  SER A 100      -6.478  11.784   7.142  1.00  0.00
ATOM   1509  OG  SER A 100      -7.300  12.822   6.672  1.00  0.00
ATOM   1515  N   TYR A 101      -7.053  11.810   4.393  1.00  0.00
ATOM   1516  CA  TYR A 101      -7.002  12.072   2.947  1.00  0.00
ATOM   1517  C   TYR A 101      -5.853  12.822   2.241  1.00  0.00
ATOM   1518  O   TYR A 101      -5.999  14.006   1.965  1.00  0.00
ATOM   1519  CB  TYR A 101      -8.282  12.815   2.535  1.00  0.00
ATOM   1520  CG  TYR A 101      -8.299  13.218   1.052  1.00  0.00
ATOM   1521  CD1 TYR A 101      -7.969  12.350   0.030  1.00  0.00
ATOM   1522  CD2 TYR A 101      -8.594  14.531   0.747  1.00  0.00
ATOM   1523  CE1 TYR A 101      -7.964  12.787  -1.260  1.00  0.00
ATOM   1524  CE2 TYR A 101      -8.567  14.957  -0.539  1.00  0.00
ATOM   1525  CZ  TYR A 101      -8.268  14.101  -1.539  1.00  0.00
ATOM   1526  OH  TYR A 101      -8.264  14.558  -2.840  1.00  0.00
ATOM   1536  N   PRO A 102      -4.666  12.242   2.002  1.00  0.00
ATOM   1537  CA  PRO A 102      -3.686  12.810   1.114  1.00  0.00
ATOM   1538  C   PRO A 102      -4.242  12.448  -0.255  1.00  0.00
ATOM   1539  O   PRO A 102      -4.926  11.431  -0.354  1.00  0.00
ATOM   1540  CB  PRO A 102      -2.405  12.069   1.481  1.00  0.00
ATOM   1541  CG  PRO A 102      -2.901  10.720   1.930  1.00  0.00
ATOM   1542  CD  PRO A 102      -4.238  10.996   2.608  1.00  0.00
ATOM   1550  N   ASN A 103      -3.859  13.127  -1.323  1.00  0.00
ATOM   1551  CA  ASN A 103      -4.354  12.699  -2.628  1.00  0.00
ATOM   1552  C   ASN A 103      -3.231  12.249  -3.527  1.00  0.00
ATOM   1553  O   ASN A 103      -3.208  12.521  -4.728  1.00  0.00
ATOM   1554  CB  ASN A 103      -5.071  13.849  -3.271  1.00  0.00
ATOM   1555  CG  ASN A 103      -4.170  14.988  -3.469  1.00  0.00
ATOM   1556  OD1 ASN A 103      -3.169  15.113  -2.729  1.00  0.00
ATOM   1557  ND2 ASN A 103      -4.474  15.835  -4.420  1.00  0.00
ATOM   1564  N   GLY A 104      -2.312  11.513  -2.939  1.00  0.00
ATOM   1565  CA  GLY A 104      -1.201  10.970  -3.673  1.00  0.00
ATOM   1566  C   GLY A 104      -1.527   9.549  -4.009  1.00  0.00
ATOM   1567  O   GLY A 104      -2.648   9.103  -3.791  1.00  0.00
ATOM   1571  N   VAL A 105      -0.538   8.824  -4.495  1.00  0.00
ATOM   1572  CA  VAL A 105      -0.690   7.421  -4.861  1.00  0.00
ATOM   1573  C   VAL A 105      -0.049   6.534  -3.799  1.00  0.00
ATOM   1574  O   VAL A 105      -0.631   5.548  -3.341  1.00  0.00
ATOM   1575  CB  VAL A 105      -0.038   7.151  -6.233  1.00  0.00
ATOM   1576  CG1 VAL A 105      -0.094   5.677  -6.555  1.00  0.00
ATOM   1577  CG2 VAL A 105      -0.776   7.941  -7.319  1.00  0.00
ATOM   1587  N   TYR A 106       1.165   6.913  -3.412  1.00  0.00
ATOM   1588  CA  TYR A 106       1.992   6.185  -2.460  1.00  0.00
ATOM   1589  C   TYR A 106       1.327   5.744  -1.144  1.00  0.00
ATOM   1590  O   TYR A 106       1.583   4.623  -0.716  1.00  0.00
ATOM   1591  CB  TYR A 106       3.282   6.969  -2.168  1.00  0.00
ATOM   1592  CG  TYR A 106       4.106   6.360  -1.073  1.00  0.00
ATOM   1593  CD1 TYR A 106       4.947   5.296  -1.341  1.00  0.00
ATOM   1594  CD2 TYR A 106       4.010   6.867   0.218  1.00  0.00
ATOM   1595  CE1 TYR A 106       5.692   4.740  -0.325  1.00  0.00
ATOM   1596  CE2 TYR A 106       4.752   6.312   1.230  1.00  0.00
ATOM   1597  CZ  TYR A 106       5.592   5.251   0.964  1.00  0.00
ATOM   1598  OH  TYR A 106       6.336   4.693   1.978  1.00  0.00
ATOM   1608  N   PRO A 107       0.527   6.575  -0.435  1.00  0.00
ATOM   1609  CA  PRO A 107      -0.104   6.251   0.840  1.00  0.00
ATOM   1610  C   PRO A 107      -1.040   5.028   0.844  1.00  0.00
ATOM   1611  O   PRO A 107      -1.385   4.543   1.920  1.00  0.00
ATOM   1612  CB  PRO A 107      -0.900   7.528   1.153  1.00  0.00
ATOM   1613  CG  PRO A 107      -0.187   8.618   0.397  1.00  0.00
ATOM   1614  CD  PRO A 107       0.242   7.968  -0.872  1.00  0.00
ATOM   1622  N   HIS A 108      -1.519   4.579  -0.317  1.00  0.00
ATOM   1623  CA  HIS A 108      -2.430   3.430  -0.337  1.00  0.00
ATOM   1624  C   HIS A 108      -1.770   2.126   0.048  1.00  0.00
ATOM   1625  O   HIS A 108      -0.622   1.870  -0.310  1.00  0.00
ATOM   1626  CB  HIS A 108      -3.090   3.318  -1.688  1.00  0.00
ATOM   1627  CG  HIS A 108      -4.089   4.328  -1.850  1.00  0.00
ATOM   1628  ND1 HIS A 108      -5.320   4.223  -1.267  1.00  0.00
ATOM   1629  CD2 HIS A 108      -4.063   5.504  -2.459  1.00  0.00
ATOM   1630  CE1 HIS A 108      -6.028   5.281  -1.543  1.00  0.00
ATOM   1631  NE2 HIS A 108      -5.279   6.090  -2.249  1.00  0.00
ATOM   1639  N   GLU A 109      -2.528   1.289   0.752  1.00  0.00
ATOM   1640  CA  GLU A 109      -2.043  -0.001   1.217  1.00  0.00
ATOM   1641  C   GLU A 109      -2.511  -1.122   0.306  1.00  0.00
ATOM   1642  O   GLU A 109      -1.766  -2.065   0.031  1.00  0.00
ATOM   1643  CB  GLU A 109      -2.547  -0.255   2.640  1.00  0.00
ATOM   1644  CG  GLU A 109      -2.057   0.746   3.701  1.00  0.00
ATOM   1645  CD  GLU A 109      -0.581   0.647   4.008  1.00  0.00
ATOM   1646  OE1 GLU A 109      -0.042  -0.429   3.909  1.00  0.00
ATOM   1647  OE2 GLU A 109       0.001   1.647   4.358  1.00  0.00
ATOM   1654  N   TYR A 110      -3.754  -1.020  -0.161  1.00  0.00
ATOM   1655  CA  TYR A 110      -4.287  -2.079  -1.002  1.00  0.00
ATOM   1656  C   TYR A 110      -4.810  -1.533  -2.303  1.00  0.00
ATOM   1657  O   TYR A 110      -5.432  -0.469  -2.361  1.00  0.00
ATOM   1658  CB  TYR A 110      -5.334  -2.911  -0.258  1.00  0.00
ATOM   1659  CG  TYR A 110      -4.727  -3.611   0.891  1.00  0.00
ATOM   1660  CD1 TYR A 110      -4.710  -3.035   2.151  1.00  0.00
ATOM   1661  CD2 TYR A 110      -4.139  -4.820   0.673  1.00  0.00
ATOM   1662  CE1 TYR A 110      -4.082  -3.693   3.184  1.00  0.00
ATOM   1663  CE2 TYR A 110      -3.522  -5.468   1.680  1.00  0.00
ATOM   1664  CZ  TYR A 110      -3.476  -4.921   2.933  1.00  0.00
ATOM   1665  OH  TYR A 110      -2.849  -5.622   3.949  1.00  0.00
ATOM   1675  N   TRP A 111      -4.555  -2.295  -3.351  1.00  0.00
ATOM   1676  CA  TRP A 111      -4.965  -1.971  -4.704  1.00  0.00
ATOM   1677  C   TRP A 111      -5.659  -3.136  -5.364  1.00  0.00
ATOM   1678  O   TRP A 111      -5.336  -4.294  -5.080  1.00  0.00
ATOM   1679  CB  TRP A 111      -3.743  -1.591  -5.538  1.00  0.00
ATOM   1680  CG  TRP A 111      -3.097  -0.327  -5.111  1.00  0.00
ATOM   1681  CD1 TRP A 111      -2.152  -0.137  -4.141  1.00  0.00
ATOM   1682  CD2 TRP A 111      -3.365   0.960  -5.668  1.00  0.00
ATOM   1683  NE1 TRP A 111      -1.823   1.185  -4.066  1.00  0.00
ATOM   1684  CE2 TRP A 111      -2.569   1.874  -4.987  1.00  0.00
ATOM   1685  CE3 TRP A 111      -4.211   1.403  -6.678  1.00  0.00
ATOM   1686  CZ2 TRP A 111      -2.604   3.222  -5.274  1.00  0.00
ATOM   1687  CZ3 TRP A 111      -4.247   2.740  -6.962  1.00  0.00
ATOM   1688  CH2 TRP A 111      -3.459   3.634  -6.268  1.00  0.00
ATOM   1699  N   GLY A 112      -6.562  -2.818  -6.275  1.00  0.00
ATOM   1700  CA  GLY A 112      -7.248  -3.815  -7.070  1.00  0.00
ATOM   1701  C   GLY A 112      -6.462  -4.192  -8.319  1.00  0.00
ATOM   1702  O   GLY A 112      -5.251  -3.983  -8.393  1.00  0.00
ATOM   1706  N   GLN A 113      -7.152  -4.779  -9.291  1.00  0.00
ATOM   1707  CA  GLN A 113      -6.515  -5.284 -10.508  1.00  0.00
ATOM   1708  C   GLN A 113      -6.511  -4.264 -11.634  1.00  0.00
ATOM   1709  O   GLN A 113      -5.618  -4.271 -12.484  1.00  0.00
ATOM   1710  CB  GLN A 113      -7.211  -6.564 -10.972  1.00  0.00
ATOM   1711  CG  GLN A 113      -7.040  -7.746 -10.023  1.00  0.00
ATOM   1712  CD  GLN A 113      -7.803  -8.978 -10.489  1.00  0.00
ATOM   1713  OE1 GLN A 113      -8.905  -8.859 -11.034  1.00  0.00
ATOM   1714  NE2 GLN A 113      -7.226 -10.156 -10.282  1.00  0.00
ATOM   1723  N   GLY A 114      -7.516  -3.398 -11.625  1.00  0.00
ATOM   1724  CA  GLY A 114      -7.692  -2.365 -12.626  1.00  0.00
ATOM   1725  C   GLY A 114      -8.620  -2.767 -13.764  1.00  0.00
ATOM   1726  O   GLY A 114      -8.665  -3.930 -14.184  1.00  0.00
ATOM   1730  N   THR A 115      -9.351  -1.788 -14.293  1.00  0.00
ATOM   1731  CA  THR A 115     -10.260  -2.040 -15.403  1.00  0.00
ATOM   1732  C   THR A 115     -10.050  -1.018 -16.519  1.00  0.00
ATOM   1733  O   THR A 115      -9.934   0.186 -16.278  1.00  0.00
ATOM   1734  CB  THR A 115     -11.735  -2.074 -14.939  1.00  0.00
ATOM   1735  OG1 THR A 115     -12.552  -2.404 -16.062  1.00  0.00
ATOM   1736  CG2 THR A 115     -12.198  -0.717 -14.346  1.00  0.00
ATOM   1744  N   GLN A 116      -9.984  -1.503 -17.749  1.00  0.00
ATOM   1745  CA  GLN A 116      -9.755  -0.627 -18.891  1.00  0.00
ATOM   1746  C   GLN A 116     -10.990   0.101 -19.376  1.00  0.00
ATOM   1747  O   GLN A 116     -12.019  -0.514 -19.677  1.00  0.00
ATOM   1748  CB  GLN A 116      -9.138  -1.424 -20.047  1.00  0.00
ATOM   1749  CG  GLN A 116      -8.919  -0.653 -21.389  1.00  0.00
ATOM   1750  CD  GLN A 116      -7.864   0.463 -21.342  1.00  0.00
ATOM   1751  OE1 GLN A 116      -6.799   0.309 -20.744  1.00  0.00
ATOM   1752  NE2 GLN A 116      -8.144   1.564 -22.019  1.00  0.00
ATOM   1761  N   VAL A 117     -10.836   1.412 -19.488  1.00  0.00
ATOM   1762  CA  VAL A 117     -11.832   2.326 -20.002  1.00  0.00
ATOM   1763  C   VAL A 117     -11.289   3.011 -21.237  1.00  0.00
ATOM   1764  O   VAL A 117     -10.253   3.680 -21.184  1.00  0.00
ATOM   1765  CB  VAL A 117     -12.164   3.371 -18.937  1.00  0.00
ATOM   1766  CG1 VAL A 117     -13.131   4.411 -19.489  1.00  0.00
ATOM   1767  CG2 VAL A 117     -12.768   2.647 -17.706  1.00  0.00
ATOM   1777  N   THR A 118     -12.002   2.880 -22.341  1.00  0.00
ATOM   1778  CA  THR A 118     -11.555   3.485 -23.583  1.00  0.00
ATOM   1779  C   THR A 118     -12.606   4.430 -24.094  1.00  0.00
ATOM   1780  O   THR A 118     -13.791   4.092 -24.117  1.00  0.00
ATOM   1781  CB  THR A 118     -11.221   2.414 -24.643  1.00  0.00
ATOM   1782  OG1 THR A 118     -10.185   1.548 -24.140  1.00  0.00
ATOM   1783  CG2 THR A 118     -10.715   3.090 -25.920  1.00  0.00
ATOM   1791  N   VAL A 119     -12.192   5.632 -24.476  1.00  0.00
ATOM   1792  CA  VAL A 119     -13.163   6.596 -24.949  1.00  0.00
ATOM   1793  C   VAL A 119     -12.830   6.981 -26.392  1.00  0.00
ATOM   1794  O   VAL A 119     -11.693   7.342 -26.699  1.00  0.00
ATOM   1795  CB  VAL A 119     -13.183   7.824 -24.016  1.00  0.00
ATOM   1796  CG1 VAL A 119     -14.233   8.803 -24.500  1.00  0.00
ATOM   1797  CG2 VAL A 119     -13.424   7.393 -22.565  1.00  0.00
ATOM   1807  N   SER A 120     -13.804   6.835 -27.287  1.00  0.00
ATOM   1808  CA  SER A 120     -13.564   7.115 -28.708  1.00  0.00
ATOM   1809  C   SER A 120     -14.269   8.335 -29.293  1.00  0.00
ATOM   1810  O   SER A 120     -15.283   8.811 -28.790  1.00  0.00
ATOM   1811  CB  SER A 120     -13.934   5.903 -29.540  1.00  0.00
ATOM   1812  OG  SER A 120     -15.311   5.632 -29.458  1.00  0.00
ATOM   1818  N   SER A 121     -13.727   8.811 -30.414  1.00  0.00
ATOM   1819  CA  SER A 121     -14.267   9.921 -31.213  1.00  0.00
ATOM   1820  C   SER A 121     -14.709  11.168 -30.422  1.00  0.00
ATOM   1821  O   SER A 121     -15.627  11.873 -30.854  1.00  0.00
ATOM   1822  OXT SER A 121     -13.924  11.663 -29.620  1.00  0.00
ATOM   1823  CB  SER A 121     -15.447   9.432 -32.033  1.00  0.00
ATOM   1824  OG  SER A 121     -15.969  10.470 -32.814  1.00  0.00
END
