# Supplementary material for: Nanobody-based CTLA4 inhibitors for immune checkpoint blockade therapy of canine cancer patients
Source: Sci Rep. 2021 Oct 21;11:20763. doi: 10.1038/s41598-021-00325-3 (PMC8531395; doi:10.1038/s41598-021-00325-3)
Supplement: Supplementary file 1 — Supplementary Information 1. [file 41598_2021_325_MOESM1_ESM.zip › Supplemental Information/Robetta_cNb17_5.pdb]

ATOM      1  N   MET B   1        .683    .029   -.448  1.00  0.00
ATOM      2  CA  MET B   1       2.137   -.121   -.522  1.00  0.00
ATOM      3  C   MET B   1       2.504   1.249   -.570  1.00  0.00
ATOM      4  O   MET B   1       1.860   2.152  -1.059  1.00  0.00
ATOM      5  CB  MET B   1       2.641   -.894  -1.739  1.00  0.00
ATOM      6  CG  MET B   1       2.291  -2.375  -1.734  1.00  0.00
ATOM      7  SD  MET B   1       2.986  -3.259  -3.144  1.00  0.00
ATOM      8  CE  MET B   1       4.724  -3.271  -2.713  1.00  0.00
ATOM     20  N   HIS B   2       3.562   1.456    .010  1.00  0.00
ATOM     21  CA  HIS B   2       4.239   2.720    .145  1.00  0.00
ATOM     22  C   HIS B   2       5.616   2.590   -.395  1.00  0.00
ATOM     23  O   HIS B   2       6.364   1.602   -.195  1.00  0.00
ATOM     24  CB  HIS B   2       4.291   3.179   1.605  1.00  0.00
ATOM     25  CG  HIS B   2       2.941   3.370   2.224  1.00  0.00
ATOM     26  ND1 HIS B   2       2.182   4.503   2.019  1.00  0.00
ATOM     27  CD2 HIS B   2       2.215   2.574   3.043  1.00  0.00
ATOM     28  CE1 HIS B   2       1.046   4.394   2.685  1.00  0.00
ATOM     29  NE2 HIS B   2       1.041   3.234   3.314  1.00  0.00
ATOM     37  N   VAL B   3       6.006   3.722  -1.041  1.00  0.00
ATOM     38  CA  VAL B   3       7.343   3.726  -1.678  1.00  0.00
ATOM     39  C   VAL B   3       8.177   4.929  -1.224  1.00  0.00
ATOM     40  O   VAL B   3       7.748   6.088  -1.328  1.00  0.00
ATOM     41  CB  VAL B   3       7.207   3.757  -3.212  1.00  0.00
ATOM     42  CG1 VAL B   3       6.237   4.849  -3.639  1.00  0.00
ATOM     43  CG2 VAL B   3       8.572   3.968  -3.848  1.00  0.00
ATOM     53  N   ALA B   4       9.400   4.693   -.823  1.00  0.00
ATOM     54  CA  ALA B   4      10.195   5.841   -.477  1.00  0.00
ATOM     55  C   ALA B   4      11.377   5.805  -1.496  1.00  0.00
ATOM     56  O   ALA B   4      11.986   4.833  -1.972  1.00  0.00
ATOM     57  CB  ALA B   4      10.567   5.737    .932  1.00  0.00
ATOM     63  N   GLN B   5      11.897   6.909  -1.707  1.00  0.00
ATOM     64  CA  GLN B   5      13.044   7.024  -2.576  1.00  0.00
ATOM     65  C   GLN B   5      14.116   7.950  -1.984  1.00  0.00
ATOM     66  O   GLN B   5      13.763   8.883  -1.254  1.00  0.00
ATOM     67  CB  GLN B   5      12.608   7.532  -3.953  1.00  0.00
ATOM     68  CG  GLN B   5      11.344   6.879  -4.486  1.00  0.00
ATOM     69  CD  GLN B   5      11.044   7.282  -5.917  1.00  0.00
ATOM     70  OE1 GLN B   5      10.023   6.887  -6.486  1.00  0.00
ATOM     71  NE2 GLN B   5      11.933   8.072  -6.507  1.00  0.00
ATOM     80  N   PRO B   6      15.438   7.781  -2.382  1.00  0.00
ATOM     81  CA  PRO B   6      16.258   8.797  -1.779  1.00  0.00
ATOM     82  C   PRO B   6      16.043  10.159  -2.456  1.00  0.00
ATOM     83  O   PRO B   6      15.627  10.190  -3.615  1.00  0.00
ATOM     84  CB  PRO B   6      17.674   8.260  -2.007  1.00  0.00
ATOM     85  CG  PRO B   6      17.559   7.440  -3.247  1.00  0.00
ATOM     86  CD  PRO B   6      16.206   6.789  -3.141  1.00  0.00
ATOM     94  N   ALA B   7      16.291  11.333  -1.808  1.00  0.00
ATOM     95  CA  ALA B   7      15.901  12.428  -2.682  1.00  0.00
ATOM     96  C   ALA B   7      16.554  12.912  -3.933  1.00  0.00
ATOM     97  O   ALA B   7      15.779  13.232  -4.809  1.00  0.00
ATOM     98  CB  ALA B   7      16.113  13.493  -1.613  1.00  0.00
ATOM    104  N   VAL B   8      17.928  12.970  -3.945  1.00  0.00
ATOM    105  CA  VAL B   8      18.742  13.360  -5.136  1.00  0.00
ATOM    106  C   VAL B   8      19.970  12.431  -5.469  1.00  0.00
ATOM    107  O   VAL B   8      20.556  12.004  -4.499  1.00  0.00
ATOM    108  CB  VAL B   8      19.262  14.795  -4.932  1.00  0.00
ATOM    109  CG1 VAL B   8      20.115  15.226  -6.115  1.00  0.00
ATOM    110  CG2 VAL B   8      18.091  15.746  -4.736  1.00  0.00
ATOM    120  N   VAL B   9      20.423  12.080  -6.559  1.00  0.00
ATOM    121  CA  VAL B   9      21.585  11.192  -6.647  1.00  0.00
ATOM    122  C   VAL B   9      22.519  11.710  -7.598  1.00  0.00
ATOM    123  O   VAL B   9      21.873  12.049  -8.568  1.00  0.00
ATOM    124  CB  VAL B   9      21.194   9.767  -7.082  1.00  0.00
ATOM    125  CG1 VAL B   9      22.429   8.886  -7.191  1.00  0.00
ATOM    126  CG2 VAL B   9      20.197   9.179  -6.095  1.00  0.00
ATOM    136  N   LEU B  10      23.811  11.842  -7.317  1.00  0.00
ATOM    137  CA  LEU B  10      24.655  12.430  -8.261  1.00  0.00
ATOM    138  C   LEU B  10      25.478  11.431  -9.004  1.00  0.00
ATOM    139  O   LEU B  10      26.104  10.572  -8.425  1.00  0.00
ATOM    140  CB  LEU B  10      25.572  13.440  -7.559  1.00  0.00
ATOM    141  CG  LEU B  10      24.967  14.828  -7.312  1.00  0.00
ATOM    142  CD1 LEU B  10      23.807  14.710  -6.332  1.00  0.00
ATOM    143  CD2 LEU B  10      26.041  15.763  -6.777  1.00  0.00
ATOM    155  N   ALA B  11      25.490  11.649 -10.442  1.00  0.00
ATOM    156  CA  ALA B  11      26.228  10.684 -11.111  1.00  0.00
ATOM    157  C   ALA B  11      27.521  11.238 -11.753  1.00  0.00
ATOM    158  O   ALA B  11      27.905  12.408 -12.083  1.00  0.00
ATOM    159  CB  ALA B  11      25.404  10.150 -12.123  1.00  0.00
ATOM    165  N   SER B  12      28.289  10.347 -12.152  1.00  0.00
ATOM    166  CA  SER B  12      29.429  11.015 -12.648  1.00  0.00
ATOM    167  C   SER B  12      29.454  10.772 -14.106  1.00  0.00
ATOM    168  O   SER B  12      28.505  10.197 -14.587  1.00  0.00
ATOM    169  CB  SER B  12      30.698  10.509 -11.990  1.00  0.00
ATOM    170  OG  SER B  12      30.987   9.199 -12.397  1.00  0.00
ATOM    176  N   SER B  13      30.412  11.250 -14.859  1.00  0.00
ATOM    177  CA  SER B  13      30.583  11.077 -16.378  1.00  0.00
ATOM    178  C   SER B  13      30.791   9.815 -17.071  1.00  0.00
ATOM    179  O   SER B  13      30.687   9.674 -18.260  1.00  0.00
ATOM    180  CB  SER B  13      31.756  11.918 -16.841  1.00  0.00
ATOM    181  OG  SER B  13      32.935  11.538 -16.185  1.00  0.00
ATOM    187  N   ARG B  14      31.077   8.981 -16.235  1.00  0.00
ATOM    188  CA  ARG B  14      31.410   7.629 -16.363  1.00  0.00
ATOM    189  C   ARG B  14      29.975   7.288 -16.135  1.00  0.00
ATOM    190  O   ARG B  14      29.813   6.102 -15.855  1.00  0.00
ATOM    191  CB  ARG B  14      32.376   7.075 -15.326  1.00  0.00
ATOM    192  CG  ARG B  14      33.775   7.668 -15.375  1.00  0.00
ATOM    193  CD  ARG B  14      34.663   7.064 -14.348  1.00  0.00
ATOM    194  NE  ARG B  14      36.003   7.629 -14.391  1.00  0.00
ATOM    195  CZ  ARG B  14      37.020   7.245 -13.595  1.00  0.00
ATOM    196  NH1 ARG B  14      36.836   6.297 -12.703  1.00  0.00
ATOM    197  NH2 ARG B  14      38.204   7.821 -13.712  1.00  0.00
ATOM    211  N   GLY B  15      28.931   8.255 -15.921  1.00  0.00
ATOM    212  CA  GLY B  15      27.865   7.445 -15.495  1.00  0.00
ATOM    213  C   GLY B  15      27.213   6.699 -14.320  1.00  0.00
ATOM    214  O   GLY B  15      26.022   6.818 -14.186  1.00  0.00
ATOM    218  N   VAL B  16      27.917   6.122 -13.378  1.00  0.00
ATOM    219  CA  VAL B  16      26.908   5.429 -12.868  1.00  0.00
ATOM    220  C   VAL B  16      25.907   5.830 -11.792  1.00  0.00
ATOM    221  O   VAL B  16      26.347   6.633 -10.954  1.00  0.00
ATOM    222  CB  VAL B  16      27.616   4.142 -12.404  1.00  0.00
ATOM    223  CG1 VAL B  16      26.630   3.212 -11.712  1.00  0.00
ATOM    224  CG2 VAL B  16      28.266   3.451 -13.592  1.00  0.00
ATOM    234  N   ALA B  17      24.564   5.543 -11.832  1.00  0.00
ATOM    235  CA  ALA B  17      23.809   5.997 -10.636  1.00  0.00
ATOM    236  C   ALA B  17      23.035   4.896  -9.829  1.00  0.00
ATOM    237  O   ALA B  17      22.524   3.861 -10.264  1.00  0.00
ATOM    238  CB  ALA B  17      22.952   6.998 -11.176  1.00  0.00
ATOM    244  N   SER B  18      22.960   4.998  -8.609  1.00  0.00
ATOM    245  CA  SER B  18      22.141   3.915  -8.062  1.00  0.00
ATOM    246  C   SER B  18      20.981   4.448  -7.353  1.00  0.00
ATOM    247  O   SER B  18      21.072   5.305  -6.496  1.00  0.00
ATOM    248  CB  SER B  18      22.942   3.048  -7.110  1.00  0.00
ATOM    249  OG  SER B  18      23.973   2.380  -7.786  1.00  0.00
ATOM    255  N   PHE B  19      19.843   3.855  -7.656  1.00  0.00
ATOM    256  CA  PHE B  19      18.739   4.346  -7.034  1.00  0.00
ATOM    257  C   PHE B  19      18.197   3.282  -6.036  1.00  0.00
ATOM    258  O   PHE B  19      17.911   2.129  -6.239  1.00  0.00
ATOM    259  CB  PHE B  19      17.699   4.727  -8.089  1.00  0.00
ATOM    260  CG  PHE B  19      16.329   4.979  -7.527  1.00  0.00
ATOM    261  CD1 PHE B  19      15.978   6.235  -7.055  1.00  0.00
ATOM    262  CD2 PHE B  19      15.389   3.961  -7.469  1.00  0.00
ATOM    263  CE1 PHE B  19      14.718   6.468  -6.537  1.00  0.00
ATOM    264  CE2 PHE B  19      14.128   4.192  -6.954  1.00  0.00
ATOM    265  CZ  PHE B  19      13.793   5.447  -6.487  1.00  0.00
ATOM    275  N   VAL B  20      17.869   3.648  -4.913  1.00  0.00
ATOM    276  CA  VAL B  20      17.294   2.618  -4.032  1.00  0.00
ATOM    277  C   VAL B  20      15.848   2.917  -3.681  1.00  0.00
ATOM    278  O   VAL B  20      15.539   4.036  -3.319  1.00  0.00
ATOM    279  CB  VAL B  20      18.110   2.507  -2.731  1.00  0.00
ATOM    280  CG1 VAL B  20      17.493   1.473  -1.801  1.00  0.00
ATOM    281  CG2 VAL B  20      19.553   2.150  -3.053  1.00  0.00
ATOM    291  N   CYS B  21      14.955   1.891  -3.733  1.00  0.00
ATOM    292  CA  CYS B  21      13.643   2.170  -3.419  1.00  0.00
ATOM    293  C   CYS B  21      13.135   1.435  -2.174  1.00  0.00
ATOM    294  O   CYS B  21      13.492    .306  -1.814  1.00  0.00
ATOM    295  CB  CYS B  21      12.773   1.820  -4.627  1.00  0.00
ATOM    296  SG  CYS B  21      11.001   2.055  -4.354  1.00  0.00
ATOM    302  N   GLU B  22      12.344   1.984  -1.384  1.00  0.00
ATOM    303  CA  GLU B  22      11.966   1.123   -.250  1.00  0.00
ATOM    304  C   GLU B  22      10.467    .954   -.225  1.00  0.00
ATOM    305  O   GLU B  22       9.585   1.791   -.277  1.00  0.00
ATOM    306  CB  GLU B  22      12.445   1.712   1.079  1.00  0.00
ATOM    307  CG  GLU B  22      12.116    .862   2.298  1.00  0.00
ATOM    308  CD  GLU B  22      12.664   1.435   3.575  1.00  0.00
ATOM    309  OE1 GLU B  22      13.312   2.452   3.518  1.00  0.00
ATOM    310  OE2 GLU B  22      12.433    .854   4.610  1.00  0.00
ATOM    317  N   TYR B  23      10.052   -.271   -.059  1.00  0.00
ATOM    318  CA  TYR B  23       8.666   -.497   -.043  1.00  0.00
ATOM    319  C   TYR B  23       8.100   -.920   1.255  1.00  0.00
ATOM    320  O   TYR B  23       8.293  -1.987   1.808  1.00  0.00
ATOM    321  CB  TYR B  23       8.320  -1.539  -1.110  1.00  0.00
ATOM    322  CG  TYR B  23       8.645  -1.099  -2.520  1.00  0.00
ATOM    323  CD1 TYR B  23       9.531  -1.839  -3.290  1.00  0.00
ATOM    324  CD2 TYR B  23       8.058    .043  -3.043  1.00  0.00
ATOM    325  CE1 TYR B  23       9.827  -1.437  -4.579  1.00  0.00
ATOM    326  CE2 TYR B  23       8.355    .445  -4.331  1.00  0.00
ATOM    327  CZ  TYR B  23       9.235   -.291  -5.097  1.00  0.00
ATOM    328  OH  TYR B  23       9.531    .109  -6.380  1.00  0.00
ATOM    338  N   GLY B  24       6.958   -.318   1.426  1.00  0.00
ATOM    339  CA  GLY B  24       5.879   -.291   2.426  1.00  0.00
ATOM    340  C   GLY B  24       4.972  -1.427   2.723  1.00  0.00
ATOM    341  O   GLY B  24       3.890  -1.245   3.313  1.00  0.00
ATOM    345  N   SER B  25       5.273  -2.567   2.194  1.00  0.00
ATOM    346  CA  SER B  25       4.414  -3.639   2.580  1.00  0.00
ATOM    347  C   SER B  25       5.258  -4.916   2.779  1.00  0.00
ATOM    348  O   SER B  25       6.351  -5.053   2.263  1.00  0.00
ATOM    349  CB  SER B  25       3.345  -3.850   1.526  1.00  0.00
ATOM    350  OG  SER B  25       2.471  -4.880   1.898  1.00  0.00
ATOM    356  N   SER B  26       4.684  -5.865   3.548  1.00  0.00
ATOM    357  CA  SER B  26       5.323  -7.190   3.772  1.00  0.00
ATOM    358  C   SER B  26       4.779  -7.902   2.739  1.00  0.00
ATOM    359  O   SER B  26       5.557  -8.654   2.138  1.00  0.00
ATOM    360  CB  SER B  26       4.994  -7.852   5.096  1.00  0.00
ATOM    361  OG  SER B  26       3.633  -8.178   5.170  1.00  0.00
ATOM    367  N   GLY B  27       3.632  -7.585   2.185  1.00  0.00
ATOM    368  CA  GLY B  27       3.930  -8.549   1.374  1.00  0.00
ATOM    369  C   GLY B  27       3.812  -9.901   1.676  1.00  0.00
ATOM    370  O   GLY B  27       3.915 -10.590   2.675  1.00  0.00
ATOM    374  N   ASN B  28       4.084 -10.143    .490  1.00  0.00
ATOM    375  CA  ASN B  28       4.588 -11.232   -.084  1.00  0.00
ATOM    376  C   ASN B  28       5.190 -10.564  -1.399  1.00  0.00
ATOM    377  O   ASN B  28       4.556 -10.628  -2.483  1.00  0.00
ATOM    378  CB  ASN B  28       3.524 -12.292   -.304  1.00  0.00
ATOM    379  CG  ASN B  28       4.094 -13.583   -.822  1.00  0.00
ATOM    380  OD1 ASN B  28       5.133 -13.593  -1.492  1.00  0.00
ATOM    381  ND2 ASN B  28       3.433 -14.673   -.527  1.00  0.00
ATOM    388  N   ALA B  29       6.337 -10.371  -1.367  1.00  0.00
ATOM    389  CA  ALA B  29       7.242  -9.829  -2.339  1.00  0.00
ATOM    390  C   ALA B  29       7.103 -10.759  -3.541  1.00  0.00
ATOM    391  O   ALA B  29       7.315 -10.178  -4.597  1.00  0.00
ATOM    392  CB  ALA B  29       8.350  -9.805  -2.005  1.00  0.00
ATOM    398  N   ALA B  30       6.776 -12.153  -3.482  1.00  0.00
ATOM    399  CA  ALA B  30       7.060 -12.292  -4.816  1.00  0.00
ATOM    400  C   ALA B  30       7.318 -12.407  -6.145  1.00  0.00
ATOM    401  O   ALA B  30       8.193 -12.688  -6.931  1.00  0.00
ATOM    402  CB  ALA B  30       6.545 -14.157  -4.314  1.00  0.00
ATOM    408  N   GLU B  31       6.299 -12.064  -6.652  1.00  0.00
ATOM    409  CA  GLU B  31       5.908 -11.859  -8.054  1.00  0.00
ATOM    410  C   GLU B  31       6.048 -10.331  -8.592  1.00  0.00
ATOM    411  O   GLU B  31       5.719 -10.049  -9.732  1.00  0.00
ATOM    412  CB  GLU B  31       4.467 -12.347  -8.217  1.00  0.00
ATOM    413  CG  GLU B  31       4.249 -13.803  -7.832  1.00  0.00
ATOM    414  CD  GLU B  31       5.057 -14.756  -8.669  1.00  0.00
ATOM    415  OE1 GLU B  31       5.354 -14.426  -9.792  1.00  0.00
ATOM    416  OE2 GLU B  31       5.377 -15.816  -8.184  1.00  0.00
ATOM    423  N   VAL B  32       6.485  -9.399  -7.709  1.00  0.00
ATOM    424  CA  VAL B  32       6.552  -7.876  -7.588  1.00  0.00
ATOM    425  C   VAL B  32       7.360  -7.436  -8.847  1.00  0.00
ATOM    426  O   VAL B  32       8.362  -8.142  -9.242  1.00  0.00
ATOM    427  CB  VAL B  32       7.257  -7.412  -6.300  1.00  0.00
ATOM    428  CG1 VAL B  32       8.706  -7.876  -6.289  1.00  0.00
ATOM    429  CG2 VAL B  32       7.175  -5.897  -6.182  1.00  0.00
ATOM    439  N   ARG B  33       6.773  -6.311  -9.425  1.00  0.00
ATOM    440  CA  ARG B  33       7.359  -5.743 -10.570  1.00  0.00
ATOM    441  C   ARG B  33       7.730  -4.354 -10.228  1.00  0.00
ATOM    442  O   ARG B  33       7.082  -3.461  -9.724  1.00  0.00
ATOM    443  CB  ARG B  33       6.405  -5.762 -11.755  1.00  0.00
ATOM    444  CG  ARG B  33       6.938  -5.102 -13.016  1.00  0.00
ATOM    445  CD  ARG B  33       5.978  -5.214 -14.144  1.00  0.00
ATOM    446  NE  ARG B  33       5.847  -6.585 -14.610  1.00  0.00
ATOM    447  CZ  ARG B  33       4.917  -7.010 -15.487  1.00  0.00
ATOM    448  NH1 ARG B  33       4.045  -6.160 -15.983  1.00  0.00
ATOM    449  NH2 ARG B  33       4.881  -8.280 -15.850  1.00  0.00
ATOM    463  N   VAL B  34       8.972  -4.051 -10.588  1.00  0.00
ATOM    464  CA  VAL B  34       9.466  -2.725 -10.237  1.00  0.00
ATOM    465  C   VAL B  34       9.783  -2.013 -11.414  1.00  0.00
ATOM    466  O   VAL B  34      10.465  -2.688 -12.153  1.00  0.00
ATOM    467  CB  VAL B  34      10.729  -2.783  -9.358  1.00  0.00
ATOM    468  CG1 VAL B  34      11.102  -1.392  -8.869  1.00  0.00
ATOM    469  CG2 VAL B  34      10.500  -3.724  -8.185  1.00  0.00
ATOM    479  N   THR B  35       9.216   -.694 -11.535  1.00  0.00
ATOM    480  CA  THR B  35       9.501    .089 -12.744  1.00  0.00
ATOM    481  C   THR B  35      10.231   1.511 -12.526  1.00  0.00
ATOM    482  O   THR B  35       9.967   2.239 -11.557  1.00  0.00
ATOM    483  CB  THR B  35       8.179    .300 -13.504  1.00  0.00
ATOM    484  OG1 THR B  35       7.627   -.972 -13.870  1.00  0.00
ATOM    485  CG2 THR B  35       8.412   1.127 -14.760  1.00  0.00
ATOM    493  N   VAL B  36      11.213   1.900 -13.236  1.00  0.00
ATOM    494  CA  VAL B  36      11.725   3.174 -13.093  1.00  0.00
ATOM    495  C   VAL B  36      11.296   4.003 -14.336  1.00  0.00
ATOM    496  O   VAL B  36      11.461   3.714 -15.546  1.00  0.00
ATOM    497  CB  VAL B  36      13.258   3.106 -12.957  1.00  0.00
ATOM    498  CG1 VAL B  36      13.870   2.419 -14.169  1.00  0.00
ATOM    499  CG2 VAL B  36      13.826   4.506 -12.786  1.00  0.00
ATOM    509  N   LEU B  37      10.736   5.212 -13.949  1.00  0.00
ATOM    510  CA  LEU B  37      10.372   6.012 -15.044  1.00  0.00
ATOM    511  C   LEU B  37      11.140   7.414 -14.977  1.00  0.00
ATOM    512  O   LEU B  37      11.433   8.053 -13.961  1.00  0.00
ATOM    513  CB  LEU B  37       8.849   6.194 -15.035  1.00  0.00
ATOM    514  CG  LEU B  37       8.024   4.900 -15.047  1.00  0.00
ATOM    515  CD1 LEU B  37       7.754   4.457 -13.616  1.00  0.00
ATOM    516  CD2 LEU B  37       6.724   5.134 -15.802  1.00  0.00
ATOM    528  N   ARG B  38      11.490   7.966 -16.120  1.00  0.00
ATOM    529  CA  ARG B  38      11.963   9.259 -16.144  1.00  0.00
ATOM    530  C   ARG B  38      10.908  10.427 -16.552  1.00  0.00
ATOM    531  O   ARG B  38       9.943  10.503 -17.333  1.00  0.00
ATOM    532  CB  ARG B  38      13.153   9.247 -17.093  1.00  0.00
ATOM    533  CG  ARG B  38      13.854  10.586 -17.257  1.00  0.00
ATOM    534  CD  ARG B  38      15.086  10.464 -18.078  1.00  0.00
ATOM    535  NE  ARG B  38      15.785  11.733 -18.198  1.00  0.00
ATOM    536  CZ  ARG B  38      15.627  12.600 -19.217  1.00  0.00
ATOM    537  NH1 ARG B  38      14.792  12.321 -20.194  1.00  0.00
ATOM    538  NH2 ARG B  38      16.311  13.730 -19.235  1.00  0.00
ATOM    552  N   GLN B  39      10.996  11.584 -15.783  1.00  0.00
ATOM    553  CA  GLN B  39       9.930  12.566 -16.237  1.00  0.00
ATOM    554  C   GLN B  39      10.496  13.655 -17.101  1.00  0.00
ATOM    555  O   GLN B  39      11.381  14.364 -16.616  1.00  0.00
ATOM    556  CB  GLN B  39       9.219  13.213 -15.046  1.00  0.00
ATOM    557  CG  GLN B  39       8.061  14.118 -15.428  1.00  0.00
ATOM    558  CD  GLN B  39       7.399  14.754 -14.220  1.00  0.00
ATOM    559  OE1 GLN B  39       7.149  14.089 -13.211  1.00  0.00
ATOM    560  NE2 GLN B  39       7.112  16.047 -14.316  1.00  0.00
ATOM    569  N   ALA B  40      10.114  13.914 -18.249  1.00  0.00
ATOM    570  CA  ALA B  40      10.732  14.872 -18.931  1.00  0.00
ATOM    571  C   ALA B  40      10.081  16.246 -19.197  1.00  0.00
ATOM    572  O   ALA B  40       9.159  16.636 -19.833  1.00  0.00
ATOM    573  CB  ALA B  40      11.052  14.434 -20.254  1.00  0.00
ATOM    579  N   GLY B  41      10.410  17.078 -18.311  1.00  0.00
ATOM    580  CA  GLY B  41       9.690  18.281 -18.405  1.00  0.00
ATOM    581  C   GLY B  41       8.363  17.581 -18.001  1.00  0.00
ATOM    582  O   GLY B  41       8.269  17.009 -16.923  1.00  0.00
ATOM    586  N   SER B  42       7.309  17.738 -18.844  1.00  0.00
ATOM    587  CA  SER B  42       5.925  17.213 -18.638  1.00  0.00
ATOM    588  C   SER B  42       5.594  15.863 -19.193  1.00  0.00
ATOM    589  O   SER B  42       4.389  15.370 -19.173  1.00  0.00
ATOM    590  CB  SER B  42       4.926  18.191 -19.225  1.00  0.00
ATOM    591  OG  SER B  42       5.074  18.286 -20.615  1.00  0.00
ATOM    597  N   GLN B  43       6.621  15.194 -19.812  1.00  0.00
ATOM    598  CA  GLN B  43       6.325  13.988 -20.430  1.00  0.00
ATOM    599  C   GLN B  43       6.794  12.782 -19.770  1.00  0.00
ATOM    600  O   GLN B  43       7.753  12.543 -19.037  1.00  0.00
ATOM    601  CB  GLN B  43       6.882  14.014 -21.855  1.00  0.00
ATOM    602  CG  GLN B  43       6.347  15.148 -22.713  1.00  0.00
ATOM    603  CD  GLN B  43       4.861  15.014 -22.988  1.00  0.00
ATOM    604  OE1 GLN B  43       4.415  14.042 -23.604  1.00  0.00
ATOM    605  NE2 GLN B  43       4.086  15.991 -22.533  1.00  0.00
ATOM    614  N   MET B  44       6.241  11.691 -19.910  1.00  0.00
ATOM    615  CA  MET B  44       6.924  10.706 -19.073  1.00  0.00
ATOM    616  C   MET B  44       7.387   9.478 -19.852  1.00  0.00
ATOM    617  O   MET B  44       6.618   8.928 -20.649  1.00  0.00
ATOM    618  CB  MET B  44       6.008  10.280 -17.927  1.00  0.00
ATOM    619  CG  MET B  44       6.625   9.271 -16.970  1.00  0.00
ATOM    620  SD  MET B  44       5.535   8.864 -15.591  1.00  0.00
ATOM    621  CE  MET B  44       5.579  10.393 -14.662  1.00  0.00
ATOM    631  N   THR B  45       8.579   8.989 -19.575  1.00  0.00
ATOM    632  CA  THR B  45       8.944   7.950 -20.326  1.00  0.00
ATOM    633  C   THR B  45       9.359   6.680 -19.411  1.00  0.00
ATOM    634  O   THR B  45       9.721   6.513 -18.227  1.00  0.00
ATOM    635  CB  THR B  45      10.082   8.420 -21.251  1.00  0.00
ATOM    636  OG1 THR B  45      11.207   8.825 -20.461  1.00  0.00
ATOM    637  CG2 THR B  45       9.623   9.589 -22.109  1.00  0.00
ATOM    645  N   GLU B  46       9.256   5.530 -19.947  1.00  0.00
ATOM    646  CA  GLU B  46       9.606   4.429 -19.001  1.00  0.00
ATOM    647  C   GLU B  46      10.887   4.023 -19.512  1.00  0.00
ATOM    648  O   GLU B  46      11.070   3.741 -20.724  1.00  0.00
ATOM    649  CB  GLU B  46       8.624   3.255 -18.998  1.00  0.00
ATOM    650  CG  GLU B  46       9.006   2.118 -18.060  1.00  0.00
ATOM    651  CD  GLU B  46       8.006    .996 -18.064  1.00  0.00
ATOM    652  OE1 GLU B  46       6.852   1.254 -18.312  1.00  0.00
ATOM    653  OE2 GLU B  46       8.396   -.122 -17.819  1.00  0.00
ATOM    660  N   VAL B  47      11.793   3.879 -18.605  1.00  0.00
ATOM    661  CA  VAL B  47      13.138   3.650 -18.919  1.00  0.00
ATOM    662  C   VAL B  47      13.577   2.251 -18.517  1.00  0.00
ATOM    663  O   VAL B  47      14.285   1.598 -19.286  1.00  0.00
ATOM    664  CB  VAL B  47      14.012   4.703 -18.211  1.00  0.00
ATOM    665  CG1 VAL B  47      15.488   4.414 -18.446  1.00  0.00
ATOM    666  CG2 VAL B  47      13.649   6.095 -18.706  1.00  0.00
ATOM    676  N   CYS B  48      13.122   1.795 -17.475  1.00  0.00
ATOM    677  CA  CYS B  48      13.446    .499 -17.112  1.00  0.00
ATOM    678  C   CYS B  48      12.576   -.234 -16.247  1.00  0.00
ATOM    679  O   CYS B  48      11.716   -.080 -15.422  1.00  0.00
ATOM    680  CB  CYS B  48      14.822    .513 -16.446  1.00  0.00
ATOM    681  SG  CYS B  48      15.428  -1.123 -15.968  1.00  0.00
ATOM    687  N   ALA B  49      12.686  -1.399 -16.573  1.00  0.00
ATOM    688  CA  ALA B  49      11.830  -2.083 -15.764  1.00  0.00
ATOM    689  C   ALA B  49      12.446  -3.165 -15.303  1.00  0.00
ATOM    690  O   ALA B  49      13.328  -3.784 -15.917  1.00  0.00
ATOM    691  CB  ALA B  49      10.692  -2.205 -16.279  1.00  0.00
ATOM    697  N   ALA B  50      11.908  -3.547 -14.349  1.00  0.00
ATOM    698  CA  ALA B  50      12.502  -4.736 -14.005  1.00  0.00
ATOM    699  C   ALA B  50      11.647  -5.327 -13.195  1.00  0.00
ATOM    700  O   ALA B  50      10.945  -4.635 -12.544  1.00  0.00
ATOM    701  CB  ALA B  50      13.694  -4.557 -13.170  1.00  0.00
ATOM    707  N   THR B  51      11.744  -6.728 -13.391  1.00  0.00
ATOM    708  CA  THR B  51      10.841  -7.554 -12.783  1.00  0.00
ATOM    709  C   THR B  51      11.546  -8.495 -12.159  1.00  0.00
ATOM    710  O   THR B  51      12.400  -9.181 -12.667  1.00  0.00
ATOM    711  CB  THR B  51       9.854  -8.221 -13.758  1.00  0.00
ATOM    712  OG1 THR B  51       9.175  -7.212 -14.518  1.00  0.00
ATOM    713  CG2 THR B  51       8.831  -9.051 -12.998  1.00  0.00
ATOM    721  N   TYR B  52      11.143  -8.679 -11.035  1.00  0.00
ATOM    722  CA  TYR B  52      11.778  -9.576 -10.331  1.00  0.00
ATOM    723  C   TYR B  52      10.766 -10.310 -10.077  1.00  0.00
ATOM    724  O   TYR B  52       9.615  -9.923  -9.686  1.00  0.00
ATOM    725  CB  TYR B  52      12.466  -9.057  -9.067  1.00  0.00
ATOM    726  CG  TYR B  52      13.401  -7.894  -9.315  1.00  0.00
ATOM    727  CD1 TYR B  52      12.909  -6.597  -9.320  1.00  0.00
ATOM    728  CD2 TYR B  52      14.751  -8.125  -9.536  1.00  0.00
ATOM    729  CE1 TYR B  52      13.763  -5.535  -9.546  1.00  0.00
ATOM    730  CE2 TYR B  52      15.605  -7.063  -9.762  1.00  0.00
ATOM    731  CZ  TYR B  52      15.115  -5.772  -9.768  1.00  0.00
ATOM    732  OH  TYR B  52      15.966  -4.715  -9.993  1.00  0.00
ATOM    742  N   THR B  53      11.363 -11.258  -9.845  1.00  0.00
ATOM    743  CA  THR B  53      10.698 -12.260  -9.482  1.00  0.00
ATOM    744  C   THR B  53      11.541 -12.675  -8.392  1.00  0.00
ATOM    745  O   THR B  53      12.520 -12.162  -8.211  1.00  0.00
ATOM    746  CB  THR B  53      10.530 -13.312 -10.594  1.00  0.00
ATOM    747  OG1 THR B  53      11.792 -13.937 -10.860  1.00  0.00
ATOM    748  CG2 THR B  53      10.012 -12.662 -11.869  1.00  0.00
ATOM    756  N   VAL B  54      11.007 -13.518  -7.530  1.00  0.00
ATOM    757  CA  VAL B  54      11.693 -14.021  -6.426  1.00  0.00
ATOM    758  C   VAL B  54      11.773 -14.706  -7.823  1.00  0.00
ATOM    759  O   VAL B  54      10.737 -14.734  -8.505  1.00  0.00
ATOM    760  CB  VAL B  54      10.961 -14.690  -5.247  1.00  0.00
ATOM    761  CG1 VAL B  54      10.292 -15.980  -5.698  1.00  0.00
ATOM    762  CG2 VAL B  54      11.940 -14.958  -4.114  1.00  0.00
ATOM    772  N   GLU B  55      12.665 -15.285  -8.075  1.00  0.00
ATOM    773  CA  GLU B  55      13.674 -16.072  -8.714  1.00  0.00
ATOM    774  C   GLU B  55      14.364 -15.051  -9.777  1.00  0.00
ATOM    775  O   GLU B  55      14.779 -15.433 -10.884  1.00  0.00
ATOM    776  CB  GLU B  55      13.059 -17.307  -9.376  1.00  0.00
ATOM    777  CG  GLU B  55      12.349 -18.248  -8.414  1.00  0.00
ATOM    778  CD  GLU B  55      11.848 -19.499  -9.081  1.00  0.00
ATOM    779  OE1 GLU B  55      11.944 -19.588 -10.282  1.00  0.00
ATOM    780  OE2 GLU B  55      11.370 -20.367  -8.390  1.00  0.00
ATOM    787  N   ASP B  56      14.404 -13.724  -9.397  1.00  0.00
ATOM    788  CA  ASP B  56      15.274 -12.502  -9.641  1.00  0.00
ATOM    789  C   ASP B  56      15.540 -12.007 -10.977  1.00  0.00
ATOM    790  O   ASP B  56      16.576 -11.350 -11.232  1.00  0.00
ATOM    791  CB  ASP B  56      16.662 -12.720  -9.033  1.00  0.00
ATOM    792  CG  ASP B  56      16.627 -12.890  -7.520  1.00  0.00
ATOM    793  OD1 ASP B  56      15.922 -12.150  -6.875  1.00  0.00
ATOM    794  OD2 ASP B  56      17.306 -13.757  -7.025  1.00  0.00
ATOM    799  N   GLU B  57      14.817 -12.476 -11.900  1.00  0.00
ATOM    800  CA  GLU B  57      15.221 -11.869 -13.049  1.00  0.00
ATOM    801  C   GLU B  57      15.023 -10.439 -12.778  1.00  0.00
ATOM    802  O   GLU B  57      14.398  -9.935 -11.665  1.00  0.00
ATOM    803  CB  GLU B  57      14.415 -12.348 -14.259  1.00  0.00
ATOM    804  CG  GLU B  57      14.656 -13.802 -14.639  1.00  0.00
ATOM    805  CD  GLU B  57      13.874 -14.228 -15.851  1.00  0.00
ATOM    806  OE1 GLU B  57      13.109 -13.437 -16.348  1.00  0.00
ATOM    807  OE2 GLU B  57      14.043 -15.345 -16.280  1.00  0.00
ATOM    814  N   LEU B  58      15.879  -9.827 -13.717  1.00  0.00
ATOM    815  CA  LEU B  58      15.799  -8.465 -14.004  1.00  0.00
ATOM    816  C   LEU B  58      15.693  -8.109 -15.514  1.00  0.00
ATOM    817  O   LEU B  58      16.493  -8.592 -16.265  1.00  0.00
ATOM    818  CB  LEU B  58      17.029  -7.791 -13.384  1.00  0.00
ATOM    819  CG  LEU B  58      17.090  -6.264 -13.519  1.00  0.00
ATOM    820  CD1 LEU B  58      17.882  -5.682 -12.357  1.00  0.00
ATOM    821  CD2 LEU B  58      17.726  -5.898 -14.852  1.00  0.00
ATOM    833  N   ALA B  59      14.799  -7.289 -15.975  1.00  0.00
ATOM    834  CA  ALA B  59      14.917  -6.950 -17.363  1.00  0.00
ATOM    835  C   ALA B  59      15.486  -5.492 -17.711  1.00  0.00
ATOM    836  O   ALA B  59      15.459  -4.613 -16.830  1.00  0.00
ATOM    837  CB  ALA B  59      13.723  -7.256 -17.935  1.00  0.00
ATOM    843  N   PHE B  60      16.002  -5.189 -18.921  1.00  0.00
ATOM    844  CA  PHE B  60      16.413  -3.829 -18.975  1.00  0.00
ATOM    845  C   PHE B  60      15.987  -3.196 -20.045  1.00  0.00
ATOM    846  O   PHE B  60      15.708  -3.757 -21.085  1.00  0.00
ATOM    847  CB  PHE B  60      17.934  -3.673 -18.966  1.00  0.00
ATOM    848  CG  PHE B  60      18.624  -4.391 -20.091  1.00  0.00
ATOM    849  CD1 PHE B  60      18.815  -3.768 -21.316  1.00  0.00
ATOM    850  CD2 PHE B  60      19.082  -5.689 -19.928  1.00  0.00
ATOM    851  CE1 PHE B  60      19.449  -4.428 -22.352  1.00  0.00
ATOM    852  CE2 PHE B  60      19.717  -6.350 -20.961  1.00  0.00
ATOM    853  CZ  PHE B  60      19.900  -5.718 -22.175  1.00  0.00
ATOM    863  N   LEU B  61      15.786  -2.033 -19.829  1.00  0.00
ATOM    864  CA  LEU B  61      15.281  -1.674 -20.995  1.00  0.00
ATOM    865  C   LEU B  61      16.174   -.774 -21.597  1.00  0.00
ATOM    866  O   LEU B  61      17.221   -.618 -20.967  1.00  0.00
ATOM    867  CB  LEU B  61      13.899  -1.034 -20.815  1.00  0.00
ATOM    868  CG  LEU B  61      12.855  -1.896 -20.095  1.00  0.00
ATOM    869  CD1 LEU B  61      11.595  -1.075 -19.856  1.00  0.00
ATOM    870  CD2 LEU B  61      12.553  -3.131 -20.930  1.00  0.00
ATOM    882  N   ASP B  62      15.799   -.235 -22.658  1.00  0.00
ATOM    883  CA  ASP B  62      16.736    .288 -23.390  1.00  0.00
ATOM    884  C   ASP B  62      17.837   1.220 -22.886  1.00  0.00
ATOM    885  O   ASP B  62      17.639   2.218 -22.201  1.00  0.00
ATOM    886  CB  ASP B  62      15.943    .979 -24.503  1.00  0.00
ATOM    887  CG  ASP B  62      15.280   -.005 -25.457  1.00  0.00
ATOM    888  OD1 ASP B  62      15.558  -1.176 -25.359  1.00  0.00
ATOM    889  OD2 ASP B  62      14.502    .425 -26.275  1.00  0.00
ATOM    894  N   ASP B  63      19.040    .820 -23.314  1.00  0.00
ATOM    895  CA  ASP B  63      20.317   1.437 -23.105  1.00  0.00
ATOM    896  C   ASP B  63      20.479   1.500 -21.680  1.00  0.00
ATOM    897  O   ASP B  63      21.395   2.120 -21.130  1.00  0.00
ATOM    898  CB  ASP B  63      20.409   2.839 -23.713  1.00  0.00
ATOM    899  CG  ASP B  63      20.319   2.833 -25.233  1.00  0.00
ATOM    900  OD1 ASP B  63      20.511   1.792 -25.816  1.00  0.00
ATOM    901  OD2 ASP B  63      20.059   3.869 -25.797  1.00  0.00
ATOM    906  N   SER B  64      19.755    .719 -21.026  1.00  0.00
ATOM    907  CA  SER B  64      19.810    .974 -19.677  1.00  0.00
ATOM    908  C   SER B  64      20.023   -.347 -19.543  1.00  0.00
ATOM    909  O   SER B  64      19.411  -1.291 -20.032  1.00  0.00
ATOM    910  CB  SER B  64      18.552   1.494 -19.010  1.00  0.00
ATOM    911  OG  SER B  64      18.169   2.729 -19.552  1.00  0.00
ATOM    917  N   THR B  65      20.812   -.375 -18.745  1.00  0.00
ATOM    918  CA  THR B  65      21.248  -1.406 -18.180  1.00  0.00
ATOM    919  C   THR B  65      20.894  -1.032 -16.809  1.00  0.00
ATOM    920  O   THR B  65      21.133    .077 -16.272  1.00  0.00
ATOM    921  CB  THR B  65      22.751  -1.636 -18.422  1.00  0.00
ATOM    922  OG1 THR B  65      22.988  -1.825 -19.823  1.00  0.00
ATOM    923  CG2 THR B  65      23.232  -2.862 -17.661  1.00  0.00
ATOM    931  N   CYS B  66      20.312  -2.016 -16.244  1.00  0.00
ATOM    932  CA  CYS B  66      19.778  -1.968 -15.017  1.00  0.00
ATOM    933  C   CYS B  66      20.172  -3.047 -14.253  1.00  0.00
ATOM    934  O   CYS B  66      19.889  -4.169 -14.579  1.00  0.00
ATOM    935  CB  CYS B  66      18.251  -1.943 -15.090  1.00  0.00
ATOM    936  SG  CYS B  66      17.435  -1.938 -13.476  1.00  0.00
ATOM    942  N   THR B  67      20.557  -2.765 -13.195  1.00  0.00
ATOM    943  CA  THR B  67      20.899  -4.016 -12.444  1.00  0.00
ATOM    944  C   THR B  67      20.277  -3.687 -11.215  1.00  0.00
ATOM    945  O   THR B  67      20.100  -2.615 -10.611  1.00  0.00
ATOM    946  CB  THR B  67      22.398  -4.307 -12.247  1.00  0.00
ATOM    947  OG1 THR B  67      22.963  -3.337 -11.357  1.00  0.00
ATOM    948  CG2 THR B  67      23.130  -4.255 -13.580  1.00  0.00
ATOM    956  N   GLY B  68      20.090  -4.736 -10.618  1.00  0.00
ATOM    957  CA  GLY B  68      19.424  -4.482  -9.512  1.00  0.00
ATOM    958  C   GLY B  68      19.299  -5.742  -8.933  1.00  0.00
ATOM    959  O   GLY B  68      19.642  -6.842  -9.428  1.00  0.00
ATOM    963  N   THR B  69      18.746  -5.545  -7.836  1.00  0.00
ATOM    964  CA  THR B  69      18.650  -6.706  -6.906  1.00  0.00
ATOM    965  C   THR B  69      17.486  -6.533  -5.955  1.00  0.00
ATOM    966  O   THR B  69      16.918  -5.416  -5.613  1.00  0.00
ATOM    967  CB  THR B  69      19.942  -6.897  -6.090  1.00  0.00
ATOM    968  OG1 THR B  69      19.897  -8.156  -5.405  1.00  0.00
ATOM    969  CG2 THR B  69      20.102  -5.777  -5.074  1.00  0.00
ATOM    977  N   SER B  70      17.191  -7.585  -5.283  1.00  0.00
ATOM    978  CA  SER B  70      16.106  -7.295  -4.315  1.00  0.00
ATOM    979  C   SER B  70      16.445  -7.914  -3.110  1.00  0.00
ATOM    980  O   SER B  70      17.112  -8.970  -3.022  1.00  0.00
ATOM    981  CB  SER B  70      14.751  -7.812  -4.759  1.00  0.00
ATOM    982  OG  SER B  70      14.739  -9.212  -4.806  1.00  0.00
ATOM    988  N   SER B  71      15.761  -7.255  -2.174  1.00  0.00
ATOM    989  CA  SER B  71      15.793  -7.793   -.815  1.00  0.00
ATOM    990  C   SER B  71      14.801  -7.470    .088  1.00  0.00
ATOM    991  O   SER B  71      14.296  -6.424    .527  1.00  0.00
ATOM    992  CB  SER B  71      17.084  -7.398   -.126  1.00  0.00
ATOM    993  OG  SER B  71      17.130  -7.901   1.181  1.00  0.00
ATOM    999  N   GLY B  72      14.041  -8.476    .200  1.00  0.00
ATOM   1000  CA  GLY B  72      13.153  -8.101   1.176  1.00  0.00
ATOM   1001  C   GLY B  72      12.227  -7.062    .522  1.00  0.00
ATOM   1002  O   GLY B  72      11.659  -7.268   -.571  1.00  0.00
ATOM   1006  N   ASN B  73      12.141  -5.916   1.241  1.00  0.00
ATOM   1007  CA  ASN B  73      11.320  -4.768    .693  1.00  0.00
ATOM   1008  C   ASN B  73      12.174  -3.595   -.158  1.00  0.00
ATOM   1009  O   ASN B  73      11.875  -2.425   -.435  1.00  0.00
ATOM   1010  CB  ASN B  73      10.560  -4.150   1.852  1.00  0.00
ATOM   1011  CG  ASN B  73      11.470  -3.529   2.875  1.00  0.00
ATOM   1012  OD1 ASN B  73      12.671  -3.823   2.915  1.00  0.00
ATOM   1013  ND2 ASN B  73      10.923  -2.675   3.702  1.00  0.00
ATOM   1020  N   LYS B  74      13.388  -3.800   -.460  1.00  0.00
ATOM   1021  CA  LYS B  74      14.198  -2.720  -1.102  1.00  0.00
ATOM   1022  C   LYS B  74      14.625  -3.110  -2.523  1.00  0.00
ATOM   1023  O   LYS B  74      15.038  -4.244  -2.935  1.00  0.00
ATOM   1024  CB  LYS B  74      15.436  -2.397   -.264  1.00  0.00
ATOM   1025  CG  LYS B  74      15.134  -1.747   1.080  1.00  0.00
ATOM   1026  CD  LYS B  74      16.413  -1.337   1.795  1.00  0.00
ATOM   1027  CE  LYS B  74      16.112   -.654   3.121  1.00  0.00
ATOM   1028  NZ  LYS B  74      17.353   -.219   3.818  1.00  0.00
ATOM   1042  N   VAL B  75      14.435  -2.127  -3.380  1.00  0.00
ATOM   1043  CA  VAL B  75      14.873  -2.429  -4.672  1.00  0.00
ATOM   1044  C   VAL B  75      15.993  -1.416  -5.131  1.00  0.00
ATOM   1045  O   VAL B  75      16.182   -.237  -4.932  1.00  0.00
ATOM   1046  CB  VAL B  75      13.664  -2.392  -5.625  1.00  0.00
ATOM   1047  CG1 VAL B  75      14.079  -2.812  -7.027  1.00  0.00
ATOM   1048  CG2 VAL B  75      12.560  -3.294  -5.096  1.00  0.00
ATOM   1058  N   ASN B  76      17.011  -2.049  -5.694  1.00  0.00
ATOM   1059  CA  ASN B  76      18.168  -1.108  -6.062  1.00  0.00
ATOM   1060  C   ASN B  76      18.418  -1.029  -7.557  1.00  0.00
ATOM   1061  O   ASN B  76      18.657  -2.178  -8.110  1.00  0.00
ATOM   1062  CB  ASN B  76      19.456  -1.518  -5.372  1.00  0.00
ATOM   1063  CG  ASN B  76      20.571   -.536  -5.599  1.00  0.00
ATOM   1064  OD1 ASN B  76      20.601    .165  -6.617  1.00  0.00
ATOM   1065  ND2 ASN B  76      21.491   -.471  -4.669  1.00  0.00
ATOM   1072  N   LEU B  77      18.358    .134  -8.251  1.00  0.00
ATOM   1073  CA  LEU B  77      18.535    .139  -9.636  1.00  0.00
ATOM   1074  C   LEU B  77      19.894    .785 -10.004  1.00  0.00
ATOM   1075  O   LEU B  77      20.379   1.836  -9.641  1.00  0.00
ATOM   1076  CB  LEU B  77      17.368    .891 -10.289  1.00  0.00
ATOM   1077  CG  LEU B  77      15.965    .429  -9.876  1.00  0.00
ATOM   1078  CD1 LEU B  77      14.920   1.295 -10.567  1.00  0.00
ATOM   1079  CD2 LEU B  77      15.785  -1.038 -10.239  1.00  0.00
ATOM   1091  N   THR B  78      20.665    .081 -10.711  1.00  0.00
ATOM   1092  CA  THR B  78      21.846    .697 -11.080  1.00  0.00
ATOM   1093  C   THR B  78      21.849    .986 -12.500  1.00  0.00
ATOM   1094  O   THR B  78      21.538    .096 -13.341  1.00  0.00
ATOM   1095  CB  THR B  78      23.064   -.173 -10.719  1.00  0.00
ATOM   1096  OG1 THR B  78      23.130   -.342  -9.297  1.00  0.00
ATOM   1097  CG2 THR B  78      24.348    .479 -11.208  1.00  0.00
ATOM   1105  N   ILE B  79      22.168   2.386 -12.767  1.00  0.00
ATOM   1106  CA  ILE B  79      22.204   2.759 -14.109  1.00  0.00
ATOM   1107  C   ILE B  79      23.605   3.045 -14.692  1.00  0.00
ATOM   1108  O   ILE B  79      24.456   3.799 -14.185  1.00  0.00
ATOM   1109  CB  ILE B  79      21.302   3.994 -14.285  1.00  0.00
ATOM   1110  CG1 ILE B  79      19.971   3.793 -13.556  1.00  0.00
ATOM   1111  CG2 ILE B  79      21.067   4.274 -15.762  1.00  0.00
ATOM   1112  CD1 ILE B  79      19.164   2.624 -14.070  1.00  0.00
ATOM   1124  N   GLN B  80      23.948   2.312 -15.812  1.00  0.00
ATOM   1125  CA  GLN B  80      25.316   2.614 -16.229  1.00  0.00
ATOM   1126  C   GLN B  80      25.404   3.436 -17.558  1.00  0.00
ATOM   1127  O   GLN B  80      24.597   3.199 -18.467  1.00  0.00
ATOM   1128  CB  GLN B  80      26.096   1.305 -16.372  1.00  0.00
ATOM   1129  CG  GLN B  80      26.223    .510 -15.083  1.00  0.00
ATOM   1130  CD  GLN B  80      26.997   -.780 -15.272  1.00  0.00
ATOM   1131  OE1 GLN B  80      26.991  -1.371 -16.356  1.00  0.00
ATOM   1132  NE2 GLN B  80      27.668  -1.226 -14.217  1.00  0.00
ATOM   1141  N   GLY B  81      26.343   4.325 -17.688  1.00  0.00
ATOM   1142  CA  GLY B  81      26.732   5.145 -18.846  1.00  0.00
ATOM   1143  C   GLY B  81      25.773   6.262 -19.115  1.00  0.00
ATOM   1144  O   GLY B  81      25.488   6.641 -20.256  1.00  0.00
ATOM   1148  N   LEU B  82      25.268   6.761 -18.074  1.00  0.00
ATOM   1149  CA  LEU B  82      24.345   7.824 -18.024  1.00  0.00
ATOM   1150  C   LEU B  82      25.106   8.971 -18.690  1.00  0.00
ATOM   1151  O   LEU B  82      26.318   9.069 -18.529  1.00  0.00
ATOM   1152  CB  LEU B  82      23.933   8.152 -16.583  1.00  0.00
ATOM   1153  CG  LEU B  82      22.728   7.373 -16.042  1.00  0.00
ATOM   1154  CD1 LEU B  82      22.622   7.582 -14.538  1.00  0.00
ATOM   1155  CD2 LEU B  82      21.464   7.837 -16.749  1.00  0.00
ATOM   1167  N   ARG B  83      24.475   9.788 -19.384  1.00  0.00
ATOM   1168  CA  ARG B  83      25.014  10.944 -20.077  1.00  0.00
ATOM   1169  C   ARG B  83      24.489  12.118 -19.347  1.00  0.00
ATOM   1170  O   ARG B  83      23.534  11.919 -18.611  1.00  0.00
ATOM   1171  CB  ARG B  83      24.594  11.001 -21.539  1.00  0.00
ATOM   1172  CG  ARG B  83      25.109   9.857 -22.397  1.00  0.00
ATOM   1173  CD  ARG B  83      24.633   9.964 -23.800  1.00  0.00
ATOM   1174  NE  ARG B  83      23.194   9.778 -23.900  1.00  0.00
ATOM   1175  CZ  ARG B  83      22.471   9.990 -25.017  1.00  0.00
ATOM   1176  NH1 ARG B  83      23.065  10.393 -26.118  1.00  0.00
ATOM   1177  NH2 ARG B  83      21.165   9.791 -25.006  1.00  0.00
ATOM   1191  N   ALA B  84      25.114  13.296 -19.548  1.00  0.00
ATOM   1192  CA  ALA B  84      24.804  14.495 -18.838  1.00  0.00
ATOM   1193  C   ALA B  84      23.390  14.961 -18.975  1.00  0.00
ATOM   1194  O   ALA B  84      22.708  15.148 -17.916  1.00  0.00
ATOM   1195  CB  ALA B  84      25.845  15.709 -19.377  1.00  0.00
ATOM   1201  N   MET B  85      22.873  14.720 -20.076  1.00  0.00
ATOM   1202  CA  MET B  85      21.612  15.073 -20.538  1.00  0.00
ATOM   1203  C   MET B  85      20.527  14.194 -19.952  1.00  0.00
ATOM   1204  O   MET B  85      19.348  14.428 -20.169  1.00  0.00
ATOM   1205  CB  MET B  85      21.608  15.012 -22.065  1.00  0.00
ATOM   1206  CG  MET B  85      22.515  16.033 -22.738  1.00  0.00
ATOM   1207  SD  MET B  85      22.089  17.732 -22.307  1.00  0.00
ATOM   1208  CE  MET B  85      20.497  17.896 -23.111  1.00  0.00
ATOM   1218  N   ASP B  86      20.944  13.151 -19.201  1.00  0.00
ATOM   1219  CA  ASP B  86      20.048  12.155 -18.631  1.00  0.00
ATOM   1220  C   ASP B  86      19.560  12.521 -17.280  1.00  0.00
ATOM   1221  O   ASP B  86      18.795  11.765 -16.665  1.00  0.00
ATOM   1222  CB  ASP B  86      20.741  10.793 -18.549  1.00  0.00
ATOM   1223  CG  ASP B  86      21.015  10.184 -19.918  1.00  0.00
ATOM   1224  OD1 ASP B  86      20.383  10.590 -20.864  1.00  0.00
ATOM   1225  OD2 ASP B  86      21.854   9.320 -20.004  1.00  0.00
ATOM   1230  N   THR B  87      19.927  13.687 -16.898  1.00  0.00
ATOM   1231  CA  THR B  87      19.612  14.321 -15.676  1.00  0.00
ATOM   1232  C   THR B  87      18.118  14.469 -15.614  1.00  0.00
ATOM   1233  O   THR B  87      17.426  14.653 -16.608  1.00  0.00
ATOM   1234  CB  THR B  87      20.307  15.689 -15.547  1.00  0.00
ATOM   1235  OG1 THR B  87      20.047  16.239 -14.249  1.00  0.00
ATOM   1236  CG2 THR B  87      19.799  16.648 -16.612  1.00  0.00
ATOM   1244  N   GLY B  88      17.585  14.258 -14.375  1.00  0.00
ATOM   1245  CA  GLY B  88      16.168  14.351 -14.109  1.00  0.00
ATOM   1246  C   GLY B  88      15.275  13.628 -13.116  1.00  0.00
ATOM   1247  O   GLY B  88      15.638  13.089 -12.044  1.00  0.00
ATOM   1251  N   LEU B  89      13.988  13.799 -13.262  1.00  0.00
ATOM   1252  CA  LEU B  89      13.392  13.198 -12.117  1.00  0.00
ATOM   1253  C   LEU B  89      13.105  11.672 -12.277  1.00  0.00
ATOM   1254  O   LEU B  89      12.583  11.121 -13.252  1.00  0.00
ATOM   1255  CB  LEU B  89      12.093  13.951 -11.802  1.00  0.00
ATOM   1256  CG  LEU B  89      12.250  15.233 -10.976  1.00  0.00
ATOM   1257  CD1 LEU B  89      13.075  16.245 -11.760  1.00  0.00
ATOM   1258  CD2 LEU B  89      10.876  15.792 -10.638  1.00  0.00
ATOM   1270  N   TYR B  90      13.497  10.880 -11.330  1.00  0.00
ATOM   1271  CA  TYR B  90      13.144   9.508 -11.531  1.00  0.00
ATOM   1272  C   TYR B  90      12.108   9.090 -10.486  1.00  0.00
ATOM   1273  O   TYR B  90      11.915   9.384  -9.305  1.00  0.00
ATOM   1274  CB  TYR B  90      14.388   8.619 -11.465  1.00  0.00
ATOM   1275  CG  TYR B  90      15.336   8.808 -12.628  1.00  0.00
ATOM   1276  CD1 TYR B  90      16.035   9.998 -12.766  1.00  0.00
ATOM   1277  CD2 TYR B  90      15.507   7.792 -13.556  1.00  0.00
ATOM   1278  CE1 TYR B  90      16.901  10.171 -13.828  1.00  0.00
ATOM   1279  CE2 TYR B  90      16.373   7.965 -14.618  1.00  0.00
ATOM   1280  CZ  TYR B  90      17.068   9.149 -14.756  1.00  0.00
ATOM   1281  OH  TYR B  90      17.931   9.321 -15.814  1.00  0.00
ATOM   1291  N   ILE B  91      11.181   8.361 -10.995  1.00  0.00
ATOM   1292  CA  ILE B  91      10.157   7.869 -10.089  1.00  0.00
ATOM   1293  C   ILE B  91      10.168   6.286 -10.004  1.00  0.00
ATOM   1294  O   ILE B  91      10.643   5.526 -10.924  1.00  0.00
ATOM   1295  CB  ILE B  91       8.774   8.372 -10.541  1.00  0.00
ATOM   1296  CG1 ILE B  91       8.718   9.901 -10.487  1.00  0.00
ATOM   1297  CG2 ILE B  91       7.679   7.765  -9.678  1.00  0.00
ATOM   1298  CD1 ILE B  91       7.495  10.492 -11.149  1.00  0.00
ATOM   1310  N   CYS B  92       9.910   5.735  -8.918  1.00  0.00
ATOM   1311  CA  CYS B  92       9.844   4.314  -8.772  1.00  0.00
ATOM   1312  C   CYS B  92       8.442   3.782  -8.591  1.00  0.00
ATOM   1313  O   CYS B  92       7.652   4.326  -7.769  1.00  0.00
ATOM   1314  CB  CYS B  92      10.695   3.882  -7.577  1.00  0.00
ATOM   1315  SG  CYS B  92      11.086   2.116  -7.549  1.00  0.00
ATOM   1321  N   LYS B  93       8.147   2.615  -9.199  1.00  0.00
ATOM   1322  CA  LYS B  93       6.770   2.124  -9.025  1.00  0.00
ATOM   1323  C   LYS B  93       6.862    .604  -8.729  1.00  0.00
ATOM   1324  O   LYS B  93       7.393   -.292  -9.361  1.00  0.00
ATOM   1325  CB  LYS B  93       5.916   2.399 -10.263  1.00  0.00
ATOM   1326  CG  LYS B  93       4.482   1.897 -10.163  1.00  0.00
ATOM   1327  CD  LYS B  93       3.724   2.124 -11.463  1.00  0.00
ATOM   1328  CE  LYS B  93       2.291   1.621 -11.365  1.00  0.00
ATOM   1329  NZ  LYS B  93       1.561   1.768 -12.653  1.00  0.00
ATOM   1343  N   VAL B  94       5.992    .170  -7.751  1.00  0.00
ATOM   1344  CA  VAL B  94       5.935  -1.179  -7.578  1.00  0.00
ATOM   1345  C   VAL B  94       4.481  -1.815  -7.853  1.00  0.00
ATOM   1346  O   VAL B  94       3.454  -1.008  -7.478  1.00  0.00
ATOM   1347  CB  VAL B  94       6.409  -1.458  -6.139  1.00  0.00
ATOM   1348  CG1 VAL B  94       5.469   -.809  -5.133  1.00  0.00
ATOM   1349  CG2 VAL B  94       6.498  -2.958  -5.904  1.00  0.00
ATOM   1359  N   GLU B  95       4.498  -3.090  -8.431  1.00  0.00
ATOM   1360  CA  GLU B  95       3.252  -3.713  -8.602  1.00  0.00
ATOM   1361  C   GLU B  95       3.234  -5.144  -8.110  1.00  0.00
ATOM   1362  O   GLU B  95       4.185  -5.974  -8.191  1.00  0.00
ATOM   1363  CB  GLU B  95       2.862  -3.659 -10.081  1.00  0.00
ATOM   1364  CG  GLU B  95       2.596  -2.257 -10.610  1.00  0.00
ATOM   1365  CD  GLU B  95       2.164  -2.248 -12.050  1.00  0.00
ATOM   1366  OE1 GLU B  95       2.154  -3.293 -12.655  1.00  0.00
ATOM   1367  OE2 GLU B  95       1.843  -1.193 -12.546  1.00  0.00
ATOM   1374  N   LEU B  96       2.227  -5.542  -7.413  1.00  0.00
ATOM   1375  CA  LEU B  96       2.242  -6.930  -7.014  1.00  0.00
ATOM   1376  C   LEU B  96       1.276  -7.869  -7.984  1.00  0.00
ATOM   1377  O   LEU B  96        .195  -7.730  -8.606  1.00  0.00
ATOM   1378  CB  LEU B  96       1.806  -7.000  -5.545  1.00  0.00
ATOM   1379  CG  LEU B  96       2.731  -6.300  -4.542  1.00  0.00
ATOM   1380  CD1 LEU B  96       2.063  -6.262  -3.174  1.00  0.00
ATOM   1381  CD2 LEU B  96       4.062  -7.035  -4.480  1.00  0.00
ATOM   1393  N   MET B  97       1.674  -9.031  -8.096  1.00  0.00
ATOM   1394  CA  MET B  97        .860  -9.970  -9.025  1.00  0.00
ATOM   1395  C   MET B  97        .708 -11.334  -8.632  1.00  0.00
ATOM   1396  O   MET B  97       1.553 -12.236  -8.891  1.00  0.00
ATOM   1397  CB  MET B  97       1.455 -10.020 -10.431  1.00  0.00
ATOM   1398  CG  MET B  97       1.434  -8.691 -11.172  1.00  0.00
ATOM   1399  SD  MET B  97       2.302  -8.760 -12.751  1.00  0.00
ATOM   1400  CE  MET B  97       4.006  -8.768 -12.201  1.00  0.00
ATOM   1410  N   TYR B  98       -.091 -11.409  -8.092  1.00  0.00
ATOM   1411  CA  TYR B  98       -.640 -12.594  -7.655  1.00  0.00
ATOM   1412  C   TYR B  98      -2.018 -12.458  -7.154  1.00  0.00
ATOM   1413  O   TYR B  98      -2.934 -12.005  -7.911  1.00  0.00
ATOM   1414  CB  TYR B  98        .259 -13.197  -6.573  1.00  0.00
ATOM   1415  CG  TYR B  98        .865 -12.170  -5.642  1.00  0.00
ATOM   1416  CD1 TYR B  98        .049 -11.440  -4.789  1.00  0.00
ATOM   1417  CD2 TYR B  98       2.236 -11.959  -5.640  1.00  0.00
ATOM   1418  CE1 TYR B  98        .603 -10.502  -3.939  1.00  0.00
ATOM   1419  CE2 TYR B  98       2.789 -11.021  -4.790  1.00  0.00
ATOM   1420  CZ  TYR B  98       1.978 -10.295  -3.942  1.00  0.00
ATOM   1421  OH  TYR B  98       2.529  -9.361  -3.095  1.00  0.00
ATOM   1431  N   PRO B  99      -2.336 -13.007  -6.006  1.00  0.00
ATOM   1432  CA  PRO B  99      -3.573 -12.438  -5.923  1.00  0.00
ATOM   1433  C   PRO B  99      -3.087 -11.174  -6.371  1.00  0.00
ATOM   1434  O   PRO B  99      -2.005 -10.645  -6.198  1.00  0.00
ATOM   1435  CB  PRO B  99      -4.011 -12.482  -4.456  1.00  0.00
ATOM   1436  CG  PRO B  99      -3.360 -13.710  -3.917  1.00  0.00
ATOM   1437  CD  PRO B  99      -2.045 -13.788  -4.647  1.00  0.00
ATOM   1445  N   PRO B 100      -4.384 -10.604  -6.770  1.00  0.00
ATOM   1446  CA  PRO B 100      -4.909  -9.483  -7.726  1.00  0.00
ATOM   1447  C   PRO B 100      -4.204  -8.445  -7.243  1.00  0.00
ATOM   1448  O   PRO B 100      -4.152  -7.918  -6.131  1.00  0.00
ATOM   1449  CB  PRO B 100      -6.412  -9.290  -7.496  1.00  0.00
ATOM   1450  CG  PRO B 100      -6.953 -10.677  -7.436  1.00  0.00
ATOM   1451  CD  PRO B 100      -5.835 -11.490  -6.840  1.00  0.00
ATOM   1459  N   PRO B 101      -3.850  -8.041  -8.383  1.00  0.00
ATOM   1460  CA  PRO B 101      -2.873  -7.081  -8.461  1.00  0.00
ATOM   1461  C   PRO B 101      -3.089  -5.967  -7.719  1.00  0.00
ATOM   1462  O   PRO B 101      -4.127  -5.246  -7.721  1.00  0.00
ATOM   1463  CB  PRO B 101      -2.861  -6.717  -9.949  1.00  0.00
ATOM   1464  CG  PRO B 101      -3.040  -8.022 -10.646  1.00  0.00
ATOM   1465  CD  PRO B 101      -3.976  -8.797  -9.757  1.00  0.00
ATOM   1473  N   TYR B 102      -2.046  -5.609  -7.102  1.00  0.00
ATOM   1474  CA  TYR B 102      -2.383  -4.602  -6.321  1.00  0.00
ATOM   1475  C   TYR B 102      -1.519  -3.541  -6.927  1.00  0.00
ATOM   1476  O   TYR B 102       -.286  -3.468  -7.154  1.00  0.00
ATOM   1477  CB  TYR B 102      -2.104  -4.890  -4.844  1.00  0.00
ATOM   1478  CG  TYR B 102      -2.911  -6.040  -4.283  1.00  0.00
ATOM   1479  CD1 TYR B 102      -2.286  -7.239  -3.974  1.00  0.00
ATOM   1480  CD2 TYR B 102      -4.275  -5.896  -4.078  1.00  0.00
ATOM   1481  CE1 TYR B 102      -3.022  -8.290  -3.461  1.00  0.00
ATOM   1482  CE2 TYR B 102      -5.011  -6.946  -3.566  1.00  0.00
ATOM   1483  CZ  TYR B 102      -4.390  -8.139  -3.258  1.00  0.00
ATOM   1484  OH  TYR B 102      -5.123  -9.185  -2.748  1.00  0.00
ATOM   1494  N   TYR B 103      -2.039  -2.478  -6.713  1.00  0.00
ATOM   1495  CA  TYR B 103      -1.435  -1.395  -7.266  1.00  0.00
ATOM   1496  C   TYR B 103      -1.003   -.435  -6.413  1.00  0.00
ATOM   1497  O   TYR B 103      -1.682   -.304  -5.368  1.00  0.00
ATOM   1498  CB  TYR B 103      -2.374   -.730  -8.275  1.00  0.00
ATOM   1499  CG  TYR B 103      -2.745  -1.620  -9.442  1.00  0.00
ATOM   1500  CD1 TYR B 103      -3.870  -2.428  -9.368  1.00  0.00
ATOM   1501  CD2 TYR B 103      -1.960  -1.627 -10.585  1.00  0.00
ATOM   1502  CE1 TYR B 103      -4.208  -3.240 -10.433  1.00  0.00
ATOM   1503  CE2 TYR B 103      -2.298  -2.439 -11.650  1.00  0.00
ATOM   1504  CZ  TYR B 103      -3.417  -3.243 -11.576  1.00  0.00
ATOM   1505  OH  TYR B 103      -3.754  -4.052 -12.637  1.00  0.00
ATOM   1515  N   VAL B 104       -.110    .234  -6.927  1.00  0.00
ATOM   1516  CA  VAL B 104        .134   1.041  -6.066  1.00  0.00
ATOM   1517  C   VAL B 104        .222   2.543  -6.201  1.00  0.00
ATOM   1518  O   VAL B 104        .578   2.867  -7.262  1.00  0.00
ATOM   1519  CB  VAL B 104       1.461    .460  -5.544  1.00  0.00
ATOM   1520  CG1 VAL B 104       1.912   1.202  -4.295  1.00  0.00
ATOM   1521  CG2 VAL B 104       1.299  -1.025  -5.259  1.00  0.00
ATOM   1531  N   GLY B 105        .090   3.322  -5.284  1.00  0.00
ATOM   1532  CA  GLY B 105        .253   4.509  -6.016  1.00  0.00
ATOM   1533  C   GLY B 105       1.851   4.536  -6.033  1.00  0.00
ATOM   1534  O   GLY B 105       2.497   3.521  -6.115  1.00  0.00
ATOM   1538  N   MET B 106       2.340   5.698  -6.206  1.00  0.00
ATOM   1539  CA  MET B 106       3.555   6.384  -6.736  1.00  0.00
ATOM   1540  C   MET B 106       4.047   7.128  -5.553  1.00  0.00
ATOM   1541  O   MET B 106       3.311   7.531  -4.628  1.00  0.00
ATOM   1542  CB  MET B 106       3.266   7.318  -7.909  1.00  0.00
ATOM   1543  CG  MET B 106       2.452   6.688  -9.031  1.00  0.00
ATOM   1544  SD  MET B 106       3.285   5.277  -9.786  1.00  0.00
ATOM   1545  CE  MET B 106       4.654   6.091 -10.604  1.00  0.00
ATOM   1555  N   GLY B 107       5.281   7.247  -5.620  1.00  0.00
ATOM   1556  CA  GLY B 107       6.118   7.839  -4.715  1.00  0.00
ATOM   1557  C   GLY B 107       6.253   9.164  -5.337  1.00  0.00
ATOM   1558  O   GLY B 107       5.677   9.501  -6.345  1.00  0.00
ATOM   1562  N   ASN B 108       7.088   9.831  -4.723  1.00  0.00
ATOM   1563  CA  ASN B 108       7.707  11.071  -4.930  1.00  0.00
ATOM   1564  C   ASN B 108       8.856  10.693  -5.733  1.00  0.00
ATOM   1565  O   ASN B 108       9.364   9.570  -5.639  1.00  0.00
ATOM   1566  CB  ASN B 108       8.093  11.776  -3.642  1.00  0.00
ATOM   1567  CG  ASN B 108       6.898  12.205  -2.838  1.00  0.00
ATOM   1568  OD1 ASN B 108       5.940  12.771  -3.378  1.00  0.00
ATOM   1569  ND2 ASN B 108       6.934  11.947  -1.555  1.00  0.00
ATOM   1576  N   GLY B 109       9.316  11.621  -6.487  1.00  0.00
ATOM   1577  CA  GLY B 109      10.480  11.298  -7.245  1.00  0.00
ATOM   1578  C   GLY B 109      11.771  11.469  -6.521  1.00  0.00
ATOM   1579  O   GLY B 109      11.820  12.005  -5.418  1.00  0.00
ATOM   1583  N   THR B 110      12.811  11.160  -7.241  1.00  0.00
ATOM   1584  CA  THR B 110      14.159  11.510  -6.908  1.00  0.00
ATOM   1585  C   THR B 110      14.868  12.300  -8.074  1.00  0.00
ATOM   1586  O   THR B 110      14.620  12.381  -9.256  1.00  0.00
ATOM   1587  CB  THR B 110      14.952  10.238  -6.553  1.00  0.00
ATOM   1588  OG1 THR B 110      14.418   9.658  -5.356  1.00  0.00
ATOM   1589  CG2 THR B 110      16.421  10.568  -6.340  1.00  0.00
ATOM   1597  N   GLN B 111      15.797  13.156  -7.721  1.00  0.00
ATOM   1598  CA  GLN B 111      16.373  13.848  -8.811  1.00  0.00
ATOM   1599  C   GLN B 111      17.681  13.349  -9.140  1.00  0.00
ATOM   1600  O   GLN B 111      18.290  13.382  -8.149  1.00  0.00
ATOM   1601  CB  GLN B 111      16.468  15.347  -8.516  1.00  0.00
ATOM   1602  CG  GLN B 111      15.125  16.030  -8.323  1.00  0.00
ATOM   1603  CD  GLN B 111      15.266  17.513  -8.034  1.00  0.00
ATOM   1604  OE1 GLN B 111      16.282  17.960  -7.494  1.00  0.00
ATOM   1605  NE2 GLN B 111      14.245  18.284  -8.391  1.00  0.00
ATOM   1614  N   ILE B 112      18.021  12.997 -10.382  1.00  0.00
ATOM   1615  CA  ILE B 112      19.365  12.499 -10.590  1.00  0.00
ATOM   1616  C   ILE B 112      20.145  13.520 -11.446  1.00  0.00
ATOM   1617  O   ILE B 112      19.794  14.182 -12.434  1.00  0.00
ATOM   1618  CB  ILE B 112      19.347  11.121 -11.276  1.00  0.00
ATOM   1619  CG1 ILE B 112      18.705  10.077 -10.359  1.00  0.00
ATOM   1620  CG2 ILE B 112      20.757  10.700 -11.661  1.00  0.00
ATOM   1621  CD1 ILE B 112      18.655   8.688 -10.956  1.00  0.00
ATOM   1633  N   TYR B 113      21.339  13.832 -10.916  1.00  0.00
ATOM   1634  CA  TYR B 113      22.068  14.863 -11.603  1.00  0.00
ATOM   1635  C   TYR B 113      23.210  14.343 -12.138  1.00  0.00
ATOM   1636  O   TYR B 113      23.833  13.967 -11.186  1.00  0.00
ATOM   1637  CB  TYR B 113      22.448  16.033 -10.694  1.00  0.00
ATOM   1638  CG  TYR B 113      21.268  16.874 -10.256  1.00  0.00
ATOM   1639  CD1 TYR B 113      20.491  16.470  -9.180  1.00  0.00
ATOM   1640  CD2 TYR B 113      20.965  18.047 -10.930  1.00  0.00
ATOM   1641  CE1 TYR B 113      19.414  17.238  -8.780  1.00  0.00
ATOM   1642  CE2 TYR B 113      19.888  18.814 -10.530  1.00  0.00
ATOM   1643  CZ  TYR B 113      19.114  18.413  -9.460  1.00  0.00
ATOM   1644  OH  TYR B 113      18.042  19.177  -9.062  1.00  0.00
ATOM   1654  N   VAL B 114      23.487  14.431 -13.378  1.00  0.00
ATOM   1655  CA  VAL B 114      24.681  13.853 -13.921  1.00  0.00
ATOM   1656  C   VAL B 114      25.639  14.953 -14.237  1.00  0.00
ATOM   1657  O   VAL B 114      25.260  15.920 -14.835  1.00  0.00
ATOM   1658  CB  VAL B 114      24.375  13.041 -15.193  1.00  0.00
ATOM   1659  CG1 VAL B 114      25.637  12.368 -15.712  1.00  0.00
ATOM   1660  CG2 VAL B 114      23.294  12.010 -14.903  1.00  0.00
ATOM   1670  N   ILE B 115      26.886  14.754 -13.683  1.00  0.00
ATOM   1671  CA  ILE B 115      27.887  15.852 -13.870  1.00  0.00
ATOM   1672  C   ILE B 115      29.104  15.506 -14.634  1.00  0.00
ATOM   1673  O   ILE B 115      29.778  14.528 -14.341  1.00  0.00
ATOM   1674  CB  ILE B 115      28.359  16.401 -12.511  1.00  0.00
ATOM   1675  CG1 ILE B 115      27.176  16.979 -11.729  1.00  0.00
ATOM   1676  CG2 ILE B 115      29.437  17.455 -12.708  1.00  0.00
ATOM   1677  CD1 ILE B 115      27.503  17.327 -10.295  1.00  0.00
ATOM   1689  N   ASP B 116      29.358  16.328 -15.614  1.00  0.00
ATOM   1690  CA  ASP B 116      30.552  16.063 -16.271  1.00  0.00
ATOM   1691  C   ASP B 116      31.678  16.570 -15.395  1.00  0.00
ATOM   1692  O   ASP B 116      31.575  17.669 -14.864  1.00  0.00
ATOM   1693  CB  ASP B 116      30.568  16.730 -17.649  1.00  0.00
ATOM   1694  CG  ASP B 116      29.702  16.004 -18.669  1.00  0.00
ATOM   1695  OD1 ASP B 116      29.313  14.891 -18.404  1.00  0.00
ATOM   1696  OD2 ASP B 116      29.437  16.569 -19.703  1.00  0.00
ATOM   1701  N   PRO B 117      32.749  15.870 -15.233  1.00  0.00
ATOM   1702  CA  PRO B 117      33.900  16.318 -14.422  1.00  0.00
ATOM   1703  C   PRO B 117      34.480  17.386 -15.128  1.00  0.00
ATOM   1704  O   PRO B 117      34.480  17.368 -16.358  1.00  0.00
ATOM   1705  CB  PRO B 117      34.855  15.123 -14.344  1.00  0.00
ATOM   1706  CG  PRO B 117      34.538  14.322 -15.561  1.00  0.00
ATOM   1707  CD  PRO B 117      33.053  14.486 -15.741  1.00  0.00
ATOM   1715  N   GLU B 118      35.004  18.217 -14.440  1.00  0.00
ATOM   1716  CA  GLU B 118      35.513  19.235 -15.176  1.00  0.00
ATOM   1717  C   GLU B 118      36.672  18.596 -15.786  1.00  0.00
ATOM   1718  O   GLU B 118      37.274  17.658 -15.247  1.00  0.00
ATOM   1719  CB  GLU B 118      35.885  20.450 -14.323  1.00  0.00
ATOM   1720  CG  GLU B 118      34.699  21.153 -13.679  1.00  0.00
ATOM   1721  CD  GLU B 118      35.100  22.362 -12.879  1.00  0.00
ATOM   1722  OE1 GLU B 118      36.275  22.617 -12.771  1.00  0.00
ATOM   1723  OE2 GLU B 118      34.229  23.031 -12.375  1.00  0.00
ATOM   1730  N   PRO B 119      36.981  19.115 -16.974  1.00  0.00
ATOM   1731  CA  PRO B 119      38.030  18.606 -17.762  1.00  0.00
ATOM   1732  C   PRO B 119      39.230  19.129 -17.057  1.00  0.00
ATOM   1733  O   PRO B 119      40.198  19.338 -17.729  1.00  0.00
ATOM   1734  OXT PRO B 119      39.195  19.319 -15.873  1.00  0.00
ATOM   1735  CB  PRO B 119      37.822  19.218 -19.151  1.00  0.00
ATOM   1736  CG  PRO B 119      37.102  20.495 -18.883  1.00  0.00
ATOM   1737  CD  PRO B 119      36.228  20.191 -17.695  1.00  0.00
ATOM      1  N   GLN A   1     -13.423 -18.570   1.789  1.00  0.00
ATOM      2  CA  GLN A   1     -13.371 -17.122   1.724  1.00  0.00
ATOM      3  C   GLN A   1     -13.639 -16.499   3.073  1.00  0.00
ATOM      4  O   GLN A   1     -13.844 -17.204   4.058  1.00  0.00
ATOM      5  CB  GLN A   1     -14.353 -16.584   0.694  1.00  0.00
ATOM      6  CG  GLN A   1     -15.820 -16.774   0.956  1.00  0.00
ATOM      7  CD  GLN A   1     -16.630 -16.176  -0.190  1.00  0.00
ATOM      8  OE1 GLN A   1     -16.084 -15.868  -1.270  1.00  0.00
ATOM      9  NE2 GLN A   1     -17.927 -15.999   0.033  1.00  0.00
ATOM     20  N   VAL A   2     -13.615 -15.179   3.110  1.00  0.00
ATOM     21  CA  VAL A   2     -13.831 -14.438   4.337  1.00  0.00
ATOM     22  C   VAL A   2     -14.960 -13.425   4.206  1.00  0.00
ATOM     23  O   VAL A   2     -15.090 -12.741   3.192  1.00  0.00
ATOM     24  CB  VAL A   2     -12.515 -13.744   4.758  1.00  0.00
ATOM     25  CG1 VAL A   2     -12.051 -12.828   3.683  1.00  0.00
ATOM     26  CG2 VAL A   2     -12.687 -12.938   6.058  1.00  0.00
ATOM     36  N   GLN A   3     -15.778 -13.341   5.243  1.00  0.00
ATOM     37  CA  GLN A   3     -16.872 -12.371   5.284  1.00  0.00
ATOM     38  C   GLN A   3     -16.633 -11.291   6.330  1.00  0.00
ATOM     39  O   GLN A   3     -16.435 -11.574   7.513  1.00  0.00
ATOM     40  CB  GLN A   3     -18.223 -13.050   5.545  1.00  0.00
ATOM     41  CG  GLN A   3     -19.428 -12.069   5.709  1.00  0.00
ATOM     42  CD  GLN A   3     -19.816 -11.351   4.412  1.00  0.00
ATOM     43  OE1 GLN A   3     -20.142 -12.004   3.415  1.00  0.00
ATOM     44  NE2 GLN A   3     -19.779 -10.011   4.415  1.00  0.00
ATOM     53  N   LEU A   4     -16.662 -10.040   5.899  1.00  0.00
ATOM     54  CA  LEU A   4     -16.432  -8.936   6.826  1.00  0.00
ATOM     55  C   LEU A   4     -17.736  -8.280   7.297  1.00  0.00
ATOM     56  O   LEU A   4     -18.715  -8.191   6.541  1.00  0.00
ATOM     57  CB  LEU A   4     -15.568  -7.899   6.112  1.00  0.00
ATOM     58  CG  LEU A   4     -14.238  -8.417   5.532  1.00  0.00
ATOM     59  CD1 LEU A   4     -13.567  -7.281   4.801  1.00  0.00
ATOM     60  CD2 LEU A   4     -13.375  -8.983   6.640  1.00  0.00
ATOM     72  N   GLN A   5     -17.747  -7.820   8.555  1.00  0.00
ATOM     73  CA  GLN A   5     -18.875  -7.064   9.110  1.00  0.00
ATOM     74  C   GLN A   5     -18.371  -5.834   9.867  1.00  0.00
ATOM     75  O   GLN A   5     -17.390  -5.905  10.607  1.00  0.00
ATOM     76  CB  GLN A   5     -19.718  -7.944  10.044  1.00  0.00
ATOM     77  CG  GLN A   5     -20.393  -9.128   9.364  1.00  0.00
ATOM     78  CD  GLN A   5     -21.274  -9.920  10.309  1.00  0.00
ATOM     79  OE1 GLN A   5     -21.021  -9.975  11.516  1.00  0.00
ATOM     80  NE2 GLN A   5     -22.315 -10.536   9.765  1.00  0.00
ATOM     89  N   GLU A   6     -19.086  -4.706   9.774  1.00  0.00
ATOM     90  CA  GLU A   6     -18.601  -3.499  10.453  1.00  0.00
ATOM     91  C   GLU A   6     -19.601  -2.815  11.360  1.00  0.00
ATOM     92  O   GLU A   6     -20.810  -2.823  11.113  1.00  0.00
ATOM     93  CB  GLU A   6     -18.142  -2.467   9.414  1.00  0.00
ATOM     94  CG  GLU A   6     -17.020  -2.943   8.533  1.00  0.00
ATOM     95  CD  GLU A   6     -17.531  -3.789   7.414  1.00  0.00
ATOM     96  OE1 GLU A   6     -18.465  -3.400   6.711  1.00  0.00
ATOM     97  OE2 GLU A   6     -17.025  -4.857   7.268  1.00  0.00
ATOM    104  N   SER A   7     -19.055  -2.140  12.369  1.00  0.00
ATOM    105  CA  SER A   7     -19.823  -1.333  13.309  1.00  0.00
ATOM    106  C   SER A   7     -18.985  -0.207  13.937  1.00  0.00
ATOM    107  O   SER A   7     -17.767  -0.128  13.739  1.00  0.00
ATOM    108  CB  SER A   7     -20.390  -2.215  14.409  1.00  0.00
ATOM    109  OG  SER A   7     -19.374  -2.717  15.244  1.00  0.00
ATOM    115  N   GLY A   8     -19.655   0.681  14.693  1.00  0.00
ATOM    116  CA  GLY A   8     -18.975   1.781  15.400  1.00  0.00
ATOM    117  C   GLY A   8     -19.073   3.166  14.739  1.00  0.00
ATOM    118  O   GLY A   8     -18.435   4.120  15.186  1.00  0.00
ATOM    122  N   GLY A   9     -19.906   3.311  13.717  1.00  0.00
ATOM    123  CA  GLY A   9     -20.041   4.611  13.062  1.00  0.00
ATOM    124  C   GLY A   9     -20.982   5.513  13.862  1.00  0.00
ATOM    125  O   GLY A   9     -21.277   5.246  15.032  1.00  0.00
ATOM    129  N   GLY A  10     -21.456   6.589  13.242  1.00  0.00
ATOM    130  CA  GLY A  10     -22.309   7.546  13.941  1.00  0.00
ATOM    131  C   GLY A  10     -21.825   8.985  13.799  1.00  0.00
ATOM    132  O   GLY A  10     -20.822   9.253  13.127  1.00  0.00
ATOM    136  N   LEU A  11     -22.551   9.899  14.446  1.00  0.00
ATOM    137  CA  LEU A  11     -22.256  11.329  14.431  1.00  0.00
ATOM    138  C   LEU A  11     -21.419  11.751  15.631  1.00  0.00
ATOM    139  O   LEU A  11     -21.787  11.503  16.782  1.00  0.00
ATOM    140  CB  LEU A  11     -23.564  12.136  14.403  1.00  0.00
ATOM    141  CG  LEU A  11     -23.440  13.688  14.511  1.00  0.00
ATOM    142  CD1 LEU A  11     -22.708  14.252  13.312  1.00  0.00
ATOM    143  CD2 LEU A  11     -24.839  14.281  14.597  1.00  0.00
ATOM    155  N   VAL A  12     -20.294  12.390  15.344  1.00  0.00
ATOM    156  CA  VAL A  12     -19.355  12.868  16.351  1.00  0.00
ATOM    157  C   VAL A  12     -19.033  14.336  16.099  1.00  0.00
ATOM    158  O   VAL A  12     -19.030  14.792  14.954  1.00  0.00
ATOM    159  CB  VAL A  12     -18.085  11.995  16.318  1.00  0.00
ATOM    160  CG1 VAL A  12     -17.402  12.165  15.017  1.00  0.00
ATOM    161  CG2 VAL A  12     -17.114  12.311  17.477  1.00  0.00
ATOM    171  N   GLN A  13     -18.768  15.074  17.160  1.00  0.00
ATOM    172  CA  GLN A  13     -18.379  16.460  17.005  1.00  0.00
ATOM    173  C   GLN A  13     -16.928  16.529  16.549  1.00  0.00
ATOM    174  O   GLN A  13     -16.085  15.739  16.984  1.00  0.00
ATOM    175  CB  GLN A  13     -18.535  17.208  18.343  1.00  0.00
ATOM    176  CG  GLN A  13     -17.446  16.892  19.419  1.00  0.00
ATOM    177  CD  GLN A  13     -17.708  15.630  20.201  1.00  0.00
ATOM    178  OE1 GLN A  13     -18.409  14.713  19.739  1.00  0.00
ATOM    179  NE2 GLN A  13     -17.142  15.560  21.396  1.00  0.00
ATOM    188  N   ALA A  14     -16.615  17.498  15.718  1.00  0.00
ATOM    189  CA  ALA A  14     -15.251  17.697  15.292  1.00  0.00
ATOM    190  C   ALA A  14     -14.376  17.926  16.505  1.00  0.00
ATOM    191  O   ALA A  14     -14.749  18.612  17.462  1.00  0.00
ATOM    192  CB  ALA A  14     -15.152  18.859  14.329  1.00  0.00
ATOM    198  N   GLY A  15     -13.193  17.342  16.446  1.00  0.00
ATOM    199  CA  GLY A  15     -12.197  17.403  17.491  1.00  0.00
ATOM    200  C   GLY A  15     -12.325  16.198  18.417  1.00  0.00
ATOM    201  O   GLY A  15     -11.427  15.931  19.218  1.00  0.00
ATOM    205  N   GLY A  16     -13.421  15.445  18.281  1.00  0.00
ATOM    206  CA  GLY A  16     -13.675  14.273  19.093  1.00  0.00
ATOM    207  C   GLY A  16     -13.083  13.027  18.454  1.00  0.00
ATOM    208  O   GLY A  16     -12.188  13.108  17.597  1.00  0.00
ATOM    212  N   SER A  17     -13.576  11.864  18.871  1.00  0.00
ATOM    213  CA  SER A  17     -13.035  10.616  18.361  1.00  0.00
ATOM    214  C   SER A  17     -14.071   9.509  18.281  1.00  0.00
ATOM    215  O   SER A  17     -15.090   9.523  18.980  1.00  0.00
ATOM    216  CB  SER A  17     -11.899  10.155  19.251  1.00  0.00
ATOM    217  OG  SER A  17     -12.361   9.842  20.538  1.00  0.00
ATOM    223  N   LEU A  18     -13.787   8.558  17.396  1.00  0.00
ATOM    224  CA  LEU A  18     -14.575   7.341  17.186  1.00  0.00
ATOM    225  C   LEU A  18     -13.691   6.124  16.992  1.00  0.00
ATOM    226  O   LEU A  18     -12.559   6.248  16.529  1.00  0.00
ATOM    227  CB  LEU A  18     -15.490   7.452  15.962  1.00  0.00
ATOM    228  CG  LEU A  18     -16.634   8.471  15.991  1.00  0.00
ATOM    229  CD1 LEU A  18     -17.193   8.569  14.612  1.00  0.00
ATOM    230  CD2 LEU A  18     -17.727   8.022  16.951  1.00  0.00
ATOM    242  N   ARG A  19     -14.195   4.945  17.334  1.00  0.00
ATOM    243  CA  ARG A  19     -13.454   3.722  17.048  1.00  0.00
ATOM    244  C   ARG A  19     -14.309   2.787  16.211  1.00  0.00
ATOM    245  O   ARG A  19     -15.398   2.398  16.630  1.00  0.00
ATOM    246  CB  ARG A  19     -13.043   2.992  18.316  1.00  0.00
ATOM    247  CG  ARG A  19     -12.253   1.696  18.067  1.00  0.00
ATOM    248  CD  ARG A  19     -11.901   1.004  19.320  1.00  0.00
ATOM    249  NE  ARG A  19     -10.962   1.766  20.113  1.00  0.00
ATOM    250  CZ  ARG A  19     -10.535   1.453  21.346  1.00  0.00
ATOM    251  NH1 ARG A  19     -10.947   0.364  21.970  1.00  0.00
ATOM    252  NH2 ARG A  19      -9.690   2.282  21.907  1.00  0.00
ATOM    266  N   LEU A  20     -13.809   2.403  15.045  1.00  0.00
ATOM    267  CA  LEU A  20     -14.583   1.516  14.189  1.00  0.00
ATOM    268  C   LEU A  20     -14.084   0.104  14.401  1.00  0.00
ATOM    269  O   LEU A  20     -12.906  -0.110  14.710  1.00  0.00
ATOM    270  CB  LEU A  20     -14.454   1.882  12.705  1.00  0.00
ATOM    271  CG  LEU A  20     -14.784   3.333  12.323  1.00  0.00
ATOM    272  CD1 LEU A  20     -14.609   3.494  10.822  1.00  0.00
ATOM    273  CD2 LEU A  20     -16.187   3.723  12.773  1.00  0.00
ATOM    285  N   SER A  21     -14.954  -0.865  14.160  1.00  0.00
ATOM    286  CA  SER A  21     -14.608  -2.273  14.306  1.00  0.00
ATOM    287  C   SER A  21     -15.096  -3.165  13.175  1.00  0.00
ATOM    288  O   SER A  21     -16.261  -3.135  12.773  1.00  0.00
ATOM    289  CB  SER A  21     -15.158  -2.803  15.608  1.00  0.00
ATOM    290  OG  SER A  21     -14.968  -4.180  15.672  1.00  0.00
ATOM    296  N   CYS A  22     -14.151  -3.927  12.625  1.00  0.00
ATOM    297  CA  CYS A  22     -14.360  -4.874  11.537  1.00  0.00
ATOM    298  C   CYS A  22     -14.180  -6.316  11.981  1.00  0.00
ATOM    299  O   CYS A  22     -13.075  -6.746  12.316  1.00  0.00
ATOM    300  CB  CYS A  22     -13.389  -4.597  10.404  1.00  0.00
ATOM    301  SG  CYS A  22     -13.509  -5.742   9.025  1.00  0.00
ATOM    306  N   ALA A  23     -15.256  -7.066  11.998  1.00  0.00
ATOM    307  CA  ALA A  23     -15.184  -8.448  12.434  1.00  0.00
ATOM    308  C   ALA A  23     -15.084  -9.333  11.215  1.00  0.00
ATOM    309  O   ALA A  23     -15.732  -9.071  10.199  1.00  0.00
ATOM    310  CB  ALA A  23     -16.398  -8.807  13.271  1.00  0.00
ATOM    316  N   ALA A  24     -14.342 -10.426  11.299  1.00  0.00
ATOM    317  CA  ALA A  24     -14.292 -11.272  10.127  1.00  0.00
ATOM    318  C   ALA A  24     -14.526 -12.734  10.424  1.00  0.00
ATOM    319  O   ALA A  24     -14.005 -13.297  11.387  1.00  0.00
ATOM    320  CB  ALA A  24     -12.950 -11.112   9.488  1.00  0.00
ATOM    326  N   SER A  25     -15.283 -13.351   9.530  1.00  0.00
ATOM    327  CA  SER A  25     -15.566 -14.777   9.561  1.00  0.00
ATOM    328  C   SER A  25     -14.689 -15.476   8.551  1.00  0.00
ATOM    329  O   SER A  25     -14.758 -15.204   7.352  1.00  0.00
ATOM    330  CB  SER A  25     -17.026 -15.056   9.288  1.00  0.00
ATOM    331  OG  SER A  25     -17.265 -16.440   9.222  1.00  0.00
ATOM    337  N   GLY A  26     -13.831 -16.355   9.034  1.00  0.00
ATOM    338  CA  GLY A  26     -12.852 -17.019   8.194  1.00  0.00
ATOM    339  C   GLY A  26     -11.521 -16.706   8.827  1.00  0.00
ATOM    340  O   GLY A  26     -11.457 -15.877   9.724  1.00  0.00
ATOM    344  N   SER A  27     -10.457 -17.360   8.425  1.00  0.00
ATOM    345  CA  SER A  27      -9.194 -17.082   9.090  1.00  0.00
ATOM    346  C   SER A  27      -8.550 -15.802   8.592  1.00  0.00
ATOM    347  O   SER A  27      -8.204 -15.706   7.419  1.00  0.00
ATOM    348  CB  SER A  27      -8.248 -18.247   8.894  1.00  0.00
ATOM    349  OG  SER A  27      -6.976 -17.949   9.392  1.00  0.00
ATOM    355  N   ILE A  28      -8.381 -14.805   9.479  1.00  0.00
ATOM    356  CA  ILE A  28      -7.773 -13.559   9.019  1.00  0.00
ATOM    357  C   ILE A  28      -6.372 -13.342   9.542  1.00  0.00
ATOM    358  O   ILE A  28      -5.700 -12.422   9.093  1.00  0.00
ATOM    359  CB  ILE A  28      -8.574 -12.273   9.309  1.00  0.00
ATOM    360  CG1 ILE A  28      -8.720 -11.994  10.843  1.00  0.00
ATOM    361  CG2 ILE A  28      -9.900 -12.360   8.614  1.00  0.00
ATOM    362  CD1 ILE A  28      -9.234 -10.582  11.182  1.00  0.00
ATOM    374  N   SER A  29      -5.877 -14.207  10.417  1.00  0.00
ATOM    375  CA  SER A  29      -4.528 -14.031  10.947  1.00  0.00
ATOM    376  C   SER A  29      -3.446 -14.106   9.861  1.00  0.00
ATOM    377  O   SER A  29      -2.322 -13.642  10.063  1.00  0.00
ATOM    378  CB  SER A  29      -4.262 -15.056  12.030  1.00  0.00
ATOM    379  OG  SER A  29      -4.255 -16.351  11.506  1.00  0.00
ATOM    385  N   PHE A  30      -3.782 -14.681   8.703  1.00  0.00
ATOM    386  CA  PHE A  30      -2.862 -14.789   7.583  1.00  0.00
ATOM    387  C   PHE A  30      -3.224 -13.852   6.429  1.00  0.00
ATOM    388  O   PHE A  30      -2.687 -13.986   5.323  1.00  0.00
ATOM    389  CB  PHE A  30      -2.819 -16.224   7.074  1.00  0.00
ATOM    390  CG  PHE A  30      -2.288 -17.180   8.087  1.00  0.00
ATOM    391  CD1 PHE A  30      -3.149 -17.942   8.856  1.00  0.00
ATOM    392  CD2 PHE A  30      -0.920 -17.323   8.279  1.00  0.00
ATOM    393  CE1 PHE A  30      -2.661 -18.822   9.795  1.00  0.00
ATOM    394  CE2 PHE A  30      -0.430 -18.206   9.218  1.00  0.00
ATOM    395  CZ  PHE A  30      -1.304 -18.955   9.977  1.00  0.00
ATOM    405  N   LEU A  31      -4.134 -12.915   6.670  1.00  0.00
ATOM    406  CA  LEU A  31      -4.559 -11.969   5.648  1.00  0.00
ATOM    407  C   LEU A  31      -4.134 -10.557   5.966  1.00  0.00
ATOM    408  O   LEU A  31      -3.910 -10.188   7.124  1.00  0.00
ATOM    409  CB  LEU A  31      -6.072 -12.072   5.449  1.00  0.00
ATOM    410  CG  LEU A  31      -6.578 -13.490   5.010  1.00  0.00
ATOM    411  CD1 LEU A  31      -8.087 -13.546   4.995  1.00  0.00
ATOM    412  CD2 LEU A  31      -6.060 -13.792   3.597  1.00  0.00
ATOM    424  N   TYR A  32      -4.017  -9.748   4.928  1.00  0.00
ATOM    425  CA  TYR A  32      -3.668  -8.366   5.119  1.00  0.00
ATOM    426  C   TYR A  32      -4.974  -7.584   5.125  1.00  0.00
ATOM    427  O   TYR A  32      -5.875  -7.862   4.324  1.00  0.00
ATOM    428  CB  TYR A  32      -2.786  -7.924   3.992  1.00  0.00
ATOM    429  CG  TYR A  32      -1.440  -8.573   3.867  1.00  0.00
ATOM    430  CD1 TYR A  32      -1.321  -9.795   3.228  1.00  0.00
ATOM    431  CD2 TYR A  32      -0.324  -7.925   4.314  1.00  0.00
ATOM    432  CE1 TYR A  32      -0.087 -10.363   3.062  1.00  0.00
ATOM    433  CE2 TYR A  32       0.917  -8.487   4.146  1.00  0.00
ATOM    434  CZ  TYR A  32       1.039  -9.703   3.527  1.00  0.00
ATOM    435  OH  TYR A  32       2.289 -10.251   3.335  1.00  0.00
ATOM    445  N   MET A  33      -5.108  -6.621   6.030  1.00  0.00
ATOM    446  CA  MET A  33      -6.370  -5.888   6.116  1.00  0.00
ATOM    447  C   MET A  33      -6.231  -4.403   6.245  1.00  0.00
ATOM    448  O   MET A  33      -5.171  -3.892   6.600  1.00  0.00
ATOM    449  CB  MET A  33      -7.231  -6.422   7.257  1.00  0.00
ATOM    450  CG  MET A  33      -7.692  -7.829   7.023  1.00  0.00
ATOM    451  SD  MET A  33      -8.789  -8.502   8.272  1.00  0.00
ATOM    452  CE  MET A  33     -10.307  -7.574   8.089  1.00  0.00
ATOM    462  N   GLY A  34      -7.321  -3.706   5.965  1.00  0.00
ATOM    463  CA  GLY A  34      -7.296  -2.269   6.123  1.00  0.00
ATOM    464  C   GLY A  34      -8.632  -1.593   5.920  1.00  0.00
ATOM    465  O   GLY A  34      -9.656  -2.237   5.670  1.00  0.00
ATOM    469  N   TRP A  35      -8.593  -0.275   6.062  1.00  0.00
ATOM    470  CA  TRP A  35      -9.748   0.581   5.941  1.00  0.00
ATOM    471  C   TRP A  35      -9.602   1.586   4.817  1.00  0.00
ATOM    472  O   TRP A  35      -8.509   2.127   4.555  1.00  0.00
ATOM    473  CB  TRP A  35     -10.040   1.315   7.251  1.00  0.00
ATOM    474  CG  TRP A  35     -10.601   0.438   8.355  1.00  0.00
ATOM    475  CD1 TRP A  35      -9.911  -0.324   9.233  1.00  0.00
ATOM    476  CD2 TRP A  35     -12.000   0.269   8.706  1.00  0.00
ATOM    477  NE1 TRP A  35     -10.770  -0.946  10.096  1.00  0.00
ATOM    478  CE2 TRP A  35     -12.043  -0.592   9.794  1.00  0.00
ATOM    479  CE3 TRP A  35     -13.189   0.774   8.193  1.00  0.00
ATOM    480  CZ2 TRP A  35     -13.226  -0.953  10.394  1.00  0.00
ATOM    481  CZ3 TRP A  35     -14.391   0.401   8.784  1.00  0.00
ATOM    482  CH2 TRP A  35     -14.406  -0.442   9.861  1.00  0.00
ATOM    493  N   TYR A  36     -10.745   1.829   4.190  1.00  0.00
ATOM    494  CA  TYR A  36     -10.959   2.750   3.089  1.00  0.00
ATOM    495  C   TYR A  36     -12.160   3.617   3.359  1.00  0.00
ATOM    496  O   TYR A  36     -13.006   3.258   4.175  1.00  0.00
ATOM    497  CB  TYR A  36     -11.171   1.958   1.819  1.00  0.00
ATOM    498  CG  TYR A  36      -9.988   1.177   1.442  1.00  0.00
ATOM    499  CD1 TYR A  36      -9.710  -0.037   2.054  1.00  0.00
ATOM    500  CD2 TYR A  36      -9.165   1.675   0.477  1.00  0.00
ATOM    501  CE1 TYR A  36      -8.591  -0.695   1.719  1.00  0.00
ATOM    502  CE2 TYR A  36      -8.053   1.007   0.127  1.00  0.00
ATOM    503  CZ  TYR A  36      -7.744  -0.161   0.745  1.00  0.00
ATOM    504  OH  TYR A  36      -6.593  -0.826   0.387  1.00  0.00
ATOM    514  N   ARG A  37     -12.268   4.755   2.695  1.00  0.00
ATOM    515  CA  ARG A  37     -13.479   5.539   2.902  1.00  0.00
ATOM    516  C   ARG A  37     -14.046   6.167   1.635  1.00  0.00
ATOM    517  O   ARG A  37     -13.321   6.462   0.687  1.00  0.00
ATOM    518  CB  ARG A  37     -13.217   6.615   3.924  1.00  0.00
ATOM    519  CG  ARG A  37     -12.261   7.682   3.484  1.00  0.00
ATOM    520  CD  ARG A  37     -11.991   8.628   4.544  1.00  0.00
ATOM    521  NE  ARG A  37     -11.127   9.674   4.096  1.00  0.00
ATOM    522  CZ  ARG A  37     -10.624  10.641   4.869  1.00  0.00
ATOM    523  NH1 ARG A  37     -10.887  10.691   6.173  1.00  0.00
ATOM    524  NH2 ARG A  37      -9.868  11.545   4.277  1.00  0.00
ATOM    538  N   GLN A  38     -15.355   6.394   1.622  1.00  0.00
ATOM    539  CA  GLN A  38     -16.004   7.076   0.508  1.00  0.00
ATOM    540  C   GLN A  38     -16.837   8.280   0.891  1.00  0.00
ATOM    541  O   GLN A  38     -17.893   8.146   1.522  1.00  0.00
ATOM    542  CB  GLN A  38     -16.941   6.141  -0.249  1.00  0.00
ATOM    543  CG  GLN A  38     -16.273   5.037  -0.975  1.00  0.00
ATOM    544  CD  GLN A  38     -17.237   4.076  -1.600  1.00  0.00
ATOM    545  OE1 GLN A  38     -16.978   2.867  -1.559  1.00  0.00
ATOM    546  NE2 GLN A  38     -18.329   4.578  -2.176  1.00  0.00
ATOM    555  N   ALA A  39     -16.359   9.459   0.518  1.00  0.00
ATOM    556  CA  ALA A  39     -17.096  10.692   0.754  1.00  0.00
ATOM    557  C   ALA A  39     -18.255  10.636  -0.239  1.00  0.00
ATOM    558  O   ALA A  39     -18.097  10.008  -1.285  1.00  0.00
ATOM    559  CB  ALA A  39     -16.214  11.914   0.564  1.00  0.00
ATOM    565  N   PRO A  40     -19.403  11.273  -0.001  1.00  0.00
ATOM    566  CA  PRO A  40     -20.566  11.200  -0.880  1.00  0.00
ATOM    567  C   PRO A  40     -20.576  12.081  -2.140  1.00  0.00
ATOM    568  O   PRO A  40     -21.698  12.271  -2.591  1.00  0.00
ATOM    569  CB  PRO A  40     -21.682  11.628   0.088  1.00  0.00
ATOM    570  CG  PRO A  40     -21.009  12.599   1.048  1.00  0.00
ATOM    571  CD  PRO A  40     -19.608  12.042   1.247  1.00  0.00
ATOM    579  N   GLY A  41     -19.667  11.717  -3.019  1.00  0.00
ATOM    580  CA  GLY A  41     -19.156  12.748  -3.898  1.00  0.00
ATOM    581  C   GLY A  41     -17.798  12.368  -4.446  1.00  0.00
ATOM    582  O   GLY A  41     -17.347  12.933  -5.445  1.00  0.00
ATOM    586  N   LYS A  42     -17.138  11.421  -3.784  1.00  0.00
ATOM    587  CA  LYS A  42     -15.795  11.016  -4.182  1.00  0.00
ATOM    588  C   LYS A  42     -15.606   9.512  -4.336  1.00  0.00
ATOM    589  O   LYS A  42     -16.375   8.689  -3.830  1.00  0.00
ATOM    590  CB  LYS A  42     -14.760  11.501  -3.173  1.00  0.00
ATOM    591  CG  LYS A  42     -14.663  13.010  -2.997  1.00  0.00
ATOM    592  CD  LYS A  42     -13.544  13.361  -2.014  1.00  0.00
ATOM    593  CE  LYS A  42     -13.434  14.856  -1.787  1.00  0.00
ATOM    594  NZ  LYS A  42     -12.358  15.186  -0.810  1.00  0.00
ATOM    608  N   GLU A  43     -14.529   9.158  -5.029  1.00  0.00
ATOM    609  CA  GLU A  43     -14.100   7.781  -5.187  1.00  0.00
ATOM    610  C   GLU A  43     -13.505   7.284  -3.875  1.00  0.00
ATOM    611  O   GLU A  43     -13.094   8.076  -3.029  1.00  0.00
ATOM    612  CB  GLU A  43     -13.083   7.661  -6.332  1.00  0.00
ATOM    613  CG  GLU A  43     -11.677   8.263  -6.061  1.00  0.00
ATOM    614  CD  GLU A  43     -11.591   9.762  -6.299  1.00  0.00
ATOM    615  OE1 GLU A  43     -12.624  10.403  -6.376  1.00  0.00
ATOM    616  OE2 GLU A  43     -10.498  10.263  -6.411  1.00  0.00
ATOM    623  N   ARG A  44     -13.463   5.974  -3.698  1.00  0.00
ATOM    624  CA  ARG A  44     -12.912   5.405  -2.479  1.00  0.00
ATOM    625  C   ARG A  44     -11.429   5.743  -2.267  1.00  0.00
ATOM    626  O   ARG A  44     -10.596   5.538  -3.156  1.00  0.00
ATOM    627  CB  ARG A  44     -13.118   3.904  -2.520  1.00  0.00
ATOM    628  CG  ARG A  44     -12.842   3.181  -1.260  1.00  0.00
ATOM    629  CD  ARG A  44     -13.166   1.750  -1.395  1.00  0.00
ATOM    630  NE  ARG A  44     -14.594   1.480  -1.597  1.00  0.00
ATOM    631  CZ  ARG A  44     -15.115   0.345  -2.123  1.00  0.00
ATOM    632  NH1 ARG A  44     -14.350  -0.641  -2.529  1.00  0.00
ATOM    633  NH2 ARG A  44     -16.423   0.254  -2.236  1.00  0.00
ATOM    647  N   GLU A  45     -11.115   6.207  -1.055  1.00  0.00
ATOM    648  CA  GLU A  45      -9.771   6.583  -0.620  1.00  0.00
ATOM    649  C   GLU A  45      -9.164   5.594   0.366  1.00  0.00
ATOM    650  O   GLU A  45      -9.865   5.024   1.203  1.00  0.00
ATOM    651  CB  GLU A  45      -9.789   7.953   0.094  1.00  0.00
ATOM    652  CG  GLU A  45     -10.172   9.184  -0.750  1.00  0.00
ATOM    653  CD  GLU A  45     -10.122  10.505   0.074  1.00  0.00
ATOM    654  OE1 GLU A  45     -10.134  11.563  -0.521  1.00  0.00
ATOM    655  OE2 GLU A  45     -10.088  10.433   1.302  1.00  0.00
ATOM    662  N   PHE A  46      -7.845   5.430   0.303  1.00  0.00
ATOM    663  CA  PHE A  46      -7.089   4.636   1.273  1.00  0.00
ATOM    664  C   PHE A  46      -7.020   5.345   2.615  1.00  0.00
ATOM    665  O   PHE A  46      -6.784   6.553   2.645  1.00  0.00
ATOM    666  CB  PHE A  46      -5.658   4.410   0.771  1.00  0.00
ATOM    667  CG  PHE A  46      -4.811   3.594   1.693  1.00  0.00
ATOM    668  CD1 PHE A  46      -4.936   2.244   1.716  1.00  0.00
ATOM    669  CD2 PHE A  46      -3.886   4.189   2.540  1.00  0.00
ATOM    670  CE1 PHE A  46      -4.183   1.493   2.539  1.00  0.00
ATOM    671  CE2 PHE A  46      -3.120   3.440   3.388  1.00  0.00
ATOM    672  CZ  PHE A  46      -3.264   2.090   3.392  1.00  0.00
ATOM    682  N   VAL A  47      -7.221   4.623   3.718  1.00  0.00
ATOM    683  CA  VAL A  47      -7.070   5.216   5.035  1.00  0.00
ATOM    684  C   VAL A  47      -5.920   4.558   5.802  1.00  0.00
ATOM    685  O   VAL A  47      -4.966   5.237   6.207  1.00  0.00
ATOM    686  CB  VAL A  47      -8.391   5.101   5.832  1.00  0.00
ATOM    687  CG1 VAL A  47      -8.235   5.639   7.210  1.00  0.00
ATOM    688  CG2 VAL A  47      -9.482   5.868   5.100  1.00  0.00
ATOM    698  N   ALA A  48      -6.012   3.242   6.023  1.00  0.00
ATOM    699  CA  ALA A  48      -4.976   2.569   6.809  1.00  0.00
ATOM    700  C   ALA A  48      -4.907   1.062   6.563  1.00  0.00
ATOM    701  O   ALA A  48      -5.911   0.406   6.290  1.00  0.00
ATOM    702  CB  ALA A  48      -5.208   2.824   8.288  1.00  0.00
ATOM    708  N   THR A  49      -3.710   0.509   6.739  1.00  0.00
ATOM    709  CA  THR A  49      -3.439  -0.929   6.629  1.00  0.00
ATOM    710  C   THR A  49      -2.654  -1.541   7.758  1.00  0.00
ATOM    711  O   THR A  49      -1.734  -0.928   8.294  1.00  0.00
ATOM    712  CB  THR A  49      -2.709  -1.233   5.318  1.00  0.00
ATOM    713  OG1 THR A  49      -3.619  -1.046   4.257  1.00  0.00
ATOM    714  CG2 THR A  49      -2.090  -2.617   5.272  1.00  0.00
ATOM    722  N   ILE A  50      -2.994  -2.795   8.067  1.00  0.00
ATOM    723  CA  ILE A  50      -2.248  -3.617   9.003  1.00  0.00
ATOM    724  C   ILE A  50      -1.862  -4.954   8.342  1.00  0.00
ATOM    725  O   ILE A  50      -2.702  -5.651   7.752  1.00  0.00
ATOM    726  CB  ILE A  50      -3.021  -3.793  10.334  1.00  0.00
ATOM    727  CG1 ILE A  50      -2.155  -4.626  11.315  1.00  0.00
ATOM    728  CG2 ILE A  50      -4.436  -4.413  10.104  1.00  0.00
ATOM    729  CD1 ILE A  50      -2.598  -4.533  12.743  1.00  0.00
ATOM    741  N   THR A  51      -0.584  -5.311   8.447  1.00  0.00
ATOM    742  CA  THR A  51      -0.084  -6.528   7.833  1.00  0.00
ATOM    743  C   THR A  51      -0.119  -7.726   8.758  1.00  0.00
ATOM    744  O   THR A  51      -0.389  -7.622   9.954  1.00  0.00
ATOM    745  CB  THR A  51       1.357  -6.362   7.317  1.00  0.00
ATOM    746  OG1 THR A  51       2.275  -6.211   8.420  1.00  0.00
ATOM    747  CG2 THR A  51       1.420  -5.122   6.445  1.00  0.00
ATOM    755  N   ARG A  52       0.207  -8.880   8.196  1.00  0.00
ATOM    756  CA  ARG A  52       0.202 -10.143   8.913  1.00  0.00
ATOM    757  C   ARG A  52       1.166 -10.127  10.106  1.00  0.00
ATOM    758  O   ARG A  52       0.941 -10.784  11.122  1.00  0.00
ATOM    759  CB  ARG A  52       0.590 -11.241   7.952  1.00  0.00
ATOM    760  CG  ARG A  52      -0.391 -11.361   6.839  1.00  0.00
ATOM    761  CD  ARG A  52      -0.215 -12.516   6.009  1.00  0.00
ATOM    762  NE  ARG A  52       1.020 -12.615   5.321  1.00  0.00
ATOM    763  CZ  ARG A  52       1.255 -13.575   4.408  1.00  0.00
ATOM    764  NH1 ARG A  52       0.286 -14.445   4.112  1.00  0.00
ATOM    765  NH2 ARG A  52       2.436 -13.654   3.809  1.00  0.00
ATOM    779  N   GLY A  53       2.246  -9.349   9.983  1.00  0.00
ATOM    780  CA  GLY A  53       3.251  -9.213  11.029  1.00  0.00
ATOM    781  C   GLY A  53       2.954  -8.059  11.994  1.00  0.00
ATOM    782  O   GLY A  53       3.772  -7.749  12.861  1.00  0.00
ATOM    786  N   GLY A  54       1.805  -7.397  11.826  1.00  0.00
ATOM    787  CA  GLY A  54       1.425  -6.263  12.656  1.00  0.00
ATOM    788  C   GLY A  54       2.015  -4.907  12.252  1.00  0.00
ATOM    789  O   GLY A  54       1.992  -3.976  13.059  1.00  0.00
ATOM    793  N   ASN A  55       2.570  -4.777  11.042  1.00  0.00
ATOM    794  CA  ASN A  55       3.142  -3.494  10.654  1.00  0.00
ATOM    795  C   ASN A  55       2.013  -2.656  10.125  1.00  0.00
ATOM    796  O   ASN A  55       1.083  -3.194   9.517  1.00  0.00
ATOM    797  CB  ASN A  55       4.229  -3.651   9.614  1.00  0.00
ATOM    798  CG  ASN A  55       5.425  -4.370  10.147  1.00  0.00
ATOM    799  OD1 ASN A  55       5.831  -4.180  11.299  1.00  0.00
ATOM    800  ND2 ASN A  55       6.012  -5.201   9.326  1.00  0.00
ATOM    807  N   THR A  56       2.062  -1.340  10.324  1.00  0.00
ATOM    808  CA  THR A  56       0.973  -0.548   9.794  1.00  0.00
ATOM    809  C   THR A  56       1.407   0.612   8.931  1.00  0.00
ATOM    810  O   THR A  56       2.520   1.138   9.049  1.00  0.00
ATOM    811  CB  THR A  56       0.087  -0.010  10.930  1.00  0.00
ATOM    812  OG1 THR A  56       0.834   0.889  11.758  1.00  0.00
ATOM    813  CG2 THR A  56      -0.414  -1.168  11.791  1.00  0.00
ATOM    821  N   TYR A  57       0.483   1.004   8.057  1.00  0.00
ATOM    822  CA  TYR A  57       0.685   2.087   7.117  1.00  0.00
ATOM    823  C   TYR A  57      -0.539   2.990   7.065  1.00  0.00
ATOM    824  O   TYR A  57      -1.673   2.512   7.170  1.00  0.00
ATOM    825  CB  TYR A  57       0.961   1.473   5.770  1.00  0.00
ATOM    826  CG  TYR A  57       2.106   0.484   5.814  1.00  0.00
ATOM    827  CD1 TYR A  57       1.837  -0.862   6.076  1.00  0.00
ATOM    828  CD2 TYR A  57       3.405   0.897   5.606  1.00  0.00
ATOM    829  CE1 TYR A  57       2.864  -1.753   6.135  1.00  0.00
ATOM    830  CE2 TYR A  57       4.432  -0.020   5.664  1.00  0.00
ATOM    831  CZ  TYR A  57       4.157  -1.341   5.931  1.00  0.00
ATOM    832  OH  TYR A  57       5.178  -2.266   5.995  1.00  0.00
ATOM    842  N   TYR A  58      -0.327   4.291   6.864  1.00  0.00
ATOM    843  CA  TYR A  58      -1.451   5.228   6.843  1.00  0.00
ATOM    844  C   TYR A  58      -1.388   6.218   5.694  1.00  0.00
ATOM    845  O   TYR A  58      -0.302   6.573   5.240  1.00  0.00
ATOM    846  CB  TYR A  58      -1.438   6.007   8.153  1.00  0.00
ATOM    847  CG  TYR A  58      -1.478   5.119   9.349  1.00  0.00
ATOM    848  CD1 TYR A  58      -0.277   4.673   9.883  1.00  0.00
ATOM    849  CD2 TYR A  58      -2.666   4.727   9.896  1.00  0.00
ATOM    850  CE1 TYR A  58      -0.263   3.830  10.947  1.00  0.00
ATOM    851  CE2 TYR A  58      -2.664   3.877  10.970  1.00  0.00
ATOM    852  CZ  TYR A  58      -1.451   3.419  11.503  1.00  0.00
ATOM    853  OH  TYR A  58      -1.407   2.538  12.583  1.00  0.00
ATOM    863  N   ALA A  59      -2.554   6.689   5.254  1.00  0.00
ATOM    864  CA  ALA A  59      -2.649   7.775   4.278  1.00  0.00
ATOM    865  C   ALA A  59      -2.090   9.083   4.852  1.00  0.00
ATOM    866  O   ALA A  59      -2.340   9.412   6.017  1.00  0.00
ATOM    867  CB  ALA A  59      -4.096   7.990   3.851  1.00  0.00
ATOM    873  N   ASP A  60      -1.483   9.921   4.006  1.00  0.00
ATOM    874  CA  ASP A  60      -0.954  11.207   4.485  1.00  0.00
ATOM    875  C   ASP A  60      -2.002  12.059   5.190  1.00  0.00
ATOM    876  O   ASP A  60      -1.677  12.791   6.123  1.00  0.00
ATOM    877  CB  ASP A  60      -0.362  12.033   3.337  1.00  0.00
ATOM    878  CG  ASP A  60       1.013  11.554   2.799  1.00  0.00
ATOM    879  OD1 ASP A  60       1.714  10.799   3.465  1.00  0.00
ATOM    880  OD2 ASP A  60       1.335  11.948   1.711  1.00  0.00
ATOM    885  N   SER A  61      -3.253  11.953   4.755  1.00  0.00
ATOM    886  CA  SER A  61      -4.371  12.705   5.299  1.00  0.00
ATOM    887  C   SER A  61      -4.851  12.239   6.681  1.00  0.00
ATOM    888  O   SER A  61      -5.696  12.909   7.294  1.00  0.00
ATOM    889  CB  SER A  61      -5.512  12.643   4.305  1.00  0.00
ATOM    890  OG  SER A  61      -5.995  11.333   4.175  1.00  0.00
ATOM    896  N   VAL A  62      -4.380  11.079   7.161  1.00  0.00
ATOM    897  CA  VAL A  62      -4.794  10.603   8.478  1.00  0.00
ATOM    898  C   VAL A  62      -3.586  10.343   9.403  1.00  0.00
ATOM    899  O   VAL A  62      -3.762  10.077  10.603  1.00  0.00
ATOM    900  CB  VAL A  62      -5.684   9.354   8.383  1.00  0.00
ATOM    901  CG1 VAL A  62      -6.931   9.690   7.555  1.00  0.00
ATOM    902  CG2 VAL A  62      -4.929   8.178   7.850  1.00  0.00
ATOM    912  N   LYS A  63      -2.359  10.391   8.862  1.00  0.00
ATOM    913  CA  LYS A  63      -1.177  10.179   9.697  1.00  0.00
ATOM    914  C   LYS A  63      -1.185  11.124  10.889  1.00  0.00
ATOM    915  O   LYS A  63      -1.440  12.319  10.756  1.00  0.00
ATOM    916  CB  LYS A  63       0.129  10.396   8.911  1.00  0.00
ATOM    917  CG  LYS A  63       0.487   9.327   7.895  1.00  0.00
ATOM    918  CD  LYS A  63       1.737   9.691   7.090  1.00  0.00
ATOM    919  CE  LYS A  63       2.035   8.617   6.049  1.00  0.00
ATOM    920  NZ  LYS A  63       3.114   9.005   5.106  1.00  0.00
ATOM    934  N   GLY A  64      -0.935  10.562  12.070  1.00  0.00
ATOM    935  CA  GLY A  64      -0.891  11.321  13.315  1.00  0.00
ATOM    936  C   GLY A  64      -2.248  11.411  14.014  1.00  0.00
ATOM    937  O   GLY A  64      -2.333  11.857  15.159  1.00  0.00
ATOM    941  N   ARG A  65      -3.307  10.984  13.332  1.00  0.00
ATOM    942  CA  ARG A  65      -4.650  11.037  13.876  1.00  0.00
ATOM    943  C   ARG A  65      -5.291   9.661  13.945  1.00  0.00
ATOM    944  O   ARG A  65      -5.952   9.327  14.934  1.00  0.00
ATOM    945  CB  ARG A  65      -5.480  11.977  13.020  1.00  0.00
ATOM    946  CG  ARG A  65      -5.097  13.432  13.194  1.00  0.00
ATOM    947  CD  ARG A  65      -6.021  14.369  12.495  1.00  0.00
ATOM    948  NE  ARG A  65      -5.853  14.295  11.029  1.00  0.00
ATOM    949  CZ  ARG A  65      -4.921  15.001  10.322  1.00  0.00
ATOM    950  NH1 ARG A  65      -4.085  15.816  10.941  1.00  0.00
ATOM    951  NH2 ARG A  65      -4.839  14.878   9.010  1.00  0.00
ATOM    965  N   PHE A  66      -5.093   8.842  12.910  1.00  0.00
ATOM    966  CA  PHE A  66      -5.719   7.526  12.923  1.00  0.00
ATOM    967  C   PHE A  66      -4.715   6.415  13.254  1.00  0.00
ATOM    968  O   PHE A  66      -3.575   6.428  12.788  1.00  0.00
ATOM    969  CB  PHE A  66      -6.377   7.189  11.587  1.00  0.00
ATOM    970  CG  PHE A  66      -7.617   8.016  11.142  1.00  0.00
ATOM    971  CD1 PHE A  66      -8.007   9.248  11.697  1.00  0.00
ATOM    972  CD2 PHE A  66      -8.383   7.524  10.123  1.00  0.00
ATOM    973  CE1 PHE A  66      -9.099   9.925  11.220  1.00  0.00
ATOM    974  CE2 PHE A  66      -9.480   8.202   9.649  1.00  0.00
ATOM    975  CZ  PHE A  66      -9.837   9.403  10.194  1.00  0.00
ATOM    985  N   THR A  67      -5.170   5.426  14.023  1.00  0.00
ATOM    986  CA  THR A  67      -4.376   4.229  14.350  1.00  0.00
ATOM    987  C   THR A  67      -5.127   2.938  14.001  1.00  0.00
ATOM    988  O   THR A  67      -6.300   2.771  14.328  1.00  0.00
ATOM    989  CB  THR A  67      -3.948   4.195  15.843  1.00  0.00
ATOM    990  OG1 THR A  67      -3.134   5.336  16.135  1.00  0.00
ATOM    991  CG2 THR A  67      -3.147   2.922  16.150  1.00  0.00
ATOM    999  N   ILE A  68      -4.451   2.004  13.340  1.00  0.00
ATOM   1000  CA  ILE A  68      -5.092   0.738  12.977  1.00  0.00
ATOM   1001  C   ILE A  68      -4.441  -0.389  13.777  1.00  0.00
ATOM   1002  O   ILE A  68      -3.234  -0.343  14.023  1.00  0.00
ATOM   1003  CB  ILE A  68      -5.029   0.474  11.444  1.00  0.00
ATOM   1004  CG1 ILE A  68      -5.881  -0.764  11.072  1.00  0.00
ATOM   1005  CG2 ILE A  68      -3.602   0.265  10.985  1.00  0.00
ATOM   1006  CD1 ILE A  68      -6.154  -0.921   9.585  1.00  0.00
ATOM   1018  N   SER A  69      -5.254  -1.332  14.253  1.00  0.00
ATOM   1019  CA  SER A  69      -4.767  -2.470  15.036  1.00  0.00
ATOM   1020  C   SER A  69      -5.640  -3.716  14.851  1.00  0.00
ATOM   1021  O   SER A  69      -6.755  -3.641  14.337  1.00  0.00
ATOM   1022  CB  SER A  69      -4.704  -2.112  16.511  1.00  0.00
ATOM   1023  OG  SER A  69      -5.986  -1.902  17.033  1.00  0.00
ATOM   1029  N   ARG A  70      -5.125  -4.883  15.247  1.00  0.00
ATOM   1030  CA  ARG A  70      -5.892  -6.127  15.124  1.00  0.00
ATOM   1031  C   ARG A  70      -5.733  -7.063  16.312  1.00  0.00
ATOM   1032  O   ARG A  70      -4.649  -7.185  16.885  1.00  0.00
ATOM   1033  CB  ARG A  70      -5.491  -6.877  13.855  1.00  0.00
ATOM   1034  CG  ARG A  70      -6.252  -8.192  13.599  1.00  0.00
ATOM   1035  CD  ARG A  70      -5.978  -8.757  12.284  1.00  0.00
ATOM   1036  NE  ARG A  70      -4.636  -9.221  12.148  1.00  0.00
ATOM   1037  CZ  ARG A  70      -4.131  -9.699  11.003  1.00  0.00
ATOM   1038  NH1 ARG A  70      -4.883  -9.751   9.925  1.00  0.00
ATOM   1039  NH2 ARG A  70      -2.895 -10.122  10.956  1.00  0.00
ATOM   1053  N   ASP A  71      -6.825  -7.748  16.655  1.00  0.00
ATOM   1054  CA  ASP A  71      -6.802  -8.768  17.696  1.00  0.00
ATOM   1055  C   ASP A  71      -7.139 -10.146  17.097  1.00  0.00
ATOM   1056  O   ASP A  71      -8.302 -10.462  16.772  1.00  0.00
ATOM   1057  CB  ASP A  71      -7.733  -8.398  18.852  1.00  0.00
ATOM   1058  CG  ASP A  71      -7.642  -9.381  20.057  1.00  0.00
ATOM   1059  OD1 ASP A  71      -7.139 -10.496  19.891  1.00  0.00
ATOM   1060  OD2 ASP A  71      -8.073  -8.996  21.154  1.00  0.00
ATOM   1065  N   ASN A  72      -6.100 -10.961  16.920  1.00  0.00
ATOM   1066  CA  ASN A  72      -6.210 -12.263  16.267  1.00  0.00
ATOM   1067  C   ASN A  72      -7.034 -13.259  17.068  1.00  0.00
ATOM   1068  O   ASN A  72      -7.470 -14.275  16.532  1.00  0.00
ATOM   1069  CB  ASN A  72      -4.839 -12.846  15.980  1.00  0.00
ATOM   1070  CG  ASN A  72      -4.133 -12.183  14.828  1.00  0.00
ATOM   1071  OD1 ASN A  72      -4.752 -11.634  13.909  1.00  0.00
ATOM   1072  ND2 ASN A  72      -2.827 -12.229  14.869  1.00  0.00
ATOM   1079  N   ALA A  73      -7.231 -13.006  18.362  1.00  0.00
ATOM   1080  CA  ALA A  73      -8.002 -13.936  19.173  1.00  0.00
ATOM   1081  C   ALA A  73      -9.495 -13.687  19.008  1.00  0.00
ATOM   1082  O   ALA A  73     -10.320 -14.470  19.482  1.00  0.00
ATOM   1083  CB  ALA A  73      -7.614 -13.810  20.632  1.00  0.00
ATOM   1089  N   LYS A  74      -9.840 -12.572  18.358  1.00  0.00
ATOM   1090  CA  LYS A  74     -11.212 -12.159  18.166  1.00  0.00
ATOM   1091  C   LYS A  74     -11.539 -12.096  16.684  1.00  0.00
ATOM   1092  O   LYS A  74     -12.709 -11.985  16.309  1.00  0.00
ATOM   1093  CB  LYS A  74     -11.438 -10.786  18.795  1.00  0.00
ATOM   1094  CG  LYS A  74     -11.238 -10.747  20.305  1.00  0.00
ATOM   1095  CD  LYS A  74     -11.486  -9.339  20.861  1.00  0.00
ATOM   1096  CE  LYS A  74     -11.311  -9.280  22.383  1.00  0.00
ATOM   1097  NZ  LYS A  74      -9.864  -9.429  22.791  1.00  0.00
ATOM   1111  N   ASN A  75     -10.493 -12.141  15.842  1.00  0.00
ATOM   1112  CA  ASN A  75     -10.597 -11.976  14.396  1.00  0.00
ATOM   1113  C   ASN A  75     -11.243 -10.640  14.074  1.00  0.00
ATOM   1114  O   ASN A  75     -12.125 -10.539  13.214  1.00  0.00
ATOM   1115  CB  ASN A  75     -11.338 -13.124  13.722  1.00  0.00
ATOM   1116  CG  ASN A  75     -10.595 -14.436  13.794  1.00  0.00
ATOM   1117  OD1 ASN A  75      -9.375 -14.510  13.556  1.00  0.00
ATOM   1118  ND2 ASN A  75     -11.311 -15.486  14.118  1.00  0.00
ATOM   1125  N   THR A  76     -10.793  -9.610  14.799  1.00  0.00
ATOM   1126  CA  THR A  76     -11.318  -8.258  14.616  1.00  0.00
ATOM   1127  C   THR A  76     -10.238  -7.173  14.395  1.00  0.00
ATOM   1128  O   THR A  76      -9.208  -7.125  15.079  1.00  0.00
ATOM   1129  CB  THR A  76     -12.224  -7.888  15.818  1.00  0.00
ATOM   1130  OG1 THR A  76     -13.294  -8.849  15.916  1.00  0.00
ATOM   1131  CG2 THR A  76     -12.858  -6.499  15.630  1.00  0.00
ATOM   1139  N   VAL A  77     -10.504  -6.291  13.429  1.00  0.00
ATOM   1140  CA  VAL A  77      -9.655  -5.146  13.079  1.00  0.00
ATOM   1141  C   VAL A  77     -10.293  -3.835  13.540  1.00  0.00
ATOM   1142  O   VAL A  77     -11.481  -3.591  13.346  1.00  0.00
ATOM   1143  CB  VAL A  77      -9.359  -5.117  11.556  1.00  0.00
ATOM   1144  CG1 VAL A  77      -8.529  -3.875  11.160  1.00  0.00
ATOM   1145  CG2 VAL A  77      -8.600  -6.336  11.199  1.00  0.00
ATOM   1155  N   TYR A  78      -9.508  -2.995  14.183  1.00  0.00
ATOM   1156  CA  TYR A  78     -10.030  -1.745  14.701  1.00  0.00
ATOM   1157  C   TYR A  78      -9.360  -0.529  14.083  1.00  0.00
ATOM   1158  O   TYR A  78      -8.169  -0.557  13.752  1.00  0.00
ATOM   1159  CB  TYR A  78      -9.822  -1.706  16.210  1.00  0.00
ATOM   1160  CG  TYR A  78     -10.539  -2.783  16.968  1.00  0.00
ATOM   1161  CD1 TYR A  78      -9.922  -4.022  17.180  1.00  0.00
ATOM   1162  CD2 TYR A  78     -11.794  -2.535  17.473  1.00  0.00
ATOM   1163  CE1 TYR A  78     -10.578  -4.996  17.903  1.00  0.00
ATOM   1164  CE2 TYR A  78     -12.445  -3.501  18.195  1.00  0.00
ATOM   1165  CZ  TYR A  78     -11.849  -4.723  18.414  1.00  0.00
ATOM   1166  OH  TYR A  78     -12.519  -5.672  19.148  1.00  0.00
ATOM   1176  N   LEU A  79     -10.130   0.553  13.955  1.00  0.00
ATOM   1177  CA  LEU A  79      -9.576   1.825  13.498  1.00  0.00
ATOM   1178  C   LEU A  79      -9.928   2.908  14.511  1.00  0.00
ATOM   1179  O   LEU A  79     -11.101   3.234  14.721  1.00  0.00
ATOM   1180  CB  LEU A  79     -10.132   2.221  12.112  1.00  0.00
ATOM   1181  CG  LEU A  79      -9.624   3.585  11.488  1.00  0.00
ATOM   1182  CD1 LEU A  79      -8.108   3.492  11.166  1.00  0.00
ATOM   1183  CD2 LEU A  79     -10.454   3.920  10.236  1.00  0.00
ATOM   1195  N   GLN A  80      -8.910   3.470  15.137  1.00  0.00
ATOM   1196  CA  GLN A  80      -9.075   4.507  16.142  1.00  0.00
ATOM   1197  C   GLN A  80      -8.920   5.844  15.461  1.00  0.00
ATOM   1198  O   GLN A  80      -7.840   6.157  14.963  1.00  0.00
ATOM   1199  CB  GLN A  80      -8.012   4.334  17.231  1.00  0.00
ATOM   1200  CG  GLN A  80      -7.996   5.372  18.355  1.00  0.00
ATOM   1201  CD  GLN A  80      -9.179   5.285  19.287  1.00  0.00
ATOM   1202  OE1 GLN A  80      -9.585   4.178  19.683  1.00  0.00
ATOM   1203  NE2 GLN A  80      -9.719   6.434  19.678  1.00  0.00
ATOM   1212  N   MET A  81      -9.987   6.629  15.388  1.00  0.00
ATOM   1213  CA  MET A  81      -9.890   7.892  14.678  1.00  0.00
ATOM   1214  C   MET A  81      -9.956   9.065  15.640  1.00  0.00
ATOM   1215  O   MET A  81     -11.014   9.339  16.222  1.00  0.00
ATOM   1216  CB  MET A  81     -11.023   8.007  13.693  1.00  0.00
ATOM   1217  CG  MET A  81     -11.117   6.869  12.712  1.00  0.00
ATOM   1218  SD  MET A  81     -12.384   7.095  11.443  1.00  0.00
ATOM   1219  CE  MET A  81     -13.856   7.061  12.410  1.00  0.00
ATOM   1229  N   ASN A  82      -8.829   9.752  15.834  1.00  0.00
ATOM   1230  CA  ASN A  82      -8.761  10.859  16.776  1.00  0.00
ATOM   1231  C   ASN A  82      -8.786  12.208  16.079  1.00  0.00
ATOM   1232  O   ASN A  82      -8.483  12.301  14.889  1.00  0.00
ATOM   1233  CB  ASN A  82      -7.532  10.716  17.637  1.00  0.00
ATOM   1234  CG  ASN A  82      -7.584   9.458  18.455  1.00  0.00
ATOM   1235  OD1 ASN A  82      -8.651   9.082  18.984  1.00  0.00
ATOM   1236  ND2 ASN A  82      -6.454   8.807  18.572  1.00  0.00
ATOM   1243  N   SER A  83      -9.163  13.256  16.819  1.00  0.00
ATOM   1244  CA  SER A  83      -9.140  14.628  16.315  1.00  0.00
ATOM   1245  C   SER A  83      -9.837  14.741  14.969  1.00  0.00
ATOM   1246  O   SER A  83      -9.293  15.313  14.020  1.00  0.00
ATOM   1247  CB  SER A  83      -7.708  15.129  16.208  1.00  0.00
ATOM   1248  OG  SER A  83      -7.073  15.137  17.464  1.00  0.00
ATOM   1254  N   LEU A  84     -11.035  14.178  14.890  1.00  0.00
ATOM   1255  CA  LEU A  84     -11.823  14.168  13.659  1.00  0.00
ATOM   1256  C   LEU A  84     -12.210  15.541  13.149  1.00  0.00
ATOM   1257  O   LEU A  84     -12.590  16.425  13.918  1.00  0.00
ATOM   1258  CB  LEU A  84     -13.062  13.288  13.864  1.00  0.00
ATOM   1259  CG  LEU A  84     -12.798  11.750  13.906  1.00  0.00
ATOM   1260  CD1 LEU A  84     -13.990  11.032  14.418  1.00  0.00
ATOM   1261  CD2 LEU A  84     -12.561  11.260  12.472  1.00  0.00
ATOM   1273  N   LYS A  85     -12.132  15.713  11.835  1.00  0.00
ATOM   1274  CA  LYS A  85     -12.509  16.966  11.194  1.00  0.00
ATOM   1275  C   LYS A  85     -13.719  16.724  10.296  1.00  0.00
ATOM   1276  O   LYS A  85     -13.938  15.592   9.891  1.00  0.00
ATOM   1277  CB  LYS A  85     -11.319  17.503  10.386  1.00  0.00
ATOM   1278  CG  LYS A  85     -10.042  17.759  11.201  1.00  0.00
ATOM   1279  CD  LYS A  85     -10.209  18.898  12.224  1.00  0.00
ATOM   1280  CE  LYS A  85      -8.890  19.194  12.925  1.00  0.00
ATOM   1281  NZ  LYS A  85      -9.021  20.287  13.939  1.00  0.00
ATOM   1295  N   PRO A  86     -14.536  17.735   9.942  1.00  0.00
ATOM   1296  CA  PRO A  86     -15.670  17.611   9.029  1.00  0.00
ATOM   1297  C   PRO A  86     -15.288  16.894   7.728  1.00  0.00
ATOM   1298  O   PRO A  86     -16.086  16.140   7.159  1.00  0.00
ATOM   1299  CB  PRO A  86     -16.051  19.072   8.792  1.00  0.00
ATOM   1300  CG  PRO A  86     -15.649  19.768  10.079  1.00  0.00
ATOM   1301  CD  PRO A  86     -14.360  19.099  10.493  1.00  0.00
ATOM   1309  N   GLU A  87     -14.030  17.074   7.301  1.00  0.00
ATOM   1310  CA  GLU A  87     -13.469  16.472   6.099  1.00  0.00
ATOM   1311  C   GLU A  87     -13.403  14.941   6.159  1.00  0.00
ATOM   1312  O   GLU A  87     -13.211  14.285   5.135  1.00  0.00
ATOM   1313  CB  GLU A  87     -12.064  17.030   5.868  1.00  0.00
ATOM   1314  CG  GLU A  87     -12.028  18.513   5.503  1.00  0.00
ATOM   1315  CD  GLU A  87     -10.628  19.042   5.314  1.00  0.00
ATOM   1316  OE1 GLU A  87      -9.700  18.305   5.545  1.00  0.00
ATOM   1317  OE2 GLU A  87     -10.491  20.182   4.941  1.00  0.00
ATOM   1324  N   ASP A  88     -13.565  14.369   7.354  1.00  0.00
ATOM   1325  CA  ASP A  88     -13.506  12.934   7.551  1.00  0.00
ATOM   1326  C   ASP A  88     -14.876  12.278   7.404  1.00  0.00
ATOM   1327  O   ASP A  88     -14.991  11.055   7.564  1.00  0.00
ATOM   1328  CB  ASP A  88     -12.929  12.618   8.942  1.00  0.00
ATOM   1329  CG  ASP A  88     -11.431  12.984   9.111  1.00  0.00
ATOM   1330  OD1 ASP A  88     -10.618  12.614   8.269  1.00  0.00
ATOM   1331  OD2 ASP A  88     -11.106  13.644  10.093  1.00  0.00
ATOM   1336  N   THR A  89     -15.919  13.069   7.097  1.00  0.00
ATOM   1337  CA  THR A  89     -17.239  12.484   6.878  1.00  0.00
ATOM   1338  C   THR A  89     -17.157  11.573   5.661  1.00  0.00
ATOM   1339  O   THR A  89     -16.766  12.014   4.577  1.00  0.00
ATOM   1340  CB  THR A  89     -18.319  13.569   6.630  1.00  0.00
ATOM   1341  OG1 THR A  89     -18.412  14.444   7.784  1.00  0.00
ATOM   1342  CG2 THR A  89     -19.693  12.929   6.313  1.00  0.00
ATOM   1350  N   ALA A  90     -17.526  10.313   5.837  1.00  0.00
ATOM   1351  CA  ALA A  90     -17.450   9.322   4.764  1.00  0.00
ATOM   1352  C   ALA A  90     -18.043   8.002   5.214  1.00  0.00
ATOM   1353  O   ALA A  90     -18.207   7.779   6.415  1.00  0.00
ATOM   1354  CB  ALA A  90     -16.004   9.111   4.330  1.00  0.00
ATOM   1360  N   VAL A  91     -18.318   7.112   4.271  1.00  0.00
ATOM   1361  CA  VAL A  91     -18.616   5.754   4.686  1.00  0.00
ATOM   1362  C   VAL A  91     -17.284   5.034   4.768  1.00  0.00
ATOM   1363  O   VAL A  91     -16.484   5.098   3.839  1.00  0.00
ATOM   1364  CB  VAL A  91     -19.573   5.033   3.730  1.00  0.00
ATOM   1365  CG1 VAL A  91     -19.779   3.583   4.192  1.00  0.00
ATOM   1366  CG2 VAL A  91     -20.885   5.752   3.716  1.00  0.00
ATOM   1376  N   TYR A  92     -17.015   4.396   5.888  1.00  0.00
ATOM   1377  CA  TYR A  92     -15.771   3.678   6.083  1.00  0.00
ATOM   1378  C   TYR A  92     -15.982   2.208   5.813  1.00  0.00
ATOM   1379  O   TYR A  92     -16.968   1.619   6.248  1.00  0.00
ATOM   1380  CB  TYR A  92     -15.227   3.972   7.473  1.00  0.00
ATOM   1381  CG  TYR A  92     -14.622   5.353   7.570  1.00  0.00
ATOM   1382  CD1 TYR A  92     -15.426   6.456   7.680  1.00  0.00
ATOM   1383  CD2 TYR A  92     -13.240   5.505   7.559  1.00  0.00
ATOM   1384  CE1 TYR A  92     -14.875   7.708   7.756  1.00  0.00
ATOM   1385  CE2 TYR A  92     -12.690   6.769   7.645  1.00  0.00
ATOM   1386  CZ  TYR A  92     -13.521   7.874   7.738  1.00  0.00
ATOM   1387  OH  TYR A  92     -13.017   9.163   7.818  1.00  0.00
ATOM   1397  N   TYR A  93     -15.053   1.616   5.083  1.00  0.00
ATOM   1398  CA  TYR A  93     -15.130   0.225   4.680  1.00  0.00
ATOM   1399  C   TYR A  93     -13.937  -0.576   5.116  1.00  0.00
ATOM   1400  O   TYR A  93     -12.798  -0.117   5.066  1.00  0.00
ATOM   1401  CB  TYR A  93     -15.193   0.131   3.156  1.00  0.00
ATOM   1402  CG  TYR A  93     -16.377   0.767   2.536  1.00  0.00
ATOM   1403  CD1 TYR A  93     -16.354   2.123   2.274  1.00  0.00
ATOM   1404  CD2 TYR A  93     -17.481   0.008   2.203  1.00  0.00
ATOM   1405  CE1 TYR A  93     -17.424   2.721   1.701  1.00  0.00
ATOM   1406  CE2 TYR A  93     -18.563   0.614   1.613  1.00  0.00
ATOM   1407  CZ  TYR A  93     -18.540   1.971   1.365  1.00  0.00
ATOM   1408  OH  TYR A  93     -19.629   2.582   0.777  1.00  0.00
ATOM   1418  N   CYS A  94     -14.206  -1.813   5.467  1.00  0.00
ATOM   1419  CA  CYS A  94     -13.183  -2.769   5.846  1.00  0.00
ATOM   1420  C   CYS A  94     -12.884  -3.681   4.667  1.00  0.00
ATOM   1421  O   CYS A  94     -13.806  -4.088   3.941  1.00  0.00
ATOM   1422  CB  CYS A  94     -13.639  -3.580   7.030  1.00  0.00
ATOM   1423  SG  CYS A  94     -12.447  -4.758   7.606  1.00  0.00
ATOM   1428  N   ALA A  95     -11.603  -4.010   4.471  1.00  0.00
ATOM   1429  CA  ALA A  95     -11.233  -4.889   3.366  1.00  0.00
ATOM   1430  C   ALA A  95     -10.076  -5.846   3.666  1.00  0.00
ATOM   1431  O   ALA A  95      -9.214  -5.597   4.516  1.00  0.00
ATOM   1432  CB  ALA A  95     -10.866  -4.055   2.177  1.00  0.00
ATOM   1438  N   VAL A  96     -10.092  -6.945   2.896  1.00  0.00
ATOM   1439  CA  VAL A  96      -9.137  -8.065   2.857  1.00  0.00
ATOM   1440  C   VAL A  96      -8.432  -8.339   1.543  1.00  0.00
ATOM   1441  O   VAL A  96      -9.078  -8.482   0.487  1.00  0.00
ATOM   1442  CB  VAL A  96      -9.865  -9.381   3.180  1.00  0.00
ATOM   1443  CG1 VAL A  96      -8.983 -10.590   2.909  1.00  0.00
ATOM   1444  CG2 VAL A  96     -10.216  -9.423   4.618  1.00  0.00
ATOM   1454  N   ARG A  97      -7.115  -8.565   1.640  1.00  0.00
ATOM   1455  CA  ARG A  97      -6.324  -8.967   0.488  1.00  0.00
ATOM   1456  C   ARG A  97      -5.317 -10.080   0.883  1.00  0.00
ATOM   1457  O   ARG A  97      -4.847 -10.161   2.029  1.00  0.00
ATOM   1458  CB  ARG A  97      -5.597  -7.761  -0.092  1.00  0.00
ATOM   1459  CG  ARG A  97      -4.521  -7.245   0.758  1.00  0.00
ATOM   1460  CD  ARG A  97      -3.886  -6.028   0.261  1.00  0.00
ATOM   1461  NE  ARG A  97      -2.759  -5.732   1.097  1.00  0.00
ATOM   1462  CZ  ARG A  97      -2.766  -5.034   2.247  1.00  0.00
ATOM   1463  NH1 ARG A  97      -3.862  -4.489   2.724  1.00  0.00
ATOM   1464  NH2 ARG A  97      -1.643  -4.930   2.913  1.00  0.00
ATOM   1478  N   ASP A  98      -4.968 -10.924  -0.087  1.00  0.00
ATOM   1479  CA  ASP A  98      -3.933 -11.948   0.105  1.00  0.00
ATOM   1480  C   ASP A  98      -2.491 -11.477  -0.212  1.00  0.00
ATOM   1481  O   ASP A  98      -1.558 -11.961   0.426  1.00  0.00
ATOM   1482  CB  ASP A  98      -4.242 -13.199  -0.743  1.00  0.00
ATOM   1483  CG  ASP A  98      -5.496 -13.942  -0.350  1.00  0.00
ATOM   1484  OD1 ASP A  98      -5.464 -14.709   0.581  1.00  0.00
ATOM   1485  OD2 ASP A  98      -6.487 -13.726  -1.004  1.00  0.00
ATOM   1490  N   PRO A  99      -2.258 -10.604  -1.225  1.00  0.00
ATOM   1491  CA  PRO A  99      -0.969 -10.060  -1.597  1.00  0.00
ATOM   1492  C   PRO A  99      -0.465  -9.159  -0.502  1.00  0.00
ATOM   1493  O   PRO A  99      -1.240  -8.800   0.374  1.00  0.00
ATOM   1494  CB  PRO A  99      -1.252  -9.266  -2.878  1.00  0.00
ATOM   1495  CG  PRO A  99      -2.537  -9.814  -3.396  1.00  0.00
ATOM   1496  CD  PRO A  99      -3.313 -10.185  -2.177  1.00  0.00
ATOM   1504  N   SER A 100       0.819  -8.826  -0.600  1.00  0.00
ATOM   1505  CA  SER A 100       1.566  -7.904   0.255  1.00  0.00
ATOM   1506  C   SER A 100       0.863  -6.570   0.301  1.00  0.00
ATOM   1507  O   SER A 100      -0.334  -6.513   0.089  1.00  0.00
ATOM   1508  CB  SER A 100       2.977  -7.721  -0.261  1.00  0.00
ATOM   1509  OG  SER A 100       3.683  -6.798   0.530  1.00  0.00
ATOM   1515  N   TYR A 101       1.535  -5.522   0.727  1.00  0.00
ATOM   1516  CA  TYR A 101       0.921  -4.195   0.876  1.00  0.00
ATOM   1517  C   TYR A 101       0.943  -3.100  -0.212  1.00  0.00
ATOM   1518  O   TYR A 101       1.769  -2.200  -0.130  1.00  0.00
ATOM   1519  CB  TYR A 101       1.494  -3.525   2.134  1.00  0.00
ATOM   1520  CG  TYR A 101       0.984  -2.090   2.344  1.00  0.00
ATOM   1521  CD1 TYR A 101      -0.349  -1.743   2.253  1.00  0.00
ATOM   1522  CD2 TYR A 101       1.921  -1.102   2.566  1.00  0.00
ATOM   1523  CE1 TYR A 101      -0.726  -0.443   2.407  1.00  0.00
ATOM   1524  CE2 TYR A 101       1.534   0.190   2.700  1.00  0.00
ATOM   1525  CZ  TYR A 101       0.228   0.524   2.635  1.00  0.00
ATOM   1526  OH  TYR A 101      -0.139   1.844   2.791  1.00  0.00
ATOM   1536  N   PRO A 102       0.149  -3.155  -1.293  1.00  0.00
ATOM   1537  CA  PRO A 102      -0.052  -2.033  -2.170  1.00  0.00
ATOM   1538  C   PRO A 102      -1.029  -1.176  -1.380  1.00  0.00
ATOM   1539  O   PRO A 102      -1.798  -1.738  -0.602  1.00  0.00
ATOM   1540  CB  PRO A 102      -0.648  -2.664  -3.423  1.00  0.00
ATOM   1541  CG  PRO A 102      -1.407  -3.850  -2.885  1.00  0.00
ATOM   1542  CD  PRO A 102      -0.585  -4.338  -1.697  1.00  0.00
ATOM   1550  N   ASN A 103      -1.146   0.113  -1.652  1.00  0.00
ATOM   1551  CA  ASN A 103      -2.151   0.885  -0.927  1.00  0.00
ATOM   1552  C   ASN A 103      -3.204   1.435  -1.854  1.00  0.00
ATOM   1553  O   ASN A 103      -3.667   2.568  -1.715  1.00  0.00
ATOM   1554  CB  ASN A 103      -1.470   2.020  -0.223  1.00  0.00
ATOM   1555  CG  ASN A 103      -0.805   2.911  -1.179  1.00  0.00
ATOM   1556  OD1 ASN A 103      -0.447   2.459  -2.289  1.00  0.00
ATOM   1557  ND2 ASN A 103      -0.608   4.151  -0.808  1.00  0.00
ATOM   1564  N   GLY A 104      -3.614   0.599  -2.784  1.00  0.00
ATOM   1565  CA  GLY A 104      -4.647   0.962  -3.717  1.00  0.00
ATOM   1566  C   GLY A 104      -5.934   0.383  -3.220  1.00  0.00
ATOM   1567  O   GLY A 104      -5.991  -0.136  -2.111  1.00  0.00
ATOM   1571  N   VAL A 105      -6.954   0.430  -4.055  1.00  0.00
ATOM   1572  CA  VAL A 105      -8.272  -0.101  -3.726  1.00  0.00
ATOM   1573  C   VAL A 105      -8.491  -1.429  -4.442  1.00  0.00
ATOM   1574  O   VAL A 105      -8.936  -2.417  -3.854  1.00  0.00
ATOM   1575  CB  VAL A 105      -9.371   0.902  -4.133  1.00  0.00
ATOM   1576  CG1 VAL A 105     -10.736   0.302  -3.899  1.00  0.00
ATOM   1577  CG2 VAL A 105      -9.227   2.186  -3.308  1.00  0.00
ATOM   1587  N   TYR A 106      -8.161  -1.431  -5.730  1.00  0.00
ATOM   1588  CA  TYR A 106      -8.344  -2.564  -6.626  1.00  0.00
ATOM   1589  C   TYR A 106      -7.849  -3.936  -6.136  1.00  0.00
ATOM   1590  O   TYR A 106      -8.555  -4.916  -6.356  1.00  0.00
ATOM   1591  CB  TYR A 106      -7.752  -2.248  -8.010  1.00  0.00
ATOM   1592  CG  TYR A 106      -7.757  -3.427  -8.936  1.00  0.00
ATOM   1593  CD1 TYR A 106      -8.904  -3.766  -9.630  1.00  0.00
ATOM   1594  CD2 TYR A 106      -6.601  -4.185  -9.085  1.00  0.00
ATOM   1595  CE1 TYR A 106      -8.898  -4.856 -10.471  1.00  0.00
ATOM   1596  CE2 TYR A 106      -6.597  -5.272  -9.922  1.00  0.00
ATOM   1597  CZ  TYR A 106      -7.740  -5.611 -10.615  1.00  0.00
ATOM   1598  OH  TYR A 106      -7.737  -6.701 -11.455  1.00  0.00
ATOM   1608  N   PRO A 107      -6.647  -4.087  -5.531  1.00  0.00
ATOM   1609  CA  PRO A 107      -6.087  -5.356  -5.077  1.00  0.00
ATOM   1610  C   PRO A 107      -6.924  -6.140  -4.050  1.00  0.00
ATOM   1611  O   PRO A 107      -6.651  -7.320  -3.834  1.00  0.00
ATOM   1612  CB  PRO A 107      -4.749  -4.926  -4.454  1.00  0.00
ATOM   1613  CG  PRO A 107      -4.410  -3.627  -5.136  1.00  0.00
ATOM   1614  CD  PRO A 107      -5.722  -2.945  -5.305  1.00  0.00
ATOM   1622  N   HIS A 108      -7.867  -5.497  -3.361  1.00  0.00
ATOM   1623  CA  HIS A 108      -8.661  -6.216  -2.360  1.00  0.00
ATOM   1624  C   HIS A 108      -9.603  -7.237  -2.954  1.00  0.00
ATOM   1625  O   HIS A 108     -10.198  -7.011  -4.007  1.00  0.00
ATOM   1626  CB  HIS A 108      -9.410  -5.237  -1.493  1.00  0.00
ATOM   1627  CG  HIS A 108      -8.524  -4.593  -0.573  1.00  0.00
ATOM   1628  ND1 HIS A 108      -8.081  -5.219   0.558  1.00  0.00
ATOM   1629  CD2 HIS A 108      -7.921  -3.414  -0.608  1.00  0.00
ATOM   1630  CE1 HIS A 108      -7.269  -4.433   1.204  1.00  0.00
ATOM   1631  NE2 HIS A 108      -7.134  -3.335   0.506  1.00  0.00
ATOM   1639  N   GLU A 109      -9.761  -8.351  -2.243  1.00  0.00
ATOM   1640  CA  GLU A 109     -10.619  -9.442  -2.679  1.00  0.00
ATOM   1641  C   GLU A 109     -11.966  -9.391  -1.980  1.00  0.00
ATOM   1642  O   GLU A 109     -13.004  -9.660  -2.588  1.00  0.00
ATOM   1643  CB  GLU A 109      -9.938 -10.780  -2.380  1.00  0.00
ATOM   1644  CG  GLU A 109      -8.607 -11.021  -3.113  1.00  0.00
ATOM   1645  CD  GLU A 109      -8.751 -11.216  -4.605  1.00  0.00
ATOM   1646  OE1 GLU A 109      -9.764 -11.721  -5.026  1.00  0.00
ATOM   1647  OE2 GLU A 109      -7.838 -10.875  -5.319  1.00  0.00
ATOM   1654  N   TYR A 110     -11.948  -9.046  -0.693  1.00  0.00
ATOM   1655  CA  TYR A 110     -13.195  -9.021   0.053  1.00  0.00
ATOM   1656  C   TYR A 110     -13.405  -7.688   0.720  1.00  0.00
ATOM   1657  O   TYR A 110     -12.477  -7.069   1.248  1.00  0.00
ATOM   1658  CB  TYR A 110     -13.278 -10.186   1.042  1.00  0.00
ATOM   1659  CG  TYR A 110     -13.292 -11.478   0.330  1.00  0.00
ATOM   1660  CD1 TYR A 110     -12.116 -12.163   0.068  1.00  0.00
ATOM   1661  CD2 TYR A 110     -14.488 -11.960  -0.110  1.00  0.00
ATOM   1662  CE1 TYR A 110     -12.165 -13.335  -0.652  1.00  0.00
ATOM   1663  CE2 TYR A 110     -14.542 -13.107  -0.815  1.00  0.00
ATOM   1664  CZ  TYR A 110     -13.397 -13.801  -1.102  1.00  0.00
ATOM   1665  OH  TYR A 110     -13.490 -14.984  -1.814  1.00  0.00
ATOM   1675  N   TRP A 111     -14.655  -7.264   0.698  1.00  0.00
ATOM   1676  CA  TRP A 111     -15.093  -6.010   1.281  1.00  0.00
ATOM   1677  C   TRP A 111     -16.297  -6.205   2.168  1.00  0.00
ATOM   1678  O   TRP A 111     -17.124  -7.084   1.907  1.00  0.00
ATOM   1679  CB  TRP A 111     -15.454  -5.022   0.174  1.00  0.00
ATOM   1680  CG  TRP A 111     -14.293  -4.584  -0.639  1.00  0.00
ATOM   1681  CD1 TRP A 111     -13.743  -5.189  -1.735  1.00  0.00
ATOM   1682  CD2 TRP A 111     -13.524  -3.405  -0.402  1.00  0.00
ATOM   1683  NE1 TRP A 111     -12.684  -4.456  -2.187  1.00  0.00
ATOM   1684  CE2 TRP A 111     -12.527  -3.365  -1.371  1.00  0.00
ATOM   1685  CE3 TRP A 111     -13.601  -2.392   0.547  1.00  0.00
ATOM   1686  CZ2 TRP A 111     -11.594  -2.352  -1.411  1.00  0.00
ATOM   1687  CZ3 TRP A 111     -12.674  -1.388   0.509  1.00  0.00
ATOM   1688  CH2 TRP A 111     -11.686  -1.371  -0.452  1.00  0.00
ATOM   1699  N   GLY A 112     -16.410  -5.350   3.169  1.00  0.00
ATOM   1700  CA  GLY A 112     -17.556  -5.337   4.054  1.00  0.00
ATOM   1701  C   GLY A 112     -18.693  -4.485   3.506  1.00  0.00
ATOM   1702  O   GLY A 112     -18.761  -4.213   2.307  1.00  0.00
ATOM   1706  N   GLN A 113     -19.607  -4.091   4.386  1.00  0.00
ATOM   1707  CA  GLN A 113     -20.806  -3.350   3.991  1.00  0.00
ATOM   1708  C   GLN A 113     -20.619  -1.845   4.071  1.00  0.00
ATOM   1709  O   GLN A 113     -21.250  -1.094   3.324  1.00  0.00
ATOM   1710  CB  GLN A 113     -21.992  -3.772   4.860  1.00  0.00
ATOM   1711  CG  GLN A 113     -22.439  -5.215   4.649  1.00  0.00
ATOM   1712  CD  GLN A 113     -23.577  -5.611   5.580  1.00  0.00
ATOM   1713  OE1 GLN A 113     -23.612  -5.182   6.737  1.00  0.00
ATOM   1714  NE2 GLN A 113     -24.505  -6.420   5.083  1.00  0.00
ATOM   1723  N   GLY A 114     -19.752  -1.424   4.982  1.00  0.00
ATOM   1724  CA  GLY A 114     -19.454  -0.026   5.220  1.00  0.00
ATOM   1725  C   GLY A 114     -20.275   0.592   6.344  1.00  0.00
ATOM   1726  O   GLY A 114     -21.446   0.253   6.555  1.00  0.00
ATOM   1730  N   THR A 115     -19.664   1.536   7.058  1.00  0.00
ATOM   1731  CA  THR A 115     -20.351   2.220   8.146  1.00  0.00
ATOM   1732  C   THR A 115     -20.189   3.734   8.022  1.00  0.00
ATOM   1733  O   THR A 115     -19.098   4.248   7.765  1.00  0.00
ATOM   1734  CB  THR A 115     -19.879   1.714   9.529  1.00  0.00
ATOM   1735  OG1 THR A 115     -20.650   2.371  10.535  1.00  0.00
ATOM   1736  CG2 THR A 115     -18.371   1.988   9.775  1.00  0.00
ATOM   1744  N   GLN A 116     -21.288   4.454   8.188  1.00  0.00
ATOM   1745  CA  GLN A 116     -21.262   5.906   8.062  1.00  0.00
ATOM   1746  C   GLN A 116     -20.749   6.629   9.289  1.00  0.00
ATOM   1747  O   GLN A 116     -21.252   6.438  10.402  1.00  0.00
ATOM   1748  CB  GLN A 116     -22.660   6.425   7.703  1.00  0.00
ATOM   1749  CG  GLN A 116     -22.830   7.976   7.626  1.00  0.00
ATOM   1750  CD  GLN A 116     -22.070   8.666   6.483  1.00  0.00
ATOM   1751  OE1 GLN A 116     -22.028   8.173   5.356  1.00  0.00
ATOM   1752  NE2 GLN A 116     -21.518   9.835   6.766  1.00  0.00
ATOM   1761  N   VAL A 117     -19.777   7.493   9.040  1.00  0.00
ATOM   1762  CA  VAL A 117     -19.169   8.367  10.019  1.00  0.00
ATOM   1763  C   VAL A 117     -19.400   9.806   9.614  1.00  0.00
ATOM   1764  O   VAL A 117     -18.996  10.230   8.528  1.00  0.00
ATOM   1765  CB  VAL A 117     -17.667   8.087  10.090  1.00  0.00
ATOM   1766  CG1 VAL A 117     -16.984   9.066  11.035  1.00  0.00
ATOM   1767  CG2 VAL A 117     -17.460   6.623  10.558  1.00  0.00
ATOM   1777  N   THR A 118     -20.016  10.571  10.498  1.00  0.00
ATOM   1778  CA  THR A 118     -20.301  11.963  10.195  1.00  0.00
ATOM   1779  C   THR A 118     -19.657  12.848  11.226  1.00  0.00
ATOM   1780  O   THR A 118     -19.753  12.580  12.425  1.00  0.00
ATOM   1781  CB  THR A 118     -21.821  12.223  10.124  1.00  0.00
ATOM   1782  OG1 THR A 118     -22.403  11.390   9.102  1.00  0.00
ATOM   1783  CG2 THR A 118     -22.078  13.689   9.763  1.00  0.00
ATOM   1791  N   VAL A 119     -18.968  13.887  10.772  1.00  0.00
ATOM   1792  CA  VAL A 119     -18.299  14.757  11.716  1.00  0.00
ATOM   1793  C   VAL A 119     -18.857  16.175  11.576  1.00  0.00
ATOM   1794  O   VAL A 119     -18.922  16.719  10.473  1.00  0.00
ATOM   1795  CB  VAL A 119     -16.775  14.714  11.484  1.00  0.00
ATOM   1796  CG1 VAL A 119     -16.088  15.597  12.506  1.00  0.00
ATOM   1797  CG2 VAL A 119     -16.264  13.270  11.536  1.00  0.00
ATOM   1807  N   SER A 120     -19.326  16.743  12.686  1.00  0.00
ATOM   1808  CA  SER A 120     -19.942  18.074  12.644  1.00  0.00
ATOM   1809  C   SER A 120     -19.173  19.205  13.321  1.00  0.00
ATOM   1810  O   SER A 120     -18.341  18.998  14.200  1.00  0.00
ATOM   1811  CB  SER A 120     -21.334  18.016  13.242  1.00  0.00
ATOM   1812  OG  SER A 120     -21.285  17.689  14.609  1.00  0.00
ATOM   1818  N   SER A 121     -19.509  20.431  12.918  1.00  0.00
ATOM   1819  CA  SER A 121     -18.976  21.683  13.476  1.00  0.00
ATOM   1820  C   SER A 121     -17.450  21.734  13.679  1.00  0.00
ATOM   1821  O   SER A 121     -16.977  22.426  14.587  1.00  0.00
ATOM   1822  OXT SER A 121     -16.721  21.431  12.739  1.00  0.00
ATOM   1823  CB  SER A 121     -19.646  21.974  14.806  1.00  0.00
ATOM   1824  OG  SER A 121     -19.165  23.172  15.349  1.00  0.00
END
