# Supplementary material for: Nanobody-based CTLA4 inhibitors for immune checkpoint blockade therapy of canine cancer patients
Source: Sci Rep. 2021 Oct 21;11:20763. doi: 10.1038/s41598-021-00325-3 (PMC8531395; doi:10.1038/s41598-021-00325-3)
Supplement: Supplementary file 1 — Supplementary Information 1. [file 41598_2021_325_MOESM1_ESM.zip › Supplemental Information/Robetta_cNb17_6.pdb]

ATOM      1  N   MET B   1        .683    .029   -.448  1.00  0.00
ATOM      2  CA  MET B   1       2.137   -.121   -.522  1.00  0.00
ATOM      3  C   MET B   1       2.504   1.249   -.570  1.00  0.00
ATOM      4  O   MET B   1       1.860   2.152  -1.059  1.00  0.00
ATOM      5  CB  MET B   1       2.641   -.894  -1.739  1.00  0.00
ATOM      6  CG  MET B   1       2.291  -2.375  -1.734  1.00  0.00
ATOM      7  SD  MET B   1       2.986  -3.259  -3.144  1.00  0.00
ATOM      8  CE  MET B   1       4.724  -3.271  -2.713  1.00  0.00
ATOM     20  N   HIS B   2       3.562   1.456    .010  1.00  0.00
ATOM     21  CA  HIS B   2       4.239   2.720    .145  1.00  0.00
ATOM     22  C   HIS B   2       5.616   2.590   -.395  1.00  0.00
ATOM     23  O   HIS B   2       6.364   1.602   -.195  1.00  0.00
ATOM     24  CB  HIS B   2       4.291   3.179   1.605  1.00  0.00
ATOM     25  CG  HIS B   2       2.941   3.370   2.224  1.00  0.00
ATOM     26  ND1 HIS B   2       2.182   4.503   2.019  1.00  0.00
ATOM     27  CD2 HIS B   2       2.215   2.574   3.043  1.00  0.00
ATOM     28  CE1 HIS B   2       1.046   4.394   2.685  1.00  0.00
ATOM     29  NE2 HIS B   2       1.041   3.234   3.314  1.00  0.00
ATOM     37  N   VAL B   3       6.006   3.722  -1.041  1.00  0.00
ATOM     38  CA  VAL B   3       7.343   3.726  -1.678  1.00  0.00
ATOM     39  C   VAL B   3       8.177   4.929  -1.224  1.00  0.00
ATOM     40  O   VAL B   3       7.748   6.088  -1.328  1.00  0.00
ATOM     41  CB  VAL B   3       7.207   3.757  -3.212  1.00  0.00
ATOM     42  CG1 VAL B   3       6.237   4.849  -3.639  1.00  0.00
ATOM     43  CG2 VAL B   3       8.572   3.968  -3.848  1.00  0.00
ATOM     53  N   ALA B   4       9.400   4.693   -.823  1.00  0.00
ATOM     54  CA  ALA B   4      10.195   5.841   -.477  1.00  0.00
ATOM     55  C   ALA B   4      11.377   5.805  -1.496  1.00  0.00
ATOM     56  O   ALA B   4      11.986   4.833  -1.972  1.00  0.00
ATOM     57  CB  ALA B   4      10.567   5.737    .932  1.00  0.00
ATOM     63  N   GLN B   5      11.897   6.909  -1.707  1.00  0.00
ATOM     64  CA  GLN B   5      13.044   7.024  -2.576  1.00  0.00
ATOM     65  C   GLN B   5      14.116   7.950  -1.984  1.00  0.00
ATOM     66  O   GLN B   5      13.763   8.883  -1.254  1.00  0.00
ATOM     67  CB  GLN B   5      12.608   7.532  -3.953  1.00  0.00
ATOM     68  CG  GLN B   5      11.344   6.879  -4.486  1.00  0.00
ATOM     69  CD  GLN B   5      11.044   7.282  -5.917  1.00  0.00
ATOM     70  OE1 GLN B   5      10.023   6.887  -6.486  1.00  0.00
ATOM     71  NE2 GLN B   5      11.933   8.072  -6.507  1.00  0.00
ATOM     80  N   PRO B   6      15.438   7.781  -2.382  1.00  0.00
ATOM     81  CA  PRO B   6      16.258   8.797  -1.779  1.00  0.00
ATOM     82  C   PRO B   6      16.043  10.159  -2.456  1.00  0.00
ATOM     83  O   PRO B   6      15.627  10.190  -3.615  1.00  0.00
ATOM     84  CB  PRO B   6      17.674   8.260  -2.007  1.00  0.00
ATOM     85  CG  PRO B   6      17.559   7.440  -3.247  1.00  0.00
ATOM     86  CD  PRO B   6      16.206   6.789  -3.141  1.00  0.00
ATOM     94  N   ALA B   7      16.291  11.333  -1.808  1.00  0.00
ATOM     95  CA  ALA B   7      15.901  12.428  -2.682  1.00  0.00
ATOM     96  C   ALA B   7      16.554  12.912  -3.933  1.00  0.00
ATOM     97  O   ALA B   7      15.779  13.232  -4.809  1.00  0.00
ATOM     98  CB  ALA B   7      16.113  13.493  -1.613  1.00  0.00
ATOM    104  N   VAL B   8      17.928  12.970  -3.945  1.00  0.00
ATOM    105  CA  VAL B   8      18.742  13.360  -5.136  1.00  0.00
ATOM    106  C   VAL B   8      19.970  12.431  -5.469  1.00  0.00
ATOM    107  O   VAL B   8      20.556  12.004  -4.499  1.00  0.00
ATOM    108  CB  VAL B   8      19.262  14.795  -4.932  1.00  0.00
ATOM    109  CG1 VAL B   8      20.115  15.226  -6.115  1.00  0.00
ATOM    110  CG2 VAL B   8      18.091  15.746  -4.736  1.00  0.00
ATOM    120  N   VAL B   9      20.423  12.080  -6.559  1.00  0.00
ATOM    121  CA  VAL B   9      21.585  11.192  -6.647  1.00  0.00
ATOM    122  C   VAL B   9      22.519  11.710  -7.598  1.00  0.00
ATOM    123  O   VAL B   9      21.873  12.049  -8.568  1.00  0.00
ATOM    124  CB  VAL B   9      21.194   9.767  -7.082  1.00  0.00
ATOM    125  CG1 VAL B   9      22.429   8.886  -7.191  1.00  0.00
ATOM    126  CG2 VAL B   9      20.197   9.179  -6.095  1.00  0.00
ATOM    136  N   LEU B  10      23.811  11.842  -7.317  1.00  0.00
ATOM    137  CA  LEU B  10      24.655  12.430  -8.261  1.00  0.00
ATOM    138  C   LEU B  10      25.478  11.431  -9.004  1.00  0.00
ATOM    139  O   LEU B  10      26.104  10.572  -8.425  1.00  0.00
ATOM    140  CB  LEU B  10      25.572  13.440  -7.559  1.00  0.00
ATOM    141  CG  LEU B  10      24.967  14.828  -7.312  1.00  0.00
ATOM    142  CD1 LEU B  10      23.807  14.710  -6.332  1.00  0.00
ATOM    143  CD2 LEU B  10      26.041  15.763  -6.777  1.00  0.00
ATOM    155  N   ALA B  11      25.490  11.649 -10.442  1.00  0.00
ATOM    156  CA  ALA B  11      26.228  10.684 -11.111  1.00  0.00
ATOM    157  C   ALA B  11      27.521  11.238 -11.753  1.00  0.00
ATOM    158  O   ALA B  11      27.905  12.408 -12.083  1.00  0.00
ATOM    159  CB  ALA B  11      25.404  10.150 -12.123  1.00  0.00
ATOM    165  N   SER B  12      28.289  10.347 -12.152  1.00  0.00
ATOM    166  CA  SER B  12      29.429  11.015 -12.648  1.00  0.00
ATOM    167  C   SER B  12      29.454  10.772 -14.106  1.00  0.00
ATOM    168  O   SER B  12      28.505  10.197 -14.587  1.00  0.00
ATOM    169  CB  SER B  12      30.698  10.509 -11.990  1.00  0.00
ATOM    170  OG  SER B  12      30.987   9.199 -12.397  1.00  0.00
ATOM    176  N   SER B  13      30.412  11.250 -14.859  1.00  0.00
ATOM    177  CA  SER B  13      30.583  11.077 -16.378  1.00  0.00
ATOM    178  C   SER B  13      30.791   9.815 -17.071  1.00  0.00
ATOM    179  O   SER B  13      30.687   9.674 -18.260  1.00  0.00
ATOM    180  CB  SER B  13      31.756  11.918 -16.841  1.00  0.00
ATOM    181  OG  SER B  13      32.935  11.538 -16.185  1.00  0.00
ATOM    187  N   ARG B  14      31.077   8.981 -16.235  1.00  0.00
ATOM    188  CA  ARG B  14      31.410   7.629 -16.363  1.00  0.00
ATOM    189  C   ARG B  14      29.975   7.288 -16.135  1.00  0.00
ATOM    190  O   ARG B  14      29.813   6.102 -15.855  1.00  0.00
ATOM    191  CB  ARG B  14      32.376   7.075 -15.326  1.00  0.00
ATOM    192  CG  ARG B  14      33.775   7.668 -15.375  1.00  0.00
ATOM    193  CD  ARG B  14      34.663   7.064 -14.348  1.00  0.00
ATOM    194  NE  ARG B  14      36.003   7.629 -14.391  1.00  0.00
ATOM    195  CZ  ARG B  14      37.020   7.245 -13.595  1.00  0.00
ATOM    196  NH1 ARG B  14      36.836   6.297 -12.703  1.00  0.00
ATOM    197  NH2 ARG B  14      38.204   7.821 -13.712  1.00  0.00
ATOM    211  N   GLY B  15      28.931   8.255 -15.921  1.00  0.00
ATOM    212  CA  GLY B  15      27.865   7.445 -15.495  1.00  0.00
ATOM    213  C   GLY B  15      27.213   6.699 -14.320  1.00  0.00
ATOM    214  O   GLY B  15      26.022   6.818 -14.186  1.00  0.00
ATOM    218  N   VAL B  16      27.917   6.122 -13.378  1.00  0.00
ATOM    219  CA  VAL B  16      26.908   5.429 -12.868  1.00  0.00
ATOM    220  C   VAL B  16      25.907   5.830 -11.792  1.00  0.00
ATOM    221  O   VAL B  16      26.347   6.633 -10.954  1.00  0.00
ATOM    222  CB  VAL B  16      27.616   4.142 -12.404  1.00  0.00
ATOM    223  CG1 VAL B  16      26.630   3.212 -11.712  1.00  0.00
ATOM    224  CG2 VAL B  16      28.266   3.451 -13.592  1.00  0.00
ATOM    234  N   ALA B  17      24.564   5.543 -11.832  1.00  0.00
ATOM    235  CA  ALA B  17      23.809   5.997 -10.636  1.00  0.00
ATOM    236  C   ALA B  17      23.035   4.896  -9.829  1.00  0.00
ATOM    237  O   ALA B  17      22.524   3.861 -10.264  1.00  0.00
ATOM    238  CB  ALA B  17      22.952   6.998 -11.176  1.00  0.00
ATOM    244  N   SER B  18      22.960   4.998  -8.609  1.00  0.00
ATOM    245  CA  SER B  18      22.141   3.915  -8.062  1.00  0.00
ATOM    246  C   SER B  18      20.981   4.448  -7.353  1.00  0.00
ATOM    247  O   SER B  18      21.072   5.305  -6.496  1.00  0.00
ATOM    248  CB  SER B  18      22.942   3.048  -7.110  1.00  0.00
ATOM    249  OG  SER B  18      23.973   2.380  -7.786  1.00  0.00
ATOM    255  N   PHE B  19      19.843   3.855  -7.656  1.00  0.00
ATOM    256  CA  PHE B  19      18.739   4.346  -7.034  1.00  0.00
ATOM    257  C   PHE B  19      18.197   3.282  -6.036  1.00  0.00
ATOM    258  O   PHE B  19      17.911   2.129  -6.239  1.00  0.00
ATOM    259  CB  PHE B  19      17.699   4.727  -8.089  1.00  0.00
ATOM    260  CG  PHE B  19      16.329   4.979  -7.527  1.00  0.00
ATOM    261  CD1 PHE B  19      15.978   6.235  -7.055  1.00  0.00
ATOM    262  CD2 PHE B  19      15.389   3.961  -7.469  1.00  0.00
ATOM    263  CE1 PHE B  19      14.718   6.468  -6.537  1.00  0.00
ATOM    264  CE2 PHE B  19      14.128   4.192  -6.954  1.00  0.00
ATOM    265  CZ  PHE B  19      13.793   5.447  -6.487  1.00  0.00
ATOM    275  N   VAL B  20      17.869   3.648  -4.913  1.00  0.00
ATOM    276  CA  VAL B  20      17.294   2.618  -4.032  1.00  0.00
ATOM    277  C   VAL B  20      15.848   2.917  -3.681  1.00  0.00
ATOM    278  O   VAL B  20      15.539   4.036  -3.319  1.00  0.00
ATOM    279  CB  VAL B  20      18.110   2.507  -2.731  1.00  0.00
ATOM    280  CG1 VAL B  20      17.493   1.473  -1.801  1.00  0.00
ATOM    281  CG2 VAL B  20      19.553   2.150  -3.053  1.00  0.00
ATOM    291  N   CYS B  21      14.955   1.891  -3.733  1.00  0.00
ATOM    292  CA  CYS B  21      13.643   2.170  -3.419  1.00  0.00
ATOM    293  C   CYS B  21      13.135   1.435  -2.174  1.00  0.00
ATOM    294  O   CYS B  21      13.492    .306  -1.814  1.00  0.00
ATOM    295  CB  CYS B  21      12.773   1.820  -4.627  1.00  0.00
ATOM    296  SG  CYS B  21      11.001   2.055  -4.354  1.00  0.00
ATOM    302  N   GLU B  22      12.344   1.984  -1.384  1.00  0.00
ATOM    303  CA  GLU B  22      11.966   1.123   -.250  1.00  0.00
ATOM    304  C   GLU B  22      10.467    .954   -.225  1.00  0.00
ATOM    305  O   GLU B  22       9.585   1.791   -.277  1.00  0.00
ATOM    306  CB  GLU B  22      12.445   1.712   1.079  1.00  0.00
ATOM    307  CG  GLU B  22      12.116    .862   2.298  1.00  0.00
ATOM    308  CD  GLU B  22      12.664   1.435   3.575  1.00  0.00
ATOM    309  OE1 GLU B  22      13.312   2.452   3.518  1.00  0.00
ATOM    310  OE2 GLU B  22      12.433    .854   4.610  1.00  0.00
ATOM    317  N   TYR B  23      10.052   -.271   -.059  1.00  0.00
ATOM    318  CA  TYR B  23       8.666   -.497   -.043  1.00  0.00
ATOM    319  C   TYR B  23       8.100   -.920   1.255  1.00  0.00
ATOM    320  O   TYR B  23       8.293  -1.987   1.808  1.00  0.00
ATOM    321  CB  TYR B  23       8.320  -1.539  -1.110  1.00  0.00
ATOM    322  CG  TYR B  23       8.645  -1.099  -2.520  1.00  0.00
ATOM    323  CD1 TYR B  23       9.531  -1.839  -3.290  1.00  0.00
ATOM    324  CD2 TYR B  23       8.058    .043  -3.043  1.00  0.00
ATOM    325  CE1 TYR B  23       9.827  -1.437  -4.579  1.00  0.00
ATOM    326  CE2 TYR B  23       8.355    .445  -4.331  1.00  0.00
ATOM    327  CZ  TYR B  23       9.235   -.291  -5.097  1.00  0.00
ATOM    328  OH  TYR B  23       9.531    .109  -6.380  1.00  0.00
ATOM    338  N   GLY B  24       6.958   -.318   1.426  1.00  0.00
ATOM    339  CA  GLY B  24       5.879   -.291   2.426  1.00  0.00
ATOM    340  C   GLY B  24       4.972  -1.427   2.723  1.00  0.00
ATOM    341  O   GLY B  24       3.890  -1.245   3.313  1.00  0.00
ATOM    345  N   SER B  25       5.273  -2.567   2.194  1.00  0.00
ATOM    346  CA  SER B  25       4.414  -3.639   2.580  1.00  0.00
ATOM    347  C   SER B  25       5.258  -4.916   2.779  1.00  0.00
ATOM    348  O   SER B  25       6.351  -5.053   2.263  1.00  0.00
ATOM    349  CB  SER B  25       3.345  -3.850   1.526  1.00  0.00
ATOM    350  OG  SER B  25       2.471  -4.880   1.898  1.00  0.00
ATOM    356  N   SER B  26       4.684  -5.865   3.548  1.00  0.00
ATOM    357  CA  SER B  26       5.323  -7.190   3.772  1.00  0.00
ATOM    358  C   SER B  26       4.779  -7.902   2.739  1.00  0.00
ATOM    359  O   SER B  26       5.557  -8.654   2.138  1.00  0.00
ATOM    360  CB  SER B  26       4.994  -7.852   5.096  1.00  0.00
ATOM    361  OG  SER B  26       3.633  -8.178   5.170  1.00  0.00
ATOM    367  N   GLY B  27       3.632  -7.585   2.185  1.00  0.00
ATOM    368  CA  GLY B  27       3.930  -8.549   1.374  1.00  0.00
ATOM    369  C   GLY B  27       3.812  -9.901   1.676  1.00  0.00
ATOM    370  O   GLY B  27       3.915 -10.590   2.675  1.00  0.00
ATOM    374  N   ASN B  28       4.084 -10.143    .490  1.00  0.00
ATOM    375  CA  ASN B  28       4.588 -11.232   -.084  1.00  0.00
ATOM    376  C   ASN B  28       5.190 -10.564  -1.399  1.00  0.00
ATOM    377  O   ASN B  28       4.556 -10.628  -2.483  1.00  0.00
ATOM    378  CB  ASN B  28       3.524 -12.292   -.304  1.00  0.00
ATOM    379  CG  ASN B  28       4.094 -13.583   -.822  1.00  0.00
ATOM    380  OD1 ASN B  28       5.133 -13.593  -1.492  1.00  0.00
ATOM    381  ND2 ASN B  28       3.433 -14.673   -.527  1.00  0.00
ATOM    388  N   ALA B  29       6.337 -10.371  -1.367  1.00  0.00
ATOM    389  CA  ALA B  29       7.242  -9.829  -2.339  1.00  0.00
ATOM    390  C   ALA B  29       7.103 -10.759  -3.541  1.00  0.00
ATOM    391  O   ALA B  29       7.315 -10.178  -4.597  1.00  0.00
ATOM    392  CB  ALA B  29       8.350  -9.805  -2.005  1.00  0.00
ATOM    398  N   ALA B  30       6.776 -12.153  -3.482  1.00  0.00
ATOM    399  CA  ALA B  30       7.060 -12.292  -4.816  1.00  0.00
ATOM    400  C   ALA B  30       7.318 -12.407  -6.145  1.00  0.00
ATOM    401  O   ALA B  30       8.193 -12.688  -6.931  1.00  0.00
ATOM    402  CB  ALA B  30       6.545 -14.157  -4.314  1.00  0.00
ATOM    408  N   GLU B  31       6.299 -12.064  -6.652  1.00  0.00
ATOM    409  CA  GLU B  31       5.908 -11.859  -8.054  1.00  0.00
ATOM    410  C   GLU B  31       6.048 -10.331  -8.592  1.00  0.00
ATOM    411  O   GLU B  31       5.719 -10.049  -9.732  1.00  0.00
ATOM    412  CB  GLU B  31       4.467 -12.347  -8.217  1.00  0.00
ATOM    413  CG  GLU B  31       4.249 -13.803  -7.832  1.00  0.00
ATOM    414  CD  GLU B  31       5.057 -14.756  -8.669  1.00  0.00
ATOM    415  OE1 GLU B  31       5.354 -14.426  -9.792  1.00  0.00
ATOM    416  OE2 GLU B  31       5.377 -15.816  -8.184  1.00  0.00
ATOM    423  N   VAL B  32       6.485  -9.399  -7.709  1.00  0.00
ATOM    424  CA  VAL B  32       6.552  -7.876  -7.588  1.00  0.00
ATOM    425  C   VAL B  32       7.360  -7.436  -8.847  1.00  0.00
ATOM    426  O   VAL B  32       8.362  -8.142  -9.242  1.00  0.00
ATOM    427  CB  VAL B  32       7.257  -7.412  -6.300  1.00  0.00
ATOM    428  CG1 VAL B  32       8.706  -7.876  -6.289  1.00  0.00
ATOM    429  CG2 VAL B  32       7.175  -5.897  -6.182  1.00  0.00
ATOM    439  N   ARG B  33       6.773  -6.311  -9.425  1.00  0.00
ATOM    440  CA  ARG B  33       7.359  -5.743 -10.570  1.00  0.00
ATOM    441  C   ARG B  33       7.730  -4.354 -10.228  1.00  0.00
ATOM    442  O   ARG B  33       7.082  -3.461  -9.724  1.00  0.00
ATOM    443  CB  ARG B  33       6.405  -5.762 -11.755  1.00  0.00
ATOM    444  CG  ARG B  33       6.938  -5.102 -13.016  1.00  0.00
ATOM    445  CD  ARG B  33       5.978  -5.214 -14.144  1.00  0.00
ATOM    446  NE  ARG B  33       5.847  -6.585 -14.610  1.00  0.00
ATOM    447  CZ  ARG B  33       4.917  -7.010 -15.487  1.00  0.00
ATOM    448  NH1 ARG B  33       4.045  -6.160 -15.983  1.00  0.00
ATOM    449  NH2 ARG B  33       4.881  -8.280 -15.850  1.00  0.00
ATOM    463  N   VAL B  34       8.972  -4.051 -10.588  1.00  0.00
ATOM    464  CA  VAL B  34       9.466  -2.725 -10.237  1.00  0.00
ATOM    465  C   VAL B  34       9.783  -2.013 -11.414  1.00  0.00
ATOM    466  O   VAL B  34      10.465  -2.688 -12.153  1.00  0.00
ATOM    467  CB  VAL B  34      10.729  -2.783  -9.358  1.00  0.00
ATOM    468  CG1 VAL B  34      11.102  -1.392  -8.869  1.00  0.00
ATOM    469  CG2 VAL B  34      10.500  -3.724  -8.185  1.00  0.00
ATOM    479  N   THR B  35       9.216   -.694 -11.535  1.00  0.00
ATOM    480  CA  THR B  35       9.501    .089 -12.744  1.00  0.00
ATOM    481  C   THR B  35      10.231   1.511 -12.526  1.00  0.00
ATOM    482  O   THR B  35       9.967   2.239 -11.557  1.00  0.00
ATOM    483  CB  THR B  35       8.179    .300 -13.504  1.00  0.00
ATOM    484  OG1 THR B  35       7.627   -.972 -13.870  1.00  0.00
ATOM    485  CG2 THR B  35       8.412   1.127 -14.760  1.00  0.00
ATOM    493  N   VAL B  36      11.213   1.900 -13.236  1.00  0.00
ATOM    494  CA  VAL B  36      11.725   3.174 -13.093  1.00  0.00
ATOM    495  C   VAL B  36      11.296   4.003 -14.336  1.00  0.00
ATOM    496  O   VAL B  36      11.461   3.714 -15.546  1.00  0.00
ATOM    497  CB  VAL B  36      13.258   3.106 -12.957  1.00  0.00
ATOM    498  CG1 VAL B  36      13.870   2.419 -14.169  1.00  0.00
ATOM    499  CG2 VAL B  36      13.826   4.506 -12.786  1.00  0.00
ATOM    509  N   LEU B  37      10.736   5.212 -13.949  1.00  0.00
ATOM    510  CA  LEU B  37      10.372   6.012 -15.044  1.00  0.00
ATOM    511  C   LEU B  37      11.140   7.414 -14.977  1.00  0.00
ATOM    512  O   LEU B  37      11.433   8.053 -13.961  1.00  0.00
ATOM    513  CB  LEU B  37       8.849   6.194 -15.035  1.00  0.00
ATOM    514  CG  LEU B  37       8.024   4.900 -15.047  1.00  0.00
ATOM    515  CD1 LEU B  37       7.754   4.457 -13.616  1.00  0.00
ATOM    516  CD2 LEU B  37       6.724   5.134 -15.802  1.00  0.00
ATOM    528  N   ARG B  38      11.490   7.966 -16.120  1.00  0.00
ATOM    529  CA  ARG B  38      11.963   9.259 -16.144  1.00  0.00
ATOM    530  C   ARG B  38      10.908  10.427 -16.552  1.00  0.00
ATOM    531  O   ARG B  38       9.943  10.503 -17.333  1.00  0.00
ATOM    532  CB  ARG B  38      13.153   9.247 -17.093  1.00  0.00
ATOM    533  CG  ARG B  38      13.854  10.586 -17.257  1.00  0.00
ATOM    534  CD  ARG B  38      15.086  10.464 -18.078  1.00  0.00
ATOM    535  NE  ARG B  38      15.785  11.733 -18.198  1.00  0.00
ATOM    536  CZ  ARG B  38      15.627  12.600 -19.217  1.00  0.00
ATOM    537  NH1 ARG B  38      14.792  12.321 -20.194  1.00  0.00
ATOM    538  NH2 ARG B  38      16.311  13.730 -19.235  1.00  0.00
ATOM    552  N   GLN B  39      10.996  11.584 -15.783  1.00  0.00
ATOM    553  CA  GLN B  39       9.930  12.566 -16.237  1.00  0.00
ATOM    554  C   GLN B  39      10.496  13.655 -17.101  1.00  0.00
ATOM    555  O   GLN B  39      11.381  14.364 -16.616  1.00  0.00
ATOM    556  CB  GLN B  39       9.219  13.213 -15.046  1.00  0.00
ATOM    557  CG  GLN B  39       8.061  14.118 -15.428  1.00  0.00
ATOM    558  CD  GLN B  39       7.399  14.754 -14.220  1.00  0.00
ATOM    559  OE1 GLN B  39       7.149  14.089 -13.211  1.00  0.00
ATOM    560  NE2 GLN B  39       7.112  16.047 -14.316  1.00  0.00
ATOM    569  N   ALA B  40      10.114  13.914 -18.249  1.00  0.00
ATOM    570  CA  ALA B  40      10.732  14.872 -18.931  1.00  0.00
ATOM    571  C   ALA B  40      10.081  16.246 -19.197  1.00  0.00
ATOM    572  O   ALA B  40       9.159  16.636 -19.833  1.00  0.00
ATOM    573  CB  ALA B  40      11.052  14.434 -20.254  1.00  0.00
ATOM    579  N   GLY B  41      10.410  17.078 -18.311  1.00  0.00
ATOM    580  CA  GLY B  41       9.690  18.281 -18.405  1.00  0.00
ATOM    581  C   GLY B  41       8.363  17.581 -18.001  1.00  0.00
ATOM    582  O   GLY B  41       8.269  17.009 -16.923  1.00  0.00
ATOM    586  N   SER B  42       7.309  17.738 -18.844  1.00  0.00
ATOM    587  CA  SER B  42       5.925  17.213 -18.638  1.00  0.00
ATOM    588  C   SER B  42       5.594  15.863 -19.193  1.00  0.00
ATOM    589  O   SER B  42       4.389  15.370 -19.173  1.00  0.00
ATOM    590  CB  SER B  42       4.926  18.191 -19.225  1.00  0.00
ATOM    591  OG  SER B  42       5.074  18.286 -20.615  1.00  0.00
ATOM    597  N   GLN B  43       6.621  15.194 -19.812  1.00  0.00
ATOM    598  CA  GLN B  43       6.325  13.988 -20.430  1.00  0.00
ATOM    599  C   GLN B  43       6.794  12.782 -19.770  1.00  0.00
ATOM    600  O   GLN B  43       7.753  12.543 -19.037  1.00  0.00
ATOM    601  CB  GLN B  43       6.882  14.014 -21.855  1.00  0.00
ATOM    602  CG  GLN B  43       6.347  15.148 -22.713  1.00  0.00
ATOM    603  CD  GLN B  43       4.861  15.014 -22.988  1.00  0.00
ATOM    604  OE1 GLN B  43       4.415  14.042 -23.604  1.00  0.00
ATOM    605  NE2 GLN B  43       4.086  15.991 -22.533  1.00  0.00
ATOM    614  N   MET B  44       6.241  11.691 -19.910  1.00  0.00
ATOM    615  CA  MET B  44       6.924  10.706 -19.073  1.00  0.00
ATOM    616  C   MET B  44       7.387   9.478 -19.852  1.00  0.00
ATOM    617  O   MET B  44       6.618   8.928 -20.649  1.00  0.00
ATOM    618  CB  MET B  44       6.008  10.280 -17.927  1.00  0.00
ATOM    619  CG  MET B  44       6.625   9.271 -16.970  1.00  0.00
ATOM    620  SD  MET B  44       5.535   8.864 -15.591  1.00  0.00
ATOM    621  CE  MET B  44       5.579  10.393 -14.662  1.00  0.00
ATOM    631  N   THR B  45       8.579   8.989 -19.575  1.00  0.00
ATOM    632  CA  THR B  45       8.944   7.950 -20.326  1.00  0.00
ATOM    633  C   THR B  45       9.359   6.680 -19.411  1.00  0.00
ATOM    634  O   THR B  45       9.721   6.513 -18.227  1.00  0.00
ATOM    635  CB  THR B  45      10.082   8.420 -21.251  1.00  0.00
ATOM    636  OG1 THR B  45      11.207   8.825 -20.461  1.00  0.00
ATOM    637  CG2 THR B  45       9.623   9.589 -22.109  1.00  0.00
ATOM    645  N   GLU B  46       9.256   5.530 -19.947  1.00  0.00
ATOM    646  CA  GLU B  46       9.606   4.429 -19.001  1.00  0.00
ATOM    647  C   GLU B  46      10.887   4.023 -19.512  1.00  0.00
ATOM    648  O   GLU B  46      11.070   3.741 -20.724  1.00  0.00
ATOM    649  CB  GLU B  46       8.624   3.255 -18.998  1.00  0.00
ATOM    650  CG  GLU B  46       9.006   2.118 -18.060  1.00  0.00
ATOM    651  CD  GLU B  46       8.006    .996 -18.064  1.00  0.00
ATOM    652  OE1 GLU B  46       6.852   1.254 -18.312  1.00  0.00
ATOM    653  OE2 GLU B  46       8.396   -.122 -17.819  1.00  0.00
ATOM    660  N   VAL B  47      11.793   3.879 -18.605  1.00  0.00
ATOM    661  CA  VAL B  47      13.138   3.650 -18.919  1.00  0.00
ATOM    662  C   VAL B  47      13.577   2.251 -18.517  1.00  0.00
ATOM    663  O   VAL B  47      14.285   1.598 -19.286  1.00  0.00
ATOM    664  CB  VAL B  47      14.012   4.703 -18.211  1.00  0.00
ATOM    665  CG1 VAL B  47      15.488   4.414 -18.446  1.00  0.00
ATOM    666  CG2 VAL B  47      13.649   6.095 -18.706  1.00  0.00
ATOM    676  N   CYS B  48      13.122   1.795 -17.475  1.00  0.00
ATOM    677  CA  CYS B  48      13.446    .499 -17.112  1.00  0.00
ATOM    678  C   CYS B  48      12.576   -.234 -16.247  1.00  0.00
ATOM    679  O   CYS B  48      11.716   -.080 -15.422  1.00  0.00
ATOM    680  CB  CYS B  48      14.822    .513 -16.446  1.00  0.00
ATOM    681  SG  CYS B  48      15.428  -1.123 -15.968  1.00  0.00
ATOM    687  N   ALA B  49      12.686  -1.399 -16.573  1.00  0.00
ATOM    688  CA  ALA B  49      11.830  -2.083 -15.764  1.00  0.00
ATOM    689  C   ALA B  49      12.446  -3.165 -15.303  1.00  0.00
ATOM    690  O   ALA B  49      13.328  -3.784 -15.917  1.00  0.00
ATOM    691  CB  ALA B  49      10.692  -2.205 -16.279  1.00  0.00
ATOM    697  N   ALA B  50      11.908  -3.547 -14.349  1.00  0.00
ATOM    698  CA  ALA B  50      12.502  -4.736 -14.005  1.00  0.00
ATOM    699  C   ALA B  50      11.647  -5.327 -13.195  1.00  0.00
ATOM    700  O   ALA B  50      10.945  -4.635 -12.544  1.00  0.00
ATOM    701  CB  ALA B  50      13.694  -4.557 -13.170  1.00  0.00
ATOM    707  N   THR B  51      11.744  -6.728 -13.391  1.00  0.00
ATOM    708  CA  THR B  51      10.841  -7.554 -12.783  1.00  0.00
ATOM    709  C   THR B  51      11.546  -8.495 -12.159  1.00  0.00
ATOM    710  O   THR B  51      12.400  -9.181 -12.667  1.00  0.00
ATOM    711  CB  THR B  51       9.854  -8.221 -13.758  1.00  0.00
ATOM    712  OG1 THR B  51       9.175  -7.212 -14.518  1.00  0.00
ATOM    713  CG2 THR B  51       8.831  -9.051 -12.998  1.00  0.00
ATOM    721  N   TYR B  52      11.143  -8.679 -11.035  1.00  0.00
ATOM    722  CA  TYR B  52      11.778  -9.576 -10.331  1.00  0.00
ATOM    723  C   TYR B  52      10.766 -10.310 -10.077  1.00  0.00
ATOM    724  O   TYR B  52       9.615  -9.923  -9.686  1.00  0.00
ATOM    725  CB  TYR B  52      12.466  -9.057  -9.067  1.00  0.00
ATOM    726  CG  TYR B  52      13.401  -7.894  -9.315  1.00  0.00
ATOM    727  CD1 TYR B  52      12.909  -6.597  -9.320  1.00  0.00
ATOM    728  CD2 TYR B  52      14.751  -8.125  -9.536  1.00  0.00
ATOM    729  CE1 TYR B  52      13.763  -5.535  -9.546  1.00  0.00
ATOM    730  CE2 TYR B  52      15.605  -7.063  -9.762  1.00  0.00
ATOM    731  CZ  TYR B  52      15.115  -5.772  -9.768  1.00  0.00
ATOM    732  OH  TYR B  52      15.966  -4.715  -9.993  1.00  0.00
ATOM    742  N   THR B  53      11.363 -11.258  -9.845  1.00  0.00
ATOM    743  CA  THR B  53      10.698 -12.260  -9.482  1.00  0.00
ATOM    744  C   THR B  53      11.541 -12.675  -8.392  1.00  0.00
ATOM    745  O   THR B  53      12.520 -12.162  -8.211  1.00  0.00
ATOM    746  CB  THR B  53      10.530 -13.312 -10.594  1.00  0.00
ATOM    747  OG1 THR B  53      11.792 -13.937 -10.860  1.00  0.00
ATOM    748  CG2 THR B  53      10.012 -12.662 -11.869  1.00  0.00
ATOM    756  N   VAL B  54      11.007 -13.518  -7.530  1.00  0.00
ATOM    757  CA  VAL B  54      11.693 -14.021  -6.426  1.00  0.00
ATOM    758  C   VAL B  54      11.773 -14.706  -7.823  1.00  0.00
ATOM    759  O   VAL B  54      10.737 -14.734  -8.505  1.00  0.00
ATOM    760  CB  VAL B  54      10.961 -14.690  -5.247  1.00  0.00
ATOM    761  CG1 VAL B  54      10.292 -15.980  -5.698  1.00  0.00
ATOM    762  CG2 VAL B  54      11.940 -14.958  -4.114  1.00  0.00
ATOM    772  N   GLU B  55      12.665 -15.285  -8.075  1.00  0.00
ATOM    773  CA  GLU B  55      13.674 -16.072  -8.714  1.00  0.00
ATOM    774  C   GLU B  55      14.364 -15.051  -9.777  1.00  0.00
ATOM    775  O   GLU B  55      14.779 -15.433 -10.884  1.00  0.00
ATOM    776  CB  GLU B  55      13.059 -17.307  -9.376  1.00  0.00
ATOM    777  CG  GLU B  55      12.349 -18.248  -8.414  1.00  0.00
ATOM    778  CD  GLU B  55      11.848 -19.499  -9.081  1.00  0.00
ATOM    779  OE1 GLU B  55      11.944 -19.588 -10.282  1.00  0.00
ATOM    780  OE2 GLU B  55      11.370 -20.367  -8.390  1.00  0.00
ATOM    787  N   ASP B  56      14.404 -13.724  -9.397  1.00  0.00
ATOM    788  CA  ASP B  56      15.274 -12.502  -9.641  1.00  0.00
ATOM    789  C   ASP B  56      15.540 -12.007 -10.977  1.00  0.00
ATOM    790  O   ASP B  56      16.576 -11.350 -11.232  1.00  0.00
ATOM    791  CB  ASP B  56      16.662 -12.720  -9.033  1.00  0.00
ATOM    792  CG  ASP B  56      16.627 -12.890  -7.520  1.00  0.00
ATOM    793  OD1 ASP B  56      15.922 -12.150  -6.875  1.00  0.00
ATOM    794  OD2 ASP B  56      17.306 -13.757  -7.025  1.00  0.00
ATOM    799  N   GLU B  57      14.817 -12.476 -11.900  1.00  0.00
ATOM    800  CA  GLU B  57      15.221 -11.869 -13.049  1.00  0.00
ATOM    801  C   GLU B  57      15.023 -10.439 -12.778  1.00  0.00
ATOM    802  O   GLU B  57      14.398  -9.935 -11.665  1.00  0.00
ATOM    803  CB  GLU B  57      14.415 -12.348 -14.259  1.00  0.00
ATOM    804  CG  GLU B  57      14.656 -13.802 -14.639  1.00  0.00
ATOM    805  CD  GLU B  57      13.874 -14.228 -15.851  1.00  0.00
ATOM    806  OE1 GLU B  57      13.109 -13.437 -16.348  1.00  0.00
ATOM    807  OE2 GLU B  57      14.043 -15.345 -16.280  1.00  0.00
ATOM    814  N   LEU B  58      15.879  -9.827 -13.717  1.00  0.00
ATOM    815  CA  LEU B  58      15.799  -8.465 -14.004  1.00  0.00
ATOM    816  C   LEU B  58      15.693  -8.109 -15.514  1.00  0.00
ATOM    817  O   LEU B  58      16.493  -8.592 -16.265  1.00  0.00
ATOM    818  CB  LEU B  58      17.029  -7.791 -13.384  1.00  0.00
ATOM    819  CG  LEU B  58      17.090  -6.264 -13.519  1.00  0.00
ATOM    820  CD1 LEU B  58      17.882  -5.682 -12.357  1.00  0.00
ATOM    821  CD2 LEU B  58      17.726  -5.898 -14.852  1.00  0.00
ATOM    833  N   ALA B  59      14.799  -7.289 -15.975  1.00  0.00
ATOM    834  CA  ALA B  59      14.917  -6.950 -17.363  1.00  0.00
ATOM    835  C   ALA B  59      15.486  -5.492 -17.711  1.00  0.00
ATOM    836  O   ALA B  59      15.459  -4.613 -16.830  1.00  0.00
ATOM    837  CB  ALA B  59      13.723  -7.256 -17.935  1.00  0.00
ATOM    843  N   PHE B  60      16.002  -5.189 -18.921  1.00  0.00
ATOM    844  CA  PHE B  60      16.413  -3.829 -18.975  1.00  0.00
ATOM    845  C   PHE B  60      15.987  -3.196 -20.045  1.00  0.00
ATOM    846  O   PHE B  60      15.708  -3.757 -21.085  1.00  0.00
ATOM    847  CB  PHE B  60      17.934  -3.673 -18.966  1.00  0.00
ATOM    848  CG  PHE B  60      18.624  -4.391 -20.091  1.00  0.00
ATOM    849  CD1 PHE B  60      18.815  -3.768 -21.316  1.00  0.00
ATOM    850  CD2 PHE B  60      19.082  -5.689 -19.928  1.00  0.00
ATOM    851  CE1 PHE B  60      19.449  -4.428 -22.352  1.00  0.00
ATOM    852  CE2 PHE B  60      19.717  -6.350 -20.961  1.00  0.00
ATOM    853  CZ  PHE B  60      19.900  -5.718 -22.175  1.00  0.00
ATOM    863  N   LEU B  61      15.786  -2.033 -19.829  1.00  0.00
ATOM    864  CA  LEU B  61      15.281  -1.674 -20.995  1.00  0.00
ATOM    865  C   LEU B  61      16.174   -.774 -21.597  1.00  0.00
ATOM    866  O   LEU B  61      17.221   -.618 -20.967  1.00  0.00
ATOM    867  CB  LEU B  61      13.899  -1.034 -20.815  1.00  0.00
ATOM    868  CG  LEU B  61      12.855  -1.896 -20.095  1.00  0.00
ATOM    869  CD1 LEU B  61      11.595  -1.075 -19.856  1.00  0.00
ATOM    870  CD2 LEU B  61      12.553  -3.131 -20.930  1.00  0.00
ATOM    882  N   ASP B  62      15.799   -.235 -22.658  1.00  0.00
ATOM    883  CA  ASP B  62      16.736    .288 -23.390  1.00  0.00
ATOM    884  C   ASP B  62      17.837   1.220 -22.886  1.00  0.00
ATOM    885  O   ASP B  62      17.639   2.218 -22.201  1.00  0.00
ATOM    886  CB  ASP B  62      15.943    .979 -24.503  1.00  0.00
ATOM    887  CG  ASP B  62      15.280   -.005 -25.457  1.00  0.00
ATOM    888  OD1 ASP B  62      15.558  -1.176 -25.359  1.00  0.00
ATOM    889  OD2 ASP B  62      14.502    .425 -26.275  1.00  0.00
ATOM    894  N   ASP B  63      19.040    .820 -23.314  1.00  0.00
ATOM    895  CA  ASP B  63      20.317   1.437 -23.105  1.00  0.00
ATOM    896  C   ASP B  63      20.479   1.500 -21.680  1.00  0.00
ATOM    897  O   ASP B  63      21.395   2.120 -21.130  1.00  0.00
ATOM    898  CB  ASP B  63      20.409   2.839 -23.713  1.00  0.00
ATOM    899  CG  ASP B  63      20.319   2.833 -25.233  1.00  0.00
ATOM    900  OD1 ASP B  63      20.511   1.792 -25.816  1.00  0.00
ATOM    901  OD2 ASP B  63      20.059   3.869 -25.797  1.00  0.00
ATOM    906  N   SER B  64      19.755    .719 -21.026  1.00  0.00
ATOM    907  CA  SER B  64      19.810    .974 -19.677  1.00  0.00
ATOM    908  C   SER B  64      20.023   -.347 -19.543  1.00  0.00
ATOM    909  O   SER B  64      19.411  -1.291 -20.032  1.00  0.00
ATOM    910  CB  SER B  64      18.552   1.494 -19.010  1.00  0.00
ATOM    911  OG  SER B  64      18.169   2.729 -19.552  1.00  0.00
ATOM    917  N   THR B  65      20.812   -.375 -18.745  1.00  0.00
ATOM    918  CA  THR B  65      21.248  -1.406 -18.180  1.00  0.00
ATOM    919  C   THR B  65      20.894  -1.032 -16.809  1.00  0.00
ATOM    920  O   THR B  65      21.133    .077 -16.272  1.00  0.00
ATOM    921  CB  THR B  65      22.751  -1.636 -18.422  1.00  0.00
ATOM    922  OG1 THR B  65      22.988  -1.825 -19.823  1.00  0.00
ATOM    923  CG2 THR B  65      23.232  -2.862 -17.661  1.00  0.00
ATOM    931  N   CYS B  66      20.312  -2.016 -16.244  1.00  0.00
ATOM    932  CA  CYS B  66      19.778  -1.968 -15.017  1.00  0.00
ATOM    933  C   CYS B  66      20.172  -3.047 -14.253  1.00  0.00
ATOM    934  O   CYS B  66      19.889  -4.169 -14.579  1.00  0.00
ATOM    935  CB  CYS B  66      18.251  -1.943 -15.090  1.00  0.00
ATOM    936  SG  CYS B  66      17.435  -1.938 -13.476  1.00  0.00
ATOM    942  N   THR B  67      20.557  -2.765 -13.195  1.00  0.00
ATOM    943  CA  THR B  67      20.899  -4.016 -12.444  1.00  0.00
ATOM    944  C   THR B  67      20.277  -3.687 -11.215  1.00  0.00
ATOM    945  O   THR B  67      20.100  -2.615 -10.611  1.00  0.00
ATOM    946  CB  THR B  67      22.398  -4.307 -12.247  1.00  0.00
ATOM    947  OG1 THR B  67      22.963  -3.337 -11.357  1.00  0.00
ATOM    948  CG2 THR B  67      23.130  -4.255 -13.580  1.00  0.00
ATOM    956  N   GLY B  68      20.090  -4.736 -10.618  1.00  0.00
ATOM    957  CA  GLY B  68      19.424  -4.482  -9.512  1.00  0.00
ATOM    958  C   GLY B  68      19.299  -5.742  -8.933  1.00  0.00
ATOM    959  O   GLY B  68      19.642  -6.842  -9.428  1.00  0.00
ATOM    963  N   THR B  69      18.746  -5.545  -7.836  1.00  0.00
ATOM    964  CA  THR B  69      18.650  -6.706  -6.906  1.00  0.00
ATOM    965  C   THR B  69      17.486  -6.533  -5.955  1.00  0.00
ATOM    966  O   THR B  69      16.918  -5.416  -5.613  1.00  0.00
ATOM    967  CB  THR B  69      19.942  -6.897  -6.090  1.00  0.00
ATOM    968  OG1 THR B  69      19.897  -8.156  -5.405  1.00  0.00
ATOM    969  CG2 THR B  69      20.102  -5.777  -5.074  1.00  0.00
ATOM    977  N   SER B  70      17.191  -7.585  -5.283  1.00  0.00
ATOM    978  CA  SER B  70      16.106  -7.295  -4.315  1.00  0.00
ATOM    979  C   SER B  70      16.445  -7.914  -3.110  1.00  0.00
ATOM    980  O   SER B  70      17.112  -8.970  -3.022  1.00  0.00
ATOM    981  CB  SER B  70      14.751  -7.812  -4.759  1.00  0.00
ATOM    982  OG  SER B  70      14.739  -9.212  -4.806  1.00  0.00
ATOM    988  N   SER B  71      15.761  -7.255  -2.174  1.00  0.00
ATOM    989  CA  SER B  71      15.793  -7.793   -.815  1.00  0.00
ATOM    990  C   SER B  71      14.801  -7.470    .088  1.00  0.00
ATOM    991  O   SER B  71      14.296  -6.424    .527  1.00  0.00
ATOM    992  CB  SER B  71      17.084  -7.398   -.126  1.00  0.00
ATOM    993  OG  SER B  71      17.130  -7.901   1.181  1.00  0.00
ATOM    999  N   GLY B  72      14.041  -8.476    .200  1.00  0.00
ATOM   1000  CA  GLY B  72      13.153  -8.101   1.176  1.00  0.00
ATOM   1001  C   GLY B  72      12.227  -7.062    .522  1.00  0.00
ATOM   1002  O   GLY B  72      11.659  -7.268   -.571  1.00  0.00
ATOM   1006  N   ASN B  73      12.141  -5.916   1.241  1.00  0.00
ATOM   1007  CA  ASN B  73      11.320  -4.768    .693  1.00  0.00
ATOM   1008  C   ASN B  73      12.174  -3.595   -.158  1.00  0.00
ATOM   1009  O   ASN B  73      11.875  -2.425   -.435  1.00  0.00
ATOM   1010  CB  ASN B  73      10.560  -4.150   1.852  1.00  0.00
ATOM   1011  CG  ASN B  73      11.470  -3.529   2.875  1.00  0.00
ATOM   1012  OD1 ASN B  73      12.671  -3.823   2.915  1.00  0.00
ATOM   1013  ND2 ASN B  73      10.923  -2.675   3.702  1.00  0.00
ATOM   1020  N   LYS B  74      13.388  -3.800   -.460  1.00  0.00
ATOM   1021  CA  LYS B  74      14.198  -2.720  -1.102  1.00  0.00
ATOM   1022  C   LYS B  74      14.625  -3.110  -2.523  1.00  0.00
ATOM   1023  O   LYS B  74      15.038  -4.244  -2.935  1.00  0.00
ATOM   1024  CB  LYS B  74      15.436  -2.397   -.264  1.00  0.00
ATOM   1025  CG  LYS B  74      15.134  -1.747   1.080  1.00  0.00
ATOM   1026  CD  LYS B  74      16.413  -1.337   1.795  1.00  0.00
ATOM   1027  CE  LYS B  74      16.112   -.654   3.121  1.00  0.00
ATOM   1028  NZ  LYS B  74      17.353   -.219   3.818  1.00  0.00
ATOM   1042  N   VAL B  75      14.435  -2.127  -3.380  1.00  0.00
ATOM   1043  CA  VAL B  75      14.873  -2.429  -4.672  1.00  0.00
ATOM   1044  C   VAL B  75      15.993  -1.416  -5.131  1.00  0.00
ATOM   1045  O   VAL B  75      16.182   -.237  -4.932  1.00  0.00
ATOM   1046  CB  VAL B  75      13.664  -2.392  -5.625  1.00  0.00
ATOM   1047  CG1 VAL B  75      14.079  -2.812  -7.027  1.00  0.00
ATOM   1048  CG2 VAL B  75      12.560  -3.294  -5.096  1.00  0.00
ATOM   1058  N   ASN B  76      17.011  -2.049  -5.694  1.00  0.00
ATOM   1059  CA  ASN B  76      18.168  -1.108  -6.062  1.00  0.00
ATOM   1060  C   ASN B  76      18.418  -1.029  -7.557  1.00  0.00
ATOM   1061  O   ASN B  76      18.657  -2.178  -8.110  1.00  0.00
ATOM   1062  CB  ASN B  76      19.456  -1.518  -5.372  1.00  0.00
ATOM   1063  CG  ASN B  76      20.571   -.536  -5.599  1.00  0.00
ATOM   1064  OD1 ASN B  76      20.601    .165  -6.617  1.00  0.00
ATOM   1065  ND2 ASN B  76      21.491   -.471  -4.669  1.00  0.00
ATOM   1072  N   LEU B  77      18.358    .134  -8.251  1.00  0.00
ATOM   1073  CA  LEU B  77      18.535    .139  -9.636  1.00  0.00
ATOM   1074  C   LEU B  77      19.894    .785 -10.004  1.00  0.00
ATOM   1075  O   LEU B  77      20.379   1.836  -9.641  1.00  0.00
ATOM   1076  CB  LEU B  77      17.368    .891 -10.289  1.00  0.00
ATOM   1077  CG  LEU B  77      15.965    .429  -9.876  1.00  0.00
ATOM   1078  CD1 LEU B  77      14.920   1.295 -10.567  1.00  0.00
ATOM   1079  CD2 LEU B  77      15.785  -1.038 -10.239  1.00  0.00
ATOM   1091  N   THR B  78      20.665    .081 -10.711  1.00  0.00
ATOM   1092  CA  THR B  78      21.846    .697 -11.080  1.00  0.00
ATOM   1093  C   THR B  78      21.849    .986 -12.500  1.00  0.00
ATOM   1094  O   THR B  78      21.538    .096 -13.341  1.00  0.00
ATOM   1095  CB  THR B  78      23.064   -.173 -10.719  1.00  0.00
ATOM   1096  OG1 THR B  78      23.130   -.342  -9.297  1.00  0.00
ATOM   1097  CG2 THR B  78      24.348    .479 -11.208  1.00  0.00
ATOM   1105  N   ILE B  79      22.168   2.386 -12.767  1.00  0.00
ATOM   1106  CA  ILE B  79      22.204   2.759 -14.109  1.00  0.00
ATOM   1107  C   ILE B  79      23.605   3.045 -14.692  1.00  0.00
ATOM   1108  O   ILE B  79      24.456   3.799 -14.185  1.00  0.00
ATOM   1109  CB  ILE B  79      21.302   3.994 -14.285  1.00  0.00
ATOM   1110  CG1 ILE B  79      19.971   3.793 -13.556  1.00  0.00
ATOM   1111  CG2 ILE B  79      21.067   4.274 -15.762  1.00  0.00
ATOM   1112  CD1 ILE B  79      19.164   2.624 -14.070  1.00  0.00
ATOM   1124  N   GLN B  80      23.948   2.312 -15.812  1.00  0.00
ATOM   1125  CA  GLN B  80      25.316   2.614 -16.229  1.00  0.00
ATOM   1126  C   GLN B  80      25.404   3.436 -17.558  1.00  0.00
ATOM   1127  O   GLN B  80      24.597   3.199 -18.467  1.00  0.00
ATOM   1128  CB  GLN B  80      26.096   1.305 -16.372  1.00  0.00
ATOM   1129  CG  GLN B  80      26.223    .510 -15.083  1.00  0.00
ATOM   1130  CD  GLN B  80      26.997   -.780 -15.272  1.00  0.00
ATOM   1131  OE1 GLN B  80      26.991  -1.371 -16.356  1.00  0.00
ATOM   1132  NE2 GLN B  80      27.668  -1.226 -14.217  1.00  0.00
ATOM   1141  N   GLY B  81      26.343   4.325 -17.688  1.00  0.00
ATOM   1142  CA  GLY B  81      26.732   5.145 -18.846  1.00  0.00
ATOM   1143  C   GLY B  81      25.773   6.262 -19.115  1.00  0.00
ATOM   1144  O   GLY B  81      25.488   6.641 -20.256  1.00  0.00
ATOM   1148  N   LEU B  82      25.268   6.761 -18.074  1.00  0.00
ATOM   1149  CA  LEU B  82      24.345   7.824 -18.024  1.00  0.00
ATOM   1150  C   LEU B  82      25.106   8.971 -18.690  1.00  0.00
ATOM   1151  O   LEU B  82      26.318   9.069 -18.529  1.00  0.00
ATOM   1152  CB  LEU B  82      23.933   8.152 -16.583  1.00  0.00
ATOM   1153  CG  LEU B  82      22.728   7.373 -16.042  1.00  0.00
ATOM   1154  CD1 LEU B  82      22.622   7.582 -14.538  1.00  0.00
ATOM   1155  CD2 LEU B  82      21.464   7.837 -16.749  1.00  0.00
ATOM   1167  N   ARG B  83      24.475   9.788 -19.384  1.00  0.00
ATOM   1168  CA  ARG B  83      25.014  10.944 -20.077  1.00  0.00
ATOM   1169  C   ARG B  83      24.489  12.118 -19.347  1.00  0.00
ATOM   1170  O   ARG B  83      23.534  11.919 -18.611  1.00  0.00
ATOM   1171  CB  ARG B  83      24.594  11.001 -21.539  1.00  0.00
ATOM   1172  CG  ARG B  83      25.109   9.857 -22.397  1.00  0.00
ATOM   1173  CD  ARG B  83      24.633   9.964 -23.800  1.00  0.00
ATOM   1174  NE  ARG B  83      23.194   9.778 -23.900  1.00  0.00
ATOM   1175  CZ  ARG B  83      22.471   9.990 -25.017  1.00  0.00
ATOM   1176  NH1 ARG B  83      23.065  10.393 -26.118  1.00  0.00
ATOM   1177  NH2 ARG B  83      21.165   9.791 -25.006  1.00  0.00
ATOM   1191  N   ALA B  84      25.114  13.296 -19.548  1.00  0.00
ATOM   1192  CA  ALA B  84      24.804  14.495 -18.838  1.00  0.00
ATOM   1193  C   ALA B  84      23.390  14.961 -18.975  1.00  0.00
ATOM   1194  O   ALA B  84      22.708  15.148 -17.916  1.00  0.00
ATOM   1195  CB  ALA B  84      25.845  15.709 -19.377  1.00  0.00
ATOM   1201  N   MET B  85      22.873  14.720 -20.076  1.00  0.00
ATOM   1202  CA  MET B  85      21.612  15.073 -20.538  1.00  0.00
ATOM   1203  C   MET B  85      20.527  14.194 -19.952  1.00  0.00
ATOM   1204  O   MET B  85      19.348  14.428 -20.169  1.00  0.00
ATOM   1205  CB  MET B  85      21.608  15.012 -22.065  1.00  0.00
ATOM   1206  CG  MET B  85      22.515  16.033 -22.738  1.00  0.00
ATOM   1207  SD  MET B  85      22.089  17.732 -22.307  1.00  0.00
ATOM   1208  CE  MET B  85      20.497  17.896 -23.111  1.00  0.00
ATOM   1218  N   ASP B  86      20.944  13.151 -19.201  1.00  0.00
ATOM   1219  CA  ASP B  86      20.048  12.155 -18.631  1.00  0.00
ATOM   1220  C   ASP B  86      19.560  12.521 -17.280  1.00  0.00
ATOM   1221  O   ASP B  86      18.795  11.765 -16.665  1.00  0.00
ATOM   1222  CB  ASP B  86      20.741  10.793 -18.549  1.00  0.00
ATOM   1223  CG  ASP B  86      21.015  10.184 -19.918  1.00  0.00
ATOM   1224  OD1 ASP B  86      20.383  10.590 -20.864  1.00  0.00
ATOM   1225  OD2 ASP B  86      21.854   9.320 -20.004  1.00  0.00
ATOM   1230  N   THR B  87      19.927  13.687 -16.898  1.00  0.00
ATOM   1231  CA  THR B  87      19.612  14.321 -15.676  1.00  0.00
ATOM   1232  C   THR B  87      18.118  14.469 -15.614  1.00  0.00
ATOM   1233  O   THR B  87      17.426  14.653 -16.608  1.00  0.00
ATOM   1234  CB  THR B  87      20.307  15.689 -15.547  1.00  0.00
ATOM   1235  OG1 THR B  87      20.047  16.239 -14.249  1.00  0.00
ATOM   1236  CG2 THR B  87      19.799  16.648 -16.612  1.00  0.00
ATOM   1244  N   GLY B  88      17.585  14.258 -14.375  1.00  0.00
ATOM   1245  CA  GLY B  88      16.168  14.351 -14.109  1.00  0.00
ATOM   1246  C   GLY B  88      15.275  13.628 -13.116  1.00  0.00
ATOM   1247  O   GLY B  88      15.638  13.089 -12.044  1.00  0.00
ATOM   1251  N   LEU B  89      13.988  13.799 -13.262  1.00  0.00
ATOM   1252  CA  LEU B  89      13.392  13.198 -12.117  1.00  0.00
ATOM   1253  C   LEU B  89      13.105  11.672 -12.277  1.00  0.00
ATOM   1254  O   LEU B  89      12.583  11.121 -13.252  1.00  0.00
ATOM   1255  CB  LEU B  89      12.093  13.951 -11.802  1.00  0.00
ATOM   1256  CG  LEU B  89      12.250  15.233 -10.976  1.00  0.00
ATOM   1257  CD1 LEU B  89      13.075  16.245 -11.760  1.00  0.00
ATOM   1258  CD2 LEU B  89      10.876  15.792 -10.638  1.00  0.00
ATOM   1270  N   TYR B  90      13.497  10.880 -11.330  1.00  0.00
ATOM   1271  CA  TYR B  90      13.144   9.508 -11.531  1.00  0.00
ATOM   1272  C   TYR B  90      12.108   9.090 -10.486  1.00  0.00
ATOM   1273  O   TYR B  90      11.915   9.384  -9.305  1.00  0.00
ATOM   1274  CB  TYR B  90      14.388   8.619 -11.465  1.00  0.00
ATOM   1275  CG  TYR B  90      15.336   8.808 -12.628  1.00  0.00
ATOM   1276  CD1 TYR B  90      16.035   9.998 -12.766  1.00  0.00
ATOM   1277  CD2 TYR B  90      15.507   7.792 -13.556  1.00  0.00
ATOM   1278  CE1 TYR B  90      16.901  10.171 -13.828  1.00  0.00
ATOM   1279  CE2 TYR B  90      16.373   7.965 -14.618  1.00  0.00
ATOM   1280  CZ  TYR B  90      17.068   9.149 -14.756  1.00  0.00
ATOM   1281  OH  TYR B  90      17.931   9.321 -15.814  1.00  0.00
ATOM   1291  N   ILE B  91      11.181   8.361 -10.995  1.00  0.00
ATOM   1292  CA  ILE B  91      10.157   7.869 -10.089  1.00  0.00
ATOM   1293  C   ILE B  91      10.168   6.286 -10.004  1.00  0.00
ATOM   1294  O   ILE B  91      10.643   5.526 -10.924  1.00  0.00
ATOM   1295  CB  ILE B  91       8.774   8.372 -10.541  1.00  0.00
ATOM   1296  CG1 ILE B  91       8.718   9.901 -10.487  1.00  0.00
ATOM   1297  CG2 ILE B  91       7.679   7.765  -9.678  1.00  0.00
ATOM   1298  CD1 ILE B  91       7.495  10.492 -11.149  1.00  0.00
ATOM   1310  N   CYS B  92       9.910   5.735  -8.918  1.00  0.00
ATOM   1311  CA  CYS B  92       9.844   4.314  -8.772  1.00  0.00
ATOM   1312  C   CYS B  92       8.442   3.782  -8.591  1.00  0.00
ATOM   1313  O   CYS B  92       7.652   4.326  -7.769  1.00  0.00
ATOM   1314  CB  CYS B  92      10.695   3.882  -7.577  1.00  0.00
ATOM   1315  SG  CYS B  92      11.086   2.116  -7.549  1.00  0.00
ATOM   1321  N   LYS B  93       8.147   2.615  -9.199  1.00  0.00
ATOM   1322  CA  LYS B  93       6.770   2.124  -9.025  1.00  0.00
ATOM   1323  C   LYS B  93       6.862    .604  -8.729  1.00  0.00
ATOM   1324  O   LYS B  93       7.393   -.292  -9.361  1.00  0.00
ATOM   1325  CB  LYS B  93       5.916   2.399 -10.263  1.00  0.00
ATOM   1326  CG  LYS B  93       4.482   1.897 -10.163  1.00  0.00
ATOM   1327  CD  LYS B  93       3.724   2.124 -11.463  1.00  0.00
ATOM   1328  CE  LYS B  93       2.291   1.621 -11.365  1.00  0.00
ATOM   1329  NZ  LYS B  93       1.561   1.768 -12.653  1.00  0.00
ATOM   1343  N   VAL B  94       5.992    .170  -7.751  1.00  0.00
ATOM   1344  CA  VAL B  94       5.935  -1.179  -7.578  1.00  0.00
ATOM   1345  C   VAL B  94       4.481  -1.815  -7.853  1.00  0.00
ATOM   1346  O   VAL B  94       3.454  -1.008  -7.478  1.00  0.00
ATOM   1347  CB  VAL B  94       6.409  -1.458  -6.139  1.00  0.00
ATOM   1348  CG1 VAL B  94       5.469   -.809  -5.133  1.00  0.00
ATOM   1349  CG2 VAL B  94       6.498  -2.958  -5.904  1.00  0.00
ATOM   1359  N   GLU B  95       4.498  -3.090  -8.431  1.00  0.00
ATOM   1360  CA  GLU B  95       3.252  -3.713  -8.602  1.00  0.00
ATOM   1361  C   GLU B  95       3.234  -5.144  -8.110  1.00  0.00
ATOM   1362  O   GLU B  95       4.185  -5.974  -8.191  1.00  0.00
ATOM   1363  CB  GLU B  95       2.862  -3.659 -10.081  1.00  0.00
ATOM   1364  CG  GLU B  95       2.596  -2.257 -10.610  1.00  0.00
ATOM   1365  CD  GLU B  95       2.164  -2.248 -12.050  1.00  0.00
ATOM   1366  OE1 GLU B  95       2.154  -3.293 -12.655  1.00  0.00
ATOM   1367  OE2 GLU B  95       1.843  -1.193 -12.546  1.00  0.00
ATOM   1374  N   LEU B  96       2.227  -5.542  -7.413  1.00  0.00
ATOM   1375  CA  LEU B  96       2.242  -6.930  -7.014  1.00  0.00
ATOM   1376  C   LEU B  96       1.276  -7.869  -7.984  1.00  0.00
ATOM   1377  O   LEU B  96        .195  -7.730  -8.606  1.00  0.00
ATOM   1378  CB  LEU B  96       1.806  -7.000  -5.545  1.00  0.00
ATOM   1379  CG  LEU B  96       2.731  -6.300  -4.542  1.00  0.00
ATOM   1380  CD1 LEU B  96       2.063  -6.262  -3.174  1.00  0.00
ATOM   1381  CD2 LEU B  96       4.062  -7.035  -4.480  1.00  0.00
ATOM   1393  N   MET B  97       1.674  -9.031  -8.096  1.00  0.00
ATOM   1394  CA  MET B  97        .860  -9.970  -9.025  1.00  0.00
ATOM   1395  C   MET B  97        .708 -11.334  -8.632  1.00  0.00
ATOM   1396  O   MET B  97       1.553 -12.236  -8.891  1.00  0.00
ATOM   1397  CB  MET B  97       1.455 -10.020 -10.431  1.00  0.00
ATOM   1398  CG  MET B  97       1.434  -8.691 -11.172  1.00  0.00
ATOM   1399  SD  MET B  97       2.302  -8.760 -12.751  1.00  0.00
ATOM   1400  CE  MET B  97       4.006  -8.768 -12.201  1.00  0.00
ATOM   1410  N   TYR B  98       -.091 -11.409  -8.092  1.00  0.00
ATOM   1411  CA  TYR B  98       -.640 -12.594  -7.655  1.00  0.00
ATOM   1412  C   TYR B  98      -2.018 -12.458  -7.154  1.00  0.00
ATOM   1413  O   TYR B  98      -2.934 -12.005  -7.911  1.00  0.00
ATOM   1414  CB  TYR B  98        .259 -13.197  -6.573  1.00  0.00
ATOM   1415  CG  TYR B  98        .865 -12.170  -5.642  1.00  0.00
ATOM   1416  CD1 TYR B  98        .049 -11.440  -4.789  1.00  0.00
ATOM   1417  CD2 TYR B  98       2.236 -11.959  -5.640  1.00  0.00
ATOM   1418  CE1 TYR B  98        .603 -10.502  -3.939  1.00  0.00
ATOM   1419  CE2 TYR B  98       2.789 -11.021  -4.790  1.00  0.00
ATOM   1420  CZ  TYR B  98       1.978 -10.295  -3.942  1.00  0.00
ATOM   1421  OH  TYR B  98       2.529  -9.361  -3.095  1.00  0.00
ATOM   1431  N   PRO B  99      -2.336 -13.007  -6.006  1.00  0.00
ATOM   1432  CA  PRO B  99      -3.573 -12.438  -5.923  1.00  0.00
ATOM   1433  C   PRO B  99      -3.087 -11.174  -6.371  1.00  0.00
ATOM   1434  O   PRO B  99      -2.005 -10.645  -6.198  1.00  0.00
ATOM   1435  CB  PRO B  99      -4.011 -12.482  -4.456  1.00  0.00
ATOM   1436  CG  PRO B  99      -3.360 -13.710  -3.917  1.00  0.00
ATOM   1437  CD  PRO B  99      -2.045 -13.788  -4.647  1.00  0.00
ATOM   1445  N   PRO B 100      -4.384 -10.604  -6.770  1.00  0.00
ATOM   1446  CA  PRO B 100      -4.909  -9.483  -7.726  1.00  0.00
ATOM   1447  C   PRO B 100      -4.204  -8.445  -7.243  1.00  0.00
ATOM   1448  O   PRO B 100      -4.152  -7.918  -6.131  1.00  0.00
ATOM   1449  CB  PRO B 100      -6.412  -9.290  -7.496  1.00  0.00
ATOM   1450  CG  PRO B 100      -6.953 -10.677  -7.436  1.00  0.00
ATOM   1451  CD  PRO B 100      -5.835 -11.490  -6.840  1.00  0.00
ATOM   1459  N   PRO B 101      -3.850  -8.041  -8.383  1.00  0.00
ATOM   1460  CA  PRO B 101      -2.873  -7.081  -8.461  1.00  0.00
ATOM   1461  C   PRO B 101      -3.089  -5.967  -7.719  1.00  0.00
ATOM   1462  O   PRO B 101      -4.127  -5.246  -7.721  1.00  0.00
ATOM   1463  CB  PRO B 101      -2.861  -6.717  -9.949  1.00  0.00
ATOM   1464  CG  PRO B 101      -3.040  -8.022 -10.646  1.00  0.00
ATOM   1465  CD  PRO B 101      -3.976  -8.797  -9.757  1.00  0.00
ATOM   1473  N   TYR B 102      -2.046  -5.609  -7.102  1.00  0.00
ATOM   1474  CA  TYR B 102      -2.383  -4.602  -6.321  1.00  0.00
ATOM   1475  C   TYR B 102      -1.519  -3.541  -6.927  1.00  0.00
ATOM   1476  O   TYR B 102       -.286  -3.468  -7.154  1.00  0.00
ATOM   1477  CB  TYR B 102      -2.104  -4.890  -4.844  1.00  0.00
ATOM   1478  CG  TYR B 102      -2.911  -6.040  -4.283  1.00  0.00
ATOM   1479  CD1 TYR B 102      -2.286  -7.239  -3.974  1.00  0.00
ATOM   1480  CD2 TYR B 102      -4.275  -5.896  -4.078  1.00  0.00
ATOM   1481  CE1 TYR B 102      -3.022  -8.290  -3.461  1.00  0.00
ATOM   1482  CE2 TYR B 102      -5.011  -6.946  -3.566  1.00  0.00
ATOM   1483  CZ  TYR B 102      -4.390  -8.139  -3.258  1.00  0.00
ATOM   1484  OH  TYR B 102      -5.123  -9.185  -2.748  1.00  0.00
ATOM   1494  N   TYR B 103      -2.039  -2.478  -6.713  1.00  0.00
ATOM   1495  CA  TYR B 103      -1.435  -1.395  -7.266  1.00  0.00
ATOM   1496  C   TYR B 103      -1.003   -.435  -6.413  1.00  0.00
ATOM   1497  O   TYR B 103      -1.682   -.304  -5.368  1.00  0.00
ATOM   1498  CB  TYR B 103      -2.374   -.730  -8.275  1.00  0.00
ATOM   1499  CG  TYR B 103      -2.745  -1.620  -9.442  1.00  0.00
ATOM   1500  CD1 TYR B 103      -3.870  -2.428  -9.368  1.00  0.00
ATOM   1501  CD2 TYR B 103      -1.960  -1.627 -10.585  1.00  0.00
ATOM   1502  CE1 TYR B 103      -4.208  -3.240 -10.433  1.00  0.00
ATOM   1503  CE2 TYR B 103      -2.298  -2.439 -11.650  1.00  0.00
ATOM   1504  CZ  TYR B 103      -3.417  -3.243 -11.576  1.00  0.00
ATOM   1505  OH  TYR B 103      -3.754  -4.052 -12.637  1.00  0.00
ATOM   1515  N   VAL B 104       -.110    .234  -6.927  1.00  0.00
ATOM   1516  CA  VAL B 104        .134   1.041  -6.066  1.00  0.00
ATOM   1517  C   VAL B 104        .222   2.543  -6.201  1.00  0.00
ATOM   1518  O   VAL B 104        .578   2.867  -7.262  1.00  0.00
ATOM   1519  CB  VAL B 104       1.461    .460  -5.544  1.00  0.00
ATOM   1520  CG1 VAL B 104       1.912   1.202  -4.295  1.00  0.00
ATOM   1521  CG2 VAL B 104       1.299  -1.025  -5.259  1.00  0.00
ATOM   1531  N   GLY B 105        .090   3.322  -5.284  1.00  0.00
ATOM   1532  CA  GLY B 105        .253   4.509  -6.016  1.00  0.00
ATOM   1533  C   GLY B 105       1.851   4.536  -6.033  1.00  0.00
ATOM   1534  O   GLY B 105       2.497   3.521  -6.115  1.00  0.00
ATOM   1538  N   MET B 106       2.340   5.698  -6.206  1.00  0.00
ATOM   1539  CA  MET B 106       3.555   6.384  -6.736  1.00  0.00
ATOM   1540  C   MET B 106       4.047   7.128  -5.553  1.00  0.00
ATOM   1541  O   MET B 106       3.311   7.531  -4.628  1.00  0.00
ATOM   1542  CB  MET B 106       3.266   7.318  -7.909  1.00  0.00
ATOM   1543  CG  MET B 106       2.452   6.688  -9.031  1.00  0.00
ATOM   1544  SD  MET B 106       3.285   5.277  -9.786  1.00  0.00
ATOM   1545  CE  MET B 106       4.654   6.091 -10.604  1.00  0.00
ATOM   1555  N   GLY B 107       5.281   7.247  -5.620  1.00  0.00
ATOM   1556  CA  GLY B 107       6.118   7.839  -4.715  1.00  0.00
ATOM   1557  C   GLY B 107       6.253   9.164  -5.337  1.00  0.00
ATOM   1558  O   GLY B 107       5.677   9.501  -6.345  1.00  0.00
ATOM   1562  N   ASN B 108       7.088   9.831  -4.723  1.00  0.00
ATOM   1563  CA  ASN B 108       7.707  11.071  -4.930  1.00  0.00
ATOM   1564  C   ASN B 108       8.856  10.693  -5.733  1.00  0.00
ATOM   1565  O   ASN B 108       9.364   9.570  -5.639  1.00  0.00
ATOM   1566  CB  ASN B 108       8.093  11.776  -3.642  1.00  0.00
ATOM   1567  CG  ASN B 108       6.898  12.205  -2.838  1.00  0.00
ATOM   1568  OD1 ASN B 108       5.940  12.771  -3.378  1.00  0.00
ATOM   1569  ND2 ASN B 108       6.934  11.947  -1.555  1.00  0.00
ATOM   1576  N   GLY B 109       9.316  11.621  -6.487  1.00  0.00
ATOM   1577  CA  GLY B 109      10.480  11.298  -7.245  1.00  0.00
ATOM   1578  C   GLY B 109      11.771  11.469  -6.521  1.00  0.00
ATOM   1579  O   GLY B 109      11.820  12.005  -5.418  1.00  0.00
ATOM   1583  N   THR B 110      12.811  11.160  -7.241  1.00  0.00
ATOM   1584  CA  THR B 110      14.159  11.510  -6.908  1.00  0.00
ATOM   1585  C   THR B 110      14.868  12.300  -8.074  1.00  0.00
ATOM   1586  O   THR B 110      14.620  12.381  -9.256  1.00  0.00
ATOM   1587  CB  THR B 110      14.952  10.238  -6.553  1.00  0.00
ATOM   1588  OG1 THR B 110      14.418   9.658  -5.356  1.00  0.00
ATOM   1589  CG2 THR B 110      16.421  10.568  -6.340  1.00  0.00
ATOM   1597  N   GLN B 111      15.797  13.156  -7.721  1.00  0.00
ATOM   1598  CA  GLN B 111      16.373  13.848  -8.811  1.00  0.00
ATOM   1599  C   GLN B 111      17.681  13.349  -9.140  1.00  0.00
ATOM   1600  O   GLN B 111      18.290  13.382  -8.149  1.00  0.00
ATOM   1601  CB  GLN B 111      16.468  15.347  -8.516  1.00  0.00
ATOM   1602  CG  GLN B 111      15.125  16.030  -8.323  1.00  0.00
ATOM   1603  CD  GLN B 111      15.266  17.513  -8.034  1.00  0.00
ATOM   1604  OE1 GLN B 111      16.282  17.960  -7.494  1.00  0.00
ATOM   1605  NE2 GLN B 111      14.245  18.284  -8.391  1.00  0.00
ATOM   1614  N   ILE B 112      18.021  12.997 -10.382  1.00  0.00
ATOM   1615  CA  ILE B 112      19.365  12.499 -10.590  1.00  0.00
ATOM   1616  C   ILE B 112      20.145  13.520 -11.446  1.00  0.00
ATOM   1617  O   ILE B 112      19.794  14.182 -12.434  1.00  0.00
ATOM   1618  CB  ILE B 112      19.347  11.121 -11.276  1.00  0.00
ATOM   1619  CG1 ILE B 112      18.705  10.077 -10.359  1.00  0.00
ATOM   1620  CG2 ILE B 112      20.757  10.700 -11.661  1.00  0.00
ATOM   1621  CD1 ILE B 112      18.655   8.688 -10.956  1.00  0.00
ATOM   1633  N   TYR B 113      21.339  13.832 -10.916  1.00  0.00
ATOM   1634  CA  TYR B 113      22.068  14.863 -11.603  1.00  0.00
ATOM   1635  C   TYR B 113      23.210  14.343 -12.138  1.00  0.00
ATOM   1636  O   TYR B 113      23.833  13.967 -11.186  1.00  0.00
ATOM   1637  CB  TYR B 113      22.448  16.033 -10.694  1.00  0.00
ATOM   1638  CG  TYR B 113      21.268  16.874 -10.256  1.00  0.00
ATOM   1639  CD1 TYR B 113      20.491  16.470  -9.180  1.00  0.00
ATOM   1640  CD2 TYR B 113      20.965  18.047 -10.930  1.00  0.00
ATOM   1641  CE1 TYR B 113      19.414  17.238  -8.780  1.00  0.00
ATOM   1642  CE2 TYR B 113      19.888  18.814 -10.530  1.00  0.00
ATOM   1643  CZ  TYR B 113      19.114  18.413  -9.460  1.00  0.00
ATOM   1644  OH  TYR B 113      18.042  19.177  -9.062  1.00  0.00
ATOM   1654  N   VAL B 114      23.487  14.431 -13.378  1.00  0.00
ATOM   1655  CA  VAL B 114      24.681  13.853 -13.921  1.00  0.00
ATOM   1656  C   VAL B 114      25.639  14.953 -14.237  1.00  0.00
ATOM   1657  O   VAL B 114      25.260  15.920 -14.835  1.00  0.00
ATOM   1658  CB  VAL B 114      24.375  13.041 -15.193  1.00  0.00
ATOM   1659  CG1 VAL B 114      25.637  12.368 -15.712  1.00  0.00
ATOM   1660  CG2 VAL B 114      23.294  12.010 -14.903  1.00  0.00
ATOM   1670  N   ILE B 115      26.886  14.754 -13.683  1.00  0.00
ATOM   1671  CA  ILE B 115      27.887  15.852 -13.870  1.00  0.00
ATOM   1672  C   ILE B 115      29.104  15.506 -14.634  1.00  0.00
ATOM   1673  O   ILE B 115      29.778  14.528 -14.341  1.00  0.00
ATOM   1674  CB  ILE B 115      28.359  16.401 -12.511  1.00  0.00
ATOM   1675  CG1 ILE B 115      27.176  16.979 -11.729  1.00  0.00
ATOM   1676  CG2 ILE B 115      29.437  17.455 -12.708  1.00  0.00
ATOM   1677  CD1 ILE B 115      27.503  17.327 -10.295  1.00  0.00
ATOM   1689  N   ASP B 116      29.358  16.328 -15.614  1.00  0.00
ATOM   1690  CA  ASP B 116      30.552  16.063 -16.271  1.00  0.00
ATOM   1691  C   ASP B 116      31.678  16.570 -15.395  1.00  0.00
ATOM   1692  O   ASP B 116      31.575  17.669 -14.864  1.00  0.00
ATOM   1693  CB  ASP B 116      30.568  16.730 -17.649  1.00  0.00
ATOM   1694  CG  ASP B 116      29.702  16.004 -18.669  1.00  0.00
ATOM   1695  OD1 ASP B 116      29.313  14.891 -18.404  1.00  0.00
ATOM   1696  OD2 ASP B 116      29.437  16.569 -19.703  1.00  0.00
ATOM   1701  N   PRO B 117      32.749  15.870 -15.233  1.00  0.00
ATOM   1702  CA  PRO B 117      33.900  16.318 -14.422  1.00  0.00
ATOM   1703  C   PRO B 117      34.480  17.386 -15.128  1.00  0.00
ATOM   1704  O   PRO B 117      34.480  17.368 -16.358  1.00  0.00
ATOM   1705  CB  PRO B 117      34.855  15.123 -14.344  1.00  0.00
ATOM   1706  CG  PRO B 117      34.538  14.322 -15.561  1.00  0.00
ATOM   1707  CD  PRO B 117      33.053  14.486 -15.741  1.00  0.00
ATOM   1715  N   GLU B 118      35.004  18.217 -14.440  1.00  0.00
ATOM   1716  CA  GLU B 118      35.513  19.235 -15.176  1.00  0.00
ATOM   1717  C   GLU B 118      36.672  18.596 -15.786  1.00  0.00
ATOM   1718  O   GLU B 118      37.274  17.658 -15.247  1.00  0.00
ATOM   1719  CB  GLU B 118      35.885  20.450 -14.323  1.00  0.00
ATOM   1720  CG  GLU B 118      34.699  21.153 -13.679  1.00  0.00
ATOM   1721  CD  GLU B 118      35.100  22.362 -12.879  1.00  0.00
ATOM   1722  OE1 GLU B 118      36.275  22.617 -12.771  1.00  0.00
ATOM   1723  OE2 GLU B 118      34.229  23.031 -12.375  1.00  0.00
ATOM   1730  N   PRO B 119      36.981  19.115 -16.974  1.00  0.00
ATOM   1731  CA  PRO B 119      38.030  18.606 -17.762  1.00  0.00
ATOM   1732  C   PRO B 119      39.230  19.129 -17.057  1.00  0.00
ATOM   1733  O   PRO B 119      40.198  19.338 -17.729  1.00  0.00
ATOM   1734  OXT PRO B 119      39.195  19.319 -15.873  1.00  0.00
ATOM   1735  CB  PRO B 119      37.822  19.218 -19.151  1.00  0.00
ATOM   1736  CG  PRO B 119      37.102  20.495 -18.883  1.00  0.00
ATOM   1737  CD  PRO B 119      36.228  20.191 -17.695  1.00  0.00
ATOM      1  N   GLN A   1     -16.798   4.957  -7.415  1.00  0.00
ATOM      2  CA  GLN A   1     -15.931   4.666  -8.541  1.00  0.00
ATOM      3  C   GLN A   1     -16.296   5.496  -9.748  1.00  0.00
ATOM      4  O   GLN A   1     -17.215   6.310  -9.693  1.00  0.00
ATOM      5  CB  GLN A   1     -15.966   3.186  -8.893  1.00  0.00
ATOM      6  CG  GLN A   1     -17.255   2.618  -9.412  1.00  0.00
ATOM      7  CD  GLN A   1     -17.086   1.129  -9.695  1.00  0.00
ATOM      8  OE1 GLN A   1     -16.100   0.500  -9.256  1.00  0.00
ATOM      9  NE2 GLN A   1     -18.032   0.556 -10.430  1.00  0.00
ATOM     20  N   VAL A   2     -15.560   5.296 -10.826  1.00  0.00
ATOM     21  CA  VAL A   2     -15.776   6.034 -12.055  1.00  0.00
ATOM     22  C   VAL A   2     -15.997   5.113 -13.247  1.00  0.00
ATOM     23  O   VAL A   2     -15.328   4.093 -13.400  1.00  0.00
ATOM     24  CB  VAL A   2     -14.577   6.979 -12.305  1.00  0.00
ATOM     25  CG1 VAL A   2     -13.316   6.196 -12.394  1.00  0.00
ATOM     26  CG2 VAL A   2     -14.752   7.789 -13.603  1.00  0.00
ATOM     36  N   GLN A   3     -16.951   5.483 -14.087  1.00  0.00
ATOM     37  CA  GLN A   3     -17.236   4.731 -15.309  1.00  0.00
ATOM     38  C   GLN A   3     -16.859   5.512 -16.558  1.00  0.00
ATOM     39  O   GLN A   3     -17.320   6.633 -16.780  1.00  0.00
ATOM     40  CB  GLN A   3     -18.712   4.316 -15.387  1.00  0.00
ATOM     41  CG  GLN A   3     -19.121   3.598 -16.713  1.00  0.00
ATOM     42  CD  GLN A   3     -18.514   2.199 -16.866  1.00  0.00
ATOM     43  OE1 GLN A   3     -18.738   1.330 -16.017  1.00  0.00
ATOM     44  NE2 GLN A   3     -17.745   1.975 -17.940  1.00  0.00
ATOM     53  N   LEU A   4     -16.021   4.916 -17.392  1.00  0.00
ATOM     54  CA  LEU A   4     -15.591   5.591 -18.612  1.00  0.00
ATOM     55  C   LEU A   4     -16.369   5.127 -19.850  1.00  0.00
ATOM     56  O   LEU A   4     -16.757   3.954 -19.957  1.00  0.00
ATOM     57  CB  LEU A   4     -14.104   5.302 -18.808  1.00  0.00
ATOM     58  CG  LEU A   4     -13.188   5.667 -17.624  1.00  0.00
ATOM     59  CD1 LEU A   4     -11.782   5.237 -17.965  1.00  0.00
ATOM     60  CD2 LEU A   4     -13.286   7.148 -17.330  1.00  0.00
ATOM     72  N   GLN A   5     -16.602   6.056 -20.787  1.00  0.00
ATOM     73  CA  GLN A   5     -17.227   5.740 -22.075  1.00  0.00
ATOM     74  C   GLN A   5     -16.459   6.407 -23.218  1.00  0.00
ATOM     75  O   GLN A   5     -16.055   7.565 -23.117  1.00  0.00
ATOM     76  CB  GLN A   5     -18.695   6.191 -22.098  1.00  0.00
ATOM     77  CG  GLN A   5     -19.592   5.483 -21.092  1.00  0.00
ATOM     78  CD  GLN A   5     -21.043   5.905 -21.204  1.00  0.00
ATOM     79  OE1 GLN A   5     -21.346   7.034 -21.600  1.00  0.00
ATOM     80  NE2 GLN A   5     -21.948   4.999 -20.858  1.00  0.00
ATOM     89  N   GLU A   6     -16.326   5.726 -24.363  1.00  0.00
ATOM     90  CA  GLU A   6     -15.555   6.324 -25.459  1.00  0.00
ATOM     91  C   GLU A   6     -16.261   6.377 -26.799  1.00  0.00
ATOM     92  O   GLU A   6     -17.066   5.507 -27.141  1.00  0.00
ATOM     93  CB  GLU A   6     -14.247   5.546 -25.660  1.00  0.00
ATOM     94  CG  GLU A   6     -13.347   5.544 -24.456  1.00  0.00
ATOM     95  CD  GLU A   6     -13.769   4.508 -23.466  1.00  0.00
ATOM     96  OE1 GLU A   6     -13.976   3.348 -23.824  1.00  0.00
ATOM     97  OE2 GLU A   6     -13.933   4.869 -22.343  1.00  0.00
ATOM    104  N   SER A   7     -15.866   7.374 -27.587  1.00  0.00
ATOM    105  CA  SER A   7     -16.343   7.560 -28.951  1.00  0.00
ATOM    106  C   SER A   7     -15.338   8.328 -29.826  1.00  0.00
ATOM    107  O   SER A   7     -14.318   8.830 -29.339  1.00  0.00
ATOM    108  CB  SER A   7     -17.671   8.299 -28.941  1.00  0.00
ATOM    109  OG  SER A   7     -17.517   9.633 -28.520  1.00  0.00
ATOM    115  N   GLY A   8     -15.629   8.405 -31.137  1.00  0.00
ATOM    116  CA  GLY A   8     -14.784   9.153 -32.085  1.00  0.00
ATOM    117  C   GLY A   8     -13.835   8.307 -32.951  1.00  0.00
ATOM    118  O   GLY A   8     -13.004   8.848 -33.681  1.00  0.00
ATOM    122  N   GLY A   9     -13.982   6.989 -32.931  1.00  0.00
ATOM    123  CA  GLY A   9     -13.111   6.144 -33.745  1.00  0.00
ATOM    124  C   GLY A   9     -13.609   6.103 -35.190  1.00  0.00
ATOM    125  O   GLY A   9     -14.421   6.937 -35.606  1.00  0.00
ATOM    129  N   GLY A  10     -13.126   5.138 -35.967  1.00  0.00
ATOM    130  CA  GLY A  10     -13.492   5.055 -37.377  1.00  0.00
ATOM    131  C   GLY A  10     -12.281   4.943 -38.297  1.00  0.00
ATOM    132  O   GLY A  10     -11.135   4.907 -37.835  1.00  0.00
ATOM    136  N   LEU A  11     -12.556   4.895 -39.602  1.00  0.00
ATOM    137  CA  LEU A  11     -11.539   4.784 -40.643  1.00  0.00
ATOM    138  C   LEU A  11     -11.142   6.144 -41.202  1.00  0.00
ATOM    139  O   LEU A  11     -11.990   6.918 -41.653  1.00  0.00
ATOM    140  CB  LEU A  11     -12.047   3.885 -41.782  1.00  0.00
ATOM    141  CG  LEU A  11     -11.134   3.756 -43.042  1.00  0.00
ATOM    142  CD1 LEU A  11      -9.823   3.087 -42.688  1.00  0.00
ATOM    143  CD2 LEU A  11     -11.872   2.939 -44.093  1.00  0.00
ATOM    155  N   VAL A  12      -9.846   6.419 -41.165  1.00  0.00
ATOM    156  CA  VAL A  12      -9.269   7.669 -41.643  1.00  0.00
ATOM    157  C   VAL A  12      -8.120   7.374 -42.600  1.00  0.00
ATOM    158  O   VAL A  12      -7.429   6.362 -42.458  1.00  0.00
ATOM    159  CB  VAL A  12      -8.802   8.509 -40.438  1.00  0.00
ATOM    160  CG1 VAL A  12      -7.708   7.803 -39.738  1.00  0.00
ATOM    161  CG2 VAL A  12      -8.351   9.930 -40.841  1.00  0.00
ATOM    171  N   GLN A  13      -7.919   8.244 -43.569  1.00  0.00
ATOM    172  CA  GLN A  13      -6.802   8.080 -44.477  1.00  0.00
ATOM    173  C   GLN A  13      -5.517   8.504 -43.779  1.00  0.00
ATOM    174  O   GLN A  13      -5.499   9.471 -43.011  1.00  0.00
ATOM    175  CB  GLN A  13      -7.012   8.939 -45.737  1.00  0.00
ATOM    176  CG  GLN A  13      -6.792  10.476 -45.546  1.00  0.00
ATOM    177  CD  GLN A  13      -7.983  11.197 -44.970  1.00  0.00
ATOM    178  OE1 GLN A  13      -8.835  10.601 -44.288  1.00  0.00
ATOM    179  NE2 GLN A  13      -8.059  12.492 -45.230  1.00  0.00
ATOM    188  N   ALA A  14      -4.431   7.825 -44.075  1.00  0.00
ATOM    189  CA  ALA A  14      -3.150   8.201 -43.528  1.00  0.00
ATOM    190  C   ALA A  14      -2.838   9.629 -43.922  1.00  0.00
ATOM    191  O   ALA A  14      -3.097  10.071 -45.046  1.00  0.00
ATOM    192  CB  ALA A  14      -2.065   7.262 -44.005  1.00  0.00
ATOM    198  N   GLY A  15      -2.265  10.346 -42.972  1.00  0.00
ATOM    199  CA  GLY A  15      -1.893  11.736 -43.108  1.00  0.00
ATOM    200  C   GLY A  15      -3.009  12.638 -42.592  1.00  0.00
ATOM    201  O   GLY A  15      -2.799  13.836 -42.390  1.00  0.00
ATOM    205  N   GLY A  16      -4.185  12.057 -42.337  1.00  0.00
ATOM    206  CA  GLY A  16      -5.334  12.790 -41.844  1.00  0.00
ATOM    207  C   GLY A  16      -5.345  12.831 -40.325  1.00  0.00
ATOM    208  O   GLY A  16      -4.312  12.619 -39.669  1.00  0.00
ATOM    212  N   SER A  17      -6.514  13.109 -39.755  1.00  0.00
ATOM    213  CA  SER A  17      -6.613  13.226 -38.310  1.00  0.00
ATOM    214  C   SER A  17      -7.963  12.790 -37.771  1.00  0.00
ATOM    215  O   SER A  17      -8.974  12.787 -38.479  1.00  0.00
ATOM    216  CB  SER A  17      -6.368  14.664 -37.901  1.00  0.00
ATOM    217  OG  SER A  17      -7.374  15.508 -38.395  1.00  0.00
ATOM    223  N   LEU A  18      -7.944  12.405 -36.497  1.00  0.00
ATOM    224  CA  LEU A  18      -9.123  12.021 -35.717  1.00  0.00
ATOM    225  C   LEU A  18      -9.071  12.580 -34.307  1.00  0.00
ATOM    226  O   LEU A  18      -7.989  12.811 -33.772  1.00  0.00
ATOM    227  CB  LEU A  18      -9.272  10.500 -35.610  1.00  0.00
ATOM    228  CG  LEU A  18      -9.563   9.700 -36.884  1.00  0.00
ATOM    229  CD1 LEU A  18      -9.396   8.253 -36.562  1.00  0.00
ATOM    230  CD2 LEU A  18     -10.985   9.953 -37.362  1.00  0.00
ATOM    242  N   ARG A  19     -10.229  12.794 -33.696  1.00  0.00
ATOM    243  CA  ARG A  19     -10.251  13.200 -32.294  1.00  0.00
ATOM    244  C   ARG A  19     -11.084  12.219 -31.488  1.00  0.00
ATOM    245  O   ARG A  19     -12.265  12.025 -31.774  1.00  0.00
ATOM    246  CB  ARG A  19     -10.835  14.591 -32.111  1.00  0.00
ATOM    247  CG  ARG A  19     -10.876  15.067 -30.649  1.00  0.00
ATOM    248  CD  ARG A  19     -11.477  16.405 -30.512  1.00  0.00
ATOM    249  NE  ARG A  19     -10.661  17.430 -31.125  1.00  0.00
ATOM    250  CZ  ARG A  19     -10.989  18.724 -31.258  1.00  0.00
ATOM    251  NH1 ARG A  19     -12.136  19.202 -30.808  1.00  0.00
ATOM    252  NH2 ARG A  19     -10.118  19.496 -31.858  1.00  0.00
ATOM    266  N   LEU A  20     -10.484  11.622 -30.468  1.00  0.00
ATOM    267  CA  LEU A  20     -11.222  10.661 -29.662  1.00  0.00
ATOM    268  C   LEU A  20     -11.718  11.371 -28.423  1.00  0.00
ATOM    269  O   LEU A  20     -11.084  12.316 -27.938  1.00  0.00
ATOM    270  CB  LEU A  20     -10.359   9.463 -29.250  1.00  0.00
ATOM    271  CG  LEU A  20      -9.652   8.702 -30.382  1.00  0.00
ATOM    272  CD1 LEU A  20      -8.861   7.553 -29.778  1.00  0.00
ATOM    273  CD2 LEU A  20     -10.644   8.215 -31.432  1.00  0.00
ATOM    285  N   SER A  21     -12.808  10.871 -27.860  1.00  0.00
ATOM    286  CA  SER A  21     -13.389  11.441 -26.651  1.00  0.00
ATOM    287  C   SER A  21     -13.815  10.417 -25.610  1.00  0.00
ATOM    288  O   SER A  21     -14.507   9.438 -25.898  1.00  0.00
ATOM    289  CB  SER A  21     -14.586  12.288 -27.009  1.00  0.00
ATOM    290  OG  SER A  21     -15.235  12.699 -25.850  1.00  0.00
ATOM    296  N   CYS A  22     -13.330  10.637 -24.388  1.00  0.00
ATOM    297  CA  CYS A  22     -13.596   9.813 -23.216  1.00  0.00
ATOM    298  C   CYS A  22     -14.433  10.540 -22.175  1.00  0.00
ATOM    299  O   CYS A  22     -13.983  11.504 -21.555  1.00  0.00
ATOM    300  CB  CYS A  22     -12.294   9.383 -22.567  1.00  0.00
ATOM    301  SG  CYS A  22     -12.492   8.410 -21.070  1.00  0.00
ATOM    306  N   ALA A  23     -15.652  10.093 -21.983  1.00  0.00
ATOM    307  CA  ALA A  23     -16.532  10.741 -21.030  1.00  0.00
ATOM    308  C   ALA A  23     -16.486   9.972 -19.732  1.00  0.00
ATOM    309  O   ALA A  23     -16.432   8.740 -19.738  1.00  0.00
ATOM    310  CB  ALA A  23     -17.947  10.811 -21.572  1.00  0.00
ATOM    316  N   ALA A  24     -16.576  10.654 -18.600  1.00  0.00
ATOM    317  CA  ALA A  24     -16.563   9.887 -17.374  1.00  0.00
ATOM    318  C   ALA A  24     -17.660  10.267 -16.409  1.00  0.00
ATOM    319  O   ALA A  24     -17.954  11.441 -16.184  1.00  0.00
ATOM    320  CB  ALA A  24     -15.238  10.086 -16.709  1.00  0.00
ATOM    326  N   SER A  25     -18.222   9.235 -15.799  1.00  0.00
ATOM    327  CA  SER A  25     -19.236   9.367 -14.764  1.00  0.00
ATOM    328  C   SER A  25     -18.590   9.164 -13.414  1.00  0.00
ATOM    329  O   SER A  25     -18.034   8.104 -13.128  1.00  0.00
ATOM    330  CB  SER A  25     -20.366   8.385 -14.971  1.00  0.00
ATOM    331  OG  SER A  25     -21.286   8.453 -13.910  1.00  0.00
ATOM    337  N   GLY A  26     -18.628  10.194 -12.591  1.00  0.00
ATOM    338  CA  GLY A  26     -17.953  10.180 -11.306  1.00  0.00
ATOM    339  C   GLY A  26     -17.036  11.376 -11.336  1.00  0.00
ATOM    340  O   GLY A  26     -16.870  11.986 -12.383  1.00  0.00
ATOM    344  N   SER A  27     -16.460  11.761 -10.222  1.00  0.00
ATOM    345  CA  SER A  27     -15.625  12.951 -10.264  1.00  0.00
ATOM    346  C   SER A  27     -14.248  12.670 -10.836  1.00  0.00
ATOM    347  O   SER A  27     -13.493  11.894 -10.260  1.00  0.00
ATOM    348  CB  SER A  27     -15.498  13.533  -8.872  1.00  0.00
ATOM    349  OG  SER A  27     -14.581  14.589  -8.852  1.00  0.00
ATOM    355  N   ILE A  28     -13.907  13.298 -11.975  1.00  0.00
ATOM    356  CA  ILE A  28     -12.590  13.035 -12.549  1.00  0.00
ATOM    357  C   ILE A  28     -11.634  14.197 -12.426  1.00  0.00
ATOM    358  O   ILE A  28     -10.455  14.037 -12.716  1.00  0.00
ATOM    359  CB  ILE A  28     -12.579  12.587 -14.025  1.00  0.00
ATOM    360  CG1 ILE A  28     -13.116  13.698 -14.989  1.00  0.00
ATOM    361  CG2 ILE A  28     -13.344  11.303 -14.149  1.00  0.00
ATOM    362  CD1 ILE A  28     -12.841  13.426 -16.481  1.00  0.00
ATOM    374  N   SER A  29     -12.080  15.341 -11.925  1.00  0.00
ATOM    375  CA  SER A  29     -11.188  16.488 -11.791  1.00  0.00
ATOM    376  C   SER A  29     -10.015  16.223 -10.836  1.00  0.00
ATOM    377  O   SER A  29      -9.004  16.926 -10.876  1.00  0.00
ATOM    378  CB  SER A  29     -11.973  17.702 -11.341  1.00  0.00
ATOM    379  OG  SER A  29     -12.487  17.520 -10.055  1.00  0.00
ATOM    385  N   PHE A  30     -10.142  15.203  -9.982  1.00  0.00
ATOM    386  CA  PHE A  30      -9.096  14.826  -9.047  1.00  0.00
ATOM    387  C   PHE A  30      -8.403  13.517  -9.431  1.00  0.00
ATOM    388  O   PHE A  30      -7.660  12.944  -8.626  1.00  0.00
ATOM    389  CB  PHE A  30      -9.667  14.702  -7.641  1.00  0.00
ATOM    390  CG  PHE A  30     -10.191  15.995  -7.114  1.00  0.00
ATOM    391  CD1 PHE A  30     -11.544  16.280  -7.166  1.00  0.00
ATOM    392  CD2 PHE A  30      -9.332  16.937  -6.564  1.00  0.00
ATOM    393  CE1 PHE A  30     -12.030  17.475  -6.684  1.00  0.00
ATOM    394  CE2 PHE A  30      -9.818  18.133  -6.079  1.00  0.00
ATOM    395  CZ  PHE A  30     -11.169  18.401  -6.141  1.00  0.00
ATOM    405  N   LEU A  31      -8.648  13.034 -10.643  1.00  0.00
ATOM    406  CA  LEU A  31      -8.048  11.795 -11.117  1.00  0.00
ATOM    407  C   LEU A  31      -7.070  12.029 -12.242  1.00  0.00
ATOM    408  O   LEU A  31      -7.142  13.024 -12.972  1.00  0.00
ATOM    409  CB  LEU A  31      -9.148  10.812 -11.520  1.00  0.00
ATOM    410  CG  LEU A  31     -10.142  10.436 -10.367  1.00  0.00
ATOM    411  CD1 LEU A  31     -11.284   9.595 -10.889  1.00  0.00
ATOM    412  CD2 LEU A  31      -9.390   9.634  -9.297  1.00  0.00
ATOM    424  N   TYR A  32      -6.140  11.104 -12.393  1.00  0.00
ATOM    425  CA  TYR A  32      -5.187  11.198 -13.465  1.00  0.00
ATOM    426  C   TYR A  32      -5.720  10.332 -14.598  1.00  0.00
ATOM    427  O   TYR A  32      -6.237   9.234 -14.359  1.00  0.00
ATOM    428  CB  TYR A  32      -3.860  10.693 -12.987  1.00  0.00
ATOM    429  CG  TYR A  32      -3.177  11.459 -11.894  1.00  0.00
ATOM    430  CD1 TYR A  32      -3.525  11.232 -10.573  1.00  0.00
ATOM    431  CD2 TYR A  32      -2.163  12.322 -12.194  1.00  0.00
ATOM    432  CE1 TYR A  32      -2.865  11.889  -9.570  1.00  0.00
ATOM    433  CE2 TYR A  32      -1.494  12.980 -11.192  1.00  0.00
ATOM    434  CZ  TYR A  32      -1.843  12.770  -9.884  1.00  0.00
ATOM    435  OH  TYR A  32      -1.150  13.410  -8.880  1.00  0.00
ATOM    445  N   MET A  33      -5.629  10.814 -15.833  1.00  0.00
ATOM    446  CA  MET A  33      -6.188  10.047 -16.945  1.00  0.00
ATOM    447  C   MET A  33      -5.310   9.955 -18.155  1.00  0.00
ATOM    448  O   MET A  33      -4.377  10.738 -18.324  1.00  0.00
ATOM    449  CB  MET A  33      -7.556  10.591 -17.347  1.00  0.00
ATOM    450  CG  MET A  33      -8.589  10.405 -16.277  1.00  0.00
ATOM    451  SD  MET A  33     -10.249  10.932 -16.704  1.00  0.00
ATOM    452  CE  MET A  33     -10.786   9.769 -17.951  1.00  0.00
ATOM    462  N   GLY A  34      -5.622   8.994 -19.009  1.00  0.00
ATOM    463  CA  GLY A  34      -4.866   8.871 -20.235  1.00  0.00
ATOM    464  C   GLY A  34      -5.401   7.840 -21.200  1.00  0.00
ATOM    465  O   GLY A  34      -6.421   7.186 -20.956  1.00  0.00
ATOM    469  N   TRP A  35      -4.694   7.733 -22.317  1.00  0.00
ATOM    470  CA  TRP A  35      -5.027   6.835 -23.397  1.00  0.00
ATOM    471  C   TRP A  35      -3.932   5.820 -23.656  1.00  0.00
ATOM    472  O   TRP A  35      -2.724   6.116 -23.564  1.00  0.00
ATOM    473  CB  TRP A  35      -5.334   7.600 -24.686  1.00  0.00
ATOM    474  CG  TRP A  35      -6.656   8.345 -24.679  1.00  0.00
ATOM    475  CD1 TRP A  35      -6.903   9.580 -24.189  1.00  0.00
ATOM    476  CD2 TRP A  35      -7.917   7.882 -25.230  1.00  0.00
ATOM    477  NE1 TRP A  35      -8.212   9.917 -24.395  1.00  0.00
ATOM    478  CE2 TRP A  35      -8.841   8.899 -25.032  1.00  0.00
ATOM    479  CE3 TRP A  35      -8.321   6.713 -25.863  1.00  0.00
ATOM    480  CZ2 TRP A  35     -10.146   8.795 -25.456  1.00  0.00
ATOM    481  CZ3 TRP A  35      -9.642   6.593 -26.280  1.00  0.00
ATOM    482  CH2 TRP A  35     -10.531   7.612 -26.082  1.00  0.00
ATOM    493  N   TYR A  36      -4.404   4.631 -24.009  1.00  0.00
ATOM    494  CA  TYR A  36      -3.632   3.451 -24.346  1.00  0.00
ATOM    495  C   TYR A  36      -4.141   2.842 -25.627  1.00  0.00
ATOM    496  O   TYR A  36      -5.277   3.099 -26.020  1.00  0.00
ATOM    497  CB  TYR A  36      -3.745   2.450 -23.220  1.00  0.00
ATOM    498  CG  TYR A  36      -3.161   2.945 -21.970  1.00  0.00
ATOM    499  CD1 TYR A  36      -3.861   3.819 -21.152  1.00  0.00
ATOM    500  CD2 TYR A  36      -1.907   2.529 -21.632  1.00  0.00
ATOM    501  CE1 TYR A  36      -3.273   4.291 -20.043  1.00  0.00
ATOM    502  CE2 TYR A  36      -1.323   2.986 -20.511  1.00  0.00
ATOM    503  CZ  TYR A  36      -1.979   3.875 -19.722  1.00  0.00
ATOM    504  OH  TYR A  36      -1.361   4.347 -18.586  1.00  0.00
ATOM    514  N   ARG A  37      -3.336   2.035 -26.295  1.00  0.00
ATOM    515  CA  ARG A  37      -3.875   1.384 -27.483  1.00  0.00
ATOM    516  C   ARG A  37      -3.463  -0.074 -27.644  1.00  0.00
ATOM    517  O   ARG A  37      -2.402  -0.494 -27.186  1.00  0.00
ATOM    518  CB  ARG A  37      -3.473   2.160 -28.710  1.00  0.00
ATOM    519  CG  ARG A  37      -2.006   2.138 -29.018  1.00  0.00
ATOM    520  CD  ARG A  37      -1.684   2.973 -30.154  1.00  0.00
ATOM    521  NE  ARG A  37      -0.294   2.897 -30.474  1.00  0.00
ATOM    522  CZ  ARG A  37       0.321   3.626 -31.411  1.00  0.00
ATOM    523  NH1 ARG A  37      -0.343   4.527 -32.132  1.00  0.00
ATOM    524  NH2 ARG A  37       1.607   3.399 -31.593  1.00  0.00
ATOM    538  N   GLN A  38      -4.300  -0.854 -28.320  1.00  0.00
ATOM    539  CA  GLN A  38      -3.977  -2.243 -28.624  1.00  0.00
ATOM    540  C   GLN A  38      -4.070  -2.618 -30.087  1.00  0.00
ATOM    541  O   GLN A  38      -5.165  -2.668 -30.660  1.00  0.00
ATOM    542  CB  GLN A  38      -4.900  -3.205 -27.884  1.00  0.00
ATOM    543  CG  GLN A  38      -4.743  -3.219 -26.412  1.00  0.00
ATOM    544  CD  GLN A  38      -5.752  -4.084 -25.721  1.00  0.00
ATOM    545  OE1 GLN A  38      -6.247  -3.684 -24.661  1.00  0.00
ATOM    546  NE2 GLN A  38      -6.061  -5.250 -26.288  1.00  0.00
ATOM    555  N   ALA A  39      -2.920  -2.872 -30.695  1.00  0.00
ATOM    556  CA  ALA A  39      -2.870  -3.317 -32.080  1.00  0.00
ATOM    557  C   ALA A  39      -3.380  -4.756 -32.034  1.00  0.00
ATOM    558  O   ALA A  39      -3.213  -5.400 -30.999  1.00  0.00
ATOM    559  CB  ALA A  39      -1.467  -3.206 -32.652  1.00  0.00
ATOM    565  N   PRO A  40      -3.965  -5.319 -33.092  1.00  0.00
ATOM    566  CA  PRO A  40      -4.531  -6.664 -33.084  1.00  0.00
ATOM    567  C   PRO A  40      -3.570  -7.854 -33.242  1.00  0.00
ATOM    568  O   PRO A  40      -4.122  -8.878 -33.621  1.00  0.00
ATOM    569  CB  PRO A  40      -5.487  -6.578 -34.286  1.00  0.00
ATOM    570  CG  PRO A  40      -4.815  -5.605 -35.245  1.00  0.00
ATOM    571  CD  PRO A  40      -4.165  -4.563 -34.349  1.00  0.00
ATOM    579  N   GLY A  41      -2.765  -7.993 -32.210  1.00  0.00
ATOM    580  CA  GLY A  41      -1.480  -8.612 -32.461  1.00  0.00
ATOM    581  C   GLY A  41      -0.478  -8.232 -31.393  1.00  0.00
ATOM    582  O   GLY A  41       0.549  -8.895 -31.235  1.00  0.00
ATOM    586  N   LYS A  42      -0.768  -7.153 -30.668  1.00  0.00
ATOM    587  CA  LYS A  42       0.151  -6.655 -29.652  1.00  0.00
ATOM    588  C   LYS A  42      -0.486  -6.398 -28.293  1.00  0.00
ATOM    589  O   LYS A  42      -1.704  -6.262 -28.142  1.00  0.00
ATOM    590  CB  LYS A  42       0.802  -5.351 -30.102  1.00  0.00
ATOM    591  CG  LYS A  42       1.645  -5.433 -31.366  1.00  0.00
ATOM    592  CD  LYS A  42       2.293  -4.078 -31.664  1.00  0.00
ATOM    593  CE  LYS A  42       3.118  -4.109 -32.936  1.00  0.00
ATOM    594  NZ  LYS A  42       3.724  -2.780 -33.229  1.00  0.00
ATOM    608  N   GLU A  43       0.378  -6.295 -27.289  1.00  0.00
ATOM    609  CA  GLU A  43      -0.010  -5.931 -25.938  1.00  0.00
ATOM    610  C   GLU A  43      -0.345  -4.446 -25.893  1.00  0.00
ATOM    611  O   GLU A  43       0.077  -3.677 -26.755  1.00  0.00
ATOM    612  CB  GLU A  43       1.112  -6.272 -24.944  1.00  0.00
ATOM    613  CG  GLU A  43       2.383  -5.382 -25.019  1.00  0.00
ATOM    614  CD  GLU A  43       3.369  -5.804 -26.097  1.00  0.00
ATOM    615  OE1 GLU A  43       2.991  -6.558 -26.974  1.00  0.00
ATOM    616  OE2 GLU A  43       4.499  -5.378 -26.037  1.00  0.00
ATOM    623  N   ARG A  44      -1.109  -4.037 -24.893  1.00  0.00
ATOM    624  CA  ARG A  44      -1.481  -2.637 -24.765  1.00  0.00
ATOM    625  C   ARG A  44      -0.278  -1.704 -24.569  1.00  0.00
ATOM    626  O   ARG A  44       0.562  -1.923 -23.692  1.00  0.00
ATOM    627  CB  ARG A  44      -2.452  -2.509 -23.607  1.00  0.00
ATOM    628  CG  ARG A  44      -3.129  -1.201 -23.477  1.00  0.00
ATOM    629  CD  ARG A  44      -4.112  -1.226 -22.380  1.00  0.00
ATOM    630  NE  ARG A  44      -5.240  -2.134 -22.613  1.00  0.00
ATOM    631  CZ  ARG A  44      -6.056  -2.641 -21.657  1.00  0.00
ATOM    632  NH1 ARG A  44      -5.883  -2.363 -20.386  1.00  0.00
ATOM    633  NH2 ARG A  44      -7.031  -3.443 -22.030  1.00  0.00
ATOM    647  N   GLU A  45      -0.250  -0.632 -25.366  1.00  0.00
ATOM    648  CA  GLU A  45       0.788   0.398 -25.354  1.00  0.00
ATOM    649  C   GLU A  45       0.311   1.717 -24.760  1.00  0.00
ATOM    650  O   GLU A  45      -0.842   2.111 -24.937  1.00  0.00
ATOM    651  CB  GLU A  45       1.264   0.714 -26.789  1.00  0.00
ATOM    652  CG  GLU A  45       1.985  -0.410 -27.558  1.00  0.00
ATOM    653  CD  GLU A  45       2.441   0.042 -28.976  1.00  0.00
ATOM    654  OE1 GLU A  45       3.247  -0.641 -29.574  1.00  0.00
ATOM    655  OE2 GLU A  45       1.960   1.070 -29.451  1.00  0.00
ATOM    662  N   PHE A  46       1.220   2.429 -24.097  1.00  0.00
ATOM    663  CA  PHE A  46       0.968   3.782 -23.598  1.00  0.00
ATOM    664  C   PHE A  46       0.902   4.777 -24.744  1.00  0.00
ATOM    665  O   PHE A  46       1.736   4.711 -25.647  1.00  0.00
ATOM    666  CB  PHE A  46       2.092   4.212 -22.648  1.00  0.00
ATOM    667  CG  PHE A  46       1.914   5.581 -22.074  1.00  0.00
ATOM    668  CD1 PHE A  46       1.063   5.779 -21.037  1.00  0.00
ATOM    669  CD2 PHE A  46       2.606   6.672 -22.582  1.00  0.00
ATOM    670  CE1 PHE A  46       0.890   7.003 -20.508  1.00  0.00
ATOM    671  CE2 PHE A  46       2.433   7.923 -22.061  1.00  0.00
ATOM    672  CZ  PHE A  46       1.576   8.094 -21.023  1.00  0.00
ATOM    682  N   VAL A  47      -0.067   5.693 -24.725  1.00  0.00
ATOM    683  CA  VAL A  47      -0.127   6.736 -25.735  1.00  0.00
ATOM    684  C   VAL A  47       0.065   8.117 -25.106  1.00  0.00
ATOM    685  O   VAL A  47       0.993   8.850 -25.474  1.00  0.00
ATOM    686  CB  VAL A  47      -1.472   6.668 -26.499  1.00  0.00
ATOM    687  CG1 VAL A  47      -1.582   7.773 -27.488  1.00  0.00
ATOM    688  CG2 VAL A  47      -1.574   5.327 -27.209  1.00  0.00
ATOM    698  N   ALA A  48      -0.818   8.488 -24.172  1.00  0.00
ATOM    699  CA  ALA A  48      -0.725   9.825 -23.582  1.00  0.00
ATOM    700  C   ALA A  48      -1.417   9.942 -22.224  1.00  0.00
ATOM    701  O   ALA A  48      -2.420   9.283 -21.952  1.00  0.00
ATOM    702  CB  ALA A  48      -1.318  10.848 -24.535  1.00  0.00
ATOM    708  N   THR A  49      -0.906  10.851 -21.400  1.00  0.00
ATOM    709  CA  THR A  49      -1.462  11.179 -20.081  1.00  0.00
ATOM    710  C   THR A  49      -1.652  12.643 -19.790  1.00  0.00
ATOM    711  O   THR A  49      -0.835  13.475 -20.175  1.00  0.00
ATOM    712  CB  THR A  49      -0.593  10.577 -18.974  1.00  0.00
ATOM    713  OG1 THR A  49      -0.757   9.176 -18.999  1.00  0.00
ATOM    714  CG2 THR A  49      -0.885  11.139 -17.596  1.00  0.00
ATOM    722  N   ILE A  50      -2.717  12.935 -19.039  1.00  0.00
ATOM    723  CA  ILE A  50      -2.978  14.260 -18.506  1.00  0.00
ATOM    724  C   ILE A  50      -3.184  14.185 -16.980  1.00  0.00
ATOM    725  O   ILE A  50      -3.967  13.368 -16.471  1.00  0.00
ATOM    726  CB  ILE A  50      -4.155  14.941 -19.248  1.00  0.00
ATOM    727  CG1 ILE A  50      -4.350  16.371 -18.680  1.00  0.00
ATOM    728  CG2 ILE A  50      -5.458  14.082 -19.181  1.00  0.00
ATOM    729  CD1 ILE A  50      -5.169  17.266 -19.559  1.00  0.00
ATOM    741  N   THR A  51      -2.477  15.046 -16.252  1.00  0.00
ATOM    742  CA  THR A  51      -2.550  15.050 -14.801  1.00  0.00
ATOM    743  C   THR A  51      -3.593  16.002 -14.256  1.00  0.00
ATOM    744  O   THR A  51      -4.191  16.802 -14.974  1.00  0.00
ATOM    745  CB  THR A  51      -1.195  15.403 -14.159  1.00  0.00
ATOM    746  OG1 THR A  51      -0.853  16.779 -14.423  1.00  0.00
ATOM    747  CG2 THR A  51      -0.128  14.503 -14.752  1.00  0.00
ATOM    755  N   ARG A  52      -3.779  15.940 -12.946  1.00  0.00
ATOM    756  CA  ARG A  52      -4.757  16.752 -12.242  1.00  0.00
ATOM    757  C   ARG A  52      -4.490  18.252 -12.419  1.00  0.00
ATOM    758  O   ARG A  52      -5.408  19.072 -12.424  1.00  0.00
ATOM    759  CB  ARG A  52      -4.714  16.391 -10.777  1.00  0.00
ATOM    760  CG  ARG A  52      -5.082  14.965 -10.557  1.00  0.00
ATOM    761  CD  ARG A  52      -5.278  14.603  -9.184  1.00  0.00
ATOM    762  NE  ARG A  52      -4.158  14.750  -8.328  1.00  0.00
ATOM    763  CZ  ARG A  52      -4.169  14.318  -7.054  1.00  0.00
ATOM    764  NH1 ARG A  52      -5.256  13.700  -6.585  1.00  0.00
ATOM    765  NH2 ARG A  52      -3.112  14.503  -6.275  1.00  0.00
ATOM    779  N   GLY A  53      -3.212  18.608 -12.585  1.00  0.00
ATOM    780  CA  GLY A  53      -2.792  19.990 -12.780  1.00  0.00
ATOM    781  C   GLY A  53      -2.738  20.394 -14.257  1.00  0.00
ATOM    782  O   GLY A  53      -2.291  21.495 -14.583  1.00  0.00
ATOM    786  N   GLY A  54      -3.156  19.498 -15.156  1.00  0.00
ATOM    787  CA  GLY A  54      -3.123  19.750 -16.589  1.00  0.00
ATOM    788  C   GLY A  54      -1.780  19.501 -17.284  1.00  0.00
ATOM    789  O   GLY A  54      -1.587  19.971 -18.407  1.00  0.00
ATOM    793  N   ASN A  55      -0.837  18.804 -16.641  1.00  0.00
ATOM    794  CA  ASN A  55       0.446  18.571 -17.292  1.00  0.00
ATOM    795  C   ASN A  55       0.279  17.361 -18.165  1.00  0.00
ATOM    796  O   ASN A  55      -0.477  16.450 -17.811  1.00  0.00
ATOM    797  CB  ASN A  55       1.559  18.362 -16.288  1.00  0.00
ATOM    798  CG  ASN A  55       1.841  19.591 -15.488  1.00  0.00
ATOM    799  OD1 ASN A  55       1.809  20.716 -16.001  1.00  0.00
ATOM    800  ND2 ASN A  55       2.126  19.404 -14.226  1.00  0.00
ATOM    807  N   THR A  56       0.970  17.306 -19.302  1.00  0.00
ATOM    808  CA  THR A  56       0.806  16.126 -20.122  1.00  0.00
ATOM    809  C   THR A  56       2.100  15.453 -20.514  1.00  0.00
ATOM    810  O   THR A  56       3.170  16.071 -20.570  1.00  0.00
ATOM    811  CB  THR A  56       0.018  16.455 -21.400  1.00  0.00
ATOM    812  OG1 THR A  56       0.754  17.375 -22.214  1.00  0.00
ATOM    813  CG2 THR A  56      -1.324  17.088 -21.035  1.00  0.00
ATOM    821  N   TYR A  57       1.967  14.159 -20.794  1.00  0.00
ATOM    822  CA  TYR A  57       3.076  13.310 -21.177  1.00  0.00
ATOM    823  C   TYR A  57       2.691  12.421 -22.351  1.00  0.00
ATOM    824  O   TYR A  57       1.548  11.964 -22.441  1.00  0.00
ATOM    825  CB  TYR A  57       3.452  12.485 -19.975  1.00  0.00
ATOM    826  CG  TYR A  57       3.732  13.339 -18.757  1.00  0.00
ATOM    827  CD1 TYR A  57       2.687  13.650 -17.885  1.00  0.00
ATOM    828  CD2 TYR A  57       5.001  13.816 -18.507  1.00  0.00
ATOM    829  CE1 TYR A  57       2.928  14.433 -16.798  1.00  0.00
ATOM    830  CE2 TYR A  57       5.229  14.603 -17.399  1.00  0.00
ATOM    831  CZ  TYR A  57       4.190  14.910 -16.550  1.00  0.00
ATOM    832  OH  TYR A  57       4.407  15.700 -15.441  1.00  0.00
ATOM    842  N   TYR A  58       3.648  12.136 -23.237  1.00  0.00
ATOM    843  CA  TYR A  58       3.345  11.321 -24.414  1.00  0.00
ATOM    844  C   TYR A  58       4.379  10.243 -24.682  1.00  0.00
ATOM    845  O   TYR A  58       5.552  10.413 -24.355  1.00  0.00
ATOM    846  CB  TYR A  58       3.288  12.247 -25.624  1.00  0.00
ATOM    847  CG  TYR A  58       2.310  13.358 -25.451  1.00  0.00
ATOM    848  CD1 TYR A  58       2.747  14.541 -24.870  1.00  0.00
ATOM    849  CD2 TYR A  58       1.006  13.214 -25.828  1.00  0.00
ATOM    850  CE1 TYR A  58       1.884  15.566 -24.655  1.00  0.00
ATOM    851  CE2 TYR A  58       0.127  14.242 -25.615  1.00  0.00
ATOM    852  CZ  TYR A  58       0.566  15.433 -25.020  1.00  0.00
ATOM    853  OH  TYR A  58      -0.302  16.495 -24.770  1.00  0.00
ATOM    863  N   ALA A  59       3.946   9.152 -25.311  1.00  0.00
ATOM    864  CA  ALA A  59       4.850   8.108 -25.793  1.00  0.00
ATOM    865  C   ALA A  59       5.771   8.642 -26.897  1.00  0.00
ATOM    866  O   ALA A  59       5.326   9.387 -27.777  1.00  0.00
ATOM    867  CB  ALA A  59       4.062   6.917 -26.327  1.00  0.00
ATOM    873  N   ASP A  60       7.008   8.140 -26.970  1.00  0.00
ATOM    874  CA  ASP A  60       7.930   8.585 -28.024  1.00  0.00
ATOM    875  C   ASP A  60       7.361   8.417 -29.428  1.00  0.00
ATOM    876  O   ASP A  60       7.652   9.219 -30.313  1.00  0.00
ATOM    877  CB  ASP A  60       9.264   7.831 -27.959  1.00  0.00
ATOM    878  CG  ASP A  60      10.220   8.247 -26.808  1.00  0.00
ATOM    879  OD1 ASP A  60      10.065   9.316 -26.226  1.00  0.00
ATOM    880  OD2 ASP A  60      11.091   7.472 -26.521  1.00  0.00
ATOM    885  N   SER A  61       6.542   7.388 -29.624  1.00  0.00
ATOM    886  CA  SER A  61       5.927   7.069 -30.900  1.00  0.00
ATOM    887  C   SER A  61       4.786   8.008 -31.320  1.00  0.00
ATOM    888  O   SER A  61       4.300   7.912 -32.456  1.00  0.00
ATOM    889  CB  SER A  61       5.427   5.641 -30.841  1.00  0.00
ATOM    890  OG  SER A  61       4.392   5.509 -29.904  1.00  0.00
ATOM    896  N   VAL A  62       4.308   8.873 -30.413  1.00  0.00
ATOM    897  CA  VAL A  62       3.236   9.798 -30.770  1.00  0.00
ATOM    898  C   VAL A  62       3.633  11.267 -30.512  1.00  0.00
ATOM    899  O   VAL A  62       2.898  12.191 -30.898  1.00  0.00
ATOM    900  CB  VAL A  62       1.921   9.457 -30.054  1.00  0.00
ATOM    901  CG1 VAL A  62       1.501   8.030 -30.431  1.00  0.00
ATOM    902  CG2 VAL A  62       2.028   9.661 -28.576  1.00  0.00
ATOM    912  N   LYS A  63       4.772  11.502 -29.845  1.00  0.00
ATOM    913  CA  LYS A  63       5.210  12.875 -29.595  1.00  0.00
ATOM    914  C   LYS A  63       5.275  13.662 -30.894  1.00  0.00
ATOM    915  O   LYS A  63       5.801  13.193 -31.902  1.00  0.00
ATOM    916  CB  LYS A  63       6.596  12.924 -28.925  1.00  0.00
ATOM    917  CG  LYS A  63       6.654  12.496 -27.470  1.00  0.00
ATOM    918  CD  LYS A  63       8.087  12.472 -26.932  1.00  0.00
ATOM    919  CE  LYS A  63       8.107  11.991 -25.485  1.00  0.00
ATOM    920  NZ  LYS A  63       9.479  11.755 -24.969  1.00  0.00
ATOM    934  N   GLY A  64       4.699  14.862 -30.869  1.00  0.00
ATOM    935  CA  GLY A  64       4.679  15.756 -32.022  1.00  0.00
ATOM    936  C   GLY A  64       3.459  15.551 -32.922  1.00  0.00
ATOM    937  O   GLY A  64       3.208  16.351 -33.825  1.00  0.00
ATOM    941  N   ARG A  65       2.699  14.490 -32.675  1.00  0.00
ATOM    942  CA  ARG A  65       1.528  14.174 -33.470  1.00  0.00
ATOM    943  C   ARG A  65       0.264  14.127 -32.628  1.00  0.00
ATOM    944  O   ARG A  65      -0.787  14.623 -33.049  1.00  0.00
ATOM    945  CB  ARG A  65       1.762  12.845 -34.167  1.00  0.00
ATOM    946  CG  ARG A  65       2.787  12.931 -35.278  1.00  0.00
ATOM    947  CD  ARG A  65       2.891  11.679 -36.078  1.00  0.00
ATOM    948  NE  ARG A  65       3.532  10.597 -35.303  1.00  0.00
ATOM    949  CZ  ARG A  65       4.882  10.412 -35.206  1.00  0.00
ATOM    950  NH1 ARG A  65       5.717  11.228 -35.824  1.00  0.00
ATOM    951  NH2 ARG A  65       5.374   9.416 -34.491  1.00  0.00
ATOM    965  N   PHE A  66       0.350  13.550 -31.429  1.00  0.00
ATOM    966  CA  PHE A  66      -0.849  13.455 -30.605  1.00  0.00
ATOM    967  C   PHE A  66      -0.849  14.485 -29.470  1.00  0.00
ATOM    968  O   PHE A  66       0.178  14.739 -28.839  1.00  0.00
ATOM    969  CB  PHE A  66      -1.014  12.068 -29.987  1.00  0.00
ATOM    970  CG  PHE A  66      -1.302  10.866 -30.931  1.00  0.00
ATOM    971  CD1 PHE A  66      -1.118  10.872 -32.325  1.00  0.00
ATOM    972  CD2 PHE A  66      -1.754   9.704 -30.370  1.00  0.00
ATOM    973  CE1 PHE A  66      -1.368   9.753 -33.077  1.00  0.00
ATOM    974  CE2 PHE A  66      -2.008   8.585 -31.125  1.00  0.00
ATOM    975  CZ  PHE A  66      -1.812   8.608 -32.477  1.00  0.00
ATOM    985  N   THR A  67      -2.028  15.038 -29.183  1.00  0.00
ATOM    986  CA  THR A  67      -2.230  15.966 -28.055  1.00  0.00
ATOM    987  C   THR A  67      -3.369  15.503 -27.139  1.00  0.00
ATOM    988  O   THR A  67      -4.454  15.147 -27.595  1.00  0.00
ATOM    989  CB  THR A  67      -2.501  17.420 -28.530  1.00  0.00
ATOM    990  OG1 THR A  67      -1.377  17.899 -29.276  1.00  0.00
ATOM    991  CG2 THR A  67      -2.733  18.348 -27.330  1.00  0.00
ATOM    999  N   ILE A  68      -3.137  15.515 -25.830  1.00  0.00
ATOM   1000  CA  ILE A  68      -4.176  15.098 -24.886  1.00  0.00
ATOM   1001  C   ILE A  68      -4.625  16.316 -24.080  1.00  0.00
ATOM   1002  O   ILE A  68      -3.800  17.178 -23.769  1.00  0.00
ATOM   1003  CB  ILE A  68      -3.692  13.939 -23.966  1.00  0.00
ATOM   1004  CG1 ILE A  68      -4.868  13.392 -23.120  1.00  0.00
ATOM   1005  CG2 ILE A  68      -2.579  14.398 -23.050  1.00  0.00
ATOM   1006  CD1 ILE A  68      -4.591  12.064 -22.434  1.00  0.00
ATOM   1018  N   SER A  69      -5.931  16.424 -23.836  1.00  0.00
ATOM   1019  CA  SER A  69      -6.501  17.539 -23.076  1.00  0.00
ATOM   1020  C   SER A  69      -7.768  17.133 -22.316  1.00  0.00
ATOM   1021  O   SER A  69      -8.355  16.083 -22.572  1.00  0.00
ATOM   1022  CB  SER A  69      -6.817  18.704 -23.999  1.00  0.00
ATOM   1023  OG  SER A  69      -7.847  18.376 -24.889  1.00  0.00
ATOM   1029  N   ARG A  70      -8.186  17.955 -21.350  1.00  0.00
ATOM   1030  CA  ARG A  70      -9.397  17.659 -20.578  1.00  0.00
ATOM   1031  C   ARG A  70     -10.252  18.882 -20.286  1.00  0.00
ATOM   1032  O   ARG A  70      -9.736  19.972 -20.031  1.00  0.00
ATOM   1033  CB  ARG A  70      -9.034  16.991 -19.253  1.00  0.00
ATOM   1034  CG  ARG A  70     -10.230  16.603 -18.361  1.00  0.00
ATOM   1035  CD  ARG A  70      -9.840  15.794 -17.214  1.00  0.00
ATOM   1036  NE  ARG A  70      -9.053  16.514 -16.267  1.00  0.00
ATOM   1037  CZ  ARG A  70      -8.510  15.956 -15.178  1.00  0.00
ATOM   1038  NH1 ARG A  70      -8.684  14.673 -14.942  1.00  0.00
ATOM   1039  NH2 ARG A  70      -7.813  16.682 -14.345  1.00  0.00
ATOM   1053  N   ASP A  71     -11.570  18.680 -20.299  1.00  0.00
ATOM   1054  CA  ASP A  71     -12.516  19.724 -19.926  1.00  0.00
ATOM   1055  C   ASP A  71     -13.302  19.305 -18.671  1.00  0.00
ATOM   1056  O   ASP A  71     -14.214  18.454 -18.711  1.00  0.00
ATOM   1057  CB  ASP A  71     -13.439  20.076 -21.094  1.00  0.00
ATOM   1058  CG  ASP A  71     -14.376  21.285 -20.799  1.00  0.00
ATOM   1059  OD1 ASP A  71     -14.560  21.635 -19.630  1.00  0.00
ATOM   1060  OD2 ASP A  71     -14.899  21.864 -21.763  1.00  0.00
ATOM   1065  N   ASN A  72     -12.919  19.890 -17.536  1.00  0.00
ATOM   1066  CA  ASN A  72     -13.475  19.540 -16.232  1.00  0.00
ATOM   1067  C   ASN A  72     -14.942  19.914 -16.093  1.00  0.00
ATOM   1068  O   ASN A  72     -15.625  19.425 -15.197  1.00  0.00
ATOM   1069  CB  ASN A  72     -12.675  20.176 -15.110  1.00  0.00
ATOM   1070  CG  ASN A  72     -11.347  19.513 -14.867  1.00  0.00
ATOM   1071  OD1 ASN A  72     -11.150  18.323 -15.138  1.00  0.00
ATOM   1072  ND2 ASN A  72     -10.422  20.280 -14.351  1.00  0.00
ATOM   1079  N   ALA A  73     -15.440  20.807 -16.949  1.00  0.00
ATOM   1080  CA  ALA A  73     -16.835  21.208 -16.849  1.00  0.00
ATOM   1081  C   ALA A  73     -17.738  20.198 -17.545  1.00  0.00
ATOM   1082  O   ALA A  73     -18.964  20.267 -17.433  1.00  0.00
ATOM   1083  CB  ALA A  73     -17.034  22.582 -17.453  1.00  0.00
ATOM   1089  N   LYS A  74     -17.127  19.273 -18.290  1.00  0.00
ATOM   1090  CA  LYS A  74     -17.838  18.279 -19.061  1.00  0.00
ATOM   1091  C   LYS A  74     -17.481  16.884 -18.578  1.00  0.00
ATOM   1092  O   LYS A  74     -18.141  15.910 -18.945  1.00  0.00
ATOM   1093  CB  LYS A  74     -17.482  18.410 -20.541  1.00  0.00
ATOM   1094  CG  LYS A  74     -17.887  19.738 -21.168  1.00  0.00
ATOM   1095  CD  LYS A  74     -17.501  19.791 -22.651  1.00  0.00
ATOM   1096  CE  LYS A  74     -17.918  21.112 -23.310  1.00  0.00
ATOM   1097  NZ  LYS A  74     -17.087  22.274 -22.820  1.00  0.00
ATOM   1111  N   ASN A  75     -16.412  16.792 -17.768  1.00  0.00
ATOM   1112  CA  ASN A  75     -15.846  15.531 -17.298  1.00  0.00
ATOM   1113  C   ASN A  75     -15.460  14.665 -18.484  1.00  0.00
ATOM   1114  O   ASN A  75     -15.729  13.459 -18.519  1.00  0.00
ATOM   1115  CB  ASN A  75     -16.776  14.785 -16.350  1.00  0.00
ATOM   1116  CG  ASN A  75     -16.982  15.498 -15.036  1.00  0.00
ATOM   1117  OD1 ASN A  75     -16.030  15.997 -14.405  1.00  0.00
ATOM   1118  ND2 ASN A  75     -18.218  15.556 -14.600  1.00  0.00
ATOM   1125  N   THR A  76     -14.831  15.314 -19.471  1.00  0.00
ATOM   1126  CA  THR A  76     -14.399  14.623 -20.685  1.00  0.00
ATOM   1127  C   THR A  76     -12.913  14.845 -21.057  1.00  0.00
ATOM   1128  O   THR A  76     -12.385  15.963 -21.008  1.00  0.00
ATOM   1129  CB  THR A  76     -15.321  15.026 -21.864  1.00  0.00
ATOM   1130  OG1 THR A  76     -16.683  14.689 -21.535  1.00  0.00
ATOM   1131  CG2 THR A  76     -14.946  14.265 -23.148  1.00  0.00
ATOM   1139  N   VAL A  77     -12.253  13.751 -21.443  1.00  0.00
ATOM   1140  CA  VAL A  77     -10.856  13.729 -21.893  1.00  0.00
ATOM   1141  C   VAL A  77     -10.775  13.506 -23.404  1.00  0.00
ATOM   1142  O   VAL A  77     -11.445  12.644 -23.967  1.00  0.00
ATOM   1143  CB  VAL A  77     -10.041  12.653 -21.127  1.00  0.00
ATOM   1144  CG1 VAL A  77      -8.587  12.565 -21.643  1.00  0.00
ATOM   1145  CG2 VAL A  77     -10.021  13.011 -19.691  1.00  0.00
ATOM   1155  N   TYR A  78      -9.973  14.309 -24.073  1.00  0.00
ATOM   1156  CA  TYR A  78      -9.862  14.208 -25.515  1.00  0.00
ATOM   1157  C   TYR A  78      -8.456  13.856 -25.973  1.00  0.00
ATOM   1158  O   TYR A  78      -7.465  14.254 -25.350  1.00  0.00
ATOM   1159  CB  TYR A  78     -10.261  15.540 -26.139  1.00  0.00
ATOM   1160  CG  TYR A  78     -11.678  15.954 -25.876  1.00  0.00
ATOM   1161  CD1 TYR A  78     -11.990  16.698 -24.731  1.00  0.00
ATOM   1162  CD2 TYR A  78     -12.660  15.620 -26.779  1.00  0.00
ATOM   1163  CE1 TYR A  78     -13.291  17.098 -24.512  1.00  0.00
ATOM   1164  CE2 TYR A  78     -13.953  16.022 -26.564  1.00  0.00
ATOM   1165  CZ  TYR A  78     -14.274  16.755 -25.444  1.00  0.00
ATOM   1166  OH  TYR A  78     -15.576  17.153 -25.255  1.00  0.00
ATOM   1176  N   LEU A  79      -8.376  13.124 -27.085  1.00  0.00
ATOM   1177  CA  LEU A  79      -7.086  12.827 -27.703  1.00  0.00
ATOM   1178  C   LEU A  79      -7.130  13.254 -29.166  1.00  0.00
ATOM   1179  O   LEU A  79      -7.897  12.711 -29.969  1.00  0.00
ATOM   1180  CB  LEU A  79      -6.749  11.322 -27.618  1.00  0.00
ATOM   1181  CG  LEU A  79      -5.378  10.847 -28.254  1.00  0.00
ATOM   1182  CD1 LEU A  79      -4.186  11.446 -27.459  1.00  0.00
ATOM   1183  CD2 LEU A  79      -5.330   9.309 -28.284  1.00  0.00
ATOM   1195  N   GLN A  80      -6.304  14.223 -29.513  1.00  0.00
ATOM   1196  CA  GLN A  80      -6.233  14.755 -30.864  1.00  0.00
ATOM   1197  C   GLN A  80      -5.116  14.042 -31.586  1.00  0.00
ATOM   1198  O   GLN A  80      -3.954  14.181 -31.208  1.00  0.00
ATOM   1199  CB  GLN A  80      -5.957  16.260 -30.804  1.00  0.00
ATOM   1200  CG  GLN A  80      -5.797  16.989 -32.140  1.00  0.00
ATOM   1201  CD  GLN A  80      -7.075  17.103 -32.934  1.00  0.00
ATOM   1202  OE1 GLN A  80      -8.140  17.402 -32.366  1.00  0.00
ATOM   1203  NE2 GLN A  80      -6.985  16.908 -34.244  1.00  0.00
ATOM   1212  N   MET A  81      -5.442  13.246 -32.595  1.00  0.00
ATOM   1213  CA  MET A  81      -4.398  12.491 -33.267  1.00  0.00
ATOM   1214  C   MET A  81      -4.162  13.018 -34.672  1.00  0.00
ATOM   1215  O   MET A  81      -5.014  12.851 -35.554  1.00  0.00
ATOM   1216  CB  MET A  81      -4.797  11.042 -33.352  1.00  0.00
ATOM   1217  CG  MET A  81      -5.125  10.404 -32.029  1.00  0.00
ATOM   1218  SD  MET A  81      -5.453   8.630 -32.129  1.00  0.00
ATOM   1219  CE  MET A  81      -6.929   8.601 -33.091  1.00  0.00
ATOM   1229  N   ASN A  82      -3.021  13.675 -34.887  1.00  0.00
ATOM   1230  CA  ASN A  82      -2.715  14.273 -36.178  1.00  0.00
ATOM   1231  C   ASN A  82      -1.718  13.446 -36.971  1.00  0.00
ATOM   1232  O   ASN A  82      -0.989  12.632 -36.402  1.00  0.00
ATOM   1233  CB  ASN A  82      -2.212  15.680 -35.978  1.00  0.00
ATOM   1234  CG  ASN A  82      -3.261  16.546 -35.341  1.00  0.00
ATOM   1235  OD1 ASN A  82      -4.460  16.451 -35.677  1.00  0.00
ATOM   1236  ND2 ASN A  82      -2.832  17.389 -34.436  1.00  0.00
ATOM   1243  N   SER A  83      -1.697  13.642 -38.294  1.00  0.00
ATOM   1244  CA  SER A  83      -0.726  12.993 -39.173  1.00  0.00
ATOM   1245  C   SER A  83      -0.666  11.494 -38.931  1.00  0.00
ATOM   1246  O   SER A  83       0.415  10.922 -38.766  1.00  0.00
ATOM   1247  CB  SER A  83       0.652  13.610 -38.988  1.00  0.00
ATOM   1248  OG  SER A  83       0.648  14.980 -39.311  1.00  0.00
ATOM   1254  N   LEU A  84      -1.834  10.867 -38.895  1.00  0.00
ATOM   1255  CA  LEU A  84      -1.954   9.433 -38.638  1.00  0.00
ATOM   1256  C   LEU A  84      -1.283   8.553 -39.671  1.00  0.00
ATOM   1257  O   LEU A  84      -1.366   8.802 -40.875  1.00  0.00
ATOM   1258  CB  LEU A  84      -3.437   9.074 -38.486  1.00  0.00
ATOM   1259  CG  LEU A  84      -4.112   9.538 -37.158  1.00  0.00
ATOM   1260  CD1 LEU A  84      -5.586   9.423 -37.256  1.00  0.00
ATOM   1261  CD2 LEU A  84      -3.662   8.597 -36.031  1.00  0.00
ATOM   1273  N   LYS A  85      -0.630   7.499 -39.197  1.00  0.00
ATOM   1274  CA  LYS A  85       0.031   6.539 -40.071  1.00  0.00
ATOM   1275  C   LYS A  85      -0.656   5.183 -39.934  1.00  0.00
ATOM   1276  O   LYS A  85      -1.292   4.941 -38.920  1.00  0.00
ATOM   1277  CB  LYS A  85       1.517   6.446 -39.695  1.00  0.00
ATOM   1278  CG  LYS A  85       2.293   7.770 -39.780  1.00  0.00
ATOM   1279  CD  LYS A  85       2.412   8.296 -41.222  1.00  0.00
ATOM   1280  CE  LYS A  85       3.286   9.543 -41.273  1.00  0.00
ATOM   1281  NZ  LYS A  85       3.410  10.090 -42.660  1.00  0.00
ATOM   1295  N   PRO A  86      -0.564   4.255 -40.907  1.00  0.00
ATOM   1296  CA  PRO A  86      -1.123   2.908 -40.831  1.00  0.00
ATOM   1297  C   PRO A  86      -0.744   2.198 -39.526  1.00  0.00
ATOM   1298  O   PRO A  86      -1.536   1.432 -38.965  1.00  0.00
ATOM   1299  CB  PRO A  86      -0.503   2.235 -42.055  1.00  0.00
ATOM   1300  CG  PRO A  86      -0.309   3.373 -43.040  1.00  0.00
ATOM   1301  CD  PRO A  86       0.114   4.549 -42.192  1.00  0.00
ATOM   1309  N   GLU A  87       0.449   2.518 -39.004  1.00  0.00
ATOM   1310  CA  GLU A  87       0.987   1.967 -37.768  1.00  0.00
ATOM   1311  C   GLU A  87       0.163   2.334 -36.528  1.00  0.00
ATOM   1312  O   GLU A  87       0.330   1.731 -35.467  1.00  0.00
ATOM   1313  CB  GLU A  87       2.424   2.458 -37.584  1.00  0.00
ATOM   1314  CG  GLU A  87       3.412   1.908 -38.611  1.00  0.00
ATOM   1315  CD  GLU A  87       4.813   2.435 -38.423  1.00  0.00
ATOM   1316  OE1 GLU A  87       5.003   3.274 -37.576  1.00  0.00
ATOM   1317  OE2 GLU A  87       5.690   1.999 -39.129  1.00  0.00
ATOM   1324  N   ASP A  88      -0.730   3.317 -36.657  1.00  0.00
ATOM   1325  CA  ASP A  88      -1.559   3.775 -35.559  1.00  0.00
ATOM   1326  C   ASP A  88      -2.879   3.015 -35.482  1.00  0.00
ATOM   1327  O   ASP A  88      -3.704   3.306 -34.605  1.00  0.00
ATOM   1328  CB  ASP A  88      -1.836   5.281 -35.702  1.00  0.00
ATOM   1329  CG  ASP A  88      -0.590   6.183 -35.505  1.00  0.00
ATOM   1330  OD1 ASP A  88       0.126   6.021 -34.521  1.00  0.00
ATOM   1331  OD2 ASP A  88      -0.357   7.039 -36.353  1.00  0.00
ATOM   1336  N   THR A  89      -3.095   2.041 -36.383  1.00  0.00
ATOM   1337  CA  THR A  89      -4.312   1.237 -36.313  1.00  0.00
ATOM   1338  C   THR A  89      -4.294   0.464 -35.001  1.00  0.00
ATOM   1339  O   THR A  89      -3.347  -0.279 -34.728  1.00  0.00
ATOM   1340  CB  THR A  89      -4.413   0.236 -37.493  1.00  0.00
ATOM   1341  OG1 THR A  89      -4.436   0.958 -38.751  1.00  0.00
ATOM   1342  CG2 THR A  89      -5.664  -0.667 -37.355  1.00  0.00
ATOM   1350  N   ALA A  90      -5.333   0.634 -34.198  1.00  0.00
ATOM   1351  CA  ALA A  90      -5.419  -0.011 -32.889  1.00  0.00
ATOM   1352  C   ALA A  90      -6.762   0.267 -32.244  1.00  0.00
ATOM   1353  O   ALA A  90      -7.464   1.191 -32.659  1.00  0.00
ATOM   1354  CB  ALA A  90      -4.302   0.480 -31.974  1.00  0.00
ATOM   1360  N   VAL A  91      -7.100  -0.486 -31.207  1.00  0.00
ATOM   1361  CA  VAL A  91      -8.233  -0.065 -30.404  1.00  0.00
ATOM   1362  C   VAL A  91      -7.679   0.875 -29.349  1.00  0.00
ATOM   1363  O   VAL A  91      -6.698   0.554 -28.684  1.00  0.00
ATOM   1364  CB  VAL A  91      -8.976  -1.238 -29.757  1.00  0.00
ATOM   1365  CG1 VAL A  91     -10.110  -0.711 -28.864  1.00  0.00
ATOM   1366  CG2 VAL A  91      -9.542  -2.111 -30.832  1.00  0.00
ATOM   1376  N   TYR A  92      -8.261   2.049 -29.228  1.00  0.00
ATOM   1377  CA  TYR A  92      -7.814   3.032 -28.260  1.00  0.00
ATOM   1378  C   TYR A  92      -8.683   2.966 -27.028  1.00  0.00
ATOM   1379  O   TYR A  92      -9.905   2.879 -27.119  1.00  0.00
ATOM   1380  CB  TYR A  92      -7.778   4.407 -28.910  1.00  0.00
ATOM   1381  CG  TYR A  92      -6.600   4.567 -29.844  1.00  0.00
ATOM   1382  CD1 TYR A  92      -6.625   4.006 -31.093  1.00  0.00
ATOM   1383  CD2 TYR A  92      -5.490   5.298 -29.437  1.00  0.00
ATOM   1384  CE1 TYR A  92      -5.550   4.144 -31.933  1.00  0.00
ATOM   1385  CE2 TYR A  92      -4.415   5.441 -30.291  1.00  0.00
ATOM   1386  CZ  TYR A  92      -4.450   4.850 -31.545  1.00  0.00
ATOM   1387  OH  TYR A  92      -3.393   4.958 -32.434  1.00  0.00
ATOM   1397  N   TYR A  93      -8.048   3.000 -25.870  1.00  0.00
ATOM   1398  CA  TYR A  93      -8.723   2.887 -24.592  1.00  0.00
ATOM   1399  C   TYR A  93      -8.453   4.051 -23.683  1.00  0.00
ATOM   1400  O   TYR A  93      -7.336   4.559 -23.600  1.00  0.00
ATOM   1401  CB  TYR A  93      -8.242   1.635 -23.862  1.00  0.00
ATOM   1402  CG  TYR A  93      -8.528   0.357 -24.552  1.00  0.00
ATOM   1403  CD1 TYR A  93      -7.659  -0.093 -25.526  1.00  0.00
ATOM   1404  CD2 TYR A  93      -9.639  -0.387 -24.207  1.00  0.00
ATOM   1405  CE1 TYR A  93      -7.899  -1.262 -26.163  1.00  0.00
ATOM   1406  CE2 TYR A  93      -9.878  -1.579 -24.847  1.00  0.00
ATOM   1407  CZ  TYR A  93      -9.013  -2.017 -25.828  1.00  0.00
ATOM   1408  OH  TYR A  93      -9.255  -3.212 -26.477  1.00  0.00
ATOM   1418  N   CYS A  94      -9.472   4.414 -22.938  1.00  0.00
ATOM   1419  CA  CYS A  94      -9.391   5.466 -21.943  1.00  0.00
ATOM   1420  C   CYS A  94      -9.227   4.845 -20.565  1.00  0.00
ATOM   1421  O   CYS A  94      -9.858   3.819 -20.263  1.00  0.00
ATOM   1422  CB  CYS A  94     -10.629   6.322 -21.986  1.00  0.00
ATOM   1423  SG  CYS A  94     -10.621   7.669 -20.834  1.00  0.00
ATOM   1428  N   ALA A  95      -8.388   5.458 -19.725  1.00  0.00
ATOM   1429  CA  ALA A  95      -8.182   4.931 -18.380  1.00  0.00
ATOM   1430  C   ALA A  95      -7.972   5.994 -17.297  1.00  0.00
ATOM   1431  O   ALA A  95      -7.520   7.116 -17.550  1.00  0.00
ATOM   1432  CB  ALA A  95      -6.995   4.017 -18.387  1.00  0.00
ATOM   1438  N   VAL A  96      -8.301   5.562 -16.070  1.00  0.00
ATOM   1439  CA  VAL A  96      -8.202   6.269 -14.781  1.00  0.00
ATOM   1440  C   VAL A  96      -7.333   5.646 -13.706  1.00  0.00
ATOM   1441  O   VAL A  96      -7.488   4.457 -13.366  1.00  0.00
ATOM   1442  CB  VAL A  96      -9.594   6.368 -14.134  1.00  0.00
ATOM   1443  CG1 VAL A  96      -9.510   6.862 -12.698  1.00  0.00
ATOM   1444  CG2 VAL A  96     -10.424   7.346 -14.874  1.00  0.00
ATOM   1454  N   ARG A  97      -6.522   6.498 -13.066  1.00  0.00
ATOM   1455  CA  ARG A  97      -5.721   6.078 -11.927  1.00  0.00
ATOM   1456  C   ARG A  97      -5.745   7.163 -10.817  1.00  0.00
ATOM   1457  O   ARG A  97      -5.879   8.369 -11.083  1.00  0.00
ATOM   1458  CB  ARG A  97      -4.293   5.789 -12.370  1.00  0.00
ATOM   1459  CG  ARG A  97      -3.535   6.982 -12.758  1.00  0.00
ATOM   1460  CD  ARG A  97      -2.200   6.707 -13.282  1.00  0.00
ATOM   1461  NE  ARG A  97      -1.521   7.957 -13.466  1.00  0.00
ATOM   1462  CZ  ARG A  97      -1.576   8.756 -14.547  1.00  0.00
ATOM   1463  NH1 ARG A  97      -2.265   8.434 -15.617  1.00  0.00
ATOM   1464  NH2 ARG A  97      -0.941   9.901 -14.501  1.00  0.00
ATOM   1478  N   ASP A  98      -5.587   6.727  -9.568  1.00  0.00
ATOM   1479  CA  ASP A  98      -5.464   7.646  -8.430  1.00  0.00
ATOM   1480  C   ASP A  98      -4.014   8.104  -8.123  1.00  0.00
ATOM   1481  O   ASP A  98      -3.837   9.229  -7.660  1.00  0.00
ATOM   1482  CB  ASP A  98      -6.063   7.017  -7.155  1.00  0.00
ATOM   1483  CG  ASP A  98      -7.553   6.776  -7.204  1.00  0.00
ATOM   1484  OD1 ASP A  98      -8.310   7.690  -6.984  1.00  0.00
ATOM   1485  OD2 ASP A  98      -7.917   5.655  -7.465  1.00  0.00
ATOM   1490  N   PRO A  99      -2.972   7.252  -8.292  1.00  0.00
ATOM   1491  CA  PRO A  99      -1.575   7.566  -8.078  1.00  0.00
ATOM   1492  C   PRO A  99      -1.119   8.567  -9.104  1.00  0.00
ATOM   1493  O   PRO A  99      -1.826   8.781 -10.079  1.00  0.00
ATOM   1494  CB  PRO A  99      -0.855   6.224  -8.259  1.00  0.00
ATOM   1495  CG  PRO A  99      -1.913   5.191  -8.073  1.00  0.00
ATOM   1496  CD  PRO A  99      -3.157   5.816  -8.609  1.00  0.00
ATOM   1504  N   SER A 100       0.053   9.140  -8.843  1.00  0.00
ATOM   1505  CA  SER A 100       0.791  10.079  -9.686  1.00  0.00
ATOM   1506  C   SER A 100       0.995   9.479 -11.057  1.00  0.00
ATOM   1507  O   SER A 100       0.222   8.632 -11.463  1.00  0.00
ATOM   1508  CB  SER A 100       2.132  10.411  -9.070  1.00  0.00
ATOM   1509  OG  SER A 100       2.866  11.274  -9.902  1.00  0.00
ATOM   1515  N   TYR A 101       1.912  10.005 -11.840  1.00  0.00
ATOM   1516  CA  TYR A 101       2.138   9.541 -13.216  1.00  0.00
ATOM   1517  C   TYR A 101       3.176   8.469 -13.611  1.00  0.00
ATOM   1518  O   TYR A 101       4.256   8.828 -14.064  1.00  0.00
ATOM   1519  CB  TYR A 101       2.455  10.755 -14.102  1.00  0.00
ATOM   1520  CG  TYR A 101       2.795  10.377 -15.552  1.00  0.00
ATOM   1521  CD1 TYR A 101       2.037   9.498 -16.300  1.00  0.00
ATOM   1522  CD2 TYR A 101       3.951  10.896 -16.096  1.00  0.00
ATOM   1523  CE1 TYR A 101       2.421   9.175 -17.566  1.00  0.00
ATOM   1524  CE2 TYR A 101       4.331  10.551 -17.350  1.00  0.00
ATOM   1525  CZ  TYR A 101       3.576   9.710 -18.089  1.00  0.00
ATOM   1526  OH  TYR A 101       3.978   9.390 -19.369  1.00  0.00
ATOM   1536  N   PRO A 102       2.970   7.161 -13.388  1.00  0.00
ATOM   1537  CA  PRO A 102       3.779   6.132 -13.984  1.00  0.00
ATOM   1538  C   PRO A 102       3.231   6.071 -15.402  1.00  0.00
ATOM   1539  O   PRO A 102       2.055   6.378 -15.584  1.00  0.00
ATOM   1540  CB  PRO A 102       3.464   4.901 -13.141  1.00  0.00
ATOM   1541  CG  PRO A 102       2.040   5.134 -12.707  1.00  0.00
ATOM   1542  CD  PRO A 102       1.925   6.644 -12.527  1.00  0.00
ATOM   1550  N   ASN A 103       3.964   5.548 -16.370  1.00  0.00
ATOM   1551  CA  ASN A 103       3.374   5.435 -17.701  1.00  0.00
ATOM   1552  C   ASN A 103       3.254   3.997 -18.135  1.00  0.00
ATOM   1553  O   ASN A 103       3.488   3.643 -19.291  1.00  0.00
ATOM   1554  CB  ASN A 103       4.240   6.175 -18.676  1.00  0.00
ATOM   1555  CG  ASN A 103       5.590   5.606 -18.720  1.00  0.00
ATOM   1556  OD1 ASN A 103       6.027   4.988 -17.724  1.00  0.00
ATOM   1557  ND2 ASN A 103       6.283   5.787 -19.816  1.00  0.00
ATOM   1564  N   GLY A 104       2.841   3.169 -17.199  1.00  0.00
ATOM   1565  CA  GLY A 104       2.634   1.772 -17.470  1.00  0.00
ATOM   1566  C   GLY A 104       1.171   1.566 -17.711  1.00  0.00
ATOM   1567  O   GLY A 104       0.418   2.529 -17.805  1.00  0.00
ATOM   1571  N   VAL A 105       0.761   0.313 -17.765  1.00  0.00
ATOM   1572  CA  VAL A 105      -0.633  -0.055 -17.982  1.00  0.00
ATOM   1573  C   VAL A 105      -1.261  -0.512 -16.669  1.00  0.00
ATOM   1574  O   VAL A 105      -2.362  -0.101 -16.298  1.00  0.00
ATOM   1575  CB  VAL A 105      -0.734  -1.180 -19.032  1.00  0.00
ATOM   1576  CG1 VAL A 105      -2.166  -1.638 -19.168  1.00  0.00
ATOM   1577  CG2 VAL A 105      -0.229  -0.668 -20.386  1.00  0.00
ATOM   1587  N   TYR A 106      -0.527  -1.372 -15.969  1.00  0.00
ATOM   1588  CA  TYR A 106      -0.950  -1.992 -14.721  1.00  0.00
ATOM   1589  C   TYR A 106      -1.533  -1.066 -13.638  1.00  0.00
ATOM   1590  O   TYR A 106      -2.515  -1.456 -13.015  1.00  0.00
ATOM   1591  CB  TYR A 106       0.190  -2.842 -14.137  1.00  0.00
ATOM   1592  CG  TYR A 106      -0.116  -3.379 -12.770  1.00  0.00
ATOM   1593  CD1 TYR A 106      -0.889  -4.516 -12.623  1.00  0.00
ATOM   1594  CD2 TYR A 106       0.374  -2.717 -11.650  1.00  0.00
ATOM   1595  CE1 TYR A 106      -1.170  -4.994 -11.362  1.00  0.00
ATOM   1596  CE2 TYR A 106       0.092  -3.193 -10.395  1.00  0.00
ATOM   1597  CZ  TYR A 106      -0.678  -4.328 -10.246  1.00  0.00
ATOM   1598  OH  TYR A 106      -0.961  -4.806  -8.987  1.00  0.00
ATOM   1608  N   PRO A 107      -0.959   0.120 -13.329  1.00  0.00
ATOM   1609  CA  PRO A 107      -1.422   1.033 -12.289  1.00  0.00
ATOM   1610  C   PRO A 107      -2.867   1.546 -12.428  1.00  0.00
ATOM   1611  O   PRO A 107      -3.403   2.090 -11.464  1.00  0.00
ATOM   1612  CB  PRO A 107      -0.431   2.202 -12.406  1.00  0.00
ATOM   1613  CG  PRO A 107       0.800   1.599 -13.027  1.00  0.00
ATOM   1614  CD  PRO A 107       0.273   0.607 -14.004  1.00  0.00
ATOM   1622  N   HIS A 108      -3.470   1.461 -13.614  1.00  0.00
ATOM   1623  CA  HIS A 108      -4.837   1.963 -13.778  1.00  0.00
ATOM   1624  C   HIS A 108      -5.875   1.146 -13.044  1.00  0.00
ATOM   1625  O   HIS A 108      -5.788  -0.079 -12.985  1.00  0.00
ATOM   1626  CB  HIS A 108      -5.178   2.070 -15.242  1.00  0.00
ATOM   1627  CG  HIS A 108      -4.515   3.189 -15.838  1.00  0.00
ATOM   1628  ND1 HIS A 108      -4.966   4.467 -15.664  1.00  0.00
ATOM   1629  CD2 HIS A 108      -3.401   3.278 -16.549  1.00  0.00
ATOM   1630  CE1 HIS A 108      -4.175   5.298 -16.281  1.00  0.00
ATOM   1631  NE2 HIS A 108      -3.199   4.604 -16.809  1.00  0.00
ATOM   1639  N   GLU A 109      -6.881   1.840 -12.517  1.00  0.00
ATOM   1640  CA  GLU A 109      -7.955   1.211 -11.764  1.00  0.00
ATOM   1641  C   GLU A 109      -9.188   1.020 -12.629  1.00  0.00
ATOM   1642  O   GLU A 109      -9.874  -0.000 -12.534  1.00  0.00
ATOM   1643  CB  GLU A 109      -8.309   2.078 -10.553  1.00  0.00
ATOM   1644  CG  GLU A 109      -7.179   2.269  -9.526  1.00  0.00
ATOM   1645  CD  GLU A 109      -6.826   1.016  -8.759  1.00  0.00
ATOM   1646  OE1 GLU A 109      -7.695   0.204  -8.547  1.00  0.00
ATOM   1647  OE2 GLU A 109      -5.689   0.882  -8.370  1.00  0.00
ATOM   1654  N   TYR A 110      -9.474   2.009 -13.474  1.00  0.00
ATOM   1655  CA  TYR A 110     -10.666   1.916 -14.300  1.00  0.00
ATOM   1656  C   TYR A 110     -10.335   2.095 -15.758  1.00  0.00
ATOM   1657  O   TYR A 110      -9.506   2.924 -16.142  1.00  0.00
ATOM   1658  CB  TYR A 110     -11.751   2.887 -13.827  1.00  0.00
ATOM   1659  CG  TYR A 110     -12.207   2.539 -12.468  1.00  0.00
ATOM   1660  CD1 TYR A 110     -11.618   3.107 -11.349  1.00  0.00
ATOM   1661  CD2 TYR A 110     -13.192   1.607 -12.335  1.00  0.00
ATOM   1662  CE1 TYR A 110     -12.032   2.713 -10.097  1.00  0.00
ATOM   1663  CE2 TYR A 110     -13.600   1.217 -11.112  1.00  0.00
ATOM   1664  CZ  TYR A 110     -13.030   1.748  -9.987  1.00  0.00
ATOM   1665  OH  TYR A 110     -13.485   1.338  -8.746  1.00  0.00
ATOM   1675  N   TRP A 111     -11.015   1.303 -16.567  1.00  0.00
ATOM   1676  CA  TRP A 111     -10.865   1.302 -18.009  1.00  0.00
ATOM   1677  C   TRP A 111     -12.200   1.387 -18.704  1.00  0.00
ATOM   1678  O   TRP A 111     -13.201   0.878 -18.189  1.00  0.00
ATOM   1679  CB  TRP A 111     -10.161   0.021 -18.455  1.00  0.00
ATOM   1680  CG  TRP A 111      -8.750  -0.072 -18.007  1.00  0.00
ATOM   1681  CD1 TRP A 111      -8.262  -0.544 -16.820  1.00  0.00
ATOM   1682  CD2 TRP A 111      -7.617   0.329 -18.777  1.00  0.00
ATOM   1683  NE1 TRP A 111      -6.900  -0.456 -16.811  1.00  0.00
ATOM   1684  CE2 TRP A 111      -6.489   0.091 -17.999  1.00  0.00
ATOM   1685  CE3 TRP A 111      -7.473   0.869 -20.050  1.00  0.00
ATOM   1686  CZ2 TRP A 111      -5.221   0.390 -18.449  1.00  0.00
ATOM   1687  CZ3 TRP A 111      -6.215   1.168 -20.495  1.00  0.00
ATOM   1688  CH2 TRP A 111      -5.110   0.936 -19.706  1.00  0.00
ATOM   1699  N   GLY A 112     -12.190   1.978 -19.885  1.00  0.00
ATOM   1700  CA  GLY A 112     -13.368   2.057 -20.725  1.00  0.00
ATOM   1701  C   GLY A 112     -13.526   0.823 -21.604  1.00  0.00
ATOM   1702  O   GLY A 112     -12.969  -0.237 -21.317  1.00  0.00
ATOM   1706  N   GLN A 113     -14.319   0.956 -22.663  1.00  0.00
ATOM   1707  CA  GLN A 113     -14.644  -0.168 -23.543  1.00  0.00
ATOM   1708  C   GLN A 113     -13.699  -0.276 -24.728  1.00  0.00
ATOM   1709  O   GLN A 113     -13.464  -1.370 -25.245  1.00  0.00
ATOM   1710  CB  GLN A 113     -16.085  -0.044 -24.039  1.00  0.00
ATOM   1711  CG  GLN A 113     -17.137  -0.198 -22.944  1.00  0.00
ATOM   1712  CD  GLN A 113     -18.552  -0.003 -23.470  1.00  0.00
ATOM   1713  OE1 GLN A 113     -18.781   0.837 -24.345  1.00  0.00
ATOM   1714  NE2 GLN A 113     -19.499  -0.772 -22.945  1.00  0.00
ATOM   1723  N   GLY A 114     -13.172   0.867 -25.146  1.00  0.00
ATOM   1724  CA  GLY A 114     -12.266   0.967 -26.272  1.00  0.00
ATOM   1725  C   GLY A 114     -12.957   1.309 -27.585  1.00  0.00
ATOM   1726  O   GLY A 114     -14.091   0.891 -27.849  1.00  0.00
ATOM   1730  N   THR A 115     -12.253   2.053 -28.436  1.00  0.00
ATOM   1731  CA  THR A 115     -12.795   2.427 -29.736  1.00  0.00
ATOM   1732  C   THR A 115     -11.787   2.137 -30.847  1.00  0.00
ATOM   1733  O   THR A 115     -10.597   2.441 -30.735  1.00  0.00
ATOM   1734  CB  THR A 115     -13.254   3.904 -29.762  1.00  0.00
ATOM   1735  OG1 THR A 115     -13.842   4.169 -31.035  1.00  0.00
ATOM   1736  CG2 THR A 115     -12.080   4.891 -29.520  1.00  0.00
ATOM   1744  N   GLN A 116     -12.264   1.529 -31.922  1.00  0.00
ATOM   1745  CA  GLN A 116     -11.390   1.174 -33.034  1.00  0.00
ATOM   1746  C   GLN A 116     -11.076   2.319 -33.972  1.00  0.00
ATOM   1747  O   GLN A 116     -11.978   2.978 -34.503  1.00  0.00
ATOM   1748  CB  GLN A 116     -11.999   0.009 -33.826  1.00  0.00
ATOM   1749  CG  GLN A 116     -11.234  -0.433 -35.115  1.00  0.00
ATOM   1750  CD  GLN A 116      -9.853  -1.064 -34.877  1.00  0.00
ATOM   1751  OE1 GLN A 116      -9.668  -1.864 -33.959  1.00  0.00
ATOM   1752  NE2 GLN A 116      -8.904  -0.744 -35.741  1.00  0.00
ATOM   1761  N   VAL A 117      -9.783   2.499 -34.192  1.00  0.00
ATOM   1762  CA  VAL A 117      -9.221   3.469 -35.105  1.00  0.00
ATOM   1763  C   VAL A 117      -8.438   2.747 -36.180  1.00  0.00
ATOM   1764  O   VAL A 117      -7.491   2.014 -35.887  1.00  0.00
ATOM   1765  CB  VAL A 117      -8.293   4.413 -34.339  1.00  0.00
ATOM   1766  CG1 VAL A 117      -7.603   5.378 -35.294  1.00  0.00
ATOM   1767  CG2 VAL A 117      -9.131   5.177 -33.281  1.00  0.00
ATOM   1777  N   THR A 118      -8.806   2.980 -37.428  1.00  0.00
ATOM   1778  CA  THR A 118      -8.128   2.320 -38.530  1.00  0.00
ATOM   1779  C   THR A 118      -7.553   3.351 -39.462  1.00  0.00
ATOM   1780  O   THR A 118      -8.229   4.319 -39.815  1.00  0.00
ATOM   1781  CB  THR A 118      -9.080   1.370 -39.287  1.00  0.00
ATOM   1782  OG1 THR A 118      -9.584   0.372 -38.378  1.00  0.00
ATOM   1783  CG2 THR A 118      -8.319   0.664 -40.413  1.00  0.00
ATOM   1791  N   VAL A 119      -6.293   3.174 -39.840  1.00  0.00
ATOM   1792  CA  VAL A 119      -5.675   4.150 -40.712  1.00  0.00
ATOM   1793  C   VAL A 119      -5.247   3.466 -42.012  1.00  0.00
ATOM   1794  O   VAL A 119      -4.573   2.435 -41.986  1.00  0.00
ATOM   1795  CB  VAL A 119      -4.484   4.818 -39.995  1.00  0.00
ATOM   1796  CG1 VAL A 119      -3.875   5.865 -40.904  1.00  0.00
ATOM   1797  CG2 VAL A 119      -4.928   5.409 -38.653  1.00  0.00
ATOM   1807  N   SER A 120      -5.701   4.000 -43.144  1.00  0.00
ATOM   1808  CA  SER A 120      -5.401   3.378 -44.439  1.00  0.00
ATOM   1809  C   SER A 120      -4.463   4.146 -45.365  1.00  0.00
ATOM   1810  O   SER A 120      -4.296   5.359 -45.272  1.00  0.00
ATOM   1811  CB  SER A 120      -6.690   3.100 -45.186  1.00  0.00
ATOM   1812  OG  SER A 120      -7.356   4.295 -45.511  1.00  0.00
ATOM   1818  N   SER A 121      -3.877   3.407 -46.307  1.00  0.00
ATOM   1819  CA  SER A 121      -3.000   3.924 -47.369  1.00  0.00
ATOM   1820  C   SER A 121      -1.920   4.928 -46.921  1.00  0.00
ATOM   1821  O   SER A 121      -1.532   5.800 -47.705  1.00  0.00
ATOM   1822  OXT SER A 121      -1.192   4.627 -45.980  1.00  0.00
ATOM   1823  CB  SER A 121      -3.839   4.576 -48.451  1.00  0.00
ATOM   1824  OG  SER A 121      -3.025   5.063 -49.481  1.00  0.00
END
