# Supplementary material for: Nanobody-based CTLA4 inhibitors for immune checkpoint blockade therapy of canine cancer patients
Source: Sci Rep. 2021 Oct 21;11:20763. doi: 10.1038/s41598-021-00325-3 (PMC8531395; doi:10.1038/s41598-021-00325-3)
Supplement: Supplementary file 1 — Supplementary Information 1. [file 41598_2021_325_MOESM1_ESM.zip › Supplemental Information/Robetta_cNb17_7.pdb]

ATOM      1  N   MET B   1        .683    .029   -.448  1.00  0.00
ATOM      2  CA  MET B   1       2.137   -.121   -.522  1.00  0.00
ATOM      3  C   MET B   1       2.504   1.249   -.570  1.00  0.00
ATOM      4  O   MET B   1       1.860   2.152  -1.059  1.00  0.00
ATOM      5  CB  MET B   1       2.641   -.894  -1.739  1.00  0.00
ATOM      6  CG  MET B   1       2.291  -2.375  -1.734  1.00  0.00
ATOM      7  SD  MET B   1       2.986  -3.259  -3.144  1.00  0.00
ATOM      8  CE  MET B   1       4.724  -3.271  -2.713  1.00  0.00
ATOM     20  N   HIS B   2       3.562   1.456    .010  1.00  0.00
ATOM     21  CA  HIS B   2       4.239   2.720    .145  1.00  0.00
ATOM     22  C   HIS B   2       5.616   2.590   -.395  1.00  0.00
ATOM     23  O   HIS B   2       6.364   1.602   -.195  1.00  0.00
ATOM     24  CB  HIS B   2       4.291   3.179   1.605  1.00  0.00
ATOM     25  CG  HIS B   2       2.941   3.370   2.224  1.00  0.00
ATOM     26  ND1 HIS B   2       2.182   4.503   2.019  1.00  0.00
ATOM     27  CD2 HIS B   2       2.215   2.574   3.043  1.00  0.00
ATOM     28  CE1 HIS B   2       1.046   4.394   2.685  1.00  0.00
ATOM     29  NE2 HIS B   2       1.041   3.234   3.314  1.00  0.00
ATOM     37  N   VAL B   3       6.006   3.722  -1.041  1.00  0.00
ATOM     38  CA  VAL B   3       7.343   3.726  -1.678  1.00  0.00
ATOM     39  C   VAL B   3       8.177   4.929  -1.224  1.00  0.00
ATOM     40  O   VAL B   3       7.748   6.088  -1.328  1.00  0.00
ATOM     41  CB  VAL B   3       7.207   3.757  -3.212  1.00  0.00
ATOM     42  CG1 VAL B   3       6.237   4.849  -3.639  1.00  0.00
ATOM     43  CG2 VAL B   3       8.572   3.968  -3.848  1.00  0.00
ATOM     53  N   ALA B   4       9.400   4.693   -.823  1.00  0.00
ATOM     54  CA  ALA B   4      10.195   5.841   -.477  1.00  0.00
ATOM     55  C   ALA B   4      11.377   5.805  -1.496  1.00  0.00
ATOM     56  O   ALA B   4      11.986   4.833  -1.972  1.00  0.00
ATOM     57  CB  ALA B   4      10.567   5.737    .932  1.00  0.00
ATOM     63  N   GLN B   5      11.897   6.909  -1.707  1.00  0.00
ATOM     64  CA  GLN B   5      13.044   7.024  -2.576  1.00  0.00
ATOM     65  C   GLN B   5      14.116   7.950  -1.984  1.00  0.00
ATOM     66  O   GLN B   5      13.763   8.883  -1.254  1.00  0.00
ATOM     67  CB  GLN B   5      12.608   7.532  -3.953  1.00  0.00
ATOM     68  CG  GLN B   5      11.344   6.879  -4.486  1.00  0.00
ATOM     69  CD  GLN B   5      11.044   7.282  -5.917  1.00  0.00
ATOM     70  OE1 GLN B   5      10.023   6.887  -6.486  1.00  0.00
ATOM     71  NE2 GLN B   5      11.933   8.072  -6.507  1.00  0.00
ATOM     80  N   PRO B   6      15.438   7.781  -2.382  1.00  0.00
ATOM     81  CA  PRO B   6      16.258   8.797  -1.779  1.00  0.00
ATOM     82  C   PRO B   6      16.043  10.159  -2.456  1.00  0.00
ATOM     83  O   PRO B   6      15.627  10.190  -3.615  1.00  0.00
ATOM     84  CB  PRO B   6      17.674   8.260  -2.007  1.00  0.00
ATOM     85  CG  PRO B   6      17.559   7.440  -3.247  1.00  0.00
ATOM     86  CD  PRO B   6      16.206   6.789  -3.141  1.00  0.00
ATOM     94  N   ALA B   7      16.291  11.333  -1.808  1.00  0.00
ATOM     95  CA  ALA B   7      15.901  12.428  -2.682  1.00  0.00
ATOM     96  C   ALA B   7      16.554  12.912  -3.933  1.00  0.00
ATOM     97  O   ALA B   7      15.779  13.232  -4.809  1.00  0.00
ATOM     98  CB  ALA B   7      16.113  13.493  -1.613  1.00  0.00
ATOM    104  N   VAL B   8      17.928  12.970  -3.945  1.00  0.00
ATOM    105  CA  VAL B   8      18.742  13.360  -5.136  1.00  0.00
ATOM    106  C   VAL B   8      19.970  12.431  -5.469  1.00  0.00
ATOM    107  O   VAL B   8      20.556  12.004  -4.499  1.00  0.00
ATOM    108  CB  VAL B   8      19.262  14.795  -4.932  1.00  0.00
ATOM    109  CG1 VAL B   8      20.115  15.226  -6.115  1.00  0.00
ATOM    110  CG2 VAL B   8      18.091  15.746  -4.736  1.00  0.00
ATOM    120  N   VAL B   9      20.423  12.080  -6.559  1.00  0.00
ATOM    121  CA  VAL B   9      21.585  11.192  -6.647  1.00  0.00
ATOM    122  C   VAL B   9      22.519  11.710  -7.598  1.00  0.00
ATOM    123  O   VAL B   9      21.873  12.049  -8.568  1.00  0.00
ATOM    124  CB  VAL B   9      21.194   9.767  -7.082  1.00  0.00
ATOM    125  CG1 VAL B   9      22.429   8.886  -7.191  1.00  0.00
ATOM    126  CG2 VAL B   9      20.197   9.179  -6.095  1.00  0.00
ATOM    136  N   LEU B  10      23.811  11.842  -7.317  1.00  0.00
ATOM    137  CA  LEU B  10      24.655  12.430  -8.261  1.00  0.00
ATOM    138  C   LEU B  10      25.478  11.431  -9.004  1.00  0.00
ATOM    139  O   LEU B  10      26.104  10.572  -8.425  1.00  0.00
ATOM    140  CB  LEU B  10      25.572  13.440  -7.559  1.00  0.00
ATOM    141  CG  LEU B  10      24.967  14.828  -7.312  1.00  0.00
ATOM    142  CD1 LEU B  10      23.807  14.710  -6.332  1.00  0.00
ATOM    143  CD2 LEU B  10      26.041  15.763  -6.777  1.00  0.00
ATOM    155  N   ALA B  11      25.490  11.649 -10.442  1.00  0.00
ATOM    156  CA  ALA B  11      26.228  10.684 -11.111  1.00  0.00
ATOM    157  C   ALA B  11      27.521  11.238 -11.753  1.00  0.00
ATOM    158  O   ALA B  11      27.905  12.408 -12.083  1.00  0.00
ATOM    159  CB  ALA B  11      25.404  10.150 -12.123  1.00  0.00
ATOM    165  N   SER B  12      28.289  10.347 -12.152  1.00  0.00
ATOM    166  CA  SER B  12      29.429  11.015 -12.648  1.00  0.00
ATOM    167  C   SER B  12      29.454  10.772 -14.106  1.00  0.00
ATOM    168  O   SER B  12      28.505  10.197 -14.587  1.00  0.00
ATOM    169  CB  SER B  12      30.698  10.509 -11.990  1.00  0.00
ATOM    170  OG  SER B  12      30.987   9.199 -12.397  1.00  0.00
ATOM    176  N   SER B  13      30.412  11.250 -14.859  1.00  0.00
ATOM    177  CA  SER B  13      30.583  11.077 -16.378  1.00  0.00
ATOM    178  C   SER B  13      30.791   9.815 -17.071  1.00  0.00
ATOM    179  O   SER B  13      30.687   9.674 -18.260  1.00  0.00
ATOM    180  CB  SER B  13      31.756  11.918 -16.841  1.00  0.00
ATOM    181  OG  SER B  13      32.935  11.538 -16.185  1.00  0.00
ATOM    187  N   ARG B  14      31.077   8.981 -16.235  1.00  0.00
ATOM    188  CA  ARG B  14      31.410   7.629 -16.363  1.00  0.00
ATOM    189  C   ARG B  14      29.975   7.288 -16.135  1.00  0.00
ATOM    190  O   ARG B  14      29.813   6.102 -15.855  1.00  0.00
ATOM    191  CB  ARG B  14      32.376   7.075 -15.326  1.00  0.00
ATOM    192  CG  ARG B  14      33.775   7.668 -15.375  1.00  0.00
ATOM    193  CD  ARG B  14      34.663   7.064 -14.348  1.00  0.00
ATOM    194  NE  ARG B  14      36.003   7.629 -14.391  1.00  0.00
ATOM    195  CZ  ARG B  14      37.020   7.245 -13.595  1.00  0.00
ATOM    196  NH1 ARG B  14      36.836   6.297 -12.703  1.00  0.00
ATOM    197  NH2 ARG B  14      38.204   7.821 -13.712  1.00  0.00
ATOM    211  N   GLY B  15      28.931   8.255 -15.921  1.00  0.00
ATOM    212  CA  GLY B  15      27.865   7.445 -15.495  1.00  0.00
ATOM    213  C   GLY B  15      27.213   6.699 -14.320  1.00  0.00
ATOM    214  O   GLY B  15      26.022   6.818 -14.186  1.00  0.00
ATOM    218  N   VAL B  16      27.917   6.122 -13.378  1.00  0.00
ATOM    219  CA  VAL B  16      26.908   5.429 -12.868  1.00  0.00
ATOM    220  C   VAL B  16      25.907   5.830 -11.792  1.00  0.00
ATOM    221  O   VAL B  16      26.347   6.633 -10.954  1.00  0.00
ATOM    222  CB  VAL B  16      27.616   4.142 -12.404  1.00  0.00
ATOM    223  CG1 VAL B  16      26.630   3.212 -11.712  1.00  0.00
ATOM    224  CG2 VAL B  16      28.266   3.451 -13.592  1.00  0.00
ATOM    234  N   ALA B  17      24.564   5.543 -11.832  1.00  0.00
ATOM    235  CA  ALA B  17      23.809   5.997 -10.636  1.00  0.00
ATOM    236  C   ALA B  17      23.035   4.896  -9.829  1.00  0.00
ATOM    237  O   ALA B  17      22.524   3.861 -10.264  1.00  0.00
ATOM    238  CB  ALA B  17      22.952   6.998 -11.176  1.00  0.00
ATOM    244  N   SER B  18      22.960   4.998  -8.609  1.00  0.00
ATOM    245  CA  SER B  18      22.141   3.915  -8.062  1.00  0.00
ATOM    246  C   SER B  18      20.981   4.448  -7.353  1.00  0.00
ATOM    247  O   SER B  18      21.072   5.305  -6.496  1.00  0.00
ATOM    248  CB  SER B  18      22.942   3.048  -7.110  1.00  0.00
ATOM    249  OG  SER B  18      23.973   2.380  -7.786  1.00  0.00
ATOM    255  N   PHE B  19      19.843   3.855  -7.656  1.00  0.00
ATOM    256  CA  PHE B  19      18.739   4.346  -7.034  1.00  0.00
ATOM    257  C   PHE B  19      18.197   3.282  -6.036  1.00  0.00
ATOM    258  O   PHE B  19      17.911   2.129  -6.239  1.00  0.00
ATOM    259  CB  PHE B  19      17.699   4.727  -8.089  1.00  0.00
ATOM    260  CG  PHE B  19      16.329   4.979  -7.527  1.00  0.00
ATOM    261  CD1 PHE B  19      15.978   6.235  -7.055  1.00  0.00
ATOM    262  CD2 PHE B  19      15.389   3.961  -7.469  1.00  0.00
ATOM    263  CE1 PHE B  19      14.718   6.468  -6.537  1.00  0.00
ATOM    264  CE2 PHE B  19      14.128   4.192  -6.954  1.00  0.00
ATOM    265  CZ  PHE B  19      13.793   5.447  -6.487  1.00  0.00
ATOM    275  N   VAL B  20      17.869   3.648  -4.913  1.00  0.00
ATOM    276  CA  VAL B  20      17.294   2.618  -4.032  1.00  0.00
ATOM    277  C   VAL B  20      15.848   2.917  -3.681  1.00  0.00
ATOM    278  O   VAL B  20      15.539   4.036  -3.319  1.00  0.00
ATOM    279  CB  VAL B  20      18.110   2.507  -2.731  1.00  0.00
ATOM    280  CG1 VAL B  20      17.493   1.473  -1.801  1.00  0.00
ATOM    281  CG2 VAL B  20      19.553   2.150  -3.053  1.00  0.00
ATOM    291  N   CYS B  21      14.955   1.891  -3.733  1.00  0.00
ATOM    292  CA  CYS B  21      13.643   2.170  -3.419  1.00  0.00
ATOM    293  C   CYS B  21      13.135   1.435  -2.174  1.00  0.00
ATOM    294  O   CYS B  21      13.492    .306  -1.814  1.00  0.00
ATOM    295  CB  CYS B  21      12.773   1.820  -4.627  1.00  0.00
ATOM    296  SG  CYS B  21      11.001   2.055  -4.354  1.00  0.00
ATOM    302  N   GLU B  22      12.344   1.984  -1.384  1.00  0.00
ATOM    303  CA  GLU B  22      11.966   1.123   -.250  1.00  0.00
ATOM    304  C   GLU B  22      10.467    .954   -.225  1.00  0.00
ATOM    305  O   GLU B  22       9.585   1.791   -.277  1.00  0.00
ATOM    306  CB  GLU B  22      12.445   1.712   1.079  1.00  0.00
ATOM    307  CG  GLU B  22      12.116    .862   2.298  1.00  0.00
ATOM    308  CD  GLU B  22      12.664   1.435   3.575  1.00  0.00
ATOM    309  OE1 GLU B  22      13.312   2.452   3.518  1.00  0.00
ATOM    310  OE2 GLU B  22      12.433    .854   4.610  1.00  0.00
ATOM    317  N   TYR B  23      10.052   -.271   -.059  1.00  0.00
ATOM    318  CA  TYR B  23       8.666   -.497   -.043  1.00  0.00
ATOM    319  C   TYR B  23       8.100   -.920   1.255  1.00  0.00
ATOM    320  O   TYR B  23       8.293  -1.987   1.808  1.00  0.00
ATOM    321  CB  TYR B  23       8.320  -1.539  -1.110  1.00  0.00
ATOM    322  CG  TYR B  23       8.645  -1.099  -2.520  1.00  0.00
ATOM    323  CD1 TYR B  23       9.531  -1.839  -3.290  1.00  0.00
ATOM    324  CD2 TYR B  23       8.058    .043  -3.043  1.00  0.00
ATOM    325  CE1 TYR B  23       9.827  -1.437  -4.579  1.00  0.00
ATOM    326  CE2 TYR B  23       8.355    .445  -4.331  1.00  0.00
ATOM    327  CZ  TYR B  23       9.235   -.291  -5.097  1.00  0.00
ATOM    328  OH  TYR B  23       9.531    .109  -6.380  1.00  0.00
ATOM    338  N   GLY B  24       6.958   -.318   1.426  1.00  0.00
ATOM    339  CA  GLY B  24       5.879   -.291   2.426  1.00  0.00
ATOM    340  C   GLY B  24       4.972  -1.427   2.723  1.00  0.00
ATOM    341  O   GLY B  24       3.890  -1.245   3.313  1.00  0.00
ATOM    345  N   SER B  25       5.273  -2.567   2.194  1.00  0.00
ATOM    346  CA  SER B  25       4.414  -3.639   2.580  1.00  0.00
ATOM    347  C   SER B  25       5.258  -4.916   2.779  1.00  0.00
ATOM    348  O   SER B  25       6.351  -5.053   2.263  1.00  0.00
ATOM    349  CB  SER B  25       3.345  -3.850   1.526  1.00  0.00
ATOM    350  OG  SER B  25       2.471  -4.880   1.898  1.00  0.00
ATOM    356  N   SER B  26       4.684  -5.865   3.548  1.00  0.00
ATOM    357  CA  SER B  26       5.323  -7.190   3.772  1.00  0.00
ATOM    358  C   SER B  26       4.779  -7.902   2.739  1.00  0.00
ATOM    359  O   SER B  26       5.557  -8.654   2.138  1.00  0.00
ATOM    360  CB  SER B  26       4.994  -7.852   5.096  1.00  0.00
ATOM    361  OG  SER B  26       3.633  -8.178   5.170  1.00  0.00
ATOM    367  N   GLY B  27       3.632  -7.585   2.185  1.00  0.00
ATOM    368  CA  GLY B  27       3.930  -8.549   1.374  1.00  0.00
ATOM    369  C   GLY B  27       3.812  -9.901   1.676  1.00  0.00
ATOM    370  O   GLY B  27       3.915 -10.590   2.675  1.00  0.00
ATOM    374  N   ASN B  28       4.084 -10.143    .490  1.00  0.00
ATOM    375  CA  ASN B  28       4.588 -11.232   -.084  1.00  0.00
ATOM    376  C   ASN B  28       5.190 -10.564  -1.399  1.00  0.00
ATOM    377  O   ASN B  28       4.556 -10.628  -2.483  1.00  0.00
ATOM    378  CB  ASN B  28       3.524 -12.292   -.304  1.00  0.00
ATOM    379  CG  ASN B  28       4.094 -13.583   -.822  1.00  0.00
ATOM    380  OD1 ASN B  28       5.133 -13.593  -1.492  1.00  0.00
ATOM    381  ND2 ASN B  28       3.433 -14.673   -.527  1.00  0.00
ATOM    388  N   ALA B  29       6.337 -10.371  -1.367  1.00  0.00
ATOM    389  CA  ALA B  29       7.242  -9.829  -2.339  1.00  0.00
ATOM    390  C   ALA B  29       7.103 -10.759  -3.541  1.00  0.00
ATOM    391  O   ALA B  29       7.315 -10.178  -4.597  1.00  0.00
ATOM    392  CB  ALA B  29       8.350  -9.805  -2.005  1.00  0.00
ATOM    398  N   ALA B  30       6.776 -12.153  -3.482  1.00  0.00
ATOM    399  CA  ALA B  30       7.060 -12.292  -4.816  1.00  0.00
ATOM    400  C   ALA B  30       7.318 -12.407  -6.145  1.00  0.00
ATOM    401  O   ALA B  30       8.193 -12.688  -6.931  1.00  0.00
ATOM    402  CB  ALA B  30       6.545 -14.157  -4.314  1.00  0.00
ATOM    408  N   GLU B  31       6.299 -12.064  -6.652  1.00  0.00
ATOM    409  CA  GLU B  31       5.908 -11.859  -8.054  1.00  0.00
ATOM    410  C   GLU B  31       6.048 -10.331  -8.592  1.00  0.00
ATOM    411  O   GLU B  31       5.719 -10.049  -9.732  1.00  0.00
ATOM    412  CB  GLU B  31       4.467 -12.347  -8.217  1.00  0.00
ATOM    413  CG  GLU B  31       4.249 -13.803  -7.832  1.00  0.00
ATOM    414  CD  GLU B  31       5.057 -14.756  -8.669  1.00  0.00
ATOM    415  OE1 GLU B  31       5.354 -14.426  -9.792  1.00  0.00
ATOM    416  OE2 GLU B  31       5.377 -15.816  -8.184  1.00  0.00
ATOM    423  N   VAL B  32       6.485  -9.399  -7.709  1.00  0.00
ATOM    424  CA  VAL B  32       6.552  -7.876  -7.588  1.00  0.00
ATOM    425  C   VAL B  32       7.360  -7.436  -8.847  1.00  0.00
ATOM    426  O   VAL B  32       8.362  -8.142  -9.242  1.00  0.00
ATOM    427  CB  VAL B  32       7.257  -7.412  -6.300  1.00  0.00
ATOM    428  CG1 VAL B  32       8.706  -7.876  -6.289  1.00  0.00
ATOM    429  CG2 VAL B  32       7.175  -5.897  -6.182  1.00  0.00
ATOM    439  N   ARG B  33       6.773  -6.311  -9.425  1.00  0.00
ATOM    440  CA  ARG B  33       7.359  -5.743 -10.570  1.00  0.00
ATOM    441  C   ARG B  33       7.730  -4.354 -10.228  1.00  0.00
ATOM    442  O   ARG B  33       7.082  -3.461  -9.724  1.00  0.00
ATOM    443  CB  ARG B  33       6.405  -5.762 -11.755  1.00  0.00
ATOM    444  CG  ARG B  33       6.938  -5.102 -13.016  1.00  0.00
ATOM    445  CD  ARG B  33       5.978  -5.214 -14.144  1.00  0.00
ATOM    446  NE  ARG B  33       5.847  -6.585 -14.610  1.00  0.00
ATOM    447  CZ  ARG B  33       4.917  -7.010 -15.487  1.00  0.00
ATOM    448  NH1 ARG B  33       4.045  -6.160 -15.983  1.00  0.00
ATOM    449  NH2 ARG B  33       4.881  -8.280 -15.850  1.00  0.00
ATOM    463  N   VAL B  34       8.972  -4.051 -10.588  1.00  0.00
ATOM    464  CA  VAL B  34       9.466  -2.725 -10.237  1.00  0.00
ATOM    465  C   VAL B  34       9.783  -2.013 -11.414  1.00  0.00
ATOM    466  O   VAL B  34      10.465  -2.688 -12.153  1.00  0.00
ATOM    467  CB  VAL B  34      10.729  -2.783  -9.358  1.00  0.00
ATOM    468  CG1 VAL B  34      11.102  -1.392  -8.869  1.00  0.00
ATOM    469  CG2 VAL B  34      10.500  -3.724  -8.185  1.00  0.00
ATOM    479  N   THR B  35       9.216   -.694 -11.535  1.00  0.00
ATOM    480  CA  THR B  35       9.501    .089 -12.744  1.00  0.00
ATOM    481  C   THR B  35      10.231   1.511 -12.526  1.00  0.00
ATOM    482  O   THR B  35       9.967   2.239 -11.557  1.00  0.00
ATOM    483  CB  THR B  35       8.179    .300 -13.504  1.00  0.00
ATOM    484  OG1 THR B  35       7.627   -.972 -13.870  1.00  0.00
ATOM    485  CG2 THR B  35       8.412   1.127 -14.760  1.00  0.00
ATOM    493  N   VAL B  36      11.213   1.900 -13.236  1.00  0.00
ATOM    494  CA  VAL B  36      11.725   3.174 -13.093  1.00  0.00
ATOM    495  C   VAL B  36      11.296   4.003 -14.336  1.00  0.00
ATOM    496  O   VAL B  36      11.461   3.714 -15.546  1.00  0.00
ATOM    497  CB  VAL B  36      13.258   3.106 -12.957  1.00  0.00
ATOM    498  CG1 VAL B  36      13.870   2.419 -14.169  1.00  0.00
ATOM    499  CG2 VAL B  36      13.826   4.506 -12.786  1.00  0.00
ATOM    509  N   LEU B  37      10.736   5.212 -13.949  1.00  0.00
ATOM    510  CA  LEU B  37      10.372   6.012 -15.044  1.00  0.00
ATOM    511  C   LEU B  37      11.140   7.414 -14.977  1.00  0.00
ATOM    512  O   LEU B  37      11.433   8.053 -13.961  1.00  0.00
ATOM    513  CB  LEU B  37       8.849   6.194 -15.035  1.00  0.00
ATOM    514  CG  LEU B  37       8.024   4.900 -15.047  1.00  0.00
ATOM    515  CD1 LEU B  37       7.754   4.457 -13.616  1.00  0.00
ATOM    516  CD2 LEU B  37       6.724   5.134 -15.802  1.00  0.00
ATOM    528  N   ARG B  38      11.490   7.966 -16.120  1.00  0.00
ATOM    529  CA  ARG B  38      11.963   9.259 -16.144  1.00  0.00
ATOM    530  C   ARG B  38      10.908  10.427 -16.552  1.00  0.00
ATOM    531  O   ARG B  38       9.943  10.503 -17.333  1.00  0.00
ATOM    532  CB  ARG B  38      13.153   9.247 -17.093  1.00  0.00
ATOM    533  CG  ARG B  38      13.854  10.586 -17.257  1.00  0.00
ATOM    534  CD  ARG B  38      15.086  10.464 -18.078  1.00  0.00
ATOM    535  NE  ARG B  38      15.785  11.733 -18.198  1.00  0.00
ATOM    536  CZ  ARG B  38      15.627  12.600 -19.217  1.00  0.00
ATOM    537  NH1 ARG B  38      14.792  12.321 -20.194  1.00  0.00
ATOM    538  NH2 ARG B  38      16.311  13.730 -19.235  1.00  0.00
ATOM    552  N   GLN B  39      10.996  11.584 -15.783  1.00  0.00
ATOM    553  CA  GLN B  39       9.930  12.566 -16.237  1.00  0.00
ATOM    554  C   GLN B  39      10.496  13.655 -17.101  1.00  0.00
ATOM    555  O   GLN B  39      11.381  14.364 -16.616  1.00  0.00
ATOM    556  CB  GLN B  39       9.219  13.213 -15.046  1.00  0.00
ATOM    557  CG  GLN B  39       8.061  14.118 -15.428  1.00  0.00
ATOM    558  CD  GLN B  39       7.399  14.754 -14.220  1.00  0.00
ATOM    559  OE1 GLN B  39       7.149  14.089 -13.211  1.00  0.00
ATOM    560  NE2 GLN B  39       7.112  16.047 -14.316  1.00  0.00
ATOM    569  N   ALA B  40      10.114  13.914 -18.249  1.00  0.00
ATOM    570  CA  ALA B  40      10.732  14.872 -18.931  1.00  0.00
ATOM    571  C   ALA B  40      10.081  16.246 -19.197  1.00  0.00
ATOM    572  O   ALA B  40       9.159  16.636 -19.833  1.00  0.00
ATOM    573  CB  ALA B  40      11.052  14.434 -20.254  1.00  0.00
ATOM    579  N   GLY B  41      10.410  17.078 -18.311  1.00  0.00
ATOM    580  CA  GLY B  41       9.690  18.281 -18.405  1.00  0.00
ATOM    581  C   GLY B  41       8.363  17.581 -18.001  1.00  0.00
ATOM    582  O   GLY B  41       8.269  17.009 -16.923  1.00  0.00
ATOM    586  N   SER B  42       7.309  17.738 -18.844  1.00  0.00
ATOM    587  CA  SER B  42       5.925  17.213 -18.638  1.00  0.00
ATOM    588  C   SER B  42       5.594  15.863 -19.193  1.00  0.00
ATOM    589  O   SER B  42       4.389  15.370 -19.173  1.00  0.00
ATOM    590  CB  SER B  42       4.926  18.191 -19.225  1.00  0.00
ATOM    591  OG  SER B  42       5.074  18.286 -20.615  1.00  0.00
ATOM    597  N   GLN B  43       6.621  15.194 -19.812  1.00  0.00
ATOM    598  CA  GLN B  43       6.325  13.988 -20.430  1.00  0.00
ATOM    599  C   GLN B  43       6.794  12.782 -19.770  1.00  0.00
ATOM    600  O   GLN B  43       7.753  12.543 -19.037  1.00  0.00
ATOM    601  CB  GLN B  43       6.882  14.014 -21.855  1.00  0.00
ATOM    602  CG  GLN B  43       6.347  15.148 -22.713  1.00  0.00
ATOM    603  CD  GLN B  43       4.861  15.014 -22.988  1.00  0.00
ATOM    604  OE1 GLN B  43       4.415  14.042 -23.604  1.00  0.00
ATOM    605  NE2 GLN B  43       4.086  15.991 -22.533  1.00  0.00
ATOM    614  N   MET B  44       6.241  11.691 -19.910  1.00  0.00
ATOM    615  CA  MET B  44       6.924  10.706 -19.073  1.00  0.00
ATOM    616  C   MET B  44       7.387   9.478 -19.852  1.00  0.00
ATOM    617  O   MET B  44       6.618   8.928 -20.649  1.00  0.00
ATOM    618  CB  MET B  44       6.008  10.280 -17.927  1.00  0.00
ATOM    619  CG  MET B  44       6.625   9.271 -16.970  1.00  0.00
ATOM    620  SD  MET B  44       5.535   8.864 -15.591  1.00  0.00
ATOM    621  CE  MET B  44       5.579  10.393 -14.662  1.00  0.00
ATOM    631  N   THR B  45       8.579   8.989 -19.575  1.00  0.00
ATOM    632  CA  THR B  45       8.944   7.950 -20.326  1.00  0.00
ATOM    633  C   THR B  45       9.359   6.680 -19.411  1.00  0.00
ATOM    634  O   THR B  45       9.721   6.513 -18.227  1.00  0.00
ATOM    635  CB  THR B  45      10.082   8.420 -21.251  1.00  0.00
ATOM    636  OG1 THR B  45      11.207   8.825 -20.461  1.00  0.00
ATOM    637  CG2 THR B  45       9.623   9.589 -22.109  1.00  0.00
ATOM    645  N   GLU B  46       9.256   5.530 -19.947  1.00  0.00
ATOM    646  CA  GLU B  46       9.606   4.429 -19.001  1.00  0.00
ATOM    647  C   GLU B  46      10.887   4.023 -19.512  1.00  0.00
ATOM    648  O   GLU B  46      11.070   3.741 -20.724  1.00  0.00
ATOM    649  CB  GLU B  46       8.624   3.255 -18.998  1.00  0.00
ATOM    650  CG  GLU B  46       9.006   2.118 -18.060  1.00  0.00
ATOM    651  CD  GLU B  46       8.006    .996 -18.064  1.00  0.00
ATOM    652  OE1 GLU B  46       6.852   1.254 -18.312  1.00  0.00
ATOM    653  OE2 GLU B  46       8.396   -.122 -17.819  1.00  0.00
ATOM    660  N   VAL B  47      11.793   3.879 -18.605  1.00  0.00
ATOM    661  CA  VAL B  47      13.138   3.650 -18.919  1.00  0.00
ATOM    662  C   VAL B  47      13.577   2.251 -18.517  1.00  0.00
ATOM    663  O   VAL B  47      14.285   1.598 -19.286  1.00  0.00
ATOM    664  CB  VAL B  47      14.012   4.703 -18.211  1.00  0.00
ATOM    665  CG1 VAL B  47      15.488   4.414 -18.446  1.00  0.00
ATOM    666  CG2 VAL B  47      13.649   6.095 -18.706  1.00  0.00
ATOM    676  N   CYS B  48      13.122   1.795 -17.475  1.00  0.00
ATOM    677  CA  CYS B  48      13.446    .499 -17.112  1.00  0.00
ATOM    678  C   CYS B  48      12.576   -.234 -16.247  1.00  0.00
ATOM    679  O   CYS B  48      11.716   -.080 -15.422  1.00  0.00
ATOM    680  CB  CYS B  48      14.822    .513 -16.446  1.00  0.00
ATOM    681  SG  CYS B  48      15.428  -1.123 -15.968  1.00  0.00
ATOM    687  N   ALA B  49      12.686  -1.399 -16.573  1.00  0.00
ATOM    688  CA  ALA B  49      11.830  -2.083 -15.764  1.00  0.00
ATOM    689  C   ALA B  49      12.446  -3.165 -15.303  1.00  0.00
ATOM    690  O   ALA B  49      13.328  -3.784 -15.917  1.00  0.00
ATOM    691  CB  ALA B  49      10.692  -2.205 -16.279  1.00  0.00
ATOM    697  N   ALA B  50      11.908  -3.547 -14.349  1.00  0.00
ATOM    698  CA  ALA B  50      12.502  -4.736 -14.005  1.00  0.00
ATOM    699  C   ALA B  50      11.647  -5.327 -13.195  1.00  0.00
ATOM    700  O   ALA B  50      10.945  -4.635 -12.544  1.00  0.00
ATOM    701  CB  ALA B  50      13.694  -4.557 -13.170  1.00  0.00
ATOM    707  N   THR B  51      11.744  -6.728 -13.391  1.00  0.00
ATOM    708  CA  THR B  51      10.841  -7.554 -12.783  1.00  0.00
ATOM    709  C   THR B  51      11.546  -8.495 -12.159  1.00  0.00
ATOM    710  O   THR B  51      12.400  -9.181 -12.667  1.00  0.00
ATOM    711  CB  THR B  51       9.854  -8.221 -13.758  1.00  0.00
ATOM    712  OG1 THR B  51       9.175  -7.212 -14.518  1.00  0.00
ATOM    713  CG2 THR B  51       8.831  -9.051 -12.998  1.00  0.00
ATOM    721  N   TYR B  52      11.143  -8.679 -11.035  1.00  0.00
ATOM    722  CA  TYR B  52      11.778  -9.576 -10.331  1.00  0.00
ATOM    723  C   TYR B  52      10.766 -10.310 -10.077  1.00  0.00
ATOM    724  O   TYR B  52       9.615  -9.923  -9.686  1.00  0.00
ATOM    725  CB  TYR B  52      12.466  -9.057  -9.067  1.00  0.00
ATOM    726  CG  TYR B  52      13.401  -7.894  -9.315  1.00  0.00
ATOM    727  CD1 TYR B  52      12.909  -6.597  -9.320  1.00  0.00
ATOM    728  CD2 TYR B  52      14.751  -8.125  -9.536  1.00  0.00
ATOM    729  CE1 TYR B  52      13.763  -5.535  -9.546  1.00  0.00
ATOM    730  CE2 TYR B  52      15.605  -7.063  -9.762  1.00  0.00
ATOM    731  CZ  TYR B  52      15.115  -5.772  -9.768  1.00  0.00
ATOM    732  OH  TYR B  52      15.966  -4.715  -9.993  1.00  0.00
ATOM    742  N   THR B  53      11.363 -11.258  -9.845  1.00  0.00
ATOM    743  CA  THR B  53      10.698 -12.260  -9.482  1.00  0.00
ATOM    744  C   THR B  53      11.541 -12.675  -8.392  1.00  0.00
ATOM    745  O   THR B  53      12.520 -12.162  -8.211  1.00  0.00
ATOM    746  CB  THR B  53      10.530 -13.312 -10.594  1.00  0.00
ATOM    747  OG1 THR B  53      11.792 -13.937 -10.860  1.00  0.00
ATOM    748  CG2 THR B  53      10.012 -12.662 -11.869  1.00  0.00
ATOM    756  N   VAL B  54      11.007 -13.518  -7.530  1.00  0.00
ATOM    757  CA  VAL B  54      11.693 -14.021  -6.426  1.00  0.00
ATOM    758  C   VAL B  54      11.773 -14.706  -7.823  1.00  0.00
ATOM    759  O   VAL B  54      10.737 -14.734  -8.505  1.00  0.00
ATOM    760  CB  VAL B  54      10.961 -14.690  -5.247  1.00  0.00
ATOM    761  CG1 VAL B  54      10.292 -15.980  -5.698  1.00  0.00
ATOM    762  CG2 VAL B  54      11.940 -14.958  -4.114  1.00  0.00
ATOM    772  N   GLU B  55      12.665 -15.285  -8.075  1.00  0.00
ATOM    773  CA  GLU B  55      13.674 -16.072  -8.714  1.00  0.00
ATOM    774  C   GLU B  55      14.364 -15.051  -9.777  1.00  0.00
ATOM    775  O   GLU B  55      14.779 -15.433 -10.884  1.00  0.00
ATOM    776  CB  GLU B  55      13.059 -17.307  -9.376  1.00  0.00
ATOM    777  CG  GLU B  55      12.349 -18.248  -8.414  1.00  0.00
ATOM    778  CD  GLU B  55      11.848 -19.499  -9.081  1.00  0.00
ATOM    779  OE1 GLU B  55      11.944 -19.588 -10.282  1.00  0.00
ATOM    780  OE2 GLU B  55      11.370 -20.367  -8.390  1.00  0.00
ATOM    787  N   ASP B  56      14.404 -13.724  -9.397  1.00  0.00
ATOM    788  CA  ASP B  56      15.274 -12.502  -9.641  1.00  0.00
ATOM    789  C   ASP B  56      15.540 -12.007 -10.977  1.00  0.00
ATOM    790  O   ASP B  56      16.576 -11.350 -11.232  1.00  0.00
ATOM    791  CB  ASP B  56      16.662 -12.720  -9.033  1.00  0.00
ATOM    792  CG  ASP B  56      16.627 -12.890  -7.520  1.00  0.00
ATOM    793  OD1 ASP B  56      15.922 -12.150  -6.875  1.00  0.00
ATOM    794  OD2 ASP B  56      17.306 -13.757  -7.025  1.00  0.00
ATOM    799  N   GLU B  57      14.817 -12.476 -11.900  1.00  0.00
ATOM    800  CA  GLU B  57      15.221 -11.869 -13.049  1.00  0.00
ATOM    801  C   GLU B  57      15.023 -10.439 -12.778  1.00  0.00
ATOM    802  O   GLU B  57      14.398  -9.935 -11.665  1.00  0.00
ATOM    803  CB  GLU B  57      14.415 -12.348 -14.259  1.00  0.00
ATOM    804  CG  GLU B  57      14.656 -13.802 -14.639  1.00  0.00
ATOM    805  CD  GLU B  57      13.874 -14.228 -15.851  1.00  0.00
ATOM    806  OE1 GLU B  57      13.109 -13.437 -16.348  1.00  0.00
ATOM    807  OE2 GLU B  57      14.043 -15.345 -16.280  1.00  0.00
ATOM    814  N   LEU B  58      15.879  -9.827 -13.717  1.00  0.00
ATOM    815  CA  LEU B  58      15.799  -8.465 -14.004  1.00  0.00
ATOM    816  C   LEU B  58      15.693  -8.109 -15.514  1.00  0.00
ATOM    817  O   LEU B  58      16.493  -8.592 -16.265  1.00  0.00
ATOM    818  CB  LEU B  58      17.029  -7.791 -13.384  1.00  0.00
ATOM    819  CG  LEU B  58      17.090  -6.264 -13.519  1.00  0.00
ATOM    820  CD1 LEU B  58      17.882  -5.682 -12.357  1.00  0.00
ATOM    821  CD2 LEU B  58      17.726  -5.898 -14.852  1.00  0.00
ATOM    833  N   ALA B  59      14.799  -7.289 -15.975  1.00  0.00
ATOM    834  CA  ALA B  59      14.917  -6.950 -17.363  1.00  0.00
ATOM    835  C   ALA B  59      15.486  -5.492 -17.711  1.00  0.00
ATOM    836  O   ALA B  59      15.459  -4.613 -16.830  1.00  0.00
ATOM    837  CB  ALA B  59      13.723  -7.256 -17.935  1.00  0.00
ATOM    843  N   PHE B  60      16.002  -5.189 -18.921  1.00  0.00
ATOM    844  CA  PHE B  60      16.413  -3.829 -18.975  1.00  0.00
ATOM    845  C   PHE B  60      15.987  -3.196 -20.045  1.00  0.00
ATOM    846  O   PHE B  60      15.708  -3.757 -21.085  1.00  0.00
ATOM    847  CB  PHE B  60      17.934  -3.673 -18.966  1.00  0.00
ATOM    848  CG  PHE B  60      18.624  -4.391 -20.091  1.00  0.00
ATOM    849  CD1 PHE B  60      18.815  -3.768 -21.316  1.00  0.00
ATOM    850  CD2 PHE B  60      19.082  -5.689 -19.928  1.00  0.00
ATOM    851  CE1 PHE B  60      19.449  -4.428 -22.352  1.00  0.00
ATOM    852  CE2 PHE B  60      19.717  -6.350 -20.961  1.00  0.00
ATOM    853  CZ  PHE B  60      19.900  -5.718 -22.175  1.00  0.00
ATOM    863  N   LEU B  61      15.786  -2.033 -19.829  1.00  0.00
ATOM    864  CA  LEU B  61      15.281  -1.674 -20.995  1.00  0.00
ATOM    865  C   LEU B  61      16.174   -.774 -21.597  1.00  0.00
ATOM    866  O   LEU B  61      17.221   -.618 -20.967  1.00  0.00
ATOM    867  CB  LEU B  61      13.899  -1.034 -20.815  1.00  0.00
ATOM    868  CG  LEU B  61      12.855  -1.896 -20.095  1.00  0.00
ATOM    869  CD1 LEU B  61      11.595  -1.075 -19.856  1.00  0.00
ATOM    870  CD2 LEU B  61      12.553  -3.131 -20.930  1.00  0.00
ATOM    882  N   ASP B  62      15.799   -.235 -22.658  1.00  0.00
ATOM    883  CA  ASP B  62      16.736    .288 -23.390  1.00  0.00
ATOM    884  C   ASP B  62      17.837   1.220 -22.886  1.00  0.00
ATOM    885  O   ASP B  62      17.639   2.218 -22.201  1.00  0.00
ATOM    886  CB  ASP B  62      15.943    .979 -24.503  1.00  0.00
ATOM    887  CG  ASP B  62      15.280   -.005 -25.457  1.00  0.00
ATOM    888  OD1 ASP B  62      15.558  -1.176 -25.359  1.00  0.00
ATOM    889  OD2 ASP B  62      14.502    .425 -26.275  1.00  0.00
ATOM    894  N   ASP B  63      19.040    .820 -23.314  1.00  0.00
ATOM    895  CA  ASP B  63      20.317   1.437 -23.105  1.00  0.00
ATOM    896  C   ASP B  63      20.479   1.500 -21.680  1.00  0.00
ATOM    897  O   ASP B  63      21.395   2.120 -21.130  1.00  0.00
ATOM    898  CB  ASP B  63      20.409   2.839 -23.713  1.00  0.00
ATOM    899  CG  ASP B  63      20.319   2.833 -25.233  1.00  0.00
ATOM    900  OD1 ASP B  63      20.511   1.792 -25.816  1.00  0.00
ATOM    901  OD2 ASP B  63      20.059   3.869 -25.797  1.00  0.00
ATOM    906  N   SER B  64      19.755    .719 -21.026  1.00  0.00
ATOM    907  CA  SER B  64      19.810    .974 -19.677  1.00  0.00
ATOM    908  C   SER B  64      20.023   -.347 -19.543  1.00  0.00
ATOM    909  O   SER B  64      19.411  -1.291 -20.032  1.00  0.00
ATOM    910  CB  SER B  64      18.552   1.494 -19.010  1.00  0.00
ATOM    911  OG  SER B  64      18.169   2.729 -19.552  1.00  0.00
ATOM    917  N   THR B  65      20.812   -.375 -18.745  1.00  0.00
ATOM    918  CA  THR B  65      21.248  -1.406 -18.180  1.00  0.00
ATOM    919  C   THR B  65      20.894  -1.032 -16.809  1.00  0.00
ATOM    920  O   THR B  65      21.133    .077 -16.272  1.00  0.00
ATOM    921  CB  THR B  65      22.751  -1.636 -18.422  1.00  0.00
ATOM    922  OG1 THR B  65      22.988  -1.825 -19.823  1.00  0.00
ATOM    923  CG2 THR B  65      23.232  -2.862 -17.661  1.00  0.00
ATOM    931  N   CYS B  66      20.312  -2.016 -16.244  1.00  0.00
ATOM    932  CA  CYS B  66      19.778  -1.968 -15.017  1.00  0.00
ATOM    933  C   CYS B  66      20.172  -3.047 -14.253  1.00  0.00
ATOM    934  O   CYS B  66      19.889  -4.169 -14.579  1.00  0.00
ATOM    935  CB  CYS B  66      18.251  -1.943 -15.090  1.00  0.00
ATOM    936  SG  CYS B  66      17.435  -1.938 -13.476  1.00  0.00
ATOM    942  N   THR B  67      20.557  -2.765 -13.195  1.00  0.00
ATOM    943  CA  THR B  67      20.899  -4.016 -12.444  1.00  0.00
ATOM    944  C   THR B  67      20.277  -3.687 -11.215  1.00  0.00
ATOM    945  O   THR B  67      20.100  -2.615 -10.611  1.00  0.00
ATOM    946  CB  THR B  67      22.398  -4.307 -12.247  1.00  0.00
ATOM    947  OG1 THR B  67      22.963  -3.337 -11.357  1.00  0.00
ATOM    948  CG2 THR B  67      23.130  -4.255 -13.580  1.00  0.00
ATOM    956  N   GLY B  68      20.090  -4.736 -10.618  1.00  0.00
ATOM    957  CA  GLY B  68      19.424  -4.482  -9.512  1.00  0.00
ATOM    958  C   GLY B  68      19.299  -5.742  -8.933  1.00  0.00
ATOM    959  O   GLY B  68      19.642  -6.842  -9.428  1.00  0.00
ATOM    963  N   THR B  69      18.746  -5.545  -7.836  1.00  0.00
ATOM    964  CA  THR B  69      18.650  -6.706  -6.906  1.00  0.00
ATOM    965  C   THR B  69      17.486  -6.533  -5.955  1.00  0.00
ATOM    966  O   THR B  69      16.918  -5.416  -5.613  1.00  0.00
ATOM    967  CB  THR B  69      19.942  -6.897  -6.090  1.00  0.00
ATOM    968  OG1 THR B  69      19.897  -8.156  -5.405  1.00  0.00
ATOM    969  CG2 THR B  69      20.102  -5.777  -5.074  1.00  0.00
ATOM    977  N   SER B  70      17.191  -7.585  -5.283  1.00  0.00
ATOM    978  CA  SER B  70      16.106  -7.295  -4.315  1.00  0.00
ATOM    979  C   SER B  70      16.445  -7.914  -3.110  1.00  0.00
ATOM    980  O   SER B  70      17.112  -8.970  -3.022  1.00  0.00
ATOM    981  CB  SER B  70      14.751  -7.812  -4.759  1.00  0.00
ATOM    982  OG  SER B  70      14.739  -9.212  -4.806  1.00  0.00
ATOM    988  N   SER B  71      15.761  -7.255  -2.174  1.00  0.00
ATOM    989  CA  SER B  71      15.793  -7.793   -.815  1.00  0.00
ATOM    990  C   SER B  71      14.801  -7.470    .088  1.00  0.00
ATOM    991  O   SER B  71      14.296  -6.424    .527  1.00  0.00
ATOM    992  CB  SER B  71      17.084  -7.398   -.126  1.00  0.00
ATOM    993  OG  SER B  71      17.130  -7.901   1.181  1.00  0.00
ATOM    999  N   GLY B  72      14.041  -8.476    .200  1.00  0.00
ATOM   1000  CA  GLY B  72      13.153  -8.101   1.176  1.00  0.00
ATOM   1001  C   GLY B  72      12.227  -7.062    .522  1.00  0.00
ATOM   1002  O   GLY B  72      11.659  -7.268   -.571  1.00  0.00
ATOM   1006  N   ASN B  73      12.141  -5.916   1.241  1.00  0.00
ATOM   1007  CA  ASN B  73      11.320  -4.768    .693  1.00  0.00
ATOM   1008  C   ASN B  73      12.174  -3.595   -.158  1.00  0.00
ATOM   1009  O   ASN B  73      11.875  -2.425   -.435  1.00  0.00
ATOM   1010  CB  ASN B  73      10.560  -4.150   1.852  1.00  0.00
ATOM   1011  CG  ASN B  73      11.470  -3.529   2.875  1.00  0.00
ATOM   1012  OD1 ASN B  73      12.671  -3.823   2.915  1.00  0.00
ATOM   1013  ND2 ASN B  73      10.923  -2.675   3.702  1.00  0.00
ATOM   1020  N   LYS B  74      13.388  -3.800   -.460  1.00  0.00
ATOM   1021  CA  LYS B  74      14.198  -2.720  -1.102  1.00  0.00
ATOM   1022  C   LYS B  74      14.625  -3.110  -2.523  1.00  0.00
ATOM   1023  O   LYS B  74      15.038  -4.244  -2.935  1.00  0.00
ATOM   1024  CB  LYS B  74      15.436  -2.397   -.264  1.00  0.00
ATOM   1025  CG  LYS B  74      15.134  -1.747   1.080  1.00  0.00
ATOM   1026  CD  LYS B  74      16.413  -1.337   1.795  1.00  0.00
ATOM   1027  CE  LYS B  74      16.112   -.654   3.121  1.00  0.00
ATOM   1028  NZ  LYS B  74      17.353   -.219   3.818  1.00  0.00
ATOM   1042  N   VAL B  75      14.435  -2.127  -3.380  1.00  0.00
ATOM   1043  CA  VAL B  75      14.873  -2.429  -4.672  1.00  0.00
ATOM   1044  C   VAL B  75      15.993  -1.416  -5.131  1.00  0.00
ATOM   1045  O   VAL B  75      16.182   -.237  -4.932  1.00  0.00
ATOM   1046  CB  VAL B  75      13.664  -2.392  -5.625  1.00  0.00
ATOM   1047  CG1 VAL B  75      14.079  -2.812  -7.027  1.00  0.00
ATOM   1048  CG2 VAL B  75      12.560  -3.294  -5.096  1.00  0.00
ATOM   1058  N   ASN B  76      17.011  -2.049  -5.694  1.00  0.00
ATOM   1059  CA  ASN B  76      18.168  -1.108  -6.062  1.00  0.00
ATOM   1060  C   ASN B  76      18.418  -1.029  -7.557  1.00  0.00
ATOM   1061  O   ASN B  76      18.657  -2.178  -8.110  1.00  0.00
ATOM   1062  CB  ASN B  76      19.456  -1.518  -5.372  1.00  0.00
ATOM   1063  CG  ASN B  76      20.571   -.536  -5.599  1.00  0.00
ATOM   1064  OD1 ASN B  76      20.601    .165  -6.617  1.00  0.00
ATOM   1065  ND2 ASN B  76      21.491   -.471  -4.669  1.00  0.00
ATOM   1072  N   LEU B  77      18.358    .134  -8.251  1.00  0.00
ATOM   1073  CA  LEU B  77      18.535    .139  -9.636  1.00  0.00
ATOM   1074  C   LEU B  77      19.894    .785 -10.004  1.00  0.00
ATOM   1075  O   LEU B  77      20.379   1.836  -9.641  1.00  0.00
ATOM   1076  CB  LEU B  77      17.368    .891 -10.289  1.00  0.00
ATOM   1077  CG  LEU B  77      15.965    .429  -9.876  1.00  0.00
ATOM   1078  CD1 LEU B  77      14.920   1.295 -10.567  1.00  0.00
ATOM   1079  CD2 LEU B  77      15.785  -1.038 -10.239  1.00  0.00
ATOM   1091  N   THR B  78      20.665    .081 -10.711  1.00  0.00
ATOM   1092  CA  THR B  78      21.846    .697 -11.080  1.00  0.00
ATOM   1093  C   THR B  78      21.849    .986 -12.500  1.00  0.00
ATOM   1094  O   THR B  78      21.538    .096 -13.341  1.00  0.00
ATOM   1095  CB  THR B  78      23.064   -.173 -10.719  1.00  0.00
ATOM   1096  OG1 THR B  78      23.130   -.342  -9.297  1.00  0.00
ATOM   1097  CG2 THR B  78      24.348    .479 -11.208  1.00  0.00
ATOM   1105  N   ILE B  79      22.168   2.386 -12.767  1.00  0.00
ATOM   1106  CA  ILE B  79      22.204   2.759 -14.109  1.00  0.00
ATOM   1107  C   ILE B  79      23.605   3.045 -14.692  1.00  0.00
ATOM   1108  O   ILE B  79      24.456   3.799 -14.185  1.00  0.00
ATOM   1109  CB  ILE B  79      21.302   3.994 -14.285  1.00  0.00
ATOM   1110  CG1 ILE B  79      19.971   3.793 -13.556  1.00  0.00
ATOM   1111  CG2 ILE B  79      21.067   4.274 -15.762  1.00  0.00
ATOM   1112  CD1 ILE B  79      19.164   2.624 -14.070  1.00  0.00
ATOM   1124  N   GLN B  80      23.948   2.312 -15.812  1.00  0.00
ATOM   1125  CA  GLN B  80      25.316   2.614 -16.229  1.00  0.00
ATOM   1126  C   GLN B  80      25.404   3.436 -17.558  1.00  0.00
ATOM   1127  O   GLN B  80      24.597   3.199 -18.467  1.00  0.00
ATOM   1128  CB  GLN B  80      26.096   1.305 -16.372  1.00  0.00
ATOM   1129  CG  GLN B  80      26.223    .510 -15.083  1.00  0.00
ATOM   1130  CD  GLN B  80      26.997   -.780 -15.272  1.00  0.00
ATOM   1131  OE1 GLN B  80      26.991  -1.371 -16.356  1.00  0.00
ATOM   1132  NE2 GLN B  80      27.668  -1.226 -14.217  1.00  0.00
ATOM   1141  N   GLY B  81      26.343   4.325 -17.688  1.00  0.00
ATOM   1142  CA  GLY B  81      26.732   5.145 -18.846  1.00  0.00
ATOM   1143  C   GLY B  81      25.773   6.262 -19.115  1.00  0.00
ATOM   1144  O   GLY B  81      25.488   6.641 -20.256  1.00  0.00
ATOM   1148  N   LEU B  82      25.268   6.761 -18.074  1.00  0.00
ATOM   1149  CA  LEU B  82      24.345   7.824 -18.024  1.00  0.00
ATOM   1150  C   LEU B  82      25.106   8.971 -18.690  1.00  0.00
ATOM   1151  O   LEU B  82      26.318   9.069 -18.529  1.00  0.00
ATOM   1152  CB  LEU B  82      23.933   8.152 -16.583  1.00  0.00
ATOM   1153  CG  LEU B  82      22.728   7.373 -16.042  1.00  0.00
ATOM   1154  CD1 LEU B  82      22.622   7.582 -14.538  1.00  0.00
ATOM   1155  CD2 LEU B  82      21.464   7.837 -16.749  1.00  0.00
ATOM   1167  N   ARG B  83      24.475   9.788 -19.384  1.00  0.00
ATOM   1168  CA  ARG B  83      25.014  10.944 -20.077  1.00  0.00
ATOM   1169  C   ARG B  83      24.489  12.118 -19.347  1.00  0.00
ATOM   1170  O   ARG B  83      23.534  11.919 -18.611  1.00  0.00
ATOM   1171  CB  ARG B  83      24.594  11.001 -21.539  1.00  0.00
ATOM   1172  CG  ARG B  83      25.109   9.857 -22.397  1.00  0.00
ATOM   1173  CD  ARG B  83      24.633   9.964 -23.800  1.00  0.00
ATOM   1174  NE  ARG B  83      23.194   9.778 -23.900  1.00  0.00
ATOM   1175  CZ  ARG B  83      22.471   9.990 -25.017  1.00  0.00
ATOM   1176  NH1 ARG B  83      23.065  10.393 -26.118  1.00  0.00
ATOM   1177  NH2 ARG B  83      21.165   9.791 -25.006  1.00  0.00
ATOM   1191  N   ALA B  84      25.114  13.296 -19.548  1.00  0.00
ATOM   1192  CA  ALA B  84      24.804  14.495 -18.838  1.00  0.00
ATOM   1193  C   ALA B  84      23.390  14.961 -18.975  1.00  0.00
ATOM   1194  O   ALA B  84      22.708  15.148 -17.916  1.00  0.00
ATOM   1195  CB  ALA B  84      25.845  15.709 -19.377  1.00  0.00
ATOM   1201  N   MET B  85      22.873  14.720 -20.076  1.00  0.00
ATOM   1202  CA  MET B  85      21.612  15.073 -20.538  1.00  0.00
ATOM   1203  C   MET B  85      20.527  14.194 -19.952  1.00  0.00
ATOM   1204  O   MET B  85      19.348  14.428 -20.169  1.00  0.00
ATOM   1205  CB  MET B  85      21.608  15.012 -22.065  1.00  0.00
ATOM   1206  CG  MET B  85      22.515  16.033 -22.738  1.00  0.00
ATOM   1207  SD  MET B  85      22.089  17.732 -22.307  1.00  0.00
ATOM   1208  CE  MET B  85      20.497  17.896 -23.111  1.00  0.00
ATOM   1218  N   ASP B  86      20.944  13.151 -19.201  1.00  0.00
ATOM   1219  CA  ASP B  86      20.048  12.155 -18.631  1.00  0.00
ATOM   1220  C   ASP B  86      19.560  12.521 -17.280  1.00  0.00
ATOM   1221  O   ASP B  86      18.795  11.765 -16.665  1.00  0.00
ATOM   1222  CB  ASP B  86      20.741  10.793 -18.549  1.00  0.00
ATOM   1223  CG  ASP B  86      21.015  10.184 -19.918  1.00  0.00
ATOM   1224  OD1 ASP B  86      20.383  10.590 -20.864  1.00  0.00
ATOM   1225  OD2 ASP B  86      21.854   9.320 -20.004  1.00  0.00
ATOM   1230  N   THR B  87      19.927  13.687 -16.898  1.00  0.00
ATOM   1231  CA  THR B  87      19.612  14.321 -15.676  1.00  0.00
ATOM   1232  C   THR B  87      18.118  14.469 -15.614  1.00  0.00
ATOM   1233  O   THR B  87      17.426  14.653 -16.608  1.00  0.00
ATOM   1234  CB  THR B  87      20.307  15.689 -15.547  1.00  0.00
ATOM   1235  OG1 THR B  87      20.047  16.239 -14.249  1.00  0.00
ATOM   1236  CG2 THR B  87      19.799  16.648 -16.612  1.00  0.00
ATOM   1244  N   GLY B  88      17.585  14.258 -14.375  1.00  0.00
ATOM   1245  CA  GLY B  88      16.168  14.351 -14.109  1.00  0.00
ATOM   1246  C   GLY B  88      15.275  13.628 -13.116  1.00  0.00
ATOM   1247  O   GLY B  88      15.638  13.089 -12.044  1.00  0.00
ATOM   1251  N   LEU B  89      13.988  13.799 -13.262  1.00  0.00
ATOM   1252  CA  LEU B  89      13.392  13.198 -12.117  1.00  0.00
ATOM   1253  C   LEU B  89      13.105  11.672 -12.277  1.00  0.00
ATOM   1254  O   LEU B  89      12.583  11.121 -13.252  1.00  0.00
ATOM   1255  CB  LEU B  89      12.093  13.951 -11.802  1.00  0.00
ATOM   1256  CG  LEU B  89      12.250  15.233 -10.976  1.00  0.00
ATOM   1257  CD1 LEU B  89      13.075  16.245 -11.760  1.00  0.00
ATOM   1258  CD2 LEU B  89      10.876  15.792 -10.638  1.00  0.00
ATOM   1270  N   TYR B  90      13.497  10.880 -11.330  1.00  0.00
ATOM   1271  CA  TYR B  90      13.144   9.508 -11.531  1.00  0.00
ATOM   1272  C   TYR B  90      12.108   9.090 -10.486  1.00  0.00
ATOM   1273  O   TYR B  90      11.915   9.384  -9.305  1.00  0.00
ATOM   1274  CB  TYR B  90      14.388   8.619 -11.465  1.00  0.00
ATOM   1275  CG  TYR B  90      15.336   8.808 -12.628  1.00  0.00
ATOM   1276  CD1 TYR B  90      16.035   9.998 -12.766  1.00  0.00
ATOM   1277  CD2 TYR B  90      15.507   7.792 -13.556  1.00  0.00
ATOM   1278  CE1 TYR B  90      16.901  10.171 -13.828  1.00  0.00
ATOM   1279  CE2 TYR B  90      16.373   7.965 -14.618  1.00  0.00
ATOM   1280  CZ  TYR B  90      17.068   9.149 -14.756  1.00  0.00
ATOM   1281  OH  TYR B  90      17.931   9.321 -15.814  1.00  0.00
ATOM   1291  N   ILE B  91      11.181   8.361 -10.995  1.00  0.00
ATOM   1292  CA  ILE B  91      10.157   7.869 -10.089  1.00  0.00
ATOM   1293  C   ILE B  91      10.168   6.286 -10.004  1.00  0.00
ATOM   1294  O   ILE B  91      10.643   5.526 -10.924  1.00  0.00
ATOM   1295  CB  ILE B  91       8.774   8.372 -10.541  1.00  0.00
ATOM   1296  CG1 ILE B  91       8.718   9.901 -10.487  1.00  0.00
ATOM   1297  CG2 ILE B  91       7.679   7.765  -9.678  1.00  0.00
ATOM   1298  CD1 ILE B  91       7.495  10.492 -11.149  1.00  0.00
ATOM   1310  N   CYS B  92       9.910   5.735  -8.918  1.00  0.00
ATOM   1311  CA  CYS B  92       9.844   4.314  -8.772  1.00  0.00
ATOM   1312  C   CYS B  92       8.442   3.782  -8.591  1.00  0.00
ATOM   1313  O   CYS B  92       7.652   4.326  -7.769  1.00  0.00
ATOM   1314  CB  CYS B  92      10.695   3.882  -7.577  1.00  0.00
ATOM   1315  SG  CYS B  92      11.086   2.116  -7.549  1.00  0.00
ATOM   1321  N   LYS B  93       8.147   2.615  -9.199  1.00  0.00
ATOM   1322  CA  LYS B  93       6.770   2.124  -9.025  1.00  0.00
ATOM   1323  C   LYS B  93       6.862    .604  -8.729  1.00  0.00
ATOM   1324  O   LYS B  93       7.393   -.292  -9.361  1.00  0.00
ATOM   1325  CB  LYS B  93       5.916   2.399 -10.263  1.00  0.00
ATOM   1326  CG  LYS B  93       4.482   1.897 -10.163  1.00  0.00
ATOM   1327  CD  LYS B  93       3.724   2.124 -11.463  1.00  0.00
ATOM   1328  CE  LYS B  93       2.291   1.621 -11.365  1.00  0.00
ATOM   1329  NZ  LYS B  93       1.561   1.768 -12.653  1.00  0.00
ATOM   1343  N   VAL B  94       5.992    .170  -7.751  1.00  0.00
ATOM   1344  CA  VAL B  94       5.935  -1.179  -7.578  1.00  0.00
ATOM   1345  C   VAL B  94       4.481  -1.815  -7.853  1.00  0.00
ATOM   1346  O   VAL B  94       3.454  -1.008  -7.478  1.00  0.00
ATOM   1347  CB  VAL B  94       6.409  -1.458  -6.139  1.00  0.00
ATOM   1348  CG1 VAL B  94       5.469   -.809  -5.133  1.00  0.00
ATOM   1349  CG2 VAL B  94       6.498  -2.958  -5.904  1.00  0.00
ATOM   1359  N   GLU B  95       4.498  -3.090  -8.431  1.00  0.00
ATOM   1360  CA  GLU B  95       3.252  -3.713  -8.602  1.00  0.00
ATOM   1361  C   GLU B  95       3.234  -5.144  -8.110  1.00  0.00
ATOM   1362  O   GLU B  95       4.185  -5.974  -8.191  1.00  0.00
ATOM   1363  CB  GLU B  95       2.862  -3.659 -10.081  1.00  0.00
ATOM   1364  CG  GLU B  95       2.596  -2.257 -10.610  1.00  0.00
ATOM   1365  CD  GLU B  95       2.164  -2.248 -12.050  1.00  0.00
ATOM   1366  OE1 GLU B  95       2.154  -3.293 -12.655  1.00  0.00
ATOM   1367  OE2 GLU B  95       1.843  -1.193 -12.546  1.00  0.00
ATOM   1374  N   LEU B  96       2.227  -5.542  -7.413  1.00  0.00
ATOM   1375  CA  LEU B  96       2.242  -6.930  -7.014  1.00  0.00
ATOM   1376  C   LEU B  96       1.276  -7.869  -7.984  1.00  0.00
ATOM   1377  O   LEU B  96        .195  -7.730  -8.606  1.00  0.00
ATOM   1378  CB  LEU B  96       1.806  -7.000  -5.545  1.00  0.00
ATOM   1379  CG  LEU B  96       2.731  -6.300  -4.542  1.00  0.00
ATOM   1380  CD1 LEU B  96       2.063  -6.262  -3.174  1.00  0.00
ATOM   1381  CD2 LEU B  96       4.062  -7.035  -4.480  1.00  0.00
ATOM   1393  N   MET B  97       1.674  -9.031  -8.096  1.00  0.00
ATOM   1394  CA  MET B  97        .860  -9.970  -9.025  1.00  0.00
ATOM   1395  C   MET B  97        .708 -11.334  -8.632  1.00  0.00
ATOM   1396  O   MET B  97       1.553 -12.236  -8.891  1.00  0.00
ATOM   1397  CB  MET B  97       1.455 -10.020 -10.431  1.00  0.00
ATOM   1398  CG  MET B  97       1.434  -8.691 -11.172  1.00  0.00
ATOM   1399  SD  MET B  97       2.302  -8.760 -12.751  1.00  0.00
ATOM   1400  CE  MET B  97       4.006  -8.768 -12.201  1.00  0.00
ATOM   1410  N   TYR B  98       -.091 -11.409  -8.092  1.00  0.00
ATOM   1411  CA  TYR B  98       -.640 -12.594  -7.655  1.00  0.00
ATOM   1412  C   TYR B  98      -2.018 -12.458  -7.154  1.00  0.00
ATOM   1413  O   TYR B  98      -2.934 -12.005  -7.911  1.00  0.00
ATOM   1414  CB  TYR B  98        .259 -13.197  -6.573  1.00  0.00
ATOM   1415  CG  TYR B  98        .865 -12.170  -5.642  1.00  0.00
ATOM   1416  CD1 TYR B  98        .049 -11.440  -4.789  1.00  0.00
ATOM   1417  CD2 TYR B  98       2.236 -11.959  -5.640  1.00  0.00
ATOM   1418  CE1 TYR B  98        .603 -10.502  -3.939  1.00  0.00
ATOM   1419  CE2 TYR B  98       2.789 -11.021  -4.790  1.00  0.00
ATOM   1420  CZ  TYR B  98       1.978 -10.295  -3.942  1.00  0.00
ATOM   1421  OH  TYR B  98       2.529  -9.361  -3.095  1.00  0.00
ATOM   1431  N   PRO B  99      -2.336 -13.007  -6.006  1.00  0.00
ATOM   1432  CA  PRO B  99      -3.573 -12.438  -5.923  1.00  0.00
ATOM   1433  C   PRO B  99      -3.087 -11.174  -6.371  1.00  0.00
ATOM   1434  O   PRO B  99      -2.005 -10.645  -6.198  1.00  0.00
ATOM   1435  CB  PRO B  99      -4.011 -12.482  -4.456  1.00  0.00
ATOM   1436  CG  PRO B  99      -3.360 -13.710  -3.917  1.00  0.00
ATOM   1437  CD  PRO B  99      -2.045 -13.788  -4.647  1.00  0.00
ATOM   1445  N   PRO B 100      -4.384 -10.604  -6.770  1.00  0.00
ATOM   1446  CA  PRO B 100      -4.909  -9.483  -7.726  1.00  0.00
ATOM   1447  C   PRO B 100      -4.204  -8.445  -7.243  1.00  0.00
ATOM   1448  O   PRO B 100      -4.152  -7.918  -6.131  1.00  0.00
ATOM   1449  CB  PRO B 100      -6.412  -9.290  -7.496  1.00  0.00
ATOM   1450  CG  PRO B 100      -6.953 -10.677  -7.436  1.00  0.00
ATOM   1451  CD  PRO B 100      -5.835 -11.490  -6.840  1.00  0.00
ATOM   1459  N   PRO B 101      -3.850  -8.041  -8.383  1.00  0.00
ATOM   1460  CA  PRO B 101      -2.873  -7.081  -8.461  1.00  0.00
ATOM   1461  C   PRO B 101      -3.089  -5.967  -7.719  1.00  0.00
ATOM   1462  O   PRO B 101      -4.127  -5.246  -7.721  1.00  0.00
ATOM   1463  CB  PRO B 101      -2.861  -6.717  -9.949  1.00  0.00
ATOM   1464  CG  PRO B 101      -3.040  -8.022 -10.646  1.00  0.00
ATOM   1465  CD  PRO B 101      -3.976  -8.797  -9.757  1.00  0.00
ATOM   1473  N   TYR B 102      -2.046  -5.609  -7.102  1.00  0.00
ATOM   1474  CA  TYR B 102      -2.383  -4.602  -6.321  1.00  0.00
ATOM   1475  C   TYR B 102      -1.519  -3.541  -6.927  1.00  0.00
ATOM   1476  O   TYR B 102       -.286  -3.468  -7.154  1.00  0.00
ATOM   1477  CB  TYR B 102      -2.104  -4.890  -4.844  1.00  0.00
ATOM   1478  CG  TYR B 102      -2.911  -6.040  -4.283  1.00  0.00
ATOM   1479  CD1 TYR B 102      -2.286  -7.239  -3.974  1.00  0.00
ATOM   1480  CD2 TYR B 102      -4.275  -5.896  -4.078  1.00  0.00
ATOM   1481  CE1 TYR B 102      -3.022  -8.290  -3.461  1.00  0.00
ATOM   1482  CE2 TYR B 102      -5.011  -6.946  -3.566  1.00  0.00
ATOM   1483  CZ  TYR B 102      -4.390  -8.139  -3.258  1.00  0.00
ATOM   1484  OH  TYR B 102      -5.123  -9.185  -2.748  1.00  0.00
ATOM   1494  N   TYR B 103      -2.039  -2.478  -6.713  1.00  0.00
ATOM   1495  CA  TYR B 103      -1.435  -1.395  -7.266  1.00  0.00
ATOM   1496  C   TYR B 103      -1.003   -.435  -6.413  1.00  0.00
ATOM   1497  O   TYR B 103      -1.682   -.304  -5.368  1.00  0.00
ATOM   1498  CB  TYR B 103      -2.374   -.730  -8.275  1.00  0.00
ATOM   1499  CG  TYR B 103      -2.745  -1.620  -9.442  1.00  0.00
ATOM   1500  CD1 TYR B 103      -3.870  -2.428  -9.368  1.00  0.00
ATOM   1501  CD2 TYR B 103      -1.960  -1.627 -10.585  1.00  0.00
ATOM   1502  CE1 TYR B 103      -4.208  -3.240 -10.433  1.00  0.00
ATOM   1503  CE2 TYR B 103      -2.298  -2.439 -11.650  1.00  0.00
ATOM   1504  CZ  TYR B 103      -3.417  -3.243 -11.576  1.00  0.00
ATOM   1505  OH  TYR B 103      -3.754  -4.052 -12.637  1.00  0.00
ATOM   1515  N   VAL B 104       -.110    .234  -6.927  1.00  0.00
ATOM   1516  CA  VAL B 104        .134   1.041  -6.066  1.00  0.00
ATOM   1517  C   VAL B 104        .222   2.543  -6.201  1.00  0.00
ATOM   1518  O   VAL B 104        .578   2.867  -7.262  1.00  0.00
ATOM   1519  CB  VAL B 104       1.461    .460  -5.544  1.00  0.00
ATOM   1520  CG1 VAL B 104       1.912   1.202  -4.295  1.00  0.00
ATOM   1521  CG2 VAL B 104       1.299  -1.025  -5.259  1.00  0.00
ATOM   1531  N   GLY B 105        .090   3.322  -5.284  1.00  0.00
ATOM   1532  CA  GLY B 105        .253   4.509  -6.016  1.00  0.00
ATOM   1533  C   GLY B 105       1.851   4.536  -6.033  1.00  0.00
ATOM   1534  O   GLY B 105       2.497   3.521  -6.115  1.00  0.00
ATOM   1538  N   MET B 106       2.340   5.698  -6.206  1.00  0.00
ATOM   1539  CA  MET B 106       3.555   6.384  -6.736  1.00  0.00
ATOM   1540  C   MET B 106       4.047   7.128  -5.553  1.00  0.00
ATOM   1541  O   MET B 106       3.311   7.531  -4.628  1.00  0.00
ATOM   1542  CB  MET B 106       3.266   7.318  -7.909  1.00  0.00
ATOM   1543  CG  MET B 106       2.452   6.688  -9.031  1.00  0.00
ATOM   1544  SD  MET B 106       3.285   5.277  -9.786  1.00  0.00
ATOM   1545  CE  MET B 106       4.654   6.091 -10.604  1.00  0.00
ATOM   1555  N   GLY B 107       5.281   7.247  -5.620  1.00  0.00
ATOM   1556  CA  GLY B 107       6.118   7.839  -4.715  1.00  0.00
ATOM   1557  C   GLY B 107       6.253   9.164  -5.337  1.00  0.00
ATOM   1558  O   GLY B 107       5.677   9.501  -6.345  1.00  0.00
ATOM   1562  N   ASN B 108       7.088   9.831  -4.723  1.00  0.00
ATOM   1563  CA  ASN B 108       7.707  11.071  -4.930  1.00  0.00
ATOM   1564  C   ASN B 108       8.856  10.693  -5.733  1.00  0.00
ATOM   1565  O   ASN B 108       9.364   9.570  -5.639  1.00  0.00
ATOM   1566  CB  ASN B 108       8.093  11.776  -3.642  1.00  0.00
ATOM   1567  CG  ASN B 108       6.898  12.205  -2.838  1.00  0.00
ATOM   1568  OD1 ASN B 108       5.940  12.771  -3.378  1.00  0.00
ATOM   1569  ND2 ASN B 108       6.934  11.947  -1.555  1.00  0.00
ATOM   1576  N   GLY B 109       9.316  11.621  -6.487  1.00  0.00
ATOM   1577  CA  GLY B 109      10.480  11.298  -7.245  1.00  0.00
ATOM   1578  C   GLY B 109      11.771  11.469  -6.521  1.00  0.00
ATOM   1579  O   GLY B 109      11.820  12.005  -5.418  1.00  0.00
ATOM   1583  N   THR B 110      12.811  11.160  -7.241  1.00  0.00
ATOM   1584  CA  THR B 110      14.159  11.510  -6.908  1.00  0.00
ATOM   1585  C   THR B 110      14.868  12.300  -8.074  1.00  0.00
ATOM   1586  O   THR B 110      14.620  12.381  -9.256  1.00  0.00
ATOM   1587  CB  THR B 110      14.952  10.238  -6.553  1.00  0.00
ATOM   1588  OG1 THR B 110      14.418   9.658  -5.356  1.00  0.00
ATOM   1589  CG2 THR B 110      16.421  10.568  -6.340  1.00  0.00
ATOM   1597  N   GLN B 111      15.797  13.156  -7.721  1.00  0.00
ATOM   1598  CA  GLN B 111      16.373  13.848  -8.811  1.00  0.00
ATOM   1599  C   GLN B 111      17.681  13.349  -9.140  1.00  0.00
ATOM   1600  O   GLN B 111      18.290  13.382  -8.149  1.00  0.00
ATOM   1601  CB  GLN B 111      16.468  15.347  -8.516  1.00  0.00
ATOM   1602  CG  GLN B 111      15.125  16.030  -8.323  1.00  0.00
ATOM   1603  CD  GLN B 111      15.266  17.513  -8.034  1.00  0.00
ATOM   1604  OE1 GLN B 111      16.282  17.960  -7.494  1.00  0.00
ATOM   1605  NE2 GLN B 111      14.245  18.284  -8.391  1.00  0.00
ATOM   1614  N   ILE B 112      18.021  12.997 -10.382  1.00  0.00
ATOM   1615  CA  ILE B 112      19.365  12.499 -10.590  1.00  0.00
ATOM   1616  C   ILE B 112      20.145  13.520 -11.446  1.00  0.00
ATOM   1617  O   ILE B 112      19.794  14.182 -12.434  1.00  0.00
ATOM   1618  CB  ILE B 112      19.347  11.121 -11.276  1.00  0.00
ATOM   1619  CG1 ILE B 112      18.705  10.077 -10.359  1.00  0.00
ATOM   1620  CG2 ILE B 112      20.757  10.700 -11.661  1.00  0.00
ATOM   1621  CD1 ILE B 112      18.655   8.688 -10.956  1.00  0.00
ATOM   1633  N   TYR B 113      21.339  13.832 -10.916  1.00  0.00
ATOM   1634  CA  TYR B 113      22.068  14.863 -11.603  1.00  0.00
ATOM   1635  C   TYR B 113      23.210  14.343 -12.138  1.00  0.00
ATOM   1636  O   TYR B 113      23.833  13.967 -11.186  1.00  0.00
ATOM   1637  CB  TYR B 113      22.448  16.033 -10.694  1.00  0.00
ATOM   1638  CG  TYR B 113      21.268  16.874 -10.256  1.00  0.00
ATOM   1639  CD1 TYR B 113      20.491  16.470  -9.180  1.00  0.00
ATOM   1640  CD2 TYR B 113      20.965  18.047 -10.930  1.00  0.00
ATOM   1641  CE1 TYR B 113      19.414  17.238  -8.780  1.00  0.00
ATOM   1642  CE2 TYR B 113      19.888  18.814 -10.530  1.00  0.00
ATOM   1643  CZ  TYR B 113      19.114  18.413  -9.460  1.00  0.00
ATOM   1644  OH  TYR B 113      18.042  19.177  -9.062  1.00  0.00
ATOM   1654  N   VAL B 114      23.487  14.431 -13.378  1.00  0.00
ATOM   1655  CA  VAL B 114      24.681  13.853 -13.921  1.00  0.00
ATOM   1656  C   VAL B 114      25.639  14.953 -14.237  1.00  0.00
ATOM   1657  O   VAL B 114      25.260  15.920 -14.835  1.00  0.00
ATOM   1658  CB  VAL B 114      24.375  13.041 -15.193  1.00  0.00
ATOM   1659  CG1 VAL B 114      25.637  12.368 -15.712  1.00  0.00
ATOM   1660  CG2 VAL B 114      23.294  12.010 -14.903  1.00  0.00
ATOM   1670  N   ILE B 115      26.886  14.754 -13.683  1.00  0.00
ATOM   1671  CA  ILE B 115      27.887  15.852 -13.870  1.00  0.00
ATOM   1672  C   ILE B 115      29.104  15.506 -14.634  1.00  0.00
ATOM   1673  O   ILE B 115      29.778  14.528 -14.341  1.00  0.00
ATOM   1674  CB  ILE B 115      28.359  16.401 -12.511  1.00  0.00
ATOM   1675  CG1 ILE B 115      27.176  16.979 -11.729  1.00  0.00
ATOM   1676  CG2 ILE B 115      29.437  17.455 -12.708  1.00  0.00
ATOM   1677  CD1 ILE B 115      27.503  17.327 -10.295  1.00  0.00
ATOM   1689  N   ASP B 116      29.358  16.328 -15.614  1.00  0.00
ATOM   1690  CA  ASP B 116      30.552  16.063 -16.271  1.00  0.00
ATOM   1691  C   ASP B 116      31.678  16.570 -15.395  1.00  0.00
ATOM   1692  O   ASP B 116      31.575  17.669 -14.864  1.00  0.00
ATOM   1693  CB  ASP B 116      30.568  16.730 -17.649  1.00  0.00
ATOM   1694  CG  ASP B 116      29.702  16.004 -18.669  1.00  0.00
ATOM   1695  OD1 ASP B 116      29.313  14.891 -18.404  1.00  0.00
ATOM   1696  OD2 ASP B 116      29.437  16.569 -19.703  1.00  0.00
ATOM   1701  N   PRO B 117      32.749  15.870 -15.233  1.00  0.00
ATOM   1702  CA  PRO B 117      33.900  16.318 -14.422  1.00  0.00
ATOM   1703  C   PRO B 117      34.480  17.386 -15.128  1.00  0.00
ATOM   1704  O   PRO B 117      34.480  17.368 -16.358  1.00  0.00
ATOM   1705  CB  PRO B 117      34.855  15.123 -14.344  1.00  0.00
ATOM   1706  CG  PRO B 117      34.538  14.322 -15.561  1.00  0.00
ATOM   1707  CD  PRO B 117      33.053  14.486 -15.741  1.00  0.00
ATOM   1715  N   GLU B 118      35.004  18.217 -14.440  1.00  0.00
ATOM   1716  CA  GLU B 118      35.513  19.235 -15.176  1.00  0.00
ATOM   1717  C   GLU B 118      36.672  18.596 -15.786  1.00  0.00
ATOM   1718  O   GLU B 118      37.274  17.658 -15.247  1.00  0.00
ATOM   1719  CB  GLU B 118      35.885  20.450 -14.323  1.00  0.00
ATOM   1720  CG  GLU B 118      34.699  21.153 -13.679  1.00  0.00
ATOM   1721  CD  GLU B 118      35.100  22.362 -12.879  1.00  0.00
ATOM   1722  OE1 GLU B 118      36.275  22.617 -12.771  1.00  0.00
ATOM   1723  OE2 GLU B 118      34.229  23.031 -12.375  1.00  0.00
ATOM   1730  N   PRO B 119      36.981  19.115 -16.974  1.00  0.00
ATOM   1731  CA  PRO B 119      38.030  18.606 -17.762  1.00  0.00
ATOM   1732  C   PRO B 119      39.230  19.129 -17.057  1.00  0.00
ATOM   1733  O   PRO B 119      40.198  19.338 -17.729  1.00  0.00
ATOM   1734  OXT PRO B 119      39.195  19.319 -15.873  1.00  0.00
ATOM   1735  CB  PRO B 119      37.822  19.218 -19.151  1.00  0.00
ATOM   1736  CG  PRO B 119      37.102  20.495 -18.883  1.00  0.00
ATOM   1737  CD  PRO B 119      36.228  20.191 -17.695  1.00  0.00
ATOM      1  N   GLN A   1     -22.521  -5.980  11.415  1.00  0.00
ATOM      2  CA  GLN A   1     -22.134  -5.501  10.101  1.00  0.00
ATOM      3  C   GLN A   1     -21.807  -4.028  10.125  1.00  0.00
ATOM      4  O   GLN A   1     -21.865  -3.391  11.175  1.00  0.00
ATOM      5  CB  GLN A   1     -23.221  -5.779   9.074  1.00  0.00
ATOM      6  CG  GLN A   1     -24.533  -5.065   9.228  1.00  0.00
ATOM      7  CD  GLN A   1     -25.483  -5.485   8.111  1.00  0.00
ATOM      8  OE1 GLN A   1     -25.241  -6.485   7.403  1.00  0.00
ATOM      9  NE2 GLN A   1     -26.560  -4.729   7.937  1.00  0.00
ATOM     20  N   VAL A   2     -21.446  -3.501   8.969  1.00  0.00
ATOM     21  CA  VAL A   2     -21.080  -2.105   8.838  1.00  0.00
ATOM     22  C   VAL A   2     -21.904  -1.391   7.777  1.00  0.00
ATOM     23  O   VAL A   2     -22.169  -1.930   6.703  1.00  0.00
ATOM     24  CB  VAL A   2     -19.568  -1.995   8.526  1.00  0.00
ATOM     25  CG1 VAL A   2     -19.249  -2.727   7.272  1.00  0.00
ATOM     26  CG2 VAL A   2     -19.124  -0.530   8.375  1.00  0.00
ATOM     36  N   GLN A   3     -22.313  -0.172   8.092  1.00  0.00
ATOM     37  CA  GLN A   3     -23.063   0.657   7.148  1.00  0.00
ATOM     38  C   GLN A   3     -22.252   1.855   6.676  1.00  0.00
ATOM     39  O   GLN A   3     -21.774   2.663   7.475  1.00  0.00
ATOM     40  CB  GLN A   3     -24.391   1.139   7.748  1.00  0.00
ATOM     41  CG  GLN A   3     -25.202   2.118   6.840  1.00  0.00
ATOM     42  CD  GLN A   3     -25.782   1.454   5.586  1.00  0.00
ATOM     43  OE1 GLN A   3     -26.553   0.494   5.692  1.00  0.00
ATOM     44  NE2 GLN A   3     -25.415   1.955   4.399  1.00  0.00
ATOM     53  N   LEU A   4     -22.101   1.982   5.367  1.00  0.00
ATOM     54  CA  LEU A   4     -21.329   3.093   4.820  1.00  0.00
ATOM     55  C   LEU A   4     -22.216   4.244   4.328  1.00  0.00
ATOM     56  O   LEU A   4     -23.327   4.022   3.824  1.00  0.00
ATOM     57  CB  LEU A   4     -20.499   2.557   3.655  1.00  0.00
ATOM     58  CG  LEU A   4     -19.588   1.357   3.977  1.00  0.00
ATOM     59  CD1 LEU A   4     -18.917   0.918   2.699  1.00  0.00
ATOM     60  CD2 LEU A   4     -18.593   1.736   5.053  1.00  0.00
ATOM     72  N   GLN A   5     -21.723   5.479   4.481  1.00  0.00
ATOM     73  CA  GLN A   5     -22.397   6.671   3.955  1.00  0.00
ATOM     74  C   GLN A   5     -21.395   7.581   3.243  1.00  0.00
ATOM     75  O   GLN A   5     -20.283   7.795   3.725  1.00  0.00
ATOM     76  CB  GLN A   5     -23.100   7.445   5.079  1.00  0.00
ATOM     77  CG  GLN A   5     -24.224   6.683   5.769  1.00  0.00
ATOM     78  CD  GLN A   5     -24.936   7.514   6.817  1.00  0.00
ATOM     79  OE1 GLN A   5     -24.344   8.407   7.428  1.00  0.00
ATOM     80  NE2 GLN A   5     -26.214   7.225   7.029  1.00  0.00
ATOM     89  N   GLU A   6     -21.800   8.210   2.133  1.00  0.00
ATOM     90  CA  GLU A   6     -20.844   9.054   1.406  1.00  0.00
ATOM     91  C   GLU A   6     -21.311  10.464   1.112  1.00  0.00
ATOM     92  O   GLU A   6     -22.499  10.722   0.901  1.00  0.00
ATOM     93  CB  GLU A   6     -20.489   8.399   0.064  1.00  0.00
ATOM     94  CG  GLU A   6     -19.851   7.044   0.195  1.00  0.00
ATOM     95  CD  GLU A   6     -20.877   5.979   0.402  1.00  0.00
ATOM     96  OE1 GLU A   6     -21.856   5.900  -0.342  1.00  0.00
ATOM     97  OE2 GLU A   6     -20.723   5.253   1.334  1.00  0.00
ATOM    104  N   SER A   7     -20.330  11.357   1.012  1.00  0.00
ATOM    105  CA  SER A   7     -20.542  12.751   0.644  1.00  0.00
ATOM    106  C   SER A   7     -19.299  13.385  -0.002  1.00  0.00
ATOM    107  O   SER A   7     -18.223  12.777  -0.052  1.00  0.00
ATOM    108  CB  SER A   7     -20.941  13.557   1.870  1.00  0.00
ATOM    109  OG  SER A   7     -19.874  13.672   2.781  1.00  0.00
ATOM    115  N   GLY A   8     -19.459  14.618  -0.514  1.00  0.00
ATOM    116  CA  GLY A   8     -18.343  15.369  -1.117  1.00  0.00
ATOM    117  C   GLY A   8     -18.293  15.381  -2.654  1.00  0.00
ATOM    118  O   GLY A   8     -17.333  15.874  -3.246  1.00  0.00
ATOM    122  N   GLY A   9     -19.339  14.901  -3.314  1.00  0.00
ATOM    123  CA  GLY A   9     -19.344  14.901  -4.776  1.00  0.00
ATOM    124  C   GLY A   9     -19.735  16.281  -5.306  1.00  0.00
ATOM    125  O   GLY A   9     -19.709  17.275  -4.572  1.00  0.00
ATOM    129  N   GLY A  10     -20.095  16.355  -6.584  1.00  0.00
ATOM    130  CA  GLY A  10     -20.423  17.638  -7.199  1.00  0.00
ATOM    131  C   GLY A  10     -19.666  17.881  -8.500  1.00  0.00
ATOM    132  O   GLY A  10     -18.887  17.032  -8.949  1.00  0.00
ATOM    136  N   LEU A  11     -19.905  19.054  -9.090  1.00  0.00
ATOM    137  CA  LEU A  11     -19.284  19.475 -10.343  1.00  0.00
ATOM    138  C   LEU A  11     -18.038  20.319 -10.107  1.00  0.00
ATOM    139  O   LEU A  11     -18.081  21.332  -9.406  1.00  0.00
ATOM    140  CB  LEU A  11     -20.292  20.265 -11.191  1.00  0.00
ATOM    141  CG  LEU A  11     -19.759  20.901 -12.513  1.00  0.00
ATOM    142  CD1 LEU A  11     -19.319  19.828 -13.486  1.00  0.00
ATOM    143  CD2 LEU A  11     -20.870  21.742 -13.129  1.00  0.00
ATOM    155  N   VAL A  12     -16.937  19.887 -10.704  1.00  0.00
ATOM    156  CA  VAL A  12     -15.643  20.551 -10.595  1.00  0.00
ATOM    157  C   VAL A  12     -15.061  20.776 -11.985  1.00  0.00
ATOM    158  O   VAL A  12     -15.301  19.988 -12.902  1.00  0.00
ATOM    159  CB  VAL A  12     -14.705  19.698  -9.718  1.00  0.00
ATOM    160  CG1 VAL A  12     -14.439  18.407 -10.389  1.00  0.00
ATOM    161  CG2 VAL A  12     -13.377  20.416  -9.394  1.00  0.00
ATOM    171  N   GLN A  13     -14.307  21.846 -12.144  1.00  0.00
ATOM    172  CA  GLN A  13     -13.653  22.096 -13.412  1.00  0.00
ATOM    173  C   GLN A  13     -12.446  21.178 -13.547  1.00  0.00
ATOM    174  O   GLN A  13     -11.734  20.914 -12.573  1.00  0.00
ATOM    175  CB  GLN A  13     -13.196  23.564 -13.494  1.00  0.00
ATOM    176  CG  GLN A  13     -11.941  23.925 -12.633  1.00  0.00
ATOM    177  CD  GLN A  13     -12.252  24.200 -11.185  1.00  0.00
ATOM    178  OE1 GLN A  13     -13.267  23.734 -10.638  1.00  0.00
ATOM    179  NE2 GLN A  13     -11.380  24.957 -10.537  1.00  0.00
ATOM    188  N   ALA A  14     -12.176  20.729 -14.753  1.00  0.00
ATOM    189  CA  ALA A  14     -11.007  19.920 -14.997  1.00  0.00
ATOM    190  C   ALA A  14      -9.771  20.687 -14.581  1.00  0.00
ATOM    191  O   ALA A  14      -9.646  21.897 -14.797  1.00  0.00
ATOM    192  CB  ALA A  14     -10.926  19.517 -16.453  1.00  0.00
ATOM    198  N   GLY A  15      -8.849  19.956 -13.981  1.00  0.00
ATOM    199  CA  GLY A  15      -7.595  20.471 -13.479  1.00  0.00
ATOM    200  C   GLY A  15      -7.725  20.837 -12.003  1.00  0.00
ATOM    201  O   GLY A  15      -6.719  21.060 -11.327  1.00  0.00
ATOM    205  N   GLY A  16      -8.959  20.859 -11.493  1.00  0.00
ATOM    206  CA  GLY A  16      -9.232  21.191 -10.109  1.00  0.00
ATOM    207  C   GLY A  16      -9.196  19.950  -9.233  1.00  0.00
ATOM    208  O   GLY A  16      -8.620  18.915  -9.607  1.00  0.00
ATOM    212  N   SER A  17      -9.808  20.046  -8.056  1.00  0.00
ATOM    213  CA  SER A  17      -9.780  18.931  -7.124  1.00  0.00
ATOM    214  C   SER A  17     -11.030  18.842  -6.268  1.00  0.00
ATOM    215  O   SER A  17     -11.745  19.828  -6.059  1.00  0.00
ATOM    216  CB  SER A  17      -8.575  19.063  -6.214  1.00  0.00
ATOM    217  OG  SER A  17      -8.678  20.202  -5.402  1.00  0.00
ATOM    223  N   LEU A  18     -11.280  17.625  -5.791  1.00  0.00
ATOM    224  CA  LEU A  18     -12.371  17.290  -4.873  1.00  0.00
ATOM    225  C   LEU A  18     -11.922  16.319  -3.796  1.00  0.00
ATOM    226  O   LEU A  18     -10.996  15.541  -4.012  1.00  0.00
ATOM    227  CB  LEU A  18     -13.562  16.659  -5.600  1.00  0.00
ATOM    228  CG  LEU A  18     -14.350  17.515  -6.597  1.00  0.00
ATOM    229  CD1 LEU A  18     -15.267  16.612  -7.351  1.00  0.00
ATOM    230  CD2 LEU A  18     -15.167  18.572  -5.867  1.00  0.00
ATOM    242  N   ARG A  19     -12.571  16.351  -2.640  1.00  0.00
ATOM    243  CA  ARG A  19     -12.283  15.357  -1.612  1.00  0.00
ATOM    244  C   ARG A  19     -13.559  14.628  -1.231  1.00  0.00
ATOM    245  O   ARG A  19     -14.525  15.253  -0.795  1.00  0.00
ATOM    246  CB  ARG A  19     -11.694  15.983  -0.359  1.00  0.00
ATOM    247  CG  ARG A  19     -11.367  14.973   0.754  1.00  0.00
ATOM    248  CD  ARG A  19     -10.828  15.624   1.961  1.00  0.00
ATOM    249  NE  ARG A  19      -9.531  16.217   1.722  1.00  0.00
ATOM    250  CZ  ARG A  19      -8.835  16.966   2.590  1.00  0.00
ATOM    251  NH1 ARG A  19      -9.290  17.233   3.801  1.00  0.00
ATOM    252  NH2 ARG A  19      -7.679  17.428   2.179  1.00  0.00
ATOM    266  N   LEU A  20     -13.557  13.309  -1.365  1.00  0.00
ATOM    267  CA  LEU A  20     -14.754  12.551  -1.027  1.00  0.00
ATOM    268  C   LEU A  20     -14.580  11.997   0.369  1.00  0.00
ATOM    269  O   LEU A  20     -13.456  11.718   0.803  1.00  0.00
ATOM    270  CB  LEU A  20     -15.005  11.396  -2.005  1.00  0.00
ATOM    271  CG  LEU A  20     -15.066  11.758  -3.497  1.00  0.00
ATOM    272  CD1 LEU A  20     -15.330  10.492  -4.295  1.00  0.00
ATOM    273  CD2 LEU A  20     -16.117  12.828  -3.768  1.00  0.00
ATOM    285  N   SER A  21     -15.694  11.761   1.046  1.00  0.00
ATOM    286  CA  SER A  21     -15.681  11.211   2.395  1.00  0.00
ATOM    287  C   SER A  21     -16.700  10.110   2.640  1.00  0.00
ATOM    288  O   SER A  21     -17.887  10.235   2.329  1.00  0.00
ATOM    289  CB  SER A  21     -15.914  12.313   3.399  1.00  0.00
ATOM    290  OG  SER A  21     -16.061  11.768   4.670  1.00  0.00
ATOM    296  N   CYS A  22     -16.193   8.991   3.157  1.00  0.00
ATOM    297  CA  CYS A  22     -16.958   7.797   3.495  1.00  0.00
ATOM    298  C   CYS A  22     -17.012   7.549   4.994  1.00  0.00
ATOM    299  O   CYS A  22     -16.002   7.238   5.625  1.00  0.00
ATOM    300  CB  CYS A  22     -16.349   6.576   2.830  1.00  0.00
ATOM    301  SG  CYS A  22     -17.171   5.028   3.221  1.00  0.00
ATOM    306  N   ALA A  23     -18.181   7.693   5.572  1.00  0.00
ATOM    307  CA  ALA A  23     -18.323   7.503   7.003  1.00  0.00
ATOM    308  C   ALA A  23     -18.829   6.104   7.255  1.00  0.00
ATOM    309  O   ALA A  23     -19.674   5.601   6.510  1.00  0.00
ATOM    310  CB  ALA A  23     -19.266   8.538   7.588  1.00  0.00
ATOM    316  N   ALA A  24     -18.394   5.468   8.332  1.00  0.00
ATOM    317  CA  ALA A  24     -18.921   4.142   8.566  1.00  0.00
ATOM    318  C   ALA A  24     -19.407   3.923   9.979  1.00  0.00
ATOM    319  O   ALA A  24     -18.770   4.315  10.957  1.00  0.00
ATOM    320  CB  ALA A  24     -17.848   3.148   8.259  1.00  0.00
ATOM    326  N   SER A  25     -20.532   3.230  10.060  1.00  0.00
ATOM    327  CA  SER A  25     -21.136   2.821  11.318  1.00  0.00
ATOM    328  C   SER A  25     -20.817   1.367  11.568  1.00  0.00
ATOM    329  O   SER A  25     -21.185   0.491  10.784  1.00  0.00
ATOM    330  CB  SER A  25     -22.630   3.050  11.314  1.00  0.00
ATOM    331  OG  SER A  25     -23.213   2.558  12.494  1.00  0.00
ATOM    337  N   GLY A  26     -20.099   1.104  12.643  1.00  0.00
ATOM    338  CA  GLY A  26     -19.626  -0.234  12.947  1.00  0.00
ATOM    339  C   GLY A  26     -18.130  -0.097  13.071  1.00  0.00
ATOM    340  O   GLY A  26     -17.587   0.947  12.740  1.00  0.00
ATOM    344  N   SER A  27     -17.442  -1.097  13.569  1.00  0.00
ATOM    345  CA  SER A  27     -16.007  -0.921  13.732  1.00  0.00
ATOM    346  C   SER A  27     -15.252  -1.099  12.428  1.00  0.00
ATOM    347  O   SER A  27     -15.275  -2.181  11.850  1.00  0.00
ATOM    348  CB  SER A  27     -15.489  -1.897  14.767  1.00  0.00
ATOM    349  OG  SER A  27     -14.092  -1.857  14.838  1.00  0.00
ATOM    355  N   ILE A  28     -14.575  -0.039  11.952  1.00  0.00
ATOM    356  CA  ILE A  28     -13.849  -0.184  10.692  1.00  0.00
ATOM    357  C   ILE A  28     -12.348  -0.204  10.858  1.00  0.00
ATOM    358  O   ILE A  28     -11.642  -0.490   9.900  1.00  0.00
ATOM    359  CB  ILE A  28     -14.176   0.860   9.605  1.00  0.00
ATOM    360  CG1 ILE A  28     -13.765   2.310  10.029  1.00  0.00
ATOM    361  CG2 ILE A  28     -15.630   0.757   9.253  1.00  0.00
ATOM    362  CD1 ILE A  28     -13.781   3.334   8.877  1.00  0.00
ATOM    374  N   SER A  29     -11.837   0.007  12.063  1.00  0.00
ATOM    375  CA  SER A  29     -10.391  -0.002  12.266  1.00  0.00
ATOM    376  C   SER A  29      -9.754  -1.361  11.944  1.00  0.00
ATOM    377  O   SER A  29      -8.544  -1.449  11.722  1.00  0.00
ATOM    378  CB  SER A  29     -10.066   0.411  13.685  1.00  0.00
ATOM    379  OG  SER A  29     -10.543  -0.526  14.604  1.00  0.00
ATOM    385  N   PHE A  30     -10.564  -2.423  11.908  1.00  0.00
ATOM    386  CA  PHE A  30     -10.094  -3.759  11.586  1.00  0.00
ATOM    387  C   PHE A  30     -10.551  -4.230  10.204  1.00  0.00
ATOM    388  O   PHE A  30     -10.434  -5.417   9.877  1.00  0.00
ATOM    389  CB  PHE A  30     -10.569  -4.752  12.640  1.00  0.00
ATOM    390  CG  PHE A  30     -10.004  -4.473  13.991  1.00  0.00
ATOM    391  CD1 PHE A  30     -10.745  -3.785  14.935  1.00  0.00
ATOM    392  CD2 PHE A  30      -8.725  -4.896  14.327  1.00  0.00
ATOM    393  CE1 PHE A  30     -10.225  -3.523  16.183  1.00  0.00
ATOM    394  CE2 PHE A  30      -8.203  -4.635  15.577  1.00  0.00
ATOM    395  CZ  PHE A  30      -8.956  -3.947  16.505  1.00  0.00
ATOM    405  N   LEU A  31     -11.079  -3.318   9.396  1.00  0.00
ATOM    406  CA  LEU A  31     -11.551  -3.649   8.060  1.00  0.00
ATOM    407  C   LEU A  31     -10.712  -3.007   6.982  1.00  0.00
ATOM    408  O   LEU A  31     -10.056  -1.981   7.192  1.00  0.00
ATOM    409  CB  LEU A  31     -13.027  -3.270   7.926  1.00  0.00
ATOM    410  CG  LEU A  31     -13.979  -3.984   8.946  1.00  0.00
ATOM    411  CD1 LEU A  31     -15.383  -3.434   8.854  1.00  0.00
ATOM    412  CD2 LEU A  31     -14.018  -5.486   8.631  1.00  0.00
ATOM    424  N   TYR A  32     -10.725  -3.614   5.809  1.00  0.00
ATOM    425  CA  TYR A  32     -10.002  -3.060   4.696  1.00  0.00
ATOM    426  C   TYR A  32     -11.005  -2.251   3.885  1.00  0.00
ATOM    427  O   TYR A  32     -12.150  -2.681   3.694  1.00  0.00
ATOM    428  CB  TYR A  32      -9.433  -4.178   3.878  1.00  0.00
ATOM    429  CG  TYR A  32      -8.397  -5.053   4.521  1.00  0.00
ATOM    430  CD1 TYR A  32      -8.790  -6.102   5.333  1.00  0.00
ATOM    431  CD2 TYR A  32      -7.074  -4.861   4.244  1.00  0.00
ATOM    432  CE1 TYR A  32      -7.850  -6.935   5.876  1.00  0.00
ATOM    433  CE2 TYR A  32      -6.127  -5.697   4.781  1.00  0.00
ATOM    434  CZ  TYR A  32      -6.509  -6.729   5.597  1.00  0.00
ATOM    435  OH  TYR A  32      -5.557  -7.583   6.111  1.00  0.00
ATOM    445  N   MET A  33     -10.608  -1.072   3.420  1.00  0.00
ATOM    446  CA  MET A  33     -11.558  -0.231   2.693  1.00  0.00
ATOM    447  C   MET A  33     -11.022   0.391   1.441  1.00  0.00
ATOM    448  O   MET A  33      -9.811   0.474   1.240  1.00  0.00
ATOM    449  CB  MET A  33     -12.127   0.855   3.601  1.00  0.00
ATOM    450  CG  MET A  33     -12.972   0.300   4.707  1.00  0.00
ATOM    451  SD  MET A  33     -13.758   1.515   5.766  1.00  0.00
ATOM    452  CE  MET A  33     -14.978   2.303   4.722  1.00  0.00
ATOM    462  N   GLY A  34     -11.936   0.844   0.598  1.00  0.00
ATOM    463  CA  GLY A  34     -11.507   1.516  -0.608  1.00  0.00
ATOM    464  C   GLY A  34     -12.628   2.121  -1.420  1.00  0.00
ATOM    465  O   GLY A  34     -13.806   2.061  -1.051  1.00  0.00
ATOM    469  N   TRP A  35     -12.221   2.729  -2.527  1.00  0.00
ATOM    470  CA  TRP A  35     -13.106   3.401  -3.447  1.00  0.00
ATOM    471  C   TRP A  35     -13.071   2.786  -4.831  1.00  0.00
ATOM    472  O   TRP A  35     -12.015   2.351  -5.331  1.00  0.00
ATOM    473  CB  TRP A  35     -12.786   4.895  -3.540  1.00  0.00
ATOM    474  CG  TRP A  35     -13.176   5.703  -2.317  1.00  0.00
ATOM    475  CD1 TRP A  35     -12.459   5.881  -1.185  1.00  0.00
ATOM    476  CD2 TRP A  35     -14.393   6.474  -2.136  1.00  0.00
ATOM    477  NE1 TRP A  35     -13.134   6.700  -0.322  1.00  0.00
ATOM    478  CE2 TRP A  35     -14.308   7.075  -0.887  1.00  0.00
ATOM    479  CE3 TRP A  35     -15.517   6.697  -2.921  1.00  0.00
ATOM    480  CZ2 TRP A  35     -15.298   7.898  -0.404  1.00  0.00
ATOM    481  CZ3 TRP A  35     -16.530   7.515  -2.433  1.00  0.00
ATOM    482  CH2 TRP A  35     -16.419   8.103  -1.203  1.00  0.00
ATOM    493  N   TYR A  36     -14.254   2.795  -5.430  1.00  0.00
ATOM    494  CA  TYR A  36     -14.563   2.306  -6.760  1.00  0.00
ATOM    495  C   TYR A  36     -15.366   3.329  -7.520  1.00  0.00
ATOM    496  O   TYR A  36     -15.979   4.203  -6.911  1.00  0.00
ATOM    497  CB  TYR A  36     -15.348   1.020  -6.641  1.00  0.00
ATOM    498  CG  TYR A  36     -14.574  -0.052  -6.009  1.00  0.00
ATOM    499  CD1 TYR A  36     -14.430  -0.111  -4.630  1.00  0.00
ATOM    500  CD2 TYR A  36     -13.994  -0.991  -6.810  1.00  0.00
ATOM    501  CE1 TYR A  36     -13.671  -1.077  -4.093  1.00  0.00
ATOM    502  CE2 TYR A  36     -13.248  -1.970  -6.271  1.00  0.00
ATOM    503  CZ  TYR A  36     -13.062  -2.018  -4.928  1.00  0.00
ATOM    504  OH  TYR A  36     -12.282  -3.017  -4.393  1.00  0.00
ATOM    514  N   ARG A  37     -15.389   3.248  -8.839  1.00  0.00
ATOM    515  CA  ARG A  37     -16.241   4.191  -9.553  1.00  0.00
ATOM    516  C   ARG A  37     -16.999   3.587 -10.729  1.00  0.00
ATOM    517  O   ARG A  37     -16.554   2.623 -11.350  1.00  0.00
ATOM    518  CB  ARG A  37     -15.417   5.358 -10.030  1.00  0.00
ATOM    519  CG  ARG A  37     -14.411   5.027 -11.091  1.00  0.00
ATOM    520  CD  ARG A  37     -13.600   6.173 -11.435  1.00  0.00
ATOM    521  NE  ARG A  37     -12.687   5.863 -12.489  1.00  0.00
ATOM    522  CZ  ARG A  37     -11.744   6.686 -12.959  1.00  0.00
ATOM    523  NH1 ARG A  37     -11.569   7.901 -12.444  1.00  0.00
ATOM    524  NH2 ARG A  37     -11.010   6.242 -13.959  1.00  0.00
ATOM    538  N   GLN A  38     -18.148   4.169 -11.055  1.00  0.00
ATOM    539  CA  GLN A  38     -18.920   3.746 -12.218  1.00  0.00
ATOM    540  C   GLN A  38     -19.266   4.850 -13.192  1.00  0.00
ATOM    541  O   GLN A  38     -20.073   5.737 -12.886  1.00  0.00
ATOM    542  CB  GLN A  38     -20.246   3.116 -11.808  1.00  0.00
ATOM    543  CG  GLN A  38     -20.132   1.826 -11.089  1.00  0.00
ATOM    544  CD  GLN A  38     -21.449   1.307 -10.599  1.00  0.00
ATOM    545  OE1 GLN A  38     -21.499   0.780  -9.482  1.00  0.00
ATOM    546  NE2 GLN A  38     -22.506   1.439 -11.402  1.00  0.00
ATOM    555  N   ALA A  39     -18.651   4.802 -14.366  1.00  0.00
ATOM    556  CA  ALA A  39     -18.947   5.757 -15.423  1.00  0.00
ATOM    557  C   ALA A  39     -20.333   5.351 -15.922  1.00  0.00
ATOM    558  O   ALA A  39     -20.668   4.172 -15.817  1.00  0.00
ATOM    559  CB  ALA A  39     -17.894   5.724 -16.517  1.00  0.00
ATOM    565  N   PRO A  40     -21.155   6.238 -16.486  1.00  0.00
ATOM    566  CA  PRO A  40     -22.512   5.923 -16.918  1.00  0.00
ATOM    567  C   PRO A  40     -22.694   5.206 -18.267  1.00  0.00
ATOM    568  O   PRO A  40     -23.816   5.334 -18.738  1.00  0.00
ATOM    569  CB  PRO A  40     -23.130   7.330 -16.967  1.00  0.00
ATOM    570  CG  PRO A  40     -21.974   8.247 -17.342  1.00  0.00
ATOM    571  CD  PRO A  40     -20.765   7.659 -16.632  1.00  0.00
ATOM    579  N   GLY A  41     -22.223   3.978 -18.253  1.00  0.00
ATOM    580  CA  GLY A  41     -21.771   3.436 -19.518  1.00  0.00
ATOM    581  C   GLY A  41     -20.789   2.306 -19.303  1.00  0.00
ATOM    582  O   GLY A  41     -20.544   1.509 -20.211  1.00  0.00
ATOM    586  N   LYS A  42     -20.212   2.244 -18.105  1.00  0.00
ATOM    587  CA  LYS A  42     -19.204   1.235 -17.801  1.00  0.00
ATOM    588  C   LYS A  42     -19.452   0.458 -16.514  1.00  0.00
ATOM    589  O   LYS A  42     -20.205   0.866 -15.624  1.00  0.00
ATOM    590  CB  LYS A  42     -17.821   1.867 -17.689  1.00  0.00
ATOM    591  CG  LYS A  42     -17.302   2.553 -18.945  1.00  0.00
ATOM    592  CD  LYS A  42     -15.883   3.080 -18.717  1.00  0.00
ATOM    593  CE  LYS A  42     -15.341   3.800 -19.937  1.00  0.00
ATOM    594  NZ  LYS A  42     -13.969   4.329 -19.697  1.00  0.00
ATOM    608  N   GLU A  43     -18.766  -0.675 -16.412  1.00  0.00
ATOM    609  CA  GLU A  43     -18.764  -1.500 -15.219  1.00  0.00
ATOM    610  C   GLU A  43     -17.934  -0.820 -14.137  1.00  0.00
ATOM    611  O   GLU A  43     -17.098   0.034 -14.426  1.00  0.00
ATOM    612  CB  GLU A  43     -18.215  -2.901 -15.532  1.00  0.00
ATOM    613  CG  GLU A  43     -16.691  -2.987 -15.821  1.00  0.00
ATOM    614  CD  GLU A  43     -16.314  -2.647 -17.254  1.00  0.00
ATOM    615  OE1 GLU A  43     -17.126  -2.068 -17.951  1.00  0.00
ATOM    616  OE2 GLU A  43     -15.221  -2.973 -17.651  1.00  0.00
ATOM    623  N   ARG A  44     -18.166  -1.188 -12.888  1.00  0.00
ATOM    624  CA  ARG A  44     -17.423  -0.595 -11.787  1.00  0.00
ATOM    625  C   ARG A  44     -15.912  -0.863 -11.860  1.00  0.00
ATOM    626  O   ARG A  44     -15.475  -2.009 -12.000  1.00  0.00
ATOM    627  CB  ARG A  44     -17.998  -1.124 -10.488  1.00  0.00
ATOM    628  CG  ARG A  44     -17.533  -0.450  -9.257  1.00  0.00
ATOM    629  CD  ARG A  44     -18.228  -0.984  -8.072  1.00  0.00
ATOM    630  NE  ARG A  44     -19.668  -0.705  -8.050  1.00  0.00
ATOM    631  CZ  ARG A  44     -20.591  -1.378  -7.322  1.00  0.00
ATOM    632  NH1 ARG A  44     -20.259  -2.392  -6.557  1.00  0.00
ATOM    633  NH2 ARG A  44     -21.849  -1.002  -7.408  1.00  0.00
ATOM    647  N   GLU A  45     -15.133   0.210 -11.703  1.00  0.00
ATOM    648  CA  GLU A  45     -13.672   0.199 -11.723  1.00  0.00
ATOM    649  C   GLU A  45     -13.055   0.414 -10.347  1.00  0.00
ATOM    650  O   GLU A  45     -13.580   1.170  -9.529  1.00  0.00
ATOM    651  CB  GLU A  45     -13.126   1.329 -12.625  1.00  0.00
ATOM    652  CG  GLU A  45     -13.434   1.239 -14.132  1.00  0.00
ATOM    653  CD  GLU A  45     -12.805   2.416 -14.935  1.00  0.00
ATOM    654  OE1 GLU A  45     -12.737   2.326 -16.143  1.00  0.00
ATOM    655  OE2 GLU A  45     -12.410   3.406 -14.319  1.00  0.00
ATOM    662  N   PHE A  46     -11.904  -0.213 -10.111  1.00  0.00
ATOM    663  CA  PHE A  46     -11.107   0.006  -8.903  1.00  0.00
ATOM    664  C   PHE A  46     -10.452   1.376  -8.929  1.00  0.00
ATOM    665  O   PHE A  46      -9.925   1.772  -9.968  1.00  0.00
ATOM    666  CB  PHE A  46     -10.005  -1.056  -8.798  1.00  0.00
ATOM    667  CG  PHE A  46      -9.144  -0.922  -7.583  1.00  0.00
ATOM    668  CD1 PHE A  46      -9.587  -1.371  -6.382  1.00  0.00
ATOM    669  CD2 PHE A  46      -7.885  -0.341  -7.651  1.00  0.00
ATOM    670  CE1 PHE A  46      -8.827  -1.258  -5.278  1.00  0.00
ATOM    671  CE2 PHE A  46      -7.106  -0.213  -6.537  1.00  0.00
ATOM    672  CZ  PHE A  46      -7.572  -0.670  -5.347  1.00  0.00
ATOM    682  N   VAL A  47     -10.473   2.103  -7.810  1.00  0.00
ATOM    683  CA  VAL A  47      -9.778   3.377  -7.736  1.00  0.00
ATOM    684  C   VAL A  47      -8.649   3.324  -6.705  1.00  0.00
ATOM    685  O   VAL A  47      -7.480   3.554  -7.042  1.00  0.00
ATOM    686  CB  VAL A  47     -10.772   4.513  -7.397  1.00  0.00
ATOM    687  CG1 VAL A  47     -10.068   5.814  -7.246  1.00  0.00
ATOM    688  CG2 VAL A  47     -11.810   4.614  -8.504  1.00  0.00
ATOM    698  N   ALA A  48      -8.992   3.042  -5.443  1.00  0.00
ATOM    699  CA  ALA A  48      -7.964   3.044  -4.399  1.00  0.00
ATOM    700  C   ALA A  48      -8.351   2.234  -3.161  1.00  0.00
ATOM    701  O   ALA A  48      -9.520   2.143  -2.790  1.00  0.00
ATOM    702  CB  ALA A  48      -7.655   4.472  -3.987  1.00  0.00
ATOM    708  N   THR A  49      -7.335   1.707  -2.484  1.00  0.00
ATOM    709  CA  THR A  49      -7.477   0.961  -1.229  1.00  0.00
ATOM    710  C   THR A  49      -6.559   1.371  -0.109  1.00  0.00
ATOM    711  O   THR A  49      -5.397   1.698  -0.332  1.00  0.00
ATOM    712  CB  THR A  49      -7.290  -0.538  -1.478  1.00  0.00
ATOM    713  OG1 THR A  49      -8.408  -1.005  -2.201  1.00  0.00
ATOM    714  CG2 THR A  49      -7.079  -1.346  -0.211  1.00  0.00
ATOM    722  N   ILE A  50      -7.087   1.282   1.114  1.00  0.00
ATOM    723  CA  ILE A  50      -6.316   1.465   2.332  1.00  0.00
ATOM    724  C   ILE A  50      -6.499   0.249   3.261  1.00  0.00
ATOM    725  O   ILE A  50      -7.626  -0.188   3.543  1.00  0.00
ATOM    726  CB  ILE A  50      -6.657   2.813   3.014  1.00  0.00
ATOM    727  CG1 ILE A  50      -5.764   2.982   4.271  1.00  0.00
ATOM    728  CG2 ILE A  50      -8.181   2.931   3.336  1.00  0.00
ATOM    729  CD1 ILE A  50      -5.705   4.388   4.787  1.00  0.00
ATOM    741  N   THR A  51      -5.382  -0.294   3.741  1.00  0.00
ATOM    742  CA  THR A  51      -5.416  -1.468   4.595  1.00  0.00
ATOM    743  C   THR A  51      -5.458  -1.135   6.071  1.00  0.00
ATOM    744  O   THR A  51      -5.310   0.013   6.489  1.00  0.00
ATOM    745  CB  THR A  51      -4.212  -2.394   4.345  1.00  0.00
ATOM    746  OG1 THR A  51      -2.990  -1.767   4.787  1.00  0.00
ATOM    747  CG2 THR A  51      -4.117  -2.677   2.858  1.00  0.00
ATOM    755  N   ARG A  52      -5.620  -2.174   6.876  1.00  0.00
ATOM    756  CA  ARG A  52      -5.716  -2.053   8.320  1.00  0.00
ATOM    757  C   ARG A  52      -4.457  -1.419   8.926  1.00  0.00
ATOM    758  O   ARG A  52      -4.511  -0.731   9.945  1.00  0.00
ATOM    759  CB  ARG A  52      -5.930  -3.429   8.903  1.00  0.00
ATOM    760  CG  ARG A  52      -7.206  -4.030   8.424  1.00  0.00
ATOM    761  CD  ARG A  52      -7.588  -5.236   9.098  1.00  0.00
ATOM    762  NE  ARG A  52      -6.693  -6.329   8.989  1.00  0.00
ATOM    763  CZ  ARG A  52      -6.999  -7.553   9.457  1.00  0.00
ATOM    764  NH1 ARG A  52      -8.195  -7.759  10.012  1.00  0.00
ATOM    765  NH2 ARG A  52      -6.120  -8.542   9.366  1.00  0.00
ATOM    779  N   GLY A  53      -3.312  -1.643   8.275  1.00  0.00
ATOM    780  CA  GLY A  53      -2.031  -1.102   8.712  1.00  0.00
ATOM    781  C   GLY A  53      -1.718   0.263   8.089  1.00  0.00
ATOM    782  O   GLY A  53      -0.621   0.793   8.274  1.00  0.00
ATOM    786  N   GLY A  54      -2.660   0.820   7.322  1.00  0.00
ATOM    787  CA  GLY A  54      -2.470   2.097   6.649  1.00  0.00
ATOM    788  C   GLY A  54      -1.717   2.048   5.315  1.00  0.00
ATOM    789  O   GLY A  54      -1.256   3.090   4.844  1.00  0.00
ATOM    793  N   ASN A  55      -1.551   0.868   4.709  1.00  0.00
ATOM    794  CA  ASN A  55      -0.827   0.811   3.444  1.00  0.00
ATOM    795  C   ASN A  55      -1.819   1.125   2.360  1.00  0.00
ATOM    796  O   ASN A  55      -2.995   0.768   2.484  1.00  0.00
ATOM    797  CB  ASN A  55      -0.191  -0.543   3.217  1.00  0.00
ATOM    798  CG  ASN A  55       0.893  -0.833   4.203  1.00  0.00
ATOM    799  OD1 ASN A  55       1.671   0.050   4.584  1.00  0.00
ATOM    800  ND2 ASN A  55       0.971  -2.066   4.627  1.00  0.00
ATOM    807  N   THR A  56      -1.386   1.775   1.282  1.00  0.00
ATOM    808  CA  THR A  56      -2.353   2.055   0.243  1.00  0.00
ATOM    809  C   THR A  56      -1.934   1.606  -1.137  1.00  0.00
ATOM    810  O   THR A  56      -0.745   1.476  -1.452  1.00  0.00
ATOM    811  CB  THR A  56      -2.680   3.556   0.192  1.00  0.00
ATOM    812  OG1 THR A  56      -1.515   4.306  -0.172  1.00  0.00
ATOM    813  CG2 THR A  56      -3.161   4.031   1.563  1.00  0.00
ATOM    821  N   TYR A  57      -2.956   1.380  -1.958  1.00  0.00
ATOM    822  CA  TYR A  57      -2.793   0.926  -3.324  1.00  0.00
ATOM    823  C   TYR A  57      -3.709   1.702  -4.261  1.00  0.00
ATOM    824  O   TYR A  57      -4.835   2.046  -3.891  1.00  0.00
ATOM    825  CB  TYR A  57      -3.110  -0.545  -3.355  1.00  0.00
ATOM    826  CG  TYR A  57      -2.291  -1.329  -2.352  1.00  0.00
ATOM    827  CD1 TYR A  57      -2.791  -1.520  -1.062  1.00  0.00
ATOM    828  CD2 TYR A  57      -1.061  -1.848  -2.697  1.00  0.00
ATOM    829  CE1 TYR A  57      -2.051  -2.208  -0.149  1.00  0.00
ATOM    830  CE2 TYR A  57      -0.328  -2.547  -1.762  1.00  0.00
ATOM    831  CZ  TYR A  57      -0.826  -2.722  -0.491  1.00  0.00
ATOM    832  OH  TYR A  57      -0.099  -3.416   0.452  1.00  0.00
ATOM    842  N   TYR A  58      -3.253   1.949  -5.491  1.00  0.00
ATOM    843  CA  TYR A  58      -4.059   2.724  -6.435  1.00  0.00
ATOM    844  C   TYR A  58      -4.111   2.114  -7.824  1.00  0.00
ATOM    845  O   TYR A  58      -3.167   1.448  -8.245  1.00  0.00
ATOM    846  CB  TYR A  58      -3.447   4.116  -6.541  1.00  0.00
ATOM    847  CG  TYR A  58      -3.333   4.796  -5.220  1.00  0.00
ATOM    848  CD1 TYR A  58      -2.176   4.609  -4.477  1.00  0.00
ATOM    849  CD2 TYR A  58      -4.351   5.565  -4.733  1.00  0.00
ATOM    850  CE1 TYR A  58      -2.043   5.174  -3.250  1.00  0.00
ATOM    851  CE2 TYR A  58      -4.227   6.140  -3.497  1.00  0.00
ATOM    852  CZ  TYR A  58      -3.062   5.943  -2.742  1.00  0.00
ATOM    853  OH  TYR A  58      -2.906   6.496  -1.471  1.00  0.00
ATOM    863  N   ALA A  59      -5.200   2.376  -8.544  1.00  0.00
ATOM    864  CA  ALA A  59      -5.321   2.009  -9.955  1.00  0.00
ATOM    865  C   ALA A  59      -4.305   2.774 -10.813  1.00  0.00
ATOM    866  O   ALA A  59      -4.091   3.974 -10.608  1.00  0.00
ATOM    867  CB  ALA A  59      -6.728   2.293 -10.467  1.00  0.00
ATOM    873  N   ASP A  60      -3.802   2.150 -11.882  1.00  0.00
ATOM    874  CA  ASP A  60      -2.849   2.838 -12.765  1.00  0.00
ATOM    875  C   ASP A  60      -3.380   4.161 -13.303  1.00  0.00
ATOM    876  O   ASP A  60      -2.611   5.099 -13.508  1.00  0.00
ATOM    877  CB  ASP A  60      -2.457   1.962 -13.961  1.00  0.00
ATOM    878  CG  ASP A  60      -1.481   0.795 -13.651  1.00  0.00
ATOM    879  OD1 ASP A  60      -0.818   0.794 -12.619  1.00  0.00
ATOM    880  OD2 ASP A  60      -1.424  -0.092 -14.459  1.00  0.00
ATOM    885  N   SER A  61      -4.690   4.240 -13.516  1.00  0.00
ATOM    886  CA  SER A  61      -5.360   5.416 -14.042  1.00  0.00
ATOM    887  C   SER A  61      -5.488   6.584 -13.053  1.00  0.00
ATOM    888  O   SER A  61      -5.907   7.681 -13.451  1.00  0.00
ATOM    889  CB  SER A  61      -6.731   5.000 -14.533  1.00  0.00
ATOM    890  OG  SER A  61      -7.540   4.577 -13.469  1.00  0.00
ATOM    896  N   VAL A  62      -5.195   6.361 -11.764  1.00  0.00
ATOM    897  CA  VAL A  62      -5.285   7.444 -10.788  1.00  0.00
ATOM    898  C   VAL A  62      -3.954   7.653 -10.035  1.00  0.00
ATOM    899  O   VAL A  62      -3.809   8.627  -9.278  1.00  0.00
ATOM    900  CB  VAL A  62      -6.441   7.232  -9.799  1.00  0.00
ATOM    901  CG1 VAL A  62      -7.758   7.147 -10.581  1.00  0.00
ATOM    902  CG2 VAL A  62      -6.206   6.043  -8.923  1.00  0.00
ATOM    912  N   LYS A  63      -2.984   6.744 -10.210  1.00  0.00
ATOM    913  CA  LYS A  63      -1.693   6.906  -9.541  1.00  0.00
ATOM    914  C   LYS A  63      -1.096   8.270  -9.851  1.00  0.00
ATOM    915  O   LYS A  63      -1.074   8.714 -10.997  1.00  0.00
ATOM    916  CB  LYS A  63      -0.684   5.823  -9.969  1.00  0.00
ATOM    917  CG  LYS A  63      -0.936   4.423  -9.439  1.00  0.00
ATOM    918  CD  LYS A  63       0.052   3.404 -10.011  1.00  0.00
ATOM    919  CE  LYS A  63      -0.264   2.004  -9.493  1.00  0.00
ATOM    920  NZ  LYS A  63       0.530   0.944 -10.162  1.00  0.00
ATOM    934  N   GLY A  64      -0.640   8.949  -8.801  1.00  0.00
ATOM    935  CA  GLY A  64      -0.024  10.267  -8.916  1.00  0.00
ATOM    936  C   GLY A  64      -1.031  11.413  -8.806  1.00  0.00
ATOM    937  O   GLY A  64      -0.643  12.578  -8.698  1.00  0.00
ATOM    941  N   ARG A  65      -2.320  11.088  -8.825  1.00  0.00
ATOM    942  CA  ARG A  65      -3.371  12.084  -8.750  1.00  0.00
ATOM    943  C   ARG A  65      -4.280  11.864  -7.552  1.00  0.00
ATOM    944  O   ARG A  65      -4.663  12.822  -6.873  1.00  0.00
ATOM    945  CB  ARG A  65      -4.165  12.046 -10.044  1.00  0.00
ATOM    946  CG  ARG A  65      -3.398  12.600 -11.226  1.00  0.00
ATOM    947  CD  ARG A  65      -4.230  12.730 -12.456  1.00  0.00
ATOM    948  NE  ARG A  65      -4.549  11.406 -13.030  1.00  0.00
ATOM    949  CZ  ARG A  65      -3.737  10.722 -13.890  1.00  0.00
ATOM    950  NH1 ARG A  65      -2.576  11.229 -14.264  1.00  0.00
ATOM    951  NH2 ARG A  65      -4.100   9.542 -14.360  1.00  0.00
ATOM    965  N   PHE A  66      -4.622  10.606  -7.268  1.00  0.00
ATOM    966  CA  PHE A  66      -5.519  10.356  -6.147  1.00  0.00
ATOM    967  C   PHE A  66      -4.771   9.821  -4.920  1.00  0.00
ATOM    968  O   PHE A  66      -3.866   8.993  -5.037  1.00  0.00
ATOM    969  CB  PHE A  66      -6.621   9.361  -6.502  1.00  0.00
ATOM    970  CG  PHE A  66      -7.691   9.784  -7.549  1.00  0.00
ATOM    971  CD1 PHE A  66      -7.571  10.871  -8.433  1.00  0.00
ATOM    972  CD2 PHE A  66      -8.833   9.037  -7.636  1.00  0.00
ATOM    973  CE1 PHE A  66      -8.554  11.152  -9.347  1.00  0.00
ATOM    974  CE2 PHE A  66      -9.818   9.323  -8.549  1.00  0.00
ATOM    975  CZ  PHE A  66      -9.678  10.377  -9.406  1.00  0.00
ATOM    985  N   THR A  67      -5.196  10.265  -3.737  1.00  0.00
ATOM    986  CA  THR A  67      -4.663   9.774  -2.453  1.00  0.00
ATOM    987  C   THR A  67      -5.780   9.278  -1.528  1.00  0.00
ATOM    988  O   THR A  67      -6.797   9.943  -1.339  1.00  0.00
ATOM    989  CB  THR A  67      -3.815  10.848  -1.718  1.00  0.00
ATOM    990  OG1 THR A  67      -2.694  11.214  -2.530  1.00  0.00
ATOM    991  CG2 THR A  67      -3.302  10.309  -0.376  1.00  0.00
ATOM    999  N   ILE A  68      -5.597   8.105  -0.931  1.00  0.00
ATOM   1000  CA  ILE A  68      -6.612   7.564  -0.024  1.00  0.00
ATOM   1001  C   ILE A  68      -6.046   7.553   1.395  1.00  0.00
ATOM   1002  O   ILE A  68      -4.851   7.310   1.572  1.00  0.00
ATOM   1003  CB  ILE A  68      -7.095   6.153  -0.469  1.00  0.00
ATOM   1004  CG1 ILE A  68      -8.300   5.697   0.391  1.00  0.00
ATOM   1005  CG2 ILE A  68      -5.980   5.136  -0.360  1.00  0.00
ATOM   1006  CD1 ILE A  68      -9.051   4.495  -0.158  1.00  0.00
ATOM   1018  N   SER A  69      -6.879   7.906   2.374  1.00  0.00
ATOM   1019  CA  SER A  69      -6.472   7.940   3.781  1.00  0.00
ATOM   1020  C   SER A  69      -7.640   7.646   4.728  1.00  0.00
ATOM   1021  O   SER A  69      -8.804   7.676   4.332  1.00  0.00
ATOM   1022  CB  SER A  69      -5.868   9.290   4.127  1.00  0.00
ATOM   1023  OG  SER A  69      -6.830  10.305   4.058  1.00  0.00
ATOM   1029  N   ARG A  70      -7.335   7.333   5.990  1.00  0.00
ATOM   1030  CA  ARG A  70      -8.385   7.052   6.974  1.00  0.00
ATOM   1031  C   ARG A  70      -8.104   7.629   8.352  1.00  0.00
ATOM   1032  O   ARG A  70      -6.961   7.643   8.814  1.00  0.00
ATOM   1033  CB  ARG A  70      -8.597   5.545   7.110  1.00  0.00
ATOM   1034  CG  ARG A  70      -9.701   5.122   8.098  1.00  0.00
ATOM   1035  CD  ARG A  70      -9.997   3.697   8.038  1.00  0.00
ATOM   1036  NE  ARG A  70      -8.923   2.885   8.510  1.00  0.00
ATOM   1037  CZ  ARG A  70      -8.934   1.547   8.470  1.00  0.00
ATOM   1038  NH1 ARG A  70      -9.971   0.913   7.967  1.00  0.00
ATOM   1039  NH2 ARG A  70      -7.919   0.868   8.936  1.00  0.00
ATOM   1053  N   ASP A  71      -9.169   8.078   9.017  1.00  0.00
ATOM   1054  CA  ASP A  71      -9.079   8.552  10.392  1.00  0.00
ATOM   1055  C   ASP A  71      -9.916   7.653  11.320  1.00  0.00
ATOM   1056  O   ASP A  71     -11.162   7.710  11.352  1.00  0.00
ATOM   1057  CB  ASP A  71      -9.482  10.024  10.496  1.00  0.00
ATOM   1058  CG  ASP A  71      -9.269  10.625  11.918  1.00  0.00
ATOM   1059  OD1 ASP A  71      -9.136   9.864  12.880  1.00  0.00
ATOM   1060  OD2 ASP A  71      -9.229  11.859  12.026  1.00  0.00
ATOM   1065  N   ASN A  72      -9.219   6.792  12.060  1.00  0.00
ATOM   1066  CA  ASN A  72      -9.846   5.789  12.917  1.00  0.00
ATOM   1067  C   ASN A  72     -10.601   6.399  14.088  1.00  0.00
ATOM   1068  O   ASN A  72     -11.420   5.730  14.714  1.00  0.00
ATOM   1069  CB  ASN A  72      -8.821   4.795  13.431  1.00  0.00
ATOM   1070  CG  ASN A  72      -8.366   3.808  12.390  1.00  0.00
ATOM   1071  OD1 ASN A  72      -9.083   3.486  11.435  1.00  0.00
ATOM   1072  ND2 ASN A  72      -7.167   3.319  12.566  1.00  0.00
ATOM   1079  N   ALA A  73     -10.318   7.657  14.423  1.00  0.00
ATOM   1080  CA  ALA A  73     -11.004   8.281  15.544  1.00  0.00
ATOM   1081  C   ALA A  73     -12.364   8.816  15.115  1.00  0.00
ATOM   1082  O   ALA A  73     -13.169   9.233  15.949  1.00  0.00
ATOM   1083  CB  ALA A  73     -10.165   9.404  16.119  1.00  0.00
ATOM   1089  N   LYS A  74     -12.606   8.829  13.801  1.00  0.00
ATOM   1090  CA  LYS A  74     -13.821   9.357  13.224  1.00  0.00
ATOM   1091  C   LYS A  74     -14.566   8.265  12.476  1.00  0.00
ATOM   1092  O   LYS A  74     -15.728   8.445  12.105  1.00  0.00
ATOM   1093  CB  LYS A  74     -13.493  10.497  12.263  1.00  0.00
ATOM   1094  CG  LYS A  74     -12.832  11.702  12.920  1.00  0.00
ATOM   1095  CD  LYS A  74     -12.538  12.803  11.894  1.00  0.00
ATOM   1096  CE  LYS A  74     -11.890  14.034  12.537  1.00  0.00
ATOM   1097  NZ  LYS A  74     -10.473  13.760  12.982  1.00  0.00
ATOM   1111  N   ASN A  75     -13.878   7.136  12.235  1.00  0.00
ATOM   1112  CA  ASN A  75     -14.381   6.025  11.432  1.00  0.00
ATOM   1113  C   ASN A  75     -14.742   6.516  10.041  1.00  0.00
ATOM   1114  O   ASN A  75     -15.793   6.175   9.488  1.00  0.00
ATOM   1115  CB  ASN A  75     -15.555   5.309  12.086  1.00  0.00
ATOM   1116  CG  ASN A  75     -15.177   4.580  13.353  1.00  0.00
ATOM   1117  OD1 ASN A  75     -14.149   3.879  13.422  1.00  0.00
ATOM   1118  ND2 ASN A  75     -15.994   4.727  14.367  1.00  0.00
ATOM   1125  N   THR A  76     -13.848   7.344   9.489  1.00  0.00
ATOM   1126  CA  THR A  76     -14.052   7.910   8.156  1.00  0.00
ATOM   1127  C   THR A  76     -12.860   7.722   7.188  1.00  0.00
ATOM   1128  O   THR A  76     -11.690   7.915   7.544  1.00  0.00
ATOM   1129  CB  THR A  76     -14.418   9.411   8.283  1.00  0.00
ATOM   1130  OG1 THR A  76     -15.608   9.540   9.086  1.00  0.00
ATOM   1131  CG2 THR A  76     -14.714  10.029   6.905  1.00  0.00
ATOM   1139  N   VAL A  77     -13.184   7.351   5.948  1.00  0.00
ATOM   1140  CA  VAL A  77     -12.229   7.166   4.849  1.00  0.00
ATOM   1141  C   VAL A  77     -12.346   8.301   3.831  1.00  0.00
ATOM   1142  O   VAL A  77     -13.436   8.692   3.420  1.00  0.00
ATOM   1143  CB  VAL A  77     -12.423   5.786   4.169  1.00  0.00
ATOM   1144  CG1 VAL A  77     -11.475   5.607   2.961  1.00  0.00
ATOM   1145  CG2 VAL A  77     -12.139   4.726   5.163  1.00  0.00
ATOM   1155  N   TYR A  78     -11.218   8.858   3.441  1.00  0.00
ATOM   1156  CA  TYR A  78     -11.226   9.973   2.513  1.00  0.00
ATOM   1157  C   TYR A  78     -10.500   9.660   1.214  1.00  0.00
ATOM   1158  O   TYR A  78      -9.518   8.910   1.198  1.00  0.00
ATOM   1159  CB  TYR A  78     -10.557  11.173   3.171  1.00  0.00
ATOM   1160  CG  TYR A  78     -11.247  11.676   4.404  1.00  0.00
ATOM   1161  CD1 TYR A  78     -10.923  11.141   5.657  1.00  0.00
ATOM   1162  CD2 TYR A  78     -12.181  12.680   4.296  1.00  0.00
ATOM   1163  CE1 TYR A  78     -11.543  11.629   6.788  1.00  0.00
ATOM   1164  CE2 TYR A  78     -12.794  13.168   5.420  1.00  0.00
ATOM   1165  CZ  TYR A  78     -12.483  12.654   6.659  1.00  0.00
ATOM   1166  OH  TYR A  78     -13.106  13.166   7.772  1.00  0.00
ATOM   1176  N   LEU A  79     -10.978  10.263   0.125  1.00  0.00
ATOM   1177  CA  LEU A  79     -10.296  10.152  -1.161  1.00  0.00
ATOM   1178  C   LEU A  79     -10.036  11.553  -1.705  1.00  0.00
ATOM   1179  O   LEU A  79     -10.967  12.307  -2.006  1.00  0.00
ATOM   1180  CB  LEU A  79     -11.138   9.355  -2.183  1.00  0.00
ATOM   1181  CG  LEU A  79     -10.526   9.156  -3.631  1.00  0.00
ATOM   1182  CD1 LEU A  79      -9.258   8.264  -3.556  1.00  0.00
ATOM   1183  CD2 LEU A  79     -11.593   8.556  -4.563  1.00  0.00
ATOM   1195  N   GLN A  80      -8.768  11.898  -1.834  1.00  0.00
ATOM   1196  CA  GLN A  80      -8.351  13.202  -2.322  1.00  0.00
ATOM   1197  C   GLN A  80      -8.087  13.081  -3.803  1.00  0.00
ATOM   1198  O   GLN A  80      -7.173  12.365  -4.207  1.00  0.00
ATOM   1199  CB  GLN A  80      -7.080  13.638  -1.587  1.00  0.00
ATOM   1200  CG  GLN A  80      -6.459  14.972  -2.007  1.00  0.00
ATOM   1201  CD  GLN A  80      -7.277  16.179  -1.619  1.00  0.00
ATOM   1202  OE1 GLN A  80      -7.802  16.245  -0.493  1.00  0.00
ATOM   1203  NE2 GLN A  80      -7.366  17.154  -2.515  1.00  0.00
ATOM   1212  N   MET A  81      -8.894  13.733  -4.630  1.00  0.00
ATOM   1213  CA  MET A  81      -8.712  13.583  -6.063  1.00  0.00
ATOM   1214  C   MET A  81      -8.183  14.864  -6.683  1.00  0.00
ATOM   1215  O   MET A  81      -8.905  15.866  -6.761  1.00  0.00
ATOM   1216  CB  MET A  81     -10.029  13.238  -6.707  1.00  0.00
ATOM   1217  CG  MET A  81     -10.701  12.017  -6.141  1.00  0.00
ATOM   1218  SD  MET A  81     -12.202  11.529  -7.023  1.00  0.00
ATOM   1219  CE  MET A  81     -13.262  12.896  -6.693  1.00  0.00
ATOM   1229  N   ASN A  82      -6.918  14.853  -7.107  1.00  0.00
ATOM   1230  CA  ASN A  82      -6.288  16.040  -7.664  1.00  0.00
ATOM   1231  C   ASN A  82      -6.192  15.981  -9.179  1.00  0.00
ATOM   1232  O   ASN A  82      -6.260  14.901  -9.767  1.00  0.00
ATOM   1233  CB  ASN A  82      -4.929  16.232  -7.043  1.00  0.00
ATOM   1234  CG  ASN A  82      -5.035  16.458  -5.562  1.00  0.00
ATOM   1235  OD1 ASN A  82      -5.944  17.171  -5.087  1.00  0.00
ATOM   1236  ND2 ASN A  82      -4.123  15.871  -4.829  1.00  0.00
ATOM   1243  N   SER A  83      -6.049  17.149  -9.816  1.00  0.00
ATOM   1244  CA  SER A  83      -5.844  17.241 -11.259  1.00  0.00
ATOM   1245  C   SER A  83      -6.873  16.424 -12.024  1.00  0.00
ATOM   1246  O   SER A  83      -6.525  15.636 -12.909  1.00  0.00
ATOM   1247  CB  SER A  83      -4.438  16.788 -11.625  1.00  0.00
ATOM   1248  OG  SER A  83      -3.464  17.599 -11.013  1.00  0.00
ATOM   1254  N   LEU A  84      -8.137  16.606 -11.666  1.00  0.00
ATOM   1255  CA  LEU A  84      -9.244  15.874 -12.278  1.00  0.00
ATOM   1256  C   LEU A  84      -9.416  16.121 -13.763  1.00  0.00
ATOM   1257  O   LEU A  84      -9.307  17.251 -14.240  1.00  0.00
ATOM   1258  CB  LEU A  84     -10.535  16.190 -11.514  1.00  0.00
ATOM   1259  CG  LEU A  84     -10.662  15.535 -10.103  1.00  0.00
ATOM   1260  CD1 LEU A  84     -11.775  16.151  -9.342  1.00  0.00
ATOM   1261  CD2 LEU A  84     -11.011  14.052 -10.286  1.00  0.00
ATOM   1273  N   LYS A  85      -9.709  15.054 -14.496  1.00  0.00
ATOM   1274  CA  LYS A  85      -9.942  15.141 -15.932  1.00  0.00
ATOM   1275  C   LYS A  85     -11.392  14.763 -16.226  1.00  0.00
ATOM   1276  O   LYS A  85     -12.000  14.075 -15.420  1.00  0.00
ATOM   1277  CB  LYS A  85      -8.968  14.207 -16.664  1.00  0.00
ATOM   1278  CG  LYS A  85      -7.479  14.496 -16.413  1.00  0.00
ATOM   1279  CD  LYS A  85      -7.033  15.854 -16.984  1.00  0.00
ATOM   1280  CE  LYS A  85      -5.531  16.044 -16.816  1.00  0.00
ATOM   1281  NZ  LYS A  85      -5.066  17.363 -17.348  1.00  0.00
ATOM   1295  N   PRO A  86     -12.001  15.168 -17.357  1.00  0.00
ATOM   1296  CA  PRO A  86     -13.355  14.793 -17.757  1.00  0.00
ATOM   1297  C   PRO A  86     -13.586  13.280 -17.666  1.00  0.00
ATOM   1298  O   PRO A  86     -14.682  12.824 -17.321  1.00  0.00
ATOM   1299  CB  PRO A  86     -13.415  15.300 -19.197  1.00  0.00
ATOM   1300  CG  PRO A  86     -12.474  16.491 -19.206  1.00  0.00
ATOM   1301  CD  PRO A  86     -11.329  16.084 -18.310  1.00  0.00
ATOM   1309  N   GLU A  87     -12.519  12.504 -17.904  1.00  0.00
ATOM   1310  CA  GLU A  87     -12.526  11.048 -17.855  1.00  0.00
ATOM   1311  C   GLU A  87     -12.827  10.488 -16.459  1.00  0.00
ATOM   1312  O   GLU A  87     -13.132   9.303 -16.316  1.00  0.00
ATOM   1313  CB  GLU A  87     -11.170  10.524 -18.329  1.00  0.00
ATOM   1314  CG  GLU A  87     -10.882  10.771 -19.808  1.00  0.00
ATOM   1315  CD  GLU A  87      -9.525  10.272 -20.238  1.00  0.00
ATOM   1316  OE1 GLU A  87      -8.784   9.825 -19.396  1.00  0.00
ATOM   1317  OE2 GLU A  87      -9.232  10.342 -21.407  1.00  0.00
ATOM   1324  N   ASP A  88     -12.748  11.334 -15.431  1.00  0.00
ATOM   1325  CA  ASP A  88     -12.989  10.929 -14.060  1.00  0.00
ATOM   1326  C   ASP A  88     -14.454  11.085 -13.665  1.00  0.00
ATOM   1327  O   ASP A  88     -14.814  10.796 -12.516  1.00  0.00
ATOM   1328  CB  ASP A  88     -12.106  11.751 -13.105  1.00  0.00
ATOM   1329  CG  ASP A  88     -10.588  11.453 -13.221  1.00  0.00
ATOM   1330  OD1 ASP A  88     -10.195  10.291 -13.195  1.00  0.00
ATOM   1331  OD2 ASP A  88      -9.821  12.404 -13.340  1.00  0.00
ATOM   1336  N   THR A  89     -15.310  11.533 -14.600  1.00  0.00
ATOM   1337  CA  THR A  89     -16.735  11.637 -14.296  1.00  0.00
ATOM   1338  C   THR A  89     -17.263  10.235 -14.021  1.00  0.00
ATOM   1339  O   THR A  89     -17.131   9.342 -14.863  1.00  0.00
ATOM   1340  CB  THR A  89     -17.534  12.261 -15.469  1.00  0.00
ATOM   1341  OG1 THR A  89     -17.044  13.600 -15.741  1.00  0.00
ATOM   1342  CG2 THR A  89     -19.051  12.282 -15.164  1.00  0.00
ATOM   1350  N   ALA A  90     -17.860  10.044 -12.854  1.00  0.00
ATOM   1351  CA  ALA A  90     -18.369   8.736 -12.445  1.00  0.00
ATOM   1352  C   ALA A  90     -19.102   8.838 -11.122  1.00  0.00
ATOM   1353  O   ALA A  90     -18.935   9.824 -10.402  1.00  0.00
ATOM   1354  CB  ALA A  90     -17.229   7.731 -12.321  1.00  0.00
ATOM   1360  N   VAL A  91     -19.867   7.813 -10.776  1.00  0.00
ATOM   1361  CA  VAL A  91     -20.349   7.758  -9.409  1.00  0.00
ATOM   1362  C   VAL A  91     -19.280   7.035  -8.611  1.00  0.00
ATOM   1363  O   VAL A  91     -18.819   5.971  -9.011  1.00  0.00
ATOM   1364  CB  VAL A  91     -21.702   7.050  -9.280  1.00  0.00
ATOM   1365  CG1 VAL A  91     -22.108   6.963  -7.801  1.00  0.00
ATOM   1366  CG2 VAL A  91     -22.732   7.821 -10.044  1.00  0.00
ATOM   1376  N   TYR A  92     -18.845   7.627  -7.519  1.00  0.00
ATOM   1377  CA  TYR A  92     -17.820   7.036  -6.680  1.00  0.00
ATOM   1378  C   TYR A  92     -18.463   6.328  -5.512  1.00  0.00
ATOM   1379  O   TYR A  92     -19.379   6.850  -4.882  1.00  0.00
ATOM   1380  CB  TYR A  92     -16.817   8.103  -6.272  1.00  0.00
ATOM   1381  CG  TYR A  92     -15.889   8.479  -7.404  1.00  0.00
ATOM   1382  CD1 TYR A  92     -16.319   9.304  -8.409  1.00  0.00
ATOM   1383  CD2 TYR A  92     -14.587   7.992  -7.420  1.00  0.00
ATOM   1384  CE1 TYR A  92     -15.478   9.633  -9.440  1.00  0.00
ATOM   1385  CE2 TYR A  92     -13.741   8.336  -8.457  1.00  0.00
ATOM   1386  CZ  TYR A  92     -14.201   9.157  -9.475  1.00  0.00
ATOM   1387  OH  TYR A  92     -13.394   9.522 -10.540  1.00  0.00
ATOM   1397  N   TYR A  93     -17.984   5.130  -5.228  1.00  0.00
ATOM   1398  CA  TYR A  93     -18.525   4.290  -4.177  1.00  0.00
ATOM   1399  C   TYR A  93     -17.494   3.888  -3.161  1.00  0.00
ATOM   1400  O   TYR A  93     -16.350   3.581  -3.490  1.00  0.00
ATOM   1401  CB  TYR A  93     -19.078   3.000  -4.779  1.00  0.00
ATOM   1402  CG  TYR A  93     -20.199   3.181  -5.729  1.00  0.00
ATOM   1403  CD1 TYR A  93     -19.923   3.470  -7.051  1.00  0.00
ATOM   1404  CD2 TYR A  93     -21.504   3.038  -5.301  1.00  0.00
ATOM   1405  CE1 TYR A  93     -20.933   3.632  -7.936  1.00  0.00
ATOM   1406  CE2 TYR A  93     -22.529   3.193  -6.201  1.00  0.00
ATOM   1407  CZ  TYR A  93     -22.248   3.495  -7.518  1.00  0.00
ATOM   1408  OH  TYR A  93     -23.279   3.657  -8.423  1.00  0.00
ATOM   1418  N   CYS A  94     -17.939   3.814  -1.928  1.00  0.00
ATOM   1419  CA  CYS A  94     -17.120   3.371  -0.816  1.00  0.00
ATOM   1420  C   CYS A  94     -17.437   1.917  -0.504  1.00  0.00
ATOM   1421  O   CYS A  94     -18.610   1.510  -0.549  1.00  0.00
ATOM   1422  CB  CYS A  94     -17.373   4.231   0.394  1.00  0.00
ATOM   1423  SG  CYS A  94     -16.392   3.803   1.807  1.00  0.00
ATOM   1428  N   ALA A  95     -16.405   1.131  -0.184  1.00  0.00
ATOM   1429  CA  ALA A  95     -16.625  -0.275   0.138  1.00  0.00
ATOM   1430  C   ALA A  95     -15.708  -0.837   1.229  1.00  0.00
ATOM   1431  O   ALA A  95     -14.591  -0.362   1.464  1.00  0.00
ATOM   1432  CB  ALA A  95     -16.451  -1.096  -1.103  1.00  0.00
ATOM   1438  N   VAL A  96     -16.235  -1.897   1.860  1.00  0.00
ATOM   1439  CA  VAL A  96     -15.648  -2.727   2.926  1.00  0.00
ATOM   1440  C   VAL A  96     -15.477  -4.208   2.646  1.00  0.00
ATOM   1441  O   VAL A  96     -16.433  -4.898   2.244  1.00  0.00
ATOM   1442  CB  VAL A  96     -16.543  -2.677   4.176  1.00  0.00
ATOM   1443  CG1 VAL A  96     -16.118  -3.708   5.210  1.00  0.00
ATOM   1444  CG2 VAL A  96     -16.430  -1.351   4.824  1.00  0.00
ATOM   1454  N   ARG A  97     -14.295  -4.722   3.009  1.00  0.00
ATOM   1455  CA  ARG A  97     -14.025  -6.148   2.923  1.00  0.00
ATOM   1456  C   ARG A  97     -13.255  -6.632   4.181  1.00  0.00
ATOM   1457  O   ARG A  97     -12.489  -5.883   4.807  1.00  0.00
ATOM   1458  CB  ARG A  97     -13.239  -6.456   1.655  1.00  0.00
ATOM   1459  CG  ARG A  97     -11.860  -5.961   1.673  1.00  0.00
ATOM   1460  CD  ARG A  97     -11.129  -6.160   0.424  1.00  0.00
ATOM   1461  NE  ARG A  97      -9.762  -5.781   0.636  1.00  0.00
ATOM   1462  CZ  ARG A  97      -9.239  -4.546   0.527  1.00  0.00
ATOM   1463  NH1 ARG A  97      -9.961  -3.514   0.158  1.00  0.00
ATOM   1464  NH2 ARG A  97      -7.975  -4.382   0.833  1.00  0.00
ATOM   1478  N   ASP A  98     -13.446  -7.903   4.530  1.00  0.00
ATOM   1479  CA  ASP A  98     -12.690  -8.534   5.620  1.00  0.00
ATOM   1480  C   ASP A  98     -11.348  -9.179   5.188  1.00  0.00
ATOM   1481  O   ASP A  98     -10.414  -9.189   5.989  1.00  0.00
ATOM   1482  CB  ASP A  98     -13.547  -9.605   6.327  1.00  0.00
ATOM   1483  CG  ASP A  98     -14.761  -9.074   7.051  1.00  0.00
ATOM   1484  OD1 ASP A  98     -14.633  -8.598   8.153  1.00  0.00
ATOM   1485  OD2 ASP A  98     -15.820  -9.156   6.478  1.00  0.00
ATOM   1490  N   PRO A  99     -11.232  -9.785   3.980  1.00  0.00
ATOM   1491  CA  PRO A  99     -10.029 -10.388   3.445  1.00  0.00
ATOM   1492  C   PRO A  99      -9.003  -9.320   3.178  1.00  0.00
ATOM   1493  O   PRO A  99      -9.354  -8.148   3.180  1.00  0.00
ATOM   1494  CB  PRO A  99     -10.489 -11.050   2.140  1.00  0.00
ATOM   1495  CG  PRO A  99     -11.965 -11.197   2.282  1.00  0.00
ATOM   1496  CD  PRO A  99     -12.391 -10.016   3.087  1.00  0.00
ATOM   1504  N   SER A 100      -7.773  -9.772   2.952  1.00  0.00
ATOM   1505  CA  SER A 100      -6.593  -8.992   2.582  1.00  0.00
ATOM   1506  C   SER A 100      -6.893  -8.170   1.351  1.00  0.00
ATOM   1507  O   SER A 100      -8.043  -7.863   1.099  1.00  0.00
ATOM   1508  CB  SER A 100      -5.413  -9.900   2.315  1.00  0.00
ATOM   1509  OG  SER A 100      -4.291  -9.157   1.910  1.00  0.00
ATOM   1515  N   TYR A 101      -5.884  -7.673   0.669  1.00  0.00
ATOM   1516  CA  TYR A 101      -6.071  -6.802  -0.500  1.00  0.00
ATOM   1517  C   TYR A 101      -6.117  -7.306  -1.959  1.00  0.00
ATOM   1518  O   TYR A 101      -5.110  -7.212  -2.650  1.00  0.00
ATOM   1519  CB  TYR A 101      -4.989  -5.713  -0.484  1.00  0.00
ATOM   1520  CG  TYR A 101      -5.036  -4.791  -1.712  1.00  0.00
ATOM   1521  CD1 TYR A 101      -6.201  -4.218  -2.182  1.00  0.00
ATOM   1522  CD2 TYR A 101      -3.862  -4.589  -2.408  1.00  0.00
ATOM   1523  CE1 TYR A 101      -6.176  -3.446  -3.304  1.00  0.00
ATOM   1524  CE2 TYR A 101      -3.855  -3.833  -3.533  1.00  0.00
ATOM   1525  CZ  TYR A 101      -4.991  -3.255  -3.977  1.00  0.00
ATOM   1526  OH  TYR A 101      -4.951  -2.477  -5.116  1.00  0.00
ATOM   1536  N   PRO A 102      -7.195  -7.926  -2.465  1.00  0.00
ATOM   1537  CA  PRO A 102      -7.372  -8.155  -3.873  1.00  0.00
ATOM   1538  C   PRO A 102      -7.811  -6.787  -4.371  1.00  0.00
ATOM   1539  O   PRO A 102      -8.415  -6.052  -3.592  1.00  0.00
ATOM   1540  CB  PRO A 102      -8.465  -9.217  -3.925  1.00  0.00
ATOM   1541  CG  PRO A 102      -9.288  -8.926  -2.697  1.00  0.00
ATOM   1542  CD  PRO A 102      -8.287  -8.434  -1.658  1.00  0.00
ATOM   1550  N   ASN A 103      -7.683  -6.478  -5.650  1.00  0.00
ATOM   1551  CA  ASN A 103      -8.189  -5.185  -6.104  1.00  0.00
ATOM   1552  C   ASN A 103      -9.306  -5.345  -7.102  1.00  0.00
ATOM   1553  O   ASN A 103      -9.406  -4.617  -8.090  1.00  0.00
ATOM   1554  CB  ASN A 103      -7.063  -4.424  -6.738  1.00  0.00
ATOM   1555  CG  ASN A 103      -6.528  -5.143  -7.898  1.00  0.00
ATOM   1556  OD1 ASN A 103      -6.656  -6.386  -7.960  1.00  0.00
ATOM   1557  ND2 ASN A 103      -5.925  -4.434  -8.819  1.00  0.00
ATOM   1564  N   GLY A 104     -10.178  -6.286  -6.811  1.00  0.00
ATOM   1565  CA  GLY A 104     -11.325  -6.531  -7.643  1.00  0.00
ATOM   1566  C   GLY A 104     -12.496  -5.837  -7.021  1.00  0.00
ATOM   1567  O   GLY A 104     -12.334  -5.083  -6.069  1.00  0.00
ATOM   1571  N   VAL A 105     -13.679  -6.125  -7.528  1.00  0.00
ATOM   1572  CA  VAL A 105     -14.919  -5.542  -7.027  1.00  0.00
ATOM   1573  C   VAL A 105     -15.672  -6.566  -6.184  1.00  0.00
ATOM   1574  O   VAL A 105     -16.143  -6.278  -5.082  1.00  0.00
ATOM   1575  CB  VAL A 105     -15.804  -5.075  -8.200  1.00  0.00
ATOM   1576  CG1 VAL A 105     -17.133  -4.580  -7.684  1.00  0.00
ATOM   1577  CG2 VAL A 105     -15.098  -3.947  -8.961  1.00  0.00
ATOM   1587  N   TYR A 106     -15.768  -7.775  -6.728  1.00  0.00
ATOM   1588  CA  TYR A 106     -16.496  -8.889  -6.137  1.00  0.00
ATOM   1589  C   TYR A 106     -16.230  -9.194  -4.652  1.00  0.00
ATOM   1590  O   TYR A 106     -17.189  -9.480  -3.941  1.00  0.00
ATOM   1591  CB  TYR A 106     -16.303 -10.159  -6.983  1.00  0.00
ATOM   1592  CG  TYR A 106     -16.888 -11.385  -6.348  1.00  0.00
ATOM   1593  CD1 TYR A 106     -18.240 -11.652  -6.459  1.00  0.00
ATOM   1594  CD2 TYR A 106     -16.061 -12.247  -5.636  1.00  0.00
ATOM   1595  CE1 TYR A 106     -18.766 -12.777  -5.864  1.00  0.00
ATOM   1596  CE2 TYR A 106     -16.587 -13.366  -5.042  1.00  0.00
ATOM   1597  CZ  TYR A 106     -17.935 -13.635  -5.153  1.00  0.00
ATOM   1598  OH  TYR A 106     -18.463 -14.758  -4.557  1.00  0.00
ATOM   1608  N   PRO A 107     -14.977  -9.209  -4.139  1.00  0.00
ATOM   1609  CA  PRO A 107     -14.638  -9.530  -2.757  1.00  0.00
ATOM   1610  C   PRO A 107     -15.281  -8.644  -1.675  1.00  0.00
ATOM   1611  O   PRO A 107     -15.257  -9.019  -0.503  1.00  0.00
ATOM   1612  CB  PRO A 107     -13.110  -9.361  -2.741  1.00  0.00
ATOM   1613  CG  PRO A 107     -12.687  -9.567  -4.171  1.00  0.00
ATOM   1614  CD  PRO A 107     -13.775  -8.941  -4.972  1.00  0.00
ATOM   1622  N   HIS A 108     -15.773  -7.455  -2.024  1.00  0.00
ATOM   1623  CA  HIS A 108     -16.370  -6.583  -1.008  1.00  0.00
ATOM   1624  C   HIS A 108     -17.673  -7.107  -0.449  1.00  0.00
ATOM   1625  O   HIS A 108     -18.489  -7.674  -1.174  1.00  0.00
ATOM   1626  CB  HIS A 108     -16.546  -5.191  -1.559  1.00  0.00
ATOM   1627  CG  HIS A 108     -15.287  -4.516  -1.642  1.00  0.00
ATOM   1628  ND1 HIS A 108     -14.686  -3.978  -0.539  1.00  0.00
ATOM   1629  CD2 HIS A 108     -14.453  -4.328  -2.653  1.00  0.00
ATOM   1630  CE1 HIS A 108     -13.545  -3.449  -0.877  1.00  0.00
ATOM   1631  NE2 HIS A 108     -13.365  -3.668  -2.155  1.00  0.00
ATOM   1639  N   GLU A 109     -17.874  -6.875   0.846  1.00  0.00
ATOM   1640  CA  GLU A 109     -19.067  -7.326   1.545  1.00  0.00
ATOM   1641  C   GLU A 109     -20.073  -6.198   1.691  1.00  0.00
ATOM   1642  O   GLU A 109     -21.282  -6.410   1.566  1.00  0.00
ATOM   1643  CB  GLU A 109     -18.682  -7.850   2.931  1.00  0.00
ATOM   1644  CG  GLU A 109     -17.748  -9.072   2.937  1.00  0.00
ATOM   1645  CD  GLU A 109     -18.390 -10.343   2.432  1.00  0.00
ATOM   1646  OE1 GLU A 109     -19.576 -10.497   2.602  1.00  0.00
ATOM   1647  OE2 GLU A 109     -17.689 -11.165   1.891  1.00  0.00
ATOM   1654  N   TYR A 110     -19.573  -4.994   1.961  1.00  0.00
ATOM   1655  CA  TYR A 110     -20.479  -3.876   2.160  1.00  0.00
ATOM   1656  C   TYR A 110     -20.134  -2.725   1.252  1.00  0.00
ATOM   1657  O   TYR A 110     -18.966  -2.404   1.021  1.00  0.00
ATOM   1658  CB  TYR A 110     -20.538  -3.458   3.631  1.00  0.00
ATOM   1659  CG  TYR A 110     -21.093  -4.545   4.461  1.00  0.00
ATOM   1660  CD1 TYR A 110     -20.265  -5.481   5.059  1.00  0.00
ATOM   1661  CD2 TYR A 110     -22.446  -4.635   4.586  1.00  0.00
ATOM   1662  CE1 TYR A 110     -20.824  -6.514   5.777  1.00  0.00
ATOM   1663  CE2 TYR A 110     -22.999  -5.645   5.288  1.00  0.00
ATOM   1664  CZ  TYR A 110     -22.210  -6.593   5.880  1.00  0.00
ATOM   1665  OH  TYR A 110     -22.810  -7.606   6.606  1.00  0.00
ATOM   1675  N   TRP A 111     -21.183  -2.098   0.752  1.00  0.00
ATOM   1676  CA  TRP A 111     -21.093  -0.959  -0.142  1.00  0.00
ATOM   1677  C   TRP A 111     -21.971   0.176   0.319  1.00  0.00
ATOM   1678  O   TRP A 111     -23.029  -0.058   0.911  1.00  0.00
ATOM   1679  CB  TRP A 111     -21.522  -1.372  -1.549  1.00  0.00
ATOM   1680  CG  TRP A 111     -20.600  -2.335  -2.197  1.00  0.00
ATOM   1681  CD1 TRP A 111     -20.585  -3.699  -2.100  1.00  0.00
ATOM   1682  CD2 TRP A 111     -19.529  -1.984  -3.072  1.00  0.00
ATOM   1683  NE1 TRP A 111     -19.572  -4.208  -2.858  1.00  0.00
ATOM   1684  CE2 TRP A 111     -18.904  -3.167  -3.451  1.00  0.00
ATOM   1685  CE3 TRP A 111     -19.053  -0.770  -3.556  1.00  0.00
ATOM   1686  CZ2 TRP A 111     -17.808  -3.174  -4.287  1.00  0.00
ATOM   1687  CZ3 TRP A 111     -17.965  -0.777  -4.385  1.00  0.00
ATOM   1688  CH2 TRP A 111     -17.352  -1.959  -4.740  1.00  0.00
ATOM   1699  N   GLY A 112     -21.552   1.386  -0.005  1.00  0.00
ATOM   1700  CA  GLY A 112     -22.326   2.578   0.276  1.00  0.00
ATOM   1701  C   GLY A 112     -23.328   2.883  -0.829  1.00  0.00
ATOM   1702  O   GLY A 112     -23.695   2.007  -1.613  1.00  0.00
ATOM   1706  N   GLN A 113     -23.796   4.127  -0.869  1.00  0.00
ATOM   1707  CA  GLN A 113     -24.835   4.542  -1.812  1.00  0.00
ATOM   1708  C   GLN A 113     -24.265   5.112  -3.099  1.00  0.00
ATOM   1709  O   GLN A 113     -24.889   5.016  -4.158  1.00  0.00
ATOM   1710  CB  GLN A 113     -25.759   5.569  -1.155  1.00  0.00
ATOM   1711  CG  GLN A 113     -26.593   5.013  -0.005  1.00  0.00
ATOM   1712  CD  GLN A 113     -27.447   6.083   0.661  1.00  0.00
ATOM   1713  OE1 GLN A 113     -27.014   7.232   0.794  1.00  0.00
ATOM   1714  NE2 GLN A 113     -28.653   5.717   1.077  1.00  0.00
ATOM   1723  N   GLY A 114     -23.082   5.702  -2.989  1.00  0.00
ATOM   1724  CA  GLY A 114     -22.388   6.320  -4.100  1.00  0.00
ATOM   1725  C   GLY A 114     -22.639   7.818  -4.222  1.00  0.00
ATOM   1726  O   GLY A 114     -23.732   8.318  -3.931  1.00  0.00
ATOM   1730  N   THR A 115     -21.623   8.541  -4.688  1.00  0.00
ATOM   1731  CA  THR A 115     -21.745   9.981  -4.873  1.00  0.00
ATOM   1732  C   THR A 115     -21.259  10.393  -6.261  1.00  0.00
ATOM   1733  O   THR A 115     -20.210   9.952  -6.735  1.00  0.00
ATOM   1734  CB  THR A 115     -21.009  10.766  -3.762  1.00  0.00
ATOM   1735  OG1 THR A 115     -21.242  12.159  -3.966  1.00  0.00
ATOM   1736  CG2 THR A 115     -19.481  10.493  -3.760  1.00  0.00
ATOM   1744  N   GLN A 116     -22.038  11.233  -6.926  1.00  0.00
ATOM   1745  CA  GLN A 116     -21.693  11.673  -8.272  1.00  0.00
ATOM   1746  C   GLN A 116     -20.662  12.780  -8.322  1.00  0.00
ATOM   1747  O   GLN A 116     -20.826  13.835  -7.700  1.00  0.00
ATOM   1748  CB  GLN A 116     -22.958  12.110  -9.021  1.00  0.00
ATOM   1749  CG  GLN A 116     -22.753  12.705 -10.451  1.00  0.00
ATOM   1750  CD  GLN A 116     -22.239  11.715 -11.508  1.00  0.00
ATOM   1751  OE1 GLN A 116     -22.672  10.564 -11.568  1.00  0.00
ATOM   1752  NE2 GLN A 116     -21.354  12.186 -12.372  1.00  0.00
ATOM   1761  N   VAL A 117     -19.632  12.525  -9.115  1.00  0.00
ATOM   1762  CA  VAL A 117     -18.554  13.445  -9.401  1.00  0.00
ATOM   1763  C   VAL A 117     -18.535  13.745 -10.884  1.00  0.00
ATOM   1764  O   VAL A 117     -18.395  12.839 -11.710  1.00  0.00
ATOM   1765  CB  VAL A 117     -17.224  12.816  -8.985  1.00  0.00
ATOM   1766  CG1 VAL A 117     -16.060  13.719  -9.373  1.00  0.00
ATOM   1767  CG2 VAL A 117     -17.252  12.569  -7.455  1.00  0.00
ATOM   1777  N   THR A 118     -18.636  15.018 -11.225  1.00  0.00
ATOM   1778  CA  THR A 118     -18.646  15.406 -12.624  1.00  0.00
ATOM   1779  C   THR A 118     -17.515  16.360 -12.894  1.00  0.00
ATOM   1780  O   THR A 118     -17.298  17.301 -12.128  1.00  0.00
ATOM   1781  CB  THR A 118     -19.998  16.034 -13.025  1.00  0.00
ATOM   1782  OG1 THR A 118     -21.056  15.083 -12.792  1.00  0.00
ATOM   1783  CG2 THR A 118     -19.982  16.391 -14.514  1.00  0.00
ATOM   1791  N   VAL A 119     -16.765  16.109 -13.959  1.00  0.00
ATOM   1792  CA  VAL A 119     -15.643  16.975 -14.253  1.00  0.00
ATOM   1793  C   VAL A 119     -15.847  17.616 -15.627  1.00  0.00
ATOM   1794  O   VAL A 119     -16.113  16.923 -16.610  1.00  0.00
ATOM   1795  CB  VAL A 119     -14.327  16.174 -14.181  1.00  0.00
ATOM   1796  CG1 VAL A 119     -13.161  17.104 -14.448  1.00  0.00
ATOM   1797  CG2 VAL A 119     -14.201  15.468 -12.827  1.00  0.00
ATOM   1807  N   SER A 120     -15.792  18.945 -15.679  1.00  0.00
ATOM   1808  CA  SER A 120     -16.040  19.657 -16.938  1.00  0.00
ATOM   1809  C   SER A 120     -14.843  20.361 -17.573  1.00  0.00
ATOM   1810  O   SER A 120     -13.858  20.696 -16.921  1.00  0.00
ATOM   1811  CB  SER A 120     -17.146  20.675 -16.743  1.00  0.00
ATOM   1812  OG  SER A 120     -16.759  21.679 -15.837  1.00  0.00
ATOM   1818  N   SER A 121     -14.972  20.621 -18.874  1.00  0.00
ATOM   1819  CA  SER A 121     -13.999  21.361 -19.691  1.00  0.00
ATOM   1820  C   SER A 121     -12.522  20.961 -19.509  1.00  0.00
ATOM   1821  O   SER A 121     -11.635  21.804 -19.676  1.00  0.00
ATOM   1822  OXT SER A 121     -12.221  19.774 -19.594  1.00  0.00
ATOM   1823  CB  SER A 121     -14.129  22.848 -19.416  1.00  0.00
ATOM   1824  OG  SER A 121     -13.222  23.575 -20.196  1.00  0.00
END
