# Supplementary material for: Nanobody-based CTLA4 inhibitors for immune checkpoint blockade therapy of canine cancer patients
Source: Sci Rep. 2021 Oct 21;11:20763. doi: 10.1038/s41598-021-00325-3 (PMC8531395; doi:10.1038/s41598-021-00325-3)
Supplement: Supplementary file 1 — Supplementary Information 1. [file 41598_2021_325_MOESM1_ESM.zip › Supplemental Information/Robetta_cNb17_8.pdb]

ATOM      1  N   MET B   1        .683    .029   -.448  1.00  0.00
ATOM      2  CA  MET B   1       2.137   -.121   -.522  1.00  0.00
ATOM      3  C   MET B   1       2.504   1.249   -.570  1.00  0.00
ATOM      4  O   MET B   1       1.860   2.152  -1.059  1.00  0.00
ATOM      5  CB  MET B   1       2.641   -.894  -1.739  1.00  0.00
ATOM      6  CG  MET B   1       2.291  -2.375  -1.734  1.00  0.00
ATOM      7  SD  MET B   1       2.986  -3.259  -3.144  1.00  0.00
ATOM      8  CE  MET B   1       4.724  -3.271  -2.713  1.00  0.00
ATOM     20  N   HIS B   2       3.562   1.456    .010  1.00  0.00
ATOM     21  CA  HIS B   2       4.239   2.720    .145  1.00  0.00
ATOM     22  C   HIS B   2       5.616   2.590   -.395  1.00  0.00
ATOM     23  O   HIS B   2       6.364   1.602   -.195  1.00  0.00
ATOM     24  CB  HIS B   2       4.291   3.179   1.605  1.00  0.00
ATOM     25  CG  HIS B   2       2.941   3.370   2.224  1.00  0.00
ATOM     26  ND1 HIS B   2       2.182   4.503   2.019  1.00  0.00
ATOM     27  CD2 HIS B   2       2.215   2.574   3.043  1.00  0.00
ATOM     28  CE1 HIS B   2       1.046   4.394   2.685  1.00  0.00
ATOM     29  NE2 HIS B   2       1.041   3.234   3.314  1.00  0.00
ATOM     37  N   VAL B   3       6.006   3.722  -1.041  1.00  0.00
ATOM     38  CA  VAL B   3       7.343   3.726  -1.678  1.00  0.00
ATOM     39  C   VAL B   3       8.177   4.929  -1.224  1.00  0.00
ATOM     40  O   VAL B   3       7.748   6.088  -1.328  1.00  0.00
ATOM     41  CB  VAL B   3       7.207   3.757  -3.212  1.00  0.00
ATOM     42  CG1 VAL B   3       6.237   4.849  -3.639  1.00  0.00
ATOM     43  CG2 VAL B   3       8.572   3.968  -3.848  1.00  0.00
ATOM     53  N   ALA B   4       9.400   4.693   -.823  1.00  0.00
ATOM     54  CA  ALA B   4      10.195   5.841   -.477  1.00  0.00
ATOM     55  C   ALA B   4      11.377   5.805  -1.496  1.00  0.00
ATOM     56  O   ALA B   4      11.986   4.833  -1.972  1.00  0.00
ATOM     57  CB  ALA B   4      10.567   5.737    .932  1.00  0.00
ATOM     63  N   GLN B   5      11.897   6.909  -1.707  1.00  0.00
ATOM     64  CA  GLN B   5      13.044   7.024  -2.576  1.00  0.00
ATOM     65  C   GLN B   5      14.116   7.950  -1.984  1.00  0.00
ATOM     66  O   GLN B   5      13.763   8.883  -1.254  1.00  0.00
ATOM     67  CB  GLN B   5      12.608   7.532  -3.953  1.00  0.00
ATOM     68  CG  GLN B   5      11.344   6.879  -4.486  1.00  0.00
ATOM     69  CD  GLN B   5      11.044   7.282  -5.917  1.00  0.00
ATOM     70  OE1 GLN B   5      10.023   6.887  -6.486  1.00  0.00
ATOM     71  NE2 GLN B   5      11.933   8.072  -6.507  1.00  0.00
ATOM     80  N   PRO B   6      15.438   7.781  -2.382  1.00  0.00
ATOM     81  CA  PRO B   6      16.258   8.797  -1.779  1.00  0.00
ATOM     82  C   PRO B   6      16.043  10.159  -2.456  1.00  0.00
ATOM     83  O   PRO B   6      15.627  10.190  -3.615  1.00  0.00
ATOM     84  CB  PRO B   6      17.674   8.260  -2.007  1.00  0.00
ATOM     85  CG  PRO B   6      17.559   7.440  -3.247  1.00  0.00
ATOM     86  CD  PRO B   6      16.206   6.789  -3.141  1.00  0.00
ATOM     94  N   ALA B   7      16.291  11.333  -1.808  1.00  0.00
ATOM     95  CA  ALA B   7      15.901  12.428  -2.682  1.00  0.00
ATOM     96  C   ALA B   7      16.554  12.912  -3.933  1.00  0.00
ATOM     97  O   ALA B   7      15.779  13.232  -4.809  1.00  0.00
ATOM     98  CB  ALA B   7      16.113  13.493  -1.613  1.00  0.00
ATOM    104  N   VAL B   8      17.928  12.970  -3.945  1.00  0.00
ATOM    105  CA  VAL B   8      18.742  13.360  -5.136  1.00  0.00
ATOM    106  C   VAL B   8      19.970  12.431  -5.469  1.00  0.00
ATOM    107  O   VAL B   8      20.556  12.004  -4.499  1.00  0.00
ATOM    108  CB  VAL B   8      19.262  14.795  -4.932  1.00  0.00
ATOM    109  CG1 VAL B   8      20.115  15.226  -6.115  1.00  0.00
ATOM    110  CG2 VAL B   8      18.091  15.746  -4.736  1.00  0.00
ATOM    120  N   VAL B   9      20.423  12.080  -6.559  1.00  0.00
ATOM    121  CA  VAL B   9      21.585  11.192  -6.647  1.00  0.00
ATOM    122  C   VAL B   9      22.519  11.710  -7.598  1.00  0.00
ATOM    123  O   VAL B   9      21.873  12.049  -8.568  1.00  0.00
ATOM    124  CB  VAL B   9      21.194   9.767  -7.082  1.00  0.00
ATOM    125  CG1 VAL B   9      22.429   8.886  -7.191  1.00  0.00
ATOM    126  CG2 VAL B   9      20.197   9.179  -6.095  1.00  0.00
ATOM    136  N   LEU B  10      23.811  11.842  -7.317  1.00  0.00
ATOM    137  CA  LEU B  10      24.655  12.430  -8.261  1.00  0.00
ATOM    138  C   LEU B  10      25.478  11.431  -9.004  1.00  0.00
ATOM    139  O   LEU B  10      26.104  10.572  -8.425  1.00  0.00
ATOM    140  CB  LEU B  10      25.572  13.440  -7.559  1.00  0.00
ATOM    141  CG  LEU B  10      24.967  14.828  -7.312  1.00  0.00
ATOM    142  CD1 LEU B  10      23.807  14.710  -6.332  1.00  0.00
ATOM    143  CD2 LEU B  10      26.041  15.763  -6.777  1.00  0.00
ATOM    155  N   ALA B  11      25.490  11.649 -10.442  1.00  0.00
ATOM    156  CA  ALA B  11      26.228  10.684 -11.111  1.00  0.00
ATOM    157  C   ALA B  11      27.521  11.238 -11.753  1.00  0.00
ATOM    158  O   ALA B  11      27.905  12.408 -12.083  1.00  0.00
ATOM    159  CB  ALA B  11      25.404  10.150 -12.123  1.00  0.00
ATOM    165  N   SER B  12      28.289  10.347 -12.152  1.00  0.00
ATOM    166  CA  SER B  12      29.429  11.015 -12.648  1.00  0.00
ATOM    167  C   SER B  12      29.454  10.772 -14.106  1.00  0.00
ATOM    168  O   SER B  12      28.505  10.197 -14.587  1.00  0.00
ATOM    169  CB  SER B  12      30.698  10.509 -11.990  1.00  0.00
ATOM    170  OG  SER B  12      30.987   9.199 -12.397  1.00  0.00
ATOM    176  N   SER B  13      30.412  11.250 -14.859  1.00  0.00
ATOM    177  CA  SER B  13      30.583  11.077 -16.378  1.00  0.00
ATOM    178  C   SER B  13      30.791   9.815 -17.071  1.00  0.00
ATOM    179  O   SER B  13      30.687   9.674 -18.260  1.00  0.00
ATOM    180  CB  SER B  13      31.756  11.918 -16.841  1.00  0.00
ATOM    181  OG  SER B  13      32.935  11.538 -16.185  1.00  0.00
ATOM    187  N   ARG B  14      31.077   8.981 -16.235  1.00  0.00
ATOM    188  CA  ARG B  14      31.410   7.629 -16.363  1.00  0.00
ATOM    189  C   ARG B  14      29.975   7.288 -16.135  1.00  0.00
ATOM    190  O   ARG B  14      29.813   6.102 -15.855  1.00  0.00
ATOM    191  CB  ARG B  14      32.376   7.075 -15.326  1.00  0.00
ATOM    192  CG  ARG B  14      33.775   7.668 -15.375  1.00  0.00
ATOM    193  CD  ARG B  14      34.663   7.064 -14.348  1.00  0.00
ATOM    194  NE  ARG B  14      36.003   7.629 -14.391  1.00  0.00
ATOM    195  CZ  ARG B  14      37.020   7.245 -13.595  1.00  0.00
ATOM    196  NH1 ARG B  14      36.836   6.297 -12.703  1.00  0.00
ATOM    197  NH2 ARG B  14      38.204   7.821 -13.712  1.00  0.00
ATOM    211  N   GLY B  15      28.931   8.255 -15.921  1.00  0.00
ATOM    212  CA  GLY B  15      27.865   7.445 -15.495  1.00  0.00
ATOM    213  C   GLY B  15      27.213   6.699 -14.320  1.00  0.00
ATOM    214  O   GLY B  15      26.022   6.818 -14.186  1.00  0.00
ATOM    218  N   VAL B  16      27.917   6.122 -13.378  1.00  0.00
ATOM    219  CA  VAL B  16      26.908   5.429 -12.868  1.00  0.00
ATOM    220  C   VAL B  16      25.907   5.830 -11.792  1.00  0.00
ATOM    221  O   VAL B  16      26.347   6.633 -10.954  1.00  0.00
ATOM    222  CB  VAL B  16      27.616   4.142 -12.404  1.00  0.00
ATOM    223  CG1 VAL B  16      26.630   3.212 -11.712  1.00  0.00
ATOM    224  CG2 VAL B  16      28.266   3.451 -13.592  1.00  0.00
ATOM    234  N   ALA B  17      24.564   5.543 -11.832  1.00  0.00
ATOM    235  CA  ALA B  17      23.809   5.997 -10.636  1.00  0.00
ATOM    236  C   ALA B  17      23.035   4.896  -9.829  1.00  0.00
ATOM    237  O   ALA B  17      22.524   3.861 -10.264  1.00  0.00
ATOM    238  CB  ALA B  17      22.952   6.998 -11.176  1.00  0.00
ATOM    244  N   SER B  18      22.960   4.998  -8.609  1.00  0.00
ATOM    245  CA  SER B  18      22.141   3.915  -8.062  1.00  0.00
ATOM    246  C   SER B  18      20.981   4.448  -7.353  1.00  0.00
ATOM    247  O   SER B  18      21.072   5.305  -6.496  1.00  0.00
ATOM    248  CB  SER B  18      22.942   3.048  -7.110  1.00  0.00
ATOM    249  OG  SER B  18      23.973   2.380  -7.786  1.00  0.00
ATOM    255  N   PHE B  19      19.843   3.855  -7.656  1.00  0.00
ATOM    256  CA  PHE B  19      18.739   4.346  -7.034  1.00  0.00
ATOM    257  C   PHE B  19      18.197   3.282  -6.036  1.00  0.00
ATOM    258  O   PHE B  19      17.911   2.129  -6.239  1.00  0.00
ATOM    259  CB  PHE B  19      17.699   4.727  -8.089  1.00  0.00
ATOM    260  CG  PHE B  19      16.329   4.979  -7.527  1.00  0.00
ATOM    261  CD1 PHE B  19      15.978   6.235  -7.055  1.00  0.00
ATOM    262  CD2 PHE B  19      15.389   3.961  -7.469  1.00  0.00
ATOM    263  CE1 PHE B  19      14.718   6.468  -6.537  1.00  0.00
ATOM    264  CE2 PHE B  19      14.128   4.192  -6.954  1.00  0.00
ATOM    265  CZ  PHE B  19      13.793   5.447  -6.487  1.00  0.00
ATOM    275  N   VAL B  20      17.869   3.648  -4.913  1.00  0.00
ATOM    276  CA  VAL B  20      17.294   2.618  -4.032  1.00  0.00
ATOM    277  C   VAL B  20      15.848   2.917  -3.681  1.00  0.00
ATOM    278  O   VAL B  20      15.539   4.036  -3.319  1.00  0.00
ATOM    279  CB  VAL B  20      18.110   2.507  -2.731  1.00  0.00
ATOM    280  CG1 VAL B  20      17.493   1.473  -1.801  1.00  0.00
ATOM    281  CG2 VAL B  20      19.553   2.150  -3.053  1.00  0.00
ATOM    291  N   CYS B  21      14.955   1.891  -3.733  1.00  0.00
ATOM    292  CA  CYS B  21      13.643   2.170  -3.419  1.00  0.00
ATOM    293  C   CYS B  21      13.135   1.435  -2.174  1.00  0.00
ATOM    294  O   CYS B  21      13.492    .306  -1.814  1.00  0.00
ATOM    295  CB  CYS B  21      12.773   1.820  -4.627  1.00  0.00
ATOM    296  SG  CYS B  21      11.001   2.055  -4.354  1.00  0.00
ATOM    302  N   GLU B  22      12.344   1.984  -1.384  1.00  0.00
ATOM    303  CA  GLU B  22      11.966   1.123   -.250  1.00  0.00
ATOM    304  C   GLU B  22      10.467    .954   -.225  1.00  0.00
ATOM    305  O   GLU B  22       9.585   1.791   -.277  1.00  0.00
ATOM    306  CB  GLU B  22      12.445   1.712   1.079  1.00  0.00
ATOM    307  CG  GLU B  22      12.116    .862   2.298  1.00  0.00
ATOM    308  CD  GLU B  22      12.664   1.435   3.575  1.00  0.00
ATOM    309  OE1 GLU B  22      13.312   2.452   3.518  1.00  0.00
ATOM    310  OE2 GLU B  22      12.433    .854   4.610  1.00  0.00
ATOM    317  N   TYR B  23      10.052   -.271   -.059  1.00  0.00
ATOM    318  CA  TYR B  23       8.666   -.497   -.043  1.00  0.00
ATOM    319  C   TYR B  23       8.100   -.920   1.255  1.00  0.00
ATOM    320  O   TYR B  23       8.293  -1.987   1.808  1.00  0.00
ATOM    321  CB  TYR B  23       8.320  -1.539  -1.110  1.00  0.00
ATOM    322  CG  TYR B  23       8.645  -1.099  -2.520  1.00  0.00
ATOM    323  CD1 TYR B  23       9.531  -1.839  -3.290  1.00  0.00
ATOM    324  CD2 TYR B  23       8.058    .043  -3.043  1.00  0.00
ATOM    325  CE1 TYR B  23       9.827  -1.437  -4.579  1.00  0.00
ATOM    326  CE2 TYR B  23       8.355    .445  -4.331  1.00  0.00
ATOM    327  CZ  TYR B  23       9.235   -.291  -5.097  1.00  0.00
ATOM    328  OH  TYR B  23       9.531    .109  -6.380  1.00  0.00
ATOM    338  N   GLY B  24       6.958   -.318   1.426  1.00  0.00
ATOM    339  CA  GLY B  24       5.879   -.291   2.426  1.00  0.00
ATOM    340  C   GLY B  24       4.972  -1.427   2.723  1.00  0.00
ATOM    341  O   GLY B  24       3.890  -1.245   3.313  1.00  0.00
ATOM    345  N   SER B  25       5.273  -2.567   2.194  1.00  0.00
ATOM    346  CA  SER B  25       4.414  -3.639   2.580  1.00  0.00
ATOM    347  C   SER B  25       5.258  -4.916   2.779  1.00  0.00
ATOM    348  O   SER B  25       6.351  -5.053   2.263  1.00  0.00
ATOM    349  CB  SER B  25       3.345  -3.850   1.526  1.00  0.00
ATOM    350  OG  SER B  25       2.471  -4.880   1.898  1.00  0.00
ATOM    356  N   SER B  26       4.684  -5.865   3.548  1.00  0.00
ATOM    357  CA  SER B  26       5.323  -7.190   3.772  1.00  0.00
ATOM    358  C   SER B  26       4.779  -7.902   2.739  1.00  0.00
ATOM    359  O   SER B  26       5.557  -8.654   2.138  1.00  0.00
ATOM    360  CB  SER B  26       4.994  -7.852   5.096  1.00  0.00
ATOM    361  OG  SER B  26       3.633  -8.178   5.170  1.00  0.00
ATOM    367  N   GLY B  27       3.632  -7.585   2.185  1.00  0.00
ATOM    368  CA  GLY B  27       3.930  -8.549   1.374  1.00  0.00
ATOM    369  C   GLY B  27       3.812  -9.901   1.676  1.00  0.00
ATOM    370  O   GLY B  27       3.915 -10.590   2.675  1.00  0.00
ATOM    374  N   ASN B  28       4.084 -10.143    .490  1.00  0.00
ATOM    375  CA  ASN B  28       4.588 -11.232   -.084  1.00  0.00
ATOM    376  C   ASN B  28       5.190 -10.564  -1.399  1.00  0.00
ATOM    377  O   ASN B  28       4.556 -10.628  -2.483  1.00  0.00
ATOM    378  CB  ASN B  28       3.524 -12.292   -.304  1.00  0.00
ATOM    379  CG  ASN B  28       4.094 -13.583   -.822  1.00  0.00
ATOM    380  OD1 ASN B  28       5.133 -13.593  -1.492  1.00  0.00
ATOM    381  ND2 ASN B  28       3.433 -14.673   -.527  1.00  0.00
ATOM    388  N   ALA B  29       6.337 -10.371  -1.367  1.00  0.00
ATOM    389  CA  ALA B  29       7.242  -9.829  -2.339  1.00  0.00
ATOM    390  C   ALA B  29       7.103 -10.759  -3.541  1.00  0.00
ATOM    391  O   ALA B  29       7.315 -10.178  -4.597  1.00  0.00
ATOM    392  CB  ALA B  29       8.350  -9.805  -2.005  1.00  0.00
ATOM    398  N   ALA B  30       6.776 -12.153  -3.482  1.00  0.00
ATOM    399  CA  ALA B  30       7.060 -12.292  -4.816  1.00  0.00
ATOM    400  C   ALA B  30       7.318 -12.407  -6.145  1.00  0.00
ATOM    401  O   ALA B  30       8.193 -12.688  -6.931  1.00  0.00
ATOM    402  CB  ALA B  30       6.545 -14.157  -4.314  1.00  0.00
ATOM    408  N   GLU B  31       6.299 -12.064  -6.652  1.00  0.00
ATOM    409  CA  GLU B  31       5.908 -11.859  -8.054  1.00  0.00
ATOM    410  C   GLU B  31       6.048 -10.331  -8.592  1.00  0.00
ATOM    411  O   GLU B  31       5.719 -10.049  -9.732  1.00  0.00
ATOM    412  CB  GLU B  31       4.467 -12.347  -8.217  1.00  0.00
ATOM    413  CG  GLU B  31       4.249 -13.803  -7.832  1.00  0.00
ATOM    414  CD  GLU B  31       5.057 -14.756  -8.669  1.00  0.00
ATOM    415  OE1 GLU B  31       5.354 -14.426  -9.792  1.00  0.00
ATOM    416  OE2 GLU B  31       5.377 -15.816  -8.184  1.00  0.00
ATOM    423  N   VAL B  32       6.485  -9.399  -7.709  1.00  0.00
ATOM    424  CA  VAL B  32       6.552  -7.876  -7.588  1.00  0.00
ATOM    425  C   VAL B  32       7.360  -7.436  -8.847  1.00  0.00
ATOM    426  O   VAL B  32       8.362  -8.142  -9.242  1.00  0.00
ATOM    427  CB  VAL B  32       7.257  -7.412  -6.300  1.00  0.00
ATOM    428  CG1 VAL B  32       8.706  -7.876  -6.289  1.00  0.00
ATOM    429  CG2 VAL B  32       7.175  -5.897  -6.182  1.00  0.00
ATOM    439  N   ARG B  33       6.773  -6.311  -9.425  1.00  0.00
ATOM    440  CA  ARG B  33       7.359  -5.743 -10.570  1.00  0.00
ATOM    441  C   ARG B  33       7.730  -4.354 -10.228  1.00  0.00
ATOM    442  O   ARG B  33       7.082  -3.461  -9.724  1.00  0.00
ATOM    443  CB  ARG B  33       6.405  -5.762 -11.755  1.00  0.00
ATOM    444  CG  ARG B  33       6.938  -5.102 -13.016  1.00  0.00
ATOM    445  CD  ARG B  33       5.978  -5.214 -14.144  1.00  0.00
ATOM    446  NE  ARG B  33       5.847  -6.585 -14.610  1.00  0.00
ATOM    447  CZ  ARG B  33       4.917  -7.010 -15.487  1.00  0.00
ATOM    448  NH1 ARG B  33       4.045  -6.160 -15.983  1.00  0.00
ATOM    449  NH2 ARG B  33       4.881  -8.280 -15.850  1.00  0.00
ATOM    463  N   VAL B  34       8.972  -4.051 -10.588  1.00  0.00
ATOM    464  CA  VAL B  34       9.466  -2.725 -10.237  1.00  0.00
ATOM    465  C   VAL B  34       9.783  -2.013 -11.414  1.00  0.00
ATOM    466  O   VAL B  34      10.465  -2.688 -12.153  1.00  0.00
ATOM    467  CB  VAL B  34      10.729  -2.783  -9.358  1.00  0.00
ATOM    468  CG1 VAL B  34      11.102  -1.392  -8.869  1.00  0.00
ATOM    469  CG2 VAL B  34      10.500  -3.724  -8.185  1.00  0.00
ATOM    479  N   THR B  35       9.216   -.694 -11.535  1.00  0.00
ATOM    480  CA  THR B  35       9.501    .089 -12.744  1.00  0.00
ATOM    481  C   THR B  35      10.231   1.511 -12.526  1.00  0.00
ATOM    482  O   THR B  35       9.967   2.239 -11.557  1.00  0.00
ATOM    483  CB  THR B  35       8.179    .300 -13.504  1.00  0.00
ATOM    484  OG1 THR B  35       7.627   -.972 -13.870  1.00  0.00
ATOM    485  CG2 THR B  35       8.412   1.127 -14.760  1.00  0.00
ATOM    493  N   VAL B  36      11.213   1.900 -13.236  1.00  0.00
ATOM    494  CA  VAL B  36      11.725   3.174 -13.093  1.00  0.00
ATOM    495  C   VAL B  36      11.296   4.003 -14.336  1.00  0.00
ATOM    496  O   VAL B  36      11.461   3.714 -15.546  1.00  0.00
ATOM    497  CB  VAL B  36      13.258   3.106 -12.957  1.00  0.00
ATOM    498  CG1 VAL B  36      13.870   2.419 -14.169  1.00  0.00
ATOM    499  CG2 VAL B  36      13.826   4.506 -12.786  1.00  0.00
ATOM    509  N   LEU B  37      10.736   5.212 -13.949  1.00  0.00
ATOM    510  CA  LEU B  37      10.372   6.012 -15.044  1.00  0.00
ATOM    511  C   LEU B  37      11.140   7.414 -14.977  1.00  0.00
ATOM    512  O   LEU B  37      11.433   8.053 -13.961  1.00  0.00
ATOM    513  CB  LEU B  37       8.849   6.194 -15.035  1.00  0.00
ATOM    514  CG  LEU B  37       8.024   4.900 -15.047  1.00  0.00
ATOM    515  CD1 LEU B  37       7.754   4.457 -13.616  1.00  0.00
ATOM    516  CD2 LEU B  37       6.724   5.134 -15.802  1.00  0.00
ATOM    528  N   ARG B  38      11.490   7.966 -16.120  1.00  0.00
ATOM    529  CA  ARG B  38      11.963   9.259 -16.144  1.00  0.00
ATOM    530  C   ARG B  38      10.908  10.427 -16.552  1.00  0.00
ATOM    531  O   ARG B  38       9.943  10.503 -17.333  1.00  0.00
ATOM    532  CB  ARG B  38      13.153   9.247 -17.093  1.00  0.00
ATOM    533  CG  ARG B  38      13.854  10.586 -17.257  1.00  0.00
ATOM    534  CD  ARG B  38      15.086  10.464 -18.078  1.00  0.00
ATOM    535  NE  ARG B  38      15.785  11.733 -18.198  1.00  0.00
ATOM    536  CZ  ARG B  38      15.627  12.600 -19.217  1.00  0.00
ATOM    537  NH1 ARG B  38      14.792  12.321 -20.194  1.00  0.00
ATOM    538  NH2 ARG B  38      16.311  13.730 -19.235  1.00  0.00
ATOM    552  N   GLN B  39      10.996  11.584 -15.783  1.00  0.00
ATOM    553  CA  GLN B  39       9.930  12.566 -16.237  1.00  0.00
ATOM    554  C   GLN B  39      10.496  13.655 -17.101  1.00  0.00
ATOM    555  O   GLN B  39      11.381  14.364 -16.616  1.00  0.00
ATOM    556  CB  GLN B  39       9.219  13.213 -15.046  1.00  0.00
ATOM    557  CG  GLN B  39       8.061  14.118 -15.428  1.00  0.00
ATOM    558  CD  GLN B  39       7.399  14.754 -14.220  1.00  0.00
ATOM    559  OE1 GLN B  39       7.149  14.089 -13.211  1.00  0.00
ATOM    560  NE2 GLN B  39       7.112  16.047 -14.316  1.00  0.00
ATOM    569  N   ALA B  40      10.114  13.914 -18.249  1.00  0.00
ATOM    570  CA  ALA B  40      10.732  14.872 -18.931  1.00  0.00
ATOM    571  C   ALA B  40      10.081  16.246 -19.197  1.00  0.00
ATOM    572  O   ALA B  40       9.159  16.636 -19.833  1.00  0.00
ATOM    573  CB  ALA B  40      11.052  14.434 -20.254  1.00  0.00
ATOM    579  N   GLY B  41      10.410  17.078 -18.311  1.00  0.00
ATOM    580  CA  GLY B  41       9.690  18.281 -18.405  1.00  0.00
ATOM    581  C   GLY B  41       8.363  17.581 -18.001  1.00  0.00
ATOM    582  O   GLY B  41       8.269  17.009 -16.923  1.00  0.00
ATOM    586  N   SER B  42       7.309  17.738 -18.844  1.00  0.00
ATOM    587  CA  SER B  42       5.925  17.213 -18.638  1.00  0.00
ATOM    588  C   SER B  42       5.594  15.863 -19.193  1.00  0.00
ATOM    589  O   SER B  42       4.389  15.370 -19.173  1.00  0.00
ATOM    590  CB  SER B  42       4.926  18.191 -19.225  1.00  0.00
ATOM    591  OG  SER B  42       5.074  18.286 -20.615  1.00  0.00
ATOM    597  N   GLN B  43       6.621  15.194 -19.812  1.00  0.00
ATOM    598  CA  GLN B  43       6.325  13.988 -20.430  1.00  0.00
ATOM    599  C   GLN B  43       6.794  12.782 -19.770  1.00  0.00
ATOM    600  O   GLN B  43       7.753  12.543 -19.037  1.00  0.00
ATOM    601  CB  GLN B  43       6.882  14.014 -21.855  1.00  0.00
ATOM    602  CG  GLN B  43       6.347  15.148 -22.713  1.00  0.00
ATOM    603  CD  GLN B  43       4.861  15.014 -22.988  1.00  0.00
ATOM    604  OE1 GLN B  43       4.415  14.042 -23.604  1.00  0.00
ATOM    605  NE2 GLN B  43       4.086  15.991 -22.533  1.00  0.00
ATOM    614  N   MET B  44       6.241  11.691 -19.910  1.00  0.00
ATOM    615  CA  MET B  44       6.924  10.706 -19.073  1.00  0.00
ATOM    616  C   MET B  44       7.387   9.478 -19.852  1.00  0.00
ATOM    617  O   MET B  44       6.618   8.928 -20.649  1.00  0.00
ATOM    618  CB  MET B  44       6.008  10.280 -17.927  1.00  0.00
ATOM    619  CG  MET B  44       6.625   9.271 -16.970  1.00  0.00
ATOM    620  SD  MET B  44       5.535   8.864 -15.591  1.00  0.00
ATOM    621  CE  MET B  44       5.579  10.393 -14.662  1.00  0.00
ATOM    631  N   THR B  45       8.579   8.989 -19.575  1.00  0.00
ATOM    632  CA  THR B  45       8.944   7.950 -20.326  1.00  0.00
ATOM    633  C   THR B  45       9.359   6.680 -19.411  1.00  0.00
ATOM    634  O   THR B  45       9.721   6.513 -18.227  1.00  0.00
ATOM    635  CB  THR B  45      10.082   8.420 -21.251  1.00  0.00
ATOM    636  OG1 THR B  45      11.207   8.825 -20.461  1.00  0.00
ATOM    637  CG2 THR B  45       9.623   9.589 -22.109  1.00  0.00
ATOM    645  N   GLU B  46       9.256   5.530 -19.947  1.00  0.00
ATOM    646  CA  GLU B  46       9.606   4.429 -19.001  1.00  0.00
ATOM    647  C   GLU B  46      10.887   4.023 -19.512  1.00  0.00
ATOM    648  O   GLU B  46      11.070   3.741 -20.724  1.00  0.00
ATOM    649  CB  GLU B  46       8.624   3.255 -18.998  1.00  0.00
ATOM    650  CG  GLU B  46       9.006   2.118 -18.060  1.00  0.00
ATOM    651  CD  GLU B  46       8.006    .996 -18.064  1.00  0.00
ATOM    652  OE1 GLU B  46       6.852   1.254 -18.312  1.00  0.00
ATOM    653  OE2 GLU B  46       8.396   -.122 -17.819  1.00  0.00
ATOM    660  N   VAL B  47      11.793   3.879 -18.605  1.00  0.00
ATOM    661  CA  VAL B  47      13.138   3.650 -18.919  1.00  0.00
ATOM    662  C   VAL B  47      13.577   2.251 -18.517  1.00  0.00
ATOM    663  O   VAL B  47      14.285   1.598 -19.286  1.00  0.00
ATOM    664  CB  VAL B  47      14.012   4.703 -18.211  1.00  0.00
ATOM    665  CG1 VAL B  47      15.488   4.414 -18.446  1.00  0.00
ATOM    666  CG2 VAL B  47      13.649   6.095 -18.706  1.00  0.00
ATOM    676  N   CYS B  48      13.122   1.795 -17.475  1.00  0.00
ATOM    677  CA  CYS B  48      13.446    .499 -17.112  1.00  0.00
ATOM    678  C   CYS B  48      12.576   -.234 -16.247  1.00  0.00
ATOM    679  O   CYS B  48      11.716   -.080 -15.422  1.00  0.00
ATOM    680  CB  CYS B  48      14.822    .513 -16.446  1.00  0.00
ATOM    681  SG  CYS B  48      15.428  -1.123 -15.968  1.00  0.00
ATOM    687  N   ALA B  49      12.686  -1.399 -16.573  1.00  0.00
ATOM    688  CA  ALA B  49      11.830  -2.083 -15.764  1.00  0.00
ATOM    689  C   ALA B  49      12.446  -3.165 -15.303  1.00  0.00
ATOM    690  O   ALA B  49      13.328  -3.784 -15.917  1.00  0.00
ATOM    691  CB  ALA B  49      10.692  -2.205 -16.279  1.00  0.00
ATOM    697  N   ALA B  50      11.908  -3.547 -14.349  1.00  0.00
ATOM    698  CA  ALA B  50      12.502  -4.736 -14.005  1.00  0.00
ATOM    699  C   ALA B  50      11.647  -5.327 -13.195  1.00  0.00
ATOM    700  O   ALA B  50      10.945  -4.635 -12.544  1.00  0.00
ATOM    701  CB  ALA B  50      13.694  -4.557 -13.170  1.00  0.00
ATOM    707  N   THR B  51      11.744  -6.728 -13.391  1.00  0.00
ATOM    708  CA  THR B  51      10.841  -7.554 -12.783  1.00  0.00
ATOM    709  C   THR B  51      11.546  -8.495 -12.159  1.00  0.00
ATOM    710  O   THR B  51      12.400  -9.181 -12.667  1.00  0.00
ATOM    711  CB  THR B  51       9.854  -8.221 -13.758  1.00  0.00
ATOM    712  OG1 THR B  51       9.175  -7.212 -14.518  1.00  0.00
ATOM    713  CG2 THR B  51       8.831  -9.051 -12.998  1.00  0.00
ATOM    721  N   TYR B  52      11.143  -8.679 -11.035  1.00  0.00
ATOM    722  CA  TYR B  52      11.778  -9.576 -10.331  1.00  0.00
ATOM    723  C   TYR B  52      10.766 -10.310 -10.077  1.00  0.00
ATOM    724  O   TYR B  52       9.615  -9.923  -9.686  1.00  0.00
ATOM    725  CB  TYR B  52      12.466  -9.057  -9.067  1.00  0.00
ATOM    726  CG  TYR B  52      13.401  -7.894  -9.315  1.00  0.00
ATOM    727  CD1 TYR B  52      12.909  -6.597  -9.320  1.00  0.00
ATOM    728  CD2 TYR B  52      14.751  -8.125  -9.536  1.00  0.00
ATOM    729  CE1 TYR B  52      13.763  -5.535  -9.546  1.00  0.00
ATOM    730  CE2 TYR B  52      15.605  -7.063  -9.762  1.00  0.00
ATOM    731  CZ  TYR B  52      15.115  -5.772  -9.768  1.00  0.00
ATOM    732  OH  TYR B  52      15.966  -4.715  -9.993  1.00  0.00
ATOM    742  N   THR B  53      11.363 -11.258  -9.845  1.00  0.00
ATOM    743  CA  THR B  53      10.698 -12.260  -9.482  1.00  0.00
ATOM    744  C   THR B  53      11.541 -12.675  -8.392  1.00  0.00
ATOM    745  O   THR B  53      12.520 -12.162  -8.211  1.00  0.00
ATOM    746  CB  THR B  53      10.530 -13.312 -10.594  1.00  0.00
ATOM    747  OG1 THR B  53      11.792 -13.937 -10.860  1.00  0.00
ATOM    748  CG2 THR B  53      10.012 -12.662 -11.869  1.00  0.00
ATOM    756  N   VAL B  54      11.007 -13.518  -7.530  1.00  0.00
ATOM    757  CA  VAL B  54      11.693 -14.021  -6.426  1.00  0.00
ATOM    758  C   VAL B  54      11.773 -14.706  -7.823  1.00  0.00
ATOM    759  O   VAL B  54      10.737 -14.734  -8.505  1.00  0.00
ATOM    760  CB  VAL B  54      10.961 -14.690  -5.247  1.00  0.00
ATOM    761  CG1 VAL B  54      10.292 -15.980  -5.698  1.00  0.00
ATOM    762  CG2 VAL B  54      11.940 -14.958  -4.114  1.00  0.00
ATOM    772  N   GLU B  55      12.665 -15.285  -8.075  1.00  0.00
ATOM    773  CA  GLU B  55      13.674 -16.072  -8.714  1.00  0.00
ATOM    774  C   GLU B  55      14.364 -15.051  -9.777  1.00  0.00
ATOM    775  O   GLU B  55      14.779 -15.433 -10.884  1.00  0.00
ATOM    776  CB  GLU B  55      13.059 -17.307  -9.376  1.00  0.00
ATOM    777  CG  GLU B  55      12.349 -18.248  -8.414  1.00  0.00
ATOM    778  CD  GLU B  55      11.848 -19.499  -9.081  1.00  0.00
ATOM    779  OE1 GLU B  55      11.944 -19.588 -10.282  1.00  0.00
ATOM    780  OE2 GLU B  55      11.370 -20.367  -8.390  1.00  0.00
ATOM    787  N   ASP B  56      14.404 -13.724  -9.397  1.00  0.00
ATOM    788  CA  ASP B  56      15.274 -12.502  -9.641  1.00  0.00
ATOM    789  C   ASP B  56      15.540 -12.007 -10.977  1.00  0.00
ATOM    790  O   ASP B  56      16.576 -11.350 -11.232  1.00  0.00
ATOM    791  CB  ASP B  56      16.662 -12.720  -9.033  1.00  0.00
ATOM    792  CG  ASP B  56      16.627 -12.890  -7.520  1.00  0.00
ATOM    793  OD1 ASP B  56      15.922 -12.150  -6.875  1.00  0.00
ATOM    794  OD2 ASP B  56      17.306 -13.757  -7.025  1.00  0.00
ATOM    799  N   GLU B  57      14.817 -12.476 -11.900  1.00  0.00
ATOM    800  CA  GLU B  57      15.221 -11.869 -13.049  1.00  0.00
ATOM    801  C   GLU B  57      15.023 -10.439 -12.778  1.00  0.00
ATOM    802  O   GLU B  57      14.398  -9.935 -11.665  1.00  0.00
ATOM    803  CB  GLU B  57      14.415 -12.348 -14.259  1.00  0.00
ATOM    804  CG  GLU B  57      14.656 -13.802 -14.639  1.00  0.00
ATOM    805  CD  GLU B  57      13.874 -14.228 -15.851  1.00  0.00
ATOM    806  OE1 GLU B  57      13.109 -13.437 -16.348  1.00  0.00
ATOM    807  OE2 GLU B  57      14.043 -15.345 -16.280  1.00  0.00
ATOM    814  N   LEU B  58      15.879  -9.827 -13.717  1.00  0.00
ATOM    815  CA  LEU B  58      15.799  -8.465 -14.004  1.00  0.00
ATOM    816  C   LEU B  58      15.693  -8.109 -15.514  1.00  0.00
ATOM    817  O   LEU B  58      16.493  -8.592 -16.265  1.00  0.00
ATOM    818  CB  LEU B  58      17.029  -7.791 -13.384  1.00  0.00
ATOM    819  CG  LEU B  58      17.090  -6.264 -13.519  1.00  0.00
ATOM    820  CD1 LEU B  58      17.882  -5.682 -12.357  1.00  0.00
ATOM    821  CD2 LEU B  58      17.726  -5.898 -14.852  1.00  0.00
ATOM    833  N   ALA B  59      14.799  -7.289 -15.975  1.00  0.00
ATOM    834  CA  ALA B  59      14.917  -6.950 -17.363  1.00  0.00
ATOM    835  C   ALA B  59      15.486  -5.492 -17.711  1.00  0.00
ATOM    836  O   ALA B  59      15.459  -4.613 -16.830  1.00  0.00
ATOM    837  CB  ALA B  59      13.723  -7.256 -17.935  1.00  0.00
ATOM    843  N   PHE B  60      16.002  -5.189 -18.921  1.00  0.00
ATOM    844  CA  PHE B  60      16.413  -3.829 -18.975  1.00  0.00
ATOM    845  C   PHE B  60      15.987  -3.196 -20.045  1.00  0.00
ATOM    846  O   PHE B  60      15.708  -3.757 -21.085  1.00  0.00
ATOM    847  CB  PHE B  60      17.934  -3.673 -18.966  1.00  0.00
ATOM    848  CG  PHE B  60      18.624  -4.391 -20.091  1.00  0.00
ATOM    849  CD1 PHE B  60      18.815  -3.768 -21.316  1.00  0.00
ATOM    850  CD2 PHE B  60      19.082  -5.689 -19.928  1.00  0.00
ATOM    851  CE1 PHE B  60      19.449  -4.428 -22.352  1.00  0.00
ATOM    852  CE2 PHE B  60      19.717  -6.350 -20.961  1.00  0.00
ATOM    853  CZ  PHE B  60      19.900  -5.718 -22.175  1.00  0.00
ATOM    863  N   LEU B  61      15.786  -2.033 -19.829  1.00  0.00
ATOM    864  CA  LEU B  61      15.281  -1.674 -20.995  1.00  0.00
ATOM    865  C   LEU B  61      16.174   -.774 -21.597  1.00  0.00
ATOM    866  O   LEU B  61      17.221   -.618 -20.967  1.00  0.00
ATOM    867  CB  LEU B  61      13.899  -1.034 -20.815  1.00  0.00
ATOM    868  CG  LEU B  61      12.855  -1.896 -20.095  1.00  0.00
ATOM    869  CD1 LEU B  61      11.595  -1.075 -19.856  1.00  0.00
ATOM    870  CD2 LEU B  61      12.553  -3.131 -20.930  1.00  0.00
ATOM    882  N   ASP B  62      15.799   -.235 -22.658  1.00  0.00
ATOM    883  CA  ASP B  62      16.736    .288 -23.390  1.00  0.00
ATOM    884  C   ASP B  62      17.837   1.220 -22.886  1.00  0.00
ATOM    885  O   ASP B  62      17.639   2.218 -22.201  1.00  0.00
ATOM    886  CB  ASP B  62      15.943    .979 -24.503  1.00  0.00
ATOM    887  CG  ASP B  62      15.280   -.005 -25.457  1.00  0.00
ATOM    888  OD1 ASP B  62      15.558  -1.176 -25.359  1.00  0.00
ATOM    889  OD2 ASP B  62      14.502    .425 -26.275  1.00  0.00
ATOM    894  N   ASP B  63      19.040    .820 -23.314  1.00  0.00
ATOM    895  CA  ASP B  63      20.317   1.437 -23.105  1.00  0.00
ATOM    896  C   ASP B  63      20.479   1.500 -21.680  1.00  0.00
ATOM    897  O   ASP B  63      21.395   2.120 -21.130  1.00  0.00
ATOM    898  CB  ASP B  63      20.409   2.839 -23.713  1.00  0.00
ATOM    899  CG  ASP B  63      20.319   2.833 -25.233  1.00  0.00
ATOM    900  OD1 ASP B  63      20.511   1.792 -25.816  1.00  0.00
ATOM    901  OD2 ASP B  63      20.059   3.869 -25.797  1.00  0.00
ATOM    906  N   SER B  64      19.755    .719 -21.026  1.00  0.00
ATOM    907  CA  SER B  64      19.810    .974 -19.677  1.00  0.00
ATOM    908  C   SER B  64      20.023   -.347 -19.543  1.00  0.00
ATOM    909  O   SER B  64      19.411  -1.291 -20.032  1.00  0.00
ATOM    910  CB  SER B  64      18.552   1.494 -19.010  1.00  0.00
ATOM    911  OG  SER B  64      18.169   2.729 -19.552  1.00  0.00
ATOM    917  N   THR B  65      20.812   -.375 -18.745  1.00  0.00
ATOM    918  CA  THR B  65      21.248  -1.406 -18.180  1.00  0.00
ATOM    919  C   THR B  65      20.894  -1.032 -16.809  1.00  0.00
ATOM    920  O   THR B  65      21.133    .077 -16.272  1.00  0.00
ATOM    921  CB  THR B  65      22.751  -1.636 -18.422  1.00  0.00
ATOM    922  OG1 THR B  65      22.988  -1.825 -19.823  1.00  0.00
ATOM    923  CG2 THR B  65      23.232  -2.862 -17.661  1.00  0.00
ATOM    931  N   CYS B  66      20.312  -2.016 -16.244  1.00  0.00
ATOM    932  CA  CYS B  66      19.778  -1.968 -15.017  1.00  0.00
ATOM    933  C   CYS B  66      20.172  -3.047 -14.253  1.00  0.00
ATOM    934  O   CYS B  66      19.889  -4.169 -14.579  1.00  0.00
ATOM    935  CB  CYS B  66      18.251  -1.943 -15.090  1.00  0.00
ATOM    936  SG  CYS B  66      17.435  -1.938 -13.476  1.00  0.00
ATOM    942  N   THR B  67      20.557  -2.765 -13.195  1.00  0.00
ATOM    943  CA  THR B  67      20.899  -4.016 -12.444  1.00  0.00
ATOM    944  C   THR B  67      20.277  -3.687 -11.215  1.00  0.00
ATOM    945  O   THR B  67      20.100  -2.615 -10.611  1.00  0.00
ATOM    946  CB  THR B  67      22.398  -4.307 -12.247  1.00  0.00
ATOM    947  OG1 THR B  67      22.963  -3.337 -11.357  1.00  0.00
ATOM    948  CG2 THR B  67      23.130  -4.255 -13.580  1.00  0.00
ATOM    956  N   GLY B  68      20.090  -4.736 -10.618  1.00  0.00
ATOM    957  CA  GLY B  68      19.424  -4.482  -9.512  1.00  0.00
ATOM    958  C   GLY B  68      19.299  -5.742  -8.933  1.00  0.00
ATOM    959  O   GLY B  68      19.642  -6.842  -9.428  1.00  0.00
ATOM    963  N   THR B  69      18.746  -5.545  -7.836  1.00  0.00
ATOM    964  CA  THR B  69      18.650  -6.706  -6.906  1.00  0.00
ATOM    965  C   THR B  69      17.486  -6.533  -5.955  1.00  0.00
ATOM    966  O   THR B  69      16.918  -5.416  -5.613  1.00  0.00
ATOM    967  CB  THR B  69      19.942  -6.897  -6.090  1.00  0.00
ATOM    968  OG1 THR B  69      19.897  -8.156  -5.405  1.00  0.00
ATOM    969  CG2 THR B  69      20.102  -5.777  -5.074  1.00  0.00
ATOM    977  N   SER B  70      17.191  -7.585  -5.283  1.00  0.00
ATOM    978  CA  SER B  70      16.106  -7.295  -4.315  1.00  0.00
ATOM    979  C   SER B  70      16.445  -7.914  -3.110  1.00  0.00
ATOM    980  O   SER B  70      17.112  -8.970  -3.022  1.00  0.00
ATOM    981  CB  SER B  70      14.751  -7.812  -4.759  1.00  0.00
ATOM    982  OG  SER B  70      14.739  -9.212  -4.806  1.00  0.00
ATOM    988  N   SER B  71      15.761  -7.255  -2.174  1.00  0.00
ATOM    989  CA  SER B  71      15.793  -7.793   -.815  1.00  0.00
ATOM    990  C   SER B  71      14.801  -7.470    .088  1.00  0.00
ATOM    991  O   SER B  71      14.296  -6.424    .527  1.00  0.00
ATOM    992  CB  SER B  71      17.084  -7.398   -.126  1.00  0.00
ATOM    993  OG  SER B  71      17.130  -7.901   1.181  1.00  0.00
ATOM    999  N   GLY B  72      14.041  -8.476    .200  1.00  0.00
ATOM   1000  CA  GLY B  72      13.153  -8.101   1.176  1.00  0.00
ATOM   1001  C   GLY B  72      12.227  -7.062    .522  1.00  0.00
ATOM   1002  O   GLY B  72      11.659  -7.268   -.571  1.00  0.00
ATOM   1006  N   ASN B  73      12.141  -5.916   1.241  1.00  0.00
ATOM   1007  CA  ASN B  73      11.320  -4.768    .693  1.00  0.00
ATOM   1008  C   ASN B  73      12.174  -3.595   -.158  1.00  0.00
ATOM   1009  O   ASN B  73      11.875  -2.425   -.435  1.00  0.00
ATOM   1010  CB  ASN B  73      10.560  -4.150   1.852  1.00  0.00
ATOM   1011  CG  ASN B  73      11.470  -3.529   2.875  1.00  0.00
ATOM   1012  OD1 ASN B  73      12.671  -3.823   2.915  1.00  0.00
ATOM   1013  ND2 ASN B  73      10.923  -2.675   3.702  1.00  0.00
ATOM   1020  N   LYS B  74      13.388  -3.800   -.460  1.00  0.00
ATOM   1021  CA  LYS B  74      14.198  -2.720  -1.102  1.00  0.00
ATOM   1022  C   LYS B  74      14.625  -3.110  -2.523  1.00  0.00
ATOM   1023  O   LYS B  74      15.038  -4.244  -2.935  1.00  0.00
ATOM   1024  CB  LYS B  74      15.436  -2.397   -.264  1.00  0.00
ATOM   1025  CG  LYS B  74      15.134  -1.747   1.080  1.00  0.00
ATOM   1026  CD  LYS B  74      16.413  -1.337   1.795  1.00  0.00
ATOM   1027  CE  LYS B  74      16.112   -.654   3.121  1.00  0.00
ATOM   1028  NZ  LYS B  74      17.353   -.219   3.818  1.00  0.00
ATOM   1042  N   VAL B  75      14.435  -2.127  -3.380  1.00  0.00
ATOM   1043  CA  VAL B  75      14.873  -2.429  -4.672  1.00  0.00
ATOM   1044  C   VAL B  75      15.993  -1.416  -5.131  1.00  0.00
ATOM   1045  O   VAL B  75      16.182   -.237  -4.932  1.00  0.00
ATOM   1046  CB  VAL B  75      13.664  -2.392  -5.625  1.00  0.00
ATOM   1047  CG1 VAL B  75      14.079  -2.812  -7.027  1.00  0.00
ATOM   1048  CG2 VAL B  75      12.560  -3.294  -5.096  1.00  0.00
ATOM   1058  N   ASN B  76      17.011  -2.049  -5.694  1.00  0.00
ATOM   1059  CA  ASN B  76      18.168  -1.108  -6.062  1.00  0.00
ATOM   1060  C   ASN B  76      18.418  -1.029  -7.557  1.00  0.00
ATOM   1061  O   ASN B  76      18.657  -2.178  -8.110  1.00  0.00
ATOM   1062  CB  ASN B  76      19.456  -1.518  -5.372  1.00  0.00
ATOM   1063  CG  ASN B  76      20.571   -.536  -5.599  1.00  0.00
ATOM   1064  OD1 ASN B  76      20.601    .165  -6.617  1.00  0.00
ATOM   1065  ND2 ASN B  76      21.491   -.471  -4.669  1.00  0.00
ATOM   1072  N   LEU B  77      18.358    .134  -8.251  1.00  0.00
ATOM   1073  CA  LEU B  77      18.535    .139  -9.636  1.00  0.00
ATOM   1074  C   LEU B  77      19.894    .785 -10.004  1.00  0.00
ATOM   1075  O   LEU B  77      20.379   1.836  -9.641  1.00  0.00
ATOM   1076  CB  LEU B  77      17.368    .891 -10.289  1.00  0.00
ATOM   1077  CG  LEU B  77      15.965    .429  -9.876  1.00  0.00
ATOM   1078  CD1 LEU B  77      14.920   1.295 -10.567  1.00  0.00
ATOM   1079  CD2 LEU B  77      15.785  -1.038 -10.239  1.00  0.00
ATOM   1091  N   THR B  78      20.665    .081 -10.711  1.00  0.00
ATOM   1092  CA  THR B  78      21.846    .697 -11.080  1.00  0.00
ATOM   1093  C   THR B  78      21.849    .986 -12.500  1.00  0.00
ATOM   1094  O   THR B  78      21.538    .096 -13.341  1.00  0.00
ATOM   1095  CB  THR B  78      23.064   -.173 -10.719  1.00  0.00
ATOM   1096  OG1 THR B  78      23.130   -.342  -9.297  1.00  0.00
ATOM   1097  CG2 THR B  78      24.348    .479 -11.208  1.00  0.00
ATOM   1105  N   ILE B  79      22.168   2.386 -12.767  1.00  0.00
ATOM   1106  CA  ILE B  79      22.204   2.759 -14.109  1.00  0.00
ATOM   1107  C   ILE B  79      23.605   3.045 -14.692  1.00  0.00
ATOM   1108  O   ILE B  79      24.456   3.799 -14.185  1.00  0.00
ATOM   1109  CB  ILE B  79      21.302   3.994 -14.285  1.00  0.00
ATOM   1110  CG1 ILE B  79      19.971   3.793 -13.556  1.00  0.00
ATOM   1111  CG2 ILE B  79      21.067   4.274 -15.762  1.00  0.00
ATOM   1112  CD1 ILE B  79      19.164   2.624 -14.070  1.00  0.00
ATOM   1124  N   GLN B  80      23.948   2.312 -15.812  1.00  0.00
ATOM   1125  CA  GLN B  80      25.316   2.614 -16.229  1.00  0.00
ATOM   1126  C   GLN B  80      25.404   3.436 -17.558  1.00  0.00
ATOM   1127  O   GLN B  80      24.597   3.199 -18.467  1.00  0.00
ATOM   1128  CB  GLN B  80      26.096   1.305 -16.372  1.00  0.00
ATOM   1129  CG  GLN B  80      26.223    .510 -15.083  1.00  0.00
ATOM   1130  CD  GLN B  80      26.997   -.780 -15.272  1.00  0.00
ATOM   1131  OE1 GLN B  80      26.991  -1.371 -16.356  1.00  0.00
ATOM   1132  NE2 GLN B  80      27.668  -1.226 -14.217  1.00  0.00
ATOM   1141  N   GLY B  81      26.343   4.325 -17.688  1.00  0.00
ATOM   1142  CA  GLY B  81      26.732   5.145 -18.846  1.00  0.00
ATOM   1143  C   GLY B  81      25.773   6.262 -19.115  1.00  0.00
ATOM   1144  O   GLY B  81      25.488   6.641 -20.256  1.00  0.00
ATOM   1148  N   LEU B  82      25.268   6.761 -18.074  1.00  0.00
ATOM   1149  CA  LEU B  82      24.345   7.824 -18.024  1.00  0.00
ATOM   1150  C   LEU B  82      25.106   8.971 -18.690  1.00  0.00
ATOM   1151  O   LEU B  82      26.318   9.069 -18.529  1.00  0.00
ATOM   1152  CB  LEU B  82      23.933   8.152 -16.583  1.00  0.00
ATOM   1153  CG  LEU B  82      22.728   7.373 -16.042  1.00  0.00
ATOM   1154  CD1 LEU B  82      22.622   7.582 -14.538  1.00  0.00
ATOM   1155  CD2 LEU B  82      21.464   7.837 -16.749  1.00  0.00
ATOM   1167  N   ARG B  83      24.475   9.788 -19.384  1.00  0.00
ATOM   1168  CA  ARG B  83      25.014  10.944 -20.077  1.00  0.00
ATOM   1169  C   ARG B  83      24.489  12.118 -19.347  1.00  0.00
ATOM   1170  O   ARG B  83      23.534  11.919 -18.611  1.00  0.00
ATOM   1171  CB  ARG B  83      24.594  11.001 -21.539  1.00  0.00
ATOM   1172  CG  ARG B  83      25.109   9.857 -22.397  1.00  0.00
ATOM   1173  CD  ARG B  83      24.633   9.964 -23.800  1.00  0.00
ATOM   1174  NE  ARG B  83      23.194   9.778 -23.900  1.00  0.00
ATOM   1175  CZ  ARG B  83      22.471   9.990 -25.017  1.00  0.00
ATOM   1176  NH1 ARG B  83      23.065  10.393 -26.118  1.00  0.00
ATOM   1177  NH2 ARG B  83      21.165   9.791 -25.006  1.00  0.00
ATOM   1191  N   ALA B  84      25.114  13.296 -19.548  1.00  0.00
ATOM   1192  CA  ALA B  84      24.804  14.495 -18.838  1.00  0.00
ATOM   1193  C   ALA B  84      23.390  14.961 -18.975  1.00  0.00
ATOM   1194  O   ALA B  84      22.708  15.148 -17.916  1.00  0.00
ATOM   1195  CB  ALA B  84      25.845  15.709 -19.377  1.00  0.00
ATOM   1201  N   MET B  85      22.873  14.720 -20.076  1.00  0.00
ATOM   1202  CA  MET B  85      21.612  15.073 -20.538  1.00  0.00
ATOM   1203  C   MET B  85      20.527  14.194 -19.952  1.00  0.00
ATOM   1204  O   MET B  85      19.348  14.428 -20.169  1.00  0.00
ATOM   1205  CB  MET B  85      21.608  15.012 -22.065  1.00  0.00
ATOM   1206  CG  MET B  85      22.515  16.033 -22.738  1.00  0.00
ATOM   1207  SD  MET B  85      22.089  17.732 -22.307  1.00  0.00
ATOM   1208  CE  MET B  85      20.497  17.896 -23.111  1.00  0.00
ATOM   1218  N   ASP B  86      20.944  13.151 -19.201  1.00  0.00
ATOM   1219  CA  ASP B  86      20.048  12.155 -18.631  1.00  0.00
ATOM   1220  C   ASP B  86      19.560  12.521 -17.280  1.00  0.00
ATOM   1221  O   ASP B  86      18.795  11.765 -16.665  1.00  0.00
ATOM   1222  CB  ASP B  86      20.741  10.793 -18.549  1.00  0.00
ATOM   1223  CG  ASP B  86      21.015  10.184 -19.918  1.00  0.00
ATOM   1224  OD1 ASP B  86      20.383  10.590 -20.864  1.00  0.00
ATOM   1225  OD2 ASP B  86      21.854   9.320 -20.004  1.00  0.00
ATOM   1230  N   THR B  87      19.927  13.687 -16.898  1.00  0.00
ATOM   1231  CA  THR B  87      19.612  14.321 -15.676  1.00  0.00
ATOM   1232  C   THR B  87      18.118  14.469 -15.614  1.00  0.00
ATOM   1233  O   THR B  87      17.426  14.653 -16.608  1.00  0.00
ATOM   1234  CB  THR B  87      20.307  15.689 -15.547  1.00  0.00
ATOM   1235  OG1 THR B  87      20.047  16.239 -14.249  1.00  0.00
ATOM   1236  CG2 THR B  87      19.799  16.648 -16.612  1.00  0.00
ATOM   1244  N   GLY B  88      17.585  14.258 -14.375  1.00  0.00
ATOM   1245  CA  GLY B  88      16.168  14.351 -14.109  1.00  0.00
ATOM   1246  C   GLY B  88      15.275  13.628 -13.116  1.00  0.00
ATOM   1247  O   GLY B  88      15.638  13.089 -12.044  1.00  0.00
ATOM   1251  N   LEU B  89      13.988  13.799 -13.262  1.00  0.00
ATOM   1252  CA  LEU B  89      13.392  13.198 -12.117  1.00  0.00
ATOM   1253  C   LEU B  89      13.105  11.672 -12.277  1.00  0.00
ATOM   1254  O   LEU B  89      12.583  11.121 -13.252  1.00  0.00
ATOM   1255  CB  LEU B  89      12.093  13.951 -11.802  1.00  0.00
ATOM   1256  CG  LEU B  89      12.250  15.233 -10.976  1.00  0.00
ATOM   1257  CD1 LEU B  89      13.075  16.245 -11.760  1.00  0.00
ATOM   1258  CD2 LEU B  89      10.876  15.792 -10.638  1.00  0.00
ATOM   1270  N   TYR B  90      13.497  10.880 -11.330  1.00  0.00
ATOM   1271  CA  TYR B  90      13.144   9.508 -11.531  1.00  0.00
ATOM   1272  C   TYR B  90      12.108   9.090 -10.486  1.00  0.00
ATOM   1273  O   TYR B  90      11.915   9.384  -9.305  1.00  0.00
ATOM   1274  CB  TYR B  90      14.388   8.619 -11.465  1.00  0.00
ATOM   1275  CG  TYR B  90      15.336   8.808 -12.628  1.00  0.00
ATOM   1276  CD1 TYR B  90      16.035   9.998 -12.766  1.00  0.00
ATOM   1277  CD2 TYR B  90      15.507   7.792 -13.556  1.00  0.00
ATOM   1278  CE1 TYR B  90      16.901  10.171 -13.828  1.00  0.00
ATOM   1279  CE2 TYR B  90      16.373   7.965 -14.618  1.00  0.00
ATOM   1280  CZ  TYR B  90      17.068   9.149 -14.756  1.00  0.00
ATOM   1281  OH  TYR B  90      17.931   9.321 -15.814  1.00  0.00
ATOM   1291  N   ILE B  91      11.181   8.361 -10.995  1.00  0.00
ATOM   1292  CA  ILE B  91      10.157   7.869 -10.089  1.00  0.00
ATOM   1293  C   ILE B  91      10.168   6.286 -10.004  1.00  0.00
ATOM   1294  O   ILE B  91      10.643   5.526 -10.924  1.00  0.00
ATOM   1295  CB  ILE B  91       8.774   8.372 -10.541  1.00  0.00
ATOM   1296  CG1 ILE B  91       8.718   9.901 -10.487  1.00  0.00
ATOM   1297  CG2 ILE B  91       7.679   7.765  -9.678  1.00  0.00
ATOM   1298  CD1 ILE B  91       7.495  10.492 -11.149  1.00  0.00
ATOM   1310  N   CYS B  92       9.910   5.735  -8.918  1.00  0.00
ATOM   1311  CA  CYS B  92       9.844   4.314  -8.772  1.00  0.00
ATOM   1312  C   CYS B  92       8.442   3.782  -8.591  1.00  0.00
ATOM   1313  O   CYS B  92       7.652   4.326  -7.769  1.00  0.00
ATOM   1314  CB  CYS B  92      10.695   3.882  -7.577  1.00  0.00
ATOM   1315  SG  CYS B  92      11.086   2.116  -7.549  1.00  0.00
ATOM   1321  N   LYS B  93       8.147   2.615  -9.199  1.00  0.00
ATOM   1322  CA  LYS B  93       6.770   2.124  -9.025  1.00  0.00
ATOM   1323  C   LYS B  93       6.862    .604  -8.729  1.00  0.00
ATOM   1324  O   LYS B  93       7.393   -.292  -9.361  1.00  0.00
ATOM   1325  CB  LYS B  93       5.916   2.399 -10.263  1.00  0.00
ATOM   1326  CG  LYS B  93       4.482   1.897 -10.163  1.00  0.00
ATOM   1327  CD  LYS B  93       3.724   2.124 -11.463  1.00  0.00
ATOM   1328  CE  LYS B  93       2.291   1.621 -11.365  1.00  0.00
ATOM   1329  NZ  LYS B  93       1.561   1.768 -12.653  1.00  0.00
ATOM   1343  N   VAL B  94       5.992    .170  -7.751  1.00  0.00
ATOM   1344  CA  VAL B  94       5.935  -1.179  -7.578  1.00  0.00
ATOM   1345  C   VAL B  94       4.481  -1.815  -7.853  1.00  0.00
ATOM   1346  O   VAL B  94       3.454  -1.008  -7.478  1.00  0.00
ATOM   1347  CB  VAL B  94       6.409  -1.458  -6.139  1.00  0.00
ATOM   1348  CG1 VAL B  94       5.469   -.809  -5.133  1.00  0.00
ATOM   1349  CG2 VAL B  94       6.498  -2.958  -5.904  1.00  0.00
ATOM   1359  N   GLU B  95       4.498  -3.090  -8.431  1.00  0.00
ATOM   1360  CA  GLU B  95       3.252  -3.713  -8.602  1.00  0.00
ATOM   1361  C   GLU B  95       3.234  -5.144  -8.110  1.00  0.00
ATOM   1362  O   GLU B  95       4.185  -5.974  -8.191  1.00  0.00
ATOM   1363  CB  GLU B  95       2.862  -3.659 -10.081  1.00  0.00
ATOM   1364  CG  GLU B  95       2.596  -2.257 -10.610  1.00  0.00
ATOM   1365  CD  GLU B  95       2.164  -2.248 -12.050  1.00  0.00
ATOM   1366  OE1 GLU B  95       2.154  -3.293 -12.655  1.00  0.00
ATOM   1367  OE2 GLU B  95       1.843  -1.193 -12.546  1.00  0.00
ATOM   1374  N   LEU B  96       2.227  -5.542  -7.413  1.00  0.00
ATOM   1375  CA  LEU B  96       2.242  -6.930  -7.014  1.00  0.00
ATOM   1376  C   LEU B  96       1.276  -7.869  -7.984  1.00  0.00
ATOM   1377  O   LEU B  96        .195  -7.730  -8.606  1.00  0.00
ATOM   1378  CB  LEU B  96       1.806  -7.000  -5.545  1.00  0.00
ATOM   1379  CG  LEU B  96       2.731  -6.300  -4.542  1.00  0.00
ATOM   1380  CD1 LEU B  96       2.063  -6.262  -3.174  1.00  0.00
ATOM   1381  CD2 LEU B  96       4.062  -7.035  -4.480  1.00  0.00
ATOM   1393  N   MET B  97       1.674  -9.031  -8.096  1.00  0.00
ATOM   1394  CA  MET B  97        .860  -9.970  -9.025  1.00  0.00
ATOM   1395  C   MET B  97        .708 -11.334  -8.632  1.00  0.00
ATOM   1396  O   MET B  97       1.553 -12.236  -8.891  1.00  0.00
ATOM   1397  CB  MET B  97       1.455 -10.020 -10.431  1.00  0.00
ATOM   1398  CG  MET B  97       1.434  -8.691 -11.172  1.00  0.00
ATOM   1399  SD  MET B  97       2.302  -8.760 -12.751  1.00  0.00
ATOM   1400  CE  MET B  97       4.006  -8.768 -12.201  1.00  0.00
ATOM   1410  N   TYR B  98       -.091 -11.409  -8.092  1.00  0.00
ATOM   1411  CA  TYR B  98       -.640 -12.594  -7.655  1.00  0.00
ATOM   1412  C   TYR B  98      -2.018 -12.458  -7.154  1.00  0.00
ATOM   1413  O   TYR B  98      -2.934 -12.005  -7.911  1.00  0.00
ATOM   1414  CB  TYR B  98        .259 -13.197  -6.573  1.00  0.00
ATOM   1415  CG  TYR B  98        .865 -12.170  -5.642  1.00  0.00
ATOM   1416  CD1 TYR B  98        .049 -11.440  -4.789  1.00  0.00
ATOM   1417  CD2 TYR B  98       2.236 -11.959  -5.640  1.00  0.00
ATOM   1418  CE1 TYR B  98        .603 -10.502  -3.939  1.00  0.00
ATOM   1419  CE2 TYR B  98       2.789 -11.021  -4.790  1.00  0.00
ATOM   1420  CZ  TYR B  98       1.978 -10.295  -3.942  1.00  0.00
ATOM   1421  OH  TYR B  98       2.529  -9.361  -3.095  1.00  0.00
ATOM   1431  N   PRO B  99      -2.336 -13.007  -6.006  1.00  0.00
ATOM   1432  CA  PRO B  99      -3.573 -12.438  -5.923  1.00  0.00
ATOM   1433  C   PRO B  99      -3.087 -11.174  -6.371  1.00  0.00
ATOM   1434  O   PRO B  99      -2.005 -10.645  -6.198  1.00  0.00
ATOM   1435  CB  PRO B  99      -4.011 -12.482  -4.456  1.00  0.00
ATOM   1436  CG  PRO B  99      -3.360 -13.710  -3.917  1.00  0.00
ATOM   1437  CD  PRO B  99      -2.045 -13.788  -4.647  1.00  0.00
ATOM   1445  N   PRO B 100      -4.384 -10.604  -6.770  1.00  0.00
ATOM   1446  CA  PRO B 100      -4.909  -9.483  -7.726  1.00  0.00
ATOM   1447  C   PRO B 100      -4.204  -8.445  -7.243  1.00  0.00
ATOM   1448  O   PRO B 100      -4.152  -7.918  -6.131  1.00  0.00
ATOM   1449  CB  PRO B 100      -6.412  -9.290  -7.496  1.00  0.00
ATOM   1450  CG  PRO B 100      -6.953 -10.677  -7.436  1.00  0.00
ATOM   1451  CD  PRO B 100      -5.835 -11.490  -6.840  1.00  0.00
ATOM   1459  N   PRO B 101      -3.850  -8.041  -8.383  1.00  0.00
ATOM   1460  CA  PRO B 101      -2.873  -7.081  -8.461  1.00  0.00
ATOM   1461  C   PRO B 101      -3.089  -5.967  -7.719  1.00  0.00
ATOM   1462  O   PRO B 101      -4.127  -5.246  -7.721  1.00  0.00
ATOM   1463  CB  PRO B 101      -2.861  -6.717  -9.949  1.00  0.00
ATOM   1464  CG  PRO B 101      -3.040  -8.022 -10.646  1.00  0.00
ATOM   1465  CD  PRO B 101      -3.976  -8.797  -9.757  1.00  0.00
ATOM   1473  N   TYR B 102      -2.046  -5.609  -7.102  1.00  0.00
ATOM   1474  CA  TYR B 102      -2.383  -4.602  -6.321  1.00  0.00
ATOM   1475  C   TYR B 102      -1.519  -3.541  -6.927  1.00  0.00
ATOM   1476  O   TYR B 102       -.286  -3.468  -7.154  1.00  0.00
ATOM   1477  CB  TYR B 102      -2.104  -4.890  -4.844  1.00  0.00
ATOM   1478  CG  TYR B 102      -2.911  -6.040  -4.283  1.00  0.00
ATOM   1479  CD1 TYR B 102      -2.286  -7.239  -3.974  1.00  0.00
ATOM   1480  CD2 TYR B 102      -4.275  -5.896  -4.078  1.00  0.00
ATOM   1481  CE1 TYR B 102      -3.022  -8.290  -3.461  1.00  0.00
ATOM   1482  CE2 TYR B 102      -5.011  -6.946  -3.566  1.00  0.00
ATOM   1483  CZ  TYR B 102      -4.390  -8.139  -3.258  1.00  0.00
ATOM   1484  OH  TYR B 102      -5.123  -9.185  -2.748  1.00  0.00
ATOM   1494  N   TYR B 103      -2.039  -2.478  -6.713  1.00  0.00
ATOM   1495  CA  TYR B 103      -1.435  -1.395  -7.266  1.00  0.00
ATOM   1496  C   TYR B 103      -1.003   -.435  -6.413  1.00  0.00
ATOM   1497  O   TYR B 103      -1.682   -.304  -5.368  1.00  0.00
ATOM   1498  CB  TYR B 103      -2.374   -.730  -8.275  1.00  0.00
ATOM   1499  CG  TYR B 103      -2.745  -1.620  -9.442  1.00  0.00
ATOM   1500  CD1 TYR B 103      -3.870  -2.428  -9.368  1.00  0.00
ATOM   1501  CD2 TYR B 103      -1.960  -1.627 -10.585  1.00  0.00
ATOM   1502  CE1 TYR B 103      -4.208  -3.240 -10.433  1.00  0.00
ATOM   1503  CE2 TYR B 103      -2.298  -2.439 -11.650  1.00  0.00
ATOM   1504  CZ  TYR B 103      -3.417  -3.243 -11.576  1.00  0.00
ATOM   1505  OH  TYR B 103      -3.754  -4.052 -12.637  1.00  0.00
ATOM   1515  N   VAL B 104       -.110    .234  -6.927  1.00  0.00
ATOM   1516  CA  VAL B 104        .134   1.041  -6.066  1.00  0.00
ATOM   1517  C   VAL B 104        .222   2.543  -6.201  1.00  0.00
ATOM   1518  O   VAL B 104        .578   2.867  -7.262  1.00  0.00
ATOM   1519  CB  VAL B 104       1.461    .460  -5.544  1.00  0.00
ATOM   1520  CG1 VAL B 104       1.912   1.202  -4.295  1.00  0.00
ATOM   1521  CG2 VAL B 104       1.299  -1.025  -5.259  1.00  0.00
ATOM   1531  N   GLY B 105        .090   3.322  -5.284  1.00  0.00
ATOM   1532  CA  GLY B 105        .253   4.509  -6.016  1.00  0.00
ATOM   1533  C   GLY B 105       1.851   4.536  -6.033  1.00  0.00
ATOM   1534  O   GLY B 105       2.497   3.521  -6.115  1.00  0.00
ATOM   1538  N   MET B 106       2.340   5.698  -6.206  1.00  0.00
ATOM   1539  CA  MET B 106       3.555   6.384  -6.736  1.00  0.00
ATOM   1540  C   MET B 106       4.047   7.128  -5.553  1.00  0.00
ATOM   1541  O   MET B 106       3.311   7.531  -4.628  1.00  0.00
ATOM   1542  CB  MET B 106       3.266   7.318  -7.909  1.00  0.00
ATOM   1543  CG  MET B 106       2.452   6.688  -9.031  1.00  0.00
ATOM   1544  SD  MET B 106       3.285   5.277  -9.786  1.00  0.00
ATOM   1545  CE  MET B 106       4.654   6.091 -10.604  1.00  0.00
ATOM   1555  N   GLY B 107       5.281   7.247  -5.620  1.00  0.00
ATOM   1556  CA  GLY B 107       6.118   7.839  -4.715  1.00  0.00
ATOM   1557  C   GLY B 107       6.253   9.164  -5.337  1.00  0.00
ATOM   1558  O   GLY B 107       5.677   9.501  -6.345  1.00  0.00
ATOM   1562  N   ASN B 108       7.088   9.831  -4.723  1.00  0.00
ATOM   1563  CA  ASN B 108       7.707  11.071  -4.930  1.00  0.00
ATOM   1564  C   ASN B 108       8.856  10.693  -5.733  1.00  0.00
ATOM   1565  O   ASN B 108       9.364   9.570  -5.639  1.00  0.00
ATOM   1566  CB  ASN B 108       8.093  11.776  -3.642  1.00  0.00
ATOM   1567  CG  ASN B 108       6.898  12.205  -2.838  1.00  0.00
ATOM   1568  OD1 ASN B 108       5.940  12.771  -3.378  1.00  0.00
ATOM   1569  ND2 ASN B 108       6.934  11.947  -1.555  1.00  0.00
ATOM   1576  N   GLY B 109       9.316  11.621  -6.487  1.00  0.00
ATOM   1577  CA  GLY B 109      10.480  11.298  -7.245  1.00  0.00
ATOM   1578  C   GLY B 109      11.771  11.469  -6.521  1.00  0.00
ATOM   1579  O   GLY B 109      11.820  12.005  -5.418  1.00  0.00
ATOM   1583  N   THR B 110      12.811  11.160  -7.241  1.00  0.00
ATOM   1584  CA  THR B 110      14.159  11.510  -6.908  1.00  0.00
ATOM   1585  C   THR B 110      14.868  12.300  -8.074  1.00  0.00
ATOM   1586  O   THR B 110      14.620  12.381  -9.256  1.00  0.00
ATOM   1587  CB  THR B 110      14.952  10.238  -6.553  1.00  0.00
ATOM   1588  OG1 THR B 110      14.418   9.658  -5.356  1.00  0.00
ATOM   1589  CG2 THR B 110      16.421  10.568  -6.340  1.00  0.00
ATOM   1597  N   GLN B 111      15.797  13.156  -7.721  1.00  0.00
ATOM   1598  CA  GLN B 111      16.373  13.848  -8.811  1.00  0.00
ATOM   1599  C   GLN B 111      17.681  13.349  -9.140  1.00  0.00
ATOM   1600  O   GLN B 111      18.290  13.382  -8.149  1.00  0.00
ATOM   1601  CB  GLN B 111      16.468  15.347  -8.516  1.00  0.00
ATOM   1602  CG  GLN B 111      15.125  16.030  -8.323  1.00  0.00
ATOM   1603  CD  GLN B 111      15.266  17.513  -8.034  1.00  0.00
ATOM   1604  OE1 GLN B 111      16.282  17.960  -7.494  1.00  0.00
ATOM   1605  NE2 GLN B 111      14.245  18.284  -8.391  1.00  0.00
ATOM   1614  N   ILE B 112      18.021  12.997 -10.382  1.00  0.00
ATOM   1615  CA  ILE B 112      19.365  12.499 -10.590  1.00  0.00
ATOM   1616  C   ILE B 112      20.145  13.520 -11.446  1.00  0.00
ATOM   1617  O   ILE B 112      19.794  14.182 -12.434  1.00  0.00
ATOM   1618  CB  ILE B 112      19.347  11.121 -11.276  1.00  0.00
ATOM   1619  CG1 ILE B 112      18.705  10.077 -10.359  1.00  0.00
ATOM   1620  CG2 ILE B 112      20.757  10.700 -11.661  1.00  0.00
ATOM   1621  CD1 ILE B 112      18.655   8.688 -10.956  1.00  0.00
ATOM   1633  N   TYR B 113      21.339  13.832 -10.916  1.00  0.00
ATOM   1634  CA  TYR B 113      22.068  14.863 -11.603  1.00  0.00
ATOM   1635  C   TYR B 113      23.210  14.343 -12.138  1.00  0.00
ATOM   1636  O   TYR B 113      23.833  13.967 -11.186  1.00  0.00
ATOM   1637  CB  TYR B 113      22.448  16.033 -10.694  1.00  0.00
ATOM   1638  CG  TYR B 113      21.268  16.874 -10.256  1.00  0.00
ATOM   1639  CD1 TYR B 113      20.491  16.470  -9.180  1.00  0.00
ATOM   1640  CD2 TYR B 113      20.965  18.047 -10.930  1.00  0.00
ATOM   1641  CE1 TYR B 113      19.414  17.238  -8.780  1.00  0.00
ATOM   1642  CE2 TYR B 113      19.888  18.814 -10.530  1.00  0.00
ATOM   1643  CZ  TYR B 113      19.114  18.413  -9.460  1.00  0.00
ATOM   1644  OH  TYR B 113      18.042  19.177  -9.062  1.00  0.00
ATOM   1654  N   VAL B 114      23.487  14.431 -13.378  1.00  0.00
ATOM   1655  CA  VAL B 114      24.681  13.853 -13.921  1.00  0.00
ATOM   1656  C   VAL B 114      25.639  14.953 -14.237  1.00  0.00
ATOM   1657  O   VAL B 114      25.260  15.920 -14.835  1.00  0.00
ATOM   1658  CB  VAL B 114      24.375  13.041 -15.193  1.00  0.00
ATOM   1659  CG1 VAL B 114      25.637  12.368 -15.712  1.00  0.00
ATOM   1660  CG2 VAL B 114      23.294  12.010 -14.903  1.00  0.00
ATOM   1670  N   ILE B 115      26.886  14.754 -13.683  1.00  0.00
ATOM   1671  CA  ILE B 115      27.887  15.852 -13.870  1.00  0.00
ATOM   1672  C   ILE B 115      29.104  15.506 -14.634  1.00  0.00
ATOM   1673  O   ILE B 115      29.778  14.528 -14.341  1.00  0.00
ATOM   1674  CB  ILE B 115      28.359  16.401 -12.511  1.00  0.00
ATOM   1675  CG1 ILE B 115      27.176  16.979 -11.729  1.00  0.00
ATOM   1676  CG2 ILE B 115      29.437  17.455 -12.708  1.00  0.00
ATOM   1677  CD1 ILE B 115      27.503  17.327 -10.295  1.00  0.00
ATOM   1689  N   ASP B 116      29.358  16.328 -15.614  1.00  0.00
ATOM   1690  CA  ASP B 116      30.552  16.063 -16.271  1.00  0.00
ATOM   1691  C   ASP B 116      31.678  16.570 -15.395  1.00  0.00
ATOM   1692  O   ASP B 116      31.575  17.669 -14.864  1.00  0.00
ATOM   1693  CB  ASP B 116      30.568  16.730 -17.649  1.00  0.00
ATOM   1694  CG  ASP B 116      29.702  16.004 -18.669  1.00  0.00
ATOM   1695  OD1 ASP B 116      29.313  14.891 -18.404  1.00  0.00
ATOM   1696  OD2 ASP B 116      29.437  16.569 -19.703  1.00  0.00
ATOM   1701  N   PRO B 117      32.749  15.870 -15.233  1.00  0.00
ATOM   1702  CA  PRO B 117      33.900  16.318 -14.422  1.00  0.00
ATOM   1703  C   PRO B 117      34.480  17.386 -15.128  1.00  0.00
ATOM   1704  O   PRO B 117      34.480  17.368 -16.358  1.00  0.00
ATOM   1705  CB  PRO B 117      34.855  15.123 -14.344  1.00  0.00
ATOM   1706  CG  PRO B 117      34.538  14.322 -15.561  1.00  0.00
ATOM   1707  CD  PRO B 117      33.053  14.486 -15.741  1.00  0.00
ATOM   1715  N   GLU B 118      35.004  18.217 -14.440  1.00  0.00
ATOM   1716  CA  GLU B 118      35.513  19.235 -15.176  1.00  0.00
ATOM   1717  C   GLU B 118      36.672  18.596 -15.786  1.00  0.00
ATOM   1718  O   GLU B 118      37.274  17.658 -15.247  1.00  0.00
ATOM   1719  CB  GLU B 118      35.885  20.450 -14.323  1.00  0.00
ATOM   1720  CG  GLU B 118      34.699  21.153 -13.679  1.00  0.00
ATOM   1721  CD  GLU B 118      35.100  22.362 -12.879  1.00  0.00
ATOM   1722  OE1 GLU B 118      36.275  22.617 -12.771  1.00  0.00
ATOM   1723  OE2 GLU B 118      34.229  23.031 -12.375  1.00  0.00
ATOM   1730  N   PRO B 119      36.981  19.115 -16.974  1.00  0.00
ATOM   1731  CA  PRO B 119      38.030  18.606 -17.762  1.00  0.00
ATOM   1732  C   PRO B 119      39.230  19.129 -17.057  1.00  0.00
ATOM   1733  O   PRO B 119      40.198  19.338 -17.729  1.00  0.00
ATOM   1734  OXT PRO B 119      39.195  19.319 -15.873  1.00  0.00
ATOM   1735  CB  PRO B 119      37.822  19.218 -19.151  1.00  0.00
ATOM   1736  CG  PRO B 119      37.102  20.495 -18.883  1.00  0.00
ATOM   1737  CD  PRO B 119      36.228  20.191 -17.695  1.00  0.00
ATOM      1  N   GLN A   1     -15.773  -2.091 -30.866  1.00  0.00
ATOM      2  CA  GLN A   1     -15.533  -1.083 -29.850  1.00  0.00
ATOM      3  C   GLN A   1     -15.329  -1.706 -28.491  1.00  0.00
ATOM      4  O   GLN A   1     -15.356  -2.927 -28.352  1.00  0.00
ATOM      5  CB  GLN A   1     -16.671  -0.075 -29.798  1.00  0.00
ATOM      6  CG  GLN A   1     -18.022  -0.562 -29.358  1.00  0.00
ATOM      7  CD  GLN A   1     -19.019   0.590 -29.382  1.00  0.00
ATOM      8  OE1 GLN A   1     -18.752   1.660 -29.971  1.00  0.00
ATOM      9  NE2 GLN A   1     -20.166   0.393 -28.743  1.00  0.00
ATOM     20  N   VAL A   2     -15.106  -0.863 -27.500  1.00  0.00
ATOM     21  CA  VAL A   2     -14.869  -1.312 -26.142  1.00  0.00
ATOM     22  C   VAL A   2     -15.832  -0.676 -25.150  1.00  0.00
ATOM     23  O   VAL A   2     -16.135   0.514 -25.225  1.00  0.00
ATOM     24  CB  VAL A   2     -13.401  -1.017 -25.751  1.00  0.00
ATOM     25  CG1 VAL A   2     -13.123   0.439 -25.863  1.00  0.00
ATOM     26  CG2 VAL A   2     -13.094  -1.473 -24.313  1.00  0.00
ATOM     36  N   GLN A   3     -16.315  -1.486 -24.220  1.00  0.00
ATOM     37  CA  GLN A   3     -17.203  -1.002 -23.164  1.00  0.00
ATOM     38  C   GLN A   3     -16.535  -1.042 -21.798  1.00  0.00
ATOM     39  O   GLN A   3     -16.063  -2.086 -21.342  1.00  0.00
ATOM     40  CB  GLN A   3     -18.515  -1.798 -23.118  1.00  0.00
ATOM     41  CG  GLN A   3     -19.475  -1.412 -21.948  1.00  0.00
ATOM     42  CD  GLN A   3     -20.095  -0.018 -22.097  1.00  0.00
ATOM     43  OE1 GLN A   3     -20.772   0.256 -23.093  1.00  0.00
ATOM     44  NE2 GLN A   3     -19.866   0.865 -21.115  1.00  0.00
ATOM     53  N   LEU A   4     -16.500   0.100 -21.128  1.00  0.00
ATOM     54  CA  LEU A   4     -15.868   0.163 -19.813  1.00  0.00
ATOM     55  C   LEU A   4     -16.885   0.097 -18.667  1.00  0.00
ATOM     56  O   LEU A   4     -18.010   0.605 -18.781  1.00  0.00
ATOM     57  CB  LEU A   4     -15.092   1.476 -19.731  1.00  0.00
ATOM     58  CG  LEU A   4     -14.061   1.718 -20.850  1.00  0.00
ATOM     59  CD1 LEU A   4     -13.460   3.088 -20.649  1.00  0.00
ATOM     60  CD2 LEU A   4     -13.019   0.620 -20.840  1.00  0.00
ATOM     72  N   GLN A   5     -16.485  -0.538 -17.557  1.00  0.00
ATOM     73  CA  GLN A   5     -17.296  -0.582 -16.336  1.00  0.00
ATOM     74  C   GLN A   5     -16.433  -0.277 -15.110  1.00  0.00
ATOM     75  O   GLN A   5     -15.308  -0.762 -14.993  1.00  0.00
ATOM     76  CB  GLN A   5     -17.970  -1.953 -16.173  1.00  0.00
ATOM     77  CG  GLN A   5     -18.968  -2.304 -17.269  1.00  0.00
ATOM     78  CD  GLN A   5     -19.661  -3.629 -17.024  1.00  0.00
ATOM     79  OE1 GLN A   5     -19.098  -4.534 -16.402  1.00  0.00
ATOM     80  NE2 GLN A   5     -20.889  -3.749 -17.512  1.00  0.00
ATOM     89  N   GLU A   6     -16.976   0.453 -14.129  1.00  0.00
ATOM     90  CA  GLU A   6     -16.155   0.799 -12.963  1.00  0.00
ATOM     91  C   GLU A   6     -16.760   0.460 -11.616  1.00  0.00
ATOM     92  O   GLU A   6     -17.978   0.500 -11.426  1.00  0.00
ATOM     93  CB  GLU A   6     -15.854   2.304 -12.966  1.00  0.00
ATOM     94  CG  GLU A   6     -15.097   2.773 -14.177  1.00  0.00
ATOM     95  CD  GLU A   6     -16.012   2.991 -15.337  1.00  0.00
ATOM     96  OE1 GLU A   6     -17.036   3.662 -15.210  1.00  0.00
ATOM     97  OE2 GLU A   6     -15.724   2.453 -16.360  1.00  0.00
ATOM    104  N   SER A   7     -15.867   0.217 -10.660  1.00  0.00
ATOM    105  CA  SER A   7     -16.223  -0.038  -9.270  1.00  0.00
ATOM    106  C   SER A   7     -15.093   0.331  -8.296  1.00  0.00
ATOM    107  O   SER A   7     -13.977   0.670  -8.708  1.00  0.00
ATOM    108  CB  SER A   7     -16.589  -1.502  -9.087  1.00  0.00
ATOM    109  OG  SER A   7     -15.466  -2.338  -9.241  1.00  0.00
ATOM    115  N   GLY A   8     -15.395   0.277  -6.986  1.00  0.00
ATOM    116  CA  GLY A   8     -14.397   0.554  -5.938  1.00  0.00
ATOM    117  C   GLY A   8     -14.471   1.947  -5.290  1.00  0.00
ATOM    118  O   GLY A   8     -13.604   2.315  -4.496  1.00  0.00
ATOM    122  N   GLY A   9     -15.523   2.707  -5.567  1.00  0.00
ATOM    123  CA  GLY A   9     -15.643   4.034  -4.967  1.00  0.00
ATOM    124  C   GLY A   9     -16.189   3.926  -3.543  1.00  0.00
ATOM    125  O   GLY A   9     -16.187   2.846  -2.942  1.00  0.00
ATOM    129  N   GLY A  10     -16.654   5.042  -2.990  1.00  0.00
ATOM    130  CA  GLY A  10     -17.136   5.054  -1.612  1.00  0.00
ATOM    131  C   GLY A  10     -16.507   6.163  -0.775  1.00  0.00
ATOM    132  O   GLY A  10     -15.699   6.954  -1.275  1.00  0.00
ATOM    136  N   LEU A  11     -16.890   6.201   0.503  1.00  0.00
ATOM    137  CA  LEU A  11     -16.407   7.187   1.466  1.00  0.00
ATOM    138  C   LEU A  11     -15.222   6.669   2.269  1.00  0.00
ATOM    139  O   LEU A  11     -15.292   5.608   2.894  1.00  0.00
ATOM    140  CB  LEU A  11     -17.543   7.590   2.421  1.00  0.00
ATOM    141  CG  LEU A  11     -17.171   8.546   3.597  1.00  0.00
ATOM    142  CD1 LEU A  11     -16.722   9.893   3.073  1.00  0.00
ATOM    143  CD2 LEU A  11     -18.393   8.713   4.490  1.00  0.00
ATOM    155  N   VAL A  12     -14.139   7.432   2.243  1.00  0.00
ATOM    156  CA  VAL A  12     -12.901   7.106   2.939  1.00  0.00
ATOM    157  C   VAL A  12     -12.452   8.296   3.778  1.00  0.00
ATOM    158  O   VAL A  12     -12.697   9.449   3.415  1.00  0.00
ATOM    159  CB  VAL A  12     -11.828   6.700   1.909  1.00  0.00
ATOM    160  CG1 VAL A  12     -11.510   7.857   1.046  1.00  0.00
ATOM    161  CG2 VAL A  12     -10.542   6.157   2.571  1.00  0.00
ATOM    171  N   GLN A  13     -11.804   8.023   4.894  1.00  0.00
ATOM    172  CA  GLN A  13     -11.277   9.096   5.711  1.00  0.00
ATOM    173  C   GLN A  13     -10.012   9.647   5.067  1.00  0.00
ATOM    174  O   GLN A  13      -9.205   8.899   4.506  1.00  0.00
ATOM    175  CB  GLN A  13     -10.951   8.576   7.124  1.00  0.00
ATOM    176  CG  GLN A  13      -9.666   7.691   7.234  1.00  0.00
ATOM    177  CD  GLN A  13      -9.883   6.249   6.854  1.00  0.00
ATOM    178  OE1 GLN A  13     -10.808   5.909   6.097  1.00  0.00
ATOM    179  NE2 GLN A  13      -9.028   5.379   7.368  1.00  0.00
ATOM    188  N   ALA A  14      -9.802  10.939   5.186  1.00  0.00
ATOM    189  CA  ALA A  14      -8.593  11.543   4.681  1.00  0.00
ATOM    190  C   ALA A  14      -7.396  10.891   5.339  1.00  0.00
ATOM    191  O   ALA A  14      -7.390  10.589   6.536  1.00  0.00
ATOM    192  CB  ALA A  14      -8.595  13.036   4.924  1.00  0.00
ATOM    198  N   GLY A  15      -6.371  10.686   4.531  1.00  0.00
ATOM    199  CA  GLY A  15      -5.128  10.063   4.927  1.00  0.00
ATOM    200  C   GLY A  15      -5.170   8.565   4.638  1.00  0.00
ATOM    201  O   GLY A  15      -4.136   7.896   4.672  1.00  0.00
ATOM    205  N   GLY A  16      -6.358   8.046   4.315  1.00  0.00
ATOM    206  CA  GLY A  16      -6.547   6.640   4.017  1.00  0.00
ATOM    207  C   GLY A  16      -6.338   6.363   2.538  1.00  0.00
ATOM    208  O   GLY A  16      -5.710   7.156   1.817  1.00  0.00
ATOM    212  N   SER A  17      -6.860   5.231   2.074  1.00  0.00
ATOM    213  CA  SER A  17      -6.665   4.850   0.686  1.00  0.00
ATOM    214  C   SER A  17      -7.831   4.062   0.117  1.00  0.00
ATOM    215  O   SER A  17      -8.607   3.435   0.846  1.00  0.00
ATOM    216  CB  SER A  17      -5.407   4.014   0.562  1.00  0.00
ATOM    217  OG  SER A  17      -5.540   2.798   1.248  1.00  0.00
ATOM    223  N   LEU A  18      -7.940   4.126  -1.207  1.00  0.00
ATOM    224  CA  LEU A  18      -8.923   3.391  -2.007  1.00  0.00
ATOM    225  C   LEU A  18      -8.310   2.835  -3.279  1.00  0.00
ATOM    226  O   LEU A  18      -7.343   3.390  -3.794  1.00  0.00
ATOM    227  CB  LEU A  18     -10.112   4.269  -2.408  1.00  0.00
ATOM    228  CG  LEU A  18     -11.046   4.788  -1.310  1.00  0.00
ATOM    229  CD1 LEU A  18     -11.940   5.815  -1.917  1.00  0.00
ATOM    230  CD2 LEU A  18     -11.886   3.654  -0.742  1.00  0.00
ATOM    242  N   ARG A  19      -8.866   1.746  -3.795  1.00  0.00
ATOM    243  CA  ARG A  19      -8.415   1.238  -5.087  1.00  0.00
ATOM    244  C   ARG A  19      -9.592   1.147  -6.042  1.00  0.00
ATOM    245  O   ARG A  19     -10.569   0.454  -5.760  1.00  0.00
ATOM    246  CB  ARG A  19      -7.783  -0.139  -4.970  1.00  0.00
ATOM    247  CG  ARG A  19      -7.286  -0.717  -6.306  1.00  0.00
ATOM    248  CD  ARG A  19      -6.708  -2.064  -6.154  1.00  0.00
ATOM    249  NE  ARG A  19      -5.488  -2.044  -5.378  1.00  0.00
ATOM    250  CZ  ARG A  19      -4.790  -3.119  -4.980  1.00  0.00
ATOM    251  NH1 ARG A  19      -5.167  -4.347  -5.286  1.00  0.00
ATOM    252  NH2 ARG A  19      -3.713  -2.894  -4.268  1.00  0.00
ATOM    266  N   LEU A  20      -9.491   1.818  -7.180  1.00  0.00
ATOM    267  CA  LEU A  20     -10.590   1.782  -8.135  1.00  0.00
ATOM    268  C   LEU A  20     -10.260   0.752  -9.191  1.00  0.00
ATOM    269  O   LEU A  20      -9.086   0.516  -9.500  1.00  0.00
ATOM    270  CB  LEU A  20     -10.821   3.142  -8.806  1.00  0.00
ATOM    271  CG  LEU A  20     -11.030   4.344  -7.873  1.00  0.00
ATOM    272  CD1 LEU A  20     -11.251   5.586  -8.720  1.00  0.00
ATOM    273  CD2 LEU A  20     -12.185   4.105  -6.907  1.00  0.00
ATOM    285  N   SER A  21     -11.293   0.193  -9.804  1.00  0.00
ATOM    286  CA  SER A  21     -11.127  -0.803 -10.855  1.00  0.00
ATOM    287  C   SER A  21     -12.028  -0.605 -12.063  1.00  0.00
ATOM    288  O   SER A  21     -13.243  -0.420 -11.951  1.00  0.00
ATOM    289  CB  SER A  21     -11.370  -2.183 -10.295  1.00  0.00
ATOM    290  OG  SER A  21     -11.370  -3.116 -11.326  1.00  0.00
ATOM    296  N   CYS A  22     -11.390  -0.590 -13.233  1.00  0.00
ATOM    297  CA  CYS A  22     -12.024  -0.428 -14.535  1.00  0.00
ATOM    298  C   CYS A  22     -11.938  -1.688 -15.382  1.00  0.00
ATOM    299  O   CYS A  22     -10.858  -2.093 -15.813  1.00  0.00
ATOM    300  CB  CYS A  22     -11.371   0.708 -15.301  1.00  0.00
ATOM    301  SG  CYS A  22     -12.026   0.966 -16.954  1.00  0.00
ATOM    306  N   ALA A  23     -13.065  -2.317 -15.616  1.00  0.00
ATOM    307  CA  ALA A  23     -13.076  -3.544 -16.391  1.00  0.00
ATOM    308  C   ALA A  23     -13.442  -3.208 -17.817  1.00  0.00
ATOM    309  O   ALA A  23     -14.299  -2.354 -18.057  1.00  0.00
ATOM    310  CB  ALA A  23     -14.053  -4.541 -15.797  1.00  0.00
ATOM    316  N   ALA A  24     -12.871  -3.906 -18.787  1.00  0.00
ATOM    317  CA  ALA A  24     -13.266  -3.586 -20.141  1.00  0.00
ATOM    318  C   ALA A  24     -13.618  -4.796 -20.972  1.00  0.00
ATOM    319  O   ALA A  24     -12.940  -5.823 -20.950  1.00  0.00
ATOM    320  CB  ALA A  24     -12.142  -2.852 -20.798  1.00  0.00
ATOM    326  N   SER A  25     -14.671  -4.624 -21.755  1.00  0.00
ATOM    327  CA  SER A  25     -15.137  -5.619 -22.708  1.00  0.00
ATOM    328  C   SER A  25     -14.680  -5.227 -24.092  1.00  0.00
ATOM    329  O   SER A  25     -15.034  -4.165 -24.603  1.00  0.00
ATOM    330  CB  SER A  25     -16.640  -5.766 -22.661  1.00  0.00
ATOM    331  OG  SER A  25     -17.085  -6.656 -23.655  1.00  0.00
ATOM    337  N   GLY A  26     -13.859  -6.067 -24.693  1.00  0.00
ATOM    338  CA  GLY A  26     -13.254  -5.768 -25.978  1.00  0.00
ATOM    339  C   GLY A  26     -11.769  -5.880 -25.743  1.00  0.00
ATOM    340  O   GLY A  26     -11.343  -5.995 -24.602  1.00  0.00
ATOM    344  N   SER A  27     -10.962  -5.890 -26.777  1.00  0.00
ATOM    345  CA  SER A  27      -9.539  -6.057 -26.529  1.00  0.00
ATOM    346  C   SER A  27      -8.878  -4.770 -26.072  1.00  0.00
ATOM    347  O   SER A  27      -8.856  -3.795 -26.817  1.00  0.00
ATOM    348  CB  SER A  27      -8.861  -6.571 -27.781  1.00  0.00
ATOM    349  OG  SER A  27      -7.471  -6.600 -27.623  1.00  0.00
ATOM    355  N   ILE A  28      -8.331  -4.754 -24.844  1.00  0.00
ATOM    356  CA  ILE A  28      -7.699  -3.522 -24.379  1.00  0.00
ATOM    357  C   ILE A  28      -6.193  -3.608 -24.302  1.00  0.00
ATOM    358  O   ILE A  28      -5.544  -2.591 -24.090  1.00  0.00
ATOM    359  CB  ILE A  28      -8.196  -2.982 -23.023  1.00  0.00
ATOM    360  CG1 ILE A  28      -7.875  -3.956 -21.839  1.00  0.00
ATOM    361  CG2 ILE A  28      -9.661  -2.674 -23.129  1.00  0.00
ATOM    362  CD1 ILE A  28      -8.068  -3.337 -20.441  1.00  0.00
ATOM    374  N   SER A  29      -5.607  -4.771 -24.550  1.00  0.00
ATOM    375  CA  SER A  29      -4.154  -4.896 -24.484  1.00  0.00
ATOM    376  C   SER A  29      -3.433  -4.013 -25.513  1.00  0.00
ATOM    377  O   SER A  29      -2.242  -3.729 -25.370  1.00  0.00
ATOM    378  CB  SER A  29      -3.752  -6.345 -24.658  1.00  0.00
ATOM    379  OG  SER A  29      -4.075  -6.808 -25.935  1.00  0.00
ATOM    385  N   PHE A  30      -4.152  -3.569 -26.547  1.00  0.00
ATOM    386  CA  PHE A  30      -3.600  -2.702 -27.574  1.00  0.00
ATOM    387  C   PHE A  30      -4.124  -1.268 -27.482  1.00  0.00
ATOM    388  O   PHE A  30      -3.936  -0.472 -28.410  1.00  0.00
ATOM    389  CB  PHE A  30      -3.905  -3.264 -28.957  1.00  0.00
ATOM    390  CG  PHE A  30      -3.259  -4.586 -29.198  1.00  0.00
ATOM    391  CD1 PHE A  30      -3.978  -5.758 -29.044  1.00  0.00
ATOM    392  CD2 PHE A  30      -1.927  -4.666 -29.580  1.00  0.00
ATOM    393  CE1 PHE A  30      -3.384  -6.981 -29.262  1.00  0.00
ATOM    394  CE2 PHE A  30      -1.331  -5.890 -29.800  1.00  0.00
ATOM    395  CZ  PHE A  30      -2.062  -7.048 -29.640  1.00  0.00
ATOM    405  N   LEU A  31      -4.789  -0.934 -26.382  1.00  0.00
ATOM    406  CA  LEU A  31      -5.337   0.400 -26.184  1.00  0.00
ATOM    407  C   LEU A  31      -4.642   1.143 -25.069  1.00  0.00
ATOM    408  O   LEU A  31      -4.059   0.549 -24.155  1.00  0.00
ATOM    409  CB  LEU A  31      -6.845   0.308 -25.947  1.00  0.00
ATOM    410  CG  LEU A  31      -7.651  -0.357 -27.116  1.00  0.00
ATOM    411  CD1 LEU A  31      -9.098  -0.556 -26.733  1.00  0.00
ATOM    412  CD2 LEU A  31      -7.589   0.553 -28.350  1.00  0.00
ATOM    424  N   TYR A  32      -4.699   2.460 -25.138  1.00  0.00
ATOM    425  CA  TYR A  32      -4.115   3.268 -24.102  1.00  0.00
ATOM    426  C   TYR A  32      -5.243   3.630 -23.145  1.00  0.00
ATOM    427  O   TYR A  32      -6.360   3.939 -23.580  1.00  0.00
ATOM    428  CB  TYR A  32      -3.522   4.499 -24.715  1.00  0.00
ATOM    429  CG  TYR A  32      -2.369   4.319 -25.658  1.00  0.00
ATOM    430  CD1 TYR A  32      -2.607   4.003 -26.985  1.00  0.00
ATOM    431  CD2 TYR A  32      -1.092   4.540 -25.227  1.00  0.00
ATOM    432  CE1 TYR A  32      -1.561   3.892 -27.860  1.00  0.00
ATOM    433  CE2 TYR A  32      -0.039   4.437 -26.101  1.00  0.00
ATOM    434  CZ  TYR A  32      -0.268   4.110 -27.413  1.00  0.00
ATOM    435  OH  TYR A  32       0.789   4.036 -28.294  1.00  0.00
ATOM    445  N   MET A  33      -4.984   3.576 -21.843  1.00  0.00
ATOM    446  CA  MET A  33      -6.055   3.850 -20.887  1.00  0.00
ATOM    447  C   MET A  33      -5.674   4.748 -19.751  1.00  0.00
ATOM    448  O   MET A  33      -4.495   4.942 -19.462  1.00  0.00
ATOM    449  CB  MET A  33      -6.639   2.551 -20.338  1.00  0.00
ATOM    450  CG  MET A  33      -7.344   1.746 -21.387  1.00  0.00
ATOM    451  SD  MET A  33      -8.142   0.248 -20.807  1.00  0.00
ATOM    452  CE  MET A  33      -9.502   0.822 -19.798  1.00  0.00
ATOM    462  N   GLY A  34      -6.687   5.290 -19.094  1.00  0.00
ATOM    463  CA  GLY A  34      -6.413   6.122 -17.943  1.00  0.00
ATOM    464  C   GLY A  34      -7.641   6.565 -17.184  1.00  0.00
ATOM    465  O   GLY A  34      -8.777   6.210 -17.518  1.00  0.00
ATOM    469  N   TRP A  35      -7.376   7.332 -16.135  1.00  0.00
ATOM    470  CA  TRP A  35      -8.384   7.854 -15.245  1.00  0.00
ATOM    471  C   TRP A  35      -8.408   9.369 -15.230  1.00  0.00
ATOM    472  O   TRP A  35      -7.362  10.045 -15.304  1.00  0.00
ATOM    473  CB  TRP A  35      -8.197   7.329 -13.820  1.00  0.00
ATOM    474  CG  TRP A  35      -8.555   5.866 -13.633  1.00  0.00
ATOM    475  CD1 TRP A  35      -7.768   4.791 -13.859  1.00  0.00
ATOM    476  CD2 TRP A  35      -9.813   5.335 -13.142  1.00  0.00
ATOM    477  NE1 TRP A  35      -8.438   3.641 -13.546  1.00  0.00
ATOM    478  CE2 TRP A  35      -9.680   3.954 -13.101  1.00  0.00
ATOM    479  CE3 TRP A  35     -11.012   5.912 -12.740  1.00  0.00
ATOM    480  CZ2 TRP A  35     -10.694   3.134 -12.662  1.00  0.00
ATOM    481  CZ3 TRP A  35     -12.047   5.090 -12.310  1.00  0.00
ATOM    482  CH2 TRP A  35     -11.888   3.732 -12.271  1.00  0.00
ATOM    493  N   TYR A  36      -9.632   9.865 -15.104  1.00  0.00
ATOM    494  CA  TYR A  36     -10.004  11.265 -15.034  1.00  0.00
ATOM    495  C   TYR A  36     -10.947  11.498 -13.884  1.00  0.00
ATOM    496  O   TYR A  36     -11.581  10.558 -13.408  1.00  0.00
ATOM    497  CB  TYR A  36     -10.667  11.664 -16.333  1.00  0.00
ATOM    498  CG  TYR A  36      -9.758  11.565 -17.479  1.00  0.00
ATOM    499  CD1 TYR A  36      -9.501  10.343 -18.083  1.00  0.00
ATOM    500  CD2 TYR A  36      -9.168  12.706 -17.936  1.00  0.00
ATOM    501  CE1 TYR A  36      -8.624  10.286 -19.095  1.00  0.00
ATOM    502  CE2 TYR A  36      -8.302  12.653 -18.963  1.00  0.00
ATOM    503  CZ  TYR A  36      -8.007  11.459 -19.537  1.00  0.00
ATOM    504  OH  TYR A  36      -7.107  11.419 -20.577  1.00  0.00
ATOM    514  N   ARG A  37     -11.068  12.729 -13.417  1.00  0.00
ATOM    515  CA  ARG A  37     -12.050  12.953 -12.363  1.00  0.00
ATOM    516  C   ARG A  37     -12.846  14.244 -12.509  1.00  0.00
ATOM    517  O   ARG A  37     -12.374  15.227 -13.079  1.00  0.00
ATOM    518  CB  ARG A  37     -11.367  12.931 -11.021  1.00  0.00
ATOM    519  CG  ARG A  37     -10.424  14.071 -10.776  1.00  0.00
ATOM    520  CD  ARG A  37      -9.741  13.937  -9.508  1.00  0.00
ATOM    521  NE  ARG A  37      -8.892  15.057  -9.258  1.00  0.00
ATOM    522  CZ  ARG A  37      -8.062  15.177  -8.216  1.00  0.00
ATOM    523  NH1 ARG A  37      -7.948  14.210  -7.309  1.00  0.00
ATOM    524  NH2 ARG A  37      -7.375  16.298  -8.127  1.00  0.00
ATOM    538  N   GLN A  38     -14.062  14.254 -11.973  1.00  0.00
ATOM    539  CA  GLN A  38     -14.886  15.457 -11.963  1.00  0.00
ATOM    540  C   GLN A  38     -15.399  15.870 -10.601  1.00  0.00
ATOM    541  O   GLN A  38     -16.250  15.191 -10.011  1.00  0.00
ATOM    542  CB  GLN A  38     -16.118  15.297 -12.846  1.00  0.00
ATOM    543  CG  GLN A  38     -15.841  15.186 -14.297  1.00  0.00
ATOM    544  CD  GLN A  38     -17.067  14.907 -15.110  1.00  0.00
ATOM    545  OE1 GLN A  38     -16.983  14.111 -16.052  1.00  0.00
ATOM    546  NE2 GLN A  38     -18.191  15.542 -14.776  1.00  0.00
ATOM    555  N   ALA A  39     -14.878  16.978 -10.095  1.00  0.00
ATOM    556  CA  ALA A  39     -15.336  17.530  -8.828  1.00  0.00
ATOM    557  C   ALA A  39     -16.718  18.099  -9.142  1.00  0.00
ATOM    558  O   ALA A  39     -16.944  18.482 -10.289  1.00  0.00
ATOM    559  CB  ALA A  39     -14.374  18.577  -8.295  1.00  0.00
ATOM    565  N   PRO A  40     -17.653  18.211  -8.197  1.00  0.00
ATOM    566  CA  PRO A  40     -19.010  18.683  -8.452  1.00  0.00
ATOM    567  C   PRO A  40     -19.238  20.200  -8.567  1.00  0.00
ATOM    568  O   PRO A  40     -20.401  20.532  -8.379  1.00  0.00
ATOM    569  CB  PRO A  40     -19.744  18.118  -7.225  1.00  0.00
ATOM    570  CG  PRO A  40     -18.702  18.120  -6.116  1.00  0.00
ATOM    571  CD  PRO A  40     -17.396  17.766  -6.809  1.00  0.00
ATOM    579  N   GLY A  41     -18.666  20.717  -9.633  1.00  0.00
ATOM    580  CA  GLY A  41     -18.273  22.109  -9.555  1.00  0.00
ATOM    581  C   GLY A  41     -17.186  22.422 -10.559  1.00  0.00
ATOM    582  O   GLY A  41     -16.949  23.588 -10.882  1.00  0.00
ATOM    586  N   LYS A  42     -16.513  21.381 -11.045  1.00  0.00
ATOM    587  CA  LYS A  42     -15.403  21.564 -11.973  1.00  0.00
ATOM    588  C   LYS A  42     -15.483  20.710 -13.232  1.00  0.00
ATOM    589  O   LYS A  42     -16.193  19.703 -13.310  1.00  0.00
ATOM    590  CB  LYS A  42     -14.073  21.252 -11.297  1.00  0.00
ATOM    591  CG  LYS A  42     -13.715  22.125 -10.103  1.00  0.00
ATOM    592  CD  LYS A  42     -12.331  21.753  -9.566  1.00  0.00
ATOM    593  CE  LYS A  42     -11.950  22.582  -8.354  1.00  0.00
ATOM    594  NZ  LYS A  42     -10.612  22.195  -7.824  1.00  0.00
ATOM    608  N   GLU A  43     -14.699  21.115 -14.225  1.00  0.00
ATOM    609  CA  GLU A  43     -14.533  20.375 -15.462  1.00  0.00
ATOM    610  C   GLU A  43     -13.679  19.140 -15.200  1.00  0.00
ATOM    611  O   GLU A  43     -12.942  19.079 -14.218  1.00  0.00
ATOM    612  CB  GLU A  43     -13.896  21.264 -16.542  1.00  0.00
ATOM    613  CG  GLU A  43     -12.398  21.619 -16.336  1.00  0.00
ATOM    614  CD  GLU A  43     -12.166  22.794 -15.398  1.00  0.00
ATOM    615  OE1 GLU A  43     -13.077  23.155 -14.676  1.00  0.00
ATOM    616  OE2 GLU A  43     -11.084  23.332 -15.411  1.00  0.00
ATOM    623  N   ARG A  44     -13.779  18.150 -16.072  1.00  0.00
ATOM    624  CA  ARG A  44     -13.003  16.932 -15.907  1.00  0.00
ATOM    625  C   ARG A  44     -11.486  17.166 -15.955  1.00  0.00
ATOM    626  O   ARG A  44     -10.967  17.787 -16.887  1.00  0.00
ATOM    627  CB  ARG A  44     -13.427  15.950 -16.982  1.00  0.00
ATOM    628  CG  ARG A  44     -12.924  14.568 -16.827  1.00  0.00
ATOM    629  CD  ARG A  44     -13.475  13.689 -17.872  1.00  0.00
ATOM    630  NE  ARG A  44     -14.927  13.498 -17.785  1.00  0.00
ATOM    631  CZ  ARG A  44     -15.730  13.082 -18.794  1.00  0.00
ATOM    632  NH1 ARG A  44     -15.255  12.823 -19.990  1.00  0.00
ATOM    633  NH2 ARG A  44     -17.018  12.956 -18.555  1.00  0.00
ATOM    647  N   GLU A  45     -10.789  16.606 -14.963  1.00  0.00
ATOM    648  CA  GLU A  45      -9.338  16.684 -14.806  1.00  0.00
ATOM    649  C   GLU A  45      -8.634  15.368 -15.110  1.00  0.00
ATOM    650  O   GLU A  45      -9.153  14.291 -14.818  1.00  0.00
ATOM    651  CB  GLU A  45      -8.962  17.054 -13.354  1.00  0.00
ATOM    652  CG  GLU A  45      -9.380  18.448 -12.849  1.00  0.00
ATOM    653  CD  GLU A  45      -8.917  18.711 -11.385  1.00  0.00
ATOM    654  OE1 GLU A  45      -8.939  19.848 -10.963  1.00  0.00
ATOM    655  OE2 GLU A  45      -8.559  17.754 -10.699  1.00  0.00
ATOM    662  N   PHE A  46      -7.420  15.458 -15.649  1.00  0.00
ATOM    663  CA  PHE A  46      -6.550  14.300 -15.860  1.00  0.00
ATOM    664  C   PHE A  46      -6.015  13.778 -14.538  1.00  0.00
ATOM    665  O   PHE A  46      -5.608  14.577 -13.696  1.00  0.00
ATOM    666  CB  PHE A  46      -5.359  14.689 -16.745  1.00  0.00
ATOM    667  CG  PHE A  46      -4.418  13.563 -17.029  1.00  0.00
ATOM    668  CD1 PHE A  46      -4.725  12.642 -17.976  1.00  0.00
ATOM    669  CD2 PHE A  46      -3.221  13.430 -16.338  1.00  0.00
ATOM    670  CE1 PHE A  46      -3.892  11.621 -18.245  1.00  0.00
ATOM    671  CE2 PHE A  46      -2.369  12.394 -16.595  1.00  0.00
ATOM    672  CZ  PHE A  46      -2.699  11.486 -17.548  1.00  0.00
ATOM    682  N   VAL A  47      -6.007  12.458 -14.342  1.00  0.00
ATOM    683  CA  VAL A  47      -5.418  11.887 -13.143  1.00  0.00
ATOM    684  C   VAL A  47      -4.209  11.015 -13.492  1.00  0.00
ATOM    685  O   VAL A  47      -3.094  11.270 -13.018  1.00  0.00
ATOM    686  CB  VAL A  47      -6.473  11.067 -12.362  1.00  0.00
ATOM    687  CG1 VAL A  47      -5.870  10.414 -11.170  1.00  0.00
ATOM    688  CG2 VAL A  47      -7.600  11.992 -11.929  1.00  0.00
ATOM    698  N   ALA A  48      -4.426   9.973 -14.303  1.00  0.00
ATOM    699  CA  ALA A  48      -3.322   9.063 -14.618  1.00  0.00
ATOM    700  C   ALA A  48      -3.541   8.262 -15.902  1.00  0.00
ATOM    701  O   ALA A  48      -4.665   7.918 -16.264  1.00  0.00
ATOM    702  CB  ALA A  48      -3.101   8.105 -13.461  1.00  0.00
ATOM    708  N   THR A  49      -2.434   7.904 -16.546  1.00  0.00
ATOM    709  CA  THR A  49      -2.413   7.070 -17.753  1.00  0.00
ATOM    710  C   THR A  49      -1.446   5.917 -17.742  1.00  0.00
ATOM    711  O   THR A  49      -0.336   6.027 -17.228  1.00  0.00
ATOM    712  CB  THR A  49      -2.122   7.928 -18.987  1.00  0.00
ATOM    713  OG1 THR A  49      -3.251   8.737 -19.235  1.00  0.00
ATOM    714  CG2 THR A  49      -1.745   7.122 -20.216  1.00  0.00
ATOM    722  N   ILE A  50      -1.866   4.823 -18.382  1.00  0.00
ATOM    723  CA  ILE A  50      -1.018   3.670 -18.633  1.00  0.00
ATOM    724  C   ILE A  50      -1.025   3.326 -20.135  1.00  0.00
ATOM    725  O   ILE A  50      -2.085   3.209 -20.769  1.00  0.00
ATOM    726  CB  ILE A  50      -1.414   2.476 -17.730  1.00  0.00
ATOM    727  CG1 ILE A  50      -0.442   1.297 -17.996  1.00  0.00
ATOM    728  CG2 ILE A  50      -2.913   2.077 -17.921  1.00  0.00
ATOM    729  CD1 ILE A  50      -0.459   0.245 -16.929  1.00  0.00
ATOM    741  N   THR A  51       0.168   3.158 -20.702  1.00  0.00
ATOM    742  CA  THR A  51       0.300   2.870 -22.119  1.00  0.00
ATOM    743  C   THR A  51       0.348   1.389 -22.429  1.00  0.00
ATOM    744  O   THR A  51       0.433   0.537 -21.545  1.00  0.00
ATOM    745  CB  THR A  51       1.554   3.529 -22.725  1.00  0.00
ATOM    746  OG1 THR A  51       2.750   2.913 -22.205  1.00  0.00
ATOM    747  CG2 THR A  51       1.553   5.001 -22.359  1.00  0.00
ATOM    755  N   ARG A  52       0.338   1.085 -23.718  1.00  0.00
ATOM    756  CA  ARG A  52       0.348  -0.281 -24.212  1.00  0.00
ATOM    757  C   ARG A  52       1.593  -1.048 -23.750  1.00  0.00
ATOM    758  O   ARG A  52       1.563  -2.262 -23.551  1.00  0.00
ATOM    759  CB  ARG A  52       0.295  -0.245 -25.720  1.00  0.00
ATOM    760  CG  ARG A  52      -0.960   0.392 -26.206  1.00  0.00
ATOM    761  CD  ARG A  52      -1.186   0.268 -27.616  1.00  0.00
ATOM    762  NE  ARG A  52      -0.214   0.856 -28.464  1.00  0.00
ATOM    763  CZ  ARG A  52      -0.379   0.930 -29.797  1.00  0.00
ATOM    764  NH1 ARG A  52      -1.506   0.466 -30.342  1.00  0.00
ATOM    765  NH2 ARG A  52       0.569   1.458 -30.560  1.00  0.00
ATOM    779  N   GLY A  53       2.698  -0.320 -23.561  1.00  0.00
ATOM    780  CA  GLY A  53       3.960  -0.894 -23.111  1.00  0.00
ATOM    781  C   GLY A  53       4.108  -0.885 -21.586  1.00  0.00
ATOM    782  O   GLY A  53       5.168  -1.232 -21.063  1.00  0.00
ATOM    786  N   GLY A  54       3.064  -0.456 -20.868  1.00  0.00
ATOM    787  CA  GLY A  54       3.093  -0.369 -19.415  1.00  0.00
ATOM    788  C   GLY A  54       3.739   0.891 -18.831  1.00  0.00
ATOM    789  O   GLY A  54       4.073   0.902 -17.644  1.00  0.00
ATOM    793  N   ASN A  55       3.954   1.940 -19.632  1.00  0.00
ATOM    794  CA  ASN A  55       4.577   3.140 -19.084  1.00  0.00
ATOM    795  C   ASN A  55       3.480   3.956 -18.464  1.00  0.00
ATOM    796  O   ASN A  55       2.351   3.947 -18.965  1.00  0.00
ATOM    797  CB  ASN A  55       5.304   3.934 -20.148  1.00  0.00
ATOM    798  CG  ASN A  55       6.483   3.201 -20.697  1.00  0.00
ATOM    799  OD1 ASN A  55       7.213   2.516 -19.971  1.00  0.00
ATOM    800  ND2 ASN A  55       6.697   3.332 -21.980  1.00  0.00
ATOM    807  N   THR A  56       3.770   4.680 -17.385  1.00  0.00
ATOM    808  CA  THR A  56       2.703   5.471 -16.809  1.00  0.00
ATOM    809  C   THR A  56       3.047   6.927 -16.604  1.00  0.00
ATOM    810  O   THR A  56       4.213   7.312 -16.463  1.00  0.00
ATOM    811  CB  THR A  56       2.249   4.880 -15.465  1.00  0.00
ATOM    812  OG1 THR A  56       3.315   4.942 -14.511  1.00  0.00
ATOM    813  CG2 THR A  56       1.842   3.419 -15.651  1.00  0.00
ATOM    821  N   TYR A  57       1.985   7.729 -16.582  1.00  0.00
ATOM    822  CA  TYR A  57       2.076   9.165 -16.414  1.00  0.00
ATOM    823  C   TYR A  57       1.027   9.658 -15.426  1.00  0.00
ATOM    824  O   TYR A  57      -0.091   9.135 -15.390  1.00  0.00
ATOM    825  CB  TYR A  57       1.882   9.794 -17.768  1.00  0.00
ATOM    826  CG  TYR A  57       2.840   9.241 -18.801  1.00  0.00
ATOM    827  CD1 TYR A  57       2.462   8.129 -19.557  1.00  0.00
ATOM    828  CD2 TYR A  57       4.078   9.816 -18.995  1.00  0.00
ATOM    829  CE1 TYR A  57       3.326   7.615 -20.475  1.00  0.00
ATOM    830  CE2 TYR A  57       4.938   9.287 -19.932  1.00  0.00
ATOM    831  CZ  TYR A  57       4.559   8.186 -20.667  1.00  0.00
ATOM    832  OH  TYR A  57       5.415   7.646 -21.603  1.00  0.00
ATOM    842  N   TYR A  58       1.362  10.689 -14.649  1.00  0.00
ATOM    843  CA  TYR A  58       0.422  11.193 -13.647  1.00  0.00
ATOM    844  C   TYR A  58       0.310  12.707 -13.634  1.00  0.00
ATOM    845  O   TYR A  58       1.270  13.403 -13.961  1.00  0.00
ATOM    846  CB  TYR A  58       0.905  10.733 -12.276  1.00  0.00
ATOM    847  CG  TYR A  58       1.066   9.254 -12.191  1.00  0.00
ATOM    848  CD1 TYR A  58       2.290   8.701 -12.541  1.00  0.00
ATOM    849  CD2 TYR A  58       0.030   8.453 -11.806  1.00  0.00
ATOM    850  CE1 TYR A  58       2.474   7.355 -12.518  1.00  0.00
ATOM    851  CE2 TYR A  58       0.204   7.095 -11.780  1.00  0.00
ATOM    852  CZ  TYR A  58       1.438   6.535 -12.142  1.00  0.00
ATOM    853  OH  TYR A  58       1.648   5.157 -12.146  1.00  0.00
ATOM    863  N   ALA A  59      -0.851  13.210 -13.220  1.00  0.00
ATOM    864  CA  ALA A  59      -1.052  14.641 -12.986  1.00  0.00
ATOM    865  C   ALA A  59      -0.176  15.139 -11.830  1.00  0.00
ATOM    866  O   ALA A  59      -0.047  14.461 -10.805  1.00  0.00
ATOM    867  CB  ALA A  59      -2.515  14.934 -12.672  1.00  0.00
ATOM    873  N   ASP A  60       0.291  16.390 -11.901  1.00  0.00
ATOM    874  CA  ASP A  60       1.110  16.941 -10.812  1.00  0.00
ATOM    875  C   ASP A  60       0.430  16.859  -9.451  1.00  0.00
ATOM    876  O   ASP A  60       1.099  16.683  -8.435  1.00  0.00
ATOM    877  CB  ASP A  60       1.477  18.407 -11.072  1.00  0.00
ATOM    878  CG  ASP A  60       2.569  18.649 -12.149  1.00  0.00
ATOM    879  OD1 ASP A  60       3.309  17.737 -12.502  1.00  0.00
ATOM    880  OD2 ASP A  60       2.634  19.754 -12.614  1.00  0.00
ATOM    885  N   SER A  61      -0.895  16.969  -9.435  1.00  0.00
ATOM    886  CA  SER A  61      -1.701  16.932  -8.227  1.00  0.00
ATOM    887  C   SER A  61      -1.846  15.542  -7.590  1.00  0.00
ATOM    888  O   SER A  61      -2.385  15.430  -6.479  1.00  0.00
ATOM    889  CB  SER A  61      -3.067  17.499  -8.551  1.00  0.00
ATOM    890  OG  SER A  61      -3.750  16.678  -9.459  1.00  0.00
ATOM    896  N   VAL A  62      -1.434  14.475  -8.290  1.00  0.00
ATOM    897  CA  VAL A  62      -1.535  13.134  -7.719  1.00  0.00
ATOM    898  C   VAL A  62      -0.171  12.414  -7.694  1.00  0.00
ATOM    899  O   VAL A  62      -0.048  11.326  -7.108  1.00  0.00
ATOM    900  CB  VAL A  62      -2.587  12.281  -8.443  1.00  0.00
ATOM    901  CG1 VAL A  62      -3.952  12.976  -8.342  1.00  0.00
ATOM    902  CG2 VAL A  62      -2.185  11.989  -9.854  1.00  0.00
ATOM    912  N   LYS A  63       0.855  12.988  -8.341  1.00  0.00
ATOM    913  CA  LYS A  63       2.176  12.362  -8.328  1.00  0.00
ATOM    914  C   LYS A  63       2.631  12.097  -6.902  1.00  0.00
ATOM    915  O   LYS A  63       2.525  12.954  -6.026  1.00  0.00
ATOM    916  CB  LYS A  63       3.235  13.240  -9.023  1.00  0.00
ATOM    917  CG  LYS A  63       3.143  13.332 -10.535  1.00  0.00
ATOM    918  CD  LYS A  63       4.164  14.313 -11.116  1.00  0.00
ATOM    919  CE  LYS A  63       4.007  14.414 -12.630  1.00  0.00
ATOM    920  NZ  LYS A  63       4.831  15.494 -13.229  1.00  0.00
ATOM    934  N   GLY A  64       3.111  10.877  -6.668  1.00  0.00
ATOM    935  CA  GLY A  64       3.604  10.457  -5.361  1.00  0.00
ATOM    936  C   GLY A  64       2.517   9.841  -4.478  1.00  0.00
ATOM    937  O   GLY A  64       2.814   9.272  -3.426  1.00  0.00
ATOM    941  N   ARG A  65       1.262   9.945  -4.905  1.00  0.00
ATOM    942  CA  ARG A  65       0.141   9.422  -4.148  1.00  0.00
ATOM    943  C   ARG A  65      -0.648   8.391  -4.938  1.00  0.00
ATOM    944  O   ARG A  65      -1.053   7.360  -4.391  1.00  0.00
ATOM    945  CB  ARG A  65      -0.747  10.583  -3.737  1.00  0.00
ATOM    946  CG  ARG A  65      -0.126  11.455  -2.667  1.00  0.00
ATOM    947  CD  ARG A  65      -1.060  12.486  -2.135  1.00  0.00
ATOM    948  NE  ARG A  65      -1.313  13.548  -3.132  1.00  0.00
ATOM    949  CZ  ARG A  65      -0.518  14.645  -3.310  1.00  0.00
ATOM    950  NH1 ARG A  65       0.563  14.816  -2.571  1.00  0.00
ATOM    951  NH2 ARG A  65      -0.817  15.549  -4.225  1.00  0.00
ATOM    965  N   PHE A  66      -0.860   8.644  -6.231  1.00  0.00
ATOM    966  CA  PHE A  66      -1.641   7.696  -7.015  1.00  0.00
ATOM    967  C   PHE A  66      -0.756   6.834  -7.922  1.00  0.00
ATOM    968  O   PHE A  66       0.202   7.319  -8.525  1.00  0.00
ATOM    969  CB  PHE A  66      -2.681   8.392  -7.890  1.00  0.00
ATOM    970  CG  PHE A  66      -3.863   9.126  -7.194  1.00  0.00
ATOM    971  CD1 PHE A  66      -3.904   9.480  -5.833  1.00  0.00
ATOM    972  CD2 PHE A  66      -4.942   9.473  -7.958  1.00  0.00
ATOM    973  CE1 PHE A  66      -4.977  10.156  -5.310  1.00  0.00
ATOM    974  CE2 PHE A  66      -6.017  10.146  -7.432  1.00  0.00
ATOM    975  CZ  PHE A  66      -6.034  10.491  -6.110  1.00  0.00
ATOM    985  N   THR A  67      -1.121   5.558  -8.053  1.00  0.00
ATOM    986  CA  THR A  67      -0.448   4.617  -8.966  1.00  0.00
ATOM    987  C   THR A  67      -1.444   3.941  -9.917  1.00  0.00
ATOM    988  O   THR A  67      -2.493   3.453  -9.503  1.00  0.00
ATOM    989  CB  THR A  67       0.363   3.533  -8.204  1.00  0.00
ATOM    990  OG1 THR A  67       1.381   4.160  -7.417  1.00  0.00
ATOM    991  CG2 THR A  67       1.025   2.558  -9.187  1.00  0.00
ATOM    999  N   ILE A  68      -1.117   3.894 -11.204  1.00  0.00
ATOM   1000  CA  ILE A  68      -2.007   3.257 -12.176  1.00  0.00
ATOM   1001  C   ILE A  68      -1.332   1.994 -12.708  1.00  0.00
ATOM   1002  O   ILE A  68      -0.110   1.980 -12.870  1.00  0.00
ATOM   1003  CB  ILE A  68      -2.405   4.231 -13.324  1.00  0.00
ATOM   1004  CG1 ILE A  68      -3.496   3.595 -14.220  1.00  0.00
ATOM   1005  CG2 ILE A  68      -1.205   4.598 -14.168  1.00  0.00
ATOM   1006  CD1 ILE A  68      -4.185   4.566 -15.165  1.00  0.00
ATOM   1018  N   SER A  69      -2.110   0.926 -12.881  1.00  0.00
ATOM   1019  CA  SER A  69      -1.597  -0.350 -13.384  1.00  0.00
ATOM   1020  C   SER A  69      -2.657  -1.133 -14.165  1.00  0.00
ATOM   1021  O   SER A  69      -3.847  -0.829 -14.103  1.00  0.00
ATOM   1022  CB  SER A  69      -1.081  -1.204 -12.238  1.00  0.00
ATOM   1023  OG  SER A  69      -2.127  -1.600 -11.395  1.00  0.00
ATOM   1029  N   ARG A  70      -2.227  -2.137 -14.934  1.00  0.00
ATOM   1030  CA  ARG A  70      -3.169  -2.953 -15.707  1.00  0.00
ATOM   1031  C   ARG A  70      -2.828  -4.434 -15.720  1.00  0.00
ATOM   1032  O   ARG A  70      -1.657  -4.817 -15.772  1.00  0.00
ATOM   1033  CB  ARG A  70      -3.244  -2.457 -17.150  1.00  0.00
ATOM   1034  CG  ARG A  70      -4.226  -3.220 -18.059  1.00  0.00
ATOM   1035  CD  ARG A  70      -4.407  -2.583 -19.357  1.00  0.00
ATOM   1036  NE  ARG A  70      -3.235  -2.632 -20.168  1.00  0.00
ATOM   1037  CZ  ARG A  70      -3.137  -2.039 -21.365  1.00  0.00
ATOM   1038  NH1 ARG A  70      -4.154  -1.357 -21.844  1.00  0.00
ATOM   1039  NH2 ARG A  70      -2.036  -2.141 -22.061  1.00  0.00
ATOM   1053  N   ASP A  71      -3.871  -5.266 -15.703  1.00  0.00
ATOM   1054  CA  ASP A  71      -3.711  -6.709 -15.828  1.00  0.00
ATOM   1055  C   ASP A  71      -4.394  -7.209 -17.114  1.00  0.00
ATOM   1056  O   ASP A  71      -5.634  -7.309 -17.211  1.00  0.00
ATOM   1057  CB  ASP A  71      -4.226  -7.432 -14.582  1.00  0.00
ATOM   1058  CG  ASP A  71      -3.951  -8.965 -14.600  1.00  0.00
ATOM   1059  OD1 ASP A  71      -3.679  -9.517 -15.669  1.00  0.00
ATOM   1060  OD2 ASP A  71      -4.005  -9.577 -13.522  1.00  0.00
ATOM   1065  N   ASN A  72      -3.571  -7.496 -18.122  1.00  0.00
ATOM   1066  CA  ASN A  72      -4.042  -7.880 -19.450  1.00  0.00
ATOM   1067  C   ASN A  72      -4.750  -9.226 -19.461  1.00  0.00
ATOM   1068  O   ASN A  72      -5.458  -9.547 -20.413  1.00  0.00
ATOM   1069  CB  ASN A  72      -2.901  -7.894 -20.450  1.00  0.00
ATOM   1070  CG  ASN A  72      -2.449  -6.520 -20.866  1.00  0.00
ATOM   1071  OD1 ASN A  72      -3.211  -5.546 -20.843  1.00  0.00
ATOM   1072  ND2 ASN A  72      -1.203  -6.431 -21.251  1.00  0.00
ATOM   1079  N   ALA A  73      -4.547 -10.044 -18.429  1.00  0.00
ATOM   1080  CA  ALA A  73      -5.191 -11.348 -18.399  1.00  0.00
ATOM   1081  C   ALA A  73      -6.621 -11.232 -17.886  1.00  0.00
ATOM   1082  O   ALA A  73      -7.389 -12.195 -17.939  1.00  0.00
ATOM   1083  CB  ALA A  73      -4.405 -12.306 -17.528  1.00  0.00
ATOM   1089  N   LYS A  74      -6.967 -10.054 -17.361  1.00  0.00
ATOM   1090  CA  LYS A  74      -8.264  -9.796 -16.779  1.00  0.00
ATOM   1091  C   LYS A  74      -8.972  -8.689 -17.541  1.00  0.00
ATOM   1092  O   LYS A  74     -10.170  -8.471 -17.352  1.00  0.00
ATOM   1093  CB  LYS A  74      -8.109  -9.385 -15.316  1.00  0.00
ATOM   1094  CG  LYS A  74      -7.500 -10.460 -14.423  1.00  0.00
ATOM   1095  CD  LYS A  74      -7.381  -9.975 -12.974  1.00  0.00
ATOM   1096  CE  LYS A  74      -6.789 -11.048 -12.052  1.00  0.00
ATOM   1097  NZ  LYS A  74      -5.323 -11.284 -12.329  1.00  0.00
ATOM   1111  N   ASN A  75      -8.214  -7.974 -18.389  1.00  0.00
ATOM   1112  CA  ASN A  75      -8.684  -6.801 -19.119  1.00  0.00
ATOM   1113  C   ASN A  75      -9.195  -5.756 -18.143  1.00  0.00
ATOM   1114  O   ASN A  75     -10.255  -5.151 -18.339  1.00  0.00
ATOM   1115  CB  ASN A  75      -9.740  -7.141 -20.165  1.00  0.00
ATOM   1116  CG  ASN A  75      -9.202  -7.974 -21.303  1.00  0.00
ATOM   1117  OD1 ASN A  75      -8.117  -7.705 -21.854  1.00  0.00
ATOM   1118  ND2 ASN A  75      -9.945  -8.988 -21.676  1.00  0.00
ATOM   1125  N   THR A  76      -8.420  -5.566 -17.069  1.00  0.00
ATOM   1126  CA  THR A  76      -8.775  -4.599 -16.032  1.00  0.00
ATOM   1127  C   THR A  76      -7.652  -3.596 -15.675  1.00  0.00
ATOM   1128  O   THR A  76      -6.478  -3.955 -15.519  1.00  0.00
ATOM   1129  CB  THR A  76      -9.254  -5.353 -14.766  1.00  0.00
ATOM   1130  OG1 THR A  76     -10.383  -6.181 -15.108  1.00  0.00
ATOM   1131  CG2 THR A  76      -9.709  -4.370 -13.672  1.00  0.00
ATOM   1139  N   VAL A  77      -8.043  -2.327 -15.536  1.00  0.00
ATOM   1140  CA  VAL A  77      -7.166  -1.216 -15.149  1.00  0.00
ATOM   1141  C   VAL A  77      -7.458  -0.768 -13.716  1.00  0.00
ATOM   1142  O   VAL A  77      -8.606  -0.600 -13.312  1.00  0.00
ATOM   1143  CB  VAL A  77      -7.298  -0.030 -16.140  1.00  0.00
ATOM   1144  CG1 VAL A  77      -6.437   1.177 -15.703  1.00  0.00
ATOM   1145  CG2 VAL A  77      -6.849  -0.481 -17.477  1.00  0.00
ATOM   1155  N   TYR A  78      -6.414  -0.603 -12.928  1.00  0.00
ATOM   1156  CA  TYR A  78      -6.590  -0.225 -11.540  1.00  0.00
ATOM   1157  C   TYR A  78      -5.946   1.112 -11.210  1.00  0.00
ATOM   1158  O   TYR A  78      -4.908   1.476 -11.776  1.00  0.00
ATOM   1159  CB  TYR A  78      -5.972  -1.298 -10.650  1.00  0.00
ATOM   1160  CG  TYR A  78      -6.602  -2.653 -10.777  1.00  0.00
ATOM   1161  CD1 TYR A  78      -6.135  -3.557 -11.741  1.00  0.00
ATOM   1162  CD2 TYR A  78      -7.621  -3.009  -9.925  1.00  0.00
ATOM   1163  CE1 TYR A  78      -6.701  -4.810 -11.830  1.00  0.00
ATOM   1164  CE2 TYR A  78      -8.182  -4.257 -10.011  1.00  0.00
ATOM   1165  CZ  TYR A  78      -7.731  -5.156 -10.952  1.00  0.00
ATOM   1166  OH  TYR A  78      -8.304  -6.404 -11.013  1.00  0.00
ATOM   1176  N   LEU A  79      -6.557   1.831 -10.269  1.00  0.00
ATOM   1177  CA  LEU A  79      -5.973   3.072  -9.767  1.00  0.00
ATOM   1178  C   LEU A  79      -5.874   2.992  -8.248  1.00  0.00
ATOM   1179  O   LEU A  79      -6.886   2.916  -7.542  1.00  0.00
ATOM   1180  CB  LEU A  79      -6.824   4.301 -10.160  1.00  0.00
ATOM   1181  CG  LEU A  79      -6.315   5.721  -9.679  1.00  0.00
ATOM   1182  CD1 LEU A  79      -4.975   6.073 -10.380  1.00  0.00
ATOM   1183  CD2 LEU A  79      -7.399   6.778  -9.956  1.00  0.00
ATOM   1195  N   GLN A  80      -4.654   3.013  -7.744  1.00  0.00
ATOM   1196  CA  GLN A  80      -4.386   2.930  -6.318  1.00  0.00
ATOM   1197  C   GLN A  80      -4.233   4.335  -5.790  1.00  0.00
ATOM   1198  O   GLN A  80      -3.297   5.035  -6.173  1.00  0.00
ATOM   1199  CB  GLN A  80      -3.102   2.128  -6.087  1.00  0.00
ATOM   1200  CG  GLN A  80      -2.630   1.977  -4.639  1.00  0.00
ATOM   1201  CD  GLN A  80      -3.512   1.091  -3.795  1.00  0.00
ATOM   1202  OE1 GLN A  80      -3.949   0.021  -4.255  1.00  0.00
ATOM   1203  NE2 GLN A  80      -3.753   1.495  -2.553  1.00  0.00
ATOM   1212  N   MET A  81      -5.154   4.784  -4.948  1.00  0.00
ATOM   1213  CA  MET A  81      -5.074   6.155  -4.476  1.00  0.00
ATOM   1214  C   MET A  81      -4.705   6.204  -3.004  1.00  0.00
ATOM   1215  O   MET A  81      -5.513   5.831  -2.143  1.00  0.00
ATOM   1216  CB  MET A  81      -6.405   6.834  -4.667  1.00  0.00
ATOM   1217  CG  MET A  81      -6.927   6.803  -6.078  1.00  0.00
ATOM   1218  SD  MET A  81      -8.447   7.750  -6.320  1.00  0.00
ATOM   1219  CE  MET A  81      -9.587   6.841  -5.333  1.00  0.00
ATOM   1229  N   ASN A  82      -3.481   6.641  -2.702  1.00  0.00
ATOM   1230  CA  ASN A  82      -2.999   6.677  -1.330  1.00  0.00
ATOM   1231  C   ASN A  82      -3.019   8.081  -0.751  1.00  0.00
ATOM   1232  O   ASN A  82      -3.044   9.062  -1.495  1.00  0.00
ATOM   1233  CB  ASN A  82      -1.615   6.084  -1.263  1.00  0.00
ATOM   1234  CG  ASN A  82      -1.622   4.641  -1.679  1.00  0.00
ATOM   1235  OD1 ASN A  82      -2.546   3.878  -1.328  1.00  0.00
ATOM   1236  ND2 ASN A  82      -0.609   4.254  -2.413  1.00  0.00
ATOM   1243  N   SER A  83      -3.025   8.178   0.583  1.00  0.00
ATOM   1244  CA  SER A  83      -2.944   9.459   1.282  1.00  0.00
ATOM   1245  C   SER A  83      -3.958  10.455   0.745  1.00  0.00
ATOM   1246  O   SER A  83      -3.618  11.600   0.433  1.00  0.00
ATOM   1247  CB  SER A  83      -1.539  10.033   1.175  1.00  0.00
ATOM   1248  OG  SER A  83      -0.590   9.176   1.764  1.00  0.00
ATOM   1254  N   LEU A  84      -5.201  10.006   0.625  1.00  0.00
ATOM   1255  CA  LEU A  84      -6.288  10.825   0.094  1.00  0.00
ATOM   1256  C   LEU A  84      -6.598  12.064   0.908  1.00  0.00
ATOM   1257  O   LEU A  84      -6.622  12.031   2.139  1.00  0.00
ATOM   1258  CB  LEU A  84      -7.537   9.951  -0.075  1.00  0.00
ATOM   1259  CG  LEU A  84      -7.496   8.937  -1.261  1.00  0.00
ATOM   1260  CD1 LEU A  84      -8.592   7.948  -1.137  1.00  0.00
ATOM   1261  CD2 LEU A  84      -7.733   9.708  -2.567  1.00  0.00
ATOM   1273  N   LYS A  85      -6.858  13.164   0.212  1.00  0.00
ATOM   1274  CA  LYS A  85      -7.212  14.423   0.855  1.00  0.00
ATOM   1275  C   LYS A  85      -8.644  14.792   0.475  1.00  0.00
ATOM   1276  O   LYS A  85      -9.126  14.324  -0.544  1.00  0.00
ATOM   1277  CB  LYS A  85      -6.225  15.513   0.416  1.00  0.00
ATOM   1278  CG  LYS A  85      -4.750  15.222   0.736  1.00  0.00
ATOM   1279  CD  LYS A  85      -4.465  15.192   2.248  1.00  0.00
ATOM   1280  CE  LYS A  85      -2.976  15.017   2.515  1.00  0.00
ATOM   1281  NZ  LYS A  85      -2.666  14.968   3.978  1.00  0.00
ATOM   1295  N   PRO A  86      -9.372  15.628   1.241  1.00  0.00
ATOM   1296  CA  PRO A  86     -10.718  16.096   0.918  1.00  0.00
ATOM   1297  C   PRO A  86     -10.814  16.635  -0.515  1.00  0.00
ATOM   1298  O   PRO A  86     -11.838  16.470  -1.188  1.00  0.00
ATOM   1299  CB  PRO A  86     -10.935  17.191   1.962  1.00  0.00
ATOM   1300  CG  PRO A  86     -10.100  16.738   3.146  1.00  0.00
ATOM   1301  CD  PRO A  86      -8.857  16.137   2.534  1.00  0.00
ATOM   1309  N   GLU A  87      -9.709  17.215  -1.003  1.00  0.00
ATOM   1310  CA  GLU A  87      -9.591  17.777  -2.342  1.00  0.00
ATOM   1311  C   GLU A  87      -9.732  16.731  -3.455  1.00  0.00
ATOM   1312  O   GLU A  87      -9.925  17.083  -4.619  1.00  0.00
ATOM   1313  CB  GLU A  87      -8.238  18.477  -2.474  1.00  0.00
ATOM   1314  CG  GLU A  87      -8.091  19.729  -1.612  1.00  0.00
ATOM   1315  CD  GLU A  87      -6.735  20.378  -1.739  1.00  0.00
ATOM   1316  OE1 GLU A  87      -5.895  19.827  -2.409  1.00  0.00
ATOM   1317  OE2 GLU A  87      -6.542  21.422  -1.164  1.00  0.00
ATOM   1324  N   ASP A  88      -9.642  15.448  -3.103  1.00  0.00
ATOM   1325  CA  ASP A  88      -9.739  14.362  -4.059  1.00  0.00
ATOM   1326  C   ASP A  88     -11.176  13.883  -4.239  1.00  0.00
ATOM   1327  O   ASP A  88     -11.418  12.946  -5.012  1.00  0.00
ATOM   1328  CB  ASP A  88      -8.854  13.186  -3.610  1.00  0.00
ATOM   1329  CG  ASP A  88      -7.331  13.473  -3.667  1.00  0.00
ATOM   1330  OD1 ASP A  88      -6.841  13.948  -4.688  1.00  0.00
ATOM   1331  OD2 ASP A  88      -6.658  13.214  -2.675  1.00  0.00
ATOM   1336  N   THR A  89     -12.138  14.513  -3.543  1.00  0.00
ATOM   1337  CA  THR A  89     -13.537  14.140  -3.729  1.00  0.00
ATOM   1338  C   THR A  89     -13.924  14.454  -5.168  1.00  0.00
ATOM   1339  O   THR A  89     -13.786  15.596  -5.616  1.00  0.00
ATOM   1340  CB  THR A  89     -14.476  14.915  -2.768  1.00  0.00
ATOM   1341  OG1 THR A  89     -14.123  14.622  -1.392  1.00  0.00
ATOM   1342  CG2 THR A  89     -15.961  14.572  -3.040  1.00  0.00
ATOM   1350  N   ALA A  90     -14.408  13.451  -5.885  1.00  0.00
ATOM   1351  CA  ALA A  90     -14.772  13.605  -7.293  1.00  0.00
ATOM   1352  C   ALA A  90     -15.403  12.334  -7.823  1.00  0.00
ATOM   1353  O   ALA A  90     -15.263  11.275  -7.208  1.00  0.00
ATOM   1354  CB  ALA A  90     -13.546  13.954  -8.129  1.00  0.00
ATOM   1360  N   VAL A  91     -16.051  12.417  -8.976  1.00  0.00
ATOM   1361  CA  VAL A  91     -16.416  11.180  -9.640  1.00  0.00
ATOM   1362  C   VAL A  91     -15.230  10.797 -10.506  1.00  0.00
ATOM   1363  O   VAL A  91     -14.715  11.622 -11.255  1.00  0.00
ATOM   1364  CB  VAL A  91     -17.691  11.307 -10.481  1.00  0.00
ATOM   1365  CG1 VAL A  91     -17.969   9.984 -11.211  1.00  0.00
ATOM   1366  CG2 VAL A  91     -18.839  11.641  -9.582  1.00  0.00
ATOM   1376  N   TYR A  92     -14.760   9.575 -10.371  1.00  0.00
ATOM   1377  CA  TYR A  92     -13.627   9.099 -11.140  1.00  0.00
ATOM   1378  C   TYR A  92     -14.113   8.308 -12.330  1.00  0.00
ATOM   1379  O   TYR A  92     -15.017   7.484 -12.216  1.00  0.00
ATOM   1380  CB  TYR A  92     -12.686   8.321 -10.232  1.00  0.00
ATOM   1381  CG  TYR A  92     -11.886   9.228  -9.326  1.00  0.00
ATOM   1382  CD1 TYR A  92     -12.462   9.780  -8.213  1.00  0.00
ATOM   1383  CD2 TYR A  92     -10.553   9.494  -9.618  1.00  0.00
ATOM   1384  CE1 TYR A  92     -11.736  10.611  -7.400  1.00  0.00
ATOM   1385  CE2 TYR A  92      -9.825  10.325  -8.789  1.00  0.00
ATOM   1386  CZ  TYR A  92     -10.430  10.890  -7.678  1.00  0.00
ATOM   1387  OH  TYR A  92      -9.744  11.736  -6.822  1.00  0.00
ATOM   1397  N   TYR A  93     -13.515   8.567 -13.479  1.00  0.00
ATOM   1398  CA  TYR A  93     -13.899   7.942 -14.730  1.00  0.00
ATOM   1399  C   TYR A  93     -12.760   7.226 -15.398  1.00  0.00
ATOM   1400  O   TYR A  93     -11.625   7.696 -15.417  1.00  0.00
ATOM   1401  CB  TYR A  93     -14.389   9.006 -15.710  1.00  0.00
ATOM   1402  CG  TYR A  93     -15.593   9.751 -15.278  1.00  0.00
ATOM   1403  CD1 TYR A  93     -15.448  10.841 -14.443  1.00  0.00
ATOM   1404  CD2 TYR A  93     -16.843   9.372 -15.725  1.00  0.00
ATOM   1405  CE1 TYR A  93     -16.536  11.539 -14.043  1.00  0.00
ATOM   1406  CE2 TYR A  93     -17.947  10.086 -15.327  1.00  0.00
ATOM   1407  CZ  TYR A  93     -17.797  11.167 -14.482  1.00  0.00
ATOM   1408  OH  TYR A  93     -18.906  11.882 -14.076  1.00  0.00
ATOM   1418  N   CYS A  94     -13.098   6.120 -16.021  1.00  0.00
ATOM   1419  CA  CYS A  94     -12.159   5.326 -16.790  1.00  0.00
ATOM   1420  C   CYS A  94     -12.329   5.636 -18.269  1.00  0.00
ATOM   1421  O   CYS A  94     -13.463   5.802 -18.746  1.00  0.00
ATOM   1422  CB  CYS A  94     -12.386   3.859 -16.536  1.00  0.00
ATOM   1423  SG  CYS A  94     -11.264   2.791 -17.397  1.00  0.00
ATOM   1428  N   ALA A  95     -11.212   5.712 -18.999  1.00  0.00
ATOM   1429  CA  ALA A  95     -11.289   5.997 -20.428  1.00  0.00
ATOM   1430  C   ALA A  95     -10.244   5.275 -21.285  1.00  0.00
ATOM   1431  O   ALA A  95      -9.155   4.906 -20.830  1.00  0.00
ATOM   1432  CB  ALA A  95     -11.146   7.473 -20.643  1.00  0.00
ATOM   1438  N   VAL A  96     -10.629   5.123 -22.561  1.00  0.00
ATOM   1439  CA  VAL A  96      -9.892   4.523 -23.687  1.00  0.00
ATOM   1440  C   VAL A  96      -9.621   5.401 -24.894  1.00  0.00
ATOM   1441  O   VAL A  96     -10.545   6.018 -25.457  1.00  0.00
ATOM   1442  CB  VAL A  96     -10.685   3.333 -24.252  1.00  0.00
ATOM   1443  CG1 VAL A  96     -10.095   2.840 -25.564  1.00  0.00
ATOM   1444  CG2 VAL A  96     -10.632   2.196 -23.306  1.00  0.00
ATOM   1454  N   ARG A  97      -8.375   5.331 -25.380  1.00  0.00
ATOM   1455  CA  ARG A  97      -7.996   6.013 -26.606  1.00  0.00
ATOM   1456  C   ARG A  97      -7.090   5.101 -27.477  1.00  0.00
ATOM   1457  O   ARG A  97      -6.341   4.249 -26.973  1.00  0.00
ATOM   1458  CB  ARG A  97      -7.289   7.322 -26.278  1.00  0.00
ATOM   1459  CG  ARG A  97      -5.959   7.153 -25.687  1.00  0.00
ATOM   1460  CD  ARG A  97      -5.316   8.397 -25.275  1.00  0.00
ATOM   1461  NE  ARG A  97      -3.973   8.099 -24.870  1.00  0.00
ATOM   1462  CZ  ARG A  97      -3.565   7.702 -23.651  1.00  0.00
ATOM   1463  NH1 ARG A  97      -4.397   7.581 -22.643  1.00  0.00
ATOM   1464  NH2 ARG A  97      -2.299   7.404 -23.491  1.00  0.00
ATOM   1478  N   ASP A  98      -7.146   5.306 -28.792  1.00  0.00
ATOM   1479  CA  ASP A  98      -6.256   4.608 -29.729  1.00  0.00
ATOM   1480  C   ASP A  98      -4.903   5.319 -29.989  1.00  0.00
ATOM   1481  O   ASP A  98      -3.912   4.632 -30.225  1.00  0.00
ATOM   1482  CB  ASP A  98      -6.962   4.380 -31.081  1.00  0.00
ATOM   1483  CG  ASP A  98      -8.154   3.455 -31.030  1.00  0.00
ATOM   1484  OD1 ASP A  98      -7.979   2.261 -31.038  1.00  0.00
ATOM   1485  OD2 ASP A  98      -9.245   3.970 -30.984  1.00  0.00
ATOM   1490  N   PRO A  99      -4.834   6.674 -30.029  1.00  0.00
ATOM   1491  CA  PRO A  99      -3.632   7.457 -30.224  1.00  0.00
ATOM   1492  C   PRO A  99      -2.723   7.293 -29.036  1.00  0.00
ATOM   1493  O   PRO A  99      -3.168   6.790 -28.014  1.00  0.00
ATOM   1494  CB  PRO A  99      -4.137   8.900 -30.337  1.00  0.00
ATOM   1495  CG  PRO A  99      -5.579   8.777 -30.689  1.00  0.00
ATOM   1496  CD  PRO A  99      -6.037   7.538 -29.996  1.00  0.00
ATOM   1504  N   SER A 100      -1.481   7.733 -29.218  1.00  0.00
ATOM   1505  CA  SER A 100      -0.403   7.789 -28.231  1.00  0.00
ATOM   1506  C   SER A 100      -0.867   8.553 -27.015  1.00  0.00
ATOM   1507  O   SER A 100      -2.056   8.611 -26.759  1.00  0.00
ATOM   1508  CB  SER A 100       0.823   8.454 -28.815  1.00  0.00
ATOM   1509  OG  SER A 100       1.844   8.555 -27.855  1.00  0.00
ATOM   1515  N   TYR A 101       0.039   9.003 -26.175  1.00  0.00
ATOM   1516  CA  TYR A 101      -0.312   9.696 -24.927  1.00  0.00
ATOM   1517  C   TYR A 101      -0.432  11.229 -24.789  1.00  0.00
ATOM   1518  O   TYR A 101       0.506  11.855 -24.311  1.00  0.00
ATOM   1519  CB  TYR A 101       0.674   9.268 -23.830  1.00  0.00
ATOM   1520  CG  TYR A 101       0.453   9.998 -22.496  1.00  0.00
ATOM   1521  CD1 TYR A 101      -0.790  10.142 -21.911  1.00  0.00
ATOM   1522  CD2 TYR A 101       1.546  10.591 -21.900  1.00  0.00
ATOM   1523  CE1 TYR A 101      -0.919  10.840 -20.749  1.00  0.00
ATOM   1524  CE2 TYR A 101       1.401  11.298 -20.753  1.00  0.00
ATOM   1525  CZ  TYR A 101       0.189  11.417 -20.170  1.00  0.00
ATOM   1526  OH  TYR A 101       0.073  12.128 -18.994  1.00  0.00
ATOM   1536  N   PRO A 102      -1.491  11.906 -25.260  1.00  0.00
ATOM   1537  CA  PRO A 102      -1.760  13.274 -24.908  1.00  0.00
ATOM   1538  C   PRO A 102      -2.350  13.139 -23.512  1.00  0.00
ATOM   1539  O   PRO A 102      -2.949  12.103 -23.232  1.00  0.00
ATOM   1540  CB  PRO A 102      -2.762  13.722 -25.967  1.00  0.00
ATOM   1541  CG  PRO A 102      -3.506  12.454 -26.297  1.00  0.00
ATOM   1542  CD  PRO A 102      -2.470  11.343 -26.170  1.00  0.00
ATOM   1550  N   ASN A 103      -2.350  14.177 -22.693  1.00  0.00
ATOM   1551  CA  ASN A 103      -2.996  14.031 -21.392  1.00  0.00
ATOM   1552  C   ASN A 103      -4.172  14.963 -21.248  1.00  0.00
ATOM   1553  O   ASN A 103      -4.411  15.553 -20.194  1.00  0.00
ATOM   1554  CB  ASN A 103      -1.992  14.333 -20.320  1.00  0.00
ATOM   1555  CG  ASN A 103      -1.493  15.707 -20.436  1.00  0.00
ATOM   1556  OD1 ASN A 103      -1.521  16.276 -21.550  1.00  0.00
ATOM   1557  ND2 ASN A 103      -1.026  16.270 -19.351  1.00  0.00
ATOM   1564  N   GLY A 104      -4.937  15.057 -22.315  1.00  0.00
ATOM   1565  CA  GLY A 104      -6.122  15.872 -22.319  1.00  0.00
ATOM   1566  C   GLY A 104      -7.293  14.973 -22.073  1.00  0.00
ATOM   1567  O   GLY A 104      -7.119  13.800 -21.764  1.00  0.00
ATOM   1571  N   VAL A 105      -8.485  15.509 -22.255  1.00  0.00
ATOM   1572  CA  VAL A 105      -9.725  14.764 -22.068  1.00  0.00
ATOM   1573  C   VAL A 105     -10.321  14.396 -23.422  1.00  0.00
ATOM   1574  O   VAL A 105     -10.725  13.257 -23.666  1.00  0.00
ATOM   1575  CB  VAL A 105     -10.737  15.601 -21.259  1.00  0.00
ATOM   1576  CG1 VAL A 105     -12.058  14.875 -21.167  1.00  0.00
ATOM   1577  CG2 VAL A 105     -10.190  15.850 -19.849  1.00  0.00
ATOM   1587  N   TYR A 106     -10.359  15.391 -24.304  1.00  0.00
ATOM   1588  CA  TYR A 106     -10.942  15.290 -25.635  1.00  0.00
ATOM   1589  C   TYR A 106     -10.535  14.079 -26.492  1.00  0.00
ATOM   1590  O   TYR A 106     -11.407  13.516 -27.146  1.00  0.00
ATOM   1591  CB  TYR A 106     -10.712  16.596 -26.415  1.00  0.00
ATOM   1592  CG  TYR A 106     -11.141  16.507 -27.850  1.00  0.00
ATOM   1593  CD1 TYR A 106     -12.471  16.668 -28.193  1.00  0.00
ATOM   1594  CD2 TYR A 106     -10.191  16.251 -28.832  1.00  0.00
ATOM   1595  CE1 TYR A 106     -12.852  16.576 -29.513  1.00  0.00
ATOM   1596  CE2 TYR A 106     -10.573  16.158 -30.147  1.00  0.00
ATOM   1597  CZ  TYR A 106     -11.899  16.319 -30.492  1.00  0.00
ATOM   1598  OH  TYR A 106     -12.283  16.226 -31.810  1.00  0.00
ATOM   1608  N   PRO A 107      -9.248  13.666 -26.580  1.00  0.00
ATOM   1609  CA  PRO A 107      -8.774  12.558 -27.401  1.00  0.00
ATOM   1610  C   PRO A 107      -9.401  11.181 -27.113  1.00  0.00
ATOM   1611  O   PRO A 107      -9.253  10.275 -27.931  1.00  0.00
ATOM   1612  CB  PRO A 107      -7.269  12.530 -27.088  1.00  0.00
ATOM   1613  CG  PRO A 107      -6.946  13.932 -26.642  1.00  0.00
ATOM   1614  CD  PRO A 107      -8.142  14.357 -25.864  1.00  0.00
ATOM   1622  N   HIS A 108     -10.017  10.984 -25.947  1.00  0.00
ATOM   1623  CA  HIS A 108     -10.601   9.676 -25.640  1.00  0.00
ATOM   1624  C   HIS A 108     -11.807   9.337 -26.485  1.00  0.00
ATOM   1625  O   HIS A 108     -12.628  10.201 -26.789  1.00  0.00
ATOM   1626  CB  HIS A 108     -10.936   9.590 -24.173  1.00  0.00
ATOM   1627  CG  HIS A 108      -9.748   9.431 -23.390  1.00  0.00
ATOM   1628  ND1 HIS A 108      -9.108   8.228 -23.291  1.00  0.00
ATOM   1629  CD2 HIS A 108      -9.015  10.303 -22.714  1.00  0.00
ATOM   1630  CE1 HIS A 108      -8.045   8.358 -22.549  1.00  0.00
ATOM   1631  NE2 HIS A 108      -7.950   9.617 -22.203  1.00  0.00
ATOM   1639  N   GLU A 109     -11.923   8.057 -26.829  1.00  0.00
ATOM   1640  CA  GLU A 109     -13.015   7.564 -27.654  1.00  0.00
ATOM   1641  C   GLU A 109     -14.097   6.924 -26.803  1.00  0.00
ATOM   1642  O   GLU A 109     -15.290   7.080 -27.074  1.00  0.00
ATOM   1643  CB  GLU A 109     -12.479   6.539 -28.656  1.00  0.00
ATOM   1644  CG  GLU A 109     -11.448   7.078 -29.663  1.00  0.00
ATOM   1645  CD  GLU A 109     -12.021   8.042 -30.676  1.00  0.00
ATOM   1646  OE1 GLU A 109     -13.173   7.907 -31.014  1.00  0.00
ATOM   1647  OE2 GLU A 109     -11.299   8.902 -31.122  1.00  0.00
ATOM   1654  N   TYR A 110     -13.679   6.196 -25.769  1.00  0.00
ATOM   1655  CA  TYR A 110     -14.656   5.515 -24.937  1.00  0.00
ATOM   1656  C   TYR A 110     -14.482   5.873 -23.485  1.00  0.00
ATOM   1657  O   TYR A 110     -13.366   5.994 -22.973  1.00  0.00
ATOM   1658  CB  TYR A 110     -14.633   4.002 -25.170  1.00  0.00
ATOM   1659  CG  TYR A 110     -15.027   3.680 -26.555  1.00  0.00
ATOM   1660  CD1 TYR A 110     -14.079   3.559 -27.558  1.00  0.00
ATOM   1661  CD2 TYR A 110     -16.354   3.553 -26.835  1.00  0.00
ATOM   1662  CE1 TYR A 110     -14.491   3.316 -28.849  1.00  0.00
ATOM   1663  CE2 TYR A 110     -16.763   3.316 -28.097  1.00  0.00
ATOM   1664  CZ  TYR A 110     -15.853   3.203 -29.113  1.00  0.00
ATOM   1665  OH  TYR A 110     -16.307   2.943 -30.394  1.00  0.00
ATOM   1675  N   TRP A 111     -15.616   6.026 -22.826  1.00  0.00
ATOM   1676  CA  TRP A 111     -15.691   6.367 -21.418  1.00  0.00
ATOM   1677  C   TRP A 111     -16.622   5.442 -20.675  1.00  0.00
ATOM   1678  O   TRP A 111     -17.607   4.962 -21.246  1.00  0.00
ATOM   1679  CB  TRP A 111     -16.196   7.801 -21.260  1.00  0.00
ATOM   1680  CG  TRP A 111     -15.251   8.826 -21.766  1.00  0.00
ATOM   1681  CD1 TRP A 111     -15.115   9.306 -23.039  1.00  0.00
ATOM   1682  CD2 TRP A 111     -14.286   9.515 -20.972  1.00  0.00
ATOM   1683  NE1 TRP A 111     -14.126  10.245 -23.078  1.00  0.00
ATOM   1684  CE2 TRP A 111     -13.597  10.375 -21.820  1.00  0.00
ATOM   1685  CE3 TRP A 111     -13.953   9.467 -19.623  1.00  0.00
ATOM   1686  CZ2 TRP A 111     -12.575  11.179 -21.363  1.00  0.00
ATOM   1687  CZ3 TRP A 111     -12.938  10.263 -19.171  1.00  0.00
ATOM   1688  CH2 TRP A 111     -12.258  11.101 -20.028  1.00  0.00
ATOM   1699  N   GLY A 112     -16.332   5.248 -19.401  1.00  0.00
ATOM   1700  CA  GLY A 112     -17.178   4.467 -18.522  1.00  0.00
ATOM   1701  C   GLY A 112     -18.287   5.305 -17.901  1.00  0.00
ATOM   1702  O   GLY A 112     -18.640   6.368 -18.412  1.00  0.00
ATOM   1706  N   GLN A 113     -18.858   4.806 -16.810  1.00  0.00
ATOM   1707  CA  GLN A 113     -20.000   5.450 -16.159  1.00  0.00
ATOM   1708  C   GLN A 113     -19.583   6.404 -15.053  1.00  0.00
ATOM   1709  O   GLN A 113     -20.279   7.382 -14.772  1.00  0.00
ATOM   1710  CB  GLN A 113     -20.950   4.391 -15.600  1.00  0.00
ATOM   1711  CG  GLN A 113     -21.641   3.546 -16.666  1.00  0.00
ATOM   1712  CD  GLN A 113     -22.525   2.463 -16.064  1.00  0.00
ATOM   1713  OE1 GLN A 113     -22.180   1.880 -15.031  1.00  0.00
ATOM   1714  NE2 GLN A 113     -23.661   2.193 -16.698  1.00  0.00
ATOM   1723  N   GLY A 114     -18.449   6.102 -14.435  1.00  0.00
ATOM   1724  CA  GLY A 114     -17.899   6.880 -13.343  1.00  0.00
ATOM   1725  C   GLY A 114     -18.283   6.358 -11.965  1.00  0.00
ATOM   1726  O   GLY A 114     -19.387   5.844 -11.751  1.00  0.00
ATOM   1730  N   THR A 115     -17.371   6.517 -11.008  1.00  0.00
ATOM   1731  CA  THR A 115     -17.627   6.081  -9.642  1.00  0.00
ATOM   1732  C   THR A 115     -17.289   7.189  -8.646  1.00  0.00
ATOM   1733  O   THR A 115     -16.248   7.843  -8.737  1.00  0.00
ATOM   1734  CB  THR A 115     -16.873   4.773  -9.308  1.00  0.00
ATOM   1735  OG1 THR A 115     -17.236   4.369  -7.988  1.00  0.00
ATOM   1736  CG2 THR A 115     -15.332   4.943  -9.389  1.00  0.00
ATOM   1744  N   GLN A 116     -18.185   7.413  -7.698  1.00  0.00
ATOM   1745  CA  GLN A 116     -17.986   8.466  -6.709  1.00  0.00
ATOM   1746  C   GLN A 116     -17.058   8.089  -5.574  1.00  0.00
ATOM   1747  O   GLN A 116     -17.259   7.078  -4.892  1.00  0.00
ATOM   1748  CB  GLN A 116     -19.339   8.916  -6.143  1.00  0.00
ATOM   1749  CG  GLN A 116     -19.299   9.975  -4.995  1.00  0.00
ATOM   1750  CD  GLN A 116     -18.789  11.366  -5.401  1.00  0.00
ATOM   1751  OE1 GLN A 116     -19.129  11.884  -6.465  1.00  0.00
ATOM   1752  NE2 GLN A 116     -18.019  11.989  -4.524  1.00  0.00
ATOM   1761  N   VAL A 117     -16.077   8.955  -5.368  1.00  0.00
ATOM   1762  CA  VAL A 117     -15.106   8.871  -4.300  1.00  0.00
ATOM   1763  C   VAL A 117     -15.229  10.094  -3.417  1.00  0.00
ATOM   1764  O   VAL A 117     -15.081  11.227  -3.883  1.00  0.00
ATOM   1765  CB  VAL A 117     -13.699   8.806  -4.895  1.00  0.00
ATOM   1766  CG1 VAL A 117     -12.649   8.827  -3.792  1.00  0.00
ATOM   1767  CG2 VAL A 117     -13.584   7.518  -5.750  1.00  0.00
ATOM   1777  N   THR A 118     -15.463   9.870  -2.136  1.00  0.00
ATOM   1778  CA  THR A 118     -15.616  10.979  -1.211  1.00  0.00
ATOM   1779  C   THR A 118     -14.594  10.869  -0.114  1.00  0.00
ATOM   1780  O   THR A 118     -14.396   9.789   0.447  1.00  0.00
ATOM   1781  CB  THR A 118     -17.043  11.030  -0.625  1.00  0.00
ATOM   1782  OG1 THR A 118     -17.997  11.174  -1.696  1.00  0.00
ATOM   1783  CG2 THR A 118     -17.176  12.234   0.311  1.00  0.00
ATOM   1791  N   VAL A 119     -13.913  11.970   0.178  1.00  0.00
ATOM   1792  CA  VAL A 119     -12.894  11.918   1.205  1.00  0.00
ATOM   1793  C   VAL A 119     -13.259  12.891   2.328  1.00  0.00
ATOM   1794  O   VAL A 119     -13.544  14.063   2.075  1.00  0.00
ATOM   1795  CB  VAL A 119     -11.514  12.236   0.594  1.00  0.00
ATOM   1796  CG1 VAL A 119     -10.454  12.135   1.672  1.00  0.00
ATOM   1797  CG2 VAL A 119     -11.222  11.305  -0.588  1.00  0.00
ATOM   1807  N   SER A 120     -13.319  12.386   3.558  1.00  0.00
ATOM   1808  CA  SER A 120     -13.725  13.224   4.693  1.00  0.00
ATOM   1809  C   SER A 120     -12.645  13.553   5.720  1.00  0.00
ATOM   1810  O   SER A 120     -11.643  12.858   5.864  1.00  0.00
ATOM   1811  CB  SER A 120     -14.893  12.581   5.414  1.00  0.00
ATOM   1812  OG  SER A 120     -14.520  11.355   5.993  1.00  0.00
ATOM   1818  N   SER A 121     -12.899  14.621   6.476  1.00  0.00
ATOM   1819  CA  SER A 121     -12.059  15.092   7.588  1.00  0.00
ATOM   1820  C   SER A 121     -10.544  15.149   7.311  1.00  0.00
ATOM   1821  O   SER A 121      -9.746  14.984   8.240  1.00  0.00
ATOM   1822  OXT SER A 121     -10.152  15.732   6.305  1.00  0.00
ATOM   1823  CB  SER A 121     -12.289  14.218   8.807  1.00  0.00
ATOM   1824  OG  SER A 121     -11.511  14.658   9.884  1.00  0.00
END
