# Supplementary material for: Nanobody-based CTLA4 inhibitors for immune checkpoint blockade therapy of canine cancer patients
Source: Sci Rep. 2021 Oct 21;11:20763. doi: 10.1038/s41598-021-00325-3 (PMC8531395; doi:10.1038/s41598-021-00325-3)
Supplement: Supplementary file 1 — Supplementary Information 1. [file 41598_2021_325_MOESM1_ESM.zip › Supplemental Information/Robetta_cNb17_9.pdb]

ATOM      1  N   MET B   1        .683    .029   -.448  1.00  0.00
ATOM      2  CA  MET B   1       2.137   -.121   -.522  1.00  0.00
ATOM      3  C   MET B   1       2.504   1.249   -.570  1.00  0.00
ATOM      4  O   MET B   1       1.860   2.152  -1.059  1.00  0.00
ATOM      5  CB  MET B   1       2.641   -.894  -1.739  1.00  0.00
ATOM      6  CG  MET B   1       2.291  -2.375  -1.734  1.00  0.00
ATOM      7  SD  MET B   1       2.986  -3.259  -3.144  1.00  0.00
ATOM      8  CE  MET B   1       4.724  -3.271  -2.713  1.00  0.00
ATOM     20  N   HIS B   2       3.562   1.456    .010  1.00  0.00
ATOM     21  CA  HIS B   2       4.239   2.720    .145  1.00  0.00
ATOM     22  C   HIS B   2       5.616   2.590   -.395  1.00  0.00
ATOM     23  O   HIS B   2       6.364   1.602   -.195  1.00  0.00
ATOM     24  CB  HIS B   2       4.291   3.179   1.605  1.00  0.00
ATOM     25  CG  HIS B   2       2.941   3.370   2.224  1.00  0.00
ATOM     26  ND1 HIS B   2       2.182   4.503   2.019  1.00  0.00
ATOM     27  CD2 HIS B   2       2.215   2.574   3.043  1.00  0.00
ATOM     28  CE1 HIS B   2       1.046   4.394   2.685  1.00  0.00
ATOM     29  NE2 HIS B   2       1.041   3.234   3.314  1.00  0.00
ATOM     37  N   VAL B   3       6.006   3.722  -1.041  1.00  0.00
ATOM     38  CA  VAL B   3       7.343   3.726  -1.678  1.00  0.00
ATOM     39  C   VAL B   3       8.177   4.929  -1.224  1.00  0.00
ATOM     40  O   VAL B   3       7.748   6.088  -1.328  1.00  0.00
ATOM     41  CB  VAL B   3       7.207   3.757  -3.212  1.00  0.00
ATOM     42  CG1 VAL B   3       6.237   4.849  -3.639  1.00  0.00
ATOM     43  CG2 VAL B   3       8.572   3.968  -3.848  1.00  0.00
ATOM     53  N   ALA B   4       9.400   4.693   -.823  1.00  0.00
ATOM     54  CA  ALA B   4      10.195   5.841   -.477  1.00  0.00
ATOM     55  C   ALA B   4      11.377   5.805  -1.496  1.00  0.00
ATOM     56  O   ALA B   4      11.986   4.833  -1.972  1.00  0.00
ATOM     57  CB  ALA B   4      10.567   5.737    .932  1.00  0.00
ATOM     63  N   GLN B   5      11.897   6.909  -1.707  1.00  0.00
ATOM     64  CA  GLN B   5      13.044   7.024  -2.576  1.00  0.00
ATOM     65  C   GLN B   5      14.116   7.950  -1.984  1.00  0.00
ATOM     66  O   GLN B   5      13.763   8.883  -1.254  1.00  0.00
ATOM     67  CB  GLN B   5      12.608   7.532  -3.953  1.00  0.00
ATOM     68  CG  GLN B   5      11.344   6.879  -4.486  1.00  0.00
ATOM     69  CD  GLN B   5      11.044   7.282  -5.917  1.00  0.00
ATOM     70  OE1 GLN B   5      10.023   6.887  -6.486  1.00  0.00
ATOM     71  NE2 GLN B   5      11.933   8.072  -6.507  1.00  0.00
ATOM     80  N   PRO B   6      15.438   7.781  -2.382  1.00  0.00
ATOM     81  CA  PRO B   6      16.258   8.797  -1.779  1.00  0.00
ATOM     82  C   PRO B   6      16.043  10.159  -2.456  1.00  0.00
ATOM     83  O   PRO B   6      15.627  10.190  -3.615  1.00  0.00
ATOM     84  CB  PRO B   6      17.674   8.260  -2.007  1.00  0.00
ATOM     85  CG  PRO B   6      17.559   7.440  -3.247  1.00  0.00
ATOM     86  CD  PRO B   6      16.206   6.789  -3.141  1.00  0.00
ATOM     94  N   ALA B   7      16.291  11.333  -1.808  1.00  0.00
ATOM     95  CA  ALA B   7      15.901  12.428  -2.682  1.00  0.00
ATOM     96  C   ALA B   7      16.554  12.912  -3.933  1.00  0.00
ATOM     97  O   ALA B   7      15.779  13.232  -4.809  1.00  0.00
ATOM     98  CB  ALA B   7      16.113  13.493  -1.613  1.00  0.00
ATOM    104  N   VAL B   8      17.928  12.970  -3.945  1.00  0.00
ATOM    105  CA  VAL B   8      18.742  13.360  -5.136  1.00  0.00
ATOM    106  C   VAL B   8      19.970  12.431  -5.469  1.00  0.00
ATOM    107  O   VAL B   8      20.556  12.004  -4.499  1.00  0.00
ATOM    108  CB  VAL B   8      19.262  14.795  -4.932  1.00  0.00
ATOM    109  CG1 VAL B   8      20.115  15.226  -6.115  1.00  0.00
ATOM    110  CG2 VAL B   8      18.091  15.746  -4.736  1.00  0.00
ATOM    120  N   VAL B   9      20.423  12.080  -6.559  1.00  0.00
ATOM    121  CA  VAL B   9      21.585  11.192  -6.647  1.00  0.00
ATOM    122  C   VAL B   9      22.519  11.710  -7.598  1.00  0.00
ATOM    123  O   VAL B   9      21.873  12.049  -8.568  1.00  0.00
ATOM    124  CB  VAL B   9      21.194   9.767  -7.082  1.00  0.00
ATOM    125  CG1 VAL B   9      22.429   8.886  -7.191  1.00  0.00
ATOM    126  CG2 VAL B   9      20.197   9.179  -6.095  1.00  0.00
ATOM    136  N   LEU B  10      23.811  11.842  -7.317  1.00  0.00
ATOM    137  CA  LEU B  10      24.655  12.430  -8.261  1.00  0.00
ATOM    138  C   LEU B  10      25.478  11.431  -9.004  1.00  0.00
ATOM    139  O   LEU B  10      26.104  10.572  -8.425  1.00  0.00
ATOM    140  CB  LEU B  10      25.572  13.440  -7.559  1.00  0.00
ATOM    141  CG  LEU B  10      24.967  14.828  -7.312  1.00  0.00
ATOM    142  CD1 LEU B  10      23.807  14.710  -6.332  1.00  0.00
ATOM    143  CD2 LEU B  10      26.041  15.763  -6.777  1.00  0.00
ATOM    155  N   ALA B  11      25.490  11.649 -10.442  1.00  0.00
ATOM    156  CA  ALA B  11      26.228  10.684 -11.111  1.00  0.00
ATOM    157  C   ALA B  11      27.521  11.238 -11.753  1.00  0.00
ATOM    158  O   ALA B  11      27.905  12.408 -12.083  1.00  0.00
ATOM    159  CB  ALA B  11      25.404  10.150 -12.123  1.00  0.00
ATOM    165  N   SER B  12      28.289  10.347 -12.152  1.00  0.00
ATOM    166  CA  SER B  12      29.429  11.015 -12.648  1.00  0.00
ATOM    167  C   SER B  12      29.454  10.772 -14.106  1.00  0.00
ATOM    168  O   SER B  12      28.505  10.197 -14.587  1.00  0.00
ATOM    169  CB  SER B  12      30.698  10.509 -11.990  1.00  0.00
ATOM    170  OG  SER B  12      30.987   9.199 -12.397  1.00  0.00
ATOM    176  N   SER B  13      30.412  11.250 -14.859  1.00  0.00
ATOM    177  CA  SER B  13      30.583  11.077 -16.378  1.00  0.00
ATOM    178  C   SER B  13      30.791   9.815 -17.071  1.00  0.00
ATOM    179  O   SER B  13      30.687   9.674 -18.260  1.00  0.00
ATOM    180  CB  SER B  13      31.756  11.918 -16.841  1.00  0.00
ATOM    181  OG  SER B  13      32.935  11.538 -16.185  1.00  0.00
ATOM    187  N   ARG B  14      31.077   8.981 -16.235  1.00  0.00
ATOM    188  CA  ARG B  14      31.410   7.629 -16.363  1.00  0.00
ATOM    189  C   ARG B  14      29.975   7.288 -16.135  1.00  0.00
ATOM    190  O   ARG B  14      29.813   6.102 -15.855  1.00  0.00
ATOM    191  CB  ARG B  14      32.376   7.075 -15.326  1.00  0.00
ATOM    192  CG  ARG B  14      33.775   7.668 -15.375  1.00  0.00
ATOM    193  CD  ARG B  14      34.663   7.064 -14.348  1.00  0.00
ATOM    194  NE  ARG B  14      36.003   7.629 -14.391  1.00  0.00
ATOM    195  CZ  ARG B  14      37.020   7.245 -13.595  1.00  0.00
ATOM    196  NH1 ARG B  14      36.836   6.297 -12.703  1.00  0.00
ATOM    197  NH2 ARG B  14      38.204   7.821 -13.712  1.00  0.00
ATOM    211  N   GLY B  15      28.931   8.255 -15.921  1.00  0.00
ATOM    212  CA  GLY B  15      27.865   7.445 -15.495  1.00  0.00
ATOM    213  C   GLY B  15      27.213   6.699 -14.320  1.00  0.00
ATOM    214  O   GLY B  15      26.022   6.818 -14.186  1.00  0.00
ATOM    218  N   VAL B  16      27.917   6.122 -13.378  1.00  0.00
ATOM    219  CA  VAL B  16      26.908   5.429 -12.868  1.00  0.00
ATOM    220  C   VAL B  16      25.907   5.830 -11.792  1.00  0.00
ATOM    221  O   VAL B  16      26.347   6.633 -10.954  1.00  0.00
ATOM    222  CB  VAL B  16      27.616   4.142 -12.404  1.00  0.00
ATOM    223  CG1 VAL B  16      26.630   3.212 -11.712  1.00  0.00
ATOM    224  CG2 VAL B  16      28.266   3.451 -13.592  1.00  0.00
ATOM    234  N   ALA B  17      24.564   5.543 -11.832  1.00  0.00
ATOM    235  CA  ALA B  17      23.809   5.997 -10.636  1.00  0.00
ATOM    236  C   ALA B  17      23.035   4.896  -9.829  1.00  0.00
ATOM    237  O   ALA B  17      22.524   3.861 -10.264  1.00  0.00
ATOM    238  CB  ALA B  17      22.952   6.998 -11.176  1.00  0.00
ATOM    244  N   SER B  18      22.960   4.998  -8.609  1.00  0.00
ATOM    245  CA  SER B  18      22.141   3.915  -8.062  1.00  0.00
ATOM    246  C   SER B  18      20.981   4.448  -7.353  1.00  0.00
ATOM    247  O   SER B  18      21.072   5.305  -6.496  1.00  0.00
ATOM    248  CB  SER B  18      22.942   3.048  -7.110  1.00  0.00
ATOM    249  OG  SER B  18      23.973   2.380  -7.786  1.00  0.00
ATOM    255  N   PHE B  19      19.843   3.855  -7.656  1.00  0.00
ATOM    256  CA  PHE B  19      18.739   4.346  -7.034  1.00  0.00
ATOM    257  C   PHE B  19      18.197   3.282  -6.036  1.00  0.00
ATOM    258  O   PHE B  19      17.911   2.129  -6.239  1.00  0.00
ATOM    259  CB  PHE B  19      17.699   4.727  -8.089  1.00  0.00
ATOM    260  CG  PHE B  19      16.329   4.979  -7.527  1.00  0.00
ATOM    261  CD1 PHE B  19      15.978   6.235  -7.055  1.00  0.00
ATOM    262  CD2 PHE B  19      15.389   3.961  -7.469  1.00  0.00
ATOM    263  CE1 PHE B  19      14.718   6.468  -6.537  1.00  0.00
ATOM    264  CE2 PHE B  19      14.128   4.192  -6.954  1.00  0.00
ATOM    265  CZ  PHE B  19      13.793   5.447  -6.487  1.00  0.00
ATOM    275  N   VAL B  20      17.869   3.648  -4.913  1.00  0.00
ATOM    276  CA  VAL B  20      17.294   2.618  -4.032  1.00  0.00
ATOM    277  C   VAL B  20      15.848   2.917  -3.681  1.00  0.00
ATOM    278  O   VAL B  20      15.539   4.036  -3.319  1.00  0.00
ATOM    279  CB  VAL B  20      18.110   2.507  -2.731  1.00  0.00
ATOM    280  CG1 VAL B  20      17.493   1.473  -1.801  1.00  0.00
ATOM    281  CG2 VAL B  20      19.553   2.150  -3.053  1.00  0.00
ATOM    291  N   CYS B  21      14.955   1.891  -3.733  1.00  0.00
ATOM    292  CA  CYS B  21      13.643   2.170  -3.419  1.00  0.00
ATOM    293  C   CYS B  21      13.135   1.435  -2.174  1.00  0.00
ATOM    294  O   CYS B  21      13.492    .306  -1.814  1.00  0.00
ATOM    295  CB  CYS B  21      12.773   1.820  -4.627  1.00  0.00
ATOM    296  SG  CYS B  21      11.001   2.055  -4.354  1.00  0.00
ATOM    302  N   GLU B  22      12.344   1.984  -1.384  1.00  0.00
ATOM    303  CA  GLU B  22      11.966   1.123   -.250  1.00  0.00
ATOM    304  C   GLU B  22      10.467    .954   -.225  1.00  0.00
ATOM    305  O   GLU B  22       9.585   1.791   -.277  1.00  0.00
ATOM    306  CB  GLU B  22      12.445   1.712   1.079  1.00  0.00
ATOM    307  CG  GLU B  22      12.116    .862   2.298  1.00  0.00
ATOM    308  CD  GLU B  22      12.664   1.435   3.575  1.00  0.00
ATOM    309  OE1 GLU B  22      13.312   2.452   3.518  1.00  0.00
ATOM    310  OE2 GLU B  22      12.433    .854   4.610  1.00  0.00
ATOM    317  N   TYR B  23      10.052   -.271   -.059  1.00  0.00
ATOM    318  CA  TYR B  23       8.666   -.497   -.043  1.00  0.00
ATOM    319  C   TYR B  23       8.100   -.920   1.255  1.00  0.00
ATOM    320  O   TYR B  23       8.293  -1.987   1.808  1.00  0.00
ATOM    321  CB  TYR B  23       8.320  -1.539  -1.110  1.00  0.00
ATOM    322  CG  TYR B  23       8.645  -1.099  -2.520  1.00  0.00
ATOM    323  CD1 TYR B  23       9.531  -1.839  -3.290  1.00  0.00
ATOM    324  CD2 TYR B  23       8.058    .043  -3.043  1.00  0.00
ATOM    325  CE1 TYR B  23       9.827  -1.437  -4.579  1.00  0.00
ATOM    326  CE2 TYR B  23       8.355    .445  -4.331  1.00  0.00
ATOM    327  CZ  TYR B  23       9.235   -.291  -5.097  1.00  0.00
ATOM    328  OH  TYR B  23       9.531    .109  -6.380  1.00  0.00
ATOM    338  N   GLY B  24       6.958   -.318   1.426  1.00  0.00
ATOM    339  CA  GLY B  24       5.879   -.291   2.426  1.00  0.00
ATOM    340  C   GLY B  24       4.972  -1.427   2.723  1.00  0.00
ATOM    341  O   GLY B  24       3.890  -1.245   3.313  1.00  0.00
ATOM    345  N   SER B  25       5.273  -2.567   2.194  1.00  0.00
ATOM    346  CA  SER B  25       4.414  -3.639   2.580  1.00  0.00
ATOM    347  C   SER B  25       5.258  -4.916   2.779  1.00  0.00
ATOM    348  O   SER B  25       6.351  -5.053   2.263  1.00  0.00
ATOM    349  CB  SER B  25       3.345  -3.850   1.526  1.00  0.00
ATOM    350  OG  SER B  25       2.471  -4.880   1.898  1.00  0.00
ATOM    356  N   SER B  26       4.684  -5.865   3.548  1.00  0.00
ATOM    357  CA  SER B  26       5.323  -7.190   3.772  1.00  0.00
ATOM    358  C   SER B  26       4.779  -7.902   2.739  1.00  0.00
ATOM    359  O   SER B  26       5.557  -8.654   2.138  1.00  0.00
ATOM    360  CB  SER B  26       4.994  -7.852   5.096  1.00  0.00
ATOM    361  OG  SER B  26       3.633  -8.178   5.170  1.00  0.00
ATOM    367  N   GLY B  27       3.632  -7.585   2.185  1.00  0.00
ATOM    368  CA  GLY B  27       3.930  -8.549   1.374  1.00  0.00
ATOM    369  C   GLY B  27       3.812  -9.901   1.676  1.00  0.00
ATOM    370  O   GLY B  27       3.915 -10.590   2.675  1.00  0.00
ATOM    374  N   ASN B  28       4.084 -10.143    .490  1.00  0.00
ATOM    375  CA  ASN B  28       4.588 -11.232   -.084  1.00  0.00
ATOM    376  C   ASN B  28       5.190 -10.564  -1.399  1.00  0.00
ATOM    377  O   ASN B  28       4.556 -10.628  -2.483  1.00  0.00
ATOM    378  CB  ASN B  28       3.524 -12.292   -.304  1.00  0.00
ATOM    379  CG  ASN B  28       4.094 -13.583   -.822  1.00  0.00
ATOM    380  OD1 ASN B  28       5.133 -13.593  -1.492  1.00  0.00
ATOM    381  ND2 ASN B  28       3.433 -14.673   -.527  1.00  0.00
ATOM    388  N   ALA B  29       6.337 -10.371  -1.367  1.00  0.00
ATOM    389  CA  ALA B  29       7.242  -9.829  -2.339  1.00  0.00
ATOM    390  C   ALA B  29       7.103 -10.759  -3.541  1.00  0.00
ATOM    391  O   ALA B  29       7.315 -10.178  -4.597  1.00  0.00
ATOM    392  CB  ALA B  29       8.350  -9.805  -2.005  1.00  0.00
ATOM    398  N   ALA B  30       6.776 -12.153  -3.482  1.00  0.00
ATOM    399  CA  ALA B  30       7.060 -12.292  -4.816  1.00  0.00
ATOM    400  C   ALA B  30       7.318 -12.407  -6.145  1.00  0.00
ATOM    401  O   ALA B  30       8.193 -12.688  -6.931  1.00  0.00
ATOM    402  CB  ALA B  30       6.545 -14.157  -4.314  1.00  0.00
ATOM    408  N   GLU B  31       6.299 -12.064  -6.652  1.00  0.00
ATOM    409  CA  GLU B  31       5.908 -11.859  -8.054  1.00  0.00
ATOM    410  C   GLU B  31       6.048 -10.331  -8.592  1.00  0.00
ATOM    411  O   GLU B  31       5.719 -10.049  -9.732  1.00  0.00
ATOM    412  CB  GLU B  31       4.467 -12.347  -8.217  1.00  0.00
ATOM    413  CG  GLU B  31       4.249 -13.803  -7.832  1.00  0.00
ATOM    414  CD  GLU B  31       5.057 -14.756  -8.669  1.00  0.00
ATOM    415  OE1 GLU B  31       5.354 -14.426  -9.792  1.00  0.00
ATOM    416  OE2 GLU B  31       5.377 -15.816  -8.184  1.00  0.00
ATOM    423  N   VAL B  32       6.485  -9.399  -7.709  1.00  0.00
ATOM    424  CA  VAL B  32       6.552  -7.876  -7.588  1.00  0.00
ATOM    425  C   VAL B  32       7.360  -7.436  -8.847  1.00  0.00
ATOM    426  O   VAL B  32       8.362  -8.142  -9.242  1.00  0.00
ATOM    427  CB  VAL B  32       7.257  -7.412  -6.300  1.00  0.00
ATOM    428  CG1 VAL B  32       8.706  -7.876  -6.289  1.00  0.00
ATOM    429  CG2 VAL B  32       7.175  -5.897  -6.182  1.00  0.00
ATOM    439  N   ARG B  33       6.773  -6.311  -9.425  1.00  0.00
ATOM    440  CA  ARG B  33       7.359  -5.743 -10.570  1.00  0.00
ATOM    441  C   ARG B  33       7.730  -4.354 -10.228  1.00  0.00
ATOM    442  O   ARG B  33       7.082  -3.461  -9.724  1.00  0.00
ATOM    443  CB  ARG B  33       6.405  -5.762 -11.755  1.00  0.00
ATOM    444  CG  ARG B  33       6.938  -5.102 -13.016  1.00  0.00
ATOM    445  CD  ARG B  33       5.978  -5.214 -14.144  1.00  0.00
ATOM    446  NE  ARG B  33       5.847  -6.585 -14.610  1.00  0.00
ATOM    447  CZ  ARG B  33       4.917  -7.010 -15.487  1.00  0.00
ATOM    448  NH1 ARG B  33       4.045  -6.160 -15.983  1.00  0.00
ATOM    449  NH2 ARG B  33       4.881  -8.280 -15.850  1.00  0.00
ATOM    463  N   VAL B  34       8.972  -4.051 -10.588  1.00  0.00
ATOM    464  CA  VAL B  34       9.466  -2.725 -10.237  1.00  0.00
ATOM    465  C   VAL B  34       9.783  -2.013 -11.414  1.00  0.00
ATOM    466  O   VAL B  34      10.465  -2.688 -12.153  1.00  0.00
ATOM    467  CB  VAL B  34      10.729  -2.783  -9.358  1.00  0.00
ATOM    468  CG1 VAL B  34      11.102  -1.392  -8.869  1.00  0.00
ATOM    469  CG2 VAL B  34      10.500  -3.724  -8.185  1.00  0.00
ATOM    479  N   THR B  35       9.216   -.694 -11.535  1.00  0.00
ATOM    480  CA  THR B  35       9.501    .089 -12.744  1.00  0.00
ATOM    481  C   THR B  35      10.231   1.511 -12.526  1.00  0.00
ATOM    482  O   THR B  35       9.967   2.239 -11.557  1.00  0.00
ATOM    483  CB  THR B  35       8.179    .300 -13.504  1.00  0.00
ATOM    484  OG1 THR B  35       7.627   -.972 -13.870  1.00  0.00
ATOM    485  CG2 THR B  35       8.412   1.127 -14.760  1.00  0.00
ATOM    493  N   VAL B  36      11.213   1.900 -13.236  1.00  0.00
ATOM    494  CA  VAL B  36      11.725   3.174 -13.093  1.00  0.00
ATOM    495  C   VAL B  36      11.296   4.003 -14.336  1.00  0.00
ATOM    496  O   VAL B  36      11.461   3.714 -15.546  1.00  0.00
ATOM    497  CB  VAL B  36      13.258   3.106 -12.957  1.00  0.00
ATOM    498  CG1 VAL B  36      13.870   2.419 -14.169  1.00  0.00
ATOM    499  CG2 VAL B  36      13.826   4.506 -12.786  1.00  0.00
ATOM    509  N   LEU B  37      10.736   5.212 -13.949  1.00  0.00
ATOM    510  CA  LEU B  37      10.372   6.012 -15.044  1.00  0.00
ATOM    511  C   LEU B  37      11.140   7.414 -14.977  1.00  0.00
ATOM    512  O   LEU B  37      11.433   8.053 -13.961  1.00  0.00
ATOM    513  CB  LEU B  37       8.849   6.194 -15.035  1.00  0.00
ATOM    514  CG  LEU B  37       8.024   4.900 -15.047  1.00  0.00
ATOM    515  CD1 LEU B  37       7.754   4.457 -13.616  1.00  0.00
ATOM    516  CD2 LEU B  37       6.724   5.134 -15.802  1.00  0.00
ATOM    528  N   ARG B  38      11.490   7.966 -16.120  1.00  0.00
ATOM    529  CA  ARG B  38      11.963   9.259 -16.144  1.00  0.00
ATOM    530  C   ARG B  38      10.908  10.427 -16.552  1.00  0.00
ATOM    531  O   ARG B  38       9.943  10.503 -17.333  1.00  0.00
ATOM    532  CB  ARG B  38      13.153   9.247 -17.093  1.00  0.00
ATOM    533  CG  ARG B  38      13.854  10.586 -17.257  1.00  0.00
ATOM    534  CD  ARG B  38      15.086  10.464 -18.078  1.00  0.00
ATOM    535  NE  ARG B  38      15.785  11.733 -18.198  1.00  0.00
ATOM    536  CZ  ARG B  38      15.627  12.600 -19.217  1.00  0.00
ATOM    537  NH1 ARG B  38      14.792  12.321 -20.194  1.00  0.00
ATOM    538  NH2 ARG B  38      16.311  13.730 -19.235  1.00  0.00
ATOM    552  N   GLN B  39      10.996  11.584 -15.783  1.00  0.00
ATOM    553  CA  GLN B  39       9.930  12.566 -16.237  1.00  0.00
ATOM    554  C   GLN B  39      10.496  13.655 -17.101  1.00  0.00
ATOM    555  O   GLN B  39      11.381  14.364 -16.616  1.00  0.00
ATOM    556  CB  GLN B  39       9.219  13.213 -15.046  1.00  0.00
ATOM    557  CG  GLN B  39       8.061  14.118 -15.428  1.00  0.00
ATOM    558  CD  GLN B  39       7.399  14.754 -14.220  1.00  0.00
ATOM    559  OE1 GLN B  39       7.149  14.089 -13.211  1.00  0.00
ATOM    560  NE2 GLN B  39       7.112  16.047 -14.316  1.00  0.00
ATOM    569  N   ALA B  40      10.114  13.914 -18.249  1.00  0.00
ATOM    570  CA  ALA B  40      10.732  14.872 -18.931  1.00  0.00
ATOM    571  C   ALA B  40      10.081  16.246 -19.197  1.00  0.00
ATOM    572  O   ALA B  40       9.159  16.636 -19.833  1.00  0.00
ATOM    573  CB  ALA B  40      11.052  14.434 -20.254  1.00  0.00
ATOM    579  N   GLY B  41      10.410  17.078 -18.311  1.00  0.00
ATOM    580  CA  GLY B  41       9.690  18.281 -18.405  1.00  0.00
ATOM    581  C   GLY B  41       8.363  17.581 -18.001  1.00  0.00
ATOM    582  O   GLY B  41       8.269  17.009 -16.923  1.00  0.00
ATOM    586  N   SER B  42       7.309  17.738 -18.844  1.00  0.00
ATOM    587  CA  SER B  42       5.925  17.213 -18.638  1.00  0.00
ATOM    588  C   SER B  42       5.594  15.863 -19.193  1.00  0.00
ATOM    589  O   SER B  42       4.389  15.370 -19.173  1.00  0.00
ATOM    590  CB  SER B  42       4.926  18.191 -19.225  1.00  0.00
ATOM    591  OG  SER B  42       5.074  18.286 -20.615  1.00  0.00
ATOM    597  N   GLN B  43       6.621  15.194 -19.812  1.00  0.00
ATOM    598  CA  GLN B  43       6.325  13.988 -20.430  1.00  0.00
ATOM    599  C   GLN B  43       6.794  12.782 -19.770  1.00  0.00
ATOM    600  O   GLN B  43       7.753  12.543 -19.037  1.00  0.00
ATOM    601  CB  GLN B  43       6.882  14.014 -21.855  1.00  0.00
ATOM    602  CG  GLN B  43       6.347  15.148 -22.713  1.00  0.00
ATOM    603  CD  GLN B  43       4.861  15.014 -22.988  1.00  0.00
ATOM    604  OE1 GLN B  43       4.415  14.042 -23.604  1.00  0.00
ATOM    605  NE2 GLN B  43       4.086  15.991 -22.533  1.00  0.00
ATOM    614  N   MET B  44       6.241  11.691 -19.910  1.00  0.00
ATOM    615  CA  MET B  44       6.924  10.706 -19.073  1.00  0.00
ATOM    616  C   MET B  44       7.387   9.478 -19.852  1.00  0.00
ATOM    617  O   MET B  44       6.618   8.928 -20.649  1.00  0.00
ATOM    618  CB  MET B  44       6.008  10.280 -17.927  1.00  0.00
ATOM    619  CG  MET B  44       6.625   9.271 -16.970  1.00  0.00
ATOM    620  SD  MET B  44       5.535   8.864 -15.591  1.00  0.00
ATOM    621  CE  MET B  44       5.579  10.393 -14.662  1.00  0.00
ATOM    631  N   THR B  45       8.579   8.989 -19.575  1.00  0.00
ATOM    632  CA  THR B  45       8.944   7.950 -20.326  1.00  0.00
ATOM    633  C   THR B  45       9.359   6.680 -19.411  1.00  0.00
ATOM    634  O   THR B  45       9.721   6.513 -18.227  1.00  0.00
ATOM    635  CB  THR B  45      10.082   8.420 -21.251  1.00  0.00
ATOM    636  OG1 THR B  45      11.207   8.825 -20.461  1.00  0.00
ATOM    637  CG2 THR B  45       9.623   9.589 -22.109  1.00  0.00
ATOM    645  N   GLU B  46       9.256   5.530 -19.947  1.00  0.00
ATOM    646  CA  GLU B  46       9.606   4.429 -19.001  1.00  0.00
ATOM    647  C   GLU B  46      10.887   4.023 -19.512  1.00  0.00
ATOM    648  O   GLU B  46      11.070   3.741 -20.724  1.00  0.00
ATOM    649  CB  GLU B  46       8.624   3.255 -18.998  1.00  0.00
ATOM    650  CG  GLU B  46       9.006   2.118 -18.060  1.00  0.00
ATOM    651  CD  GLU B  46       8.006    .996 -18.064  1.00  0.00
ATOM    652  OE1 GLU B  46       6.852   1.254 -18.312  1.00  0.00
ATOM    653  OE2 GLU B  46       8.396   -.122 -17.819  1.00  0.00
ATOM    660  N   VAL B  47      11.793   3.879 -18.605  1.00  0.00
ATOM    661  CA  VAL B  47      13.138   3.650 -18.919  1.00  0.00
ATOM    662  C   VAL B  47      13.577   2.251 -18.517  1.00  0.00
ATOM    663  O   VAL B  47      14.285   1.598 -19.286  1.00  0.00
ATOM    664  CB  VAL B  47      14.012   4.703 -18.211  1.00  0.00
ATOM    665  CG1 VAL B  47      15.488   4.414 -18.446  1.00  0.00
ATOM    666  CG2 VAL B  47      13.649   6.095 -18.706  1.00  0.00
ATOM    676  N   CYS B  48      13.122   1.795 -17.475  1.00  0.00
ATOM    677  CA  CYS B  48      13.446    .499 -17.112  1.00  0.00
ATOM    678  C   CYS B  48      12.576   -.234 -16.247  1.00  0.00
ATOM    679  O   CYS B  48      11.716   -.080 -15.422  1.00  0.00
ATOM    680  CB  CYS B  48      14.822    .513 -16.446  1.00  0.00
ATOM    681  SG  CYS B  48      15.428  -1.123 -15.968  1.00  0.00
ATOM    687  N   ALA B  49      12.686  -1.399 -16.573  1.00  0.00
ATOM    688  CA  ALA B  49      11.830  -2.083 -15.764  1.00  0.00
ATOM    689  C   ALA B  49      12.446  -3.165 -15.303  1.00  0.00
ATOM    690  O   ALA B  49      13.328  -3.784 -15.917  1.00  0.00
ATOM    691  CB  ALA B  49      10.692  -2.205 -16.279  1.00  0.00
ATOM    697  N   ALA B  50      11.908  -3.547 -14.349  1.00  0.00
ATOM    698  CA  ALA B  50      12.502  -4.736 -14.005  1.00  0.00
ATOM    699  C   ALA B  50      11.647  -5.327 -13.195  1.00  0.00
ATOM    700  O   ALA B  50      10.945  -4.635 -12.544  1.00  0.00
ATOM    701  CB  ALA B  50      13.694  -4.557 -13.170  1.00  0.00
ATOM    707  N   THR B  51      11.744  -6.728 -13.391  1.00  0.00
ATOM    708  CA  THR B  51      10.841  -7.554 -12.783  1.00  0.00
ATOM    709  C   THR B  51      11.546  -8.495 -12.159  1.00  0.00
ATOM    710  O   THR B  51      12.400  -9.181 -12.667  1.00  0.00
ATOM    711  CB  THR B  51       9.854  -8.221 -13.758  1.00  0.00
ATOM    712  OG1 THR B  51       9.175  -7.212 -14.518  1.00  0.00
ATOM    713  CG2 THR B  51       8.831  -9.051 -12.998  1.00  0.00
ATOM    721  N   TYR B  52      11.143  -8.679 -11.035  1.00  0.00
ATOM    722  CA  TYR B  52      11.778  -9.576 -10.331  1.00  0.00
ATOM    723  C   TYR B  52      10.766 -10.310 -10.077  1.00  0.00
ATOM    724  O   TYR B  52       9.615  -9.923  -9.686  1.00  0.00
ATOM    725  CB  TYR B  52      12.466  -9.057  -9.067  1.00  0.00
ATOM    726  CG  TYR B  52      13.401  -7.894  -9.315  1.00  0.00
ATOM    727  CD1 TYR B  52      12.909  -6.597  -9.320  1.00  0.00
ATOM    728  CD2 TYR B  52      14.751  -8.125  -9.536  1.00  0.00
ATOM    729  CE1 TYR B  52      13.763  -5.535  -9.546  1.00  0.00
ATOM    730  CE2 TYR B  52      15.605  -7.063  -9.762  1.00  0.00
ATOM    731  CZ  TYR B  52      15.115  -5.772  -9.768  1.00  0.00
ATOM    732  OH  TYR B  52      15.966  -4.715  -9.993  1.00  0.00
ATOM    742  N   THR B  53      11.363 -11.258  -9.845  1.00  0.00
ATOM    743  CA  THR B  53      10.698 -12.260  -9.482  1.00  0.00
ATOM    744  C   THR B  53      11.541 -12.675  -8.392  1.00  0.00
ATOM    745  O   THR B  53      12.520 -12.162  -8.211  1.00  0.00
ATOM    746  CB  THR B  53      10.530 -13.312 -10.594  1.00  0.00
ATOM    747  OG1 THR B  53      11.792 -13.937 -10.860  1.00  0.00
ATOM    748  CG2 THR B  53      10.012 -12.662 -11.869  1.00  0.00
ATOM    756  N   VAL B  54      11.007 -13.518  -7.530  1.00  0.00
ATOM    757  CA  VAL B  54      11.693 -14.021  -6.426  1.00  0.00
ATOM    758  C   VAL B  54      11.773 -14.706  -7.823  1.00  0.00
ATOM    759  O   VAL B  54      10.737 -14.734  -8.505  1.00  0.00
ATOM    760  CB  VAL B  54      10.961 -14.690  -5.247  1.00  0.00
ATOM    761  CG1 VAL B  54      10.292 -15.980  -5.698  1.00  0.00
ATOM    762  CG2 VAL B  54      11.940 -14.958  -4.114  1.00  0.00
ATOM    772  N   GLU B  55      12.665 -15.285  -8.075  1.00  0.00
ATOM    773  CA  GLU B  55      13.674 -16.072  -8.714  1.00  0.00
ATOM    774  C   GLU B  55      14.364 -15.051  -9.777  1.00  0.00
ATOM    775  O   GLU B  55      14.779 -15.433 -10.884  1.00  0.00
ATOM    776  CB  GLU B  55      13.059 -17.307  -9.376  1.00  0.00
ATOM    777  CG  GLU B  55      12.349 -18.248  -8.414  1.00  0.00
ATOM    778  CD  GLU B  55      11.848 -19.499  -9.081  1.00  0.00
ATOM    779  OE1 GLU B  55      11.944 -19.588 -10.282  1.00  0.00
ATOM    780  OE2 GLU B  55      11.370 -20.367  -8.390  1.00  0.00
ATOM    787  N   ASP B  56      14.404 -13.724  -9.397  1.00  0.00
ATOM    788  CA  ASP B  56      15.274 -12.502  -9.641  1.00  0.00
ATOM    789  C   ASP B  56      15.540 -12.007 -10.977  1.00  0.00
ATOM    790  O   ASP B  56      16.576 -11.350 -11.232  1.00  0.00
ATOM    791  CB  ASP B  56      16.662 -12.720  -9.033  1.00  0.00
ATOM    792  CG  ASP B  56      16.627 -12.890  -7.520  1.00  0.00
ATOM    793  OD1 ASP B  56      15.922 -12.150  -6.875  1.00  0.00
ATOM    794  OD2 ASP B  56      17.306 -13.757  -7.025  1.00  0.00
ATOM    799  N   GLU B  57      14.817 -12.476 -11.900  1.00  0.00
ATOM    800  CA  GLU B  57      15.221 -11.869 -13.049  1.00  0.00
ATOM    801  C   GLU B  57      15.023 -10.439 -12.778  1.00  0.00
ATOM    802  O   GLU B  57      14.398  -9.935 -11.665  1.00  0.00
ATOM    803  CB  GLU B  57      14.415 -12.348 -14.259  1.00  0.00
ATOM    804  CG  GLU B  57      14.656 -13.802 -14.639  1.00  0.00
ATOM    805  CD  GLU B  57      13.874 -14.228 -15.851  1.00  0.00
ATOM    806  OE1 GLU B  57      13.109 -13.437 -16.348  1.00  0.00
ATOM    807  OE2 GLU B  57      14.043 -15.345 -16.280  1.00  0.00
ATOM    814  N   LEU B  58      15.879  -9.827 -13.717  1.00  0.00
ATOM    815  CA  LEU B  58      15.799  -8.465 -14.004  1.00  0.00
ATOM    816  C   LEU B  58      15.693  -8.109 -15.514  1.00  0.00
ATOM    817  O   LEU B  58      16.493  -8.592 -16.265  1.00  0.00
ATOM    818  CB  LEU B  58      17.029  -7.791 -13.384  1.00  0.00
ATOM    819  CG  LEU B  58      17.090  -6.264 -13.519  1.00  0.00
ATOM    820  CD1 LEU B  58      17.882  -5.682 -12.357  1.00  0.00
ATOM    821  CD2 LEU B  58      17.726  -5.898 -14.852  1.00  0.00
ATOM    833  N   ALA B  59      14.799  -7.289 -15.975  1.00  0.00
ATOM    834  CA  ALA B  59      14.917  -6.950 -17.363  1.00  0.00
ATOM    835  C   ALA B  59      15.486  -5.492 -17.711  1.00  0.00
ATOM    836  O   ALA B  59      15.459  -4.613 -16.830  1.00  0.00
ATOM    837  CB  ALA B  59      13.723  -7.256 -17.935  1.00  0.00
ATOM    843  N   PHE B  60      16.002  -5.189 -18.921  1.00  0.00
ATOM    844  CA  PHE B  60      16.413  -3.829 -18.975  1.00  0.00
ATOM    845  C   PHE B  60      15.987  -3.196 -20.045  1.00  0.00
ATOM    846  O   PHE B  60      15.708  -3.757 -21.085  1.00  0.00
ATOM    847  CB  PHE B  60      17.934  -3.673 -18.966  1.00  0.00
ATOM    848  CG  PHE B  60      18.624  -4.391 -20.091  1.00  0.00
ATOM    849  CD1 PHE B  60      18.815  -3.768 -21.316  1.00  0.00
ATOM    850  CD2 PHE B  60      19.082  -5.689 -19.928  1.00  0.00
ATOM    851  CE1 PHE B  60      19.449  -4.428 -22.352  1.00  0.00
ATOM    852  CE2 PHE B  60      19.717  -6.350 -20.961  1.00  0.00
ATOM    853  CZ  PHE B  60      19.900  -5.718 -22.175  1.00  0.00
ATOM    863  N   LEU B  61      15.786  -2.033 -19.829  1.00  0.00
ATOM    864  CA  LEU B  61      15.281  -1.674 -20.995  1.00  0.00
ATOM    865  C   LEU B  61      16.174   -.774 -21.597  1.00  0.00
ATOM    866  O   LEU B  61      17.221   -.618 -20.967  1.00  0.00
ATOM    867  CB  LEU B  61      13.899  -1.034 -20.815  1.00  0.00
ATOM    868  CG  LEU B  61      12.855  -1.896 -20.095  1.00  0.00
ATOM    869  CD1 LEU B  61      11.595  -1.075 -19.856  1.00  0.00
ATOM    870  CD2 LEU B  61      12.553  -3.131 -20.930  1.00  0.00
ATOM    882  N   ASP B  62      15.799   -.235 -22.658  1.00  0.00
ATOM    883  CA  ASP B  62      16.736    .288 -23.390  1.00  0.00
ATOM    884  C   ASP B  62      17.837   1.220 -22.886  1.00  0.00
ATOM    885  O   ASP B  62      17.639   2.218 -22.201  1.00  0.00
ATOM    886  CB  ASP B  62      15.943    .979 -24.503  1.00  0.00
ATOM    887  CG  ASP B  62      15.280   -.005 -25.457  1.00  0.00
ATOM    888  OD1 ASP B  62      15.558  -1.176 -25.359  1.00  0.00
ATOM    889  OD2 ASP B  62      14.502    .425 -26.275  1.00  0.00
ATOM    894  N   ASP B  63      19.040    .820 -23.314  1.00  0.00
ATOM    895  CA  ASP B  63      20.317   1.437 -23.105  1.00  0.00
ATOM    896  C   ASP B  63      20.479   1.500 -21.680  1.00  0.00
ATOM    897  O   ASP B  63      21.395   2.120 -21.130  1.00  0.00
ATOM    898  CB  ASP B  63      20.409   2.839 -23.713  1.00  0.00
ATOM    899  CG  ASP B  63      20.319   2.833 -25.233  1.00  0.00
ATOM    900  OD1 ASP B  63      20.511   1.792 -25.816  1.00  0.00
ATOM    901  OD2 ASP B  63      20.059   3.869 -25.797  1.00  0.00
ATOM    906  N   SER B  64      19.755    .719 -21.026  1.00  0.00
ATOM    907  CA  SER B  64      19.810    .974 -19.677  1.00  0.00
ATOM    908  C   SER B  64      20.023   -.347 -19.543  1.00  0.00
ATOM    909  O   SER B  64      19.411  -1.291 -20.032  1.00  0.00
ATOM    910  CB  SER B  64      18.552   1.494 -19.010  1.00  0.00
ATOM    911  OG  SER B  64      18.169   2.729 -19.552  1.00  0.00
ATOM    917  N   THR B  65      20.812   -.375 -18.745  1.00  0.00
ATOM    918  CA  THR B  65      21.248  -1.406 -18.180  1.00  0.00
ATOM    919  C   THR B  65      20.894  -1.032 -16.809  1.00  0.00
ATOM    920  O   THR B  65      21.133    .077 -16.272  1.00  0.00
ATOM    921  CB  THR B  65      22.751  -1.636 -18.422  1.00  0.00
ATOM    922  OG1 THR B  65      22.988  -1.825 -19.823  1.00  0.00
ATOM    923  CG2 THR B  65      23.232  -2.862 -17.661  1.00  0.00
ATOM    931  N   CYS B  66      20.312  -2.016 -16.244  1.00  0.00
ATOM    932  CA  CYS B  66      19.778  -1.968 -15.017  1.00  0.00
ATOM    933  C   CYS B  66      20.172  -3.047 -14.253  1.00  0.00
ATOM    934  O   CYS B  66      19.889  -4.169 -14.579  1.00  0.00
ATOM    935  CB  CYS B  66      18.251  -1.943 -15.090  1.00  0.00
ATOM    936  SG  CYS B  66      17.435  -1.938 -13.476  1.00  0.00
ATOM    942  N   THR B  67      20.557  -2.765 -13.195  1.00  0.00
ATOM    943  CA  THR B  67      20.899  -4.016 -12.444  1.00  0.00
ATOM    944  C   THR B  67      20.277  -3.687 -11.215  1.00  0.00
ATOM    945  O   THR B  67      20.100  -2.615 -10.611  1.00  0.00
ATOM    946  CB  THR B  67      22.398  -4.307 -12.247  1.00  0.00
ATOM    947  OG1 THR B  67      22.963  -3.337 -11.357  1.00  0.00
ATOM    948  CG2 THR B  67      23.130  -4.255 -13.580  1.00  0.00
ATOM    956  N   GLY B  68      20.090  -4.736 -10.618  1.00  0.00
ATOM    957  CA  GLY B  68      19.424  -4.482  -9.512  1.00  0.00
ATOM    958  C   GLY B  68      19.299  -5.742  -8.933  1.00  0.00
ATOM    959  O   GLY B  68      19.642  -6.842  -9.428  1.00  0.00
ATOM    963  N   THR B  69      18.746  -5.545  -7.836  1.00  0.00
ATOM    964  CA  THR B  69      18.650  -6.706  -6.906  1.00  0.00
ATOM    965  C   THR B  69      17.486  -6.533  -5.955  1.00  0.00
ATOM    966  O   THR B  69      16.918  -5.416  -5.613  1.00  0.00
ATOM    967  CB  THR B  69      19.942  -6.897  -6.090  1.00  0.00
ATOM    968  OG1 THR B  69      19.897  -8.156  -5.405  1.00  0.00
ATOM    969  CG2 THR B  69      20.102  -5.777  -5.074  1.00  0.00
ATOM    977  N   SER B  70      17.191  -7.585  -5.283  1.00  0.00
ATOM    978  CA  SER B  70      16.106  -7.295  -4.315  1.00  0.00
ATOM    979  C   SER B  70      16.445  -7.914  -3.110  1.00  0.00
ATOM    980  O   SER B  70      17.112  -8.970  -3.022  1.00  0.00
ATOM    981  CB  SER B  70      14.751  -7.812  -4.759  1.00  0.00
ATOM    982  OG  SER B  70      14.739  -9.212  -4.806  1.00  0.00
ATOM    988  N   SER B  71      15.761  -7.255  -2.174  1.00  0.00
ATOM    989  CA  SER B  71      15.793  -7.793   -.815  1.00  0.00
ATOM    990  C   SER B  71      14.801  -7.470    .088  1.00  0.00
ATOM    991  O   SER B  71      14.296  -6.424    .527  1.00  0.00
ATOM    992  CB  SER B  71      17.084  -7.398   -.126  1.00  0.00
ATOM    993  OG  SER B  71      17.130  -7.901   1.181  1.00  0.00
ATOM    999  N   GLY B  72      14.041  -8.476    .200  1.00  0.00
ATOM   1000  CA  GLY B  72      13.153  -8.101   1.176  1.00  0.00
ATOM   1001  C   GLY B  72      12.227  -7.062    .522  1.00  0.00
ATOM   1002  O   GLY B  72      11.659  -7.268   -.571  1.00  0.00
ATOM   1006  N   ASN B  73      12.141  -5.916   1.241  1.00  0.00
ATOM   1007  CA  ASN B  73      11.320  -4.768    .693  1.00  0.00
ATOM   1008  C   ASN B  73      12.174  -3.595   -.158  1.00  0.00
ATOM   1009  O   ASN B  73      11.875  -2.425   -.435  1.00  0.00
ATOM   1010  CB  ASN B  73      10.560  -4.150   1.852  1.00  0.00
ATOM   1011  CG  ASN B  73      11.470  -3.529   2.875  1.00  0.00
ATOM   1012  OD1 ASN B  73      12.671  -3.823   2.915  1.00  0.00
ATOM   1013  ND2 ASN B  73      10.923  -2.675   3.702  1.00  0.00
ATOM   1020  N   LYS B  74      13.388  -3.800   -.460  1.00  0.00
ATOM   1021  CA  LYS B  74      14.198  -2.720  -1.102  1.00  0.00
ATOM   1022  C   LYS B  74      14.625  -3.110  -2.523  1.00  0.00
ATOM   1023  O   LYS B  74      15.038  -4.244  -2.935  1.00  0.00
ATOM   1024  CB  LYS B  74      15.436  -2.397   -.264  1.00  0.00
ATOM   1025  CG  LYS B  74      15.134  -1.747   1.080  1.00  0.00
ATOM   1026  CD  LYS B  74      16.413  -1.337   1.795  1.00  0.00
ATOM   1027  CE  LYS B  74      16.112   -.654   3.121  1.00  0.00
ATOM   1028  NZ  LYS B  74      17.353   -.219   3.818  1.00  0.00
ATOM   1042  N   VAL B  75      14.435  -2.127  -3.380  1.00  0.00
ATOM   1043  CA  VAL B  75      14.873  -2.429  -4.672  1.00  0.00
ATOM   1044  C   VAL B  75      15.993  -1.416  -5.131  1.00  0.00
ATOM   1045  O   VAL B  75      16.182   -.237  -4.932  1.00  0.00
ATOM   1046  CB  VAL B  75      13.664  -2.392  -5.625  1.00  0.00
ATOM   1047  CG1 VAL B  75      14.079  -2.812  -7.027  1.00  0.00
ATOM   1048  CG2 VAL B  75      12.560  -3.294  -5.096  1.00  0.00
ATOM   1058  N   ASN B  76      17.011  -2.049  -5.694  1.00  0.00
ATOM   1059  CA  ASN B  76      18.168  -1.108  -6.062  1.00  0.00
ATOM   1060  C   ASN B  76      18.418  -1.029  -7.557  1.00  0.00
ATOM   1061  O   ASN B  76      18.657  -2.178  -8.110  1.00  0.00
ATOM   1062  CB  ASN B  76      19.456  -1.518  -5.372  1.00  0.00
ATOM   1063  CG  ASN B  76      20.571   -.536  -5.599  1.00  0.00
ATOM   1064  OD1 ASN B  76      20.601    .165  -6.617  1.00  0.00
ATOM   1065  ND2 ASN B  76      21.491   -.471  -4.669  1.00  0.00
ATOM   1072  N   LEU B  77      18.358    .134  -8.251  1.00  0.00
ATOM   1073  CA  LEU B  77      18.535    .139  -9.636  1.00  0.00
ATOM   1074  C   LEU B  77      19.894    .785 -10.004  1.00  0.00
ATOM   1075  O   LEU B  77      20.379   1.836  -9.641  1.00  0.00
ATOM   1076  CB  LEU B  77      17.368    .891 -10.289  1.00  0.00
ATOM   1077  CG  LEU B  77      15.965    .429  -9.876  1.00  0.00
ATOM   1078  CD1 LEU B  77      14.920   1.295 -10.567  1.00  0.00
ATOM   1079  CD2 LEU B  77      15.785  -1.038 -10.239  1.00  0.00
ATOM   1091  N   THR B  78      20.665    .081 -10.711  1.00  0.00
ATOM   1092  CA  THR B  78      21.846    .697 -11.080  1.00  0.00
ATOM   1093  C   THR B  78      21.849    .986 -12.500  1.00  0.00
ATOM   1094  O   THR B  78      21.538    .096 -13.341  1.00  0.00
ATOM   1095  CB  THR B  78      23.064   -.173 -10.719  1.00  0.00
ATOM   1096  OG1 THR B  78      23.130   -.342  -9.297  1.00  0.00
ATOM   1097  CG2 THR B  78      24.348    .479 -11.208  1.00  0.00
ATOM   1105  N   ILE B  79      22.168   2.386 -12.767  1.00  0.00
ATOM   1106  CA  ILE B  79      22.204   2.759 -14.109  1.00  0.00
ATOM   1107  C   ILE B  79      23.605   3.045 -14.692  1.00  0.00
ATOM   1108  O   ILE B  79      24.456   3.799 -14.185  1.00  0.00
ATOM   1109  CB  ILE B  79      21.302   3.994 -14.285  1.00  0.00
ATOM   1110  CG1 ILE B  79      19.971   3.793 -13.556  1.00  0.00
ATOM   1111  CG2 ILE B  79      21.067   4.274 -15.762  1.00  0.00
ATOM   1112  CD1 ILE B  79      19.164   2.624 -14.070  1.00  0.00
ATOM   1124  N   GLN B  80      23.948   2.312 -15.812  1.00  0.00
ATOM   1125  CA  GLN B  80      25.316   2.614 -16.229  1.00  0.00
ATOM   1126  C   GLN B  80      25.404   3.436 -17.558  1.00  0.00
ATOM   1127  O   GLN B  80      24.597   3.199 -18.467  1.00  0.00
ATOM   1128  CB  GLN B  80      26.096   1.305 -16.372  1.00  0.00
ATOM   1129  CG  GLN B  80      26.223    .510 -15.083  1.00  0.00
ATOM   1130  CD  GLN B  80      26.997   -.780 -15.272  1.00  0.00
ATOM   1131  OE1 GLN B  80      26.991  -1.371 -16.356  1.00  0.00
ATOM   1132  NE2 GLN B  80      27.668  -1.226 -14.217  1.00  0.00
ATOM   1141  N   GLY B  81      26.343   4.325 -17.688  1.00  0.00
ATOM   1142  CA  GLY B  81      26.732   5.145 -18.846  1.00  0.00
ATOM   1143  C   GLY B  81      25.773   6.262 -19.115  1.00  0.00
ATOM   1144  O   GLY B  81      25.488   6.641 -20.256  1.00  0.00
ATOM   1148  N   LEU B  82      25.268   6.761 -18.074  1.00  0.00
ATOM   1149  CA  LEU B  82      24.345   7.824 -18.024  1.00  0.00
ATOM   1150  C   LEU B  82      25.106   8.971 -18.690  1.00  0.00
ATOM   1151  O   LEU B  82      26.318   9.069 -18.529  1.00  0.00
ATOM   1152  CB  LEU B  82      23.933   8.152 -16.583  1.00  0.00
ATOM   1153  CG  LEU B  82      22.728   7.373 -16.042  1.00  0.00
ATOM   1154  CD1 LEU B  82      22.622   7.582 -14.538  1.00  0.00
ATOM   1155  CD2 LEU B  82      21.464   7.837 -16.749  1.00  0.00
ATOM   1167  N   ARG B  83      24.475   9.788 -19.384  1.00  0.00
ATOM   1168  CA  ARG B  83      25.014  10.944 -20.077  1.00  0.00
ATOM   1169  C   ARG B  83      24.489  12.118 -19.347  1.00  0.00
ATOM   1170  O   ARG B  83      23.534  11.919 -18.611  1.00  0.00
ATOM   1171  CB  ARG B  83      24.594  11.001 -21.539  1.00  0.00
ATOM   1172  CG  ARG B  83      25.109   9.857 -22.397  1.00  0.00
ATOM   1173  CD  ARG B  83      24.633   9.964 -23.800  1.00  0.00
ATOM   1174  NE  ARG B  83      23.194   9.778 -23.900  1.00  0.00
ATOM   1175  CZ  ARG B  83      22.471   9.990 -25.017  1.00  0.00
ATOM   1176  NH1 ARG B  83      23.065  10.393 -26.118  1.00  0.00
ATOM   1177  NH2 ARG B  83      21.165   9.791 -25.006  1.00  0.00
ATOM   1191  N   ALA B  84      25.114  13.296 -19.548  1.00  0.00
ATOM   1192  CA  ALA B  84      24.804  14.495 -18.838  1.00  0.00
ATOM   1193  C   ALA B  84      23.390  14.961 -18.975  1.00  0.00
ATOM   1194  O   ALA B  84      22.708  15.148 -17.916  1.00  0.00
ATOM   1195  CB  ALA B  84      25.845  15.709 -19.377  1.00  0.00
ATOM   1201  N   MET B  85      22.873  14.720 -20.076  1.00  0.00
ATOM   1202  CA  MET B  85      21.612  15.073 -20.538  1.00  0.00
ATOM   1203  C   MET B  85      20.527  14.194 -19.952  1.00  0.00
ATOM   1204  O   MET B  85      19.348  14.428 -20.169  1.00  0.00
ATOM   1205  CB  MET B  85      21.608  15.012 -22.065  1.00  0.00
ATOM   1206  CG  MET B  85      22.515  16.033 -22.738  1.00  0.00
ATOM   1207  SD  MET B  85      22.089  17.732 -22.307  1.00  0.00
ATOM   1208  CE  MET B  85      20.497  17.896 -23.111  1.00  0.00
ATOM   1218  N   ASP B  86      20.944  13.151 -19.201  1.00  0.00
ATOM   1219  CA  ASP B  86      20.048  12.155 -18.631  1.00  0.00
ATOM   1220  C   ASP B  86      19.560  12.521 -17.280  1.00  0.00
ATOM   1221  O   ASP B  86      18.795  11.765 -16.665  1.00  0.00
ATOM   1222  CB  ASP B  86      20.741  10.793 -18.549  1.00  0.00
ATOM   1223  CG  ASP B  86      21.015  10.184 -19.918  1.00  0.00
ATOM   1224  OD1 ASP B  86      20.383  10.590 -20.864  1.00  0.00
ATOM   1225  OD2 ASP B  86      21.854   9.320 -20.004  1.00  0.00
ATOM   1230  N   THR B  87      19.927  13.687 -16.898  1.00  0.00
ATOM   1231  CA  THR B  87      19.612  14.321 -15.676  1.00  0.00
ATOM   1232  C   THR B  87      18.118  14.469 -15.614  1.00  0.00
ATOM   1233  O   THR B  87      17.426  14.653 -16.608  1.00  0.00
ATOM   1234  CB  THR B  87      20.307  15.689 -15.547  1.00  0.00
ATOM   1235  OG1 THR B  87      20.047  16.239 -14.249  1.00  0.00
ATOM   1236  CG2 THR B  87      19.799  16.648 -16.612  1.00  0.00
ATOM   1244  N   GLY B  88      17.585  14.258 -14.375  1.00  0.00
ATOM   1245  CA  GLY B  88      16.168  14.351 -14.109  1.00  0.00
ATOM   1246  C   GLY B  88      15.275  13.628 -13.116  1.00  0.00
ATOM   1247  O   GLY B  88      15.638  13.089 -12.044  1.00  0.00
ATOM   1251  N   LEU B  89      13.988  13.799 -13.262  1.00  0.00
ATOM   1252  CA  LEU B  89      13.392  13.198 -12.117  1.00  0.00
ATOM   1253  C   LEU B  89      13.105  11.672 -12.277  1.00  0.00
ATOM   1254  O   LEU B  89      12.583  11.121 -13.252  1.00  0.00
ATOM   1255  CB  LEU B  89      12.093  13.951 -11.802  1.00  0.00
ATOM   1256  CG  LEU B  89      12.250  15.233 -10.976  1.00  0.00
ATOM   1257  CD1 LEU B  89      13.075  16.245 -11.760  1.00  0.00
ATOM   1258  CD2 LEU B  89      10.876  15.792 -10.638  1.00  0.00
ATOM   1270  N   TYR B  90      13.497  10.880 -11.330  1.00  0.00
ATOM   1271  CA  TYR B  90      13.144   9.508 -11.531  1.00  0.00
ATOM   1272  C   TYR B  90      12.108   9.090 -10.486  1.00  0.00
ATOM   1273  O   TYR B  90      11.915   9.384  -9.305  1.00  0.00
ATOM   1274  CB  TYR B  90      14.388   8.619 -11.465  1.00  0.00
ATOM   1275  CG  TYR B  90      15.336   8.808 -12.628  1.00  0.00
ATOM   1276  CD1 TYR B  90      16.035   9.998 -12.766  1.00  0.00
ATOM   1277  CD2 TYR B  90      15.507   7.792 -13.556  1.00  0.00
ATOM   1278  CE1 TYR B  90      16.901  10.171 -13.828  1.00  0.00
ATOM   1279  CE2 TYR B  90      16.373   7.965 -14.618  1.00  0.00
ATOM   1280  CZ  TYR B  90      17.068   9.149 -14.756  1.00  0.00
ATOM   1281  OH  TYR B  90      17.931   9.321 -15.814  1.00  0.00
ATOM   1291  N   ILE B  91      11.181   8.361 -10.995  1.00  0.00
ATOM   1292  CA  ILE B  91      10.157   7.869 -10.089  1.00  0.00
ATOM   1293  C   ILE B  91      10.168   6.286 -10.004  1.00  0.00
ATOM   1294  O   ILE B  91      10.643   5.526 -10.924  1.00  0.00
ATOM   1295  CB  ILE B  91       8.774   8.372 -10.541  1.00  0.00
ATOM   1296  CG1 ILE B  91       8.718   9.901 -10.487  1.00  0.00
ATOM   1297  CG2 ILE B  91       7.679   7.765  -9.678  1.00  0.00
ATOM   1298  CD1 ILE B  91       7.495  10.492 -11.149  1.00  0.00
ATOM   1310  N   CYS B  92       9.910   5.735  -8.918  1.00  0.00
ATOM   1311  CA  CYS B  92       9.844   4.314  -8.772  1.00  0.00
ATOM   1312  C   CYS B  92       8.442   3.782  -8.591  1.00  0.00
ATOM   1313  O   CYS B  92       7.652   4.326  -7.769  1.00  0.00
ATOM   1314  CB  CYS B  92      10.695   3.882  -7.577  1.00  0.00
ATOM   1315  SG  CYS B  92      11.086   2.116  -7.549  1.00  0.00
ATOM   1321  N   LYS B  93       8.147   2.615  -9.199  1.00  0.00
ATOM   1322  CA  LYS B  93       6.770   2.124  -9.025  1.00  0.00
ATOM   1323  C   LYS B  93       6.862    .604  -8.729  1.00  0.00
ATOM   1324  O   LYS B  93       7.393   -.292  -9.361  1.00  0.00
ATOM   1325  CB  LYS B  93       5.916   2.399 -10.263  1.00  0.00
ATOM   1326  CG  LYS B  93       4.482   1.897 -10.163  1.00  0.00
ATOM   1327  CD  LYS B  93       3.724   2.124 -11.463  1.00  0.00
ATOM   1328  CE  LYS B  93       2.291   1.621 -11.365  1.00  0.00
ATOM   1329  NZ  LYS B  93       1.561   1.768 -12.653  1.00  0.00
ATOM   1343  N   VAL B  94       5.992    .170  -7.751  1.00  0.00
ATOM   1344  CA  VAL B  94       5.935  -1.179  -7.578  1.00  0.00
ATOM   1345  C   VAL B  94       4.481  -1.815  -7.853  1.00  0.00
ATOM   1346  O   VAL B  94       3.454  -1.008  -7.478  1.00  0.00
ATOM   1347  CB  VAL B  94       6.409  -1.458  -6.139  1.00  0.00
ATOM   1348  CG1 VAL B  94       5.469   -.809  -5.133  1.00  0.00
ATOM   1349  CG2 VAL B  94       6.498  -2.958  -5.904  1.00  0.00
ATOM   1359  N   GLU B  95       4.498  -3.090  -8.431  1.00  0.00
ATOM   1360  CA  GLU B  95       3.252  -3.713  -8.602  1.00  0.00
ATOM   1361  C   GLU B  95       3.234  -5.144  -8.110  1.00  0.00
ATOM   1362  O   GLU B  95       4.185  -5.974  -8.191  1.00  0.00
ATOM   1363  CB  GLU B  95       2.862  -3.659 -10.081  1.00  0.00
ATOM   1364  CG  GLU B  95       2.596  -2.257 -10.610  1.00  0.00
ATOM   1365  CD  GLU B  95       2.164  -2.248 -12.050  1.00  0.00
ATOM   1366  OE1 GLU B  95       2.154  -3.293 -12.655  1.00  0.00
ATOM   1367  OE2 GLU B  95       1.843  -1.193 -12.546  1.00  0.00
ATOM   1374  N   LEU B  96       2.227  -5.542  -7.413  1.00  0.00
ATOM   1375  CA  LEU B  96       2.242  -6.930  -7.014  1.00  0.00
ATOM   1376  C   LEU B  96       1.276  -7.869  -7.984  1.00  0.00
ATOM   1377  O   LEU B  96        .195  -7.730  -8.606  1.00  0.00
ATOM   1378  CB  LEU B  96       1.806  -7.000  -5.545  1.00  0.00
ATOM   1379  CG  LEU B  96       2.731  -6.300  -4.542  1.00  0.00
ATOM   1380  CD1 LEU B  96       2.063  -6.262  -3.174  1.00  0.00
ATOM   1381  CD2 LEU B  96       4.062  -7.035  -4.480  1.00  0.00
ATOM   1393  N   MET B  97       1.674  -9.031  -8.096  1.00  0.00
ATOM   1394  CA  MET B  97        .860  -9.970  -9.025  1.00  0.00
ATOM   1395  C   MET B  97        .708 -11.334  -8.632  1.00  0.00
ATOM   1396  O   MET B  97       1.553 -12.236  -8.891  1.00  0.00
ATOM   1397  CB  MET B  97       1.455 -10.020 -10.431  1.00  0.00
ATOM   1398  CG  MET B  97       1.434  -8.691 -11.172  1.00  0.00
ATOM   1399  SD  MET B  97       2.302  -8.760 -12.751  1.00  0.00
ATOM   1400  CE  MET B  97       4.006  -8.768 -12.201  1.00  0.00
ATOM   1410  N   TYR B  98       -.091 -11.409  -8.092  1.00  0.00
ATOM   1411  CA  TYR B  98       -.640 -12.594  -7.655  1.00  0.00
ATOM   1412  C   TYR B  98      -2.018 -12.458  -7.154  1.00  0.00
ATOM   1413  O   TYR B  98      -2.934 -12.005  -7.911  1.00  0.00
ATOM   1414  CB  TYR B  98        .259 -13.197  -6.573  1.00  0.00
ATOM   1415  CG  TYR B  98        .865 -12.170  -5.642  1.00  0.00
ATOM   1416  CD1 TYR B  98        .049 -11.440  -4.789  1.00  0.00
ATOM   1417  CD2 TYR B  98       2.236 -11.959  -5.640  1.00  0.00
ATOM   1418  CE1 TYR B  98        .603 -10.502  -3.939  1.00  0.00
ATOM   1419  CE2 TYR B  98       2.789 -11.021  -4.790  1.00  0.00
ATOM   1420  CZ  TYR B  98       1.978 -10.295  -3.942  1.00  0.00
ATOM   1421  OH  TYR B  98       2.529  -9.361  -3.095  1.00  0.00
ATOM   1431  N   PRO B  99      -2.336 -13.007  -6.006  1.00  0.00
ATOM   1432  CA  PRO B  99      -3.573 -12.438  -5.923  1.00  0.00
ATOM   1433  C   PRO B  99      -3.087 -11.174  -6.371  1.00  0.00
ATOM   1434  O   PRO B  99      -2.005 -10.645  -6.198  1.00  0.00
ATOM   1435  CB  PRO B  99      -4.011 -12.482  -4.456  1.00  0.00
ATOM   1436  CG  PRO B  99      -3.360 -13.710  -3.917  1.00  0.00
ATOM   1437  CD  PRO B  99      -2.045 -13.788  -4.647  1.00  0.00
ATOM   1445  N   PRO B 100      -4.384 -10.604  -6.770  1.00  0.00
ATOM   1446  CA  PRO B 100      -4.909  -9.483  -7.726  1.00  0.00
ATOM   1447  C   PRO B 100      -4.204  -8.445  -7.243  1.00  0.00
ATOM   1448  O   PRO B 100      -4.152  -7.918  -6.131  1.00  0.00
ATOM   1449  CB  PRO B 100      -6.412  -9.290  -7.496  1.00  0.00
ATOM   1450  CG  PRO B 100      -6.953 -10.677  -7.436  1.00  0.00
ATOM   1451  CD  PRO B 100      -5.835 -11.490  -6.840  1.00  0.00
ATOM   1459  N   PRO B 101      -3.850  -8.041  -8.383  1.00  0.00
ATOM   1460  CA  PRO B 101      -2.873  -7.081  -8.461  1.00  0.00
ATOM   1461  C   PRO B 101      -3.089  -5.967  -7.719  1.00  0.00
ATOM   1462  O   PRO B 101      -4.127  -5.246  -7.721  1.00  0.00
ATOM   1463  CB  PRO B 101      -2.861  -6.717  -9.949  1.00  0.00
ATOM   1464  CG  PRO B 101      -3.040  -8.022 -10.646  1.00  0.00
ATOM   1465  CD  PRO B 101      -3.976  -8.797  -9.757  1.00  0.00
ATOM   1473  N   TYR B 102      -2.046  -5.609  -7.102  1.00  0.00
ATOM   1474  CA  TYR B 102      -2.383  -4.602  -6.321  1.00  0.00
ATOM   1475  C   TYR B 102      -1.519  -3.541  -6.927  1.00  0.00
ATOM   1476  O   TYR B 102       -.286  -3.468  -7.154  1.00  0.00
ATOM   1477  CB  TYR B 102      -2.104  -4.890  -4.844  1.00  0.00
ATOM   1478  CG  TYR B 102      -2.911  -6.040  -4.283  1.00  0.00
ATOM   1479  CD1 TYR B 102      -2.286  -7.239  -3.974  1.00  0.00
ATOM   1480  CD2 TYR B 102      -4.275  -5.896  -4.078  1.00  0.00
ATOM   1481  CE1 TYR B 102      -3.022  -8.290  -3.461  1.00  0.00
ATOM   1482  CE2 TYR B 102      -5.011  -6.946  -3.566  1.00  0.00
ATOM   1483  CZ  TYR B 102      -4.390  -8.139  -3.258  1.00  0.00
ATOM   1484  OH  TYR B 102      -5.123  -9.185  -2.748  1.00  0.00
ATOM   1494  N   TYR B 103      -2.039  -2.478  -6.713  1.00  0.00
ATOM   1495  CA  TYR B 103      -1.435  -1.395  -7.266  1.00  0.00
ATOM   1496  C   TYR B 103      -1.003   -.435  -6.413  1.00  0.00
ATOM   1497  O   TYR B 103      -1.682   -.304  -5.368  1.00  0.00
ATOM   1498  CB  TYR B 103      -2.374   -.730  -8.275  1.00  0.00
ATOM   1499  CG  TYR B 103      -2.745  -1.620  -9.442  1.00  0.00
ATOM   1500  CD1 TYR B 103      -3.870  -2.428  -9.368  1.00  0.00
ATOM   1501  CD2 TYR B 103      -1.960  -1.627 -10.585  1.00  0.00
ATOM   1502  CE1 TYR B 103      -4.208  -3.240 -10.433  1.00  0.00
ATOM   1503  CE2 TYR B 103      -2.298  -2.439 -11.650  1.00  0.00
ATOM   1504  CZ  TYR B 103      -3.417  -3.243 -11.576  1.00  0.00
ATOM   1505  OH  TYR B 103      -3.754  -4.052 -12.637  1.00  0.00
ATOM   1515  N   VAL B 104       -.110    .234  -6.927  1.00  0.00
ATOM   1516  CA  VAL B 104        .134   1.041  -6.066  1.00  0.00
ATOM   1517  C   VAL B 104        .222   2.543  -6.201  1.00  0.00
ATOM   1518  O   VAL B 104        .578   2.867  -7.262  1.00  0.00
ATOM   1519  CB  VAL B 104       1.461    .460  -5.544  1.00  0.00
ATOM   1520  CG1 VAL B 104       1.912   1.202  -4.295  1.00  0.00
ATOM   1521  CG2 VAL B 104       1.299  -1.025  -5.259  1.00  0.00
ATOM   1531  N   GLY B 105        .090   3.322  -5.284  1.00  0.00
ATOM   1532  CA  GLY B 105        .253   4.509  -6.016  1.00  0.00
ATOM   1533  C   GLY B 105       1.851   4.536  -6.033  1.00  0.00
ATOM   1534  O   GLY B 105       2.497   3.521  -6.115  1.00  0.00
ATOM   1538  N   MET B 106       2.340   5.698  -6.206  1.00  0.00
ATOM   1539  CA  MET B 106       3.555   6.384  -6.736  1.00  0.00
ATOM   1540  C   MET B 106       4.047   7.128  -5.553  1.00  0.00
ATOM   1541  O   MET B 106       3.311   7.531  -4.628  1.00  0.00
ATOM   1542  CB  MET B 106       3.266   7.318  -7.909  1.00  0.00
ATOM   1543  CG  MET B 106       2.452   6.688  -9.031  1.00  0.00
ATOM   1544  SD  MET B 106       3.285   5.277  -9.786  1.00  0.00
ATOM   1545  CE  MET B 106       4.654   6.091 -10.604  1.00  0.00
ATOM   1555  N   GLY B 107       5.281   7.247  -5.620  1.00  0.00
ATOM   1556  CA  GLY B 107       6.118   7.839  -4.715  1.00  0.00
ATOM   1557  C   GLY B 107       6.253   9.164  -5.337  1.00  0.00
ATOM   1558  O   GLY B 107       5.677   9.501  -6.345  1.00  0.00
ATOM   1562  N   ASN B 108       7.088   9.831  -4.723  1.00  0.00
ATOM   1563  CA  ASN B 108       7.707  11.071  -4.930  1.00  0.00
ATOM   1564  C   ASN B 108       8.856  10.693  -5.733  1.00  0.00
ATOM   1565  O   ASN B 108       9.364   9.570  -5.639  1.00  0.00
ATOM   1566  CB  ASN B 108       8.093  11.776  -3.642  1.00  0.00
ATOM   1567  CG  ASN B 108       6.898  12.205  -2.838  1.00  0.00
ATOM   1568  OD1 ASN B 108       5.940  12.771  -3.378  1.00  0.00
ATOM   1569  ND2 ASN B 108       6.934  11.947  -1.555  1.00  0.00
ATOM   1576  N   GLY B 109       9.316  11.621  -6.487  1.00  0.00
ATOM   1577  CA  GLY B 109      10.480  11.298  -7.245  1.00  0.00
ATOM   1578  C   GLY B 109      11.771  11.469  -6.521  1.00  0.00
ATOM   1579  O   GLY B 109      11.820  12.005  -5.418  1.00  0.00
ATOM   1583  N   THR B 110      12.811  11.160  -7.241  1.00  0.00
ATOM   1584  CA  THR B 110      14.159  11.510  -6.908  1.00  0.00
ATOM   1585  C   THR B 110      14.868  12.300  -8.074  1.00  0.00
ATOM   1586  O   THR B 110      14.620  12.381  -9.256  1.00  0.00
ATOM   1587  CB  THR B 110      14.952  10.238  -6.553  1.00  0.00
ATOM   1588  OG1 THR B 110      14.418   9.658  -5.356  1.00  0.00
ATOM   1589  CG2 THR B 110      16.421  10.568  -6.340  1.00  0.00
ATOM   1597  N   GLN B 111      15.797  13.156  -7.721  1.00  0.00
ATOM   1598  CA  GLN B 111      16.373  13.848  -8.811  1.00  0.00
ATOM   1599  C   GLN B 111      17.681  13.349  -9.140  1.00  0.00
ATOM   1600  O   GLN B 111      18.290  13.382  -8.149  1.00  0.00
ATOM   1601  CB  GLN B 111      16.468  15.347  -8.516  1.00  0.00
ATOM   1602  CG  GLN B 111      15.125  16.030  -8.323  1.00  0.00
ATOM   1603  CD  GLN B 111      15.266  17.513  -8.034  1.00  0.00
ATOM   1604  OE1 GLN B 111      16.282  17.960  -7.494  1.00  0.00
ATOM   1605  NE2 GLN B 111      14.245  18.284  -8.391  1.00  0.00
ATOM   1614  N   ILE B 112      18.021  12.997 -10.382  1.00  0.00
ATOM   1615  CA  ILE B 112      19.365  12.499 -10.590  1.00  0.00
ATOM   1616  C   ILE B 112      20.145  13.520 -11.446  1.00  0.00
ATOM   1617  O   ILE B 112      19.794  14.182 -12.434  1.00  0.00
ATOM   1618  CB  ILE B 112      19.347  11.121 -11.276  1.00  0.00
ATOM   1619  CG1 ILE B 112      18.705  10.077 -10.359  1.00  0.00
ATOM   1620  CG2 ILE B 112      20.757  10.700 -11.661  1.00  0.00
ATOM   1621  CD1 ILE B 112      18.655   8.688 -10.956  1.00  0.00
ATOM   1633  N   TYR B 113      21.339  13.832 -10.916  1.00  0.00
ATOM   1634  CA  TYR B 113      22.068  14.863 -11.603  1.00  0.00
ATOM   1635  C   TYR B 113      23.210  14.343 -12.138  1.00  0.00
ATOM   1636  O   TYR B 113      23.833  13.967 -11.186  1.00  0.00
ATOM   1637  CB  TYR B 113      22.448  16.033 -10.694  1.00  0.00
ATOM   1638  CG  TYR B 113      21.268  16.874 -10.256  1.00  0.00
ATOM   1639  CD1 TYR B 113      20.491  16.470  -9.180  1.00  0.00
ATOM   1640  CD2 TYR B 113      20.965  18.047 -10.930  1.00  0.00
ATOM   1641  CE1 TYR B 113      19.414  17.238  -8.780  1.00  0.00
ATOM   1642  CE2 TYR B 113      19.888  18.814 -10.530  1.00  0.00
ATOM   1643  CZ  TYR B 113      19.114  18.413  -9.460  1.00  0.00
ATOM   1644  OH  TYR B 113      18.042  19.177  -9.062  1.00  0.00
ATOM   1654  N   VAL B 114      23.487  14.431 -13.378  1.00  0.00
ATOM   1655  CA  VAL B 114      24.681  13.853 -13.921  1.00  0.00
ATOM   1656  C   VAL B 114      25.639  14.953 -14.237  1.00  0.00
ATOM   1657  O   VAL B 114      25.260  15.920 -14.835  1.00  0.00
ATOM   1658  CB  VAL B 114      24.375  13.041 -15.193  1.00  0.00
ATOM   1659  CG1 VAL B 114      25.637  12.368 -15.712  1.00  0.00
ATOM   1660  CG2 VAL B 114      23.294  12.010 -14.903  1.00  0.00
ATOM   1670  N   ILE B 115      26.886  14.754 -13.683  1.00  0.00
ATOM   1671  CA  ILE B 115      27.887  15.852 -13.870  1.00  0.00
ATOM   1672  C   ILE B 115      29.104  15.506 -14.634  1.00  0.00
ATOM   1673  O   ILE B 115      29.778  14.528 -14.341  1.00  0.00
ATOM   1674  CB  ILE B 115      28.359  16.401 -12.511  1.00  0.00
ATOM   1675  CG1 ILE B 115      27.176  16.979 -11.729  1.00  0.00
ATOM   1676  CG2 ILE B 115      29.437  17.455 -12.708  1.00  0.00
ATOM   1677  CD1 ILE B 115      27.503  17.327 -10.295  1.00  0.00
ATOM   1689  N   ASP B 116      29.358  16.328 -15.614  1.00  0.00
ATOM   1690  CA  ASP B 116      30.552  16.063 -16.271  1.00  0.00
ATOM   1691  C   ASP B 116      31.678  16.570 -15.395  1.00  0.00
ATOM   1692  O   ASP B 116      31.575  17.669 -14.864  1.00  0.00
ATOM   1693  CB  ASP B 116      30.568  16.730 -17.649  1.00  0.00
ATOM   1694  CG  ASP B 116      29.702  16.004 -18.669  1.00  0.00
ATOM   1695  OD1 ASP B 116      29.313  14.891 -18.404  1.00  0.00
ATOM   1696  OD2 ASP B 116      29.437  16.569 -19.703  1.00  0.00
ATOM   1701  N   PRO B 117      32.749  15.870 -15.233  1.00  0.00
ATOM   1702  CA  PRO B 117      33.900  16.318 -14.422  1.00  0.00
ATOM   1703  C   PRO B 117      34.480  17.386 -15.128  1.00  0.00
ATOM   1704  O   PRO B 117      34.480  17.368 -16.358  1.00  0.00
ATOM   1705  CB  PRO B 117      34.855  15.123 -14.344  1.00  0.00
ATOM   1706  CG  PRO B 117      34.538  14.322 -15.561  1.00  0.00
ATOM   1707  CD  PRO B 117      33.053  14.486 -15.741  1.00  0.00
ATOM   1715  N   GLU B 118      35.004  18.217 -14.440  1.00  0.00
ATOM   1716  CA  GLU B 118      35.513  19.235 -15.176  1.00  0.00
ATOM   1717  C   GLU B 118      36.672  18.596 -15.786  1.00  0.00
ATOM   1718  O   GLU B 118      37.274  17.658 -15.247  1.00  0.00
ATOM   1719  CB  GLU B 118      35.885  20.450 -14.323  1.00  0.00
ATOM   1720  CG  GLU B 118      34.699  21.153 -13.679  1.00  0.00
ATOM   1721  CD  GLU B 118      35.100  22.362 -12.879  1.00  0.00
ATOM   1722  OE1 GLU B 118      36.275  22.617 -12.771  1.00  0.00
ATOM   1723  OE2 GLU B 118      34.229  23.031 -12.375  1.00  0.00
ATOM   1730  N   PRO B 119      36.981  19.115 -16.974  1.00  0.00
ATOM   1731  CA  PRO B 119      38.030  18.606 -17.762  1.00  0.00
ATOM   1732  C   PRO B 119      39.230  19.129 -17.057  1.00  0.00
ATOM   1733  O   PRO B 119      40.198  19.338 -17.729  1.00  0.00
ATOM   1734  OXT PRO B 119      39.195  19.319 -15.873  1.00  0.00
ATOM   1735  CB  PRO B 119      37.822  19.218 -19.151  1.00  0.00
ATOM   1736  CG  PRO B 119      37.102  20.495 -18.883  1.00  0.00
ATOM   1737  CD  PRO B 119      36.228  20.191 -17.695  1.00  0.00
ATOM      1  N   GLN A   1       2.237 -19.107 -16.499  1.00  0.00
ATOM      2  CA  GLN A   1       1.899 -17.698 -16.566  1.00  0.00
ATOM      3  C   GLN A   1       2.149 -17.134 -17.944  1.00  0.00
ATOM      4  O   GLN A   1       2.568 -17.855 -18.848  1.00  0.00
ATOM      5  CB  GLN A   1       2.670 -16.899 -15.526  1.00  0.00
ATOM      6  CG  GLN A   1       4.162 -16.809 -15.672  1.00  0.00
ATOM      7  CD  GLN A   1       4.743 -15.978 -14.534  1.00  0.00
ATOM      8  OE1 GLN A   1       4.061 -15.707 -13.523  1.00  0.00
ATOM      9  NE2 GLN A   1       5.995 -15.561 -14.686  1.00  0.00
ATOM     20  N   VAL A   2       1.872 -15.853 -18.100  1.00  0.00
ATOM     21  CA  VAL A   2       2.039 -15.176 -19.370  1.00  0.00
ATOM     22  C   VAL A   2       2.934 -13.950 -19.255  1.00  0.00
ATOM     23  O   VAL A   2       2.845 -13.181 -18.300  1.00  0.00
ATOM     24  CB  VAL A   2       0.651 -14.793 -19.936  1.00  0.00
ATOM     25  CG1 VAL A   2      -0.068 -13.912 -18.979  1.00  0.00
ATOM     26  CG2 VAL A   2       0.769 -14.067 -21.289  1.00  0.00
ATOM     36  N   GLN A   3       3.803 -13.780 -20.240  1.00  0.00
ATOM     37  CA  GLN A   3       4.685 -12.615 -20.295  1.00  0.00
ATOM     38  C   GLN A   3       4.328 -11.686 -21.446  1.00  0.00
ATOM     39  O   GLN A   3       4.286 -12.089 -22.609  1.00  0.00
ATOM     40  CB  GLN A   3       6.160 -13.027 -20.406  1.00  0.00
ATOM     41  CG  GLN A   3       7.160 -11.839 -20.577  1.00  0.00
ATOM     42  CD  GLN A   3       7.293 -10.963 -19.325  1.00  0.00
ATOM     43  OE1 GLN A   3       7.657 -11.462 -18.255  1.00  0.00
ATOM     44  NE2 GLN A   3       6.997  -9.662 -19.450  1.00  0.00
ATOM     53  N   LEU A   4       4.076 -10.426 -21.126  1.00  0.00
ATOM     54  CA  LEU A   4       3.712  -9.462 -22.160  1.00  0.00
ATOM     55  C   LEU A   4       4.897  -8.594 -22.600  1.00  0.00
ATOM     56  O   LEU A   4       5.775  -8.255 -21.793  1.00  0.00
ATOM     57  CB  LEU A   4       2.607  -8.570 -21.599  1.00  0.00
ATOM     58  CG  LEU A   4       1.361  -9.301 -21.064  1.00  0.00
ATOM     59  CD1 LEU A   4       0.424  -8.272 -20.481  1.00  0.00
ATOM     60  CD2 LEU A   4       0.718 -10.109 -22.171  1.00  0.00
ATOM     72  N   GLN A   5       4.922  -8.235 -23.891  1.00  0.00
ATOM     73  CA  GLN A   5       5.922  -7.311 -24.436  1.00  0.00
ATOM     74  C   GLN A   5       5.251  -6.266 -25.330  1.00  0.00
ATOM     75  O   GLN A   5       4.367  -6.587 -26.123  1.00  0.00
ATOM     76  CB  GLN A   5       6.994  -8.069 -25.231  1.00  0.00
ATOM     77  CG  GLN A   5       7.829  -9.041 -24.407  1.00  0.00
ATOM     78  CD  GLN A   5       8.921  -9.707 -25.218  1.00  0.00
ATOM     79  OE1 GLN A   5       8.783  -9.900 -26.429  1.00  0.00
ATOM     80  NE2 GLN A   5      10.015 -10.060 -24.555  1.00  0.00
ATOM     89  N   GLU A   6       5.723  -5.014 -25.290  1.00  0.00
ATOM     90  CA  GLU A   6       5.069  -3.983 -26.103  1.00  0.00
ATOM     91  C   GLU A   6       5.987  -3.180 -27.001  1.00  0.00
ATOM     92  O   GLU A   6       7.151  -2.927 -26.675  1.00  0.00
ATOM     93  CB  GLU A   6       4.334  -2.990 -25.192  1.00  0.00
ATOM     94  CG  GLU A   6       3.258  -3.616 -24.348  1.00  0.00
ATOM     95  CD  GLU A   6       3.832  -4.256 -23.127  1.00  0.00
ATOM     96  OE1 GLU A   6       4.611  -3.637 -22.402  1.00  0.00
ATOM     97  OE2 GLU A   6       3.533  -5.391 -22.922  1.00  0.00
ATOM    104  N   SER A   7       5.405  -2.705 -28.098  1.00  0.00
ATOM    105  CA  SER A   7       6.074  -1.831 -29.054  1.00  0.00
ATOM    106  C   SER A   7       5.088  -0.946 -29.833  1.00  0.00
ATOM    107  O   SER A   7       3.865  -1.099 -29.722  1.00  0.00
ATOM    108  CB  SER A   7       6.890  -2.660 -30.032  1.00  0.00
ATOM    109  OG  SER A   7       6.063  -3.416 -30.884  1.00  0.00
ATOM    115  N   GLY A   8       5.631  -0.000 -30.619  1.00  0.00
ATOM    116  CA  GLY A   8       4.810   0.887 -31.463  1.00  0.00
ATOM    117  C   GLY A   8       4.581   2.308 -30.922  1.00  0.00
ATOM    118  O   GLY A   8       3.808   3.078 -31.492  1.00  0.00
ATOM    122  N   GLY A   9       5.284   2.692 -29.864  1.00  0.00
ATOM    123  CA  GLY A   9       5.109   4.037 -29.320  1.00  0.00
ATOM    124  C   GLY A   9       5.918   5.048 -30.133  1.00  0.00
ATOM    125  O   GLY A   9       6.354   4.760 -31.253  1.00  0.00
ATOM    129  N   GLY A  10       6.121   6.240 -29.581  1.00  0.00
ATOM    130  CA  GLY A  10       6.825   7.294 -30.305  1.00  0.00
ATOM    131  C   GLY A  10       6.060   8.613 -30.322  1.00  0.00
ATOM    132  O   GLY A  10       4.973   8.723 -29.744  1.00  0.00
ATOM    136  N   LEU A  11       6.645   9.605 -30.998  1.00  0.00
ATOM    137  CA  LEU A  11       6.077  10.943 -31.129  1.00  0.00
ATOM    138  C   LEU A  11       5.274  11.099 -32.414  1.00  0.00
ATOM    139  O   LEU A  11       5.776  10.847 -33.512  1.00  0.00
ATOM    140  CB  LEU A  11       7.196  11.997 -31.087  1.00  0.00
ATOM    141  CG  LEU A  11       6.780  13.479 -31.340  1.00  0.00
ATOM    142  CD1 LEU A  11       5.857  13.972 -30.246  1.00  0.00
ATOM    143  CD2 LEU A  11       8.040  14.334 -31.386  1.00  0.00
ATOM    155  N   VAL A  12       4.027  11.519 -32.259  1.00  0.00
ATOM    156  CA  VAL A  12       3.097  11.723 -33.363  1.00  0.00
ATOM    157  C   VAL A  12       2.476  13.110 -33.264  1.00  0.00
ATOM    158  O   VAL A  12       2.291  13.639 -32.166  1.00  0.00
ATOM    159  CB  VAL A  12       2.024  10.617 -33.336  1.00  0.00
ATOM    160  CG1 VAL A  12       1.217  10.742 -32.103  1.00  0.00
ATOM    161  CG2 VAL A  12       1.109  10.645 -34.580  1.00  0.00
ATOM    171  N   GLN A  13       2.161  13.700 -34.401  1.00  0.00
ATOM    172  CA  GLN A  13       1.497  14.987 -34.395  1.00  0.00
ATOM    173  C   GLN A  13       0.028  14.797 -34.043  1.00  0.00
ATOM    174  O   GLN A  13      -0.606  13.823 -34.460  1.00  0.00
ATOM    175  CB  GLN A  13       1.613  15.650 -35.781  1.00  0.00
ATOM    176  CG  GLN A  13       0.698  15.043 -36.894  1.00  0.00
ATOM    177  CD  GLN A  13       1.264  13.806 -37.542  1.00  0.00
ATOM    178  OE1 GLN A  13       2.090  13.086 -36.956  1.00  0.00
ATOM    179  NE2 GLN A  13       0.822  13.536 -38.761  1.00  0.00
ATOM    188  N   ALA A  14      -0.535  15.742 -33.323  1.00  0.00
ATOM    189  CA  ALA A  14      -1.941  15.693 -33.006  1.00  0.00
ATOM    190  C   ALA A  14      -2.742  15.652 -34.290  1.00  0.00
ATOM    191  O   ALA A  14      -2.433  16.326 -35.277  1.00  0.00
ATOM    192  CB  ALA A  14      -2.344  16.879 -32.158  1.00  0.00
ATOM    198  N   GLY A  15      -3.789  14.848 -34.257  1.00  0.00
ATOM    199  CA  GLY A  15      -4.690  14.630 -35.366  1.00  0.00
ATOM    200  C   GLY A  15      -4.254  13.410 -36.172  1.00  0.00
ATOM    201  O   GLY A  15      -5.013  12.910 -37.003  1.00  0.00
ATOM    205  N   GLY A  16      -3.047  12.905 -35.898  1.00  0.00
ATOM    206  CA  GLY A  16      -2.503  11.751 -36.585  1.00  0.00
ATOM    207  C   GLY A  16      -2.891  10.463 -35.879  1.00  0.00
ATOM    208  O   GLY A  16      -3.852  10.425 -35.093  1.00  0.00
ATOM    212  N   SER A  17      -2.149   9.395 -36.158  1.00  0.00
ATOM    213  CA  SER A  17      -2.476   8.105 -35.576  1.00  0.00
ATOM    214  C   SER A  17      -1.255   7.238 -35.331  1.00  0.00
ATOM    215  O   SER A  17      -0.205   7.404 -35.960  1.00  0.00
ATOM    216  CB  SER A  17      -3.424   7.361 -36.495  1.00  0.00
ATOM    217  OG  SER A  17      -2.806   7.053 -37.716  1.00  0.00
ATOM    223  N   LEU A  18      -1.419   6.316 -34.385  1.00  0.00
ATOM    224  CA  LEU A  18      -0.428   5.302 -34.018  1.00  0.00
ATOM    225  C   LEU A  18      -1.071   3.949 -33.775  1.00  0.00
ATOM    226  O   LEU A  18      -2.239   3.878 -33.400  1.00  0.00
ATOM    227  CB  LEU A  18       0.344   5.684 -32.751  1.00  0.00
ATOM    228  CG  LEU A  18       1.266   6.907 -32.795  1.00  0.00
ATOM    229  CD1 LEU A  18       1.681   7.217 -31.396  1.00  0.00
ATOM    230  CD2 LEU A  18       2.500   6.617 -33.638  1.00  0.00
ATOM    242  N   ARG A  19      -0.321   2.874 -33.978  1.00  0.00
ATOM    243  CA  ARG A  19      -0.831   1.551 -33.634  1.00  0.00
ATOM    244  C   ARG A  19       0.119   0.871 -32.663  1.00  0.00
ATOM    245  O   ARG A  19       1.294   0.679 -32.974  1.00  0.00
ATOM    246  CB  ARG A  19      -0.986   0.663 -34.857  1.00  0.00
ATOM    247  CG  ARG A  19      -1.526  -0.744 -34.547  1.00  0.00
ATOM    248  CD  ARG A  19      -1.632  -1.583 -35.754  1.00  0.00
ATOM    249  NE  ARG A  19      -2.635  -1.085 -36.670  1.00  0.00
ATOM    250  CZ  ARG A  19      -2.890  -1.568 -37.896  1.00  0.00
ATOM    251  NH1 ARG A  19      -2.224  -2.595 -38.393  1.00  0.00
ATOM    252  NH2 ARG A  19      -3.832  -0.970 -38.583  1.00  0.00
ATOM    266  N   LEU A  20      -0.390   0.481 -31.504  1.00  0.00
ATOM    267  CA  LEU A  20       0.470  -0.167 -30.523  1.00  0.00
ATOM    268  C   LEU A  20       0.275  -1.661 -30.642  1.00  0.00
ATOM    269  O   LEU A  20      -0.810  -2.130 -31.008  1.00  0.00
ATOM    270  CB  LEU A  20       0.151   0.275 -29.089  1.00  0.00
ATOM    271  CG  LEU A  20       0.160   1.786 -28.816  1.00  0.00
ATOM    272  CD1 LEU A  20      -0.166   2.019 -27.350  1.00  0.00
ATOM    273  CD2 LEU A  20       1.492   2.416 -29.206  1.00  0.00
ATOM    285  N   SER A  21       1.294  -2.416 -30.260  1.00  0.00
ATOM    286  CA  SER A  21       1.242  -3.871 -30.303  1.00  0.00
ATOM    287  C   SER A  21       1.800  -4.561 -29.069  1.00  0.00
ATOM    288  O   SER A  21       2.901  -4.268 -28.595  1.00  0.00
ATOM    289  CB  SER A  21       1.989  -4.374 -31.514  1.00  0.00
ATOM    290  OG  SER A  21       2.077  -5.762 -31.469  1.00  0.00
ATOM    296  N   CYS A  22       0.980  -5.455 -28.516  1.00  0.00
ATOM    297  CA  CYS A  22       1.281  -6.257 -27.337  1.00  0.00
ATOM    298  C   CYS A  22       1.421  -7.736 -27.663  1.00  0.00
ATOM    299  O   CYS A  22       0.453  -8.402 -28.030  1.00  0.00
ATOM    300  CB  CYS A  22       0.185  -6.099 -26.299  1.00  0.00
ATOM    301  SG  CYS A  22       0.412  -7.092 -24.819  1.00  0.00
ATOM    306  N   ALA A  23       2.621  -8.253 -27.543  1.00  0.00
ATOM    307  CA  ALA A  23       2.856  -9.649 -27.859  1.00  0.00
ATOM    308  C   ALA A  23       2.831 -10.444 -26.576  1.00  0.00
ATOM    309  O   ALA A  23       3.330  -9.983 -25.547  1.00  0.00
ATOM    310  CB  ALA A  23       4.180  -9.818 -28.580  1.00  0.00
ATOM    316  N   ALA A  24       2.325 -11.667 -26.611  1.00  0.00
ATOM    317  CA  ALA A  24       2.346 -12.418 -25.375  1.00  0.00
ATOM    318  C   ALA A  24       2.884 -13.820 -25.525  1.00  0.00
ATOM    319  O   ALA A  24       2.563 -14.545 -26.467  1.00  0.00
ATOM    320  CB  ALA A  24       0.951 -12.484 -24.842  1.00  0.00
ATOM    326  N   SER A  25       3.671 -14.205 -24.532  1.00  0.00
ATOM    327  CA  SER A  25       4.228 -15.543 -24.419  1.00  0.00
ATOM    328  C   SER A  25       3.424 -16.328 -23.411  1.00  0.00
ATOM    329  O   SER A  25       3.340 -15.960 -22.239  1.00  0.00
ATOM    330  CB  SER A  25       5.687 -15.502 -24.027  1.00  0.00
ATOM    331  OG  SER A  25       6.185 -16.801 -23.823  1.00  0.00
ATOM    337  N   GLY A  26       2.797 -17.394 -23.869  1.00  0.00
ATOM    338  CA  GLY A  26       1.900 -18.178 -23.039  1.00  0.00
ATOM    339  C   GLY A  26       0.590 -18.186 -23.784  1.00  0.00
ATOM    340  O   GLY A  26       0.439 -17.456 -24.753  1.00  0.00
ATOM    344  N   SER A  27      -0.355 -19.009 -23.395  1.00  0.00
ATOM    345  CA  SER A  27      -1.589 -19.041 -24.164  1.00  0.00
ATOM    346  C   SER A  27      -2.509 -17.883 -23.825  1.00  0.00
ATOM    347  O   SER A  27      -2.962 -17.773 -22.690  1.00  0.00
ATOM    348  CB  SER A  27      -2.303 -20.355 -23.928  1.00  0.00
ATOM    349  OG  SER A  27      -3.564 -20.356 -24.533  1.00  0.00
ATOM    355  N   ILE A  28      -2.796 -17.008 -24.805  1.00  0.00
ATOM    356  CA  ILE A  28      -3.671 -15.880 -24.498  1.00  0.00
ATOM    357  C   ILE A  28      -5.040 -15.987 -25.129  1.00  0.00
ATOM    358  O   ILE A  28      -5.913 -15.191 -24.808  1.00  0.00
ATOM    359  CB  ILE A  28      -3.115 -14.484 -24.847  1.00  0.00
ATOM    360  CG1 ILE A  28      -2.902 -14.295 -26.387  1.00  0.00
ATOM    361  CG2 ILE A  28      -1.858 -14.251 -24.062  1.00  0.00
ATOM    362  CD1 ILE A  28      -2.646 -12.837 -26.815  1.00  0.00
ATOM    374  N   SER A  29      -5.284 -16.996 -25.954  1.00  0.00
ATOM    375  CA  SER A  29      -6.593 -17.135 -26.585  1.00  0.00
ATOM    376  C   SER A  29      -7.725 -17.345 -25.569  1.00  0.00
ATOM    377  O   SER A  29      -8.897 -17.132 -25.885  1.00  0.00
ATOM    378  CB  SER A  29      -6.565 -18.269 -27.588  1.00  0.00
ATOM    379  OG  SER A  29      -6.362 -19.497 -26.953  1.00  0.00
ATOM    385  N   PHE A  30      -7.379 -17.754 -24.346  1.00  0.00
ATOM    386  CA  PHE A  30      -8.348 -17.962 -23.283  1.00  0.00
ATOM    387  C   PHE A  30      -8.272 -16.889 -22.195  1.00  0.00
ATOM    388  O   PHE A  30      -8.861 -17.046 -21.120  1.00  0.00
ATOM    389  CB  PHE A  30      -8.152 -19.335 -22.654  1.00  0.00
ATOM    390  CG  PHE A  30      -8.403 -20.450 -23.611  1.00  0.00
ATOM    391  CD1 PHE A  30      -7.349 -21.078 -24.251  1.00  0.00
ATOM    392  CD2 PHE A  30      -9.696 -20.879 -23.878  1.00  0.00
ATOM    393  CE1 PHE A  30      -7.578 -22.105 -25.138  1.00  0.00
ATOM    394  CE2 PHE A  30      -9.926 -21.909 -24.765  1.00  0.00
ATOM    395  CZ  PHE A  30      -8.864 -22.521 -25.396  1.00  0.00
ATOM    405  N   LEU A  31      -7.545 -15.809 -22.458  1.00  0.00
ATOM    406  CA  LEU A  31      -7.398 -14.724 -21.498  1.00  0.00
ATOM    407  C   LEU A  31      -8.063 -13.453 -21.967  1.00  0.00
ATOM    408  O   LEU A  31      -8.258 -13.224 -23.166  1.00  0.00
ATOM    409  CB  LEU A  31      -5.915 -14.506 -21.192  1.00  0.00
ATOM    410  CG  LEU A  31      -5.180 -15.757 -20.597  1.00  0.00
ATOM    411  CD1 LEU A  31      -3.695 -15.507 -20.479  1.00  0.00
ATOM    412  CD2 LEU A  31      -5.742 -16.052 -19.200  1.00  0.00
ATOM    424  N   TYR A  32      -8.419 -12.610 -21.015  1.00  0.00
ATOM    425  CA  TYR A  32      -9.014 -11.345 -21.350  1.00  0.00
ATOM    426  C   TYR A  32      -7.890 -10.319 -21.339  1.00  0.00
ATOM    427  O   TYR A  32      -7.020 -10.350 -20.459  1.00  0.00
ATOM    428  CB  TYR A  32     -10.054 -11.007 -20.326  1.00  0.00
ATOM    429  CG  TYR A  32     -11.254 -11.902 -20.232  1.00  0.00
ATOM    430  CD1 TYR A  32     -11.184 -13.073 -19.497  1.00  0.00
ATOM    431  CD2 TYR A  32     -12.434 -11.526 -20.807  1.00  0.00
ATOM    432  CE1 TYR A  32     -12.293 -13.863 -19.363  1.00  0.00
ATOM    433  CE2 TYR A  32     -13.551 -12.312 -20.672  1.00  0.00
ATOM    434  CZ  TYR A  32     -13.484 -13.479 -19.957  1.00  0.00
ATOM    435  OH  TYR A  32     -14.615 -14.251 -19.799  1.00  0.00
ATOM    445  N   MET A  33      -7.873  -9.417 -22.314  1.00  0.00
ATOM    446  CA  MET A  33      -6.775  -8.454 -22.382  1.00  0.00
ATOM    447  C   MET A  33      -7.189  -7.041 -22.651  1.00  0.00
ATOM    448  O   MET A  33      -8.296  -6.781 -23.119  1.00  0.00
ATOM    449  CB  MET A  33      -5.735  -8.887 -23.413  1.00  0.00
ATOM    450  CG  MET A  33      -5.030 -10.151 -23.026  1.00  0.00
ATOM    451  SD  MET A  33      -3.724 -10.680 -24.136  1.00  0.00
ATOM    452  CE  MET A  33      -2.437  -9.456 -23.936  1.00  0.00
ATOM    462  N   GLY A  34      -6.282  -6.121 -22.363  1.00  0.00
ATOM    463  CA  GLY A  34      -6.574  -4.734 -22.649  1.00  0.00
ATOM    464  C   GLY A  34      -5.417  -3.790 -22.419  1.00  0.00
ATOM    465  O   GLY A  34      -4.310  -4.195 -22.047  1.00  0.00
ATOM    469  N   TRP A  35      -5.700  -2.521 -22.679  1.00  0.00
ATOM    470  CA  TRP A  35      -4.748  -1.444 -22.559  1.00  0.00
ATOM    471  C   TRP A  35      -5.179  -0.408 -21.540  1.00  0.00
ATOM    472  O   TRP A  35      -6.374  -0.080 -21.400  1.00  0.00
ATOM    473  CB  TRP A  35      -4.498  -0.765 -23.907  1.00  0.00
ATOM    474  CG  TRP A  35      -3.689  -1.590 -24.891  1.00  0.00
ATOM    475  CD1 TRP A  35      -4.144  -2.538 -25.740  1.00  0.00
ATOM    476  CD2 TRP A  35      -2.260  -1.499 -25.132  1.00  0.00
ATOM    477  NE1 TRP A  35      -3.112  -3.036 -26.487  1.00  0.00
ATOM    478  CE2 TRP A  35      -1.962  -2.412 -26.135  1.00  0.00
ATOM    479  CE3 TRP A  35      -1.239  -0.730 -24.590  1.00  0.00
ATOM    480  CZ2 TRP A  35      -0.685  -2.571 -26.622  1.00  0.00
ATOM    481  CZ3 TRP A  35       0.057  -0.896 -25.065  1.00  0.00
ATOM    482  CH2 TRP A  35       0.324  -1.795 -26.060  1.00  0.00
ATOM    493  N   TYR A  36      -4.160   0.105 -20.864  1.00  0.00
ATOM    494  CA  TYR A  36      -4.220   1.128 -19.837  1.00  0.00
ATOM    495  C   TYR A  36      -3.194   2.197 -20.103  1.00  0.00
ATOM    496  O   TYR A  36      -2.230   1.956 -20.827  1.00  0.00
ATOM    497  CB  TYR A  36      -3.963   0.491 -18.491  1.00  0.00
ATOM    498  CG  TYR A  36      -4.997  -0.482 -18.125  1.00  0.00
ATOM    499  CD1 TYR A  36      -4.983  -1.768 -18.643  1.00  0.00
ATOM    500  CD2 TYR A  36      -5.978  -0.089 -17.263  1.00  0.00
ATOM    501  CE1 TYR A  36      -5.975  -2.612 -18.326  1.00  0.00
ATOM    502  CE2 TYR A  36      -6.963  -0.940 -16.929  1.00  0.00
ATOM    503  CZ  TYR A  36      -6.987  -2.189 -17.461  1.00  0.00
ATOM    504  OH  TYR A  36      -8.011  -3.043 -17.122  1.00  0.00
ATOM    514  N   ARG A  37      -3.364   3.379 -19.537  1.00  0.00
ATOM    515  CA  ARG A  37      -2.316   4.373 -19.733  1.00  0.00
ATOM    516  C   ARG A  37      -1.987   5.194 -18.492  1.00  0.00
ATOM    517  O   ARG A  37      -2.831   5.406 -17.623  1.00  0.00
ATOM    518  CB  ARG A  37      -2.698   5.296 -20.861  1.00  0.00
ATOM    519  CG  ARG A  37      -3.876   6.179 -20.581  1.00  0.00
ATOM    520  CD  ARG A  37      -4.238   6.971 -21.735  1.00  0.00
ATOM    521  NE  ARG A  37      -5.323   7.852 -21.439  1.00  0.00
ATOM    522  CZ  ARG A  37      -5.941   8.638 -22.326  1.00  0.00
ATOM    523  NH1 ARG A  37      -5.586   8.644 -23.609  1.00  0.00
ATOM    524  NH2 ARG A  37      -6.904   9.413 -21.867  1.00  0.00
ATOM    538  N   GLN A  38      -0.753   5.680 -18.413  1.00  0.00
ATOM    539  CA  GLN A  38      -0.343   6.558 -17.324  1.00  0.00
ATOM    540  C   GLN A  38       0.268   7.873 -17.756  1.00  0.00
ATOM    541  O   GLN A  38       1.378   7.908 -18.303  1.00  0.00
ATOM    542  CB  GLN A  38       0.693   5.889 -16.427  1.00  0.00
ATOM    543  CG  GLN A  38       0.196   4.729 -15.652  1.00  0.00
ATOM    544  CD  GLN A  38       1.274   4.030 -14.883  1.00  0.00
ATOM    545  OE1 GLN A  38       1.260   2.794 -14.834  1.00  0.00
ATOM    546  NE2 GLN A  38       2.197   4.783 -14.284  1.00  0.00
ATOM    555  N   ALA A  39      -0.459   8.956 -17.521  1.00  0.00
ATOM    556  CA  ALA A  39       0.039  10.291 -17.817  1.00  0.00
ATOM    557  C   ALA A  39       1.103  10.543 -16.749  1.00  0.00
ATOM    558  O   ALA A  39       0.984   9.975 -15.664  1.00  0.00
ATOM    559  CB  ALA A  39      -1.076  11.322 -17.794  1.00  0.00
ATOM    565  N   PRO A  40       2.120  11.379 -16.966  1.00  0.00
ATOM    566  CA  PRO A  40       3.199  11.606 -16.011  1.00  0.00
ATOM    567  C   PRO A  40       2.934  12.561 -14.835  1.00  0.00
ATOM    568  O   PRO A  40       3.956  13.005 -14.330  1.00  0.00
ATOM    569  CB  PRO A  40       4.285  12.176 -16.937  1.00  0.00
ATOM    570  CG  PRO A  40       3.516  12.919 -18.021  1.00  0.00
ATOM    571  CD  PRO A  40       2.272  12.079 -18.261  1.00  0.00
ATOM    579  N   GLY A  41       2.045  12.088 -13.989  1.00  0.00
ATOM    580  CA  GLY A  41       1.273  13.057 -13.239  1.00  0.00
ATOM    581  C   GLY A  41      -0.025  12.453 -12.750  1.00  0.00
ATOM    582  O   GLY A  41      -0.658  12.988 -11.837  1.00  0.00
ATOM    586  N   LYS A  42      -0.433  11.346 -13.368  1.00  0.00
ATOM    587  CA  LYS A  42      -1.699  10.710 -13.024  1.00  0.00
ATOM    588  C   LYS A  42      -1.602   9.215 -12.751  1.00  0.00
ATOM    589  O   LYS A  42      -0.649   8.527 -13.131  1.00  0.00
ATOM    590  CB  LYS A  42      -2.722  10.902 -14.138  1.00  0.00
ATOM    591  CG  LYS A  42      -3.097  12.343 -14.452  1.00  0.00
ATOM    592  CD  LYS A  42      -4.179  12.389 -15.534  1.00  0.00
ATOM    593  CE  LYS A  42      -4.559  13.811 -15.899  1.00  0.00
ATOM    594  NZ  LYS A  42      -5.595  13.845 -16.970  1.00  0.00
ATOM    608  N   GLU A  43      -2.643   8.704 -12.102  1.00  0.00
ATOM    609  CA  GLU A  43      -2.806   7.284 -11.850  1.00  0.00
ATOM    610  C   GLU A  43      -3.184   6.582 -13.149  1.00  0.00
ATOM    611  O   GLU A  43      -3.671   7.210 -14.087  1.00  0.00
ATOM    612  CB  GLU A  43      -3.871   7.046 -10.768  1.00  0.00
ATOM    613  CG  GLU A  43      -5.340   7.332 -11.183  1.00  0.00
ATOM    614  CD  GLU A  43      -5.736   8.797 -11.084  1.00  0.00
ATOM    615  OE1 GLU A  43      -4.858   9.636 -10.997  1.00  0.00
ATOM    616  OE2 GLU A  43      -6.912   9.074 -11.089  1.00  0.00
ATOM    623  N   ARG A  44      -2.955   5.281 -13.212  1.00  0.00
ATOM    624  CA  ARG A  44      -3.284   4.525 -14.410  1.00  0.00
ATOM    625  C   ARG A  44      -4.782   4.541 -14.747  1.00  0.00
ATOM    626  O   ARG A  44      -5.628   4.239 -13.901  1.00  0.00
ATOM    627  CB  ARG A  44      -2.793   3.103 -14.223  1.00  0.00
ATOM    628  CG  ARG A  44      -2.819   2.248 -15.429  1.00  0.00
ATOM    629  CD  ARG A  44      -2.234   0.925 -15.148  1.00  0.00
ATOM    630  NE  ARG A  44      -0.803   0.964 -14.829  1.00  0.00
ATOM    631  CZ  ARG A  44      -0.115  -0.002 -14.172  1.00  0.00
ATOM    632  NH1 ARG A  44      -0.704  -1.089 -13.731  1.00  0.00
ATOM    633  NH2 ARG A  44       1.172   0.180 -13.966  1.00  0.00
ATOM    647  N   GLU A  45      -5.080   4.842 -16.014  1.00  0.00
ATOM    648  CA  GLU A  45      -6.431   4.907 -16.567  1.00  0.00
ATOM    649  C   GLU A  45      -6.751   3.746 -17.500  1.00  0.00
ATOM    650  O   GLU A  45      -5.886   3.269 -18.235  1.00  0.00
ATOM    651  CB  GLU A  45      -6.623   6.197 -17.397  1.00  0.00
ATOM    652  CG  GLU A  45      -6.557   7.538 -16.642  1.00  0.00
ATOM    653  CD  GLU A  45      -6.796   8.758 -17.581  1.00  0.00
ATOM    654  OE1 GLU A  45      -7.039   9.837 -17.083  1.00  0.00
ATOM    655  OE2 GLU A  45      -6.715   8.590 -18.797  1.00  0.00
ATOM    662  N   PHE A  46      -8.014   3.326 -17.509  1.00  0.00
ATOM    663  CA  PHE A  46      -8.518   2.327 -18.453  1.00  0.00
ATOM    664  C   PHE A  46      -8.614   2.907 -19.853  1.00  0.00
ATOM    665  O   PHE A  46      -9.078   4.037 -20.006  1.00  0.00
ATOM    666  CB  PHE A  46      -9.914   1.856 -18.027  1.00  0.00
ATOM    667  CG  PHE A  46     -10.508   0.820 -18.926  1.00  0.00
ATOM    668  CD1 PHE A  46     -10.121  -0.475 -18.822  1.00  0.00
ATOM    669  CD2 PHE A  46     -11.459   1.154 -19.882  1.00  0.00
ATOM    670  CE1 PHE A  46     -10.643  -1.421 -19.623  1.00  0.00
ATOM    671  CE2 PHE A  46     -11.992   0.205 -20.708  1.00  0.00
ATOM    672  CZ  PHE A  46     -11.588  -1.084 -20.583  1.00  0.00
ATOM    682  N   VAL A  47      -8.188   2.160 -20.872  1.00  0.00
ATOM    683  CA  VAL A  47      -8.343   2.613 -22.244  1.00  0.00
ATOM    684  C   VAL A  47      -9.276   1.682 -23.023  1.00  0.00
ATOM    685  O   VAL A  47     -10.307   2.124 -23.548  1.00  0.00
ATOM    686  CB  VAL A  47      -6.964   2.707 -22.940  1.00  0.00
ATOM    687  CG1 VAL A  47      -7.109   3.100 -24.367  1.00  0.00
ATOM    688  CG2 VAL A  47      -6.107   3.729 -22.209  1.00  0.00
ATOM    698  N   ALA A  48      -8.911   0.399 -23.121  1.00  0.00
ATOM    699  CA  ALA A  48      -9.728  -0.525 -23.911  1.00  0.00
ATOM    700  C   ALA A  48      -9.523  -1.993 -23.537  1.00  0.00
ATOM    701  O   ALA A  48      -8.435  -2.412 -23.142  1.00  0.00
ATOM    702  CB  ALA A  48      -9.431  -0.337 -25.387  1.00  0.00
ATOM    708  N   THR A  49     -10.570  -2.785 -23.741  1.00  0.00
ATOM    709  CA  THR A  49     -10.564  -4.237 -23.523  1.00  0.00
ATOM    710  C   THR A  49     -11.120  -5.075 -24.642  1.00  0.00
ATOM    711  O   THR A  49     -12.095  -4.702 -25.289  1.00  0.00
ATOM    712  CB  THR A  49     -11.325  -4.584 -22.241  1.00  0.00
ATOM    713  OG1 THR A  49     -10.559  -4.140 -21.142  1.00  0.00
ATOM    714  CG2 THR A  49     -11.665  -6.057 -22.113  1.00  0.00
ATOM    722  N   ILE A  50     -10.518  -6.255 -24.816  1.00  0.00
ATOM    723  CA  ILE A  50     -11.010  -7.277 -25.723  1.00  0.00
ATOM    724  C   ILE A  50     -11.181  -8.611 -24.972  1.00  0.00
ATOM    725  O   ILE A  50     -10.272  -9.081 -24.269  1.00  0.00
ATOM    726  CB  ILE A  50     -10.111  -7.392 -26.979  1.00  0.00
ATOM    727  CG1 ILE A  50     -10.716  -8.452 -27.937  1.00  0.00
ATOM    728  CG2 ILE A  50      -8.626  -7.696 -26.603  1.00  0.00
ATOM    729  CD1 ILE A  50     -10.184  -8.377 -29.336  1.00  0.00
ATOM    741  N   THR A  51     -12.352  -9.225 -25.129  1.00  0.00
ATOM    742  CA  THR A  51     -12.653 -10.469 -24.444  1.00  0.00
ATOM    743  C   THR A  51     -12.310 -11.700 -25.256  1.00  0.00
ATOM    744  O   THR A  51     -11.968 -11.633 -26.436  1.00  0.00
ATOM    745  CB  THR A  51     -14.137 -10.558 -24.040  1.00  0.00
ATOM    746  OG1 THR A  51     -14.973 -10.677 -25.210  1.00  0.00
ATOM    747  CG2 THR A  51     -14.511  -9.296 -23.287  1.00  0.00
ATOM    755  N   ARG A  52     -12.450 -12.851 -24.616  1.00  0.00
ATOM    756  CA  ARG A  52     -12.140 -14.137 -25.217  1.00  0.00
ATOM    757  C   ARG A  52     -12.988 -14.404 -26.467  1.00  0.00
ATOM    758  O   ARG A  52     -12.557 -15.075 -27.404  1.00  0.00
ATOM    759  CB  ARG A  52     -12.384 -15.217 -24.190  1.00  0.00
ATOM    760  CG  ARG A  52     -11.493 -15.055 -23.008  1.00  0.00
ATOM    761  CD  ARG A  52     -11.507 -16.158 -22.093  1.00  0.00
ATOM    762  NE  ARG A  52     -12.751 -16.452 -21.481  1.00  0.00
ATOM    763  CZ  ARG A  52     -12.868 -17.370 -20.505  1.00  0.00
ATOM    764  NH1 ARG A  52     -11.777 -18.003 -20.070  1.00  0.00
ATOM    765  NH2 ARG A  52     -14.056 -17.640 -19.980  1.00  0.00
ATOM    779  N   GLY A  53     -14.205 -13.851 -26.484  1.00  0.00
ATOM    780  CA  GLY A  53     -15.129 -13.997 -27.602  1.00  0.00
ATOM    781  C   GLY A  53     -14.984 -12.882 -28.643  1.00  0.00
ATOM    782  O   GLY A  53     -15.774 -12.807 -29.586  1.00  0.00
ATOM    786  N   GLY A  54     -14.004 -11.992 -28.460  1.00  0.00
ATOM    787  CA  GLY A  54     -13.786 -10.868 -29.360  1.00  0.00
ATOM    788  C   GLY A  54     -14.660  -9.633 -29.117  1.00  0.00
ATOM    789  O   GLY A  54     -14.753  -8.778 -30.000  1.00  0.00
ATOM    793  N   ASN A  55     -15.326  -9.529 -27.962  1.00  0.00
ATOM    794  CA  ASN A  55     -16.167  -8.361 -27.727  1.00  0.00
ATOM    795  C   ASN A  55     -15.271  -7.277 -27.202  1.00  0.00
ATOM    796  O   ASN A  55     -14.306  -7.571 -26.489  1.00  0.00
ATOM    797  CB  ASN A  55     -17.285  -8.657 -26.751  1.00  0.00
ATOM    798  CG  ASN A  55     -18.269  -9.639 -27.295  1.00  0.00
ATOM    799  OD1 ASN A  55     -18.610  -9.619 -28.484  1.00  0.00
ATOM    800  ND2 ASN A  55     -18.748 -10.507 -26.444  1.00  0.00
ATOM    807  N   THR A  56     -15.559  -6.016 -27.519  1.00  0.00
ATOM    808  CA  THR A  56     -14.692  -4.984 -26.991  1.00  0.00
ATOM    809  C   THR A  56     -15.413  -3.874 -26.264  1.00  0.00
ATOM    810  O   THR A  56     -16.593  -3.593 -26.501  1.00  0.00
ATOM    811  CB  THR A  56     -13.838  -4.365 -28.109  1.00  0.00
ATOM    812  OG1 THR A  56     -14.676  -3.697 -29.061  1.00  0.00
ATOM    813  CG2 THR A  56     -13.052  -5.459 -28.830  1.00  0.00
ATOM    821  N   TYR A  57     -14.657  -3.242 -25.370  1.00  0.00
ATOM    822  CA  TYR A  57     -15.143  -2.156 -24.544  1.00  0.00
ATOM    823  C   TYR A  57     -14.126  -1.024 -24.493  1.00  0.00
ATOM    824  O   TYR A  57     -12.916  -1.270 -24.480  1.00  0.00
ATOM    825  CB  TYR A  57     -15.403  -2.712 -23.169  1.00  0.00
ATOM    826  CG  TYR A  57     -16.326  -3.911 -23.200  1.00  0.00
ATOM    827  CD1 TYR A  57     -15.779  -5.191 -23.324  1.00  0.00
ATOM    828  CD2 TYR A  57     -17.693  -3.753 -23.115  1.00  0.00
ATOM    829  CE1 TYR A  57     -16.604  -6.272 -23.372  1.00  0.00
ATOM    830  CE2 TYR A  57     -18.513  -4.859 -23.159  1.00  0.00
ATOM    831  CZ  TYR A  57     -17.965  -6.115 -23.289  1.00  0.00
ATOM    832  OH  TYR A  57     -18.777  -7.227 -23.339  1.00  0.00
ATOM    842  N   TYR A  58     -14.604   0.220 -24.421  1.00  0.00
ATOM    843  CA  TYR A  58     -13.689   1.363 -24.409  1.00  0.00
ATOM    844  C   TYR A  58     -14.038   2.401 -23.360  1.00  0.00
ATOM    845  O   TYR A  58     -15.206   2.563 -23.010  1.00  0.00
ATOM    846  CB  TYR A  58     -13.747   2.024 -25.782  1.00  0.00
ATOM    847  CG  TYR A  58     -13.437   1.076 -26.889  1.00  0.00
ATOM    848  CD1 TYR A  58     -14.480   0.360 -27.459  1.00  0.00
ATOM    849  CD2 TYR A  58     -12.155   0.892 -27.321  1.00  0.00
ATOM    850  CE1 TYR A  58     -14.242  -0.545 -28.443  1.00  0.00
ATOM    851  CE2 TYR A  58     -11.903  -0.018 -28.313  1.00  0.00
ATOM    852  CZ  TYR A  58     -12.957  -0.749 -28.881  1.00  0.00
ATOM    853  OH  TYR A  58     -12.739  -1.697 -29.880  1.00  0.00
ATOM    863  N   ALA A  59     -13.026   3.128 -22.888  1.00  0.00
ATOM    864  CA  ALA A  59     -13.225   4.280 -22.007  1.00  0.00
ATOM    865  C   ALA A  59     -13.979   5.403 -22.730  1.00  0.00
ATOM    866  O   ALA A  59     -13.704   5.689 -23.901  1.00  0.00
ATOM    867  CB  ALA A  59     -11.887   4.812 -21.507  1.00  0.00
ATOM    873  N   ASP A  60     -14.805   6.162 -22.003  1.00  0.00
ATOM    874  CA  ASP A  60     -15.533   7.276 -22.628  1.00  0.00
ATOM    875  C   ASP A  60     -14.618   8.268 -23.335  1.00  0.00
ATOM    876  O   ASP A  60     -15.001   8.849 -24.348  1.00  0.00
ATOM    877  CB  ASP A  60     -16.367   8.049 -21.598  1.00  0.00
ATOM    878  CG  ASP A  60     -17.661   7.344 -21.110  1.00  0.00
ATOM    879  OD1 ASP A  60     -18.145   6.417 -21.752  1.00  0.00
ATOM    880  OD2 ASP A  60     -18.142   7.744 -20.086  1.00  0.00
ATOM    885  N   SER A  61     -13.409   8.448 -22.811  1.00  0.00
ATOM    886  CA  SER A  61     -12.419   9.366 -23.345  1.00  0.00
ATOM    887  C   SER A  61     -11.746   8.906 -24.646  1.00  0.00
ATOM    888  O   SER A  61     -11.001   9.685 -25.259  1.00  0.00
ATOM    889  CB  SER A  61     -11.373   9.608 -22.277  1.00  0.00
ATOM    890  OG  SER A  61     -10.656   8.435 -22.000  1.00  0.00
ATOM    896  N   VAL A  62     -11.941   7.643 -25.051  1.00  0.00
ATOM    897  CA  VAL A  62     -11.336   7.164 -26.291  1.00  0.00
ATOM    898  C   VAL A  62     -12.391   6.599 -27.267  1.00  0.00
ATOM    899  O   VAL A  62     -12.069   6.286 -28.424  1.00  0.00
ATOM    900  CB  VAL A  62     -10.231   6.130 -26.028  1.00  0.00
ATOM    901  CG1 VAL A  62      -9.145   6.770 -25.153  1.00  0.00
ATOM    902  CG2 VAL A  62     -10.782   4.868 -25.444  1.00  0.00
ATOM    912  N   LYS A  63     -13.643   6.440 -26.814  1.00  0.00
ATOM    913  CA  LYS A  63     -14.689   5.933 -27.702  1.00  0.00
ATOM    914  C   LYS A  63     -14.768   6.770 -28.970  1.00  0.00
ATOM    915  O   LYS A  63     -14.763   7.999 -28.927  1.00  0.00
ATOM    916  CB  LYS A  63     -16.072   5.941 -27.025  1.00  0.00
ATOM    917  CG  LYS A  63     -16.297   4.900 -25.944  1.00  0.00
ATOM    918  CD  LYS A  63     -17.655   5.063 -25.259  1.00  0.00
ATOM    919  CE  LYS A  63     -17.822   4.031 -24.149  1.00  0.00
ATOM    920  NZ  LYS A  63     -19.029   4.262 -23.316  1.00  0.00
ATOM    934  N   GLY A  64     -14.806   6.084 -30.110  1.00  0.00
ATOM    935  CA  GLY A  64     -14.896   6.725 -31.418  1.00  0.00
ATOM    936  C   GLY A  64     -13.530   7.034 -32.031  1.00  0.00
ATOM    937  O   GLY A  64     -13.440   7.402 -33.204  1.00  0.00
ATOM    941  N   ARG A  65     -12.467   6.880 -31.247  1.00  0.00
ATOM    942  CA  ARG A  65     -11.120   7.162 -31.704  1.00  0.00
ATOM    943  C   ARG A  65     -10.220   5.941 -31.609  1.00  0.00
ATOM    944  O   ARG A  65      -9.428   5.675 -32.519  1.00  0.00
ATOM    945  CB  ARG A  65     -10.562   8.310 -30.882  1.00  0.00
ATOM    946  CG  ARG A  65     -11.206   9.641 -31.209  1.00  0.00
ATOM    947  CD  ARG A  65     -10.543  10.793 -30.537  1.00  0.00
ATOM    948  NE  ARG A  65     -10.812  10.796 -29.084  1.00  0.00
ATOM    949  CZ  ARG A  65     -11.919  11.350 -28.505  1.00  0.00
ATOM    950  NH1 ARG A  65     -12.843  11.932 -29.247  1.00  0.00
ATOM    951  NH2 ARG A  65     -12.081  11.309 -27.195  1.00  0.00
ATOM    965  N   PHE A  66     -10.339   5.178 -30.522  1.00  0.00
ATOM    966  CA  PHE A  66      -9.469   4.017 -30.377  1.00  0.00
ATOM    967  C   PHE A  66     -10.207   2.706 -30.673  1.00  0.00
ATOM    968  O   PHE A  66     -11.362   2.523 -30.285  1.00  0.00
ATOM    969  CB  PHE A  66      -8.869   3.918 -28.976  1.00  0.00
ATOM    970  CG  PHE A  66      -7.855   5.008 -28.526  1.00  0.00
ATOM    971  CD1 PHE A  66      -7.669   6.249 -29.161  1.00  0.00
ATOM    972  CD2 PHE A  66      -7.094   4.757 -27.419  1.00  0.00
ATOM    973  CE1 PHE A  66      -6.772   7.165 -28.675  1.00  0.00
ATOM    974  CE2 PHE A  66      -6.192   5.674 -26.936  1.00  0.00
ATOM    975  CZ  PHE A  66      -6.033   6.878 -27.561  1.00  0.00
ATOM    985  N   THR A  67      -9.506   1.774 -31.321  1.00  0.00
ATOM    986  CA  THR A  67     -10.023   0.421 -31.592  1.00  0.00
ATOM    987  C   THR A  67      -9.066  -0.663 -31.081  1.00  0.00
ATOM    988  O   THR A  67      -7.860  -0.615 -31.315  1.00  0.00
ATOM    989  CB  THR A  67     -10.312   0.192 -33.100  1.00  0.00
ATOM    990  OG1 THR A  67     -11.306   1.121 -33.545  1.00  0.00
ATOM    991  CG2 THR A  67     -10.822  -1.235 -33.346  1.00  0.00
ATOM    999  N   ILE A  68      -9.598  -1.663 -30.386  1.00  0.00
ATOM   1000  CA  ILE A  68      -8.755  -2.744 -29.872  1.00  0.00
ATOM   1001  C   ILE A  68      -9.106  -4.035 -30.610  1.00  0.00
ATOM   1002  O   ILE A  68     -10.275  -4.250 -30.937  1.00  0.00
ATOM   1003  CB  ILE A  68      -8.890  -2.901 -28.328  1.00  0.00
ATOM   1004  CG1 ILE A  68      -7.846  -3.912 -27.793  1.00  0.00
ATOM   1005  CG2 ILE A  68     -10.281  -3.358 -27.947  1.00  0.00
ATOM   1006  CD1 ILE A  68      -7.670  -3.902 -26.284  1.00  0.00
ATOM   1018  N   SER A  69      -8.089  -4.828 -30.946  1.00  0.00
ATOM   1019  CA  SER A  69      -8.279  -6.095 -31.655  1.00  0.00
ATOM   1020  C   SER A  69      -7.197  -7.123 -31.304  1.00  0.00
ATOM   1021  O   SER A  69      -6.165  -6.787 -30.727  1.00  0.00
ATOM   1022  CB  SER A  69      -8.290  -5.866 -33.157  1.00  0.00
ATOM   1023  OG  SER A  69      -7.035  -5.442 -33.611  1.00  0.00
ATOM   1029  N   ARG A  70      -7.441  -8.395 -31.628  1.00  0.00
ATOM   1030  CA  ARG A  70      -6.459  -9.447 -31.346  1.00  0.00
ATOM   1031  C   ARG A  70      -6.335 -10.481 -32.454  1.00  0.00
ATOM   1032  O   ARG A  70      -7.324 -10.860 -33.084  1.00  0.00
ATOM   1033  CB  ARG A  70      -6.808 -10.167 -30.045  1.00  0.00
ATOM   1034  CG  ARG A  70      -5.829 -11.280 -29.624  1.00  0.00
ATOM   1035  CD  ARG A  70      -6.095 -11.790 -28.286  1.00  0.00
ATOM   1036  NE  ARG A  70      -7.327 -12.502 -28.196  1.00  0.00
ATOM   1037  CZ  ARG A  70      -7.821 -12.987 -27.050  1.00  0.00
ATOM   1038  NH1 ARG A  70      -7.164 -12.807 -25.924  1.00  0.00
ATOM   1039  NH2 ARG A  70      -8.950 -13.645 -27.046  1.00  0.00
ATOM   1053  N   ASP A  71      -5.106 -10.956 -32.663  1.00  0.00
ATOM   1054  CA  ASP A  71      -4.845 -12.034 -33.609  1.00  0.00
ATOM   1055  C   ASP A  71      -4.296 -13.267 -32.870  1.00  0.00
ATOM   1056  O   ASP A  71      -3.124 -13.319 -32.443  1.00  0.00
ATOM   1057  CB  ASP A  71      -3.912 -11.571 -34.730  1.00  0.00
ATOM   1058  CG  ASP A  71      -3.711 -12.638 -35.847  1.00  0.00
ATOM   1059  OD1 ASP A  71      -4.000 -13.815 -35.616  1.00  0.00
ATOM   1060  OD2 ASP A  71      -3.275 -12.256 -36.943  1.00  0.00
ATOM   1065  N   ASN A  72      -5.167 -14.259 -32.690  1.00  0.00
ATOM   1066  CA  ASN A  72      -4.859 -15.461 -31.919  1.00  0.00
ATOM   1067  C   ASN A  72      -3.794 -16.328 -32.573  1.00  0.00
ATOM   1068  O   ASN A  72      -3.213 -17.193 -31.922  1.00  0.00
ATOM   1069  CB  ASN A  72      -6.109 -16.285 -31.672  1.00  0.00
ATOM   1070  CG  ASN A  72      -7.023 -15.695 -30.632  1.00  0.00
ATOM   1071  OD1 ASN A  72      -6.599 -14.967 -29.726  1.00  0.00
ATOM   1072  ND2 ASN A  72      -8.286 -16.005 -30.753  1.00  0.00
ATOM   1079  N   ALA A  73      -3.545 -16.137 -33.868  1.00  0.00
ATOM   1080  CA  ALA A  73      -2.544 -16.950 -34.542  1.00  0.00
ATOM   1081  C   ALA A  73      -1.146 -16.394 -34.303  1.00  0.00
ATOM   1082  O   ALA A  73      -0.149 -17.028 -34.650  1.00  0.00
ATOM   1083  CB  ALA A  73      -2.829 -17.012 -36.029  1.00  0.00
ATOM   1089  N   LYS A  74      -1.080 -15.188 -33.732  1.00  0.00
ATOM   1090  CA  LYS A  74       0.164 -14.495 -33.488  1.00  0.00
ATOM   1091  C   LYS A  74       0.351 -14.258 -31.999  1.00  0.00
ATOM   1092  O   LYS A  74       1.442 -13.887 -31.559  1.00  0.00
ATOM   1093  CB  LYS A  74       0.170 -13.154 -34.220  1.00  0.00
ATOM   1094  CG  LYS A  74       0.090 -13.267 -35.737  1.00  0.00
ATOM   1095  CD  LYS A  74       0.104 -11.883 -36.398  1.00  0.00
ATOM   1096  CE  LYS A  74       0.045 -11.973 -37.927  1.00  0.00
ATOM   1097  NZ  LYS A  74      -1.307 -12.440 -38.414  1.00  0.00
ATOM   1111  N   ASN A  75      -0.731 -14.451 -31.227  1.00  0.00
ATOM   1112  CA  ASN A  75      -0.780 -14.162 -29.797  1.00  0.00
ATOM   1113  C   ASN A  75      -0.435 -12.703 -29.553  1.00  0.00
ATOM   1114  O   ASN A  75       0.337 -12.364 -28.650  1.00  0.00
ATOM   1115  CB  ASN A  75       0.113 -15.084 -28.978  1.00  0.00
ATOM   1116  CG  ASN A  75      -0.351 -16.520 -28.982  1.00  0.00
ATOM   1117  OD1 ASN A  75      -1.550 -16.821 -28.818  1.00  0.00
ATOM   1118  ND2 ASN A  75       0.579 -17.426 -29.164  1.00  0.00
ATOM   1125  N   THR A  76      -1.017 -11.841 -30.395  1.00  0.00
ATOM   1126  CA  THR A  76      -0.782 -10.401 -30.297  1.00  0.00
ATOM   1127  C   THR A  76      -2.067  -9.542 -30.244  1.00  0.00
ATOM   1128  O   THR A  76      -3.028  -9.753 -30.996  1.00  0.00
ATOM   1129  CB  THR A  76       0.130  -9.947 -31.465  1.00  0.00
ATOM   1130  OG1 THR A  76       1.371 -10.678 -31.408  1.00  0.00
ATOM   1131  CG2 THR A  76       0.463  -8.448 -31.360  1.00  0.00
ATOM   1139  N   VAL A  77      -2.058  -8.556 -29.345  1.00  0.00
ATOM   1140  CA  VAL A  77      -3.140  -7.583 -29.153  1.00  0.00
ATOM   1141  C   VAL A  77      -2.734  -6.208 -29.686  1.00  0.00
ATOM   1142  O   VAL A  77      -1.635  -5.716 -29.438  1.00  0.00
ATOM   1143  CB  VAL A  77      -3.559  -7.501 -27.662  1.00  0.00
ATOM   1144  CG1 VAL A  77      -4.645  -6.425 -27.433  1.00  0.00
ATOM   1145  CG2 VAL A  77      -4.092  -8.818 -27.249  1.00  0.00
ATOM   1155  N   TYR A  78      -3.612  -5.592 -30.451  1.00  0.00
ATOM   1156  CA  TYR A  78      -3.303  -4.304 -31.042  1.00  0.00
ATOM   1157  C   TYR A  78      -4.246  -3.205 -30.580  1.00  0.00
ATOM   1158  O   TYR A  78      -5.431  -3.448 -30.325  1.00  0.00
ATOM   1159  CB  TYR A  78      -3.391  -4.419 -32.559  1.00  0.00
ATOM   1160  CG  TYR A  78      -2.418  -5.382 -33.171  1.00  0.00
ATOM   1161  CD1 TYR A  78      -2.763  -6.733 -33.312  1.00  0.00
ATOM   1162  CD2 TYR A  78      -1.199  -4.925 -33.612  1.00  0.00
ATOM   1163  CE1 TYR A  78      -1.873  -7.605 -33.901  1.00  0.00
ATOM   1164  CE2 TYR A  78      -0.315  -5.791 -34.202  1.00  0.00
ATOM   1165  CZ  TYR A  78      -0.641  -7.121 -34.350  1.00  0.00
ATOM   1166  OH  TYR A  78       0.258  -7.968 -34.952  1.00  0.00
ATOM   1176  N   LEU A  79      -3.714  -1.985 -30.497  1.00  0.00
ATOM   1177  CA  LEU A  79      -4.541  -0.820 -30.192  1.00  0.00
ATOM   1178  C   LEU A  79      -4.325   0.235 -31.272  1.00  0.00
ATOM   1179  O   LEU A  79      -3.225   0.773 -31.432  1.00  0.00
ATOM   1180  CB  LEU A  79      -4.188  -0.219 -28.812  1.00  0.00
ATOM   1181  CG  LEU A  79      -5.002   1.057 -28.346  1.00  0.00
ATOM   1182  CD1 LEU A  79      -6.492   0.686 -28.117  1.00  0.00
ATOM   1183  CD2 LEU A  79      -4.358   1.643 -27.078  1.00  0.00
ATOM   1195  N   GLN A  80      -5.379   0.533 -32.010  1.00  0.00
ATOM   1196  CA  GLN A  80      -5.337   1.505 -33.089  1.00  0.00
ATOM   1197  C   GLN A  80      -5.805   2.830 -32.541  1.00  0.00
ATOM   1198  O   GLN A  80      -6.963   2.955 -32.144  1.00  0.00
ATOM   1199  CB  GLN A  80      -6.254   1.042 -34.226  1.00  0.00
ATOM   1200  CG  GLN A  80      -6.380   1.970 -35.436  1.00  0.00
ATOM   1201  CD  GLN A  80      -5.130   2.054 -36.278  1.00  0.00
ATOM   1202  OE1 GLN A  80      -4.486   1.025 -36.546  1.00  0.00
ATOM   1203  NE2 GLN A  80      -4.795   3.256 -36.732  1.00  0.00
ATOM   1212  N   MET A  81      -4.921   3.816 -32.468  1.00  0.00
ATOM   1213  CA  MET A  81      -5.320   5.083 -31.880  1.00  0.00
ATOM   1214  C   MET A  81      -5.406   6.172 -32.936  1.00  0.00
ATOM   1215  O   MET A  81      -4.377   6.608 -33.469  1.00  0.00
ATOM   1216  CB  MET A  81      -4.316   5.495 -30.837  1.00  0.00
ATOM   1217  CG  MET A  81      -4.082   4.475 -29.756  1.00  0.00
ATOM   1218  SD  MET A  81      -2.991   5.044 -28.431  1.00  0.00
ATOM   1219  CE  MET A  81      -1.467   5.235 -29.293  1.00  0.00
ATOM   1229  N   ASN A  82      -6.625   6.602 -33.263  1.00  0.00
ATOM   1230  CA  ASN A  82      -6.830   7.600 -34.302  1.00  0.00
ATOM   1231  C   ASN A  82      -7.126   8.974 -33.727  1.00  0.00
ATOM   1232  O   ASN A  82      -7.538   9.092 -32.572  1.00  0.00
ATOM   1233  CB  ASN A  82      -7.934   7.150 -35.225  1.00  0.00
ATOM   1234  CG  ASN A  82      -7.571   5.872 -35.923  1.00  0.00
ATOM   1235  OD1 ASN A  82      -6.412   5.679 -36.346  1.00  0.00
ATOM   1236  ND2 ASN A  82      -8.539   5.000 -36.057  1.00  0.00
ATOM   1243  N   SER A  83      -6.901  10.019 -34.530  1.00  0.00
ATOM   1244  CA  SER A  83      -7.232  11.392 -34.152  1.00  0.00
ATOM   1245  C   SER A  83      -6.683  11.741 -32.778  1.00  0.00
ATOM   1246  O   SER A  83      -7.404  12.261 -31.922  1.00  0.00
ATOM   1247  CB  SER A  83      -8.738  11.602 -34.183  1.00  0.00
ATOM   1248  OG  SER A  83      -9.258  11.389 -35.474  1.00  0.00
ATOM   1254  N   LEU A  84      -5.409  11.438 -32.572  1.00  0.00
ATOM   1255  CA  LEU A  84      -4.737  11.677 -31.295  1.00  0.00
ATOM   1256  C   LEU A  84      -4.669  13.133 -30.885  1.00  0.00
ATOM   1257  O   LEU A  84      -4.406  14.017 -31.703  1.00  0.00
ATOM   1258  CB  LEU A  84      -3.338  11.051 -31.341  1.00  0.00
ATOM   1259  CG  LEU A  84      -3.293   9.493 -31.264  1.00  0.00
ATOM   1260  CD1 LEU A  84      -1.946   8.994 -31.631  1.00  0.00
ATOM   1261  CD2 LEU A  84      -3.547   9.072 -29.810  1.00  0.00
ATOM   1273  N   LYS A  85      -4.886  13.383 -29.600  1.00  0.00
ATOM   1274  CA  LYS A  85      -4.814  14.730 -29.049  1.00  0.00
ATOM   1275  C   LYS A  85      -3.657  14.802 -28.055  1.00  0.00
ATOM   1276  O   LYS A  85      -3.255  13.771 -27.538  1.00  0.00
ATOM   1277  CB  LYS A  85      -6.147  15.075 -28.370  1.00  0.00
ATOM   1278  CG  LYS A  85      -7.379  15.008 -29.287  1.00  0.00
ATOM   1279  CD  LYS A  85      -7.354  16.079 -30.393  1.00  0.00
ATOM   1280  CE  LYS A  85      -8.644  16.052 -31.203  1.00  0.00
ATOM   1281  NZ  LYS A  85      -8.646  17.071 -32.298  1.00  0.00
ATOM   1295  N   PRO A  86      -3.084  15.980 -27.739  1.00  0.00
ATOM   1296  CA  PRO A  86      -2.027  16.154 -26.746  1.00  0.00
ATOM   1297  C   PRO A  86      -2.367  15.473 -25.415  1.00  0.00
ATOM   1298  O   PRO A  86      -1.486  14.939 -24.731  1.00  0.00
ATOM   1299  CB  PRO A  86      -1.959  17.675 -26.615  1.00  0.00
ATOM   1300  CG  PRO A  86      -2.382  18.180 -27.982  1.00  0.00
ATOM   1301  CD  PRO A  86      -3.478  17.237 -28.419  1.00  0.00
ATOM   1309  N   GLU A  87      -3.666  15.428 -25.089  1.00  0.00
ATOM   1310  CA  GLU A  87      -4.195  14.816 -23.878  1.00  0.00
ATOM   1311  C   GLU A  87      -3.957  13.302 -23.807  1.00  0.00
ATOM   1312  O   GLU A  87      -4.100  12.698 -22.743  1.00  0.00
ATOM   1313  CB  GLU A  87      -5.696  15.095 -23.790  1.00  0.00
ATOM   1314  CG  GLU A  87      -6.050  16.564 -23.560  1.00  0.00
ATOM   1315  CD  GLU A  87      -7.537  16.813 -23.510  1.00  0.00
ATOM   1316  OE1 GLU A  87      -8.282  15.890 -23.736  1.00  0.00
ATOM   1317  OE2 GLU A  87      -7.924  17.926 -23.249  1.00  0.00
ATOM   1324  N   ASP A  88      -3.589  12.688 -24.932  1.00  0.00
ATOM   1325  CA  ASP A  88      -3.350  11.260 -25.006  1.00  0.00
ATOM   1326  C   ASP A  88      -1.896  10.905 -24.712  1.00  0.00
ATOM   1327  O   ASP A  88      -1.532   9.722 -24.755  1.00  0.00
ATOM   1328  CB  ASP A  88      -3.740  10.733 -26.398  1.00  0.00
ATOM   1329  CG  ASP A  88      -5.261  10.777 -26.696  1.00  0.00
ATOM   1330  OD1 ASP A  88      -6.053  10.314 -25.880  1.00  0.00
ATOM   1331  OD2 ASP A  88      -5.628  11.284 -27.752  1.00  0.00
ATOM   1336  N   THR A  89      -1.056  11.910 -24.408  1.00  0.00
ATOM   1337  CA  THR A  89       0.331  11.620 -24.053  1.00  0.00
ATOM   1338  C   THR A  89       0.328  10.803 -22.767  1.00  0.00
ATOM   1339  O   THR A  89      -0.228  11.235 -21.755  1.00  0.00
ATOM   1340  CB  THR A  89       1.155  12.915 -23.831  1.00  0.00
ATOM   1341  OG1 THR A  89       1.169  13.703 -25.049  1.00  0.00
ATOM   1342  CG2 THR A  89       2.596  12.589 -23.370  1.00  0.00
ATOM   1350  N   ALA A  90       0.949   9.633 -22.807  1.00  0.00
ATOM   1351  CA  ALA A  90       0.981   8.729 -21.658  1.00  0.00
ATOM   1352  C   ALA A  90       1.854   7.526 -21.950  1.00  0.00
ATOM   1353  O   ALA A  90       2.156   7.253 -23.113  1.00  0.00
ATOM   1354  CB  ALA A  90      -0.428   8.264 -21.303  1.00  0.00
ATOM   1360  N   VAL A  91       2.219   6.782 -20.916  1.00  0.00
ATOM   1361  CA  VAL A  91       2.809   5.484 -21.189  1.00  0.00
ATOM   1362  C   VAL A  91       1.654   4.507 -21.294  1.00  0.00
ATOM   1363  O   VAL A  91       0.784   4.477 -20.428  1.00  0.00
ATOM   1364  CB  VAL A  91       3.806   5.043 -20.113  1.00  0.00
ATOM   1365  CG1 VAL A  91       4.328   3.633 -20.430  1.00  0.00
ATOM   1366  CG2 VAL A  91       4.947   6.009 -20.076  1.00  0.00
ATOM   1376  N   TYR A  92       1.607   3.747 -22.368  1.00  0.00
ATOM   1377  CA  TYR A  92       0.547   2.781 -22.580  1.00  0.00
ATOM   1378  C   TYR A  92       1.017   1.408 -22.168  1.00  0.00
ATOM   1379  O   TYR A  92       2.132   0.999 -22.483  1.00  0.00
ATOM   1380  CB  TYR A  92       0.071   2.856 -24.023  1.00  0.00
ATOM   1381  CG  TYR A  92      -0.781   4.077 -24.281  1.00  0.00
ATOM   1382  CD1 TYR A  92      -0.201   5.308 -24.436  1.00  0.00
ATOM   1383  CD2 TYR A  92      -2.162   3.949 -24.374  1.00  0.00
ATOM   1384  CE1 TYR A  92      -0.978   6.415 -24.658  1.00  0.00
ATOM   1385  CE2 TYR A  92      -2.939   5.067 -24.608  1.00  0.00
ATOM   1386  CZ  TYR A  92      -2.335   6.307 -24.743  1.00  0.00
ATOM   1387  OH  TYR A  92      -3.072   7.458 -24.969  1.00  0.00
ATOM   1397  N   TYR A  93       0.165   0.696 -21.451  1.00  0.00
ATOM   1398  CA  TYR A  93       0.479  -0.617 -20.922  1.00  0.00
ATOM   1399  C   TYR A  93      -0.495  -1.671 -21.363  1.00  0.00
ATOM   1400  O   TYR A  93      -1.702  -1.448 -21.428  1.00  0.00
ATOM   1401  CB  TYR A  93       0.434  -0.584 -19.395  1.00  0.00
ATOM   1402  CG  TYR A  93       1.416   0.321 -18.758  1.00  0.00
ATOM   1403  CD1 TYR A  93       1.109   1.660 -18.619  1.00  0.00
ATOM   1404  CD2 TYR A  93       2.616  -0.174 -18.287  1.00  0.00
ATOM   1405  CE1 TYR A  93       1.991   2.502 -18.032  1.00  0.00
ATOM   1406  CE2 TYR A  93       3.508   0.678 -17.683  1.00  0.00
ATOM   1407  CZ  TYR A  93       3.200   2.017 -17.559  1.00  0.00
ATOM   1408  OH  TYR A  93       4.098   2.877 -16.957  1.00  0.00
ATOM   1418  N   CYS A  94       0.037  -2.852 -21.585  1.00  0.00
ATOM   1419  CA  CYS A  94      -0.745  -4.019 -21.944  1.00  0.00
ATOM   1420  C   CYS A  94      -0.956  -4.883 -20.711  1.00  0.00
ATOM   1421  O   CYS A  94      -0.035  -5.041 -19.893  1.00  0.00
ATOM   1422  CB  CYS A  94      -0.044  -4.807 -23.019  1.00  0.00
ATOM   1423  SG  CYS A  94      -0.933  -6.239 -23.566  1.00  0.00
ATOM   1428  N   ALA A  95      -2.160  -5.447 -20.571  1.00  0.00
ATOM   1429  CA  ALA A  95      -2.441  -6.299 -19.420  1.00  0.00
ATOM   1430  C   ALA A  95      -3.361  -7.489 -19.709  1.00  0.00
ATOM   1431  O   ALA A  95      -4.183  -7.481 -20.632  1.00  0.00
ATOM   1432  CB  ALA A  95      -3.059  -5.470 -18.335  1.00  0.00
ATOM   1438  N   VAL A  96      -3.193  -8.501 -18.845  1.00  0.00
ATOM   1439  CA  VAL A  96      -3.912  -9.785 -18.770  1.00  0.00
ATOM   1440  C   VAL A  96      -4.655 -10.098 -17.485  1.00  0.00
ATOM   1441  O   VAL A  96      -4.082 -10.030 -16.381  1.00  0.00
ATOM   1442  CB  VAL A  96      -2.918 -10.948 -18.927  1.00  0.00
ATOM   1443  CG1 VAL A  96      -3.567 -12.286 -18.608  1.00  0.00
ATOM   1444  CG2 VAL A  96      -2.449 -11.024 -20.329  1.00  0.00
ATOM   1454  N   ARG A  97      -5.890 -10.590 -17.648  1.00  0.00
ATOM   1455  CA  ARG A  97      -6.679 -11.057 -16.520  1.00  0.00
ATOM   1456  C   ARG A  97      -7.414 -12.376 -16.880  1.00  0.00
ATOM   1457  O   ARG A  97      -7.764 -12.634 -18.042  1.00  0.00
ATOM   1458  CB  ARG A  97      -7.673  -9.982 -16.097  1.00  0.00
ATOM   1459  CG  ARG A  97      -8.755  -9.757 -17.058  1.00  0.00
ATOM   1460  CD  ARG A  97      -9.654  -8.659 -16.713  1.00  0.00
ATOM   1461  NE  ARG A  97     -10.745  -8.658 -17.644  1.00  0.00
ATOM   1462  CZ  ARG A  97     -10.779  -8.059 -18.848  1.00  0.00
ATOM   1463  NH1 ARG A  97      -9.776  -7.342 -19.299  1.00  0.00
ATOM   1464  NH2 ARG A  97     -11.844  -8.232 -19.593  1.00  0.00
ATOM   1478  N   ASP A  98      -7.670 -13.199 -15.864  1.00  0.00
ATOM   1479  CA  ASP A  98      -8.466 -14.421 -16.032  1.00  0.00
ATOM   1480  C   ASP A  98      -9.994 -14.227 -15.853  1.00  0.00
ATOM   1481  O   ASP A  98     -10.759 -14.935 -16.506  1.00  0.00
ATOM   1482  CB  ASP A  98      -7.990 -15.519 -15.058  1.00  0.00
ATOM   1483  CG  ASP A  98      -6.588 -16.021 -15.301  1.00  0.00
ATOM   1484  OD1 ASP A  98      -6.393 -16.846 -16.160  1.00  0.00
ATOM   1485  OD2 ASP A  98      -5.714 -15.563 -14.605  1.00  0.00
ATOM   1490  N   PRO A  99     -10.474 -13.347 -14.938  1.00  0.00
ATOM   1491  CA  PRO A  99     -11.870 -13.047 -14.701  1.00  0.00
ATOM   1492  C   PRO A  99     -12.449 -12.349 -15.902  1.00  0.00
ATOM   1493  O   PRO A  99     -11.690 -11.907 -16.753  1.00  0.00
ATOM   1494  CB  PRO A  99     -11.854 -12.120 -13.479  1.00  0.00
ATOM   1495  CG  PRO A  99     -10.533 -12.359 -12.832  1.00  0.00
ATOM   1496  CD  PRO A  99      -9.602 -12.655 -13.960  1.00  0.00
ATOM   1504  N   SER A 100     -13.777 -12.274 -15.918  1.00  0.00
ATOM   1505  CA  SER A 100     -14.617 -11.587 -16.898  1.00  0.00
ATOM   1506  C   SER A 100     -14.186 -10.145 -17.016  1.00  0.00
ATOM   1507  O   SER A 100     -13.045  -9.834 -16.732  1.00  0.00
ATOM   1508  CB  SER A 100     -16.074 -11.654 -16.494  1.00  0.00
ATOM   1509  OG  SER A 100     -16.879 -10.952 -17.408  1.00  0.00
ATOM   1515  N   TYR A 101     -15.013  -9.289 -17.576  1.00  0.00
ATOM   1516  CA  TYR A 101     -14.659  -7.880 -17.802  1.00  0.00
ATOM   1517  C   TYR A 101     -14.983  -6.735 -16.818  1.00  0.00
ATOM   1518  O   TYR A 101     -15.959  -6.027 -17.033  1.00  0.00
ATOM   1519  CB  TYR A 101     -15.247  -7.433 -19.148  1.00  0.00
ATOM   1520  CG  TYR A 101     -15.011  -5.945 -19.451  1.00  0.00
ATOM   1521  CD1 TYR A 101     -13.783  -5.330 -19.303  1.00  0.00
ATOM   1522  CD2 TYR A 101     -16.101  -5.184 -19.820  1.00  0.00
ATOM   1523  CE1 TYR A 101     -13.656  -3.997 -19.547  1.00  0.00
ATOM   1524  CE2 TYR A 101     -15.964  -3.854 -20.042  1.00  0.00
ATOM   1525  CZ  TYR A 101     -14.757  -3.260 -19.921  1.00  0.00
ATOM   1526  OH  TYR A 101     -14.643  -1.908 -20.169  1.00  0.00
ATOM   1536  N   PRO A 102     -14.284  -6.549 -15.687  1.00  0.00
ATOM   1537  CA  PRO A 102     -14.379  -5.348 -14.902  1.00  0.00
ATOM   1538  C   PRO A 102     -13.525  -4.372 -15.698  1.00  0.00
ATOM   1539  O   PRO A 102     -12.601  -4.824 -16.371  1.00  0.00
ATOM   1540  CB  PRO A 102     -13.775  -5.753 -13.561  1.00  0.00
ATOM   1541  CG  PRO A 102     -12.759  -6.798 -13.941  1.00  0.00
ATOM   1542  CD  PRO A 102     -13.370  -7.528 -15.132  1.00  0.00
ATOM   1550  N   ASN A 103     -13.685  -3.070 -15.534  1.00  0.00
ATOM   1551  CA  ASN A 103     -12.794  -2.168 -16.257  1.00  0.00
ATOM   1552  C   ASN A 103     -11.948  -1.350 -15.315  1.00  0.00
ATOM   1553  O   ASN A 103     -11.705  -0.161 -15.523  1.00  0.00
ATOM   1554  CB  ASN A 103     -13.624  -1.247 -17.102  1.00  0.00
ATOM   1555  CG  ASN A 103     -14.525  -0.441 -16.274  1.00  0.00
ATOM   1556  OD1 ASN A 103     -14.878  -0.872 -15.154  1.00  0.00
ATOM   1557  ND2 ASN A 103     -14.928   0.704 -16.765  1.00  0.00
ATOM   1564  N   GLY A 104     -11.460  -2.016 -14.290  1.00  0.00
ATOM   1565  CA  GLY A 104     -10.598  -1.385 -13.328  1.00  0.00
ATOM   1566  C   GLY A 104      -9.186  -1.729 -13.686  1.00  0.00
ATOM   1567  O   GLY A 104      -8.938  -2.306 -14.739  1.00  0.00
ATOM   1571  N   VAL A 105      -8.266  -1.416 -12.793  1.00  0.00
ATOM   1572  CA  VAL A 105      -6.848  -1.694 -12.987  1.00  0.00
ATOM   1573  C   VAL A 105      -6.433  -2.895 -12.144  1.00  0.00
ATOM   1574  O   VAL A 105      -5.758  -3.814 -12.612  1.00  0.00
ATOM   1575  CB  VAL A 105      -6.002  -0.464 -12.600  1.00  0.00
ATOM   1576  CG1 VAL A 105      -4.532  -0.793 -12.690  1.00  0.00
ATOM   1577  CG2 VAL A 105      -6.325   0.701 -13.543  1.00  0.00
ATOM   1587  N   TYR A 106      -6.861  -2.868 -10.886  1.00  0.00
ATOM   1588  CA  TYR A 106      -6.534  -3.872  -9.882  1.00  0.00
ATOM   1589  C   TYR A 106      -6.711  -5.349 -10.280  1.00  0.00
ATOM   1590  O   TYR A 106      -5.848  -6.147  -9.930  1.00  0.00
ATOM   1591  CB  TYR A 106      -7.288  -3.580  -8.574  1.00  0.00
ATOM   1592  CG  TYR A 106      -7.129  -4.664  -7.548  1.00  0.00
ATOM   1593  CD1 TYR A 106      -5.997  -4.713  -6.754  1.00  0.00
ATOM   1594  CD2 TYR A 106      -8.123  -5.625  -7.409  1.00  0.00
ATOM   1595  CE1 TYR A 106      -5.860  -5.717  -5.822  1.00  0.00
ATOM   1596  CE2 TYR A 106      -7.983  -6.626  -6.481  1.00  0.00
ATOM   1597  CZ  TYR A 106      -6.856  -6.676  -5.688  1.00  0.00
ATOM   1598  OH  TYR A 106      -6.716  -7.680  -4.757  1.00  0.00
ATOM   1608  N   PRO A 107      -7.806  -5.782 -10.947  1.00  0.00
ATOM   1609  CA  PRO A 107      -8.069  -7.167 -11.323  1.00  0.00
ATOM   1610  C   PRO A 107      -7.015  -7.841 -12.220  1.00  0.00
ATOM   1611  O   PRO A 107      -7.034  -9.064 -12.348  1.00  0.00
ATOM   1612  CB  PRO A 107      -9.410  -7.062 -12.067  1.00  0.00
ATOM   1613  CG  PRO A 107     -10.050  -5.811 -11.527  1.00  0.00
ATOM   1614  CD  PRO A 107      -8.914  -4.868 -11.334  1.00  0.00
ATOM   1622  N   HIS A 108      -6.162  -7.074 -12.900  1.00  0.00
ATOM   1623  CA  HIS A 108      -5.164  -7.691 -13.779  1.00  0.00
ATOM   1624  C   HIS A 108      -4.092  -8.455 -13.037  1.00  0.00
ATOM   1625  O   HIS A 108      -3.642  -8.037 -11.971  1.00  0.00
ATOM   1626  CB  HIS A 108      -4.552  -6.648 -14.678  1.00  0.00
ATOM   1627  CG  HIS A 108      -5.468  -6.264 -15.708  1.00  0.00
ATOM   1628  ND1 HIS A 108      -5.686  -7.048 -16.805  1.00  0.00
ATOM   1629  CD2 HIS A 108      -6.290  -5.231 -15.816  1.00  0.00
ATOM   1630  CE1 HIS A 108      -6.581  -6.491 -17.570  1.00  0.00
ATOM   1631  NE2 HIS A 108      -6.984  -5.394 -16.982  1.00  0.00
ATOM   1639  N   GLU A 109      -3.663  -9.563 -13.634  1.00  0.00
ATOM   1640  CA  GLU A 109      -2.648 -10.425 -13.049  1.00  0.00
ATOM   1641  C   GLU A 109      -1.284 -10.155 -13.660  1.00  0.00
ATOM   1642  O   GLU A 109      -0.267 -10.165 -12.964  1.00  0.00
ATOM   1643  CB  GLU A 109      -3.028 -11.891 -13.272  1.00  0.00
ATOM   1644  CG  GLU A 109      -4.342 -12.339 -12.609  1.00  0.00
ATOM   1645  CD  GLU A 109      -4.285 -12.391 -11.100  1.00  0.00
ATOM   1646  OE1 GLU A 109      -3.231 -12.650 -10.570  1.00  0.00
ATOM   1647  OE2 GLU A 109      -5.302 -12.189 -10.480  1.00  0.00
ATOM   1654  N   TYR A 110      -1.263  -9.917 -14.970  1.00  0.00
ATOM   1655  CA  TYR A 110       0.011  -9.697 -15.632  1.00  0.00
ATOM   1656  C   TYR A 110       0.012  -8.402 -16.400  1.00  0.00
ATOM   1657  O   TYR A 110      -0.973  -8.023 -17.040  1.00  0.00
ATOM   1658  CB  TYR A 110       0.401 -10.891 -16.508  1.00  0.00
ATOM   1659  CG  TYR A 110       0.608 -12.098 -15.684  1.00  0.00
ATOM   1660  CD1 TYR A 110      -0.429 -12.983 -15.440  1.00  0.00
ATOM   1661  CD2 TYR A 110       1.834 -12.296 -15.126  1.00  0.00
ATOM   1662  CE1 TYR A 110      -0.212 -14.066 -14.618  1.00  0.00
ATOM   1663  CE2 TYR A 110       2.053 -13.354 -14.320  1.00  0.00
ATOM   1664  CZ  TYR A 110       1.047 -14.240 -14.049  1.00  0.00
ATOM   1665  OH  TYR A 110       1.310 -15.324 -13.231  1.00  0.00
ATOM   1675  N   TRP A 111       1.149  -7.734 -16.333  1.00  0.00
ATOM   1676  CA  TRP A 111       1.380  -6.465 -16.995  1.00  0.00
ATOM   1677  C   TRP A 111       2.667  -6.478 -17.780  1.00  0.00
ATOM   1678  O   TRP A 111       3.626  -7.152 -17.390  1.00  0.00
ATOM   1679  CB  TRP A 111       1.450  -5.345 -15.958  1.00  0.00
ATOM   1680  CG  TRP A 111       0.163  -5.091 -15.266  1.00  0.00
ATOM   1681  CD1 TRP A 111      -0.346  -5.711 -14.158  1.00  0.00
ATOM   1682  CD2 TRP A 111      -0.798  -4.111 -15.655  1.00  0.00
ATOM   1683  NE1 TRP A 111      -1.561  -5.176 -13.844  1.00  0.00
ATOM   1684  CE2 TRP A 111      -1.860  -4.201 -14.761  1.00  0.00
ATOM   1685  CE3 TRP A 111      -0.843  -3.177 -16.683  1.00  0.00
ATOM   1686  CZ2 TRP A 111      -2.973  -3.396 -14.872  1.00  0.00
ATOM   1687  CZ3 TRP A 111      -1.948  -2.379 -16.794  1.00  0.00
ATOM   1688  CH2 TRP A 111      -2.995  -2.490 -15.906  1.00  0.00
ATOM   1699  N   GLY A 112       2.693  -5.694 -18.843  1.00  0.00
ATOM   1700  CA  GLY A 112       3.883  -5.516 -19.650  1.00  0.00
ATOM   1701  C   GLY A 112       4.783  -4.415 -19.106  1.00  0.00
ATOM   1702  O   GLY A 112       4.699  -4.048 -17.933  1.00  0.00
ATOM   1706  N   GLN A 113       5.672  -3.912 -19.956  1.00  0.00
ATOM   1707  CA  GLN A 113       6.668  -2.918 -19.550  1.00  0.00
ATOM   1708  C   GLN A 113       6.197  -1.491 -19.774  1.00  0.00
ATOM   1709  O   GLN A 113       6.606  -0.576 -19.057  1.00  0.00
ATOM   1710  CB  GLN A 113       7.980  -3.155 -20.299  1.00  0.00
ATOM   1711  CG  GLN A 113       8.681  -4.460 -19.932  1.00  0.00
ATOM   1712  CD  GLN A 113       9.946  -4.687 -20.748  1.00  0.00
ATOM   1713  OE1 GLN A 113       9.992  -4.346 -21.934  1.00  0.00
ATOM   1714  NE2 GLN A 113      10.971  -5.254 -20.122  1.00  0.00
ATOM   1723  N   GLY A 114       5.343  -1.321 -20.774  1.00  0.00
ATOM   1724  CA  GLY A 114       4.798  -0.033 -21.153  1.00  0.00
ATOM   1725  C   GLY A 114       5.572   0.653 -22.272  1.00  0.00
ATOM   1726  O   GLY A 114       6.800   0.542 -22.374  1.00  0.00
ATOM   1730  N   THR A 115       4.849   1.399 -23.105  1.00  0.00
ATOM   1731  CA  THR A 115       5.476   2.126 -24.202  1.00  0.00
ATOM   1732  C   THR A 115       5.012   3.581 -24.223  1.00  0.00
ATOM   1733  O   THR A 115       3.825   3.883 -24.084  1.00  0.00
ATOM   1734  CB  THR A 115       5.226   1.435 -25.563  1.00  0.00
ATOM   1735  OG1 THR A 115       5.934   2.157 -26.570  1.00  0.00
ATOM   1736  CG2 THR A 115       3.719   1.381 -25.930  1.00  0.00
ATOM   1744  N   GLN A 116       5.960   4.493 -24.380  1.00  0.00
ATOM   1745  CA  GLN A 116       5.641   5.915 -24.385  1.00  0.00
ATOM   1746  C   GLN A 116       5.099   6.429 -25.702  1.00  0.00
ATOM   1747  O   GLN A 116       5.719   6.261 -26.758  1.00  0.00
ATOM   1748  CB  GLN A 116       6.877   6.730 -23.982  1.00  0.00
ATOM   1749  CG  GLN A 116       6.735   8.285 -24.032  1.00  0.00
ATOM   1750  CD  GLN A 116       5.764   8.891 -23.007  1.00  0.00
ATOM   1751  OE1 GLN A 116       5.728   8.483 -21.845  1.00  0.00
ATOM   1752  NE2 GLN A 116       5.020   9.900 -23.427  1.00  0.00
ATOM   1761  N   VAL A 117       3.960   7.095 -25.594  1.00  0.00
ATOM   1762  CA  VAL A 117       3.276   7.755 -26.684  1.00  0.00
ATOM   1763  C   VAL A 117       3.188   9.237 -26.394  1.00  0.00
ATOM   1764  O   VAL A 117       2.622   9.650 -25.378  1.00  0.00
ATOM   1765  CB  VAL A 117       1.869   7.174 -26.828  1.00  0.00
ATOM   1766  CG1 VAL A 117       1.087   7.924 -27.899  1.00  0.00
ATOM   1767  CG2 VAL A 117       1.989   5.668 -27.177  1.00  0.00
ATOM   1777  N   THR A 118       3.714  10.043 -27.300  1.00  0.00
ATOM   1778  CA  THR A 118       3.696  11.482 -27.103  1.00  0.00
ATOM   1779  C   THR A 118       2.979  12.141 -28.248  1.00  0.00
ATOM   1780  O   THR A 118       3.223  11.810 -29.410  1.00  0.00
ATOM   1781  CB  THR A 118       5.125  12.047 -26.956  1.00  0.00
ATOM   1782  OG1 THR A 118       5.773  11.425 -25.829  1.00  0.00
ATOM   1783  CG2 THR A 118       5.061  13.557 -26.710  1.00  0.00
ATOM   1791  N   VAL A 119       2.065  13.051 -27.933  1.00  0.00
ATOM   1792  CA  VAL A 119       1.319  13.697 -28.993  1.00  0.00
ATOM   1793  C   VAL A 119       1.577  15.205 -28.943  1.00  0.00
ATOM   1794  O   VAL A 119       1.444  15.830 -27.890  1.00  0.00
ATOM   1795  CB  VAL A 119      -0.181  13.366 -28.858  1.00  0.00
ATOM   1796  CG1 VAL A 119      -0.941  14.015 -29.997  1.00  0.00
ATOM   1797  CG2 VAL A 119      -0.395  11.849 -28.815  1.00  0.00
ATOM   1807  N   SER A 120       2.015  15.772 -30.065  1.00  0.00
ATOM   1808  CA  SER A 120       2.354  17.199 -30.100  1.00  0.00
ATOM   1809  C   SER A 120       1.438  18.099 -30.924  1.00  0.00
ATOM   1810  O   SER A 120       0.736  17.665 -31.834  1.00  0.00
ATOM   1811  CB  SER A 120       3.774  17.377 -30.599  1.00  0.00
ATOM   1812  OG  SER A 120       3.903  16.948 -31.932  1.00  0.00
ATOM   1818  N   SER A 121       1.494  19.394 -30.610  1.00  0.00
ATOM   1819  CA  SER A 121       0.775  20.469 -31.310  1.00  0.00
ATOM   1820  C   SER A 121      -0.711  20.197 -31.617  1.00  0.00
ATOM   1821  O   SER A 121      -1.234  20.711 -32.611  1.00  0.00
ATOM   1822  OXT SER A 121      -1.440  19.824 -30.703  1.00  0.00
ATOM   1823  CB  SER A 121       1.481  20.790 -32.614  1.00  0.00
ATOM   1824  OG  SER A 121       0.822  21.823 -33.291  1.00  0.00
END
