# Supplementary material for: Nanobody-based CTLA4 inhibitors for immune checkpoint blockade therapy of canine cancer patients
Source: Sci Rep. 2021 Oct 21;11:20763. doi: 10.1038/s41598-021-00325-3 (PMC8531395; doi:10.1038/s41598-021-00325-3)
Supplement: Supplementary file 1 — Supplementary Information 1. [file 41598_2021_325_MOESM1_ESM.zip › Supplemental Information/Robetta_cNb6_1.pdb]

ATOM      1  N   MET B   1        .683    .029   -.448  1.00  0.00
ATOM      2  CA  MET B   1       2.137   -.121   -.522  1.00  0.00
ATOM      3  C   MET B   1       2.504   1.249   -.570  1.00  0.00
ATOM      4  O   MET B   1       1.860   2.152  -1.059  1.00  0.00
ATOM      5  CB  MET B   1       2.641   -.894  -1.739  1.00  0.00
ATOM      6  CG  MET B   1       2.291  -2.375  -1.734  1.00  0.00
ATOM      7  SD  MET B   1       2.986  -3.259  -3.144  1.00  0.00
ATOM      8  CE  MET B   1       4.724  -3.271  -2.713  1.00  0.00
ATOM     20  N   HIS B   2       3.562   1.456    .010  1.00  0.00
ATOM     21  CA  HIS B   2       4.239   2.720    .145  1.00  0.00
ATOM     22  C   HIS B   2       5.616   2.590   -.395  1.00  0.00
ATOM     23  O   HIS B   2       6.364   1.602   -.195  1.00  0.00
ATOM     24  CB  HIS B   2       4.291   3.179   1.605  1.00  0.00
ATOM     25  CG  HIS B   2       2.941   3.370   2.224  1.00  0.00
ATOM     26  ND1 HIS B   2       2.182   4.503   2.019  1.00  0.00
ATOM     27  CD2 HIS B   2       2.215   2.574   3.043  1.00  0.00
ATOM     28  CE1 HIS B   2       1.046   4.394   2.685  1.00  0.00
ATOM     29  NE2 HIS B   2       1.041   3.234   3.314  1.00  0.00
ATOM     37  N   VAL B   3       6.006   3.722  -1.041  1.00  0.00
ATOM     38  CA  VAL B   3       7.343   3.726  -1.678  1.00  0.00
ATOM     39  C   VAL B   3       8.177   4.929  -1.224  1.00  0.00
ATOM     40  O   VAL B   3       7.748   6.088  -1.328  1.00  0.00
ATOM     41  CB  VAL B   3       7.207   3.757  -3.212  1.00  0.00
ATOM     42  CG1 VAL B   3       6.237   4.849  -3.639  1.00  0.00
ATOM     43  CG2 VAL B   3       8.572   3.968  -3.848  1.00  0.00
ATOM     53  N   ALA B   4       9.400   4.693   -.823  1.00  0.00
ATOM     54  CA  ALA B   4      10.195   5.841   -.477  1.00  0.00
ATOM     55  C   ALA B   4      11.377   5.805  -1.496  1.00  0.00
ATOM     56  O   ALA B   4      11.986   4.833  -1.972  1.00  0.00
ATOM     57  CB  ALA B   4      10.567   5.737    .932  1.00  0.00
ATOM     63  N   GLN B   5      11.897   6.909  -1.707  1.00  0.00
ATOM     64  CA  GLN B   5      13.044   7.024  -2.576  1.00  0.00
ATOM     65  C   GLN B   5      14.116   7.950  -1.984  1.00  0.00
ATOM     66  O   GLN B   5      13.763   8.883  -1.254  1.00  0.00
ATOM     67  CB  GLN B   5      12.608   7.532  -3.953  1.00  0.00
ATOM     68  CG  GLN B   5      11.344   6.879  -4.486  1.00  0.00
ATOM     69  CD  GLN B   5      11.044   7.282  -5.917  1.00  0.00
ATOM     70  OE1 GLN B   5      10.023   6.887  -6.486  1.00  0.00
ATOM     71  NE2 GLN B   5      11.933   8.072  -6.507  1.00  0.00
ATOM     80  N   PRO B   6      15.438   7.781  -2.382  1.00  0.00
ATOM     81  CA  PRO B   6      16.258   8.797  -1.779  1.00  0.00
ATOM     82  C   PRO B   6      16.043  10.159  -2.456  1.00  0.00
ATOM     83  O   PRO B   6      15.627  10.190  -3.615  1.00  0.00
ATOM     84  CB  PRO B   6      17.674   8.260  -2.007  1.00  0.00
ATOM     85  CG  PRO B   6      17.559   7.440  -3.247  1.00  0.00
ATOM     86  CD  PRO B   6      16.206   6.789  -3.141  1.00  0.00
ATOM     94  N   ALA B   7      16.291  11.333  -1.808  1.00  0.00
ATOM     95  CA  ALA B   7      15.901  12.428  -2.682  1.00  0.00
ATOM     96  C   ALA B   7      16.554  12.912  -3.933  1.00  0.00
ATOM     97  O   ALA B   7      15.779  13.232  -4.809  1.00  0.00
ATOM     98  CB  ALA B   7      16.113  13.493  -1.613  1.00  0.00
ATOM    104  N   VAL B   8      17.928  12.970  -3.945  1.00  0.00
ATOM    105  CA  VAL B   8      18.742  13.360  -5.136  1.00  0.00
ATOM    106  C   VAL B   8      19.970  12.431  -5.469  1.00  0.00
ATOM    107  O   VAL B   8      20.556  12.004  -4.499  1.00  0.00
ATOM    108  CB  VAL B   8      19.262  14.795  -4.932  1.00  0.00
ATOM    109  CG1 VAL B   8      20.115  15.226  -6.115  1.00  0.00
ATOM    110  CG2 VAL B   8      18.091  15.746  -4.736  1.00  0.00
ATOM    120  N   VAL B   9      20.423  12.080  -6.559  1.00  0.00
ATOM    121  CA  VAL B   9      21.585  11.192  -6.647  1.00  0.00
ATOM    122  C   VAL B   9      22.519  11.710  -7.598  1.00  0.00
ATOM    123  O   VAL B   9      21.873  12.049  -8.568  1.00  0.00
ATOM    124  CB  VAL B   9      21.194   9.767  -7.082  1.00  0.00
ATOM    125  CG1 VAL B   9      22.429   8.886  -7.191  1.00  0.00
ATOM    126  CG2 VAL B   9      20.197   9.179  -6.095  1.00  0.00
ATOM    136  N   LEU B  10      23.811  11.842  -7.317  1.00  0.00
ATOM    137  CA  LEU B  10      24.655  12.430  -8.261  1.00  0.00
ATOM    138  C   LEU B  10      25.478  11.431  -9.004  1.00  0.00
ATOM    139  O   LEU B  10      26.104  10.572  -8.425  1.00  0.00
ATOM    140  CB  LEU B  10      25.572  13.440  -7.559  1.00  0.00
ATOM    141  CG  LEU B  10      24.967  14.828  -7.312  1.00  0.00
ATOM    142  CD1 LEU B  10      23.807  14.710  -6.332  1.00  0.00
ATOM    143  CD2 LEU B  10      26.041  15.763  -6.777  1.00  0.00
ATOM    155  N   ALA B  11      25.490  11.649 -10.442  1.00  0.00
ATOM    156  CA  ALA B  11      26.228  10.684 -11.111  1.00  0.00
ATOM    157  C   ALA B  11      27.521  11.238 -11.753  1.00  0.00
ATOM    158  O   ALA B  11      27.905  12.408 -12.083  1.00  0.00
ATOM    159  CB  ALA B  11      25.404  10.150 -12.123  1.00  0.00
ATOM    165  N   SER B  12      28.289  10.347 -12.152  1.00  0.00
ATOM    166  CA  SER B  12      29.429  11.015 -12.648  1.00  0.00
ATOM    167  C   SER B  12      29.454  10.772 -14.106  1.00  0.00
ATOM    168  O   SER B  12      28.505  10.197 -14.587  1.00  0.00
ATOM    169  CB  SER B  12      30.698  10.509 -11.990  1.00  0.00
ATOM    170  OG  SER B  12      30.987   9.199 -12.397  1.00  0.00
ATOM    176  N   SER B  13      30.412  11.250 -14.859  1.00  0.00
ATOM    177  CA  SER B  13      30.583  11.077 -16.378  1.00  0.00
ATOM    178  C   SER B  13      30.791   9.815 -17.071  1.00  0.00
ATOM    179  O   SER B  13      30.687   9.674 -18.260  1.00  0.00
ATOM    180  CB  SER B  13      31.756  11.918 -16.841  1.00  0.00
ATOM    181  OG  SER B  13      32.935  11.538 -16.185  1.00  0.00
ATOM    187  N   ARG B  14      31.077   8.981 -16.235  1.00  0.00
ATOM    188  CA  ARG B  14      31.410   7.629 -16.363  1.00  0.00
ATOM    189  C   ARG B  14      29.975   7.288 -16.135  1.00  0.00
ATOM    190  O   ARG B  14      29.813   6.102 -15.855  1.00  0.00
ATOM    191  CB  ARG B  14      32.376   7.075 -15.326  1.00  0.00
ATOM    192  CG  ARG B  14      33.775   7.668 -15.375  1.00  0.00
ATOM    193  CD  ARG B  14      34.663   7.064 -14.348  1.00  0.00
ATOM    194  NE  ARG B  14      36.003   7.629 -14.391  1.00  0.00
ATOM    195  CZ  ARG B  14      37.020   7.245 -13.595  1.00  0.00
ATOM    196  NH1 ARG B  14      36.836   6.297 -12.703  1.00  0.00
ATOM    197  NH2 ARG B  14      38.204   7.821 -13.712  1.00  0.00
ATOM    211  N   GLY B  15      28.931   8.255 -15.921  1.00  0.00
ATOM    212  CA  GLY B  15      27.865   7.445 -15.495  1.00  0.00
ATOM    213  C   GLY B  15      27.213   6.699 -14.320  1.00  0.00
ATOM    214  O   GLY B  15      26.022   6.818 -14.186  1.00  0.00
ATOM    218  N   VAL B  16      27.917   6.122 -13.378  1.00  0.00
ATOM    219  CA  VAL B  16      26.908   5.429 -12.868  1.00  0.00
ATOM    220  C   VAL B  16      25.907   5.830 -11.792  1.00  0.00
ATOM    221  O   VAL B  16      26.347   6.633 -10.954  1.00  0.00
ATOM    222  CB  VAL B  16      27.616   4.142 -12.404  1.00  0.00
ATOM    223  CG1 VAL B  16      26.630   3.212 -11.712  1.00  0.00
ATOM    224  CG2 VAL B  16      28.266   3.451 -13.592  1.00  0.00
ATOM    234  N   ALA B  17      24.564   5.543 -11.832  1.00  0.00
ATOM    235  CA  ALA B  17      23.809   5.997 -10.636  1.00  0.00
ATOM    236  C   ALA B  17      23.035   4.896  -9.829  1.00  0.00
ATOM    237  O   ALA B  17      22.524   3.861 -10.264  1.00  0.00
ATOM    238  CB  ALA B  17      22.952   6.998 -11.176  1.00  0.00
ATOM    244  N   SER B  18      22.960   4.998  -8.609  1.00  0.00
ATOM    245  CA  SER B  18      22.141   3.915  -8.062  1.00  0.00
ATOM    246  C   SER B  18      20.981   4.448  -7.353  1.00  0.00
ATOM    247  O   SER B  18      21.072   5.305  -6.496  1.00  0.00
ATOM    248  CB  SER B  18      22.942   3.048  -7.110  1.00  0.00
ATOM    249  OG  SER B  18      23.973   2.380  -7.786  1.00  0.00
ATOM    255  N   PHE B  19      19.843   3.855  -7.656  1.00  0.00
ATOM    256  CA  PHE B  19      18.739   4.346  -7.034  1.00  0.00
ATOM    257  C   PHE B  19      18.197   3.282  -6.036  1.00  0.00
ATOM    258  O   PHE B  19      17.911   2.129  -6.239  1.00  0.00
ATOM    259  CB  PHE B  19      17.699   4.727  -8.089  1.00  0.00
ATOM    260  CG  PHE B  19      16.329   4.979  -7.527  1.00  0.00
ATOM    261  CD1 PHE B  19      15.978   6.235  -7.055  1.00  0.00
ATOM    262  CD2 PHE B  19      15.389   3.961  -7.469  1.00  0.00
ATOM    263  CE1 PHE B  19      14.718   6.468  -6.537  1.00  0.00
ATOM    264  CE2 PHE B  19      14.128   4.192  -6.954  1.00  0.00
ATOM    265  CZ  PHE B  19      13.793   5.447  -6.487  1.00  0.00
ATOM    275  N   VAL B  20      17.869   3.648  -4.913  1.00  0.00
ATOM    276  CA  VAL B  20      17.294   2.618  -4.032  1.00  0.00
ATOM    277  C   VAL B  20      15.848   2.917  -3.681  1.00  0.00
ATOM    278  O   VAL B  20      15.539   4.036  -3.319  1.00  0.00
ATOM    279  CB  VAL B  20      18.110   2.507  -2.731  1.00  0.00
ATOM    280  CG1 VAL B  20      17.493   1.473  -1.801  1.00  0.00
ATOM    281  CG2 VAL B  20      19.553   2.150  -3.053  1.00  0.00
ATOM    291  N   CYS B  21      14.955   1.891  -3.733  1.00  0.00
ATOM    292  CA  CYS B  21      13.643   2.170  -3.419  1.00  0.00
ATOM    293  C   CYS B  21      13.135   1.435  -2.174  1.00  0.00
ATOM    294  O   CYS B  21      13.492    .306  -1.814  1.00  0.00
ATOM    295  CB  CYS B  21      12.773   1.820  -4.627  1.00  0.00
ATOM    296  SG  CYS B  21      11.001   2.055  -4.354  1.00  0.00
ATOM    302  N   GLU B  22      12.344   1.984  -1.384  1.00  0.00
ATOM    303  CA  GLU B  22      11.966   1.123   -.250  1.00  0.00
ATOM    304  C   GLU B  22      10.467    .954   -.225  1.00  0.00
ATOM    305  O   GLU B  22       9.585   1.791   -.277  1.00  0.00
ATOM    306  CB  GLU B  22      12.445   1.712   1.079  1.00  0.00
ATOM    307  CG  GLU B  22      12.116    .862   2.298  1.00  0.00
ATOM    308  CD  GLU B  22      12.664   1.435   3.575  1.00  0.00
ATOM    309  OE1 GLU B  22      13.312   2.452   3.518  1.00  0.00
ATOM    310  OE2 GLU B  22      12.433    .854   4.610  1.00  0.00
ATOM    317  N   TYR B  23      10.052   -.271   -.059  1.00  0.00
ATOM    318  CA  TYR B  23       8.666   -.497   -.043  1.00  0.00
ATOM    319  C   TYR B  23       8.100   -.920   1.255  1.00  0.00
ATOM    320  O   TYR B  23       8.293  -1.987   1.808  1.00  0.00
ATOM    321  CB  TYR B  23       8.320  -1.539  -1.110  1.00  0.00
ATOM    322  CG  TYR B  23       8.645  -1.099  -2.520  1.00  0.00
ATOM    323  CD1 TYR B  23       9.531  -1.839  -3.290  1.00  0.00
ATOM    324  CD2 TYR B  23       8.058    .043  -3.043  1.00  0.00
ATOM    325  CE1 TYR B  23       9.827  -1.437  -4.579  1.00  0.00
ATOM    326  CE2 TYR B  23       8.355    .445  -4.331  1.00  0.00
ATOM    327  CZ  TYR B  23       9.235   -.291  -5.097  1.00  0.00
ATOM    328  OH  TYR B  23       9.531    .109  -6.380  1.00  0.00
ATOM    338  N   GLY B  24       6.958   -.318   1.426  1.00  0.00
ATOM    339  CA  GLY B  24       5.879   -.291   2.426  1.00  0.00
ATOM    340  C   GLY B  24       4.972  -1.427   2.723  1.00  0.00
ATOM    341  O   GLY B  24       3.890  -1.245   3.313  1.00  0.00
ATOM    345  N   SER B  25       5.273  -2.567   2.194  1.00  0.00
ATOM    346  CA  SER B  25       4.414  -3.639   2.580  1.00  0.00
ATOM    347  C   SER B  25       5.258  -4.916   2.779  1.00  0.00
ATOM    348  O   SER B  25       6.351  -5.053   2.263  1.00  0.00
ATOM    349  CB  SER B  25       3.345  -3.850   1.526  1.00  0.00
ATOM    350  OG  SER B  25       2.471  -4.880   1.898  1.00  0.00
ATOM    356  N   SER B  26       4.684  -5.865   3.548  1.00  0.00
ATOM    357  CA  SER B  26       5.323  -7.190   3.772  1.00  0.00
ATOM    358  C   SER B  26       4.779  -7.902   2.739  1.00  0.00
ATOM    359  O   SER B  26       5.557  -8.654   2.138  1.00  0.00
ATOM    360  CB  SER B  26       4.994  -7.852   5.096  1.00  0.00
ATOM    361  OG  SER B  26       3.633  -8.178   5.170  1.00  0.00
ATOM    367  N   GLY B  27       3.632  -7.585   2.185  1.00  0.00
ATOM    368  CA  GLY B  27       3.930  -8.549   1.374  1.00  0.00
ATOM    369  C   GLY B  27       3.812  -9.901   1.676  1.00  0.00
ATOM    370  O   GLY B  27       3.915 -10.590   2.675  1.00  0.00
ATOM    374  N   ASN B  28       4.084 -10.143    .490  1.00  0.00
ATOM    375  CA  ASN B  28       4.588 -11.232   -.084  1.00  0.00
ATOM    376  C   ASN B  28       5.190 -10.564  -1.399  1.00  0.00
ATOM    377  O   ASN B  28       4.556 -10.628  -2.483  1.00  0.00
ATOM    378  CB  ASN B  28       3.524 -12.292   -.304  1.00  0.00
ATOM    379  CG  ASN B  28       4.094 -13.583   -.822  1.00  0.00
ATOM    380  OD1 ASN B  28       5.133 -13.593  -1.492  1.00  0.00
ATOM    381  ND2 ASN B  28       3.433 -14.673   -.527  1.00  0.00
ATOM    388  N   ALA B  29       6.337 -10.371  -1.367  1.00  0.00
ATOM    389  CA  ALA B  29       7.242  -9.829  -2.339  1.00  0.00
ATOM    390  C   ALA B  29       7.103 -10.759  -3.541  1.00  0.00
ATOM    391  O   ALA B  29       7.315 -10.178  -4.597  1.00  0.00
ATOM    392  CB  ALA B  29       8.350  -9.805  -2.005  1.00  0.00
ATOM    398  N   ALA B  30       6.776 -12.153  -3.482  1.00  0.00
ATOM    399  CA  ALA B  30       7.060 -12.292  -4.816  1.00  0.00
ATOM    400  C   ALA B  30       7.318 -12.407  -6.145  1.00  0.00
ATOM    401  O   ALA B  30       8.193 -12.688  -6.931  1.00  0.00
ATOM    402  CB  ALA B  30       6.545 -14.157  -4.314  1.00  0.00
ATOM    408  N   GLU B  31       6.299 -12.064  -6.652  1.00  0.00
ATOM    409  CA  GLU B  31       5.908 -11.859  -8.054  1.00  0.00
ATOM    410  C   GLU B  31       6.048 -10.331  -8.592  1.00  0.00
ATOM    411  O   GLU B  31       5.719 -10.049  -9.732  1.00  0.00
ATOM    412  CB  GLU B  31       4.467 -12.347  -8.217  1.00  0.00
ATOM    413  CG  GLU B  31       4.249 -13.803  -7.832  1.00  0.00
ATOM    414  CD  GLU B  31       5.057 -14.756  -8.669  1.00  0.00
ATOM    415  OE1 GLU B  31       5.354 -14.426  -9.792  1.00  0.00
ATOM    416  OE2 GLU B  31       5.377 -15.816  -8.184  1.00  0.00
ATOM    423  N   VAL B  32       6.485  -9.399  -7.709  1.00  0.00
ATOM    424  CA  VAL B  32       6.552  -7.876  -7.588  1.00  0.00
ATOM    425  C   VAL B  32       7.360  -7.436  -8.847  1.00  0.00
ATOM    426  O   VAL B  32       8.362  -8.142  -9.242  1.00  0.00
ATOM    427  CB  VAL B  32       7.257  -7.412  -6.300  1.00  0.00
ATOM    428  CG1 VAL B  32       8.706  -7.876  -6.289  1.00  0.00
ATOM    429  CG2 VAL B  32       7.175  -5.897  -6.182  1.00  0.00
ATOM    439  N   ARG B  33       6.773  -6.311  -9.425  1.00  0.00
ATOM    440  CA  ARG B  33       7.359  -5.743 -10.570  1.00  0.00
ATOM    441  C   ARG B  33       7.730  -4.354 -10.228  1.00  0.00
ATOM    442  O   ARG B  33       7.082  -3.461  -9.724  1.00  0.00
ATOM    443  CB  ARG B  33       6.405  -5.762 -11.755  1.00  0.00
ATOM    444  CG  ARG B  33       6.938  -5.102 -13.016  1.00  0.00
ATOM    445  CD  ARG B  33       5.978  -5.214 -14.144  1.00  0.00
ATOM    446  NE  ARG B  33       5.847  -6.585 -14.610  1.00  0.00
ATOM    447  CZ  ARG B  33       4.917  -7.010 -15.487  1.00  0.00
ATOM    448  NH1 ARG B  33       4.045  -6.160 -15.983  1.00  0.00
ATOM    449  NH2 ARG B  33       4.881  -8.280 -15.850  1.00  0.00
ATOM    463  N   VAL B  34       8.972  -4.051 -10.588  1.00  0.00
ATOM    464  CA  VAL B  34       9.466  -2.725 -10.237  1.00  0.00
ATOM    465  C   VAL B  34       9.783  -2.013 -11.414  1.00  0.00
ATOM    466  O   VAL B  34      10.465  -2.688 -12.153  1.00  0.00
ATOM    467  CB  VAL B  34      10.729  -2.783  -9.358  1.00  0.00
ATOM    468  CG1 VAL B  34      11.102  -1.392  -8.869  1.00  0.00
ATOM    469  CG2 VAL B  34      10.500  -3.724  -8.185  1.00  0.00
ATOM    479  N   THR B  35       9.216   -.694 -11.535  1.00  0.00
ATOM    480  CA  THR B  35       9.501    .089 -12.744  1.00  0.00
ATOM    481  C   THR B  35      10.231   1.511 -12.526  1.00  0.00
ATOM    482  O   THR B  35       9.967   2.239 -11.557  1.00  0.00
ATOM    483  CB  THR B  35       8.179    .300 -13.504  1.00  0.00
ATOM    484  OG1 THR B  35       7.627   -.972 -13.870  1.00  0.00
ATOM    485  CG2 THR B  35       8.412   1.127 -14.760  1.00  0.00
ATOM    493  N   VAL B  36      11.213   1.900 -13.236  1.00  0.00
ATOM    494  CA  VAL B  36      11.725   3.174 -13.093  1.00  0.00
ATOM    495  C   VAL B  36      11.296   4.003 -14.336  1.00  0.00
ATOM    496  O   VAL B  36      11.461   3.714 -15.546  1.00  0.00
ATOM    497  CB  VAL B  36      13.258   3.106 -12.957  1.00  0.00
ATOM    498  CG1 VAL B  36      13.870   2.419 -14.169  1.00  0.00
ATOM    499  CG2 VAL B  36      13.826   4.506 -12.786  1.00  0.00
ATOM    509  N   LEU B  37      10.736   5.212 -13.949  1.00  0.00
ATOM    510  CA  LEU B  37      10.372   6.012 -15.044  1.00  0.00
ATOM    511  C   LEU B  37      11.140   7.414 -14.977  1.00  0.00
ATOM    512  O   LEU B  37      11.433   8.053 -13.961  1.00  0.00
ATOM    513  CB  LEU B  37       8.849   6.194 -15.035  1.00  0.00
ATOM    514  CG  LEU B  37       8.024   4.900 -15.047  1.00  0.00
ATOM    515  CD1 LEU B  37       7.754   4.457 -13.616  1.00  0.00
ATOM    516  CD2 LEU B  37       6.724   5.134 -15.802  1.00  0.00
ATOM    528  N   ARG B  38      11.490   7.966 -16.120  1.00  0.00
ATOM    529  CA  ARG B  38      11.963   9.259 -16.144  1.00  0.00
ATOM    530  C   ARG B  38      10.908  10.427 -16.552  1.00  0.00
ATOM    531  O   ARG B  38       9.943  10.503 -17.333  1.00  0.00
ATOM    532  CB  ARG B  38      13.153   9.247 -17.093  1.00  0.00
ATOM    533  CG  ARG B  38      13.854  10.586 -17.257  1.00  0.00
ATOM    534  CD  ARG B  38      15.086  10.464 -18.078  1.00  0.00
ATOM    535  NE  ARG B  38      15.785  11.733 -18.198  1.00  0.00
ATOM    536  CZ  ARG B  38      15.627  12.600 -19.217  1.00  0.00
ATOM    537  NH1 ARG B  38      14.792  12.321 -20.194  1.00  0.00
ATOM    538  NH2 ARG B  38      16.311  13.730 -19.235  1.00  0.00
ATOM    552  N   GLN B  39      10.996  11.584 -15.783  1.00  0.00
ATOM    553  CA  GLN B  39       9.930  12.566 -16.237  1.00  0.00
ATOM    554  C   GLN B  39      10.496  13.655 -17.101  1.00  0.00
ATOM    555  O   GLN B  39      11.381  14.364 -16.616  1.00  0.00
ATOM    556  CB  GLN B  39       9.219  13.213 -15.046  1.00  0.00
ATOM    557  CG  GLN B  39       8.061  14.118 -15.428  1.00  0.00
ATOM    558  CD  GLN B  39       7.399  14.754 -14.220  1.00  0.00
ATOM    559  OE1 GLN B  39       7.149  14.089 -13.211  1.00  0.00
ATOM    560  NE2 GLN B  39       7.112  16.047 -14.316  1.00  0.00
ATOM    569  N   ALA B  40      10.114  13.914 -18.249  1.00  0.00
ATOM    570  CA  ALA B  40      10.732  14.872 -18.931  1.00  0.00
ATOM    571  C   ALA B  40      10.081  16.246 -19.197  1.00  0.00
ATOM    572  O   ALA B  40       9.159  16.636 -19.833  1.00  0.00
ATOM    573  CB  ALA B  40      11.052  14.434 -20.254  1.00  0.00
ATOM    579  N   GLY B  41      10.410  17.078 -18.311  1.00  0.00
ATOM    580  CA  GLY B  41       9.690  18.281 -18.405  1.00  0.00
ATOM    581  C   GLY B  41       8.363  17.581 -18.001  1.00  0.00
ATOM    582  O   GLY B  41       8.269  17.009 -16.923  1.00  0.00
ATOM    586  N   SER B  42       7.309  17.738 -18.844  1.00  0.00
ATOM    587  CA  SER B  42       5.925  17.213 -18.638  1.00  0.00
ATOM    588  C   SER B  42       5.594  15.863 -19.193  1.00  0.00
ATOM    589  O   SER B  42       4.389  15.370 -19.173  1.00  0.00
ATOM    590  CB  SER B  42       4.926  18.191 -19.225  1.00  0.00
ATOM    591  OG  SER B  42       5.074  18.286 -20.615  1.00  0.00
ATOM    597  N   GLN B  43       6.621  15.194 -19.812  1.00  0.00
ATOM    598  CA  GLN B  43       6.325  13.988 -20.430  1.00  0.00
ATOM    599  C   GLN B  43       6.794  12.782 -19.770  1.00  0.00
ATOM    600  O   GLN B  43       7.753  12.543 -19.037  1.00  0.00
ATOM    601  CB  GLN B  43       6.882  14.014 -21.855  1.00  0.00
ATOM    602  CG  GLN B  43       6.347  15.148 -22.713  1.00  0.00
ATOM    603  CD  GLN B  43       4.861  15.014 -22.988  1.00  0.00
ATOM    604  OE1 GLN B  43       4.415  14.042 -23.604  1.00  0.00
ATOM    605  NE2 GLN B  43       4.086  15.991 -22.533  1.00  0.00
ATOM    614  N   MET B  44       6.241  11.691 -19.910  1.00  0.00
ATOM    615  CA  MET B  44       6.924  10.706 -19.073  1.00  0.00
ATOM    616  C   MET B  44       7.387   9.478 -19.852  1.00  0.00
ATOM    617  O   MET B  44       6.618   8.928 -20.649  1.00  0.00
ATOM    618  CB  MET B  44       6.008  10.280 -17.927  1.00  0.00
ATOM    619  CG  MET B  44       6.625   9.271 -16.970  1.00  0.00
ATOM    620  SD  MET B  44       5.535   8.864 -15.591  1.00  0.00
ATOM    621  CE  MET B  44       5.579  10.393 -14.662  1.00  0.00
ATOM    631  N   THR B  45       8.579   8.989 -19.575  1.00  0.00
ATOM    632  CA  THR B  45       8.944   7.950 -20.326  1.00  0.00
ATOM    633  C   THR B  45       9.359   6.680 -19.411  1.00  0.00
ATOM    634  O   THR B  45       9.721   6.513 -18.227  1.00  0.00
ATOM    635  CB  THR B  45      10.082   8.420 -21.251  1.00  0.00
ATOM    636  OG1 THR B  45      11.207   8.825 -20.461  1.00  0.00
ATOM    637  CG2 THR B  45       9.623   9.589 -22.109  1.00  0.00
ATOM    645  N   GLU B  46       9.256   5.530 -19.947  1.00  0.00
ATOM    646  CA  GLU B  46       9.606   4.429 -19.001  1.00  0.00
ATOM    647  C   GLU B  46      10.887   4.023 -19.512  1.00  0.00
ATOM    648  O   GLU B  46      11.070   3.741 -20.724  1.00  0.00
ATOM    649  CB  GLU B  46       8.624   3.255 -18.998  1.00  0.00
ATOM    650  CG  GLU B  46       9.006   2.118 -18.060  1.00  0.00
ATOM    651  CD  GLU B  46       8.006    .996 -18.064  1.00  0.00
ATOM    652  OE1 GLU B  46       6.852   1.254 -18.312  1.00  0.00
ATOM    653  OE2 GLU B  46       8.396   -.122 -17.819  1.00  0.00
ATOM    660  N   VAL B  47      11.793   3.879 -18.605  1.00  0.00
ATOM    661  CA  VAL B  47      13.138   3.650 -18.919  1.00  0.00
ATOM    662  C   VAL B  47      13.577   2.251 -18.517  1.00  0.00
ATOM    663  O   VAL B  47      14.285   1.598 -19.286  1.00  0.00
ATOM    664  CB  VAL B  47      14.012   4.703 -18.211  1.00  0.00
ATOM    665  CG1 VAL B  47      15.488   4.414 -18.446  1.00  0.00
ATOM    666  CG2 VAL B  47      13.649   6.095 -18.706  1.00  0.00
ATOM    676  N   CYS B  48      13.122   1.795 -17.475  1.00  0.00
ATOM    677  CA  CYS B  48      13.446    .499 -17.112  1.00  0.00
ATOM    678  C   CYS B  48      12.576   -.234 -16.247  1.00  0.00
ATOM    679  O   CYS B  48      11.716   -.080 -15.422  1.00  0.00
ATOM    680  CB  CYS B  48      14.822    .513 -16.446  1.00  0.00
ATOM    681  SG  CYS B  48      15.428  -1.123 -15.968  1.00  0.00
ATOM    687  N   ALA B  49      12.686  -1.399 -16.573  1.00  0.00
ATOM    688  CA  ALA B  49      11.830  -2.083 -15.764  1.00  0.00
ATOM    689  C   ALA B  49      12.446  -3.165 -15.303  1.00  0.00
ATOM    690  O   ALA B  49      13.328  -3.784 -15.917  1.00  0.00
ATOM    691  CB  ALA B  49      10.692  -2.205 -16.279  1.00  0.00
ATOM    697  N   ALA B  50      11.908  -3.547 -14.349  1.00  0.00
ATOM    698  CA  ALA B  50      12.502  -4.736 -14.005  1.00  0.00
ATOM    699  C   ALA B  50      11.647  -5.327 -13.195  1.00  0.00
ATOM    700  O   ALA B  50      10.945  -4.635 -12.544  1.00  0.00
ATOM    701  CB  ALA B  50      13.694  -4.557 -13.170  1.00  0.00
ATOM    707  N   THR B  51      11.744  -6.728 -13.391  1.00  0.00
ATOM    708  CA  THR B  51      10.841  -7.554 -12.783  1.00  0.00
ATOM    709  C   THR B  51      11.546  -8.495 -12.159  1.00  0.00
ATOM    710  O   THR B  51      12.400  -9.181 -12.667  1.00  0.00
ATOM    711  CB  THR B  51       9.854  -8.221 -13.758  1.00  0.00
ATOM    712  OG1 THR B  51       9.175  -7.212 -14.518  1.00  0.00
ATOM    713  CG2 THR B  51       8.831  -9.051 -12.998  1.00  0.00
ATOM    721  N   TYR B  52      11.143  -8.679 -11.035  1.00  0.00
ATOM    722  CA  TYR B  52      11.778  -9.576 -10.331  1.00  0.00
ATOM    723  C   TYR B  52      10.766 -10.310 -10.077  1.00  0.00
ATOM    724  O   TYR B  52       9.615  -9.923  -9.686  1.00  0.00
ATOM    725  CB  TYR B  52      12.466  -9.057  -9.067  1.00  0.00
ATOM    726  CG  TYR B  52      13.401  -7.894  -9.315  1.00  0.00
ATOM    727  CD1 TYR B  52      12.909  -6.597  -9.320  1.00  0.00
ATOM    728  CD2 TYR B  52      14.751  -8.125  -9.536  1.00  0.00
ATOM    729  CE1 TYR B  52      13.763  -5.535  -9.546  1.00  0.00
ATOM    730  CE2 TYR B  52      15.605  -7.063  -9.762  1.00  0.00
ATOM    731  CZ  TYR B  52      15.115  -5.772  -9.768  1.00  0.00
ATOM    732  OH  TYR B  52      15.966  -4.715  -9.993  1.00  0.00
ATOM    742  N   THR B  53      11.363 -11.258  -9.845  1.00  0.00
ATOM    743  CA  THR B  53      10.698 -12.260  -9.482  1.00  0.00
ATOM    744  C   THR B  53      11.541 -12.675  -8.392  1.00  0.00
ATOM    745  O   THR B  53      12.520 -12.162  -8.211  1.00  0.00
ATOM    746  CB  THR B  53      10.530 -13.312 -10.594  1.00  0.00
ATOM    747  OG1 THR B  53      11.792 -13.937 -10.860  1.00  0.00
ATOM    748  CG2 THR B  53      10.012 -12.662 -11.869  1.00  0.00
ATOM    756  N   VAL B  54      11.007 -13.518  -7.530  1.00  0.00
ATOM    757  CA  VAL B  54      11.693 -14.021  -6.426  1.00  0.00
ATOM    758  C   VAL B  54      11.773 -14.706  -7.823  1.00  0.00
ATOM    759  O   VAL B  54      10.737 -14.734  -8.505  1.00  0.00
ATOM    760  CB  VAL B  54      10.961 -14.690  -5.247  1.00  0.00
ATOM    761  CG1 VAL B  54      10.292 -15.980  -5.698  1.00  0.00
ATOM    762  CG2 VAL B  54      11.940 -14.958  -4.114  1.00  0.00
ATOM    772  N   GLU B  55      12.665 -15.285  -8.075  1.00  0.00
ATOM    773  CA  GLU B  55      13.674 -16.072  -8.714  1.00  0.00
ATOM    774  C   GLU B  55      14.364 -15.051  -9.777  1.00  0.00
ATOM    775  O   GLU B  55      14.779 -15.433 -10.884  1.00  0.00
ATOM    776  CB  GLU B  55      13.059 -17.307  -9.376  1.00  0.00
ATOM    777  CG  GLU B  55      12.349 -18.248  -8.414  1.00  0.00
ATOM    778  CD  GLU B  55      11.848 -19.499  -9.081  1.00  0.00
ATOM    779  OE1 GLU B  55      11.944 -19.588 -10.282  1.00  0.00
ATOM    780  OE2 GLU B  55      11.370 -20.367  -8.390  1.00  0.00
ATOM    787  N   ASP B  56      14.404 -13.724  -9.397  1.00  0.00
ATOM    788  CA  ASP B  56      15.274 -12.502  -9.641  1.00  0.00
ATOM    789  C   ASP B  56      15.540 -12.007 -10.977  1.00  0.00
ATOM    790  O   ASP B  56      16.576 -11.350 -11.232  1.00  0.00
ATOM    791  CB  ASP B  56      16.662 -12.720  -9.033  1.00  0.00
ATOM    792  CG  ASP B  56      16.627 -12.890  -7.520  1.00  0.00
ATOM    793  OD1 ASP B  56      15.922 -12.150  -6.875  1.00  0.00
ATOM    794  OD2 ASP B  56      17.306 -13.757  -7.025  1.00  0.00
ATOM    799  N   GLU B  57      14.817 -12.476 -11.900  1.00  0.00
ATOM    800  CA  GLU B  57      15.221 -11.869 -13.049  1.00  0.00
ATOM    801  C   GLU B  57      15.023 -10.439 -12.778  1.00  0.00
ATOM    802  O   GLU B  57      14.398  -9.935 -11.665  1.00  0.00
ATOM    803  CB  GLU B  57      14.415 -12.348 -14.259  1.00  0.00
ATOM    804  CG  GLU B  57      14.656 -13.802 -14.639  1.00  0.00
ATOM    805  CD  GLU B  57      13.874 -14.228 -15.851  1.00  0.00
ATOM    806  OE1 GLU B  57      13.109 -13.437 -16.348  1.00  0.00
ATOM    807  OE2 GLU B  57      14.043 -15.345 -16.280  1.00  0.00
ATOM    814  N   LEU B  58      15.879  -9.827 -13.717  1.00  0.00
ATOM    815  CA  LEU B  58      15.799  -8.465 -14.004  1.00  0.00
ATOM    816  C   LEU B  58      15.693  -8.109 -15.514  1.00  0.00
ATOM    817  O   LEU B  58      16.493  -8.592 -16.265  1.00  0.00
ATOM    818  CB  LEU B  58      17.029  -7.791 -13.384  1.00  0.00
ATOM    819  CG  LEU B  58      17.090  -6.264 -13.519  1.00  0.00
ATOM    820  CD1 LEU B  58      17.882  -5.682 -12.357  1.00  0.00
ATOM    821  CD2 LEU B  58      17.726  -5.898 -14.852  1.00  0.00
ATOM    833  N   ALA B  59      14.799  -7.289 -15.975  1.00  0.00
ATOM    834  CA  ALA B  59      14.917  -6.950 -17.363  1.00  0.00
ATOM    835  C   ALA B  59      15.486  -5.492 -17.711  1.00  0.00
ATOM    836  O   ALA B  59      15.459  -4.613 -16.830  1.00  0.00
ATOM    837  CB  ALA B  59      13.723  -7.256 -17.935  1.00  0.00
ATOM    843  N   PHE B  60      16.002  -5.189 -18.921  1.00  0.00
ATOM    844  CA  PHE B  60      16.413  -3.829 -18.975  1.00  0.00
ATOM    845  C   PHE B  60      15.987  -3.196 -20.045  1.00  0.00
ATOM    846  O   PHE B  60      15.708  -3.757 -21.085  1.00  0.00
ATOM    847  CB  PHE B  60      17.934  -3.673 -18.966  1.00  0.00
ATOM    848  CG  PHE B  60      18.624  -4.391 -20.091  1.00  0.00
ATOM    849  CD1 PHE B  60      18.815  -3.768 -21.316  1.00  0.00
ATOM    850  CD2 PHE B  60      19.082  -5.689 -19.928  1.00  0.00
ATOM    851  CE1 PHE B  60      19.449  -4.428 -22.352  1.00  0.00
ATOM    852  CE2 PHE B  60      19.717  -6.350 -20.961  1.00  0.00
ATOM    853  CZ  PHE B  60      19.900  -5.718 -22.175  1.00  0.00
ATOM    863  N   LEU B  61      15.786  -2.033 -19.829  1.00  0.00
ATOM    864  CA  LEU B  61      15.281  -1.674 -20.995  1.00  0.00
ATOM    865  C   LEU B  61      16.174   -.774 -21.597  1.00  0.00
ATOM    866  O   LEU B  61      17.221   -.618 -20.967  1.00  0.00
ATOM    867  CB  LEU B  61      13.899  -1.034 -20.815  1.00  0.00
ATOM    868  CG  LEU B  61      12.855  -1.896 -20.095  1.00  0.00
ATOM    869  CD1 LEU B  61      11.595  -1.075 -19.856  1.00  0.00
ATOM    870  CD2 LEU B  61      12.553  -3.131 -20.930  1.00  0.00
ATOM    882  N   ASP B  62      15.799   -.235 -22.658  1.00  0.00
ATOM    883  CA  ASP B  62      16.736    .288 -23.390  1.00  0.00
ATOM    884  C   ASP B  62      17.837   1.220 -22.886  1.00  0.00
ATOM    885  O   ASP B  62      17.639   2.218 -22.201  1.00  0.00
ATOM    886  CB  ASP B  62      15.943    .979 -24.503  1.00  0.00
ATOM    887  CG  ASP B  62      15.280   -.005 -25.457  1.00  0.00
ATOM    888  OD1 ASP B  62      15.558  -1.176 -25.359  1.00  0.00
ATOM    889  OD2 ASP B  62      14.502    .425 -26.275  1.00  0.00
ATOM    894  N   ASP B  63      19.040    .820 -23.314  1.00  0.00
ATOM    895  CA  ASP B  63      20.317   1.437 -23.105  1.00  0.00
ATOM    896  C   ASP B  63      20.479   1.500 -21.680  1.00  0.00
ATOM    897  O   ASP B  63      21.395   2.120 -21.130  1.00  0.00
ATOM    898  CB  ASP B  63      20.409   2.839 -23.713  1.00  0.00
ATOM    899  CG  ASP B  63      20.319   2.833 -25.233  1.00  0.00
ATOM    900  OD1 ASP B  63      20.511   1.792 -25.816  1.00  0.00
ATOM    901  OD2 ASP B  63      20.059   3.869 -25.797  1.00  0.00
ATOM    906  N   SER B  64      19.755    .719 -21.026  1.00  0.00
ATOM    907  CA  SER B  64      19.810    .974 -19.677  1.00  0.00
ATOM    908  C   SER B  64      20.023   -.347 -19.543  1.00  0.00
ATOM    909  O   SER B  64      19.411  -1.291 -20.032  1.00  0.00
ATOM    910  CB  SER B  64      18.552   1.494 -19.010  1.00  0.00
ATOM    911  OG  SER B  64      18.169   2.729 -19.552  1.00  0.00
ATOM    917  N   THR B  65      20.812   -.375 -18.745  1.00  0.00
ATOM    918  CA  THR B  65      21.248  -1.406 -18.180  1.00  0.00
ATOM    919  C   THR B  65      20.894  -1.032 -16.809  1.00  0.00
ATOM    920  O   THR B  65      21.133    .077 -16.272  1.00  0.00
ATOM    921  CB  THR B  65      22.751  -1.636 -18.422  1.00  0.00
ATOM    922  OG1 THR B  65      22.988  -1.825 -19.823  1.00  0.00
ATOM    923  CG2 THR B  65      23.232  -2.862 -17.661  1.00  0.00
ATOM    931  N   CYS B  66      20.312  -2.016 -16.244  1.00  0.00
ATOM    932  CA  CYS B  66      19.778  -1.968 -15.017  1.00  0.00
ATOM    933  C   CYS B  66      20.172  -3.047 -14.253  1.00  0.00
ATOM    934  O   CYS B  66      19.889  -4.169 -14.579  1.00  0.00
ATOM    935  CB  CYS B  66      18.251  -1.943 -15.090  1.00  0.00
ATOM    936  SG  CYS B  66      17.435  -1.938 -13.476  1.00  0.00
ATOM    942  N   THR B  67      20.557  -2.765 -13.195  1.00  0.00
ATOM    943  CA  THR B  67      20.899  -4.016 -12.444  1.00  0.00
ATOM    944  C   THR B  67      20.277  -3.687 -11.215  1.00  0.00
ATOM    945  O   THR B  67      20.100  -2.615 -10.611  1.00  0.00
ATOM    946  CB  THR B  67      22.398  -4.307 -12.247  1.00  0.00
ATOM    947  OG1 THR B  67      22.963  -3.337 -11.357  1.00  0.00
ATOM    948  CG2 THR B  67      23.130  -4.255 -13.580  1.00  0.00
ATOM    956  N   GLY B  68      20.090  -4.736 -10.618  1.00  0.00
ATOM    957  CA  GLY B  68      19.424  -4.482  -9.512  1.00  0.00
ATOM    958  C   GLY B  68      19.299  -5.742  -8.933  1.00  0.00
ATOM    959  O   GLY B  68      19.642  -6.842  -9.428  1.00  0.00
ATOM    963  N   THR B  69      18.746  -5.545  -7.836  1.00  0.00
ATOM    964  CA  THR B  69      18.650  -6.706  -6.906  1.00  0.00
ATOM    965  C   THR B  69      17.486  -6.533  -5.955  1.00  0.00
ATOM    966  O   THR B  69      16.918  -5.416  -5.613  1.00  0.00
ATOM    967  CB  THR B  69      19.942  -6.897  -6.090  1.00  0.00
ATOM    968  OG1 THR B  69      19.897  -8.156  -5.405  1.00  0.00
ATOM    969  CG2 THR B  69      20.102  -5.777  -5.074  1.00  0.00
ATOM    977  N   SER B  70      17.191  -7.585  -5.283  1.00  0.00
ATOM    978  CA  SER B  70      16.106  -7.295  -4.315  1.00  0.00
ATOM    979  C   SER B  70      16.445  -7.914  -3.110  1.00  0.00
ATOM    980  O   SER B  70      17.112  -8.970  -3.022  1.00  0.00
ATOM    981  CB  SER B  70      14.751  -7.812  -4.759  1.00  0.00
ATOM    982  OG  SER B  70      14.739  -9.212  -4.806  1.00  0.00
ATOM    988  N   SER B  71      15.761  -7.255  -2.174  1.00  0.00
ATOM    989  CA  SER B  71      15.793  -7.793   -.815  1.00  0.00
ATOM    990  C   SER B  71      14.801  -7.470    .088  1.00  0.00
ATOM    991  O   SER B  71      14.296  -6.424    .527  1.00  0.00
ATOM    992  CB  SER B  71      17.084  -7.398   -.126  1.00  0.00
ATOM    993  OG  SER B  71      17.130  -7.901   1.181  1.00  0.00
ATOM    999  N   GLY B  72      14.041  -8.476    .200  1.00  0.00
ATOM   1000  CA  GLY B  72      13.153  -8.101   1.176  1.00  0.00
ATOM   1001  C   GLY B  72      12.227  -7.062    .522  1.00  0.00
ATOM   1002  O   GLY B  72      11.659  -7.268   -.571  1.00  0.00
ATOM   1006  N   ASN B  73      12.141  -5.916   1.241  1.00  0.00
ATOM   1007  CA  ASN B  73      11.320  -4.768    .693  1.00  0.00
ATOM   1008  C   ASN B  73      12.174  -3.595   -.158  1.00  0.00
ATOM   1009  O   ASN B  73      11.875  -2.425   -.435  1.00  0.00
ATOM   1010  CB  ASN B  73      10.560  -4.150   1.852  1.00  0.00
ATOM   1011  CG  ASN B  73      11.470  -3.529   2.875  1.00  0.00
ATOM   1012  OD1 ASN B  73      12.671  -3.823   2.915  1.00  0.00
ATOM   1013  ND2 ASN B  73      10.923  -2.675   3.702  1.00  0.00
ATOM   1020  N   LYS B  74      13.388  -3.800   -.460  1.00  0.00
ATOM   1021  CA  LYS B  74      14.198  -2.720  -1.102  1.00  0.00
ATOM   1022  C   LYS B  74      14.625  -3.110  -2.523  1.00  0.00
ATOM   1023  O   LYS B  74      15.038  -4.244  -2.935  1.00  0.00
ATOM   1024  CB  LYS B  74      15.436  -2.397   -.264  1.00  0.00
ATOM   1025  CG  LYS B  74      15.134  -1.747   1.080  1.00  0.00
ATOM   1026  CD  LYS B  74      16.413  -1.337   1.795  1.00  0.00
ATOM   1027  CE  LYS B  74      16.112   -.654   3.121  1.00  0.00
ATOM   1028  NZ  LYS B  74      17.353   -.219   3.818  1.00  0.00
ATOM   1042  N   VAL B  75      14.435  -2.127  -3.380  1.00  0.00
ATOM   1043  CA  VAL B  75      14.873  -2.429  -4.672  1.00  0.00
ATOM   1044  C   VAL B  75      15.993  -1.416  -5.131  1.00  0.00
ATOM   1045  O   VAL B  75      16.182   -.237  -4.932  1.00  0.00
ATOM   1046  CB  VAL B  75      13.664  -2.392  -5.625  1.00  0.00
ATOM   1047  CG1 VAL B  75      14.079  -2.812  -7.027  1.00  0.00
ATOM   1048  CG2 VAL B  75      12.560  -3.294  -5.096  1.00  0.00
ATOM   1058  N   ASN B  76      17.011  -2.049  -5.694  1.00  0.00
ATOM   1059  CA  ASN B  76      18.168  -1.108  -6.062  1.00  0.00
ATOM   1060  C   ASN B  76      18.418  -1.029  -7.557  1.00  0.00
ATOM   1061  O   ASN B  76      18.657  -2.178  -8.110  1.00  0.00
ATOM   1062  CB  ASN B  76      19.456  -1.518  -5.372  1.00  0.00
ATOM   1063  CG  ASN B  76      20.571   -.536  -5.599  1.00  0.00
ATOM   1064  OD1 ASN B  76      20.601    .165  -6.617  1.00  0.00
ATOM   1065  ND2 ASN B  76      21.491   -.471  -4.669  1.00  0.00
ATOM   1072  N   LEU B  77      18.358    .134  -8.251  1.00  0.00
ATOM   1073  CA  LEU B  77      18.535    .139  -9.636  1.00  0.00
ATOM   1074  C   LEU B  77      19.894    .785 -10.004  1.00  0.00
ATOM   1075  O   LEU B  77      20.379   1.836  -9.641  1.00  0.00
ATOM   1076  CB  LEU B  77      17.368    .891 -10.289  1.00  0.00
ATOM   1077  CG  LEU B  77      15.965    .429  -9.876  1.00  0.00
ATOM   1078  CD1 LEU B  77      14.920   1.295 -10.567  1.00  0.00
ATOM   1079  CD2 LEU B  77      15.785  -1.038 -10.239  1.00  0.00
ATOM   1091  N   THR B  78      20.665    .081 -10.711  1.00  0.00
ATOM   1092  CA  THR B  78      21.846    .697 -11.080  1.00  0.00
ATOM   1093  C   THR B  78      21.849    .986 -12.500  1.00  0.00
ATOM   1094  O   THR B  78      21.538    .096 -13.341  1.00  0.00
ATOM   1095  CB  THR B  78      23.064   -.173 -10.719  1.00  0.00
ATOM   1096  OG1 THR B  78      23.130   -.342  -9.297  1.00  0.00
ATOM   1097  CG2 THR B  78      24.348    .479 -11.208  1.00  0.00
ATOM   1105  N   ILE B  79      22.168   2.386 -12.767  1.00  0.00
ATOM   1106  CA  ILE B  79      22.204   2.759 -14.109  1.00  0.00
ATOM   1107  C   ILE B  79      23.605   3.045 -14.692  1.00  0.00
ATOM   1108  O   ILE B  79      24.456   3.799 -14.185  1.00  0.00
ATOM   1109  CB  ILE B  79      21.302   3.994 -14.285  1.00  0.00
ATOM   1110  CG1 ILE B  79      19.971   3.793 -13.556  1.00  0.00
ATOM   1111  CG2 ILE B  79      21.067   4.274 -15.762  1.00  0.00
ATOM   1112  CD1 ILE B  79      19.164   2.624 -14.070  1.00  0.00
ATOM   1124  N   GLN B  80      23.948   2.312 -15.812  1.00  0.00
ATOM   1125  CA  GLN B  80      25.316   2.614 -16.229  1.00  0.00
ATOM   1126  C   GLN B  80      25.404   3.436 -17.558  1.00  0.00
ATOM   1127  O   GLN B  80      24.597   3.199 -18.467  1.00  0.00
ATOM   1128  CB  GLN B  80      26.096   1.305 -16.372  1.00  0.00
ATOM   1129  CG  GLN B  80      26.223    .510 -15.083  1.00  0.00
ATOM   1130  CD  GLN B  80      26.997   -.780 -15.272  1.00  0.00
ATOM   1131  OE1 GLN B  80      26.991  -1.371 -16.356  1.00  0.00
ATOM   1132  NE2 GLN B  80      27.668  -1.226 -14.217  1.00  0.00
ATOM   1141  N   GLY B  81      26.343   4.325 -17.688  1.00  0.00
ATOM   1142  CA  GLY B  81      26.732   5.145 -18.846  1.00  0.00
ATOM   1143  C   GLY B  81      25.773   6.262 -19.115  1.00  0.00
ATOM   1144  O   GLY B  81      25.488   6.641 -20.256  1.00  0.00
ATOM   1148  N   LEU B  82      25.268   6.761 -18.074  1.00  0.00
ATOM   1149  CA  LEU B  82      24.345   7.824 -18.024  1.00  0.00
ATOM   1150  C   LEU B  82      25.106   8.971 -18.690  1.00  0.00
ATOM   1151  O   LEU B  82      26.318   9.069 -18.529  1.00  0.00
ATOM   1152  CB  LEU B  82      23.933   8.152 -16.583  1.00  0.00
ATOM   1153  CG  LEU B  82      22.728   7.373 -16.042  1.00  0.00
ATOM   1154  CD1 LEU B  82      22.622   7.582 -14.538  1.00  0.00
ATOM   1155  CD2 LEU B  82      21.464   7.837 -16.749  1.00  0.00
ATOM   1167  N   ARG B  83      24.475   9.788 -19.384  1.00  0.00
ATOM   1168  CA  ARG B  83      25.014  10.944 -20.077  1.00  0.00
ATOM   1169  C   ARG B  83      24.489  12.118 -19.347  1.00  0.00
ATOM   1170  O   ARG B  83      23.534  11.919 -18.611  1.00  0.00
ATOM   1171  CB  ARG B  83      24.594  11.001 -21.539  1.00  0.00
ATOM   1172  CG  ARG B  83      25.109   9.857 -22.397  1.00  0.00
ATOM   1173  CD  ARG B  83      24.633   9.964 -23.800  1.00  0.00
ATOM   1174  NE  ARG B  83      23.194   9.778 -23.900  1.00  0.00
ATOM   1175  CZ  ARG B  83      22.471   9.990 -25.017  1.00  0.00
ATOM   1176  NH1 ARG B  83      23.065  10.393 -26.118  1.00  0.00
ATOM   1177  NH2 ARG B  83      21.165   9.791 -25.006  1.00  0.00
ATOM   1191  N   ALA B  84      25.114  13.296 -19.548  1.00  0.00
ATOM   1192  CA  ALA B  84      24.804  14.495 -18.838  1.00  0.00
ATOM   1193  C   ALA B  84      23.390  14.961 -18.975  1.00  0.00
ATOM   1194  O   ALA B  84      22.708  15.148 -17.916  1.00  0.00
ATOM   1195  CB  ALA B  84      25.845  15.709 -19.377  1.00  0.00
ATOM   1201  N   MET B  85      22.873  14.720 -20.076  1.00  0.00
ATOM   1202  CA  MET B  85      21.612  15.073 -20.538  1.00  0.00
ATOM   1203  C   MET B  85      20.527  14.194 -19.952  1.00  0.00
ATOM   1204  O   MET B  85      19.348  14.428 -20.169  1.00  0.00
ATOM   1205  CB  MET B  85      21.608  15.012 -22.065  1.00  0.00
ATOM   1206  CG  MET B  85      22.515  16.033 -22.738  1.00  0.00
ATOM   1207  SD  MET B  85      22.089  17.732 -22.307  1.00  0.00
ATOM   1208  CE  MET B  85      20.497  17.896 -23.111  1.00  0.00
ATOM   1218  N   ASP B  86      20.944  13.151 -19.201  1.00  0.00
ATOM   1219  CA  ASP B  86      20.048  12.155 -18.631  1.00  0.00
ATOM   1220  C   ASP B  86      19.560  12.521 -17.280  1.00  0.00
ATOM   1221  O   ASP B  86      18.795  11.765 -16.665  1.00  0.00
ATOM   1222  CB  ASP B  86      20.741  10.793 -18.549  1.00  0.00
ATOM   1223  CG  ASP B  86      21.015  10.184 -19.918  1.00  0.00
ATOM   1224  OD1 ASP B  86      20.383  10.590 -20.864  1.00  0.00
ATOM   1225  OD2 ASP B  86      21.854   9.320 -20.004  1.00  0.00
ATOM   1230  N   THR B  87      19.927  13.687 -16.898  1.00  0.00
ATOM   1231  CA  THR B  87      19.612  14.321 -15.676  1.00  0.00
ATOM   1232  C   THR B  87      18.118  14.469 -15.614  1.00  0.00
ATOM   1233  O   THR B  87      17.426  14.653 -16.608  1.00  0.00
ATOM   1234  CB  THR B  87      20.307  15.689 -15.547  1.00  0.00
ATOM   1235  OG1 THR B  87      20.047  16.239 -14.249  1.00  0.00
ATOM   1236  CG2 THR B  87      19.799  16.648 -16.612  1.00  0.00
ATOM   1244  N   GLY B  88      17.585  14.258 -14.375  1.00  0.00
ATOM   1245  CA  GLY B  88      16.168  14.351 -14.109  1.00  0.00
ATOM   1246  C   GLY B  88      15.275  13.628 -13.116  1.00  0.00
ATOM   1247  O   GLY B  88      15.638  13.089 -12.044  1.00  0.00
ATOM   1251  N   LEU B  89      13.988  13.799 -13.262  1.00  0.00
ATOM   1252  CA  LEU B  89      13.392  13.198 -12.117  1.00  0.00
ATOM   1253  C   LEU B  89      13.105  11.672 -12.277  1.00  0.00
ATOM   1254  O   LEU B  89      12.583  11.121 -13.252  1.00  0.00
ATOM   1255  CB  LEU B  89      12.093  13.951 -11.802  1.00  0.00
ATOM   1256  CG  LEU B  89      12.250  15.233 -10.976  1.00  0.00
ATOM   1257  CD1 LEU B  89      13.075  16.245 -11.760  1.00  0.00
ATOM   1258  CD2 LEU B  89      10.876  15.792 -10.638  1.00  0.00
ATOM   1270  N   TYR B  90      13.497  10.880 -11.330  1.00  0.00
ATOM   1271  CA  TYR B  90      13.144   9.508 -11.531  1.00  0.00
ATOM   1272  C   TYR B  90      12.108   9.090 -10.486  1.00  0.00
ATOM   1273  O   TYR B  90      11.915   9.384  -9.305  1.00  0.00
ATOM   1274  CB  TYR B  90      14.388   8.619 -11.465  1.00  0.00
ATOM   1275  CG  TYR B  90      15.336   8.808 -12.628  1.00  0.00
ATOM   1276  CD1 TYR B  90      16.035   9.998 -12.766  1.00  0.00
ATOM   1277  CD2 TYR B  90      15.507   7.792 -13.556  1.00  0.00
ATOM   1278  CE1 TYR B  90      16.901  10.171 -13.828  1.00  0.00
ATOM   1279  CE2 TYR B  90      16.373   7.965 -14.618  1.00  0.00
ATOM   1280  CZ  TYR B  90      17.068   9.149 -14.756  1.00  0.00
ATOM   1281  OH  TYR B  90      17.931   9.321 -15.814  1.00  0.00
ATOM   1291  N   ILE B  91      11.181   8.361 -10.995  1.00  0.00
ATOM   1292  CA  ILE B  91      10.157   7.869 -10.089  1.00  0.00
ATOM   1293  C   ILE B  91      10.168   6.286 -10.004  1.00  0.00
ATOM   1294  O   ILE B  91      10.643   5.526 -10.924  1.00  0.00
ATOM   1295  CB  ILE B  91       8.774   8.372 -10.541  1.00  0.00
ATOM   1296  CG1 ILE B  91       8.718   9.901 -10.487  1.00  0.00
ATOM   1297  CG2 ILE B  91       7.679   7.765  -9.678  1.00  0.00
ATOM   1298  CD1 ILE B  91       7.495  10.492 -11.149  1.00  0.00
ATOM   1310  N   CYS B  92       9.910   5.735  -8.918  1.00  0.00
ATOM   1311  CA  CYS B  92       9.844   4.314  -8.772  1.00  0.00
ATOM   1312  C   CYS B  92       8.442   3.782  -8.591  1.00  0.00
ATOM   1313  O   CYS B  92       7.652   4.326  -7.769  1.00  0.00
ATOM   1314  CB  CYS B  92      10.695   3.882  -7.577  1.00  0.00
ATOM   1315  SG  CYS B  92      11.086   2.116  -7.549  1.00  0.00
ATOM   1321  N   LYS B  93       8.147   2.615  -9.199  1.00  0.00
ATOM   1322  CA  LYS B  93       6.770   2.124  -9.025  1.00  0.00
ATOM   1323  C   LYS B  93       6.862    .604  -8.729  1.00  0.00
ATOM   1324  O   LYS B  93       7.393   -.292  -9.361  1.00  0.00
ATOM   1325  CB  LYS B  93       5.916   2.399 -10.263  1.00  0.00
ATOM   1326  CG  LYS B  93       4.482   1.897 -10.163  1.00  0.00
ATOM   1327  CD  LYS B  93       3.724   2.124 -11.463  1.00  0.00
ATOM   1328  CE  LYS B  93       2.291   1.621 -11.365  1.00  0.00
ATOM   1329  NZ  LYS B  93       1.561   1.768 -12.653  1.00  0.00
ATOM   1343  N   VAL B  94       5.992    .170  -7.751  1.00  0.00
ATOM   1344  CA  VAL B  94       5.935  -1.179  -7.578  1.00  0.00
ATOM   1345  C   VAL B  94       4.481  -1.815  -7.853  1.00  0.00
ATOM   1346  O   VAL B  94       3.454  -1.008  -7.478  1.00  0.00
ATOM   1347  CB  VAL B  94       6.409  -1.458  -6.139  1.00  0.00
ATOM   1348  CG1 VAL B  94       5.469   -.809  -5.133  1.00  0.00
ATOM   1349  CG2 VAL B  94       6.498  -2.958  -5.904  1.00  0.00
ATOM   1359  N   GLU B  95       4.498  -3.090  -8.431  1.00  0.00
ATOM   1360  CA  GLU B  95       3.252  -3.713  -8.602  1.00  0.00
ATOM   1361  C   GLU B  95       3.234  -5.144  -8.110  1.00  0.00
ATOM   1362  O   GLU B  95       4.185  -5.974  -8.191  1.00  0.00
ATOM   1363  CB  GLU B  95       2.862  -3.659 -10.081  1.00  0.00
ATOM   1364  CG  GLU B  95       2.596  -2.257 -10.610  1.00  0.00
ATOM   1365  CD  GLU B  95       2.164  -2.248 -12.050  1.00  0.00
ATOM   1366  OE1 GLU B  95       2.154  -3.293 -12.655  1.00  0.00
ATOM   1367  OE2 GLU B  95       1.843  -1.193 -12.546  1.00  0.00
ATOM   1374  N   LEU B  96       2.227  -5.542  -7.413  1.00  0.00
ATOM   1375  CA  LEU B  96       2.242  -6.930  -7.014  1.00  0.00
ATOM   1376  C   LEU B  96       1.276  -7.869  -7.984  1.00  0.00
ATOM   1377  O   LEU B  96        .195  -7.730  -8.606  1.00  0.00
ATOM   1378  CB  LEU B  96       1.806  -7.000  -5.545  1.00  0.00
ATOM   1379  CG  LEU B  96       2.731  -6.300  -4.542  1.00  0.00
ATOM   1380  CD1 LEU B  96       2.063  -6.262  -3.174  1.00  0.00
ATOM   1381  CD2 LEU B  96       4.062  -7.035  -4.480  1.00  0.00
ATOM   1393  N   MET B  97       1.674  -9.031  -8.096  1.00  0.00
ATOM   1394  CA  MET B  97        .860  -9.970  -9.025  1.00  0.00
ATOM   1395  C   MET B  97        .708 -11.334  -8.632  1.00  0.00
ATOM   1396  O   MET B  97       1.553 -12.236  -8.891  1.00  0.00
ATOM   1397  CB  MET B  97       1.455 -10.020 -10.431  1.00  0.00
ATOM   1398  CG  MET B  97       1.434  -8.691 -11.172  1.00  0.00
ATOM   1399  SD  MET B  97       2.302  -8.760 -12.751  1.00  0.00
ATOM   1400  CE  MET B  97       4.006  -8.768 -12.201  1.00  0.00
ATOM   1410  N   TYR B  98       -.091 -11.409  -8.092  1.00  0.00
ATOM   1411  CA  TYR B  98       -.640 -12.594  -7.655  1.00  0.00
ATOM   1412  C   TYR B  98      -2.018 -12.458  -7.154  1.00  0.00
ATOM   1413  O   TYR B  98      -2.934 -12.005  -7.911  1.00  0.00
ATOM   1414  CB  TYR B  98        .259 -13.197  -6.573  1.00  0.00
ATOM   1415  CG  TYR B  98        .865 -12.170  -5.642  1.00  0.00
ATOM   1416  CD1 TYR B  98        .049 -11.440  -4.789  1.00  0.00
ATOM   1417  CD2 TYR B  98       2.236 -11.959  -5.640  1.00  0.00
ATOM   1418  CE1 TYR B  98        .603 -10.502  -3.939  1.00  0.00
ATOM   1419  CE2 TYR B  98       2.789 -11.021  -4.790  1.00  0.00
ATOM   1420  CZ  TYR B  98       1.978 -10.295  -3.942  1.00  0.00
ATOM   1421  OH  TYR B  98       2.529  -9.361  -3.095  1.00  0.00
ATOM   1431  N   PRO B  99      -2.336 -13.007  -6.006  1.00  0.00
ATOM   1432  CA  PRO B  99      -3.573 -12.438  -5.923  1.00  0.00
ATOM   1433  C   PRO B  99      -3.087 -11.174  -6.371  1.00  0.00
ATOM   1434  O   PRO B  99      -2.005 -10.645  -6.198  1.00  0.00
ATOM   1435  CB  PRO B  99      -4.011 -12.482  -4.456  1.00  0.00
ATOM   1436  CG  PRO B  99      -3.360 -13.710  -3.917  1.00  0.00
ATOM   1437  CD  PRO B  99      -2.045 -13.788  -4.647  1.00  0.00
ATOM   1445  N   PRO B 100      -4.384 -10.604  -6.770  1.00  0.00
ATOM   1446  CA  PRO B 100      -4.909  -9.483  -7.726  1.00  0.00
ATOM   1447  C   PRO B 100      -4.204  -8.445  -7.243  1.00  0.00
ATOM   1448  O   PRO B 100      -4.152  -7.918  -6.131  1.00  0.00
ATOM   1449  CB  PRO B 100      -6.412  -9.290  -7.496  1.00  0.00
ATOM   1450  CG  PRO B 100      -6.953 -10.677  -7.436  1.00  0.00
ATOM   1451  CD  PRO B 100      -5.835 -11.490  -6.840  1.00  0.00
ATOM   1459  N   PRO B 101      -3.850  -8.041  -8.383  1.00  0.00
ATOM   1460  CA  PRO B 101      -2.873  -7.081  -8.461  1.00  0.00
ATOM   1461  C   PRO B 101      -3.089  -5.967  -7.719  1.00  0.00
ATOM   1462  O   PRO B 101      -4.127  -5.246  -7.721  1.00  0.00
ATOM   1463  CB  PRO B 101      -2.861  -6.717  -9.949  1.00  0.00
ATOM   1464  CG  PRO B 101      -3.040  -8.022 -10.646  1.00  0.00
ATOM   1465  CD  PRO B 101      -3.976  -8.797  -9.757  1.00  0.00
ATOM   1473  N   TYR B 102      -2.046  -5.609  -7.102  1.00  0.00
ATOM   1474  CA  TYR B 102      -2.383  -4.602  -6.321  1.00  0.00
ATOM   1475  C   TYR B 102      -1.519  -3.541  -6.927  1.00  0.00
ATOM   1476  O   TYR B 102       -.286  -3.468  -7.154  1.00  0.00
ATOM   1477  CB  TYR B 102      -2.104  -4.890  -4.844  1.00  0.00
ATOM   1478  CG  TYR B 102      -2.911  -6.040  -4.283  1.00  0.00
ATOM   1479  CD1 TYR B 102      -2.286  -7.239  -3.974  1.00  0.00
ATOM   1480  CD2 TYR B 102      -4.275  -5.896  -4.078  1.00  0.00
ATOM   1481  CE1 TYR B 102      -3.022  -8.290  -3.461  1.00  0.00
ATOM   1482  CE2 TYR B 102      -5.011  -6.946  -3.566  1.00  0.00
ATOM   1483  CZ  TYR B 102      -4.390  -8.139  -3.258  1.00  0.00
ATOM   1484  OH  TYR B 102      -5.123  -9.185  -2.748  1.00  0.00
ATOM   1494  N   TYR B 103      -2.039  -2.478  -6.713  1.00  0.00
ATOM   1495  CA  TYR B 103      -1.435  -1.395  -7.266  1.00  0.00
ATOM   1496  C   TYR B 103      -1.003   -.435  -6.413  1.00  0.00
ATOM   1497  O   TYR B 103      -1.682   -.304  -5.368  1.00  0.00
ATOM   1498  CB  TYR B 103      -2.374   -.730  -8.275  1.00  0.00
ATOM   1499  CG  TYR B 103      -2.745  -1.620  -9.442  1.00  0.00
ATOM   1500  CD1 TYR B 103      -3.870  -2.428  -9.368  1.00  0.00
ATOM   1501  CD2 TYR B 103      -1.960  -1.627 -10.585  1.00  0.00
ATOM   1502  CE1 TYR B 103      -4.208  -3.240 -10.433  1.00  0.00
ATOM   1503  CE2 TYR B 103      -2.298  -2.439 -11.650  1.00  0.00
ATOM   1504  CZ  TYR B 103      -3.417  -3.243 -11.576  1.00  0.00
ATOM   1505  OH  TYR B 103      -3.754  -4.052 -12.637  1.00  0.00
ATOM   1515  N   VAL B 104       -.110    .234  -6.927  1.00  0.00
ATOM   1516  CA  VAL B 104        .134   1.041  -6.066  1.00  0.00
ATOM   1517  C   VAL B 104        .222   2.543  -6.201  1.00  0.00
ATOM   1518  O   VAL B 104        .578   2.867  -7.262  1.00  0.00
ATOM   1519  CB  VAL B 104       1.461    .460  -5.544  1.00  0.00
ATOM   1520  CG1 VAL B 104       1.912   1.202  -4.295  1.00  0.00
ATOM   1521  CG2 VAL B 104       1.299  -1.025  -5.259  1.00  0.00
ATOM   1531  N   GLY B 105        .090   3.322  -5.284  1.00  0.00
ATOM   1532  CA  GLY B 105        .253   4.509  -6.016  1.00  0.00
ATOM   1533  C   GLY B 105       1.851   4.536  -6.033  1.00  0.00
ATOM   1534  O   GLY B 105       2.497   3.521  -6.115  1.00  0.00
ATOM   1538  N   MET B 106       2.340   5.698  -6.206  1.00  0.00
ATOM   1539  CA  MET B 106       3.555   6.384  -6.736  1.00  0.00
ATOM   1540  C   MET B 106       4.047   7.128  -5.553  1.00  0.00
ATOM   1541  O   MET B 106       3.311   7.531  -4.628  1.00  0.00
ATOM   1542  CB  MET B 106       3.266   7.318  -7.909  1.00  0.00
ATOM   1543  CG  MET B 106       2.452   6.688  -9.031  1.00  0.00
ATOM   1544  SD  MET B 106       3.285   5.277  -9.786  1.00  0.00
ATOM   1545  CE  MET B 106       4.654   6.091 -10.604  1.00  0.00
ATOM   1555  N   GLY B 107       5.281   7.247  -5.620  1.00  0.00
ATOM   1556  CA  GLY B 107       6.118   7.839  -4.715  1.00  0.00
ATOM   1557  C   GLY B 107       6.253   9.164  -5.337  1.00  0.00
ATOM   1558  O   GLY B 107       5.677   9.501  -6.345  1.00  0.00
ATOM   1562  N   ASN B 108       7.088   9.831  -4.723  1.00  0.00
ATOM   1563  CA  ASN B 108       7.707  11.071  -4.930  1.00  0.00
ATOM   1564  C   ASN B 108       8.856  10.693  -5.733  1.00  0.00
ATOM   1565  O   ASN B 108       9.364   9.570  -5.639  1.00  0.00
ATOM   1566  CB  ASN B 108       8.093  11.776  -3.642  1.00  0.00
ATOM   1567  CG  ASN B 108       6.898  12.205  -2.838  1.00  0.00
ATOM   1568  OD1 ASN B 108       5.940  12.771  -3.378  1.00  0.00
ATOM   1569  ND2 ASN B 108       6.934  11.947  -1.555  1.00  0.00
ATOM   1576  N   GLY B 109       9.316  11.621  -6.487  1.00  0.00
ATOM   1577  CA  GLY B 109      10.480  11.298  -7.245  1.00  0.00
ATOM   1578  C   GLY B 109      11.771  11.469  -6.521  1.00  0.00
ATOM   1579  O   GLY B 109      11.820  12.005  -5.418  1.00  0.00
ATOM   1583  N   THR B 110      12.811  11.160  -7.241  1.00  0.00
ATOM   1584  CA  THR B 110      14.159  11.510  -6.908  1.00  0.00
ATOM   1585  C   THR B 110      14.868  12.300  -8.074  1.00  0.00
ATOM   1586  O   THR B 110      14.620  12.381  -9.256  1.00  0.00
ATOM   1587  CB  THR B 110      14.952  10.238  -6.553  1.00  0.00
ATOM   1588  OG1 THR B 110      14.418   9.658  -5.356  1.00  0.00
ATOM   1589  CG2 THR B 110      16.421  10.568  -6.340  1.00  0.00
ATOM   1597  N   GLN B 111      15.797  13.156  -7.721  1.00  0.00
ATOM   1598  CA  GLN B 111      16.373  13.848  -8.811  1.00  0.00
ATOM   1599  C   GLN B 111      17.681  13.349  -9.140  1.00  0.00
ATOM   1600  O   GLN B 111      18.290  13.382  -8.149  1.00  0.00
ATOM   1601  CB  GLN B 111      16.468  15.347  -8.516  1.00  0.00
ATOM   1602  CG  GLN B 111      15.125  16.030  -8.323  1.00  0.00
ATOM   1603  CD  GLN B 111      15.266  17.513  -8.034  1.00  0.00
ATOM   1604  OE1 GLN B 111      16.282  17.960  -7.494  1.00  0.00
ATOM   1605  NE2 GLN B 111      14.245  18.284  -8.391  1.00  0.00
ATOM   1614  N   ILE B 112      18.021  12.997 -10.382  1.00  0.00
ATOM   1615  CA  ILE B 112      19.365  12.499 -10.590  1.00  0.00
ATOM   1616  C   ILE B 112      20.145  13.520 -11.446  1.00  0.00
ATOM   1617  O   ILE B 112      19.794  14.182 -12.434  1.00  0.00
ATOM   1618  CB  ILE B 112      19.347  11.121 -11.276  1.00  0.00
ATOM   1619  CG1 ILE B 112      18.705  10.077 -10.359  1.00  0.00
ATOM   1620  CG2 ILE B 112      20.757  10.700 -11.661  1.00  0.00
ATOM   1621  CD1 ILE B 112      18.655   8.688 -10.956  1.00  0.00
ATOM   1633  N   TYR B 113      21.339  13.832 -10.916  1.00  0.00
ATOM   1634  CA  TYR B 113      22.068  14.863 -11.603  1.00  0.00
ATOM   1635  C   TYR B 113      23.210  14.343 -12.138  1.00  0.00
ATOM   1636  O   TYR B 113      23.833  13.967 -11.186  1.00  0.00
ATOM   1637  CB  TYR B 113      22.448  16.033 -10.694  1.00  0.00
ATOM   1638  CG  TYR B 113      21.268  16.874 -10.256  1.00  0.00
ATOM   1639  CD1 TYR B 113      20.491  16.470  -9.180  1.00  0.00
ATOM   1640  CD2 TYR B 113      20.965  18.047 -10.930  1.00  0.00
ATOM   1641  CE1 TYR B 113      19.414  17.238  -8.780  1.00  0.00
ATOM   1642  CE2 TYR B 113      19.888  18.814 -10.530  1.00  0.00
ATOM   1643  CZ  TYR B 113      19.114  18.413  -9.460  1.00  0.00
ATOM   1644  OH  TYR B 113      18.042  19.177  -9.062  1.00  0.00
ATOM   1654  N   VAL B 114      23.487  14.431 -13.378  1.00  0.00
ATOM   1655  CA  VAL B 114      24.681  13.853 -13.921  1.00  0.00
ATOM   1656  C   VAL B 114      25.639  14.953 -14.237  1.00  0.00
ATOM   1657  O   VAL B 114      25.260  15.920 -14.835  1.00  0.00
ATOM   1658  CB  VAL B 114      24.375  13.041 -15.193  1.00  0.00
ATOM   1659  CG1 VAL B 114      25.637  12.368 -15.712  1.00  0.00
ATOM   1660  CG2 VAL B 114      23.294  12.010 -14.903  1.00  0.00
ATOM   1670  N   ILE B 115      26.886  14.754 -13.683  1.00  0.00
ATOM   1671  CA  ILE B 115      27.887  15.852 -13.870  1.00  0.00
ATOM   1672  C   ILE B 115      29.104  15.506 -14.634  1.00  0.00
ATOM   1673  O   ILE B 115      29.778  14.528 -14.341  1.00  0.00
ATOM   1674  CB  ILE B 115      28.359  16.401 -12.511  1.00  0.00
ATOM   1675  CG1 ILE B 115      27.176  16.979 -11.729  1.00  0.00
ATOM   1676  CG2 ILE B 115      29.437  17.455 -12.708  1.00  0.00
ATOM   1677  CD1 ILE B 115      27.503  17.327 -10.295  1.00  0.00
ATOM   1689  N   ASP B 116      29.358  16.328 -15.614  1.00  0.00
ATOM   1690  CA  ASP B 116      30.552  16.063 -16.271  1.00  0.00
ATOM   1691  C   ASP B 116      31.678  16.570 -15.395  1.00  0.00
ATOM   1692  O   ASP B 116      31.575  17.669 -14.864  1.00  0.00
ATOM   1693  CB  ASP B 116      30.568  16.730 -17.649  1.00  0.00
ATOM   1694  CG  ASP B 116      29.702  16.004 -18.669  1.00  0.00
ATOM   1695  OD1 ASP B 116      29.313  14.891 -18.404  1.00  0.00
ATOM   1696  OD2 ASP B 116      29.437  16.569 -19.703  1.00  0.00
ATOM   1701  N   PRO B 117      32.749  15.870 -15.233  1.00  0.00
ATOM   1702  CA  PRO B 117      33.900  16.318 -14.422  1.00  0.00
ATOM   1703  C   PRO B 117      34.480  17.386 -15.128  1.00  0.00
ATOM   1704  O   PRO B 117      34.480  17.368 -16.358  1.00  0.00
ATOM   1705  CB  PRO B 117      34.855  15.123 -14.344  1.00  0.00
ATOM   1706  CG  PRO B 117      34.538  14.322 -15.561  1.00  0.00
ATOM   1707  CD  PRO B 117      33.053  14.486 -15.741  1.00  0.00
ATOM   1715  N   GLU B 118      35.004  18.217 -14.440  1.00  0.00
ATOM   1716  CA  GLU B 118      35.513  19.235 -15.176  1.00  0.00
ATOM   1717  C   GLU B 118      36.672  18.596 -15.786  1.00  0.00
ATOM   1718  O   GLU B 118      37.274  17.658 -15.247  1.00  0.00
ATOM   1719  CB  GLU B 118      35.885  20.450 -14.323  1.00  0.00
ATOM   1720  CG  GLU B 118      34.699  21.153 -13.679  1.00  0.00
ATOM   1721  CD  GLU B 118      35.100  22.362 -12.879  1.00  0.00
ATOM   1722  OE1 GLU B 118      36.275  22.617 -12.771  1.00  0.00
ATOM   1723  OE2 GLU B 118      34.229  23.031 -12.375  1.00  0.00
ATOM   1730  N   PRO B 119      36.981  19.115 -16.974  1.00  0.00
ATOM   1731  CA  PRO B 119      38.030  18.606 -17.762  1.00  0.00
ATOM   1732  C   PRO B 119      39.230  19.129 -17.057  1.00  0.00
ATOM   1733  O   PRO B 119      40.198  19.338 -17.729  1.00  0.00
ATOM   1734  OXT PRO B 119      39.195  19.319 -15.873  1.00  0.00
ATOM   1735  CB  PRO B 119      37.822  19.218 -19.151  1.00  0.00
ATOM   1736  CG  PRO B 119      37.102  20.495 -18.883  1.00  0.00
ATOM   1737  CD  PRO B 119      36.228  20.191 -17.695  1.00  0.00
ATOM      1  N   GLN A   1       1.154 -12.831  -1.249  1.00  0.00
ATOM      2  CA  GLN A   1      -0.142 -13.477  -1.136  1.00  0.00
ATOM      3  C   GLN A   1      -0.728 -13.278   0.244  1.00  0.00
ATOM      4  O   GLN A   1      -0.104 -13.598   1.250  1.00  0.00
ATOM      5  CB  GLN A   1      -0.033 -14.971  -1.463  1.00  0.00
ATOM      6  CG  GLN A   1      -1.352 -15.777  -1.371  1.00  0.00
ATOM      7  CD  GLN A   1      -2.360 -15.366  -2.433  1.00  0.00
ATOM      8  OE1 GLN A   1      -1.978 -15.070  -3.566  1.00  0.00
ATOM      9  NE2 GLN A   1      -3.641 -15.365  -2.084  1.00  0.00
ATOM     20  N   VAL A   2      -1.931 -12.751   0.282  1.00  0.00
ATOM     21  CA  VAL A   2      -2.614 -12.473   1.526  1.00  0.00
ATOM     22  C   VAL A   2      -3.883 -13.289   1.661  1.00  0.00
ATOM     23  O   VAL A   2      -4.709 -13.358   0.749  1.00  0.00
ATOM     24  CB  VAL A   2      -2.924 -10.974   1.616  1.00  0.00
ATOM     25  CG1 VAL A   2      -3.685 -10.636   2.915  1.00  0.00
ATOM     26  CG2 VAL A   2      -1.618 -10.243   1.528  1.00  0.00
ATOM     36  N   GLN A   3      -3.998 -13.960   2.791  1.00  0.00
ATOM     37  CA  GLN A   3      -5.160 -14.771   3.100  1.00  0.00
ATOM     38  C   GLN A   3      -6.088 -14.028   4.036  1.00  0.00
ATOM     39  O   GLN A   3      -5.656 -13.509   5.068  1.00  0.00
ATOM     40  CB  GLN A   3      -4.754 -16.102   3.746  1.00  0.00
ATOM     41  CG  GLN A   3      -5.943 -17.023   4.160  1.00  0.00
ATOM     42  CD  GLN A   3      -6.681 -17.626   2.965  1.00  0.00
ATOM     43  OE1 GLN A   3      -6.053 -18.304   2.146  1.00  0.00
ATOM     44  NE2 GLN A   3      -7.996 -17.393   2.846  1.00  0.00
ATOM     53  N   LEU A   4      -7.363 -13.961   3.684  1.00  0.00
ATOM     54  CA  LEU A   4      -8.332 -13.342   4.571  1.00  0.00
ATOM     55  C   LEU A   4      -9.271 -14.410   5.159  1.00  0.00
ATOM     56  O   LEU A   4      -9.668 -15.349   4.453  1.00  0.00
ATOM     57  CB  LEU A   4      -9.106 -12.280   3.795  1.00  0.00
ATOM     58  CG  LEU A   4      -8.278 -11.147   3.121  1.00  0.00
ATOM     59  CD1 LEU A   4      -9.217 -10.239   2.374  1.00  0.00
ATOM     60  CD2 LEU A   4      -7.513 -10.367   4.154  1.00  0.00
ATOM     72  N   GLN A   5      -9.634 -14.270   6.445  1.00  0.00
ATOM     73  CA  GLN A   5     -10.552 -15.216   7.100  1.00  0.00
ATOM     74  C   GLN A   5     -11.618 -14.545   7.952  1.00  0.00
ATOM     75  O   GLN A   5     -11.319 -13.847   8.925  1.00  0.00
ATOM     76  CB  GLN A   5      -9.792 -16.210   7.987  1.00  0.00
ATOM     77  CG  GLN A   5     -10.709 -17.232   8.747  1.00  0.00
ATOM     78  CD  GLN A   5     -11.380 -18.240   7.797  1.00  0.00
ATOM     79  OE1 GLN A   5     -10.654 -18.948   7.089  1.00  0.00
ATOM     80  NE2 GLN A   5     -12.724 -18.307   7.762  1.00  0.00
ATOM     89  N   GLU A   6     -12.872 -14.830   7.615  1.00  0.00
ATOM     90  CA  GLU A   6     -14.037 -14.257   8.273  1.00  0.00
ATOM     91  C   GLU A   6     -14.686 -15.112   9.360  1.00  0.00
ATOM     92  O   GLU A   6     -14.661 -16.352   9.305  1.00  0.00
ATOM     93  CB  GLU A   6     -15.072 -13.974   7.215  1.00  0.00
ATOM     94  CG  GLU A   6     -14.591 -13.016   6.232  1.00  0.00
ATOM     95  CD  GLU A   6     -15.517 -12.764   5.235  1.00  0.00
ATOM     96  OE1 GLU A   6     -16.637 -12.566   5.564  1.00  0.00
ATOM     97  OE2 GLU A   6     -15.153 -12.789   4.074  1.00  0.00
ATOM    104  N   SER A   7     -15.338 -14.425  10.303  1.00  0.00
ATOM    105  CA  SER A   7     -16.136 -15.035  11.363  1.00  0.00
ATOM    106  C   SER A   7     -17.190 -14.059  11.920  1.00  0.00
ATOM    107  O   SER A   7     -17.174 -12.858  11.621  1.00  0.00
ATOM    108  CB  SER A   7     -15.241 -15.529  12.488  1.00  0.00
ATOM    109  OG  SER A   7     -14.642 -14.466  13.181  1.00  0.00
ATOM    115  N   GLY A   8     -18.116 -14.579  12.743  1.00  0.00
ATOM    116  CA  GLY A   8     -19.121 -13.719  13.384  1.00  0.00
ATOM    117  C   GLY A   8     -20.497 -13.667  12.711  1.00  0.00
ATOM    118  O   GLY A   8     -21.294 -12.798  13.031  1.00  0.00
ATOM    122  N   GLY A   9     -20.793 -14.574  11.786  1.00  0.00
ATOM    123  CA  GLY A   9     -22.105 -14.543  11.139  1.00  0.00
ATOM    124  C   GLY A   9     -23.150 -15.173  12.061  1.00  0.00
ATOM    125  O   GLY A   9     -22.885 -15.389  13.248  1.00  0.00
ATOM    129  N   GLY A  10     -24.343 -15.456  11.538  1.00  0.00
ATOM    130  CA  GLY A  10     -25.404 -16.009  12.382  1.00  0.00
ATOM    131  C   GLY A  10     -26.773 -15.360  12.181  1.00  0.00
ATOM    132  O   GLY A  10     -26.931 -14.442  11.366  1.00  0.00
ATOM    136  N   LEU A  11     -27.756 -15.860  12.939  1.00  0.00
ATOM    137  CA  LEU A  11     -29.139 -15.390  12.888  1.00  0.00
ATOM    138  C   LEU A  11     -29.379 -14.277  13.909  1.00  0.00
ATOM    139  O   LEU A  11     -29.111 -14.437  15.103  1.00  0.00
ATOM    140  CB  LEU A  11     -30.103 -16.561  13.135  1.00  0.00
ATOM    141  CG  LEU A  11     -31.626 -16.238  13.163  1.00  0.00
ATOM    142  CD1 LEU A  11     -32.096 -15.747  11.789  1.00  0.00
ATOM    143  CD2 LEU A  11     -32.382 -17.501  13.565  1.00  0.00
ATOM    155  N   VAL A  12     -29.878 -13.153  13.411  1.00  0.00
ATOM    156  CA  VAL A  12     -30.133 -11.931  14.154  1.00  0.00
ATOM    157  C   VAL A  12     -31.608 -11.543  14.124  1.00  0.00
ATOM    158  O   VAL A  12     -32.239 -11.588  13.073  1.00  0.00
ATOM    159  CB  VAL A  12     -29.324 -10.782  13.487  1.00  0.00
ATOM    160  CG1 VAL A  12     -29.545  -9.417  14.196  1.00  0.00
ATOM    161  CG2 VAL A  12     -27.868 -11.140  13.459  1.00  0.00
ATOM    171  N   GLN A  13     -32.185 -11.205  15.270  1.00  0.00
ATOM    172  CA  GLN A  13     -33.562 -10.725  15.224  1.00  0.00
ATOM    173  C   GLN A  13     -33.513  -9.289  14.730  1.00  0.00
ATOM    174  O   GLN A  13     -32.706  -8.500  15.229  1.00  0.00
ATOM    175  CB  GLN A  13     -34.253 -10.793  16.581  1.00  0.00
ATOM    176  CG  GLN A  13     -35.713 -10.388  16.508  1.00  0.00
ATOM    177  CD  GLN A  13     -36.438 -10.578  17.788  1.00  0.00
ATOM    178  OE1 GLN A  13     -35.836 -10.844  18.832  1.00  0.00
ATOM    179  NE2 GLN A  13     -37.757 -10.450  17.730  1.00  0.00
ATOM    188  N   ALA A  14     -34.386  -8.927  13.803  1.00  0.00
ATOM    189  CA  ALA A  14     -34.375  -7.581  13.266  1.00  0.00
ATOM    190  C   ALA A  14     -34.483  -6.574  14.382  1.00  0.00
ATOM    191  O   ALA A  14     -35.233  -6.742  15.349  1.00  0.00
ATOM    192  CB  ALA A  14     -35.497  -7.364  12.273  1.00  0.00
ATOM    198  N   GLY A  15     -33.706  -5.518  14.223  1.00  0.00
ATOM    199  CA  GLY A  15     -33.587  -4.421  15.158  1.00  0.00
ATOM    200  C   GLY A  15     -32.386  -4.636  16.077  1.00  0.00
ATOM    201  O   GLY A  15     -31.938  -3.704  16.749  1.00  0.00
ATOM    205  N   GLY A  16     -31.830  -5.851  16.069  1.00  0.00
ATOM    206  CA  GLY A  16     -30.685  -6.196  16.892  1.00  0.00
ATOM    207  C   GLY A  16     -29.368  -5.850  16.217  1.00  0.00
ATOM    208  O   GLY A  16     -29.325  -5.105  15.228  1.00  0.00
ATOM    212  N   SER A  17     -28.281  -6.422  16.728  1.00  0.00
ATOM    213  CA  SER A  17     -26.958  -6.104  16.212  1.00  0.00
ATOM    214  C   SER A  17     -26.077  -7.333  16.096  1.00  0.00
ATOM    215  O   SER A  17     -26.316  -8.362  16.741  1.00  0.00
ATOM    216  CB  SER A  17     -26.289  -5.090  17.116  1.00  0.00
ATOM    217  OG  SER A  17     -26.077  -5.618  18.403  1.00  0.00
ATOM    223  N   LEU A  18     -25.055  -7.216  15.252  1.00  0.00
ATOM    224  CA  LEU A  18     -24.088  -8.286  15.029  1.00  0.00
ATOM    225  C   LEU A  18     -22.728  -7.713  14.620  1.00  0.00
ATOM    226  O   LEU A  18     -22.661  -6.789  13.809  1.00  0.00
ATOM    227  CB  LEU A  18     -24.609  -9.229  13.927  1.00  0.00
ATOM    228  CG  LEU A  18     -23.749 -10.499  13.577  1.00  0.00
ATOM    229  CD1 LEU A  18     -23.792 -11.484  14.738  1.00  0.00
ATOM    230  CD2 LEU A  18     -24.274 -11.158  12.327  1.00  0.00
ATOM    242  N   ARG A  19     -21.637  -8.237  15.178  1.00  0.00
ATOM    243  CA  ARG A  19     -20.322  -7.755  14.761  1.00  0.00
ATOM    244  C   ARG A  19     -19.567  -8.820  13.973  1.00  0.00
ATOM    245  O   ARG A  19     -19.370  -9.931  14.463  1.00  0.00
ATOM    246  CB  ARG A  19     -19.472  -7.365  15.964  1.00  0.00
ATOM    247  CG  ARG A  19     -18.078  -6.823  15.613  1.00  0.00
ATOM    248  CD  ARG A  19     -17.289  -6.434  16.812  1.00  0.00
ATOM    249  NE  ARG A  19     -17.842  -5.279  17.516  1.00  0.00
ATOM    250  CZ  ARG A  19     -17.352  -4.768  18.671  1.00  0.00
ATOM    251  NH1 ARG A  19     -16.290  -5.303  19.250  1.00  0.00
ATOM    252  NH2 ARG A  19     -17.950  -3.725  19.222  1.00  0.00
ATOM    266  N   LEU A  20     -19.110  -8.463  12.773  1.00  0.00
ATOM    267  CA  LEU A  20     -18.348  -9.408  11.959  1.00  0.00
ATOM    268  C   LEU A  20     -16.882  -9.091  12.104  1.00  0.00
ATOM    269  O   LEU A  20     -16.500  -7.938  12.331  1.00  0.00
ATOM    270  CB  LEU A  20     -18.699  -9.348  10.466  1.00  0.00
ATOM    271  CG  LEU A  20     -20.155  -9.515  10.095  1.00  0.00
ATOM    272  CD1 LEU A  20     -20.290  -9.432   8.578  1.00  0.00
ATOM    273  CD2 LEU A  20     -20.718 -10.812  10.639  1.00  0.00
ATOM    285  N   SER A  21     -16.055 -10.092  11.873  1.00  0.00
ATOM    286  CA  SER A  21     -14.611  -9.942  11.937  1.00  0.00
ATOM    287  C   SER A  21     -13.890 -10.662  10.820  1.00  0.00
ATOM    288  O   SER A  21     -14.282 -11.752  10.399  1.00  0.00
ATOM    289  CB  SER A  21     -14.102 -10.471  13.257  1.00  0.00
ATOM    290  OG  SER A  21     -12.707 -10.481  13.266  1.00  0.00
ATOM    296  N   CYS A  22     -12.835 -10.034  10.318  1.00  0.00
ATOM    297  CA  CYS A  22     -11.978 -10.638   9.306  1.00  0.00
ATOM    298  C   CYS A  22     -10.500 -10.410   9.585  1.00  0.00
ATOM    299  O   CYS A  22     -10.034  -9.279   9.736  1.00  0.00
ATOM    300  CB  CYS A  22     -12.327 -10.112   7.917  1.00  0.00
ATOM    301  SG  CYS A  22     -11.255 -10.730   6.598  1.00  0.00
ATOM    306  N   ALA A  23      -9.759 -11.504   9.666  1.00  0.00
ATOM    307  CA  ALA A  23      -8.339 -11.428   9.952  1.00  0.00
ATOM    308  C   ALA A  23      -7.534 -11.613   8.687  1.00  0.00
ATOM    309  O   ALA A  23      -7.917 -12.379   7.798  1.00  0.00
ATOM    310  CB  ALA A  23      -7.953 -12.466  10.984  1.00  0.00
ATOM    316  N   ALA A  24      -6.399 -10.933   8.614  1.00  0.00
ATOM    317  CA  ALA A  24      -5.508 -11.070   7.479  1.00  0.00
ATOM    318  C   ALA A  24      -4.193 -11.711   7.875  1.00  0.00
ATOM    319  O   ALA A  24      -3.674 -11.474   8.967  1.00  0.00
ATOM    320  CB  ALA A  24      -5.240  -9.702   6.865  1.00  0.00
ATOM    326  N   SER A  25      -3.613 -12.455   6.944  1.00  0.00
ATOM    327  CA  SER A  25      -2.291 -13.040   7.136  1.00  0.00
ATOM    328  C   SER A  25      -1.474 -13.121   5.849  1.00  0.00
ATOM    329  O   SER A  25      -2.003 -13.327   4.755  1.00  0.00
ATOM    330  CB  SER A  25      -2.398 -14.421   7.726  1.00  0.00
ATOM    331  OG  SER A  25      -1.120 -14.979   7.866  1.00  0.00
ATOM    337  N   GLY A  26      -0.157 -12.956   5.988  1.00  0.00
ATOM    338  CA  GLY A  26       0.780 -13.049   4.858  1.00  0.00
ATOM    339  C   GLY A  26       1.464 -11.722   4.535  1.00  0.00
ATOM    340  O   GLY A  26       2.455 -11.683   3.813  1.00  0.00
ATOM    344  N   ASN A  27       0.948 -10.649   5.089  1.00  0.00
ATOM    345  CA  ASN A  27       1.469  -9.307   4.904  1.00  0.00
ATOM    346  C   ASN A  27       1.010  -8.494   6.095  1.00  0.00
ATOM    347  O   ASN A  27       0.296  -9.012   6.956  1.00  0.00
ATOM    348  CB  ASN A  27       0.988  -8.723   3.577  1.00  0.00
ATOM    349  CG  ASN A  27       1.900  -7.682   2.981  1.00  0.00
ATOM    350  OD1 ASN A  27       2.557  -6.935   3.717  1.00  0.00
ATOM    351  ND2 ASN A  27       1.944  -7.612   1.673  1.00  0.00
ATOM    358  N   ILE A  28       1.370  -7.234   6.136  1.00  0.00
ATOM    359  CA  ILE A  28       0.943  -6.391   7.235  1.00  0.00
ATOM    360  C   ILE A  28      -0.246  -5.583   6.730  1.00  0.00
ATOM    361  O   ILE A  28      -0.160  -4.912   5.697  1.00  0.00
ATOM    362  CB  ILE A  28       2.057  -5.457   7.719  1.00  0.00
ATOM    363  CG1 ILE A  28       3.297  -6.272   8.123  1.00  0.00
ATOM    364  CG2 ILE A  28       1.525  -4.738   8.986  1.00  0.00
ATOM    365  CD1 ILE A  28       4.550  -5.439   8.322  1.00  0.00
ATOM    377  N   SER A  29      -1.357  -5.634   7.456  1.00  0.00
ATOM    378  CA  SER A  29      -2.604  -5.003   7.031  1.00  0.00
ATOM    379  C   SER A  29      -2.527  -3.496   6.835  1.00  0.00
ATOM    380  O   SER A  29      -3.309  -2.935   6.075  1.00  0.00
ATOM    381  CB  SER A  29      -3.692  -5.305   8.035  1.00  0.00
ATOM    382  OG  SER A  29      -3.402  -4.701   9.260  1.00  0.00
ATOM    388  N   VAL A  30      -1.532  -2.847   7.419  1.00  0.00
ATOM    389  CA  VAL A  30      -1.388  -1.398   7.297  1.00  0.00
ATOM    390  C   VAL A  30      -1.046  -0.998   5.864  1.00  0.00
ATOM    391  O   VAL A  30      -1.150   0.161   5.499  1.00  0.00
ATOM    392  CB  VAL A  30      -0.281  -0.851   8.223  1.00  0.00
ATOM    393  CG1 VAL A  30      -0.605  -1.246   9.646  1.00  0.00
ATOM    394  CG2 VAL A  30       1.118  -1.289   7.742  1.00  0.00
ATOM    404  N   ARG A  31      -0.614  -1.953   5.047  1.00  0.00
ATOM    405  CA  ARG A  31      -0.228  -1.680   3.676  1.00  0.00
ATOM    406  C   ARG A  31      -1.410  -1.766   2.719  1.00  0.00
ATOM    407  O   ARG A  31      -1.244  -1.654   1.505  1.00  0.00
ATOM    408  CB  ARG A  31       0.867  -2.644   3.255  1.00  0.00
ATOM    409  CG  ARG A  31       2.155  -2.479   4.055  1.00  0.00
ATOM    410  CD  ARG A  31       3.226  -3.389   3.621  1.00  0.00
ATOM    411  NE  ARG A  31       4.425  -3.235   4.450  1.00  0.00
ATOM    412  CZ  ARG A  31       5.589  -3.905   4.287  1.00  0.00
ATOM    413  NH1 ARG A  31       5.736  -4.777   3.308  1.00  0.00
ATOM    414  NH2 ARG A  31       6.594  -3.678   5.122  1.00  0.00
ATOM    428  N   ALA A  32      -2.604  -1.954   3.270  1.00  0.00
ATOM    429  CA  ALA A  32      -3.819  -2.081   2.494  1.00  0.00
ATOM    430  C   ALA A  32      -4.988  -1.364   3.114  1.00  0.00
ATOM    431  O   ALA A  32      -5.064  -1.172   4.327  1.00  0.00
ATOM    432  CB  ALA A  32      -4.208  -3.525   2.399  1.00  0.00
ATOM    438  N   THR A  33      -5.922  -0.980   2.270  1.00  0.00
ATOM    439  CA  THR A  33      -7.181  -0.479   2.765  1.00  0.00
ATOM    440  C   THR A  33      -7.990  -1.761   2.945  1.00  0.00
ATOM    441  O   THR A  33      -7.497  -2.846   2.640  1.00  0.00
ATOM    442  CB  THR A  33      -7.866   0.549   1.832  1.00  0.00
ATOM    443  OG1 THR A  33      -8.287  -0.061   0.658  1.00  0.00
ATOM    444  CG2 THR A  33      -6.864   1.659   1.450  1.00  0.00
ATOM    452  N   MET A  34      -9.166  -1.675   3.511  1.00  0.00
ATOM    453  CA  MET A  34      -9.973  -2.873   3.713  1.00  0.00
ATOM    454  C   MET A  34     -11.454  -2.576   3.575  1.00  0.00
ATOM    455  O   MET A  34     -11.906  -1.470   3.871  1.00  0.00
ATOM    456  CB  MET A  34      -9.647  -3.445   5.088  1.00  0.00
ATOM    457  CG  MET A  34     -10.359  -4.719   5.507  1.00  0.00
ATOM    458  SD  MET A  34      -9.983  -6.252   4.625  1.00  0.00
ATOM    459  CE  MET A  34      -8.412  -6.698   5.333  1.00  0.00
ATOM    469  N   GLY A  35     -12.244  -3.565   3.190  1.00  0.00
ATOM    470  CA  GLY A  35     -13.672  -3.315   3.212  1.00  0.00
ATOM    471  C   GLY A  35     -14.527  -4.553   3.157  1.00  0.00
ATOM    472  O   GLY A  35     -14.044  -5.683   3.022  1.00  0.00
ATOM    476  N   TRP A  36     -15.826  -4.317   3.298  1.00  0.00
ATOM    477  CA  TRP A  36     -16.823  -5.359   3.298  1.00  0.00
ATOM    478  C   TRP A  36     -17.781  -5.170   2.153  1.00  0.00
ATOM    479  O   TRP A  36     -18.189  -4.040   1.829  1.00  0.00
ATOM    480  CB  TRP A  36     -17.599  -5.398   4.614  1.00  0.00
ATOM    481  CG  TRP A  36     -16.786  -5.847   5.799  1.00  0.00
ATOM    482  CD1 TRP A  36     -16.031  -5.057   6.575  1.00  0.00
ATOM    483  CD2 TRP A  36     -16.672  -7.181   6.359  1.00  0.00
ATOM    484  NE1 TRP A  36     -15.451  -5.775   7.577  1.00  0.00
ATOM    485  CE2 TRP A  36     -15.828  -7.078   7.468  1.00  0.00
ATOM    486  CE3 TRP A  36     -17.211  -8.422   6.021  1.00  0.00
ATOM    487  CZ2 TRP A  36     -15.505  -8.170   8.255  1.00  0.00
ATOM    488  CZ3 TRP A  36     -16.890  -9.521   6.801  1.00  0.00
ATOM    489  CH2 TRP A  36     -16.059  -9.403   7.890  1.00  0.00
ATOM    500  N   TYR A  37     -18.156  -6.306   1.592  1.00  0.00
ATOM    501  CA  TYR A  37     -19.053  -6.442   0.467  1.00  0.00
ATOM    502  C   TYR A  37     -20.105  -7.472   0.832  1.00  0.00
ATOM    503  O   TYR A  37     -19.877  -8.287   1.726  1.00  0.00
ATOM    504  CB  TYR A  37     -18.220  -6.876  -0.744  1.00  0.00
ATOM    505  CG  TYR A  37     -17.112  -5.868  -1.030  1.00  0.00
ATOM    506  CD1 TYR A  37     -15.891  -5.945  -0.328  1.00  0.00
ATOM    507  CD2 TYR A  37     -17.315  -4.852  -1.943  1.00  0.00
ATOM    508  CE1 TYR A  37     -14.936  -4.987  -0.520  1.00  0.00
ATOM    509  CE2 TYR A  37     -16.332  -3.906  -2.134  1.00  0.00
ATOM    510  CZ  TYR A  37     -15.164  -3.967  -1.410  1.00  0.00
ATOM    511  OH  TYR A  37     -14.227  -2.998  -1.556  1.00  0.00
ATOM    521  N   ARG A  38     -21.263  -7.450   0.194  1.00  0.00
ATOM    522  CA  ARG A  38     -22.230  -8.500   0.503  1.00  0.00
ATOM    523  C   ARG A  38     -23.036  -8.995  -0.689  1.00  0.00
ATOM    524  O   ARG A  38     -23.246  -8.275  -1.666  1.00  0.00
ATOM    525  CB  ARG A  38     -23.178  -8.033   1.595  1.00  0.00
ATOM    526  CG  ARG A  38     -24.086  -6.885   1.214  1.00  0.00
ATOM    527  CD  ARG A  38     -24.895  -6.426   2.357  1.00  0.00
ATOM    528  NE  ARG A  38     -25.709  -5.282   2.021  1.00  0.00
ATOM    529  CZ  ARG A  38     -26.524  -4.628   2.863  1.00  0.00
ATOM    530  NH1 ARG A  38     -26.673  -4.989   4.124  1.00  0.00
ATOM    531  NH2 ARG A  38     -27.184  -3.601   2.379  1.00  0.00
ATOM    545  N   GLN A  39     -23.502 -10.240  -0.599  1.00  0.00
ATOM    546  CA  GLN A  39     -24.398 -10.810  -1.605  1.00  0.00
ATOM    547  C   GLN A  39     -25.666 -11.403  -1.052  1.00  0.00
ATOM    548  O   GLN A  39     -25.650 -12.498  -0.475  1.00  0.00
ATOM    549  CB  GLN A  39     -23.728 -11.899  -2.432  1.00  0.00
ATOM    550  CG  GLN A  39     -22.705 -11.400  -3.327  1.00  0.00
ATOM    551  CD  GLN A  39     -22.061 -12.436  -4.138  1.00  0.00
ATOM    552  OE1 GLN A  39     -20.848 -12.665  -4.005  1.00  0.00
ATOM    553  NE2 GLN A  39     -22.845 -13.065  -5.018  1.00  0.00
ATOM    562  N   ALA A  40     -26.765 -10.682  -1.231  1.00  0.00
ATOM    563  CA  ALA A  40     -28.058 -11.168  -0.806  1.00  0.00
ATOM    564  C   ALA A  40     -28.405 -12.290  -1.773  1.00  0.00
ATOM    565  O   ALA A  40     -27.947 -12.245  -2.917  1.00  0.00
ATOM    566  CB  ALA A  40     -29.096 -10.066  -0.809  1.00  0.00
ATOM    572  N   PRO A  41     -29.167 -13.315  -1.393  1.00  0.00
ATOM    573  CA  PRO A  41     -29.570 -14.359  -2.305  1.00  0.00
ATOM    574  C   PRO A  41     -30.232 -13.740  -3.529  1.00  0.00
ATOM    575  O   PRO A  41     -31.081 -12.864  -3.397  1.00  0.00
ATOM    576  CB  PRO A  41     -30.579 -15.148  -1.458  1.00  0.00
ATOM    577  CG  PRO A  41     -30.122 -14.923  -0.020  1.00  0.00
ATOM    578  CD  PRO A  41     -29.631 -13.485   0.005  1.00  0.00
ATOM    586  N   GLY A  42     -29.856 -14.216  -4.712  1.00  0.00
ATOM    587  CA  GLY A  42     -30.414 -13.716  -5.970  1.00  0.00
ATOM    588  C   GLY A  42     -29.809 -12.392  -6.465  1.00  0.00
ATOM    589  O   GLY A  42     -30.178 -11.915  -7.542  1.00  0.00
ATOM    593  N   LYS A  43     -28.896 -11.794  -5.696  1.00  0.00
ATOM    594  CA  LYS A  43     -28.307 -10.504  -6.054  1.00  0.00
ATOM    595  C   LYS A  43     -26.805 -10.539  -6.342  1.00  0.00
ATOM    596  O   LYS A  43     -26.077 -11.448  -5.924  1.00  0.00
ATOM    597  CB  LYS A  43     -28.568  -9.487  -4.938  1.00  0.00
ATOM    598  CG  LYS A  43     -30.058  -9.257  -4.579  1.00  0.00
ATOM    599  CD  LYS A  43     -30.851  -8.618  -5.724  1.00  0.00
ATOM    600  CE  LYS A  43     -32.278  -8.297  -5.295  1.00  0.00
ATOM    601  NZ  LYS A  43     -33.086  -7.720  -6.417  1.00  0.00
ATOM    615  N   GLU A  44     -26.346  -9.516  -7.069  1.00  0.00
ATOM    616  CA  GLU A  44     -24.935  -9.308  -7.344  1.00  0.00
ATOM    617  C   GLU A  44     -24.257  -8.727  -6.112  1.00  0.00
ATOM    618  O   GLU A  44     -24.903  -8.129  -5.254  1.00  0.00
ATOM    619  CB  GLU A  44     -24.744  -8.385  -8.557  1.00  0.00
ATOM    620  CG  GLU A  44     -25.081  -6.889  -8.339  1.00  0.00
ATOM    621  CD  GLU A  44     -26.554  -6.568  -8.478  1.00  0.00
ATOM    622  OE1 GLU A  44     -27.356  -7.482  -8.472  1.00  0.00
ATOM    623  OE2 GLU A  44     -26.877  -5.410  -8.598  1.00  0.00
ATOM    630  N   ARG A  45     -22.948  -8.888  -6.023  1.00  0.00
ATOM    631  CA  ARG A  45     -22.199  -8.340  -4.900  1.00  0.00
ATOM    632  C   ARG A  45     -22.242  -6.821  -4.855  1.00  0.00
ATOM    633  O   ARG A  45     -22.017  -6.159  -5.869  1.00  0.00
ATOM    634  CB  ARG A  45     -20.766  -8.836  -4.978  1.00  0.00
ATOM    635  CG  ARG A  45     -19.921  -8.581  -3.764  1.00  0.00
ATOM    636  CD  ARG A  45     -18.601  -9.236  -3.889  1.00  0.00
ATOM    637  NE  ARG A  45     -18.710 -10.709  -3.904  1.00  0.00
ATOM    638  CZ  ARG A  45     -17.708 -11.568  -4.142  1.00  0.00
ATOM    639  NH1 ARG A  45     -16.494 -11.137  -4.389  1.00  0.00
ATOM    640  NH2 ARG A  45     -17.986 -12.853  -4.136  1.00  0.00
ATOM    654  N   GLU A  46     -22.453  -6.275  -3.654  1.00  0.00
ATOM    655  CA  GLU A  46     -22.482  -4.829  -3.480  1.00  0.00
ATOM    656  C   GLU A  46     -21.572  -4.373  -2.349  1.00  0.00
ATOM    657  O   GLU A  46     -21.310  -5.103  -1.391  1.00  0.00
ATOM    658  CB  GLU A  46     -23.913  -4.344  -3.168  1.00  0.00
ATOM    659  CG  GLU A  46     -24.464  -4.833  -1.806  1.00  0.00
ATOM    660  CD  GLU A  46     -25.892  -4.417  -1.481  1.00  0.00
ATOM    661  OE1 GLU A  46     -26.803  -4.819  -2.166  1.00  0.00
ATOM    662  OE2 GLU A  46     -26.067  -3.690  -0.517  1.00  0.00
ATOM    669  N   PHE A  47     -21.097  -3.140  -2.464  1.00  0.00
ATOM    670  CA  PHE A  47     -20.288  -2.487  -1.440  1.00  0.00
ATOM    671  C   PHE A  47     -21.066  -2.216  -0.168  1.00  0.00
ATOM    672  O   PHE A  47     -22.212  -1.774  -0.233  1.00  0.00
ATOM    673  CB  PHE A  47     -19.713  -1.175  -1.986  1.00  0.00
ATOM    674  CG  PHE A  47     -18.959  -0.389  -0.973  1.00  0.00
ATOM    675  CD1 PHE A  47     -17.714  -0.773  -0.537  1.00  0.00
ATOM    676  CD2 PHE A  47     -19.518   0.756  -0.450  1.00  0.00
ATOM    677  CE1 PHE A  47     -17.068  -0.042   0.405  1.00  0.00
ATOM    678  CE2 PHE A  47     -18.868   1.482   0.483  1.00  0.00
ATOM    679  CZ  PHE A  47     -17.663   1.085   0.914  1.00  0.00
ATOM    689  N   VAL A  48     -20.445  -2.470   0.988  1.00  0.00
ATOM    690  CA  VAL A  48     -21.054  -2.158   2.267  1.00  0.00
ATOM    691  C   VAL A  48     -20.283  -1.050   2.987  1.00  0.00
ATOM    692  O   VAL A  48     -20.844  -0.002   3.326  1.00  0.00
ATOM    693  CB  VAL A  48     -21.073  -3.419   3.158  1.00  0.00
ATOM    694  CG1 VAL A  48     -21.639  -3.126   4.489  1.00  0.00
ATOM    695  CG2 VAL A  48     -21.868  -4.479   2.489  1.00  0.00
ATOM    705  N   ALA A  49     -18.997  -1.298   3.250  1.00  0.00
ATOM    706  CA  ALA A  49     -18.196  -0.340   4.018  1.00  0.00
ATOM    707  C   ALA A  49     -16.706  -0.475   3.749  1.00  0.00
ATOM    708  O   ALA A  49     -16.208  -1.562   3.451  1.00  0.00
ATOM    709  CB  ALA A  49     -18.449  -0.529   5.502  1.00  0.00
ATOM    715  N   GLY A  50     -15.963   0.608   3.934  1.00  0.00
ATOM    716  CA  GLY A  50     -14.521   0.511   3.784  1.00  0.00
ATOM    717  C   GLY A  50     -13.752   1.451   4.698  1.00  0.00
ATOM    718  O   GLY A  50     -14.263   2.480   5.159  1.00  0.00
ATOM    722  N   ILE A  51     -12.512   1.052   4.975  1.00  0.00
ATOM    723  CA  ILE A  51     -11.596   1.795   5.822  1.00  0.00
ATOM    724  C   ILE A  51     -10.218   1.952   5.151  1.00  0.00
ATOM    725  O   ILE A  51      -9.657   0.996   4.606  1.00  0.00
ATOM    726  CB  ILE A  51     -11.529   1.116   7.221  1.00  0.00
ATOM    727  CG1 ILE A  51     -10.659   1.934   8.171  1.00  0.00
ATOM    728  CG2 ILE A  51     -11.021  -0.345   7.111  1.00  0.00
ATOM    729  CD1 ILE A  51     -10.843   1.577   9.635  1.00  0.00
ATOM    741  N   SER A  52      -9.683   3.167   5.177  1.00  0.00
ATOM    742  CA  SER A  52      -8.388   3.496   4.574  1.00  0.00
ATOM    743  C   SER A  52      -7.180   3.184   5.472  1.00  0.00
ATOM    744  O   SER A  52      -7.325   2.898   6.659  1.00  0.00
ATOM    745  CB  SER A  52      -8.388   4.952   4.155  1.00  0.00
ATOM    746  OG  SER A  52      -8.379   5.824   5.259  1.00  0.00
ATOM    752  N   TYR A  53      -5.965   3.276   4.914  1.00  0.00
ATOM    753  CA  TYR A  53      -4.723   3.057   5.672  1.00  0.00
ATOM    754  C   TYR A  53      -4.690   3.979   6.893  1.00  0.00
ATOM    755  O   TYR A  53      -4.465   3.537   8.021  1.00  0.00
ATOM    756  CB  TYR A  53      -3.505   3.223   4.744  1.00  0.00
ATOM    757  CG  TYR A  53      -2.082   3.246   5.381  1.00  0.00
ATOM    758  CD1 TYR A  53      -1.802   2.792   6.683  1.00  0.00
ATOM    759  CD2 TYR A  53      -1.037   3.744   4.613  1.00  0.00
ATOM    760  CE1 TYR A  53      -0.520   2.868   7.177  1.00  0.00
ATOM    761  CE2 TYR A  53       0.238   3.806   5.120  1.00  0.00
ATOM    762  CZ  TYR A  53       0.495   3.376   6.394  1.00  0.00
ATOM    763  OH  TYR A  53       1.774   3.445   6.897  1.00  0.00
ATOM    773  N   GLY A  54      -5.014   5.245   6.679  1.00  0.00
ATOM    774  CA  GLY A  54      -5.057   6.266   7.730  1.00  0.00
ATOM    775  C   GLY A  54      -6.336   6.227   8.591  1.00  0.00
ATOM    776  O   GLY A  54      -6.624   7.185   9.313  1.00  0.00
ATOM    780  N   SER A  55      -7.103   5.138   8.472  1.00  0.00
ATOM    781  CA  SER A  55      -8.364   4.832   9.144  1.00  0.00
ATOM    782  C   SER A  55      -9.543   5.765   8.873  1.00  0.00
ATOM    783  O   SER A  55     -10.406   5.932   9.743  1.00  0.00
ATOM    784  CB  SER A  55      -8.156   4.745  10.653  1.00  0.00
ATOM    785  OG  SER A  55      -7.247   3.725  11.006  1.00  0.00
ATOM    791  N   SER A  56      -9.629   6.357   7.680  1.00  0.00
ATOM    792  CA  SER A  56     -10.812   7.144   7.378  1.00  0.00
ATOM    793  C   SER A  56     -11.841   6.130   6.917  1.00  0.00
ATOM    794  O   SER A  56     -11.464   5.051   6.449  1.00  0.00
ATOM    795  CB  SER A  56     -10.529   8.231   6.338  1.00  0.00
ATOM    796  OG  SER A  56     -10.199   7.700   5.071  1.00  0.00
ATOM    802  N   THR A  57     -13.130   6.457   6.968  1.00  0.00
ATOM    803  CA  THR A  57     -14.108   5.470   6.521  1.00  0.00
ATOM    804  C   THR A  57     -15.128   5.999   5.544  1.00  0.00
ATOM    805  O   THR A  57     -15.412   7.197   5.488  1.00  0.00
ATOM    806  CB  THR A  57     -14.870   4.885   7.718  1.00  0.00
ATOM    807  OG1 THR A  57     -15.617   5.936   8.359  1.00  0.00
ATOM    808  CG2 THR A  57     -13.899   4.263   8.719  1.00  0.00
ATOM    816  N   TYR A  58     -15.751   5.063   4.844  1.00  0.00
ATOM    817  CA  TYR A  58     -16.814   5.363   3.907  1.00  0.00
ATOM    818  C   TYR A  58     -17.816   4.214   3.863  1.00  0.00
ATOM    819  O   TYR A  58     -17.469   3.048   4.082  1.00  0.00
ATOM    820  CB  TYR A  58     -16.145   5.713   2.568  1.00  0.00
ATOM    821  CG  TYR A  58     -15.232   4.620   2.013  1.00  0.00
ATOM    822  CD1 TYR A  58     -15.666   3.775   1.036  1.00  0.00
ATOM    823  CD2 TYR A  58     -13.933   4.462   2.540  1.00  0.00
ATOM    824  CE1 TYR A  58     -14.830   2.790   0.558  1.00  0.00
ATOM    825  CE2 TYR A  58     -13.108   3.476   2.073  1.00  0.00
ATOM    826  CZ  TYR A  58     -13.543   2.641   1.083  1.00  0.00
ATOM    827  OH  TYR A  58     -12.696   1.644   0.607  1.00  0.00
ATOM    837  N   TYR A  59     -19.076   4.551   3.585  1.00  0.00
ATOM    838  CA  TYR A  59     -20.147   3.558   3.603  1.00  0.00
ATOM    839  C   TYR A  59     -21.119   3.686   2.459  1.00  0.00
ATOM    840  O   TYR A  59     -21.331   4.779   1.940  1.00  0.00
ATOM    841  CB  TYR A  59     -20.932   3.719   4.895  1.00  0.00
ATOM    842  CG  TYR A  59     -20.117   3.582   6.128  1.00  0.00
ATOM    843  CD1 TYR A  59     -19.498   4.706   6.657  1.00  0.00
ATOM    844  CD2 TYR A  59     -19.977   2.369   6.731  1.00  0.00
ATOM    845  CE1 TYR A  59     -18.735   4.602   7.780  1.00  0.00
ATOM    846  CE2 TYR A  59     -19.210   2.259   7.855  1.00  0.00
ATOM    847  CZ  TYR A  59     -18.586   3.382   8.383  1.00  0.00
ATOM    848  OH  TYR A  59     -17.814   3.282   9.522  1.00  0.00
ATOM    858  N   ALA A  60     -21.742   2.570   2.098  1.00  0.00
ATOM    859  CA  ALA A  60     -22.830   2.563   1.131  1.00  0.00
ATOM    860  C   ALA A  60     -24.027   3.343   1.675  1.00  0.00
ATOM    861  O   ALA A  60     -24.381   3.205   2.851  1.00  0.00
ATOM    862  CB  ALA A  60     -23.239   1.137   0.805  1.00  0.00
ATOM    868  N   ASP A  61     -24.766   4.030   0.801  1.00  0.00
ATOM    869  CA  ASP A  61     -25.938   4.787   1.257  1.00  0.00
ATOM    870  C   ASP A  61     -26.937   3.942   2.039  1.00  0.00
ATOM    871  O   ASP A  61     -27.580   4.446   2.960  1.00  0.00
ATOM    872  CB  ASP A  61     -26.668   5.434   0.079  1.00  0.00
ATOM    873  CG  ASP A  61     -25.955   6.661  -0.544  1.00  0.00
ATOM    874  OD1 ASP A  61     -25.066   7.240   0.074  1.00  0.00
ATOM    875  OD2 ASP A  61     -26.302   6.996  -1.641  1.00  0.00
ATOM    880  N   SER A  62     -27.069   2.668   1.678  1.00  0.00
ATOM    881  CA  SER A  62     -27.996   1.753   2.318  1.00  0.00
ATOM    882  C   SER A  62     -27.618   1.349   3.749  1.00  0.00
ATOM    883  O   SER A  62     -28.459   0.795   4.466  1.00  0.00
ATOM    884  CB  SER A  62     -28.134   0.516   1.455  1.00  0.00
ATOM    885  OG  SER A  62     -26.931  -0.203   1.405  1.00  0.00
ATOM    891  N   VAL A  63     -26.366   1.596   4.171  1.00  0.00
ATOM    892  CA  VAL A  63     -25.948   1.220   5.519  1.00  0.00
ATOM    893  C   VAL A  63     -25.455   2.427   6.340  1.00  0.00
ATOM    894  O   VAL A  63     -25.168   2.292   7.538  1.00  0.00
ATOM    895  CB  VAL A  63     -24.873   0.121   5.494  1.00  0.00
ATOM    896  CG1 VAL A  63     -25.426  -1.111   4.769  1.00  0.00
ATOM    897  CG2 VAL A  63     -23.594   0.614   4.900  1.00  0.00
ATOM    907  N   LYS A  64     -25.317   3.605   5.716  1.00  0.00
ATOM    908  CA  LYS A  64     -24.882   4.780   6.471  1.00  0.00
ATOM    909  C   LYS A  64     -25.803   4.982   7.666  1.00  0.00
ATOM    910  O   LYS A  64     -27.022   4.923   7.544  1.00  0.00
ATOM    911  CB  LYS A  64     -24.913   6.053   5.607  1.00  0.00
ATOM    912  CG  LYS A  64     -23.862   6.146   4.523  1.00  0.00
ATOM    913  CD  LYS A  64     -24.054   7.377   3.642  1.00  0.00
ATOM    914  CE  LYS A  64     -23.061   7.370   2.479  1.00  0.00
ATOM    915  NZ  LYS A  64     -23.321   8.459   1.504  1.00  0.00
ATOM    929  N   GLY A  65     -25.227   5.178   8.839  1.00  0.00
ATOM    930  CA  GLY A  65     -26.014   5.384  10.049  1.00  0.00
ATOM    931  C   GLY A  65     -26.350   4.082  10.783  1.00  0.00
ATOM    932  O   GLY A  65     -26.845   4.117  11.911  1.00  0.00
ATOM    936  N   ARG A  66     -26.081   2.935  10.155  1.00  0.00
ATOM    937  CA  ARG A  66     -26.366   1.647  10.771  1.00  0.00
ATOM    938  C   ARG A  66     -25.086   0.847  10.941  1.00  0.00
ATOM    939  O   ARG A  66     -24.884   0.171  11.952  1.00  0.00
ATOM    940  CB  ARG A  66     -27.318   0.833   9.909  1.00  0.00
ATOM    941  CG  ARG A  66     -28.703   1.391   9.770  1.00  0.00
ATOM    942  CD  ARG A  66     -29.560   0.501   8.935  1.00  0.00
ATOM    943  NE  ARG A  66     -30.909   1.044   8.759  1.00  0.00
ATOM    944  CZ  ARG A  66     -31.275   1.923   7.791  1.00  0.00
ATOM    945  NH1 ARG A  66     -30.393   2.358   6.916  1.00  0.00
ATOM    946  NH2 ARG A  66     -32.530   2.346   7.728  1.00  0.00
ATOM    960  N   PHE A  67     -24.219   0.877   9.930  1.00  0.00
ATOM    961  CA  PHE A  67     -23.004   0.075  10.014  1.00  0.00
ATOM    962  C   PHE A  67     -21.762   0.927  10.282  1.00  0.00
ATOM    963  O   PHE A  67     -21.614   2.017   9.730  1.00  0.00
ATOM    964  CB  PHE A  67     -22.770  -0.726   8.739  1.00  0.00
ATOM    965  CG  PHE A  67     -23.782  -1.854   8.383  1.00  0.00
ATOM    966  CD1 PHE A  67     -25.009  -2.075   9.027  1.00  0.00
ATOM    967  CD2 PHE A  67     -23.467  -2.685   7.358  1.00  0.00
ATOM    968  CE1 PHE A  67     -25.856  -3.080   8.623  1.00  0.00
ATOM    969  CE2 PHE A  67     -24.311  -3.694   6.951  1.00  0.00
ATOM    970  CZ  PHE A  67     -25.506  -3.889   7.581  1.00  0.00
ATOM    980  N   THR A  68     -20.846   0.390  11.094  1.00  0.00
ATOM    981  CA  THR A  68     -19.545   1.024  11.376  1.00  0.00
ATOM    982  C   THR A  68     -18.354   0.097  11.090  1.00  0.00
ATOM    983  O   THR A  68     -18.326  -1.065  11.499  1.00  0.00
ATOM    984  CB  THR A  68     -19.455   1.550  12.833  1.00  0.00
ATOM    985  OG1 THR A  68     -20.460   2.545  13.047  1.00  0.00
ATOM    986  CG2 THR A  68     -18.074   2.169  13.108  1.00  0.00
ATOM    994  N   ILE A  69     -17.341   0.608  10.402  1.00  0.00
ATOM    995  CA  ILE A  69     -16.162  -0.210  10.107  1.00  0.00
ATOM    996  C   ILE A  69     -14.944   0.311  10.876  1.00  0.00
ATOM    997  O   ILE A  69     -14.725   1.521  10.966  1.00  0.00
ATOM    998  CB  ILE A  69     -15.873  -0.266   8.583  1.00  0.00
ATOM    999  CG1 ILE A  69     -14.732  -1.286   8.293  1.00  0.00
ATOM   1000  CG2 ILE A  69     -15.529   1.101   8.034  1.00  0.00
ATOM   1001  CD1 ILE A  69     -14.564  -1.622   6.832  1.00  0.00
ATOM   1013  N   SER A  70     -14.160  -0.607  11.437  1.00  0.00
ATOM   1014  CA  SER A  70     -12.951  -0.244  12.182  1.00  0.00
ATOM   1015  C   SER A  70     -11.858  -1.300  12.030  1.00  0.00
ATOM   1016  O   SER A  70     -12.124  -2.422  11.595  1.00  0.00
ATOM   1017  CB  SER A  70     -13.272  -0.045  13.653  1.00  0.00
ATOM   1018  OG  SER A  70     -13.666  -1.247  14.254  1.00  0.00
ATOM   1024  N   ARG A  71     -10.608  -0.943  12.349  1.00  0.00
ATOM   1025  CA  ARG A  71      -9.522  -1.917  12.228  1.00  0.00
ATOM   1026  C   ARG A  71      -8.473  -1.845  13.336  1.00  0.00
ATOM   1027  O   ARG A  71      -8.087  -0.768  13.793  1.00  0.00
ATOM   1028  CB  ARG A  71      -8.838  -1.769  10.873  1.00  0.00
ATOM   1029  CG  ARG A  71      -7.734  -2.793  10.584  1.00  0.00
ATOM   1030  CD  ARG A  71      -7.240  -2.711   9.231  1.00  0.00
ATOM   1031  NE  ARG A  71      -6.542  -1.474   9.000  1.00  0.00
ATOM   1032  CZ  ARG A  71      -5.956  -1.140   7.851  1.00  0.00
ATOM   1033  NH1 ARG A  71      -5.980  -1.960   6.841  1.00  0.00
ATOM   1034  NH2 ARG A  71      -5.350   0.016   7.735  1.00  0.00
ATOM   1048  N   ASP A  72      -8.018  -3.030  13.749  1.00  0.00
ATOM   1049  CA  ASP A  72      -6.954  -3.229  14.720  1.00  0.00
ATOM   1050  C   ASP A  72      -5.675  -3.634  13.985  1.00  0.00
ATOM   1051  O   ASP A  72      -5.516  -4.783  13.546  1.00  0.00
ATOM   1052  CB  ASP A  72      -7.384  -4.281  15.756  1.00  0.00
ATOM   1053  CG  ASP A  72      -6.350  -4.540  16.849  1.00  0.00
ATOM   1054  OD1 ASP A  72      -5.170  -4.360  16.579  1.00  0.00
ATOM   1055  OD2 ASP A  72      -6.734  -4.909  17.945  1.00  0.00
ATOM   1060  N   ASN A  73      -4.776  -2.670  13.778  1.00  0.00
ATOM   1061  CA  ASN A  73      -3.592  -2.937  12.968  1.00  0.00
ATOM   1062  C   ASN A  73      -2.669  -3.962  13.621  1.00  0.00
ATOM   1063  O   ASN A  73      -2.082  -4.806  12.949  1.00  0.00
ATOM   1064  CB  ASN A  73      -2.840  -1.652  12.737  1.00  0.00
ATOM   1065  CG  ASN A  73      -3.564  -0.728  11.814  1.00  0.00
ATOM   1066  OD1 ASN A  73      -4.441  -1.113  11.033  1.00  0.00
ATOM   1067  ND2 ASN A  73      -3.217   0.525  11.896  1.00  0.00
ATOM   1074  N   ALA A  74      -2.564  -3.911  14.950  1.00  0.00
ATOM   1075  CA  ALA A  74      -1.680  -4.809  15.693  1.00  0.00
ATOM   1076  C   ALA A  74      -2.067  -6.263  15.492  1.00  0.00
ATOM   1077  O   ALA A  74      -1.211  -7.146  15.412  1.00  0.00
ATOM   1078  CB  ALA A  74      -1.718  -4.474  17.171  1.00  0.00
ATOM   1084  N   LYS A  75      -3.369  -6.506  15.412  1.00  0.00
ATOM   1085  CA  LYS A  75      -3.886  -7.853  15.229  1.00  0.00
ATOM   1086  C   LYS A  75      -4.206  -8.196  13.775  1.00  0.00
ATOM   1087  O   LYS A  75      -4.797  -9.249  13.513  1.00  0.00
ATOM   1088  CB  LYS A  75      -5.141  -8.044  16.069  1.00  0.00
ATOM   1089  CG  LYS A  75      -4.911  -7.952  17.562  1.00  0.00
ATOM   1090  CD  LYS A  75      -6.208  -8.159  18.320  1.00  0.00
ATOM   1091  CE  LYS A  75      -6.012  -8.003  19.815  1.00  0.00
ATOM   1092  NZ  LYS A  75      -7.301  -8.104  20.549  1.00  0.00
ATOM   1106  N   ASN A  76      -3.930  -7.277  12.837  1.00  0.00
ATOM   1107  CA  ASN A  76      -4.261  -7.458  11.422  1.00  0.00
ATOM   1108  C   ASN A  76      -5.718  -7.885  11.241  1.00  0.00
ATOM   1109  O   ASN A  76      -6.018  -8.794  10.458  1.00  0.00
ATOM   1110  CB  ASN A  76      -3.287  -8.403  10.732  1.00  0.00
ATOM   1111  CG  ASN A  76      -1.876  -7.811  10.586  1.00  0.00
ATOM   1112  OD1 ASN A  76      -1.696  -6.633  10.176  1.00  0.00
ATOM   1113  ND2 ASN A  76      -0.883  -8.599  10.916  1.00  0.00
ATOM   1120  N   THR A  77      -6.625  -7.243  11.984  1.00  0.00
ATOM   1121  CA  THR A  77      -8.040  -7.614  11.931  1.00  0.00
ATOM   1122  C   THR A  77      -9.011  -6.432  11.737  1.00  0.00
ATOM   1123  O   THR A  77      -8.908  -5.391  12.397  1.00  0.00
ATOM   1124  CB  THR A  77      -8.390  -8.425  13.201  1.00  0.00
ATOM   1125  OG1 THR A  77      -7.531  -9.598  13.271  1.00  0.00
ATOM   1126  CG2 THR A  77      -9.852  -8.908  13.152  1.00  0.00
ATOM   1134  N   VAL A  78      -9.988  -6.620  10.851  1.00  0.00
ATOM   1135  CA  VAL A  78     -11.005  -5.608  10.552  1.00  0.00
ATOM   1136  C   VAL A  78     -12.364  -6.059  11.063  1.00  0.00
ATOM   1137  O   VAL A  78     -12.719  -7.240  10.995  1.00  0.00
ATOM   1138  CB  VAL A  78     -11.081  -5.315   9.034  1.00  0.00
ATOM   1139  CG1 VAL A  78     -11.536  -6.563   8.276  1.00  0.00
ATOM   1140  CG2 VAL A  78     -12.025  -4.112   8.746  1.00  0.00
ATOM   1150  N   TYR A  79     -13.118  -5.114  11.598  1.00  0.00
ATOM   1151  CA  TYR A  79     -14.429  -5.412  12.132  1.00  0.00
ATOM   1152  C   TYR A  79     -15.534  -4.594  11.473  1.00  0.00
ATOM   1153  O   TYR A  79     -15.329  -3.439  11.079  1.00  0.00
ATOM   1154  CB  TYR A  79     -14.422  -5.127  13.629  1.00  0.00
ATOM   1155  CG  TYR A  79     -13.440  -5.960  14.400  1.00  0.00
ATOM   1156  CD1 TYR A  79     -12.113  -5.531  14.550  1.00  0.00
ATOM   1157  CD2 TYR A  79     -13.855  -7.136  14.970  1.00  0.00
ATOM   1158  CE1 TYR A  79     -11.227  -6.298  15.274  1.00  0.00
ATOM   1159  CE2 TYR A  79     -12.975  -7.893  15.696  1.00  0.00
ATOM   1160  CZ  TYR A  79     -11.671  -7.487  15.851  1.00  0.00
ATOM   1161  OH  TYR A  79     -10.811  -8.261  16.590  1.00  0.00
ATOM   1171  N   LEU A  80     -16.723  -5.196  11.383  1.00  0.00
ATOM   1172  CA  LEU A  80     -17.905  -4.491  10.895  1.00  0.00
ATOM   1173  C   LEU A  80     -19.010  -4.602  11.932  1.00  0.00
ATOM   1174  O   LEU A  80     -19.503  -5.696  12.226  1.00  0.00
ATOM   1175  CB  LEU A  80     -18.417  -5.080   9.563  1.00  0.00
ATOM   1176  CG  LEU A  80     -19.705  -4.423   8.918  1.00  0.00
ATOM   1177  CD1 LEU A  80     -19.392  -2.971   8.480  1.00  0.00
ATOM   1178  CD2 LEU A  80     -20.183  -5.280   7.732  1.00  0.00
ATOM   1190  N   GLN A  81     -19.410  -3.474  12.477  1.00  0.00
ATOM   1191  CA  GLN A  81     -20.448  -3.437  13.486  1.00  0.00
ATOM   1192  C   GLN A  81     -21.761  -3.114  12.821  1.00  0.00
ATOM   1193  O   GLN A  81     -21.935  -2.017  12.291  1.00  0.00
ATOM   1194  CB  GLN A  81     -20.102  -2.383  14.541  1.00  0.00
ATOM   1195  CG  GLN A  81     -21.129  -2.171  15.652  1.00  0.00
ATOM   1196  CD  GLN A  81     -21.267  -3.350  16.572  1.00  0.00
ATOM   1197  OE1 GLN A  81     -20.271  -4.014  16.893  1.00  0.00
ATOM   1198  NE2 GLN A  81     -22.484  -3.604  17.035  1.00  0.00
ATOM   1207  N   MET A  82     -22.686  -4.059  12.808  1.00  0.00
ATOM   1208  CA  MET A  82     -23.944  -3.808  12.140  1.00  0.00
ATOM   1209  C   MET A  82     -25.041  -3.604  13.170  1.00  0.00
ATOM   1210  O   MET A  82     -25.351  -4.516  13.944  1.00  0.00
ATOM   1211  CB  MET A  82     -24.268  -4.985  11.243  1.00  0.00
ATOM   1212  CG  MET A  82     -23.213  -5.271  10.216  1.00  0.00
ATOM   1213  SD  MET A  82     -23.652  -6.581   9.074  1.00  0.00
ATOM   1214  CE  MET A  82     -23.640  -7.966  10.144  1.00  0.00
ATOM   1224  N   ASN A  83     -25.623  -2.407  13.214  1.00  0.00
ATOM   1225  CA  ASN A  83     -26.674  -2.105  14.175  1.00  0.00
ATOM   1226  C   ASN A  83     -28.039  -2.017  13.508  1.00  0.00
ATOM   1227  O   ASN A  83     -28.130  -1.809  12.297  1.00  0.00
ATOM   1228  CB  ASN A  83     -26.337  -0.830  14.906  1.00  0.00
ATOM   1229  CG  ASN A  83     -25.069  -0.987  15.694  1.00  0.00
ATOM   1230  OD1 ASN A  83     -24.856  -2.024  16.354  1.00  0.00
ATOM   1231  ND2 ASN A  83     -24.228   0.016  15.641  1.00  0.00
ATOM   1238  N   SER A  84     -29.104  -2.206  14.293  1.00  0.00
ATOM   1239  CA  SER A  84     -30.474  -2.058  13.805  1.00  0.00
ATOM   1240  C   SER A  84     -30.694  -2.821  12.506  1.00  0.00
ATOM   1241  O   SER A  84     -31.204  -2.258  11.532  1.00  0.00
ATOM   1242  CB  SER A  84     -30.809  -0.587  13.612  1.00  0.00
ATOM   1243  OG  SER A  84     -30.723   0.123  14.826  1.00  0.00
ATOM   1249  N   LEU A  85     -30.346  -4.109  12.499  1.00  0.00
ATOM   1250  CA  LEU A  85     -30.421  -4.893  11.263  1.00  0.00
ATOM   1251  C   LEU A  85     -31.845  -5.126  10.805  1.00  0.00
ATOM   1252  O   LEU A  85     -32.756  -5.327  11.615  1.00  0.00
ATOM   1253  CB  LEU A  85     -29.764  -6.277  11.389  1.00  0.00
ATOM   1254  CG  LEU A  85     -28.217  -6.350  11.240  1.00  0.00
ATOM   1255  CD1 LEU A  85     -27.609  -5.950  12.520  1.00  0.00
ATOM   1256  CD2 LEU A  85     -27.757  -7.743  10.837  1.00  0.00
ATOM   1268  N   LYS A  86     -32.037  -5.121   9.495  1.00  0.00
ATOM   1269  CA  LYS A  86     -33.339  -5.377   8.894  1.00  0.00
ATOM   1270  C   LYS A  86     -33.280  -6.657   8.059  1.00  0.00
ATOM   1271  O   LYS A  86     -32.193  -7.061   7.670  1.00  0.00
ATOM   1272  CB  LYS A  86     -33.738  -4.171   8.030  1.00  0.00
ATOM   1273  CG  LYS A  86     -33.827  -2.833   8.783  1.00  0.00
ATOM   1274  CD  LYS A  86     -34.970  -2.811   9.815  1.00  0.00
ATOM   1275  CE  LYS A  86     -35.104  -1.436  10.455  1.00  0.00
ATOM   1276  NZ  LYS A  86     -36.208  -1.387  11.464  1.00  0.00
ATOM   1290  N   PRO A  87     -34.403  -7.334   7.751  1.00  0.00
ATOM   1291  CA  PRO A  87     -34.461  -8.510   6.884  1.00  0.00
ATOM   1292  C   PRO A  87     -33.704  -8.293   5.564  1.00  0.00
ATOM   1293  O   PRO A  87     -33.081  -9.219   5.031  1.00  0.00
ATOM   1294  CB  PRO A  87     -35.966  -8.679   6.678  1.00  0.00
ATOM   1295  CG  PRO A  87     -36.576  -8.135   7.961  1.00  0.00
ATOM   1296  CD  PRO A  87     -35.719  -6.944   8.321  1.00  0.00
ATOM   1304  N   GLU A  88     -33.700  -7.044   5.080  1.00  0.00
ATOM   1305  CA  GLU A  88     -33.026  -6.633   3.853  1.00  0.00
ATOM   1306  C   GLU A  88     -31.498  -6.781   3.915  1.00  0.00
ATOM   1307  O   GLU A  88     -30.827  -6.737   2.885  1.00  0.00
ATOM   1308  CB  GLU A  88     -33.379  -5.177   3.548  1.00  0.00
ATOM   1309  CG  GLU A  88     -34.843  -4.947   3.176  1.00  0.00
ATOM   1310  CD  GLU A  88     -35.168  -3.497   2.915  1.00  0.00
ATOM   1311  OE1 GLU A  88     -34.307  -2.673   3.103  1.00  0.00
ATOM   1312  OE2 GLU A  88     -36.279  -3.219   2.533  1.00  0.00
ATOM   1319  N   ASP A  89     -30.952  -6.958   5.121  1.00  0.00
ATOM   1320  CA  ASP A  89     -29.521  -7.097   5.332  1.00  0.00
ATOM   1321  C   ASP A  89     -29.086  -8.557   5.273  1.00  0.00
ATOM   1322  O   ASP A  89     -27.897  -8.856   5.464  1.00  0.00
ATOM   1323  CB  ASP A  89     -29.123  -6.496   6.698  1.00  0.00
ATOM   1324  CG  ASP A  89     -29.256  -4.953   6.777  1.00  0.00
ATOM   1325  OD1 ASP A  89     -28.719  -4.260   5.924  1.00  0.00
ATOM   1326  OD2 ASP A  89     -29.889  -4.470   7.709  1.00  0.00
ATOM   1331  N   THR A  90     -30.030  -9.478   5.016  1.00  0.00
ATOM   1332  CA  THR A  90     -29.663 -10.883   4.888  1.00  0.00
ATOM   1333  C   THR A  90     -28.747 -11.021   3.684  1.00  0.00
ATOM   1334  O   THR A  90     -29.110 -10.635   2.569  1.00  0.00
ATOM   1335  CB  THR A  90     -30.905 -11.793   4.695  1.00  0.00
ATOM   1336  OG1 THR A  90     -31.784 -11.671   5.839  1.00  0.00
ATOM   1337  CG2 THR A  90     -30.490 -13.265   4.476  1.00  0.00
ATOM   1345  N   ALA A  91     -27.566 -11.573   3.902  1.00  0.00
ATOM   1346  CA  ALA A  91     -26.584 -11.713   2.832  1.00  0.00
ATOM   1347  C   ALA A  91     -25.373 -12.480   3.289  1.00  0.00
ATOM   1348  O   ALA A  91     -25.143 -12.621   4.493  1.00  0.00
ATOM   1349  CB  ALA A  91     -26.140 -10.340   2.328  1.00  0.00
ATOM   1355  N   VAL A  92     -24.573 -12.934   2.338  1.00  0.00
ATOM   1356  CA  VAL A  92     -23.261 -13.407   2.719  1.00  0.00
ATOM   1357  C   VAL A  92     -22.367 -12.186   2.692  1.00  0.00
ATOM   1358  O   VAL A  92     -22.345 -11.447   1.709  1.00  0.00
ATOM   1359  CB  VAL A  92     -22.723 -14.501   1.789  1.00  0.00
ATOM   1360  CG1 VAL A  92     -21.296 -14.899   2.214  1.00  0.00
ATOM   1361  CG2 VAL A  92     -23.632 -15.695   1.864  1.00  0.00
ATOM   1371  N   TYR A  93     -21.667 -11.941   3.778  1.00  0.00
ATOM   1372  CA  TYR A  93     -20.773 -10.804   3.878  1.00  0.00
ATOM   1373  C   TYR A  93     -19.387 -11.280   3.587  1.00  0.00
ATOM   1374  O   TYR A  93     -19.029 -12.382   3.977  1.00  0.00
ATOM   1375  CB  TYR A  93     -20.905 -10.156   5.251  1.00  0.00
ATOM   1376  CG  TYR A  93     -22.179  -9.365   5.386  1.00  0.00
ATOM   1377  CD1 TYR A  93     -23.381 -10.006   5.568  1.00  0.00
ATOM   1378  CD2 TYR A  93     -22.135  -7.981   5.344  1.00  0.00
ATOM   1379  CE1 TYR A  93     -24.536  -9.278   5.671  1.00  0.00
ATOM   1380  CE2 TYR A  93     -23.296  -7.259   5.466  1.00  0.00
ATOM   1381  CZ  TYR A  93     -24.507  -7.922   5.621  1.00  0.00
ATOM   1382  OH  TYR A  93     -25.706  -7.240   5.731  1.00  0.00
ATOM   1392  N   TYR A  94     -18.617 -10.465   2.882  1.00  0.00
ATOM   1393  CA  TYR A  94     -17.255 -10.801   2.517  1.00  0.00
ATOM   1394  C   TYR A  94     -16.289  -9.700   2.867  1.00  0.00
ATOM   1395  O   TYR A  94     -16.574  -8.524   2.645  1.00  0.00
ATOM   1396  CB  TYR A  94     -17.145 -10.986   0.996  1.00  0.00
ATOM   1397  CG  TYR A  94     -17.978 -12.071   0.413  1.00  0.00
ATOM   1398  CD1 TYR A  94     -19.297 -11.812   0.048  1.00  0.00
ATOM   1399  CD2 TYR A  94     -17.428 -13.318   0.211  1.00  0.00
ATOM   1400  CE1 TYR A  94     -20.059 -12.805  -0.501  1.00  0.00
ATOM   1401  CE2 TYR A  94     -18.189 -14.313  -0.342  1.00  0.00
ATOM   1402  CZ  TYR A  94     -19.500 -14.066  -0.697  1.00  0.00
ATOM   1403  OH  TYR A  94     -20.258 -15.075  -1.247  1.00  0.00
ATOM   1413  N   CYS A  95     -15.103 -10.069   3.311  1.00  0.00
ATOM   1414  CA  CYS A  95     -14.081  -9.052   3.510  1.00  0.00
ATOM   1415  C   CYS A  95     -13.140  -9.100   2.325  1.00  0.00
ATOM   1416  O   CYS A  95     -12.926 -10.166   1.725  1.00  0.00
ATOM   1417  CB  CYS A  95     -13.313  -9.250   4.817  1.00  0.00
ATOM   1418  SG  CYS A  95     -12.373 -10.784   4.894  1.00  0.00
ATOM   1423  N   ALA A  96     -12.530  -7.965   2.020  1.00  0.00
ATOM   1424  CA  ALA A  96     -11.563  -7.912   0.945  1.00  0.00
ATOM   1425  C   ALA A  96     -10.592  -6.771   1.103  1.00  0.00
ATOM   1426  O   ALA A  96     -10.889  -5.767   1.762  1.00  0.00
ATOM   1427  CB  ALA A  96     -12.272  -7.801  -0.364  1.00  0.00
ATOM   1433  N   ALA A  97      -9.443  -6.885   0.446  1.00  0.00
ATOM   1434  CA  ALA A  97      -8.489  -5.787   0.495  1.00  0.00
ATOM   1435  C   ALA A  97      -7.770  -5.552  -0.843  1.00  0.00
ATOM   1436  O   ALA A  97      -7.517  -6.502  -1.598  1.00  0.00
ATOM   1437  CB  ALA A  97      -7.440  -6.064   1.551  1.00  0.00
ATOM   1443  N   PRO A  98      -7.568  -4.277  -1.231  1.00  0.00
ATOM   1444  CA  PRO A  98      -6.740  -3.784  -2.296  1.00  0.00
ATOM   1445  C   PRO A  98      -5.391  -3.513  -1.655  1.00  0.00
ATOM   1446  O   PRO A  98      -5.342  -3.439  -0.444  1.00  0.00
ATOM   1447  CB  PRO A  98      -7.452  -2.508  -2.663  1.00  0.00
ATOM   1448  CG  PRO A  98      -7.888  -1.979  -1.402  1.00  0.00
ATOM   1449  CD  PRO A  98      -8.257  -3.165  -0.552  1.00  0.00
ATOM   1457  N   TYR A  99      -4.352  -3.280  -2.419  1.00  0.00
ATOM   1458  CA  TYR A  99      -3.037  -2.849  -1.921  1.00  0.00
ATOM   1459  C   TYR A  99      -2.479  -1.613  -2.624  1.00  0.00
ATOM   1460  O   TYR A  99      -1.927  -1.715  -3.718  1.00  0.00
ATOM   1461  CB  TYR A  99      -2.032  -4.019  -1.877  1.00  0.00
ATOM   1462  CG  TYR A  99      -2.233  -4.970  -0.661  1.00  0.00
ATOM   1463  CD1 TYR A  99      -3.284  -5.878  -0.553  1.00  0.00
ATOM   1464  CD2 TYR A  99      -1.290  -4.886   0.382  1.00  0.00
ATOM   1465  CE1 TYR A  99      -3.401  -6.656   0.602  1.00  0.00
ATOM   1466  CE2 TYR A  99      -1.407  -5.668   1.513  1.00  0.00
ATOM   1467  CZ  TYR A  99      -2.462  -6.535   1.630  1.00  0.00
ATOM   1468  OH  TYR A  99      -2.605  -7.272   2.778  1.00  0.00
ATOM   1478  N   PHE A 100      -2.713  -0.432  -2.044  1.00  0.00
ATOM   1479  CA  PHE A 100      -2.279   0.834  -2.648  1.00  0.00
ATOM   1480  C   PHE A 100      -1.409   1.693  -1.713  1.00  0.00
ATOM   1481  O   PHE A 100      -1.567   1.664  -0.496  1.00  0.00
ATOM   1482  CB  PHE A 100      -3.482   1.639  -3.154  1.00  0.00
ATOM   1483  CG  PHE A 100      -4.209   1.026  -4.336  1.00  0.00
ATOM   1484  CD1 PHE A 100      -5.230   0.123  -4.176  1.00  0.00
ATOM   1485  CD2 PHE A 100      -3.866   1.399  -5.627  1.00  0.00
ATOM   1486  CE1 PHE A 100      -5.894  -0.406  -5.294  1.00  0.00
ATOM   1487  CE2 PHE A 100      -4.523   0.877  -6.721  1.00  0.00
ATOM   1488  CZ  PHE A 100      -5.535  -0.024  -6.547  1.00  0.00
ATOM   1498  N   TYR A 101      -0.508   2.475  -2.314  1.00  0.00
ATOM   1499  CA  TYR A 101       0.380   3.413  -1.609  1.00  0.00
ATOM   1500  C   TYR A 101      -0.224   4.574  -0.772  1.00  0.00
ATOM   1501  O   TYR A 101       0.212   4.770   0.361  1.00  0.00
ATOM   1502  CB  TYR A 101       1.441   3.968  -2.576  1.00  0.00
ATOM   1503  CG  TYR A 101       2.250   5.087  -1.982  1.00  0.00
ATOM   1504  CD1 TYR A 101       3.287   4.817  -1.110  1.00  0.00
ATOM   1505  CD2 TYR A 101       1.939   6.402  -2.309  1.00  0.00
ATOM   1506  CE1 TYR A 101       4.010   5.855  -0.564  1.00  0.00
ATOM   1507  CE2 TYR A 101       2.656   7.433  -1.765  1.00  0.00
ATOM   1508  CZ  TYR A 101       3.689   7.168  -0.894  1.00  0.00
ATOM   1509  OH  TYR A 101       4.410   8.206  -0.349  1.00  0.00
ATOM   1519  N   PRO A 102      -1.156   5.407  -1.291  1.00  0.00
ATOM   1520  CA  PRO A 102      -1.684   6.582  -0.608  1.00  0.00
ATOM   1521  C   PRO A 102      -2.353   6.202   0.722  1.00  0.00
ATOM   1522  O   PRO A 102      -2.980   5.151   0.826  1.00  0.00
ATOM   1523  CB  PRO A 102      -2.659   7.157  -1.649  1.00  0.00
ATOM   1524  CG  PRO A 102      -2.189   6.602  -2.962  1.00  0.00
ATOM   1525  CD  PRO A 102      -1.730   5.208  -2.620  1.00  0.00
ATOM   1533  N   VAL A 103      -2.257   7.100   1.707  1.00  0.00
ATOM   1534  CA  VAL A 103      -2.796   6.882   3.055  1.00  0.00
ATOM   1535  C   VAL A 103      -4.333   6.952   3.177  1.00  0.00
ATOM   1536  O   VAL A 103      -4.941   6.174   3.917  1.00  0.00
ATOM   1537  CB  VAL A 103      -2.130   7.844   4.060  1.00  0.00
ATOM   1538  CG1 VAL A 103      -2.753   7.684   5.442  1.00  0.00
ATOM   1539  CG2 VAL A 103      -0.641   7.553   4.126  1.00  0.00
ATOM   1549  N   VAL A 104      -4.971   7.929   2.532  1.00  0.00
ATOM   1550  CA  VAL A 104      -6.427   8.046   2.681  1.00  0.00
ATOM   1551  C   VAL A 104      -7.346   7.858   1.444  1.00  0.00
ATOM   1552  O   VAL A 104      -8.380   8.518   1.405  1.00  0.00
ATOM   1553  CB  VAL A 104      -6.795   9.402   3.320  1.00  0.00
ATOM   1554  CG1 VAL A 104      -6.268   9.467   4.733  1.00  0.00
ATOM   1555  CG2 VAL A 104      -6.234  10.538   2.484  1.00  0.00
ATOM   1565  N   PRO A 105      -7.019   7.066   0.399  1.00  0.00
ATOM   1566  CA  PRO A 105      -7.894   6.845  -0.734  1.00  0.00
ATOM   1567  C   PRO A 105      -8.987   5.901  -0.318  1.00  0.00
ATOM   1568  O   PRO A 105      -8.724   4.975   0.449  1.00  0.00
ATOM   1569  CB  PRO A 105      -6.985   6.144  -1.736  1.00  0.00
ATOM   1570  CG  PRO A 105      -6.028   5.382  -0.848  1.00  0.00
ATOM   1571  CD  PRO A 105      -5.830   6.266   0.374  1.00  0.00
ATOM   1579  N   TRP A 106     -10.173   6.082  -0.856  1.00  0.00
ATOM   1580  CA  TRP A 106     -11.245   5.131  -0.661  1.00  0.00
ATOM   1581  C   TRP A 106     -11.497   4.309  -1.916  1.00  0.00
ATOM   1582  O   TRP A 106     -11.450   4.845  -3.020  1.00  0.00
ATOM   1583  CB  TRP A 106     -12.479   5.878  -0.167  1.00  0.00
ATOM   1584  CG  TRP A 106     -13.033   6.916  -1.020  1.00  0.00
ATOM   1585  CD1 TRP A 106     -12.596   8.198  -1.152  1.00  0.00
ATOM   1586  CD2 TRP A 106     -14.241   6.820  -1.797  1.00  0.00
ATOM   1587  NE1 TRP A 106     -13.420   8.890  -1.994  1.00  0.00
ATOM   1588  CE2 TRP A 106     -14.441   8.065  -2.390  1.00  0.00
ATOM   1589  CE3 TRP A 106     -15.171   5.798  -2.018  1.00  0.00
ATOM   1590  CZ2 TRP A 106     -15.528   8.320  -3.206  1.00  0.00
ATOM   1591  CZ3 TRP A 106     -16.265   6.066  -2.817  1.00  0.00
ATOM   1592  CH2 TRP A 106     -16.437   7.287  -3.401  1.00  0.00
ATOM   1603  N   PHE A 107     -11.853   3.048  -1.752  1.00  0.00
ATOM   1604  CA  PHE A 107     -12.208   2.215  -2.893  1.00  0.00
ATOM   1605  C   PHE A 107     -13.536   1.518  -2.629  1.00  0.00
ATOM   1606  O   PHE A 107     -13.692   0.804  -1.634  1.00  0.00
ATOM   1607  CB  PHE A 107     -11.125   1.157  -3.145  1.00  0.00
ATOM   1608  CG  PHE A 107      -9.754   1.724  -3.456  1.00  0.00
ATOM   1609  CD1 PHE A 107      -8.842   1.973  -2.438  1.00  0.00
ATOM   1610  CD2 PHE A 107      -9.383   2.012  -4.752  1.00  0.00
ATOM   1611  CE1 PHE A 107      -7.607   2.491  -2.718  1.00  0.00
ATOM   1612  CE2 PHE A 107      -8.147   2.532  -5.035  1.00  0.00
ATOM   1613  CZ  PHE A 107      -7.260   2.774  -4.015  1.00  0.00
ATOM   1623  N   TYR A 108     -14.499   1.702  -3.511  1.00  0.00
ATOM   1624  CA  TYR A 108     -15.792   1.061  -3.281  1.00  0.00
ATOM   1625  C   TYR A 108     -16.051  -0.001  -4.335  1.00  0.00
ATOM   1626  O   TYR A 108     -16.856  -0.911  -4.138  1.00  0.00
ATOM   1627  CB  TYR A 108     -16.896   2.110  -3.338  1.00  0.00
ATOM   1628  CG  TYR A 108     -17.103   2.655  -4.735  1.00  0.00
ATOM   1629  CD1 TYR A 108     -18.034   2.057  -5.575  1.00  0.00
ATOM   1630  CD2 TYR A 108     -16.329   3.699  -5.208  1.00  0.00
ATOM   1631  CE1 TYR A 108     -18.200   2.515  -6.858  1.00  0.00
ATOM   1632  CE2 TYR A 108     -16.495   4.155  -6.488  1.00  0.00
ATOM   1633  CZ  TYR A 108     -17.427   3.571  -7.313  1.00  0.00
ATOM   1634  OH  TYR A 108     -17.590   4.026  -8.599  1.00  0.00
ATOM   1644  N   ALA A 109     -15.411   0.137  -5.489  1.00  0.00
ATOM   1645  CA  ALA A 109     -15.682  -0.790  -6.558  1.00  0.00
ATOM   1646  C   ALA A 109     -14.846  -2.021  -6.335  1.00  0.00
ATOM   1647  O   ALA A 109     -13.631  -1.924  -6.150  1.00  0.00
ATOM   1648  CB  ALA A 109     -15.396  -0.166  -7.915  1.00  0.00
ATOM   1654  N   LEU A 110     -15.464  -3.183  -6.504  1.00  0.00
ATOM   1655  CA  LEU A 110     -14.825  -4.489  -6.330  1.00  0.00
ATOM   1656  C   LEU A 110     -13.632  -4.665  -7.281  1.00  0.00
ATOM   1657  O   LEU A 110     -12.748  -5.496  -7.066  1.00  0.00
ATOM   1658  CB  LEU A 110     -15.860  -5.621  -6.492  1.00  0.00
ATOM   1659  CG  LEU A 110     -16.360  -6.021  -7.916  1.00  0.00
ATOM   1660  CD1 LEU A 110     -17.111  -7.359  -7.783  1.00  0.00
ATOM   1661  CD2 LEU A 110     -17.281  -4.944  -8.518  1.00  0.00
ATOM   1673  N   ASP A 111     -13.622  -3.864  -8.335  1.00  0.00
ATOM   1674  CA  ASP A 111     -12.631  -3.830  -9.392  1.00  0.00
ATOM   1675  C   ASP A 111     -11.220  -3.551  -8.880  1.00  0.00
ATOM   1676  O   ASP A 111     -10.235  -3.898  -9.531  1.00  0.00
ATOM   1677  CB  ASP A 111     -12.988  -2.701 -10.356  1.00  0.00
ATOM   1678  CG  ASP A 111     -14.245  -2.951 -11.166  1.00  0.00
ATOM   1679  OD1 ASP A 111     -14.705  -4.065 -11.236  1.00  0.00
ATOM   1680  OD2 ASP A 111     -14.761  -1.996 -11.682  1.00  0.00
ATOM   1685  N   TYR A 112     -11.110  -2.895  -7.731  1.00  0.00
ATOM   1686  CA  TYR A 112      -9.803  -2.533  -7.196  1.00  0.00
ATOM   1687  C   TYR A 112      -9.295  -3.462  -6.120  1.00  0.00
ATOM   1688  O   TYR A 112      -8.265  -3.181  -5.515  1.00  0.00
ATOM   1689  CB  TYR A 112      -9.867  -1.139  -6.588  1.00  0.00
ATOM   1690  CG  TYR A 112     -10.144  -0.075  -7.563  1.00  0.00
ATOM   1691  CD1 TYR A 112     -11.426   0.394  -7.696  1.00  0.00
ATOM   1692  CD2 TYR A 112      -9.120   0.452  -8.318  1.00  0.00
ATOM   1693  CE1 TYR A 112     -11.697   1.393  -8.594  1.00  0.00
ATOM   1694  CE2 TYR A 112      -9.381   1.453  -9.215  1.00  0.00
ATOM   1695  CZ  TYR A 112     -10.671   1.925  -9.356  1.00  0.00
ATOM   1696  OH  TYR A 112     -10.943   2.928 -10.254  1.00  0.00
ATOM   1706  N   LEU A 113      -9.975  -4.569  -5.880  1.00  0.00
ATOM   1707  CA  LEU A 113      -9.588  -5.440  -4.783  1.00  0.00
ATOM   1708  C   LEU A 113      -8.708  -6.553  -5.288  1.00  0.00
ATOM   1709  O   LEU A 113      -8.856  -7.008  -6.424  1.00  0.00
ATOM   1710  CB  LEU A 113     -10.868  -6.007  -4.150  1.00  0.00
ATOM   1711  CG  LEU A 113     -11.745  -5.061  -3.215  1.00  0.00
ATOM   1712  CD1 LEU A 113     -11.049  -4.793  -1.990  1.00  0.00
ATOM   1713  CD2 LEU A 113     -11.994  -3.711  -3.875  1.00  0.00
ATOM   1725  N   TYR A 114      -7.782  -7.020  -4.452  1.00  0.00
ATOM   1726  CA  TYR A 114      -6.923  -8.101  -4.897  1.00  0.00
ATOM   1727  C   TYR A 114      -7.124  -9.367  -4.083  1.00  0.00
ATOM   1728  O   TYR A 114      -6.931 -10.471  -4.596  1.00  0.00
ATOM   1729  CB  TYR A 114      -5.471  -7.640  -4.878  1.00  0.00
ATOM   1730  CG  TYR A 114      -5.265  -6.390  -5.716  1.00  0.00
ATOM   1731  CD1 TYR A 114      -4.793  -5.249  -5.112  1.00  0.00
ATOM   1732  CD2 TYR A 114      -5.602  -6.364  -7.061  1.00  0.00
ATOM   1733  CE1 TYR A 114      -4.641  -4.076  -5.842  1.00  0.00
ATOM   1734  CE2 TYR A 114      -5.456  -5.203  -7.787  1.00  0.00
ATOM   1735  CZ  TYR A 114      -4.977  -4.065  -7.182  1.00  0.00
ATOM   1736  OH  TYR A 114      -4.829  -2.914  -7.913  1.00  0.00
ATOM   1746  N   TYR A 115      -7.528  -9.225  -2.819  1.00  0.00
ATOM   1747  CA  TYR A 115      -7.683 -10.394  -1.972  1.00  0.00
ATOM   1748  C   TYR A 115      -9.084 -10.436  -1.398  1.00  0.00
ATOM   1749  O   TYR A 115      -9.607  -9.416  -0.949  1.00  0.00
ATOM   1750  CB  TYR A 115      -6.636 -10.359  -0.861  1.00  0.00
ATOM   1751  CG  TYR A 115      -5.240 -10.308  -1.420  1.00  0.00
ATOM   1752  CD1 TYR A 115      -4.617  -9.084  -1.573  1.00  0.00
ATOM   1753  CD2 TYR A 115      -4.597 -11.463  -1.820  1.00  0.00
ATOM   1754  CE1 TYR A 115      -3.350  -9.016  -2.106  1.00  0.00
ATOM   1755  CE2 TYR A 115      -3.333 -11.390  -2.360  1.00  0.00
ATOM   1756  CZ  TYR A 115      -2.710 -10.170  -2.497  1.00  0.00
ATOM   1757  OH  TYR A 115      -1.443 -10.091  -3.028  1.00  0.00
ATOM   1767  N   TRP A 116      -9.670 -11.630  -1.358  1.00  0.00
ATOM   1768  CA  TRP A 116     -11.016 -11.838  -0.819  1.00  0.00
ATOM   1769  C   TRP A 116     -11.063 -12.974   0.193  1.00  0.00
ATOM   1770  O   TRP A 116     -10.326 -13.954   0.063  1.00  0.00
ATOM   1771  CB  TRP A 116     -11.981 -12.140  -1.967  1.00  0.00
ATOM   1772  CG  TRP A 116     -12.172 -10.979  -2.887  1.00  0.00
ATOM   1773  CD1 TRP A 116     -11.368 -10.602  -3.926  1.00  0.00
ATOM   1774  CD2 TRP A 116     -13.257 -10.036  -2.856  1.00  0.00
ATOM   1775  NE1 TRP A 116     -11.868  -9.486  -4.522  1.00  0.00
ATOM   1776  CE2 TRP A 116     -13.023  -9.114  -3.875  1.00  0.00
ATOM   1777  CE3 TRP A 116     -14.392  -9.896  -2.047  1.00  0.00
ATOM   1778  CZ2 TRP A 116     -13.874  -8.048  -4.107  1.00  0.00
ATOM   1779  CZ3 TRP A 116     -15.233  -8.833  -2.274  1.00  0.00
ATOM   1780  CH2 TRP A 116     -14.986  -7.922  -3.279  1.00  0.00
ATOM   1791  N   GLY A 117     -11.961 -12.862   1.166  1.00  0.00
ATOM   1792  CA  GLY A 117     -12.185 -13.920   2.141  1.00  0.00
ATOM   1793  C   GLY A 117     -13.175 -14.967   1.627  1.00  0.00
ATOM   1794  O   GLY A 117     -13.554 -14.974   0.455  1.00  0.00
ATOM   1798  N   GLN A 118     -13.598 -15.850   2.532  1.00  0.00
ATOM   1799  CA  GLN A 118     -14.508 -16.957   2.226  1.00  0.00
ATOM   1800  C   GLN A 118     -15.977 -16.547   2.230  1.00  0.00
ATOM   1801  O   GLN A 118     -16.797 -17.121   1.508  1.00  0.00
ATOM   1802  CB  GLN A 118     -14.328 -18.060   3.275  1.00  0.00
ATOM   1803  CG  GLN A 118     -12.975 -18.750   3.267  1.00  0.00
ATOM   1804  CD  GLN A 118     -12.843 -19.763   4.411  1.00  0.00
ATOM   1805  OE1 GLN A 118     -13.606 -19.712   5.395  1.00  0.00
ATOM   1806  NE2 GLN A 118     -11.883 -20.671   4.291  1.00  0.00
ATOM   1815  N   GLY A 119     -16.294 -15.574   3.071  1.00  0.00
ATOM   1816  CA  GLY A 119     -17.637 -15.072   3.275  1.00  0.00
ATOM   1817  C   GLY A 119     -18.349 -15.729   4.454  1.00  0.00
ATOM   1818  O   GLY A 119     -18.148 -16.914   4.751  1.00  0.00
ATOM   1822  N   THR A 120     -19.218 -14.966   5.114  1.00  0.00
ATOM   1823  CA  THR A 120     -19.986 -15.487   6.242  1.00  0.00
ATOM   1824  C   THR A 120     -21.451 -15.066   6.137  1.00  0.00
ATOM   1825  O   THR A 120     -21.774 -13.926   5.795  1.00  0.00
ATOM   1826  CB  THR A 120     -19.378 -15.060   7.599  1.00  0.00
ATOM   1827  OG1 THR A 120     -20.107 -15.707   8.643  1.00  0.00
ATOM   1828  CG2 THR A 120     -19.439 -13.521   7.813  1.00  0.00
ATOM   1836  N   GLN A 121     -22.349 -15.997   6.427  1.00  0.00
ATOM   1837  CA  GLN A 121     -23.779 -15.730   6.323  1.00  0.00
ATOM   1838  C   GLN A 121     -24.397 -15.050   7.526  1.00  0.00
ATOM   1839  O   GLN A 121     -24.275 -15.519   8.665  1.00  0.00
ATOM   1840  CB  GLN A 121     -24.525 -17.039   6.032  1.00  0.00
ATOM   1841  CG  GLN A 121     -26.082 -16.963   5.970  1.00  0.00
ATOM   1842  CD  GLN A 121     -26.656 -16.171   4.785  1.00  0.00
ATOM   1843  OE1 GLN A 121     -26.161 -16.257   3.660  1.00  0.00
ATOM   1844  NE2 GLN A 121     -27.734 -15.448   5.030  1.00  0.00
ATOM   1853  N   VAL A 122     -25.104 -13.970   7.233  1.00  0.00
ATOM   1854  CA  VAL A 122     -25.857 -13.204   8.200  1.00  0.00
ATOM   1855  C   VAL A 122     -27.318 -13.226   7.791  1.00  0.00
ATOM   1856  O   VAL A 122     -27.675 -12.823   6.681  1.00  0.00
ATOM   1857  CB  VAL A 122     -25.344 -11.767   8.242  1.00  0.00
ATOM   1858  CG1 VAL A 122     -26.183 -10.927   9.227  1.00  0.00
ATOM   1859  CG2 VAL A 122     -23.843 -11.789   8.612  1.00  0.00
ATOM   1869  N   THR A 123     -28.166 -13.687   8.691  1.00  0.00
ATOM   1870  CA  THR A 123     -29.589 -13.780   8.397  1.00  0.00
ATOM   1871  C   THR A 123     -30.370 -12.972   9.389  1.00  0.00
ATOM   1872  O   THR A 123     -30.120 -13.054  10.589  1.00  0.00
ATOM   1873  CB  THR A 123     -30.071 -15.247   8.390  1.00  0.00
ATOM   1874  OG1 THR A 123     -29.352 -15.983   7.380  1.00  0.00
ATOM   1875  CG2 THR A 123     -31.568 -15.309   8.079  1.00  0.00
ATOM   1883  N   VAL A 124     -31.310 -12.171   8.904  1.00  0.00
ATOM   1884  CA  VAL A 124     -32.070 -11.352   9.821  1.00  0.00
ATOM   1885  C   VAL A 124     -33.543 -11.733   9.756  1.00  0.00
ATOM   1886  O   VAL A 124     -34.125 -11.798   8.672  1.00  0.00
ATOM   1887  CB  VAL A 124     -31.866  -9.877   9.485  1.00  0.00
ATOM   1888  CG1 VAL A 124     -32.636  -9.021  10.477  1.00  0.00
ATOM   1889  CG2 VAL A 124     -30.414  -9.556   9.463  1.00  0.00
ATOM   1899  N   SER A 125     -34.122 -12.054  10.904  1.00  0.00
ATOM   1900  CA  SER A 125     -35.515 -12.488  10.936  1.00  0.00
ATOM   1901  C   SER A 125     -36.429 -11.518  11.647  1.00  0.00
ATOM   1902  O   SER A 125     -36.002 -10.717  12.472  1.00  0.00
ATOM   1903  CB  SER A 125     -35.640 -13.856  11.578  1.00  0.00
ATOM   1904  OG  SER A 125     -35.281 -13.822  12.932  1.00  0.00
ATOM   1910  N   SER A 126     -37.705 -11.621  11.325  1.00  0.00
ATOM   1911  CA  SER A 126     -38.791 -10.845  11.909  1.00  0.00
ATOM   1912  C   SER A 126     -39.954 -10.914  10.986  1.00  0.00
ATOM   1913  O   SER A 126     -39.836 -10.439   9.844  1.00  0.00
ATOM   1914  OXT SER A 126     -40.804 -11.769  11.231  1.00  0.00
ATOM   1915  CB  SER A 126     -38.454  -9.385  12.145  1.00  0.00
ATOM   1916  OG  SER A 126     -39.589  -8.685  12.566  1.00  0.00
END
