# Supplementary material for: Nanobody-based CTLA4 inhibitors for immune checkpoint blockade therapy of canine cancer patients
Source: Sci Rep. 2021 Oct 21;11:20763. doi: 10.1038/s41598-021-00325-3 (PMC8531395; doi:10.1038/s41598-021-00325-3)
Supplement: Supplementary file 1 — Supplementary Information 1. [file 41598_2021_325_MOESM1_ESM.zip › Supplemental Information/Robetta_cNb6_10.pdb]

ATOM      1  N   MET B   1        .683    .029   -.448  1.00  0.00
ATOM      2  CA  MET B   1       2.137   -.121   -.522  1.00  0.00
ATOM      3  C   MET B   1       2.504   1.249   -.570  1.00  0.00
ATOM      4  O   MET B   1       1.860   2.152  -1.059  1.00  0.00
ATOM      5  CB  MET B   1       2.641   -.894  -1.739  1.00  0.00
ATOM      6  CG  MET B   1       2.291  -2.375  -1.734  1.00  0.00
ATOM      7  SD  MET B   1       2.986  -3.259  -3.144  1.00  0.00
ATOM      8  CE  MET B   1       4.724  -3.271  -2.713  1.00  0.00
ATOM     20  N   HIS B   2       3.562   1.456    .010  1.00  0.00
ATOM     21  CA  HIS B   2       4.239   2.720    .145  1.00  0.00
ATOM     22  C   HIS B   2       5.616   2.590   -.395  1.00  0.00
ATOM     23  O   HIS B   2       6.364   1.602   -.195  1.00  0.00
ATOM     24  CB  HIS B   2       4.291   3.179   1.605  1.00  0.00
ATOM     25  CG  HIS B   2       2.941   3.370   2.224  1.00  0.00
ATOM     26  ND1 HIS B   2       2.182   4.503   2.019  1.00  0.00
ATOM     27  CD2 HIS B   2       2.215   2.574   3.043  1.00  0.00
ATOM     28  CE1 HIS B   2       1.046   4.394   2.685  1.00  0.00
ATOM     29  NE2 HIS B   2       1.041   3.234   3.314  1.00  0.00
ATOM     37  N   VAL B   3       6.006   3.722  -1.041  1.00  0.00
ATOM     38  CA  VAL B   3       7.343   3.726  -1.678  1.00  0.00
ATOM     39  C   VAL B   3       8.177   4.929  -1.224  1.00  0.00
ATOM     40  O   VAL B   3       7.748   6.088  -1.328  1.00  0.00
ATOM     41  CB  VAL B   3       7.207   3.757  -3.212  1.00  0.00
ATOM     42  CG1 VAL B   3       6.237   4.849  -3.639  1.00  0.00
ATOM     43  CG2 VAL B   3       8.572   3.968  -3.848  1.00  0.00
ATOM     53  N   ALA B   4       9.400   4.693   -.823  1.00  0.00
ATOM     54  CA  ALA B   4      10.195   5.841   -.477  1.00  0.00
ATOM     55  C   ALA B   4      11.377   5.805  -1.496  1.00  0.00
ATOM     56  O   ALA B   4      11.986   4.833  -1.972  1.00  0.00
ATOM     57  CB  ALA B   4      10.567   5.737    .932  1.00  0.00
ATOM     63  N   GLN B   5      11.897   6.909  -1.707  1.00  0.00
ATOM     64  CA  GLN B   5      13.044   7.024  -2.576  1.00  0.00
ATOM     65  C   GLN B   5      14.116   7.950  -1.984  1.00  0.00
ATOM     66  O   GLN B   5      13.763   8.883  -1.254  1.00  0.00
ATOM     67  CB  GLN B   5      12.608   7.532  -3.953  1.00  0.00
ATOM     68  CG  GLN B   5      11.344   6.879  -4.486  1.00  0.00
ATOM     69  CD  GLN B   5      11.044   7.282  -5.917  1.00  0.00
ATOM     70  OE1 GLN B   5      10.023   6.887  -6.486  1.00  0.00
ATOM     71  NE2 GLN B   5      11.933   8.072  -6.507  1.00  0.00
ATOM     80  N   PRO B   6      15.438   7.781  -2.382  1.00  0.00
ATOM     81  CA  PRO B   6      16.258   8.797  -1.779  1.00  0.00
ATOM     82  C   PRO B   6      16.043  10.159  -2.456  1.00  0.00
ATOM     83  O   PRO B   6      15.627  10.190  -3.615  1.00  0.00
ATOM     84  CB  PRO B   6      17.674   8.260  -2.007  1.00  0.00
ATOM     85  CG  PRO B   6      17.559   7.440  -3.247  1.00  0.00
ATOM     86  CD  PRO B   6      16.206   6.789  -3.141  1.00  0.00
ATOM     94  N   ALA B   7      16.291  11.333  -1.808  1.00  0.00
ATOM     95  CA  ALA B   7      15.901  12.428  -2.682  1.00  0.00
ATOM     96  C   ALA B   7      16.554  12.912  -3.933  1.00  0.00
ATOM     97  O   ALA B   7      15.779  13.232  -4.809  1.00  0.00
ATOM     98  CB  ALA B   7      16.113  13.493  -1.613  1.00  0.00
ATOM    104  N   VAL B   8      17.928  12.970  -3.945  1.00  0.00
ATOM    105  CA  VAL B   8      18.742  13.360  -5.136  1.00  0.00
ATOM    106  C   VAL B   8      19.970  12.431  -5.469  1.00  0.00
ATOM    107  O   VAL B   8      20.556  12.004  -4.499  1.00  0.00
ATOM    108  CB  VAL B   8      19.262  14.795  -4.932  1.00  0.00
ATOM    109  CG1 VAL B   8      20.115  15.226  -6.115  1.00  0.00
ATOM    110  CG2 VAL B   8      18.091  15.746  -4.736  1.00  0.00
ATOM    120  N   VAL B   9      20.423  12.080  -6.559  1.00  0.00
ATOM    121  CA  VAL B   9      21.585  11.192  -6.647  1.00  0.00
ATOM    122  C   VAL B   9      22.519  11.710  -7.598  1.00  0.00
ATOM    123  O   VAL B   9      21.873  12.049  -8.568  1.00  0.00
ATOM    124  CB  VAL B   9      21.194   9.767  -7.082  1.00  0.00
ATOM    125  CG1 VAL B   9      22.429   8.886  -7.191  1.00  0.00
ATOM    126  CG2 VAL B   9      20.197   9.179  -6.095  1.00  0.00
ATOM    136  N   LEU B  10      23.811  11.842  -7.317  1.00  0.00
ATOM    137  CA  LEU B  10      24.655  12.430  -8.261  1.00  0.00
ATOM    138  C   LEU B  10      25.478  11.431  -9.004  1.00  0.00
ATOM    139  O   LEU B  10      26.104  10.572  -8.425  1.00  0.00
ATOM    140  CB  LEU B  10      25.572  13.440  -7.559  1.00  0.00
ATOM    141  CG  LEU B  10      24.967  14.828  -7.312  1.00  0.00
ATOM    142  CD1 LEU B  10      23.807  14.710  -6.332  1.00  0.00
ATOM    143  CD2 LEU B  10      26.041  15.763  -6.777  1.00  0.00
ATOM    155  N   ALA B  11      25.490  11.649 -10.442  1.00  0.00
ATOM    156  CA  ALA B  11      26.228  10.684 -11.111  1.00  0.00
ATOM    157  C   ALA B  11      27.521  11.238 -11.753  1.00  0.00
ATOM    158  O   ALA B  11      27.905  12.408 -12.083  1.00  0.00
ATOM    159  CB  ALA B  11      25.404  10.150 -12.123  1.00  0.00
ATOM    165  N   SER B  12      28.289  10.347 -12.152  1.00  0.00
ATOM    166  CA  SER B  12      29.429  11.015 -12.648  1.00  0.00
ATOM    167  C   SER B  12      29.454  10.772 -14.106  1.00  0.00
ATOM    168  O   SER B  12      28.505  10.197 -14.587  1.00  0.00
ATOM    169  CB  SER B  12      30.698  10.509 -11.990  1.00  0.00
ATOM    170  OG  SER B  12      30.987   9.199 -12.397  1.00  0.00
ATOM    176  N   SER B  13      30.412  11.250 -14.859  1.00  0.00
ATOM    177  CA  SER B  13      30.583  11.077 -16.378  1.00  0.00
ATOM    178  C   SER B  13      30.791   9.815 -17.071  1.00  0.00
ATOM    179  O   SER B  13      30.687   9.674 -18.260  1.00  0.00
ATOM    180  CB  SER B  13      31.756  11.918 -16.841  1.00  0.00
ATOM    181  OG  SER B  13      32.935  11.538 -16.185  1.00  0.00
ATOM    187  N   ARG B  14      31.077   8.981 -16.235  1.00  0.00
ATOM    188  CA  ARG B  14      31.410   7.629 -16.363  1.00  0.00
ATOM    189  C   ARG B  14      29.975   7.288 -16.135  1.00  0.00
ATOM    190  O   ARG B  14      29.813   6.102 -15.855  1.00  0.00
ATOM    191  CB  ARG B  14      32.376   7.075 -15.326  1.00  0.00
ATOM    192  CG  ARG B  14      33.775   7.668 -15.375  1.00  0.00
ATOM    193  CD  ARG B  14      34.663   7.064 -14.348  1.00  0.00
ATOM    194  NE  ARG B  14      36.003   7.629 -14.391  1.00  0.00
ATOM    195  CZ  ARG B  14      37.020   7.245 -13.595  1.00  0.00
ATOM    196  NH1 ARG B  14      36.836   6.297 -12.703  1.00  0.00
ATOM    197  NH2 ARG B  14      38.204   7.821 -13.712  1.00  0.00
ATOM    211  N   GLY B  15      28.931   8.255 -15.921  1.00  0.00
ATOM    212  CA  GLY B  15      27.865   7.445 -15.495  1.00  0.00
ATOM    213  C   GLY B  15      27.213   6.699 -14.320  1.00  0.00
ATOM    214  O   GLY B  15      26.022   6.818 -14.186  1.00  0.00
ATOM    218  N   VAL B  16      27.917   6.122 -13.378  1.00  0.00
ATOM    219  CA  VAL B  16      26.908   5.429 -12.868  1.00  0.00
ATOM    220  C   VAL B  16      25.907   5.830 -11.792  1.00  0.00
ATOM    221  O   VAL B  16      26.347   6.633 -10.954  1.00  0.00
ATOM    222  CB  VAL B  16      27.616   4.142 -12.404  1.00  0.00
ATOM    223  CG1 VAL B  16      26.630   3.212 -11.712  1.00  0.00
ATOM    224  CG2 VAL B  16      28.266   3.451 -13.592  1.00  0.00
ATOM    234  N   ALA B  17      24.564   5.543 -11.832  1.00  0.00
ATOM    235  CA  ALA B  17      23.809   5.997 -10.636  1.00  0.00
ATOM    236  C   ALA B  17      23.035   4.896  -9.829  1.00  0.00
ATOM    237  O   ALA B  17      22.524   3.861 -10.264  1.00  0.00
ATOM    238  CB  ALA B  17      22.952   6.998 -11.176  1.00  0.00
ATOM    244  N   SER B  18      22.960   4.998  -8.609  1.00  0.00
ATOM    245  CA  SER B  18      22.141   3.915  -8.062  1.00  0.00
ATOM    246  C   SER B  18      20.981   4.448  -7.353  1.00  0.00
ATOM    247  O   SER B  18      21.072   5.305  -6.496  1.00  0.00
ATOM    248  CB  SER B  18      22.942   3.048  -7.110  1.00  0.00
ATOM    249  OG  SER B  18      23.973   2.380  -7.786  1.00  0.00
ATOM    255  N   PHE B  19      19.843   3.855  -7.656  1.00  0.00
ATOM    256  CA  PHE B  19      18.739   4.346  -7.034  1.00  0.00
ATOM    257  C   PHE B  19      18.197   3.282  -6.036  1.00  0.00
ATOM    258  O   PHE B  19      17.911   2.129  -6.239  1.00  0.00
ATOM    259  CB  PHE B  19      17.699   4.727  -8.089  1.00  0.00
ATOM    260  CG  PHE B  19      16.329   4.979  -7.527  1.00  0.00
ATOM    261  CD1 PHE B  19      15.978   6.235  -7.055  1.00  0.00
ATOM    262  CD2 PHE B  19      15.389   3.961  -7.469  1.00  0.00
ATOM    263  CE1 PHE B  19      14.718   6.468  -6.537  1.00  0.00
ATOM    264  CE2 PHE B  19      14.128   4.192  -6.954  1.00  0.00
ATOM    265  CZ  PHE B  19      13.793   5.447  -6.487  1.00  0.00
ATOM    275  N   VAL B  20      17.869   3.648  -4.913  1.00  0.00
ATOM    276  CA  VAL B  20      17.294   2.618  -4.032  1.00  0.00
ATOM    277  C   VAL B  20      15.848   2.917  -3.681  1.00  0.00
ATOM    278  O   VAL B  20      15.539   4.036  -3.319  1.00  0.00
ATOM    279  CB  VAL B  20      18.110   2.507  -2.731  1.00  0.00
ATOM    280  CG1 VAL B  20      17.493   1.473  -1.801  1.00  0.00
ATOM    281  CG2 VAL B  20      19.553   2.150  -3.053  1.00  0.00
ATOM    291  N   CYS B  21      14.955   1.891  -3.733  1.00  0.00
ATOM    292  CA  CYS B  21      13.643   2.170  -3.419  1.00  0.00
ATOM    293  C   CYS B  21      13.135   1.435  -2.174  1.00  0.00
ATOM    294  O   CYS B  21      13.492    .306  -1.814  1.00  0.00
ATOM    295  CB  CYS B  21      12.773   1.820  -4.627  1.00  0.00
ATOM    296  SG  CYS B  21      11.001   2.055  -4.354  1.00  0.00
ATOM    302  N   GLU B  22      12.344   1.984  -1.384  1.00  0.00
ATOM    303  CA  GLU B  22      11.966   1.123   -.250  1.00  0.00
ATOM    304  C   GLU B  22      10.467    .954   -.225  1.00  0.00
ATOM    305  O   GLU B  22       9.585   1.791   -.277  1.00  0.00
ATOM    306  CB  GLU B  22      12.445   1.712   1.079  1.00  0.00
ATOM    307  CG  GLU B  22      12.116    .862   2.298  1.00  0.00
ATOM    308  CD  GLU B  22      12.664   1.435   3.575  1.00  0.00
ATOM    309  OE1 GLU B  22      13.312   2.452   3.518  1.00  0.00
ATOM    310  OE2 GLU B  22      12.433    .854   4.610  1.00  0.00
ATOM    317  N   TYR B  23      10.052   -.271   -.059  1.00  0.00
ATOM    318  CA  TYR B  23       8.666   -.497   -.043  1.00  0.00
ATOM    319  C   TYR B  23       8.100   -.920   1.255  1.00  0.00
ATOM    320  O   TYR B  23       8.293  -1.987   1.808  1.00  0.00
ATOM    321  CB  TYR B  23       8.320  -1.539  -1.110  1.00  0.00
ATOM    322  CG  TYR B  23       8.645  -1.099  -2.520  1.00  0.00
ATOM    323  CD1 TYR B  23       9.531  -1.839  -3.290  1.00  0.00
ATOM    324  CD2 TYR B  23       8.058    .043  -3.043  1.00  0.00
ATOM    325  CE1 TYR B  23       9.827  -1.437  -4.579  1.00  0.00
ATOM    326  CE2 TYR B  23       8.355    .445  -4.331  1.00  0.00
ATOM    327  CZ  TYR B  23       9.235   -.291  -5.097  1.00  0.00
ATOM    328  OH  TYR B  23       9.531    .109  -6.380  1.00  0.00
ATOM    338  N   GLY B  24       6.958   -.318   1.426  1.00  0.00
ATOM    339  CA  GLY B  24       5.879   -.291   2.426  1.00  0.00
ATOM    340  C   GLY B  24       4.972  -1.427   2.723  1.00  0.00
ATOM    341  O   GLY B  24       3.890  -1.245   3.313  1.00  0.00
ATOM    345  N   SER B  25       5.273  -2.567   2.194  1.00  0.00
ATOM    346  CA  SER B  25       4.414  -3.639   2.580  1.00  0.00
ATOM    347  C   SER B  25       5.258  -4.916   2.779  1.00  0.00
ATOM    348  O   SER B  25       6.351  -5.053   2.263  1.00  0.00
ATOM    349  CB  SER B  25       3.345  -3.850   1.526  1.00  0.00
ATOM    350  OG  SER B  25       2.471  -4.880   1.898  1.00  0.00
ATOM    356  N   SER B  26       4.684  -5.865   3.548  1.00  0.00
ATOM    357  CA  SER B  26       5.323  -7.190   3.772  1.00  0.00
ATOM    358  C   SER B  26       4.779  -7.902   2.739  1.00  0.00
ATOM    359  O   SER B  26       5.557  -8.654   2.138  1.00  0.00
ATOM    360  CB  SER B  26       4.994  -7.852   5.096  1.00  0.00
ATOM    361  OG  SER B  26       3.633  -8.178   5.170  1.00  0.00
ATOM    367  N   GLY B  27       3.632  -7.585   2.185  1.00  0.00
ATOM    368  CA  GLY B  27       3.930  -8.549   1.374  1.00  0.00
ATOM    369  C   GLY B  27       3.812  -9.901   1.676  1.00  0.00
ATOM    370  O   GLY B  27       3.915 -10.590   2.675  1.00  0.00
ATOM    374  N   ASN B  28       4.084 -10.143    .490  1.00  0.00
ATOM    375  CA  ASN B  28       4.588 -11.232   -.084  1.00  0.00
ATOM    376  C   ASN B  28       5.190 -10.564  -1.399  1.00  0.00
ATOM    377  O   ASN B  28       4.556 -10.628  -2.483  1.00  0.00
ATOM    378  CB  ASN B  28       3.524 -12.292   -.304  1.00  0.00
ATOM    379  CG  ASN B  28       4.094 -13.583   -.822  1.00  0.00
ATOM    380  OD1 ASN B  28       5.133 -13.593  -1.492  1.00  0.00
ATOM    381  ND2 ASN B  28       3.433 -14.673   -.527  1.00  0.00
ATOM    388  N   ALA B  29       6.337 -10.371  -1.367  1.00  0.00
ATOM    389  CA  ALA B  29       7.242  -9.829  -2.339  1.00  0.00
ATOM    390  C   ALA B  29       7.103 -10.759  -3.541  1.00  0.00
ATOM    391  O   ALA B  29       7.315 -10.178  -4.597  1.00  0.00
ATOM    392  CB  ALA B  29       8.350  -9.805  -2.005  1.00  0.00
ATOM    398  N   ALA B  30       6.776 -12.153  -3.482  1.00  0.00
ATOM    399  CA  ALA B  30       7.060 -12.292  -4.816  1.00  0.00
ATOM    400  C   ALA B  30       7.318 -12.407  -6.145  1.00  0.00
ATOM    401  O   ALA B  30       8.193 -12.688  -6.931  1.00  0.00
ATOM    402  CB  ALA B  30       6.545 -14.157  -4.314  1.00  0.00
ATOM    408  N   GLU B  31       6.299 -12.064  -6.652  1.00  0.00
ATOM    409  CA  GLU B  31       5.908 -11.859  -8.054  1.00  0.00
ATOM    410  C   GLU B  31       6.048 -10.331  -8.592  1.00  0.00
ATOM    411  O   GLU B  31       5.719 -10.049  -9.732  1.00  0.00
ATOM    412  CB  GLU B  31       4.467 -12.347  -8.217  1.00  0.00
ATOM    413  CG  GLU B  31       4.249 -13.803  -7.832  1.00  0.00
ATOM    414  CD  GLU B  31       5.057 -14.756  -8.669  1.00  0.00
ATOM    415  OE1 GLU B  31       5.354 -14.426  -9.792  1.00  0.00
ATOM    416  OE2 GLU B  31       5.377 -15.816  -8.184  1.00  0.00
ATOM    423  N   VAL B  32       6.485  -9.399  -7.709  1.00  0.00
ATOM    424  CA  VAL B  32       6.552  -7.876  -7.588  1.00  0.00
ATOM    425  C   VAL B  32       7.360  -7.436  -8.847  1.00  0.00
ATOM    426  O   VAL B  32       8.362  -8.142  -9.242  1.00  0.00
ATOM    427  CB  VAL B  32       7.257  -7.412  -6.300  1.00  0.00
ATOM    428  CG1 VAL B  32       8.706  -7.876  -6.289  1.00  0.00
ATOM    429  CG2 VAL B  32       7.175  -5.897  -6.182  1.00  0.00
ATOM    439  N   ARG B  33       6.773  -6.311  -9.425  1.00  0.00
ATOM    440  CA  ARG B  33       7.359  -5.743 -10.570  1.00  0.00
ATOM    441  C   ARG B  33       7.730  -4.354 -10.228  1.00  0.00
ATOM    442  O   ARG B  33       7.082  -3.461  -9.724  1.00  0.00
ATOM    443  CB  ARG B  33       6.405  -5.762 -11.755  1.00  0.00
ATOM    444  CG  ARG B  33       6.938  -5.102 -13.016  1.00  0.00
ATOM    445  CD  ARG B  33       5.978  -5.214 -14.144  1.00  0.00
ATOM    446  NE  ARG B  33       5.847  -6.585 -14.610  1.00  0.00
ATOM    447  CZ  ARG B  33       4.917  -7.010 -15.487  1.00  0.00
ATOM    448  NH1 ARG B  33       4.045  -6.160 -15.983  1.00  0.00
ATOM    449  NH2 ARG B  33       4.881  -8.280 -15.850  1.00  0.00
ATOM    463  N   VAL B  34       8.972  -4.051 -10.588  1.00  0.00
ATOM    464  CA  VAL B  34       9.466  -2.725 -10.237  1.00  0.00
ATOM    465  C   VAL B  34       9.783  -2.013 -11.414  1.00  0.00
ATOM    466  O   VAL B  34      10.465  -2.688 -12.153  1.00  0.00
ATOM    467  CB  VAL B  34      10.729  -2.783  -9.358  1.00  0.00
ATOM    468  CG1 VAL B  34      11.102  -1.392  -8.869  1.00  0.00
ATOM    469  CG2 VAL B  34      10.500  -3.724  -8.185  1.00  0.00
ATOM    479  N   THR B  35       9.216   -.694 -11.535  1.00  0.00
ATOM    480  CA  THR B  35       9.501    .089 -12.744  1.00  0.00
ATOM    481  C   THR B  35      10.231   1.511 -12.526  1.00  0.00
ATOM    482  O   THR B  35       9.967   2.239 -11.557  1.00  0.00
ATOM    483  CB  THR B  35       8.179    .300 -13.504  1.00  0.00
ATOM    484  OG1 THR B  35       7.627   -.972 -13.870  1.00  0.00
ATOM    485  CG2 THR B  35       8.412   1.127 -14.760  1.00  0.00
ATOM    493  N   VAL B  36      11.213   1.900 -13.236  1.00  0.00
ATOM    494  CA  VAL B  36      11.725   3.174 -13.093  1.00  0.00
ATOM    495  C   VAL B  36      11.296   4.003 -14.336  1.00  0.00
ATOM    496  O   VAL B  36      11.461   3.714 -15.546  1.00  0.00
ATOM    497  CB  VAL B  36      13.258   3.106 -12.957  1.00  0.00
ATOM    498  CG1 VAL B  36      13.870   2.419 -14.169  1.00  0.00
ATOM    499  CG2 VAL B  36      13.826   4.506 -12.786  1.00  0.00
ATOM    509  N   LEU B  37      10.736   5.212 -13.949  1.00  0.00
ATOM    510  CA  LEU B  37      10.372   6.012 -15.044  1.00  0.00
ATOM    511  C   LEU B  37      11.140   7.414 -14.977  1.00  0.00
ATOM    512  O   LEU B  37      11.433   8.053 -13.961  1.00  0.00
ATOM    513  CB  LEU B  37       8.849   6.194 -15.035  1.00  0.00
ATOM    514  CG  LEU B  37       8.024   4.900 -15.047  1.00  0.00
ATOM    515  CD1 LEU B  37       7.754   4.457 -13.616  1.00  0.00
ATOM    516  CD2 LEU B  37       6.724   5.134 -15.802  1.00  0.00
ATOM    528  N   ARG B  38      11.490   7.966 -16.120  1.00  0.00
ATOM    529  CA  ARG B  38      11.963   9.259 -16.144  1.00  0.00
ATOM    530  C   ARG B  38      10.908  10.427 -16.552  1.00  0.00
ATOM    531  O   ARG B  38       9.943  10.503 -17.333  1.00  0.00
ATOM    532  CB  ARG B  38      13.153   9.247 -17.093  1.00  0.00
ATOM    533  CG  ARG B  38      13.854  10.586 -17.257  1.00  0.00
ATOM    534  CD  ARG B  38      15.086  10.464 -18.078  1.00  0.00
ATOM    535  NE  ARG B  38      15.785  11.733 -18.198  1.00  0.00
ATOM    536  CZ  ARG B  38      15.627  12.600 -19.217  1.00  0.00
ATOM    537  NH1 ARG B  38      14.792  12.321 -20.194  1.00  0.00
ATOM    538  NH2 ARG B  38      16.311  13.730 -19.235  1.00  0.00
ATOM    552  N   GLN B  39      10.996  11.584 -15.783  1.00  0.00
ATOM    553  CA  GLN B  39       9.930  12.566 -16.237  1.00  0.00
ATOM    554  C   GLN B  39      10.496  13.655 -17.101  1.00  0.00
ATOM    555  O   GLN B  39      11.381  14.364 -16.616  1.00  0.00
ATOM    556  CB  GLN B  39       9.219  13.213 -15.046  1.00  0.00
ATOM    557  CG  GLN B  39       8.061  14.118 -15.428  1.00  0.00
ATOM    558  CD  GLN B  39       7.399  14.754 -14.220  1.00  0.00
ATOM    559  OE1 GLN B  39       7.149  14.089 -13.211  1.00  0.00
ATOM    560  NE2 GLN B  39       7.112  16.047 -14.316  1.00  0.00
ATOM    569  N   ALA B  40      10.114  13.914 -18.249  1.00  0.00
ATOM    570  CA  ALA B  40      10.732  14.872 -18.931  1.00  0.00
ATOM    571  C   ALA B  40      10.081  16.246 -19.197  1.00  0.00
ATOM    572  O   ALA B  40       9.159  16.636 -19.833  1.00  0.00
ATOM    573  CB  ALA B  40      11.052  14.434 -20.254  1.00  0.00
ATOM    579  N   GLY B  41      10.410  17.078 -18.311  1.00  0.00
ATOM    580  CA  GLY B  41       9.690  18.281 -18.405  1.00  0.00
ATOM    581  C   GLY B  41       8.363  17.581 -18.001  1.00  0.00
ATOM    582  O   GLY B  41       8.269  17.009 -16.923  1.00  0.00
ATOM    586  N   SER B  42       7.309  17.738 -18.844  1.00  0.00
ATOM    587  CA  SER B  42       5.925  17.213 -18.638  1.00  0.00
ATOM    588  C   SER B  42       5.594  15.863 -19.193  1.00  0.00
ATOM    589  O   SER B  42       4.389  15.370 -19.173  1.00  0.00
ATOM    590  CB  SER B  42       4.926  18.191 -19.225  1.00  0.00
ATOM    591  OG  SER B  42       5.074  18.286 -20.615  1.00  0.00
ATOM    597  N   GLN B  43       6.621  15.194 -19.812  1.00  0.00
ATOM    598  CA  GLN B  43       6.325  13.988 -20.430  1.00  0.00
ATOM    599  C   GLN B  43       6.794  12.782 -19.770  1.00  0.00
ATOM    600  O   GLN B  43       7.753  12.543 -19.037  1.00  0.00
ATOM    601  CB  GLN B  43       6.882  14.014 -21.855  1.00  0.00
ATOM    602  CG  GLN B  43       6.347  15.148 -22.713  1.00  0.00
ATOM    603  CD  GLN B  43       4.861  15.014 -22.988  1.00  0.00
ATOM    604  OE1 GLN B  43       4.415  14.042 -23.604  1.00  0.00
ATOM    605  NE2 GLN B  43       4.086  15.991 -22.533  1.00  0.00
ATOM    614  N   MET B  44       6.241  11.691 -19.910  1.00  0.00
ATOM    615  CA  MET B  44       6.924  10.706 -19.073  1.00  0.00
ATOM    616  C   MET B  44       7.387   9.478 -19.852  1.00  0.00
ATOM    617  O   MET B  44       6.618   8.928 -20.649  1.00  0.00
ATOM    618  CB  MET B  44       6.008  10.280 -17.927  1.00  0.00
ATOM    619  CG  MET B  44       6.625   9.271 -16.970  1.00  0.00
ATOM    620  SD  MET B  44       5.535   8.864 -15.591  1.00  0.00
ATOM    621  CE  MET B  44       5.579  10.393 -14.662  1.00  0.00
ATOM    631  N   THR B  45       8.579   8.989 -19.575  1.00  0.00
ATOM    632  CA  THR B  45       8.944   7.950 -20.326  1.00  0.00
ATOM    633  C   THR B  45       9.359   6.680 -19.411  1.00  0.00
ATOM    634  O   THR B  45       9.721   6.513 -18.227  1.00  0.00
ATOM    635  CB  THR B  45      10.082   8.420 -21.251  1.00  0.00
ATOM    636  OG1 THR B  45      11.207   8.825 -20.461  1.00  0.00
ATOM    637  CG2 THR B  45       9.623   9.589 -22.109  1.00  0.00
ATOM    645  N   GLU B  46       9.256   5.530 -19.947  1.00  0.00
ATOM    646  CA  GLU B  46       9.606   4.429 -19.001  1.00  0.00
ATOM    647  C   GLU B  46      10.887   4.023 -19.512  1.00  0.00
ATOM    648  O   GLU B  46      11.070   3.741 -20.724  1.00  0.00
ATOM    649  CB  GLU B  46       8.624   3.255 -18.998  1.00  0.00
ATOM    650  CG  GLU B  46       9.006   2.118 -18.060  1.00  0.00
ATOM    651  CD  GLU B  46       8.006    .996 -18.064  1.00  0.00
ATOM    652  OE1 GLU B  46       6.852   1.254 -18.312  1.00  0.00
ATOM    653  OE2 GLU B  46       8.396   -.122 -17.819  1.00  0.00
ATOM    660  N   VAL B  47      11.793   3.879 -18.605  1.00  0.00
ATOM    661  CA  VAL B  47      13.138   3.650 -18.919  1.00  0.00
ATOM    662  C   VAL B  47      13.577   2.251 -18.517  1.00  0.00
ATOM    663  O   VAL B  47      14.285   1.598 -19.286  1.00  0.00
ATOM    664  CB  VAL B  47      14.012   4.703 -18.211  1.00  0.00
ATOM    665  CG1 VAL B  47      15.488   4.414 -18.446  1.00  0.00
ATOM    666  CG2 VAL B  47      13.649   6.095 -18.706  1.00  0.00
ATOM    676  N   CYS B  48      13.122   1.795 -17.475  1.00  0.00
ATOM    677  CA  CYS B  48      13.446    .499 -17.112  1.00  0.00
ATOM    678  C   CYS B  48      12.576   -.234 -16.247  1.00  0.00
ATOM    679  O   CYS B  48      11.716   -.080 -15.422  1.00  0.00
ATOM    680  CB  CYS B  48      14.822    .513 -16.446  1.00  0.00
ATOM    681  SG  CYS B  48      15.428  -1.123 -15.968  1.00  0.00
ATOM    687  N   ALA B  49      12.686  -1.399 -16.573  1.00  0.00
ATOM    688  CA  ALA B  49      11.830  -2.083 -15.764  1.00  0.00
ATOM    689  C   ALA B  49      12.446  -3.165 -15.303  1.00  0.00
ATOM    690  O   ALA B  49      13.328  -3.784 -15.917  1.00  0.00
ATOM    691  CB  ALA B  49      10.692  -2.205 -16.279  1.00  0.00
ATOM    697  N   ALA B  50      11.908  -3.547 -14.349  1.00  0.00
ATOM    698  CA  ALA B  50      12.502  -4.736 -14.005  1.00  0.00
ATOM    699  C   ALA B  50      11.647  -5.327 -13.195  1.00  0.00
ATOM    700  O   ALA B  50      10.945  -4.635 -12.544  1.00  0.00
ATOM    701  CB  ALA B  50      13.694  -4.557 -13.170  1.00  0.00
ATOM    707  N   THR B  51      11.744  -6.728 -13.391  1.00  0.00
ATOM    708  CA  THR B  51      10.841  -7.554 -12.783  1.00  0.00
ATOM    709  C   THR B  51      11.546  -8.495 -12.159  1.00  0.00
ATOM    710  O   THR B  51      12.400  -9.181 -12.667  1.00  0.00
ATOM    711  CB  THR B  51       9.854  -8.221 -13.758  1.00  0.00
ATOM    712  OG1 THR B  51       9.175  -7.212 -14.518  1.00  0.00
ATOM    713  CG2 THR B  51       8.831  -9.051 -12.998  1.00  0.00
ATOM    721  N   TYR B  52      11.143  -8.679 -11.035  1.00  0.00
ATOM    722  CA  TYR B  52      11.778  -9.576 -10.331  1.00  0.00
ATOM    723  C   TYR B  52      10.766 -10.310 -10.077  1.00  0.00
ATOM    724  O   TYR B  52       9.615  -9.923  -9.686  1.00  0.00
ATOM    725  CB  TYR B  52      12.466  -9.057  -9.067  1.00  0.00
ATOM    726  CG  TYR B  52      13.401  -7.894  -9.315  1.00  0.00
ATOM    727  CD1 TYR B  52      12.909  -6.597  -9.320  1.00  0.00
ATOM    728  CD2 TYR B  52      14.751  -8.125  -9.536  1.00  0.00
ATOM    729  CE1 TYR B  52      13.763  -5.535  -9.546  1.00  0.00
ATOM    730  CE2 TYR B  52      15.605  -7.063  -9.762  1.00  0.00
ATOM    731  CZ  TYR B  52      15.115  -5.772  -9.768  1.00  0.00
ATOM    732  OH  TYR B  52      15.966  -4.715  -9.993  1.00  0.00
ATOM    742  N   THR B  53      11.363 -11.258  -9.845  1.00  0.00
ATOM    743  CA  THR B  53      10.698 -12.260  -9.482  1.00  0.00
ATOM    744  C   THR B  53      11.541 -12.675  -8.392  1.00  0.00
ATOM    745  O   THR B  53      12.520 -12.162  -8.211  1.00  0.00
ATOM    746  CB  THR B  53      10.530 -13.312 -10.594  1.00  0.00
ATOM    747  OG1 THR B  53      11.792 -13.937 -10.860  1.00  0.00
ATOM    748  CG2 THR B  53      10.012 -12.662 -11.869  1.00  0.00
ATOM    756  N   VAL B  54      11.007 -13.518  -7.530  1.00  0.00
ATOM    757  CA  VAL B  54      11.693 -14.021  -6.426  1.00  0.00
ATOM    758  C   VAL B  54      11.773 -14.706  -7.823  1.00  0.00
ATOM    759  O   VAL B  54      10.737 -14.734  -8.505  1.00  0.00
ATOM    760  CB  VAL B  54      10.961 -14.690  -5.247  1.00  0.00
ATOM    761  CG1 VAL B  54      10.292 -15.980  -5.698  1.00  0.00
ATOM    762  CG2 VAL B  54      11.940 -14.958  -4.114  1.00  0.00
ATOM    772  N   GLU B  55      12.665 -15.285  -8.075  1.00  0.00
ATOM    773  CA  GLU B  55      13.674 -16.072  -8.714  1.00  0.00
ATOM    774  C   GLU B  55      14.364 -15.051  -9.777  1.00  0.00
ATOM    775  O   GLU B  55      14.779 -15.433 -10.884  1.00  0.00
ATOM    776  CB  GLU B  55      13.059 -17.307  -9.376  1.00  0.00
ATOM    777  CG  GLU B  55      12.349 -18.248  -8.414  1.00  0.00
ATOM    778  CD  GLU B  55      11.848 -19.499  -9.081  1.00  0.00
ATOM    779  OE1 GLU B  55      11.944 -19.588 -10.282  1.00  0.00
ATOM    780  OE2 GLU B  55      11.370 -20.367  -8.390  1.00  0.00
ATOM    787  N   ASP B  56      14.404 -13.724  -9.397  1.00  0.00
ATOM    788  CA  ASP B  56      15.274 -12.502  -9.641  1.00  0.00
ATOM    789  C   ASP B  56      15.540 -12.007 -10.977  1.00  0.00
ATOM    790  O   ASP B  56      16.576 -11.350 -11.232  1.00  0.00
ATOM    791  CB  ASP B  56      16.662 -12.720  -9.033  1.00  0.00
ATOM    792  CG  ASP B  56      16.627 -12.890  -7.520  1.00  0.00
ATOM    793  OD1 ASP B  56      15.922 -12.150  -6.875  1.00  0.00
ATOM    794  OD2 ASP B  56      17.306 -13.757  -7.025  1.00  0.00
ATOM    799  N   GLU B  57      14.817 -12.476 -11.900  1.00  0.00
ATOM    800  CA  GLU B  57      15.221 -11.869 -13.049  1.00  0.00
ATOM    801  C   GLU B  57      15.023 -10.439 -12.778  1.00  0.00
ATOM    802  O   GLU B  57      14.398  -9.935 -11.665  1.00  0.00
ATOM    803  CB  GLU B  57      14.415 -12.348 -14.259  1.00  0.00
ATOM    804  CG  GLU B  57      14.656 -13.802 -14.639  1.00  0.00
ATOM    805  CD  GLU B  57      13.874 -14.228 -15.851  1.00  0.00
ATOM    806  OE1 GLU B  57      13.109 -13.437 -16.348  1.00  0.00
ATOM    807  OE2 GLU B  57      14.043 -15.345 -16.280  1.00  0.00
ATOM    814  N   LEU B  58      15.879  -9.827 -13.717  1.00  0.00
ATOM    815  CA  LEU B  58      15.799  -8.465 -14.004  1.00  0.00
ATOM    816  C   LEU B  58      15.693  -8.109 -15.514  1.00  0.00
ATOM    817  O   LEU B  58      16.493  -8.592 -16.265  1.00  0.00
ATOM    818  CB  LEU B  58      17.029  -7.791 -13.384  1.00  0.00
ATOM    819  CG  LEU B  58      17.090  -6.264 -13.519  1.00  0.00
ATOM    820  CD1 LEU B  58      17.882  -5.682 -12.357  1.00  0.00
ATOM    821  CD2 LEU B  58      17.726  -5.898 -14.852  1.00  0.00
ATOM    833  N   ALA B  59      14.799  -7.289 -15.975  1.00  0.00
ATOM    834  CA  ALA B  59      14.917  -6.950 -17.363  1.00  0.00
ATOM    835  C   ALA B  59      15.486  -5.492 -17.711  1.00  0.00
ATOM    836  O   ALA B  59      15.459  -4.613 -16.830  1.00  0.00
ATOM    837  CB  ALA B  59      13.723  -7.256 -17.935  1.00  0.00
ATOM    843  N   PHE B  60      16.002  -5.189 -18.921  1.00  0.00
ATOM    844  CA  PHE B  60      16.413  -3.829 -18.975  1.00  0.00
ATOM    845  C   PHE B  60      15.987  -3.196 -20.045  1.00  0.00
ATOM    846  O   PHE B  60      15.708  -3.757 -21.085  1.00  0.00
ATOM    847  CB  PHE B  60      17.934  -3.673 -18.966  1.00  0.00
ATOM    848  CG  PHE B  60      18.624  -4.391 -20.091  1.00  0.00
ATOM    849  CD1 PHE B  60      18.815  -3.768 -21.316  1.00  0.00
ATOM    850  CD2 PHE B  60      19.082  -5.689 -19.928  1.00  0.00
ATOM    851  CE1 PHE B  60      19.449  -4.428 -22.352  1.00  0.00
ATOM    852  CE2 PHE B  60      19.717  -6.350 -20.961  1.00  0.00
ATOM    853  CZ  PHE B  60      19.900  -5.718 -22.175  1.00  0.00
ATOM    863  N   LEU B  61      15.786  -2.033 -19.829  1.00  0.00
ATOM    864  CA  LEU B  61      15.281  -1.674 -20.995  1.00  0.00
ATOM    865  C   LEU B  61      16.174   -.774 -21.597  1.00  0.00
ATOM    866  O   LEU B  61      17.221   -.618 -20.967  1.00  0.00
ATOM    867  CB  LEU B  61      13.899  -1.034 -20.815  1.00  0.00
ATOM    868  CG  LEU B  61      12.855  -1.896 -20.095  1.00  0.00
ATOM    869  CD1 LEU B  61      11.595  -1.075 -19.856  1.00  0.00
ATOM    870  CD2 LEU B  61      12.553  -3.131 -20.930  1.00  0.00
ATOM    882  N   ASP B  62      15.799   -.235 -22.658  1.00  0.00
ATOM    883  CA  ASP B  62      16.736    .288 -23.390  1.00  0.00
ATOM    884  C   ASP B  62      17.837   1.220 -22.886  1.00  0.00
ATOM    885  O   ASP B  62      17.639   2.218 -22.201  1.00  0.00
ATOM    886  CB  ASP B  62      15.943    .979 -24.503  1.00  0.00
ATOM    887  CG  ASP B  62      15.280   -.005 -25.457  1.00  0.00
ATOM    888  OD1 ASP B  62      15.558  -1.176 -25.359  1.00  0.00
ATOM    889  OD2 ASP B  62      14.502    .425 -26.275  1.00  0.00
ATOM    894  N   ASP B  63      19.040    .820 -23.314  1.00  0.00
ATOM    895  CA  ASP B  63      20.317   1.437 -23.105  1.00  0.00
ATOM    896  C   ASP B  63      20.479   1.500 -21.680  1.00  0.00
ATOM    897  O   ASP B  63      21.395   2.120 -21.130  1.00  0.00
ATOM    898  CB  ASP B  63      20.409   2.839 -23.713  1.00  0.00
ATOM    899  CG  ASP B  63      20.319   2.833 -25.233  1.00  0.00
ATOM    900  OD1 ASP B  63      20.511   1.792 -25.816  1.00  0.00
ATOM    901  OD2 ASP B  63      20.059   3.869 -25.797  1.00  0.00
ATOM    906  N   SER B  64      19.755    .719 -21.026  1.00  0.00
ATOM    907  CA  SER B  64      19.810    .974 -19.677  1.00  0.00
ATOM    908  C   SER B  64      20.023   -.347 -19.543  1.00  0.00
ATOM    909  O   SER B  64      19.411  -1.291 -20.032  1.00  0.00
ATOM    910  CB  SER B  64      18.552   1.494 -19.010  1.00  0.00
ATOM    911  OG  SER B  64      18.169   2.729 -19.552  1.00  0.00
ATOM    917  N   THR B  65      20.812   -.375 -18.745  1.00  0.00
ATOM    918  CA  THR B  65      21.248  -1.406 -18.180  1.00  0.00
ATOM    919  C   THR B  65      20.894  -1.032 -16.809  1.00  0.00
ATOM    920  O   THR B  65      21.133    .077 -16.272  1.00  0.00
ATOM    921  CB  THR B  65      22.751  -1.636 -18.422  1.00  0.00
ATOM    922  OG1 THR B  65      22.988  -1.825 -19.823  1.00  0.00
ATOM    923  CG2 THR B  65      23.232  -2.862 -17.661  1.00  0.00
ATOM    931  N   CYS B  66      20.312  -2.016 -16.244  1.00  0.00
ATOM    932  CA  CYS B  66      19.778  -1.968 -15.017  1.00  0.00
ATOM    933  C   CYS B  66      20.172  -3.047 -14.253  1.00  0.00
ATOM    934  O   CYS B  66      19.889  -4.169 -14.579  1.00  0.00
ATOM    935  CB  CYS B  66      18.251  -1.943 -15.090  1.00  0.00
ATOM    936  SG  CYS B  66      17.435  -1.938 -13.476  1.00  0.00
ATOM    942  N   THR B  67      20.557  -2.765 -13.195  1.00  0.00
ATOM    943  CA  THR B  67      20.899  -4.016 -12.444  1.00  0.00
ATOM    944  C   THR B  67      20.277  -3.687 -11.215  1.00  0.00
ATOM    945  O   THR B  67      20.100  -2.615 -10.611  1.00  0.00
ATOM    946  CB  THR B  67      22.398  -4.307 -12.247  1.00  0.00
ATOM    947  OG1 THR B  67      22.963  -3.337 -11.357  1.00  0.00
ATOM    948  CG2 THR B  67      23.130  -4.255 -13.580  1.00  0.00
ATOM    956  N   GLY B  68      20.090  -4.736 -10.618  1.00  0.00
ATOM    957  CA  GLY B  68      19.424  -4.482  -9.512  1.00  0.00
ATOM    958  C   GLY B  68      19.299  -5.742  -8.933  1.00  0.00
ATOM    959  O   GLY B  68      19.642  -6.842  -9.428  1.00  0.00
ATOM    963  N   THR B  69      18.746  -5.545  -7.836  1.00  0.00
ATOM    964  CA  THR B  69      18.650  -6.706  -6.906  1.00  0.00
ATOM    965  C   THR B  69      17.486  -6.533  -5.955  1.00  0.00
ATOM    966  O   THR B  69      16.918  -5.416  -5.613  1.00  0.00
ATOM    967  CB  THR B  69      19.942  -6.897  -6.090  1.00  0.00
ATOM    968  OG1 THR B  69      19.897  -8.156  -5.405  1.00  0.00
ATOM    969  CG2 THR B  69      20.102  -5.777  -5.074  1.00  0.00
ATOM    977  N   SER B  70      17.191  -7.585  -5.283  1.00  0.00
ATOM    978  CA  SER B  70      16.106  -7.295  -4.315  1.00  0.00
ATOM    979  C   SER B  70      16.445  -7.914  -3.110  1.00  0.00
ATOM    980  O   SER B  70      17.112  -8.970  -3.022  1.00  0.00
ATOM    981  CB  SER B  70      14.751  -7.812  -4.759  1.00  0.00
ATOM    982  OG  SER B  70      14.739  -9.212  -4.806  1.00  0.00
ATOM    988  N   SER B  71      15.761  -7.255  -2.174  1.00  0.00
ATOM    989  CA  SER B  71      15.793  -7.793   -.815  1.00  0.00
ATOM    990  C   SER B  71      14.801  -7.470    .088  1.00  0.00
ATOM    991  O   SER B  71      14.296  -6.424    .527  1.00  0.00
ATOM    992  CB  SER B  71      17.084  -7.398   -.126  1.00  0.00
ATOM    993  OG  SER B  71      17.130  -7.901   1.181  1.00  0.00
ATOM    999  N   GLY B  72      14.041  -8.476    .200  1.00  0.00
ATOM   1000  CA  GLY B  72      13.153  -8.101   1.176  1.00  0.00
ATOM   1001  C   GLY B  72      12.227  -7.062    .522  1.00  0.00
ATOM   1002  O   GLY B  72      11.659  -7.268   -.571  1.00  0.00
ATOM   1006  N   ASN B  73      12.141  -5.916   1.241  1.00  0.00
ATOM   1007  CA  ASN B  73      11.320  -4.768    .693  1.00  0.00
ATOM   1008  C   ASN B  73      12.174  -3.595   -.158  1.00  0.00
ATOM   1009  O   ASN B  73      11.875  -2.425   -.435  1.00  0.00
ATOM   1010  CB  ASN B  73      10.560  -4.150   1.852  1.00  0.00
ATOM   1011  CG  ASN B  73      11.470  -3.529   2.875  1.00  0.00
ATOM   1012  OD1 ASN B  73      12.671  -3.823   2.915  1.00  0.00
ATOM   1013  ND2 ASN B  73      10.923  -2.675   3.702  1.00  0.00
ATOM   1020  N   LYS B  74      13.388  -3.800   -.460  1.00  0.00
ATOM   1021  CA  LYS B  74      14.198  -2.720  -1.102  1.00  0.00
ATOM   1022  C   LYS B  74      14.625  -3.110  -2.523  1.00  0.00
ATOM   1023  O   LYS B  74      15.038  -4.244  -2.935  1.00  0.00
ATOM   1024  CB  LYS B  74      15.436  -2.397   -.264  1.00  0.00
ATOM   1025  CG  LYS B  74      15.134  -1.747   1.080  1.00  0.00
ATOM   1026  CD  LYS B  74      16.413  -1.337   1.795  1.00  0.00
ATOM   1027  CE  LYS B  74      16.112   -.654   3.121  1.00  0.00
ATOM   1028  NZ  LYS B  74      17.353   -.219   3.818  1.00  0.00
ATOM   1042  N   VAL B  75      14.435  -2.127  -3.380  1.00  0.00
ATOM   1043  CA  VAL B  75      14.873  -2.429  -4.672  1.00  0.00
ATOM   1044  C   VAL B  75      15.993  -1.416  -5.131  1.00  0.00
ATOM   1045  O   VAL B  75      16.182   -.237  -4.932  1.00  0.00
ATOM   1046  CB  VAL B  75      13.664  -2.392  -5.625  1.00  0.00
ATOM   1047  CG1 VAL B  75      14.079  -2.812  -7.027  1.00  0.00
ATOM   1048  CG2 VAL B  75      12.560  -3.294  -5.096  1.00  0.00
ATOM   1058  N   ASN B  76      17.011  -2.049  -5.694  1.00  0.00
ATOM   1059  CA  ASN B  76      18.168  -1.108  -6.062  1.00  0.00
ATOM   1060  C   ASN B  76      18.418  -1.029  -7.557  1.00  0.00
ATOM   1061  O   ASN B  76      18.657  -2.178  -8.110  1.00  0.00
ATOM   1062  CB  ASN B  76      19.456  -1.518  -5.372  1.00  0.00
ATOM   1063  CG  ASN B  76      20.571   -.536  -5.599  1.00  0.00
ATOM   1064  OD1 ASN B  76      20.601    .165  -6.617  1.00  0.00
ATOM   1065  ND2 ASN B  76      21.491   -.471  -4.669  1.00  0.00
ATOM   1072  N   LEU B  77      18.358    .134  -8.251  1.00  0.00
ATOM   1073  CA  LEU B  77      18.535    .139  -9.636  1.00  0.00
ATOM   1074  C   LEU B  77      19.894    .785 -10.004  1.00  0.00
ATOM   1075  O   LEU B  77      20.379   1.836  -9.641  1.00  0.00
ATOM   1076  CB  LEU B  77      17.368    .891 -10.289  1.00  0.00
ATOM   1077  CG  LEU B  77      15.965    .429  -9.876  1.00  0.00
ATOM   1078  CD1 LEU B  77      14.920   1.295 -10.567  1.00  0.00
ATOM   1079  CD2 LEU B  77      15.785  -1.038 -10.239  1.00  0.00
ATOM   1091  N   THR B  78      20.665    .081 -10.711  1.00  0.00
ATOM   1092  CA  THR B  78      21.846    .697 -11.080  1.00  0.00
ATOM   1093  C   THR B  78      21.849    .986 -12.500  1.00  0.00
ATOM   1094  O   THR B  78      21.538    .096 -13.341  1.00  0.00
ATOM   1095  CB  THR B  78      23.064   -.173 -10.719  1.00  0.00
ATOM   1096  OG1 THR B  78      23.130   -.342  -9.297  1.00  0.00
ATOM   1097  CG2 THR B  78      24.348    .479 -11.208  1.00  0.00
ATOM   1105  N   ILE B  79      22.168   2.386 -12.767  1.00  0.00
ATOM   1106  CA  ILE B  79      22.204   2.759 -14.109  1.00  0.00
ATOM   1107  C   ILE B  79      23.605   3.045 -14.692  1.00  0.00
ATOM   1108  O   ILE B  79      24.456   3.799 -14.185  1.00  0.00
ATOM   1109  CB  ILE B  79      21.302   3.994 -14.285  1.00  0.00
ATOM   1110  CG1 ILE B  79      19.971   3.793 -13.556  1.00  0.00
ATOM   1111  CG2 ILE B  79      21.067   4.274 -15.762  1.00  0.00
ATOM   1112  CD1 ILE B  79      19.164   2.624 -14.070  1.00  0.00
ATOM   1124  N   GLN B  80      23.948   2.312 -15.812  1.00  0.00
ATOM   1125  CA  GLN B  80      25.316   2.614 -16.229  1.00  0.00
ATOM   1126  C   GLN B  80      25.404   3.436 -17.558  1.00  0.00
ATOM   1127  O   GLN B  80      24.597   3.199 -18.467  1.00  0.00
ATOM   1128  CB  GLN B  80      26.096   1.305 -16.372  1.00  0.00
ATOM   1129  CG  GLN B  80      26.223    .510 -15.083  1.00  0.00
ATOM   1130  CD  GLN B  80      26.997   -.780 -15.272  1.00  0.00
ATOM   1131  OE1 GLN B  80      26.991  -1.371 -16.356  1.00  0.00
ATOM   1132  NE2 GLN B  80      27.668  -1.226 -14.217  1.00  0.00
ATOM   1141  N   GLY B  81      26.343   4.325 -17.688  1.00  0.00
ATOM   1142  CA  GLY B  81      26.732   5.145 -18.846  1.00  0.00
ATOM   1143  C   GLY B  81      25.773   6.262 -19.115  1.00  0.00
ATOM   1144  O   GLY B  81      25.488   6.641 -20.256  1.00  0.00
ATOM   1148  N   LEU B  82      25.268   6.761 -18.074  1.00  0.00
ATOM   1149  CA  LEU B  82      24.345   7.824 -18.024  1.00  0.00
ATOM   1150  C   LEU B  82      25.106   8.971 -18.690  1.00  0.00
ATOM   1151  O   LEU B  82      26.318   9.069 -18.529  1.00  0.00
ATOM   1152  CB  LEU B  82      23.933   8.152 -16.583  1.00  0.00
ATOM   1153  CG  LEU B  82      22.728   7.373 -16.042  1.00  0.00
ATOM   1154  CD1 LEU B  82      22.622   7.582 -14.538  1.00  0.00
ATOM   1155  CD2 LEU B  82      21.464   7.837 -16.749  1.00  0.00
ATOM   1167  N   ARG B  83      24.475   9.788 -19.384  1.00  0.00
ATOM   1168  CA  ARG B  83      25.014  10.944 -20.077  1.00  0.00
ATOM   1169  C   ARG B  83      24.489  12.118 -19.347  1.00  0.00
ATOM   1170  O   ARG B  83      23.534  11.919 -18.611  1.00  0.00
ATOM   1171  CB  ARG B  83      24.594  11.001 -21.539  1.00  0.00
ATOM   1172  CG  ARG B  83      25.109   9.857 -22.397  1.00  0.00
ATOM   1173  CD  ARG B  83      24.633   9.964 -23.800  1.00  0.00
ATOM   1174  NE  ARG B  83      23.194   9.778 -23.900  1.00  0.00
ATOM   1175  CZ  ARG B  83      22.471   9.990 -25.017  1.00  0.00
ATOM   1176  NH1 ARG B  83      23.065  10.393 -26.118  1.00  0.00
ATOM   1177  NH2 ARG B  83      21.165   9.791 -25.006  1.00  0.00
ATOM   1191  N   ALA B  84      25.114  13.296 -19.548  1.00  0.00
ATOM   1192  CA  ALA B  84      24.804  14.495 -18.838  1.00  0.00
ATOM   1193  C   ALA B  84      23.390  14.961 -18.975  1.00  0.00
ATOM   1194  O   ALA B  84      22.708  15.148 -17.916  1.00  0.00
ATOM   1195  CB  ALA B  84      25.845  15.709 -19.377  1.00  0.00
ATOM   1201  N   MET B  85      22.873  14.720 -20.076  1.00  0.00
ATOM   1202  CA  MET B  85      21.612  15.073 -20.538  1.00  0.00
ATOM   1203  C   MET B  85      20.527  14.194 -19.952  1.00  0.00
ATOM   1204  O   MET B  85      19.348  14.428 -20.169  1.00  0.00
ATOM   1205  CB  MET B  85      21.608  15.012 -22.065  1.00  0.00
ATOM   1206  CG  MET B  85      22.515  16.033 -22.738  1.00  0.00
ATOM   1207  SD  MET B  85      22.089  17.732 -22.307  1.00  0.00
ATOM   1208  CE  MET B  85      20.497  17.896 -23.111  1.00  0.00
ATOM   1218  N   ASP B  86      20.944  13.151 -19.201  1.00  0.00
ATOM   1219  CA  ASP B  86      20.048  12.155 -18.631  1.00  0.00
ATOM   1220  C   ASP B  86      19.560  12.521 -17.280  1.00  0.00
ATOM   1221  O   ASP B  86      18.795  11.765 -16.665  1.00  0.00
ATOM   1222  CB  ASP B  86      20.741  10.793 -18.549  1.00  0.00
ATOM   1223  CG  ASP B  86      21.015  10.184 -19.918  1.00  0.00
ATOM   1224  OD1 ASP B  86      20.383  10.590 -20.864  1.00  0.00
ATOM   1225  OD2 ASP B  86      21.854   9.320 -20.004  1.00  0.00
ATOM   1230  N   THR B  87      19.927  13.687 -16.898  1.00  0.00
ATOM   1231  CA  THR B  87      19.612  14.321 -15.676  1.00  0.00
ATOM   1232  C   THR B  87      18.118  14.469 -15.614  1.00  0.00
ATOM   1233  O   THR B  87      17.426  14.653 -16.608  1.00  0.00
ATOM   1234  CB  THR B  87      20.307  15.689 -15.547  1.00  0.00
ATOM   1235  OG1 THR B  87      20.047  16.239 -14.249  1.00  0.00
ATOM   1236  CG2 THR B  87      19.799  16.648 -16.612  1.00  0.00
ATOM   1244  N   GLY B  88      17.585  14.258 -14.375  1.00  0.00
ATOM   1245  CA  GLY B  88      16.168  14.351 -14.109  1.00  0.00
ATOM   1246  C   GLY B  88      15.275  13.628 -13.116  1.00  0.00
ATOM   1247  O   GLY B  88      15.638  13.089 -12.044  1.00  0.00
ATOM   1251  N   LEU B  89      13.988  13.799 -13.262  1.00  0.00
ATOM   1252  CA  LEU B  89      13.392  13.198 -12.117  1.00  0.00
ATOM   1253  C   LEU B  89      13.105  11.672 -12.277  1.00  0.00
ATOM   1254  O   LEU B  89      12.583  11.121 -13.252  1.00  0.00
ATOM   1255  CB  LEU B  89      12.093  13.951 -11.802  1.00  0.00
ATOM   1256  CG  LEU B  89      12.250  15.233 -10.976  1.00  0.00
ATOM   1257  CD1 LEU B  89      13.075  16.245 -11.760  1.00  0.00
ATOM   1258  CD2 LEU B  89      10.876  15.792 -10.638  1.00  0.00
ATOM   1270  N   TYR B  90      13.497  10.880 -11.330  1.00  0.00
ATOM   1271  CA  TYR B  90      13.144   9.508 -11.531  1.00  0.00
ATOM   1272  C   TYR B  90      12.108   9.090 -10.486  1.00  0.00
ATOM   1273  O   TYR B  90      11.915   9.384  -9.305  1.00  0.00
ATOM   1274  CB  TYR B  90      14.388   8.619 -11.465  1.00  0.00
ATOM   1275  CG  TYR B  90      15.336   8.808 -12.628  1.00  0.00
ATOM   1276  CD1 TYR B  90      16.035   9.998 -12.766  1.00  0.00
ATOM   1277  CD2 TYR B  90      15.507   7.792 -13.556  1.00  0.00
ATOM   1278  CE1 TYR B  90      16.901  10.171 -13.828  1.00  0.00
ATOM   1279  CE2 TYR B  90      16.373   7.965 -14.618  1.00  0.00
ATOM   1280  CZ  TYR B  90      17.068   9.149 -14.756  1.00  0.00
ATOM   1281  OH  TYR B  90      17.931   9.321 -15.814  1.00  0.00
ATOM   1291  N   ILE B  91      11.181   8.361 -10.995  1.00  0.00
ATOM   1292  CA  ILE B  91      10.157   7.869 -10.089  1.00  0.00
ATOM   1293  C   ILE B  91      10.168   6.286 -10.004  1.00  0.00
ATOM   1294  O   ILE B  91      10.643   5.526 -10.924  1.00  0.00
ATOM   1295  CB  ILE B  91       8.774   8.372 -10.541  1.00  0.00
ATOM   1296  CG1 ILE B  91       8.718   9.901 -10.487  1.00  0.00
ATOM   1297  CG2 ILE B  91       7.679   7.765  -9.678  1.00  0.00
ATOM   1298  CD1 ILE B  91       7.495  10.492 -11.149  1.00  0.00
ATOM   1310  N   CYS B  92       9.910   5.735  -8.918  1.00  0.00
ATOM   1311  CA  CYS B  92       9.844   4.314  -8.772  1.00  0.00
ATOM   1312  C   CYS B  92       8.442   3.782  -8.591  1.00  0.00
ATOM   1313  O   CYS B  92       7.652   4.326  -7.769  1.00  0.00
ATOM   1314  CB  CYS B  92      10.695   3.882  -7.577  1.00  0.00
ATOM   1315  SG  CYS B  92      11.086   2.116  -7.549  1.00  0.00
ATOM   1321  N   LYS B  93       8.147   2.615  -9.199  1.00  0.00
ATOM   1322  CA  LYS B  93       6.770   2.124  -9.025  1.00  0.00
ATOM   1323  C   LYS B  93       6.862    .604  -8.729  1.00  0.00
ATOM   1324  O   LYS B  93       7.393   -.292  -9.361  1.00  0.00
ATOM   1325  CB  LYS B  93       5.916   2.399 -10.263  1.00  0.00
ATOM   1326  CG  LYS B  93       4.482   1.897 -10.163  1.00  0.00
ATOM   1327  CD  LYS B  93       3.724   2.124 -11.463  1.00  0.00
ATOM   1328  CE  LYS B  93       2.291   1.621 -11.365  1.00  0.00
ATOM   1329  NZ  LYS B  93       1.561   1.768 -12.653  1.00  0.00
ATOM   1343  N   VAL B  94       5.992    .170  -7.751  1.00  0.00
ATOM   1344  CA  VAL B  94       5.935  -1.179  -7.578  1.00  0.00
ATOM   1345  C   VAL B  94       4.481  -1.815  -7.853  1.00  0.00
ATOM   1346  O   VAL B  94       3.454  -1.008  -7.478  1.00  0.00
ATOM   1347  CB  VAL B  94       6.409  -1.458  -6.139  1.00  0.00
ATOM   1348  CG1 VAL B  94       5.469   -.809  -5.133  1.00  0.00
ATOM   1349  CG2 VAL B  94       6.498  -2.958  -5.904  1.00  0.00
ATOM   1359  N   GLU B  95       4.498  -3.090  -8.431  1.00  0.00
ATOM   1360  CA  GLU B  95       3.252  -3.713  -8.602  1.00  0.00
ATOM   1361  C   GLU B  95       3.234  -5.144  -8.110  1.00  0.00
ATOM   1362  O   GLU B  95       4.185  -5.974  -8.191  1.00  0.00
ATOM   1363  CB  GLU B  95       2.862  -3.659 -10.081  1.00  0.00
ATOM   1364  CG  GLU B  95       2.596  -2.257 -10.610  1.00  0.00
ATOM   1365  CD  GLU B  95       2.164  -2.248 -12.050  1.00  0.00
ATOM   1366  OE1 GLU B  95       2.154  -3.293 -12.655  1.00  0.00
ATOM   1367  OE2 GLU B  95       1.843  -1.193 -12.546  1.00  0.00
ATOM   1374  N   LEU B  96       2.227  -5.542  -7.413  1.00  0.00
ATOM   1375  CA  LEU B  96       2.242  -6.930  -7.014  1.00  0.00
ATOM   1376  C   LEU B  96       1.276  -7.869  -7.984  1.00  0.00
ATOM   1377  O   LEU B  96        .195  -7.730  -8.606  1.00  0.00
ATOM   1378  CB  LEU B  96       1.806  -7.000  -5.545  1.00  0.00
ATOM   1379  CG  LEU B  96       2.731  -6.300  -4.542  1.00  0.00
ATOM   1380  CD1 LEU B  96       2.063  -6.262  -3.174  1.00  0.00
ATOM   1381  CD2 LEU B  96       4.062  -7.035  -4.480  1.00  0.00
ATOM   1393  N   MET B  97       1.674  -9.031  -8.096  1.00  0.00
ATOM   1394  CA  MET B  97        .860  -9.970  -9.025  1.00  0.00
ATOM   1395  C   MET B  97        .708 -11.334  -8.632  1.00  0.00
ATOM   1396  O   MET B  97       1.553 -12.236  -8.891  1.00  0.00
ATOM   1397  CB  MET B  97       1.455 -10.020 -10.431  1.00  0.00
ATOM   1398  CG  MET B  97       1.434  -8.691 -11.172  1.00  0.00
ATOM   1399  SD  MET B  97       2.302  -8.760 -12.751  1.00  0.00
ATOM   1400  CE  MET B  97       4.006  -8.768 -12.201  1.00  0.00
ATOM   1410  N   TYR B  98       -.091 -11.409  -8.092  1.00  0.00
ATOM   1411  CA  TYR B  98       -.640 -12.594  -7.655  1.00  0.00
ATOM   1412  C   TYR B  98      -2.018 -12.458  -7.154  1.00  0.00
ATOM   1413  O   TYR B  98      -2.934 -12.005  -7.911  1.00  0.00
ATOM   1414  CB  TYR B  98        .259 -13.197  -6.573  1.00  0.00
ATOM   1415  CG  TYR B  98        .865 -12.170  -5.642  1.00  0.00
ATOM   1416  CD1 TYR B  98        .049 -11.440  -4.789  1.00  0.00
ATOM   1417  CD2 TYR B  98       2.236 -11.959  -5.640  1.00  0.00
ATOM   1418  CE1 TYR B  98        .603 -10.502  -3.939  1.00  0.00
ATOM   1419  CE2 TYR B  98       2.789 -11.021  -4.790  1.00  0.00
ATOM   1420  CZ  TYR B  98       1.978 -10.295  -3.942  1.00  0.00
ATOM   1421  OH  TYR B  98       2.529  -9.361  -3.095  1.00  0.00
ATOM   1431  N   PRO B  99      -2.336 -13.007  -6.006  1.00  0.00
ATOM   1432  CA  PRO B  99      -3.573 -12.438  -5.923  1.00  0.00
ATOM   1433  C   PRO B  99      -3.087 -11.174  -6.371  1.00  0.00
ATOM   1434  O   PRO B  99      -2.005 -10.645  -6.198  1.00  0.00
ATOM   1435  CB  PRO B  99      -4.011 -12.482  -4.456  1.00  0.00
ATOM   1436  CG  PRO B  99      -3.360 -13.710  -3.917  1.00  0.00
ATOM   1437  CD  PRO B  99      -2.045 -13.788  -4.647  1.00  0.00
ATOM   1445  N   PRO B 100      -4.384 -10.604  -6.770  1.00  0.00
ATOM   1446  CA  PRO B 100      -4.909  -9.483  -7.726  1.00  0.00
ATOM   1447  C   PRO B 100      -4.204  -8.445  -7.243  1.00  0.00
ATOM   1448  O   PRO B 100      -4.152  -7.918  -6.131  1.00  0.00
ATOM   1449  CB  PRO B 100      -6.412  -9.290  -7.496  1.00  0.00
ATOM   1450  CG  PRO B 100      -6.953 -10.677  -7.436  1.00  0.00
ATOM   1451  CD  PRO B 100      -5.835 -11.490  -6.840  1.00  0.00
ATOM   1459  N   PRO B 101      -3.850  -8.041  -8.383  1.00  0.00
ATOM   1460  CA  PRO B 101      -2.873  -7.081  -8.461  1.00  0.00
ATOM   1461  C   PRO B 101      -3.089  -5.967  -7.719  1.00  0.00
ATOM   1462  O   PRO B 101      -4.127  -5.246  -7.721  1.00  0.00
ATOM   1463  CB  PRO B 101      -2.861  -6.717  -9.949  1.00  0.00
ATOM   1464  CG  PRO B 101      -3.040  -8.022 -10.646  1.00  0.00
ATOM   1465  CD  PRO B 101      -3.976  -8.797  -9.757  1.00  0.00
ATOM   1473  N   TYR B 102      -2.046  -5.609  -7.102  1.00  0.00
ATOM   1474  CA  TYR B 102      -2.383  -4.602  -6.321  1.00  0.00
ATOM   1475  C   TYR B 102      -1.519  -3.541  -6.927  1.00  0.00
ATOM   1476  O   TYR B 102       -.286  -3.468  -7.154  1.00  0.00
ATOM   1477  CB  TYR B 102      -2.104  -4.890  -4.844  1.00  0.00
ATOM   1478  CG  TYR B 102      -2.911  -6.040  -4.283  1.00  0.00
ATOM   1479  CD1 TYR B 102      -2.286  -7.239  -3.974  1.00  0.00
ATOM   1480  CD2 TYR B 102      -4.275  -5.896  -4.078  1.00  0.00
ATOM   1481  CE1 TYR B 102      -3.022  -8.290  -3.461  1.00  0.00
ATOM   1482  CE2 TYR B 102      -5.011  -6.946  -3.566  1.00  0.00
ATOM   1483  CZ  TYR B 102      -4.390  -8.139  -3.258  1.00  0.00
ATOM   1484  OH  TYR B 102      -5.123  -9.185  -2.748  1.00  0.00
ATOM   1494  N   TYR B 103      -2.039  -2.478  -6.713  1.00  0.00
ATOM   1495  CA  TYR B 103      -1.435  -1.395  -7.266  1.00  0.00
ATOM   1496  C   TYR B 103      -1.003   -.435  -6.413  1.00  0.00
ATOM   1497  O   TYR B 103      -1.682   -.304  -5.368  1.00  0.00
ATOM   1498  CB  TYR B 103      -2.374   -.730  -8.275  1.00  0.00
ATOM   1499  CG  TYR B 103      -2.745  -1.620  -9.442  1.00  0.00
ATOM   1500  CD1 TYR B 103      -3.870  -2.428  -9.368  1.00  0.00
ATOM   1501  CD2 TYR B 103      -1.960  -1.627 -10.585  1.00  0.00
ATOM   1502  CE1 TYR B 103      -4.208  -3.240 -10.433  1.00  0.00
ATOM   1503  CE2 TYR B 103      -2.298  -2.439 -11.650  1.00  0.00
ATOM   1504  CZ  TYR B 103      -3.417  -3.243 -11.576  1.00  0.00
ATOM   1505  OH  TYR B 103      -3.754  -4.052 -12.637  1.00  0.00
ATOM   1515  N   VAL B 104       -.110    .234  -6.927  1.00  0.00
ATOM   1516  CA  VAL B 104        .134   1.041  -6.066  1.00  0.00
ATOM   1517  C   VAL B 104        .222   2.543  -6.201  1.00  0.00
ATOM   1518  O   VAL B 104        .578   2.867  -7.262  1.00  0.00
ATOM   1519  CB  VAL B 104       1.461    .460  -5.544  1.00  0.00
ATOM   1520  CG1 VAL B 104       1.912   1.202  -4.295  1.00  0.00
ATOM   1521  CG2 VAL B 104       1.299  -1.025  -5.259  1.00  0.00
ATOM   1531  N   GLY B 105        .090   3.322  -5.284  1.00  0.00
ATOM   1532  CA  GLY B 105        .253   4.509  -6.016  1.00  0.00
ATOM   1533  C   GLY B 105       1.851   4.536  -6.033  1.00  0.00
ATOM   1534  O   GLY B 105       2.497   3.521  -6.115  1.00  0.00
ATOM   1538  N   MET B 106       2.340   5.698  -6.206  1.00  0.00
ATOM   1539  CA  MET B 106       3.555   6.384  -6.736  1.00  0.00
ATOM   1540  C   MET B 106       4.047   7.128  -5.553  1.00  0.00
ATOM   1541  O   MET B 106       3.311   7.531  -4.628  1.00  0.00
ATOM   1542  CB  MET B 106       3.266   7.318  -7.909  1.00  0.00
ATOM   1543  CG  MET B 106       2.452   6.688  -9.031  1.00  0.00
ATOM   1544  SD  MET B 106       3.285   5.277  -9.786  1.00  0.00
ATOM   1545  CE  MET B 106       4.654   6.091 -10.604  1.00  0.00
ATOM   1555  N   GLY B 107       5.281   7.247  -5.620  1.00  0.00
ATOM   1556  CA  GLY B 107       6.118   7.839  -4.715  1.00  0.00
ATOM   1557  C   GLY B 107       6.253   9.164  -5.337  1.00  0.00
ATOM   1558  O   GLY B 107       5.677   9.501  -6.345  1.00  0.00
ATOM   1562  N   ASN B 108       7.088   9.831  -4.723  1.00  0.00
ATOM   1563  CA  ASN B 108       7.707  11.071  -4.930  1.00  0.00
ATOM   1564  C   ASN B 108       8.856  10.693  -5.733  1.00  0.00
ATOM   1565  O   ASN B 108       9.364   9.570  -5.639  1.00  0.00
ATOM   1566  CB  ASN B 108       8.093  11.776  -3.642  1.00  0.00
ATOM   1567  CG  ASN B 108       6.898  12.205  -2.838  1.00  0.00
ATOM   1568  OD1 ASN B 108       5.940  12.771  -3.378  1.00  0.00
ATOM   1569  ND2 ASN B 108       6.934  11.947  -1.555  1.00  0.00
ATOM   1576  N   GLY B 109       9.316  11.621  -6.487  1.00  0.00
ATOM   1577  CA  GLY B 109      10.480  11.298  -7.245  1.00  0.00
ATOM   1578  C   GLY B 109      11.771  11.469  -6.521  1.00  0.00
ATOM   1579  O   GLY B 109      11.820  12.005  -5.418  1.00  0.00
ATOM   1583  N   THR B 110      12.811  11.160  -7.241  1.00  0.00
ATOM   1584  CA  THR B 110      14.159  11.510  -6.908  1.00  0.00
ATOM   1585  C   THR B 110      14.868  12.300  -8.074  1.00  0.00
ATOM   1586  O   THR B 110      14.620  12.381  -9.256  1.00  0.00
ATOM   1587  CB  THR B 110      14.952  10.238  -6.553  1.00  0.00
ATOM   1588  OG1 THR B 110      14.418   9.658  -5.356  1.00  0.00
ATOM   1589  CG2 THR B 110      16.421  10.568  -6.340  1.00  0.00
ATOM   1597  N   GLN B 111      15.797  13.156  -7.721  1.00  0.00
ATOM   1598  CA  GLN B 111      16.373  13.848  -8.811  1.00  0.00
ATOM   1599  C   GLN B 111      17.681  13.349  -9.140  1.00  0.00
ATOM   1600  O   GLN B 111      18.290  13.382  -8.149  1.00  0.00
ATOM   1601  CB  GLN B 111      16.468  15.347  -8.516  1.00  0.00
ATOM   1602  CG  GLN B 111      15.125  16.030  -8.323  1.00  0.00
ATOM   1603  CD  GLN B 111      15.266  17.513  -8.034  1.00  0.00
ATOM   1604  OE1 GLN B 111      16.282  17.960  -7.494  1.00  0.00
ATOM   1605  NE2 GLN B 111      14.245  18.284  -8.391  1.00  0.00
ATOM   1614  N   ILE B 112      18.021  12.997 -10.382  1.00  0.00
ATOM   1615  CA  ILE B 112      19.365  12.499 -10.590  1.00  0.00
ATOM   1616  C   ILE B 112      20.145  13.520 -11.446  1.00  0.00
ATOM   1617  O   ILE B 112      19.794  14.182 -12.434  1.00  0.00
ATOM   1618  CB  ILE B 112      19.347  11.121 -11.276  1.00  0.00
ATOM   1619  CG1 ILE B 112      18.705  10.077 -10.359  1.00  0.00
ATOM   1620  CG2 ILE B 112      20.757  10.700 -11.661  1.00  0.00
ATOM   1621  CD1 ILE B 112      18.655   8.688 -10.956  1.00  0.00
ATOM   1633  N   TYR B 113      21.339  13.832 -10.916  1.00  0.00
ATOM   1634  CA  TYR B 113      22.068  14.863 -11.603  1.00  0.00
ATOM   1635  C   TYR B 113      23.210  14.343 -12.138  1.00  0.00
ATOM   1636  O   TYR B 113      23.833  13.967 -11.186  1.00  0.00
ATOM   1637  CB  TYR B 113      22.448  16.033 -10.694  1.00  0.00
ATOM   1638  CG  TYR B 113      21.268  16.874 -10.256  1.00  0.00
ATOM   1639  CD1 TYR B 113      20.491  16.470  -9.180  1.00  0.00
ATOM   1640  CD2 TYR B 113      20.965  18.047 -10.930  1.00  0.00
ATOM   1641  CE1 TYR B 113      19.414  17.238  -8.780  1.00  0.00
ATOM   1642  CE2 TYR B 113      19.888  18.814 -10.530  1.00  0.00
ATOM   1643  CZ  TYR B 113      19.114  18.413  -9.460  1.00  0.00
ATOM   1644  OH  TYR B 113      18.042  19.177  -9.062  1.00  0.00
ATOM   1654  N   VAL B 114      23.487  14.431 -13.378  1.00  0.00
ATOM   1655  CA  VAL B 114      24.681  13.853 -13.921  1.00  0.00
ATOM   1656  C   VAL B 114      25.639  14.953 -14.237  1.00  0.00
ATOM   1657  O   VAL B 114      25.260  15.920 -14.835  1.00  0.00
ATOM   1658  CB  VAL B 114      24.375  13.041 -15.193  1.00  0.00
ATOM   1659  CG1 VAL B 114      25.637  12.368 -15.712  1.00  0.00
ATOM   1660  CG2 VAL B 114      23.294  12.010 -14.903  1.00  0.00
ATOM   1670  N   ILE B 115      26.886  14.754 -13.683  1.00  0.00
ATOM   1671  CA  ILE B 115      27.887  15.852 -13.870  1.00  0.00
ATOM   1672  C   ILE B 115      29.104  15.506 -14.634  1.00  0.00
ATOM   1673  O   ILE B 115      29.778  14.528 -14.341  1.00  0.00
ATOM   1674  CB  ILE B 115      28.359  16.401 -12.511  1.00  0.00
ATOM   1675  CG1 ILE B 115      27.176  16.979 -11.729  1.00  0.00
ATOM   1676  CG2 ILE B 115      29.437  17.455 -12.708  1.00  0.00
ATOM   1677  CD1 ILE B 115      27.503  17.327 -10.295  1.00  0.00
ATOM   1689  N   ASP B 116      29.358  16.328 -15.614  1.00  0.00
ATOM   1690  CA  ASP B 116      30.552  16.063 -16.271  1.00  0.00
ATOM   1691  C   ASP B 116      31.678  16.570 -15.395  1.00  0.00
ATOM   1692  O   ASP B 116      31.575  17.669 -14.864  1.00  0.00
ATOM   1693  CB  ASP B 116      30.568  16.730 -17.649  1.00  0.00
ATOM   1694  CG  ASP B 116      29.702  16.004 -18.669  1.00  0.00
ATOM   1695  OD1 ASP B 116      29.313  14.891 -18.404  1.00  0.00
ATOM   1696  OD2 ASP B 116      29.437  16.569 -19.703  1.00  0.00
ATOM   1701  N   PRO B 117      32.749  15.870 -15.233  1.00  0.00
ATOM   1702  CA  PRO B 117      33.900  16.318 -14.422  1.00  0.00
ATOM   1703  C   PRO B 117      34.480  17.386 -15.128  1.00  0.00
ATOM   1704  O   PRO B 117      34.480  17.368 -16.358  1.00  0.00
ATOM   1705  CB  PRO B 117      34.855  15.123 -14.344  1.00  0.00
ATOM   1706  CG  PRO B 117      34.538  14.322 -15.561  1.00  0.00
ATOM   1707  CD  PRO B 117      33.053  14.486 -15.741  1.00  0.00
ATOM   1715  N   GLU B 118      35.004  18.217 -14.440  1.00  0.00
ATOM   1716  CA  GLU B 118      35.513  19.235 -15.176  1.00  0.00
ATOM   1717  C   GLU B 118      36.672  18.596 -15.786  1.00  0.00
ATOM   1718  O   GLU B 118      37.274  17.658 -15.247  1.00  0.00
ATOM   1719  CB  GLU B 118      35.885  20.450 -14.323  1.00  0.00
ATOM   1720  CG  GLU B 118      34.699  21.153 -13.679  1.00  0.00
ATOM   1721  CD  GLU B 118      35.100  22.362 -12.879  1.00  0.00
ATOM   1722  OE1 GLU B 118      36.275  22.617 -12.771  1.00  0.00
ATOM   1723  OE2 GLU B 118      34.229  23.031 -12.375  1.00  0.00
ATOM   1730  N   PRO B 119      36.981  19.115 -16.974  1.00  0.00
ATOM   1731  CA  PRO B 119      38.030  18.606 -17.762  1.00  0.00
ATOM   1732  C   PRO B 119      39.230  19.129 -17.057  1.00  0.00
ATOM   1733  O   PRO B 119      40.198  19.338 -17.729  1.00  0.00
ATOM   1734  OXT PRO B 119      39.195  19.319 -15.873  1.00  0.00
ATOM   1735  CB  PRO B 119      37.822  19.218 -19.151  1.00  0.00
ATOM   1736  CG  PRO B 119      37.102  20.495 -18.883  1.00  0.00
ATOM   1737  CD  PRO B 119      36.228  20.191 -17.695  1.00  0.00
ATOM      1  N   GLN A   1       2.555   6.160 -12.676  1.00  0.00
ATOM      2  CA  GLN A   1       1.774   7.381 -12.748  1.00  0.00
ATOM      3  C   GLN A   1       0.409   7.117 -13.344  1.00  0.00
ATOM      4  O   GLN A   1       0.289   6.576 -14.439  1.00  0.00
ATOM      5  CB  GLN A   1       2.516   8.453 -13.556  1.00  0.00
ATOM      6  CG  GLN A   1       1.780   9.806 -13.713  1.00  0.00
ATOM      7  CD  GLN A   1       1.640  10.548 -12.392  1.00  0.00
ATOM      8  OE1 GLN A   1       2.551  10.513 -11.564  1.00  0.00
ATOM      9  NE2 GLN A   1       0.519  11.233 -12.198  1.00  0.00
ATOM     20  N   VAL A   2      -0.616   7.505 -12.619  1.00  0.00
ATOM     21  CA  VAL A   2      -1.984   7.298 -13.040  1.00  0.00
ATOM     22  C   VAL A   2      -2.709   8.611 -13.249  1.00  0.00
ATOM     23  O   VAL A   2      -2.674   9.511 -12.408  1.00  0.00
ATOM     24  CB  VAL A   2      -2.713   6.436 -12.002  1.00  0.00
ATOM     25  CG1 VAL A   2      -4.189   6.218 -12.395  1.00  0.00
ATOM     26  CG2 VAL A   2      -1.967   5.141 -11.894  1.00  0.00
ATOM     36  N   GLN A   3      -3.318   8.734 -14.412  1.00  0.00
ATOM     37  CA  GLN A   3      -4.084   9.913 -14.769  1.00  0.00
ATOM     38  C   GLN A   3      -5.564   9.654 -14.595  1.00  0.00
ATOM     39  O   GLN A   3      -6.089   8.652 -15.086  1.00  0.00
ATOM     40  CB  GLN A   3      -3.814  10.332 -16.221  1.00  0.00
ATOM     41  CG  GLN A   3      -4.633  11.565 -16.713  1.00  0.00
ATOM     42  CD  GLN A   3      -4.190  12.877 -16.066  1.00  0.00
ATOM     43  OE1 GLN A   3      -3.015  13.240 -16.177  1.00  0.00
ATOM     44  NE2 GLN A   3      -5.102  13.594 -15.394  1.00  0.00
ATOM     53  N   LEU A   4      -6.246  10.544 -13.889  1.00  0.00
ATOM     54  CA  LEU A   4      -7.686  10.413 -13.749  1.00  0.00
ATOM     55  C   LEU A   4      -8.398  11.525 -14.539  1.00  0.00
ATOM     56  O   LEU A   4      -7.933  12.674 -14.557  1.00  0.00
ATOM     57  CB  LEU A   4      -8.046  10.459 -12.267  1.00  0.00
ATOM     58  CG  LEU A   4      -7.374   9.403 -11.340  1.00  0.00
ATOM     59  CD1 LEU A   4      -7.821   9.648  -9.924  1.00  0.00
ATOM     60  CD2 LEU A   4      -7.747   8.011 -11.770  1.00  0.00
ATOM     72  N   GLN A   5      -9.528  11.194 -15.186  1.00  0.00
ATOM     73  CA  GLN A   5     -10.306  12.186 -15.946  1.00  0.00
ATOM     74  C   GLN A   5     -11.807  12.094 -15.716  1.00  0.00
ATOM     75  O   GLN A   5     -12.440  11.075 -16.005  1.00  0.00
ATOM     76  CB  GLN A   5     -10.049  12.063 -17.453  1.00  0.00
ATOM     77  CG  GLN A   5     -10.871  13.068 -18.335  1.00  0.00
ATOM     78  CD  GLN A   5     -10.418  14.526 -18.143  1.00  0.00
ATOM     79  OE1 GLN A   5      -9.237  14.807 -18.381  1.00  0.00
ATOM     80  NE2 GLN A   5     -11.313  15.436 -17.716  1.00  0.00
ATOM     89  N   GLU A   6     -12.377  13.205 -15.262  1.00  0.00
ATOM     90  CA  GLU A   6     -13.791  13.314 -14.934  1.00  0.00
ATOM     91  C   GLU A   6     -14.689  13.916 -16.013  1.00  0.00
ATOM     92  O   GLU A   6     -14.259  14.768 -16.807  1.00  0.00
ATOM     93  CB  GLU A   6     -13.914  14.159 -13.692  1.00  0.00
ATOM     94  CG  GLU A   6     -13.231  13.555 -12.559  1.00  0.00
ATOM     95  CD  GLU A   6     -13.307  14.330 -11.415  1.00  0.00
ATOM     96  OE1 GLU A   6     -14.363  14.785 -11.131  1.00  0.00
ATOM     97  OE2 GLU A   6     -12.293  14.537 -10.776  1.00  0.00
ATOM    104  N   SER A   7     -15.965  13.518 -15.971  1.00  0.00
ATOM    105  CA  SER A   7     -17.023  14.058 -16.819  1.00  0.00
ATOM    106  C   SER A   7     -18.417  13.856 -16.194  1.00  0.00
ATOM    107  O   SER A   7     -18.576  13.133 -15.202  1.00  0.00
ATOM    108  CB  SER A   7     -16.978  13.421 -18.200  1.00  0.00
ATOM    109  OG  SER A   7     -17.332  12.064 -18.159  1.00  0.00
ATOM    115  N   GLY A   8     -19.439  14.501 -16.781  1.00  0.00
ATOM    116  CA  GLY A   8     -20.817  14.317 -16.306  1.00  0.00
ATOM    117  C   GLY A   8     -21.357  15.397 -15.361  1.00  0.00
ATOM    118  O   GLY A   8     -22.385  15.192 -14.733  1.00  0.00
ATOM    122  N   GLY A   9     -20.689  16.539 -15.245  1.00  0.00
ATOM    123  CA  GLY A   9     -21.194  17.584 -14.353  1.00  0.00
ATOM    124  C   GLY A   9     -22.331  18.344 -15.040  1.00  0.00
ATOM    125  O   GLY A   9     -22.849  17.894 -16.067  1.00  0.00
ATOM    129  N   GLY A  10     -22.738  19.482 -14.479  1.00  0.00
ATOM    130  CA  GLY A  10     -23.858  20.227 -15.058  1.00  0.00
ATOM    131  C   GLY A  10     -24.880  20.723 -14.036  1.00  0.00
ATOM    132  O   GLY A  10     -24.742  20.491 -12.829  1.00  0.00
ATOM    136  N   LEU A  11     -25.907  21.414 -14.548  1.00  0.00
ATOM    137  CA  LEU A  11     -26.982  21.988 -13.741  1.00  0.00
ATOM    138  C   LEU A  11     -28.149  21.008 -13.606  1.00  0.00
ATOM    139  O   LEU A  11     -28.688  20.516 -14.602  1.00  0.00
ATOM    140  CB  LEU A  11     -27.459  23.310 -14.362  1.00  0.00
ATOM    141  CG  LEU A  11     -28.639  24.043 -13.658  1.00  0.00
ATOM    142  CD1 LEU A  11     -28.225  24.503 -12.255  1.00  0.00
ATOM    143  CD2 LEU A  11     -29.044  25.240 -14.514  1.00  0.00
ATOM    155  N   VAL A  12     -28.516  20.736 -12.360  1.00  0.00
ATOM    156  CA  VAL A  12     -29.547  19.794 -11.962  1.00  0.00
ATOM    157  C   VAL A  12     -30.675  20.473 -11.194  1.00  0.00
ATOM    158  O   VAL A  12     -30.421  21.285 -10.309  1.00  0.00
ATOM    159  CB  VAL A  12     -28.899  18.737 -11.023  1.00  0.00
ATOM    160  CG1 VAL A  12     -29.928  17.687 -10.519  1.00  0.00
ATOM    161  CG2 VAL A  12     -27.755  18.069 -11.727  1.00  0.00
ATOM    171  N   GLN A  13     -31.924  20.193 -11.544  1.00  0.00
ATOM    172  CA  GLN A  13     -33.001  20.755 -10.736  1.00  0.00
ATOM    173  C   GLN A  13     -33.083  19.920  -9.469  1.00  0.00
ATOM    174  O   GLN A  13     -33.083  18.688  -9.549  1.00  0.00
ATOM    175  CB  GLN A  13     -34.342  20.748 -11.459  1.00  0.00
ATOM    176  CG  GLN A  13     -35.437  21.422 -10.655  1.00  0.00
ATOM    177  CD  GLN A  13     -36.716  21.548 -11.397  1.00  0.00
ATOM    178  OE1 GLN A  13     -36.892  20.971 -12.473  1.00  0.00
ATOM    179  NE2 GLN A  13     -37.637  22.317 -10.833  1.00  0.00
ATOM    188  N   ALA A  14     -33.201  20.561  -8.317  1.00  0.00
ATOM    189  CA  ALA A  14     -33.253  19.828  -7.067  1.00  0.00
ATOM    190  C   ALA A  14     -34.359  18.804  -7.110  1.00  0.00
ATOM    191  O   ALA A  14     -35.458  19.044  -7.620  1.00  0.00
ATOM    192  CB  ALA A  14     -33.459  20.750  -5.884  1.00  0.00
ATOM    198  N   GLY A  15     -34.034  17.647  -6.563  1.00  0.00
ATOM    199  CA  GLY A  15     -34.890  16.484  -6.501  1.00  0.00
ATOM    200  C   GLY A  15     -34.583  15.537  -7.660  1.00  0.00
ATOM    201  O   GLY A  15     -34.988  14.373  -7.641  1.00  0.00
ATOM    205  N   GLY A  16     -33.820  16.018  -8.646  1.00  0.00
ATOM    206  CA  GLY A  16     -33.450  15.231  -9.808  1.00  0.00
ATOM    207  C   GLY A  16     -32.197  14.404  -9.565  1.00  0.00
ATOM    208  O   GLY A  16     -31.752  14.226  -8.423  1.00  0.00
ATOM    212  N   SER A  17     -31.596  13.921 -10.649  1.00  0.00
ATOM    213  CA  SER A  17     -30.435  13.052 -10.534  1.00  0.00
ATOM    214  C   SER A  17     -29.372  13.377 -11.566  1.00  0.00
ATOM    215  O   SER A  17     -29.644  13.999 -12.600  1.00  0.00
ATOM    216  CB  SER A  17     -30.862  11.608 -10.690  1.00  0.00
ATOM    217  OG  SER A  17     -31.388  11.369 -11.973  1.00  0.00
ATOM    223  N   LEU A  18     -28.146  12.955 -11.263  1.00  0.00
ATOM    224  CA  LEU A  18     -27.002  13.154 -12.146  1.00  0.00
ATOM    225  C   LEU A  18     -25.961  12.049 -11.946  1.00  0.00
ATOM    226  O   LEU A  18     -25.669  11.668 -10.812  1.00  0.00
ATOM    227  CB  LEU A  18     -26.365  14.528 -11.860  1.00  0.00
ATOM    228  CG  LEU A  18     -25.152  14.979 -12.755  1.00  0.00
ATOM    229  CD1 LEU A  18     -25.634  15.259 -14.171  1.00  0.00
ATOM    230  CD2 LEU A  18     -24.507  16.213 -12.180  1.00  0.00
ATOM    242  N   ARG A  19     -25.402  11.514 -13.031  1.00  0.00
ATOM    243  CA  ARG A  19     -24.360  10.502 -12.870  1.00  0.00
ATOM    244  C   ARG A  19     -22.999  11.037 -13.301  1.00  0.00
ATOM    245  O   ARG A  19     -22.841  11.495 -14.432  1.00  0.00
ATOM    246  CB  ARG A  19     -24.665   9.261 -13.701  1.00  0.00
ATOM    247  CG  ARG A  19     -23.629   8.134 -13.571  1.00  0.00
ATOM    248  CD  ARG A  19     -23.973   6.935 -14.379  1.00  0.00
ATOM    249  NE  ARG A  19     -25.167   6.241 -13.900  1.00  0.00
ATOM    250  CZ  ARG A  19     -25.729   5.163 -14.497  1.00  0.00
ATOM    251  NH1 ARG A  19     -25.201   4.646 -15.594  1.00  0.00
ATOM    252  NH2 ARG A  19     -26.820   4.629 -13.975  1.00  0.00
ATOM    266  N   LEU A  20     -22.010  10.938 -12.412  1.00  0.00
ATOM    267  CA  LEU A  20     -20.663  11.396 -12.748  1.00  0.00
ATOM    268  C   LEU A  20     -19.830  10.197 -13.124  1.00  0.00
ATOM    269  O   LEU A  20     -20.060   9.085 -12.638  1.00  0.00
ATOM    270  CB  LEU A  20     -19.958  12.118 -11.592  1.00  0.00
ATOM    271  CG  LEU A  20     -20.683  13.288 -10.968  1.00  0.00
ATOM    272  CD1 LEU A  20     -19.819  13.866  -9.852  1.00  0.00
ATOM    273  CD2 LEU A  20     -21.035  14.335 -12.006  1.00  0.00
ATOM    285  N   SER A  21     -18.799  10.442 -13.909  1.00  0.00
ATOM    286  CA  SER A  21     -17.878   9.401 -14.334  1.00  0.00
ATOM    287  C   SER A  21     -16.431   9.841 -14.304  1.00  0.00
ATOM    288  O   SER A  21     -16.101  10.987 -14.615  1.00  0.00
ATOM    289  CB  SER A  21     -18.217   8.962 -15.739  1.00  0.00
ATOM    290  OG  SER A  21     -17.246   8.082 -16.217  1.00  0.00
ATOM    296  N   CYS A  22     -15.560   8.925 -13.903  1.00  0.00
ATOM    297  CA  CYS A  22     -14.122   9.161 -13.911  1.00  0.00
ATOM    298  C   CYS A  22     -13.341   7.967 -14.439  1.00  0.00
ATOM    299  O   CYS A  22     -13.457   6.845 -13.946  1.00  0.00
ATOM    300  CB  CYS A  22     -13.625   9.524 -12.516  1.00  0.00
ATOM    301  SG  CYS A  22     -11.834   9.745 -12.400  1.00  0.00
ATOM    306  N   ALA A  23     -12.544   8.217 -15.467  1.00  0.00
ATOM    307  CA  ALA A  23     -11.760   7.161 -16.082  1.00  0.00
ATOM    308  C   ALA A  23     -10.323   7.236 -15.626  1.00  0.00
ATOM    309  O   ALA A  23      -9.781   8.324 -15.411  1.00  0.00
ATOM    310  CB  ALA A  23     -11.845   7.253 -17.590  1.00  0.00
ATOM    316  N   ALA A  24      -9.689   6.078 -15.504  1.00  0.00
ATOM    317  CA  ALA A  24      -8.290   6.018 -15.132  1.00  0.00
ATOM    318  C   ALA A  24      -7.434   5.480 -16.261  1.00  0.00
ATOM    319  O   ALA A  24      -7.852   4.593 -17.008  1.00  0.00
ATOM    320  CB  ALA A  24      -8.120   5.134 -13.902  1.00  0.00
ATOM    326  N   SER A  25      -6.199   5.958 -16.324  1.00  0.00
ATOM    327  CA  SER A  25      -5.223   5.451 -17.282  1.00  0.00
ATOM    328  C   SER A  25      -3.794   5.454 -16.746  1.00  0.00
ATOM    329  O   SER A  25      -3.391   6.326 -15.973  1.00  0.00
ATOM    330  CB  SER A  25      -5.261   6.249 -18.558  1.00  0.00
ATOM    331  OG  SER A  25      -4.290   5.771 -19.448  1.00  0.00
ATOM    337  N   GLY A  26      -3.014   4.456 -17.169  1.00  0.00
ATOM    338  CA  GLY A  26      -1.600   4.335 -16.785  1.00  0.00
ATOM    339  C   GLY A  26      -1.316   3.111 -15.917  1.00  0.00
ATOM    340  O   GLY A  26      -0.168   2.718 -15.738  1.00  0.00
ATOM    344  N   ASN A  27      -2.361   2.504 -15.404  1.00  0.00
ATOM    345  CA  ASN A  27      -2.285   1.323 -14.564  1.00  0.00
ATOM    346  C   ASN A  27      -3.625   0.628 -14.669  1.00  0.00
ATOM    347  O   ASN A  27      -4.524   1.123 -15.352  1.00  0.00
ATOM    348  CB  ASN A  27      -1.938   1.709 -13.127  1.00  0.00
ATOM    349  CG  ASN A  27      -1.231   0.635 -12.341  1.00  0.00
ATOM    350  OD1 ASN A  27      -1.476  -0.559 -12.558  1.00  0.00
ATOM    351  ND2 ASN A  27      -0.373   1.032 -11.433  1.00  0.00
ATOM    358  N   ILE A  28      -3.782  -0.478 -13.980  1.00  0.00
ATOM    359  CA  ILE A  28      -5.050  -1.180 -14.015  1.00  0.00
ATOM    360  C   ILE A  28      -5.797  -0.797 -12.745  1.00  0.00
ATOM    361  O   ILE A  28      -5.271  -0.937 -11.636  1.00  0.00
ATOM    362  CB  ILE A  28      -4.870  -2.701 -14.091  1.00  0.00
ATOM    363  CG1 ILE A  28      -4.018  -3.075 -15.316  1.00  0.00
ATOM    364  CG2 ILE A  28      -6.280  -3.314 -14.285  1.00  0.00
ATOM    365  CD1 ILE A  28      -3.526  -4.511 -15.315  1.00  0.00
ATOM    377  N   SER A  29      -7.028  -0.321 -12.894  1.00  0.00
ATOM    378  CA  SER A  29      -7.815   0.191 -11.775  1.00  0.00
ATOM    379  C   SER A  29      -8.092  -0.817 -10.670  1.00  0.00
ATOM    380  O   SER A  29      -8.316  -0.430  -9.527  1.00  0.00
ATOM    381  CB  SER A  29      -9.133   0.724 -12.285  1.00  0.00
ATOM    382  OG  SER A  29      -9.909  -0.316 -12.802  1.00  0.00
ATOM    388  N   VAL A  30      -7.973  -2.103 -10.962  1.00  0.00
ATOM    389  CA  VAL A  30      -8.233  -3.141  -9.967  1.00  0.00
ATOM    390  C   VAL A  30      -7.187  -3.113  -8.856  1.00  0.00
ATOM    391  O   VAL A  30      -7.375  -3.707  -7.807  1.00  0.00
ATOM    392  CB  VAL A  30      -8.227  -4.551 -10.593  1.00  0.00
ATOM    393  CG1 VAL A  30      -9.256  -4.591 -11.700  1.00  0.00
ATOM    394  CG2 VAL A  30      -6.806  -4.964 -11.028  1.00  0.00
ATOM    404  N   ARG A  31      -6.066  -2.437  -9.086  1.00  0.00
ATOM    405  CA  ARG A  31      -4.990  -2.372  -8.116  1.00  0.00
ATOM    406  C   ARG A  31      -5.169  -1.219  -7.137  1.00  0.00
ATOM    407  O   ARG A  31      -4.299  -0.960  -6.305  1.00  0.00
ATOM    408  CB  ARG A  31      -3.660  -2.255  -8.838  1.00  0.00
ATOM    409  CG  ARG A  31      -3.330  -3.474  -9.694  1.00  0.00
ATOM    410  CD  ARG A  31      -2.024  -3.372 -10.364  1.00  0.00
ATOM    411  NE  ARG A  31      -1.772  -4.537 -11.217  1.00  0.00
ATOM    412  CZ  ARG A  31      -0.650  -4.758 -11.940  1.00  0.00
ATOM    413  NH1 ARG A  31       0.353  -3.900 -11.912  1.00  0.00
ATOM    414  NH2 ARG A  31      -0.558  -5.852 -12.683  1.00  0.00
ATOM    428  N   ALA A  32      -6.303  -0.533  -7.233  1.00  0.00
ATOM    429  CA  ALA A  32      -6.609   0.605  -6.392  1.00  0.00
ATOM    430  C   ALA A  32      -8.045   0.631  -5.942  1.00  0.00
ATOM    431  O   ALA A  32      -8.942   0.109  -6.601  1.00  0.00
ATOM    432  CB  ALA A  32      -6.380   1.873  -7.157  1.00  0.00
ATOM    438  N   THR A  33      -8.266   1.266  -4.811  1.00  0.00
ATOM    439  CA  THR A  33      -9.619   1.542  -4.390  1.00  0.00
ATOM    440  C   THR A  33      -9.910   2.865  -5.091  1.00  0.00
ATOM    441  O   THR A  33      -9.038   3.405  -5.771  1.00  0.00
ATOM    442  CB  THR A  33      -9.803   1.610  -2.855  1.00  0.00
ATOM    443  OG1 THR A  33      -9.151   2.719  -2.332  1.00  0.00
ATOM    444  CG2 THR A  33      -9.193   0.355  -2.196  1.00  0.00
ATOM    452  N   MET A  34     -11.124   3.347  -5.022  1.00  0.00
ATOM    453  CA  MET A  34     -11.455   4.605  -5.682  1.00  0.00
ATOM    454  C   MET A  34     -12.490   5.389  -4.899  1.00  0.00
ATOM    455  O   MET A  34     -13.333   4.813  -4.212  1.00  0.00
ATOM    456  CB  MET A  34     -11.945   4.292  -7.092  1.00  0.00
ATOM    457  CG  MET A  34     -12.327   5.462  -7.980  1.00  0.00
ATOM    458  SD  MET A  34     -11.027   6.592  -8.531  1.00  0.00
ATOM    459  CE  MET A  34     -10.254   5.645  -9.825  1.00  0.00
ATOM    469  N   GLY A  35     -12.491   6.706  -5.034  1.00  0.00
ATOM    470  CA  GLY A  35     -13.578   7.432  -4.406  1.00  0.00
ATOM    471  C   GLY A  35     -13.763   8.841  -4.906  1.00  0.00
ATOM    472  O   GLY A  35     -12.995   9.356  -5.726  1.00  0.00
ATOM    476  N   TRP A  36     -14.834   9.450  -4.410  1.00  0.00
ATOM    477  CA  TRP A  36     -15.213  10.795  -4.769  1.00  0.00
ATOM    478  C   TRP A  36     -15.197  11.687  -3.558  1.00  0.00
ATOM    479  O   TRP A  36     -15.614  11.290  -2.454  1.00  0.00
ATOM    480  CB  TRP A  36     -16.595  10.837  -5.418  1.00  0.00
ATOM    481  CG  TRP A  36     -16.660  10.200  -6.780  1.00  0.00
ATOM    482  CD1 TRP A  36     -16.876   8.901  -7.028  1.00  0.00
ATOM    483  CD2 TRP A  36     -16.538  10.837  -8.078  1.00  0.00
ATOM    484  NE1 TRP A  36     -16.903   8.662  -8.369  1.00  0.00
ATOM    485  CE2 TRP A  36     -16.700   9.831  -9.035  1.00  0.00
ATOM    486  CE3 TRP A  36     -16.318  12.149  -8.495  1.00  0.00
ATOM    487  CZ2 TRP A  36     -16.653  10.088 -10.394  1.00  0.00
ATOM    488  CZ3 TRP A  36     -16.267  12.416  -9.855  1.00  0.00
ATOM    489  CH2 TRP A  36     -16.428  11.415 -10.783  1.00  0.00
ATOM    500  N   TYR A  37     -14.749  12.905  -3.811  1.00  0.00
ATOM    501  CA  TYR A  37     -14.605  13.973  -2.848  1.00  0.00
ATOM    502  C   TYR A  37     -15.263  15.212  -3.425  1.00  0.00
ATOM    503  O   TYR A  37     -15.436  15.300  -4.641  1.00  0.00
ATOM    504  CB  TYR A  37     -13.106  14.180  -2.603  1.00  0.00
ATOM    505  CG  TYR A  37     -12.453  12.892  -2.111  1.00  0.00
ATOM    506  CD1 TYR A  37     -12.033  11.917  -3.040  1.00  0.00
ATOM    507  CD2 TYR A  37     -12.312  12.656  -0.759  1.00  0.00
ATOM    508  CE1 TYR A  37     -11.533  10.727  -2.594  1.00  0.00
ATOM    509  CE2 TYR A  37     -11.789  11.456  -0.330  1.00  0.00
ATOM    510  CZ  TYR A  37     -11.425  10.496  -1.246  1.00  0.00
ATOM    511  OH  TYR A  37     -10.970   9.292  -0.817  1.00  0.00
ATOM    521  N   ARG A  38     -15.664  16.161  -2.597  1.00  0.00
ATOM    522  CA  ARG A  38     -16.221  17.381  -3.178  1.00  0.00
ATOM    523  C   ARG A  38     -15.860  18.660  -2.439  1.00  0.00
ATOM    524  O   ARG A  38     -15.592  18.655  -1.237  1.00  0.00
ATOM    525  CB  ARG A  38     -17.732  17.266  -3.284  1.00  0.00
ATOM    526  CG  ARG A  38     -18.468  17.194  -1.964  1.00  0.00
ATOM    527  CD  ARG A  38     -19.913  16.979  -2.155  1.00  0.00
ATOM    528  NE  ARG A  38     -20.611  16.834  -0.900  1.00  0.00
ATOM    529  CZ  ARG A  38     -21.925  16.600  -0.758  1.00  0.00
ATOM    530  NH1 ARG A  38     -22.737  16.485  -1.793  1.00  0.00
ATOM    531  NH2 ARG A  38     -22.384  16.490   0.467  1.00  0.00
ATOM    545  N   GLN A  39     -15.866  19.774  -3.170  1.00  0.00
ATOM    546  CA  GLN A  39     -15.666  21.096  -2.576  1.00  0.00
ATOM    547  C   GLN A  39     -16.729  22.105  -2.916  1.00  0.00
ATOM    548  O   GLN A  39     -16.760  22.634  -4.035  1.00  0.00
ATOM    549  CB  GLN A  39     -14.332  21.716  -2.968  1.00  0.00
ATOM    550  CG  GLN A  39     -13.189  21.050  -2.378  1.00  0.00
ATOM    551  CD  GLN A  39     -11.899  21.644  -2.737  1.00  0.00
ATOM    552  OE1 GLN A  39     -11.068  20.983  -3.382  1.00  0.00
ATOM    553  NE2 GLN A  39     -11.685  22.889  -2.303  1.00  0.00
ATOM    562  N   ALA A  40     -17.600  22.373  -1.953  1.00  0.00
ATOM    563  CA  ALA A  40     -18.631  23.371  -2.128  1.00  0.00
ATOM    564  C   ALA A  40     -17.905  24.708  -2.109  1.00  0.00
ATOM    565  O   ALA A  40     -16.858  24.801  -1.466  1.00  0.00
ATOM    566  CB  ALA A  40     -19.688  23.276  -1.049  1.00  0.00
ATOM    572  N   PRO A  41     -18.372  25.754  -2.789  1.00  0.00
ATOM    573  CA  PRO A  41     -17.745  27.053  -2.737  1.00  0.00
ATOM    574  C   PRO A  41     -17.601  27.492  -1.286  1.00  0.00
ATOM    575  O   PRO A  41     -18.546  27.384  -0.509  1.00  0.00
ATOM    576  CB  PRO A  41     -18.759  27.926  -3.491  1.00  0.00
ATOM    577  CG  PRO A  41     -19.440  26.962  -4.457  1.00  0.00
ATOM    578  CD  PRO A  41     -19.551  25.658  -3.684  1.00  0.00
ATOM    586  N   GLY A  42     -16.427  28.008  -0.934  1.00  0.00
ATOM    587  CA  GLY A  42     -16.153  28.475   0.425  1.00  0.00
ATOM    588  C   GLY A  42     -15.812  27.365   1.435  1.00  0.00
ATOM    589  O   GLY A  42     -15.516  27.663   2.595  1.00  0.00
ATOM    593  N   LYS A  43     -15.855  26.099   1.011  1.00  0.00
ATOM    594  CA  LYS A  43     -15.603  24.973   1.911  1.00  0.00
ATOM    595  C   LYS A  43     -14.358  24.150   1.580  1.00  0.00
ATOM    596  O   LYS A  43     -13.844  24.159   0.454  1.00  0.00
ATOM    597  CB  LYS A  43     -16.818  24.040   1.924  1.00  0.00
ATOM    598  CG  LYS A  43     -18.161  24.697   2.334  1.00  0.00
ATOM    599  CD  LYS A  43     -18.166  25.176   3.790  1.00  0.00
ATOM    600  CE  LYS A  43     -19.538  25.706   4.191  1.00  0.00
ATOM    601  NZ  LYS A  43     -19.550  26.230   5.594  1.00  0.00
ATOM    615  N   GLU A  44     -13.877  23.423   2.592  1.00  0.00
ATOM    616  CA  GLU A  44     -12.777  22.486   2.444  1.00  0.00
ATOM    617  C   GLU A  44     -13.278  21.213   1.778  1.00  0.00
ATOM    618  O   GLU A  44     -14.466  20.903   1.815  1.00  0.00
ATOM    619  CB  GLU A  44     -12.136  22.173   3.805  1.00  0.00
ATOM    620  CG  GLU A  44     -12.968  21.285   4.764  1.00  0.00
ATOM    621  CD  GLU A  44     -14.003  22.049   5.561  1.00  0.00
ATOM    622  OE1 GLU A  44     -14.290  23.180   5.218  1.00  0.00
ATOM    623  OE2 GLU A  44     -14.503  21.505   6.517  1.00  0.00
ATOM    630  N   ARG A  45     -12.373  20.462   1.176  1.00  0.00
ATOM    631  CA  ARG A  45     -12.745  19.207   0.537  1.00  0.00
ATOM    632  C   ARG A  45     -13.266  18.179   1.528  1.00  0.00
ATOM    633  O   ARG A  45     -12.652  17.950   2.572  1.00  0.00
ATOM    634  CB  ARG A  45     -11.543  18.666  -0.218  1.00  0.00
ATOM    635  CG  ARG A  45     -11.818  17.517  -1.143  1.00  0.00
ATOM    636  CD  ARG A  45     -10.616  17.174  -1.935  1.00  0.00
ATOM    637  NE  ARG A  45     -10.235  18.255  -2.866  1.00  0.00
ATOM    638  CZ  ARG A  45      -9.120  18.294  -3.610  1.00  0.00
ATOM    639  NH1 ARG A  45      -8.244  17.319  -3.563  1.00  0.00
ATOM    640  NH2 ARG A  45      -8.928  19.347  -4.374  1.00  0.00
ATOM    654  N   GLU A  46     -14.357  17.504   1.156  1.00  0.00
ATOM    655  CA  GLU A  46     -14.929  16.470   2.010  1.00  0.00
ATOM    656  C   GLU A  46     -15.166  15.173   1.251  1.00  0.00
ATOM    657  O   GLU A  46     -15.383  15.160   0.037  1.00  0.00
ATOM    658  CB  GLU A  46     -16.278  16.933   2.600  1.00  0.00
ATOM    659  CG  GLU A  46     -17.397  17.123   1.546  1.00  0.00
ATOM    660  CD  GLU A  46     -18.731  17.626   2.081  1.00  0.00
ATOM    661  OE1 GLU A  46     -18.801  18.726   2.577  1.00  0.00
ATOM    662  OE2 GLU A  46     -19.699  16.891   1.976  1.00  0.00
ATOM    669  N   PHE A  47     -15.135  14.071   1.987  1.00  0.00
ATOM    670  CA  PHE A  47     -15.432  12.740   1.465  1.00  0.00
ATOM    671  C   PHE A  47     -16.882  12.588   1.052  1.00  0.00
ATOM    672  O   PHE A  47     -17.774  13.036   1.771  1.00  0.00
ATOM    673  CB  PHE A  47     -15.075  11.677   2.509  1.00  0.00
ATOM    674  CG  PHE A  47     -15.444  10.296   2.101  1.00  0.00
ATOM    675  CD1 PHE A  47     -14.741   9.611   1.139  1.00  0.00
ATOM    676  CD2 PHE A  47     -16.521   9.678   2.697  1.00  0.00
ATOM    677  CE1 PHE A  47     -15.123   8.361   0.778  1.00  0.00
ATOM    678  CE2 PHE A  47     -16.893   8.431   2.337  1.00  0.00
ATOM    679  CZ  PHE A  47     -16.211   7.783   1.383  1.00  0.00
ATOM    689  N   VAL A  48     -17.121  11.950  -0.097  1.00  0.00
ATOM    690  CA  VAL A  48     -18.470  11.660  -0.544  1.00  0.00
ATOM    691  C   VAL A  48     -18.736  10.153  -0.549  1.00  0.00
ATOM    692  O   VAL A  48     -19.665   9.669   0.107  1.00  0.00
ATOM    693  CB  VAL A  48     -18.678  12.212  -1.972  1.00  0.00
ATOM    694  CG1 VAL A  48     -20.025  11.888  -2.480  1.00  0.00
ATOM    695  CG2 VAL A  48     -18.478  13.682  -1.962  1.00  0.00
ATOM    705  N   ALA A  49     -17.933   9.412  -1.318  1.00  0.00
ATOM    706  CA  ALA A  49     -18.162   7.972  -1.463  1.00  0.00
ATOM    707  C   ALA A  49     -16.907   7.218  -1.870  1.00  0.00
ATOM    708  O   ALA A  49     -16.035   7.754  -2.558  1.00  0.00
ATOM    709  CB  ALA A  49     -19.244   7.725  -2.499  1.00  0.00
ATOM    715  N   GLY A  50     -16.837   5.940  -1.523  1.00  0.00
ATOM    716  CA  GLY A  50     -15.704   5.146  -1.968  1.00  0.00
ATOM    717  C   GLY A  50     -16.045   3.686  -2.213  1.00  0.00
ATOM    718  O   GLY A  50     -17.013   3.139  -1.669  1.00  0.00
ATOM    722  N   ILE A  51     -15.238   3.073  -3.077  1.00  0.00
ATOM    723  CA  ILE A  51     -15.373   1.678  -3.457  1.00  0.00
ATOM    724  C   ILE A  51     -14.024   0.940  -3.362  1.00  0.00
ATOM    725  O   ILE A  51     -12.988   1.436  -3.819  1.00  0.00
ATOM    726  CB  ILE A  51     -16.027   1.593  -4.867  1.00  0.00
ATOM    727  CG1 ILE A  51     -16.284   0.139  -5.250  1.00  0.00
ATOM    728  CG2 ILE A  51     -15.158   2.311  -5.931  1.00  0.00
ATOM    729  CD1 ILE A  51     -17.254  -0.030  -6.407  1.00  0.00
ATOM    741  N   SER A  52     -14.036  -0.240  -2.752  1.00  0.00
ATOM    742  CA  SER A  52     -12.841  -1.066  -2.562  1.00  0.00
ATOM    743  C   SER A  52     -12.485  -1.944  -3.773  1.00  0.00
ATOM    744  O   SER A  52     -13.269  -2.085  -4.710  1.00  0.00
ATOM    745  CB  SER A  52     -13.011  -1.910  -1.315  1.00  0.00
ATOM    746  OG  SER A  52     -13.986  -2.912  -1.479  1.00  0.00
ATOM    752  N   TYR A  53     -11.303  -2.574  -3.743  1.00  0.00
ATOM    753  CA  TYR A  53     -10.861  -3.486  -4.811  1.00  0.00
ATOM    754  C   TYR A  53     -11.910  -4.579  -5.028  1.00  0.00
ATOM    755  O   TYR A  53     -12.350  -4.828  -6.151  1.00  0.00
ATOM    756  CB  TYR A  53      -9.459  -4.035  -4.486  1.00  0.00
ATOM    757  CG  TYR A  53      -8.886  -5.183  -5.371  1.00  0.00
ATOM    758  CD1 TYR A  53      -9.397  -5.521  -6.638  1.00  0.00
ATOM    759  CD2 TYR A  53      -7.809  -5.908  -4.875  1.00  0.00
ATOM    760  CE1 TYR A  53      -8.845  -6.564  -7.346  1.00  0.00
ATOM    761  CE2 TYR A  53      -7.267  -6.941  -5.597  1.00  0.00
ATOM    762  CZ  TYR A  53      -7.783  -7.272  -6.823  1.00  0.00
ATOM    763  OH  TYR A  53      -7.238  -8.310  -7.540  1.00  0.00
ATOM    773  N   GLY A  54     -12.382  -5.163  -3.936  1.00  0.00
ATOM    774  CA  GLY A  54     -13.403  -6.213  -3.948  1.00  0.00
ATOM    775  C   GLY A  54     -14.843  -5.687  -4.124  1.00  0.00
ATOM    776  O   GLY A  54     -15.802  -6.422  -3.877  1.00  0.00
ATOM    780  N   SER A  55     -14.970  -4.414  -4.512  1.00  0.00
ATOM    781  CA  SER A  55     -16.193  -3.649  -4.744  1.00  0.00
ATOM    782  C   SER A  55     -17.124  -3.442  -3.551  1.00  0.00
ATOM    783  O   SER A  55     -18.341  -3.323  -3.735  1.00  0.00
ATOM    784  CB  SER A  55     -17.000  -4.267  -5.882  1.00  0.00
ATOM    785  OG  SER A  55     -16.285  -4.274  -7.099  1.00  0.00
ATOM    791  N   SER A  56     -16.590  -3.361  -2.331  1.00  0.00
ATOM    792  CA  SER A  56     -17.460  -3.039  -1.211  1.00  0.00
ATOM    793  C   SER A  56     -17.571  -1.528  -1.232  1.00  0.00
ATOM    794  O   SER A  56     -16.677  -0.859  -1.760  1.00  0.00
ATOM    795  CB  SER A  56     -16.917  -3.586   0.112  1.00  0.00
ATOM    796  OG  SER A  56     -15.705  -2.973   0.498  1.00  0.00
ATOM    802  N   THR A  57     -18.602  -0.953  -0.620  1.00  0.00
ATOM    803  CA  THR A  57     -18.696   0.503  -0.648  1.00  0.00
ATOM    804  C   THR A  57     -18.935   1.142   0.696  1.00  0.00
ATOM    805  O   THR A  57     -19.461   0.522   1.624  1.00  0.00
ATOM    806  CB  THR A  57     -19.827   0.953  -1.584  1.00  0.00
ATOM    807  OG1 THR A  57     -21.083   0.475  -1.068  1.00  0.00
ATOM    808  CG2 THR A  57     -19.608   0.401  -2.992  1.00  0.00
ATOM    816  N   TYR A  58     -18.633   2.430   0.752  1.00  0.00
ATOM    817  CA  TYR A  58     -18.858   3.237   1.934  1.00  0.00
ATOM    818  C   TYR A  58     -19.180   4.673   1.534  1.00  0.00
ATOM    819  O   TYR A  58     -18.725   5.172   0.499  1.00  0.00
ATOM    820  CB  TYR A  58     -17.629   3.058   2.840  1.00  0.00
ATOM    821  CG  TYR A  58     -16.299   3.428   2.181  1.00  0.00
ATOM    822  CD1 TYR A  58     -15.712   4.634   2.420  1.00  0.00
ATOM    823  CD2 TYR A  58     -15.687   2.523   1.291  1.00  0.00
ATOM    824  CE1 TYR A  58     -14.520   4.951   1.808  1.00  0.00
ATOM    825  CE2 TYR A  58     -14.508   2.843   0.674  1.00  0.00
ATOM    826  CZ  TYR A  58     -13.917   4.048   0.928  1.00  0.00
ATOM    827  OH  TYR A  58     -12.714   4.365   0.303  1.00  0.00
ATOM    837  N   TYR A  59     -19.982   5.342   2.364  1.00  0.00
ATOM    838  CA  TYR A  59     -20.439   6.693   2.050  1.00  0.00
ATOM    839  C   TYR A  59     -20.415   7.636   3.226  1.00  0.00
ATOM    840  O   TYR A  59     -20.558   7.210   4.370  1.00  0.00
ATOM    841  CB  TYR A  59     -21.874   6.613   1.554  1.00  0.00
ATOM    842  CG  TYR A  59     -22.063   5.744   0.366  1.00  0.00
ATOM    843  CD1 TYR A  59     -22.315   4.392   0.550  1.00  0.00
ATOM    844  CD2 TYR A  59     -21.988   6.267  -0.890  1.00  0.00
ATOM    845  CE1 TYR A  59     -22.479   3.572  -0.525  1.00  0.00
ATOM    846  CE2 TYR A  59     -22.147   5.449  -1.971  1.00  0.00
ATOM    847  CZ  TYR A  59     -22.396   4.095  -1.788  1.00  0.00
ATOM    848  OH  TYR A  59     -22.565   3.262  -2.875  1.00  0.00
ATOM    858  N   ALA A  60     -20.277   8.924   2.935  1.00  0.00
ATOM    859  CA  ALA A  60     -20.407   9.968   3.941  1.00  0.00
ATOM    860  C   ALA A  60     -21.833   9.996   4.493  1.00  0.00
ATOM    861  O   ALA A  60     -22.800   9.889   3.732  1.00  0.00
ATOM    862  CB  ALA A  60     -20.048  11.320   3.350  1.00  0.00
ATOM    868  N   ASP A  61     -21.990  10.312   5.781  1.00  0.00
ATOM    869  CA  ASP A  61     -23.334  10.371   6.368  1.00  0.00
ATOM    870  C   ASP A  61     -24.282  11.299   5.618  1.00  0.00
ATOM    871  O   ASP A  61     -25.481  11.028   5.549  1.00  0.00
ATOM    872  CB  ASP A  61     -23.276  10.817   7.831  1.00  0.00
ATOM    873  CG  ASP A  61     -22.747   9.752   8.824  1.00  0.00
ATOM    874  OD1 ASP A  61     -22.703   8.569   8.497  1.00  0.00
ATOM    875  OD2 ASP A  61     -22.380  10.140   9.897  1.00  0.00
ATOM    880  N   SER A  62     -23.753  12.384   5.058  1.00  0.00
ATOM    881  CA  SER A  62     -24.538  13.366   4.332  1.00  0.00
ATOM    882  C   SER A  62     -25.079  12.885   2.979  1.00  0.00
ATOM    883  O   SER A  62     -25.962  13.537   2.411  1.00  0.00
ATOM    884  CB  SER A  62     -23.698  14.611   4.135  1.00  0.00
ATOM    885  OG  SER A  62     -22.607  14.358   3.290  1.00  0.00
ATOM    891  N   VAL A  63     -24.552  11.770   2.442  1.00  0.00
ATOM    892  CA  VAL A  63     -25.021  11.274   1.151  1.00  0.00
ATOM    893  C   VAL A  63     -25.576   9.839   1.238  1.00  0.00
ATOM    894  O   VAL A  63     -26.111   9.316   0.250  1.00  0.00
ATOM    895  CB  VAL A  63     -23.921  11.354   0.080  1.00  0.00
ATOM    896  CG1 VAL A  63     -23.463  12.809  -0.068  1.00  0.00
ATOM    897  CG2 VAL A  63     -22.792  10.421   0.378  1.00  0.00
ATOM    907  N   LYS A  64     -25.432   9.172   2.391  1.00  0.00
ATOM    908  CA  LYS A  64     -25.976   7.820   2.519  1.00  0.00
ATOM    909  C   LYS A  64     -27.455   7.833   2.160  1.00  0.00
ATOM    910  O   LYS A  64     -28.209   8.689   2.609  1.00  0.00
ATOM    911  CB  LYS A  64     -25.824   7.282   3.953  1.00  0.00
ATOM    912  CG  LYS A  64     -24.415   6.944   4.391  1.00  0.00
ATOM    913  CD  LYS A  64     -24.352   6.544   5.861  1.00  0.00
ATOM    914  CE  LYS A  64     -22.903   6.339   6.305  1.00  0.00
ATOM    915  NZ  LYS A  64     -22.782   6.113   7.767  1.00  0.00
ATOM    929  N   GLY A  65     -27.872   6.910   1.312  1.00  0.00
ATOM    930  CA  GLY A  65     -29.269   6.829   0.901  1.00  0.00
ATOM    931  C   GLY A  65     -29.584   7.667  -0.343  1.00  0.00
ATOM    932  O   GLY A  65     -30.672   7.549  -0.910  1.00  0.00
ATOM    936  N   ARG A  66     -28.641   8.508  -0.773  1.00  0.00
ATOM    937  CA  ARG A  66     -28.848   9.346  -1.945  1.00  0.00
ATOM    938  C   ARG A  66     -27.822   9.021  -3.016  1.00  0.00
ATOM    939  O   ARG A  66     -28.131   8.990  -4.209  1.00  0.00
ATOM    940  CB  ARG A  66     -28.706  10.818  -1.590  1.00  0.00
ATOM    941  CG  ARG A  66     -29.752  11.364  -0.665  1.00  0.00
ATOM    942  CD  ARG A  66     -29.539  12.818  -0.410  1.00  0.00
ATOM    943  NE  ARG A  66     -30.531  13.365   0.518  1.00  0.00
ATOM    944  CZ  ARG A  66     -30.427  13.347   1.872  1.00  0.00
ATOM    945  NH1 ARG A  66     -29.376  12.807   2.452  1.00  0.00
ATOM    946  NH2 ARG A  66     -31.390  13.875   2.613  1.00  0.00
ATOM    960  N   PHE A  67     -26.570   8.817  -2.608  1.00  0.00
ATOM    961  CA  PHE A  67     -25.533   8.565  -3.601  1.00  0.00
ATOM    962  C   PHE A  67     -25.098   7.098  -3.630  1.00  0.00
ATOM    963  O   PHE A  67     -24.968   6.459  -2.586  1.00  0.00
ATOM    964  CB  PHE A  67     -24.299   9.426  -3.357  1.00  0.00
ATOM    965  CG  PHE A  67     -24.432  10.967  -3.529  1.00  0.00
ATOM    966  CD1 PHE A  67     -25.639  11.663  -3.699  1.00  0.00
ATOM    967  CD2 PHE A  67     -23.295  11.707  -3.499  1.00  0.00
ATOM    968  CE1 PHE A  67     -25.664  13.033  -3.812  1.00  0.00
ATOM    969  CE2 PHE A  67     -23.314  13.079  -3.615  1.00  0.00
ATOM    970  CZ  PHE A  67     -24.498  13.742  -3.767  1.00  0.00
ATOM    980  N   THR A  68     -24.822   6.591  -4.835  1.00  0.00
ATOM    981  CA  THR A  68     -24.289   5.232  -5.037  1.00  0.00
ATOM    982  C   THR A  68     -22.991   5.214  -5.859  1.00  0.00
ATOM    983  O   THR A  68     -22.883   5.843  -6.913  1.00  0.00
ATOM    984  CB  THR A  68     -25.331   4.287  -5.695  1.00  0.00
ATOM    985  OG1 THR A  68     -26.473   4.167  -4.843  1.00  0.00
ATOM    986  CG2 THR A  68     -24.733   2.891  -5.928  1.00  0.00
ATOM    994  N   ILE A  69     -21.993   4.472  -5.396  1.00  0.00
ATOM    995  CA  ILE A  69     -20.729   4.391  -6.134  1.00  0.00
ATOM    996  C   ILE A  69     -20.536   2.985  -6.710  1.00  0.00
ATOM    997  O   ILE A  69     -20.809   1.986  -6.040  1.00  0.00
ATOM    998  CB  ILE A  69     -19.523   4.798  -5.247  1.00  0.00
ATOM    999  CG1 ILE A  69     -18.228   4.878  -6.110  1.00  0.00
ATOM   1000  CG2 ILE A  69     -19.342   3.844  -4.087  1.00  0.00
ATOM   1001  CD1 ILE A  69     -17.062   5.529  -5.410  1.00  0.00
ATOM   1013  N   SER A  70     -20.074   2.913  -7.956  1.00  0.00
ATOM   1014  CA  SER A  70     -19.824   1.629  -8.618  1.00  0.00
ATOM   1015  C   SER A  70     -18.641   1.714  -9.581  1.00  0.00
ATOM   1016  O   SER A  70     -18.204   2.807  -9.945  1.00  0.00
ATOM   1017  CB  SER A  70     -21.062   1.164  -9.364  1.00  0.00
ATOM   1018  OG  SER A  70     -21.362   2.018 -10.432  1.00  0.00
ATOM   1024  N   ARG A  71     -18.084   0.562  -9.974  1.00  0.00
ATOM   1025  CA  ARG A  71     -16.951   0.584 -10.901  1.00  0.00
ATOM   1026  C   ARG A  71     -16.959  -0.531 -11.946  1.00  0.00
ATOM   1027  O   ARG A  71     -17.313  -1.678 -11.666  1.00  0.00
ATOM   1028  CB  ARG A  71     -15.640   0.539 -10.124  1.00  0.00
ATOM   1029  CG  ARG A  71     -14.371   0.645 -10.978  1.00  0.00
ATOM   1030  CD  ARG A  71     -13.174   0.765 -10.182  1.00  0.00
ATOM   1031  NE  ARG A  71     -12.913  -0.440  -9.439  1.00  0.00
ATOM   1032  CZ  ARG A  71     -11.860  -0.623  -8.644  1.00  0.00
ATOM   1033  NH1 ARG A  71     -10.973   0.318  -8.503  1.00  0.00
ATOM   1034  NH2 ARG A  71     -11.712  -1.756  -8.001  1.00  0.00
ATOM   1048  N   ASP A  72     -16.550  -0.158 -13.160  1.00  0.00
ATOM   1049  CA  ASP A  72     -16.376  -1.048 -14.298  1.00  0.00
ATOM   1050  C   ASP A  72     -14.883  -1.315 -14.500  1.00  0.00
ATOM   1051  O   ASP A  72     -14.139  -0.472 -15.022  1.00  0.00
ATOM   1052  CB  ASP A  72     -17.028  -0.431 -15.546  1.00  0.00
ATOM   1053  CG  ASP A  72     -16.937  -1.305 -16.795  1.00  0.00
ATOM   1054  OD1 ASP A  72     -15.992  -2.077 -16.888  1.00  0.00
ATOM   1055  OD2 ASP A  72     -17.803  -1.205 -17.646  1.00  0.00
ATOM   1060  N   ASN A  73     -14.414  -2.469 -14.022  1.00  0.00
ATOM   1061  CA  ASN A  73     -12.981  -2.744 -14.052  1.00  0.00
ATOM   1062  C   ASN A  73     -12.449  -2.864 -15.477  1.00  0.00
ATOM   1063  O   ASN A  73     -11.347  -2.416 -15.782  1.00  0.00
ATOM   1064  CB  ASN A  73     -12.697  -4.016 -13.295  1.00  0.00
ATOM   1065  CG  ASN A  73     -12.885  -3.855 -11.822  1.00  0.00
ATOM   1066  OD1 ASN A  73     -12.874  -2.753 -11.262  1.00  0.00
ATOM   1067  ND2 ASN A  73     -13.076  -4.961 -11.161  1.00  0.00
ATOM   1074  N   ALA A  74     -13.253  -3.446 -16.368  1.00  0.00
ATOM   1075  CA  ALA A  74     -12.844  -3.661 -17.756  1.00  0.00
ATOM   1076  C   ALA A  74     -12.543  -2.349 -18.457  1.00  0.00
ATOM   1077  O   ALA A  74     -11.625  -2.258 -19.275  1.00  0.00
ATOM   1078  CB  ALA A  74     -13.932  -4.401 -18.511  1.00  0.00
ATOM   1084  N   LYS A  75     -13.326  -1.330 -18.131  1.00  0.00
ATOM   1085  CA  LYS A  75     -13.159  -0.014 -18.729  1.00  0.00
ATOM   1086  C   LYS A  75     -12.336   0.949 -17.876  1.00  0.00
ATOM   1087  O   LYS A  75     -12.259   2.139 -18.202  1.00  0.00
ATOM   1088  CB  LYS A  75     -14.522   0.608 -19.000  1.00  0.00
ATOM   1089  CG  LYS A  75     -15.357  -0.142 -20.016  1.00  0.00
ATOM   1090  CD  LYS A  75     -16.692   0.547 -20.228  1.00  0.00
ATOM   1091  CE  LYS A  75     -17.572  -0.224 -21.192  1.00  0.00
ATOM   1092  NZ  LYS A  75     -18.916   0.397 -21.320  1.00  0.00
ATOM   1106  N   ASN A  76     -11.814   0.485 -16.730  1.00  0.00
ATOM   1107  CA  ASN A  76     -11.073   1.331 -15.792  1.00  0.00
ATOM   1108  C   ASN A  76     -11.843   2.612 -15.468  1.00  0.00
ATOM   1109  O   ASN A  76     -11.268   3.706 -15.448  1.00  0.00
ATOM   1110  CB  ASN A  76      -9.658   1.610 -16.282  1.00  0.00
ATOM   1111  CG  ASN A  76      -8.759   0.364 -16.261  1.00  0.00
ATOM   1112  OD1 ASN A  76      -8.725  -0.408 -15.265  1.00  0.00
ATOM   1113  ND2 ASN A  76      -8.040   0.154 -17.336  1.00  0.00
ATOM   1120  N   THR A  77     -13.153   2.478 -15.237  1.00  0.00
ATOM   1121  CA  THR A  77     -13.994   3.648 -14.976  1.00  0.00
ATOM   1122  C   THR A  77     -14.905   3.525 -13.738  1.00  0.00
ATOM   1123  O   THR A  77     -15.577   2.509 -13.524  1.00  0.00
ATOM   1124  CB  THR A  77     -14.815   3.965 -16.249  1.00  0.00
ATOM   1125  OG1 THR A  77     -13.905   4.198 -17.360  1.00  0.00
ATOM   1126  CG2 THR A  77     -15.657   5.239 -16.049  1.00  0.00
ATOM   1134  N   VAL A  78     -14.955   4.593 -12.945  1.00  0.00
ATOM   1135  CA  VAL A  78     -15.779   4.654 -11.733  1.00  0.00
ATOM   1136  C   VAL A  78     -16.922   5.638 -11.921  1.00  0.00
ATOM   1137  O   VAL A  78     -16.767   6.695 -12.541  1.00  0.00
ATOM   1138  CB  VAL A  78     -14.936   5.051 -10.496  1.00  0.00
ATOM   1139  CG1 VAL A  78     -14.384   6.467 -10.666  1.00  0.00
ATOM   1140  CG2 VAL A  78     -15.775   4.931  -9.191  1.00  0.00
ATOM   1150  N   TYR A  79     -18.082   5.276 -11.402  1.00  0.00
ATOM   1151  CA  TYR A  79     -19.253   6.118 -11.520  1.00  0.00
ATOM   1152  C   TYR A  79     -19.846   6.497 -10.168  1.00  0.00
ATOM   1153  O   TYR A  79     -19.798   5.720  -9.206  1.00  0.00
ATOM   1154  CB  TYR A  79     -20.305   5.376 -12.336  1.00  0.00
ATOM   1155  CG  TYR A  79     -19.866   5.045 -13.732  1.00  0.00
ATOM   1156  CD1 TYR A  79     -19.168   3.856 -13.991  1.00  0.00
ATOM   1157  CD2 TYR A  79     -20.169   5.905 -14.756  1.00  0.00
ATOM   1158  CE1 TYR A  79     -18.786   3.558 -15.279  1.00  0.00
ATOM   1159  CE2 TYR A  79     -19.795   5.603 -16.038  1.00  0.00
ATOM   1160  CZ  TYR A  79     -19.109   4.443 -16.307  1.00  0.00
ATOM   1161  OH  TYR A  79     -18.752   4.160 -17.603  1.00  0.00
ATOM   1171  N   LEU A  80     -20.434   7.695 -10.110  1.00  0.00
ATOM   1172  CA  LEU A  80     -21.157   8.138  -8.921  1.00  0.00
ATOM   1173  C   LEU A  80     -22.567   8.539  -9.321  1.00  0.00
ATOM   1174  O   LEU A  80     -22.770   9.493 -10.079  1.00  0.00
ATOM   1175  CB  LEU A  80     -20.473   9.347  -8.249  1.00  0.00
ATOM   1176  CG  LEU A  80     -21.153   9.947  -6.952  1.00  0.00
ATOM   1177  CD1 LEU A  80     -21.091   8.914  -5.799  1.00  0.00
ATOM   1178  CD2 LEU A  80     -20.457  11.265  -6.566  1.00  0.00
ATOM   1190  N   GLN A  81     -23.543   7.823  -8.804  1.00  0.00
ATOM   1191  CA  GLN A  81     -24.933   8.090  -9.110  1.00  0.00
ATOM   1192  C   GLN A  81     -25.516   8.942  -8.012  1.00  0.00
ATOM   1193  O   GLN A  81     -25.627   8.494  -6.871  1.00  0.00
ATOM   1194  CB  GLN A  81     -25.696   6.769  -9.232  1.00  0.00
ATOM   1195  CG  GLN A  81     -27.197   6.873  -9.494  1.00  0.00
ATOM   1196  CD  GLN A  81     -27.532   7.433 -10.845  1.00  0.00
ATOM   1197  OE1 GLN A  81     -26.843   7.140 -11.833  1.00  0.00
ATOM   1198  NE2 GLN A  81     -28.605   8.211 -10.918  1.00  0.00
ATOM   1207  N   MET A  82     -25.867  10.180  -8.322  1.00  0.00
ATOM   1208  CA  MET A  82     -26.388  11.047  -7.288  1.00  0.00
ATOM   1209  C   MET A  82     -27.884  11.229  -7.477  1.00  0.00
ATOM   1210  O   MET A  82     -28.325  11.769  -8.497  1.00  0.00
ATOM   1211  CB  MET A  82     -25.675  12.381  -7.360  1.00  0.00
ATOM   1212  CG  MET A  82     -24.186  12.280  -7.214  1.00  0.00
ATOM   1213  SD  MET A  82     -23.354  13.867  -7.172  1.00  0.00
ATOM   1214  CE  MET A  82     -23.619  14.420  -8.811  1.00  0.00
ATOM   1224  N   ASN A  83     -28.682  10.764  -6.518  1.00  0.00
ATOM   1225  CA  ASN A  83     -30.130  10.875  -6.611  1.00  0.00
ATOM   1226  C   ASN A  83     -30.677  11.922  -5.651  1.00  0.00
ATOM   1227  O   ASN A  83     -30.019  12.275  -4.671  1.00  0.00
ATOM   1228  CB  ASN A  83     -30.756   9.526  -6.367  1.00  0.00
ATOM   1229  CG  ASN A  83     -30.334   8.544  -7.422  1.00  0.00
ATOM   1230  OD1 ASN A  83     -30.299   8.880  -8.623  1.00  0.00
ATOM   1231  ND2 ASN A  83     -30.018   7.344  -7.002  1.00  0.00
ATOM   1238  N   SER A  84     -31.873  12.441  -5.947  1.00  0.00
ATOM   1239  CA  SER A  84     -32.558  13.385  -5.065  1.00  0.00
ATOM   1240  C   SER A  84     -31.638  14.516  -4.628  1.00  0.00
ATOM   1241  O   SER A  84     -31.532  14.807  -3.432  1.00  0.00
ATOM   1242  CB  SER A  84     -33.113  12.661  -3.848  1.00  0.00
ATOM   1243  OG  SER A  84     -34.056  11.682  -4.219  1.00  0.00
ATOM   1249  N   LEU A  85     -30.998  15.179  -5.594  1.00  0.00
ATOM   1250  CA  LEU A  85     -30.012  16.210  -5.260  1.00  0.00
ATOM   1251  C   LEU A  85     -30.638  17.437  -4.634  1.00  0.00
ATOM   1252  O   LEU A  85     -31.738  17.858  -5.006  1.00  0.00
ATOM   1253  CB  LEU A  85     -29.214  16.694  -6.483  1.00  0.00
ATOM   1254  CG  LEU A  85     -28.016  15.818  -6.947  1.00  0.00
ATOM   1255  CD1 LEU A  85     -28.542  14.696  -7.742  1.00  0.00
ATOM   1256  CD2 LEU A  85     -27.009  16.624  -7.755  1.00  0.00
ATOM   1268  N   LYS A  86     -29.923  18.029  -3.689  1.00  0.00
ATOM   1269  CA  LYS A  86     -30.365  19.247  -3.022  1.00  0.00
ATOM   1270  C   LYS A  86     -29.394  20.386  -3.332  1.00  0.00
ATOM   1271  O   LYS A  86     -28.261  20.115  -3.701  1.00  0.00
ATOM   1272  CB  LYS A  86     -30.450  18.987  -1.511  1.00  0.00
ATOM   1273  CG  LYS A  86     -31.407  17.856  -1.097  1.00  0.00
ATOM   1274  CD  LYS A  86     -32.881  18.192  -1.393  1.00  0.00
ATOM   1275  CE  LYS A  86     -33.806  17.105  -0.865  1.00  0.00
ATOM   1276  NZ  LYS A  86     -35.247  17.406  -1.140  1.00  0.00
ATOM   1290  N   PRO A  87     -29.772  21.673  -3.200  1.00  0.00
ATOM   1291  CA  PRO A  87     -28.894  22.827  -3.381  1.00  0.00
ATOM   1292  C   PRO A  87     -27.575  22.677  -2.604  1.00  0.00
ATOM   1293  O   PRO A  87     -26.514  23.109  -3.069  1.00  0.00
ATOM   1294  CB  PRO A  87     -29.760  23.971  -2.852  1.00  0.00
ATOM   1295  CG  PRO A  87     -31.182  23.522  -3.148  1.00  0.00
ATOM   1296  CD  PRO A  87     -31.179  22.033  -2.884  1.00  0.00
ATOM   1304  N   GLU A  88     -27.638  21.996  -1.453  1.00  0.00
ATOM   1305  CA  GLU A  88     -26.497  21.732  -0.583  1.00  0.00
ATOM   1306  C   GLU A  88     -25.426  20.842  -1.233  1.00  0.00
ATOM   1307  O   GLU A  88     -24.303  20.760  -0.737  1.00  0.00
ATOM   1308  CB  GLU A  88     -26.988  21.070   0.704  1.00  0.00
ATOM   1309  CG  GLU A  88     -27.839  21.975   1.594  1.00  0.00
ATOM   1310  CD  GLU A  88     -28.337  21.284   2.839  1.00  0.00
ATOM   1311  OE1 GLU A  88     -28.107  20.106   2.974  1.00  0.00
ATOM   1312  OE2 GLU A  88     -28.949  21.936   3.651  1.00  0.00
ATOM   1319  N   ASP A  89     -25.773  20.181  -2.339  1.00  0.00
ATOM   1320  CA  ASP A  89     -24.868  19.293  -3.051  1.00  0.00
ATOM   1321  C   ASP A  89     -24.082  20.036  -4.124  1.00  0.00
ATOM   1322  O   ASP A  89     -23.286  19.419  -4.848  1.00  0.00
ATOM   1323  CB  ASP A  89     -25.658  18.136  -3.699  1.00  0.00
ATOM   1324  CG  ASP A  89     -26.271  17.136  -2.684  1.00  0.00
ATOM   1325  OD1 ASP A  89     -25.554  16.631  -1.832  1.00  0.00
ATOM   1326  OD2 ASP A  89     -27.464  16.870  -2.778  1.00  0.00
ATOM   1331  N   THR A  90     -24.296  21.358  -4.249  1.00  0.00
ATOM   1332  CA  THR A  90     -23.529  22.133  -5.218  1.00  0.00
ATOM   1333  C   THR A  90     -22.067  22.083  -4.808  1.00  0.00
ATOM   1334  O   THR A  90     -21.715  22.452  -3.684  1.00  0.00
ATOM   1335  CB  THR A  90     -23.995  23.611  -5.277  1.00  0.00
ATOM   1336  OG1 THR A  90     -25.387  23.671  -5.670  1.00  0.00
ATOM   1337  CG2 THR A  90     -23.116  24.434  -6.247  1.00  0.00
ATOM   1345  N   ALA A  91     -21.217  21.632  -5.715  1.00  0.00
ATOM   1346  CA  ALA A  91     -19.795  21.493  -5.418  1.00  0.00
ATOM   1347  C   ALA A  91     -19.013  21.085  -6.636  1.00  0.00
ATOM   1348  O   ALA A  91     -19.590  20.600  -7.613  1.00  0.00
ATOM   1349  CB  ALA A  91     -19.576  20.455  -4.317  1.00  0.00
ATOM   1355  N   VAL A  92     -17.700  21.233  -6.568  1.00  0.00
ATOM   1356  CA  VAL A  92     -16.888  20.587  -7.574  1.00  0.00
ATOM   1357  C   VAL A  92     -16.616  19.195  -7.044  1.00  0.00
ATOM   1358  O   VAL A  92     -16.188  19.032  -5.903  1.00  0.00
ATOM   1359  CB  VAL A  92     -15.576  21.331  -7.856  1.00  0.00
ATOM   1360  CG1 VAL A  92     -14.735  20.544  -8.881  1.00  0.00
ATOM   1361  CG2 VAL A  92     -15.897  22.696  -8.395  1.00  0.00
ATOM   1371  N   TYR A  93     -16.907  18.191  -7.842  1.00  0.00
ATOM   1372  CA  TYR A  93     -16.693  16.811  -7.453  1.00  0.00
ATOM   1373  C   TYR A  93     -15.391  16.364  -8.036  1.00  0.00
ATOM   1374  O   TYR A  93     -15.060  16.750  -9.148  1.00  0.00
ATOM   1375  CB  TYR A  93     -17.871  15.954  -7.898  1.00  0.00
ATOM   1376  CG  TYR A  93     -19.089  16.172  -7.040  1.00  0.00
ATOM   1377  CD1 TYR A  93     -19.851  17.306  -7.186  1.00  0.00
ATOM   1378  CD2 TYR A  93     -19.451  15.213  -6.108  1.00  0.00
ATOM   1379  CE1 TYR A  93     -20.946  17.503  -6.387  1.00  0.00
ATOM   1380  CE2 TYR A  93     -20.560  15.411  -5.323  1.00  0.00
ATOM   1381  CZ  TYR A  93     -21.305  16.575  -5.463  1.00  0.00
ATOM   1382  OH  TYR A  93     -22.421  16.829  -4.685  1.00  0.00
ATOM   1392  N   TYR A  94     -14.644  15.574  -7.280  1.00  0.00
ATOM   1393  CA  TYR A  94     -13.355  15.072  -7.712  1.00  0.00
ATOM   1394  C   TYR A  94     -13.242  13.581  -7.539  1.00  0.00
ATOM   1395  O   TYR A  94     -13.654  13.037  -6.514  1.00  0.00
ATOM   1396  CB  TYR A  94     -12.236  15.680  -6.853  1.00  0.00
ATOM   1397  CG  TYR A  94     -12.110  17.161  -6.905  1.00  0.00
ATOM   1398  CD1 TYR A  94     -12.873  17.951  -6.049  1.00  0.00
ATOM   1399  CD2 TYR A  94     -11.216  17.738  -7.780  1.00  0.00
ATOM   1400  CE1 TYR A  94     -12.747  19.312  -6.086  1.00  0.00
ATOM   1401  CE2 TYR A  94     -11.086  19.100  -7.816  1.00  0.00
ATOM   1402  CZ  TYR A  94     -11.846  19.891  -6.978  1.00  0.00
ATOM   1403  OH  TYR A  94     -11.713  21.260  -7.025  1.00  0.00
ATOM   1413  N   CYS A  95     -12.590  12.921  -8.476  1.00  0.00
ATOM   1414  CA  CYS A  95     -12.315  11.506  -8.276  1.00  0.00
ATOM   1415  C   CYS A  95     -10.875  11.372  -7.827  1.00  0.00
ATOM   1416  O   CYS A  95     -10.012  12.182  -8.204  1.00  0.00
ATOM   1417  CB  CYS A  95     -12.565  10.681  -9.538  1.00  0.00
ATOM   1418  SG  CYS A  95     -11.493  11.107 -10.921  1.00  0.00
ATOM   1423  N   ALA A  96     -10.596  10.319  -7.074  1.00  0.00
ATOM   1424  CA  ALA A  96      -9.239  10.060  -6.641  1.00  0.00
ATOM   1425  C   ALA A  96      -9.011   8.607  -6.313  1.00  0.00
ATOM   1426  O   ALA A  96      -9.950   7.870  -5.990  1.00  0.00
ATOM   1427  CB  ALA A  96      -8.920  10.906  -5.454  1.00  0.00
ATOM   1433  N   ALA A  97      -7.748   8.194  -6.332  1.00  0.00
ATOM   1434  CA  ALA A  97      -7.448   6.821  -5.955  1.00  0.00
ATOM   1435  C   ALA A  97      -6.149   6.689  -5.142  1.00  0.00
ATOM   1436  O   ALA A  97      -5.194   7.452  -5.351  1.00  0.00
ATOM   1437  CB  ALA A  97      -7.315   5.964  -7.196  1.00  0.00
ATOM   1443  N   PRO A  98      -6.144   5.830  -4.104  1.00  0.00
ATOM   1444  CA  PRO A  98      -5.025   5.354  -3.339  1.00  0.00
ATOM   1445  C   PRO A  98      -4.581   4.082  -4.039  1.00  0.00
ATOM   1446  O   PRO A  98      -5.355   3.561  -4.817  1.00  0.00
ATOM   1447  CB  PRO A  98      -5.672   5.065  -2.010  1.00  0.00
ATOM   1448  CG  PRO A  98      -6.954   4.523  -2.358  1.00  0.00
ATOM   1449  CD  PRO A  98      -7.403   5.260  -3.592  1.00  0.00
ATOM   1457  N   TYR A  99      -3.431   3.540  -3.719  1.00  0.00
ATOM   1458  CA  TYR A  99      -2.966   2.233  -4.205  1.00  0.00
ATOM   1459  C   TYR A  99      -2.497   1.288  -3.100  1.00  0.00
ATOM   1460  O   TYR A  99      -1.371   1.403  -2.619  1.00  0.00
ATOM   1461  CB  TYR A  99      -1.939   2.379  -5.346  1.00  0.00
ATOM   1462  CG  TYR A  99      -2.579   2.717  -6.725  1.00  0.00
ATOM   1463  CD1 TYR A  99      -3.106   3.965  -7.049  1.00  0.00
ATOM   1464  CD2 TYR A  99      -2.622   1.685  -7.681  1.00  0.00
ATOM   1465  CE1 TYR A  99      -3.701   4.153  -8.299  1.00  0.00
ATOM   1466  CE2 TYR A  99      -3.199   1.884  -8.919  1.00  0.00
ATOM   1467  CZ  TYR A  99      -3.748   3.104  -9.221  1.00  0.00
ATOM   1468  OH  TYR A  99      -4.369   3.283 -10.431  1.00  0.00
ATOM   1478  N   PHE A 100      -3.395   0.419  -2.628  1.00  0.00
ATOM   1479  CA  PHE A 100      -3.085  -0.503  -1.527  1.00  0.00
ATOM   1480  C   PHE A 100      -3.345  -1.980  -1.874  1.00  0.00
ATOM   1481  O   PHE A 100      -4.236  -2.301  -2.656  1.00  0.00
ATOM   1482  CB  PHE A 100      -3.841  -0.109  -0.253  1.00  0.00
ATOM   1483  CG  PHE A 100      -3.397   1.199   0.374  1.00  0.00
ATOM   1484  CD1 PHE A 100      -3.938   2.406   0.008  1.00  0.00
ATOM   1485  CD2 PHE A 100      -2.433   1.194   1.372  1.00  0.00
ATOM   1486  CE1 PHE A 100      -3.516   3.592   0.628  1.00  0.00
ATOM   1487  CE2 PHE A 100      -2.024   2.363   1.978  1.00  0.00
ATOM   1488  CZ  PHE A 100      -2.570   3.558   1.601  1.00  0.00
ATOM   1498  N   TYR A 101      -2.563  -2.868  -1.253  1.00  0.00
ATOM   1499  CA  TYR A 101      -2.685  -4.328  -1.399  1.00  0.00
ATOM   1500  C   TYR A 101      -4.003  -5.042  -0.988  1.00  0.00
ATOM   1501  O   TYR A 101      -4.493  -5.862  -1.762  1.00  0.00
ATOM   1502  CB  TYR A 101      -1.487  -5.029  -0.737  1.00  0.00
ATOM   1503  CG  TYR A 101      -1.647  -6.522  -0.662  1.00  0.00
ATOM   1504  CD1 TYR A 101      -1.406  -7.310  -1.771  1.00  0.00
ATOM   1505  CD2 TYR A 101      -2.052  -7.106   0.533  1.00  0.00
ATOM   1506  CE1 TYR A 101      -1.571  -8.676  -1.689  1.00  0.00
ATOM   1507  CE2 TYR A 101      -2.216  -8.462   0.614  1.00  0.00
ATOM   1508  CZ  TYR A 101      -1.980  -9.250  -0.490  1.00  0.00
ATOM   1509  OH  TYR A 101      -2.145 -10.615  -0.406  1.00  0.00
ATOM   1519  N   PRO A 102      -4.570  -4.833   0.223  1.00  0.00
ATOM   1520  CA  PRO A 102      -5.738  -5.550   0.721  1.00  0.00
ATOM   1521  C   PRO A 102      -6.952  -5.346  -0.198  1.00  0.00
ATOM   1522  O   PRO A 102      -7.138  -4.268  -0.757  1.00  0.00
ATOM   1523  CB  PRO A 102      -5.919  -4.948   2.126  1.00  0.00
ATOM   1524  CG  PRO A 102      -4.570  -4.391   2.480  1.00  0.00
ATOM   1525  CD  PRO A 102      -4.048  -3.852   1.173  1.00  0.00
ATOM   1533  N   VAL A 103      -7.796  -6.378  -0.295  1.00  0.00
ATOM   1534  CA  VAL A 103      -8.981  -6.375  -1.163  1.00  0.00
ATOM   1535  C   VAL A 103     -10.154  -5.494  -0.685  1.00  0.00
ATOM   1536  O   VAL A 103     -10.822  -4.844  -1.494  1.00  0.00
ATOM   1537  CB  VAL A 103      -9.459  -7.819  -1.420  1.00  0.00
ATOM   1538  CG1 VAL A 103     -10.742  -7.815  -2.244  1.00  0.00
ATOM   1539  CG2 VAL A 103      -8.374  -8.587  -2.153  1.00  0.00
ATOM   1549  N   VAL A 104     -10.478  -5.524   0.607  1.00  0.00
ATOM   1550  CA  VAL A 104     -11.626  -4.735   1.071  1.00  0.00
ATOM   1551  C   VAL A 104     -11.409  -3.576   2.081  1.00  0.00
ATOM   1552  O   VAL A 104     -12.306  -3.359   2.890  1.00  0.00
ATOM   1553  CB  VAL A 104     -12.710  -5.661   1.665  1.00  0.00
ATOM   1554  CG1 VAL A 104     -13.278  -6.550   0.586  1.00  0.00
ATOM   1555  CG2 VAL A 104     -12.122  -6.491   2.792  1.00  0.00
ATOM   1565  N   PRO A 105     -10.263  -2.864   2.146  1.00  0.00
ATOM   1566  CA  PRO A 105     -10.072  -1.749   3.051  1.00  0.00
ATOM   1567  C   PRO A 105     -10.818  -0.561   2.511  1.00  0.00
ATOM   1568  O   PRO A 105     -10.850  -0.372   1.295  1.00  0.00
ATOM   1569  CB  PRO A 105      -8.575  -1.482   2.954  1.00  0.00
ATOM   1570  CG  PRO A 105      -8.251  -1.890   1.535  1.00  0.00
ATOM   1571  CD  PRO A 105      -9.173  -3.062   1.236  1.00  0.00
ATOM   1579  N   TRP A 106     -11.352   0.262   3.387  1.00  0.00
ATOM   1580  CA  TRP A 106     -11.938   1.521   2.982  1.00  0.00
ATOM   1581  C   TRP A 106     -11.051   2.696   3.362  1.00  0.00
ATOM   1582  O   TRP A 106     -10.465   2.699   4.441  1.00  0.00
ATOM   1583  CB  TRP A 106     -13.347   1.612   3.558  1.00  0.00
ATOM   1584  CG  TRP A 106     -13.496   1.563   5.003  1.00  0.00
ATOM   1585  CD1 TRP A 106     -13.494   0.457   5.796  1.00  0.00
ATOM   1586  CD2 TRP A 106     -13.806   2.675   5.862  1.00  0.00
ATOM   1587  NE1 TRP A 106     -13.733   0.810   7.094  1.00  0.00
ATOM   1588  CE2 TRP A 106     -13.939   2.165   7.153  1.00  0.00
ATOM   1589  CE3 TRP A 106     -14.001   4.043   5.643  1.00  0.00
ATOM   1590  CZ2 TRP A 106     -14.246   2.974   8.231  1.00  0.00
ATOM   1591  CZ3 TRP A 106     -14.328   4.842   6.720  1.00  0.00
ATOM   1592  CH2 TRP A 106     -14.441   4.328   7.979  1.00  0.00
ATOM   1603  N   PHE A 107     -11.022   3.725   2.533  1.00  0.00
ATOM   1604  CA  PHE A 107     -10.277   4.932   2.864  1.00  0.00
ATOM   1605  C   PHE A 107     -11.164   6.155   2.667  1.00  0.00
ATOM   1606  O   PHE A 107     -11.700   6.382   1.579  1.00  0.00
ATOM   1607  CB  PHE A 107      -9.036   5.060   1.970  1.00  0.00
ATOM   1608  CG  PHE A 107      -8.050   3.917   2.097  1.00  0.00
ATOM   1609  CD1 PHE A 107      -8.149   2.800   1.276  1.00  0.00
ATOM   1610  CD2 PHE A 107      -7.038   3.953   3.033  1.00  0.00
ATOM   1611  CE1 PHE A 107      -7.263   1.765   1.396  1.00  0.00
ATOM   1612  CE2 PHE A 107      -6.149   2.918   3.154  1.00  0.00
ATOM   1613  CZ  PHE A 107      -6.265   1.821   2.336  1.00  0.00
ATOM   1623  N   TYR A 108     -11.320   6.958   3.701  1.00  0.00
ATOM   1624  CA  TYR A 108     -12.177   8.132   3.553  1.00  0.00
ATOM   1625  C   TYR A 108     -11.352   9.404   3.640  1.00  0.00
ATOM   1626  O   TYR A 108     -11.765  10.465   3.174  1.00  0.00
ATOM   1627  CB  TYR A 108     -13.230   8.135   4.655  1.00  0.00
ATOM   1628  CG  TYR A 108     -12.633   8.399   6.022  1.00  0.00
ATOM   1629  CD1 TYR A 108     -12.557   9.702   6.498  1.00  0.00
ATOM   1630  CD2 TYR A 108     -12.104   7.367   6.773  1.00  0.00
ATOM   1631  CE1 TYR A 108     -11.981   9.958   7.716  1.00  0.00
ATOM   1632  CE2 TYR A 108     -11.528   7.623   7.988  1.00  0.00
ATOM   1633  CZ  TYR A 108     -11.467   8.912   8.464  1.00  0.00
ATOM   1634  OH  TYR A 108     -10.885   9.168   9.682  1.00  0.00
ATOM   1644  N   ALA A 109     -10.199   9.322   4.292  1.00  0.00
ATOM   1645  CA  ALA A 109      -9.413  10.515   4.483  1.00  0.00
ATOM   1646  C   ALA A 109      -8.601  10.746   3.239  1.00  0.00
ATOM   1647  O   ALA A 109      -7.902   9.843   2.773  1.00  0.00
ATOM   1648  CB  ALA A 109      -8.524  10.397   5.711  1.00  0.00
ATOM   1654  N   LEU A 110      -8.569  11.993   2.787  1.00  0.00
ATOM   1655  CA  LEU A 110      -7.840  12.418   1.591  1.00  0.00
ATOM   1656  C   LEU A 110      -6.336  12.127   1.713  1.00  0.00
ATOM   1657  O   LEU A 110      -5.607  12.057   0.724  1.00  0.00
ATOM   1658  CB  LEU A 110      -8.114  13.907   1.293  1.00  0.00
ATOM   1659  CG  LEU A 110      -7.418  15.013   2.148  1.00  0.00
ATOM   1660  CD1 LEU A 110      -7.622  16.355   1.422  1.00  0.00
ATOM   1661  CD2 LEU A 110      -7.997  15.077   3.573  1.00  0.00
ATOM   1673  N   ASP A 111      -5.890  11.954   2.947  1.00  0.00
ATOM   1674  CA  ASP A 111      -4.523  11.686   3.348  1.00  0.00
ATOM   1675  C   ASP A 111      -3.954  10.415   2.719  1.00  0.00
ATOM   1676  O   ASP A 111      -2.739  10.265   2.596  1.00  0.00
ATOM   1677  CB  ASP A 111      -4.490  11.488   4.861  1.00  0.00
ATOM   1678  CG  ASP A 111      -4.767  12.749   5.657  1.00  0.00
ATOM   1679  OD1 ASP A 111      -4.704  13.828   5.118  1.00  0.00
ATOM   1680  OD2 ASP A 111      -5.082  12.610   6.808  1.00  0.00
ATOM   1685  N   TYR A 112      -4.822   9.481   2.348  1.00  0.00
ATOM   1686  CA  TYR A 112      -4.366   8.212   1.794  1.00  0.00
ATOM   1687  C   TYR A 112      -4.427   8.136   0.287  1.00  0.00
ATOM   1688  O   TYR A 112      -4.185   7.073  -0.275  1.00  0.00
ATOM   1689  CB  TYR A 112      -5.229   7.080   2.334  1.00  0.00
ATOM   1690  CG  TYR A 112      -5.113   6.880   3.784  1.00  0.00
ATOM   1691  CD1 TYR A 112      -6.064   7.420   4.612  1.00  0.00
ATOM   1692  CD2 TYR A 112      -4.068   6.144   4.298  1.00  0.00
ATOM   1693  CE1 TYR A 112      -5.974   7.233   5.967  1.00  0.00
ATOM   1694  CE2 TYR A 112      -3.973   5.950   5.650  1.00  0.00
ATOM   1695  CZ  TYR A 112      -4.925   6.495   6.487  1.00  0.00
ATOM   1696  OH  TYR A 112      -4.838   6.307   7.845  1.00  0.00
ATOM   1706  N   LEU A 113      -4.721   9.238  -0.381  1.00  0.00
ATOM   1707  CA  LEU A 113      -4.898   9.191  -1.823  1.00  0.00
ATOM   1708  C   LEU A 113      -3.618   9.577  -2.517  1.00  0.00
ATOM   1709  O   LEU A 113      -2.847  10.393  -2.008  1.00  0.00
ATOM   1710  CB  LEU A 113      -6.030  10.160  -2.196  1.00  0.00
ATOM   1711  CG  LEU A 113      -7.535   9.731  -1.902  1.00  0.00
ATOM   1712  CD1 LEU A 113      -7.925   8.663  -2.777  1.00  0.00
ATOM   1713  CD2 LEU A 113      -7.691   9.204  -0.481  1.00  0.00
ATOM   1725  N   TYR A 114      -3.371   9.007  -3.695  1.00  0.00
ATOM   1726  CA  TYR A 114      -2.155   9.363  -4.400  1.00  0.00
ATOM   1727  C   TYR A 114      -2.439  10.061  -5.719  1.00  0.00
ATOM   1728  O   TYR A 114      -1.636  10.880  -6.172  1.00  0.00
ATOM   1729  CB  TYR A 114      -1.293   8.121  -4.592  1.00  0.00
ATOM   1730  CG  TYR A 114      -0.986   7.438  -3.270  1.00  0.00
ATOM   1731  CD1 TYR A 114      -1.395   6.141  -3.075  1.00  0.00
ATOM   1732  CD2 TYR A 114      -0.357   8.121  -2.239  1.00  0.00
ATOM   1733  CE1 TYR A 114      -1.171   5.507  -1.858  1.00  0.00
ATOM   1734  CE2 TYR A 114      -0.137   7.497  -1.031  1.00  0.00
ATOM   1735  CZ  TYR A 114      -0.541   6.197  -0.841  1.00  0.00
ATOM   1736  OH  TYR A 114      -0.313   5.581   0.363  1.00  0.00
ATOM   1746  N   TYR A 115      -3.584   9.762  -6.336  1.00  0.00
ATOM   1747  CA  TYR A 115      -3.886  10.354  -7.628  1.00  0.00
ATOM   1748  C   TYR A 115      -5.223  11.062  -7.573  1.00  0.00
ATOM   1749  O   TYR A 115      -6.189  10.534  -7.022  1.00  0.00
ATOM   1750  CB  TYR A 115      -3.886   9.264  -8.698  1.00  0.00
ATOM   1751  CG  TYR A 115      -2.564   8.547  -8.754  1.00  0.00
ATOM   1752  CD1 TYR A 115      -2.402   7.371  -8.048  1.00  0.00
ATOM   1753  CD2 TYR A 115      -1.505   9.075  -9.467  1.00  0.00
ATOM   1754  CE1 TYR A 115      -1.192   6.715  -8.068  1.00  0.00
ATOM   1755  CE2 TYR A 115      -0.295   8.419  -9.479  1.00  0.00
ATOM   1756  CZ  TYR A 115      -0.142   7.240  -8.785  1.00  0.00
ATOM   1757  OH  TYR A 115       1.063   6.575  -8.800  1.00  0.00
ATOM   1767  N   TRP A 116      -5.295  12.236  -8.196  1.00  0.00
ATOM   1768  CA  TRP A 116      -6.521  13.035  -8.247  1.00  0.00
ATOM   1769  C   TRP A 116      -6.866  13.476  -9.662  1.00  0.00
ATOM   1770  O   TRP A 116      -5.969  13.727 -10.471  1.00  0.00
ATOM   1771  CB  TRP A 116      -6.359  14.269  -7.356  1.00  0.00
ATOM   1772  CG  TRP A 116      -6.249  13.929  -5.906  1.00  0.00
ATOM   1773  CD1 TRP A 116      -5.128  13.539  -5.228  1.00  0.00
ATOM   1774  CD2 TRP A 116      -7.313  13.960  -4.940  1.00  0.00
ATOM   1775  NE1 TRP A 116      -5.430  13.307  -3.921  1.00  0.00
ATOM   1776  CE2 TRP A 116      -6.769  13.551  -3.723  1.00  0.00
ATOM   1777  CE3 TRP A 116      -8.672  14.292  -5.010  1.00  0.00
ATOM   1778  CZ2 TRP A 116      -7.536  13.445  -2.577  1.00  0.00
ATOM   1779  CZ3 TRP A 116      -9.435  14.180  -3.871  1.00  0.00
ATOM   1780  CH2 TRP A 116      -8.887  13.764  -2.677  1.00  0.00
ATOM   1791  N   GLY A 117      -8.157  13.616  -9.940  1.00  0.00
ATOM   1792  CA  GLY A 117      -8.624  14.129 -11.221  1.00  0.00
ATOM   1793  C   GLY A 117      -8.664  15.658 -11.241  1.00  0.00
ATOM   1794  O   GLY A 117      -8.166  16.327 -10.334  1.00  0.00
ATOM   1798  N   GLN A 118      -9.278  16.202 -12.292  1.00  0.00
ATOM   1799  CA  GLN A 118      -9.378  17.646 -12.517  1.00  0.00
ATOM   1800  C   GLN A 118     -10.532  18.296 -11.759  1.00  0.00
ATOM   1801  O   GLN A 118     -10.461  19.469 -11.382  1.00  0.00
ATOM   1802  CB  GLN A 118      -9.598  17.907 -14.012  1.00  0.00
ATOM   1803  CG  GLN A 118      -8.439  17.525 -14.916  1.00  0.00
ATOM   1804  CD  GLN A 118      -8.781  17.720 -16.399  1.00  0.00
ATOM   1805  OE1 GLN A 118      -9.967  17.813 -16.769  1.00  0.00
ATOM   1806  NE2 GLN A 118      -7.757  17.776 -17.240  1.00  0.00
ATOM   1815  N   GLY A 119     -11.594  17.527 -11.570  1.00  0.00
ATOM   1816  CA  GLY A 119     -12.816  17.961 -10.926  1.00  0.00
ATOM   1817  C   GLY A 119     -13.878  18.435 -11.915  1.00  0.00
ATOM   1818  O   GLY A 119     -13.570  19.010 -12.967  1.00  0.00
ATOM   1822  N   THR A 120     -15.144  18.224 -11.561  1.00  0.00
ATOM   1823  CA  THR A 120     -16.253  18.659 -12.406  1.00  0.00
ATOM   1824  C   THR A 120     -17.336  19.338 -11.568  1.00  0.00
ATOM   1825  O   THR A 120     -17.686  18.886 -10.474  1.00  0.00
ATOM   1826  CB  THR A 120     -16.839  17.491 -13.234  1.00  0.00
ATOM   1827  OG1 THR A 120     -17.828  18.018 -14.120  1.00  0.00
ATOM   1828  CG2 THR A 120     -17.488  16.400 -12.336  1.00  0.00
ATOM   1836  N   GLN A 121     -17.868  20.439 -12.080  1.00  0.00
ATOM   1837  CA  GLN A 121     -18.880  21.199 -11.357  1.00  0.00
ATOM   1838  C   GLN A 121     -20.298  20.690 -11.505  1.00  0.00
ATOM   1839  O   GLN A 121     -20.809  20.522 -12.620  1.00  0.00
ATOM   1840  CB  GLN A 121     -18.814  22.672 -11.781  1.00  0.00
ATOM   1841  CG  GLN A 121     -19.885  23.629 -11.170  1.00  0.00
ATOM   1842  CD  GLN A 121     -19.757  23.880  -9.660  1.00  0.00
ATOM   1843  OE1 GLN A 121     -18.656  24.033  -9.128  1.00  0.00
ATOM   1844  NE2 GLN A 121     -20.889  23.981  -8.985  1.00  0.00
ATOM   1853  N   VAL A 122     -20.930  20.506 -10.357  1.00  0.00
ATOM   1854  CA  VAL A 122     -22.315  20.110 -10.245  1.00  0.00
ATOM   1855  C   VAL A 122     -23.063  21.198  -9.498  1.00  0.00
ATOM   1856  O   VAL A 122     -22.715  21.551  -8.369  1.00  0.00
ATOM   1857  CB  VAL A 122     -22.421  18.787  -9.491  1.00  0.00
ATOM   1858  CG1 VAL A 122     -23.900  18.388  -9.313  1.00  0.00
ATOM   1859  CG2 VAL A 122     -21.606  17.716 -10.254  1.00  0.00
ATOM   1869  N   THR A 123     -24.099  21.725 -10.124  1.00  0.00
ATOM   1870  CA  THR A 123     -24.873  22.796  -9.515  1.00  0.00
ATOM   1871  C   THR A 123     -26.308  22.380  -9.383  1.00  0.00
ATOM   1872  O   THR A 123     -26.886  21.843 -10.324  1.00  0.00
ATOM   1873  CB  THR A 123     -24.760  24.108 -10.322  1.00  0.00
ATOM   1874  OG1 THR A 123     -23.379  24.521 -10.374  1.00  0.00
ATOM   1875  CG2 THR A 123     -25.584  25.211  -9.656  1.00  0.00
ATOM   1883  N   VAL A 124     -26.892  22.603  -8.213  1.00  0.00
ATOM   1884  CA  VAL A 124     -28.266  22.193  -8.030  1.00  0.00
ATOM   1885  C   VAL A 124     -29.136  23.410  -7.748  1.00  0.00
ATOM   1886  O   VAL A 124     -28.820  24.216  -6.871  1.00  0.00
ATOM   1887  CB  VAL A 124     -28.354  21.177  -6.895  1.00  0.00
ATOM   1888  CG1 VAL A 124     -29.795  20.721  -6.735  1.00  0.00
ATOM   1889  CG2 VAL A 124     -27.423  20.045  -7.152  1.00  0.00
ATOM   1899  N   SER A 125     -30.188  23.581  -8.537  1.00  0.00
ATOM   1900  CA  SER A 125     -31.048  24.749  -8.382  1.00  0.00
ATOM   1901  C   SER A 125     -32.442  24.407  -7.910  1.00  0.00
ATOM   1902  O   SER A 125     -32.923  23.290  -8.074  1.00  0.00
ATOM   1903  CB  SER A 125     -31.137  25.531  -9.678  1.00  0.00
ATOM   1904  OG  SER A 125     -31.774  24.791 -10.682  1.00  0.00
ATOM   1910  N   SER A 126     -33.093  25.403  -7.338  1.00  0.00
ATOM   1911  CA  SER A 126     -34.466  25.349  -6.852  1.00  0.00
ATOM   1912  C   SER A 126     -34.658  26.467  -5.891  1.00  0.00
ATOM   1913  O   SER A 126     -33.979  26.481  -4.851  1.00  0.00
ATOM   1914  OXT SER A 126     -35.151  27.502  -6.339  1.00  0.00
ATOM   1915  CB  SER A 126     -34.827  24.052  -6.153  1.00  0.00
ATOM   1916  OG  SER A 126     -36.105  24.140  -5.592  1.00  0.00
END
