# Supplementary material for: Nanobody-based CTLA4 inhibitors for immune checkpoint blockade therapy of canine cancer patients
Source: Sci Rep. 2021 Oct 21;11:20763. doi: 10.1038/s41598-021-00325-3 (PMC8531395; doi:10.1038/s41598-021-00325-3)
Supplement: Supplementary file 1 — Supplementary Information 1. [file 41598_2021_325_MOESM1_ESM.zip › Supplemental Information/Robetta_cNb6_2.pdb]

ATOM      1  N   MET B   1        .683    .029   -.448  1.00  0.00
ATOM      2  CA  MET B   1       2.137   -.121   -.522  1.00  0.00
ATOM      3  C   MET B   1       2.504   1.249   -.570  1.00  0.00
ATOM      4  O   MET B   1       1.860   2.152  -1.059  1.00  0.00
ATOM      5  CB  MET B   1       2.641   -.894  -1.739  1.00  0.00
ATOM      6  CG  MET B   1       2.291  -2.375  -1.734  1.00  0.00
ATOM      7  SD  MET B   1       2.986  -3.259  -3.144  1.00  0.00
ATOM      8  CE  MET B   1       4.724  -3.271  -2.713  1.00  0.00
ATOM     20  N   HIS B   2       3.562   1.456    .010  1.00  0.00
ATOM     21  CA  HIS B   2       4.239   2.720    .145  1.00  0.00
ATOM     22  C   HIS B   2       5.616   2.590   -.395  1.00  0.00
ATOM     23  O   HIS B   2       6.364   1.602   -.195  1.00  0.00
ATOM     24  CB  HIS B   2       4.291   3.179   1.605  1.00  0.00
ATOM     25  CG  HIS B   2       2.941   3.370   2.224  1.00  0.00
ATOM     26  ND1 HIS B   2       2.182   4.503   2.019  1.00  0.00
ATOM     27  CD2 HIS B   2       2.215   2.574   3.043  1.00  0.00
ATOM     28  CE1 HIS B   2       1.046   4.394   2.685  1.00  0.00
ATOM     29  NE2 HIS B   2       1.041   3.234   3.314  1.00  0.00
ATOM     37  N   VAL B   3       6.006   3.722  -1.041  1.00  0.00
ATOM     38  CA  VAL B   3       7.343   3.726  -1.678  1.00  0.00
ATOM     39  C   VAL B   3       8.177   4.929  -1.224  1.00  0.00
ATOM     40  O   VAL B   3       7.748   6.088  -1.328  1.00  0.00
ATOM     41  CB  VAL B   3       7.207   3.757  -3.212  1.00  0.00
ATOM     42  CG1 VAL B   3       6.237   4.849  -3.639  1.00  0.00
ATOM     43  CG2 VAL B   3       8.572   3.968  -3.848  1.00  0.00
ATOM     53  N   ALA B   4       9.400   4.693   -.823  1.00  0.00
ATOM     54  CA  ALA B   4      10.195   5.841   -.477  1.00  0.00
ATOM     55  C   ALA B   4      11.377   5.805  -1.496  1.00  0.00
ATOM     56  O   ALA B   4      11.986   4.833  -1.972  1.00  0.00
ATOM     57  CB  ALA B   4      10.567   5.737    .932  1.00  0.00
ATOM     63  N   GLN B   5      11.897   6.909  -1.707  1.00  0.00
ATOM     64  CA  GLN B   5      13.044   7.024  -2.576  1.00  0.00
ATOM     65  C   GLN B   5      14.116   7.950  -1.984  1.00  0.00
ATOM     66  O   GLN B   5      13.763   8.883  -1.254  1.00  0.00
ATOM     67  CB  GLN B   5      12.608   7.532  -3.953  1.00  0.00
ATOM     68  CG  GLN B   5      11.344   6.879  -4.486  1.00  0.00
ATOM     69  CD  GLN B   5      11.044   7.282  -5.917  1.00  0.00
ATOM     70  OE1 GLN B   5      10.023   6.887  -6.486  1.00  0.00
ATOM     71  NE2 GLN B   5      11.933   8.072  -6.507  1.00  0.00
ATOM     80  N   PRO B   6      15.438   7.781  -2.382  1.00  0.00
ATOM     81  CA  PRO B   6      16.258   8.797  -1.779  1.00  0.00
ATOM     82  C   PRO B   6      16.043  10.159  -2.456  1.00  0.00
ATOM     83  O   PRO B   6      15.627  10.190  -3.615  1.00  0.00
ATOM     84  CB  PRO B   6      17.674   8.260  -2.007  1.00  0.00
ATOM     85  CG  PRO B   6      17.559   7.440  -3.247  1.00  0.00
ATOM     86  CD  PRO B   6      16.206   6.789  -3.141  1.00  0.00
ATOM     94  N   ALA B   7      16.291  11.333  -1.808  1.00  0.00
ATOM     95  CA  ALA B   7      15.901  12.428  -2.682  1.00  0.00
ATOM     96  C   ALA B   7      16.554  12.912  -3.933  1.00  0.00
ATOM     97  O   ALA B   7      15.779  13.232  -4.809  1.00  0.00
ATOM     98  CB  ALA B   7      16.113  13.493  -1.613  1.00  0.00
ATOM    104  N   VAL B   8      17.928  12.970  -3.945  1.00  0.00
ATOM    105  CA  VAL B   8      18.742  13.360  -5.136  1.00  0.00
ATOM    106  C   VAL B   8      19.970  12.431  -5.469  1.00  0.00
ATOM    107  O   VAL B   8      20.556  12.004  -4.499  1.00  0.00
ATOM    108  CB  VAL B   8      19.262  14.795  -4.932  1.00  0.00
ATOM    109  CG1 VAL B   8      20.115  15.226  -6.115  1.00  0.00
ATOM    110  CG2 VAL B   8      18.091  15.746  -4.736  1.00  0.00
ATOM    120  N   VAL B   9      20.423  12.080  -6.559  1.00  0.00
ATOM    121  CA  VAL B   9      21.585  11.192  -6.647  1.00  0.00
ATOM    122  C   VAL B   9      22.519  11.710  -7.598  1.00  0.00
ATOM    123  O   VAL B   9      21.873  12.049  -8.568  1.00  0.00
ATOM    124  CB  VAL B   9      21.194   9.767  -7.082  1.00  0.00
ATOM    125  CG1 VAL B   9      22.429   8.886  -7.191  1.00  0.00
ATOM    126  CG2 VAL B   9      20.197   9.179  -6.095  1.00  0.00
ATOM    136  N   LEU B  10      23.811  11.842  -7.317  1.00  0.00
ATOM    137  CA  LEU B  10      24.655  12.430  -8.261  1.00  0.00
ATOM    138  C   LEU B  10      25.478  11.431  -9.004  1.00  0.00
ATOM    139  O   LEU B  10      26.104  10.572  -8.425  1.00  0.00
ATOM    140  CB  LEU B  10      25.572  13.440  -7.559  1.00  0.00
ATOM    141  CG  LEU B  10      24.967  14.828  -7.312  1.00  0.00
ATOM    142  CD1 LEU B  10      23.807  14.710  -6.332  1.00  0.00
ATOM    143  CD2 LEU B  10      26.041  15.763  -6.777  1.00  0.00
ATOM    155  N   ALA B  11      25.490  11.649 -10.442  1.00  0.00
ATOM    156  CA  ALA B  11      26.228  10.684 -11.111  1.00  0.00
ATOM    157  C   ALA B  11      27.521  11.238 -11.753  1.00  0.00
ATOM    158  O   ALA B  11      27.905  12.408 -12.083  1.00  0.00
ATOM    159  CB  ALA B  11      25.404  10.150 -12.123  1.00  0.00
ATOM    165  N   SER B  12      28.289  10.347 -12.152  1.00  0.00
ATOM    166  CA  SER B  12      29.429  11.015 -12.648  1.00  0.00
ATOM    167  C   SER B  12      29.454  10.772 -14.106  1.00  0.00
ATOM    168  O   SER B  12      28.505  10.197 -14.587  1.00  0.00
ATOM    169  CB  SER B  12      30.698  10.509 -11.990  1.00  0.00
ATOM    170  OG  SER B  12      30.987   9.199 -12.397  1.00  0.00
ATOM    176  N   SER B  13      30.412  11.250 -14.859  1.00  0.00
ATOM    177  CA  SER B  13      30.583  11.077 -16.378  1.00  0.00
ATOM    178  C   SER B  13      30.791   9.815 -17.071  1.00  0.00
ATOM    179  O   SER B  13      30.687   9.674 -18.260  1.00  0.00
ATOM    180  CB  SER B  13      31.756  11.918 -16.841  1.00  0.00
ATOM    181  OG  SER B  13      32.935  11.538 -16.185  1.00  0.00
ATOM    187  N   ARG B  14      31.077   8.981 -16.235  1.00  0.00
ATOM    188  CA  ARG B  14      31.410   7.629 -16.363  1.00  0.00
ATOM    189  C   ARG B  14      29.975   7.288 -16.135  1.00  0.00
ATOM    190  O   ARG B  14      29.813   6.102 -15.855  1.00  0.00
ATOM    191  CB  ARG B  14      32.376   7.075 -15.326  1.00  0.00
ATOM    192  CG  ARG B  14      33.775   7.668 -15.375  1.00  0.00
ATOM    193  CD  ARG B  14      34.663   7.064 -14.348  1.00  0.00
ATOM    194  NE  ARG B  14      36.003   7.629 -14.391  1.00  0.00
ATOM    195  CZ  ARG B  14      37.020   7.245 -13.595  1.00  0.00
ATOM    196  NH1 ARG B  14      36.836   6.297 -12.703  1.00  0.00
ATOM    197  NH2 ARG B  14      38.204   7.821 -13.712  1.00  0.00
ATOM    211  N   GLY B  15      28.931   8.255 -15.921  1.00  0.00
ATOM    212  CA  GLY B  15      27.865   7.445 -15.495  1.00  0.00
ATOM    213  C   GLY B  15      27.213   6.699 -14.320  1.00  0.00
ATOM    214  O   GLY B  15      26.022   6.818 -14.186  1.00  0.00
ATOM    218  N   VAL B  16      27.917   6.122 -13.378  1.00  0.00
ATOM    219  CA  VAL B  16      26.908   5.429 -12.868  1.00  0.00
ATOM    220  C   VAL B  16      25.907   5.830 -11.792  1.00  0.00
ATOM    221  O   VAL B  16      26.347   6.633 -10.954  1.00  0.00
ATOM    222  CB  VAL B  16      27.616   4.142 -12.404  1.00  0.00
ATOM    223  CG1 VAL B  16      26.630   3.212 -11.712  1.00  0.00
ATOM    224  CG2 VAL B  16      28.266   3.451 -13.592  1.00  0.00
ATOM    234  N   ALA B  17      24.564   5.543 -11.832  1.00  0.00
ATOM    235  CA  ALA B  17      23.809   5.997 -10.636  1.00  0.00
ATOM    236  C   ALA B  17      23.035   4.896  -9.829  1.00  0.00
ATOM    237  O   ALA B  17      22.524   3.861 -10.264  1.00  0.00
ATOM    238  CB  ALA B  17      22.952   6.998 -11.176  1.00  0.00
ATOM    244  N   SER B  18      22.960   4.998  -8.609  1.00  0.00
ATOM    245  CA  SER B  18      22.141   3.915  -8.062  1.00  0.00
ATOM    246  C   SER B  18      20.981   4.448  -7.353  1.00  0.00
ATOM    247  O   SER B  18      21.072   5.305  -6.496  1.00  0.00
ATOM    248  CB  SER B  18      22.942   3.048  -7.110  1.00  0.00
ATOM    249  OG  SER B  18      23.973   2.380  -7.786  1.00  0.00
ATOM    255  N   PHE B  19      19.843   3.855  -7.656  1.00  0.00
ATOM    256  CA  PHE B  19      18.739   4.346  -7.034  1.00  0.00
ATOM    257  C   PHE B  19      18.197   3.282  -6.036  1.00  0.00
ATOM    258  O   PHE B  19      17.911   2.129  -6.239  1.00  0.00
ATOM    259  CB  PHE B  19      17.699   4.727  -8.089  1.00  0.00
ATOM    260  CG  PHE B  19      16.329   4.979  -7.527  1.00  0.00
ATOM    261  CD1 PHE B  19      15.978   6.235  -7.055  1.00  0.00
ATOM    262  CD2 PHE B  19      15.389   3.961  -7.469  1.00  0.00
ATOM    263  CE1 PHE B  19      14.718   6.468  -6.537  1.00  0.00
ATOM    264  CE2 PHE B  19      14.128   4.192  -6.954  1.00  0.00
ATOM    265  CZ  PHE B  19      13.793   5.447  -6.487  1.00  0.00
ATOM    275  N   VAL B  20      17.869   3.648  -4.913  1.00  0.00
ATOM    276  CA  VAL B  20      17.294   2.618  -4.032  1.00  0.00
ATOM    277  C   VAL B  20      15.848   2.917  -3.681  1.00  0.00
ATOM    278  O   VAL B  20      15.539   4.036  -3.319  1.00  0.00
ATOM    279  CB  VAL B  20      18.110   2.507  -2.731  1.00  0.00
ATOM    280  CG1 VAL B  20      17.493   1.473  -1.801  1.00  0.00
ATOM    281  CG2 VAL B  20      19.553   2.150  -3.053  1.00  0.00
ATOM    291  N   CYS B  21      14.955   1.891  -3.733  1.00  0.00
ATOM    292  CA  CYS B  21      13.643   2.170  -3.419  1.00  0.00
ATOM    293  C   CYS B  21      13.135   1.435  -2.174  1.00  0.00
ATOM    294  O   CYS B  21      13.492    .306  -1.814  1.00  0.00
ATOM    295  CB  CYS B  21      12.773   1.820  -4.627  1.00  0.00
ATOM    296  SG  CYS B  21      11.001   2.055  -4.354  1.00  0.00
ATOM    302  N   GLU B  22      12.344   1.984  -1.384  1.00  0.00
ATOM    303  CA  GLU B  22      11.966   1.123   -.250  1.00  0.00
ATOM    304  C   GLU B  22      10.467    .954   -.225  1.00  0.00
ATOM    305  O   GLU B  22       9.585   1.791   -.277  1.00  0.00
ATOM    306  CB  GLU B  22      12.445   1.712   1.079  1.00  0.00
ATOM    307  CG  GLU B  22      12.116    .862   2.298  1.00  0.00
ATOM    308  CD  GLU B  22      12.664   1.435   3.575  1.00  0.00
ATOM    309  OE1 GLU B  22      13.312   2.452   3.518  1.00  0.00
ATOM    310  OE2 GLU B  22      12.433    .854   4.610  1.00  0.00
ATOM    317  N   TYR B  23      10.052   -.271   -.059  1.00  0.00
ATOM    318  CA  TYR B  23       8.666   -.497   -.043  1.00  0.00
ATOM    319  C   TYR B  23       8.100   -.920   1.255  1.00  0.00
ATOM    320  O   TYR B  23       8.293  -1.987   1.808  1.00  0.00
ATOM    321  CB  TYR B  23       8.320  -1.539  -1.110  1.00  0.00
ATOM    322  CG  TYR B  23       8.645  -1.099  -2.520  1.00  0.00
ATOM    323  CD1 TYR B  23       9.531  -1.839  -3.290  1.00  0.00
ATOM    324  CD2 TYR B  23       8.058    .043  -3.043  1.00  0.00
ATOM    325  CE1 TYR B  23       9.827  -1.437  -4.579  1.00  0.00
ATOM    326  CE2 TYR B  23       8.355    .445  -4.331  1.00  0.00
ATOM    327  CZ  TYR B  23       9.235   -.291  -5.097  1.00  0.00
ATOM    328  OH  TYR B  23       9.531    .109  -6.380  1.00  0.00
ATOM    338  N   GLY B  24       6.958   -.318   1.426  1.00  0.00
ATOM    339  CA  GLY B  24       5.879   -.291   2.426  1.00  0.00
ATOM    340  C   GLY B  24       4.972  -1.427   2.723  1.00  0.00
ATOM    341  O   GLY B  24       3.890  -1.245   3.313  1.00  0.00
ATOM    345  N   SER B  25       5.273  -2.567   2.194  1.00  0.00
ATOM    346  CA  SER B  25       4.414  -3.639   2.580  1.00  0.00
ATOM    347  C   SER B  25       5.258  -4.916   2.779  1.00  0.00
ATOM    348  O   SER B  25       6.351  -5.053   2.263  1.00  0.00
ATOM    349  CB  SER B  25       3.345  -3.850   1.526  1.00  0.00
ATOM    350  OG  SER B  25       2.471  -4.880   1.898  1.00  0.00
ATOM    356  N   SER B  26       4.684  -5.865   3.548  1.00  0.00
ATOM    357  CA  SER B  26       5.323  -7.190   3.772  1.00  0.00
ATOM    358  C   SER B  26       4.779  -7.902   2.739  1.00  0.00
ATOM    359  O   SER B  26       5.557  -8.654   2.138  1.00  0.00
ATOM    360  CB  SER B  26       4.994  -7.852   5.096  1.00  0.00
ATOM    361  OG  SER B  26       3.633  -8.178   5.170  1.00  0.00
ATOM    367  N   GLY B  27       3.632  -7.585   2.185  1.00  0.00
ATOM    368  CA  GLY B  27       3.930  -8.549   1.374  1.00  0.00
ATOM    369  C   GLY B  27       3.812  -9.901   1.676  1.00  0.00
ATOM    370  O   GLY B  27       3.915 -10.590   2.675  1.00  0.00
ATOM    374  N   ASN B  28       4.084 -10.143    .490  1.00  0.00
ATOM    375  CA  ASN B  28       4.588 -11.232   -.084  1.00  0.00
ATOM    376  C   ASN B  28       5.190 -10.564  -1.399  1.00  0.00
ATOM    377  O   ASN B  28       4.556 -10.628  -2.483  1.00  0.00
ATOM    378  CB  ASN B  28       3.524 -12.292   -.304  1.00  0.00
ATOM    379  CG  ASN B  28       4.094 -13.583   -.822  1.00  0.00
ATOM    380  OD1 ASN B  28       5.133 -13.593  -1.492  1.00  0.00
ATOM    381  ND2 ASN B  28       3.433 -14.673   -.527  1.00  0.00
ATOM    388  N   ALA B  29       6.337 -10.371  -1.367  1.00  0.00
ATOM    389  CA  ALA B  29       7.242  -9.829  -2.339  1.00  0.00
ATOM    390  C   ALA B  29       7.103 -10.759  -3.541  1.00  0.00
ATOM    391  O   ALA B  29       7.315 -10.178  -4.597  1.00  0.00
ATOM    392  CB  ALA B  29       8.350  -9.805  -2.005  1.00  0.00
ATOM    398  N   ALA B  30       6.776 -12.153  -3.482  1.00  0.00
ATOM    399  CA  ALA B  30       7.060 -12.292  -4.816  1.00  0.00
ATOM    400  C   ALA B  30       7.318 -12.407  -6.145  1.00  0.00
ATOM    401  O   ALA B  30       8.193 -12.688  -6.931  1.00  0.00
ATOM    402  CB  ALA B  30       6.545 -14.157  -4.314  1.00  0.00
ATOM    408  N   GLU B  31       6.299 -12.064  -6.652  1.00  0.00
ATOM    409  CA  GLU B  31       5.908 -11.859  -8.054  1.00  0.00
ATOM    410  C   GLU B  31       6.048 -10.331  -8.592  1.00  0.00
ATOM    411  O   GLU B  31       5.719 -10.049  -9.732  1.00  0.00
ATOM    412  CB  GLU B  31       4.467 -12.347  -8.217  1.00  0.00
ATOM    413  CG  GLU B  31       4.249 -13.803  -7.832  1.00  0.00
ATOM    414  CD  GLU B  31       5.057 -14.756  -8.669  1.00  0.00
ATOM    415  OE1 GLU B  31       5.354 -14.426  -9.792  1.00  0.00
ATOM    416  OE2 GLU B  31       5.377 -15.816  -8.184  1.00  0.00
ATOM    423  N   VAL B  32       6.485  -9.399  -7.709  1.00  0.00
ATOM    424  CA  VAL B  32       6.552  -7.876  -7.588  1.00  0.00
ATOM    425  C   VAL B  32       7.360  -7.436  -8.847  1.00  0.00
ATOM    426  O   VAL B  32       8.362  -8.142  -9.242  1.00  0.00
ATOM    427  CB  VAL B  32       7.257  -7.412  -6.300  1.00  0.00
ATOM    428  CG1 VAL B  32       8.706  -7.876  -6.289  1.00  0.00
ATOM    429  CG2 VAL B  32       7.175  -5.897  -6.182  1.00  0.00
ATOM    439  N   ARG B  33       6.773  -6.311  -9.425  1.00  0.00
ATOM    440  CA  ARG B  33       7.359  -5.743 -10.570  1.00  0.00
ATOM    441  C   ARG B  33       7.730  -4.354 -10.228  1.00  0.00
ATOM    442  O   ARG B  33       7.082  -3.461  -9.724  1.00  0.00
ATOM    443  CB  ARG B  33       6.405  -5.762 -11.755  1.00  0.00
ATOM    444  CG  ARG B  33       6.938  -5.102 -13.016  1.00  0.00
ATOM    445  CD  ARG B  33       5.978  -5.214 -14.144  1.00  0.00
ATOM    446  NE  ARG B  33       5.847  -6.585 -14.610  1.00  0.00
ATOM    447  CZ  ARG B  33       4.917  -7.010 -15.487  1.00  0.00
ATOM    448  NH1 ARG B  33       4.045  -6.160 -15.983  1.00  0.00
ATOM    449  NH2 ARG B  33       4.881  -8.280 -15.850  1.00  0.00
ATOM    463  N   VAL B  34       8.972  -4.051 -10.588  1.00  0.00
ATOM    464  CA  VAL B  34       9.466  -2.725 -10.237  1.00  0.00
ATOM    465  C   VAL B  34       9.783  -2.013 -11.414  1.00  0.00
ATOM    466  O   VAL B  34      10.465  -2.688 -12.153  1.00  0.00
ATOM    467  CB  VAL B  34      10.729  -2.783  -9.358  1.00  0.00
ATOM    468  CG1 VAL B  34      11.102  -1.392  -8.869  1.00  0.00
ATOM    469  CG2 VAL B  34      10.500  -3.724  -8.185  1.00  0.00
ATOM    479  N   THR B  35       9.216   -.694 -11.535  1.00  0.00
ATOM    480  CA  THR B  35       9.501    .089 -12.744  1.00  0.00
ATOM    481  C   THR B  35      10.231   1.511 -12.526  1.00  0.00
ATOM    482  O   THR B  35       9.967   2.239 -11.557  1.00  0.00
ATOM    483  CB  THR B  35       8.179    .300 -13.504  1.00  0.00
ATOM    484  OG1 THR B  35       7.627   -.972 -13.870  1.00  0.00
ATOM    485  CG2 THR B  35       8.412   1.127 -14.760  1.00  0.00
ATOM    493  N   VAL B  36      11.213   1.900 -13.236  1.00  0.00
ATOM    494  CA  VAL B  36      11.725   3.174 -13.093  1.00  0.00
ATOM    495  C   VAL B  36      11.296   4.003 -14.336  1.00  0.00
ATOM    496  O   VAL B  36      11.461   3.714 -15.546  1.00  0.00
ATOM    497  CB  VAL B  36      13.258   3.106 -12.957  1.00  0.00
ATOM    498  CG1 VAL B  36      13.870   2.419 -14.169  1.00  0.00
ATOM    499  CG2 VAL B  36      13.826   4.506 -12.786  1.00  0.00
ATOM    509  N   LEU B  37      10.736   5.212 -13.949  1.00  0.00
ATOM    510  CA  LEU B  37      10.372   6.012 -15.044  1.00  0.00
ATOM    511  C   LEU B  37      11.140   7.414 -14.977  1.00  0.00
ATOM    512  O   LEU B  37      11.433   8.053 -13.961  1.00  0.00
ATOM    513  CB  LEU B  37       8.849   6.194 -15.035  1.00  0.00
ATOM    514  CG  LEU B  37       8.024   4.900 -15.047  1.00  0.00
ATOM    515  CD1 LEU B  37       7.754   4.457 -13.616  1.00  0.00
ATOM    516  CD2 LEU B  37       6.724   5.134 -15.802  1.00  0.00
ATOM    528  N   ARG B  38      11.490   7.966 -16.120  1.00  0.00
ATOM    529  CA  ARG B  38      11.963   9.259 -16.144  1.00  0.00
ATOM    530  C   ARG B  38      10.908  10.427 -16.552  1.00  0.00
ATOM    531  O   ARG B  38       9.943  10.503 -17.333  1.00  0.00
ATOM    532  CB  ARG B  38      13.153   9.247 -17.093  1.00  0.00
ATOM    533  CG  ARG B  38      13.854  10.586 -17.257  1.00  0.00
ATOM    534  CD  ARG B  38      15.086  10.464 -18.078  1.00  0.00
ATOM    535  NE  ARG B  38      15.785  11.733 -18.198  1.00  0.00
ATOM    536  CZ  ARG B  38      15.627  12.600 -19.217  1.00  0.00
ATOM    537  NH1 ARG B  38      14.792  12.321 -20.194  1.00  0.00
ATOM    538  NH2 ARG B  38      16.311  13.730 -19.235  1.00  0.00
ATOM    552  N   GLN B  39      10.996  11.584 -15.783  1.00  0.00
ATOM    553  CA  GLN B  39       9.930  12.566 -16.237  1.00  0.00
ATOM    554  C   GLN B  39      10.496  13.655 -17.101  1.00  0.00
ATOM    555  O   GLN B  39      11.381  14.364 -16.616  1.00  0.00
ATOM    556  CB  GLN B  39       9.219  13.213 -15.046  1.00  0.00
ATOM    557  CG  GLN B  39       8.061  14.118 -15.428  1.00  0.00
ATOM    558  CD  GLN B  39       7.399  14.754 -14.220  1.00  0.00
ATOM    559  OE1 GLN B  39       7.149  14.089 -13.211  1.00  0.00
ATOM    560  NE2 GLN B  39       7.112  16.047 -14.316  1.00  0.00
ATOM    569  N   ALA B  40      10.114  13.914 -18.249  1.00  0.00
ATOM    570  CA  ALA B  40      10.732  14.872 -18.931  1.00  0.00
ATOM    571  C   ALA B  40      10.081  16.246 -19.197  1.00  0.00
ATOM    572  O   ALA B  40       9.159  16.636 -19.833  1.00  0.00
ATOM    573  CB  ALA B  40      11.052  14.434 -20.254  1.00  0.00
ATOM    579  N   GLY B  41      10.410  17.078 -18.311  1.00  0.00
ATOM    580  CA  GLY B  41       9.690  18.281 -18.405  1.00  0.00
ATOM    581  C   GLY B  41       8.363  17.581 -18.001  1.00  0.00
ATOM    582  O   GLY B  41       8.269  17.009 -16.923  1.00  0.00
ATOM    586  N   SER B  42       7.309  17.738 -18.844  1.00  0.00
ATOM    587  CA  SER B  42       5.925  17.213 -18.638  1.00  0.00
ATOM    588  C   SER B  42       5.594  15.863 -19.193  1.00  0.00
ATOM    589  O   SER B  42       4.389  15.370 -19.173  1.00  0.00
ATOM    590  CB  SER B  42       4.926  18.191 -19.225  1.00  0.00
ATOM    591  OG  SER B  42       5.074  18.286 -20.615  1.00  0.00
ATOM    597  N   GLN B  43       6.621  15.194 -19.812  1.00  0.00
ATOM    598  CA  GLN B  43       6.325  13.988 -20.430  1.00  0.00
ATOM    599  C   GLN B  43       6.794  12.782 -19.770  1.00  0.00
ATOM    600  O   GLN B  43       7.753  12.543 -19.037  1.00  0.00
ATOM    601  CB  GLN B  43       6.882  14.014 -21.855  1.00  0.00
ATOM    602  CG  GLN B  43       6.347  15.148 -22.713  1.00  0.00
ATOM    603  CD  GLN B  43       4.861  15.014 -22.988  1.00  0.00
ATOM    604  OE1 GLN B  43       4.415  14.042 -23.604  1.00  0.00
ATOM    605  NE2 GLN B  43       4.086  15.991 -22.533  1.00  0.00
ATOM    614  N   MET B  44       6.241  11.691 -19.910  1.00  0.00
ATOM    615  CA  MET B  44       6.924  10.706 -19.073  1.00  0.00
ATOM    616  C   MET B  44       7.387   9.478 -19.852  1.00  0.00
ATOM    617  O   MET B  44       6.618   8.928 -20.649  1.00  0.00
ATOM    618  CB  MET B  44       6.008  10.280 -17.927  1.00  0.00
ATOM    619  CG  MET B  44       6.625   9.271 -16.970  1.00  0.00
ATOM    620  SD  MET B  44       5.535   8.864 -15.591  1.00  0.00
ATOM    621  CE  MET B  44       5.579  10.393 -14.662  1.00  0.00
ATOM    631  N   THR B  45       8.579   8.989 -19.575  1.00  0.00
ATOM    632  CA  THR B  45       8.944   7.950 -20.326  1.00  0.00
ATOM    633  C   THR B  45       9.359   6.680 -19.411  1.00  0.00
ATOM    634  O   THR B  45       9.721   6.513 -18.227  1.00  0.00
ATOM    635  CB  THR B  45      10.082   8.420 -21.251  1.00  0.00
ATOM    636  OG1 THR B  45      11.207   8.825 -20.461  1.00  0.00
ATOM    637  CG2 THR B  45       9.623   9.589 -22.109  1.00  0.00
ATOM    645  N   GLU B  46       9.256   5.530 -19.947  1.00  0.00
ATOM    646  CA  GLU B  46       9.606   4.429 -19.001  1.00  0.00
ATOM    647  C   GLU B  46      10.887   4.023 -19.512  1.00  0.00
ATOM    648  O   GLU B  46      11.070   3.741 -20.724  1.00  0.00
ATOM    649  CB  GLU B  46       8.624   3.255 -18.998  1.00  0.00
ATOM    650  CG  GLU B  46       9.006   2.118 -18.060  1.00  0.00
ATOM    651  CD  GLU B  46       8.006    .996 -18.064  1.00  0.00
ATOM    652  OE1 GLU B  46       6.852   1.254 -18.312  1.00  0.00
ATOM    653  OE2 GLU B  46       8.396   -.122 -17.819  1.00  0.00
ATOM    660  N   VAL B  47      11.793   3.879 -18.605  1.00  0.00
ATOM    661  CA  VAL B  47      13.138   3.650 -18.919  1.00  0.00
ATOM    662  C   VAL B  47      13.577   2.251 -18.517  1.00  0.00
ATOM    663  O   VAL B  47      14.285   1.598 -19.286  1.00  0.00
ATOM    664  CB  VAL B  47      14.012   4.703 -18.211  1.00  0.00
ATOM    665  CG1 VAL B  47      15.488   4.414 -18.446  1.00  0.00
ATOM    666  CG2 VAL B  47      13.649   6.095 -18.706  1.00  0.00
ATOM    676  N   CYS B  48      13.122   1.795 -17.475  1.00  0.00
ATOM    677  CA  CYS B  48      13.446    .499 -17.112  1.00  0.00
ATOM    678  C   CYS B  48      12.576   -.234 -16.247  1.00  0.00
ATOM    679  O   CYS B  48      11.716   -.080 -15.422  1.00  0.00
ATOM    680  CB  CYS B  48      14.822    .513 -16.446  1.00  0.00
ATOM    681  SG  CYS B  48      15.428  -1.123 -15.968  1.00  0.00
ATOM    687  N   ALA B  49      12.686  -1.399 -16.573  1.00  0.00
ATOM    688  CA  ALA B  49      11.830  -2.083 -15.764  1.00  0.00
ATOM    689  C   ALA B  49      12.446  -3.165 -15.303  1.00  0.00
ATOM    690  O   ALA B  49      13.328  -3.784 -15.917  1.00  0.00
ATOM    691  CB  ALA B  49      10.692  -2.205 -16.279  1.00  0.00
ATOM    697  N   ALA B  50      11.908  -3.547 -14.349  1.00  0.00
ATOM    698  CA  ALA B  50      12.502  -4.736 -14.005  1.00  0.00
ATOM    699  C   ALA B  50      11.647  -5.327 -13.195  1.00  0.00
ATOM    700  O   ALA B  50      10.945  -4.635 -12.544  1.00  0.00
ATOM    701  CB  ALA B  50      13.694  -4.557 -13.170  1.00  0.00
ATOM    707  N   THR B  51      11.744  -6.728 -13.391  1.00  0.00
ATOM    708  CA  THR B  51      10.841  -7.554 -12.783  1.00  0.00
ATOM    709  C   THR B  51      11.546  -8.495 -12.159  1.00  0.00
ATOM    710  O   THR B  51      12.400  -9.181 -12.667  1.00  0.00
ATOM    711  CB  THR B  51       9.854  -8.221 -13.758  1.00  0.00
ATOM    712  OG1 THR B  51       9.175  -7.212 -14.518  1.00  0.00
ATOM    713  CG2 THR B  51       8.831  -9.051 -12.998  1.00  0.00
ATOM    721  N   TYR B  52      11.143  -8.679 -11.035  1.00  0.00
ATOM    722  CA  TYR B  52      11.778  -9.576 -10.331  1.00  0.00
ATOM    723  C   TYR B  52      10.766 -10.310 -10.077  1.00  0.00
ATOM    724  O   TYR B  52       9.615  -9.923  -9.686  1.00  0.00
ATOM    725  CB  TYR B  52      12.466  -9.057  -9.067  1.00  0.00
ATOM    726  CG  TYR B  52      13.401  -7.894  -9.315  1.00  0.00
ATOM    727  CD1 TYR B  52      12.909  -6.597  -9.320  1.00  0.00
ATOM    728  CD2 TYR B  52      14.751  -8.125  -9.536  1.00  0.00
ATOM    729  CE1 TYR B  52      13.763  -5.535  -9.546  1.00  0.00
ATOM    730  CE2 TYR B  52      15.605  -7.063  -9.762  1.00  0.00
ATOM    731  CZ  TYR B  52      15.115  -5.772  -9.768  1.00  0.00
ATOM    732  OH  TYR B  52      15.966  -4.715  -9.993  1.00  0.00
ATOM    742  N   THR B  53      11.363 -11.258  -9.845  1.00  0.00
ATOM    743  CA  THR B  53      10.698 -12.260  -9.482  1.00  0.00
ATOM    744  C   THR B  53      11.541 -12.675  -8.392  1.00  0.00
ATOM    745  O   THR B  53      12.520 -12.162  -8.211  1.00  0.00
ATOM    746  CB  THR B  53      10.530 -13.312 -10.594  1.00  0.00
ATOM    747  OG1 THR B  53      11.792 -13.937 -10.860  1.00  0.00
ATOM    748  CG2 THR B  53      10.012 -12.662 -11.869  1.00  0.00
ATOM    756  N   VAL B  54      11.007 -13.518  -7.530  1.00  0.00
ATOM    757  CA  VAL B  54      11.693 -14.021  -6.426  1.00  0.00
ATOM    758  C   VAL B  54      11.773 -14.706  -7.823  1.00  0.00
ATOM    759  O   VAL B  54      10.737 -14.734  -8.505  1.00  0.00
ATOM    760  CB  VAL B  54      10.961 -14.690  -5.247  1.00  0.00
ATOM    761  CG1 VAL B  54      10.292 -15.980  -5.698  1.00  0.00
ATOM    762  CG2 VAL B  54      11.940 -14.958  -4.114  1.00  0.00
ATOM    772  N   GLU B  55      12.665 -15.285  -8.075  1.00  0.00
ATOM    773  CA  GLU B  55      13.674 -16.072  -8.714  1.00  0.00
ATOM    774  C   GLU B  55      14.364 -15.051  -9.777  1.00  0.00
ATOM    775  O   GLU B  55      14.779 -15.433 -10.884  1.00  0.00
ATOM    776  CB  GLU B  55      13.059 -17.307  -9.376  1.00  0.00
ATOM    777  CG  GLU B  55      12.349 -18.248  -8.414  1.00  0.00
ATOM    778  CD  GLU B  55      11.848 -19.499  -9.081  1.00  0.00
ATOM    779  OE1 GLU B  55      11.944 -19.588 -10.282  1.00  0.00
ATOM    780  OE2 GLU B  55      11.370 -20.367  -8.390  1.00  0.00
ATOM    787  N   ASP B  56      14.404 -13.724  -9.397  1.00  0.00
ATOM    788  CA  ASP B  56      15.274 -12.502  -9.641  1.00  0.00
ATOM    789  C   ASP B  56      15.540 -12.007 -10.977  1.00  0.00
ATOM    790  O   ASP B  56      16.576 -11.350 -11.232  1.00  0.00
ATOM    791  CB  ASP B  56      16.662 -12.720  -9.033  1.00  0.00
ATOM    792  CG  ASP B  56      16.627 -12.890  -7.520  1.00  0.00
ATOM    793  OD1 ASP B  56      15.922 -12.150  -6.875  1.00  0.00
ATOM    794  OD2 ASP B  56      17.306 -13.757  -7.025  1.00  0.00
ATOM    799  N   GLU B  57      14.817 -12.476 -11.900  1.00  0.00
ATOM    800  CA  GLU B  57      15.221 -11.869 -13.049  1.00  0.00
ATOM    801  C   GLU B  57      15.023 -10.439 -12.778  1.00  0.00
ATOM    802  O   GLU B  57      14.398  -9.935 -11.665  1.00  0.00
ATOM    803  CB  GLU B  57      14.415 -12.348 -14.259  1.00  0.00
ATOM    804  CG  GLU B  57      14.656 -13.802 -14.639  1.00  0.00
ATOM    805  CD  GLU B  57      13.874 -14.228 -15.851  1.00  0.00
ATOM    806  OE1 GLU B  57      13.109 -13.437 -16.348  1.00  0.00
ATOM    807  OE2 GLU B  57      14.043 -15.345 -16.280  1.00  0.00
ATOM    814  N   LEU B  58      15.879  -9.827 -13.717  1.00  0.00
ATOM    815  CA  LEU B  58      15.799  -8.465 -14.004  1.00  0.00
ATOM    816  C   LEU B  58      15.693  -8.109 -15.514  1.00  0.00
ATOM    817  O   LEU B  58      16.493  -8.592 -16.265  1.00  0.00
ATOM    818  CB  LEU B  58      17.029  -7.791 -13.384  1.00  0.00
ATOM    819  CG  LEU B  58      17.090  -6.264 -13.519  1.00  0.00
ATOM    820  CD1 LEU B  58      17.882  -5.682 -12.357  1.00  0.00
ATOM    821  CD2 LEU B  58      17.726  -5.898 -14.852  1.00  0.00
ATOM    833  N   ALA B  59      14.799  -7.289 -15.975  1.00  0.00
ATOM    834  CA  ALA B  59      14.917  -6.950 -17.363  1.00  0.00
ATOM    835  C   ALA B  59      15.486  -5.492 -17.711  1.00  0.00
ATOM    836  O   ALA B  59      15.459  -4.613 -16.830  1.00  0.00
ATOM    837  CB  ALA B  59      13.723  -7.256 -17.935  1.00  0.00
ATOM    843  N   PHE B  60      16.002  -5.189 -18.921  1.00  0.00
ATOM    844  CA  PHE B  60      16.413  -3.829 -18.975  1.00  0.00
ATOM    845  C   PHE B  60      15.987  -3.196 -20.045  1.00  0.00
ATOM    846  O   PHE B  60      15.708  -3.757 -21.085  1.00  0.00
ATOM    847  CB  PHE B  60      17.934  -3.673 -18.966  1.00  0.00
ATOM    848  CG  PHE B  60      18.624  -4.391 -20.091  1.00  0.00
ATOM    849  CD1 PHE B  60      18.815  -3.768 -21.316  1.00  0.00
ATOM    850  CD2 PHE B  60      19.082  -5.689 -19.928  1.00  0.00
ATOM    851  CE1 PHE B  60      19.449  -4.428 -22.352  1.00  0.00
ATOM    852  CE2 PHE B  60      19.717  -6.350 -20.961  1.00  0.00
ATOM    853  CZ  PHE B  60      19.900  -5.718 -22.175  1.00  0.00
ATOM    863  N   LEU B  61      15.786  -2.033 -19.829  1.00  0.00
ATOM    864  CA  LEU B  61      15.281  -1.674 -20.995  1.00  0.00
ATOM    865  C   LEU B  61      16.174   -.774 -21.597  1.00  0.00
ATOM    866  O   LEU B  61      17.221   -.618 -20.967  1.00  0.00
ATOM    867  CB  LEU B  61      13.899  -1.034 -20.815  1.00  0.00
ATOM    868  CG  LEU B  61      12.855  -1.896 -20.095  1.00  0.00
ATOM    869  CD1 LEU B  61      11.595  -1.075 -19.856  1.00  0.00
ATOM    870  CD2 LEU B  61      12.553  -3.131 -20.930  1.00  0.00
ATOM    882  N   ASP B  62      15.799   -.235 -22.658  1.00  0.00
ATOM    883  CA  ASP B  62      16.736    .288 -23.390  1.00  0.00
ATOM    884  C   ASP B  62      17.837   1.220 -22.886  1.00  0.00
ATOM    885  O   ASP B  62      17.639   2.218 -22.201  1.00  0.00
ATOM    886  CB  ASP B  62      15.943    .979 -24.503  1.00  0.00
ATOM    887  CG  ASP B  62      15.280   -.005 -25.457  1.00  0.00
ATOM    888  OD1 ASP B  62      15.558  -1.176 -25.359  1.00  0.00
ATOM    889  OD2 ASP B  62      14.502    .425 -26.275  1.00  0.00
ATOM    894  N   ASP B  63      19.040    .820 -23.314  1.00  0.00
ATOM    895  CA  ASP B  63      20.317   1.437 -23.105  1.00  0.00
ATOM    896  C   ASP B  63      20.479   1.500 -21.680  1.00  0.00
ATOM    897  O   ASP B  63      21.395   2.120 -21.130  1.00  0.00
ATOM    898  CB  ASP B  63      20.409   2.839 -23.713  1.00  0.00
ATOM    899  CG  ASP B  63      20.319   2.833 -25.233  1.00  0.00
ATOM    900  OD1 ASP B  63      20.511   1.792 -25.816  1.00  0.00
ATOM    901  OD2 ASP B  63      20.059   3.869 -25.797  1.00  0.00
ATOM    906  N   SER B  64      19.755    .719 -21.026  1.00  0.00
ATOM    907  CA  SER B  64      19.810    .974 -19.677  1.00  0.00
ATOM    908  C   SER B  64      20.023   -.347 -19.543  1.00  0.00
ATOM    909  O   SER B  64      19.411  -1.291 -20.032  1.00  0.00
ATOM    910  CB  SER B  64      18.552   1.494 -19.010  1.00  0.00
ATOM    911  OG  SER B  64      18.169   2.729 -19.552  1.00  0.00
ATOM    917  N   THR B  65      20.812   -.375 -18.745  1.00  0.00
ATOM    918  CA  THR B  65      21.248  -1.406 -18.180  1.00  0.00
ATOM    919  C   THR B  65      20.894  -1.032 -16.809  1.00  0.00
ATOM    920  O   THR B  65      21.133    .077 -16.272  1.00  0.00
ATOM    921  CB  THR B  65      22.751  -1.636 -18.422  1.00  0.00
ATOM    922  OG1 THR B  65      22.988  -1.825 -19.823  1.00  0.00
ATOM    923  CG2 THR B  65      23.232  -2.862 -17.661  1.00  0.00
ATOM    931  N   CYS B  66      20.312  -2.016 -16.244  1.00  0.00
ATOM    932  CA  CYS B  66      19.778  -1.968 -15.017  1.00  0.00
ATOM    933  C   CYS B  66      20.172  -3.047 -14.253  1.00  0.00
ATOM    934  O   CYS B  66      19.889  -4.169 -14.579  1.00  0.00
ATOM    935  CB  CYS B  66      18.251  -1.943 -15.090  1.00  0.00
ATOM    936  SG  CYS B  66      17.435  -1.938 -13.476  1.00  0.00
ATOM    942  N   THR B  67      20.557  -2.765 -13.195  1.00  0.00
ATOM    943  CA  THR B  67      20.899  -4.016 -12.444  1.00  0.00
ATOM    944  C   THR B  67      20.277  -3.687 -11.215  1.00  0.00
ATOM    945  O   THR B  67      20.100  -2.615 -10.611  1.00  0.00
ATOM    946  CB  THR B  67      22.398  -4.307 -12.247  1.00  0.00
ATOM    947  OG1 THR B  67      22.963  -3.337 -11.357  1.00  0.00
ATOM    948  CG2 THR B  67      23.130  -4.255 -13.580  1.00  0.00
ATOM    956  N   GLY B  68      20.090  -4.736 -10.618  1.00  0.00
ATOM    957  CA  GLY B  68      19.424  -4.482  -9.512  1.00  0.00
ATOM    958  C   GLY B  68      19.299  -5.742  -8.933  1.00  0.00
ATOM    959  O   GLY B  68      19.642  -6.842  -9.428  1.00  0.00
ATOM    963  N   THR B  69      18.746  -5.545  -7.836  1.00  0.00
ATOM    964  CA  THR B  69      18.650  -6.706  -6.906  1.00  0.00
ATOM    965  C   THR B  69      17.486  -6.533  -5.955  1.00  0.00
ATOM    966  O   THR B  69      16.918  -5.416  -5.613  1.00  0.00
ATOM    967  CB  THR B  69      19.942  -6.897  -6.090  1.00  0.00
ATOM    968  OG1 THR B  69      19.897  -8.156  -5.405  1.00  0.00
ATOM    969  CG2 THR B  69      20.102  -5.777  -5.074  1.00  0.00
ATOM    977  N   SER B  70      17.191  -7.585  -5.283  1.00  0.00
ATOM    978  CA  SER B  70      16.106  -7.295  -4.315  1.00  0.00
ATOM    979  C   SER B  70      16.445  -7.914  -3.110  1.00  0.00
ATOM    980  O   SER B  70      17.112  -8.970  -3.022  1.00  0.00
ATOM    981  CB  SER B  70      14.751  -7.812  -4.759  1.00  0.00
ATOM    982  OG  SER B  70      14.739  -9.212  -4.806  1.00  0.00
ATOM    988  N   SER B  71      15.761  -7.255  -2.174  1.00  0.00
ATOM    989  CA  SER B  71      15.793  -7.793   -.815  1.00  0.00
ATOM    990  C   SER B  71      14.801  -7.470    .088  1.00  0.00
ATOM    991  O   SER B  71      14.296  -6.424    .527  1.00  0.00
ATOM    992  CB  SER B  71      17.084  -7.398   -.126  1.00  0.00
ATOM    993  OG  SER B  71      17.130  -7.901   1.181  1.00  0.00
ATOM    999  N   GLY B  72      14.041  -8.476    .200  1.00  0.00
ATOM   1000  CA  GLY B  72      13.153  -8.101   1.176  1.00  0.00
ATOM   1001  C   GLY B  72      12.227  -7.062    .522  1.00  0.00
ATOM   1002  O   GLY B  72      11.659  -7.268   -.571  1.00  0.00
ATOM   1006  N   ASN B  73      12.141  -5.916   1.241  1.00  0.00
ATOM   1007  CA  ASN B  73      11.320  -4.768    .693  1.00  0.00
ATOM   1008  C   ASN B  73      12.174  -3.595   -.158  1.00  0.00
ATOM   1009  O   ASN B  73      11.875  -2.425   -.435  1.00  0.00
ATOM   1010  CB  ASN B  73      10.560  -4.150   1.852  1.00  0.00
ATOM   1011  CG  ASN B  73      11.470  -3.529   2.875  1.00  0.00
ATOM   1012  OD1 ASN B  73      12.671  -3.823   2.915  1.00  0.00
ATOM   1013  ND2 ASN B  73      10.923  -2.675   3.702  1.00  0.00
ATOM   1020  N   LYS B  74      13.388  -3.800   -.460  1.00  0.00
ATOM   1021  CA  LYS B  74      14.198  -2.720  -1.102  1.00  0.00
ATOM   1022  C   LYS B  74      14.625  -3.110  -2.523  1.00  0.00
ATOM   1023  O   LYS B  74      15.038  -4.244  -2.935  1.00  0.00
ATOM   1024  CB  LYS B  74      15.436  -2.397   -.264  1.00  0.00
ATOM   1025  CG  LYS B  74      15.134  -1.747   1.080  1.00  0.00
ATOM   1026  CD  LYS B  74      16.413  -1.337   1.795  1.00  0.00
ATOM   1027  CE  LYS B  74      16.112   -.654   3.121  1.00  0.00
ATOM   1028  NZ  LYS B  74      17.353   -.219   3.818  1.00  0.00
ATOM   1042  N   VAL B  75      14.435  -2.127  -3.380  1.00  0.00
ATOM   1043  CA  VAL B  75      14.873  -2.429  -4.672  1.00  0.00
ATOM   1044  C   VAL B  75      15.993  -1.416  -5.131  1.00  0.00
ATOM   1045  O   VAL B  75      16.182   -.237  -4.932  1.00  0.00
ATOM   1046  CB  VAL B  75      13.664  -2.392  -5.625  1.00  0.00
ATOM   1047  CG1 VAL B  75      14.079  -2.812  -7.027  1.00  0.00
ATOM   1048  CG2 VAL B  75      12.560  -3.294  -5.096  1.00  0.00
ATOM   1058  N   ASN B  76      17.011  -2.049  -5.694  1.00  0.00
ATOM   1059  CA  ASN B  76      18.168  -1.108  -6.062  1.00  0.00
ATOM   1060  C   ASN B  76      18.418  -1.029  -7.557  1.00  0.00
ATOM   1061  O   ASN B  76      18.657  -2.178  -8.110  1.00  0.00
ATOM   1062  CB  ASN B  76      19.456  -1.518  -5.372  1.00  0.00
ATOM   1063  CG  ASN B  76      20.571   -.536  -5.599  1.00  0.00
ATOM   1064  OD1 ASN B  76      20.601    .165  -6.617  1.00  0.00
ATOM   1065  ND2 ASN B  76      21.491   -.471  -4.669  1.00  0.00
ATOM   1072  N   LEU B  77      18.358    .134  -8.251  1.00  0.00
ATOM   1073  CA  LEU B  77      18.535    .139  -9.636  1.00  0.00
ATOM   1074  C   LEU B  77      19.894    .785 -10.004  1.00  0.00
ATOM   1075  O   LEU B  77      20.379   1.836  -9.641  1.00  0.00
ATOM   1076  CB  LEU B  77      17.368    .891 -10.289  1.00  0.00
ATOM   1077  CG  LEU B  77      15.965    .429  -9.876  1.00  0.00
ATOM   1078  CD1 LEU B  77      14.920   1.295 -10.567  1.00  0.00
ATOM   1079  CD2 LEU B  77      15.785  -1.038 -10.239  1.00  0.00
ATOM   1091  N   THR B  78      20.665    .081 -10.711  1.00  0.00
ATOM   1092  CA  THR B  78      21.846    .697 -11.080  1.00  0.00
ATOM   1093  C   THR B  78      21.849    .986 -12.500  1.00  0.00
ATOM   1094  O   THR B  78      21.538    .096 -13.341  1.00  0.00
ATOM   1095  CB  THR B  78      23.064   -.173 -10.719  1.00  0.00
ATOM   1096  OG1 THR B  78      23.130   -.342  -9.297  1.00  0.00
ATOM   1097  CG2 THR B  78      24.348    .479 -11.208  1.00  0.00
ATOM   1105  N   ILE B  79      22.168   2.386 -12.767  1.00  0.00
ATOM   1106  CA  ILE B  79      22.204   2.759 -14.109  1.00  0.00
ATOM   1107  C   ILE B  79      23.605   3.045 -14.692  1.00  0.00
ATOM   1108  O   ILE B  79      24.456   3.799 -14.185  1.00  0.00
ATOM   1109  CB  ILE B  79      21.302   3.994 -14.285  1.00  0.00
ATOM   1110  CG1 ILE B  79      19.971   3.793 -13.556  1.00  0.00
ATOM   1111  CG2 ILE B  79      21.067   4.274 -15.762  1.00  0.00
ATOM   1112  CD1 ILE B  79      19.164   2.624 -14.070  1.00  0.00
ATOM   1124  N   GLN B  80      23.948   2.312 -15.812  1.00  0.00
ATOM   1125  CA  GLN B  80      25.316   2.614 -16.229  1.00  0.00
ATOM   1126  C   GLN B  80      25.404   3.436 -17.558  1.00  0.00
ATOM   1127  O   GLN B  80      24.597   3.199 -18.467  1.00  0.00
ATOM   1128  CB  GLN B  80      26.096   1.305 -16.372  1.00  0.00
ATOM   1129  CG  GLN B  80      26.223    .510 -15.083  1.00  0.00
ATOM   1130  CD  GLN B  80      26.997   -.780 -15.272  1.00  0.00
ATOM   1131  OE1 GLN B  80      26.991  -1.371 -16.356  1.00  0.00
ATOM   1132  NE2 GLN B  80      27.668  -1.226 -14.217  1.00  0.00
ATOM   1141  N   GLY B  81      26.343   4.325 -17.688  1.00  0.00
ATOM   1142  CA  GLY B  81      26.732   5.145 -18.846  1.00  0.00
ATOM   1143  C   GLY B  81      25.773   6.262 -19.115  1.00  0.00
ATOM   1144  O   GLY B  81      25.488   6.641 -20.256  1.00  0.00
ATOM   1148  N   LEU B  82      25.268   6.761 -18.074  1.00  0.00
ATOM   1149  CA  LEU B  82      24.345   7.824 -18.024  1.00  0.00
ATOM   1150  C   LEU B  82      25.106   8.971 -18.690  1.00  0.00
ATOM   1151  O   LEU B  82      26.318   9.069 -18.529  1.00  0.00
ATOM   1152  CB  LEU B  82      23.933   8.152 -16.583  1.00  0.00
ATOM   1153  CG  LEU B  82      22.728   7.373 -16.042  1.00  0.00
ATOM   1154  CD1 LEU B  82      22.622   7.582 -14.538  1.00  0.00
ATOM   1155  CD2 LEU B  82      21.464   7.837 -16.749  1.00  0.00
ATOM   1167  N   ARG B  83      24.475   9.788 -19.384  1.00  0.00
ATOM   1168  CA  ARG B  83      25.014  10.944 -20.077  1.00  0.00
ATOM   1169  C   ARG B  83      24.489  12.118 -19.347  1.00  0.00
ATOM   1170  O   ARG B  83      23.534  11.919 -18.611  1.00  0.00
ATOM   1171  CB  ARG B  83      24.594  11.001 -21.539  1.00  0.00
ATOM   1172  CG  ARG B  83      25.109   9.857 -22.397  1.00  0.00
ATOM   1173  CD  ARG B  83      24.633   9.964 -23.800  1.00  0.00
ATOM   1174  NE  ARG B  83      23.194   9.778 -23.900  1.00  0.00
ATOM   1175  CZ  ARG B  83      22.471   9.990 -25.017  1.00  0.00
ATOM   1176  NH1 ARG B  83      23.065  10.393 -26.118  1.00  0.00
ATOM   1177  NH2 ARG B  83      21.165   9.791 -25.006  1.00  0.00
ATOM   1191  N   ALA B  84      25.114  13.296 -19.548  1.00  0.00
ATOM   1192  CA  ALA B  84      24.804  14.495 -18.838  1.00  0.00
ATOM   1193  C   ALA B  84      23.390  14.961 -18.975  1.00  0.00
ATOM   1194  O   ALA B  84      22.708  15.148 -17.916  1.00  0.00
ATOM   1195  CB  ALA B  84      25.845  15.709 -19.377  1.00  0.00
ATOM   1201  N   MET B  85      22.873  14.720 -20.076  1.00  0.00
ATOM   1202  CA  MET B  85      21.612  15.073 -20.538  1.00  0.00
ATOM   1203  C   MET B  85      20.527  14.194 -19.952  1.00  0.00
ATOM   1204  O   MET B  85      19.348  14.428 -20.169  1.00  0.00
ATOM   1205  CB  MET B  85      21.608  15.012 -22.065  1.00  0.00
ATOM   1206  CG  MET B  85      22.515  16.033 -22.738  1.00  0.00
ATOM   1207  SD  MET B  85      22.089  17.732 -22.307  1.00  0.00
ATOM   1208  CE  MET B  85      20.497  17.896 -23.111  1.00  0.00
ATOM   1218  N   ASP B  86      20.944  13.151 -19.201  1.00  0.00
ATOM   1219  CA  ASP B  86      20.048  12.155 -18.631  1.00  0.00
ATOM   1220  C   ASP B  86      19.560  12.521 -17.280  1.00  0.00
ATOM   1221  O   ASP B  86      18.795  11.765 -16.665  1.00  0.00
ATOM   1222  CB  ASP B  86      20.741  10.793 -18.549  1.00  0.00
ATOM   1223  CG  ASP B  86      21.015  10.184 -19.918  1.00  0.00
ATOM   1224  OD1 ASP B  86      20.383  10.590 -20.864  1.00  0.00
ATOM   1225  OD2 ASP B  86      21.854   9.320 -20.004  1.00  0.00
ATOM   1230  N   THR B  87      19.927  13.687 -16.898  1.00  0.00
ATOM   1231  CA  THR B  87      19.612  14.321 -15.676  1.00  0.00
ATOM   1232  C   THR B  87      18.118  14.469 -15.614  1.00  0.00
ATOM   1233  O   THR B  87      17.426  14.653 -16.608  1.00  0.00
ATOM   1234  CB  THR B  87      20.307  15.689 -15.547  1.00  0.00
ATOM   1235  OG1 THR B  87      20.047  16.239 -14.249  1.00  0.00
ATOM   1236  CG2 THR B  87      19.799  16.648 -16.612  1.00  0.00
ATOM   1244  N   GLY B  88      17.585  14.258 -14.375  1.00  0.00
ATOM   1245  CA  GLY B  88      16.168  14.351 -14.109  1.00  0.00
ATOM   1246  C   GLY B  88      15.275  13.628 -13.116  1.00  0.00
ATOM   1247  O   GLY B  88      15.638  13.089 -12.044  1.00  0.00
ATOM   1251  N   LEU B  89      13.988  13.799 -13.262  1.00  0.00
ATOM   1252  CA  LEU B  89      13.392  13.198 -12.117  1.00  0.00
ATOM   1253  C   LEU B  89      13.105  11.672 -12.277  1.00  0.00
ATOM   1254  O   LEU B  89      12.583  11.121 -13.252  1.00  0.00
ATOM   1255  CB  LEU B  89      12.093  13.951 -11.802  1.00  0.00
ATOM   1256  CG  LEU B  89      12.250  15.233 -10.976  1.00  0.00
ATOM   1257  CD1 LEU B  89      13.075  16.245 -11.760  1.00  0.00
ATOM   1258  CD2 LEU B  89      10.876  15.792 -10.638  1.00  0.00
ATOM   1270  N   TYR B  90      13.497  10.880 -11.330  1.00  0.00
ATOM   1271  CA  TYR B  90      13.144   9.508 -11.531  1.00  0.00
ATOM   1272  C   TYR B  90      12.108   9.090 -10.486  1.00  0.00
ATOM   1273  O   TYR B  90      11.915   9.384  -9.305  1.00  0.00
ATOM   1274  CB  TYR B  90      14.388   8.619 -11.465  1.00  0.00
ATOM   1275  CG  TYR B  90      15.336   8.808 -12.628  1.00  0.00
ATOM   1276  CD1 TYR B  90      16.035   9.998 -12.766  1.00  0.00
ATOM   1277  CD2 TYR B  90      15.507   7.792 -13.556  1.00  0.00
ATOM   1278  CE1 TYR B  90      16.901  10.171 -13.828  1.00  0.00
ATOM   1279  CE2 TYR B  90      16.373   7.965 -14.618  1.00  0.00
ATOM   1280  CZ  TYR B  90      17.068   9.149 -14.756  1.00  0.00
ATOM   1281  OH  TYR B  90      17.931   9.321 -15.814  1.00  0.00
ATOM   1291  N   ILE B  91      11.181   8.361 -10.995  1.00  0.00
ATOM   1292  CA  ILE B  91      10.157   7.869 -10.089  1.00  0.00
ATOM   1293  C   ILE B  91      10.168   6.286 -10.004  1.00  0.00
ATOM   1294  O   ILE B  91      10.643   5.526 -10.924  1.00  0.00
ATOM   1295  CB  ILE B  91       8.774   8.372 -10.541  1.00  0.00
ATOM   1296  CG1 ILE B  91       8.718   9.901 -10.487  1.00  0.00
ATOM   1297  CG2 ILE B  91       7.679   7.765  -9.678  1.00  0.00
ATOM   1298  CD1 ILE B  91       7.495  10.492 -11.149  1.00  0.00
ATOM   1310  N   CYS B  92       9.910   5.735  -8.918  1.00  0.00
ATOM   1311  CA  CYS B  92       9.844   4.314  -8.772  1.00  0.00
ATOM   1312  C   CYS B  92       8.442   3.782  -8.591  1.00  0.00
ATOM   1313  O   CYS B  92       7.652   4.326  -7.769  1.00  0.00
ATOM   1314  CB  CYS B  92      10.695   3.882  -7.577  1.00  0.00
ATOM   1315  SG  CYS B  92      11.086   2.116  -7.549  1.00  0.00
ATOM   1321  N   LYS B  93       8.147   2.615  -9.199  1.00  0.00
ATOM   1322  CA  LYS B  93       6.770   2.124  -9.025  1.00  0.00
ATOM   1323  C   LYS B  93       6.862    .604  -8.729  1.00  0.00
ATOM   1324  O   LYS B  93       7.393   -.292  -9.361  1.00  0.00
ATOM   1325  CB  LYS B  93       5.916   2.399 -10.263  1.00  0.00
ATOM   1326  CG  LYS B  93       4.482   1.897 -10.163  1.00  0.00
ATOM   1327  CD  LYS B  93       3.724   2.124 -11.463  1.00  0.00
ATOM   1328  CE  LYS B  93       2.291   1.621 -11.365  1.00  0.00
ATOM   1329  NZ  LYS B  93       1.561   1.768 -12.653  1.00  0.00
ATOM   1343  N   VAL B  94       5.992    .170  -7.751  1.00  0.00
ATOM   1344  CA  VAL B  94       5.935  -1.179  -7.578  1.00  0.00
ATOM   1345  C   VAL B  94       4.481  -1.815  -7.853  1.00  0.00
ATOM   1346  O   VAL B  94       3.454  -1.008  -7.478  1.00  0.00
ATOM   1347  CB  VAL B  94       6.409  -1.458  -6.139  1.00  0.00
ATOM   1348  CG1 VAL B  94       5.469   -.809  -5.133  1.00  0.00
ATOM   1349  CG2 VAL B  94       6.498  -2.958  -5.904  1.00  0.00
ATOM   1359  N   GLU B  95       4.498  -3.090  -8.431  1.00  0.00
ATOM   1360  CA  GLU B  95       3.252  -3.713  -8.602  1.00  0.00
ATOM   1361  C   GLU B  95       3.234  -5.144  -8.110  1.00  0.00
ATOM   1362  O   GLU B  95       4.185  -5.974  -8.191  1.00  0.00
ATOM   1363  CB  GLU B  95       2.862  -3.659 -10.081  1.00  0.00
ATOM   1364  CG  GLU B  95       2.596  -2.257 -10.610  1.00  0.00
ATOM   1365  CD  GLU B  95       2.164  -2.248 -12.050  1.00  0.00
ATOM   1366  OE1 GLU B  95       2.154  -3.293 -12.655  1.00  0.00
ATOM   1367  OE2 GLU B  95       1.843  -1.193 -12.546  1.00  0.00
ATOM   1374  N   LEU B  96       2.227  -5.542  -7.413  1.00  0.00
ATOM   1375  CA  LEU B  96       2.242  -6.930  -7.014  1.00  0.00
ATOM   1376  C   LEU B  96       1.276  -7.869  -7.984  1.00  0.00
ATOM   1377  O   LEU B  96        .195  -7.730  -8.606  1.00  0.00
ATOM   1378  CB  LEU B  96       1.806  -7.000  -5.545  1.00  0.00
ATOM   1379  CG  LEU B  96       2.731  -6.300  -4.542  1.00  0.00
ATOM   1380  CD1 LEU B  96       2.063  -6.262  -3.174  1.00  0.00
ATOM   1381  CD2 LEU B  96       4.062  -7.035  -4.480  1.00  0.00
ATOM   1393  N   MET B  97       1.674  -9.031  -8.096  1.00  0.00
ATOM   1394  CA  MET B  97        .860  -9.970  -9.025  1.00  0.00
ATOM   1395  C   MET B  97        .708 -11.334  -8.632  1.00  0.00
ATOM   1396  O   MET B  97       1.553 -12.236  -8.891  1.00  0.00
ATOM   1397  CB  MET B  97       1.455 -10.020 -10.431  1.00  0.00
ATOM   1398  CG  MET B  97       1.434  -8.691 -11.172  1.00  0.00
ATOM   1399  SD  MET B  97       2.302  -8.760 -12.751  1.00  0.00
ATOM   1400  CE  MET B  97       4.006  -8.768 -12.201  1.00  0.00
ATOM   1410  N   TYR B  98       -.091 -11.409  -8.092  1.00  0.00
ATOM   1411  CA  TYR B  98       -.640 -12.594  -7.655  1.00  0.00
ATOM   1412  C   TYR B  98      -2.018 -12.458  -7.154  1.00  0.00
ATOM   1413  O   TYR B  98      -2.934 -12.005  -7.911  1.00  0.00
ATOM   1414  CB  TYR B  98        .259 -13.197  -6.573  1.00  0.00
ATOM   1415  CG  TYR B  98        .865 -12.170  -5.642  1.00  0.00
ATOM   1416  CD1 TYR B  98        .049 -11.440  -4.789  1.00  0.00
ATOM   1417  CD2 TYR B  98       2.236 -11.959  -5.640  1.00  0.00
ATOM   1418  CE1 TYR B  98        .603 -10.502  -3.939  1.00  0.00
ATOM   1419  CE2 TYR B  98       2.789 -11.021  -4.790  1.00  0.00
ATOM   1420  CZ  TYR B  98       1.978 -10.295  -3.942  1.00  0.00
ATOM   1421  OH  TYR B  98       2.529  -9.361  -3.095  1.00  0.00
ATOM   1431  N   PRO B  99      -2.336 -13.007  -6.006  1.00  0.00
ATOM   1432  CA  PRO B  99      -3.573 -12.438  -5.923  1.00  0.00
ATOM   1433  C   PRO B  99      -3.087 -11.174  -6.371  1.00  0.00
ATOM   1434  O   PRO B  99      -2.005 -10.645  -6.198  1.00  0.00
ATOM   1435  CB  PRO B  99      -4.011 -12.482  -4.456  1.00  0.00
ATOM   1436  CG  PRO B  99      -3.360 -13.710  -3.917  1.00  0.00
ATOM   1437  CD  PRO B  99      -2.045 -13.788  -4.647  1.00  0.00
ATOM   1445  N   PRO B 100      -4.384 -10.604  -6.770  1.00  0.00
ATOM   1446  CA  PRO B 100      -4.909  -9.483  -7.726  1.00  0.00
ATOM   1447  C   PRO B 100      -4.204  -8.445  -7.243  1.00  0.00
ATOM   1448  O   PRO B 100      -4.152  -7.918  -6.131  1.00  0.00
ATOM   1449  CB  PRO B 100      -6.412  -9.290  -7.496  1.00  0.00
ATOM   1450  CG  PRO B 100      -6.953 -10.677  -7.436  1.00  0.00
ATOM   1451  CD  PRO B 100      -5.835 -11.490  -6.840  1.00  0.00
ATOM   1459  N   PRO B 101      -3.850  -8.041  -8.383  1.00  0.00
ATOM   1460  CA  PRO B 101      -2.873  -7.081  -8.461  1.00  0.00
ATOM   1461  C   PRO B 101      -3.089  -5.967  -7.719  1.00  0.00
ATOM   1462  O   PRO B 101      -4.127  -5.246  -7.721  1.00  0.00
ATOM   1463  CB  PRO B 101      -2.861  -6.717  -9.949  1.00  0.00
ATOM   1464  CG  PRO B 101      -3.040  -8.022 -10.646  1.00  0.00
ATOM   1465  CD  PRO B 101      -3.976  -8.797  -9.757  1.00  0.00
ATOM   1473  N   TYR B 102      -2.046  -5.609  -7.102  1.00  0.00
ATOM   1474  CA  TYR B 102      -2.383  -4.602  -6.321  1.00  0.00
ATOM   1475  C   TYR B 102      -1.519  -3.541  -6.927  1.00  0.00
ATOM   1476  O   TYR B 102       -.286  -3.468  -7.154  1.00  0.00
ATOM   1477  CB  TYR B 102      -2.104  -4.890  -4.844  1.00  0.00
ATOM   1478  CG  TYR B 102      -2.911  -6.040  -4.283  1.00  0.00
ATOM   1479  CD1 TYR B 102      -2.286  -7.239  -3.974  1.00  0.00
ATOM   1480  CD2 TYR B 102      -4.275  -5.896  -4.078  1.00  0.00
ATOM   1481  CE1 TYR B 102      -3.022  -8.290  -3.461  1.00  0.00
ATOM   1482  CE2 TYR B 102      -5.011  -6.946  -3.566  1.00  0.00
ATOM   1483  CZ  TYR B 102      -4.390  -8.139  -3.258  1.00  0.00
ATOM   1484  OH  TYR B 102      -5.123  -9.185  -2.748  1.00  0.00
ATOM   1494  N   TYR B 103      -2.039  -2.478  -6.713  1.00  0.00
ATOM   1495  CA  TYR B 103      -1.435  -1.395  -7.266  1.00  0.00
ATOM   1496  C   TYR B 103      -1.003   -.435  -6.413  1.00  0.00
ATOM   1497  O   TYR B 103      -1.682   -.304  -5.368  1.00  0.00
ATOM   1498  CB  TYR B 103      -2.374   -.730  -8.275  1.00  0.00
ATOM   1499  CG  TYR B 103      -2.745  -1.620  -9.442  1.00  0.00
ATOM   1500  CD1 TYR B 103      -3.870  -2.428  -9.368  1.00  0.00
ATOM   1501  CD2 TYR B 103      -1.960  -1.627 -10.585  1.00  0.00
ATOM   1502  CE1 TYR B 103      -4.208  -3.240 -10.433  1.00  0.00
ATOM   1503  CE2 TYR B 103      -2.298  -2.439 -11.650  1.00  0.00
ATOM   1504  CZ  TYR B 103      -3.417  -3.243 -11.576  1.00  0.00
ATOM   1505  OH  TYR B 103      -3.754  -4.052 -12.637  1.00  0.00
ATOM   1515  N   VAL B 104       -.110    .234  -6.927  1.00  0.00
ATOM   1516  CA  VAL B 104        .134   1.041  -6.066  1.00  0.00
ATOM   1517  C   VAL B 104        .222   2.543  -6.201  1.00  0.00
ATOM   1518  O   VAL B 104        .578   2.867  -7.262  1.00  0.00
ATOM   1519  CB  VAL B 104       1.461    .460  -5.544  1.00  0.00
ATOM   1520  CG1 VAL B 104       1.912   1.202  -4.295  1.00  0.00
ATOM   1521  CG2 VAL B 104       1.299  -1.025  -5.259  1.00  0.00
ATOM   1531  N   GLY B 105        .090   3.322  -5.284  1.00  0.00
ATOM   1532  CA  GLY B 105        .253   4.509  -6.016  1.00  0.00
ATOM   1533  C   GLY B 105       1.851   4.536  -6.033  1.00  0.00
ATOM   1534  O   GLY B 105       2.497   3.521  -6.115  1.00  0.00
ATOM   1538  N   MET B 106       2.340   5.698  -6.206  1.00  0.00
ATOM   1539  CA  MET B 106       3.555   6.384  -6.736  1.00  0.00
ATOM   1540  C   MET B 106       4.047   7.128  -5.553  1.00  0.00
ATOM   1541  O   MET B 106       3.311   7.531  -4.628  1.00  0.00
ATOM   1542  CB  MET B 106       3.266   7.318  -7.909  1.00  0.00
ATOM   1543  CG  MET B 106       2.452   6.688  -9.031  1.00  0.00
ATOM   1544  SD  MET B 106       3.285   5.277  -9.786  1.00  0.00
ATOM   1545  CE  MET B 106       4.654   6.091 -10.604  1.00  0.00
ATOM   1555  N   GLY B 107       5.281   7.247  -5.620  1.00  0.00
ATOM   1556  CA  GLY B 107       6.118   7.839  -4.715  1.00  0.00
ATOM   1557  C   GLY B 107       6.253   9.164  -5.337  1.00  0.00
ATOM   1558  O   GLY B 107       5.677   9.501  -6.345  1.00  0.00
ATOM   1562  N   ASN B 108       7.088   9.831  -4.723  1.00  0.00
ATOM   1563  CA  ASN B 108       7.707  11.071  -4.930  1.00  0.00
ATOM   1564  C   ASN B 108       8.856  10.693  -5.733  1.00  0.00
ATOM   1565  O   ASN B 108       9.364   9.570  -5.639  1.00  0.00
ATOM   1566  CB  ASN B 108       8.093  11.776  -3.642  1.00  0.00
ATOM   1567  CG  ASN B 108       6.898  12.205  -2.838  1.00  0.00
ATOM   1568  OD1 ASN B 108       5.940  12.771  -3.378  1.00  0.00
ATOM   1569  ND2 ASN B 108       6.934  11.947  -1.555  1.00  0.00
ATOM   1576  N   GLY B 109       9.316  11.621  -6.487  1.00  0.00
ATOM   1577  CA  GLY B 109      10.480  11.298  -7.245  1.00  0.00
ATOM   1578  C   GLY B 109      11.771  11.469  -6.521  1.00  0.00
ATOM   1579  O   GLY B 109      11.820  12.005  -5.418  1.00  0.00
ATOM   1583  N   THR B 110      12.811  11.160  -7.241  1.00  0.00
ATOM   1584  CA  THR B 110      14.159  11.510  -6.908  1.00  0.00
ATOM   1585  C   THR B 110      14.868  12.300  -8.074  1.00  0.00
ATOM   1586  O   THR B 110      14.620  12.381  -9.256  1.00  0.00
ATOM   1587  CB  THR B 110      14.952  10.238  -6.553  1.00  0.00
ATOM   1588  OG1 THR B 110      14.418   9.658  -5.356  1.00  0.00
ATOM   1589  CG2 THR B 110      16.421  10.568  -6.340  1.00  0.00
ATOM   1597  N   GLN B 111      15.797  13.156  -7.721  1.00  0.00
ATOM   1598  CA  GLN B 111      16.373  13.848  -8.811  1.00  0.00
ATOM   1599  C   GLN B 111      17.681  13.349  -9.140  1.00  0.00
ATOM   1600  O   GLN B 111      18.290  13.382  -8.149  1.00  0.00
ATOM   1601  CB  GLN B 111      16.468  15.347  -8.516  1.00  0.00
ATOM   1602  CG  GLN B 111      15.125  16.030  -8.323  1.00  0.00
ATOM   1603  CD  GLN B 111      15.266  17.513  -8.034  1.00  0.00
ATOM   1604  OE1 GLN B 111      16.282  17.960  -7.494  1.00  0.00
ATOM   1605  NE2 GLN B 111      14.245  18.284  -8.391  1.00  0.00
ATOM   1614  N   ILE B 112      18.021  12.997 -10.382  1.00  0.00
ATOM   1615  CA  ILE B 112      19.365  12.499 -10.590  1.00  0.00
ATOM   1616  C   ILE B 112      20.145  13.520 -11.446  1.00  0.00
ATOM   1617  O   ILE B 112      19.794  14.182 -12.434  1.00  0.00
ATOM   1618  CB  ILE B 112      19.347  11.121 -11.276  1.00  0.00
ATOM   1619  CG1 ILE B 112      18.705  10.077 -10.359  1.00  0.00
ATOM   1620  CG2 ILE B 112      20.757  10.700 -11.661  1.00  0.00
ATOM   1621  CD1 ILE B 112      18.655   8.688 -10.956  1.00  0.00
ATOM   1633  N   TYR B 113      21.339  13.832 -10.916  1.00  0.00
ATOM   1634  CA  TYR B 113      22.068  14.863 -11.603  1.00  0.00
ATOM   1635  C   TYR B 113      23.210  14.343 -12.138  1.00  0.00
ATOM   1636  O   TYR B 113      23.833  13.967 -11.186  1.00  0.00
ATOM   1637  CB  TYR B 113      22.448  16.033 -10.694  1.00  0.00
ATOM   1638  CG  TYR B 113      21.268  16.874 -10.256  1.00  0.00
ATOM   1639  CD1 TYR B 113      20.491  16.470  -9.180  1.00  0.00
ATOM   1640  CD2 TYR B 113      20.965  18.047 -10.930  1.00  0.00
ATOM   1641  CE1 TYR B 113      19.414  17.238  -8.780  1.00  0.00
ATOM   1642  CE2 TYR B 113      19.888  18.814 -10.530  1.00  0.00
ATOM   1643  CZ  TYR B 113      19.114  18.413  -9.460  1.00  0.00
ATOM   1644  OH  TYR B 113      18.042  19.177  -9.062  1.00  0.00
ATOM   1654  N   VAL B 114      23.487  14.431 -13.378  1.00  0.00
ATOM   1655  CA  VAL B 114      24.681  13.853 -13.921  1.00  0.00
ATOM   1656  C   VAL B 114      25.639  14.953 -14.237  1.00  0.00
ATOM   1657  O   VAL B 114      25.260  15.920 -14.835  1.00  0.00
ATOM   1658  CB  VAL B 114      24.375  13.041 -15.193  1.00  0.00
ATOM   1659  CG1 VAL B 114      25.637  12.368 -15.712  1.00  0.00
ATOM   1660  CG2 VAL B 114      23.294  12.010 -14.903  1.00  0.00
ATOM   1670  N   ILE B 115      26.886  14.754 -13.683  1.00  0.00
ATOM   1671  CA  ILE B 115      27.887  15.852 -13.870  1.00  0.00
ATOM   1672  C   ILE B 115      29.104  15.506 -14.634  1.00  0.00
ATOM   1673  O   ILE B 115      29.778  14.528 -14.341  1.00  0.00
ATOM   1674  CB  ILE B 115      28.359  16.401 -12.511  1.00  0.00
ATOM   1675  CG1 ILE B 115      27.176  16.979 -11.729  1.00  0.00
ATOM   1676  CG2 ILE B 115      29.437  17.455 -12.708  1.00  0.00
ATOM   1677  CD1 ILE B 115      27.503  17.327 -10.295  1.00  0.00
ATOM   1689  N   ASP B 116      29.358  16.328 -15.614  1.00  0.00
ATOM   1690  CA  ASP B 116      30.552  16.063 -16.271  1.00  0.00
ATOM   1691  C   ASP B 116      31.678  16.570 -15.395  1.00  0.00
ATOM   1692  O   ASP B 116      31.575  17.669 -14.864  1.00  0.00
ATOM   1693  CB  ASP B 116      30.568  16.730 -17.649  1.00  0.00
ATOM   1694  CG  ASP B 116      29.702  16.004 -18.669  1.00  0.00
ATOM   1695  OD1 ASP B 116      29.313  14.891 -18.404  1.00  0.00
ATOM   1696  OD2 ASP B 116      29.437  16.569 -19.703  1.00  0.00
ATOM   1701  N   PRO B 117      32.749  15.870 -15.233  1.00  0.00
ATOM   1702  CA  PRO B 117      33.900  16.318 -14.422  1.00  0.00
ATOM   1703  C   PRO B 117      34.480  17.386 -15.128  1.00  0.00
ATOM   1704  O   PRO B 117      34.480  17.368 -16.358  1.00  0.00
ATOM   1705  CB  PRO B 117      34.855  15.123 -14.344  1.00  0.00
ATOM   1706  CG  PRO B 117      34.538  14.322 -15.561  1.00  0.00
ATOM   1707  CD  PRO B 117      33.053  14.486 -15.741  1.00  0.00
ATOM   1715  N   GLU B 118      35.004  18.217 -14.440  1.00  0.00
ATOM   1716  CA  GLU B 118      35.513  19.235 -15.176  1.00  0.00
ATOM   1717  C   GLU B 118      36.672  18.596 -15.786  1.00  0.00
ATOM   1718  O   GLU B 118      37.274  17.658 -15.247  1.00  0.00
ATOM   1719  CB  GLU B 118      35.885  20.450 -14.323  1.00  0.00
ATOM   1720  CG  GLU B 118      34.699  21.153 -13.679  1.00  0.00
ATOM   1721  CD  GLU B 118      35.100  22.362 -12.879  1.00  0.00
ATOM   1722  OE1 GLU B 118      36.275  22.617 -12.771  1.00  0.00
ATOM   1723  OE2 GLU B 118      34.229  23.031 -12.375  1.00  0.00
ATOM   1730  N   PRO B 119      36.981  19.115 -16.974  1.00  0.00
ATOM   1731  CA  PRO B 119      38.030  18.606 -17.762  1.00  0.00
ATOM   1732  C   PRO B 119      39.230  19.129 -17.057  1.00  0.00
ATOM   1733  O   PRO B 119      40.198  19.338 -17.729  1.00  0.00
ATOM   1734  OXT PRO B 119      39.195  19.319 -15.873  1.00  0.00
ATOM   1735  CB  PRO B 119      37.822  19.218 -19.151  1.00  0.00
ATOM   1736  CG  PRO B 119      37.102  20.495 -18.883  1.00  0.00
ATOM   1737  CD  PRO B 119      36.228  20.191 -17.695  1.00  0.00
ATOM      1  N   GLN A   1     -13.360   9.408 -21.271  1.00  0.00
ATOM      2  CA  GLN A   1     -13.274  10.563 -20.395  1.00  0.00
ATOM      3  C   GLN A   1     -14.311  10.488 -19.297  1.00  0.00
ATOM      4  O   GLN A   1     -15.502  10.352 -19.558  1.00  0.00
ATOM      5  CB  GLN A   1     -13.429  11.863 -21.194  1.00  0.00
ATOM      6  CG  GLN A   1     -13.363  13.171 -20.368  1.00  0.00
ATOM      7  CD  GLN A   1     -11.985  13.413 -19.771  1.00  0.00
ATOM      8  OE1 GLN A   1     -10.974  13.117 -20.410  1.00  0.00
ATOM      9  NE2 GLN A   1     -11.936  13.964 -18.564  1.00  0.00
ATOM     20  N   VAL A   2     -13.851  10.581 -18.069  1.00  0.00
ATOM     21  CA  VAL A   2     -14.714  10.500 -16.912  1.00  0.00
ATOM     22  C   VAL A   2     -14.704  11.788 -16.115  1.00  0.00
ATOM     23  O   VAL A   2     -13.652  12.346 -15.801  1.00  0.00
ATOM     24  CB  VAL A   2     -14.283   9.318 -16.034  1.00  0.00
ATOM     25  CG1 VAL A   2     -15.157   9.214 -14.767  1.00  0.00
ATOM     26  CG2 VAL A   2     -14.371   8.082 -16.876  1.00  0.00
ATOM     36  N   GLN A   3     -15.895  12.288 -15.847  1.00  0.00
ATOM     37  CA  GLN A   3     -16.073  13.500 -15.071  1.00  0.00
ATOM     38  C   GLN A   3     -16.453  13.163 -13.646  1.00  0.00
ATOM     39  O   GLN A   3     -17.375  12.378 -13.410  1.00  0.00
ATOM     40  CB  GLN A   3     -17.158  14.397 -15.683  1.00  0.00
ATOM     41  CG  GLN A   3     -17.456  15.705 -14.887  1.00  0.00
ATOM     42  CD  GLN A   3     -16.322  16.726 -14.962  1.00  0.00
ATOM     43  OE1 GLN A   3     -15.945  17.131 -16.067  1.00  0.00
ATOM     44  NE2 GLN A   3     -15.769  17.148 -13.816  1.00  0.00
ATOM     53  N   LEU A   4     -15.745  13.742 -12.687  1.00  0.00
ATOM     54  CA  LEU A   4     -16.103  13.539 -11.294  1.00  0.00
ATOM     55  C   LEU A   4     -16.673  14.838 -10.699  1.00  0.00
ATOM     56  O   LEU A   4     -16.180  15.934 -11.003  1.00  0.00
ATOM     57  CB  LEU A   4     -14.870  13.066 -10.530  1.00  0.00
ATOM     58  CG  LEU A   4     -14.169  11.772 -11.041  1.00  0.00
ATOM     59  CD1 LEU A   4     -12.959  11.507 -10.188  1.00  0.00
ATOM     60  CD2 LEU A   4     -15.114  10.604 -10.981  1.00  0.00
ATOM     72  N   GLN A   5     -17.706  14.723  -9.847  1.00  0.00
ATOM     73  CA  GLN A   5     -18.310  15.897  -9.196  1.00  0.00
ATOM     74  C   GLN A   5     -18.592  15.698  -7.715  1.00  0.00
ATOM     75  O   GLN A   5     -19.371  14.825  -7.320  1.00  0.00
ATOM     76  CB  GLN A   5     -19.621  16.303  -9.879  1.00  0.00
ATOM     77  CG  GLN A   5     -20.342  17.531  -9.218  1.00  0.00
ATOM     78  CD  GLN A   5     -19.566  18.845  -9.413  1.00  0.00
ATOM     79  OE1 GLN A   5     -19.327  19.217 -10.568  1.00  0.00
ATOM     80  NE2 GLN A   5     -19.166  19.533  -8.327  1.00  0.00
ATOM     89  N   GLU A   6     -18.005  16.573  -6.905  1.00  0.00
ATOM     90  CA  GLU A   6     -18.110  16.531  -5.454  1.00  0.00
ATOM     91  C   GLU A   6     -19.160  17.446  -4.827  1.00  0.00
ATOM     92  O   GLU A   6     -19.468  18.528  -5.352  1.00  0.00
ATOM     93  CB  GLU A   6     -16.764  16.897  -4.883  1.00  0.00
ATOM     94  CG  GLU A   6     -15.731  15.957  -5.290  1.00  0.00
ATOM     95  CD  GLU A   6     -14.481  16.292  -4.800  1.00  0.00
ATOM     96  OE1 GLU A   6     -14.404  16.598  -3.658  1.00  0.00
ATOM     97  OE2 GLU A   6     -13.531  16.290  -5.559  1.00  0.00
ATOM    104  N   SER A   7     -19.640  17.029  -3.651  1.00  0.00
ATOM    105  CA  SER A   7     -20.553  17.802  -2.814  1.00  0.00
ATOM    106  C   SER A   7     -20.484  17.367  -1.338  1.00  0.00
ATOM    107  O   SER A   7     -19.874  16.344  -0.998  1.00  0.00
ATOM    108  CB  SER A   7     -21.980  17.678  -3.324  1.00  0.00
ATOM    109  OG  SER A   7     -22.486  16.381  -3.146  1.00  0.00
ATOM    115  N   GLY A   8     -21.118  18.150  -0.449  1.00  0.00
ATOM    116  CA  GLY A   8     -21.172  17.784   0.973  1.00  0.00
ATOM    117  C   GLY A   8     -20.146  18.463   1.887  1.00  0.00
ATOM    118  O   GLY A   8     -19.963  18.032   3.016  1.00  0.00
ATOM    122  N   GLY A   9     -19.472  19.511   1.427  1.00  0.00
ATOM    123  CA  GLY A   9     -18.493  20.175   2.289  1.00  0.00
ATOM    124  C   GLY A   9     -19.215  21.098   3.273  1.00  0.00
ATOM    125  O   GLY A   9     -20.439  21.015   3.421  1.00  0.00
ATOM    129  N   GLY A  10     -18.474  21.967   3.961  1.00  0.00
ATOM    130  CA  GLY A  10     -19.098  22.839   4.957  1.00  0.00
ATOM    131  C   GLY A  10     -18.336  22.932   6.278  1.00  0.00
ATOM    132  O   GLY A  10     -17.286  22.303   6.457  1.00  0.00
ATOM    136  N   LEU A  11     -18.889  23.733   7.198  1.00  0.00
ATOM    137  CA  LEU A  11     -18.312  23.971   8.520  1.00  0.00
ATOM    138  C   LEU A  11     -18.862  22.979   9.546  1.00  0.00
ATOM    139  O   LEU A  11     -20.077  22.845   9.717  1.00  0.00
ATOM    140  CB  LEU A  11     -18.593  25.414   8.965  1.00  0.00
ATOM    141  CG  LEU A  11     -18.089  25.835  10.377  1.00  0.00
ATOM    142  CD1 LEU A  11     -16.557  25.797  10.435  1.00  0.00
ATOM    143  CD2 LEU A  11     -18.598  27.244  10.672  1.00  0.00
ATOM    155  N   VAL A  12     -17.944  22.288  10.210  1.00  0.00
ATOM    156  CA  VAL A  12     -18.204  21.243  11.185  1.00  0.00
ATOM    157  C   VAL A  12     -17.644  21.593  12.559  1.00  0.00
ATOM    158  O   VAL A  12     -16.513  22.058  12.667  1.00  0.00
ATOM    159  CB  VAL A  12     -17.501  19.943  10.700  1.00  0.00
ATOM    160  CG1 VAL A  12     -17.700  18.761  11.688  1.00  0.00
ATOM    161  CG2 VAL A  12     -17.995  19.583   9.330  1.00  0.00
ATOM    171  N   GLN A  13     -18.430  21.421  13.614  1.00  0.00
ATOM    172  CA  GLN A  13     -17.857  21.648  14.937  1.00  0.00
ATOM    173  C   GLN A  13     -17.012  20.428  15.265  1.00  0.00
ATOM    174  O   GLN A  13     -17.477  19.298  15.089  1.00  0.00
ATOM    175  CB  GLN A  13     -18.918  21.858  16.009  1.00  0.00
ATOM    176  CG  GLN A  13     -18.317  22.192  17.361  1.00  0.00
ATOM    177  CD  GLN A  13     -19.334  22.535  18.385  1.00  0.00
ATOM    178  OE1 GLN A  13     -20.537  22.357  18.178  1.00  0.00
ATOM    179  NE2 GLN A  13     -18.865  23.044  19.517  1.00  0.00
ATOM    188  N   ALA A  14     -15.810  20.633  15.781  1.00  0.00
ATOM    189  CA  ALA A  14     -14.940  19.515  16.090  1.00  0.00
ATOM    190  C   ALA A  14     -15.645  18.543  17.002  1.00  0.00
ATOM    191  O   ALA A  14     -16.362  18.918  17.935  1.00  0.00
ATOM    192  CB  ALA A  14     -13.648  19.971  16.733  1.00  0.00
ATOM    198  N   GLY A  15     -15.424  17.277  16.702  1.00  0.00
ATOM    199  CA  GLY A  15     -16.003  16.143  17.388  1.00  0.00
ATOM    200  C   GLY A  15     -17.250  15.657  16.651  1.00  0.00
ATOM    201  O   GLY A  15     -17.728  14.548  16.897  1.00  0.00
ATOM    205  N   GLY A  16     -17.746  16.464  15.709  1.00  0.00
ATOM    206  CA  GLY A  16     -18.926  16.131  14.932  1.00  0.00
ATOM    207  C   GLY A  16     -18.589  15.300  13.705  1.00  0.00
ATOM    208  O   GLY A  16     -17.485  14.751  13.580  1.00  0.00
ATOM    212  N   SER A  17     -19.531  15.231  12.768  1.00  0.00
ATOM    213  CA  SER A  17     -19.349  14.402  11.587  1.00  0.00
ATOM    214  C   SER A  17     -19.845  15.084  10.326  1.00  0.00
ATOM    215  O   SER A  17     -20.657  16.016  10.372  1.00  0.00
ATOM    216  CB  SER A  17     -20.081  13.088  11.768  1.00  0.00
ATOM    217  OG  SER A  17     -21.469  13.292  11.879  1.00  0.00
ATOM    223  N   LEU A  18     -19.333  14.612   9.191  1.00  0.00
ATOM    224  CA  LEU A  18     -19.710  15.127   7.880  1.00  0.00
ATOM    225  C   LEU A  18     -19.564  14.044   6.807  1.00  0.00
ATOM    226  O   LEU A  18     -18.579  13.305   6.800  1.00  0.00
ATOM    227  CB  LEU A  18     -18.819  16.334   7.526  1.00  0.00
ATOM    228  CG  LEU A  18     -19.106  17.091   6.177  1.00  0.00
ATOM    229  CD1 LEU A  18     -20.435  17.828   6.274  1.00  0.00
ATOM    230  CD2 LEU A  18     -17.998  18.069   5.879  1.00  0.00
ATOM    242  N   ARG A  19     -20.537  13.925   5.904  1.00  0.00
ATOM    243  CA  ARG A  19     -20.396  12.944   4.831  1.00  0.00
ATOM    244  C   ARG A  19     -20.195  13.625   3.481  1.00  0.00
ATOM    245  O   ARG A  19     -21.015  14.445   3.071  1.00  0.00
ATOM    246  CB  ARG A  19     -21.631  12.056   4.732  1.00  0.00
ATOM    247  CG  ARG A  19     -21.557  10.976   3.641  1.00  0.00
ATOM    248  CD  ARG A  19     -22.771  10.119   3.592  1.00  0.00
ATOM    249  NE  ARG A  19     -22.928   9.275   4.776  1.00  0.00
ATOM    250  CZ  ARG A  19     -23.981   8.455   5.008  1.00  0.00
ATOM    251  NH1 ARG A  19     -24.968   8.357   4.133  1.00  0.00
ATOM    252  NH2 ARG A  19     -24.018   7.750   6.126  1.00  0.00
ATOM    266  N   LEU A  20     -19.127  13.250   2.777  1.00  0.00
ATOM    267  CA  LEU A  20     -18.869  13.825   1.459  1.00  0.00
ATOM    268  C   LEU A  20     -19.333  12.847   0.410  1.00  0.00
ATOM    269  O   LEU A  20     -19.324  11.631   0.626  1.00  0.00
ATOM    270  CB  LEU A  20     -17.385  14.123   1.203  1.00  0.00
ATOM    271  CG  LEU A  20     -16.675  14.993   2.214  1.00  0.00
ATOM    272  CD1 LEU A  20     -15.224  15.173   1.778  1.00  0.00
ATOM    273  CD2 LEU A  20     -17.378  16.324   2.389  1.00  0.00
ATOM    285  N   SER A  21     -19.643  13.369  -0.761  1.00  0.00
ATOM    286  CA  SER A  21     -20.074  12.557  -1.886  1.00  0.00
ATOM    287  C   SER A  21     -19.463  12.994  -3.200  1.00  0.00
ATOM    288  O   SER A  21     -19.274  14.184  -3.458  1.00  0.00
ATOM    289  CB  SER A  21     -21.578  12.619  -2.013  1.00  0.00
ATOM    290  OG  SER A  21     -21.990  11.978  -3.181  1.00  0.00
ATOM    296  N   CYS A  22     -19.129  12.016  -4.031  1.00  0.00
ATOM    297  CA  CYS A  22     -18.621  12.273  -5.372  1.00  0.00
ATOM    298  C   CYS A  22     -19.236  11.350  -6.414  1.00  0.00
ATOM    299  O   CYS A  22     -19.188  10.124  -6.305  1.00  0.00
ATOM    300  CB  CYS A  22     -17.101  12.148  -5.408  1.00  0.00
ATOM    301  SG  CYS A  22     -16.378  12.356  -7.052  1.00  0.00
ATOM    306  N   ALA A  23     -19.834  11.954  -7.429  1.00  0.00
ATOM    307  CA  ALA A  23     -20.482  11.191  -8.479  1.00  0.00
ATOM    308  C   ALA A  23     -19.608  11.137  -9.710  1.00  0.00
ATOM    309  O   ALA A  23     -18.902  12.098 -10.029  1.00  0.00
ATOM    310  CB  ALA A  23     -21.831  11.791  -8.811  1.00  0.00
ATOM    316  N   ALA A  24     -19.675  10.022 -10.424  1.00  0.00
ATOM    317  CA  ALA A  24     -18.932   9.870 -11.659  1.00  0.00
ATOM    318  C   ALA A  24     -19.853   9.771 -12.857  1.00  0.00
ATOM    319  O   ALA A  24     -20.935   9.185 -12.780  1.00  0.00
ATOM    320  CB  ALA A  24     -18.059   8.623 -11.585  1.00  0.00
ATOM    326  N   SER A  25     -19.379  10.269 -13.990  1.00  0.00
ATOM    327  CA  SER A  25     -20.100  10.144 -15.251  1.00  0.00
ATOM    328  C   SER A  25     -19.181   9.995 -16.461  1.00  0.00
ATOM    329  O   SER A  25     -18.086  10.559 -16.518  1.00  0.00
ATOM    330  CB  SER A  25     -21.001  11.330 -15.473  1.00  0.00
ATOM    331  OG  SER A  25     -21.654  11.207 -16.707  1.00  0.00
ATOM    337  N   GLY A  26     -19.640   9.221 -17.446  1.00  0.00
ATOM    338  CA  GLY A  26     -18.901   9.008 -18.700  1.00  0.00
ATOM    339  C   GLY A  26     -18.427   7.567 -18.879  1.00  0.00
ATOM    340  O   GLY A  26     -18.040   7.163 -19.971  1.00  0.00
ATOM    344  N   ASN A  27     -18.481   6.798 -17.817  1.00  0.00
ATOM    345  CA  ASN A  27     -18.081   5.402 -17.801  1.00  0.00
ATOM    346  C   ASN A  27     -18.809   4.755 -16.643  1.00  0.00
ATOM    347  O   ASN A  27     -19.538   5.433 -15.916  1.00  0.00
ATOM    348  CB  ASN A  27     -16.563   5.281 -17.680  1.00  0.00
ATOM    349  CG  ASN A  27     -15.985   4.019 -18.266  1.00  0.00
ATOM    350  OD1 ASN A  27     -16.636   2.966 -18.243  1.00  0.00
ATOM    351  ND2 ASN A  27     -14.781   4.101 -18.778  1.00  0.00
ATOM    358  N   ILE A  28     -18.592   3.477 -16.438  1.00  0.00
ATOM    359  CA  ILE A  28     -19.236   2.800 -15.330  1.00  0.00
ATOM    360  C   ILE A  28     -18.204   2.708 -14.214  1.00  0.00
ATOM    361  O   ILE A  28     -17.094   2.209 -14.421  1.00  0.00
ATOM    362  CB  ILE A  28     -19.735   1.402 -15.713  1.00  0.00
ATOM    363  CG1 ILE A  28     -20.692   1.490 -16.915  1.00  0.00
ATOM    364  CG2 ILE A  28     -20.537   0.861 -14.502  1.00  0.00
ATOM    365  CD1 ILE A  28     -20.999   0.152 -17.562  1.00  0.00
ATOM    377  N   SER A  29     -18.563   3.179 -13.025  1.00  0.00
ATOM    378  CA  SER A  29     -17.637   3.259 -11.898  1.00  0.00
ATOM    379  C   SER A  29     -17.053   1.927 -11.451  1.00  0.00
ATOM    380  O   SER A  29     -15.974   1.894 -10.868  1.00  0.00
ATOM    381  CB  SER A  29     -18.328   3.904 -10.720  1.00  0.00
ATOM    382  OG  SER A  29     -19.362   3.086 -10.257  1.00  0.00
ATOM    388  N   VAL A  30     -17.690   0.823 -11.807  1.00  0.00
ATOM    389  CA  VAL A  30     -17.209  -0.499 -11.410  1.00  0.00
ATOM    390  C   VAL A  30     -15.883  -0.829 -12.090  1.00  0.00
ATOM    391  O   VAL A  30     -15.190  -1.751 -11.691  1.00  0.00
ATOM    392  CB  VAL A  30     -18.219  -1.610 -11.768  1.00  0.00
ATOM    393  CG1 VAL A  30     -19.539  -1.291 -11.105  1.00  0.00
ATOM    394  CG2 VAL A  30     -18.305  -1.816 -13.294  1.00  0.00
ATOM    404  N   ARG A  31     -15.530  -0.091 -13.137  1.00  0.00
ATOM    405  CA  ARG A  31     -14.310  -0.338 -13.880  1.00  0.00
ATOM    406  C   ARG A  31     -13.118   0.407 -13.291  1.00  0.00
ATOM    407  O   ARG A  31     -12.023   0.384 -13.852  1.00  0.00
ATOM    408  CB  ARG A  31     -14.512   0.050 -15.334  1.00  0.00
ATOM    409  CG  ARG A  31     -15.567  -0.794 -16.041  1.00  0.00
ATOM    410  CD  ARG A  31     -15.736  -0.440 -17.459  1.00  0.00
ATOM    411  NE  ARG A  31     -16.795  -1.236 -18.084  1.00  0.00
ATOM    412  CZ  ARG A  31     -17.170  -1.170 -19.383  1.00  0.00
ATOM    413  NH1 ARG A  31     -16.564  -0.352 -20.222  1.00  0.00
ATOM    414  NH2 ARG A  31     -18.158  -1.942 -19.815  1.00  0.00
ATOM    428  N   ALA A  32     -13.333   1.058 -12.153  1.00  0.00
ATOM    429  CA  ALA A  32     -12.308   1.832 -11.483  1.00  0.00
ATOM    430  C   ALA A  32     -12.337   1.670  -9.987  1.00  0.00
ATOM    431  O   ALA A  32     -13.370   1.385  -9.383  1.00  0.00
ATOM    432  CB  ALA A  32     -12.520   3.290 -11.757  1.00  0.00
ATOM    438  N   THR A  33     -11.188   1.874  -9.380  1.00  0.00
ATOM    439  CA  THR A  33     -11.137   1.958  -7.940  1.00  0.00
ATOM    440  C   THR A  33     -11.432   3.435  -7.693  1.00  0.00
ATOM    441  O   THR A  33     -11.602   4.194  -8.646  1.00  0.00
ATOM    442  CB  THR A  33      -9.795   1.493  -7.325  1.00  0.00
ATOM    443  OG1 THR A  33      -8.772   2.370  -7.660  1.00  0.00
ATOM    444  CG2 THR A  33      -9.418   0.102  -7.877  1.00  0.00
ATOM    452  N   MET A  34     -11.588   3.836  -6.458  1.00  0.00
ATOM    453  CA  MET A  34     -11.880   5.236  -6.171  1.00  0.00
ATOM    454  C   MET A  34     -11.244   5.681  -4.868  1.00  0.00
ATOM    455  O   MET A  34     -11.071   4.886  -3.946  1.00  0.00
ATOM    456  CB  MET A  34     -13.394   5.413  -6.140  1.00  0.00
ATOM    457  CG  MET A  34     -13.934   6.808  -5.879  1.00  0.00
ATOM    458  SD  MET A  34     -13.669   8.087  -7.130  1.00  0.00
ATOM    459  CE  MET A  34     -14.894   7.658  -8.347  1.00  0.00
ATOM    469  N   GLY A  35     -10.945   6.964  -4.740  1.00  0.00
ATOM    470  CA  GLY A  35     -10.484   7.407  -3.439  1.00  0.00
ATOM    471  C   GLY A  35     -10.538   8.896  -3.226  1.00  0.00
ATOM    472  O   GLY A  35     -10.874   9.679  -4.123  1.00  0.00
ATOM    476  N   TRP A  36     -10.227   9.275  -1.992  1.00  0.00
ATOM    477  CA  TRP A  36     -10.236  10.652  -1.564  1.00  0.00
ATOM    478  C   TRP A  36      -8.859  11.076  -1.128  1.00  0.00
ATOM    479  O   TRP A  36      -8.125  10.316  -0.471  1.00  0.00
ATOM    480  CB  TRP A  36     -11.227  10.883  -0.425  1.00  0.00
ATOM    481  CG  TRP A  36     -12.672  10.750  -0.826  1.00  0.00
ATOM    482  CD1 TRP A  36     -13.376   9.609  -0.852  1.00  0.00
ATOM    483  CD2 TRP A  36     -13.596  11.795  -1.226  1.00  0.00
ATOM    484  NE1 TRP A  36     -14.663   9.843  -1.233  1.00  0.00
ATOM    485  CE2 TRP A  36     -14.824  11.174  -1.467  1.00  0.00
ATOM    486  CE3 TRP A  36     -13.483  13.176  -1.388  1.00  0.00
ATOM    487  CZ2 TRP A  36     -15.946  11.882  -1.860  1.00  0.00
ATOM    488  CZ3 TRP A  36     -14.601  13.892  -1.785  1.00  0.00
ATOM    489  CH2 TRP A  36     -15.802  13.266  -2.017  1.00  0.00
ATOM    500  N   TYR A  37      -8.560  12.316  -1.472  1.00  0.00
ATOM    501  CA  TYR A  37      -7.311  12.994  -1.205  1.00  0.00
ATOM    502  C   TYR A  37      -7.635  14.340  -0.585  1.00  0.00
ATOM    503  O   TYR A  37      -8.750  14.835  -0.751  1.00  0.00
ATOM    504  CB  TYR A  37      -6.566  13.138  -2.536  1.00  0.00
ATOM    505  CG  TYR A  37      -6.337  11.775  -3.181  1.00  0.00
ATOM    506  CD1 TYR A  37      -7.352  11.187  -3.964  1.00  0.00
ATOM    507  CD2 TYR A  37      -5.156  11.094  -2.966  1.00  0.00
ATOM    508  CE1 TYR A  37      -7.179   9.927  -4.464  1.00  0.00
ATOM    509  CE2 TYR A  37      -4.995   9.831  -3.493  1.00  0.00
ATOM    510  CZ  TYR A  37      -6.011   9.251  -4.217  1.00  0.00
ATOM    511  OH  TYR A  37      -5.872   7.984  -4.680  1.00  0.00
ATOM    521  N   ARG A  38      -6.712  14.939   0.148  1.00  0.00
ATOM    522  CA  ARG A  38      -7.014  16.271   0.667  1.00  0.00
ATOM    523  C   ARG A  38      -5.832  17.228   0.692  1.00  0.00
ATOM    524  O   ARG A  38      -4.674  16.817   0.773  1.00  0.00
ATOM    525  CB  ARG A  38      -7.608  16.165   2.061  1.00  0.00
ATOM    526  CG  ARG A  38      -6.674  15.629   3.123  1.00  0.00
ATOM    527  CD  ARG A  38      -7.356  15.460   4.418  1.00  0.00
ATOM    528  NE  ARG A  38      -6.492  14.878   5.416  1.00  0.00
ATOM    529  CZ  ARG A  38      -6.842  14.579   6.676  1.00  0.00
ATOM    530  NH1 ARG A  38      -8.055  14.807   7.144  1.00  0.00
ATOM    531  NH2 ARG A  38      -5.919  14.046   7.443  1.00  0.00
ATOM    545  N   GLN A  39      -6.133  18.524   0.631  1.00  0.00
ATOM    546  CA  GLN A  39      -5.117  19.567   0.773  1.00  0.00
ATOM    547  C   GLN A  39      -5.426  20.607   1.816  1.00  0.00
ATOM    548  O   GLN A  39      -6.269  21.487   1.598  1.00  0.00
ATOM    549  CB  GLN A  39      -4.861  20.313  -0.529  1.00  0.00
ATOM    550  CG  GLN A  39      -4.195  19.512  -1.534  1.00  0.00
ATOM    551  CD  GLN A  39      -3.932  20.222  -2.788  1.00  0.00
ATOM    552  OE1 GLN A  39      -4.467  19.841  -3.842  1.00  0.00
ATOM    553  NE2 GLN A  39      -3.080  21.248  -2.714  1.00  0.00
ATOM    562  N   ALA A  40      -4.743  20.509   2.948  1.00  0.00
ATOM    563  CA  ALA A  40      -4.897  21.484   4.005  1.00  0.00
ATOM    564  C   ALA A  40      -4.230  22.749   3.488  1.00  0.00
ATOM    565  O   ALA A  40      -3.303  22.640   2.683  1.00  0.00
ATOM    566  CB  ALA A  40      -4.285  21.001   5.302  1.00  0.00
ATOM    572  N   PRO A  41      -4.650  23.953   3.872  1.00  0.00
ATOM    573  CA  PRO A  41      -3.995  25.170   3.453  1.00  0.00
ATOM    574  C   PRO A  41      -2.510  25.089   3.778  1.00  0.00
ATOM    575  O   PRO A  41      -2.138  24.700   4.882  1.00  0.00
ATOM    576  CB  PRO A  41      -4.704  26.225   4.315  1.00  0.00
ATOM    577  CG  PRO A  41      -6.087  25.635   4.572  1.00  0.00
ATOM    578  CD  PRO A  41      -5.844  24.143   4.730  1.00  0.00
ATOM    586  N   GLY A  42      -1.670  25.480   2.824  1.00  0.00
ATOM    587  CA  GLY A  42      -0.218  25.459   3.004  1.00  0.00
ATOM    588  C   GLY A  42       0.437  24.079   2.823  1.00  0.00
ATOM    589  O   GLY A  42       1.663  23.968   2.904  1.00  0.00
ATOM    593  N   LYS A  43      -0.360  23.034   2.587  1.00  0.00
ATOM    594  CA  LYS A  43       0.164  21.674   2.458  1.00  0.00
ATOM    595  C   LYS A  43      -0.015  21.043   1.078  1.00  0.00
ATOM    596  O   LYS A  43      -0.864  21.448   0.274  1.00  0.00
ATOM    597  CB  LYS A  43      -0.495  20.765   3.501  1.00  0.00
ATOM    598  CG  LYS A  43      -0.329  21.211   4.976  1.00  0.00
ATOM    599  CD  LYS A  43       1.128  21.163   5.450  1.00  0.00
ATOM    600  CE  LYS A  43       1.237  21.492   6.935  1.00  0.00
ATOM    601  NZ  LYS A  43       2.658  21.503   7.406  1.00  0.00
ATOM    615  N   GLU A  44       0.809  20.023   0.813  1.00  0.00
ATOM    616  CA  GLU A  44       0.714  19.219  -0.393  1.00  0.00
ATOM    617  C   GLU A  44      -0.443  18.240  -0.263  1.00  0.00
ATOM    618  O   GLU A  44      -0.874  17.910   0.840  1.00  0.00
ATOM    619  CB  GLU A  44       2.031  18.474  -0.660  1.00  0.00
ATOM    620  CG  GLU A  44       2.351  17.292   0.289  1.00  0.00
ATOM    621  CD  GLU A  44       2.993  17.713   1.594  1.00  0.00
ATOM    622  OE1 GLU A  44       2.959  18.887   1.912  1.00  0.00
ATOM    623  OE2 GLU A  44       3.523  16.864   2.269  1.00  0.00
ATOM    630  N   ARG A  45      -0.947  17.762  -1.386  1.00  0.00
ATOM    631  CA  ARG A  45      -2.034  16.793  -1.369  1.00  0.00
ATOM    632  C   ARG A  45      -1.633  15.476  -0.724  1.00  0.00
ATOM    633  O   ARG A  45      -0.582  14.918  -1.044  1.00  0.00
ATOM    634  CB  ARG A  45      -2.515  16.571  -2.793  1.00  0.00
ATOM    635  CG  ARG A  45      -3.797  15.802  -2.934  1.00  0.00
ATOM    636  CD  ARG A  45      -4.247  15.778  -4.344  1.00  0.00
ATOM    637  NE  ARG A  45      -4.620  17.121  -4.832  1.00  0.00
ATOM    638  CZ  ARG A  45      -4.933  17.437  -6.097  1.00  0.00
ATOM    639  NH1 ARG A  45      -4.934  16.526  -7.039  1.00  0.00
ATOM    640  NH2 ARG A  45      -5.223  18.692  -6.362  1.00  0.00
ATOM    654  N   GLU A  46      -2.517  14.945   0.126  1.00  0.00
ATOM    655  CA  GLU A  46      -2.257  13.669   0.780  1.00  0.00
ATOM    656  C   GLU A  46      -3.425  12.705   0.630  1.00  0.00
ATOM    657  O   GLU A  46      -4.584  13.103   0.494  1.00  0.00
ATOM    658  CB  GLU A  46      -1.994  13.871   2.287  1.00  0.00
ATOM    659  CG  GLU A  46      -3.221  14.385   3.080  1.00  0.00
ATOM    660  CD  GLU A  46      -2.989  14.644   4.562  1.00  0.00
ATOM    661  OE1 GLU A  46      -2.215  15.506   4.906  1.00  0.00
ATOM    662  OE2 GLU A  46      -3.615  13.968   5.362  1.00  0.00
ATOM    669  N   PHE A  47      -3.107  11.418   0.668  1.00  0.00
ATOM    670  CA  PHE A  47      -4.091  10.341   0.638  1.00  0.00
ATOM    671  C   PHE A  47      -4.954  10.306   1.883  1.00  0.00
ATOM    672  O   PHE A  47      -4.440  10.460   2.990  1.00  0.00
ATOM    673  CB  PHE A  47      -3.385   8.992   0.458  1.00  0.00
ATOM    674  CG  PHE A  47      -4.306   7.826   0.522  1.00  0.00
ATOM    675  CD1 PHE A  47      -5.171   7.529  -0.503  1.00  0.00
ATOM    676  CD2 PHE A  47      -4.299   7.017   1.637  1.00  0.00
ATOM    677  CE1 PHE A  47      -6.012   6.469  -0.397  1.00  0.00
ATOM    678  CE2 PHE A  47      -5.134   5.961   1.733  1.00  0.00
ATOM    679  CZ  PHE A  47      -5.987   5.695   0.735  1.00  0.00
ATOM    689  N   VAL A  48      -6.262  10.095   1.708  1.00  0.00
ATOM    690  CA  VAL A  48      -7.169   9.944   2.830  1.00  0.00
ATOM    691  C   VAL A  48      -7.736   8.525   2.893  1.00  0.00
ATOM    692  O   VAL A  48      -7.587   7.825   3.900  1.00  0.00
ATOM    693  CB  VAL A  48      -8.337  10.947   2.697  1.00  0.00
ATOM    694  CG1 VAL A  48      -9.309  10.786   3.795  1.00  0.00
ATOM    695  CG2 VAL A  48      -7.797  12.329   2.693  1.00  0.00
ATOM    705  N   ALA A  49      -8.417   8.111   1.820  1.00  0.00
ATOM    706  CA  ALA A  49      -9.077   6.803   1.817  1.00  0.00
ATOM    707  C   ALA A  49      -9.298   6.262   0.414  1.00  0.00
ATOM    708  O   ALA A  49      -9.476   7.020  -0.541  1.00  0.00
ATOM    709  CB  ALA A  49     -10.417   6.900   2.524  1.00  0.00
ATOM    715  N   GLY A  50      -9.374   4.944   0.285  1.00  0.00
ATOM    716  CA  GLY A  50      -9.679   4.377  -1.018  1.00  0.00
ATOM    717  C   GLY A  50     -10.470   3.081  -0.945  1.00  0.00
ATOM    718  O   GLY A  50     -10.453   2.359   0.061  1.00  0.00
ATOM    722  N   ILE A  51     -11.193   2.819  -2.032  1.00  0.00
ATOM    723  CA  ILE A  51     -12.020   1.636  -2.185  1.00  0.00
ATOM    724  C   ILE A  51     -11.758   0.942  -3.535  1.00  0.00
ATOM    725  O   ILE A  51     -11.692   1.587  -4.586  1.00  0.00
ATOM    726  CB  ILE A  51     -13.512   2.024  -1.969  1.00  0.00
ATOM    727  CG1 ILE A  51     -14.399   0.784  -2.014  1.00  0.00
ATOM    728  CG2 ILE A  51     -13.971   3.082  -3.005  1.00  0.00
ATOM    729  CD1 ILE A  51     -15.788   0.999  -1.437  1.00  0.00
ATOM    741  N   SER A  52     -11.591  -0.376  -3.500  1.00  0.00
ATOM    742  CA  SER A  52     -11.318  -1.190  -4.688  1.00  0.00
ATOM    743  C   SER A  52     -12.576  -1.592  -5.476  1.00  0.00
ATOM    744  O   SER A  52     -13.701  -1.422  -5.010  1.00  0.00
ATOM    745  CB  SER A  52     -10.522  -2.414  -4.281  1.00  0.00
ATOM    746  OG  SER A  52     -11.288  -3.320  -3.525  1.00  0.00
ATOM    752  N   TYR A  53     -12.388  -2.168  -6.671  1.00  0.00
ATOM    753  CA  TYR A  53     -13.501  -2.648  -7.505  1.00  0.00
ATOM    754  C   TYR A  53     -14.366  -3.625  -6.705  1.00  0.00
ATOM    755  O   TYR A  53     -15.588  -3.483  -6.633  1.00  0.00
ATOM    756  CB  TYR A  53     -12.955  -3.244  -8.817  1.00  0.00
ATOM    757  CG  TYR A  53     -13.941  -4.006  -9.755  1.00  0.00
ATOM    758  CD1 TYR A  53     -15.341  -3.901  -9.667  1.00  0.00
ATOM    759  CD2 TYR A  53     -13.397  -4.832 -10.731  1.00  0.00
ATOM    760  CE1 TYR A  53     -16.140  -4.626 -10.521  1.00  0.00
ATOM    761  CE2 TYR A  53     -14.209  -5.543 -11.579  1.00  0.00
ATOM    762  CZ  TYR A  53     -15.571  -5.446 -11.473  1.00  0.00
ATOM    763  OH  TYR A  53     -16.379  -6.163 -12.324  1.00  0.00
ATOM    773  N   GLY A  54     -13.719  -4.557  -6.023  1.00  0.00
ATOM    774  CA  GLY A  54     -14.378  -5.563  -5.186  1.00  0.00
ATOM    775  C   GLY A  54     -14.809  -5.042  -3.800  1.00  0.00
ATOM    776  O   GLY A  54     -15.116  -5.838  -2.909  1.00  0.00
ATOM    780  N   SER A  55     -14.789  -3.715  -3.628  1.00  0.00
ATOM    781  CA  SER A  55     -15.128  -2.945  -2.433  1.00  0.00
ATOM    782  C   SER A  55     -14.277  -3.181  -1.187  1.00  0.00
ATOM    783  O   SER A  55     -14.777  -3.034  -0.065  1.00  0.00
ATOM    784  CB  SER A  55     -16.593  -3.155  -2.063  1.00  0.00
ATOM    785  OG  SER A  55     -17.467  -2.728  -3.085  1.00  0.00
ATOM    791  N   SER A  56     -12.993  -3.510  -1.342  1.00  0.00
ATOM    792  CA  SER A  56     -12.154  -3.611  -0.160  1.00  0.00
ATOM    793  C   SER A  56     -11.724  -2.186   0.130  1.00  0.00
ATOM    794  O   SER A  56     -11.709  -1.358  -0.786  1.00  0.00
ATOM    795  CB  SER A  56     -10.975  -4.565  -0.374  1.00  0.00
ATOM    796  OG  SER A  56     -10.062  -4.094  -1.342  1.00  0.00
ATOM    802  N   THR A  57     -11.307  -1.880   1.355  1.00  0.00
ATOM    803  CA  THR A  57     -10.896  -0.504   1.618  1.00  0.00
ATOM    804  C   THR A  57      -9.560  -0.370   2.303  1.00  0.00
ATOM    805  O   THR A  57      -9.087  -1.282   2.986  1.00  0.00
ATOM    806  CB  THR A  57     -11.938   0.213   2.488  1.00  0.00
ATOM    807  OG1 THR A  57     -12.012  -0.441   3.768  1.00  0.00
ATOM    808  CG2 THR A  57     -13.310   0.181   1.816  1.00  0.00
ATOM    816  N   TYR A  58      -9.005   0.827   2.192  1.00  0.00
ATOM    817  CA  TYR A  58      -7.757   1.176   2.839  1.00  0.00
ATOM    818  C   TYR A  58      -7.755   2.654   3.213  1.00  0.00
ATOM    819  O   TYR A  58      -8.385   3.487   2.553  1.00  0.00
ATOM    820  CB  TYR A  58      -6.625   0.726   1.902  1.00  0.00
ATOM    821  CG  TYR A  58      -6.690   1.329   0.498  1.00  0.00
ATOM    822  CD1 TYR A  58      -5.910   2.393   0.158  1.00  0.00
ATOM    823  CD2 TYR A  58      -7.590   0.797  -0.448  1.00  0.00
ATOM    824  CE1 TYR A  58      -5.992   2.927  -1.109  1.00  0.00
ATOM    825  CE2 TYR A  58      -7.679   1.336  -1.703  1.00  0.00
ATOM    826  CZ  TYR A  58      -6.885   2.394  -2.043  1.00  0.00
ATOM    827  OH  TYR A  58      -6.976   2.933  -3.324  1.00  0.00
ATOM    837  N   TYR A  59      -7.043   2.980   4.293  1.00  0.00
ATOM    838  CA  TYR A  59      -7.033   4.346   4.810  1.00  0.00
ATOM    839  C   TYR A  59      -5.670   4.830   5.235  1.00  0.00
ATOM    840  O   TYR A  59      -4.824   4.035   5.639  1.00  0.00
ATOM    841  CB  TYR A  59      -7.944   4.409   6.026  1.00  0.00
ATOM    842  CG  TYR A  59      -9.344   3.995   5.763  1.00  0.00
ATOM    843  CD1 TYR A  59      -9.689   2.656   5.885  1.00  0.00
ATOM    844  CD2 TYR A  59     -10.280   4.918   5.405  1.00  0.00
ATOM    845  CE1 TYR A  59     -10.965   2.251   5.637  1.00  0.00
ATOM    846  CE2 TYR A  59     -11.560   4.516   5.151  1.00  0.00
ATOM    847  CZ  TYR A  59     -11.905   3.176   5.269  1.00  0.00
ATOM    848  OH  TYR A  59     -13.197   2.761   5.020  1.00  0.00
ATOM    858  N   ALA A  60      -5.477   6.142   5.183  1.00  0.00
ATOM    859  CA  ALA A  60      -4.282   6.776   5.720  1.00  0.00
ATOM    860  C   ALA A  60      -4.215   6.581   7.235  1.00  0.00
ATOM    861  O   ALA A  60      -5.228   6.719   7.929  1.00  0.00
ATOM    862  CB  ALA A  60      -4.270   8.256   5.382  1.00  0.00
ATOM    868  N   ASP A  61      -3.008   6.433   7.786  1.00  0.00
ATOM    869  CA  ASP A  61      -2.874   6.257   9.237  1.00  0.00
ATOM    870  C   ASP A  61      -3.541   7.364  10.045  1.00  0.00
ATOM    871  O   ASP A  61      -4.057   7.106  11.132  1.00  0.00
ATOM    872  CB  ASP A  61      -1.402   6.177   9.648  1.00  0.00
ATOM    873  CG  ASP A  61      -0.690   4.849   9.290  1.00  0.00
ATOM    874  OD1 ASP A  61      -1.347   3.850   9.009  1.00  0.00
ATOM    875  OD2 ASP A  61       0.509   4.854   9.291  1.00  0.00
ATOM    880  N   SER A  62      -3.534   8.587   9.520  1.00  0.00
ATOM    881  CA  SER A  62      -4.112   9.740  10.186  1.00  0.00
ATOM    882  C   SER A  62      -5.644   9.739  10.261  1.00  0.00
ATOM    883  O   SER A  62      -6.216  10.526  11.024  1.00  0.00
ATOM    884  CB  SER A  62      -3.633  10.996   9.488  1.00  0.00
ATOM    885  OG  SER A  62      -4.137  11.072   8.181  1.00  0.00
ATOM    891  N   VAL A  63      -6.321   8.887   9.470  1.00  0.00
ATOM    892  CA  VAL A  63      -7.780   8.853   9.491  1.00  0.00
ATOM    893  C   VAL A  63      -8.331   7.463   9.863  1.00  0.00
ATOM    894  O   VAL A  63      -9.548   7.298  10.030  1.00  0.00
ATOM    895  CB  VAL A  63      -8.378   9.320   8.154  1.00  0.00
ATOM    896  CG1 VAL A  63      -7.905  10.748   7.859  1.00  0.00
ATOM    897  CG2 VAL A  63      -8.063   8.367   7.046  1.00  0.00
ATOM    907  N   LYS A  64      -7.466   6.445   9.967  1.00  0.00
ATOM    908  CA  LYS A  64      -7.950   5.118  10.351  1.00  0.00
ATOM    909  C   LYS A  64      -8.721   5.221  11.659  1.00  0.00
ATOM    910  O   LYS A  64      -8.276   5.854  12.610  1.00  0.00
ATOM    911  CB  LYS A  64      -6.789   4.126  10.542  1.00  0.00
ATOM    912  CG  LYS A  64      -6.073   3.691   9.282  1.00  0.00
ATOM    913  CD  LYS A  64      -4.863   2.812   9.584  1.00  0.00
ATOM    914  CE  LYS A  64      -4.086   2.502   8.304  1.00  0.00
ATOM    915  NZ  LYS A  64      -2.811   1.791   8.571  1.00  0.00
ATOM    929  N   GLY A  65      -9.904   4.634  11.703  1.00  0.00
ATOM    930  CA  GLY A  65     -10.727   4.667  12.907  1.00  0.00
ATOM    931  C   GLY A  65     -11.671   5.873  12.962  1.00  0.00
ATOM    932  O   GLY A  65     -12.550   5.932  13.823  1.00  0.00
ATOM    936  N   ARG A  66     -11.498   6.832  12.049  1.00  0.00
ATOM    937  CA  ARG A  66     -12.345   8.016  12.023  1.00  0.00
ATOM    938  C   ARG A  66     -13.095   8.100  10.705  1.00  0.00
ATOM    939  O   ARG A  66     -14.270   8.472  10.660  1.00  0.00
ATOM    940  CB  ARG A  66     -11.513   9.280  12.171  1.00  0.00
ATOM    941  CG  ARG A  66     -10.830   9.453  13.495  1.00  0.00
ATOM    942  CD  ARG A  66     -10.071  10.736  13.546  1.00  0.00
ATOM    943  NE  ARG A  66      -9.369  10.909  14.819  1.00  0.00
ATOM    944  CZ  ARG A  66      -8.129  10.431  15.097  1.00  0.00
ATOM    945  NH1 ARG A  66      -7.459   9.749  14.193  1.00  0.00
ATOM    946  NH2 ARG A  66      -7.591  10.652  16.288  1.00  0.00
ATOM    960  N   PHE A  67     -12.410   7.798   9.602  1.00  0.00
ATOM    961  CA  PHE A  67     -13.063   7.924   8.305  1.00  0.00
ATOM    962  C   PHE A  67     -13.424   6.566   7.699  1.00  0.00
ATOM    963  O   PHE A  67     -12.653   5.612   7.789  1.00  0.00
ATOM    964  CB  PHE A  67     -12.191   8.678   7.308  1.00  0.00
ATOM    965  CG  PHE A  67     -11.895  10.181   7.579  1.00  0.00
ATOM    966  CD1 PHE A  67     -12.194  10.865   8.767  1.00  0.00
ATOM    967  CD2 PHE A  67     -11.283  10.891   6.598  1.00  0.00
ATOM    968  CE1 PHE A  67     -11.865  12.190   8.930  1.00  0.00
ATOM    969  CE2 PHE A  67     -10.954  12.219   6.756  1.00  0.00
ATOM    970  CZ  PHE A  67     -11.242  12.867   7.922  1.00  0.00
ATOM    980  N   THR A  68     -14.583   6.509   7.035  1.00  0.00
ATOM    981  CA  THR A  68     -15.035   5.313   6.301  1.00  0.00
ATOM    982  C   THR A  68     -15.379   5.608   4.833  1.00  0.00
ATOM    983  O   THR A  68     -16.090   6.562   4.513  1.00  0.00
ATOM    984  CB  THR A  68     -16.246   4.628   6.989  1.00  0.00
ATOM    985  OG1 THR A  68     -15.870   4.197   8.301  1.00  0.00
ATOM    986  CG2 THR A  68     -16.718   3.409   6.180  1.00  0.00
ATOM    994  N   ILE A  69     -14.895   4.774   3.920  1.00  0.00
ATOM    995  CA  ILE A  69     -15.196   4.980   2.501  1.00  0.00
ATOM    996  C   ILE A  69     -16.103   3.861   1.979  1.00  0.00
ATOM    997  O   ILE A  69     -15.905   2.687   2.301  1.00  0.00
ATOM    998  CB  ILE A  69     -13.901   5.086   1.653  1.00  0.00
ATOM    999  CG1 ILE A  69     -14.252   5.485   0.188  1.00  0.00
ATOM   1000  CG2 ILE A  69     -13.110   3.797   1.687  1.00  0.00
ATOM   1001  CD1 ILE A  69     -13.059   5.884  -0.644  1.00  0.00
ATOM   1013  N   SER A  70     -17.101   4.230   1.181  1.00  0.00
ATOM   1014  CA  SER A  70     -18.028   3.257   0.596  1.00  0.00
ATOM   1015  C   SER A  70     -18.502   3.693  -0.789  1.00  0.00
ATOM   1016  O   SER A  70     -18.345   4.854  -1.171  1.00  0.00
ATOM   1017  CB  SER A  70     -19.225   3.047   1.506  1.00  0.00
ATOM   1018  OG  SER A  70     -20.002   4.208   1.599  1.00  0.00
ATOM   1024  N   ARG A  71     -19.052   2.758  -1.574  1.00  0.00
ATOM   1025  CA  ARG A  71     -19.529   3.121  -2.910  1.00  0.00
ATOM   1026  C   ARG A  71     -20.824   2.432  -3.335  1.00  0.00
ATOM   1027  O   ARG A  71     -21.048   1.251  -3.063  1.00  0.00
ATOM   1028  CB  ARG A  71     -18.444   2.843  -3.945  1.00  0.00
ATOM   1029  CG  ARG A  71     -18.788   3.264  -5.379  1.00  0.00
ATOM   1030  CD  ARG A  71     -17.668   3.131  -6.279  1.00  0.00
ATOM   1031  NE  ARG A  71     -17.307   1.751  -6.471  1.00  0.00
ATOM   1032  CZ  ARG A  71     -16.330   1.330  -7.272  1.00  0.00
ATOM   1033  NH1 ARG A  71     -15.631   2.186  -7.959  1.00  0.00
ATOM   1034  NH2 ARG A  71     -16.070   0.050  -7.374  1.00  0.00
ATOM   1048  N   ASP A  72     -21.668   3.207  -4.019  1.00  0.00
ATOM   1049  CA  ASP A  72     -22.919   2.765  -4.615  1.00  0.00
ATOM   1050  C   ASP A  72     -22.729   2.617  -6.126  1.00  0.00
ATOM   1051  O   ASP A  72     -22.699   3.605  -6.875  1.00  0.00
ATOM   1052  CB  ASP A  72     -24.042   3.757  -4.267  1.00  0.00
ATOM   1053  CG  ASP A  72     -25.412   3.366  -4.814  1.00  0.00
ATOM   1054  OD1 ASP A  72     -25.453   2.693  -5.836  1.00  0.00
ATOM   1055  OD2 ASP A  72     -26.409   3.731  -4.216  1.00  0.00
ATOM   1060  N   ASN A  73     -22.525   1.380  -6.583  1.00  0.00
ATOM   1061  CA  ASN A  73     -22.200   1.165  -7.988  1.00  0.00
ATOM   1062  C   ASN A  73     -23.353   1.552  -8.909  1.00  0.00
ATOM   1063  O   ASN A  73     -23.145   2.102  -9.988  1.00  0.00
ATOM   1064  CB  ASN A  73     -21.840  -0.283  -8.206  1.00  0.00
ATOM   1065  CG  ASN A  73     -20.526  -0.640  -7.594  1.00  0.00
ATOM   1066  OD1 ASN A  73     -19.669   0.204  -7.309  1.00  0.00
ATOM   1067  ND2 ASN A  73     -20.345  -1.910  -7.365  1.00  0.00
ATOM   1074  N   ALA A  74     -24.584   1.292  -8.468  1.00  0.00
ATOM   1075  CA  ALA A  74     -25.773   1.574  -9.273  1.00  0.00
ATOM   1076  C   ALA A  74     -25.890   3.054  -9.592  1.00  0.00
ATOM   1077  O   ALA A  74     -26.313   3.440 -10.684  1.00  0.00
ATOM   1078  CB  ALA A  74     -27.019   1.114  -8.543  1.00  0.00
ATOM   1084  N   LYS A  75     -25.511   3.882  -8.628  1.00  0.00
ATOM   1085  CA  LYS A  75     -25.577   5.326  -8.790  1.00  0.00
ATOM   1086  C   LYS A  75     -24.252   5.958  -9.213  1.00  0.00
ATOM   1087  O   LYS A  75     -24.140   7.188  -9.229  1.00  0.00
ATOM   1088  CB  LYS A  75     -26.038   5.973  -7.491  1.00  0.00
ATOM   1089  CG  LYS A  75     -27.445   5.597  -7.075  1.00  0.00
ATOM   1090  CD  LYS A  75     -27.824   6.287  -5.779  1.00  0.00
ATOM   1091  CE  LYS A  75     -29.204   5.872  -5.308  1.00  0.00
ATOM   1092  NZ  LYS A  75     -29.533   6.468  -3.987  1.00  0.00
ATOM   1106  N   ASN A  76     -23.213   5.141  -9.446  1.00  0.00
ATOM   1107  CA  ASN A  76     -21.874   5.631  -9.782  1.00  0.00
ATOM   1108  C   ASN A  76     -21.410   6.706  -8.798  1.00  0.00
ATOM   1109  O   ASN A  76     -20.866   7.740  -9.202  1.00  0.00
ATOM   1110  CB  ASN A  76     -21.790   6.093 -11.231  1.00  0.00
ATOM   1111  CG  ASN A  76     -21.894   4.936 -12.238  1.00  0.00
ATOM   1112  OD1 ASN A  76     -21.237   3.871 -12.087  1.00  0.00
ATOM   1113  ND2 ASN A  76     -22.705   5.123 -13.250  1.00  0.00
ATOM   1120  N   THR A  77     -21.647   6.472  -7.504  1.00  0.00
ATOM   1121  CA  THR A  77     -21.297   7.462  -6.484  1.00  0.00
ATOM   1122  C   THR A  77     -20.506   6.902  -5.285  1.00  0.00
ATOM   1123  O   THR A  77     -20.845   5.859  -4.713  1.00  0.00
ATOM   1124  CB  THR A  77     -22.589   8.177  -6.020  1.00  0.00
ATOM   1125  OG1 THR A  77     -23.232   8.797  -7.169  1.00  0.00
ATOM   1126  CG2 THR A  77     -22.261   9.286  -5.002  1.00  0.00
ATOM   1134  N   VAL A  78     -19.469   7.633  -4.880  1.00  0.00
ATOM   1135  CA  VAL A  78     -18.616   7.256  -3.749  1.00  0.00
ATOM   1136  C   VAL A  78     -18.820   8.219  -2.590  1.00  0.00
ATOM   1137  O   VAL A  78     -18.990   9.428  -2.780  1.00  0.00
ATOM   1138  CB  VAL A  78     -17.121   7.224  -4.154  1.00  0.00
ATOM   1139  CG1 VAL A  78     -16.651   8.625  -4.549  1.00  0.00
ATOM   1140  CG2 VAL A  78     -16.246   6.646  -3.005  1.00  0.00
ATOM   1150  N   TYR A  79     -18.826   7.674  -1.386  1.00  0.00
ATOM   1151  CA  TYR A  79     -19.021   8.479  -0.200  1.00  0.00
ATOM   1152  C   TYR A  79     -17.869   8.359   0.791  1.00  0.00
ATOM   1153  O   TYR A  79     -17.240   7.301   0.918  1.00  0.00
ATOM   1154  CB  TYR A  79     -20.312   8.038   0.480  1.00  0.00
ATOM   1155  CG  TYR A  79     -21.536   8.215  -0.371  1.00  0.00
ATOM   1156  CD1 TYR A  79     -21.933   7.203  -1.258  1.00  0.00
ATOM   1157  CD2 TYR A  79     -22.271   9.367  -0.263  1.00  0.00
ATOM   1158  CE1 TYR A  79     -23.067   7.372  -2.020  1.00  0.00
ATOM   1159  CE2 TYR A  79     -23.403   9.530  -1.016  1.00  0.00
ATOM   1160  CZ  TYR A  79     -23.804   8.549  -1.890  1.00  0.00
ATOM   1161  OH  TYR A  79     -24.947   8.734  -2.629  1.00  0.00
ATOM   1171  N   LEU A  80     -17.616   9.451   1.517  1.00  0.00
ATOM   1172  CA  LEU A  80     -16.629   9.444   2.595  1.00  0.00
ATOM   1173  C   LEU A  80     -17.292   9.925   3.875  1.00  0.00
ATOM   1174  O   LEU A  80     -17.729  11.076   3.975  1.00  0.00
ATOM   1175  CB  LEU A  80     -15.430  10.365   2.283  1.00  0.00
ATOM   1176  CG  LEU A  80     -14.284  10.469   3.370  1.00  0.00
ATOM   1177  CD1 LEU A  80     -13.561   9.105   3.506  1.00  0.00
ATOM   1178  CD2 LEU A  80     -13.304  11.590   2.981  1.00  0.00
ATOM   1190  N   GLN A  81     -17.356   9.054   4.859  1.00  0.00
ATOM   1191  CA  GLN A  81     -17.971   9.378   6.129  1.00  0.00
ATOM   1192  C   GLN A  81     -16.893   9.789   7.098  1.00  0.00
ATOM   1193  O   GLN A  81     -16.047   8.975   7.469  1.00  0.00
ATOM   1194  CB  GLN A  81     -18.737   8.162   6.655  1.00  0.00
ATOM   1195  CG  GLN A  81     -19.398   8.314   8.024  1.00  0.00
ATOM   1196  CD  GLN A  81     -20.533   9.296   8.032  1.00  0.00
ATOM   1197  OE1 GLN A  81     -21.302   9.374   7.063  1.00  0.00
ATOM   1198  NE2 GLN A  81     -20.679  10.027   9.130  1.00  0.00
ATOM   1207  N   MET A  82     -16.883  11.050   7.500  1.00  0.00
ATOM   1208  CA  MET A  82     -15.839  11.498   8.395  1.00  0.00
ATOM   1209  C   MET A  82     -16.408  11.701   9.789  1.00  0.00
ATOM   1210  O   MET A  82     -17.286  12.546   9.989  1.00  0.00
ATOM   1211  CB  MET A  82     -15.259  12.793   7.864  1.00  0.00
ATOM   1212  CG  MET A  82     -14.704  12.681   6.475  1.00  0.00
ATOM   1213  SD  MET A  82     -13.904  14.176   5.894  1.00  0.00
ATOM   1214  CE  MET A  82     -15.279  15.251   5.755  1.00  0.00
ATOM   1224  N   ASN A  83     -15.942  10.917  10.758  1.00  0.00
ATOM   1225  CA  ASN A  83     -16.433  11.021  12.125  1.00  0.00
ATOM   1226  C   ASN A  83     -15.406  11.662  13.046  1.00  0.00
ATOM   1227  O   ASN A  83     -14.213  11.674  12.739  1.00  0.00
ATOM   1228  CB  ASN A  83     -16.838   9.655  12.620  1.00  0.00
ATOM   1229  CG  ASN A  83     -17.968   9.104  11.799  1.00  0.00
ATOM   1230  OD1 ASN A  83     -18.927   9.831  11.470  1.00  0.00
ATOM   1231  ND2 ASN A  83     -17.877   7.840  11.466  1.00  0.00
ATOM   1238  N   SER A  84     -15.872  12.224  14.165  1.00  0.00
ATOM   1239  CA  SER A  84     -14.989  12.793  15.183  1.00  0.00
ATOM   1240  C   SER A  84     -13.954  13.727  14.572  1.00  0.00
ATOM   1241  O   SER A  84     -12.757  13.593  14.843  1.00  0.00
ATOM   1242  CB  SER A  84     -14.300  11.684  15.962  1.00  0.00
ATOM   1243  OG  SER A  84     -15.235  10.870  16.633  1.00  0.00
ATOM   1249  N   LEU A  85     -14.413  14.695  13.775  1.00  0.00
ATOM   1250  CA  LEU A  85     -13.482  15.571  13.059  1.00  0.00
ATOM   1251  C   LEU A  85     -12.721  16.496  13.985  1.00  0.00
ATOM   1252  O   LEU A  85     -13.257  16.994  14.980  1.00  0.00
ATOM   1253  CB  LEU A  85     -14.179  16.463  12.017  1.00  0.00
ATOM   1254  CG  LEU A  85     -14.508  15.827  10.637  1.00  0.00
ATOM   1255  CD1 LEU A  85     -15.740  15.033  10.775  1.00  0.00
ATOM   1256  CD2 LEU A  85     -14.666  16.883   9.554  1.00  0.00
ATOM   1268  N   LYS A  86     -11.465  16.745  13.644  1.00  0.00
ATOM   1269  CA  LYS A  86     -10.613  17.649  14.404  1.00  0.00
ATOM   1270  C   LYS A  86     -10.229  18.848  13.536  1.00  0.00
ATOM   1271  O   LYS A  86     -10.300  18.746  12.320  1.00  0.00
ATOM   1272  CB  LYS A  86      -9.367  16.886  14.877  1.00  0.00
ATOM   1273  CG  LYS A  86      -9.651  15.661  15.761  1.00  0.00
ATOM   1274  CD  LYS A  86     -10.260  16.044  17.123  1.00  0.00
ATOM   1275  CE  LYS A  86     -10.418  14.821  18.016  1.00  0.00
ATOM   1276  NZ  LYS A  86     -11.010  15.166  19.347  1.00  0.00
ATOM   1290  N   PRO A  87      -9.816  20.002  14.094  1.00  0.00
ATOM   1291  CA  PRO A  87      -9.340  21.169  13.352  1.00  0.00
ATOM   1292  C   PRO A  87      -8.288  20.792  12.296  1.00  0.00
ATOM   1293  O   PRO A  87      -8.241  21.380  11.210  1.00  0.00
ATOM   1294  CB  PRO A  87      -8.766  22.043  14.468  1.00  0.00
ATOM   1295  CG  PRO A  87      -9.611  21.690  15.682  1.00  0.00
ATOM   1296  CD  PRO A  87      -9.849  20.202  15.567  1.00  0.00
ATOM   1304  N   GLU A  88      -7.493  19.756  12.594  1.00  0.00
ATOM   1305  CA  GLU A  88      -6.447  19.237  11.719  1.00  0.00
ATOM   1306  C   GLU A  88      -6.985  18.648  10.406  1.00  0.00
ATOM   1307  O   GLU A  88      -6.223  18.426   9.466  1.00  0.00
ATOM   1308  CB  GLU A  88      -5.654  18.163  12.465  1.00  0.00
ATOM   1309  CG  GLU A  88      -4.828  18.689  13.638  1.00  0.00
ATOM   1310  CD  GLU A  88      -4.085  17.602  14.374  1.00  0.00
ATOM   1311  OE1 GLU A  88      -4.270  16.455  14.046  1.00  0.00
ATOM   1312  OE2 GLU A  88      -3.337  17.923  15.266  1.00  0.00
ATOM   1319  N   ASP A  89      -8.295  18.397  10.343  1.00  0.00
ATOM   1320  CA  ASP A  89      -8.939  17.827   9.171  1.00  0.00
ATOM   1321  C   ASP A  89      -9.424  18.911   8.215  1.00  0.00
ATOM   1322  O   ASP A  89     -10.026  18.597   7.177  1.00  0.00
ATOM   1323  CB  ASP A  89     -10.133  16.945   9.596  1.00  0.00
ATOM   1324  CG  ASP A  89      -9.730  15.645  10.339  1.00  0.00
ATOM   1325  OD1 ASP A  89      -8.908  14.894   9.832  1.00  0.00
ATOM   1326  OD2 ASP A  89     -10.264  15.399  11.415  1.00  0.00
ATOM   1331  N   THR A  90      -9.179  20.190   8.549  1.00  0.00
ATOM   1332  CA  THR A  90      -9.565  21.267   7.645  1.00  0.00
ATOM   1333  C   THR A  90      -8.765  21.113   6.362  1.00  0.00
ATOM   1334  O   THR A  90      -7.532  21.083   6.389  1.00  0.00
ATOM   1335  CB  THR A  90      -9.289  22.666   8.256  1.00  0.00
ATOM   1336  OG1 THR A  90     -10.049  22.824   9.478  1.00  0.00
ATOM   1337  CG2 THR A  90      -9.626  23.790   7.251  1.00  0.00
ATOM   1345  N   ALA A  91      -9.462  21.020   5.242  1.00  0.00
ATOM   1346  CA  ALA A  91      -8.804  20.819   3.954  1.00  0.00
ATOM   1347  C   ALA A  91      -9.787  20.871   2.817  1.00  0.00
ATOM   1348  O   ALA A  91     -10.995  20.737   3.031  1.00  0.00
ATOM   1349  CB  ALA A  91      -8.082  19.473   3.925  1.00  0.00
ATOM   1355  N   VAL A  92      -9.276  21.017   1.606  1.00  0.00
ATOM   1356  CA  VAL A  92     -10.136  20.773   0.469  1.00  0.00
ATOM   1357  C   VAL A  92     -10.022  19.290   0.185  1.00  0.00
ATOM   1358  O   VAL A  92      -8.920  18.755   0.078  1.00  0.00
ATOM   1359  CB  VAL A  92      -9.749  21.597  -0.765  1.00  0.00
ATOM   1360  CG1 VAL A  92     -10.662  21.229  -1.952  1.00  0.00
ATOM   1361  CG2 VAL A  92      -9.895  23.057  -0.440  1.00  0.00
ATOM   1371  N   TYR A  93     -11.147  18.614   0.112  1.00  0.00
ATOM   1372  CA  TYR A  93     -11.174  17.189  -0.155  1.00  0.00
ATOM   1373  C   TYR A  93     -11.441  16.998  -1.613  1.00  0.00
ATOM   1374  O   TYR A  93     -12.213  17.748  -2.192  1.00  0.00
ATOM   1375  CB  TYR A  93     -12.208  16.510   0.734  1.00  0.00
ATOM   1376  CG  TYR A  93     -11.742  16.393   2.161  1.00  0.00
ATOM   1377  CD1 TYR A  93     -11.744  17.491   2.988  1.00  0.00
ATOM   1378  CD2 TYR A  93     -11.323  15.164   2.647  1.00  0.00
ATOM   1379  CE1 TYR A  93     -11.300  17.377   4.278  1.00  0.00
ATOM   1380  CE2 TYR A  93     -10.897  15.057   3.947  1.00  0.00
ATOM   1381  CZ  TYR A  93     -10.879  16.181   4.763  1.00  0.00
ATOM   1382  OH  TYR A  93     -10.442  16.128   6.075  1.00  0.00
ATOM   1392  N   TYR A  94     -10.786  16.014  -2.211  1.00  0.00
ATOM   1393  CA  TYR A  94     -10.938  15.720  -3.622  1.00  0.00
ATOM   1394  C   TYR A  94     -11.225  14.262  -3.868  1.00  0.00
ATOM   1395  O   TYR A  94     -10.606  13.392  -3.256  1.00  0.00
ATOM   1396  CB  TYR A  94      -9.632  16.022  -4.369  1.00  0.00
ATOM   1397  CG  TYR A  94      -9.166  17.433  -4.319  1.00  0.00
ATOM   1398  CD1 TYR A  94      -8.379  17.866  -3.253  1.00  0.00
ATOM   1399  CD2 TYR A  94      -9.492  18.295  -5.342  1.00  0.00
ATOM   1400  CE1 TYR A  94      -7.940  19.159  -3.213  1.00  0.00
ATOM   1401  CE2 TYR A  94      -9.050  19.590  -5.306  1.00  0.00
ATOM   1402  CZ  TYR A  94      -8.278  20.029  -4.248  1.00  0.00
ATOM   1403  OH  TYR A  94      -7.843  21.334  -4.217  1.00  0.00
ATOM   1413  N   CYS A  95     -12.076  13.978  -4.834  1.00  0.00
ATOM   1414  CA  CYS A  95     -12.264  12.587  -5.217  1.00  0.00
ATOM   1415  C   CYS A  95     -11.464  12.340  -6.478  1.00  0.00
ATOM   1416  O   CYS A  95     -11.278  13.249  -7.303  1.00  0.00
ATOM   1417  CB  CYS A  95     -13.737  12.239  -5.436  1.00  0.00
ATOM   1418  SG  CYS A  95     -14.512  13.137  -6.791  1.00  0.00
ATOM   1423  N   ALA A  96     -11.039  11.100  -6.664  1.00  0.00
ATOM   1424  CA  ALA A  96     -10.318  10.738  -7.866  1.00  0.00
ATOM   1425  C   ALA A  96     -10.418   9.266  -8.173  1.00  0.00
ATOM   1426  O   ALA A  96     -10.651   8.442  -7.281  1.00  0.00
ATOM   1427  CB  ALA A  96      -8.885  11.134  -7.731  1.00  0.00
ATOM   1433  N   ALA A  97     -10.179   8.914  -9.432  1.00  0.00
ATOM   1434  CA  ALA A  97     -10.188   7.502  -9.784  1.00  0.00
ATOM   1435  C   ALA A  97      -9.104   7.129 -10.808  1.00  0.00
ATOM   1436  O   ALA A  97      -8.755   7.939 -11.680  1.00  0.00
ATOM   1437  CB  ALA A  97     -11.534   7.125 -10.366  1.00  0.00
ATOM   1443  N   PRO A  98      -8.445   5.966 -10.629  1.00  0.00
ATOM   1444  CA  PRO A  98      -7.569   5.284 -11.539  1.00  0.00
ATOM   1445  C   PRO A  98      -8.467   4.338 -12.317  1.00  0.00
ATOM   1446  O   PRO A  98      -9.568   4.098 -11.864  1.00  0.00
ATOM   1447  CB  PRO A  98      -6.668   4.542 -10.587  1.00  0.00
ATOM   1448  CG  PRO A  98      -7.546   4.123  -9.532  1.00  0.00
ATOM   1449  CD  PRO A  98      -8.554   5.228  -9.359  1.00  0.00
ATOM   1457  N   TYR A  99      -8.001   3.745 -13.389  1.00  0.00
ATOM   1458  CA  TYR A  99      -8.712   2.695 -14.132  1.00  0.00
ATOM   1459  C   TYR A  99      -7.879   1.439 -14.386  1.00  0.00
ATOM   1460  O   TYR A  99      -7.066   1.409 -15.308  1.00  0.00
ATOM   1461  CB  TYR A  99      -9.373   3.246 -15.411  1.00  0.00
ATOM   1462  CG  TYR A  99     -10.697   4.021 -15.147  1.00  0.00
ATOM   1463  CD1 TYR A  99     -10.751   5.292 -14.580  1.00  0.00
ATOM   1464  CD2 TYR A  99     -11.898   3.378 -15.504  1.00  0.00
ATOM   1465  CE1 TYR A  99     -11.994   5.884 -14.341  1.00  0.00
ATOM   1466  CE2 TYR A  99     -13.121   3.976 -15.277  1.00  0.00
ATOM   1467  CZ  TYR A  99     -13.170   5.213 -14.686  1.00  0.00
ATOM   1468  OH  TYR A  99     -14.388   5.781 -14.413  1.00  0.00
ATOM   1478  N   PHE A 100      -8.008   0.441 -13.508  1.00  0.00
ATOM   1479  CA  PHE A 100      -7.221  -0.795 -13.610  1.00  0.00
ATOM   1480  C   PHE A 100      -8.083  -2.070 -13.645  1.00  0.00
ATOM   1481  O   PHE A 100      -9.160  -2.123 -13.057  1.00  0.00
ATOM   1482  CB  PHE A 100      -6.184  -0.878 -12.483  1.00  0.00
ATOM   1483  CG  PHE A 100      -5.068   0.146 -12.567  1.00  0.00
ATOM   1484  CD1 PHE A 100      -5.176   1.393 -12.003  1.00  0.00
ATOM   1485  CD2 PHE A 100      -3.880  -0.178 -13.204  1.00  0.00
ATOM   1486  CE1 PHE A 100      -4.113   2.304 -12.082  1.00  0.00
ATOM   1487  CE2 PHE A 100      -2.837   0.721 -13.277  1.00  0.00
ATOM   1488  CZ  PHE A 100      -2.961   1.960 -12.714  1.00  0.00
ATOM   1498  N   TYR A 101      -7.570  -3.099 -14.326  1.00  0.00
ATOM   1499  CA  TYR A 101      -8.205  -4.422 -14.433  1.00  0.00
ATOM   1500  C   TYR A 101      -8.469  -5.264 -13.154  1.00  0.00
ATOM   1501  O   TYR A 101      -9.575  -5.780 -13.008  1.00  0.00
ATOM   1502  CB  TYR A 101      -7.468  -5.281 -15.476  1.00  0.00
ATOM   1503  CG  TYR A 101      -7.927  -6.712 -15.490  1.00  0.00
ATOM   1504  CD1 TYR A 101      -9.100  -7.067 -16.129  1.00  0.00
ATOM   1505  CD2 TYR A 101      -7.166  -7.678 -14.842  1.00  0.00
ATOM   1506  CE1 TYR A 101      -9.512  -8.382 -16.120  1.00  0.00
ATOM   1507  CE2 TYR A 101      -7.577  -8.984 -14.833  1.00  0.00
ATOM   1508  CZ  TYR A 101      -8.746  -9.341 -15.467  1.00  0.00
ATOM   1509  OH  TYR A 101      -9.158 -10.655 -15.456  1.00  0.00
ATOM   1519  N   PRO A 102      -7.490  -5.495 -12.248  1.00  0.00
ATOM   1520  CA  PRO A 102      -7.630  -6.365 -11.086  1.00  0.00
ATOM   1521  C   PRO A 102      -8.762  -5.887 -10.164  1.00  0.00
ATOM   1522  O   PRO A 102      -8.975  -4.687 -10.008  1.00  0.00
ATOM   1523  CB  PRO A 102      -6.234  -6.284 -10.445  1.00  0.00
ATOM   1524  CG  PRO A 102      -5.325  -5.852 -11.559  1.00  0.00
ATOM   1525  CD  PRO A 102      -6.165  -4.887 -12.355  1.00  0.00
ATOM   1533  N   VAL A 103      -9.437  -6.842  -9.517  1.00  0.00
ATOM   1534  CA  VAL A 103     -10.577  -6.568  -8.633  1.00  0.00
ATOM   1535  C   VAL A 103     -10.227  -5.931  -7.272  1.00  0.00
ATOM   1536  O   VAL A 103     -10.949  -5.058  -6.782  1.00  0.00
ATOM   1537  CB  VAL A 103     -11.416  -7.847  -8.430  1.00  0.00
ATOM   1538  CG1 VAL A 103     -12.546  -7.591  -7.441  1.00  0.00
ATOM   1539  CG2 VAL A 103     -11.986  -8.294  -9.765  1.00  0.00
ATOM   1549  N   VAL A 104      -9.176  -6.409  -6.605  1.00  0.00
ATOM   1550  CA  VAL A 104      -8.861  -5.853  -5.283  1.00  0.00
ATOM   1551  C   VAL A 104      -7.518  -5.106  -5.061  1.00  0.00
ATOM   1552  O   VAL A 104      -6.998  -5.199  -3.953  1.00  0.00
ATOM   1553  CB  VAL A 104      -8.956  -6.951  -4.201  1.00  0.00
ATOM   1554  CG1 VAL A 104     -10.382  -7.429  -4.075  1.00  0.00
ATOM   1555  CG2 VAL A 104      -8.030  -8.102  -4.549  1.00  0.00
ATOM   1565  N   PRO A 105      -6.881  -4.433  -6.045  1.00  0.00
ATOM   1566  CA  PRO A 105      -5.655  -3.691  -5.832  1.00  0.00
ATOM   1567  C   PRO A 105      -5.989  -2.407  -5.126  1.00  0.00
ATOM   1568  O   PRO A 105      -7.029  -1.814  -5.412  1.00  0.00
ATOM   1569  CB  PRO A 105      -5.198  -3.373  -7.251  1.00  0.00
ATOM   1570  CG  PRO A 105      -6.502  -3.262  -8.009  1.00  0.00
ATOM   1571  CD  PRO A 105      -7.426  -4.282  -7.362  1.00  0.00
ATOM   1579  N   TRP A 106      -5.104  -1.946  -4.268  1.00  0.00
ATOM   1580  CA  TRP A 106      -5.244  -0.638  -3.667  1.00  0.00
ATOM   1581  C   TRP A 106      -4.257   0.356  -4.257  1.00  0.00
ATOM   1582  O   TRP A 106      -3.108   0.002  -4.512  1.00  0.00
ATOM   1583  CB  TRP A 106      -5.130  -0.781  -2.152  1.00  0.00
ATOM   1584  CG  TRP A 106      -3.897  -1.326  -1.612  1.00  0.00
ATOM   1585  CD1 TRP A 106      -3.538  -2.636  -1.530  1.00  0.00
ATOM   1586  CD2 TRP A 106      -2.866  -0.582  -0.936  1.00  0.00
ATOM   1587  NE1 TRP A 106      -2.335  -2.754  -0.893  1.00  0.00
ATOM   1588  CE2 TRP A 106      -1.912  -1.507  -0.511  1.00  0.00
ATOM   1589  CE3 TRP A 106      -2.685   0.773  -0.640  1.00  0.00
ATOM   1590  CZ2 TRP A 106      -0.781  -1.123   0.185  1.00  0.00
ATOM   1591  CZ3 TRP A 106      -1.564   1.147   0.073  1.00  0.00
ATOM   1592  CH2 TRP A 106      -0.634   0.231   0.469  1.00  0.00
ATOM   1603  N   PHE A 107      -4.662   1.606  -4.388  1.00  0.00
ATOM   1604  CA  PHE A 107      -3.751   2.644  -4.853  1.00  0.00
ATOM   1605  C   PHE A 107      -3.810   3.840  -3.911  1.00  0.00
ATOM   1606  O   PHE A 107      -4.877   4.413  -3.678  1.00  0.00
ATOM   1607  CB  PHE A 107      -4.132   3.099  -6.269  1.00  0.00
ATOM   1608  CG  PHE A 107      -4.081   2.003  -7.314  1.00  0.00
ATOM   1609  CD1 PHE A 107      -5.204   1.233  -7.591  1.00  0.00
ATOM   1610  CD2 PHE A 107      -2.920   1.740  -8.011  1.00  0.00
ATOM   1611  CE1 PHE A 107      -5.156   0.241  -8.530  1.00  0.00
ATOM   1612  CE2 PHE A 107      -2.869   0.746  -8.951  1.00  0.00
ATOM   1613  CZ  PHE A 107      -3.989  -0.007  -9.208  1.00  0.00
ATOM   1623  N   TYR A 108      -2.673   4.237  -3.372  1.00  0.00
ATOM   1624  CA  TYR A 108      -2.694   5.371  -2.451  1.00  0.00
ATOM   1625  C   TYR A 108      -1.956   6.554  -3.052  1.00  0.00
ATOM   1626  O   TYR A 108      -2.162   7.701  -2.657  1.00  0.00
ATOM   1627  CB  TYR A 108      -2.027   4.973  -1.139  1.00  0.00
ATOM   1628  CG  TYR A 108      -0.534   4.766  -1.290  1.00  0.00
ATOM   1629  CD1 TYR A 108       0.332   5.829  -1.066  1.00  0.00
ATOM   1630  CD2 TYR A 108      -0.028   3.551  -1.712  1.00  0.00
ATOM   1631  CE1 TYR A 108       1.683   5.665  -1.240  1.00  0.00
ATOM   1632  CE2 TYR A 108       1.319   3.388  -1.887  1.00  0.00
ATOM   1633  CZ  TYR A 108       2.177   4.438  -1.650  1.00  0.00
ATOM   1634  OH  TYR A 108       3.529   4.275  -1.831  1.00  0.00
ATOM   1644  N   ALA A 109      -1.044   6.280  -3.976  1.00  0.00
ATOM   1645  CA  ALA A 109      -0.251   7.353  -4.521  1.00  0.00
ATOM   1646  C   ALA A 109      -1.044   8.014  -5.615  1.00  0.00
ATOM   1647  O   ALA A 109      -1.536   7.341  -6.523  1.00  0.00
ATOM   1648  CB  ALA A 109       1.084   6.842  -5.038  1.00  0.00
ATOM   1654  N   LEU A 110      -1.042   9.342  -5.615  1.00  0.00
ATOM   1655  CA  LEU A 110      -1.755  10.167  -6.592  1.00  0.00
ATOM   1656  C   LEU A 110      -1.277   9.885  -8.025  1.00  0.00
ATOM   1657  O   LEU A 110      -1.963  10.175  -9.005  1.00  0.00
ATOM   1658  CB  LEU A 110      -1.630  11.661  -6.228  1.00  0.00
ATOM   1659  CG  LEU A 110      -0.296  12.422  -6.512  1.00  0.00
ATOM   1660  CD1 LEU A 110      -0.582  13.927  -6.354  1.00  0.00
ATOM   1661  CD2 LEU A 110       0.824  11.982  -5.552  1.00  0.00
ATOM   1673  N   ASP A 111      -0.089   9.311  -8.125  1.00  0.00
ATOM   1674  CA  ASP A 111       0.604   8.953  -9.347  1.00  0.00
ATOM   1675  C   ASP A 111      -0.191   7.987 -10.224  1.00  0.00
ATOM   1676  O   ASP A 111       0.022   7.915 -11.433  1.00  0.00
ATOM   1677  CB  ASP A 111       1.908   8.250  -8.978  1.00  0.00
ATOM   1678  CG  ASP A 111       2.939   9.155  -8.334  1.00  0.00
ATOM   1679  OD1 ASP A 111       2.820  10.354  -8.409  1.00  0.00
ATOM   1680  OD2 ASP A 111       3.830   8.623  -7.727  1.00  0.00
ATOM   1685  N   TYR A 112      -1.089   7.217  -9.619  1.00  0.00
ATOM   1686  CA  TYR A 112      -1.851   6.225 -10.367  1.00  0.00
ATOM   1687  C   TYR A 112      -3.245   6.669 -10.742  1.00  0.00
ATOM   1688  O   TYR A 112      -4.015   5.868 -11.263  1.00  0.00
ATOM   1689  CB  TYR A 112      -1.994   4.957  -9.537  1.00  0.00
ATOM   1690  CG  TYR A 112      -0.721   4.276  -9.265  1.00  0.00
ATOM   1691  CD1 TYR A 112      -0.098   4.477  -8.060  1.00  0.00
ATOM   1692  CD2 TYR A 112      -0.175   3.432 -10.207  1.00  0.00
ATOM   1693  CE1 TYR A 112       1.085   3.841  -7.788  1.00  0.00
ATOM   1694  CE2 TYR A 112       1.004   2.789  -9.942  1.00  0.00
ATOM   1695  CZ  TYR A 112       1.637   2.993  -8.733  1.00  0.00
ATOM   1696  OH  TYR A 112       2.821   2.353  -8.459  1.00  0.00
ATOM   1706  N   LEU A 113      -3.583   7.925 -10.511  1.00  0.00
ATOM   1707  CA  LEU A 113      -4.945   8.371 -10.754  1.00  0.00
ATOM   1708  C   LEU A 113      -5.051   9.000 -12.118  1.00  0.00
ATOM   1709  O   LEU A 113      -4.098   9.610 -12.607  1.00  0.00
ATOM   1710  CB  LEU A 113      -5.317   9.383  -9.660  1.00  0.00
ATOM   1711  CG  LEU A 113      -5.652   8.846  -8.198  1.00  0.00
ATOM   1712  CD1 LEU A 113      -6.897   8.133  -8.207  1.00  0.00
ATOM   1713  CD2 LEU A 113      -4.594   7.861  -7.718  1.00  0.00
ATOM   1725  N   TYR A 114      -6.214   8.874 -12.755  1.00  0.00
ATOM   1726  CA  TYR A 114      -6.360   9.477 -14.065  1.00  0.00
ATOM   1727  C   TYR A 114      -7.406  10.578 -14.078  1.00  0.00
ATOM   1728  O   TYR A 114      -7.305  11.520 -14.866  1.00  0.00
ATOM   1729  CB  TYR A 114      -6.664   8.396 -15.095  1.00  0.00
ATOM   1730  CG  TYR A 114      -5.603   7.309 -15.101  1.00  0.00
ATOM   1731  CD1 TYR A 114      -5.968   6.014 -14.820  1.00  0.00
ATOM   1732  CD2 TYR A 114      -4.268   7.612 -15.325  1.00  0.00
ATOM   1733  CE1 TYR A 114      -5.011   5.007 -14.771  1.00  0.00
ATOM   1734  CE2 TYR A 114      -3.317   6.617 -15.274  1.00  0.00
ATOM   1735  CZ  TYR A 114      -3.686   5.321 -14.999  1.00  0.00
ATOM   1736  OH  TYR A 114      -2.733   4.335 -14.955  1.00  0.00
ATOM   1746  N   TYR A 115      -8.406  10.483 -13.199  1.00  0.00
ATOM   1747  CA  TYR A 115      -9.468  11.474 -13.200  1.00  0.00
ATOM   1748  C   TYR A 115      -9.602  12.090 -11.823  1.00  0.00
ATOM   1749  O   TYR A 115      -9.574  11.384 -10.816  1.00  0.00
ATOM   1750  CB  TYR A 115     -10.775  10.816 -13.637  1.00  0.00
ATOM   1751  CG  TYR A 115     -10.650  10.193 -15.000  1.00  0.00
ATOM   1752  CD1 TYR A 115     -10.342   8.849 -15.104  1.00  0.00
ATOM   1753  CD2 TYR A 115     -10.797  10.956 -16.142  1.00  0.00
ATOM   1754  CE1 TYR A 115     -10.200   8.267 -16.343  1.00  0.00
ATOM   1755  CE2 TYR A 115     -10.646  10.372 -17.379  1.00  0.00
ATOM   1756  CZ  TYR A 115     -10.353   9.030 -17.478  1.00  0.00
ATOM   1757  OH  TYR A 115     -10.209   8.438 -18.712  1.00  0.00
ATOM   1767  N   TRP A 116      -9.808  13.404 -11.783  1.00  0.00
ATOM   1768  CA  TRP A 116      -9.974  14.145 -10.530  1.00  0.00
ATOM   1769  C   TRP A 116     -11.208  15.036 -10.544  1.00  0.00
ATOM   1770  O   TRP A 116     -11.578  15.568 -11.593  1.00  0.00
ATOM   1771  CB  TRP A 116      -8.731  15.002 -10.280  1.00  0.00
ATOM   1772  CG  TRP A 116      -7.506  14.189 -10.020  1.00  0.00
ATOM   1773  CD1 TRP A 116      -6.680  13.615 -10.945  1.00  0.00
ATOM   1774  CD2 TRP A 116      -6.956  13.863  -8.733  1.00  0.00
ATOM   1775  NE1 TRP A 116      -5.674  12.944 -10.320  1.00  0.00
ATOM   1776  CE2 TRP A 116      -5.829  13.074  -8.960  1.00  0.00
ATOM   1777  CE3 TRP A 116      -7.330  14.168  -7.418  1.00  0.00
ATOM   1778  CZ2 TRP A 116      -5.070  12.565  -7.921  1.00  0.00
ATOM   1779  CZ3 TRP A 116      -6.578  13.655  -6.386  1.00  0.00
ATOM   1780  CH2 TRP A 116      -5.473  12.868  -6.624  1.00  0.00
ATOM   1791  N   GLY A 117     -11.808  15.233  -9.376  1.00  0.00
ATOM   1792  CA  GLY A 117     -12.936  16.142  -9.227  1.00  0.00
ATOM   1793  C   GLY A 117     -12.478  17.585  -9.003  1.00  0.00
ATOM   1794  O   GLY A 117     -11.298  17.914  -9.138  1.00  0.00
ATOM   1798  N   GLN A 118     -13.435  18.442  -8.645  1.00  0.00
ATOM   1799  CA  GLN A 118     -13.206  19.873  -8.432  1.00  0.00
ATOM   1800  C   GLN A 118     -12.672  20.197  -7.041  1.00  0.00
ATOM   1801  O   GLN A 118     -11.938  21.172  -6.855  1.00  0.00
ATOM   1802  CB  GLN A 118     -14.530  20.625  -8.610  1.00  0.00
ATOM   1803  CG  GLN A 118     -15.108  20.602 -10.015  1.00  0.00
ATOM   1804  CD  GLN A 118     -16.480  21.285 -10.081  1.00  0.00
ATOM   1805  OE1 GLN A 118     -17.146  21.472  -9.044  1.00  0.00
ATOM   1806  NE2 GLN A 118     -16.903  21.648 -11.284  1.00  0.00
ATOM   1815  N   GLY A 119     -13.074  19.386  -6.073  1.00  0.00
ATOM   1816  CA  GLY A 119     -12.732  19.546  -4.675  1.00  0.00
ATOM   1817  C   GLY A 119     -13.793  20.305  -3.883  1.00  0.00
ATOM   1818  O   GLY A 119     -14.458  21.213  -4.399  1.00  0.00
ATOM   1822  N   THR A 120     -13.931  19.958  -2.605  1.00  0.00
ATOM   1823  CA  THR A 120     -14.890  20.631  -1.732  1.00  0.00
ATOM   1824  C   THR A 120     -14.253  20.957  -0.381  1.00  0.00
ATOM   1825  O   THR A 120     -13.525  20.150   0.202  1.00  0.00
ATOM   1826  CB  THR A 120     -16.186  19.803  -1.554  1.00  0.00
ATOM   1827  OG1 THR A 120     -17.114  20.579  -0.795  1.00  0.00
ATOM   1828  CG2 THR A 120     -15.927  18.456  -0.821  1.00  0.00
ATOM   1836  N   GLN A 121     -14.524  22.154   0.119  1.00  0.00
ATOM   1837  CA  GLN A 121     -13.943  22.598   1.380  1.00  0.00
ATOM   1838  C   GLN A 121     -14.673  22.138   2.625  1.00  0.00
ATOM   1839  O   GLN A 121     -15.883  22.350   2.776  1.00  0.00
ATOM   1840  CB  GLN A 121     -13.832  24.128   1.383  1.00  0.00
ATOM   1841  CG  GLN A 121     -13.307  24.794   2.693  1.00  0.00
ATOM   1842  CD  GLN A 121     -11.833  24.515   3.027  1.00  0.00
ATOM   1843  OE1 GLN A 121     -10.970  24.501   2.148  1.00  0.00
ATOM   1844  NE2 GLN A 121     -11.543  24.352   4.306  1.00  0.00
ATOM   1853  N   VAL A 122     -13.896  21.557   3.525  1.00  0.00
ATOM   1854  CA  VAL A 122     -14.347  21.116   4.825  1.00  0.00
ATOM   1855  C   VAL A 122     -13.559  21.865   5.882  1.00  0.00
ATOM   1856  O   VAL A 122     -12.327  21.818   5.912  1.00  0.00
ATOM   1857  CB  VAL A 122     -14.125  19.613   4.971  1.00  0.00
ATOM   1858  CG1 VAL A 122     -14.547  19.143   6.379  1.00  0.00
ATOM   1859  CG2 VAL A 122     -14.902  18.887   3.848  1.00  0.00
ATOM   1869  N   THR A 123     -14.269  22.551   6.758  1.00  0.00
ATOM   1870  CA  THR A 123     -13.618  23.331   7.800  1.00  0.00
ATOM   1871  C   THR A 123     -14.072  22.862   9.150  1.00  0.00
ATOM   1872  O   THR A 123     -15.265  22.667   9.369  1.00  0.00
ATOM   1873  CB  THR A 123     -13.888  24.842   7.630  1.00  0.00
ATOM   1874  OG1 THR A 123     -13.380  25.279   6.354  1.00  0.00
ATOM   1875  CG2 THR A 123     -13.191  25.632   8.740  1.00  0.00
ATOM   1883  N   VAL A 124     -13.131  22.658  10.063  1.00  0.00
ATOM   1884  CA  VAL A 124     -13.519  22.179  11.370  1.00  0.00
ATOM   1885  C   VAL A 124     -13.144  23.207  12.429  1.00  0.00
ATOM   1886  O   VAL A 124     -12.004  23.670  12.476  1.00  0.00
ATOM   1887  CB  VAL A 124     -12.853  20.834  11.645  1.00  0.00
ATOM   1888  CG1 VAL A 124     -13.297  20.318  13.004  1.00  0.00
ATOM   1889  CG2 VAL A 124     -13.159  19.880  10.546  1.00  0.00
ATOM   1899  N   SER A 125     -14.119  23.613  13.230  1.00  0.00
ATOM   1900  CA  SER A 125     -13.871  24.637  14.239  1.00  0.00
ATOM   1901  C   SER A 125     -13.984  24.123  15.655  1.00  0.00
ATOM   1902  O   SER A 125     -14.635  23.119  15.927  1.00  0.00
ATOM   1903  CB  SER A 125     -14.810  25.814  14.058  1.00  0.00
ATOM   1904  OG  SER A 125     -16.142  25.448  14.290  1.00  0.00
ATOM   1910  N   SER A 126     -13.352  24.848  16.560  1.00  0.00
ATOM   1911  CA  SER A 126     -13.355  24.600  17.996  1.00  0.00
ATOM   1912  C   SER A 126     -12.195  25.317  18.588  1.00  0.00
ATOM   1913  O   SER A 126     -11.050  24.989  18.236  1.00  0.00
ATOM   1914  OXT SER A 126     -12.417  26.431  19.061  1.00  0.00
ATOM   1915  CB  SER A 126     -13.253  23.134  18.373  1.00  0.00
ATOM   1916  OG  SER A 126     -13.114  22.996  19.757  1.00  0.00
END
