# Supplementary material for: Nanobody-based CTLA4 inhibitors for immune checkpoint blockade therapy of canine cancer patients
Source: Sci Rep. 2021 Oct 21;11:20763. doi: 10.1038/s41598-021-00325-3 (PMC8531395; doi:10.1038/s41598-021-00325-3)
Supplement: Supplementary file 1 — Supplementary Information 1. [file 41598_2021_325_MOESM1_ESM.zip › Supplemental Information/Robetta_cNb6_3.pdb]

ATOM      1  N   MET B   1        .683    .029   -.448  1.00  0.00
ATOM      2  CA  MET B   1       2.137   -.121   -.522  1.00  0.00
ATOM      3  C   MET B   1       2.504   1.249   -.570  1.00  0.00
ATOM      4  O   MET B   1       1.860   2.152  -1.059  1.00  0.00
ATOM      5  CB  MET B   1       2.641   -.894  -1.739  1.00  0.00
ATOM      6  CG  MET B   1       2.291  -2.375  -1.734  1.00  0.00
ATOM      7  SD  MET B   1       2.986  -3.259  -3.144  1.00  0.00
ATOM      8  CE  MET B   1       4.724  -3.271  -2.713  1.00  0.00
ATOM     20  N   HIS B   2       3.562   1.456    .010  1.00  0.00
ATOM     21  CA  HIS B   2       4.239   2.720    .145  1.00  0.00
ATOM     22  C   HIS B   2       5.616   2.590   -.395  1.00  0.00
ATOM     23  O   HIS B   2       6.364   1.602   -.195  1.00  0.00
ATOM     24  CB  HIS B   2       4.291   3.179   1.605  1.00  0.00
ATOM     25  CG  HIS B   2       2.941   3.370   2.224  1.00  0.00
ATOM     26  ND1 HIS B   2       2.182   4.503   2.019  1.00  0.00
ATOM     27  CD2 HIS B   2       2.215   2.574   3.043  1.00  0.00
ATOM     28  CE1 HIS B   2       1.046   4.394   2.685  1.00  0.00
ATOM     29  NE2 HIS B   2       1.041   3.234   3.314  1.00  0.00
ATOM     37  N   VAL B   3       6.006   3.722  -1.041  1.00  0.00
ATOM     38  CA  VAL B   3       7.343   3.726  -1.678  1.00  0.00
ATOM     39  C   VAL B   3       8.177   4.929  -1.224  1.00  0.00
ATOM     40  O   VAL B   3       7.748   6.088  -1.328  1.00  0.00
ATOM     41  CB  VAL B   3       7.207   3.757  -3.212  1.00  0.00
ATOM     42  CG1 VAL B   3       6.237   4.849  -3.639  1.00  0.00
ATOM     43  CG2 VAL B   3       8.572   3.968  -3.848  1.00  0.00
ATOM     53  N   ALA B   4       9.400   4.693   -.823  1.00  0.00
ATOM     54  CA  ALA B   4      10.195   5.841   -.477  1.00  0.00
ATOM     55  C   ALA B   4      11.377   5.805  -1.496  1.00  0.00
ATOM     56  O   ALA B   4      11.986   4.833  -1.972  1.00  0.00
ATOM     57  CB  ALA B   4      10.567   5.737    .932  1.00  0.00
ATOM     63  N   GLN B   5      11.897   6.909  -1.707  1.00  0.00
ATOM     64  CA  GLN B   5      13.044   7.024  -2.576  1.00  0.00
ATOM     65  C   GLN B   5      14.116   7.950  -1.984  1.00  0.00
ATOM     66  O   GLN B   5      13.763   8.883  -1.254  1.00  0.00
ATOM     67  CB  GLN B   5      12.608   7.532  -3.953  1.00  0.00
ATOM     68  CG  GLN B   5      11.344   6.879  -4.486  1.00  0.00
ATOM     69  CD  GLN B   5      11.044   7.282  -5.917  1.00  0.00
ATOM     70  OE1 GLN B   5      10.023   6.887  -6.486  1.00  0.00
ATOM     71  NE2 GLN B   5      11.933   8.072  -6.507  1.00  0.00
ATOM     80  N   PRO B   6      15.438   7.781  -2.382  1.00  0.00
ATOM     81  CA  PRO B   6      16.258   8.797  -1.779  1.00  0.00
ATOM     82  C   PRO B   6      16.043  10.159  -2.456  1.00  0.00
ATOM     83  O   PRO B   6      15.627  10.190  -3.615  1.00  0.00
ATOM     84  CB  PRO B   6      17.674   8.260  -2.007  1.00  0.00
ATOM     85  CG  PRO B   6      17.559   7.440  -3.247  1.00  0.00
ATOM     86  CD  PRO B   6      16.206   6.789  -3.141  1.00  0.00
ATOM     94  N   ALA B   7      16.291  11.333  -1.808  1.00  0.00
ATOM     95  CA  ALA B   7      15.901  12.428  -2.682  1.00  0.00
ATOM     96  C   ALA B   7      16.554  12.912  -3.933  1.00  0.00
ATOM     97  O   ALA B   7      15.779  13.232  -4.809  1.00  0.00
ATOM     98  CB  ALA B   7      16.113  13.493  -1.613  1.00  0.00
ATOM    104  N   VAL B   8      17.928  12.970  -3.945  1.00  0.00
ATOM    105  CA  VAL B   8      18.742  13.360  -5.136  1.00  0.00
ATOM    106  C   VAL B   8      19.970  12.431  -5.469  1.00  0.00
ATOM    107  O   VAL B   8      20.556  12.004  -4.499  1.00  0.00
ATOM    108  CB  VAL B   8      19.262  14.795  -4.932  1.00  0.00
ATOM    109  CG1 VAL B   8      20.115  15.226  -6.115  1.00  0.00
ATOM    110  CG2 VAL B   8      18.091  15.746  -4.736  1.00  0.00
ATOM    120  N   VAL B   9      20.423  12.080  -6.559  1.00  0.00
ATOM    121  CA  VAL B   9      21.585  11.192  -6.647  1.00  0.00
ATOM    122  C   VAL B   9      22.519  11.710  -7.598  1.00  0.00
ATOM    123  O   VAL B   9      21.873  12.049  -8.568  1.00  0.00
ATOM    124  CB  VAL B   9      21.194   9.767  -7.082  1.00  0.00
ATOM    125  CG1 VAL B   9      22.429   8.886  -7.191  1.00  0.00
ATOM    126  CG2 VAL B   9      20.197   9.179  -6.095  1.00  0.00
ATOM    136  N   LEU B  10      23.811  11.842  -7.317  1.00  0.00
ATOM    137  CA  LEU B  10      24.655  12.430  -8.261  1.00  0.00
ATOM    138  C   LEU B  10      25.478  11.431  -9.004  1.00  0.00
ATOM    139  O   LEU B  10      26.104  10.572  -8.425  1.00  0.00
ATOM    140  CB  LEU B  10      25.572  13.440  -7.559  1.00  0.00
ATOM    141  CG  LEU B  10      24.967  14.828  -7.312  1.00  0.00
ATOM    142  CD1 LEU B  10      23.807  14.710  -6.332  1.00  0.00
ATOM    143  CD2 LEU B  10      26.041  15.763  -6.777  1.00  0.00
ATOM    155  N   ALA B  11      25.490  11.649 -10.442  1.00  0.00
ATOM    156  CA  ALA B  11      26.228  10.684 -11.111  1.00  0.00
ATOM    157  C   ALA B  11      27.521  11.238 -11.753  1.00  0.00
ATOM    158  O   ALA B  11      27.905  12.408 -12.083  1.00  0.00
ATOM    159  CB  ALA B  11      25.404  10.150 -12.123  1.00  0.00
ATOM    165  N   SER B  12      28.289  10.347 -12.152  1.00  0.00
ATOM    166  CA  SER B  12      29.429  11.015 -12.648  1.00  0.00
ATOM    167  C   SER B  12      29.454  10.772 -14.106  1.00  0.00
ATOM    168  O   SER B  12      28.505  10.197 -14.587  1.00  0.00
ATOM    169  CB  SER B  12      30.698  10.509 -11.990  1.00  0.00
ATOM    170  OG  SER B  12      30.987   9.199 -12.397  1.00  0.00
ATOM    176  N   SER B  13      30.412  11.250 -14.859  1.00  0.00
ATOM    177  CA  SER B  13      30.583  11.077 -16.378  1.00  0.00
ATOM    178  C   SER B  13      30.791   9.815 -17.071  1.00  0.00
ATOM    179  O   SER B  13      30.687   9.674 -18.260  1.00  0.00
ATOM    180  CB  SER B  13      31.756  11.918 -16.841  1.00  0.00
ATOM    181  OG  SER B  13      32.935  11.538 -16.185  1.00  0.00
ATOM    187  N   ARG B  14      31.077   8.981 -16.235  1.00  0.00
ATOM    188  CA  ARG B  14      31.410   7.629 -16.363  1.00  0.00
ATOM    189  C   ARG B  14      29.975   7.288 -16.135  1.00  0.00
ATOM    190  O   ARG B  14      29.813   6.102 -15.855  1.00  0.00
ATOM    191  CB  ARG B  14      32.376   7.075 -15.326  1.00  0.00
ATOM    192  CG  ARG B  14      33.775   7.668 -15.375  1.00  0.00
ATOM    193  CD  ARG B  14      34.663   7.064 -14.348  1.00  0.00
ATOM    194  NE  ARG B  14      36.003   7.629 -14.391  1.00  0.00
ATOM    195  CZ  ARG B  14      37.020   7.245 -13.595  1.00  0.00
ATOM    196  NH1 ARG B  14      36.836   6.297 -12.703  1.00  0.00
ATOM    197  NH2 ARG B  14      38.204   7.821 -13.712  1.00  0.00
ATOM    211  N   GLY B  15      28.931   8.255 -15.921  1.00  0.00
ATOM    212  CA  GLY B  15      27.865   7.445 -15.495  1.00  0.00
ATOM    213  C   GLY B  15      27.213   6.699 -14.320  1.00  0.00
ATOM    214  O   GLY B  15      26.022   6.818 -14.186  1.00  0.00
ATOM    218  N   VAL B  16      27.917   6.122 -13.378  1.00  0.00
ATOM    219  CA  VAL B  16      26.908   5.429 -12.868  1.00  0.00
ATOM    220  C   VAL B  16      25.907   5.830 -11.792  1.00  0.00
ATOM    221  O   VAL B  16      26.347   6.633 -10.954  1.00  0.00
ATOM    222  CB  VAL B  16      27.616   4.142 -12.404  1.00  0.00
ATOM    223  CG1 VAL B  16      26.630   3.212 -11.712  1.00  0.00
ATOM    224  CG2 VAL B  16      28.266   3.451 -13.592  1.00  0.00
ATOM    234  N   ALA B  17      24.564   5.543 -11.832  1.00  0.00
ATOM    235  CA  ALA B  17      23.809   5.997 -10.636  1.00  0.00
ATOM    236  C   ALA B  17      23.035   4.896  -9.829  1.00  0.00
ATOM    237  O   ALA B  17      22.524   3.861 -10.264  1.00  0.00
ATOM    238  CB  ALA B  17      22.952   6.998 -11.176  1.00  0.00
ATOM    244  N   SER B  18      22.960   4.998  -8.609  1.00  0.00
ATOM    245  CA  SER B  18      22.141   3.915  -8.062  1.00  0.00
ATOM    246  C   SER B  18      20.981   4.448  -7.353  1.00  0.00
ATOM    247  O   SER B  18      21.072   5.305  -6.496  1.00  0.00
ATOM    248  CB  SER B  18      22.942   3.048  -7.110  1.00  0.00
ATOM    249  OG  SER B  18      23.973   2.380  -7.786  1.00  0.00
ATOM    255  N   PHE B  19      19.843   3.855  -7.656  1.00  0.00
ATOM    256  CA  PHE B  19      18.739   4.346  -7.034  1.00  0.00
ATOM    257  C   PHE B  19      18.197   3.282  -6.036  1.00  0.00
ATOM    258  O   PHE B  19      17.911   2.129  -6.239  1.00  0.00
ATOM    259  CB  PHE B  19      17.699   4.727  -8.089  1.00  0.00
ATOM    260  CG  PHE B  19      16.329   4.979  -7.527  1.00  0.00
ATOM    261  CD1 PHE B  19      15.978   6.235  -7.055  1.00  0.00
ATOM    262  CD2 PHE B  19      15.389   3.961  -7.469  1.00  0.00
ATOM    263  CE1 PHE B  19      14.718   6.468  -6.537  1.00  0.00
ATOM    264  CE2 PHE B  19      14.128   4.192  -6.954  1.00  0.00
ATOM    265  CZ  PHE B  19      13.793   5.447  -6.487  1.00  0.00
ATOM    275  N   VAL B  20      17.869   3.648  -4.913  1.00  0.00
ATOM    276  CA  VAL B  20      17.294   2.618  -4.032  1.00  0.00
ATOM    277  C   VAL B  20      15.848   2.917  -3.681  1.00  0.00
ATOM    278  O   VAL B  20      15.539   4.036  -3.319  1.00  0.00
ATOM    279  CB  VAL B  20      18.110   2.507  -2.731  1.00  0.00
ATOM    280  CG1 VAL B  20      17.493   1.473  -1.801  1.00  0.00
ATOM    281  CG2 VAL B  20      19.553   2.150  -3.053  1.00  0.00
ATOM    291  N   CYS B  21      14.955   1.891  -3.733  1.00  0.00
ATOM    292  CA  CYS B  21      13.643   2.170  -3.419  1.00  0.00
ATOM    293  C   CYS B  21      13.135   1.435  -2.174  1.00  0.00
ATOM    294  O   CYS B  21      13.492    .306  -1.814  1.00  0.00
ATOM    295  CB  CYS B  21      12.773   1.820  -4.627  1.00  0.00
ATOM    296  SG  CYS B  21      11.001   2.055  -4.354  1.00  0.00
ATOM    302  N   GLU B  22      12.344   1.984  -1.384  1.00  0.00
ATOM    303  CA  GLU B  22      11.966   1.123   -.250  1.00  0.00
ATOM    304  C   GLU B  22      10.467    .954   -.225  1.00  0.00
ATOM    305  O   GLU B  22       9.585   1.791   -.277  1.00  0.00
ATOM    306  CB  GLU B  22      12.445   1.712   1.079  1.00  0.00
ATOM    307  CG  GLU B  22      12.116    .862   2.298  1.00  0.00
ATOM    308  CD  GLU B  22      12.664   1.435   3.575  1.00  0.00
ATOM    309  OE1 GLU B  22      13.312   2.452   3.518  1.00  0.00
ATOM    310  OE2 GLU B  22      12.433    .854   4.610  1.00  0.00
ATOM    317  N   TYR B  23      10.052   -.271   -.059  1.00  0.00
ATOM    318  CA  TYR B  23       8.666   -.497   -.043  1.00  0.00
ATOM    319  C   TYR B  23       8.100   -.920   1.255  1.00  0.00
ATOM    320  O   TYR B  23       8.293  -1.987   1.808  1.00  0.00
ATOM    321  CB  TYR B  23       8.320  -1.539  -1.110  1.00  0.00
ATOM    322  CG  TYR B  23       8.645  -1.099  -2.520  1.00  0.00
ATOM    323  CD1 TYR B  23       9.531  -1.839  -3.290  1.00  0.00
ATOM    324  CD2 TYR B  23       8.058    .043  -3.043  1.00  0.00
ATOM    325  CE1 TYR B  23       9.827  -1.437  -4.579  1.00  0.00
ATOM    326  CE2 TYR B  23       8.355    .445  -4.331  1.00  0.00
ATOM    327  CZ  TYR B  23       9.235   -.291  -5.097  1.00  0.00
ATOM    328  OH  TYR B  23       9.531    .109  -6.380  1.00  0.00
ATOM    338  N   GLY B  24       6.958   -.318   1.426  1.00  0.00
ATOM    339  CA  GLY B  24       5.879   -.291   2.426  1.00  0.00
ATOM    340  C   GLY B  24       4.972  -1.427   2.723  1.00  0.00
ATOM    341  O   GLY B  24       3.890  -1.245   3.313  1.00  0.00
ATOM    345  N   SER B  25       5.273  -2.567   2.194  1.00  0.00
ATOM    346  CA  SER B  25       4.414  -3.639   2.580  1.00  0.00
ATOM    347  C   SER B  25       5.258  -4.916   2.779  1.00  0.00
ATOM    348  O   SER B  25       6.351  -5.053   2.263  1.00  0.00
ATOM    349  CB  SER B  25       3.345  -3.850   1.526  1.00  0.00
ATOM    350  OG  SER B  25       2.471  -4.880   1.898  1.00  0.00
ATOM    356  N   SER B  26       4.684  -5.865   3.548  1.00  0.00
ATOM    357  CA  SER B  26       5.323  -7.190   3.772  1.00  0.00
ATOM    358  C   SER B  26       4.779  -7.902   2.739  1.00  0.00
ATOM    359  O   SER B  26       5.557  -8.654   2.138  1.00  0.00
ATOM    360  CB  SER B  26       4.994  -7.852   5.096  1.00  0.00
ATOM    361  OG  SER B  26       3.633  -8.178   5.170  1.00  0.00
ATOM    367  N   GLY B  27       3.632  -7.585   2.185  1.00  0.00
ATOM    368  CA  GLY B  27       3.930  -8.549   1.374  1.00  0.00
ATOM    369  C   GLY B  27       3.812  -9.901   1.676  1.00  0.00
ATOM    370  O   GLY B  27       3.915 -10.590   2.675  1.00  0.00
ATOM    374  N   ASN B  28       4.084 -10.143    .490  1.00  0.00
ATOM    375  CA  ASN B  28       4.588 -11.232   -.084  1.00  0.00
ATOM    376  C   ASN B  28       5.190 -10.564  -1.399  1.00  0.00
ATOM    377  O   ASN B  28       4.556 -10.628  -2.483  1.00  0.00
ATOM    378  CB  ASN B  28       3.524 -12.292   -.304  1.00  0.00
ATOM    379  CG  ASN B  28       4.094 -13.583   -.822  1.00  0.00
ATOM    380  OD1 ASN B  28       5.133 -13.593  -1.492  1.00  0.00
ATOM    381  ND2 ASN B  28       3.433 -14.673   -.527  1.00  0.00
ATOM    388  N   ALA B  29       6.337 -10.371  -1.367  1.00  0.00
ATOM    389  CA  ALA B  29       7.242  -9.829  -2.339  1.00  0.00
ATOM    390  C   ALA B  29       7.103 -10.759  -3.541  1.00  0.00
ATOM    391  O   ALA B  29       7.315 -10.178  -4.597  1.00  0.00
ATOM    392  CB  ALA B  29       8.350  -9.805  -2.005  1.00  0.00
ATOM    398  N   ALA B  30       6.776 -12.153  -3.482  1.00  0.00
ATOM    399  CA  ALA B  30       7.060 -12.292  -4.816  1.00  0.00
ATOM    400  C   ALA B  30       7.318 -12.407  -6.145  1.00  0.00
ATOM    401  O   ALA B  30       8.193 -12.688  -6.931  1.00  0.00
ATOM    402  CB  ALA B  30       6.545 -14.157  -4.314  1.00  0.00
ATOM    408  N   GLU B  31       6.299 -12.064  -6.652  1.00  0.00
ATOM    409  CA  GLU B  31       5.908 -11.859  -8.054  1.00  0.00
ATOM    410  C   GLU B  31       6.048 -10.331  -8.592  1.00  0.00
ATOM    411  O   GLU B  31       5.719 -10.049  -9.732  1.00  0.00
ATOM    412  CB  GLU B  31       4.467 -12.347  -8.217  1.00  0.00
ATOM    413  CG  GLU B  31       4.249 -13.803  -7.832  1.00  0.00
ATOM    414  CD  GLU B  31       5.057 -14.756  -8.669  1.00  0.00
ATOM    415  OE1 GLU B  31       5.354 -14.426  -9.792  1.00  0.00
ATOM    416  OE2 GLU B  31       5.377 -15.816  -8.184  1.00  0.00
ATOM    423  N   VAL B  32       6.485  -9.399  -7.709  1.00  0.00
ATOM    424  CA  VAL B  32       6.552  -7.876  -7.588  1.00  0.00
ATOM    425  C   VAL B  32       7.360  -7.436  -8.847  1.00  0.00
ATOM    426  O   VAL B  32       8.362  -8.142  -9.242  1.00  0.00
ATOM    427  CB  VAL B  32       7.257  -7.412  -6.300  1.00  0.00
ATOM    428  CG1 VAL B  32       8.706  -7.876  -6.289  1.00  0.00
ATOM    429  CG2 VAL B  32       7.175  -5.897  -6.182  1.00  0.00
ATOM    439  N   ARG B  33       6.773  -6.311  -9.425  1.00  0.00
ATOM    440  CA  ARG B  33       7.359  -5.743 -10.570  1.00  0.00
ATOM    441  C   ARG B  33       7.730  -4.354 -10.228  1.00  0.00
ATOM    442  O   ARG B  33       7.082  -3.461  -9.724  1.00  0.00
ATOM    443  CB  ARG B  33       6.405  -5.762 -11.755  1.00  0.00
ATOM    444  CG  ARG B  33       6.938  -5.102 -13.016  1.00  0.00
ATOM    445  CD  ARG B  33       5.978  -5.214 -14.144  1.00  0.00
ATOM    446  NE  ARG B  33       5.847  -6.585 -14.610  1.00  0.00
ATOM    447  CZ  ARG B  33       4.917  -7.010 -15.487  1.00  0.00
ATOM    448  NH1 ARG B  33       4.045  -6.160 -15.983  1.00  0.00
ATOM    449  NH2 ARG B  33       4.881  -8.280 -15.850  1.00  0.00
ATOM    463  N   VAL B  34       8.972  -4.051 -10.588  1.00  0.00
ATOM    464  CA  VAL B  34       9.466  -2.725 -10.237  1.00  0.00
ATOM    465  C   VAL B  34       9.783  -2.013 -11.414  1.00  0.00
ATOM    466  O   VAL B  34      10.465  -2.688 -12.153  1.00  0.00
ATOM    467  CB  VAL B  34      10.729  -2.783  -9.358  1.00  0.00
ATOM    468  CG1 VAL B  34      11.102  -1.392  -8.869  1.00  0.00
ATOM    469  CG2 VAL B  34      10.500  -3.724  -8.185  1.00  0.00
ATOM    479  N   THR B  35       9.216   -.694 -11.535  1.00  0.00
ATOM    480  CA  THR B  35       9.501    .089 -12.744  1.00  0.00
ATOM    481  C   THR B  35      10.231   1.511 -12.526  1.00  0.00
ATOM    482  O   THR B  35       9.967   2.239 -11.557  1.00  0.00
ATOM    483  CB  THR B  35       8.179    .300 -13.504  1.00  0.00
ATOM    484  OG1 THR B  35       7.627   -.972 -13.870  1.00  0.00
ATOM    485  CG2 THR B  35       8.412   1.127 -14.760  1.00  0.00
ATOM    493  N   VAL B  36      11.213   1.900 -13.236  1.00  0.00
ATOM    494  CA  VAL B  36      11.725   3.174 -13.093  1.00  0.00
ATOM    495  C   VAL B  36      11.296   4.003 -14.336  1.00  0.00
ATOM    496  O   VAL B  36      11.461   3.714 -15.546  1.00  0.00
ATOM    497  CB  VAL B  36      13.258   3.106 -12.957  1.00  0.00
ATOM    498  CG1 VAL B  36      13.870   2.419 -14.169  1.00  0.00
ATOM    499  CG2 VAL B  36      13.826   4.506 -12.786  1.00  0.00
ATOM    509  N   LEU B  37      10.736   5.212 -13.949  1.00  0.00
ATOM    510  CA  LEU B  37      10.372   6.012 -15.044  1.00  0.00
ATOM    511  C   LEU B  37      11.140   7.414 -14.977  1.00  0.00
ATOM    512  O   LEU B  37      11.433   8.053 -13.961  1.00  0.00
ATOM    513  CB  LEU B  37       8.849   6.194 -15.035  1.00  0.00
ATOM    514  CG  LEU B  37       8.024   4.900 -15.047  1.00  0.00
ATOM    515  CD1 LEU B  37       7.754   4.457 -13.616  1.00  0.00
ATOM    516  CD2 LEU B  37       6.724   5.134 -15.802  1.00  0.00
ATOM    528  N   ARG B  38      11.490   7.966 -16.120  1.00  0.00
ATOM    529  CA  ARG B  38      11.963   9.259 -16.144  1.00  0.00
ATOM    530  C   ARG B  38      10.908  10.427 -16.552  1.00  0.00
ATOM    531  O   ARG B  38       9.943  10.503 -17.333  1.00  0.00
ATOM    532  CB  ARG B  38      13.153   9.247 -17.093  1.00  0.00
ATOM    533  CG  ARG B  38      13.854  10.586 -17.257  1.00  0.00
ATOM    534  CD  ARG B  38      15.086  10.464 -18.078  1.00  0.00
ATOM    535  NE  ARG B  38      15.785  11.733 -18.198  1.00  0.00
ATOM    536  CZ  ARG B  38      15.627  12.600 -19.217  1.00  0.00
ATOM    537  NH1 ARG B  38      14.792  12.321 -20.194  1.00  0.00
ATOM    538  NH2 ARG B  38      16.311  13.730 -19.235  1.00  0.00
ATOM    552  N   GLN B  39      10.996  11.584 -15.783  1.00  0.00
ATOM    553  CA  GLN B  39       9.930  12.566 -16.237  1.00  0.00
ATOM    554  C   GLN B  39      10.496  13.655 -17.101  1.00  0.00
ATOM    555  O   GLN B  39      11.381  14.364 -16.616  1.00  0.00
ATOM    556  CB  GLN B  39       9.219  13.213 -15.046  1.00  0.00
ATOM    557  CG  GLN B  39       8.061  14.118 -15.428  1.00  0.00
ATOM    558  CD  GLN B  39       7.399  14.754 -14.220  1.00  0.00
ATOM    559  OE1 GLN B  39       7.149  14.089 -13.211  1.00  0.00
ATOM    560  NE2 GLN B  39       7.112  16.047 -14.316  1.00  0.00
ATOM    569  N   ALA B  40      10.114  13.914 -18.249  1.00  0.00
ATOM    570  CA  ALA B  40      10.732  14.872 -18.931  1.00  0.00
ATOM    571  C   ALA B  40      10.081  16.246 -19.197  1.00  0.00
ATOM    572  O   ALA B  40       9.159  16.636 -19.833  1.00  0.00
ATOM    573  CB  ALA B  40      11.052  14.434 -20.254  1.00  0.00
ATOM    579  N   GLY B  41      10.410  17.078 -18.311  1.00  0.00
ATOM    580  CA  GLY B  41       9.690  18.281 -18.405  1.00  0.00
ATOM    581  C   GLY B  41       8.363  17.581 -18.001  1.00  0.00
ATOM    582  O   GLY B  41       8.269  17.009 -16.923  1.00  0.00
ATOM    586  N   SER B  42       7.309  17.738 -18.844  1.00  0.00
ATOM    587  CA  SER B  42       5.925  17.213 -18.638  1.00  0.00
ATOM    588  C   SER B  42       5.594  15.863 -19.193  1.00  0.00
ATOM    589  O   SER B  42       4.389  15.370 -19.173  1.00  0.00
ATOM    590  CB  SER B  42       4.926  18.191 -19.225  1.00  0.00
ATOM    591  OG  SER B  42       5.074  18.286 -20.615  1.00  0.00
ATOM    597  N   GLN B  43       6.621  15.194 -19.812  1.00  0.00
ATOM    598  CA  GLN B  43       6.325  13.988 -20.430  1.00  0.00
ATOM    599  C   GLN B  43       6.794  12.782 -19.770  1.00  0.00
ATOM    600  O   GLN B  43       7.753  12.543 -19.037  1.00  0.00
ATOM    601  CB  GLN B  43       6.882  14.014 -21.855  1.00  0.00
ATOM    602  CG  GLN B  43       6.347  15.148 -22.713  1.00  0.00
ATOM    603  CD  GLN B  43       4.861  15.014 -22.988  1.00  0.00
ATOM    604  OE1 GLN B  43       4.415  14.042 -23.604  1.00  0.00
ATOM    605  NE2 GLN B  43       4.086  15.991 -22.533  1.00  0.00
ATOM    614  N   MET B  44       6.241  11.691 -19.910  1.00  0.00
ATOM    615  CA  MET B  44       6.924  10.706 -19.073  1.00  0.00
ATOM    616  C   MET B  44       7.387   9.478 -19.852  1.00  0.00
ATOM    617  O   MET B  44       6.618   8.928 -20.649  1.00  0.00
ATOM    618  CB  MET B  44       6.008  10.280 -17.927  1.00  0.00
ATOM    619  CG  MET B  44       6.625   9.271 -16.970  1.00  0.00
ATOM    620  SD  MET B  44       5.535   8.864 -15.591  1.00  0.00
ATOM    621  CE  MET B  44       5.579  10.393 -14.662  1.00  0.00
ATOM    631  N   THR B  45       8.579   8.989 -19.575  1.00  0.00
ATOM    632  CA  THR B  45       8.944   7.950 -20.326  1.00  0.00
ATOM    633  C   THR B  45       9.359   6.680 -19.411  1.00  0.00
ATOM    634  O   THR B  45       9.721   6.513 -18.227  1.00  0.00
ATOM    635  CB  THR B  45      10.082   8.420 -21.251  1.00  0.00
ATOM    636  OG1 THR B  45      11.207   8.825 -20.461  1.00  0.00
ATOM    637  CG2 THR B  45       9.623   9.589 -22.109  1.00  0.00
ATOM    645  N   GLU B  46       9.256   5.530 -19.947  1.00  0.00
ATOM    646  CA  GLU B  46       9.606   4.429 -19.001  1.00  0.00
ATOM    647  C   GLU B  46      10.887   4.023 -19.512  1.00  0.00
ATOM    648  O   GLU B  46      11.070   3.741 -20.724  1.00  0.00
ATOM    649  CB  GLU B  46       8.624   3.255 -18.998  1.00  0.00
ATOM    650  CG  GLU B  46       9.006   2.118 -18.060  1.00  0.00
ATOM    651  CD  GLU B  46       8.006    .996 -18.064  1.00  0.00
ATOM    652  OE1 GLU B  46       6.852   1.254 -18.312  1.00  0.00
ATOM    653  OE2 GLU B  46       8.396   -.122 -17.819  1.00  0.00
ATOM    660  N   VAL B  47      11.793   3.879 -18.605  1.00  0.00
ATOM    661  CA  VAL B  47      13.138   3.650 -18.919  1.00  0.00
ATOM    662  C   VAL B  47      13.577   2.251 -18.517  1.00  0.00
ATOM    663  O   VAL B  47      14.285   1.598 -19.286  1.00  0.00
ATOM    664  CB  VAL B  47      14.012   4.703 -18.211  1.00  0.00
ATOM    665  CG1 VAL B  47      15.488   4.414 -18.446  1.00  0.00
ATOM    666  CG2 VAL B  47      13.649   6.095 -18.706  1.00  0.00
ATOM    676  N   CYS B  48      13.122   1.795 -17.475  1.00  0.00
ATOM    677  CA  CYS B  48      13.446    .499 -17.112  1.00  0.00
ATOM    678  C   CYS B  48      12.576   -.234 -16.247  1.00  0.00
ATOM    679  O   CYS B  48      11.716   -.080 -15.422  1.00  0.00
ATOM    680  CB  CYS B  48      14.822    .513 -16.446  1.00  0.00
ATOM    681  SG  CYS B  48      15.428  -1.123 -15.968  1.00  0.00
ATOM    687  N   ALA B  49      12.686  -1.399 -16.573  1.00  0.00
ATOM    688  CA  ALA B  49      11.830  -2.083 -15.764  1.00  0.00
ATOM    689  C   ALA B  49      12.446  -3.165 -15.303  1.00  0.00
ATOM    690  O   ALA B  49      13.328  -3.784 -15.917  1.00  0.00
ATOM    691  CB  ALA B  49      10.692  -2.205 -16.279  1.00  0.00
ATOM    697  N   ALA B  50      11.908  -3.547 -14.349  1.00  0.00
ATOM    698  CA  ALA B  50      12.502  -4.736 -14.005  1.00  0.00
ATOM    699  C   ALA B  50      11.647  -5.327 -13.195  1.00  0.00
ATOM    700  O   ALA B  50      10.945  -4.635 -12.544  1.00  0.00
ATOM    701  CB  ALA B  50      13.694  -4.557 -13.170  1.00  0.00
ATOM    707  N   THR B  51      11.744  -6.728 -13.391  1.00  0.00
ATOM    708  CA  THR B  51      10.841  -7.554 -12.783  1.00  0.00
ATOM    709  C   THR B  51      11.546  -8.495 -12.159  1.00  0.00
ATOM    710  O   THR B  51      12.400  -9.181 -12.667  1.00  0.00
ATOM    711  CB  THR B  51       9.854  -8.221 -13.758  1.00  0.00
ATOM    712  OG1 THR B  51       9.175  -7.212 -14.518  1.00  0.00
ATOM    713  CG2 THR B  51       8.831  -9.051 -12.998  1.00  0.00
ATOM    721  N   TYR B  52      11.143  -8.679 -11.035  1.00  0.00
ATOM    722  CA  TYR B  52      11.778  -9.576 -10.331  1.00  0.00
ATOM    723  C   TYR B  52      10.766 -10.310 -10.077  1.00  0.00
ATOM    724  O   TYR B  52       9.615  -9.923  -9.686  1.00  0.00
ATOM    725  CB  TYR B  52      12.466  -9.057  -9.067  1.00  0.00
ATOM    726  CG  TYR B  52      13.401  -7.894  -9.315  1.00  0.00
ATOM    727  CD1 TYR B  52      12.909  -6.597  -9.320  1.00  0.00
ATOM    728  CD2 TYR B  52      14.751  -8.125  -9.536  1.00  0.00
ATOM    729  CE1 TYR B  52      13.763  -5.535  -9.546  1.00  0.00
ATOM    730  CE2 TYR B  52      15.605  -7.063  -9.762  1.00  0.00
ATOM    731  CZ  TYR B  52      15.115  -5.772  -9.768  1.00  0.00
ATOM    732  OH  TYR B  52      15.966  -4.715  -9.993  1.00  0.00
ATOM    742  N   THR B  53      11.363 -11.258  -9.845  1.00  0.00
ATOM    743  CA  THR B  53      10.698 -12.260  -9.482  1.00  0.00
ATOM    744  C   THR B  53      11.541 -12.675  -8.392  1.00  0.00
ATOM    745  O   THR B  53      12.520 -12.162  -8.211  1.00  0.00
ATOM    746  CB  THR B  53      10.530 -13.312 -10.594  1.00  0.00
ATOM    747  OG1 THR B  53      11.792 -13.937 -10.860  1.00  0.00
ATOM    748  CG2 THR B  53      10.012 -12.662 -11.869  1.00  0.00
ATOM    756  N   VAL B  54      11.007 -13.518  -7.530  1.00  0.00
ATOM    757  CA  VAL B  54      11.693 -14.021  -6.426  1.00  0.00
ATOM    758  C   VAL B  54      11.773 -14.706  -7.823  1.00  0.00
ATOM    759  O   VAL B  54      10.737 -14.734  -8.505  1.00  0.00
ATOM    760  CB  VAL B  54      10.961 -14.690  -5.247  1.00  0.00
ATOM    761  CG1 VAL B  54      10.292 -15.980  -5.698  1.00  0.00
ATOM    762  CG2 VAL B  54      11.940 -14.958  -4.114  1.00  0.00
ATOM    772  N   GLU B  55      12.665 -15.285  -8.075  1.00  0.00
ATOM    773  CA  GLU B  55      13.674 -16.072  -8.714  1.00  0.00
ATOM    774  C   GLU B  55      14.364 -15.051  -9.777  1.00  0.00
ATOM    775  O   GLU B  55      14.779 -15.433 -10.884  1.00  0.00
ATOM    776  CB  GLU B  55      13.059 -17.307  -9.376  1.00  0.00
ATOM    777  CG  GLU B  55      12.349 -18.248  -8.414  1.00  0.00
ATOM    778  CD  GLU B  55      11.848 -19.499  -9.081  1.00  0.00
ATOM    779  OE1 GLU B  55      11.944 -19.588 -10.282  1.00  0.00
ATOM    780  OE2 GLU B  55      11.370 -20.367  -8.390  1.00  0.00
ATOM    787  N   ASP B  56      14.404 -13.724  -9.397  1.00  0.00
ATOM    788  CA  ASP B  56      15.274 -12.502  -9.641  1.00  0.00
ATOM    789  C   ASP B  56      15.540 -12.007 -10.977  1.00  0.00
ATOM    790  O   ASP B  56      16.576 -11.350 -11.232  1.00  0.00
ATOM    791  CB  ASP B  56      16.662 -12.720  -9.033  1.00  0.00
ATOM    792  CG  ASP B  56      16.627 -12.890  -7.520  1.00  0.00
ATOM    793  OD1 ASP B  56      15.922 -12.150  -6.875  1.00  0.00
ATOM    794  OD2 ASP B  56      17.306 -13.757  -7.025  1.00  0.00
ATOM    799  N   GLU B  57      14.817 -12.476 -11.900  1.00  0.00
ATOM    800  CA  GLU B  57      15.221 -11.869 -13.049  1.00  0.00
ATOM    801  C   GLU B  57      15.023 -10.439 -12.778  1.00  0.00
ATOM    802  O   GLU B  57      14.398  -9.935 -11.665  1.00  0.00
ATOM    803  CB  GLU B  57      14.415 -12.348 -14.259  1.00  0.00
ATOM    804  CG  GLU B  57      14.656 -13.802 -14.639  1.00  0.00
ATOM    805  CD  GLU B  57      13.874 -14.228 -15.851  1.00  0.00
ATOM    806  OE1 GLU B  57      13.109 -13.437 -16.348  1.00  0.00
ATOM    807  OE2 GLU B  57      14.043 -15.345 -16.280  1.00  0.00
ATOM    814  N   LEU B  58      15.879  -9.827 -13.717  1.00  0.00
ATOM    815  CA  LEU B  58      15.799  -8.465 -14.004  1.00  0.00
ATOM    816  C   LEU B  58      15.693  -8.109 -15.514  1.00  0.00
ATOM    817  O   LEU B  58      16.493  -8.592 -16.265  1.00  0.00
ATOM    818  CB  LEU B  58      17.029  -7.791 -13.384  1.00  0.00
ATOM    819  CG  LEU B  58      17.090  -6.264 -13.519  1.00  0.00
ATOM    820  CD1 LEU B  58      17.882  -5.682 -12.357  1.00  0.00
ATOM    821  CD2 LEU B  58      17.726  -5.898 -14.852  1.00  0.00
ATOM    833  N   ALA B  59      14.799  -7.289 -15.975  1.00  0.00
ATOM    834  CA  ALA B  59      14.917  -6.950 -17.363  1.00  0.00
ATOM    835  C   ALA B  59      15.486  -5.492 -17.711  1.00  0.00
ATOM    836  O   ALA B  59      15.459  -4.613 -16.830  1.00  0.00
ATOM    837  CB  ALA B  59      13.723  -7.256 -17.935  1.00  0.00
ATOM    843  N   PHE B  60      16.002  -5.189 -18.921  1.00  0.00
ATOM    844  CA  PHE B  60      16.413  -3.829 -18.975  1.00  0.00
ATOM    845  C   PHE B  60      15.987  -3.196 -20.045  1.00  0.00
ATOM    846  O   PHE B  60      15.708  -3.757 -21.085  1.00  0.00
ATOM    847  CB  PHE B  60      17.934  -3.673 -18.966  1.00  0.00
ATOM    848  CG  PHE B  60      18.624  -4.391 -20.091  1.00  0.00
ATOM    849  CD1 PHE B  60      18.815  -3.768 -21.316  1.00  0.00
ATOM    850  CD2 PHE B  60      19.082  -5.689 -19.928  1.00  0.00
ATOM    851  CE1 PHE B  60      19.449  -4.428 -22.352  1.00  0.00
ATOM    852  CE2 PHE B  60      19.717  -6.350 -20.961  1.00  0.00
ATOM    853  CZ  PHE B  60      19.900  -5.718 -22.175  1.00  0.00
ATOM    863  N   LEU B  61      15.786  -2.033 -19.829  1.00  0.00
ATOM    864  CA  LEU B  61      15.281  -1.674 -20.995  1.00  0.00
ATOM    865  C   LEU B  61      16.174   -.774 -21.597  1.00  0.00
ATOM    866  O   LEU B  61      17.221   -.618 -20.967  1.00  0.00
ATOM    867  CB  LEU B  61      13.899  -1.034 -20.815  1.00  0.00
ATOM    868  CG  LEU B  61      12.855  -1.896 -20.095  1.00  0.00
ATOM    869  CD1 LEU B  61      11.595  -1.075 -19.856  1.00  0.00
ATOM    870  CD2 LEU B  61      12.553  -3.131 -20.930  1.00  0.00
ATOM    882  N   ASP B  62      15.799   -.235 -22.658  1.00  0.00
ATOM    883  CA  ASP B  62      16.736    .288 -23.390  1.00  0.00
ATOM    884  C   ASP B  62      17.837   1.220 -22.886  1.00  0.00
ATOM    885  O   ASP B  62      17.639   2.218 -22.201  1.00  0.00
ATOM    886  CB  ASP B  62      15.943    .979 -24.503  1.00  0.00
ATOM    887  CG  ASP B  62      15.280   -.005 -25.457  1.00  0.00
ATOM    888  OD1 ASP B  62      15.558  -1.176 -25.359  1.00  0.00
ATOM    889  OD2 ASP B  62      14.502    .425 -26.275  1.00  0.00
ATOM    894  N   ASP B  63      19.040    .820 -23.314  1.00  0.00
ATOM    895  CA  ASP B  63      20.317   1.437 -23.105  1.00  0.00
ATOM    896  C   ASP B  63      20.479   1.500 -21.680  1.00  0.00
ATOM    897  O   ASP B  63      21.395   2.120 -21.130  1.00  0.00
ATOM    898  CB  ASP B  63      20.409   2.839 -23.713  1.00  0.00
ATOM    899  CG  ASP B  63      20.319   2.833 -25.233  1.00  0.00
ATOM    900  OD1 ASP B  63      20.511   1.792 -25.816  1.00  0.00
ATOM    901  OD2 ASP B  63      20.059   3.869 -25.797  1.00  0.00
ATOM    906  N   SER B  64      19.755    .719 -21.026  1.00  0.00
ATOM    907  CA  SER B  64      19.810    .974 -19.677  1.00  0.00
ATOM    908  C   SER B  64      20.023   -.347 -19.543  1.00  0.00
ATOM    909  O   SER B  64      19.411  -1.291 -20.032  1.00  0.00
ATOM    910  CB  SER B  64      18.552   1.494 -19.010  1.00  0.00
ATOM    911  OG  SER B  64      18.169   2.729 -19.552  1.00  0.00
ATOM    917  N   THR B  65      20.812   -.375 -18.745  1.00  0.00
ATOM    918  CA  THR B  65      21.248  -1.406 -18.180  1.00  0.00
ATOM    919  C   THR B  65      20.894  -1.032 -16.809  1.00  0.00
ATOM    920  O   THR B  65      21.133    .077 -16.272  1.00  0.00
ATOM    921  CB  THR B  65      22.751  -1.636 -18.422  1.00  0.00
ATOM    922  OG1 THR B  65      22.988  -1.825 -19.823  1.00  0.00
ATOM    923  CG2 THR B  65      23.232  -2.862 -17.661  1.00  0.00
ATOM    931  N   CYS B  66      20.312  -2.016 -16.244  1.00  0.00
ATOM    932  CA  CYS B  66      19.778  -1.968 -15.017  1.00  0.00
ATOM    933  C   CYS B  66      20.172  -3.047 -14.253  1.00  0.00
ATOM    934  O   CYS B  66      19.889  -4.169 -14.579  1.00  0.00
ATOM    935  CB  CYS B  66      18.251  -1.943 -15.090  1.00  0.00
ATOM    936  SG  CYS B  66      17.435  -1.938 -13.476  1.00  0.00
ATOM    942  N   THR B  67      20.557  -2.765 -13.195  1.00  0.00
ATOM    943  CA  THR B  67      20.899  -4.016 -12.444  1.00  0.00
ATOM    944  C   THR B  67      20.277  -3.687 -11.215  1.00  0.00
ATOM    945  O   THR B  67      20.100  -2.615 -10.611  1.00  0.00
ATOM    946  CB  THR B  67      22.398  -4.307 -12.247  1.00  0.00
ATOM    947  OG1 THR B  67      22.963  -3.337 -11.357  1.00  0.00
ATOM    948  CG2 THR B  67      23.130  -4.255 -13.580  1.00  0.00
ATOM    956  N   GLY B  68      20.090  -4.736 -10.618  1.00  0.00
ATOM    957  CA  GLY B  68      19.424  -4.482  -9.512  1.00  0.00
ATOM    958  C   GLY B  68      19.299  -5.742  -8.933  1.00  0.00
ATOM    959  O   GLY B  68      19.642  -6.842  -9.428  1.00  0.00
ATOM    963  N   THR B  69      18.746  -5.545  -7.836  1.00  0.00
ATOM    964  CA  THR B  69      18.650  -6.706  -6.906  1.00  0.00
ATOM    965  C   THR B  69      17.486  -6.533  -5.955  1.00  0.00
ATOM    966  O   THR B  69      16.918  -5.416  -5.613  1.00  0.00
ATOM    967  CB  THR B  69      19.942  -6.897  -6.090  1.00  0.00
ATOM    968  OG1 THR B  69      19.897  -8.156  -5.405  1.00  0.00
ATOM    969  CG2 THR B  69      20.102  -5.777  -5.074  1.00  0.00
ATOM    977  N   SER B  70      17.191  -7.585  -5.283  1.00  0.00
ATOM    978  CA  SER B  70      16.106  -7.295  -4.315  1.00  0.00
ATOM    979  C   SER B  70      16.445  -7.914  -3.110  1.00  0.00
ATOM    980  O   SER B  70      17.112  -8.970  -3.022  1.00  0.00
ATOM    981  CB  SER B  70      14.751  -7.812  -4.759  1.00  0.00
ATOM    982  OG  SER B  70      14.739  -9.212  -4.806  1.00  0.00
ATOM    988  N   SER B  71      15.761  -7.255  -2.174  1.00  0.00
ATOM    989  CA  SER B  71      15.793  -7.793   -.815  1.00  0.00
ATOM    990  C   SER B  71      14.801  -7.470    .088  1.00  0.00
ATOM    991  O   SER B  71      14.296  -6.424    .527  1.00  0.00
ATOM    992  CB  SER B  71      17.084  -7.398   -.126  1.00  0.00
ATOM    993  OG  SER B  71      17.130  -7.901   1.181  1.00  0.00
ATOM    999  N   GLY B  72      14.041  -8.476    .200  1.00  0.00
ATOM   1000  CA  GLY B  72      13.153  -8.101   1.176  1.00  0.00
ATOM   1001  C   GLY B  72      12.227  -7.062    .522  1.00  0.00
ATOM   1002  O   GLY B  72      11.659  -7.268   -.571  1.00  0.00
ATOM   1006  N   ASN B  73      12.141  -5.916   1.241  1.00  0.00
ATOM   1007  CA  ASN B  73      11.320  -4.768    .693  1.00  0.00
ATOM   1008  C   ASN B  73      12.174  -3.595   -.158  1.00  0.00
ATOM   1009  O   ASN B  73      11.875  -2.425   -.435  1.00  0.00
ATOM   1010  CB  ASN B  73      10.560  -4.150   1.852  1.00  0.00
ATOM   1011  CG  ASN B  73      11.470  -3.529   2.875  1.00  0.00
ATOM   1012  OD1 ASN B  73      12.671  -3.823   2.915  1.00  0.00
ATOM   1013  ND2 ASN B  73      10.923  -2.675   3.702  1.00  0.00
ATOM   1020  N   LYS B  74      13.388  -3.800   -.460  1.00  0.00
ATOM   1021  CA  LYS B  74      14.198  -2.720  -1.102  1.00  0.00
ATOM   1022  C   LYS B  74      14.625  -3.110  -2.523  1.00  0.00
ATOM   1023  O   LYS B  74      15.038  -4.244  -2.935  1.00  0.00
ATOM   1024  CB  LYS B  74      15.436  -2.397   -.264  1.00  0.00
ATOM   1025  CG  LYS B  74      15.134  -1.747   1.080  1.00  0.00
ATOM   1026  CD  LYS B  74      16.413  -1.337   1.795  1.00  0.00
ATOM   1027  CE  LYS B  74      16.112   -.654   3.121  1.00  0.00
ATOM   1028  NZ  LYS B  74      17.353   -.219   3.818  1.00  0.00
ATOM   1042  N   VAL B  75      14.435  -2.127  -3.380  1.00  0.00
ATOM   1043  CA  VAL B  75      14.873  -2.429  -4.672  1.00  0.00
ATOM   1044  C   VAL B  75      15.993  -1.416  -5.131  1.00  0.00
ATOM   1045  O   VAL B  75      16.182   -.237  -4.932  1.00  0.00
ATOM   1046  CB  VAL B  75      13.664  -2.392  -5.625  1.00  0.00
ATOM   1047  CG1 VAL B  75      14.079  -2.812  -7.027  1.00  0.00
ATOM   1048  CG2 VAL B  75      12.560  -3.294  -5.096  1.00  0.00
ATOM   1058  N   ASN B  76      17.011  -2.049  -5.694  1.00  0.00
ATOM   1059  CA  ASN B  76      18.168  -1.108  -6.062  1.00  0.00
ATOM   1060  C   ASN B  76      18.418  -1.029  -7.557  1.00  0.00
ATOM   1061  O   ASN B  76      18.657  -2.178  -8.110  1.00  0.00
ATOM   1062  CB  ASN B  76      19.456  -1.518  -5.372  1.00  0.00
ATOM   1063  CG  ASN B  76      20.571   -.536  -5.599  1.00  0.00
ATOM   1064  OD1 ASN B  76      20.601    .165  -6.617  1.00  0.00
ATOM   1065  ND2 ASN B  76      21.491   -.471  -4.669  1.00  0.00
ATOM   1072  N   LEU B  77      18.358    .134  -8.251  1.00  0.00
ATOM   1073  CA  LEU B  77      18.535    .139  -9.636  1.00  0.00
ATOM   1074  C   LEU B  77      19.894    .785 -10.004  1.00  0.00
ATOM   1075  O   LEU B  77      20.379   1.836  -9.641  1.00  0.00
ATOM   1076  CB  LEU B  77      17.368    .891 -10.289  1.00  0.00
ATOM   1077  CG  LEU B  77      15.965    .429  -9.876  1.00  0.00
ATOM   1078  CD1 LEU B  77      14.920   1.295 -10.567  1.00  0.00
ATOM   1079  CD2 LEU B  77      15.785  -1.038 -10.239  1.00  0.00
ATOM   1091  N   THR B  78      20.665    .081 -10.711  1.00  0.00
ATOM   1092  CA  THR B  78      21.846    .697 -11.080  1.00  0.00
ATOM   1093  C   THR B  78      21.849    .986 -12.500  1.00  0.00
ATOM   1094  O   THR B  78      21.538    .096 -13.341  1.00  0.00
ATOM   1095  CB  THR B  78      23.064   -.173 -10.719  1.00  0.00
ATOM   1096  OG1 THR B  78      23.130   -.342  -9.297  1.00  0.00
ATOM   1097  CG2 THR B  78      24.348    .479 -11.208  1.00  0.00
ATOM   1105  N   ILE B  79      22.168   2.386 -12.767  1.00  0.00
ATOM   1106  CA  ILE B  79      22.204   2.759 -14.109  1.00  0.00
ATOM   1107  C   ILE B  79      23.605   3.045 -14.692  1.00  0.00
ATOM   1108  O   ILE B  79      24.456   3.799 -14.185  1.00  0.00
ATOM   1109  CB  ILE B  79      21.302   3.994 -14.285  1.00  0.00
ATOM   1110  CG1 ILE B  79      19.971   3.793 -13.556  1.00  0.00
ATOM   1111  CG2 ILE B  79      21.067   4.274 -15.762  1.00  0.00
ATOM   1112  CD1 ILE B  79      19.164   2.624 -14.070  1.00  0.00
ATOM   1124  N   GLN B  80      23.948   2.312 -15.812  1.00  0.00
ATOM   1125  CA  GLN B  80      25.316   2.614 -16.229  1.00  0.00
ATOM   1126  C   GLN B  80      25.404   3.436 -17.558  1.00  0.00
ATOM   1127  O   GLN B  80      24.597   3.199 -18.467  1.00  0.00
ATOM   1128  CB  GLN B  80      26.096   1.305 -16.372  1.00  0.00
ATOM   1129  CG  GLN B  80      26.223    .510 -15.083  1.00  0.00
ATOM   1130  CD  GLN B  80      26.997   -.780 -15.272  1.00  0.00
ATOM   1131  OE1 GLN B  80      26.991  -1.371 -16.356  1.00  0.00
ATOM   1132  NE2 GLN B  80      27.668  -1.226 -14.217  1.00  0.00
ATOM   1141  N   GLY B  81      26.343   4.325 -17.688  1.00  0.00
ATOM   1142  CA  GLY B  81      26.732   5.145 -18.846  1.00  0.00
ATOM   1143  C   GLY B  81      25.773   6.262 -19.115  1.00  0.00
ATOM   1144  O   GLY B  81      25.488   6.641 -20.256  1.00  0.00
ATOM   1148  N   LEU B  82      25.268   6.761 -18.074  1.00  0.00
ATOM   1149  CA  LEU B  82      24.345   7.824 -18.024  1.00  0.00
ATOM   1150  C   LEU B  82      25.106   8.971 -18.690  1.00  0.00
ATOM   1151  O   LEU B  82      26.318   9.069 -18.529  1.00  0.00
ATOM   1152  CB  LEU B  82      23.933   8.152 -16.583  1.00  0.00
ATOM   1153  CG  LEU B  82      22.728   7.373 -16.042  1.00  0.00
ATOM   1154  CD1 LEU B  82      22.622   7.582 -14.538  1.00  0.00
ATOM   1155  CD2 LEU B  82      21.464   7.837 -16.749  1.00  0.00
ATOM   1167  N   ARG B  83      24.475   9.788 -19.384  1.00  0.00
ATOM   1168  CA  ARG B  83      25.014  10.944 -20.077  1.00  0.00
ATOM   1169  C   ARG B  83      24.489  12.118 -19.347  1.00  0.00
ATOM   1170  O   ARG B  83      23.534  11.919 -18.611  1.00  0.00
ATOM   1171  CB  ARG B  83      24.594  11.001 -21.539  1.00  0.00
ATOM   1172  CG  ARG B  83      25.109   9.857 -22.397  1.00  0.00
ATOM   1173  CD  ARG B  83      24.633   9.964 -23.800  1.00  0.00
ATOM   1174  NE  ARG B  83      23.194   9.778 -23.900  1.00  0.00
ATOM   1175  CZ  ARG B  83      22.471   9.990 -25.017  1.00  0.00
ATOM   1176  NH1 ARG B  83      23.065  10.393 -26.118  1.00  0.00
ATOM   1177  NH2 ARG B  83      21.165   9.791 -25.006  1.00  0.00
ATOM   1191  N   ALA B  84      25.114  13.296 -19.548  1.00  0.00
ATOM   1192  CA  ALA B  84      24.804  14.495 -18.838  1.00  0.00
ATOM   1193  C   ALA B  84      23.390  14.961 -18.975  1.00  0.00
ATOM   1194  O   ALA B  84      22.708  15.148 -17.916  1.00  0.00
ATOM   1195  CB  ALA B  84      25.845  15.709 -19.377  1.00  0.00
ATOM   1201  N   MET B  85      22.873  14.720 -20.076  1.00  0.00
ATOM   1202  CA  MET B  85      21.612  15.073 -20.538  1.00  0.00
ATOM   1203  C   MET B  85      20.527  14.194 -19.952  1.00  0.00
ATOM   1204  O   MET B  85      19.348  14.428 -20.169  1.00  0.00
ATOM   1205  CB  MET B  85      21.608  15.012 -22.065  1.00  0.00
ATOM   1206  CG  MET B  85      22.515  16.033 -22.738  1.00  0.00
ATOM   1207  SD  MET B  85      22.089  17.732 -22.307  1.00  0.00
ATOM   1208  CE  MET B  85      20.497  17.896 -23.111  1.00  0.00
ATOM   1218  N   ASP B  86      20.944  13.151 -19.201  1.00  0.00
ATOM   1219  CA  ASP B  86      20.048  12.155 -18.631  1.00  0.00
ATOM   1220  C   ASP B  86      19.560  12.521 -17.280  1.00  0.00
ATOM   1221  O   ASP B  86      18.795  11.765 -16.665  1.00  0.00
ATOM   1222  CB  ASP B  86      20.741  10.793 -18.549  1.00  0.00
ATOM   1223  CG  ASP B  86      21.015  10.184 -19.918  1.00  0.00
ATOM   1224  OD1 ASP B  86      20.383  10.590 -20.864  1.00  0.00
ATOM   1225  OD2 ASP B  86      21.854   9.320 -20.004  1.00  0.00
ATOM   1230  N   THR B  87      19.927  13.687 -16.898  1.00  0.00
ATOM   1231  CA  THR B  87      19.612  14.321 -15.676  1.00  0.00
ATOM   1232  C   THR B  87      18.118  14.469 -15.614  1.00  0.00
ATOM   1233  O   THR B  87      17.426  14.653 -16.608  1.00  0.00
ATOM   1234  CB  THR B  87      20.307  15.689 -15.547  1.00  0.00
ATOM   1235  OG1 THR B  87      20.047  16.239 -14.249  1.00  0.00
ATOM   1236  CG2 THR B  87      19.799  16.648 -16.612  1.00  0.00
ATOM   1244  N   GLY B  88      17.585  14.258 -14.375  1.00  0.00
ATOM   1245  CA  GLY B  88      16.168  14.351 -14.109  1.00  0.00
ATOM   1246  C   GLY B  88      15.275  13.628 -13.116  1.00  0.00
ATOM   1247  O   GLY B  88      15.638  13.089 -12.044  1.00  0.00
ATOM   1251  N   LEU B  89      13.988  13.799 -13.262  1.00  0.00
ATOM   1252  CA  LEU B  89      13.392  13.198 -12.117  1.00  0.00
ATOM   1253  C   LEU B  89      13.105  11.672 -12.277  1.00  0.00
ATOM   1254  O   LEU B  89      12.583  11.121 -13.252  1.00  0.00
ATOM   1255  CB  LEU B  89      12.093  13.951 -11.802  1.00  0.00
ATOM   1256  CG  LEU B  89      12.250  15.233 -10.976  1.00  0.00
ATOM   1257  CD1 LEU B  89      13.075  16.245 -11.760  1.00  0.00
ATOM   1258  CD2 LEU B  89      10.876  15.792 -10.638  1.00  0.00
ATOM   1270  N   TYR B  90      13.497  10.880 -11.330  1.00  0.00
ATOM   1271  CA  TYR B  90      13.144   9.508 -11.531  1.00  0.00
ATOM   1272  C   TYR B  90      12.108   9.090 -10.486  1.00  0.00
ATOM   1273  O   TYR B  90      11.915   9.384  -9.305  1.00  0.00
ATOM   1274  CB  TYR B  90      14.388   8.619 -11.465  1.00  0.00
ATOM   1275  CG  TYR B  90      15.336   8.808 -12.628  1.00  0.00
ATOM   1276  CD1 TYR B  90      16.035   9.998 -12.766  1.00  0.00
ATOM   1277  CD2 TYR B  90      15.507   7.792 -13.556  1.00  0.00
ATOM   1278  CE1 TYR B  90      16.901  10.171 -13.828  1.00  0.00
ATOM   1279  CE2 TYR B  90      16.373   7.965 -14.618  1.00  0.00
ATOM   1280  CZ  TYR B  90      17.068   9.149 -14.756  1.00  0.00
ATOM   1281  OH  TYR B  90      17.931   9.321 -15.814  1.00  0.00
ATOM   1291  N   ILE B  91      11.181   8.361 -10.995  1.00  0.00
ATOM   1292  CA  ILE B  91      10.157   7.869 -10.089  1.00  0.00
ATOM   1293  C   ILE B  91      10.168   6.286 -10.004  1.00  0.00
ATOM   1294  O   ILE B  91      10.643   5.526 -10.924  1.00  0.00
ATOM   1295  CB  ILE B  91       8.774   8.372 -10.541  1.00  0.00
ATOM   1296  CG1 ILE B  91       8.718   9.901 -10.487  1.00  0.00
ATOM   1297  CG2 ILE B  91       7.679   7.765  -9.678  1.00  0.00
ATOM   1298  CD1 ILE B  91       7.495  10.492 -11.149  1.00  0.00
ATOM   1310  N   CYS B  92       9.910   5.735  -8.918  1.00  0.00
ATOM   1311  CA  CYS B  92       9.844   4.314  -8.772  1.00  0.00
ATOM   1312  C   CYS B  92       8.442   3.782  -8.591  1.00  0.00
ATOM   1313  O   CYS B  92       7.652   4.326  -7.769  1.00  0.00
ATOM   1314  CB  CYS B  92      10.695   3.882  -7.577  1.00  0.00
ATOM   1315  SG  CYS B  92      11.086   2.116  -7.549  1.00  0.00
ATOM   1321  N   LYS B  93       8.147   2.615  -9.199  1.00  0.00
ATOM   1322  CA  LYS B  93       6.770   2.124  -9.025  1.00  0.00
ATOM   1323  C   LYS B  93       6.862    .604  -8.729  1.00  0.00
ATOM   1324  O   LYS B  93       7.393   -.292  -9.361  1.00  0.00
ATOM   1325  CB  LYS B  93       5.916   2.399 -10.263  1.00  0.00
ATOM   1326  CG  LYS B  93       4.482   1.897 -10.163  1.00  0.00
ATOM   1327  CD  LYS B  93       3.724   2.124 -11.463  1.00  0.00
ATOM   1328  CE  LYS B  93       2.291   1.621 -11.365  1.00  0.00
ATOM   1329  NZ  LYS B  93       1.561   1.768 -12.653  1.00  0.00
ATOM   1343  N   VAL B  94       5.992    .170  -7.751  1.00  0.00
ATOM   1344  CA  VAL B  94       5.935  -1.179  -7.578  1.00  0.00
ATOM   1345  C   VAL B  94       4.481  -1.815  -7.853  1.00  0.00
ATOM   1346  O   VAL B  94       3.454  -1.008  -7.478  1.00  0.00
ATOM   1347  CB  VAL B  94       6.409  -1.458  -6.139  1.00  0.00
ATOM   1348  CG1 VAL B  94       5.469   -.809  -5.133  1.00  0.00
ATOM   1349  CG2 VAL B  94       6.498  -2.958  -5.904  1.00  0.00
ATOM   1359  N   GLU B  95       4.498  -3.090  -8.431  1.00  0.00
ATOM   1360  CA  GLU B  95       3.252  -3.713  -8.602  1.00  0.00
ATOM   1361  C   GLU B  95       3.234  -5.144  -8.110  1.00  0.00
ATOM   1362  O   GLU B  95       4.185  -5.974  -8.191  1.00  0.00
ATOM   1363  CB  GLU B  95       2.862  -3.659 -10.081  1.00  0.00
ATOM   1364  CG  GLU B  95       2.596  -2.257 -10.610  1.00  0.00
ATOM   1365  CD  GLU B  95       2.164  -2.248 -12.050  1.00  0.00
ATOM   1366  OE1 GLU B  95       2.154  -3.293 -12.655  1.00  0.00
ATOM   1367  OE2 GLU B  95       1.843  -1.193 -12.546  1.00  0.00
ATOM   1374  N   LEU B  96       2.227  -5.542  -7.413  1.00  0.00
ATOM   1375  CA  LEU B  96       2.242  -6.930  -7.014  1.00  0.00
ATOM   1376  C   LEU B  96       1.276  -7.869  -7.984  1.00  0.00
ATOM   1377  O   LEU B  96        .195  -7.730  -8.606  1.00  0.00
ATOM   1378  CB  LEU B  96       1.806  -7.000  -5.545  1.00  0.00
ATOM   1379  CG  LEU B  96       2.731  -6.300  -4.542  1.00  0.00
ATOM   1380  CD1 LEU B  96       2.063  -6.262  -3.174  1.00  0.00
ATOM   1381  CD2 LEU B  96       4.062  -7.035  -4.480  1.00  0.00
ATOM   1393  N   MET B  97       1.674  -9.031  -8.096  1.00  0.00
ATOM   1394  CA  MET B  97        .860  -9.970  -9.025  1.00  0.00
ATOM   1395  C   MET B  97        .708 -11.334  -8.632  1.00  0.00
ATOM   1396  O   MET B  97       1.553 -12.236  -8.891  1.00  0.00
ATOM   1397  CB  MET B  97       1.455 -10.020 -10.431  1.00  0.00
ATOM   1398  CG  MET B  97       1.434  -8.691 -11.172  1.00  0.00
ATOM   1399  SD  MET B  97       2.302  -8.760 -12.751  1.00  0.00
ATOM   1400  CE  MET B  97       4.006  -8.768 -12.201  1.00  0.00
ATOM   1410  N   TYR B  98       -.091 -11.409  -8.092  1.00  0.00
ATOM   1411  CA  TYR B  98       -.640 -12.594  -7.655  1.00  0.00
ATOM   1412  C   TYR B  98      -2.018 -12.458  -7.154  1.00  0.00
ATOM   1413  O   TYR B  98      -2.934 -12.005  -7.911  1.00  0.00
ATOM   1414  CB  TYR B  98        .259 -13.197  -6.573  1.00  0.00
ATOM   1415  CG  TYR B  98        .865 -12.170  -5.642  1.00  0.00
ATOM   1416  CD1 TYR B  98        .049 -11.440  -4.789  1.00  0.00
ATOM   1417  CD2 TYR B  98       2.236 -11.959  -5.640  1.00  0.00
ATOM   1418  CE1 TYR B  98        .603 -10.502  -3.939  1.00  0.00
ATOM   1419  CE2 TYR B  98       2.789 -11.021  -4.790  1.00  0.00
ATOM   1420  CZ  TYR B  98       1.978 -10.295  -3.942  1.00  0.00
ATOM   1421  OH  TYR B  98       2.529  -9.361  -3.095  1.00  0.00
ATOM   1431  N   PRO B  99      -2.336 -13.007  -6.006  1.00  0.00
ATOM   1432  CA  PRO B  99      -3.573 -12.438  -5.923  1.00  0.00
ATOM   1433  C   PRO B  99      -3.087 -11.174  -6.371  1.00  0.00
ATOM   1434  O   PRO B  99      -2.005 -10.645  -6.198  1.00  0.00
ATOM   1435  CB  PRO B  99      -4.011 -12.482  -4.456  1.00  0.00
ATOM   1436  CG  PRO B  99      -3.360 -13.710  -3.917  1.00  0.00
ATOM   1437  CD  PRO B  99      -2.045 -13.788  -4.647  1.00  0.00
ATOM   1445  N   PRO B 100      -4.384 -10.604  -6.770  1.00  0.00
ATOM   1446  CA  PRO B 100      -4.909  -9.483  -7.726  1.00  0.00
ATOM   1447  C   PRO B 100      -4.204  -8.445  -7.243  1.00  0.00
ATOM   1448  O   PRO B 100      -4.152  -7.918  -6.131  1.00  0.00
ATOM   1449  CB  PRO B 100      -6.412  -9.290  -7.496  1.00  0.00
ATOM   1450  CG  PRO B 100      -6.953 -10.677  -7.436  1.00  0.00
ATOM   1451  CD  PRO B 100      -5.835 -11.490  -6.840  1.00  0.00
ATOM   1459  N   PRO B 101      -3.850  -8.041  -8.383  1.00  0.00
ATOM   1460  CA  PRO B 101      -2.873  -7.081  -8.461  1.00  0.00
ATOM   1461  C   PRO B 101      -3.089  -5.967  -7.719  1.00  0.00
ATOM   1462  O   PRO B 101      -4.127  -5.246  -7.721  1.00  0.00
ATOM   1463  CB  PRO B 101      -2.861  -6.717  -9.949  1.00  0.00
ATOM   1464  CG  PRO B 101      -3.040  -8.022 -10.646  1.00  0.00
ATOM   1465  CD  PRO B 101      -3.976  -8.797  -9.757  1.00  0.00
ATOM   1473  N   TYR B 102      -2.046  -5.609  -7.102  1.00  0.00
ATOM   1474  CA  TYR B 102      -2.383  -4.602  -6.321  1.00  0.00
ATOM   1475  C   TYR B 102      -1.519  -3.541  -6.927  1.00  0.00
ATOM   1476  O   TYR B 102       -.286  -3.468  -7.154  1.00  0.00
ATOM   1477  CB  TYR B 102      -2.104  -4.890  -4.844  1.00  0.00
ATOM   1478  CG  TYR B 102      -2.911  -6.040  -4.283  1.00  0.00
ATOM   1479  CD1 TYR B 102      -2.286  -7.239  -3.974  1.00  0.00
ATOM   1480  CD2 TYR B 102      -4.275  -5.896  -4.078  1.00  0.00
ATOM   1481  CE1 TYR B 102      -3.022  -8.290  -3.461  1.00  0.00
ATOM   1482  CE2 TYR B 102      -5.011  -6.946  -3.566  1.00  0.00
ATOM   1483  CZ  TYR B 102      -4.390  -8.139  -3.258  1.00  0.00
ATOM   1484  OH  TYR B 102      -5.123  -9.185  -2.748  1.00  0.00
ATOM   1494  N   TYR B 103      -2.039  -2.478  -6.713  1.00  0.00
ATOM   1495  CA  TYR B 103      -1.435  -1.395  -7.266  1.00  0.00
ATOM   1496  C   TYR B 103      -1.003   -.435  -6.413  1.00  0.00
ATOM   1497  O   TYR B 103      -1.682   -.304  -5.368  1.00  0.00
ATOM   1498  CB  TYR B 103      -2.374   -.730  -8.275  1.00  0.00
ATOM   1499  CG  TYR B 103      -2.745  -1.620  -9.442  1.00  0.00
ATOM   1500  CD1 TYR B 103      -3.870  -2.428  -9.368  1.00  0.00
ATOM   1501  CD2 TYR B 103      -1.960  -1.627 -10.585  1.00  0.00
ATOM   1502  CE1 TYR B 103      -4.208  -3.240 -10.433  1.00  0.00
ATOM   1503  CE2 TYR B 103      -2.298  -2.439 -11.650  1.00  0.00
ATOM   1504  CZ  TYR B 103      -3.417  -3.243 -11.576  1.00  0.00
ATOM   1505  OH  TYR B 103      -3.754  -4.052 -12.637  1.00  0.00
ATOM   1515  N   VAL B 104       -.110    .234  -6.927  1.00  0.00
ATOM   1516  CA  VAL B 104        .134   1.041  -6.066  1.00  0.00
ATOM   1517  C   VAL B 104        .222   2.543  -6.201  1.00  0.00
ATOM   1518  O   VAL B 104        .578   2.867  -7.262  1.00  0.00
ATOM   1519  CB  VAL B 104       1.461    .460  -5.544  1.00  0.00
ATOM   1520  CG1 VAL B 104       1.912   1.202  -4.295  1.00  0.00
ATOM   1521  CG2 VAL B 104       1.299  -1.025  -5.259  1.00  0.00
ATOM   1531  N   GLY B 105        .090   3.322  -5.284  1.00  0.00
ATOM   1532  CA  GLY B 105        .253   4.509  -6.016  1.00  0.00
ATOM   1533  C   GLY B 105       1.851   4.536  -6.033  1.00  0.00
ATOM   1534  O   GLY B 105       2.497   3.521  -6.115  1.00  0.00
ATOM   1538  N   MET B 106       2.340   5.698  -6.206  1.00  0.00
ATOM   1539  CA  MET B 106       3.555   6.384  -6.736  1.00  0.00
ATOM   1540  C   MET B 106       4.047   7.128  -5.553  1.00  0.00
ATOM   1541  O   MET B 106       3.311   7.531  -4.628  1.00  0.00
ATOM   1542  CB  MET B 106       3.266   7.318  -7.909  1.00  0.00
ATOM   1543  CG  MET B 106       2.452   6.688  -9.031  1.00  0.00
ATOM   1544  SD  MET B 106       3.285   5.277  -9.786  1.00  0.00
ATOM   1545  CE  MET B 106       4.654   6.091 -10.604  1.00  0.00
ATOM   1555  N   GLY B 107       5.281   7.247  -5.620  1.00  0.00
ATOM   1556  CA  GLY B 107       6.118   7.839  -4.715  1.00  0.00
ATOM   1557  C   GLY B 107       6.253   9.164  -5.337  1.00  0.00
ATOM   1558  O   GLY B 107       5.677   9.501  -6.345  1.00  0.00
ATOM   1562  N   ASN B 108       7.088   9.831  -4.723  1.00  0.00
ATOM   1563  CA  ASN B 108       7.707  11.071  -4.930  1.00  0.00
ATOM   1564  C   ASN B 108       8.856  10.693  -5.733  1.00  0.00
ATOM   1565  O   ASN B 108       9.364   9.570  -5.639  1.00  0.00
ATOM   1566  CB  ASN B 108       8.093  11.776  -3.642  1.00  0.00
ATOM   1567  CG  ASN B 108       6.898  12.205  -2.838  1.00  0.00
ATOM   1568  OD1 ASN B 108       5.940  12.771  -3.378  1.00  0.00
ATOM   1569  ND2 ASN B 108       6.934  11.947  -1.555  1.00  0.00
ATOM   1576  N   GLY B 109       9.316  11.621  -6.487  1.00  0.00
ATOM   1577  CA  GLY B 109      10.480  11.298  -7.245  1.00  0.00
ATOM   1578  C   GLY B 109      11.771  11.469  -6.521  1.00  0.00
ATOM   1579  O   GLY B 109      11.820  12.005  -5.418  1.00  0.00
ATOM   1583  N   THR B 110      12.811  11.160  -7.241  1.00  0.00
ATOM   1584  CA  THR B 110      14.159  11.510  -6.908  1.00  0.00
ATOM   1585  C   THR B 110      14.868  12.300  -8.074  1.00  0.00
ATOM   1586  O   THR B 110      14.620  12.381  -9.256  1.00  0.00
ATOM   1587  CB  THR B 110      14.952  10.238  -6.553  1.00  0.00
ATOM   1588  OG1 THR B 110      14.418   9.658  -5.356  1.00  0.00
ATOM   1589  CG2 THR B 110      16.421  10.568  -6.340  1.00  0.00
ATOM   1597  N   GLN B 111      15.797  13.156  -7.721  1.00  0.00
ATOM   1598  CA  GLN B 111      16.373  13.848  -8.811  1.00  0.00
ATOM   1599  C   GLN B 111      17.681  13.349  -9.140  1.00  0.00
ATOM   1600  O   GLN B 111      18.290  13.382  -8.149  1.00  0.00
ATOM   1601  CB  GLN B 111      16.468  15.347  -8.516  1.00  0.00
ATOM   1602  CG  GLN B 111      15.125  16.030  -8.323  1.00  0.00
ATOM   1603  CD  GLN B 111      15.266  17.513  -8.034  1.00  0.00
ATOM   1604  OE1 GLN B 111      16.282  17.960  -7.494  1.00  0.00
ATOM   1605  NE2 GLN B 111      14.245  18.284  -8.391  1.00  0.00
ATOM   1614  N   ILE B 112      18.021  12.997 -10.382  1.00  0.00
ATOM   1615  CA  ILE B 112      19.365  12.499 -10.590  1.00  0.00
ATOM   1616  C   ILE B 112      20.145  13.520 -11.446  1.00  0.00
ATOM   1617  O   ILE B 112      19.794  14.182 -12.434  1.00  0.00
ATOM   1618  CB  ILE B 112      19.347  11.121 -11.276  1.00  0.00
ATOM   1619  CG1 ILE B 112      18.705  10.077 -10.359  1.00  0.00
ATOM   1620  CG2 ILE B 112      20.757  10.700 -11.661  1.00  0.00
ATOM   1621  CD1 ILE B 112      18.655   8.688 -10.956  1.00  0.00
ATOM   1633  N   TYR B 113      21.339  13.832 -10.916  1.00  0.00
ATOM   1634  CA  TYR B 113      22.068  14.863 -11.603  1.00  0.00
ATOM   1635  C   TYR B 113      23.210  14.343 -12.138  1.00  0.00
ATOM   1636  O   TYR B 113      23.833  13.967 -11.186  1.00  0.00
ATOM   1637  CB  TYR B 113      22.448  16.033 -10.694  1.00  0.00
ATOM   1638  CG  TYR B 113      21.268  16.874 -10.256  1.00  0.00
ATOM   1639  CD1 TYR B 113      20.491  16.470  -9.180  1.00  0.00
ATOM   1640  CD2 TYR B 113      20.965  18.047 -10.930  1.00  0.00
ATOM   1641  CE1 TYR B 113      19.414  17.238  -8.780  1.00  0.00
ATOM   1642  CE2 TYR B 113      19.888  18.814 -10.530  1.00  0.00
ATOM   1643  CZ  TYR B 113      19.114  18.413  -9.460  1.00  0.00
ATOM   1644  OH  TYR B 113      18.042  19.177  -9.062  1.00  0.00
ATOM   1654  N   VAL B 114      23.487  14.431 -13.378  1.00  0.00
ATOM   1655  CA  VAL B 114      24.681  13.853 -13.921  1.00  0.00
ATOM   1656  C   VAL B 114      25.639  14.953 -14.237  1.00  0.00
ATOM   1657  O   VAL B 114      25.260  15.920 -14.835  1.00  0.00
ATOM   1658  CB  VAL B 114      24.375  13.041 -15.193  1.00  0.00
ATOM   1659  CG1 VAL B 114      25.637  12.368 -15.712  1.00  0.00
ATOM   1660  CG2 VAL B 114      23.294  12.010 -14.903  1.00  0.00
ATOM   1670  N   ILE B 115      26.886  14.754 -13.683  1.00  0.00
ATOM   1671  CA  ILE B 115      27.887  15.852 -13.870  1.00  0.00
ATOM   1672  C   ILE B 115      29.104  15.506 -14.634  1.00  0.00
ATOM   1673  O   ILE B 115      29.778  14.528 -14.341  1.00  0.00
ATOM   1674  CB  ILE B 115      28.359  16.401 -12.511  1.00  0.00
ATOM   1675  CG1 ILE B 115      27.176  16.979 -11.729  1.00  0.00
ATOM   1676  CG2 ILE B 115      29.437  17.455 -12.708  1.00  0.00
ATOM   1677  CD1 ILE B 115      27.503  17.327 -10.295  1.00  0.00
ATOM   1689  N   ASP B 116      29.358  16.328 -15.614  1.00  0.00
ATOM   1690  CA  ASP B 116      30.552  16.063 -16.271  1.00  0.00
ATOM   1691  C   ASP B 116      31.678  16.570 -15.395  1.00  0.00
ATOM   1692  O   ASP B 116      31.575  17.669 -14.864  1.00  0.00
ATOM   1693  CB  ASP B 116      30.568  16.730 -17.649  1.00  0.00
ATOM   1694  CG  ASP B 116      29.702  16.004 -18.669  1.00  0.00
ATOM   1695  OD1 ASP B 116      29.313  14.891 -18.404  1.00  0.00
ATOM   1696  OD2 ASP B 116      29.437  16.569 -19.703  1.00  0.00
ATOM   1701  N   PRO B 117      32.749  15.870 -15.233  1.00  0.00
ATOM   1702  CA  PRO B 117      33.900  16.318 -14.422  1.00  0.00
ATOM   1703  C   PRO B 117      34.480  17.386 -15.128  1.00  0.00
ATOM   1704  O   PRO B 117      34.480  17.368 -16.358  1.00  0.00
ATOM   1705  CB  PRO B 117      34.855  15.123 -14.344  1.00  0.00
ATOM   1706  CG  PRO B 117      34.538  14.322 -15.561  1.00  0.00
ATOM   1707  CD  PRO B 117      33.053  14.486 -15.741  1.00  0.00
ATOM   1715  N   GLU B 118      35.004  18.217 -14.440  1.00  0.00
ATOM   1716  CA  GLU B 118      35.513  19.235 -15.176  1.00  0.00
ATOM   1717  C   GLU B 118      36.672  18.596 -15.786  1.00  0.00
ATOM   1718  O   GLU B 118      37.274  17.658 -15.247  1.00  0.00
ATOM   1719  CB  GLU B 118      35.885  20.450 -14.323  1.00  0.00
ATOM   1720  CG  GLU B 118      34.699  21.153 -13.679  1.00  0.00
ATOM   1721  CD  GLU B 118      35.100  22.362 -12.879  1.00  0.00
ATOM   1722  OE1 GLU B 118      36.275  22.617 -12.771  1.00  0.00
ATOM   1723  OE2 GLU B 118      34.229  23.031 -12.375  1.00  0.00
ATOM   1730  N   PRO B 119      36.981  19.115 -16.974  1.00  0.00
ATOM   1731  CA  PRO B 119      38.030  18.606 -17.762  1.00  0.00
ATOM   1732  C   PRO B 119      39.230  19.129 -17.057  1.00  0.00
ATOM   1733  O   PRO B 119      40.198  19.338 -17.729  1.00  0.00
ATOM   1734  OXT PRO B 119      39.195  19.319 -15.873  1.00  0.00
ATOM   1735  CB  PRO B 119      37.822  19.218 -19.151  1.00  0.00
ATOM   1736  CG  PRO B 119      37.102  20.495 -18.883  1.00  0.00
ATOM   1737  CD  PRO B 119      36.228  20.191 -17.695  1.00  0.00
ATOM      1  N   GLN A   1     -23.585 -14.987  -1.622  1.00  0.00
ATOM      2  CA  GLN A   1     -23.692 -13.735  -0.894  1.00  0.00
ATOM      3  C   GLN A   1     -23.234 -13.901   0.538  1.00  0.00
ATOM      4  O   GLN A   1     -23.727 -14.757   1.266  1.00  0.00
ATOM      5  CB  GLN A   1     -25.128 -13.201  -0.941  1.00  0.00
ATOM      6  CG  GLN A   1     -25.375 -11.870  -0.191  1.00  0.00
ATOM      7  CD  GLN A   1     -24.656 -10.696  -0.839  1.00  0.00
ATOM      8  OE1 GLN A   1     -24.568 -10.625  -2.065  1.00  0.00
ATOM      9  NE2 GLN A   1     -24.160  -9.768  -0.028  1.00  0.00
ATOM     20  N   VAL A   2     -22.292 -13.076   0.936  1.00  0.00
ATOM     21  CA  VAL A   2     -21.731 -13.127   2.267  1.00  0.00
ATOM     22  C   VAL A   2     -22.004 -11.852   3.038  1.00  0.00
ATOM     23  O   VAL A   2     -21.792 -10.742   2.549  1.00  0.00
ATOM     24  CB  VAL A   2     -20.223 -13.391   2.177  1.00  0.00
ATOM     25  CG1 VAL A   2     -19.575 -13.420   3.577  1.00  0.00
ATOM     26  CG2 VAL A   2     -20.041 -14.690   1.451  1.00  0.00
ATOM     36  N   GLN A   3     -22.539 -12.025   4.231  1.00  0.00
ATOM     37  CA  GLN A   3     -22.841 -10.917   5.117  1.00  0.00
ATOM     38  C   GLN A   3     -21.769 -10.781   6.176  1.00  0.00
ATOM     39  O   GLN A   3     -21.412 -11.758   6.838  1.00  0.00
ATOM     40  CB  GLN A   3     -24.202 -11.106   5.800  1.00  0.00
ATOM     41  CG  GLN A   3     -24.591  -9.985   6.813  1.00  0.00
ATOM     42  CD  GLN A   3     -24.918  -8.653   6.138  1.00  0.00
ATOM     43  OE1 GLN A   3     -25.813  -8.608   5.288  1.00  0.00
ATOM     44  NE2 GLN A   3     -24.212  -7.570   6.494  1.00  0.00
ATOM     53  N   LEU A   4     -21.241  -9.577   6.339  1.00  0.00
ATOM     54  CA  LEU A   4     -20.269  -9.344   7.393  1.00  0.00
ATOM     55  C   LEU A   4     -20.883  -8.461   8.494  1.00  0.00
ATOM     56  O   LEU A   4     -21.630  -7.518   8.193  1.00  0.00
ATOM     57  CB  LEU A   4     -19.025  -8.702   6.787  1.00  0.00
ATOM     58  CG  LEU A   4     -18.313  -9.476   5.639  1.00  0.00
ATOM     59  CD1 LEU A   4     -17.148  -8.657   5.153  1.00  0.00
ATOM     60  CD2 LEU A   4     -17.839 -10.818   6.123  1.00  0.00
ATOM     72  N   GLN A   5     -20.568  -8.755   9.766  1.00  0.00
ATOM     73  CA  GLN A   5     -21.073  -7.958  10.896  1.00  0.00
ATOM     74  C   GLN A   5     -20.019  -7.645  11.946  1.00  0.00
ATOM     75  O   GLN A   5     -19.448  -8.543  12.571  1.00  0.00
ATOM     76  CB  GLN A   5     -22.246  -8.658  11.594  1.00  0.00
ATOM     77  CG  GLN A   5     -22.818  -7.882  12.832  1.00  0.00
ATOM     78  CD  GLN A   5     -23.535  -6.581  12.431  1.00  0.00
ATOM     79  OE1 GLN A   5     -24.491  -6.656  11.649  1.00  0.00
ATOM     80  NE2 GLN A   5     -23.093  -5.412  12.932  1.00  0.00
ATOM     89  N   GLU A   6     -19.824  -6.352  12.182  1.00  0.00
ATOM     90  CA  GLU A   6     -18.831  -5.840  13.115  1.00  0.00
ATOM     91  C   GLU A   6     -19.337  -5.485  14.512  1.00  0.00
ATOM     92  O   GLU A   6     -20.497  -5.081  14.693  1.00  0.00
ATOM     93  CB  GLU A   6     -18.219  -4.604  12.507  1.00  0.00
ATOM     94  CG  GLU A   6     -17.551  -4.896  11.248  1.00  0.00
ATOM     95  CD  GLU A   6     -17.008  -3.768  10.659  1.00  0.00
ATOM     96  OE1 GLU A   6     -16.391  -3.032  11.350  1.00  0.00
ATOM     97  OE2 GLU A   6     -17.212  -3.566   9.477  1.00  0.00
ATOM    104  N   SER A   7     -18.419  -5.565  15.481  1.00  0.00
ATOM    105  CA  SER A   7     -18.644  -5.152  16.863  1.00  0.00
ATOM    106  C   SER A   7     -17.323  -4.823  17.584  1.00  0.00
ATOM    107  O   SER A   7     -16.228  -5.096  17.075  1.00  0.00
ATOM    108  CB  SER A   7     -19.396  -6.231  17.628  1.00  0.00
ATOM    109  OG  SER A   7     -18.610  -7.379  17.815  1.00  0.00
ATOM    115  N   GLY A   8     -17.425  -4.229  18.785  1.00  0.00
ATOM    116  CA  GLY A   8     -16.227  -3.938  19.585  1.00  0.00
ATOM    117  C   GLY A   8     -15.686  -2.506  19.500  1.00  0.00
ATOM    118  O   GLY A   8     -14.570  -2.255  19.928  1.00  0.00
ATOM    122  N   GLY A   9     -16.450  -1.565  18.957  1.00  0.00
ATOM    123  CA  GLY A   9     -15.952  -0.190  18.875  1.00  0.00
ATOM    124  C   GLY A   9     -16.108   0.497  20.233  1.00  0.00
ATOM    125  O   GLY A   9     -16.363  -0.169  21.242  1.00  0.00
ATOM    129  N   GLY A  10     -15.941   1.818  20.278  1.00  0.00
ATOM    130  CA  GLY A  10     -16.022   2.527  21.557  1.00  0.00
ATOM    131  C   GLY A  10     -14.914   3.556  21.779  1.00  0.00
ATOM    132  O   GLY A  10     -14.035   3.742  20.928  1.00  0.00
ATOM    136  N   LEU A  11     -14.979   4.219  22.940  1.00  0.00
ATOM    137  CA  LEU A  11     -14.026   5.253  23.338  1.00  0.00
ATOM    138  C   LEU A  11     -12.866   4.653  24.135  1.00  0.00
ATOM    139  O   LEU A  11     -13.070   3.965  25.139  1.00  0.00
ATOM    140  CB  LEU A  11     -14.738   6.338  24.161  1.00  0.00
ATOM    141  CG  LEU A  11     -13.864   7.503  24.713  1.00  0.00
ATOM    142  CD1 LEU A  11     -13.286   8.333  23.560  1.00  0.00
ATOM    143  CD2 LEU A  11     -14.734   8.376  25.613  1.00  0.00
ATOM    155  N   VAL A  12     -11.656   4.924  23.660  1.00  0.00
ATOM    156  CA  VAL A  12     -10.401   4.423  24.192  1.00  0.00
ATOM    157  C   VAL A  12      -9.489   5.551  24.661  1.00  0.00
ATOM    158  O   VAL A  12      -9.333   6.550  23.966  1.00  0.00
ATOM    159  CB  VAL A  12      -9.667   3.656  23.055  1.00  0.00
ATOM    160  CG1 VAL A  12      -8.293   3.094  23.515  1.00  0.00
ATOM    161  CG2 VAL A  12     -10.547   2.558  22.536  1.00  0.00
ATOM    171  N   GLN A  13      -8.915   5.433  25.851  1.00  0.00
ATOM    172  CA  GLN A  13      -7.954   6.457  26.250  1.00  0.00
ATOM    173  C   GLN A  13      -6.662   6.162  25.506  1.00  0.00
ATOM    174  O   GLN A  13      -6.216   5.012  25.491  1.00  0.00
ATOM    175  CB  GLN A  13      -7.706   6.476  27.753  1.00  0.00
ATOM    176  CG  GLN A  13      -6.785   7.605  28.173  1.00  0.00
ATOM    177  CD  GLN A  13      -6.639   7.725  29.645  1.00  0.00
ATOM    178  OE1 GLN A  13      -7.072   6.854  30.404  1.00  0.00
ATOM    179  NE2 GLN A  13      -6.028   8.819  30.078  1.00  0.00
ATOM    188  N   ALA A  14      -6.034   7.180  24.938  1.00  0.00
ATOM    189  CA  ALA A  14      -4.813   6.966  24.188  1.00  0.00
ATOM    190  C   ALA A  14      -3.797   6.249  25.040  1.00  0.00
ATOM    191  O   ALA A  14      -3.634   6.518  26.235  1.00  0.00
ATOM    192  CB  ALA A  14      -4.227   8.268  23.685  1.00  0.00
ATOM    198  N   GLY A  15      -3.117   5.321  24.392  1.00  0.00
ATOM    199  CA  GLY A  15      -2.111   4.462  24.976  1.00  0.00
ATOM    200  C   GLY A  15      -2.726   3.124  25.381  1.00  0.00
ATOM    201  O   GLY A  15      -2.007   2.155  25.632  1.00  0.00
ATOM    205  N   GLY A  16      -4.061   3.053  25.394  1.00  0.00
ATOM    206  CA  GLY A  16      -4.780   1.846  25.760  1.00  0.00
ATOM    207  C   GLY A  16      -4.981   0.916  24.575  1.00  0.00
ATOM    208  O   GLY A  16      -4.345   1.065  23.522  1.00  0.00
ATOM    212  N   SER A  17      -5.899  -0.034  24.726  1.00  0.00
ATOM    213  CA  SER A  17      -6.122  -1.028  23.688  1.00  0.00
ATOM    214  C   SER A  17      -7.595  -1.321  23.482  1.00  0.00
ATOM    215  O   SER A  17      -8.434  -1.064  24.354  1.00  0.00
ATOM    216  CB  SER A  17      -5.400  -2.310  24.047  1.00  0.00
ATOM    217  OG  SER A  17      -5.920  -2.872  25.227  1.00  0.00
ATOM    223  N   LEU A  18      -7.904  -1.856  22.302  1.00  0.00
ATOM    224  CA  LEU A  18      -9.266  -2.227  21.935  1.00  0.00
ATOM    225  C   LEU A  18      -9.262  -3.382  20.929  1.00  0.00
ATOM    226  O   LEU A  18      -8.463  -3.388  19.992  1.00  0.00
ATOM    227  CB  LEU A  18      -9.985  -1.007  21.326  1.00  0.00
ATOM    228  CG  LEU A  18     -11.497  -1.168  20.924  1.00  0.00
ATOM    229  CD1 LEU A  18     -12.349  -1.314  22.178  1.00  0.00
ATOM    230  CD2 LEU A  18     -11.958   0.026  20.128  1.00  0.00
ATOM    242  N   ARG A  19     -10.137  -4.371  21.111  1.00  0.00
ATOM    243  CA  ARG A  19     -10.200  -5.454  20.133  1.00  0.00
ATOM    244  C   ARG A  19     -11.501  -5.405  19.337  1.00  0.00
ATOM    245  O   ARG A  19     -12.585  -5.422  19.919  1.00  0.00
ATOM    246  CB  ARG A  19     -10.114  -6.815  20.812  1.00  0.00
ATOM    247  CG  ARG A  19     -10.149  -8.014  19.851  1.00  0.00
ATOM    248  CD  ARG A  19     -10.041  -9.321  20.552  1.00  0.00
ATOM    249  NE  ARG A  19      -8.736  -9.533  21.176  1.00  0.00
ATOM    250  CZ  ARG A  19      -8.403 -10.609  21.929  1.00  0.00
ATOM    251  NH1 ARG A  19      -9.276 -11.580  22.144  1.00  0.00
ATOM    252  NH2 ARG A  19      -7.192 -10.682  22.454  1.00  0.00
ATOM    266  N   LEU A  20     -11.388  -5.388  18.009  1.00  0.00
ATOM    267  CA  LEU A  20     -12.580  -5.372  17.164  1.00  0.00
ATOM    268  C   LEU A  20     -12.832  -6.772  16.666  1.00  0.00
ATOM    269  O   LEU A  20     -11.900  -7.566  16.499  1.00  0.00
ATOM    270  CB  LEU A  20     -12.450  -4.452  15.942  1.00  0.00
ATOM    271  CG  LEU A  20     -12.071  -3.013  16.204  1.00  0.00
ATOM    272  CD1 LEU A  20     -12.000  -2.272  14.872  1.00  0.00
ATOM    273  CD2 LEU A  20     -13.039  -2.352  17.164  1.00  0.00
ATOM    285  N   SER A  21     -14.079  -7.044  16.332  1.00  0.00
ATOM    286  CA  SER A  21     -14.480  -8.336  15.803  1.00  0.00
ATOM    287  C   SER A  21     -15.461  -8.228  14.656  1.00  0.00
ATOM    288  O   SER A  21     -16.339  -7.363  14.640  1.00  0.00
ATOM    289  CB  SER A  21     -15.112  -9.162  16.898  1.00  0.00
ATOM    290  OG  SER A  21     -15.646 -10.338  16.369  1.00  0.00
ATOM    296  N   CYS A  22     -15.295  -9.103  13.674  1.00  0.00
ATOM    297  CA  CYS A  22     -16.215  -9.192  12.547  1.00  0.00
ATOM    298  C   CYS A  22     -16.549 -10.631  12.182  1.00  0.00
ATOM    299  O   CYS A  22     -15.672 -11.455  11.918  1.00  0.00
ATOM    300  CB  CYS A  22     -15.650  -8.471  11.328  1.00  0.00
ATOM    301  SG  CYS A  22     -16.675  -8.604   9.844  1.00  0.00
ATOM    306  N   ALA A  23     -17.838 -10.936  12.181  1.00  0.00
ATOM    307  CA  ALA A  23     -18.291 -12.279  11.875  1.00  0.00
ATOM    308  C   ALA A  23     -18.813 -12.351  10.459  1.00  0.00
ATOM    309  O   ALA A  23     -19.412 -11.398   9.955  1.00  0.00
ATOM    310  CB  ALA A  23     -19.357 -12.713  12.857  1.00  0.00
ATOM    316  N   ALA A  24     -18.612 -13.496   9.822  1.00  0.00
ATOM    317  CA  ALA A  24     -19.118 -13.713   8.481  1.00  0.00
ATOM    318  C   ALA A  24     -20.190 -14.782   8.454  1.00  0.00
ATOM    319  O   ALA A  24     -20.124 -15.768   9.191  1.00  0.00
ATOM    320  CB  ALA A  24     -17.975 -14.117   7.558  1.00  0.00
ATOM    326  N   SER A  25     -21.133 -14.628   7.534  1.00  0.00
ATOM    327  CA  SER A  25     -22.164 -15.634   7.309  1.00  0.00
ATOM    328  C   SER A  25     -22.596 -15.741   5.849  1.00  0.00
ATOM    329  O   SER A  25     -22.629 -14.757   5.107  1.00  0.00
ATOM    330  CB  SER A  25     -23.381 -15.351   8.151  1.00  0.00
ATOM    331  OG  SER A  25     -24.372 -16.306   7.891  1.00  0.00
ATOM    337  N   GLY A  26     -22.933 -16.964   5.432  1.00  0.00
ATOM    338  CA  GLY A  26     -23.414 -17.235   4.069  1.00  0.00
ATOM    339  C   GLY A  26     -22.455 -18.102   3.256  1.00  0.00
ATOM    340  O   GLY A  26     -22.819 -18.638   2.215  1.00  0.00
ATOM    344  N   ASN A  27     -21.246 -18.254   3.747  1.00  0.00
ATOM    345  CA  ASN A  27     -20.207 -19.048   3.118  1.00  0.00
ATOM    346  C   ASN A  27     -19.236 -19.439   4.211  1.00  0.00
ATOM    347  O   ASN A  27     -19.415 -19.041   5.365  1.00  0.00
ATOM    348  CB  ASN A  27     -19.536 -18.260   1.994  1.00  0.00
ATOM    349  CG  ASN A  27     -18.937 -19.109   0.902  1.00  0.00
ATOM    350  OD1 ASN A  27     -18.465 -20.222   1.166  1.00  0.00
ATOM    351  ND2 ASN A  27     -18.939 -18.605  -0.308  1.00  0.00
ATOM    358  N   ILE A  28     -18.203 -20.169   3.864  1.00  0.00
ATOM    359  CA  ILE A  28     -17.221 -20.556   4.857  1.00  0.00
ATOM    360  C   ILE A  28     -16.045 -19.599   4.704  1.00  0.00
ATOM    361  O   ILE A  28     -15.495 -19.444   3.610  1.00  0.00
ATOM    362  CB  ILE A  28     -16.756 -22.006   4.681  1.00  0.00
ATOM    363  CG1 ILE A  28     -17.962 -22.960   4.723  1.00  0.00
ATOM    364  CG2 ILE A  28     -15.842 -22.337   5.889  1.00  0.00
ATOM    365  CD1 ILE A  28     -17.654 -24.371   4.257  1.00  0.00
ATOM    377  N   SER A  29     -15.646 -18.960   5.799  1.00  0.00
ATOM    378  CA  SER A  29     -14.610 -17.932   5.775  1.00  0.00
ATOM    379  C   SER A  29     -13.251 -18.401   5.276  1.00  0.00
ATOM    380  O   SER A  29     -12.466 -17.596   4.785  1.00  0.00
ATOM    381  CB  SER A  29     -14.442 -17.351   7.160  1.00  0.00
ATOM    382  OG  SER A  29     -13.945 -18.319   8.035  1.00  0.00
ATOM    388  N   VAL A  30     -13.002 -19.701   5.292  1.00  0.00
ATOM    389  CA  VAL A  30     -11.719 -20.240   4.845  1.00  0.00
ATOM    390  C   VAL A  30     -11.532 -20.040   3.343  1.00  0.00
ATOM    391  O   VAL A  30     -10.433 -20.170   2.830  1.00  0.00
ATOM    392  CB  VAL A  30     -11.594 -21.748   5.145  1.00  0.00
ATOM    393  CG1 VAL A  30     -11.783 -21.961   6.630  1.00  0.00
ATOM    394  CG2 VAL A  30     -12.543 -22.576   4.255  1.00  0.00
ATOM    404  N   ARG A  31     -12.610 -19.741   2.625  1.00  0.00
ATOM    405  CA  ARG A  31     -12.554 -19.563   1.187  1.00  0.00
ATOM    406  C   ARG A  31     -12.225 -18.128   0.798  1.00  0.00
ATOM    407  O   ARG A  31     -12.231 -17.780  -0.382  1.00  0.00
ATOM    408  CB  ARG A  31     -13.874 -19.991   0.571  1.00  0.00
ATOM    409  CG  ARG A  31     -14.175 -21.474   0.762  1.00  0.00
ATOM    410  CD  ARG A  31     -15.437 -21.894   0.133  1.00  0.00
ATOM    411  NE  ARG A  31     -15.714 -23.310   0.386  1.00  0.00
ATOM    412  CZ  ARG A  31     -16.778 -24.003  -0.081  1.00  0.00
ATOM    413  NH1 ARG A  31     -17.678 -23.421  -0.851  1.00  0.00
ATOM    414  NH2 ARG A  31     -16.914 -25.282   0.238  1.00  0.00
ATOM    428  N   ALA A  32     -11.930 -17.299   1.794  1.00  0.00
ATOM    429  CA  ALA A  32     -11.620 -15.900   1.588  1.00  0.00
ATOM    430  C   ALA A  32     -10.493 -15.415   2.460  1.00  0.00
ATOM    431  O   ALA A  32     -10.241 -15.937   3.546  1.00  0.00
ATOM    432  CB  ALA A  32     -12.814 -15.064   1.934  1.00  0.00
ATOM    438  N   THR A  33      -9.819 -14.390   1.987  1.00  0.00
ATOM    439  CA  THR A  33      -8.862 -13.705   2.823  1.00  0.00
ATOM    440  C   THR A  33      -9.738 -12.687   3.546  1.00  0.00
ATOM    441  O   THR A  33     -10.939 -12.618   3.291  1.00  0.00
ATOM    442  CB  THR A  33      -7.689 -13.060   2.047  1.00  0.00
ATOM    443  OG1 THR A  33      -8.139 -12.001   1.269  1.00  0.00
ATOM    444  CG2 THR A  33      -7.052 -14.098   1.099  1.00  0.00
ATOM    452  N   MET A  34      -9.195 -11.968   4.495  1.00  0.00
ATOM    453  CA  MET A  34      -9.993 -10.987   5.222  1.00  0.00
ATOM    454  C   MET A  34      -9.166  -9.777   5.613  1.00  0.00
ATOM    455  O   MET A  34      -7.961  -9.882   5.840  1.00  0.00
ATOM    456  CB  MET A  34     -10.593 -11.669   6.446  1.00  0.00
ATOM    457  CG  MET A  34     -11.488 -10.837   7.347  1.00  0.00
ATOM    458  SD  MET A  34     -13.083 -10.276   6.704  1.00  0.00
ATOM    459  CE  MET A  34     -14.059 -11.760   6.821  1.00  0.00
ATOM    469  N   GLY A  35      -9.799  -8.625   5.764  1.00  0.00
ATOM    470  CA  GLY A  35      -9.030  -7.513   6.288  1.00  0.00
ATOM    471  C   GLY A  35      -9.857  -6.368   6.809  1.00  0.00
ATOM    472  O   GLY A  35     -11.090  -6.350   6.719  1.00  0.00
ATOM    476  N   TRP A  36      -9.144  -5.412   7.393  1.00  0.00
ATOM    477  CA  TRP A  36      -9.734  -4.235   7.981  1.00  0.00
ATOM    478  C   TRP A  36      -9.243  -2.996   7.283  1.00  0.00
ATOM    479  O   TRP A  36      -8.055  -2.879   6.928  1.00  0.00
ATOM    480  CB  TRP A  36      -9.429  -4.136   9.474  1.00  0.00
ATOM    481  CG  TRP A  36     -10.105  -5.186  10.315  1.00  0.00
ATOM    482  CD1 TRP A  36      -9.628  -6.412  10.569  1.00  0.00
ATOM    483  CD2 TRP A  36     -11.361  -5.091  11.035  1.00  0.00
ATOM    484  NE1 TRP A  36     -10.472  -7.100  11.388  1.00  0.00
ATOM    485  CE2 TRP A  36     -11.541  -6.313  11.688  1.00  0.00
ATOM    486  CE3 TRP A  36     -12.320  -4.089  11.179  1.00  0.00
ATOM    487  CZ2 TRP A  36     -12.643  -6.570  12.485  1.00  0.00
ATOM    488  CZ3 TRP A  36     -13.429  -4.339  11.972  1.00  0.00
ATOM    489  CH2 TRP A  36     -13.591  -5.546  12.610  1.00  0.00
ATOM    500  N   TYR A  37     -10.175  -2.070   7.142  1.00  0.00
ATOM    501  CA  TYR A  37     -10.006  -0.785   6.501  1.00  0.00
ATOM    502  C   TYR A  37     -10.550   0.278   7.438  1.00  0.00
ATOM    503  O   TYR A  37     -11.356  -0.037   8.314  1.00  0.00
ATOM    504  CB  TYR A  37     -10.768  -0.824   5.172  1.00  0.00
ATOM    505  CG  TYR A  37     -10.261  -1.960   4.289  1.00  0.00
ATOM    506  CD1 TYR A  37     -10.765  -3.266   4.465  1.00  0.00
ATOM    507  CD2 TYR A  37      -9.279  -1.725   3.348  1.00  0.00
ATOM    508  CE1 TYR A  37     -10.245  -4.298   3.736  1.00  0.00
ATOM    509  CE2 TYR A  37      -8.780  -2.777   2.612  1.00  0.00
ATOM    510  CZ  TYR A  37      -9.248  -4.053   2.824  1.00  0.00
ATOM    511  OH  TYR A  37      -8.709  -5.093   2.142  1.00  0.00
ATOM    521  N   ARG A  38     -10.119   1.520   7.306  1.00  0.00
ATOM    522  CA  ARG A  38     -10.715   2.542   8.163  1.00  0.00
ATOM    523  C   ARG A  38     -10.916   3.894   7.496  1.00  0.00
ATOM    524  O   ARG A  38     -10.207   4.260   6.557  1.00  0.00
ATOM    525  CB  ARG A  38      -9.885   2.717   9.423  1.00  0.00
ATOM    526  CG  ARG A  38      -8.495   3.274   9.208  1.00  0.00
ATOM    527  CD  ARG A  38      -7.722   3.314  10.462  1.00  0.00
ATOM    528  NE  ARG A  38      -6.370   3.772  10.252  1.00  0.00
ATOM    529  CZ  ARG A  38      -5.426   3.884  11.199  1.00  0.00
ATOM    530  NH1 ARG A  38      -5.656   3.583  12.464  1.00  0.00
ATOM    531  NH2 ARG A  38      -4.246   4.315  10.819  1.00  0.00
ATOM    545  N   GLN A  39     -11.889   4.652   7.999  1.00  0.00
ATOM    546  CA  GLN A  39     -12.119   6.025   7.550  1.00  0.00
ATOM    547  C   GLN A  39     -12.170   7.046   8.653  1.00  0.00
ATOM    548  O   GLN A  39     -13.168   7.139   9.380  1.00  0.00
ATOM    549  CB  GLN A  39     -13.410   6.171   6.756  1.00  0.00
ATOM    550  CG  GLN A  39     -13.367   5.533   5.457  1.00  0.00
ATOM    551  CD  GLN A  39     -14.599   5.677   4.678  1.00  0.00
ATOM    552  OE1 GLN A  39     -15.262   4.672   4.372  1.00  0.00
ATOM    553  NE2 GLN A  39     -14.920   6.920   4.310  1.00  0.00
ATOM    562  N   ALA A  40     -11.096   7.815   8.778  1.00  0.00
ATOM    563  CA  ALA A  40     -11.044   8.879   9.756  1.00  0.00
ATOM    564  C   ALA A  40     -11.989   9.952   9.236  1.00  0.00
ATOM    565  O   ALA A  40     -12.162  10.044   8.019  1.00  0.00
ATOM    566  CB  ALA A  40      -9.633   9.396   9.941  1.00  0.00
ATOM    572  N   PRO A  41     -12.636  10.761  10.072  1.00  0.00
ATOM    573  CA  PRO A  41     -13.486  11.832   9.608  1.00  0.00
ATOM    574  C   PRO A  41     -12.711  12.717   8.641  1.00  0.00
ATOM    575  O   PRO A  41     -11.575  13.091   8.919  1.00  0.00
ATOM    576  CB  PRO A  41     -13.805  12.573  10.916  1.00  0.00
ATOM    577  CG  PRO A  41     -13.714  11.495  11.991  1.00  0.00
ATOM    578  CD  PRO A  41     -12.566  10.604  11.545  1.00  0.00
ATOM    586  N   GLY A  42     -13.338  13.065   7.522  1.00  0.00
ATOM    587  CA  GLY A  42     -12.713  13.915   6.507  1.00  0.00
ATOM    588  C   GLY A  42     -11.733  13.190   5.569  1.00  0.00
ATOM    589  O   GLY A  42     -11.194  13.810   4.648  1.00  0.00
ATOM    593  N   LYS A  43     -11.494  11.895   5.793  1.00  0.00
ATOM    594  CA  LYS A  43     -10.534  11.135   4.992  1.00  0.00
ATOM    595  C   LYS A  43     -11.142  10.006   4.159  1.00  0.00
ATOM    596  O   LYS A  43     -12.242   9.508   4.430  1.00  0.00
ATOM    597  CB  LYS A  43      -9.453  10.544   5.902  1.00  0.00
ATOM    598  CG  LYS A  43      -8.665  11.569   6.757  1.00  0.00
ATOM    599  CD  LYS A  43      -7.819  12.524   5.907  1.00  0.00
ATOM    600  CE  LYS A  43      -6.969  13.436   6.784  1.00  0.00
ATOM    601  NZ  LYS A  43      -6.174  14.413   5.974  1.00  0.00
ATOM    615  N   GLU A  44     -10.396   9.602   3.127  1.00  0.00
ATOM    616  CA  GLU A  44     -10.744   8.465   2.293  1.00  0.00
ATOM    617  C   GLU A  44     -10.415   7.174   3.027  1.00  0.00
ATOM    618  O   GLU A  44      -9.586   7.154   3.935  1.00  0.00
ATOM    619  CB  GLU A  44     -10.008   8.528   0.945  1.00  0.00
ATOM    620  CG  GLU A  44      -8.488   8.232   0.983  1.00  0.00
ATOM    621  CD  GLU A  44      -7.642   9.428   1.364  1.00  0.00
ATOM    622  OE1 GLU A  44      -8.186  10.397   1.858  1.00  0.00
ATOM    623  OE2 GLU A  44      -6.453   9.376   1.157  1.00  0.00
ATOM    630  N   ARG A  45     -11.052   6.086   2.633  1.00  0.00
ATOM    631  CA  ARG A  45     -10.784   4.794   3.249  1.00  0.00
ATOM    632  C   ARG A  45      -9.360   4.318   3.012  1.00  0.00
ATOM    633  O   ARG A  45      -8.870   4.350   1.882  1.00  0.00
ATOM    634  CB  ARG A  45     -11.785   3.782   2.720  1.00  0.00
ATOM    635  CG  ARG A  45     -11.820   2.464   3.439  1.00  0.00
ATOM    636  CD  ARG A  45     -12.928   1.619   2.942  1.00  0.00
ATOM    637  NE  ARG A  45     -14.252   2.194   3.257  1.00  0.00
ATOM    638  CZ  ARG A  45     -15.433   1.732   2.821  1.00  0.00
ATOM    639  NH1 ARG A  45     -15.499   0.677   2.046  1.00  0.00
ATOM    640  NH2 ARG A  45     -16.518   2.380   3.184  1.00  0.00
ATOM    654  N   GLU A  46      -8.730   3.800   4.070  1.00  0.00
ATOM    655  CA  GLU A  46      -7.373   3.281   3.956  1.00  0.00
ATOM    656  C   GLU A  46      -7.250   1.879   4.536  1.00  0.00
ATOM    657  O   GLU A  46      -7.988   1.482   5.440  1.00  0.00
ATOM    658  CB  GLU A  46      -6.374   4.194   4.698  1.00  0.00
ATOM    659  CG  GLU A  46      -6.568   4.228   6.234  1.00  0.00
ATOM    660  CD  GLU A  46      -5.634   5.156   6.998  1.00  0.00
ATOM    661  OE1 GLU A  46      -5.689   6.349   6.811  1.00  0.00
ATOM    662  OE2 GLU A  46      -4.858   4.653   7.794  1.00  0.00
ATOM    669  N   PHE A  47      -6.292   1.129   4.010  1.00  0.00
ATOM    670  CA  PHE A  47      -5.952  -0.206   4.493  1.00  0.00
ATOM    671  C   PHE A  47      -5.361  -0.187   5.887  1.00  0.00
ATOM    672  O   PHE A  47      -4.523   0.663   6.186  1.00  0.00
ATOM    673  CB  PHE A  47      -4.975  -0.880   3.523  1.00  0.00
ATOM    674  CG  PHE A  47      -4.492  -2.206   3.992  1.00  0.00
ATOM    675  CD1 PHE A  47      -5.299  -3.318   3.978  1.00  0.00
ATOM    676  CD2 PHE A  47      -3.202  -2.332   4.457  1.00  0.00
ATOM    677  CE1 PHE A  47      -4.829  -4.505   4.435  1.00  0.00
ATOM    678  CE2 PHE A  47      -2.739  -3.518   4.906  1.00  0.00
ATOM    679  CZ  PHE A  47      -3.543  -4.589   4.905  1.00  0.00
ATOM    689  N   VAL A  48      -5.785  -1.126   6.739  1.00  0.00
ATOM    690  CA  VAL A  48      -5.219  -1.266   8.066  1.00  0.00
ATOM    691  C   VAL A  48      -4.455  -2.585   8.203  1.00  0.00
ATOM    692  O   VAL A  48      -3.261  -2.598   8.521  1.00  0.00
ATOM    693  CB  VAL A  48      -6.346  -1.225   9.122  1.00  0.00
ATOM    694  CG1 VAL A  48      -5.810  -1.418  10.484  1.00  0.00
ATOM    695  CG2 VAL A  48      -7.053   0.076   9.033  1.00  0.00
ATOM    705  N   ALA A  49      -5.159  -3.701   7.990  1.00  0.00
ATOM    706  CA  ALA A  49      -4.543  -5.016   8.186  1.00  0.00
ATOM    707  C   ALA A  49      -5.239  -6.111   7.394  1.00  0.00
ATOM    708  O   ALA A  49      -6.444  -6.050   7.143  1.00  0.00
ATOM    709  CB  ALA A  49      -4.568  -5.383   9.659  1.00  0.00
ATOM    715  N   GLY A  50      -4.509  -7.168   7.063  1.00  0.00
ATOM    716  CA  GLY A  50      -5.147  -8.286   6.389  1.00  0.00
ATOM    717  C   GLY A  50      -4.531  -9.632   6.732  1.00  0.00
ATOM    718  O   GLY A  50      -3.369  -9.735   7.146  1.00  0.00
ATOM    722  N   ILE A  51      -5.356 -10.666   6.580  1.00  0.00
ATOM    723  CA  ILE A  51      -4.981 -12.044   6.845  1.00  0.00
ATOM    724  C   ILE A  51      -5.379 -12.965   5.676  1.00  0.00
ATOM    725  O   ILE A  51      -6.496 -12.893   5.154  1.00  0.00
ATOM    726  CB  ILE A  51      -5.581 -12.483   8.212  1.00  0.00
ATOM    727  CG1 ILE A  51      -5.115 -13.891   8.573  1.00  0.00
ATOM    728  CG2 ILE A  51      -7.129 -12.390   8.200  1.00  0.00
ATOM    729  CD1 ILE A  51      -5.321 -14.252  10.033  1.00  0.00
ATOM    741  N   SER A  52      -4.454 -13.822   5.256  1.00  0.00
ATOM    742  CA  SER A  52      -4.660 -14.758   4.148  1.00  0.00
ATOM    743  C   SER A  52      -5.369 -16.062   4.551  1.00  0.00
ATOM    744  O   SER A  52      -5.534 -16.359   5.733  1.00  0.00
ATOM    745  CB  SER A  52      -3.328 -15.050   3.488  1.00  0.00
ATOM    746  OG  SER A  52      -2.482 -15.816   4.311  1.00  0.00
ATOM    752  N   TYR A  53      -5.761 -16.874   3.560  1.00  0.00
ATOM    753  CA  TYR A  53      -6.402 -18.176   3.806  1.00  0.00
ATOM    754  C   TYR A  53      -5.515 -19.029   4.714  1.00  0.00
ATOM    755  O   TYR A  53      -5.965 -19.561   5.729  1.00  0.00
ATOM    756  CB  TYR A  53      -6.742 -18.855   2.466  1.00  0.00
ATOM    757  CG  TYR A  53      -7.232 -20.335   2.485  1.00  0.00
ATOM    758  CD1 TYR A  53      -7.708 -20.984   3.638  1.00  0.00
ATOM    759  CD2 TYR A  53      -7.193 -21.045   1.291  1.00  0.00
ATOM    760  CE1 TYR A  53      -8.101 -22.302   3.573  1.00  0.00
ATOM    761  CE2 TYR A  53      -7.595 -22.357   1.243  1.00  0.00
ATOM    762  CZ  TYR A  53      -8.042 -22.984   2.376  1.00  0.00
ATOM    763  OH  TYR A  53      -8.440 -24.299   2.321  1.00  0.00
ATOM    773  N   GLY A  54      -4.229 -19.075   4.401  1.00  0.00
ATOM    774  CA  GLY A  54      -3.227 -19.822   5.166  1.00  0.00
ATOM    775  C   GLY A  54      -2.750 -19.103   6.445  1.00  0.00
ATOM    776  O   GLY A  54      -1.727 -19.484   7.021  1.00  0.00
ATOM    780  N   SER A  55      -3.474 -18.053   6.846  1.00  0.00
ATOM    781  CA  SER A  55      -3.257 -17.182   7.999  1.00  0.00
ATOM    782  C   SER A  55      -1.961 -16.376   8.030  1.00  0.00
ATOM    783  O   SER A  55      -1.449 -16.077   9.115  1.00  0.00
ATOM    784  CB  SER A  55      -3.359 -17.980   9.296  1.00  0.00
ATOM    785  OG  SER A  55      -4.632 -18.567   9.461  1.00  0.00
ATOM    791  N   SER A  56      -1.426 -15.981   6.873  1.00  0.00
ATOM    792  CA  SER A  56      -0.264 -15.109   6.906  1.00  0.00
ATOM    793  C   SER A  56      -0.833 -13.716   7.085  1.00  0.00
ATOM    794  O   SER A  56      -1.991 -13.481   6.727  1.00  0.00
ATOM    795  CB  SER A  56       0.596 -15.252   5.647  1.00  0.00
ATOM    796  OG  SER A  56      -0.068 -14.811   4.481  1.00  0.00
ATOM    802  N   THR A  57      -0.044 -12.758   7.566  1.00  0.00
ATOM    803  CA  THR A  57      -0.607 -11.422   7.733  1.00  0.00
ATOM    804  C   THR A  57       0.229 -10.313   7.145  1.00  0.00
ATOM    805  O   THR A  57       1.443 -10.439   6.971  1.00  0.00
ATOM    806  CB  THR A  57      -0.816 -11.107   9.221  1.00  0.00
ATOM    807  OG1 THR A  57       0.462 -11.096   9.883  1.00  0.00
ATOM    808  CG2 THR A  57      -1.720 -12.155   9.868  1.00  0.00
ATOM    816  N   TYR A  58      -0.429  -9.183   6.936  1.00  0.00
ATOM    817  CA  TYR A  58       0.213  -7.982   6.444  1.00  0.00
ATOM    818  C   TYR A  58      -0.477  -6.747   7.016  1.00  0.00
ATOM    819  O   TYR A  58      -1.678  -6.755   7.305  1.00  0.00
ATOM    820  CB  TYR A  58       0.234  -8.081   4.910  1.00  0.00
ATOM    821  CG  TYR A  58      -1.143  -8.256   4.269  1.00  0.00
ATOM    822  CD1 TYR A  58      -1.799  -7.195   3.720  1.00  0.00
ATOM    823  CD2 TYR A  58      -1.757  -9.525   4.273  1.00  0.00
ATOM    824  CE1 TYR A  58      -3.043  -7.374   3.157  1.00  0.00
ATOM    825  CE2 TYR A  58      -2.999  -9.699   3.724  1.00  0.00
ATOM    826  CZ  TYR A  58      -3.645  -8.635   3.162  1.00  0.00
ATOM    827  OH  TYR A  58      -4.905  -8.820   2.599  1.00  0.00
ATOM    837  N   TYR A  59       0.299  -5.675   7.187  1.00  0.00
ATOM    838  CA  TYR A  59      -0.218  -4.459   7.810  1.00  0.00
ATOM    839  C   TYR A  59       0.223  -3.189   7.130  1.00  0.00
ATOM    840  O   TYR A  59       1.296  -3.141   6.532  1.00  0.00
ATOM    841  CB  TYR A  59       0.276  -4.407   9.248  1.00  0.00
ATOM    842  CG  TYR A  59      -0.110  -5.580  10.070  1.00  0.00
ATOM    843  CD1 TYR A  59       0.717  -6.695  10.089  1.00  0.00
ATOM    844  CD2 TYR A  59      -1.263  -5.565  10.795  1.00  0.00
ATOM    845  CE1 TYR A  59       0.378  -7.788  10.827  1.00  0.00
ATOM    846  CE2 TYR A  59      -1.610  -6.660  11.533  1.00  0.00
ATOM    847  CZ  TYR A  59      -0.785  -7.777  11.550  1.00  0.00
ATOM    848  OH  TYR A  59      -1.125  -8.886  12.297  1.00  0.00
ATOM    858  N   ALA A  60      -0.589  -2.147   7.263  1.00  0.00
ATOM    859  CA  ALA A  60      -0.223  -0.811   6.813  1.00  0.00
ATOM    860  C   ALA A  60       0.969  -0.291   7.616  1.00  0.00
ATOM    861  O   ALA A  60       1.020  -0.455   8.839  1.00  0.00
ATOM    862  CB  ALA A  60      -1.402   0.136   6.954  1.00  0.00
ATOM    868  N   ASP A  61       1.850   0.486   6.980  1.00  0.00
ATOM    869  CA  ASP A  61       3.009   1.030   7.698  1.00  0.00
ATOM    870  C   ASP A  61       2.632   1.808   8.953  1.00  0.00
ATOM    871  O   ASP A  61       3.375   1.788   9.934  1.00  0.00
ATOM    872  CB  ASP A  61       3.838   1.943   6.792  1.00  0.00
ATOM    873  CG  ASP A  61       4.682   1.213   5.716  1.00  0.00
ATOM    874  OD1 ASP A  61       4.907   0.010   5.817  1.00  0.00
ATOM    875  OD2 ASP A  61       5.081   1.870   4.797  1.00  0.00
ATOM    880  N   SER A  62       1.489   2.487   8.926  1.00  0.00
ATOM    881  CA  SER A  62       1.015   3.289  10.039  1.00  0.00
ATOM    882  C   SER A  62       0.553   2.485  11.261  1.00  0.00
ATOM    883  O   SER A  62       0.383   3.063  12.340  1.00  0.00
ATOM    884  CB  SER A  62      -0.111   4.178   9.554  1.00  0.00
ATOM    885  OG  SER A  62      -1.231   3.420   9.183  1.00  0.00
ATOM    891  N   VAL A  63       0.326   1.168  11.109  1.00  0.00
ATOM    892  CA  VAL A  63      -0.127   0.358  12.235  1.00  0.00
ATOM    893  C   VAL A  63       0.836  -0.804  12.550  1.00  0.00
ATOM    894  O   VAL A  63       0.649  -1.518  13.545  1.00  0.00
ATOM    895  CB  VAL A  63      -1.550  -0.180  12.011  1.00  0.00
ATOM    896  CG1 VAL A  63      -2.510   0.997  11.810  1.00  0.00
ATOM    897  CG2 VAL A  63      -1.598  -1.161  10.884  1.00  0.00
ATOM    907  N   LYS A  64       1.851  -1.032  11.706  1.00  0.00
ATOM    908  CA  LYS A  64       2.804  -2.106  11.991  1.00  0.00
ATOM    909  C   LYS A  64       3.382  -1.910  13.385  1.00  0.00
ATOM    910  O   LYS A  64       3.782  -0.813  13.758  1.00  0.00
ATOM    911  CB  LYS A  64       3.961  -2.119  10.977  1.00  0.00
ATOM    912  CG  LYS A  64       3.611  -2.567   9.574  1.00  0.00
ATOM    913  CD  LYS A  64       4.789  -2.424   8.616  1.00  0.00
ATOM    914  CE  LYS A  64       4.366  -2.757   7.184  1.00  0.00
ATOM    915  NZ  LYS A  64       5.434  -2.471   6.194  1.00  0.00
ATOM    929  N   GLY A  65       3.392  -2.965  14.181  1.00  0.00
ATOM    930  CA  GLY A  65       3.925  -2.891  15.537  1.00  0.00
ATOM    931  C   GLY A  65       2.873  -2.503  16.581  1.00  0.00
ATOM    932  O   GLY A  65       3.135  -2.583  17.782  1.00  0.00
ATOM    936  N   ARG A  66       1.686  -2.086  16.133  1.00  0.00
ATOM    937  CA  ARG A  66       0.625  -1.694  17.049  1.00  0.00
ATOM    938  C   ARG A  66      -0.590  -2.586  16.862  1.00  0.00
ATOM    939  O   ARG A  66      -1.254  -2.972  17.827  1.00  0.00
ATOM    940  CB  ARG A  66       0.196  -0.257  16.798  1.00  0.00
ATOM    941  CG  ARG A  66       1.228   0.788  17.100  1.00  0.00
ATOM    942  CD  ARG A  66       0.695   2.159  16.852  1.00  0.00
ATOM    943  NE  ARG A  66       1.698   3.194  17.110  1.00  0.00
ATOM    944  CZ  ARG A  66       2.613   3.635  16.208  1.00  0.00
ATOM    945  NH1 ARG A  66       2.651   3.128  14.994  1.00  0.00
ATOM    946  NH2 ARG A  66       3.474   4.581  16.555  1.00  0.00
ATOM    960  N   PHE A  67      -0.928  -2.889  15.610  1.00  0.00
ATOM    961  CA  PHE A  67      -2.123  -3.688  15.371  1.00  0.00
ATOM    962  C   PHE A  67      -1.792  -5.126  14.966  1.00  0.00
ATOM    963  O   PHE A  67      -0.859  -5.366  14.200  1.00  0.00
ATOM    964  CB  PHE A  67      -3.002  -3.076  14.287  1.00  0.00
ATOM    965  CG  PHE A  67      -3.679  -1.705  14.576  1.00  0.00
ATOM    966  CD1 PHE A  67      -3.398  -0.878  15.674  1.00  0.00
ATOM    967  CD2 PHE A  67      -4.606  -1.258  13.692  1.00  0.00
ATOM    968  CE1 PHE A  67      -4.025   0.336  15.833  1.00  0.00
ATOM    969  CE2 PHE A  67      -5.238  -0.045  13.848  1.00  0.00
ATOM    970  CZ  PHE A  67      -4.945   0.753  14.916  1.00  0.00
ATOM    980  N   THR A  68      -2.602  -6.073  15.448  1.00  0.00
ATOM    981  CA  THR A  68      -2.494  -7.496  15.076  1.00  0.00
ATOM    982  C   THR A  68      -3.811  -8.075  14.538  1.00  0.00
ATOM    983  O   THR A  68      -4.882  -7.898  15.121  1.00  0.00
ATOM    984  CB  THR A  68      -1.986  -8.371  16.253  1.00  0.00
ATOM    985  OG1 THR A  68      -0.679  -7.939  16.641  1.00  0.00
ATOM    986  CG2 THR A  68      -1.921  -9.852  15.846  1.00  0.00
ATOM    994  N   ILE A  69      -3.745  -8.797  13.426  1.00  0.00
ATOM    995  CA  ILE A  69      -4.957  -9.397  12.863  1.00  0.00
ATOM    996  C   ILE A  69      -4.904 -10.923  12.984  1.00  0.00
ATOM    997  O   ILE A  69      -3.862 -11.538  12.745  1.00  0.00
ATOM    998  CB  ILE A  69      -5.175  -8.964  11.389  1.00  0.00
ATOM    999  CG1 ILE A  69      -6.560  -9.470  10.883  1.00  0.00
ATOM   1000  CG2 ILE A  69      -4.060  -9.461  10.495  1.00  0.00
ATOM   1001  CD1 ILE A  69      -6.989  -8.873   9.567  1.00  0.00
ATOM   1013  N   SER A  70      -6.026 -11.527  13.365  1.00  0.00
ATOM   1014  CA  SER A  70      -6.117 -12.984  13.499  1.00  0.00
ATOM   1015  C   SER A  70      -7.512 -13.496  13.143  1.00  0.00
ATOM   1016  O   SER A  70      -8.467 -12.721  13.072  1.00  0.00
ATOM   1017  CB  SER A  70      -5.756 -13.413  14.909  1.00  0.00
ATOM   1018  OG  SER A  70      -6.698 -12.950  15.838  1.00  0.00
ATOM   1024  N   ARG A  71      -7.639 -14.802  12.878  1.00  0.00
ATOM   1025  CA  ARG A  71      -8.953 -15.349  12.538  1.00  0.00
ATOM   1026  C   ARG A  71      -9.239 -16.733  13.117  1.00  0.00
ATOM   1027  O   ARG A  71      -8.370 -17.604  13.170  1.00  0.00
ATOM   1028  CB  ARG A  71      -9.126 -15.389  11.023  1.00  0.00
ATOM   1029  CG  ARG A  71     -10.500 -15.861  10.535  1.00  0.00
ATOM   1030  CD  ARG A  71     -10.660 -15.720   9.108  1.00  0.00
ATOM   1031  NE  ARG A  71      -9.786 -16.610   8.389  1.00  0.00
ATOM   1032  CZ  ARG A  71      -9.742 -16.716   7.061  1.00  0.00
ATOM   1033  NH1 ARG A  71     -10.530 -15.994   6.319  1.00  0.00
ATOM   1034  NH2 ARG A  71      -8.904 -17.551   6.498  1.00  0.00
ATOM   1048  N   ASP A  72     -10.491 -16.910  13.543  1.00  0.00
ATOM   1049  CA  ASP A  72     -11.040 -18.160  14.046  1.00  0.00
ATOM   1050  C   ASP A  72     -11.923 -18.789  12.966  1.00  0.00
ATOM   1051  O   ASP A  72     -13.064 -18.361  12.733  1.00  0.00
ATOM   1052  CB  ASP A  72     -11.812 -17.903  15.350  1.00  0.00
ATOM   1053  CG  ASP A  72     -12.399 -19.161  15.985  1.00  0.00
ATOM   1054  OD1 ASP A  72     -12.686 -20.096  15.251  1.00  0.00
ATOM   1055  OD2 ASP A  72     -12.555 -19.191  17.194  1.00  0.00
ATOM   1060  N   ASN A  73     -11.377 -19.769  12.245  1.00  0.00
ATOM   1061  CA  ASN A  73     -12.100 -20.330  11.109  1.00  0.00
ATOM   1062  C   ASN A  73     -13.371 -21.056  11.539  1.00  0.00
ATOM   1063  O   ASN A  73     -14.398 -20.987  10.870  1.00  0.00
ATOM   1064  CB  ASN A  73     -11.201 -21.280  10.360  1.00  0.00
ATOM   1065  CG  ASN A  73     -10.109 -20.572   9.628  1.00  0.00
ATOM   1066  OD1 ASN A  73     -10.165 -19.372   9.339  1.00  0.00
ATOM   1067  ND2 ASN A  73      -9.076 -21.306   9.325  1.00  0.00
ATOM   1074  N   ALA A  74     -13.313 -21.734  12.686  1.00  0.00
ATOM   1075  CA  ALA A  74     -14.448 -22.508  13.188  1.00  0.00
ATOM   1076  C   ALA A  74     -15.657 -21.623  13.440  1.00  0.00
ATOM   1077  O   ALA A  74     -16.799 -22.023  13.208  1.00  0.00
ATOM   1078  CB  ALA A  74     -14.068 -23.221  14.471  1.00  0.00
ATOM   1084  N   LYS A  75     -15.395 -20.415  13.918  1.00  0.00
ATOM   1085  CA  LYS A  75     -16.454 -19.463  14.215  1.00  0.00
ATOM   1086  C   LYS A  75     -16.707 -18.455  13.095  1.00  0.00
ATOM   1087  O   LYS A  75     -17.470 -17.503  13.291  1.00  0.00
ATOM   1088  CB  LYS A  75     -16.128 -18.706  15.495  1.00  0.00
ATOM   1089  CG  LYS A  75     -16.072 -19.574  16.733  1.00  0.00
ATOM   1090  CD  LYS A  75     -15.747 -18.742  17.959  1.00  0.00
ATOM   1091  CE  LYS A  75     -15.619 -19.602  19.201  1.00  0.00
ATOM   1092  NZ  LYS A  75     -15.201 -18.800  20.380  1.00  0.00
ATOM   1106  N   ASN A  76     -15.995 -18.582  11.964  1.00  0.00
ATOM   1107  CA  ASN A  76     -16.092 -17.634  10.852  1.00  0.00
ATOM   1108  C   ASN A  76     -15.947 -16.190  11.335  1.00  0.00
ATOM   1109  O   ASN A  76     -16.706 -15.306  10.922  1.00  0.00
ATOM   1110  CB  ASN A  76     -17.360 -17.850  10.036  1.00  0.00
ATOM   1111  CG  ASN A  76     -17.348 -19.167   9.243  1.00  0.00
ATOM   1112  OD1 ASN A  76     -16.340 -19.524   8.575  1.00  0.00
ATOM   1113  ND2 ASN A  76     -18.438 -19.890   9.310  1.00  0.00
ATOM   1120  N   THR A  77     -14.983 -15.955  12.231  1.00  0.00
ATOM   1121  CA  THR A  77     -14.796 -14.621  12.803  1.00  0.00
ATOM   1122  C   THR A  77     -13.344 -14.103  12.774  1.00  0.00
ATOM   1123  O   THR A  77     -12.395 -14.812  13.127  1.00  0.00
ATOM   1124  CB  THR A  77     -15.368 -14.611  14.241  1.00  0.00
ATOM   1125  OG1 THR A  77     -16.774 -14.984  14.199  1.00  0.00
ATOM   1126  CG2 THR A  77     -15.267 -13.202  14.856  1.00  0.00
ATOM   1134  N   VAL A  78     -13.185 -12.838  12.390  1.00  0.00
ATOM   1135  CA  VAL A  78     -11.877 -12.181  12.317  1.00  0.00
ATOM   1136  C   VAL A  78     -11.763 -11.110  13.391  1.00  0.00
ATOM   1137  O   VAL A  78     -12.726 -10.399  13.697  1.00  0.00
ATOM   1138  CB  VAL A  78     -11.635 -11.557  10.921  1.00  0.00
ATOM   1139  CG1 VAL A  78     -12.648 -10.442  10.657  1.00  0.00
ATOM   1140  CG2 VAL A  78     -10.177 -11.028  10.794  1.00  0.00
ATOM   1150  N   TYR A  79     -10.585 -11.013  13.982  1.00  0.00
ATOM   1151  CA  TYR A  79     -10.348 -10.042  15.028  1.00  0.00
ATOM   1152  C   TYR A  79      -9.200  -9.093  14.703  1.00  0.00
ATOM   1153  O   TYR A  79      -8.223  -9.470  14.044  1.00  0.00
ATOM   1154  CB  TYR A  79     -10.030 -10.787  16.319  1.00  0.00
ATOM   1155  CG  TYR A  79     -11.141 -11.675  16.796  1.00  0.00
ATOM   1156  CD1 TYR A  79     -11.237 -12.996  16.335  1.00  0.00
ATOM   1157  CD2 TYR A  79     -12.052 -11.190  17.699  1.00  0.00
ATOM   1158  CE1 TYR A  79     -12.252 -13.806  16.794  1.00  0.00
ATOM   1159  CE2 TYR A  79     -13.056 -11.999  18.160  1.00  0.00
ATOM   1160  CZ  TYR A  79     -13.165 -13.295  17.716  1.00  0.00
ATOM   1161  OH  TYR A  79     -14.177 -14.087  18.200  1.00  0.00
ATOM   1171  N   LEU A  80      -9.314  -7.858  15.198  1.00  0.00
ATOM   1172  CA  LEU A  80      -8.235  -6.881  15.079  1.00  0.00
ATOM   1173  C   LEU A  80      -7.883  -6.361  16.463  1.00  0.00
ATOM   1174  O   LEU A  80      -8.699  -5.718  17.131  1.00  0.00
ATOM   1175  CB  LEU A  80      -8.638  -5.684  14.191  1.00  0.00
ATOM   1176  CG  LEU A  80      -7.570  -4.535  13.980  1.00  0.00
ATOM   1177  CD1 LEU A  80      -6.360  -5.080  13.182  1.00  0.00
ATOM   1178  CD2 LEU A  80      -8.229  -3.343  13.262  1.00  0.00
ATOM   1190  N   GLN A  81      -6.667  -6.626  16.890  1.00  0.00
ATOM   1191  CA  GLN A  81      -6.204  -6.199  18.194  1.00  0.00
ATOM   1192  C   GLN A  81      -5.437  -4.912  18.040  1.00  0.00
ATOM   1193  O   GLN A  81      -4.376  -4.892  17.416  1.00  0.00
ATOM   1194  CB  GLN A  81      -5.319  -7.287  18.807  1.00  0.00
ATOM   1195  CG  GLN A  81      -4.694  -6.970  20.165  1.00  0.00
ATOM   1196  CD  GLN A  81      -5.698  -6.868  21.275  1.00  0.00
ATOM   1197  OE1 GLN A  81      -6.675  -7.630  21.309  1.00  0.00
ATOM   1198  NE2 GLN A  81      -5.458  -5.960  22.213  1.00  0.00
ATOM   1207  N   MET A  82      -5.965  -3.820  18.570  1.00  0.00
ATOM   1208  CA  MET A  82      -5.284  -2.554  18.405  1.00  0.00
ATOM   1209  C   MET A  82      -4.643  -2.141  19.719  1.00  0.00
ATOM   1210  O   MET A  82      -5.342  -1.919  20.713  1.00  0.00
ATOM   1211  CB  MET A  82      -6.286  -1.513  17.951  1.00  0.00
ATOM   1212  CG  MET A  82      -6.987  -1.866  16.672  1.00  0.00
ATOM   1213  SD  MET A  82      -8.078  -0.580  16.067  1.00  0.00
ATOM   1214  CE  MET A  82      -9.324  -0.601  17.296  1.00  0.00
ATOM   1224  N   ASN A  83      -3.315  -2.058  19.751  1.00  0.00
ATOM   1225  CA  ASN A  83      -2.604  -1.686  20.965  1.00  0.00
ATOM   1226  C   ASN A  83      -2.035  -0.277  20.875  1.00  0.00
ATOM   1227  O   ASN A  83      -1.853   0.254  19.778  1.00  0.00
ATOM   1228  CB  ASN A  83      -1.522  -2.698  21.246  1.00  0.00
ATOM   1229  CG  ASN A  83      -2.115  -4.055  21.496  1.00  0.00
ATOM   1230  OD1 ASN A  83      -3.130  -4.182  22.210  1.00  0.00
ATOM   1231  ND2 ASN A  83      -1.504  -5.065  20.929  1.00  0.00
ATOM   1238  N   SER A  84      -1.779   0.342  22.031  1.00  0.00
ATOM   1239  CA  SER A  84      -1.145   1.658  22.092  1.00  0.00
ATOM   1240  C   SER A  84      -1.818   2.651  21.155  1.00  0.00
ATOM   1241  O   SER A  84      -1.143   3.317  20.364  1.00  0.00
ATOM   1242  CB  SER A  84       0.335   1.546  21.762  1.00  0.00
ATOM   1243  OG  SER A  84       1.006   0.720  22.686  1.00  0.00
ATOM   1249  N   LEU A  85      -3.142   2.778  21.264  1.00  0.00
ATOM   1250  CA  LEU A  85      -3.886   3.629  20.331  1.00  0.00
ATOM   1251  C   LEU A  85      -3.584   5.101  20.515  1.00  0.00
ATOM   1252  O   LEU A  85      -3.397   5.583  21.636  1.00  0.00
ATOM   1253  CB  LEU A  85      -5.411   3.470  20.459  1.00  0.00
ATOM   1254  CG  LEU A  85      -6.065   2.256  19.741  1.00  0.00
ATOM   1255  CD1 LEU A  85      -5.875   1.062  20.582  1.00  0.00
ATOM   1256  CD2 LEU A  85      -7.543   2.493  19.469  1.00  0.00
ATOM   1268  N   LYS A  86      -3.558   5.826  19.407  1.00  0.00
ATOM   1269  CA  LYS A  86      -3.327   7.264  19.418  1.00  0.00
ATOM   1270  C   LYS A  86      -4.566   7.989  18.891  1.00  0.00
ATOM   1271  O   LYS A  86      -5.363   7.373  18.199  1.00  0.00
ATOM   1272  CB  LYS A  86      -2.094   7.581  18.560  1.00  0.00
ATOM   1273  CG  LYS A  86      -0.793   6.897  19.013  1.00  0.00
ATOM   1274  CD  LYS A  86      -0.303   7.408  20.381  1.00  0.00
ATOM   1275  CE  LYS A  86       1.044   6.799  20.743  1.00  0.00
ATOM   1276  NZ  LYS A  86       1.543   7.278  22.071  1.00  0.00
ATOM   1290  N   PRO A  87      -4.782   9.287  19.179  1.00  0.00
ATOM   1291  CA  PRO A  87      -5.883  10.091  18.649  1.00  0.00
ATOM   1292  C   PRO A  87      -6.016   9.953  17.123  1.00  0.00
ATOM   1293  O   PRO A  87      -7.128   9.959  16.582  1.00  0.00
ATOM   1294  CB  PRO A  87      -5.481  11.503  19.078  1.00  0.00
ATOM   1295  CG  PRO A  87      -4.700  11.287  20.365  1.00  0.00
ATOM   1296  CD  PRO A  87      -3.905  10.023  20.127  1.00  0.00
ATOM   1304  N   GLU A  88      -4.880   9.753  16.444  1.00  0.00
ATOM   1305  CA  GLU A  88      -4.800   9.582  14.997  1.00  0.00
ATOM   1306  C   GLU A  88      -5.509   8.316  14.491  1.00  0.00
ATOM   1307  O   GLU A  88      -5.760   8.181  13.294  1.00  0.00
ATOM   1308  CB  GLU A  88      -3.331   9.538  14.576  1.00  0.00
ATOM   1309  CG  GLU A  88      -2.581  10.857  14.763  1.00  0.00
ATOM   1310  CD  GLU A  88      -1.127  10.772  14.372  1.00  0.00
ATOM   1311  OE1 GLU A  88      -0.680   9.699  14.047  1.00  0.00
ATOM   1312  OE2 GLU A  88      -0.466  11.783  14.403  1.00  0.00
ATOM   1319  N   ASP A  89      -5.832   7.394  15.400  1.00  0.00
ATOM   1320  CA  ASP A  89      -6.491   6.143  15.065  1.00  0.00
ATOM   1321  C   ASP A  89      -8.008   6.275  15.126  1.00  0.00
ATOM   1322  O   ASP A  89      -8.725   5.289  14.897  1.00  0.00
ATOM   1323  CB  ASP A  89      -6.033   5.024  16.025  1.00  0.00
ATOM   1324  CG  ASP A  89      -4.551   4.602  15.848  1.00  0.00
ATOM   1325  OD1 ASP A  89      -4.144   4.293  14.737  1.00  0.00
ATOM   1326  OD2 ASP A  89      -3.830   4.576  16.840  1.00  0.00
ATOM   1331  N   THR A  90      -8.516   7.480  15.439  1.00  0.00
ATOM   1332  CA  THR A  90      -9.960   7.682  15.454  1.00  0.00
ATOM   1333  C   THR A  90     -10.478   7.475  14.041  1.00  0.00
ATOM   1334  O   THR A  90     -10.026   8.136  13.102  1.00  0.00
ATOM   1335  CB  THR A  90     -10.342   9.106  15.937  1.00  0.00
ATOM   1336  OG1 THR A  90      -9.855   9.313  17.285  1.00  0.00
ATOM   1337  CG2 THR A  90     -11.870   9.328  15.865  1.00  0.00
ATOM   1345  N   ALA A  91     -11.425   6.565  13.888  1.00  0.00
ATOM   1346  CA  ALA A  91     -11.964   6.245  12.570  1.00  0.00
ATOM   1347  C   ALA A  91     -13.112   5.277  12.663  1.00  0.00
ATOM   1348  O   ALA A  91     -13.283   4.610  13.686  1.00  0.00
ATOM   1349  CB  ALA A  91     -10.879   5.644  11.678  1.00  0.00
ATOM   1355  N   VAL A  92     -13.870   5.162  11.584  1.00  0.00
ATOM   1356  CA  VAL A  92     -14.786   4.046  11.512  1.00  0.00
ATOM   1357  C   VAL A  92     -13.993   2.908  10.904  1.00  0.00
ATOM   1358  O   VAL A  92     -13.355   3.074   9.866  1.00  0.00
ATOM   1359  CB  VAL A  92     -16.037   4.348  10.678  1.00  0.00
ATOM   1360  CG1 VAL A  92     -16.926   3.092  10.586  1.00  0.00
ATOM   1361  CG2 VAL A  92     -16.798   5.468  11.329  1.00  0.00
ATOM   1371  N   TYR A  93     -13.988   1.771  11.565  1.00  0.00
ATOM   1372  CA  TYR A  93     -13.268   0.607  11.089  1.00  0.00
ATOM   1373  C   TYR A  93     -14.241  -0.281  10.383  1.00  0.00
ATOM   1374  O   TYR A  93     -15.381  -0.392  10.810  1.00  0.00
ATOM   1375  CB  TYR A  93     -12.566  -0.085  12.251  1.00  0.00
ATOM   1376  CG  TYR A  93     -11.350   0.673  12.713  1.00  0.00
ATOM   1377  CD1 TYR A  93     -11.484   1.815  13.466  1.00  0.00
ATOM   1378  CD2 TYR A  93     -10.086   0.206  12.389  1.00  0.00
ATOM   1379  CE1 TYR A  93     -10.372   2.507  13.865  1.00  0.00
ATOM   1380  CE2 TYR A  93      -8.977   0.897  12.808  1.00  0.00
ATOM   1381  CZ  TYR A  93      -9.129   2.064  13.545  1.00  0.00
ATOM   1382  OH  TYR A  93      -8.043   2.806  13.976  1.00  0.00
ATOM   1392  N   TYR A  94     -13.803  -0.889   9.291  1.00  0.00
ATOM   1393  CA  TYR A  94     -14.639  -1.769   8.500  1.00  0.00
ATOM   1394  C   TYR A  94     -13.970  -3.091   8.228  1.00  0.00
ATOM   1395  O   TYR A  94     -12.783  -3.136   7.910  1.00  0.00
ATOM   1396  CB  TYR A  94     -14.910  -1.146   7.123  1.00  0.00
ATOM   1397  CG  TYR A  94     -15.624   0.159   7.130  1.00  0.00
ATOM   1398  CD1 TYR A  94     -14.902   1.343   7.261  1.00  0.00
ATOM   1399  CD2 TYR A  94     -16.993   0.187   6.977  1.00  0.00
ATOM   1400  CE1 TYR A  94     -15.556   2.542   7.254  1.00  0.00
ATOM   1401  CE2 TYR A  94     -17.649   1.388   6.966  1.00  0.00
ATOM   1402  CZ  TYR A  94     -16.941   2.565   7.105  1.00  0.00
ATOM   1403  OH  TYR A  94     -17.610   3.768   7.099  1.00  0.00
ATOM   1413  N   CYS A  95     -14.741  -4.161   8.241  1.00  0.00
ATOM   1414  CA  CYS A  95     -14.176  -5.437   7.828  1.00  0.00
ATOM   1415  C   CYS A  95     -14.619  -5.703   6.405  1.00  0.00
ATOM   1416  O   CYS A  95     -15.710  -5.279   5.988  1.00  0.00
ATOM   1417  CB  CYS A  95     -14.598  -6.584   8.747  1.00  0.00
ATOM   1418  SG  CYS A  95     -16.370  -6.911   8.750  1.00  0.00
ATOM   1423  N   ALA A  96     -13.810  -6.453   5.674  1.00  0.00
ATOM   1424  CA  ALA A  96     -14.166  -6.821   4.320  1.00  0.00
ATOM   1425  C   ALA A  96     -13.468  -8.077   3.865  1.00  0.00
ATOM   1426  O   ALA A  96     -12.402  -8.437   4.379  1.00  0.00
ATOM   1427  CB  ALA A  96     -13.845  -5.696   3.393  1.00  0.00
ATOM   1433  N   ALA A  97     -14.030  -8.724   2.850  1.00  0.00
ATOM   1434  CA  ALA A  97     -13.371  -9.904   2.313  1.00  0.00
ATOM   1435  C   ALA A  97     -13.474 -10.010   0.783  1.00  0.00
ATOM   1436  O   ALA A  97     -14.478  -9.588   0.188  1.00  0.00
ATOM   1437  CB  ALA A  97     -13.982 -11.153   2.912  1.00  0.00
ATOM   1443  N   PRO A  98     -12.385 -10.425   0.107  1.00  0.00
ATOM   1444  CA  PRO A  98     -12.281 -10.822  -1.269  1.00  0.00
ATOM   1445  C   PRO A  98     -12.513 -12.323  -1.265  1.00  0.00
ATOM   1446  O   PRO A  98     -12.416 -12.911  -0.207  1.00  0.00
ATOM   1447  CB  PRO A  98     -10.846 -10.479  -1.572  1.00  0.00
ATOM   1448  CG  PRO A  98     -10.144 -10.828  -0.369  1.00  0.00
ATOM   1449  CD  PRO A  98     -11.071 -10.499   0.770  1.00  0.00
ATOM   1457  N   TYR A  99     -12.716 -12.945  -2.401  1.00  0.00
ATOM   1458  CA  TYR A  99     -12.793 -14.405  -2.545  1.00  0.00
ATOM   1459  C   TYR A  99     -11.885 -14.973  -3.635  1.00  0.00
ATOM   1460  O   TYR A  99     -12.228 -14.933  -4.815  1.00  0.00
ATOM   1461  CB  TYR A  99     -14.252 -14.892  -2.667  1.00  0.00
ATOM   1462  CG  TYR A  99     -15.011 -14.938  -1.308  1.00  0.00
ATOM   1463  CD1 TYR A  99     -15.452 -13.805  -0.628  1.00  0.00
ATOM   1464  CD2 TYR A  99     -15.248 -16.209  -0.750  1.00  0.00
ATOM   1465  CE1 TYR A  99     -16.084 -13.952   0.610  1.00  0.00
ATOM   1466  CE2 TYR A  99     -15.885 -16.345   0.467  1.00  0.00
ATOM   1467  CZ  TYR A  99     -16.287 -15.225   1.149  1.00  0.00
ATOM   1468  OH  TYR A  99     -16.871 -15.361   2.382  1.00  0.00
ATOM   1478  N   PHE A 100     -10.682 -15.409  -3.250  1.00  0.00
ATOM   1479  CA  PHE A 100      -9.695 -15.924  -4.209  1.00  0.00
ATOM   1480  C   PHE A 100      -9.192 -17.339  -3.869  1.00  0.00
ATOM   1481  O   PHE A 100      -9.113 -17.721  -2.705  1.00  0.00
ATOM   1482  CB  PHE A 100      -8.517 -14.955  -4.356  1.00  0.00
ATOM   1483  CG  PHE A 100      -8.856 -13.634  -5.021  1.00  0.00
ATOM   1484  CD1 PHE A 100      -9.303 -12.550  -4.307  1.00  0.00
ATOM   1485  CD2 PHE A 100      -8.689 -13.487  -6.390  1.00  0.00
ATOM   1486  CE1 PHE A 100      -9.585 -11.338  -4.955  1.00  0.00
ATOM   1487  CE2 PHE A 100      -8.967 -12.293  -7.021  1.00  0.00
ATOM   1488  CZ  PHE A 100      -9.414 -11.223  -6.297  1.00  0.00
ATOM   1498  N   TYR A 101      -8.830 -18.092  -4.912  1.00  0.00
ATOM   1499  CA  TYR A 101      -8.269 -19.448  -4.802  1.00  0.00
ATOM   1500  C   TYR A 101      -6.934 -19.677  -4.039  1.00  0.00
ATOM   1501  O   TYR A 101      -6.874 -20.596  -3.224  1.00  0.00
ATOM   1502  CB  TYR A 101      -8.190 -20.104  -6.192  1.00  0.00
ATOM   1503  CG  TYR A 101      -7.436 -21.404  -6.186  1.00  0.00
ATOM   1504  CD1 TYR A 101      -8.043 -22.566  -5.749  1.00  0.00
ATOM   1505  CD2 TYR A 101      -6.114 -21.428  -6.615  1.00  0.00
ATOM   1506  CE1 TYR A 101      -7.333 -23.747  -5.739  1.00  0.00
ATOM   1507  CE2 TYR A 101      -5.409 -22.601  -6.604  1.00  0.00
ATOM   1508  CZ  TYR A 101      -6.009 -23.760  -6.167  1.00  0.00
ATOM   1509  OH  TYR A 101      -5.298 -24.938  -6.156  1.00  0.00
ATOM   1519  N   PRO A 102      -5.833 -18.938  -4.308  1.00  0.00
ATOM   1520  CA  PRO A 102      -4.520 -19.170  -3.716  1.00  0.00
ATOM   1521  C   PRO A 102      -4.570 -19.056  -2.185  1.00  0.00
ATOM   1522  O   PRO A 102      -5.303 -18.232  -1.644  1.00  0.00
ATOM   1523  CB  PRO A 102      -3.660 -18.086  -4.389  1.00  0.00
ATOM   1524  CG  PRO A 102      -4.401 -17.735  -5.647  1.00  0.00
ATOM   1525  CD  PRO A 102      -5.852 -17.817  -5.245  1.00  0.00
ATOM   1533  N   VAL A 103      -3.737 -19.853  -1.508  1.00  0.00
ATOM   1534  CA  VAL A 103      -3.685 -19.909  -0.042  1.00  0.00
ATOM   1535  C   VAL A 103      -3.038 -18.691   0.649  1.00  0.00
ATOM   1536  O   VAL A 103      -3.501 -18.246   1.703  1.00  0.00
ATOM   1537  CB  VAL A 103      -3.007 -21.216   0.420  1.00  0.00
ATOM   1538  CG1 VAL A 103      -2.868 -21.235   1.937  1.00  0.00
ATOM   1539  CG2 VAL A 103      -3.833 -22.404  -0.041  1.00  0.00
ATOM   1549  N   VAL A 104      -1.918 -18.193   0.125  1.00  0.00
ATOM   1550  CA  VAL A 104      -1.256 -17.068   0.800  1.00  0.00
ATOM   1551  C   VAL A 104      -1.132 -15.700   0.076  1.00  0.00
ATOM   1552  O   VAL A 104      -0.133 -15.027   0.313  1.00  0.00
ATOM   1553  CB  VAL A 104       0.162 -17.475   1.255  1.00  0.00
ATOM   1554  CG1 VAL A 104       0.077 -18.548   2.313  1.00  0.00
ATOM   1555  CG2 VAL A 104       0.971 -17.955   0.064  1.00  0.00
ATOM   1565  N   PRO A 105      -2.028 -15.268  -0.838  1.00  0.00
ATOM   1566  CA  PRO A 105      -1.946 -13.971  -1.478  1.00  0.00
ATOM   1567  C   PRO A 105      -2.393 -12.924  -0.497  1.00  0.00
ATOM   1568  O   PRO A 105      -3.320 -13.176   0.273  1.00  0.00
ATOM   1569  CB  PRO A 105      -2.975 -14.077  -2.597  1.00  0.00
ATOM   1570  CG  PRO A 105      -4.007 -15.019  -2.019  1.00  0.00
ATOM   1571  CD  PRO A 105      -3.216 -16.000  -1.166  1.00  0.00
ATOM   1579  N   TRP A 106      -1.800 -11.752  -0.558  1.00  0.00
ATOM   1580  CA  TRP A 106      -2.271 -10.625   0.217  1.00  0.00
ATOM   1581  C   TRP A 106      -2.984  -9.606  -0.657  1.00  0.00
ATOM   1582  O   TRP A 106      -2.547  -9.344  -1.775  1.00  0.00
ATOM   1583  CB  TRP A 106      -1.096 -10.042   0.995  1.00  0.00
ATOM   1584  CG  TRP A 106       0.041  -9.544   0.239  1.00  0.00
ATOM   1585  CD1 TRP A 106       1.058 -10.271  -0.298  1.00  0.00
ATOM   1586  CD2 TRP A 106       0.377  -8.161   0.025  1.00  0.00
ATOM   1587  NE1 TRP A 106       1.977  -9.439  -0.873  1.00  0.00
ATOM   1588  CE2 TRP A 106       1.582  -8.140  -0.675  1.00  0.00
ATOM   1589  CE3 TRP A 106      -0.228  -6.951   0.383  1.00  0.00
ATOM   1590  CZ2 TRP A 106       2.196  -6.957  -1.039  1.00  0.00
ATOM   1591  CZ3 TRP A 106       0.401  -5.773   0.034  1.00  0.00
ATOM   1592  CH2 TRP A 106       1.574  -5.771  -0.663  1.00  0.00
ATOM   1603  N   PHE A 107      -4.012  -8.968  -0.127  1.00  0.00
ATOM   1604  CA  PHE A 107      -4.692  -7.907  -0.857  1.00  0.00
ATOM   1605  C   PHE A 107      -4.829  -6.677   0.031  1.00  0.00
ATOM   1606  O   PHE A 107      -5.394  -6.743   1.126  1.00  0.00
ATOM   1607  CB  PHE A 107      -6.089  -8.367  -1.298  1.00  0.00
ATOM   1608  CG  PHE A 107      -6.091  -9.571  -2.218  1.00  0.00
ATOM   1609  CD1 PHE A 107      -6.165 -10.859  -1.702  1.00  0.00
ATOM   1610  CD2 PHE A 107      -6.013  -9.418  -3.586  1.00  0.00
ATOM   1611  CE1 PHE A 107      -6.161 -11.945  -2.532  1.00  0.00
ATOM   1612  CE2 PHE A 107      -6.008 -10.505  -4.420  1.00  0.00
ATOM   1613  CZ  PHE A 107      -6.078 -11.770  -3.891  1.00  0.00
ATOM   1623  N   TYR A 108      -4.330  -5.545  -0.427  1.00  0.00
ATOM   1624  CA  TYR A 108      -4.429  -4.348   0.405  1.00  0.00
ATOM   1625  C   TYR A 108      -5.354  -3.331  -0.239  1.00  0.00
ATOM   1626  O   TYR A 108      -5.886  -2.443   0.426  1.00  0.00
ATOM   1627  CB  TYR A 108      -3.044  -3.734   0.577  1.00  0.00
ATOM   1628  CG  TYR A 108      -2.515  -3.134  -0.709  1.00  0.00
ATOM   1629  CD1 TYR A 108      -2.751  -1.794  -0.990  1.00  0.00
ATOM   1630  CD2 TYR A 108      -1.857  -3.920  -1.637  1.00  0.00
ATOM   1631  CE1 TYR A 108      -2.313  -1.249  -2.170  1.00  0.00
ATOM   1632  CE2 TYR A 108      -1.421  -3.377  -2.815  1.00  0.00
ATOM   1633  CZ  TYR A 108      -1.643  -2.046  -3.085  1.00  0.00
ATOM   1634  OH  TYR A 108      -1.209  -1.503  -4.270  1.00  0.00
ATOM   1644  N   ALA A 109      -5.511  -3.417  -1.554  1.00  0.00
ATOM   1645  CA  ALA A 109      -6.308  -2.427  -2.233  1.00  0.00
ATOM   1646  C   ALA A 109      -7.753  -2.828  -2.116  1.00  0.00
ATOM   1647  O   ALA A 109      -8.114  -3.962  -2.438  1.00  0.00
ATOM   1648  CB  ALA A 109      -5.889  -2.285  -3.688  1.00  0.00
ATOM   1654  N   LEU A 110      -8.603  -1.858  -1.804  1.00  0.00
ATOM   1655  CA  LEU A 110     -10.046  -2.047  -1.640  1.00  0.00
ATOM   1656  C   LEU A 110     -10.694  -2.585  -2.926  1.00  0.00
ATOM   1657  O   LEU A 110     -11.787  -3.152  -2.912  1.00  0.00
ATOM   1658  CB  LEU A 110     -10.711  -0.739  -1.166  1.00  0.00
ATOM   1659  CG  LEU A 110     -10.948   0.426  -2.179  1.00  0.00
ATOM   1660  CD1 LEU A 110     -11.899   1.434  -1.509  1.00  0.00
ATOM   1661  CD2 LEU A 110      -9.627   1.111  -2.574  1.00  0.00
ATOM   1673  N   ASP A 111      -9.996  -2.398  -4.035  1.00  0.00
ATOM   1674  CA  ASP A 111     -10.377  -2.788  -5.378  1.00  0.00
ATOM   1675  C   ASP A 111     -10.630  -4.288  -5.517  1.00  0.00
ATOM   1676  O   ASP A 111     -11.347  -4.723  -6.416  1.00  0.00
ATOM   1677  CB  ASP A 111      -9.234  -2.438  -6.328  1.00  0.00
ATOM   1678  CG  ASP A 111      -9.024  -0.949  -6.522  1.00  0.00
ATOM   1679  OD1 ASP A 111      -9.885  -0.170  -6.192  1.00  0.00
ATOM   1680  OD2 ASP A 111      -7.965  -0.602  -6.973  1.00  0.00
ATOM   1685  N   TYR A 112     -10.020  -5.088  -4.650  1.00  0.00
ATOM   1686  CA  TYR A 112     -10.156  -6.537  -4.744  1.00  0.00
ATOM   1687  C   TYR A 112     -11.167  -7.127  -3.790  1.00  0.00
ATOM   1688  O   TYR A 112     -11.271  -8.346  -3.698  1.00  0.00
ATOM   1689  CB  TYR A 112      -8.818  -7.197  -4.442  1.00  0.00
ATOM   1690  CG  TYR A 112      -7.767  -6.888  -5.420  1.00  0.00
ATOM   1691  CD1 TYR A 112      -6.855  -5.904  -5.136  1.00  0.00
ATOM   1692  CD2 TYR A 112      -7.693  -7.596  -6.599  1.00  0.00
ATOM   1693  CE1 TYR A 112      -5.862  -5.612  -6.034  1.00  0.00
ATOM   1694  CE2 TYR A 112      -6.702  -7.314  -7.501  1.00  0.00
ATOM   1695  CZ  TYR A 112      -5.785  -6.320  -7.221  1.00  0.00
ATOM   1696  OH  TYR A 112      -4.788  -6.029  -8.120  1.00  0.00
ATOM   1706  N   LEU A 113     -11.927  -6.299  -3.096  1.00  0.00
ATOM   1707  CA  LEU A 113     -12.837  -6.815  -2.087  1.00  0.00
ATOM   1708  C   LEU A 113     -14.218  -6.978  -2.667  1.00  0.00
ATOM   1709  O   LEU A 113     -14.626  -6.216  -3.545  1.00  0.00
ATOM   1710  CB  LEU A 113     -12.856  -5.827  -0.911  1.00  0.00
ATOM   1711  CG  LEU A 113     -11.616  -5.798   0.087  1.00  0.00
ATOM   1712  CD1 LEU A 113     -11.583  -6.999   0.870  1.00  0.00
ATOM   1713  CD2 LEU A 113     -10.297  -5.742  -0.674  1.00  0.00
ATOM   1725  N   TYR A 114     -14.967  -7.966  -2.181  1.00  0.00
ATOM   1726  CA  TYR A 114     -16.307  -8.147  -2.705  1.00  0.00
ATOM   1727  C   TYR A 114     -17.373  -7.919  -1.647  1.00  0.00
ATOM   1728  O   TYR A 114     -18.487  -7.502  -1.969  1.00  0.00
ATOM   1729  CB  TYR A 114     -16.426  -9.527  -3.339  1.00  0.00
ATOM   1730  CG  TYR A 114     -15.377  -9.745  -4.416  1.00  0.00
ATOM   1731  CD1 TYR A 114     -14.476 -10.773  -4.276  1.00  0.00
ATOM   1732  CD2 TYR A 114     -15.278  -8.890  -5.504  1.00  0.00
ATOM   1733  CE1 TYR A 114     -13.475 -10.967  -5.221  1.00  0.00
ATOM   1734  CE2 TYR A 114     -14.286  -9.077  -6.440  1.00  0.00
ATOM   1735  CZ  TYR A 114     -13.389 -10.109  -6.301  1.00  0.00
ATOM   1736  OH  TYR A 114     -12.407 -10.292  -7.241  1.00  0.00
ATOM   1746  N   TYR A 115     -17.041  -8.170  -0.379  1.00  0.00
ATOM   1747  CA  TYR A 115     -18.033  -8.025   0.671  1.00  0.00
ATOM   1748  C   TYR A 115     -17.523  -7.080   1.739  1.00  0.00
ATOM   1749  O   TYR A 115     -16.366  -7.163   2.148  1.00  0.00
ATOM   1750  CB  TYR A 115     -18.352  -9.398   1.261  1.00  0.00
ATOM   1751  CG  TYR A 115     -18.851 -10.348   0.207  1.00  0.00
ATOM   1752  CD1 TYR A 115     -17.958 -11.203  -0.410  1.00  0.00
ATOM   1753  CD2 TYR A 115     -20.177 -10.342  -0.178  1.00  0.00
ATOM   1754  CE1 TYR A 115     -18.392 -12.062  -1.393  1.00  0.00
ATOM   1755  CE2 TYR A 115     -20.606 -11.197  -1.167  1.00  0.00
ATOM   1756  CZ  TYR A 115     -19.716 -12.058  -1.769  1.00  0.00
ATOM   1757  OH  TYR A 115     -20.140 -12.922  -2.754  1.00  0.00
ATOM   1767  N   TRP A 116     -18.407  -6.216   2.233  1.00  0.00
ATOM   1768  CA  TRP A 116     -18.073  -5.248   3.281  1.00  0.00
ATOM   1769  C   TRP A 116     -19.068  -5.276   4.432  1.00  0.00
ATOM   1770  O   TRP A 116     -20.257  -5.522   4.219  1.00  0.00
ATOM   1771  CB  TRP A 116     -18.033  -3.842   2.677  1.00  0.00
ATOM   1772  CG  TRP A 116     -16.922  -3.661   1.697  1.00  0.00
ATOM   1773  CD1 TRP A 116     -16.914  -4.012   0.376  1.00  0.00
ATOM   1774  CD2 TRP A 116     -15.639  -3.067   1.962  1.00  0.00
ATOM   1775  NE1 TRP A 116     -15.715  -3.696  -0.185  1.00  0.00
ATOM   1776  CE2 TRP A 116     -14.912  -3.123   0.773  1.00  0.00
ATOM   1777  CE3 TRP A 116     -15.052  -2.505   3.103  1.00  0.00
ATOM   1778  CZ2 TRP A 116     -13.614  -2.652   0.687  1.00  0.00
ATOM   1779  CZ3 TRP A 116     -13.760  -2.044   3.017  1.00  0.00
ATOM   1780  CH2 TRP A 116     -13.048  -2.114   1.839  1.00  0.00
ATOM   1791  N   GLY A 117     -18.590  -4.976   5.634  1.00  0.00
ATOM   1792  CA  GLY A 117     -19.448  -4.865   6.805  1.00  0.00
ATOM   1793  C   GLY A 117     -20.065  -3.470   6.929  1.00  0.00
ATOM   1794  O   GLY A 117     -19.973  -2.643   6.019  1.00  0.00
ATOM   1798  N   GLN A 118     -20.689  -3.218   8.079  1.00  0.00
ATOM   1799  CA  GLN A 118     -21.383  -1.961   8.370  1.00  0.00
ATOM   1800  C   GLN A 118     -20.451  -0.858   8.863  1.00  0.00
ATOM   1801  O   GLN A 118     -20.701   0.330   8.640  1.00  0.00
ATOM   1802  CB  GLN A 118     -22.432  -2.207   9.460  1.00  0.00
ATOM   1803  CG  GLN A 118     -23.580  -3.119   9.064  1.00  0.00
ATOM   1804  CD  GLN A 118     -24.524  -3.395  10.241  1.00  0.00
ATOM   1805  OE1 GLN A 118     -24.153  -3.193  11.413  1.00  0.00
ATOM   1806  NE2 GLN A 118     -25.730  -3.857   9.937  1.00  0.00
ATOM   1815  N   GLY A 119     -19.399  -1.270   9.555  1.00  0.00
ATOM   1816  CA  GLY A 119     -18.421  -0.389  10.160  1.00  0.00
ATOM   1817  C   GLY A 119     -18.718  -0.086  11.626  1.00  0.00
ATOM   1818  O   GLY A 119     -19.879   0.002  12.047  1.00  0.00
ATOM   1822  N   THR A 120     -17.659   0.114  12.409  1.00  0.00
ATOM   1823  CA  THR A 120     -17.810   0.443  13.824  1.00  0.00
ATOM   1824  C   THR A 120     -16.873   1.586  14.215  1.00  0.00
ATOM   1825  O   THR A 120     -15.709   1.635  13.810  1.00  0.00
ATOM   1826  CB  THR A 120     -17.591  -0.792  14.730  1.00  0.00
ATOM   1827  OG1 THR A 120     -17.877  -0.418  16.079  1.00  0.00
ATOM   1828  CG2 THR A 120     -16.135  -1.332  14.648  1.00  0.00
ATOM   1836  N   GLN A 121     -17.387   2.519  15.004  1.00  0.00
ATOM   1837  CA  GLN A 121     -16.605   3.681  15.412  1.00  0.00
ATOM   1838  C   GLN A 121     -15.697   3.462  16.604  1.00  0.00
ATOM   1839  O   GLN A 121     -16.135   3.020  17.675  1.00  0.00
ATOM   1840  CB  GLN A 121     -17.548   4.859  15.692  1.00  0.00
ATOM   1841  CG  GLN A 121     -16.894   6.172  16.225  1.00  0.00
ATOM   1842  CD  GLN A 121     -15.991   6.909  15.224  1.00  0.00
ATOM   1843  OE1 GLN A 121     -16.298   7.006  14.035  1.00  0.00
ATOM   1844  NE2 GLN A 121     -14.906   7.477  15.722  1.00  0.00
ATOM   1853  N   VAL A 122     -14.443   3.833  16.403  1.00  0.00
ATOM   1854  CA  VAL A 122     -13.414   3.802  17.418  1.00  0.00
ATOM   1855  C   VAL A 122     -12.900   5.215  17.619  1.00  0.00
ATOM   1856  O   VAL A 122     -12.435   5.864  16.678  1.00  0.00
ATOM   1857  CB  VAL A 122     -12.275   2.886  16.978  1.00  0.00
ATOM   1858  CG1 VAL A 122     -11.144   2.896  18.028  1.00  0.00
ATOM   1859  CG2 VAL A 122     -12.845   1.469  16.736  1.00  0.00
ATOM   1869  N   THR A 123     -12.974   5.691  18.847  1.00  0.00
ATOM   1870  CA  THR A 123     -12.536   7.046  19.151  1.00  0.00
ATOM   1871  C   THR A 123     -11.456   7.014  20.191  1.00  0.00
ATOM   1872  O   THR A 123     -11.581   6.312  21.192  1.00  0.00
ATOM   1873  CB  THR A 123     -13.713   7.931  19.616  1.00  0.00
ATOM   1874  OG1 THR A 123     -14.704   8.000  18.571  1.00  0.00
ATOM   1875  CG2 THR A 123     -13.219   9.345  19.927  1.00  0.00
ATOM   1883  N   VAL A 124     -10.380   7.754  19.962  1.00  0.00
ATOM   1884  CA  VAL A 124      -9.301   7.734  20.923  1.00  0.00
ATOM   1885  C   VAL A 124      -9.103   9.125  21.508  1.00  0.00
ATOM   1886  O   VAL A 124      -8.985  10.104  20.769  1.00  0.00
ATOM   1887  CB  VAL A 124      -8.025   7.229  20.255  1.00  0.00
ATOM   1888  CG1 VAL A 124      -6.906   7.172  21.282  1.00  0.00
ATOM   1889  CG2 VAL A 124      -8.275   5.911  19.611  1.00  0.00
ATOM   1899  N   SER A 125      -9.138   9.222  22.830  1.00  0.00
ATOM   1900  CA  SER A 125      -9.015  10.521  23.481  1.00  0.00
ATOM   1901  C   SER A 125      -7.746  10.670  24.287  1.00  0.00
ATOM   1902  O   SER A 125      -7.134   9.694  24.711  1.00  0.00
ATOM   1903  CB  SER A 125     -10.210  10.794  24.374  1.00  0.00
ATOM   1904  OG  SER A 125     -10.262   9.897  25.449  1.00  0.00
ATOM   1910  N   SER A 126      -7.374  11.916  24.511  1.00  0.00
ATOM   1911  CA  SER A 126      -6.225  12.327  25.308  1.00  0.00
ATOM   1912  C   SER A 126      -5.887  13.727  24.938  1.00  0.00
ATOM   1913  O   SER A 126      -5.535  13.966  23.772  1.00  0.00
ATOM   1914  OXT SER A 126      -6.349  14.615  25.654  1.00  0.00
ATOM   1915  CB  SER A 126      -4.991  11.469  25.106  1.00  0.00
ATOM   1916  OG  SER A 126      -3.900  12.016  25.789  1.00  0.00
END
