# Supplementary material for: Nanobody-based CTLA4 inhibitors for immune checkpoint blockade therapy of canine cancer patients
Source: Sci Rep. 2021 Oct 21;11:20763. doi: 10.1038/s41598-021-00325-3 (PMC8531395; doi:10.1038/s41598-021-00325-3)
Supplement: Supplementary file 1 — Supplementary Information 1. [file 41598_2021_325_MOESM1_ESM.zip › Supplemental Information/Robetta_cNb6_4.pdb]

ATOM      1  N   MET B   1        .683    .029   -.448  1.00  0.00
ATOM      2  CA  MET B   1       2.137   -.121   -.522  1.00  0.00
ATOM      3  C   MET B   1       2.504   1.249   -.570  1.00  0.00
ATOM      4  O   MET B   1       1.860   2.152  -1.059  1.00  0.00
ATOM      5  CB  MET B   1       2.641   -.894  -1.739  1.00  0.00
ATOM      6  CG  MET B   1       2.291  -2.375  -1.734  1.00  0.00
ATOM      7  SD  MET B   1       2.986  -3.259  -3.144  1.00  0.00
ATOM      8  CE  MET B   1       4.724  -3.271  -2.713  1.00  0.00
ATOM     20  N   HIS B   2       3.562   1.456    .010  1.00  0.00
ATOM     21  CA  HIS B   2       4.239   2.720    .145  1.00  0.00
ATOM     22  C   HIS B   2       5.616   2.590   -.395  1.00  0.00
ATOM     23  O   HIS B   2       6.364   1.602   -.195  1.00  0.00
ATOM     24  CB  HIS B   2       4.291   3.179   1.605  1.00  0.00
ATOM     25  CG  HIS B   2       2.941   3.370   2.224  1.00  0.00
ATOM     26  ND1 HIS B   2       2.182   4.503   2.019  1.00  0.00
ATOM     27  CD2 HIS B   2       2.215   2.574   3.043  1.00  0.00
ATOM     28  CE1 HIS B   2       1.046   4.394   2.685  1.00  0.00
ATOM     29  NE2 HIS B   2       1.041   3.234   3.314  1.00  0.00
ATOM     37  N   VAL B   3       6.006   3.722  -1.041  1.00  0.00
ATOM     38  CA  VAL B   3       7.343   3.726  -1.678  1.00  0.00
ATOM     39  C   VAL B   3       8.177   4.929  -1.224  1.00  0.00
ATOM     40  O   VAL B   3       7.748   6.088  -1.328  1.00  0.00
ATOM     41  CB  VAL B   3       7.207   3.757  -3.212  1.00  0.00
ATOM     42  CG1 VAL B   3       6.237   4.849  -3.639  1.00  0.00
ATOM     43  CG2 VAL B   3       8.572   3.968  -3.848  1.00  0.00
ATOM     53  N   ALA B   4       9.400   4.693   -.823  1.00  0.00
ATOM     54  CA  ALA B   4      10.195   5.841   -.477  1.00  0.00
ATOM     55  C   ALA B   4      11.377   5.805  -1.496  1.00  0.00
ATOM     56  O   ALA B   4      11.986   4.833  -1.972  1.00  0.00
ATOM     57  CB  ALA B   4      10.567   5.737    .932  1.00  0.00
ATOM     63  N   GLN B   5      11.897   6.909  -1.707  1.00  0.00
ATOM     64  CA  GLN B   5      13.044   7.024  -2.576  1.00  0.00
ATOM     65  C   GLN B   5      14.116   7.950  -1.984  1.00  0.00
ATOM     66  O   GLN B   5      13.763   8.883  -1.254  1.00  0.00
ATOM     67  CB  GLN B   5      12.608   7.532  -3.953  1.00  0.00
ATOM     68  CG  GLN B   5      11.344   6.879  -4.486  1.00  0.00
ATOM     69  CD  GLN B   5      11.044   7.282  -5.917  1.00  0.00
ATOM     70  OE1 GLN B   5      10.023   6.887  -6.486  1.00  0.00
ATOM     71  NE2 GLN B   5      11.933   8.072  -6.507  1.00  0.00
ATOM     80  N   PRO B   6      15.438   7.781  -2.382  1.00  0.00
ATOM     81  CA  PRO B   6      16.258   8.797  -1.779  1.00  0.00
ATOM     82  C   PRO B   6      16.043  10.159  -2.456  1.00  0.00
ATOM     83  O   PRO B   6      15.627  10.190  -3.615  1.00  0.00
ATOM     84  CB  PRO B   6      17.674   8.260  -2.007  1.00  0.00
ATOM     85  CG  PRO B   6      17.559   7.440  -3.247  1.00  0.00
ATOM     86  CD  PRO B   6      16.206   6.789  -3.141  1.00  0.00
ATOM     94  N   ALA B   7      16.291  11.333  -1.808  1.00  0.00
ATOM     95  CA  ALA B   7      15.901  12.428  -2.682  1.00  0.00
ATOM     96  C   ALA B   7      16.554  12.912  -3.933  1.00  0.00
ATOM     97  O   ALA B   7      15.779  13.232  -4.809  1.00  0.00
ATOM     98  CB  ALA B   7      16.113  13.493  -1.613  1.00  0.00
ATOM    104  N   VAL B   8      17.928  12.970  -3.945  1.00  0.00
ATOM    105  CA  VAL B   8      18.742  13.360  -5.136  1.00  0.00
ATOM    106  C   VAL B   8      19.970  12.431  -5.469  1.00  0.00
ATOM    107  O   VAL B   8      20.556  12.004  -4.499  1.00  0.00
ATOM    108  CB  VAL B   8      19.262  14.795  -4.932  1.00  0.00
ATOM    109  CG1 VAL B   8      20.115  15.226  -6.115  1.00  0.00
ATOM    110  CG2 VAL B   8      18.091  15.746  -4.736  1.00  0.00
ATOM    120  N   VAL B   9      20.423  12.080  -6.559  1.00  0.00
ATOM    121  CA  VAL B   9      21.585  11.192  -6.647  1.00  0.00
ATOM    122  C   VAL B   9      22.519  11.710  -7.598  1.00  0.00
ATOM    123  O   VAL B   9      21.873  12.049  -8.568  1.00  0.00
ATOM    124  CB  VAL B   9      21.194   9.767  -7.082  1.00  0.00
ATOM    125  CG1 VAL B   9      22.429   8.886  -7.191  1.00  0.00
ATOM    126  CG2 VAL B   9      20.197   9.179  -6.095  1.00  0.00
ATOM    136  N   LEU B  10      23.811  11.842  -7.317  1.00  0.00
ATOM    137  CA  LEU B  10      24.655  12.430  -8.261  1.00  0.00
ATOM    138  C   LEU B  10      25.478  11.431  -9.004  1.00  0.00
ATOM    139  O   LEU B  10      26.104  10.572  -8.425  1.00  0.00
ATOM    140  CB  LEU B  10      25.572  13.440  -7.559  1.00  0.00
ATOM    141  CG  LEU B  10      24.967  14.828  -7.312  1.00  0.00
ATOM    142  CD1 LEU B  10      23.807  14.710  -6.332  1.00  0.00
ATOM    143  CD2 LEU B  10      26.041  15.763  -6.777  1.00  0.00
ATOM    155  N   ALA B  11      25.490  11.649 -10.442  1.00  0.00
ATOM    156  CA  ALA B  11      26.228  10.684 -11.111  1.00  0.00
ATOM    157  C   ALA B  11      27.521  11.238 -11.753  1.00  0.00
ATOM    158  O   ALA B  11      27.905  12.408 -12.083  1.00  0.00
ATOM    159  CB  ALA B  11      25.404  10.150 -12.123  1.00  0.00
ATOM    165  N   SER B  12      28.289  10.347 -12.152  1.00  0.00
ATOM    166  CA  SER B  12      29.429  11.015 -12.648  1.00  0.00
ATOM    167  C   SER B  12      29.454  10.772 -14.106  1.00  0.00
ATOM    168  O   SER B  12      28.505  10.197 -14.587  1.00  0.00
ATOM    169  CB  SER B  12      30.698  10.509 -11.990  1.00  0.00
ATOM    170  OG  SER B  12      30.987   9.199 -12.397  1.00  0.00
ATOM    176  N   SER B  13      30.412  11.250 -14.859  1.00  0.00
ATOM    177  CA  SER B  13      30.583  11.077 -16.378  1.00  0.00
ATOM    178  C   SER B  13      30.791   9.815 -17.071  1.00  0.00
ATOM    179  O   SER B  13      30.687   9.674 -18.260  1.00  0.00
ATOM    180  CB  SER B  13      31.756  11.918 -16.841  1.00  0.00
ATOM    181  OG  SER B  13      32.935  11.538 -16.185  1.00  0.00
ATOM    187  N   ARG B  14      31.077   8.981 -16.235  1.00  0.00
ATOM    188  CA  ARG B  14      31.410   7.629 -16.363  1.00  0.00
ATOM    189  C   ARG B  14      29.975   7.288 -16.135  1.00  0.00
ATOM    190  O   ARG B  14      29.813   6.102 -15.855  1.00  0.00
ATOM    191  CB  ARG B  14      32.376   7.075 -15.326  1.00  0.00
ATOM    192  CG  ARG B  14      33.775   7.668 -15.375  1.00  0.00
ATOM    193  CD  ARG B  14      34.663   7.064 -14.348  1.00  0.00
ATOM    194  NE  ARG B  14      36.003   7.629 -14.391  1.00  0.00
ATOM    195  CZ  ARG B  14      37.020   7.245 -13.595  1.00  0.00
ATOM    196  NH1 ARG B  14      36.836   6.297 -12.703  1.00  0.00
ATOM    197  NH2 ARG B  14      38.204   7.821 -13.712  1.00  0.00
ATOM    211  N   GLY B  15      28.931   8.255 -15.921  1.00  0.00
ATOM    212  CA  GLY B  15      27.865   7.445 -15.495  1.00  0.00
ATOM    213  C   GLY B  15      27.213   6.699 -14.320  1.00  0.00
ATOM    214  O   GLY B  15      26.022   6.818 -14.186  1.00  0.00
ATOM    218  N   VAL B  16      27.917   6.122 -13.378  1.00  0.00
ATOM    219  CA  VAL B  16      26.908   5.429 -12.868  1.00  0.00
ATOM    220  C   VAL B  16      25.907   5.830 -11.792  1.00  0.00
ATOM    221  O   VAL B  16      26.347   6.633 -10.954  1.00  0.00
ATOM    222  CB  VAL B  16      27.616   4.142 -12.404  1.00  0.00
ATOM    223  CG1 VAL B  16      26.630   3.212 -11.712  1.00  0.00
ATOM    224  CG2 VAL B  16      28.266   3.451 -13.592  1.00  0.00
ATOM    234  N   ALA B  17      24.564   5.543 -11.832  1.00  0.00
ATOM    235  CA  ALA B  17      23.809   5.997 -10.636  1.00  0.00
ATOM    236  C   ALA B  17      23.035   4.896  -9.829  1.00  0.00
ATOM    237  O   ALA B  17      22.524   3.861 -10.264  1.00  0.00
ATOM    238  CB  ALA B  17      22.952   6.998 -11.176  1.00  0.00
ATOM    244  N   SER B  18      22.960   4.998  -8.609  1.00  0.00
ATOM    245  CA  SER B  18      22.141   3.915  -8.062  1.00  0.00
ATOM    246  C   SER B  18      20.981   4.448  -7.353  1.00  0.00
ATOM    247  O   SER B  18      21.072   5.305  -6.496  1.00  0.00
ATOM    248  CB  SER B  18      22.942   3.048  -7.110  1.00  0.00
ATOM    249  OG  SER B  18      23.973   2.380  -7.786  1.00  0.00
ATOM    255  N   PHE B  19      19.843   3.855  -7.656  1.00  0.00
ATOM    256  CA  PHE B  19      18.739   4.346  -7.034  1.00  0.00
ATOM    257  C   PHE B  19      18.197   3.282  -6.036  1.00  0.00
ATOM    258  O   PHE B  19      17.911   2.129  -6.239  1.00  0.00
ATOM    259  CB  PHE B  19      17.699   4.727  -8.089  1.00  0.00
ATOM    260  CG  PHE B  19      16.329   4.979  -7.527  1.00  0.00
ATOM    261  CD1 PHE B  19      15.978   6.235  -7.055  1.00  0.00
ATOM    262  CD2 PHE B  19      15.389   3.961  -7.469  1.00  0.00
ATOM    263  CE1 PHE B  19      14.718   6.468  -6.537  1.00  0.00
ATOM    264  CE2 PHE B  19      14.128   4.192  -6.954  1.00  0.00
ATOM    265  CZ  PHE B  19      13.793   5.447  -6.487  1.00  0.00
ATOM    275  N   VAL B  20      17.869   3.648  -4.913  1.00  0.00
ATOM    276  CA  VAL B  20      17.294   2.618  -4.032  1.00  0.00
ATOM    277  C   VAL B  20      15.848   2.917  -3.681  1.00  0.00
ATOM    278  O   VAL B  20      15.539   4.036  -3.319  1.00  0.00
ATOM    279  CB  VAL B  20      18.110   2.507  -2.731  1.00  0.00
ATOM    280  CG1 VAL B  20      17.493   1.473  -1.801  1.00  0.00
ATOM    281  CG2 VAL B  20      19.553   2.150  -3.053  1.00  0.00
ATOM    291  N   CYS B  21      14.955   1.891  -3.733  1.00  0.00
ATOM    292  CA  CYS B  21      13.643   2.170  -3.419  1.00  0.00
ATOM    293  C   CYS B  21      13.135   1.435  -2.174  1.00  0.00
ATOM    294  O   CYS B  21      13.492    .306  -1.814  1.00  0.00
ATOM    295  CB  CYS B  21      12.773   1.820  -4.627  1.00  0.00
ATOM    296  SG  CYS B  21      11.001   2.055  -4.354  1.00  0.00
ATOM    302  N   GLU B  22      12.344   1.984  -1.384  1.00  0.00
ATOM    303  CA  GLU B  22      11.966   1.123   -.250  1.00  0.00
ATOM    304  C   GLU B  22      10.467    .954   -.225  1.00  0.00
ATOM    305  O   GLU B  22       9.585   1.791   -.277  1.00  0.00
ATOM    306  CB  GLU B  22      12.445   1.712   1.079  1.00  0.00
ATOM    307  CG  GLU B  22      12.116    .862   2.298  1.00  0.00
ATOM    308  CD  GLU B  22      12.664   1.435   3.575  1.00  0.00
ATOM    309  OE1 GLU B  22      13.312   2.452   3.518  1.00  0.00
ATOM    310  OE2 GLU B  22      12.433    .854   4.610  1.00  0.00
ATOM    317  N   TYR B  23      10.052   -.271   -.059  1.00  0.00
ATOM    318  CA  TYR B  23       8.666   -.497   -.043  1.00  0.00
ATOM    319  C   TYR B  23       8.100   -.920   1.255  1.00  0.00
ATOM    320  O   TYR B  23       8.293  -1.987   1.808  1.00  0.00
ATOM    321  CB  TYR B  23       8.320  -1.539  -1.110  1.00  0.00
ATOM    322  CG  TYR B  23       8.645  -1.099  -2.520  1.00  0.00
ATOM    323  CD1 TYR B  23       9.531  -1.839  -3.290  1.00  0.00
ATOM    324  CD2 TYR B  23       8.058    .043  -3.043  1.00  0.00
ATOM    325  CE1 TYR B  23       9.827  -1.437  -4.579  1.00  0.00
ATOM    326  CE2 TYR B  23       8.355    .445  -4.331  1.00  0.00
ATOM    327  CZ  TYR B  23       9.235   -.291  -5.097  1.00  0.00
ATOM    328  OH  TYR B  23       9.531    .109  -6.380  1.00  0.00
ATOM    338  N   GLY B  24       6.958   -.318   1.426  1.00  0.00
ATOM    339  CA  GLY B  24       5.879   -.291   2.426  1.00  0.00
ATOM    340  C   GLY B  24       4.972  -1.427   2.723  1.00  0.00
ATOM    341  O   GLY B  24       3.890  -1.245   3.313  1.00  0.00
ATOM    345  N   SER B  25       5.273  -2.567   2.194  1.00  0.00
ATOM    346  CA  SER B  25       4.414  -3.639   2.580  1.00  0.00
ATOM    347  C   SER B  25       5.258  -4.916   2.779  1.00  0.00
ATOM    348  O   SER B  25       6.351  -5.053   2.263  1.00  0.00
ATOM    349  CB  SER B  25       3.345  -3.850   1.526  1.00  0.00
ATOM    350  OG  SER B  25       2.471  -4.880   1.898  1.00  0.00
ATOM    356  N   SER B  26       4.684  -5.865   3.548  1.00  0.00
ATOM    357  CA  SER B  26       5.323  -7.190   3.772  1.00  0.00
ATOM    358  C   SER B  26       4.779  -7.902   2.739  1.00  0.00
ATOM    359  O   SER B  26       5.557  -8.654   2.138  1.00  0.00
ATOM    360  CB  SER B  26       4.994  -7.852   5.096  1.00  0.00
ATOM    361  OG  SER B  26       3.633  -8.178   5.170  1.00  0.00
ATOM    367  N   GLY B  27       3.632  -7.585   2.185  1.00  0.00
ATOM    368  CA  GLY B  27       3.930  -8.549   1.374  1.00  0.00
ATOM    369  C   GLY B  27       3.812  -9.901   1.676  1.00  0.00
ATOM    370  O   GLY B  27       3.915 -10.590   2.675  1.00  0.00
ATOM    374  N   ASN B  28       4.084 -10.143    .490  1.00  0.00
ATOM    375  CA  ASN B  28       4.588 -11.232   -.084  1.00  0.00
ATOM    376  C   ASN B  28       5.190 -10.564  -1.399  1.00  0.00
ATOM    377  O   ASN B  28       4.556 -10.628  -2.483  1.00  0.00
ATOM    378  CB  ASN B  28       3.524 -12.292   -.304  1.00  0.00
ATOM    379  CG  ASN B  28       4.094 -13.583   -.822  1.00  0.00
ATOM    380  OD1 ASN B  28       5.133 -13.593  -1.492  1.00  0.00
ATOM    381  ND2 ASN B  28       3.433 -14.673   -.527  1.00  0.00
ATOM    388  N   ALA B  29       6.337 -10.371  -1.367  1.00  0.00
ATOM    389  CA  ALA B  29       7.242  -9.829  -2.339  1.00  0.00
ATOM    390  C   ALA B  29       7.103 -10.759  -3.541  1.00  0.00
ATOM    391  O   ALA B  29       7.315 -10.178  -4.597  1.00  0.00
ATOM    392  CB  ALA B  29       8.350  -9.805  -2.005  1.00  0.00
ATOM    398  N   ALA B  30       6.776 -12.153  -3.482  1.00  0.00
ATOM    399  CA  ALA B  30       7.060 -12.292  -4.816  1.00  0.00
ATOM    400  C   ALA B  30       7.318 -12.407  -6.145  1.00  0.00
ATOM    401  O   ALA B  30       8.193 -12.688  -6.931  1.00  0.00
ATOM    402  CB  ALA B  30       6.545 -14.157  -4.314  1.00  0.00
ATOM    408  N   GLU B  31       6.299 -12.064  -6.652  1.00  0.00
ATOM    409  CA  GLU B  31       5.908 -11.859  -8.054  1.00  0.00
ATOM    410  C   GLU B  31       6.048 -10.331  -8.592  1.00  0.00
ATOM    411  O   GLU B  31       5.719 -10.049  -9.732  1.00  0.00
ATOM    412  CB  GLU B  31       4.467 -12.347  -8.217  1.00  0.00
ATOM    413  CG  GLU B  31       4.249 -13.803  -7.832  1.00  0.00
ATOM    414  CD  GLU B  31       5.057 -14.756  -8.669  1.00  0.00
ATOM    415  OE1 GLU B  31       5.354 -14.426  -9.792  1.00  0.00
ATOM    416  OE2 GLU B  31       5.377 -15.816  -8.184  1.00  0.00
ATOM    423  N   VAL B  32       6.485  -9.399  -7.709  1.00  0.00
ATOM    424  CA  VAL B  32       6.552  -7.876  -7.588  1.00  0.00
ATOM    425  C   VAL B  32       7.360  -7.436  -8.847  1.00  0.00
ATOM    426  O   VAL B  32       8.362  -8.142  -9.242  1.00  0.00
ATOM    427  CB  VAL B  32       7.257  -7.412  -6.300  1.00  0.00
ATOM    428  CG1 VAL B  32       8.706  -7.876  -6.289  1.00  0.00
ATOM    429  CG2 VAL B  32       7.175  -5.897  -6.182  1.00  0.00
ATOM    439  N   ARG B  33       6.773  -6.311  -9.425  1.00  0.00
ATOM    440  CA  ARG B  33       7.359  -5.743 -10.570  1.00  0.00
ATOM    441  C   ARG B  33       7.730  -4.354 -10.228  1.00  0.00
ATOM    442  O   ARG B  33       7.082  -3.461  -9.724  1.00  0.00
ATOM    443  CB  ARG B  33       6.405  -5.762 -11.755  1.00  0.00
ATOM    444  CG  ARG B  33       6.938  -5.102 -13.016  1.00  0.00
ATOM    445  CD  ARG B  33       5.978  -5.214 -14.144  1.00  0.00
ATOM    446  NE  ARG B  33       5.847  -6.585 -14.610  1.00  0.00
ATOM    447  CZ  ARG B  33       4.917  -7.010 -15.487  1.00  0.00
ATOM    448  NH1 ARG B  33       4.045  -6.160 -15.983  1.00  0.00
ATOM    449  NH2 ARG B  33       4.881  -8.280 -15.850  1.00  0.00
ATOM    463  N   VAL B  34       8.972  -4.051 -10.588  1.00  0.00
ATOM    464  CA  VAL B  34       9.466  -2.725 -10.237  1.00  0.00
ATOM    465  C   VAL B  34       9.783  -2.013 -11.414  1.00  0.00
ATOM    466  O   VAL B  34      10.465  -2.688 -12.153  1.00  0.00
ATOM    467  CB  VAL B  34      10.729  -2.783  -9.358  1.00  0.00
ATOM    468  CG1 VAL B  34      11.102  -1.392  -8.869  1.00  0.00
ATOM    469  CG2 VAL B  34      10.500  -3.724  -8.185  1.00  0.00
ATOM    479  N   THR B  35       9.216   -.694 -11.535  1.00  0.00
ATOM    480  CA  THR B  35       9.501    .089 -12.744  1.00  0.00
ATOM    481  C   THR B  35      10.231   1.511 -12.526  1.00  0.00
ATOM    482  O   THR B  35       9.967   2.239 -11.557  1.00  0.00
ATOM    483  CB  THR B  35       8.179    .300 -13.504  1.00  0.00
ATOM    484  OG1 THR B  35       7.627   -.972 -13.870  1.00  0.00
ATOM    485  CG2 THR B  35       8.412   1.127 -14.760  1.00  0.00
ATOM    493  N   VAL B  36      11.213   1.900 -13.236  1.00  0.00
ATOM    494  CA  VAL B  36      11.725   3.174 -13.093  1.00  0.00
ATOM    495  C   VAL B  36      11.296   4.003 -14.336  1.00  0.00
ATOM    496  O   VAL B  36      11.461   3.714 -15.546  1.00  0.00
ATOM    497  CB  VAL B  36      13.258   3.106 -12.957  1.00  0.00
ATOM    498  CG1 VAL B  36      13.870   2.419 -14.169  1.00  0.00
ATOM    499  CG2 VAL B  36      13.826   4.506 -12.786  1.00  0.00
ATOM    509  N   LEU B  37      10.736   5.212 -13.949  1.00  0.00
ATOM    510  CA  LEU B  37      10.372   6.012 -15.044  1.00  0.00
ATOM    511  C   LEU B  37      11.140   7.414 -14.977  1.00  0.00
ATOM    512  O   LEU B  37      11.433   8.053 -13.961  1.00  0.00
ATOM    513  CB  LEU B  37       8.849   6.194 -15.035  1.00  0.00
ATOM    514  CG  LEU B  37       8.024   4.900 -15.047  1.00  0.00
ATOM    515  CD1 LEU B  37       7.754   4.457 -13.616  1.00  0.00
ATOM    516  CD2 LEU B  37       6.724   5.134 -15.802  1.00  0.00
ATOM    528  N   ARG B  38      11.490   7.966 -16.120  1.00  0.00
ATOM    529  CA  ARG B  38      11.963   9.259 -16.144  1.00  0.00
ATOM    530  C   ARG B  38      10.908  10.427 -16.552  1.00  0.00
ATOM    531  O   ARG B  38       9.943  10.503 -17.333  1.00  0.00
ATOM    532  CB  ARG B  38      13.153   9.247 -17.093  1.00  0.00
ATOM    533  CG  ARG B  38      13.854  10.586 -17.257  1.00  0.00
ATOM    534  CD  ARG B  38      15.086  10.464 -18.078  1.00  0.00
ATOM    535  NE  ARG B  38      15.785  11.733 -18.198  1.00  0.00
ATOM    536  CZ  ARG B  38      15.627  12.600 -19.217  1.00  0.00
ATOM    537  NH1 ARG B  38      14.792  12.321 -20.194  1.00  0.00
ATOM    538  NH2 ARG B  38      16.311  13.730 -19.235  1.00  0.00
ATOM    552  N   GLN B  39      10.996  11.584 -15.783  1.00  0.00
ATOM    553  CA  GLN B  39       9.930  12.566 -16.237  1.00  0.00
ATOM    554  C   GLN B  39      10.496  13.655 -17.101  1.00  0.00
ATOM    555  O   GLN B  39      11.381  14.364 -16.616  1.00  0.00
ATOM    556  CB  GLN B  39       9.219  13.213 -15.046  1.00  0.00
ATOM    557  CG  GLN B  39       8.061  14.118 -15.428  1.00  0.00
ATOM    558  CD  GLN B  39       7.399  14.754 -14.220  1.00  0.00
ATOM    559  OE1 GLN B  39       7.149  14.089 -13.211  1.00  0.00
ATOM    560  NE2 GLN B  39       7.112  16.047 -14.316  1.00  0.00
ATOM    569  N   ALA B  40      10.114  13.914 -18.249  1.00  0.00
ATOM    570  CA  ALA B  40      10.732  14.872 -18.931  1.00  0.00
ATOM    571  C   ALA B  40      10.081  16.246 -19.197  1.00  0.00
ATOM    572  O   ALA B  40       9.159  16.636 -19.833  1.00  0.00
ATOM    573  CB  ALA B  40      11.052  14.434 -20.254  1.00  0.00
ATOM    579  N   GLY B  41      10.410  17.078 -18.311  1.00  0.00
ATOM    580  CA  GLY B  41       9.690  18.281 -18.405  1.00  0.00
ATOM    581  C   GLY B  41       8.363  17.581 -18.001  1.00  0.00
ATOM    582  O   GLY B  41       8.269  17.009 -16.923  1.00  0.00
ATOM    586  N   SER B  42       7.309  17.738 -18.844  1.00  0.00
ATOM    587  CA  SER B  42       5.925  17.213 -18.638  1.00  0.00
ATOM    588  C   SER B  42       5.594  15.863 -19.193  1.00  0.00
ATOM    589  O   SER B  42       4.389  15.370 -19.173  1.00  0.00
ATOM    590  CB  SER B  42       4.926  18.191 -19.225  1.00  0.00
ATOM    591  OG  SER B  42       5.074  18.286 -20.615  1.00  0.00
ATOM    597  N   GLN B  43       6.621  15.194 -19.812  1.00  0.00
ATOM    598  CA  GLN B  43       6.325  13.988 -20.430  1.00  0.00
ATOM    599  C   GLN B  43       6.794  12.782 -19.770  1.00  0.00
ATOM    600  O   GLN B  43       7.753  12.543 -19.037  1.00  0.00
ATOM    601  CB  GLN B  43       6.882  14.014 -21.855  1.00  0.00
ATOM    602  CG  GLN B  43       6.347  15.148 -22.713  1.00  0.00
ATOM    603  CD  GLN B  43       4.861  15.014 -22.988  1.00  0.00
ATOM    604  OE1 GLN B  43       4.415  14.042 -23.604  1.00  0.00
ATOM    605  NE2 GLN B  43       4.086  15.991 -22.533  1.00  0.00
ATOM    614  N   MET B  44       6.241  11.691 -19.910  1.00  0.00
ATOM    615  CA  MET B  44       6.924  10.706 -19.073  1.00  0.00
ATOM    616  C   MET B  44       7.387   9.478 -19.852  1.00  0.00
ATOM    617  O   MET B  44       6.618   8.928 -20.649  1.00  0.00
ATOM    618  CB  MET B  44       6.008  10.280 -17.927  1.00  0.00
ATOM    619  CG  MET B  44       6.625   9.271 -16.970  1.00  0.00
ATOM    620  SD  MET B  44       5.535   8.864 -15.591  1.00  0.00
ATOM    621  CE  MET B  44       5.579  10.393 -14.662  1.00  0.00
ATOM    631  N   THR B  45       8.579   8.989 -19.575  1.00  0.00
ATOM    632  CA  THR B  45       8.944   7.950 -20.326  1.00  0.00
ATOM    633  C   THR B  45       9.359   6.680 -19.411  1.00  0.00
ATOM    634  O   THR B  45       9.721   6.513 -18.227  1.00  0.00
ATOM    635  CB  THR B  45      10.082   8.420 -21.251  1.00  0.00
ATOM    636  OG1 THR B  45      11.207   8.825 -20.461  1.00  0.00
ATOM    637  CG2 THR B  45       9.623   9.589 -22.109  1.00  0.00
ATOM    645  N   GLU B  46       9.256   5.530 -19.947  1.00  0.00
ATOM    646  CA  GLU B  46       9.606   4.429 -19.001  1.00  0.00
ATOM    647  C   GLU B  46      10.887   4.023 -19.512  1.00  0.00
ATOM    648  O   GLU B  46      11.070   3.741 -20.724  1.00  0.00
ATOM    649  CB  GLU B  46       8.624   3.255 -18.998  1.00  0.00
ATOM    650  CG  GLU B  46       9.006   2.118 -18.060  1.00  0.00
ATOM    651  CD  GLU B  46       8.006    .996 -18.064  1.00  0.00
ATOM    652  OE1 GLU B  46       6.852   1.254 -18.312  1.00  0.00
ATOM    653  OE2 GLU B  46       8.396   -.122 -17.819  1.00  0.00
ATOM    660  N   VAL B  47      11.793   3.879 -18.605  1.00  0.00
ATOM    661  CA  VAL B  47      13.138   3.650 -18.919  1.00  0.00
ATOM    662  C   VAL B  47      13.577   2.251 -18.517  1.00  0.00
ATOM    663  O   VAL B  47      14.285   1.598 -19.286  1.00  0.00
ATOM    664  CB  VAL B  47      14.012   4.703 -18.211  1.00  0.00
ATOM    665  CG1 VAL B  47      15.488   4.414 -18.446  1.00  0.00
ATOM    666  CG2 VAL B  47      13.649   6.095 -18.706  1.00  0.00
ATOM    676  N   CYS B  48      13.122   1.795 -17.475  1.00  0.00
ATOM    677  CA  CYS B  48      13.446    .499 -17.112  1.00  0.00
ATOM    678  C   CYS B  48      12.576   -.234 -16.247  1.00  0.00
ATOM    679  O   CYS B  48      11.716   -.080 -15.422  1.00  0.00
ATOM    680  CB  CYS B  48      14.822    .513 -16.446  1.00  0.00
ATOM    681  SG  CYS B  48      15.428  -1.123 -15.968  1.00  0.00
ATOM    687  N   ALA B  49      12.686  -1.399 -16.573  1.00  0.00
ATOM    688  CA  ALA B  49      11.830  -2.083 -15.764  1.00  0.00
ATOM    689  C   ALA B  49      12.446  -3.165 -15.303  1.00  0.00
ATOM    690  O   ALA B  49      13.328  -3.784 -15.917  1.00  0.00
ATOM    691  CB  ALA B  49      10.692  -2.205 -16.279  1.00  0.00
ATOM    697  N   ALA B  50      11.908  -3.547 -14.349  1.00  0.00
ATOM    698  CA  ALA B  50      12.502  -4.736 -14.005  1.00  0.00
ATOM    699  C   ALA B  50      11.647  -5.327 -13.195  1.00  0.00
ATOM    700  O   ALA B  50      10.945  -4.635 -12.544  1.00  0.00
ATOM    701  CB  ALA B  50      13.694  -4.557 -13.170  1.00  0.00
ATOM    707  N   THR B  51      11.744  -6.728 -13.391  1.00  0.00
ATOM    708  CA  THR B  51      10.841  -7.554 -12.783  1.00  0.00
ATOM    709  C   THR B  51      11.546  -8.495 -12.159  1.00  0.00
ATOM    710  O   THR B  51      12.400  -9.181 -12.667  1.00  0.00
ATOM    711  CB  THR B  51       9.854  -8.221 -13.758  1.00  0.00
ATOM    712  OG1 THR B  51       9.175  -7.212 -14.518  1.00  0.00
ATOM    713  CG2 THR B  51       8.831  -9.051 -12.998  1.00  0.00
ATOM    721  N   TYR B  52      11.143  -8.679 -11.035  1.00  0.00
ATOM    722  CA  TYR B  52      11.778  -9.576 -10.331  1.00  0.00
ATOM    723  C   TYR B  52      10.766 -10.310 -10.077  1.00  0.00
ATOM    724  O   TYR B  52       9.615  -9.923  -9.686  1.00  0.00
ATOM    725  CB  TYR B  52      12.466  -9.057  -9.067  1.00  0.00
ATOM    726  CG  TYR B  52      13.401  -7.894  -9.315  1.00  0.00
ATOM    727  CD1 TYR B  52      12.909  -6.597  -9.320  1.00  0.00
ATOM    728  CD2 TYR B  52      14.751  -8.125  -9.536  1.00  0.00
ATOM    729  CE1 TYR B  52      13.763  -5.535  -9.546  1.00  0.00
ATOM    730  CE2 TYR B  52      15.605  -7.063  -9.762  1.00  0.00
ATOM    731  CZ  TYR B  52      15.115  -5.772  -9.768  1.00  0.00
ATOM    732  OH  TYR B  52      15.966  -4.715  -9.993  1.00  0.00
ATOM    742  N   THR B  53      11.363 -11.258  -9.845  1.00  0.00
ATOM    743  CA  THR B  53      10.698 -12.260  -9.482  1.00  0.00
ATOM    744  C   THR B  53      11.541 -12.675  -8.392  1.00  0.00
ATOM    745  O   THR B  53      12.520 -12.162  -8.211  1.00  0.00
ATOM    746  CB  THR B  53      10.530 -13.312 -10.594  1.00  0.00
ATOM    747  OG1 THR B  53      11.792 -13.937 -10.860  1.00  0.00
ATOM    748  CG2 THR B  53      10.012 -12.662 -11.869  1.00  0.00
ATOM    756  N   VAL B  54      11.007 -13.518  -7.530  1.00  0.00
ATOM    757  CA  VAL B  54      11.693 -14.021  -6.426  1.00  0.00
ATOM    758  C   VAL B  54      11.773 -14.706  -7.823  1.00  0.00
ATOM    759  O   VAL B  54      10.737 -14.734  -8.505  1.00  0.00
ATOM    760  CB  VAL B  54      10.961 -14.690  -5.247  1.00  0.00
ATOM    761  CG1 VAL B  54      10.292 -15.980  -5.698  1.00  0.00
ATOM    762  CG2 VAL B  54      11.940 -14.958  -4.114  1.00  0.00
ATOM    772  N   GLU B  55      12.665 -15.285  -8.075  1.00  0.00
ATOM    773  CA  GLU B  55      13.674 -16.072  -8.714  1.00  0.00
ATOM    774  C   GLU B  55      14.364 -15.051  -9.777  1.00  0.00
ATOM    775  O   GLU B  55      14.779 -15.433 -10.884  1.00  0.00
ATOM    776  CB  GLU B  55      13.059 -17.307  -9.376  1.00  0.00
ATOM    777  CG  GLU B  55      12.349 -18.248  -8.414  1.00  0.00
ATOM    778  CD  GLU B  55      11.848 -19.499  -9.081  1.00  0.00
ATOM    779  OE1 GLU B  55      11.944 -19.588 -10.282  1.00  0.00
ATOM    780  OE2 GLU B  55      11.370 -20.367  -8.390  1.00  0.00
ATOM    787  N   ASP B  56      14.404 -13.724  -9.397  1.00  0.00
ATOM    788  CA  ASP B  56      15.274 -12.502  -9.641  1.00  0.00
ATOM    789  C   ASP B  56      15.540 -12.007 -10.977  1.00  0.00
ATOM    790  O   ASP B  56      16.576 -11.350 -11.232  1.00  0.00
ATOM    791  CB  ASP B  56      16.662 -12.720  -9.033  1.00  0.00
ATOM    792  CG  ASP B  56      16.627 -12.890  -7.520  1.00  0.00
ATOM    793  OD1 ASP B  56      15.922 -12.150  -6.875  1.00  0.00
ATOM    794  OD2 ASP B  56      17.306 -13.757  -7.025  1.00  0.00
ATOM    799  N   GLU B  57      14.817 -12.476 -11.900  1.00  0.00
ATOM    800  CA  GLU B  57      15.221 -11.869 -13.049  1.00  0.00
ATOM    801  C   GLU B  57      15.023 -10.439 -12.778  1.00  0.00
ATOM    802  O   GLU B  57      14.398  -9.935 -11.665  1.00  0.00
ATOM    803  CB  GLU B  57      14.415 -12.348 -14.259  1.00  0.00
ATOM    804  CG  GLU B  57      14.656 -13.802 -14.639  1.00  0.00
ATOM    805  CD  GLU B  57      13.874 -14.228 -15.851  1.00  0.00
ATOM    806  OE1 GLU B  57      13.109 -13.437 -16.348  1.00  0.00
ATOM    807  OE2 GLU B  57      14.043 -15.345 -16.280  1.00  0.00
ATOM    814  N   LEU B  58      15.879  -9.827 -13.717  1.00  0.00
ATOM    815  CA  LEU B  58      15.799  -8.465 -14.004  1.00  0.00
ATOM    816  C   LEU B  58      15.693  -8.109 -15.514  1.00  0.00
ATOM    817  O   LEU B  58      16.493  -8.592 -16.265  1.00  0.00
ATOM    818  CB  LEU B  58      17.029  -7.791 -13.384  1.00  0.00
ATOM    819  CG  LEU B  58      17.090  -6.264 -13.519  1.00  0.00
ATOM    820  CD1 LEU B  58      17.882  -5.682 -12.357  1.00  0.00
ATOM    821  CD2 LEU B  58      17.726  -5.898 -14.852  1.00  0.00
ATOM    833  N   ALA B  59      14.799  -7.289 -15.975  1.00  0.00
ATOM    834  CA  ALA B  59      14.917  -6.950 -17.363  1.00  0.00
ATOM    835  C   ALA B  59      15.486  -5.492 -17.711  1.00  0.00
ATOM    836  O   ALA B  59      15.459  -4.613 -16.830  1.00  0.00
ATOM    837  CB  ALA B  59      13.723  -7.256 -17.935  1.00  0.00
ATOM    843  N   PHE B  60      16.002  -5.189 -18.921  1.00  0.00
ATOM    844  CA  PHE B  60      16.413  -3.829 -18.975  1.00  0.00
ATOM    845  C   PHE B  60      15.987  -3.196 -20.045  1.00  0.00
ATOM    846  O   PHE B  60      15.708  -3.757 -21.085  1.00  0.00
ATOM    847  CB  PHE B  60      17.934  -3.673 -18.966  1.00  0.00
ATOM    848  CG  PHE B  60      18.624  -4.391 -20.091  1.00  0.00
ATOM    849  CD1 PHE B  60      18.815  -3.768 -21.316  1.00  0.00
ATOM    850  CD2 PHE B  60      19.082  -5.689 -19.928  1.00  0.00
ATOM    851  CE1 PHE B  60      19.449  -4.428 -22.352  1.00  0.00
ATOM    852  CE2 PHE B  60      19.717  -6.350 -20.961  1.00  0.00
ATOM    853  CZ  PHE B  60      19.900  -5.718 -22.175  1.00  0.00
ATOM    863  N   LEU B  61      15.786  -2.033 -19.829  1.00  0.00
ATOM    864  CA  LEU B  61      15.281  -1.674 -20.995  1.00  0.00
ATOM    865  C   LEU B  61      16.174   -.774 -21.597  1.00  0.00
ATOM    866  O   LEU B  61      17.221   -.618 -20.967  1.00  0.00
ATOM    867  CB  LEU B  61      13.899  -1.034 -20.815  1.00  0.00
ATOM    868  CG  LEU B  61      12.855  -1.896 -20.095  1.00  0.00
ATOM    869  CD1 LEU B  61      11.595  -1.075 -19.856  1.00  0.00
ATOM    870  CD2 LEU B  61      12.553  -3.131 -20.930  1.00  0.00
ATOM    882  N   ASP B  62      15.799   -.235 -22.658  1.00  0.00
ATOM    883  CA  ASP B  62      16.736    .288 -23.390  1.00  0.00
ATOM    884  C   ASP B  62      17.837   1.220 -22.886  1.00  0.00
ATOM    885  O   ASP B  62      17.639   2.218 -22.201  1.00  0.00
ATOM    886  CB  ASP B  62      15.943    .979 -24.503  1.00  0.00
ATOM    887  CG  ASP B  62      15.280   -.005 -25.457  1.00  0.00
ATOM    888  OD1 ASP B  62      15.558  -1.176 -25.359  1.00  0.00
ATOM    889  OD2 ASP B  62      14.502    .425 -26.275  1.00  0.00
ATOM    894  N   ASP B  63      19.040    .820 -23.314  1.00  0.00
ATOM    895  CA  ASP B  63      20.317   1.437 -23.105  1.00  0.00
ATOM    896  C   ASP B  63      20.479   1.500 -21.680  1.00  0.00
ATOM    897  O   ASP B  63      21.395   2.120 -21.130  1.00  0.00
ATOM    898  CB  ASP B  63      20.409   2.839 -23.713  1.00  0.00
ATOM    899  CG  ASP B  63      20.319   2.833 -25.233  1.00  0.00
ATOM    900  OD1 ASP B  63      20.511   1.792 -25.816  1.00  0.00
ATOM    901  OD2 ASP B  63      20.059   3.869 -25.797  1.00  0.00
ATOM    906  N   SER B  64      19.755    .719 -21.026  1.00  0.00
ATOM    907  CA  SER B  64      19.810    .974 -19.677  1.00  0.00
ATOM    908  C   SER B  64      20.023   -.347 -19.543  1.00  0.00
ATOM    909  O   SER B  64      19.411  -1.291 -20.032  1.00  0.00
ATOM    910  CB  SER B  64      18.552   1.494 -19.010  1.00  0.00
ATOM    911  OG  SER B  64      18.169   2.729 -19.552  1.00  0.00
ATOM    917  N   THR B  65      20.812   -.375 -18.745  1.00  0.00
ATOM    918  CA  THR B  65      21.248  -1.406 -18.180  1.00  0.00
ATOM    919  C   THR B  65      20.894  -1.032 -16.809  1.00  0.00
ATOM    920  O   THR B  65      21.133    .077 -16.272  1.00  0.00
ATOM    921  CB  THR B  65      22.751  -1.636 -18.422  1.00  0.00
ATOM    922  OG1 THR B  65      22.988  -1.825 -19.823  1.00  0.00
ATOM    923  CG2 THR B  65      23.232  -2.862 -17.661  1.00  0.00
ATOM    931  N   CYS B  66      20.312  -2.016 -16.244  1.00  0.00
ATOM    932  CA  CYS B  66      19.778  -1.968 -15.017  1.00  0.00
ATOM    933  C   CYS B  66      20.172  -3.047 -14.253  1.00  0.00
ATOM    934  O   CYS B  66      19.889  -4.169 -14.579  1.00  0.00
ATOM    935  CB  CYS B  66      18.251  -1.943 -15.090  1.00  0.00
ATOM    936  SG  CYS B  66      17.435  -1.938 -13.476  1.00  0.00
ATOM    942  N   THR B  67      20.557  -2.765 -13.195  1.00  0.00
ATOM    943  CA  THR B  67      20.899  -4.016 -12.444  1.00  0.00
ATOM    944  C   THR B  67      20.277  -3.687 -11.215  1.00  0.00
ATOM    945  O   THR B  67      20.100  -2.615 -10.611  1.00  0.00
ATOM    946  CB  THR B  67      22.398  -4.307 -12.247  1.00  0.00
ATOM    947  OG1 THR B  67      22.963  -3.337 -11.357  1.00  0.00
ATOM    948  CG2 THR B  67      23.130  -4.255 -13.580  1.00  0.00
ATOM    956  N   GLY B  68      20.090  -4.736 -10.618  1.00  0.00
ATOM    957  CA  GLY B  68      19.424  -4.482  -9.512  1.00  0.00
ATOM    958  C   GLY B  68      19.299  -5.742  -8.933  1.00  0.00
ATOM    959  O   GLY B  68      19.642  -6.842  -9.428  1.00  0.00
ATOM    963  N   THR B  69      18.746  -5.545  -7.836  1.00  0.00
ATOM    964  CA  THR B  69      18.650  -6.706  -6.906  1.00  0.00
ATOM    965  C   THR B  69      17.486  -6.533  -5.955  1.00  0.00
ATOM    966  O   THR B  69      16.918  -5.416  -5.613  1.00  0.00
ATOM    967  CB  THR B  69      19.942  -6.897  -6.090  1.00  0.00
ATOM    968  OG1 THR B  69      19.897  -8.156  -5.405  1.00  0.00
ATOM    969  CG2 THR B  69      20.102  -5.777  -5.074  1.00  0.00
ATOM    977  N   SER B  70      17.191  -7.585  -5.283  1.00  0.00
ATOM    978  CA  SER B  70      16.106  -7.295  -4.315  1.00  0.00
ATOM    979  C   SER B  70      16.445  -7.914  -3.110  1.00  0.00
ATOM    980  O   SER B  70      17.112  -8.970  -3.022  1.00  0.00
ATOM    981  CB  SER B  70      14.751  -7.812  -4.759  1.00  0.00
ATOM    982  OG  SER B  70      14.739  -9.212  -4.806  1.00  0.00
ATOM    988  N   SER B  71      15.761  -7.255  -2.174  1.00  0.00
ATOM    989  CA  SER B  71      15.793  -7.793   -.815  1.00  0.00
ATOM    990  C   SER B  71      14.801  -7.470    .088  1.00  0.00
ATOM    991  O   SER B  71      14.296  -6.424    .527  1.00  0.00
ATOM    992  CB  SER B  71      17.084  -7.398   -.126  1.00  0.00
ATOM    993  OG  SER B  71      17.130  -7.901   1.181  1.00  0.00
ATOM    999  N   GLY B  72      14.041  -8.476    .200  1.00  0.00
ATOM   1000  CA  GLY B  72      13.153  -8.101   1.176  1.00  0.00
ATOM   1001  C   GLY B  72      12.227  -7.062    .522  1.00  0.00
ATOM   1002  O   GLY B  72      11.659  -7.268   -.571  1.00  0.00
ATOM   1006  N   ASN B  73      12.141  -5.916   1.241  1.00  0.00
ATOM   1007  CA  ASN B  73      11.320  -4.768    .693  1.00  0.00
ATOM   1008  C   ASN B  73      12.174  -3.595   -.158  1.00  0.00
ATOM   1009  O   ASN B  73      11.875  -2.425   -.435  1.00  0.00
ATOM   1010  CB  ASN B  73      10.560  -4.150   1.852  1.00  0.00
ATOM   1011  CG  ASN B  73      11.470  -3.529   2.875  1.00  0.00
ATOM   1012  OD1 ASN B  73      12.671  -3.823   2.915  1.00  0.00
ATOM   1013  ND2 ASN B  73      10.923  -2.675   3.702  1.00  0.00
ATOM   1020  N   LYS B  74      13.388  -3.800   -.460  1.00  0.00
ATOM   1021  CA  LYS B  74      14.198  -2.720  -1.102  1.00  0.00
ATOM   1022  C   LYS B  74      14.625  -3.110  -2.523  1.00  0.00
ATOM   1023  O   LYS B  74      15.038  -4.244  -2.935  1.00  0.00
ATOM   1024  CB  LYS B  74      15.436  -2.397   -.264  1.00  0.00
ATOM   1025  CG  LYS B  74      15.134  -1.747   1.080  1.00  0.00
ATOM   1026  CD  LYS B  74      16.413  -1.337   1.795  1.00  0.00
ATOM   1027  CE  LYS B  74      16.112   -.654   3.121  1.00  0.00
ATOM   1028  NZ  LYS B  74      17.353   -.219   3.818  1.00  0.00
ATOM   1042  N   VAL B  75      14.435  -2.127  -3.380  1.00  0.00
ATOM   1043  CA  VAL B  75      14.873  -2.429  -4.672  1.00  0.00
ATOM   1044  C   VAL B  75      15.993  -1.416  -5.131  1.00  0.00
ATOM   1045  O   VAL B  75      16.182   -.237  -4.932  1.00  0.00
ATOM   1046  CB  VAL B  75      13.664  -2.392  -5.625  1.00  0.00
ATOM   1047  CG1 VAL B  75      14.079  -2.812  -7.027  1.00  0.00
ATOM   1048  CG2 VAL B  75      12.560  -3.294  -5.096  1.00  0.00
ATOM   1058  N   ASN B  76      17.011  -2.049  -5.694  1.00  0.00
ATOM   1059  CA  ASN B  76      18.168  -1.108  -6.062  1.00  0.00
ATOM   1060  C   ASN B  76      18.418  -1.029  -7.557  1.00  0.00
ATOM   1061  O   ASN B  76      18.657  -2.178  -8.110  1.00  0.00
ATOM   1062  CB  ASN B  76      19.456  -1.518  -5.372  1.00  0.00
ATOM   1063  CG  ASN B  76      20.571   -.536  -5.599  1.00  0.00
ATOM   1064  OD1 ASN B  76      20.601    .165  -6.617  1.00  0.00
ATOM   1065  ND2 ASN B  76      21.491   -.471  -4.669  1.00  0.00
ATOM   1072  N   LEU B  77      18.358    .134  -8.251  1.00  0.00
ATOM   1073  CA  LEU B  77      18.535    .139  -9.636  1.00  0.00
ATOM   1074  C   LEU B  77      19.894    .785 -10.004  1.00  0.00
ATOM   1075  O   LEU B  77      20.379   1.836  -9.641  1.00  0.00
ATOM   1076  CB  LEU B  77      17.368    .891 -10.289  1.00  0.00
ATOM   1077  CG  LEU B  77      15.965    .429  -9.876  1.00  0.00
ATOM   1078  CD1 LEU B  77      14.920   1.295 -10.567  1.00  0.00
ATOM   1079  CD2 LEU B  77      15.785  -1.038 -10.239  1.00  0.00
ATOM   1091  N   THR B  78      20.665    .081 -10.711  1.00  0.00
ATOM   1092  CA  THR B  78      21.846    .697 -11.080  1.00  0.00
ATOM   1093  C   THR B  78      21.849    .986 -12.500  1.00  0.00
ATOM   1094  O   THR B  78      21.538    .096 -13.341  1.00  0.00
ATOM   1095  CB  THR B  78      23.064   -.173 -10.719  1.00  0.00
ATOM   1096  OG1 THR B  78      23.130   -.342  -9.297  1.00  0.00
ATOM   1097  CG2 THR B  78      24.348    .479 -11.208  1.00  0.00
ATOM   1105  N   ILE B  79      22.168   2.386 -12.767  1.00  0.00
ATOM   1106  CA  ILE B  79      22.204   2.759 -14.109  1.00  0.00
ATOM   1107  C   ILE B  79      23.605   3.045 -14.692  1.00  0.00
ATOM   1108  O   ILE B  79      24.456   3.799 -14.185  1.00  0.00
ATOM   1109  CB  ILE B  79      21.302   3.994 -14.285  1.00  0.00
ATOM   1110  CG1 ILE B  79      19.971   3.793 -13.556  1.00  0.00
ATOM   1111  CG2 ILE B  79      21.067   4.274 -15.762  1.00  0.00
ATOM   1112  CD1 ILE B  79      19.164   2.624 -14.070  1.00  0.00
ATOM   1124  N   GLN B  80      23.948   2.312 -15.812  1.00  0.00
ATOM   1125  CA  GLN B  80      25.316   2.614 -16.229  1.00  0.00
ATOM   1126  C   GLN B  80      25.404   3.436 -17.558  1.00  0.00
ATOM   1127  O   GLN B  80      24.597   3.199 -18.467  1.00  0.00
ATOM   1128  CB  GLN B  80      26.096   1.305 -16.372  1.00  0.00
ATOM   1129  CG  GLN B  80      26.223    .510 -15.083  1.00  0.00
ATOM   1130  CD  GLN B  80      26.997   -.780 -15.272  1.00  0.00
ATOM   1131  OE1 GLN B  80      26.991  -1.371 -16.356  1.00  0.00
ATOM   1132  NE2 GLN B  80      27.668  -1.226 -14.217  1.00  0.00
ATOM   1141  N   GLY B  81      26.343   4.325 -17.688  1.00  0.00
ATOM   1142  CA  GLY B  81      26.732   5.145 -18.846  1.00  0.00
ATOM   1143  C   GLY B  81      25.773   6.262 -19.115  1.00  0.00
ATOM   1144  O   GLY B  81      25.488   6.641 -20.256  1.00  0.00
ATOM   1148  N   LEU B  82      25.268   6.761 -18.074  1.00  0.00
ATOM   1149  CA  LEU B  82      24.345   7.824 -18.024  1.00  0.00
ATOM   1150  C   LEU B  82      25.106   8.971 -18.690  1.00  0.00
ATOM   1151  O   LEU B  82      26.318   9.069 -18.529  1.00  0.00
ATOM   1152  CB  LEU B  82      23.933   8.152 -16.583  1.00  0.00
ATOM   1153  CG  LEU B  82      22.728   7.373 -16.042  1.00  0.00
ATOM   1154  CD1 LEU B  82      22.622   7.582 -14.538  1.00  0.00
ATOM   1155  CD2 LEU B  82      21.464   7.837 -16.749  1.00  0.00
ATOM   1167  N   ARG B  83      24.475   9.788 -19.384  1.00  0.00
ATOM   1168  CA  ARG B  83      25.014  10.944 -20.077  1.00  0.00
ATOM   1169  C   ARG B  83      24.489  12.118 -19.347  1.00  0.00
ATOM   1170  O   ARG B  83      23.534  11.919 -18.611  1.00  0.00
ATOM   1171  CB  ARG B  83      24.594  11.001 -21.539  1.00  0.00
ATOM   1172  CG  ARG B  83      25.109   9.857 -22.397  1.00  0.00
ATOM   1173  CD  ARG B  83      24.633   9.964 -23.800  1.00  0.00
ATOM   1174  NE  ARG B  83      23.194   9.778 -23.900  1.00  0.00
ATOM   1175  CZ  ARG B  83      22.471   9.990 -25.017  1.00  0.00
ATOM   1176  NH1 ARG B  83      23.065  10.393 -26.118  1.00  0.00
ATOM   1177  NH2 ARG B  83      21.165   9.791 -25.006  1.00  0.00
ATOM   1191  N   ALA B  84      25.114  13.296 -19.548  1.00  0.00
ATOM   1192  CA  ALA B  84      24.804  14.495 -18.838  1.00  0.00
ATOM   1193  C   ALA B  84      23.390  14.961 -18.975  1.00  0.00
ATOM   1194  O   ALA B  84      22.708  15.148 -17.916  1.00  0.00
ATOM   1195  CB  ALA B  84      25.845  15.709 -19.377  1.00  0.00
ATOM   1201  N   MET B  85      22.873  14.720 -20.076  1.00  0.00
ATOM   1202  CA  MET B  85      21.612  15.073 -20.538  1.00  0.00
ATOM   1203  C   MET B  85      20.527  14.194 -19.952  1.00  0.00
ATOM   1204  O   MET B  85      19.348  14.428 -20.169  1.00  0.00
ATOM   1205  CB  MET B  85      21.608  15.012 -22.065  1.00  0.00
ATOM   1206  CG  MET B  85      22.515  16.033 -22.738  1.00  0.00
ATOM   1207  SD  MET B  85      22.089  17.732 -22.307  1.00  0.00
ATOM   1208  CE  MET B  85      20.497  17.896 -23.111  1.00  0.00
ATOM   1218  N   ASP B  86      20.944  13.151 -19.201  1.00  0.00
ATOM   1219  CA  ASP B  86      20.048  12.155 -18.631  1.00  0.00
ATOM   1220  C   ASP B  86      19.560  12.521 -17.280  1.00  0.00
ATOM   1221  O   ASP B  86      18.795  11.765 -16.665  1.00  0.00
ATOM   1222  CB  ASP B  86      20.741  10.793 -18.549  1.00  0.00
ATOM   1223  CG  ASP B  86      21.015  10.184 -19.918  1.00  0.00
ATOM   1224  OD1 ASP B  86      20.383  10.590 -20.864  1.00  0.00
ATOM   1225  OD2 ASP B  86      21.854   9.320 -20.004  1.00  0.00
ATOM   1230  N   THR B  87      19.927  13.687 -16.898  1.00  0.00
ATOM   1231  CA  THR B  87      19.612  14.321 -15.676  1.00  0.00
ATOM   1232  C   THR B  87      18.118  14.469 -15.614  1.00  0.00
ATOM   1233  O   THR B  87      17.426  14.653 -16.608  1.00  0.00
ATOM   1234  CB  THR B  87      20.307  15.689 -15.547  1.00  0.00
ATOM   1235  OG1 THR B  87      20.047  16.239 -14.249  1.00  0.00
ATOM   1236  CG2 THR B  87      19.799  16.648 -16.612  1.00  0.00
ATOM   1244  N   GLY B  88      17.585  14.258 -14.375  1.00  0.00
ATOM   1245  CA  GLY B  88      16.168  14.351 -14.109  1.00  0.00
ATOM   1246  C   GLY B  88      15.275  13.628 -13.116  1.00  0.00
ATOM   1247  O   GLY B  88      15.638  13.089 -12.044  1.00  0.00
ATOM   1251  N   LEU B  89      13.988  13.799 -13.262  1.00  0.00
ATOM   1252  CA  LEU B  89      13.392  13.198 -12.117  1.00  0.00
ATOM   1253  C   LEU B  89      13.105  11.672 -12.277  1.00  0.00
ATOM   1254  O   LEU B  89      12.583  11.121 -13.252  1.00  0.00
ATOM   1255  CB  LEU B  89      12.093  13.951 -11.802  1.00  0.00
ATOM   1256  CG  LEU B  89      12.250  15.233 -10.976  1.00  0.00
ATOM   1257  CD1 LEU B  89      13.075  16.245 -11.760  1.00  0.00
ATOM   1258  CD2 LEU B  89      10.876  15.792 -10.638  1.00  0.00
ATOM   1270  N   TYR B  90      13.497  10.880 -11.330  1.00  0.00
ATOM   1271  CA  TYR B  90      13.144   9.508 -11.531  1.00  0.00
ATOM   1272  C   TYR B  90      12.108   9.090 -10.486  1.00  0.00
ATOM   1273  O   TYR B  90      11.915   9.384  -9.305  1.00  0.00
ATOM   1274  CB  TYR B  90      14.388   8.619 -11.465  1.00  0.00
ATOM   1275  CG  TYR B  90      15.336   8.808 -12.628  1.00  0.00
ATOM   1276  CD1 TYR B  90      16.035   9.998 -12.766  1.00  0.00
ATOM   1277  CD2 TYR B  90      15.507   7.792 -13.556  1.00  0.00
ATOM   1278  CE1 TYR B  90      16.901  10.171 -13.828  1.00  0.00
ATOM   1279  CE2 TYR B  90      16.373   7.965 -14.618  1.00  0.00
ATOM   1280  CZ  TYR B  90      17.068   9.149 -14.756  1.00  0.00
ATOM   1281  OH  TYR B  90      17.931   9.321 -15.814  1.00  0.00
ATOM   1291  N   ILE B  91      11.181   8.361 -10.995  1.00  0.00
ATOM   1292  CA  ILE B  91      10.157   7.869 -10.089  1.00  0.00
ATOM   1293  C   ILE B  91      10.168   6.286 -10.004  1.00  0.00
ATOM   1294  O   ILE B  91      10.643   5.526 -10.924  1.00  0.00
ATOM   1295  CB  ILE B  91       8.774   8.372 -10.541  1.00  0.00
ATOM   1296  CG1 ILE B  91       8.718   9.901 -10.487  1.00  0.00
ATOM   1297  CG2 ILE B  91       7.679   7.765  -9.678  1.00  0.00
ATOM   1298  CD1 ILE B  91       7.495  10.492 -11.149  1.00  0.00
ATOM   1310  N   CYS B  92       9.910   5.735  -8.918  1.00  0.00
ATOM   1311  CA  CYS B  92       9.844   4.314  -8.772  1.00  0.00
ATOM   1312  C   CYS B  92       8.442   3.782  -8.591  1.00  0.00
ATOM   1313  O   CYS B  92       7.652   4.326  -7.769  1.00  0.00
ATOM   1314  CB  CYS B  92      10.695   3.882  -7.577  1.00  0.00
ATOM   1315  SG  CYS B  92      11.086   2.116  -7.549  1.00  0.00
ATOM   1321  N   LYS B  93       8.147   2.615  -9.199  1.00  0.00
ATOM   1322  CA  LYS B  93       6.770   2.124  -9.025  1.00  0.00
ATOM   1323  C   LYS B  93       6.862    .604  -8.729  1.00  0.00
ATOM   1324  O   LYS B  93       7.393   -.292  -9.361  1.00  0.00
ATOM   1325  CB  LYS B  93       5.916   2.399 -10.263  1.00  0.00
ATOM   1326  CG  LYS B  93       4.482   1.897 -10.163  1.00  0.00
ATOM   1327  CD  LYS B  93       3.724   2.124 -11.463  1.00  0.00
ATOM   1328  CE  LYS B  93       2.291   1.621 -11.365  1.00  0.00
ATOM   1329  NZ  LYS B  93       1.561   1.768 -12.653  1.00  0.00
ATOM   1343  N   VAL B  94       5.992    .170  -7.751  1.00  0.00
ATOM   1344  CA  VAL B  94       5.935  -1.179  -7.578  1.00  0.00
ATOM   1345  C   VAL B  94       4.481  -1.815  -7.853  1.00  0.00
ATOM   1346  O   VAL B  94       3.454  -1.008  -7.478  1.00  0.00
ATOM   1347  CB  VAL B  94       6.409  -1.458  -6.139  1.00  0.00
ATOM   1348  CG1 VAL B  94       5.469   -.809  -5.133  1.00  0.00
ATOM   1349  CG2 VAL B  94       6.498  -2.958  -5.904  1.00  0.00
ATOM   1359  N   GLU B  95       4.498  -3.090  -8.431  1.00  0.00
ATOM   1360  CA  GLU B  95       3.252  -3.713  -8.602  1.00  0.00
ATOM   1361  C   GLU B  95       3.234  -5.144  -8.110  1.00  0.00
ATOM   1362  O   GLU B  95       4.185  -5.974  -8.191  1.00  0.00
ATOM   1363  CB  GLU B  95       2.862  -3.659 -10.081  1.00  0.00
ATOM   1364  CG  GLU B  95       2.596  -2.257 -10.610  1.00  0.00
ATOM   1365  CD  GLU B  95       2.164  -2.248 -12.050  1.00  0.00
ATOM   1366  OE1 GLU B  95       2.154  -3.293 -12.655  1.00  0.00
ATOM   1367  OE2 GLU B  95       1.843  -1.193 -12.546  1.00  0.00
ATOM   1374  N   LEU B  96       2.227  -5.542  -7.413  1.00  0.00
ATOM   1375  CA  LEU B  96       2.242  -6.930  -7.014  1.00  0.00
ATOM   1376  C   LEU B  96       1.276  -7.869  -7.984  1.00  0.00
ATOM   1377  O   LEU B  96        .195  -7.730  -8.606  1.00  0.00
ATOM   1378  CB  LEU B  96       1.806  -7.000  -5.545  1.00  0.00
ATOM   1379  CG  LEU B  96       2.731  -6.300  -4.542  1.00  0.00
ATOM   1380  CD1 LEU B  96       2.063  -6.262  -3.174  1.00  0.00
ATOM   1381  CD2 LEU B  96       4.062  -7.035  -4.480  1.00  0.00
ATOM   1393  N   MET B  97       1.674  -9.031  -8.096  1.00  0.00
ATOM   1394  CA  MET B  97        .860  -9.970  -9.025  1.00  0.00
ATOM   1395  C   MET B  97        .708 -11.334  -8.632  1.00  0.00
ATOM   1396  O   MET B  97       1.553 -12.236  -8.891  1.00  0.00
ATOM   1397  CB  MET B  97       1.455 -10.020 -10.431  1.00  0.00
ATOM   1398  CG  MET B  97       1.434  -8.691 -11.172  1.00  0.00
ATOM   1399  SD  MET B  97       2.302  -8.760 -12.751  1.00  0.00
ATOM   1400  CE  MET B  97       4.006  -8.768 -12.201  1.00  0.00
ATOM   1410  N   TYR B  98       -.091 -11.409  -8.092  1.00  0.00
ATOM   1411  CA  TYR B  98       -.640 -12.594  -7.655  1.00  0.00
ATOM   1412  C   TYR B  98      -2.018 -12.458  -7.154  1.00  0.00
ATOM   1413  O   TYR B  98      -2.934 -12.005  -7.911  1.00  0.00
ATOM   1414  CB  TYR B  98        .259 -13.197  -6.573  1.00  0.00
ATOM   1415  CG  TYR B  98        .865 -12.170  -5.642  1.00  0.00
ATOM   1416  CD1 TYR B  98        .049 -11.440  -4.789  1.00  0.00
ATOM   1417  CD2 TYR B  98       2.236 -11.959  -5.640  1.00  0.00
ATOM   1418  CE1 TYR B  98        .603 -10.502  -3.939  1.00  0.00
ATOM   1419  CE2 TYR B  98       2.789 -11.021  -4.790  1.00  0.00
ATOM   1420  CZ  TYR B  98       1.978 -10.295  -3.942  1.00  0.00
ATOM   1421  OH  TYR B  98       2.529  -9.361  -3.095  1.00  0.00
ATOM   1431  N   PRO B  99      -2.336 -13.007  -6.006  1.00  0.00
ATOM   1432  CA  PRO B  99      -3.573 -12.438  -5.923  1.00  0.00
ATOM   1433  C   PRO B  99      -3.087 -11.174  -6.371  1.00  0.00
ATOM   1434  O   PRO B  99      -2.005 -10.645  -6.198  1.00  0.00
ATOM   1435  CB  PRO B  99      -4.011 -12.482  -4.456  1.00  0.00
ATOM   1436  CG  PRO B  99      -3.360 -13.710  -3.917  1.00  0.00
ATOM   1437  CD  PRO B  99      -2.045 -13.788  -4.647  1.00  0.00
ATOM   1445  N   PRO B 100      -4.384 -10.604  -6.770  1.00  0.00
ATOM   1446  CA  PRO B 100      -4.909  -9.483  -7.726  1.00  0.00
ATOM   1447  C   PRO B 100      -4.204  -8.445  -7.243  1.00  0.00
ATOM   1448  O   PRO B 100      -4.152  -7.918  -6.131  1.00  0.00
ATOM   1449  CB  PRO B 100      -6.412  -9.290  -7.496  1.00  0.00
ATOM   1450  CG  PRO B 100      -6.953 -10.677  -7.436  1.00  0.00
ATOM   1451  CD  PRO B 100      -5.835 -11.490  -6.840  1.00  0.00
ATOM   1459  N   PRO B 101      -3.850  -8.041  -8.383  1.00  0.00
ATOM   1460  CA  PRO B 101      -2.873  -7.081  -8.461  1.00  0.00
ATOM   1461  C   PRO B 101      -3.089  -5.967  -7.719  1.00  0.00
ATOM   1462  O   PRO B 101      -4.127  -5.246  -7.721  1.00  0.00
ATOM   1463  CB  PRO B 101      -2.861  -6.717  -9.949  1.00  0.00
ATOM   1464  CG  PRO B 101      -3.040  -8.022 -10.646  1.00  0.00
ATOM   1465  CD  PRO B 101      -3.976  -8.797  -9.757  1.00  0.00
ATOM   1473  N   TYR B 102      -2.046  -5.609  -7.102  1.00  0.00
ATOM   1474  CA  TYR B 102      -2.383  -4.602  -6.321  1.00  0.00
ATOM   1475  C   TYR B 102      -1.519  -3.541  -6.927  1.00  0.00
ATOM   1476  O   TYR B 102       -.286  -3.468  -7.154  1.00  0.00
ATOM   1477  CB  TYR B 102      -2.104  -4.890  -4.844  1.00  0.00
ATOM   1478  CG  TYR B 102      -2.911  -6.040  -4.283  1.00  0.00
ATOM   1479  CD1 TYR B 102      -2.286  -7.239  -3.974  1.00  0.00
ATOM   1480  CD2 TYR B 102      -4.275  -5.896  -4.078  1.00  0.00
ATOM   1481  CE1 TYR B 102      -3.022  -8.290  -3.461  1.00  0.00
ATOM   1482  CE2 TYR B 102      -5.011  -6.946  -3.566  1.00  0.00
ATOM   1483  CZ  TYR B 102      -4.390  -8.139  -3.258  1.00  0.00
ATOM   1484  OH  TYR B 102      -5.123  -9.185  -2.748  1.00  0.00
ATOM   1494  N   TYR B 103      -2.039  -2.478  -6.713  1.00  0.00
ATOM   1495  CA  TYR B 103      -1.435  -1.395  -7.266  1.00  0.00
ATOM   1496  C   TYR B 103      -1.003   -.435  -6.413  1.00  0.00
ATOM   1497  O   TYR B 103      -1.682   -.304  -5.368  1.00  0.00
ATOM   1498  CB  TYR B 103      -2.374   -.730  -8.275  1.00  0.00
ATOM   1499  CG  TYR B 103      -2.745  -1.620  -9.442  1.00  0.00
ATOM   1500  CD1 TYR B 103      -3.870  -2.428  -9.368  1.00  0.00
ATOM   1501  CD2 TYR B 103      -1.960  -1.627 -10.585  1.00  0.00
ATOM   1502  CE1 TYR B 103      -4.208  -3.240 -10.433  1.00  0.00
ATOM   1503  CE2 TYR B 103      -2.298  -2.439 -11.650  1.00  0.00
ATOM   1504  CZ  TYR B 103      -3.417  -3.243 -11.576  1.00  0.00
ATOM   1505  OH  TYR B 103      -3.754  -4.052 -12.637  1.00  0.00
ATOM   1515  N   VAL B 104       -.110    .234  -6.927  1.00  0.00
ATOM   1516  CA  VAL B 104        .134   1.041  -6.066  1.00  0.00
ATOM   1517  C   VAL B 104        .222   2.543  -6.201  1.00  0.00
ATOM   1518  O   VAL B 104        .578   2.867  -7.262  1.00  0.00
ATOM   1519  CB  VAL B 104       1.461    .460  -5.544  1.00  0.00
ATOM   1520  CG1 VAL B 104       1.912   1.202  -4.295  1.00  0.00
ATOM   1521  CG2 VAL B 104       1.299  -1.025  -5.259  1.00  0.00
ATOM   1531  N   GLY B 105        .090   3.322  -5.284  1.00  0.00
ATOM   1532  CA  GLY B 105        .253   4.509  -6.016  1.00  0.00
ATOM   1533  C   GLY B 105       1.851   4.536  -6.033  1.00  0.00
ATOM   1534  O   GLY B 105       2.497   3.521  -6.115  1.00  0.00
ATOM   1538  N   MET B 106       2.340   5.698  -6.206  1.00  0.00
ATOM   1539  CA  MET B 106       3.555   6.384  -6.736  1.00  0.00
ATOM   1540  C   MET B 106       4.047   7.128  -5.553  1.00  0.00
ATOM   1541  O   MET B 106       3.311   7.531  -4.628  1.00  0.00
ATOM   1542  CB  MET B 106       3.266   7.318  -7.909  1.00  0.00
ATOM   1543  CG  MET B 106       2.452   6.688  -9.031  1.00  0.00
ATOM   1544  SD  MET B 106       3.285   5.277  -9.786  1.00  0.00
ATOM   1545  CE  MET B 106       4.654   6.091 -10.604  1.00  0.00
ATOM   1555  N   GLY B 107       5.281   7.247  -5.620  1.00  0.00
ATOM   1556  CA  GLY B 107       6.118   7.839  -4.715  1.00  0.00
ATOM   1557  C   GLY B 107       6.253   9.164  -5.337  1.00  0.00
ATOM   1558  O   GLY B 107       5.677   9.501  -6.345  1.00  0.00
ATOM   1562  N   ASN B 108       7.088   9.831  -4.723  1.00  0.00
ATOM   1563  CA  ASN B 108       7.707  11.071  -4.930  1.00  0.00
ATOM   1564  C   ASN B 108       8.856  10.693  -5.733  1.00  0.00
ATOM   1565  O   ASN B 108       9.364   9.570  -5.639  1.00  0.00
ATOM   1566  CB  ASN B 108       8.093  11.776  -3.642  1.00  0.00
ATOM   1567  CG  ASN B 108       6.898  12.205  -2.838  1.00  0.00
ATOM   1568  OD1 ASN B 108       5.940  12.771  -3.378  1.00  0.00
ATOM   1569  ND2 ASN B 108       6.934  11.947  -1.555  1.00  0.00
ATOM   1576  N   GLY B 109       9.316  11.621  -6.487  1.00  0.00
ATOM   1577  CA  GLY B 109      10.480  11.298  -7.245  1.00  0.00
ATOM   1578  C   GLY B 109      11.771  11.469  -6.521  1.00  0.00
ATOM   1579  O   GLY B 109      11.820  12.005  -5.418  1.00  0.00
ATOM   1583  N   THR B 110      12.811  11.160  -7.241  1.00  0.00
ATOM   1584  CA  THR B 110      14.159  11.510  -6.908  1.00  0.00
ATOM   1585  C   THR B 110      14.868  12.300  -8.074  1.00  0.00
ATOM   1586  O   THR B 110      14.620  12.381  -9.256  1.00  0.00
ATOM   1587  CB  THR B 110      14.952  10.238  -6.553  1.00  0.00
ATOM   1588  OG1 THR B 110      14.418   9.658  -5.356  1.00  0.00
ATOM   1589  CG2 THR B 110      16.421  10.568  -6.340  1.00  0.00
ATOM   1597  N   GLN B 111      15.797  13.156  -7.721  1.00  0.00
ATOM   1598  CA  GLN B 111      16.373  13.848  -8.811  1.00  0.00
ATOM   1599  C   GLN B 111      17.681  13.349  -9.140  1.00  0.00
ATOM   1600  O   GLN B 111      18.290  13.382  -8.149  1.00  0.00
ATOM   1601  CB  GLN B 111      16.468  15.347  -8.516  1.00  0.00
ATOM   1602  CG  GLN B 111      15.125  16.030  -8.323  1.00  0.00
ATOM   1603  CD  GLN B 111      15.266  17.513  -8.034  1.00  0.00
ATOM   1604  OE1 GLN B 111      16.282  17.960  -7.494  1.00  0.00
ATOM   1605  NE2 GLN B 111      14.245  18.284  -8.391  1.00  0.00
ATOM   1614  N   ILE B 112      18.021  12.997 -10.382  1.00  0.00
ATOM   1615  CA  ILE B 112      19.365  12.499 -10.590  1.00  0.00
ATOM   1616  C   ILE B 112      20.145  13.520 -11.446  1.00  0.00
ATOM   1617  O   ILE B 112      19.794  14.182 -12.434  1.00  0.00
ATOM   1618  CB  ILE B 112      19.347  11.121 -11.276  1.00  0.00
ATOM   1619  CG1 ILE B 112      18.705  10.077 -10.359  1.00  0.00
ATOM   1620  CG2 ILE B 112      20.757  10.700 -11.661  1.00  0.00
ATOM   1621  CD1 ILE B 112      18.655   8.688 -10.956  1.00  0.00
ATOM   1633  N   TYR B 113      21.339  13.832 -10.916  1.00  0.00
ATOM   1634  CA  TYR B 113      22.068  14.863 -11.603  1.00  0.00
ATOM   1635  C   TYR B 113      23.210  14.343 -12.138  1.00  0.00
ATOM   1636  O   TYR B 113      23.833  13.967 -11.186  1.00  0.00
ATOM   1637  CB  TYR B 113      22.448  16.033 -10.694  1.00  0.00
ATOM   1638  CG  TYR B 113      21.268  16.874 -10.256  1.00  0.00
ATOM   1639  CD1 TYR B 113      20.491  16.470  -9.180  1.00  0.00
ATOM   1640  CD2 TYR B 113      20.965  18.047 -10.930  1.00  0.00
ATOM   1641  CE1 TYR B 113      19.414  17.238  -8.780  1.00  0.00
ATOM   1642  CE2 TYR B 113      19.888  18.814 -10.530  1.00  0.00
ATOM   1643  CZ  TYR B 113      19.114  18.413  -9.460  1.00  0.00
ATOM   1644  OH  TYR B 113      18.042  19.177  -9.062  1.00  0.00
ATOM   1654  N   VAL B 114      23.487  14.431 -13.378  1.00  0.00
ATOM   1655  CA  VAL B 114      24.681  13.853 -13.921  1.00  0.00
ATOM   1656  C   VAL B 114      25.639  14.953 -14.237  1.00  0.00
ATOM   1657  O   VAL B 114      25.260  15.920 -14.835  1.00  0.00
ATOM   1658  CB  VAL B 114      24.375  13.041 -15.193  1.00  0.00
ATOM   1659  CG1 VAL B 114      25.637  12.368 -15.712  1.00  0.00
ATOM   1660  CG2 VAL B 114      23.294  12.010 -14.903  1.00  0.00
ATOM   1670  N   ILE B 115      26.886  14.754 -13.683  1.00  0.00
ATOM   1671  CA  ILE B 115      27.887  15.852 -13.870  1.00  0.00
ATOM   1672  C   ILE B 115      29.104  15.506 -14.634  1.00  0.00
ATOM   1673  O   ILE B 115      29.778  14.528 -14.341  1.00  0.00
ATOM   1674  CB  ILE B 115      28.359  16.401 -12.511  1.00  0.00
ATOM   1675  CG1 ILE B 115      27.176  16.979 -11.729  1.00  0.00
ATOM   1676  CG2 ILE B 115      29.437  17.455 -12.708  1.00  0.00
ATOM   1677  CD1 ILE B 115      27.503  17.327 -10.295  1.00  0.00
ATOM   1689  N   ASP B 116      29.358  16.328 -15.614  1.00  0.00
ATOM   1690  CA  ASP B 116      30.552  16.063 -16.271  1.00  0.00
ATOM   1691  C   ASP B 116      31.678  16.570 -15.395  1.00  0.00
ATOM   1692  O   ASP B 116      31.575  17.669 -14.864  1.00  0.00
ATOM   1693  CB  ASP B 116      30.568  16.730 -17.649  1.00  0.00
ATOM   1694  CG  ASP B 116      29.702  16.004 -18.669  1.00  0.00
ATOM   1695  OD1 ASP B 116      29.313  14.891 -18.404  1.00  0.00
ATOM   1696  OD2 ASP B 116      29.437  16.569 -19.703  1.00  0.00
ATOM   1701  N   PRO B 117      32.749  15.870 -15.233  1.00  0.00
ATOM   1702  CA  PRO B 117      33.900  16.318 -14.422  1.00  0.00
ATOM   1703  C   PRO B 117      34.480  17.386 -15.128  1.00  0.00
ATOM   1704  O   PRO B 117      34.480  17.368 -16.358  1.00  0.00
ATOM   1705  CB  PRO B 117      34.855  15.123 -14.344  1.00  0.00
ATOM   1706  CG  PRO B 117      34.538  14.322 -15.561  1.00  0.00
ATOM   1707  CD  PRO B 117      33.053  14.486 -15.741  1.00  0.00
ATOM   1715  N   GLU B 118      35.004  18.217 -14.440  1.00  0.00
ATOM   1716  CA  GLU B 118      35.513  19.235 -15.176  1.00  0.00
ATOM   1717  C   GLU B 118      36.672  18.596 -15.786  1.00  0.00
ATOM   1718  O   GLU B 118      37.274  17.658 -15.247  1.00  0.00
ATOM   1719  CB  GLU B 118      35.885  20.450 -14.323  1.00  0.00
ATOM   1720  CG  GLU B 118      34.699  21.153 -13.679  1.00  0.00
ATOM   1721  CD  GLU B 118      35.100  22.362 -12.879  1.00  0.00
ATOM   1722  OE1 GLU B 118      36.275  22.617 -12.771  1.00  0.00
ATOM   1723  OE2 GLU B 118      34.229  23.031 -12.375  1.00  0.00
ATOM   1730  N   PRO B 119      36.981  19.115 -16.974  1.00  0.00
ATOM   1731  CA  PRO B 119      38.030  18.606 -17.762  1.00  0.00
ATOM   1732  C   PRO B 119      39.230  19.129 -17.057  1.00  0.00
ATOM   1733  O   PRO B 119      40.198  19.338 -17.729  1.00  0.00
ATOM   1734  OXT PRO B 119      39.195  19.319 -15.873  1.00  0.00
ATOM   1735  CB  PRO B 119      37.822  19.218 -19.151  1.00  0.00
ATOM   1736  CG  PRO B 119      37.102  20.495 -18.883  1.00  0.00
ATOM   1737  CD  PRO B 119      36.228  20.191 -17.695  1.00  0.00
ATOM      1  N   GLN A   1       1.894  -0.357  15.629  1.00  0.00
ATOM      2  CA  GLN A   1       1.111  -1.489  16.091  1.00  0.00
ATOM      3  C   GLN A   1      -0.358  -1.138  16.162  1.00  0.00
ATOM      4  O   GLN A   1      -0.749  -0.171  16.809  1.00  0.00
ATOM      5  CB  GLN A   1       1.614  -1.975  17.456  1.00  0.00
ATOM      6  CG  GLN A   1       0.852  -3.178  18.063  1.00  0.00
ATOM      7  CD  GLN A   1       1.048  -4.455  17.260  1.00  0.00
ATOM      8  OE1 GLN A   1       2.141  -4.702  16.747  1.00  0.00
ATOM      9  NE2 GLN A   1       0.008  -5.276  17.165  1.00  0.00
ATOM     20  N   VAL A   2      -1.167  -1.931  15.496  1.00  0.00
ATOM     21  CA  VAL A   2      -2.595  -1.711  15.444  1.00  0.00
ATOM     22  C   VAL A   2      -3.361  -2.853  16.078  1.00  0.00
ATOM     23  O   VAL A   2      -3.119  -4.029  15.799  1.00  0.00
ATOM     24  CB  VAL A   2      -3.030  -1.513  13.986  1.00  0.00
ATOM     25  CG1 VAL A   2      -4.555  -1.309  13.879  1.00  0.00
ATOM     26  CG2 VAL A   2      -2.271  -0.337  13.450  1.00  0.00
ATOM     36  N   GLN A   3      -4.247  -2.496  16.987  1.00  0.00
ATOM     37  CA  GLN A   3      -5.087  -3.456  17.676  1.00  0.00
ATOM     38  C   GLN A   3      -6.472  -3.478  17.067  1.00  0.00
ATOM     39  O   GLN A   3      -7.097  -2.430  16.889  1.00  0.00
ATOM     40  CB  GLN A   3      -5.200  -3.126  19.170  1.00  0.00
ATOM     41  CG  GLN A   3      -6.127  -4.079  19.986  1.00  0.00
ATOM     42  CD  GLN A   3      -5.544  -5.481  20.160  1.00  0.00
ATOM     43  OE1 GLN A   3      -4.438  -5.615  20.694  1.00  0.00
ATOM     44  NE2 GLN A   3      -6.259  -6.526  19.720  1.00  0.00
ATOM     53  N   LEU A   4      -6.959  -4.664  16.733  1.00  0.00
ATOM     54  CA  LEU A   4      -8.314  -4.778  16.224  1.00  0.00
ATOM     55  C   LEU A   4      -9.212  -5.476  17.260  1.00  0.00
ATOM     56  O   LEU A   4      -8.776  -6.426  17.927  1.00  0.00
ATOM     57  CB  LEU A   4      -8.285  -5.542  14.904  1.00  0.00
ATOM     58  CG  LEU A   4      -7.391  -4.963  13.767  1.00  0.00
ATOM     59  CD1 LEU A   4      -7.464  -5.881  12.578  1.00  0.00
ATOM     60  CD2 LEU A   4      -7.850  -3.582  13.388  1.00  0.00
ATOM     72  N   GLN A   5     -10.467  -5.016  17.396  1.00  0.00
ATOM     73  CA  GLN A   5     -11.422  -5.627  18.336  1.00  0.00
ATOM     74  C   GLN A   5     -12.813  -5.824  17.754  1.00  0.00
ATOM     75  O   GLN A   5     -13.491  -4.867  17.372  1.00  0.00
ATOM     76  CB  GLN A   5     -11.556  -4.796  19.618  1.00  0.00
ATOM     77  CG  GLN A   5     -12.583  -5.369  20.656  1.00  0.00
ATOM     78  CD  GLN A   5     -12.107  -6.688  21.288  1.00  0.00
ATOM     79  OE1 GLN A   5     -11.028  -6.692  21.893  1.00  0.00
ATOM     80  NE2 GLN A   5     -12.871  -7.789  21.153  1.00  0.00
ATOM     89  N   GLU A   6     -13.257  -7.076  17.765  1.00  0.00
ATOM     90  CA  GLU A   6     -14.541  -7.485  17.215  1.00  0.00
ATOM     91  C   GLU A   6     -15.690  -7.621  18.214  1.00  0.00
ATOM     92  O   GLU A   6     -15.483  -7.956  19.391  1.00  0.00
ATOM     93  CB  GLU A   6     -14.350  -8.814  16.532  1.00  0.00
ATOM     94  CG  GLU A   6     -13.396  -8.727  15.437  1.00  0.00
ATOM     95  CD  GLU A   6     -13.184  -9.944  14.816  1.00  0.00
ATOM     96  OE1 GLU A   6     -14.136 -10.596  14.549  1.00  0.00
ATOM     97  OE2 GLU A   6     -12.043 -10.304  14.601  1.00  0.00
ATOM    104  N   SER A   7     -16.909  -7.436  17.699  1.00  0.00
ATOM    105  CA  SER A   7     -18.153  -7.642  18.435  1.00  0.00
ATOM    106  C   SER A   7     -19.340  -7.911  17.490  1.00  0.00
ATOM    107  O   SER A   7     -19.236  -7.750  16.267  1.00  0.00
ATOM    108  CB  SER A   7     -18.457  -6.440  19.317  1.00  0.00
ATOM    109  OG  SER A   7     -18.778  -5.305  18.557  1.00  0.00
ATOM    115  N   GLY A   8     -20.483  -8.325  18.061  1.00  0.00
ATOM    116  CA  GLY A   8     -21.693  -8.540  17.256  1.00  0.00
ATOM    117  C   GLY A   8     -21.982  -9.988  16.841  1.00  0.00
ATOM    118  O   GLY A   8     -22.815 -10.214  15.976  1.00  0.00
ATOM    122  N   GLY A   9     -21.315 -10.970  17.437  1.00  0.00
ATOM    123  CA  GLY A   9     -21.585 -12.358  17.059  1.00  0.00
ATOM    124  C   GLY A   9     -22.865 -12.841  17.744  1.00  0.00
ATOM    125  O   GLY A   9     -23.624 -12.031  18.286  1.00  0.00
ATOM    129  N   GLY A  10     -23.125 -14.148  17.715  1.00  0.00
ATOM    130  CA  GLY A  10     -24.360 -14.665  18.305  1.00  0.00
ATOM    131  C   GLY A  10     -25.092 -15.689  17.438  1.00  0.00
ATOM    132  O   GLY A  10     -24.649 -16.024  16.333  1.00  0.00
ATOM    136  N   LEU A  11     -26.220 -16.179  17.967  1.00  0.00
ATOM    137  CA  LEU A  11     -27.059 -17.178  17.308  1.00  0.00
ATOM    138  C   LEU A  11     -28.146 -16.512  16.463  1.00  0.00
ATOM    139  O   LEU A  11     -28.917 -15.682  16.953  1.00  0.00
ATOM    140  CB  LEU A  11     -27.689 -18.111  18.354  1.00  0.00
ATOM    141  CG  LEU A  11     -28.656 -19.215  17.834  1.00  0.00
ATOM    142  CD1 LEU A  11     -27.902 -20.219  16.954  1.00  0.00
ATOM    143  CD2 LEU A  11     -29.275 -19.922  19.037  1.00  0.00
ATOM    155  N   VAL A  12     -28.181 -16.888  15.190  1.00  0.00
ATOM    156  CA  VAL A  12     -29.069 -16.360  14.170  1.00  0.00
ATOM    157  C   VAL A  12     -29.969 -17.440  13.582  1.00  0.00
ATOM    158  O   VAL A  12     -29.504 -18.533  13.272  1.00  0.00
ATOM    159  CB  VAL A  12     -28.195 -15.787  13.018  1.00  0.00
ATOM    160  CG1 VAL A  12     -29.053 -15.212  11.857  1.00  0.00
ATOM    161  CG2 VAL A  12     -27.263 -14.744  13.561  1.00  0.00
ATOM    171  N   GLN A  13     -31.263 -17.175  13.462  1.00  0.00
ATOM    172  CA  GLN A  13     -32.104 -18.165  12.796  1.00  0.00
ATOM    173  C   GLN A  13     -31.853 -18.023  11.304  1.00  0.00
ATOM    174  O   GLN A  13     -31.864 -16.902  10.787  1.00  0.00
ATOM    175  CB  GLN A  13     -33.585 -17.979  13.101  1.00  0.00
ATOM    176  CG  GLN A  13     -34.444 -19.069  12.488  1.00  0.00
ATOM    177  CD  GLN A  13     -35.870 -18.984  12.887  1.00  0.00
ATOM    178  OE1 GLN A  13     -36.310 -18.001  13.488  1.00  0.00
ATOM    179  NE2 GLN A  13     -36.623 -20.026  12.562  1.00  0.00
ATOM    188  N   ALA A  14     -31.678 -19.131  10.601  1.00  0.00
ATOM    189  CA  ALA A  14     -31.405 -19.067   9.179  1.00  0.00
ATOM    190  C   ALA A  14     -32.477 -18.272   8.478  1.00  0.00
ATOM    191  O   ALA A  14     -33.671 -18.375   8.774  1.00  0.00
ATOM    192  CB  ALA A  14     -31.309 -20.446   8.563  1.00  0.00
ATOM    198  N   GLY A  15     -32.014 -17.469   7.537  1.00  0.00
ATOM    199  CA  GLY A  15     -32.818 -16.571   6.738  1.00  0.00
ATOM    200  C   GLY A  15     -32.808 -15.168   7.344  1.00  0.00
ATOM    201  O   GLY A  15     -33.187 -14.199   6.683  1.00  0.00
ATOM    205  N   GLY A  16     -32.325 -15.051   8.585  1.00  0.00
ATOM    206  CA  GLY A  16     -32.258 -13.781   9.284  1.00  0.00
ATOM    207  C   GLY A  16     -30.979 -13.021   8.971  1.00  0.00
ATOM    208  O   GLY A  16     -30.256 -13.339   8.016  1.00  0.00
ATOM    212  N   SER A  17     -30.670 -12.029   9.801  1.00  0.00
ATOM    213  CA  SER A  17     -29.511 -11.184   9.555  1.00  0.00
ATOM    214  C   SER A  17     -28.749 -10.873  10.829  1.00  0.00
ATOM    215  O   SER A  17     -29.280 -10.975  11.941  1.00  0.00
ATOM    216  CB  SER A  17     -29.953  -9.889   8.905  1.00  0.00
ATOM    217  OG  SER A  17     -30.786  -9.149   9.763  1.00  0.00
ATOM    223  N   LEU A  18     -27.483 -10.501  10.651  1.00  0.00
ATOM    224  CA  LEU A  18     -26.603 -10.139  11.757  1.00  0.00
ATOM    225  C   LEU A  18     -25.538  -9.139  11.300  1.00  0.00
ATOM    226  O   LEU A  18     -24.963  -9.292  10.221  1.00  0.00
ATOM    227  CB  LEU A  18     -25.925 -11.407  12.311  1.00  0.00
ATOM    228  CG  LEU A  18     -24.984 -11.253  13.562  1.00  0.00
ATOM    229  CD1 LEU A  18     -25.814 -10.903  14.789  1.00  0.00
ATOM    230  CD2 LEU A  18     -24.223 -12.531  13.806  1.00  0.00
ATOM    242  N   ARG A  19     -25.270  -8.104  12.096  1.00  0.00
ATOM    243  CA  ARG A  19     -24.213  -7.169  11.717  1.00  0.00
ATOM    244  C   ARG A  19     -23.011  -7.286  12.648  1.00  0.00
ATOM    245  O   ARG A  19     -23.150  -7.149  13.863  1.00  0.00
ATOM    246  CB  ARG A  19     -24.710  -5.729  11.766  1.00  0.00
ATOM    247  CG  ARG A  19     -23.666  -4.678  11.357  1.00  0.00
ATOM    248  CD  ARG A  19     -24.196  -3.289  11.397  1.00  0.00
ATOM    249  NE  ARG A  19     -25.223  -3.036  10.387  1.00  0.00
ATOM    250  CZ  ARG A  19     -25.911  -1.876  10.257  1.00  0.00
ATOM    251  NH1 ARG A  19     -25.676  -0.856  11.065  1.00  0.00
ATOM    252  NH2 ARG A  19     -26.829  -1.771   9.311  1.00  0.00
ATOM    266  N   LEU A  20     -21.827  -7.494  12.071  1.00  0.00
ATOM    267  CA  LEU A  20     -20.615  -7.589  12.880  1.00  0.00
ATOM    268  C   LEU A  20     -19.896  -6.265  12.821  1.00  0.00
ATOM    269  O   LEU A  20     -19.985  -5.536  11.828  1.00  0.00
ATOM    270  CB  LEU A  20     -19.643  -8.676  12.400  1.00  0.00
ATOM    271  CG  LEU A  20     -20.195 -10.076  12.260  1.00  0.00
ATOM    272  CD1 LEU A  20     -19.079 -11.000  11.781  1.00  0.00
ATOM    273  CD2 LEU A  20     -20.807 -10.561  13.558  1.00  0.00
ATOM    285  N   SER A  21     -19.100  -6.001  13.840  1.00  0.00
ATOM    286  CA  SER A  21     -18.311  -4.784  13.917  1.00  0.00
ATOM    287  C   SER A  21     -16.907  -5.020  14.431  1.00  0.00
ATOM    288  O   SER A  21     -16.676  -5.848  15.314  1.00  0.00
ATOM    289  CB  SER A  21     -18.993  -3.790  14.827  1.00  0.00
ATOM    290  OG  SER A  21     -18.169  -2.684  15.037  1.00  0.00
ATOM    296  N   CYS A  22     -15.956  -4.298  13.854  1.00  0.00
ATOM    297  CA  CYS A  22     -14.569  -4.338  14.301  1.00  0.00
ATOM    298  C   CYS A  22     -13.939  -2.954  14.362  1.00  0.00
ATOM    299  O   CYS A  22     -13.917  -2.206  13.383  1.00  0.00
ATOM    300  CB  CYS A  22     -13.736  -5.243  13.400  1.00  0.00
ATOM    301  SG  CYS A  22     -11.976  -5.286  13.814  1.00  0.00
ATOM    306  N   ALA A  23     -13.432  -2.610  15.536  1.00  0.00
ATOM    307  CA  ALA A  23     -12.823  -1.308  15.737  1.00  0.00
ATOM    308  C   ALA A  23     -11.318  -1.419  15.711  1.00  0.00
ATOM    309  O   ALA A  23     -10.747  -2.414  16.168  1.00  0.00
ATOM    310  CB  ALA A  23     -13.290  -0.704  17.043  1.00  0.00
ATOM    316  N   ALA A  24     -10.665  -0.383  15.203  1.00  0.00
ATOM    317  CA  ALA A  24      -9.216  -0.342  15.177  1.00  0.00
ATOM    318  C   ALA A  24      -8.673   0.749  16.077  1.00  0.00
ATOM    319  O   ALA A  24      -9.260   1.826  16.197  1.00  0.00
ATOM    320  CB  ALA A  24      -8.732  -0.111  13.751  1.00  0.00
ATOM    326  N   SER A  25      -7.498   0.499  16.639  1.00  0.00
ATOM    327  CA  SER A  25      -6.795   1.498  17.436  1.00  0.00
ATOM    328  C   SER A  25      -5.276   1.412  17.308  1.00  0.00
ATOM    329  O   SER A  25      -4.696   0.334  17.156  1.00  0.00
ATOM    330  CB  SER A  25      -7.163   1.378  18.891  1.00  0.00
ATOM    331  OG  SER A  25      -6.447   2.320  19.642  1.00  0.00
ATOM    337  N   GLY A  26      -4.623   2.574  17.372  1.00  0.00
ATOM    338  CA  GLY A  26      -3.156   2.666  17.311  1.00  0.00
ATOM    339  C   GLY A  26      -2.651   3.376  16.057  1.00  0.00
ATOM    340  O   GLY A  26      -1.492   3.771  15.980  1.00  0.00
ATOM    344  N   ASN A  27      -3.527   3.555  15.094  1.00  0.00
ATOM    345  CA  ASN A  27      -3.229   4.216  13.837  1.00  0.00
ATOM    346  C   ASN A  27      -4.546   4.724  13.291  1.00  0.00
ATOM    347  O   ASN A  27      -5.594   4.500  13.901  1.00  0.00
ATOM    348  CB  ASN A  27      -2.530   3.255  12.877  1.00  0.00
ATOM    349  CG  ASN A  27      -1.638   3.919  11.860  1.00  0.00
ATOM    350  OD1 ASN A  27      -1.921   5.042  11.423  1.00  0.00
ATOM    351  ND2 ASN A  27      -0.580   3.250  11.472  1.00  0.00
ATOM    358  N   ILE A  28      -4.514   5.362  12.145  1.00  0.00
ATOM    359  CA  ILE A  28      -5.743   5.851  11.552  1.00  0.00
ATOM    360  C   ILE A  28      -6.145   4.844  10.483  1.00  0.00
ATOM    361  O   ILE A  28      -5.353   4.517   9.594  1.00  0.00
ATOM    362  CB  ILE A  28      -5.577   7.245  10.937  1.00  0.00
ATOM    363  CG1 ILE A  28      -5.063   8.236  11.996  1.00  0.00
ATOM    364  CG2 ILE A  28      -6.986   7.713  10.489  1.00  0.00
ATOM    365  CD1 ILE A  28      -4.575   9.556  11.425  1.00  0.00
ATOM    377  N   SER A  29      -7.377   4.352  10.555  1.00  0.00
ATOM    378  CA  SER A  29      -7.856   3.296   9.668  1.00  0.00
ATOM    379  C   SER A  29      -7.835   3.644   8.186  1.00  0.00
ATOM    380  O   SER A  29      -7.763   2.751   7.347  1.00  0.00
ATOM    381  CB  SER A  29      -9.265   2.912  10.053  1.00  0.00
ATOM    382  OG  SER A  29     -10.139   3.976   9.823  1.00  0.00
ATOM    388  N   VAL A  30      -7.784   4.924   7.853  1.00  0.00
ATOM    389  CA  VAL A  30      -7.774   5.350   6.454  1.00  0.00
ATOM    390  C   VAL A  30      -6.480   4.933   5.762  1.00  0.00
ATOM    391  O   VAL A  30      -6.390   4.952   4.545  1.00  0.00
ATOM    392  CB  VAL A  30      -7.917   6.880   6.319  1.00  0.00
ATOM    393  CG1 VAL A  30      -9.194   7.307   7.007  1.00  0.00
ATOM    394  CG2 VAL A  30      -6.651   7.606   6.817  1.00  0.00
ATOM    404  N   ARG A  31      -5.459   4.573   6.534  1.00  0.00
ATOM    405  CA  ARG A  31      -4.173   4.192   5.984  1.00  0.00
ATOM    406  C   ARG A  31      -4.105   2.705   5.658  1.00  0.00
ATOM    407  O   ARG A  31      -3.054   2.194   5.272  1.00  0.00
ATOM    408  CB  ARG A  31      -3.072   4.573   6.957  1.00  0.00
ATOM    409  CG  ARG A  31      -2.961   6.078   7.182  1.00  0.00
ATOM    410  CD  ARG A  31      -1.870   6.446   8.098  1.00  0.00
ATOM    411  NE  ARG A  31      -1.834   7.893   8.328  1.00  0.00
ATOM    412  CZ  ARG A  31      -0.932   8.549   9.095  1.00  0.00
ATOM    413  NH1 ARG A  31       0.038   7.895   9.706  1.00  0.00
ATOM    414  NH2 ARG A  31      -1.025   9.864   9.228  1.00  0.00
ATOM    428  N   ALA A  32      -5.231   2.016   5.807  1.00  0.00
ATOM    429  CA  ALA A  32      -5.321   0.592   5.561  1.00  0.00
ATOM    430  C   ALA A  32      -6.595   0.198   4.864  1.00  0.00
ATOM    431  O   ALA A  32      -7.627   0.858   4.972  1.00  0.00
ATOM    432  CB  ALA A  32      -5.305  -0.146   6.866  1.00  0.00
ATOM    438  N   THR A  33      -6.526  -0.907   4.153  1.00  0.00
ATOM    439  CA  THR A  33      -7.728  -1.499   3.617  1.00  0.00
ATOM    440  C   THR A  33      -8.199  -2.374   4.775  1.00  0.00
ATOM    441  O   THR A  33      -7.534  -2.437   5.808  1.00  0.00
ATOM    442  CB  THR A  33      -7.516  -2.287   2.302  1.00  0.00
ATOM    443  OG1 THR A  33      -6.761  -3.429   2.532  1.00  0.00
ATOM    444  CG2 THR A  33      -6.749  -1.415   1.286  1.00  0.00
ATOM    452  N   MET A  34      -9.359  -2.969   4.667  1.00  0.00
ATOM    453  CA  MET A  34      -9.857  -3.810   5.750  1.00  0.00
ATOM    454  C   MET A  34     -10.664  -4.980   5.220  1.00  0.00
ATOM    455  O   MET A  34     -11.300  -4.885   4.171  1.00  0.00
ATOM    456  CB  MET A  34     -10.687  -2.942   6.689  1.00  0.00
ATOM    457  CG  MET A  34     -11.293  -3.607   7.912  1.00  0.00
ATOM    458  SD  MET A  34     -10.185  -4.199   9.213  1.00  0.00
ATOM    459  CE  MET A  34      -9.759  -2.681  10.040  1.00  0.00
ATOM    469  N   GLY A  35     -10.710  -6.077   5.959  1.00  0.00
ATOM    470  CA  GLY A  35     -11.607  -7.129   5.522  1.00  0.00
ATOM    471  C   GLY A  35     -11.924  -8.160   6.573  1.00  0.00
ATOM    472  O   GLY A  35     -11.394  -8.149   7.690  1.00  0.00
ATOM    476  N   TRP A  36     -12.837  -9.048   6.197  1.00  0.00
ATOM    477  CA  TRP A  36     -13.305 -10.109   7.053  1.00  0.00
ATOM    478  C   TRP A  36     -12.988 -11.451   6.450  1.00  0.00
ATOM    479  O   TRP A  36     -13.107 -11.657   5.228  1.00  0.00
ATOM    480  CB  TRP A  36     -14.808 -10.006   7.309  1.00  0.00
ATOM    481  CG  TRP A  36     -15.213  -8.825   8.151  1.00  0.00
ATOM    482  CD1 TRP A  36     -15.475  -7.593   7.696  1.00  0.00
ATOM    483  CD2 TRP A  36     -15.431  -8.775   9.585  1.00  0.00
ATOM    484  NE1 TRP A  36     -15.841  -6.768   8.717  1.00  0.00
ATOM    485  CE2 TRP A  36     -15.823  -7.467   9.884  1.00  0.00
ATOM    486  CE3 TRP A  36     -15.335  -9.713  10.612  1.00  0.00
ATOM    487  CZ2 TRP A  36     -16.126  -7.063  11.172  1.00  0.00
ATOM    488  CZ3 TRP A  36     -15.633  -9.316  11.906  1.00  0.00
ATOM    489  CH2 TRP A  36     -16.019  -8.026  12.184  1.00  0.00
ATOM    500  N   TYR A  37     -12.629 -12.355   7.344  1.00  0.00
ATOM    501  CA  TYR A  37     -12.252 -13.723   7.065  1.00  0.00
ATOM    502  C   TYR A  37     -13.045 -14.623   7.994  1.00  0.00
ATOM    503  O   TYR A  37     -13.523 -14.160   9.030  1.00  0.00
ATOM    504  CB  TYR A  37     -10.742 -13.846   7.297  1.00  0.00
ATOM    505  CG  TYR A  37      -9.976 -12.864   6.417  1.00  0.00
ATOM    506  CD1 TYR A  37      -9.798 -11.530   6.840  1.00  0.00
ATOM    507  CD2 TYR A  37      -9.492 -13.263   5.187  1.00  0.00
ATOM    508  CE1 TYR A  37      -9.192 -10.630   6.011  1.00  0.00
ATOM    509  CE2 TYR A  37      -8.869 -12.343   4.373  1.00  0.00
ATOM    510  CZ  TYR A  37      -8.742 -11.035   4.779  1.00  0.00
ATOM    511  OH  TYR A  37      -8.184 -10.121   3.947  1.00  0.00
ATOM    521  N   ARG A  38     -13.229 -15.885   7.648  1.00  0.00
ATOM    522  CA  ARG A  38     -13.926 -16.755   8.594  1.00  0.00
ATOM    523  C   ARG A  38     -13.398 -18.180   8.655  1.00  0.00
ATOM    524  O   ARG A  38     -12.833 -18.699   7.691  1.00  0.00
ATOM    525  CB  ARG A  38     -15.413 -16.779   8.285  1.00  0.00
ATOM    526  CG  ARG A  38     -15.787 -17.407   6.961  1.00  0.00
ATOM    527  CD  ARG A  38     -17.232 -17.295   6.692  1.00  0.00
ATOM    528  NE  ARG A  38     -17.586 -17.825   5.397  1.00  0.00
ATOM    529  CZ  ARG A  38     -18.818 -17.834   4.865  1.00  0.00
ATOM    530  NH1 ARG A  38     -19.866 -17.349   5.505  1.00  0.00
ATOM    531  NH2 ARG A  38     -18.948 -18.354   3.667  1.00  0.00
ATOM    545  N   GLN A  39     -13.598 -18.825   9.803  1.00  0.00
ATOM    546  CA  GLN A  39     -13.264 -20.239   9.970  1.00  0.00
ATOM    547  C   GLN A  39     -14.387 -21.092  10.496  1.00  0.00
ATOM    548  O   GLN A  39     -14.706 -21.047  11.692  1.00  0.00
ATOM    549  CB  GLN A  39     -12.078 -20.452  10.902  1.00  0.00
ATOM    550  CG  GLN A  39     -10.818 -20.007  10.345  1.00  0.00
ATOM    551  CD  GLN A  39      -9.666 -20.217  11.226  1.00  0.00
ATOM    552  OE1 GLN A  39      -9.023 -19.243  11.651  1.00  0.00
ATOM    553  NE2 GLN A  39      -9.359 -21.488  11.497  1.00  0.00
ATOM    562  N   ALA A  40     -14.985 -21.872   9.605  1.00  0.00
ATOM    563  CA  ALA A  40     -16.034 -22.788   9.993  1.00  0.00
ATOM    564  C   ALA A  40     -15.338 -23.891  10.776  1.00  0.00
ATOM    565  O   ALA A  40     -14.162 -24.148  10.512  1.00  0.00
ATOM    566  CB  ALA A  40     -16.780 -23.321   8.789  1.00  0.00
ATOM    572  N   PRO A  41     -15.971 -24.551  11.744  1.00  0.00
ATOM    573  CA  PRO A  41     -15.361 -25.647  12.459  1.00  0.00
ATOM    574  C   PRO A  41     -14.855 -26.686  11.466  1.00  0.00
ATOM    575  O   PRO A  41     -15.571 -27.055  10.539  1.00  0.00
ATOM    576  CB  PRO A  41     -16.540 -26.184  13.283  1.00  0.00
ATOM    577  CG  PRO A  41     -17.438 -24.969  13.492  1.00  0.00
ATOM    578  CD  PRO A  41     -17.338 -24.190  12.191  1.00  0.00
ATOM    586  N   GLY A  42     -13.635 -27.167  11.679  1.00  0.00
ATOM    587  CA  GLY A  42     -13.027 -28.173  10.807  1.00  0.00
ATOM    588  C   GLY A  42     -12.431 -27.621   9.500  1.00  0.00
ATOM    589  O   GLY A  42     -11.851 -28.384   8.722  1.00  0.00
ATOM    593  N   LYS A  43     -12.571 -26.317   9.250  1.00  0.00
ATOM    594  CA  LYS A  43     -12.089 -25.711   8.008  1.00  0.00
ATOM    595  C   LYS A  43     -10.963 -24.692   8.184  1.00  0.00
ATOM    596  O   LYS A  43     -10.754 -24.123   9.262  1.00  0.00
ATOM    597  CB  LYS A  43     -13.253 -25.034   7.277  1.00  0.00
ATOM    598  CG  LYS A  43     -14.452 -25.955   6.934  1.00  0.00
ATOM    599  CD  LYS A  43     -14.090 -27.048   5.923  1.00  0.00
ATOM    600  CE  LYS A  43     -15.318 -27.856   5.520  1.00  0.00
ATOM    601  NZ  LYS A  43     -14.976 -28.964   4.573  1.00  0.00
ATOM    615  N   GLU A  44     -10.234 -24.462   7.087  1.00  0.00
ATOM    616  CA  GLU A  44      -9.201 -23.444   7.020  1.00  0.00
ATOM    617  C   GLU A  44      -9.845 -22.074   6.868  1.00  0.00
ATOM    618  O   GLU A  44     -10.983 -21.954   6.419  1.00  0.00
ATOM    619  CB  GLU A  44      -8.232 -23.722   5.860  1.00  0.00
ATOM    620  CG  GLU A  44      -8.785 -23.476   4.434  1.00  0.00
ATOM    621  CD  GLU A  44      -9.589 -24.634   3.882  1.00  0.00
ATOM    622  OE1 GLU A  44      -9.962 -25.504   4.645  1.00  0.00
ATOM    623  OE2 GLU A  44      -9.824 -24.652   2.698  1.00  0.00
ATOM    630  N   ARG A  45      -9.119 -21.032   7.230  1.00  0.00
ATOM    631  CA  ARG A  45      -9.631 -19.675   7.093  1.00  0.00
ATOM    632  C   ARG A  45      -9.874 -19.286   5.644  1.00  0.00
ATOM    633  O   ARG A  45      -9.013 -19.495   4.788  1.00  0.00
ATOM    634  CB  ARG A  45      -8.657 -18.714   7.753  1.00  0.00
ATOM    635  CG  ARG A  45      -9.151 -17.308   7.932  1.00  0.00
ATOM    636  CD  ARG A  45      -8.187 -16.504   8.716  1.00  0.00
ATOM    637  NE  ARG A  45      -8.065 -16.984  10.108  1.00  0.00
ATOM    638  CZ  ARG A  45      -7.177 -16.548  11.013  1.00  0.00
ATOM    639  NH1 ARG A  45      -6.310 -15.611  10.711  1.00  0.00
ATOM    640  NH2 ARG A  45      -7.194 -17.101  12.206  1.00  0.00
ATOM    654  N   GLU A  46     -11.019 -18.646   5.392  1.00  0.00
ATOM    655  CA  GLU A  46     -11.347 -18.194   4.045  1.00  0.00
ATOM    656  C   GLU A  46     -11.759 -16.730   4.021  1.00  0.00
ATOM    657  O   GLU A  46     -12.278 -16.184   4.998  1.00  0.00
ATOM    658  CB  GLU A  46     -12.504 -19.027   3.456  1.00  0.00
ATOM    659  CG  GLU A  46     -13.857 -18.838   4.186  1.00  0.00
ATOM    660  CD  GLU A  46     -15.013 -19.679   3.667  1.00  0.00
ATOM    661  OE1 GLU A  46     -14.963 -20.884   3.750  1.00  0.00
ATOM    662  OE2 GLU A  46     -15.971 -19.095   3.186  1.00  0.00
ATOM    669  N   PHE A  47     -11.533 -16.095   2.880  1.00  0.00
ATOM    670  CA  PHE A  47     -11.943 -14.717   2.625  1.00  0.00
ATOM    671  C   PHE A  47     -13.449 -14.559   2.573  1.00  0.00
ATOM    672  O   PHE A  47     -14.132 -15.386   1.970  1.00  0.00
ATOM    673  CB  PHE A  47     -11.324 -14.221   1.314  1.00  0.00
ATOM    674  CG  PHE A  47     -11.774 -12.859   0.922  1.00  0.00
ATOM    675  CD1 PHE A  47     -11.334 -11.734   1.575  1.00  0.00
ATOM    676  CD2 PHE A  47     -12.659 -12.713  -0.124  1.00  0.00
ATOM    677  CE1 PHE A  47     -11.786 -10.510   1.202  1.00  0.00
ATOM    678  CE2 PHE A  47     -13.100 -11.492  -0.493  1.00  0.00
ATOM    679  CZ  PHE A  47     -12.678 -10.405   0.166  1.00  0.00
ATOM    689  N   VAL A  48     -13.969 -13.496   3.193  1.00  0.00
ATOM    690  CA  VAL A  48     -15.384 -13.188   3.128  1.00  0.00
ATOM    691  C   VAL A  48     -15.631 -11.890   2.357  1.00  0.00
ATOM    692  O   VAL A  48     -16.358 -11.873   1.358  1.00  0.00
ATOM    693  CB  VAL A  48     -15.954 -13.041   4.556  1.00  0.00
ATOM    694  CG1 VAL A  48     -17.383 -12.676   4.528  1.00  0.00
ATOM    695  CG2 VAL A  48     -15.769 -14.317   5.291  1.00  0.00
ATOM    705  N   ALA A  49     -15.045 -10.792   2.843  1.00  0.00
ATOM    706  CA  ALA A  49     -15.293  -9.484   2.231  1.00  0.00
ATOM    707  C   ALA A  49     -14.177  -8.489   2.505  1.00  0.00
ATOM    708  O   ALA A  49     -13.514  -8.544   3.542  1.00  0.00
ATOM    709  CB  ALA A  49     -16.601  -8.913   2.748  1.00  0.00
ATOM    715  N   GLY A  50     -14.011  -7.516   1.620  1.00  0.00
ATOM    716  CA  GLY A  50     -13.023  -6.483   1.880  1.00  0.00
ATOM    717  C   GLY A  50     -13.404  -5.123   1.318  1.00  0.00
ATOM    718  O   GLY A  50     -14.197  -5.003   0.375  1.00  0.00
ATOM    722  N   ILE A  51     -12.839  -4.093   1.946  1.00  0.00
ATOM    723  CA  ILE A  51     -13.055  -2.706   1.576  1.00  0.00
ATOM    724  C   ILE A  51     -11.721  -1.946   1.454  1.00  0.00
ATOM    725  O   ILE A  51     -10.840  -2.053   2.313  1.00  0.00
ATOM    726  CB  ILE A  51     -14.047  -2.057   2.586  1.00  0.00
ATOM    727  CG1 ILE A  51     -14.382  -0.630   2.164  1.00  0.00
ATOM    728  CG2 ILE A  51     -13.483  -2.099   4.030  1.00  0.00
ATOM    729  CD1 ILE A  51     -15.613  -0.059   2.846  1.00  0.00
ATOM    741  N   SER A  52     -11.568  -1.190   0.372  1.00  0.00
ATOM    742  CA  SER A  52     -10.357  -0.413   0.091  1.00  0.00
ATOM    743  C   SER A  52     -10.315   0.958   0.786  1.00  0.00
ATOM    744  O   SER A  52     -11.312   1.424   1.337  1.00  0.00
ATOM    745  CB  SER A  52     -10.198  -0.263  -1.408  1.00  0.00
ATOM    746  OG  SER A  52     -11.175   0.582  -1.966  1.00  0.00
ATOM    752  N   TYR A  53      -9.161   1.634   0.731  1.00  0.00
ATOM    753  CA  TYR A  53      -8.998   2.979   1.307  1.00  0.00
ATOM    754  C   TYR A  53     -10.059   3.921   0.734  1.00  0.00
ATOM    755  O   TYR A  53     -10.769   4.607   1.471  1.00  0.00
ATOM    756  CB  TYR A  53      -7.556   3.473   1.090  1.00  0.00
ATOM    757  CG  TYR A  53      -7.218   4.957   1.429  1.00  0.00
ATOM    758  CD1 TYR A  53      -8.032   5.779   2.229  1.00  0.00
ATOM    759  CD2 TYR A  53      -6.045   5.490   0.909  1.00  0.00
ATOM    760  CE1 TYR A  53      -7.672   7.086   2.462  1.00  0.00
ATOM    761  CE2 TYR A  53      -5.697   6.794   1.157  1.00  0.00
ATOM    762  CZ  TYR A  53      -6.506   7.590   1.924  1.00  0.00
ATOM    763  OH  TYR A  53      -6.153   8.897   2.166  1.00  0.00
ATOM    773  N   GLY A  54     -10.233   3.879  -0.578  1.00  0.00
ATOM    774  CA  GLY A  54     -11.215   4.692  -1.299  1.00  0.00
ATOM    775  C   GLY A  54     -12.656   4.146  -1.228  1.00  0.00
ATOM    776  O   GLY A  54     -13.515   4.569  -2.006  1.00  0.00
ATOM    780  N   SER A  55     -12.888   3.188  -0.324  1.00  0.00
ATOM    781  CA  SER A  55     -14.135   2.482  -0.043  1.00  0.00
ATOM    782  C   SER A  55     -14.733   1.644  -1.171  1.00  0.00
ATOM    783  O   SER A  55     -15.958   1.485  -1.236  1.00  0.00
ATOM    784  CB  SER A  55     -15.201   3.458   0.448  1.00  0.00
ATOM    785  OG  SER A  55     -14.820   4.106   1.643  1.00  0.00
ATOM    791  N   SER A  56     -13.907   1.072  -2.048  1.00  0.00
ATOM    792  CA  SER A  56     -14.464   0.174  -3.046  1.00  0.00
ATOM    793  C   SER A  56     -14.589  -1.160  -2.337  1.00  0.00
ATOM    794  O   SER A  56     -13.864  -1.403  -1.367  1.00  0.00
ATOM    795  CB  SER A  56     -13.598   0.108  -4.307  1.00  0.00
ATOM    796  OG  SER A  56     -12.332  -0.470  -4.068  1.00  0.00
ATOM    802  N   THR A  57     -15.434  -2.066  -2.820  1.00  0.00
ATOM    803  CA  THR A  57     -15.544  -3.345  -2.126  1.00  0.00
ATOM    804  C   THR A  57     -15.437  -4.554  -3.021  1.00  0.00
ATOM    805  O   THR A  57     -15.704  -4.495  -4.224  1.00  0.00
ATOM    806  CB  THR A  57     -16.879  -3.439  -1.375  1.00  0.00
ATOM    807  OG1 THR A  57     -17.958  -3.400  -2.327  1.00  0.00
ATOM    808  CG2 THR A  57     -17.023  -2.280  -0.390  1.00  0.00
ATOM    816  N   TYR A  58     -15.140  -5.678  -2.389  1.00  0.00
ATOM    817  CA  TYR A  58     -15.063  -6.959  -3.062  1.00  0.00
ATOM    818  C   TYR A  58     -15.487  -8.076  -2.115  1.00  0.00
ATOM    819  O   TYR A  58     -15.315  -7.986  -0.894  1.00  0.00
ATOM    820  CB  TYR A  58     -13.642  -7.078  -3.637  1.00  0.00
ATOM    821  CG  TYR A  58     -12.527  -6.948  -2.599  1.00  0.00
ATOM    822  CD1 TYR A  58     -11.908  -8.053  -2.096  1.00  0.00
ATOM    823  CD2 TYR A  58     -12.155  -5.671  -2.131  1.00  0.00
ATOM    824  CE1 TYR A  58     -10.913  -7.914  -1.153  1.00  0.00
ATOM    825  CE2 TYR A  58     -11.175  -5.535  -1.186  1.00  0.00
ATOM    826  CZ  TYR A  58     -10.548  -6.645  -0.696  1.00  0.00
ATOM    827  OH  TYR A  58      -9.546  -6.498   0.260  1.00  0.00
ATOM    837  N   TYR A  59     -16.056  -9.138  -2.686  1.00  0.00
ATOM    838  CA  TYR A  59     -16.589 -10.236  -1.883  1.00  0.00
ATOM    839  C   TYR A  59     -16.273 -11.604  -2.430  1.00  0.00
ATOM    840  O   TYR A  59     -16.117 -11.773  -3.637  1.00  0.00
ATOM    841  CB  TYR A  59     -18.102 -10.101  -1.826  1.00  0.00
ATOM    842  CG  TYR A  59     -18.581  -8.811  -1.270  1.00  0.00
ATOM    843  CD1 TYR A  59     -18.767  -7.734  -2.126  1.00  0.00
ATOM    844  CD2 TYR A  59     -18.832  -8.684   0.062  1.00  0.00
ATOM    845  CE1 TYR A  59     -19.194  -6.536  -1.638  1.00  0.00
ATOM    846  CE2 TYR A  59     -19.256  -7.484   0.557  1.00  0.00
ATOM    847  CZ  TYR A  59     -19.439  -6.405  -0.297  1.00  0.00
ATOM    848  OH  TYR A  59     -19.873  -5.191   0.193  1.00  0.00
ATOM    858  N   ALA A  60     -16.224 -12.588  -1.540  1.00  0.00
ATOM    859  CA  ALA A  60     -16.101 -13.986  -1.930  1.00  0.00
ATOM    860  C   ALA A  60     -17.339 -14.427  -2.711  1.00  0.00
ATOM    861  O   ALA A  60     -18.468 -14.094  -2.335  1.00  0.00
ATOM    862  CB  ALA A  60     -15.915 -14.862  -0.704  1.00  0.00
ATOM    868  N   ASP A  61     -17.166 -15.316  -3.692  1.00  0.00
ATOM    869  CA  ASP A  61     -18.316 -15.792  -4.470  1.00  0.00
ATOM    870  C   ASP A  61     -19.431 -16.372  -3.607  1.00  0.00
ATOM    871  O   ASP A  61     -20.605 -16.239  -3.951  1.00  0.00
ATOM    872  CB  ASP A  61     -17.890 -16.852  -5.489  1.00  0.00
ATOM    873  CG  ASP A  61     -17.117 -16.311  -6.718  1.00  0.00
ATOM    874  OD1 ASP A  61     -17.149 -15.114  -6.991  1.00  0.00
ATOM    875  OD2 ASP A  61     -16.492 -17.105  -7.362  1.00  0.00
ATOM    880  N   SER A  62     -19.070 -17.009  -2.496  1.00  0.00
ATOM    881  CA  SER A  62     -20.022 -17.629  -1.592  1.00  0.00
ATOM    882  C   SER A  62     -20.886 -16.645  -0.793  1.00  0.00
ATOM    883  O   SER A  62     -21.890 -17.058  -0.203  1.00  0.00
ATOM    884  CB  SER A  62     -19.270 -18.539  -0.643  1.00  0.00
ATOM    885  OG  SER A  62     -18.428 -17.803   0.204  1.00  0.00
ATOM    891  N   VAL A  63     -20.505 -15.356  -0.746  1.00  0.00
ATOM    892  CA  VAL A  63     -21.284 -14.379   0.010  1.00  0.00
ATOM    893  C   VAL A  63     -21.787 -13.218  -0.871  1.00  0.00
ATOM    894  O   VAL A  63     -22.552 -12.364  -0.401  1.00  0.00
ATOM    895  CB  VAL A  63     -20.493 -13.830   1.209  1.00  0.00
ATOM    896  CG1 VAL A  63     -20.099 -14.991   2.130  1.00  0.00
ATOM    897  CG2 VAL A  63     -19.319 -13.017   0.771  1.00  0.00
ATOM    907  N   LYS A  64     -21.349 -13.146  -2.135  1.00  0.00
ATOM    908  CA  LYS A  64     -21.831 -12.076  -3.009  1.00  0.00
ATOM    909  C   LYS A  64     -23.353 -12.092  -3.035  1.00  0.00
ATOM    910  O   LYS A  64     -23.974 -13.139  -3.183  1.00  0.00
ATOM    911  CB  LYS A  64     -21.315 -12.246  -4.449  1.00  0.00
ATOM    912  CG  LYS A  64     -19.839 -11.989  -4.660  1.00  0.00
ATOM    913  CD  LYS A  64     -19.399 -12.306  -6.086  1.00  0.00
ATOM    914  CE  LYS A  64     -17.883 -12.165  -6.230  1.00  0.00
ATOM    915  NZ  LYS A  64     -17.393 -12.624  -7.553  1.00  0.00
ATOM    929  N   GLY A  65     -23.966 -10.937  -2.847  1.00  0.00
ATOM    930  CA  GLY A  65     -25.421 -10.836  -2.854  1.00  0.00
ATOM    931  C   GLY A  65     -26.049 -11.037  -1.471  1.00  0.00
ATOM    932  O   GLY A  65     -27.244 -10.797  -1.293  1.00  0.00
ATOM    936  N   ARG A  66     -25.253 -11.472  -0.491  1.00  0.00
ATOM    937  CA  ARG A  66     -25.759 -11.694   0.856  1.00  0.00
ATOM    938  C   ARG A  66     -25.037 -10.797   1.846  1.00  0.00
ATOM    939  O   ARG A  66     -25.640 -10.256   2.776  1.00  0.00
ATOM    940  CB  ARG A  66     -25.542 -13.137   1.285  1.00  0.00
ATOM    941  CG  ARG A  66     -26.322 -14.163   0.518  1.00  0.00
ATOM    942  CD  ARG A  66     -26.062 -15.536   1.040  1.00  0.00
ATOM    943  NE  ARG A  66     -26.789 -16.558   0.284  1.00  0.00
ATOM    944  CZ  ARG A  66     -26.343 -17.153  -0.852  1.00  0.00
ATOM    945  NH1 ARG A  66     -25.175 -16.825  -1.362  1.00  0.00
ATOM    946  NH2 ARG A  66     -27.089 -18.070  -1.451  1.00  0.00
ATOM    960  N   PHE A  67     -23.721 -10.663   1.688  1.00  0.00
ATOM    961  CA  PHE A  67     -22.969  -9.865   2.649  1.00  0.00
ATOM    962  C   PHE A  67     -22.544  -8.510   2.077  1.00  0.00
ATOM    963  O   PHE A  67     -22.148  -8.413   0.916  1.00  0.00
ATOM    964  CB  PHE A  67     -21.721 -10.594   3.132  1.00  0.00
ATOM    965  CG  PHE A  67     -21.905 -11.886   3.979  1.00  0.00
ATOM    966  CD1 PHE A  67     -23.121 -12.559   4.177  1.00  0.00
ATOM    967  CD2 PHE A  67     -20.804 -12.422   4.563  1.00  0.00
ATOM    968  CE1 PHE A  67     -23.184 -13.716   4.918  1.00  0.00
ATOM    969  CE2 PHE A  67     -20.862 -13.578   5.308  1.00  0.00
ATOM    970  CZ  PHE A  67     -22.051 -14.227   5.482  1.00  0.00
ATOM    980  N   THR A  68     -22.581  -7.478   2.925  1.00  0.00
ATOM    981  CA  THR A  68     -22.107  -6.127   2.573  1.00  0.00
ATOM    982  C   THR A  68     -21.061  -5.585   3.559  1.00  0.00
ATOM    983  O   THR A  68     -21.230  -5.641   4.778  1.00  0.00
ATOM    984  CB  THR A  68     -23.274  -5.112   2.447  1.00  0.00
ATOM    985  OG1 THR A  68     -24.161  -5.528   1.405  1.00  0.00
ATOM    986  CG2 THR A  68     -22.745  -3.706   2.119  1.00  0.00
ATOM    994  N   ILE A  69     -19.972  -5.030   3.041  1.00  0.00
ATOM    995  CA  ILE A  69     -18.938  -4.475   3.919  1.00  0.00
ATOM    996  C   ILE A  69     -18.888  -2.949   3.786  1.00  0.00
ATOM    997  O   ILE A  69     -18.973  -2.410   2.680  1.00  0.00
ATOM    998  CB  ILE A  69     -17.549  -5.103   3.633  1.00  0.00
ATOM    999  CG1 ILE A  69     -16.518  -4.628   4.699  1.00  0.00
ATOM   1000  CG2 ILE A  69     -17.071  -4.777   2.235  1.00  0.00
ATOM   1001  CD1 ILE A  69     -15.216  -5.390   4.679  1.00  0.00
ATOM   1013  N   SER A  70     -18.758  -2.260   4.916  1.00  0.00
ATOM   1014  CA  SER A  70     -18.674  -0.796   4.927  1.00  0.00
ATOM   1015  C   SER A  70     -17.777  -0.292   6.056  1.00  0.00
ATOM   1016  O   SER A  70     -17.455  -1.037   6.984  1.00  0.00
ATOM   1017  CB  SER A  70     -20.058  -0.185   5.058  1.00  0.00
ATOM   1018  OG  SER A  70     -20.627  -0.479   6.304  1.00  0.00
ATOM   1024  N   ARG A  71     -17.330   0.966   5.971  1.00  0.00
ATOM   1025  CA  ARG A  71     -16.471   1.504   7.028  1.00  0.00
ATOM   1026  C   ARG A  71     -16.736   2.965   7.386  1.00  0.00
ATOM   1027  O   ARG A  71     -16.998   3.805   6.523  1.00  0.00
ATOM   1028  CB  ARG A  71     -15.004   1.335   6.645  1.00  0.00
ATOM   1029  CG  ARG A  71     -13.997   1.780   7.711  1.00  0.00
ATOM   1030  CD  ARG A  71     -12.637   1.445   7.363  1.00  0.00
ATOM   1031  NE  ARG A  71     -12.185   2.194   6.220  1.00  0.00
ATOM   1032  CZ  ARG A  71     -10.963   2.110   5.696  1.00  0.00
ATOM   1033  NH1 ARG A  71     -10.077   1.317   6.226  1.00  0.00
ATOM   1034  NH2 ARG A  71     -10.648   2.827   4.646  1.00  0.00
ATOM   1048  N   ASP A  72     -16.653   3.243   8.688  1.00  0.00
ATOM   1049  CA  ASP A  72     -16.768   4.570   9.274  1.00  0.00
ATOM   1050  C   ASP A  72     -15.374   5.069   9.659  1.00  0.00
ATOM   1051  O   ASP A  72     -14.794   4.652  10.673  1.00  0.00
ATOM   1052  CB  ASP A  72     -17.722   4.527  10.479  1.00  0.00
ATOM   1053  CG  ASP A  72     -17.945   5.881  11.147  1.00  0.00
ATOM   1054  OD1 ASP A  72     -17.050   6.712  11.075  1.00  0.00
ATOM   1055  OD2 ASP A  72     -19.000   6.086  11.720  1.00  0.00
ATOM   1060  N   ASN A  73     -14.790   5.918   8.812  1.00  0.00
ATOM   1061  CA  ASN A  73     -13.410   6.338   9.034  1.00  0.00
ATOM   1062  C   ASN A  73     -13.258   7.160  10.310  1.00  0.00
ATOM   1063  O   ASN A  73     -12.273   7.032  11.033  1.00  0.00
ATOM   1064  CB  ASN A  73     -12.932   7.141   7.852  1.00  0.00
ATOM   1065  CG  ASN A  73     -12.740   6.300   6.633  1.00  0.00
ATOM   1066  OD1 ASN A  73     -12.595   5.074   6.682  1.00  0.00
ATOM   1067  ND2 ASN A  73     -12.747   6.948   5.503  1.00  0.00
ATOM   1074  N   ALA A  74     -14.258   7.991  10.608  1.00  0.00
ATOM   1075  CA  ALA A  74     -14.215   8.866  11.779  1.00  0.00
ATOM   1076  C   ALA A  74     -14.113   8.068  13.067  1.00  0.00
ATOM   1077  O   ALA A  74     -13.434   8.470  14.014  1.00  0.00
ATOM   1078  CB  ALA A  74     -15.453   9.741  11.823  1.00  0.00
ATOM   1084  N   LYS A  75     -14.794   6.931  13.094  1.00  0.00
ATOM   1085  CA  LYS A  75     -14.796   6.068  14.265  1.00  0.00
ATOM   1086  C   LYS A  75     -13.790   4.921  14.185  1.00  0.00
ATOM   1087  O   LYS A  75     -13.807   4.033  15.043  1.00  0.00
ATOM   1088  CB  LYS A  75     -16.187   5.488  14.480  1.00  0.00
ATOM   1089  CG  LYS A  75     -17.248   6.521  14.797  1.00  0.00
ATOM   1090  CD  LYS A  75     -18.598   5.859  15.001  1.00  0.00
ATOM   1091  CE  LYS A  75     -19.688   6.882  15.253  1.00  0.00
ATOM   1092  NZ  LYS A  75     -21.026   6.241  15.351  1.00  0.00
ATOM   1106  N   ASN A  76     -12.989   4.862  13.109  1.00  0.00
ATOM   1107  CA  ASN A  76     -12.040   3.770  12.881  1.00  0.00
ATOM   1108  C   ASN A  76     -12.712   2.405  13.038  1.00  0.00
ATOM   1109  O   ASN A  76     -12.159   1.498  13.670  1.00  0.00
ATOM   1110  CB  ASN A  76     -10.799   3.912  13.753  1.00  0.00
ATOM   1111  CG  ASN A  76      -9.914   5.102  13.349  1.00  0.00
ATOM   1112  OD1 ASN A  76      -9.622   5.327  12.144  1.00  0.00
ATOM   1113  ND2 ASN A  76      -9.492   5.864  14.328  1.00  0.00
ATOM   1120  N   THR A  77     -13.918   2.267  12.480  1.00  0.00
ATOM   1121  CA  THR A  77     -14.674   1.021  12.621  1.00  0.00
ATOM   1122  C   THR A  77     -15.238   0.455  11.302  1.00  0.00
ATOM   1123  O   THR A  77     -15.825   1.174  10.485  1.00  0.00
ATOM   1124  CB  THR A  77     -15.795   1.234  13.666  1.00  0.00
ATOM   1125  OG1 THR A  77     -15.200   1.644  14.929  1.00  0.00
ATOM   1126  CG2 THR A  77     -16.568  -0.076  13.908  1.00  0.00
ATOM   1134  N   VAL A  78     -15.093  -0.857  11.122  1.00  0.00
ATOM   1135  CA  VAL A  78     -15.581  -1.562   9.933  1.00  0.00
ATOM   1136  C   VAL A  78     -16.742  -2.473  10.299  1.00  0.00
ATOM   1137  O   VAL A  78     -16.758  -3.100  11.363  1.00  0.00
ATOM   1138  CB  VAL A  78     -14.454  -2.384   9.262  1.00  0.00
ATOM   1139  CG1 VAL A  78     -13.974  -3.490  10.203  1.00  0.00
ATOM   1140  CG2 VAL A  78     -14.931  -2.976   7.904  1.00  0.00
ATOM   1150  N   TYR A  79     -17.728  -2.526   9.421  1.00  0.00
ATOM   1151  CA  TYR A  79     -18.897  -3.346   9.654  1.00  0.00
ATOM   1152  C   TYR A  79     -19.128  -4.370   8.549  1.00  0.00
ATOM   1153  O   TYR A  79     -18.831  -4.124   7.373  1.00  0.00
ATOM   1154  CB  TYR A  79     -20.117  -2.438   9.756  1.00  0.00
ATOM   1155  CG  TYR A  79     -20.046  -1.453  10.887  1.00  0.00
ATOM   1156  CD1 TYR A  79     -19.427  -0.208  10.702  1.00  0.00
ATOM   1157  CD2 TYR A  79     -20.606  -1.775  12.096  1.00  0.00
ATOM   1158  CE1 TYR A  79     -19.384   0.692  11.743  1.00  0.00
ATOM   1159  CE2 TYR A  79     -20.569  -0.875  13.128  1.00  0.00
ATOM   1160  CZ  TYR A  79     -19.965   0.348  12.963  1.00  0.00
ATOM   1161  OH  TYR A  79     -19.949   1.235  14.012  1.00  0.00
ATOM   1171  N   LEU A  80     -19.692  -5.518   8.934  1.00  0.00
ATOM   1172  CA  LEU A  80     -20.092  -6.539   7.968  1.00  0.00
ATOM   1173  C   LEU A  80     -21.560  -6.869   8.176  1.00  0.00
ATOM   1174  O   LEU A  80     -21.957  -7.383   9.227  1.00  0.00
ATOM   1175  CB  LEU A  80     -19.267  -7.835   8.126  1.00  0.00
ATOM   1176  CG  LEU A  80     -19.599  -9.038   7.153  1.00  0.00
ATOM   1177  CD1 LEU A  80     -19.237  -8.652   5.696  1.00  0.00
ATOM   1178  CD2 LEU A  80     -18.838 -10.296   7.608  1.00  0.00
ATOM   1190  N   GLN A  81     -22.366  -6.589   7.176  1.00  0.00
ATOM   1191  CA  GLN A  81     -23.790  -6.842   7.245  1.00  0.00
ATOM   1192  C   GLN A  81     -24.080  -8.164   6.583  1.00  0.00
ATOM   1193  O   GLN A  81     -23.894  -8.307   5.374  1.00  0.00
ATOM   1194  CB  GLN A  81     -24.548  -5.710   6.549  1.00  0.00
ATOM   1195  CG  GLN A  81     -26.068  -5.852   6.478  1.00  0.00
ATOM   1196  CD  GLN A  81     -26.740  -5.762   7.817  1.00  0.00
ATOM   1197  OE1 GLN A  81     -26.324  -4.970   8.675  1.00  0.00
ATOM   1198  NE2 GLN A  81     -27.802  -6.535   8.003  1.00  0.00
ATOM   1207  N   MET A  82     -24.508  -9.151   7.353  1.00  0.00
ATOM   1208  CA  MET A  82     -24.755 -10.450   6.766  1.00  0.00
ATOM   1209  C   MET A  82     -26.251 -10.695   6.673  1.00  0.00
ATOM   1210  O   MET A  82     -26.942 -10.750   7.696  1.00  0.00
ATOM   1211  CB  MET A  82     -24.095 -11.510   7.624  1.00  0.00
ATOM   1212  CG  MET A  82     -22.617 -11.318   7.791  1.00  0.00
ATOM   1213  SD  MET A  82     -21.813 -12.639   8.697  1.00  0.00
ATOM   1214  CE  MET A  82     -22.492 -12.401  10.293  1.00  0.00
ATOM   1224  N   ASN A  83     -26.775 -10.817   5.455  1.00  0.00
ATOM   1225  CA  ASN A  83     -28.200 -11.039   5.256  1.00  0.00
ATOM   1226  C   ASN A  83     -28.492 -12.464   4.812  1.00  0.00
ATOM   1227  O   ASN A  83     -27.608 -13.151   4.296  1.00  0.00
ATOM   1228  CB  ASN A  83     -28.732 -10.035   4.266  1.00  0.00
ATOM   1229  CG  ASN A  83     -28.585  -8.636   4.794  1.00  0.00
ATOM   1230  OD1 ASN A  83     -28.860  -8.375   5.982  1.00  0.00
ATOM   1231  ND2 ASN A  83     -28.164  -7.737   3.940  1.00  0.00
ATOM   1238  N   SER A  84     -29.727 -12.922   5.037  1.00  0.00
ATOM   1239  CA  SER A  84     -30.172 -14.237   4.578  1.00  0.00
ATOM   1240  C   SER A  84     -29.180 -15.329   4.953  1.00  0.00
ATOM   1241  O   SER A  84     -28.775 -16.123   4.098  1.00  0.00
ATOM   1242  CB  SER A  84     -30.393 -14.223   3.074  1.00  0.00
ATOM   1243  OG  SER A  84     -31.392 -13.298   2.710  1.00  0.00
ATOM   1249  N   LEU A  85     -28.813 -15.394   6.235  1.00  0.00
ATOM   1250  CA  LEU A  85     -27.782 -16.343   6.665  1.00  0.00
ATOM   1251  C   LEU A  85     -28.238 -17.783   6.572  1.00  0.00
ATOM   1252  O   LEU A  85     -29.399 -18.108   6.837  1.00  0.00
ATOM   1253  CB  LEU A  85     -27.326 -16.115   8.117  1.00  0.00
ATOM   1254  CG  LEU A  85     -26.279 -14.993   8.369  1.00  0.00
ATOM   1255  CD1 LEU A  85     -26.982 -13.700   8.392  1.00  0.00
ATOM   1256  CD2 LEU A  85     -25.518 -15.216   9.667  1.00  0.00
ATOM   1268  N   LYS A  86     -27.310 -18.658   6.212  1.00  0.00
ATOM   1269  CA  LYS A  86     -27.576 -20.087   6.121  1.00  0.00
ATOM   1270  C   LYS A  86     -26.725 -20.837   7.147  1.00  0.00
ATOM   1271  O   LYS A  86     -25.722 -20.298   7.591  1.00  0.00
ATOM   1272  CB  LYS A  86     -27.271 -20.564   4.694  1.00  0.00
ATOM   1273  CG  LYS A  86     -28.082 -19.868   3.588  1.00  0.00
ATOM   1274  CD  LYS A  86     -29.585 -20.197   3.663  1.00  0.00
ATOM   1275  CE  LYS A  86     -30.337 -19.588   2.487  1.00  0.00
ATOM   1276  NZ  LYS A  86     -31.803 -19.892   2.535  1.00  0.00
ATOM   1290  N   PRO A  87     -27.067 -22.073   7.559  1.00  0.00
ATOM   1291  CA  PRO A  87     -26.272 -22.906   8.460  1.00  0.00
ATOM   1292  C   PRO A  87     -24.799 -22.980   8.030  1.00  0.00
ATOM   1293  O   PRO A  87     -23.894 -23.025   8.871  1.00  0.00
ATOM   1294  CB  PRO A  87     -26.984 -24.255   8.356  1.00  0.00
ATOM   1295  CG  PRO A  87     -28.432 -23.886   8.070  1.00  0.00
ATOM   1296  CD  PRO A  87     -28.350 -22.697   7.141  1.00  0.00
ATOM   1304  N   GLU A  88     -24.561 -22.917   6.713  1.00  0.00
ATOM   1305  CA  GLU A  88     -23.233 -22.956   6.108  1.00  0.00
ATOM   1306  C   GLU A  88     -22.357 -21.751   6.483  1.00  0.00
ATOM   1307  O   GLU A  88     -21.144 -21.777   6.279  1.00  0.00
ATOM   1308  CB  GLU A  88     -23.375 -23.022   4.588  1.00  0.00
ATOM   1309  CG  GLU A  88     -23.978 -24.325   4.066  1.00  0.00
ATOM   1310  CD  GLU A  88     -24.136 -24.347   2.566  1.00  0.00
ATOM   1311  OE1 GLU A  88     -23.871 -23.346   1.946  1.00  0.00
ATOM   1312  OE2 GLU A  88     -24.527 -25.364   2.046  1.00  0.00
ATOM   1319  N   ASP A  89     -22.969 -20.699   7.031  1.00  0.00
ATOM   1320  CA  ASP A  89     -22.269 -19.486   7.421  1.00  0.00
ATOM   1321  C   ASP A  89     -21.788 -19.556   8.866  1.00  0.00
ATOM   1322  O   ASP A  89     -21.198 -18.589   9.369  1.00  0.00
ATOM   1323  CB  ASP A  89     -23.189 -18.259   7.244  1.00  0.00
ATOM   1324  CG  ASP A  89     -23.515 -17.917   5.767  1.00  0.00
ATOM   1325  OD1 ASP A  89     -22.601 -17.782   4.966  1.00  0.00
ATOM   1326  OD2 ASP A  89     -24.691 -17.775   5.448  1.00  0.00
ATOM   1331  N   THR A  90     -22.037 -20.687   9.550  1.00  0.00
ATOM   1332  CA  THR A  90     -21.549 -20.835  10.916  1.00  0.00
ATOM   1333  C   THR A  90     -20.030 -20.812  10.877  1.00  0.00
ATOM   1334  O   THR A  90     -19.406 -21.614  10.177  1.00  0.00
ATOM   1335  CB  THR A  90     -22.025 -22.163  11.562  1.00  0.00
ATOM   1336  OG1 THR A  90     -23.473 -22.193  11.606  1.00  0.00
ATOM   1337  CG2 THR A  90     -21.429 -22.340  12.977  1.00  0.00
ATOM   1345  N   ALA A  91     -19.435 -19.901  11.629  1.00  0.00
ATOM   1346  CA  ALA A  91     -17.984 -19.753  11.634  1.00  0.00
ATOM   1347  C   ALA A  91     -17.535 -18.743  12.655  1.00  0.00
ATOM   1348  O   ALA A  91     -18.338 -17.932  13.124  1.00  0.00
ATOM   1349  CB  ALA A  91     -17.483 -19.321  10.256  1.00  0.00
ATOM   1355  N   VAL A  92     -16.249 -18.755  12.966  1.00  0.00
ATOM   1356  CA  VAL A  92     -15.716 -17.630  13.701  1.00  0.00
ATOM   1357  C   VAL A  92     -15.307 -16.618  12.652  1.00  0.00
ATOM   1358  O   VAL A  92     -14.601 -16.950  11.702  1.00  0.00
ATOM   1359  CB  VAL A  92     -14.525 -18.005  14.592  1.00  0.00
ATOM   1360  CG1 VAL A  92     -13.967 -16.745  15.283  1.00  0.00
ATOM   1361  CG2 VAL A  92     -14.983 -18.995  15.625  1.00  0.00
ATOM   1371  N   TYR A  93     -15.784 -15.400  12.788  1.00  0.00
ATOM   1372  CA  TYR A  93     -15.467 -14.340  11.851  1.00  0.00
ATOM   1373  C   TYR A  93     -14.354 -13.528  12.432  1.00  0.00
ATOM   1374  O   TYR A  93     -14.320 -13.318  13.636  1.00  0.00
ATOM   1375  CB  TYR A  93     -16.714 -13.515  11.555  1.00  0.00
ATOM   1376  CG  TYR A  93     -17.674 -14.241  10.651  1.00  0.00
ATOM   1377  CD1 TYR A  93     -18.457 -15.260  11.139  1.00  0.00
ATOM   1378  CD2 TYR A  93     -17.779 -13.867   9.320  1.00  0.00
ATOM   1379  CE1 TYR A  93     -19.313 -15.926  10.303  1.00  0.00
ATOM   1380  CE2 TYR A  93     -18.653 -14.530   8.495  1.00  0.00
ATOM   1381  CZ  TYR A  93     -19.417 -15.575   8.996  1.00  0.00
ATOM   1382  OH  TYR A  93     -20.300 -16.285   8.200  1.00  0.00
ATOM   1392  N   TYR A  94     -13.433 -13.096  11.584  1.00  0.00
ATOM   1393  CA  TYR A  94     -12.292 -12.308  12.008  1.00  0.00
ATOM   1394  C   TYR A  94     -12.127 -11.062  11.179  1.00  0.00
ATOM   1395  O   TYR A  94     -12.260 -11.102   9.956  1.00  0.00
ATOM   1396  CB  TYR A  94     -10.996 -13.110  11.821  1.00  0.00
ATOM   1397  CG  TYR A  94     -10.899 -14.376  12.596  1.00  0.00
ATOM   1398  CD1 TYR A  94     -11.424 -15.553  12.069  1.00  0.00
ATOM   1399  CD2 TYR A  94     -10.262 -14.378  13.818  1.00  0.00
ATOM   1400  CE1 TYR A  94     -11.323 -16.719  12.774  1.00  0.00
ATOM   1401  CE2 TYR A  94     -10.156 -15.546  14.524  1.00  0.00
ATOM   1402  CZ  TYR A  94     -10.683 -16.715  14.013  1.00  0.00
ATOM   1403  OH  TYR A  94     -10.577 -17.883  14.733  1.00  0.00
ATOM   1413  N   CYS A  95     -11.731  -9.975  11.812  1.00  0.00
ATOM   1414  CA  CYS A  95     -11.403  -8.790  11.033  1.00  0.00
ATOM   1415  C   CYS A  95      -9.895  -8.713  10.916  1.00  0.00
ATOM   1416  O   CYS A  95      -9.163  -9.155  11.817  1.00  0.00
ATOM   1417  CB  CYS A  95     -11.961  -7.511  11.658  1.00  0.00
ATOM   1418  SG  CYS A  95     -11.279  -7.127  13.281  1.00  0.00
ATOM   1423  N   ALA A  96      -9.425  -8.102   9.840  1.00  0.00
ATOM   1424  CA  ALA A  96      -8.001  -7.917   9.658  1.00  0.00
ATOM   1425  C   ALA A  96      -7.685  -6.763   8.742  1.00  0.00
ATOM   1426  O   ALA A  96      -8.505  -6.371   7.903  1.00  0.00
ATOM   1427  CB  ALA A  96      -7.396  -9.173   9.123  1.00  0.00
ATOM   1433  N   ALA A  97      -6.466  -6.247   8.850  1.00  0.00
ATOM   1434  CA  ALA A  97      -6.069  -5.178   7.947  1.00  0.00
ATOM   1435  C   ALA A  97      -4.605  -5.286   7.489  1.00  0.00
ATOM   1436  O   ALA A  97      -3.741  -5.753   8.247  1.00  0.00
ATOM   1437  CB  ALA A  97      -6.250  -3.837   8.626  1.00  0.00
ATOM   1443  N   PRO A  98      -4.328  -5.008   6.200  1.00  0.00
ATOM   1444  CA  PRO A  98      -3.048  -4.813   5.580  1.00  0.00
ATOM   1445  C   PRO A  98      -2.788  -3.320   5.672  1.00  0.00
ATOM   1446  O   PRO A  98      -3.730  -2.592   5.911  1.00  0.00
ATOM   1447  CB  PRO A  98      -3.332  -5.244   4.165  1.00  0.00
ATOM   1448  CG  PRO A  98      -4.657  -4.753   3.911  1.00  0.00
ATOM   1449  CD  PRO A  98      -5.411  -4.886   5.207  1.00  0.00
ATOM   1457  N   TYR A  99      -1.590  -2.859   5.405  1.00  0.00
ATOM   1458  CA  TYR A  99      -1.254  -1.431   5.305  1.00  0.00
ATOM   1459  C   TYR A  99      -0.512  -1.054   4.024  1.00  0.00
ATOM   1460  O   TYR A  99       0.699  -1.249   3.926  1.00  0.00
ATOM   1461  CB  TYR A  99      -0.553  -0.917   6.578  1.00  0.00
ATOM   1462  CG  TYR A  99      -1.526  -0.653   7.765  1.00  0.00
ATOM   1463  CD1 TYR A  99      -2.128  -1.663   8.512  1.00  0.00
ATOM   1464  CD2 TYR A  99      -1.803   0.691   8.079  1.00  0.00
ATOM   1465  CE1 TYR A  99      -3.023  -1.321   9.529  1.00  0.00
ATOM   1466  CE2 TYR A  99      -2.678   1.019   9.095  1.00  0.00
ATOM   1467  CZ  TYR A  99      -3.296   0.021   9.804  1.00  0.00
ATOM   1468  OH  TYR A  99      -4.205   0.350  10.777  1.00  0.00
ATOM   1478  N   PHE A 100      -1.253  -0.609   3.005  1.00  0.00
ATOM   1479  CA  PHE A 100      -0.665  -0.269   1.702  1.00  0.00
ATOM   1480  C   PHE A 100      -0.993   1.161   1.237  1.00  0.00
ATOM   1481  O   PHE A 100      -2.052   1.702   1.548  1.00  0.00
ATOM   1482  CB  PHE A 100      -1.075  -1.289   0.634  1.00  0.00
ATOM   1483  CG  PHE A 100      -0.495  -2.678   0.822  1.00  0.00
ATOM   1484  CD1 PHE A 100      -1.121  -3.635   1.582  1.00  0.00
ATOM   1485  CD2 PHE A 100       0.691  -3.023   0.191  1.00  0.00
ATOM   1486  CE1 PHE A 100      -0.564  -4.916   1.715  1.00  0.00
ATOM   1487  CE2 PHE A 100       1.233  -4.284   0.324  1.00  0.00
ATOM   1488  CZ  PHE A 100       0.599  -5.225   1.087  1.00  0.00
ATOM   1498  N   TYR A 101      -0.073   1.746   0.466  1.00  0.00
ATOM   1499  CA  TYR A 101      -0.217   3.085  -0.129  1.00  0.00
ATOM   1500  C   TYR A 101      -1.380   3.374  -1.118  1.00  0.00
ATOM   1501  O   TYR A 101      -2.045   4.396  -0.960  1.00  0.00
ATOM   1502  CB  TYR A 101       1.117   3.535  -0.752  1.00  0.00
ATOM   1503  CG  TYR A 101       0.992   4.796  -1.560  1.00  0.00
ATOM   1504  CD1 TYR A 101       0.948   6.028  -0.935  1.00  0.00
ATOM   1505  CD2 TYR A 101       0.910   4.713  -2.945  1.00  0.00
ATOM   1506  CE1 TYR A 101       0.821   7.173  -1.691  1.00  0.00
ATOM   1507  CE2 TYR A 101       0.782   5.851  -3.695  1.00  0.00
ATOM   1508  CZ  TYR A 101       0.736   7.080  -3.076  1.00  0.00
ATOM   1509  OH  TYR A 101       0.607   8.224  -3.832  1.00  0.00
ATOM   1519  N   PRO A 102      -1.621   2.567  -2.178  1.00  0.00
ATOM   1520  CA  PRO A 102      -2.619   2.835  -3.207  1.00  0.00
ATOM   1521  C   PRO A 102      -4.028   2.941  -2.606  1.00  0.00
ATOM   1522  O   PRO A 102      -4.359   2.227  -1.662  1.00  0.00
ATOM   1523  CB  PRO A 102      -2.440   1.638  -4.157  1.00  0.00
ATOM   1524  CG  PRO A 102      -1.050   1.139  -3.887  1.00  0.00
ATOM   1525  CD  PRO A 102      -0.882   1.326  -2.401  1.00  0.00
ATOM   1533  N   VAL A 103      -4.861   3.797  -3.206  1.00  0.00
ATOM   1534  CA  VAL A 103      -6.228   4.058  -2.736  1.00  0.00
ATOM   1535  C   VAL A 103      -7.247   2.928  -2.992  1.00  0.00
ATOM   1536  O   VAL A 103      -8.105   2.652  -2.148  1.00  0.00
ATOM   1537  CB  VAL A 103      -6.745   5.393  -3.311  1.00  0.00
ATOM   1538  CG1 VAL A 103      -8.195   5.622  -2.901  1.00  0.00
ATOM   1539  CG2 VAL A 103      -5.877   6.531  -2.805  1.00  0.00
ATOM   1549  N   VAL A 104      -7.230   2.323  -4.179  1.00  0.00
ATOM   1550  CA  VAL A 104      -8.229   1.283  -4.461  1.00  0.00
ATOM   1551  C   VAL A 104      -7.770  -0.177  -4.721  1.00  0.00
ATOM   1552  O   VAL A 104      -8.433  -0.843  -5.510  1.00  0.00
ATOM   1553  CB  VAL A 104      -9.118   1.701  -5.653  1.00  0.00
ATOM   1554  CG1 VAL A 104      -9.936   2.916  -5.286  1.00  0.00
ATOM   1555  CG2 VAL A 104      -8.256   1.980  -6.870  1.00  0.00
ATOM   1565  N   PRO A 105      -6.651  -0.703  -4.177  1.00  0.00
ATOM   1566  CA  PRO A 105      -6.244  -2.079  -4.374  1.00  0.00
ATOM   1567  C   PRO A 105      -7.112  -2.961  -3.521  1.00  0.00
ATOM   1568  O   PRO A 105      -7.455  -2.572  -2.405  1.00  0.00
ATOM   1569  CB  PRO A 105      -4.823  -2.098  -3.824  1.00  0.00
ATOM   1570  CG  PRO A 105      -4.869  -1.049  -2.736  1.00  0.00
ATOM   1571  CD  PRO A 105      -5.827   0.015  -3.249  1.00  0.00
ATOM   1579  N   TRP A 106      -7.412  -4.150  -3.998  1.00  0.00
ATOM   1580  CA  TRP A 106      -8.091  -5.139  -3.190  1.00  0.00
ATOM   1581  C   TRP A 106      -7.146  -6.247  -2.753  1.00  0.00
ATOM   1582  O   TRP A 106      -6.304  -6.679  -3.536  1.00  0.00
ATOM   1583  CB  TRP A 106      -9.308  -5.646  -3.958  1.00  0.00
ATOM   1584  CG  TRP A 106      -9.083  -6.284  -5.244  1.00  0.00
ATOM   1585  CD1 TRP A 106      -8.870  -5.676  -6.442  1.00  0.00
ATOM   1586  CD2 TRP A 106      -9.172  -7.695  -5.518  1.00  0.00
ATOM   1587  NE1 TRP A 106      -8.773  -6.612  -7.433  1.00  0.00
ATOM   1588  CE2 TRP A 106      -8.968  -7.855  -6.888  1.00  0.00
ATOM   1589  CE3 TRP A 106      -9.428  -8.820  -4.727  1.00  0.00
ATOM   1590  CZ2 TRP A 106      -8.996  -9.098  -7.490  1.00  0.00
ATOM   1591  CZ3 TRP A 106      -9.475 -10.057  -5.338  1.00  0.00
ATOM   1592  CH2 TRP A 106      -9.259 -10.197  -6.678  1.00  0.00
ATOM   1603  N   PHE A 107      -7.337  -6.768  -1.554  1.00  0.00
ATOM   1604  CA  PHE A 107      -6.542  -7.898  -1.093  1.00  0.00
ATOM   1605  C   PHE A 107      -7.459  -8.985  -0.548  1.00  0.00
ATOM   1606  O   PHE A 107      -8.257  -8.745   0.363  1.00  0.00
ATOM   1607  CB  PHE A 107      -5.571  -7.457   0.011  1.00  0.00
ATOM   1608  CG  PHE A 107      -4.576  -6.396  -0.415  1.00  0.00
ATOM   1609  CD1 PHE A 107      -4.872  -5.046  -0.269  1.00  0.00
ATOM   1610  CD2 PHE A 107      -3.359  -6.743  -0.962  1.00  0.00
ATOM   1611  CE1 PHE A 107      -3.977  -4.089  -0.659  1.00  0.00
ATOM   1612  CE2 PHE A 107      -2.461  -5.786  -1.354  1.00  0.00
ATOM   1613  CZ  PHE A 107      -2.773  -4.457  -1.205  1.00  0.00
ATOM   1623  N   TYR A 108      -7.353 -10.186  -1.081  1.00  0.00
ATOM   1624  CA  TYR A 108      -8.228 -11.250  -0.594  1.00  0.00
ATOM   1625  C   TYR A 108      -7.418 -12.315   0.123  1.00  0.00
ATOM   1626  O   TYR A 108      -7.944 -13.081   0.928  1.00  0.00
ATOM   1627  CB  TYR A 108      -8.965 -11.880  -1.770  1.00  0.00
ATOM   1628  CG  TYR A 108      -8.042 -12.673  -2.671  1.00  0.00
ATOM   1629  CD1 TYR A 108      -7.857 -14.031  -2.440  1.00  0.00
ATOM   1630  CD2 TYR A 108      -7.330 -12.050  -3.679  1.00  0.00
ATOM   1631  CE1 TYR A 108      -6.991 -14.751  -3.223  1.00  0.00
ATOM   1632  CE2 TYR A 108      -6.466 -12.768  -4.459  1.00  0.00
ATOM   1633  CZ  TYR A 108      -6.295 -14.115  -4.239  1.00  0.00
ATOM   1634  OH  TYR A 108      -5.424 -14.835  -5.020  1.00  0.00
ATOM   1644  N   ALA A 109      -6.136 -12.411  -0.208  1.00  0.00
ATOM   1645  CA  ALA A 109      -5.337 -13.459   0.375  1.00  0.00
ATOM   1646  C   ALA A 109      -4.870 -12.997   1.728  1.00  0.00
ATOM   1647  O   ALA A 109      -4.306 -11.908   1.855  1.00  0.00
ATOM   1648  CB  ALA A 109      -4.163 -13.819  -0.522  1.00  0.00
ATOM   1654  N   LEU A 110      -4.965 -13.883   2.711  1.00  0.00
ATOM   1655  CA  LEU A 110      -4.568 -13.623   4.096  1.00  0.00
ATOM   1656  C   LEU A 110      -3.080 -13.251   4.196  1.00  0.00
ATOM   1657  O   LEU A 110      -2.626 -12.651   5.171  1.00  0.00
ATOM   1658  CB  LEU A 110      -4.920 -14.828   4.993  1.00  0.00
ATOM   1659  CG  LEU A 110      -4.037 -16.116   4.949  1.00  0.00
ATOM   1660  CD1 LEU A 110      -4.430 -16.986   6.156  1.00  0.00
ATOM   1661  CD2 LEU A 110      -4.235 -16.895   3.636  1.00  0.00
ATOM   1673  N   ASP A 111      -2.332 -13.616   3.167  1.00  0.00
ATOM   1674  CA  ASP A 111      -0.906 -13.408   3.011  1.00  0.00
ATOM   1675  C   ASP A 111      -0.507 -11.935   3.072  1.00  0.00
ATOM   1676  O   ASP A 111       0.637 -11.607   3.382  1.00  0.00
ATOM   1677  CB  ASP A 111      -0.487 -13.927   1.638  1.00  0.00
ATOM   1678  CG  ASP A 111      -0.562 -15.435   1.496  1.00  0.00
ATOM   1679  OD1 ASP A 111      -0.647 -16.129   2.480  1.00  0.00
ATOM   1680  OD2 ASP A 111      -0.573 -15.879   0.379  1.00  0.00
ATOM   1685  N   TYR A 112      -1.434 -11.041   2.747  1.00  0.00
ATOM   1686  CA  TYR A 112      -1.124  -9.617   2.720  1.00  0.00
ATOM   1687  C   TYR A 112      -1.567  -8.863   3.952  1.00  0.00
ATOM   1688  O   TYR A 112      -1.468  -7.641   3.980  1.00  0.00
ATOM   1689  CB  TYR A 112      -1.812  -8.967   1.527  1.00  0.00
ATOM   1690  CG  TYR A 112      -1.329  -9.446   0.226  1.00  0.00
ATOM   1691  CD1 TYR A 112      -2.041 -10.411  -0.439  1.00  0.00
ATOM   1692  CD2 TYR A 112      -0.182  -8.915  -0.322  1.00  0.00
ATOM   1693  CE1 TYR A 112      -1.608 -10.860  -1.659  1.00  0.00
ATOM   1694  CE2 TYR A 112       0.256  -9.356  -1.542  1.00  0.00
ATOM   1695  CZ  TYR A 112      -0.455 -10.330  -2.213  1.00  0.00
ATOM   1696  OH  TYR A 112      -0.023 -10.779  -3.437  1.00  0.00
ATOM   1706  N   LEU A 113      -2.030  -9.559   4.975  1.00  0.00
ATOM   1707  CA  LEU A 113      -2.568  -8.874   6.139  1.00  0.00
ATOM   1708  C   LEU A 113      -1.511  -8.748   7.204  1.00  0.00
ATOM   1709  O   LEU A 113      -0.641  -9.613   7.334  1.00  0.00
ATOM   1710  CB  LEU A 113      -3.765  -9.685   6.657  1.00  0.00
ATOM   1711  CG  LEU A 113      -5.143  -9.615   5.861  1.00  0.00
ATOM   1712  CD1 LEU A 113      -5.734  -8.317   6.010  1.00  0.00
ATOM   1713  CD2 LEU A 113      -4.927  -9.823   4.367  1.00  0.00
ATOM   1725  N   TYR A 114      -1.568  -7.676   7.991  1.00  0.00
ATOM   1726  CA  TYR A 114      -0.575  -7.525   9.037  1.00  0.00
ATOM   1727  C   TYR A 114      -1.190  -7.566  10.425  1.00  0.00
ATOM   1728  O   TYR A 114      -0.536  -7.986  11.382  1.00  0.00
ATOM   1729  CB  TYR A 114       0.219  -6.246   8.807  1.00  0.00
ATOM   1730  CG  TYR A 114       0.859  -6.218   7.429  1.00  0.00
ATOM   1731  CD1 TYR A 114       0.523  -5.213   6.555  1.00  0.00
ATOM   1732  CD2 TYR A 114       1.725  -7.222   7.021  1.00  0.00
ATOM   1733  CE1 TYR A 114       1.055  -5.188   5.271  1.00  0.00
ATOM   1734  CE2 TYR A 114       2.250  -7.203   5.748  1.00  0.00
ATOM   1735  CZ  TYR A 114       1.918  -6.192   4.877  1.00  0.00
ATOM   1736  OH  TYR A 114       2.450  -6.178   3.613  1.00  0.00
ATOM   1746  N   TYR A 115      -2.453  -7.149  10.547  1.00  0.00
ATOM   1747  CA  TYR A 115      -3.078  -7.110  11.857  1.00  0.00
ATOM   1748  C   TYR A 115      -4.363  -7.912  11.841  1.00  0.00
ATOM   1749  O   TYR A 115      -5.152  -7.811  10.903  1.00  0.00
ATOM   1750  CB  TYR A 115      -3.343  -5.658  12.250  1.00  0.00
ATOM   1751  CG  TYR A 115      -2.074  -4.850  12.260  1.00  0.00
ATOM   1752  CD1 TYR A 115      -1.728  -4.121  11.138  1.00  0.00
ATOM   1753  CD2 TYR A 115      -1.236  -4.865  13.357  1.00  0.00
ATOM   1754  CE1 TYR A 115      -0.558  -3.395  11.120  1.00  0.00
ATOM   1755  CE2 TYR A 115      -0.064  -4.144  13.332  1.00  0.00
ATOM   1756  CZ  TYR A 115       0.271  -3.408  12.218  1.00  0.00
ATOM   1757  OH  TYR A 115       1.437  -2.678  12.190  1.00  0.00
ATOM   1767  N   TRP A 116      -4.601  -8.666  12.912  1.00  0.00
ATOM   1768  CA  TRP A 116      -5.805  -9.487  13.054  1.00  0.00
ATOM   1769  C   TRP A 116      -6.503  -9.263  14.389  1.00  0.00
ATOM   1770  O   TRP A 116      -5.844  -9.008  15.399  1.00  0.00
ATOM   1771  CB  TRP A 116      -5.430 -10.965  12.919  1.00  0.00
ATOM   1772  CG  TRP A 116      -4.952 -11.320  11.550  1.00  0.00
ATOM   1773  CD1 TRP A 116      -3.693 -11.160  11.044  1.00  0.00
ATOM   1774  CD2 TRP A 116      -5.735 -11.914  10.501  1.00  0.00
ATOM   1775  NE1 TRP A 116      -3.649 -11.593   9.754  1.00  0.00
ATOM   1776  CE2 TRP A 116      -4.895 -12.052   9.396  1.00  0.00
ATOM   1777  CE3 TRP A 116      -7.069 -12.329  10.408  1.00  0.00
ATOM   1778  CZ2 TRP A 116      -5.344 -12.574   8.196  1.00  0.00
ATOM   1779  CZ3 TRP A 116      -7.516 -12.842   9.212  1.00  0.00
ATOM   1780  CH2 TRP A 116      -6.679 -12.963   8.124  1.00  0.00
ATOM   1791  N   GLY A 117      -7.823  -9.406  14.397  1.00  0.00
ATOM   1792  CA  GLY A 117      -8.605  -9.321  15.622  1.00  0.00
ATOM   1793  C   GLY A 117      -8.661 -10.662  16.356  1.00  0.00
ATOM   1794  O   GLY A 117      -7.953 -11.612  16.015  1.00  0.00
ATOM   1798  N   GLN A 118      -9.527 -10.728  17.368  1.00  0.00
ATOM   1799  CA  GLN A 118      -9.692 -11.907  18.221  1.00  0.00
ATOM   1800  C   GLN A 118     -10.619 -12.960  17.622  1.00  0.00
ATOM   1801  O   GLN A 118     -10.464 -14.158  17.874  1.00  0.00
ATOM   1802  CB  GLN A 118     -10.288 -11.474  19.566  1.00  0.00
ATOM   1803  CG  GLN A 118      -9.395 -10.588  20.418  1.00  0.00
ATOM   1804  CD  GLN A 118     -10.105 -10.117  21.693  1.00  0.00
ATOM   1805  OE1 GLN A 118     -11.347 -10.163  21.782  1.00  0.00
ATOM   1806  NE2 GLN A 118      -9.330  -9.661  22.668  1.00  0.00
ATOM   1815  N   GLY A 119     -11.592 -12.491  16.854  1.00  0.00
ATOM   1816  CA  GLY A 119     -12.613 -13.310  16.234  1.00  0.00
ATOM   1817  C   GLY A 119     -13.895 -13.392  17.057  1.00  0.00
ATOM   1818  O   GLY A 119     -13.871 -13.380  18.295  1.00  0.00
ATOM   1822  N   THR A 120     -15.027 -13.515  16.368  1.00  0.00
ATOM   1823  CA  THR A 120     -16.319 -13.636  17.040  1.00  0.00
ATOM   1824  C   THR A 120     -17.158 -14.743  16.402  1.00  0.00
ATOM   1825  O   THR A 120     -17.214 -14.889  15.178  1.00  0.00
ATOM   1826  CB  THR A 120     -17.088 -12.293  17.057  1.00  0.00
ATOM   1827  OG1 THR A 120     -18.274 -12.462  17.834  1.00  0.00
ATOM   1828  CG2 THR A 120     -17.477 -11.820  15.627  1.00  0.00
ATOM   1836  N   GLN A 121     -17.811 -15.537  17.239  1.00  0.00
ATOM   1837  CA  GLN A 121     -18.611 -16.655  16.753  1.00  0.00
ATOM   1838  C   GLN A 121     -20.016 -16.302  16.315  1.00  0.00
ATOM   1839  O   GLN A 121     -20.793 -15.698  17.067  1.00  0.00
ATOM   1840  CB  GLN A 121     -18.667 -17.749  17.828  1.00  0.00
ATOM   1841  CG  GLN A 121     -19.554 -18.996  17.518  1.00  0.00
ATOM   1842  CD  GLN A 121     -19.047 -19.897  16.382  1.00  0.00
ATOM   1843  OE1 GLN A 121     -17.848 -20.151  16.253  1.00  0.00
ATOM   1844  NE2 GLN A 121     -19.970 -20.426  15.598  1.00  0.00
ATOM   1853  N   VAL A 122     -20.333 -16.740  15.107  1.00  0.00
ATOM   1854  CA  VAL A 122     -21.641 -16.601  14.508  1.00  0.00
ATOM   1855  C   VAL A 122     -22.182 -17.988  14.219  1.00  0.00
ATOM   1856  O   VAL A 122     -21.560 -18.779  13.505  1.00  0.00
ATOM   1857  CB  VAL A 122     -21.540 -15.796  13.215  1.00  0.00
ATOM   1858  CG1 VAL A 122     -22.923 -15.695  12.538  1.00  0.00
ATOM   1859  CG2 VAL A 122     -20.939 -14.409  13.542  1.00  0.00
ATOM   1869  N   THR A 123     -23.347 -18.283  14.765  1.00  0.00
ATOM   1870  CA  THR A 123     -23.948 -19.595  14.578  1.00  0.00
ATOM   1871  C   THR A 123     -25.299 -19.453  13.941  1.00  0.00
ATOM   1872  O   THR A 123     -26.094 -18.613  14.356  1.00  0.00
ATOM   1873  CB  THR A 123     -24.055 -20.365  15.913  1.00  0.00
ATOM   1874  OG1 THR A 123     -22.737 -20.547  16.468  1.00  0.00
ATOM   1875  CG2 THR A 123     -24.691 -21.737  15.682  1.00  0.00
ATOM   1883  N   VAL A 124     -25.567 -20.255  12.920  1.00  0.00
ATOM   1884  CA  VAL A 124     -26.846 -20.135  12.256  1.00  0.00
ATOM   1885  C   VAL A 124     -27.625 -21.436  12.396  1.00  0.00
ATOM   1886  O   VAL A 124     -27.102 -22.513  12.104  1.00  0.00
ATOM   1887  CB  VAL A 124     -26.634 -19.773  10.789  1.00  0.00
ATOM   1888  CG1 VAL A 124     -27.983 -19.610  10.108  1.00  0.00
ATOM   1889  CG2 VAL A 124     -25.791 -18.552  10.682  1.00  0.00
ATOM   1899  N   SER A 125     -28.844 -21.344  12.908  1.00  0.00
ATOM   1900  CA  SER A 125     -29.646 -22.541  13.133  1.00  0.00
ATOM   1901  C   SER A 125     -30.870 -22.618  12.252  1.00  0.00
ATOM   1902  O   SER A 125     -31.368 -21.613  11.752  1.00  0.00
ATOM   1903  CB  SER A 125     -30.068 -22.644  14.586  1.00  0.00
ATOM   1904  OG  SER A 125     -30.935 -21.603  14.943  1.00  0.00
ATOM   1910  N   SER A 126     -31.362 -23.832  12.089  1.00  0.00
ATOM   1911  CA  SER A 126     -32.565 -24.165  11.338  1.00  0.00
ATOM   1912  C   SER A 126     -32.514 -25.614  11.007  1.00  0.00
ATOM   1913  O   SER A 126     -31.593 -26.027  10.284  1.00  0.00
ATOM   1914  OXT SER A 126     -33.113 -26.375  11.767  1.00  0.00
ATOM   1915  CB  SER A 126     -32.726 -23.386  10.046  1.00  0.00
ATOM   1916  OG  SER A 126     -33.819 -23.868   9.319  1.00  0.00
END
