# Supplementary material for: Nanobody-based CTLA4 inhibitors for immune checkpoint blockade therapy of canine cancer patients
Source: Sci Rep. 2021 Oct 21;11:20763. doi: 10.1038/s41598-021-00325-3 (PMC8531395; doi:10.1038/s41598-021-00325-3)
Supplement: Supplementary file 1 — Supplementary Information 1. [file 41598_2021_325_MOESM1_ESM.zip › Supplemental Information/Robetta_cNb6_5.pdb]

ATOM      1  N   MET B   1        .683    .029   -.448  1.00  0.00
ATOM      2  CA  MET B   1       2.137   -.121   -.522  1.00  0.00
ATOM      3  C   MET B   1       2.504   1.249   -.570  1.00  0.00
ATOM      4  O   MET B   1       1.860   2.152  -1.059  1.00  0.00
ATOM      5  CB  MET B   1       2.641   -.894  -1.739  1.00  0.00
ATOM      6  CG  MET B   1       2.291  -2.375  -1.734  1.00  0.00
ATOM      7  SD  MET B   1       2.986  -3.259  -3.144  1.00  0.00
ATOM      8  CE  MET B   1       4.724  -3.271  -2.713  1.00  0.00
ATOM     20  N   HIS B   2       3.562   1.456    .010  1.00  0.00
ATOM     21  CA  HIS B   2       4.239   2.720    .145  1.00  0.00
ATOM     22  C   HIS B   2       5.616   2.590   -.395  1.00  0.00
ATOM     23  O   HIS B   2       6.364   1.602   -.195  1.00  0.00
ATOM     24  CB  HIS B   2       4.291   3.179   1.605  1.00  0.00
ATOM     25  CG  HIS B   2       2.941   3.370   2.224  1.00  0.00
ATOM     26  ND1 HIS B   2       2.182   4.503   2.019  1.00  0.00
ATOM     27  CD2 HIS B   2       2.215   2.574   3.043  1.00  0.00
ATOM     28  CE1 HIS B   2       1.046   4.394   2.685  1.00  0.00
ATOM     29  NE2 HIS B   2       1.041   3.234   3.314  1.00  0.00
ATOM     37  N   VAL B   3       6.006   3.722  -1.041  1.00  0.00
ATOM     38  CA  VAL B   3       7.343   3.726  -1.678  1.00  0.00
ATOM     39  C   VAL B   3       8.177   4.929  -1.224  1.00  0.00
ATOM     40  O   VAL B   3       7.748   6.088  -1.328  1.00  0.00
ATOM     41  CB  VAL B   3       7.207   3.757  -3.212  1.00  0.00
ATOM     42  CG1 VAL B   3       6.237   4.849  -3.639  1.00  0.00
ATOM     43  CG2 VAL B   3       8.572   3.968  -3.848  1.00  0.00
ATOM     53  N   ALA B   4       9.400   4.693   -.823  1.00  0.00
ATOM     54  CA  ALA B   4      10.195   5.841   -.477  1.00  0.00
ATOM     55  C   ALA B   4      11.377   5.805  -1.496  1.00  0.00
ATOM     56  O   ALA B   4      11.986   4.833  -1.972  1.00  0.00
ATOM     57  CB  ALA B   4      10.567   5.737    .932  1.00  0.00
ATOM     63  N   GLN B   5      11.897   6.909  -1.707  1.00  0.00
ATOM     64  CA  GLN B   5      13.044   7.024  -2.576  1.00  0.00
ATOM     65  C   GLN B   5      14.116   7.950  -1.984  1.00  0.00
ATOM     66  O   GLN B   5      13.763   8.883  -1.254  1.00  0.00
ATOM     67  CB  GLN B   5      12.608   7.532  -3.953  1.00  0.00
ATOM     68  CG  GLN B   5      11.344   6.879  -4.486  1.00  0.00
ATOM     69  CD  GLN B   5      11.044   7.282  -5.917  1.00  0.00
ATOM     70  OE1 GLN B   5      10.023   6.887  -6.486  1.00  0.00
ATOM     71  NE2 GLN B   5      11.933   8.072  -6.507  1.00  0.00
ATOM     80  N   PRO B   6      15.438   7.781  -2.382  1.00  0.00
ATOM     81  CA  PRO B   6      16.258   8.797  -1.779  1.00  0.00
ATOM     82  C   PRO B   6      16.043  10.159  -2.456  1.00  0.00
ATOM     83  O   PRO B   6      15.627  10.190  -3.615  1.00  0.00
ATOM     84  CB  PRO B   6      17.674   8.260  -2.007  1.00  0.00
ATOM     85  CG  PRO B   6      17.559   7.440  -3.247  1.00  0.00
ATOM     86  CD  PRO B   6      16.206   6.789  -3.141  1.00  0.00
ATOM     94  N   ALA B   7      16.291  11.333  -1.808  1.00  0.00
ATOM     95  CA  ALA B   7      15.901  12.428  -2.682  1.00  0.00
ATOM     96  C   ALA B   7      16.554  12.912  -3.933  1.00  0.00
ATOM     97  O   ALA B   7      15.779  13.232  -4.809  1.00  0.00
ATOM     98  CB  ALA B   7      16.113  13.493  -1.613  1.00  0.00
ATOM    104  N   VAL B   8      17.928  12.970  -3.945  1.00  0.00
ATOM    105  CA  VAL B   8      18.742  13.360  -5.136  1.00  0.00
ATOM    106  C   VAL B   8      19.970  12.431  -5.469  1.00  0.00
ATOM    107  O   VAL B   8      20.556  12.004  -4.499  1.00  0.00
ATOM    108  CB  VAL B   8      19.262  14.795  -4.932  1.00  0.00
ATOM    109  CG1 VAL B   8      20.115  15.226  -6.115  1.00  0.00
ATOM    110  CG2 VAL B   8      18.091  15.746  -4.736  1.00  0.00
ATOM    120  N   VAL B   9      20.423  12.080  -6.559  1.00  0.00
ATOM    121  CA  VAL B   9      21.585  11.192  -6.647  1.00  0.00
ATOM    122  C   VAL B   9      22.519  11.710  -7.598  1.00  0.00
ATOM    123  O   VAL B   9      21.873  12.049  -8.568  1.00  0.00
ATOM    124  CB  VAL B   9      21.194   9.767  -7.082  1.00  0.00
ATOM    125  CG1 VAL B   9      22.429   8.886  -7.191  1.00  0.00
ATOM    126  CG2 VAL B   9      20.197   9.179  -6.095  1.00  0.00
ATOM    136  N   LEU B  10      23.811  11.842  -7.317  1.00  0.00
ATOM    137  CA  LEU B  10      24.655  12.430  -8.261  1.00  0.00
ATOM    138  C   LEU B  10      25.478  11.431  -9.004  1.00  0.00
ATOM    139  O   LEU B  10      26.104  10.572  -8.425  1.00  0.00
ATOM    140  CB  LEU B  10      25.572  13.440  -7.559  1.00  0.00
ATOM    141  CG  LEU B  10      24.967  14.828  -7.312  1.00  0.00
ATOM    142  CD1 LEU B  10      23.807  14.710  -6.332  1.00  0.00
ATOM    143  CD2 LEU B  10      26.041  15.763  -6.777  1.00  0.00
ATOM    155  N   ALA B  11      25.490  11.649 -10.442  1.00  0.00
ATOM    156  CA  ALA B  11      26.228  10.684 -11.111  1.00  0.00
ATOM    157  C   ALA B  11      27.521  11.238 -11.753  1.00  0.00
ATOM    158  O   ALA B  11      27.905  12.408 -12.083  1.00  0.00
ATOM    159  CB  ALA B  11      25.404  10.150 -12.123  1.00  0.00
ATOM    165  N   SER B  12      28.289  10.347 -12.152  1.00  0.00
ATOM    166  CA  SER B  12      29.429  11.015 -12.648  1.00  0.00
ATOM    167  C   SER B  12      29.454  10.772 -14.106  1.00  0.00
ATOM    168  O   SER B  12      28.505  10.197 -14.587  1.00  0.00
ATOM    169  CB  SER B  12      30.698  10.509 -11.990  1.00  0.00
ATOM    170  OG  SER B  12      30.987   9.199 -12.397  1.00  0.00
ATOM    176  N   SER B  13      30.412  11.250 -14.859  1.00  0.00
ATOM    177  CA  SER B  13      30.583  11.077 -16.378  1.00  0.00
ATOM    178  C   SER B  13      30.791   9.815 -17.071  1.00  0.00
ATOM    179  O   SER B  13      30.687   9.674 -18.260  1.00  0.00
ATOM    180  CB  SER B  13      31.756  11.918 -16.841  1.00  0.00
ATOM    181  OG  SER B  13      32.935  11.538 -16.185  1.00  0.00
ATOM    187  N   ARG B  14      31.077   8.981 -16.235  1.00  0.00
ATOM    188  CA  ARG B  14      31.410   7.629 -16.363  1.00  0.00
ATOM    189  C   ARG B  14      29.975   7.288 -16.135  1.00  0.00
ATOM    190  O   ARG B  14      29.813   6.102 -15.855  1.00  0.00
ATOM    191  CB  ARG B  14      32.376   7.075 -15.326  1.00  0.00
ATOM    192  CG  ARG B  14      33.775   7.668 -15.375  1.00  0.00
ATOM    193  CD  ARG B  14      34.663   7.064 -14.348  1.00  0.00
ATOM    194  NE  ARG B  14      36.003   7.629 -14.391  1.00  0.00
ATOM    195  CZ  ARG B  14      37.020   7.245 -13.595  1.00  0.00
ATOM    196  NH1 ARG B  14      36.836   6.297 -12.703  1.00  0.00
ATOM    197  NH2 ARG B  14      38.204   7.821 -13.712  1.00  0.00
ATOM    211  N   GLY B  15      28.931   8.255 -15.921  1.00  0.00
ATOM    212  CA  GLY B  15      27.865   7.445 -15.495  1.00  0.00
ATOM    213  C   GLY B  15      27.213   6.699 -14.320  1.00  0.00
ATOM    214  O   GLY B  15      26.022   6.818 -14.186  1.00  0.00
ATOM    218  N   VAL B  16      27.917   6.122 -13.378  1.00  0.00
ATOM    219  CA  VAL B  16      26.908   5.429 -12.868  1.00  0.00
ATOM    220  C   VAL B  16      25.907   5.830 -11.792  1.00  0.00
ATOM    221  O   VAL B  16      26.347   6.633 -10.954  1.00  0.00
ATOM    222  CB  VAL B  16      27.616   4.142 -12.404  1.00  0.00
ATOM    223  CG1 VAL B  16      26.630   3.212 -11.712  1.00  0.00
ATOM    224  CG2 VAL B  16      28.266   3.451 -13.592  1.00  0.00
ATOM    234  N   ALA B  17      24.564   5.543 -11.832  1.00  0.00
ATOM    235  CA  ALA B  17      23.809   5.997 -10.636  1.00  0.00
ATOM    236  C   ALA B  17      23.035   4.896  -9.829  1.00  0.00
ATOM    237  O   ALA B  17      22.524   3.861 -10.264  1.00  0.00
ATOM    238  CB  ALA B  17      22.952   6.998 -11.176  1.00  0.00
ATOM    244  N   SER B  18      22.960   4.998  -8.609  1.00  0.00
ATOM    245  CA  SER B  18      22.141   3.915  -8.062  1.00  0.00
ATOM    246  C   SER B  18      20.981   4.448  -7.353  1.00  0.00
ATOM    247  O   SER B  18      21.072   5.305  -6.496  1.00  0.00
ATOM    248  CB  SER B  18      22.942   3.048  -7.110  1.00  0.00
ATOM    249  OG  SER B  18      23.973   2.380  -7.786  1.00  0.00
ATOM    255  N   PHE B  19      19.843   3.855  -7.656  1.00  0.00
ATOM    256  CA  PHE B  19      18.739   4.346  -7.034  1.00  0.00
ATOM    257  C   PHE B  19      18.197   3.282  -6.036  1.00  0.00
ATOM    258  O   PHE B  19      17.911   2.129  -6.239  1.00  0.00
ATOM    259  CB  PHE B  19      17.699   4.727  -8.089  1.00  0.00
ATOM    260  CG  PHE B  19      16.329   4.979  -7.527  1.00  0.00
ATOM    261  CD1 PHE B  19      15.978   6.235  -7.055  1.00  0.00
ATOM    262  CD2 PHE B  19      15.389   3.961  -7.469  1.00  0.00
ATOM    263  CE1 PHE B  19      14.718   6.468  -6.537  1.00  0.00
ATOM    264  CE2 PHE B  19      14.128   4.192  -6.954  1.00  0.00
ATOM    265  CZ  PHE B  19      13.793   5.447  -6.487  1.00  0.00
ATOM    275  N   VAL B  20      17.869   3.648  -4.913  1.00  0.00
ATOM    276  CA  VAL B  20      17.294   2.618  -4.032  1.00  0.00
ATOM    277  C   VAL B  20      15.848   2.917  -3.681  1.00  0.00
ATOM    278  O   VAL B  20      15.539   4.036  -3.319  1.00  0.00
ATOM    279  CB  VAL B  20      18.110   2.507  -2.731  1.00  0.00
ATOM    280  CG1 VAL B  20      17.493   1.473  -1.801  1.00  0.00
ATOM    281  CG2 VAL B  20      19.553   2.150  -3.053  1.00  0.00
ATOM    291  N   CYS B  21      14.955   1.891  -3.733  1.00  0.00
ATOM    292  CA  CYS B  21      13.643   2.170  -3.419  1.00  0.00
ATOM    293  C   CYS B  21      13.135   1.435  -2.174  1.00  0.00
ATOM    294  O   CYS B  21      13.492    .306  -1.814  1.00  0.00
ATOM    295  CB  CYS B  21      12.773   1.820  -4.627  1.00  0.00
ATOM    296  SG  CYS B  21      11.001   2.055  -4.354  1.00  0.00
ATOM    302  N   GLU B  22      12.344   1.984  -1.384  1.00  0.00
ATOM    303  CA  GLU B  22      11.966   1.123   -.250  1.00  0.00
ATOM    304  C   GLU B  22      10.467    .954   -.225  1.00  0.00
ATOM    305  O   GLU B  22       9.585   1.791   -.277  1.00  0.00
ATOM    306  CB  GLU B  22      12.445   1.712   1.079  1.00  0.00
ATOM    307  CG  GLU B  22      12.116    .862   2.298  1.00  0.00
ATOM    308  CD  GLU B  22      12.664   1.435   3.575  1.00  0.00
ATOM    309  OE1 GLU B  22      13.312   2.452   3.518  1.00  0.00
ATOM    310  OE2 GLU B  22      12.433    .854   4.610  1.00  0.00
ATOM    317  N   TYR B  23      10.052   -.271   -.059  1.00  0.00
ATOM    318  CA  TYR B  23       8.666   -.497   -.043  1.00  0.00
ATOM    319  C   TYR B  23       8.100   -.920   1.255  1.00  0.00
ATOM    320  O   TYR B  23       8.293  -1.987   1.808  1.00  0.00
ATOM    321  CB  TYR B  23       8.320  -1.539  -1.110  1.00  0.00
ATOM    322  CG  TYR B  23       8.645  -1.099  -2.520  1.00  0.00
ATOM    323  CD1 TYR B  23       9.531  -1.839  -3.290  1.00  0.00
ATOM    324  CD2 TYR B  23       8.058    .043  -3.043  1.00  0.00
ATOM    325  CE1 TYR B  23       9.827  -1.437  -4.579  1.00  0.00
ATOM    326  CE2 TYR B  23       8.355    .445  -4.331  1.00  0.00
ATOM    327  CZ  TYR B  23       9.235   -.291  -5.097  1.00  0.00
ATOM    328  OH  TYR B  23       9.531    .109  -6.380  1.00  0.00
ATOM    338  N   GLY B  24       6.958   -.318   1.426  1.00  0.00
ATOM    339  CA  GLY B  24       5.879   -.291   2.426  1.00  0.00
ATOM    340  C   GLY B  24       4.972  -1.427   2.723  1.00  0.00
ATOM    341  O   GLY B  24       3.890  -1.245   3.313  1.00  0.00
ATOM    345  N   SER B  25       5.273  -2.567   2.194  1.00  0.00
ATOM    346  CA  SER B  25       4.414  -3.639   2.580  1.00  0.00
ATOM    347  C   SER B  25       5.258  -4.916   2.779  1.00  0.00
ATOM    348  O   SER B  25       6.351  -5.053   2.263  1.00  0.00
ATOM    349  CB  SER B  25       3.345  -3.850   1.526  1.00  0.00
ATOM    350  OG  SER B  25       2.471  -4.880   1.898  1.00  0.00
ATOM    356  N   SER B  26       4.684  -5.865   3.548  1.00  0.00
ATOM    357  CA  SER B  26       5.323  -7.190   3.772  1.00  0.00
ATOM    358  C   SER B  26       4.779  -7.902   2.739  1.00  0.00
ATOM    359  O   SER B  26       5.557  -8.654   2.138  1.00  0.00
ATOM    360  CB  SER B  26       4.994  -7.852   5.096  1.00  0.00
ATOM    361  OG  SER B  26       3.633  -8.178   5.170  1.00  0.00
ATOM    367  N   GLY B  27       3.632  -7.585   2.185  1.00  0.00
ATOM    368  CA  GLY B  27       3.930  -8.549   1.374  1.00  0.00
ATOM    369  C   GLY B  27       3.812  -9.901   1.676  1.00  0.00
ATOM    370  O   GLY B  27       3.915 -10.590   2.675  1.00  0.00
ATOM    374  N   ASN B  28       4.084 -10.143    .490  1.00  0.00
ATOM    375  CA  ASN B  28       4.588 -11.232   -.084  1.00  0.00
ATOM    376  C   ASN B  28       5.190 -10.564  -1.399  1.00  0.00
ATOM    377  O   ASN B  28       4.556 -10.628  -2.483  1.00  0.00
ATOM    378  CB  ASN B  28       3.524 -12.292   -.304  1.00  0.00
ATOM    379  CG  ASN B  28       4.094 -13.583   -.822  1.00  0.00
ATOM    380  OD1 ASN B  28       5.133 -13.593  -1.492  1.00  0.00
ATOM    381  ND2 ASN B  28       3.433 -14.673   -.527  1.00  0.00
ATOM    388  N   ALA B  29       6.337 -10.371  -1.367  1.00  0.00
ATOM    389  CA  ALA B  29       7.242  -9.829  -2.339  1.00  0.00
ATOM    390  C   ALA B  29       7.103 -10.759  -3.541  1.00  0.00
ATOM    391  O   ALA B  29       7.315 -10.178  -4.597  1.00  0.00
ATOM    392  CB  ALA B  29       8.350  -9.805  -2.005  1.00  0.00
ATOM    398  N   ALA B  30       6.776 -12.153  -3.482  1.00  0.00
ATOM    399  CA  ALA B  30       7.060 -12.292  -4.816  1.00  0.00
ATOM    400  C   ALA B  30       7.318 -12.407  -6.145  1.00  0.00
ATOM    401  O   ALA B  30       8.193 -12.688  -6.931  1.00  0.00
ATOM    402  CB  ALA B  30       6.545 -14.157  -4.314  1.00  0.00
ATOM    408  N   GLU B  31       6.299 -12.064  -6.652  1.00  0.00
ATOM    409  CA  GLU B  31       5.908 -11.859  -8.054  1.00  0.00
ATOM    410  C   GLU B  31       6.048 -10.331  -8.592  1.00  0.00
ATOM    411  O   GLU B  31       5.719 -10.049  -9.732  1.00  0.00
ATOM    412  CB  GLU B  31       4.467 -12.347  -8.217  1.00  0.00
ATOM    413  CG  GLU B  31       4.249 -13.803  -7.832  1.00  0.00
ATOM    414  CD  GLU B  31       5.057 -14.756  -8.669  1.00  0.00
ATOM    415  OE1 GLU B  31       5.354 -14.426  -9.792  1.00  0.00
ATOM    416  OE2 GLU B  31       5.377 -15.816  -8.184  1.00  0.00
ATOM    423  N   VAL B  32       6.485  -9.399  -7.709  1.00  0.00
ATOM    424  CA  VAL B  32       6.552  -7.876  -7.588  1.00  0.00
ATOM    425  C   VAL B  32       7.360  -7.436  -8.847  1.00  0.00
ATOM    426  O   VAL B  32       8.362  -8.142  -9.242  1.00  0.00
ATOM    427  CB  VAL B  32       7.257  -7.412  -6.300  1.00  0.00
ATOM    428  CG1 VAL B  32       8.706  -7.876  -6.289  1.00  0.00
ATOM    429  CG2 VAL B  32       7.175  -5.897  -6.182  1.00  0.00
ATOM    439  N   ARG B  33       6.773  -6.311  -9.425  1.00  0.00
ATOM    440  CA  ARG B  33       7.359  -5.743 -10.570  1.00  0.00
ATOM    441  C   ARG B  33       7.730  -4.354 -10.228  1.00  0.00
ATOM    442  O   ARG B  33       7.082  -3.461  -9.724  1.00  0.00
ATOM    443  CB  ARG B  33       6.405  -5.762 -11.755  1.00  0.00
ATOM    444  CG  ARG B  33       6.938  -5.102 -13.016  1.00  0.00
ATOM    445  CD  ARG B  33       5.978  -5.214 -14.144  1.00  0.00
ATOM    446  NE  ARG B  33       5.847  -6.585 -14.610  1.00  0.00
ATOM    447  CZ  ARG B  33       4.917  -7.010 -15.487  1.00  0.00
ATOM    448  NH1 ARG B  33       4.045  -6.160 -15.983  1.00  0.00
ATOM    449  NH2 ARG B  33       4.881  -8.280 -15.850  1.00  0.00
ATOM    463  N   VAL B  34       8.972  -4.051 -10.588  1.00  0.00
ATOM    464  CA  VAL B  34       9.466  -2.725 -10.237  1.00  0.00
ATOM    465  C   VAL B  34       9.783  -2.013 -11.414  1.00  0.00
ATOM    466  O   VAL B  34      10.465  -2.688 -12.153  1.00  0.00
ATOM    467  CB  VAL B  34      10.729  -2.783  -9.358  1.00  0.00
ATOM    468  CG1 VAL B  34      11.102  -1.392  -8.869  1.00  0.00
ATOM    469  CG2 VAL B  34      10.500  -3.724  -8.185  1.00  0.00
ATOM    479  N   THR B  35       9.216   -.694 -11.535  1.00  0.00
ATOM    480  CA  THR B  35       9.501    .089 -12.744  1.00  0.00
ATOM    481  C   THR B  35      10.231   1.511 -12.526  1.00  0.00
ATOM    482  O   THR B  35       9.967   2.239 -11.557  1.00  0.00
ATOM    483  CB  THR B  35       8.179    .300 -13.504  1.00  0.00
ATOM    484  OG1 THR B  35       7.627   -.972 -13.870  1.00  0.00
ATOM    485  CG2 THR B  35       8.412   1.127 -14.760  1.00  0.00
ATOM    493  N   VAL B  36      11.213   1.900 -13.236  1.00  0.00
ATOM    494  CA  VAL B  36      11.725   3.174 -13.093  1.00  0.00
ATOM    495  C   VAL B  36      11.296   4.003 -14.336  1.00  0.00
ATOM    496  O   VAL B  36      11.461   3.714 -15.546  1.00  0.00
ATOM    497  CB  VAL B  36      13.258   3.106 -12.957  1.00  0.00
ATOM    498  CG1 VAL B  36      13.870   2.419 -14.169  1.00  0.00
ATOM    499  CG2 VAL B  36      13.826   4.506 -12.786  1.00  0.00
ATOM    509  N   LEU B  37      10.736   5.212 -13.949  1.00  0.00
ATOM    510  CA  LEU B  37      10.372   6.012 -15.044  1.00  0.00
ATOM    511  C   LEU B  37      11.140   7.414 -14.977  1.00  0.00
ATOM    512  O   LEU B  37      11.433   8.053 -13.961  1.00  0.00
ATOM    513  CB  LEU B  37       8.849   6.194 -15.035  1.00  0.00
ATOM    514  CG  LEU B  37       8.024   4.900 -15.047  1.00  0.00
ATOM    515  CD1 LEU B  37       7.754   4.457 -13.616  1.00  0.00
ATOM    516  CD2 LEU B  37       6.724   5.134 -15.802  1.00  0.00
ATOM    528  N   ARG B  38      11.490   7.966 -16.120  1.00  0.00
ATOM    529  CA  ARG B  38      11.963   9.259 -16.144  1.00  0.00
ATOM    530  C   ARG B  38      10.908  10.427 -16.552  1.00  0.00
ATOM    531  O   ARG B  38       9.943  10.503 -17.333  1.00  0.00
ATOM    532  CB  ARG B  38      13.153   9.247 -17.093  1.00  0.00
ATOM    533  CG  ARG B  38      13.854  10.586 -17.257  1.00  0.00
ATOM    534  CD  ARG B  38      15.086  10.464 -18.078  1.00  0.00
ATOM    535  NE  ARG B  38      15.785  11.733 -18.198  1.00  0.00
ATOM    536  CZ  ARG B  38      15.627  12.600 -19.217  1.00  0.00
ATOM    537  NH1 ARG B  38      14.792  12.321 -20.194  1.00  0.00
ATOM    538  NH2 ARG B  38      16.311  13.730 -19.235  1.00  0.00
ATOM    552  N   GLN B  39      10.996  11.584 -15.783  1.00  0.00
ATOM    553  CA  GLN B  39       9.930  12.566 -16.237  1.00  0.00
ATOM    554  C   GLN B  39      10.496  13.655 -17.101  1.00  0.00
ATOM    555  O   GLN B  39      11.381  14.364 -16.616  1.00  0.00
ATOM    556  CB  GLN B  39       9.219  13.213 -15.046  1.00  0.00
ATOM    557  CG  GLN B  39       8.061  14.118 -15.428  1.00  0.00
ATOM    558  CD  GLN B  39       7.399  14.754 -14.220  1.00  0.00
ATOM    559  OE1 GLN B  39       7.149  14.089 -13.211  1.00  0.00
ATOM    560  NE2 GLN B  39       7.112  16.047 -14.316  1.00  0.00
ATOM    569  N   ALA B  40      10.114  13.914 -18.249  1.00  0.00
ATOM    570  CA  ALA B  40      10.732  14.872 -18.931  1.00  0.00
ATOM    571  C   ALA B  40      10.081  16.246 -19.197  1.00  0.00
ATOM    572  O   ALA B  40       9.159  16.636 -19.833  1.00  0.00
ATOM    573  CB  ALA B  40      11.052  14.434 -20.254  1.00  0.00
ATOM    579  N   GLY B  41      10.410  17.078 -18.311  1.00  0.00
ATOM    580  CA  GLY B  41       9.690  18.281 -18.405  1.00  0.00
ATOM    581  C   GLY B  41       8.363  17.581 -18.001  1.00  0.00
ATOM    582  O   GLY B  41       8.269  17.009 -16.923  1.00  0.00
ATOM    586  N   SER B  42       7.309  17.738 -18.844  1.00  0.00
ATOM    587  CA  SER B  42       5.925  17.213 -18.638  1.00  0.00
ATOM    588  C   SER B  42       5.594  15.863 -19.193  1.00  0.00
ATOM    589  O   SER B  42       4.389  15.370 -19.173  1.00  0.00
ATOM    590  CB  SER B  42       4.926  18.191 -19.225  1.00  0.00
ATOM    591  OG  SER B  42       5.074  18.286 -20.615  1.00  0.00
ATOM    597  N   GLN B  43       6.621  15.194 -19.812  1.00  0.00
ATOM    598  CA  GLN B  43       6.325  13.988 -20.430  1.00  0.00
ATOM    599  C   GLN B  43       6.794  12.782 -19.770  1.00  0.00
ATOM    600  O   GLN B  43       7.753  12.543 -19.037  1.00  0.00
ATOM    601  CB  GLN B  43       6.882  14.014 -21.855  1.00  0.00
ATOM    602  CG  GLN B  43       6.347  15.148 -22.713  1.00  0.00
ATOM    603  CD  GLN B  43       4.861  15.014 -22.988  1.00  0.00
ATOM    604  OE1 GLN B  43       4.415  14.042 -23.604  1.00  0.00
ATOM    605  NE2 GLN B  43       4.086  15.991 -22.533  1.00  0.00
ATOM    614  N   MET B  44       6.241  11.691 -19.910  1.00  0.00
ATOM    615  CA  MET B  44       6.924  10.706 -19.073  1.00  0.00
ATOM    616  C   MET B  44       7.387   9.478 -19.852  1.00  0.00
ATOM    617  O   MET B  44       6.618   8.928 -20.649  1.00  0.00
ATOM    618  CB  MET B  44       6.008  10.280 -17.927  1.00  0.00
ATOM    619  CG  MET B  44       6.625   9.271 -16.970  1.00  0.00
ATOM    620  SD  MET B  44       5.535   8.864 -15.591  1.00  0.00
ATOM    621  CE  MET B  44       5.579  10.393 -14.662  1.00  0.00
ATOM    631  N   THR B  45       8.579   8.989 -19.575  1.00  0.00
ATOM    632  CA  THR B  45       8.944   7.950 -20.326  1.00  0.00
ATOM    633  C   THR B  45       9.359   6.680 -19.411  1.00  0.00
ATOM    634  O   THR B  45       9.721   6.513 -18.227  1.00  0.00
ATOM    635  CB  THR B  45      10.082   8.420 -21.251  1.00  0.00
ATOM    636  OG1 THR B  45      11.207   8.825 -20.461  1.00  0.00
ATOM    637  CG2 THR B  45       9.623   9.589 -22.109  1.00  0.00
ATOM    645  N   GLU B  46       9.256   5.530 -19.947  1.00  0.00
ATOM    646  CA  GLU B  46       9.606   4.429 -19.001  1.00  0.00
ATOM    647  C   GLU B  46      10.887   4.023 -19.512  1.00  0.00
ATOM    648  O   GLU B  46      11.070   3.741 -20.724  1.00  0.00
ATOM    649  CB  GLU B  46       8.624   3.255 -18.998  1.00  0.00
ATOM    650  CG  GLU B  46       9.006   2.118 -18.060  1.00  0.00
ATOM    651  CD  GLU B  46       8.006    .996 -18.064  1.00  0.00
ATOM    652  OE1 GLU B  46       6.852   1.254 -18.312  1.00  0.00
ATOM    653  OE2 GLU B  46       8.396   -.122 -17.819  1.00  0.00
ATOM    660  N   VAL B  47      11.793   3.879 -18.605  1.00  0.00
ATOM    661  CA  VAL B  47      13.138   3.650 -18.919  1.00  0.00
ATOM    662  C   VAL B  47      13.577   2.251 -18.517  1.00  0.00
ATOM    663  O   VAL B  47      14.285   1.598 -19.286  1.00  0.00
ATOM    664  CB  VAL B  47      14.012   4.703 -18.211  1.00  0.00
ATOM    665  CG1 VAL B  47      15.488   4.414 -18.446  1.00  0.00
ATOM    666  CG2 VAL B  47      13.649   6.095 -18.706  1.00  0.00
ATOM    676  N   CYS B  48      13.122   1.795 -17.475  1.00  0.00
ATOM    677  CA  CYS B  48      13.446    .499 -17.112  1.00  0.00
ATOM    678  C   CYS B  48      12.576   -.234 -16.247  1.00  0.00
ATOM    679  O   CYS B  48      11.716   -.080 -15.422  1.00  0.00
ATOM    680  CB  CYS B  48      14.822    .513 -16.446  1.00  0.00
ATOM    681  SG  CYS B  48      15.428  -1.123 -15.968  1.00  0.00
ATOM    687  N   ALA B  49      12.686  -1.399 -16.573  1.00  0.00
ATOM    688  CA  ALA B  49      11.830  -2.083 -15.764  1.00  0.00
ATOM    689  C   ALA B  49      12.446  -3.165 -15.303  1.00  0.00
ATOM    690  O   ALA B  49      13.328  -3.784 -15.917  1.00  0.00
ATOM    691  CB  ALA B  49      10.692  -2.205 -16.279  1.00  0.00
ATOM    697  N   ALA B  50      11.908  -3.547 -14.349  1.00  0.00
ATOM    698  CA  ALA B  50      12.502  -4.736 -14.005  1.00  0.00
ATOM    699  C   ALA B  50      11.647  -5.327 -13.195  1.00  0.00
ATOM    700  O   ALA B  50      10.945  -4.635 -12.544  1.00  0.00
ATOM    701  CB  ALA B  50      13.694  -4.557 -13.170  1.00  0.00
ATOM    707  N   THR B  51      11.744  -6.728 -13.391  1.00  0.00
ATOM    708  CA  THR B  51      10.841  -7.554 -12.783  1.00  0.00
ATOM    709  C   THR B  51      11.546  -8.495 -12.159  1.00  0.00
ATOM    710  O   THR B  51      12.400  -9.181 -12.667  1.00  0.00
ATOM    711  CB  THR B  51       9.854  -8.221 -13.758  1.00  0.00
ATOM    712  OG1 THR B  51       9.175  -7.212 -14.518  1.00  0.00
ATOM    713  CG2 THR B  51       8.831  -9.051 -12.998  1.00  0.00
ATOM    721  N   TYR B  52      11.143  -8.679 -11.035  1.00  0.00
ATOM    722  CA  TYR B  52      11.778  -9.576 -10.331  1.00  0.00
ATOM    723  C   TYR B  52      10.766 -10.310 -10.077  1.00  0.00
ATOM    724  O   TYR B  52       9.615  -9.923  -9.686  1.00  0.00
ATOM    725  CB  TYR B  52      12.466  -9.057  -9.067  1.00  0.00
ATOM    726  CG  TYR B  52      13.401  -7.894  -9.315  1.00  0.00
ATOM    727  CD1 TYR B  52      12.909  -6.597  -9.320  1.00  0.00
ATOM    728  CD2 TYR B  52      14.751  -8.125  -9.536  1.00  0.00
ATOM    729  CE1 TYR B  52      13.763  -5.535  -9.546  1.00  0.00
ATOM    730  CE2 TYR B  52      15.605  -7.063  -9.762  1.00  0.00
ATOM    731  CZ  TYR B  52      15.115  -5.772  -9.768  1.00  0.00
ATOM    732  OH  TYR B  52      15.966  -4.715  -9.993  1.00  0.00
ATOM    742  N   THR B  53      11.363 -11.258  -9.845  1.00  0.00
ATOM    743  CA  THR B  53      10.698 -12.260  -9.482  1.00  0.00
ATOM    744  C   THR B  53      11.541 -12.675  -8.392  1.00  0.00
ATOM    745  O   THR B  53      12.520 -12.162  -8.211  1.00  0.00
ATOM    746  CB  THR B  53      10.530 -13.312 -10.594  1.00  0.00
ATOM    747  OG1 THR B  53      11.792 -13.937 -10.860  1.00  0.00
ATOM    748  CG2 THR B  53      10.012 -12.662 -11.869  1.00  0.00
ATOM    756  N   VAL B  54      11.007 -13.518  -7.530  1.00  0.00
ATOM    757  CA  VAL B  54      11.693 -14.021  -6.426  1.00  0.00
ATOM    758  C   VAL B  54      11.773 -14.706  -7.823  1.00  0.00
ATOM    759  O   VAL B  54      10.737 -14.734  -8.505  1.00  0.00
ATOM    760  CB  VAL B  54      10.961 -14.690  -5.247  1.00  0.00
ATOM    761  CG1 VAL B  54      10.292 -15.980  -5.698  1.00  0.00
ATOM    762  CG2 VAL B  54      11.940 -14.958  -4.114  1.00  0.00
ATOM    772  N   GLU B  55      12.665 -15.285  -8.075  1.00  0.00
ATOM    773  CA  GLU B  55      13.674 -16.072  -8.714  1.00  0.00
ATOM    774  C   GLU B  55      14.364 -15.051  -9.777  1.00  0.00
ATOM    775  O   GLU B  55      14.779 -15.433 -10.884  1.00  0.00
ATOM    776  CB  GLU B  55      13.059 -17.307  -9.376  1.00  0.00
ATOM    777  CG  GLU B  55      12.349 -18.248  -8.414  1.00  0.00
ATOM    778  CD  GLU B  55      11.848 -19.499  -9.081  1.00  0.00
ATOM    779  OE1 GLU B  55      11.944 -19.588 -10.282  1.00  0.00
ATOM    780  OE2 GLU B  55      11.370 -20.367  -8.390  1.00  0.00
ATOM    787  N   ASP B  56      14.404 -13.724  -9.397  1.00  0.00
ATOM    788  CA  ASP B  56      15.274 -12.502  -9.641  1.00  0.00
ATOM    789  C   ASP B  56      15.540 -12.007 -10.977  1.00  0.00
ATOM    790  O   ASP B  56      16.576 -11.350 -11.232  1.00  0.00
ATOM    791  CB  ASP B  56      16.662 -12.720  -9.033  1.00  0.00
ATOM    792  CG  ASP B  56      16.627 -12.890  -7.520  1.00  0.00
ATOM    793  OD1 ASP B  56      15.922 -12.150  -6.875  1.00  0.00
ATOM    794  OD2 ASP B  56      17.306 -13.757  -7.025  1.00  0.00
ATOM    799  N   GLU B  57      14.817 -12.476 -11.900  1.00  0.00
ATOM    800  CA  GLU B  57      15.221 -11.869 -13.049  1.00  0.00
ATOM    801  C   GLU B  57      15.023 -10.439 -12.778  1.00  0.00
ATOM    802  O   GLU B  57      14.398  -9.935 -11.665  1.00  0.00
ATOM    803  CB  GLU B  57      14.415 -12.348 -14.259  1.00  0.00
ATOM    804  CG  GLU B  57      14.656 -13.802 -14.639  1.00  0.00
ATOM    805  CD  GLU B  57      13.874 -14.228 -15.851  1.00  0.00
ATOM    806  OE1 GLU B  57      13.109 -13.437 -16.348  1.00  0.00
ATOM    807  OE2 GLU B  57      14.043 -15.345 -16.280  1.00  0.00
ATOM    814  N   LEU B  58      15.879  -9.827 -13.717  1.00  0.00
ATOM    815  CA  LEU B  58      15.799  -8.465 -14.004  1.00  0.00
ATOM    816  C   LEU B  58      15.693  -8.109 -15.514  1.00  0.00
ATOM    817  O   LEU B  58      16.493  -8.592 -16.265  1.00  0.00
ATOM    818  CB  LEU B  58      17.029  -7.791 -13.384  1.00  0.00
ATOM    819  CG  LEU B  58      17.090  -6.264 -13.519  1.00  0.00
ATOM    820  CD1 LEU B  58      17.882  -5.682 -12.357  1.00  0.00
ATOM    821  CD2 LEU B  58      17.726  -5.898 -14.852  1.00  0.00
ATOM    833  N   ALA B  59      14.799  -7.289 -15.975  1.00  0.00
ATOM    834  CA  ALA B  59      14.917  -6.950 -17.363  1.00  0.00
ATOM    835  C   ALA B  59      15.486  -5.492 -17.711  1.00  0.00
ATOM    836  O   ALA B  59      15.459  -4.613 -16.830  1.00  0.00
ATOM    837  CB  ALA B  59      13.723  -7.256 -17.935  1.00  0.00
ATOM    843  N   PHE B  60      16.002  -5.189 -18.921  1.00  0.00
ATOM    844  CA  PHE B  60      16.413  -3.829 -18.975  1.00  0.00
ATOM    845  C   PHE B  60      15.987  -3.196 -20.045  1.00  0.00
ATOM    846  O   PHE B  60      15.708  -3.757 -21.085  1.00  0.00
ATOM    847  CB  PHE B  60      17.934  -3.673 -18.966  1.00  0.00
ATOM    848  CG  PHE B  60      18.624  -4.391 -20.091  1.00  0.00
ATOM    849  CD1 PHE B  60      18.815  -3.768 -21.316  1.00  0.00
ATOM    850  CD2 PHE B  60      19.082  -5.689 -19.928  1.00  0.00
ATOM    851  CE1 PHE B  60      19.449  -4.428 -22.352  1.00  0.00
ATOM    852  CE2 PHE B  60      19.717  -6.350 -20.961  1.00  0.00
ATOM    853  CZ  PHE B  60      19.900  -5.718 -22.175  1.00  0.00
ATOM    863  N   LEU B  61      15.786  -2.033 -19.829  1.00  0.00
ATOM    864  CA  LEU B  61      15.281  -1.674 -20.995  1.00  0.00
ATOM    865  C   LEU B  61      16.174   -.774 -21.597  1.00  0.00
ATOM    866  O   LEU B  61      17.221   -.618 -20.967  1.00  0.00
ATOM    867  CB  LEU B  61      13.899  -1.034 -20.815  1.00  0.00
ATOM    868  CG  LEU B  61      12.855  -1.896 -20.095  1.00  0.00
ATOM    869  CD1 LEU B  61      11.595  -1.075 -19.856  1.00  0.00
ATOM    870  CD2 LEU B  61      12.553  -3.131 -20.930  1.00  0.00
ATOM    882  N   ASP B  62      15.799   -.235 -22.658  1.00  0.00
ATOM    883  CA  ASP B  62      16.736    .288 -23.390  1.00  0.00
ATOM    884  C   ASP B  62      17.837   1.220 -22.886  1.00  0.00
ATOM    885  O   ASP B  62      17.639   2.218 -22.201  1.00  0.00
ATOM    886  CB  ASP B  62      15.943    .979 -24.503  1.00  0.00
ATOM    887  CG  ASP B  62      15.280   -.005 -25.457  1.00  0.00
ATOM    888  OD1 ASP B  62      15.558  -1.176 -25.359  1.00  0.00
ATOM    889  OD2 ASP B  62      14.502    .425 -26.275  1.00  0.00
ATOM    894  N   ASP B  63      19.040    .820 -23.314  1.00  0.00
ATOM    895  CA  ASP B  63      20.317   1.437 -23.105  1.00  0.00
ATOM    896  C   ASP B  63      20.479   1.500 -21.680  1.00  0.00
ATOM    897  O   ASP B  63      21.395   2.120 -21.130  1.00  0.00
ATOM    898  CB  ASP B  63      20.409   2.839 -23.713  1.00  0.00
ATOM    899  CG  ASP B  63      20.319   2.833 -25.233  1.00  0.00
ATOM    900  OD1 ASP B  63      20.511   1.792 -25.816  1.00  0.00
ATOM    901  OD2 ASP B  63      20.059   3.869 -25.797  1.00  0.00
ATOM    906  N   SER B  64      19.755    .719 -21.026  1.00  0.00
ATOM    907  CA  SER B  64      19.810    .974 -19.677  1.00  0.00
ATOM    908  C   SER B  64      20.023   -.347 -19.543  1.00  0.00
ATOM    909  O   SER B  64      19.411  -1.291 -20.032  1.00  0.00
ATOM    910  CB  SER B  64      18.552   1.494 -19.010  1.00  0.00
ATOM    911  OG  SER B  64      18.169   2.729 -19.552  1.00  0.00
ATOM    917  N   THR B  65      20.812   -.375 -18.745  1.00  0.00
ATOM    918  CA  THR B  65      21.248  -1.406 -18.180  1.00  0.00
ATOM    919  C   THR B  65      20.894  -1.032 -16.809  1.00  0.00
ATOM    920  O   THR B  65      21.133    .077 -16.272  1.00  0.00
ATOM    921  CB  THR B  65      22.751  -1.636 -18.422  1.00  0.00
ATOM    922  OG1 THR B  65      22.988  -1.825 -19.823  1.00  0.00
ATOM    923  CG2 THR B  65      23.232  -2.862 -17.661  1.00  0.00
ATOM    931  N   CYS B  66      20.312  -2.016 -16.244  1.00  0.00
ATOM    932  CA  CYS B  66      19.778  -1.968 -15.017  1.00  0.00
ATOM    933  C   CYS B  66      20.172  -3.047 -14.253  1.00  0.00
ATOM    934  O   CYS B  66      19.889  -4.169 -14.579  1.00  0.00
ATOM    935  CB  CYS B  66      18.251  -1.943 -15.090  1.00  0.00
ATOM    936  SG  CYS B  66      17.435  -1.938 -13.476  1.00  0.00
ATOM    942  N   THR B  67      20.557  -2.765 -13.195  1.00  0.00
ATOM    943  CA  THR B  67      20.899  -4.016 -12.444  1.00  0.00
ATOM    944  C   THR B  67      20.277  -3.687 -11.215  1.00  0.00
ATOM    945  O   THR B  67      20.100  -2.615 -10.611  1.00  0.00
ATOM    946  CB  THR B  67      22.398  -4.307 -12.247  1.00  0.00
ATOM    947  OG1 THR B  67      22.963  -3.337 -11.357  1.00  0.00
ATOM    948  CG2 THR B  67      23.130  -4.255 -13.580  1.00  0.00
ATOM    956  N   GLY B  68      20.090  -4.736 -10.618  1.00  0.00
ATOM    957  CA  GLY B  68      19.424  -4.482  -9.512  1.00  0.00
ATOM    958  C   GLY B  68      19.299  -5.742  -8.933  1.00  0.00
ATOM    959  O   GLY B  68      19.642  -6.842  -9.428  1.00  0.00
ATOM    963  N   THR B  69      18.746  -5.545  -7.836  1.00  0.00
ATOM    964  CA  THR B  69      18.650  -6.706  -6.906  1.00  0.00
ATOM    965  C   THR B  69      17.486  -6.533  -5.955  1.00  0.00
ATOM    966  O   THR B  69      16.918  -5.416  -5.613  1.00  0.00
ATOM    967  CB  THR B  69      19.942  -6.897  -6.090  1.00  0.00
ATOM    968  OG1 THR B  69      19.897  -8.156  -5.405  1.00  0.00
ATOM    969  CG2 THR B  69      20.102  -5.777  -5.074  1.00  0.00
ATOM    977  N   SER B  70      17.191  -7.585  -5.283  1.00  0.00
ATOM    978  CA  SER B  70      16.106  -7.295  -4.315  1.00  0.00
ATOM    979  C   SER B  70      16.445  -7.914  -3.110  1.00  0.00
ATOM    980  O   SER B  70      17.112  -8.970  -3.022  1.00  0.00
ATOM    981  CB  SER B  70      14.751  -7.812  -4.759  1.00  0.00
ATOM    982  OG  SER B  70      14.739  -9.212  -4.806  1.00  0.00
ATOM    988  N   SER B  71      15.761  -7.255  -2.174  1.00  0.00
ATOM    989  CA  SER B  71      15.793  -7.793   -.815  1.00  0.00
ATOM    990  C   SER B  71      14.801  -7.470    .088  1.00  0.00
ATOM    991  O   SER B  71      14.296  -6.424    .527  1.00  0.00
ATOM    992  CB  SER B  71      17.084  -7.398   -.126  1.00  0.00
ATOM    993  OG  SER B  71      17.130  -7.901   1.181  1.00  0.00
ATOM    999  N   GLY B  72      14.041  -8.476    .200  1.00  0.00
ATOM   1000  CA  GLY B  72      13.153  -8.101   1.176  1.00  0.00
ATOM   1001  C   GLY B  72      12.227  -7.062    .522  1.00  0.00
ATOM   1002  O   GLY B  72      11.659  -7.268   -.571  1.00  0.00
ATOM   1006  N   ASN B  73      12.141  -5.916   1.241  1.00  0.00
ATOM   1007  CA  ASN B  73      11.320  -4.768    .693  1.00  0.00
ATOM   1008  C   ASN B  73      12.174  -3.595   -.158  1.00  0.00
ATOM   1009  O   ASN B  73      11.875  -2.425   -.435  1.00  0.00
ATOM   1010  CB  ASN B  73      10.560  -4.150   1.852  1.00  0.00
ATOM   1011  CG  ASN B  73      11.470  -3.529   2.875  1.00  0.00
ATOM   1012  OD1 ASN B  73      12.671  -3.823   2.915  1.00  0.00
ATOM   1013  ND2 ASN B  73      10.923  -2.675   3.702  1.00  0.00
ATOM   1020  N   LYS B  74      13.388  -3.800   -.460  1.00  0.00
ATOM   1021  CA  LYS B  74      14.198  -2.720  -1.102  1.00  0.00
ATOM   1022  C   LYS B  74      14.625  -3.110  -2.523  1.00  0.00
ATOM   1023  O   LYS B  74      15.038  -4.244  -2.935  1.00  0.00
ATOM   1024  CB  LYS B  74      15.436  -2.397   -.264  1.00  0.00
ATOM   1025  CG  LYS B  74      15.134  -1.747   1.080  1.00  0.00
ATOM   1026  CD  LYS B  74      16.413  -1.337   1.795  1.00  0.00
ATOM   1027  CE  LYS B  74      16.112   -.654   3.121  1.00  0.00
ATOM   1028  NZ  LYS B  74      17.353   -.219   3.818  1.00  0.00
ATOM   1042  N   VAL B  75      14.435  -2.127  -3.380  1.00  0.00
ATOM   1043  CA  VAL B  75      14.873  -2.429  -4.672  1.00  0.00
ATOM   1044  C   VAL B  75      15.993  -1.416  -5.131  1.00  0.00
ATOM   1045  O   VAL B  75      16.182   -.237  -4.932  1.00  0.00
ATOM   1046  CB  VAL B  75      13.664  -2.392  -5.625  1.00  0.00
ATOM   1047  CG1 VAL B  75      14.079  -2.812  -7.027  1.00  0.00
ATOM   1048  CG2 VAL B  75      12.560  -3.294  -5.096  1.00  0.00
ATOM   1058  N   ASN B  76      17.011  -2.049  -5.694  1.00  0.00
ATOM   1059  CA  ASN B  76      18.168  -1.108  -6.062  1.00  0.00
ATOM   1060  C   ASN B  76      18.418  -1.029  -7.557  1.00  0.00
ATOM   1061  O   ASN B  76      18.657  -2.178  -8.110  1.00  0.00
ATOM   1062  CB  ASN B  76      19.456  -1.518  -5.372  1.00  0.00
ATOM   1063  CG  ASN B  76      20.571   -.536  -5.599  1.00  0.00
ATOM   1064  OD1 ASN B  76      20.601    .165  -6.617  1.00  0.00
ATOM   1065  ND2 ASN B  76      21.491   -.471  -4.669  1.00  0.00
ATOM   1072  N   LEU B  77      18.358    .134  -8.251  1.00  0.00
ATOM   1073  CA  LEU B  77      18.535    .139  -9.636  1.00  0.00
ATOM   1074  C   LEU B  77      19.894    .785 -10.004  1.00  0.00
ATOM   1075  O   LEU B  77      20.379   1.836  -9.641  1.00  0.00
ATOM   1076  CB  LEU B  77      17.368    .891 -10.289  1.00  0.00
ATOM   1077  CG  LEU B  77      15.965    .429  -9.876  1.00  0.00
ATOM   1078  CD1 LEU B  77      14.920   1.295 -10.567  1.00  0.00
ATOM   1079  CD2 LEU B  77      15.785  -1.038 -10.239  1.00  0.00
ATOM   1091  N   THR B  78      20.665    .081 -10.711  1.00  0.00
ATOM   1092  CA  THR B  78      21.846    .697 -11.080  1.00  0.00
ATOM   1093  C   THR B  78      21.849    .986 -12.500  1.00  0.00
ATOM   1094  O   THR B  78      21.538    .096 -13.341  1.00  0.00
ATOM   1095  CB  THR B  78      23.064   -.173 -10.719  1.00  0.00
ATOM   1096  OG1 THR B  78      23.130   -.342  -9.297  1.00  0.00
ATOM   1097  CG2 THR B  78      24.348    .479 -11.208  1.00  0.00
ATOM   1105  N   ILE B  79      22.168   2.386 -12.767  1.00  0.00
ATOM   1106  CA  ILE B  79      22.204   2.759 -14.109  1.00  0.00
ATOM   1107  C   ILE B  79      23.605   3.045 -14.692  1.00  0.00
ATOM   1108  O   ILE B  79      24.456   3.799 -14.185  1.00  0.00
ATOM   1109  CB  ILE B  79      21.302   3.994 -14.285  1.00  0.00
ATOM   1110  CG1 ILE B  79      19.971   3.793 -13.556  1.00  0.00
ATOM   1111  CG2 ILE B  79      21.067   4.274 -15.762  1.00  0.00
ATOM   1112  CD1 ILE B  79      19.164   2.624 -14.070  1.00  0.00
ATOM   1124  N   GLN B  80      23.948   2.312 -15.812  1.00  0.00
ATOM   1125  CA  GLN B  80      25.316   2.614 -16.229  1.00  0.00
ATOM   1126  C   GLN B  80      25.404   3.436 -17.558  1.00  0.00
ATOM   1127  O   GLN B  80      24.597   3.199 -18.467  1.00  0.00
ATOM   1128  CB  GLN B  80      26.096   1.305 -16.372  1.00  0.00
ATOM   1129  CG  GLN B  80      26.223    .510 -15.083  1.00  0.00
ATOM   1130  CD  GLN B  80      26.997   -.780 -15.272  1.00  0.00
ATOM   1131  OE1 GLN B  80      26.991  -1.371 -16.356  1.00  0.00
ATOM   1132  NE2 GLN B  80      27.668  -1.226 -14.217  1.00  0.00
ATOM   1141  N   GLY B  81      26.343   4.325 -17.688  1.00  0.00
ATOM   1142  CA  GLY B  81      26.732   5.145 -18.846  1.00  0.00
ATOM   1143  C   GLY B  81      25.773   6.262 -19.115  1.00  0.00
ATOM   1144  O   GLY B  81      25.488   6.641 -20.256  1.00  0.00
ATOM   1148  N   LEU B  82      25.268   6.761 -18.074  1.00  0.00
ATOM   1149  CA  LEU B  82      24.345   7.824 -18.024  1.00  0.00
ATOM   1150  C   LEU B  82      25.106   8.971 -18.690  1.00  0.00
ATOM   1151  O   LEU B  82      26.318   9.069 -18.529  1.00  0.00
ATOM   1152  CB  LEU B  82      23.933   8.152 -16.583  1.00  0.00
ATOM   1153  CG  LEU B  82      22.728   7.373 -16.042  1.00  0.00
ATOM   1154  CD1 LEU B  82      22.622   7.582 -14.538  1.00  0.00
ATOM   1155  CD2 LEU B  82      21.464   7.837 -16.749  1.00  0.00
ATOM   1167  N   ARG B  83      24.475   9.788 -19.384  1.00  0.00
ATOM   1168  CA  ARG B  83      25.014  10.944 -20.077  1.00  0.00
ATOM   1169  C   ARG B  83      24.489  12.118 -19.347  1.00  0.00
ATOM   1170  O   ARG B  83      23.534  11.919 -18.611  1.00  0.00
ATOM   1171  CB  ARG B  83      24.594  11.001 -21.539  1.00  0.00
ATOM   1172  CG  ARG B  83      25.109   9.857 -22.397  1.00  0.00
ATOM   1173  CD  ARG B  83      24.633   9.964 -23.800  1.00  0.00
ATOM   1174  NE  ARG B  83      23.194   9.778 -23.900  1.00  0.00
ATOM   1175  CZ  ARG B  83      22.471   9.990 -25.017  1.00  0.00
ATOM   1176  NH1 ARG B  83      23.065  10.393 -26.118  1.00  0.00
ATOM   1177  NH2 ARG B  83      21.165   9.791 -25.006  1.00  0.00
ATOM   1191  N   ALA B  84      25.114  13.296 -19.548  1.00  0.00
ATOM   1192  CA  ALA B  84      24.804  14.495 -18.838  1.00  0.00
ATOM   1193  C   ALA B  84      23.390  14.961 -18.975  1.00  0.00
ATOM   1194  O   ALA B  84      22.708  15.148 -17.916  1.00  0.00
ATOM   1195  CB  ALA B  84      25.845  15.709 -19.377  1.00  0.00
ATOM   1201  N   MET B  85      22.873  14.720 -20.076  1.00  0.00
ATOM   1202  CA  MET B  85      21.612  15.073 -20.538  1.00  0.00
ATOM   1203  C   MET B  85      20.527  14.194 -19.952  1.00  0.00
ATOM   1204  O   MET B  85      19.348  14.428 -20.169  1.00  0.00
ATOM   1205  CB  MET B  85      21.608  15.012 -22.065  1.00  0.00
ATOM   1206  CG  MET B  85      22.515  16.033 -22.738  1.00  0.00
ATOM   1207  SD  MET B  85      22.089  17.732 -22.307  1.00  0.00
ATOM   1208  CE  MET B  85      20.497  17.896 -23.111  1.00  0.00
ATOM   1218  N   ASP B  86      20.944  13.151 -19.201  1.00  0.00
ATOM   1219  CA  ASP B  86      20.048  12.155 -18.631  1.00  0.00
ATOM   1220  C   ASP B  86      19.560  12.521 -17.280  1.00  0.00
ATOM   1221  O   ASP B  86      18.795  11.765 -16.665  1.00  0.00
ATOM   1222  CB  ASP B  86      20.741  10.793 -18.549  1.00  0.00
ATOM   1223  CG  ASP B  86      21.015  10.184 -19.918  1.00  0.00
ATOM   1224  OD1 ASP B  86      20.383  10.590 -20.864  1.00  0.00
ATOM   1225  OD2 ASP B  86      21.854   9.320 -20.004  1.00  0.00
ATOM   1230  N   THR B  87      19.927  13.687 -16.898  1.00  0.00
ATOM   1231  CA  THR B  87      19.612  14.321 -15.676  1.00  0.00
ATOM   1232  C   THR B  87      18.118  14.469 -15.614  1.00  0.00
ATOM   1233  O   THR B  87      17.426  14.653 -16.608  1.00  0.00
ATOM   1234  CB  THR B  87      20.307  15.689 -15.547  1.00  0.00
ATOM   1235  OG1 THR B  87      20.047  16.239 -14.249  1.00  0.00
ATOM   1236  CG2 THR B  87      19.799  16.648 -16.612  1.00  0.00
ATOM   1244  N   GLY B  88      17.585  14.258 -14.375  1.00  0.00
ATOM   1245  CA  GLY B  88      16.168  14.351 -14.109  1.00  0.00
ATOM   1246  C   GLY B  88      15.275  13.628 -13.116  1.00  0.00
ATOM   1247  O   GLY B  88      15.638  13.089 -12.044  1.00  0.00
ATOM   1251  N   LEU B  89      13.988  13.799 -13.262  1.00  0.00
ATOM   1252  CA  LEU B  89      13.392  13.198 -12.117  1.00  0.00
ATOM   1253  C   LEU B  89      13.105  11.672 -12.277  1.00  0.00
ATOM   1254  O   LEU B  89      12.583  11.121 -13.252  1.00  0.00
ATOM   1255  CB  LEU B  89      12.093  13.951 -11.802  1.00  0.00
ATOM   1256  CG  LEU B  89      12.250  15.233 -10.976  1.00  0.00
ATOM   1257  CD1 LEU B  89      13.075  16.245 -11.760  1.00  0.00
ATOM   1258  CD2 LEU B  89      10.876  15.792 -10.638  1.00  0.00
ATOM   1270  N   TYR B  90      13.497  10.880 -11.330  1.00  0.00
ATOM   1271  CA  TYR B  90      13.144   9.508 -11.531  1.00  0.00
ATOM   1272  C   TYR B  90      12.108   9.090 -10.486  1.00  0.00
ATOM   1273  O   TYR B  90      11.915   9.384  -9.305  1.00  0.00
ATOM   1274  CB  TYR B  90      14.388   8.619 -11.465  1.00  0.00
ATOM   1275  CG  TYR B  90      15.336   8.808 -12.628  1.00  0.00
ATOM   1276  CD1 TYR B  90      16.035   9.998 -12.766  1.00  0.00
ATOM   1277  CD2 TYR B  90      15.507   7.792 -13.556  1.00  0.00
ATOM   1278  CE1 TYR B  90      16.901  10.171 -13.828  1.00  0.00
ATOM   1279  CE2 TYR B  90      16.373   7.965 -14.618  1.00  0.00
ATOM   1280  CZ  TYR B  90      17.068   9.149 -14.756  1.00  0.00
ATOM   1281  OH  TYR B  90      17.931   9.321 -15.814  1.00  0.00
ATOM   1291  N   ILE B  91      11.181   8.361 -10.995  1.00  0.00
ATOM   1292  CA  ILE B  91      10.157   7.869 -10.089  1.00  0.00
ATOM   1293  C   ILE B  91      10.168   6.286 -10.004  1.00  0.00
ATOM   1294  O   ILE B  91      10.643   5.526 -10.924  1.00  0.00
ATOM   1295  CB  ILE B  91       8.774   8.372 -10.541  1.00  0.00
ATOM   1296  CG1 ILE B  91       8.718   9.901 -10.487  1.00  0.00
ATOM   1297  CG2 ILE B  91       7.679   7.765  -9.678  1.00  0.00
ATOM   1298  CD1 ILE B  91       7.495  10.492 -11.149  1.00  0.00
ATOM   1310  N   CYS B  92       9.910   5.735  -8.918  1.00  0.00
ATOM   1311  CA  CYS B  92       9.844   4.314  -8.772  1.00  0.00
ATOM   1312  C   CYS B  92       8.442   3.782  -8.591  1.00  0.00
ATOM   1313  O   CYS B  92       7.652   4.326  -7.769  1.00  0.00
ATOM   1314  CB  CYS B  92      10.695   3.882  -7.577  1.00  0.00
ATOM   1315  SG  CYS B  92      11.086   2.116  -7.549  1.00  0.00
ATOM   1321  N   LYS B  93       8.147   2.615  -9.199  1.00  0.00
ATOM   1322  CA  LYS B  93       6.770   2.124  -9.025  1.00  0.00
ATOM   1323  C   LYS B  93       6.862    .604  -8.729  1.00  0.00
ATOM   1324  O   LYS B  93       7.393   -.292  -9.361  1.00  0.00
ATOM   1325  CB  LYS B  93       5.916   2.399 -10.263  1.00  0.00
ATOM   1326  CG  LYS B  93       4.482   1.897 -10.163  1.00  0.00
ATOM   1327  CD  LYS B  93       3.724   2.124 -11.463  1.00  0.00
ATOM   1328  CE  LYS B  93       2.291   1.621 -11.365  1.00  0.00
ATOM   1329  NZ  LYS B  93       1.561   1.768 -12.653  1.00  0.00
ATOM   1343  N   VAL B  94       5.992    .170  -7.751  1.00  0.00
ATOM   1344  CA  VAL B  94       5.935  -1.179  -7.578  1.00  0.00
ATOM   1345  C   VAL B  94       4.481  -1.815  -7.853  1.00  0.00
ATOM   1346  O   VAL B  94       3.454  -1.008  -7.478  1.00  0.00
ATOM   1347  CB  VAL B  94       6.409  -1.458  -6.139  1.00  0.00
ATOM   1348  CG1 VAL B  94       5.469   -.809  -5.133  1.00  0.00
ATOM   1349  CG2 VAL B  94       6.498  -2.958  -5.904  1.00  0.00
ATOM   1359  N   GLU B  95       4.498  -3.090  -8.431  1.00  0.00
ATOM   1360  CA  GLU B  95       3.252  -3.713  -8.602  1.00  0.00
ATOM   1361  C   GLU B  95       3.234  -5.144  -8.110  1.00  0.00
ATOM   1362  O   GLU B  95       4.185  -5.974  -8.191  1.00  0.00
ATOM   1363  CB  GLU B  95       2.862  -3.659 -10.081  1.00  0.00
ATOM   1364  CG  GLU B  95       2.596  -2.257 -10.610  1.00  0.00
ATOM   1365  CD  GLU B  95       2.164  -2.248 -12.050  1.00  0.00
ATOM   1366  OE1 GLU B  95       2.154  -3.293 -12.655  1.00  0.00
ATOM   1367  OE2 GLU B  95       1.843  -1.193 -12.546  1.00  0.00
ATOM   1374  N   LEU B  96       2.227  -5.542  -7.413  1.00  0.00
ATOM   1375  CA  LEU B  96       2.242  -6.930  -7.014  1.00  0.00
ATOM   1376  C   LEU B  96       1.276  -7.869  -7.984  1.00  0.00
ATOM   1377  O   LEU B  96        .195  -7.730  -8.606  1.00  0.00
ATOM   1378  CB  LEU B  96       1.806  -7.000  -5.545  1.00  0.00
ATOM   1379  CG  LEU B  96       2.731  -6.300  -4.542  1.00  0.00
ATOM   1380  CD1 LEU B  96       2.063  -6.262  -3.174  1.00  0.00
ATOM   1381  CD2 LEU B  96       4.062  -7.035  -4.480  1.00  0.00
ATOM   1393  N   MET B  97       1.674  -9.031  -8.096  1.00  0.00
ATOM   1394  CA  MET B  97        .860  -9.970  -9.025  1.00  0.00
ATOM   1395  C   MET B  97        .708 -11.334  -8.632  1.00  0.00
ATOM   1396  O   MET B  97       1.553 -12.236  -8.891  1.00  0.00
ATOM   1397  CB  MET B  97       1.455 -10.020 -10.431  1.00  0.00
ATOM   1398  CG  MET B  97       1.434  -8.691 -11.172  1.00  0.00
ATOM   1399  SD  MET B  97       2.302  -8.760 -12.751  1.00  0.00
ATOM   1400  CE  MET B  97       4.006  -8.768 -12.201  1.00  0.00
ATOM   1410  N   TYR B  98       -.091 -11.409  -8.092  1.00  0.00
ATOM   1411  CA  TYR B  98       -.640 -12.594  -7.655  1.00  0.00
ATOM   1412  C   TYR B  98      -2.018 -12.458  -7.154  1.00  0.00
ATOM   1413  O   TYR B  98      -2.934 -12.005  -7.911  1.00  0.00
ATOM   1414  CB  TYR B  98        .259 -13.197  -6.573  1.00  0.00
ATOM   1415  CG  TYR B  98        .865 -12.170  -5.642  1.00  0.00
ATOM   1416  CD1 TYR B  98        .049 -11.440  -4.789  1.00  0.00
ATOM   1417  CD2 TYR B  98       2.236 -11.959  -5.640  1.00  0.00
ATOM   1418  CE1 TYR B  98        .603 -10.502  -3.939  1.00  0.00
ATOM   1419  CE2 TYR B  98       2.789 -11.021  -4.790  1.00  0.00
ATOM   1420  CZ  TYR B  98       1.978 -10.295  -3.942  1.00  0.00
ATOM   1421  OH  TYR B  98       2.529  -9.361  -3.095  1.00  0.00
ATOM   1431  N   PRO B  99      -2.336 -13.007  -6.006  1.00  0.00
ATOM   1432  CA  PRO B  99      -3.573 -12.438  -5.923  1.00  0.00
ATOM   1433  C   PRO B  99      -3.087 -11.174  -6.371  1.00  0.00
ATOM   1434  O   PRO B  99      -2.005 -10.645  -6.198  1.00  0.00
ATOM   1435  CB  PRO B  99      -4.011 -12.482  -4.456  1.00  0.00
ATOM   1436  CG  PRO B  99      -3.360 -13.710  -3.917  1.00  0.00
ATOM   1437  CD  PRO B  99      -2.045 -13.788  -4.647  1.00  0.00
ATOM   1445  N   PRO B 100      -4.384 -10.604  -6.770  1.00  0.00
ATOM   1446  CA  PRO B 100      -4.909  -9.483  -7.726  1.00  0.00
ATOM   1447  C   PRO B 100      -4.204  -8.445  -7.243  1.00  0.00
ATOM   1448  O   PRO B 100      -4.152  -7.918  -6.131  1.00  0.00
ATOM   1449  CB  PRO B 100      -6.412  -9.290  -7.496  1.00  0.00
ATOM   1450  CG  PRO B 100      -6.953 -10.677  -7.436  1.00  0.00
ATOM   1451  CD  PRO B 100      -5.835 -11.490  -6.840  1.00  0.00
ATOM   1459  N   PRO B 101      -3.850  -8.041  -8.383  1.00  0.00
ATOM   1460  CA  PRO B 101      -2.873  -7.081  -8.461  1.00  0.00
ATOM   1461  C   PRO B 101      -3.089  -5.967  -7.719  1.00  0.00
ATOM   1462  O   PRO B 101      -4.127  -5.246  -7.721  1.00  0.00
ATOM   1463  CB  PRO B 101      -2.861  -6.717  -9.949  1.00  0.00
ATOM   1464  CG  PRO B 101      -3.040  -8.022 -10.646  1.00  0.00
ATOM   1465  CD  PRO B 101      -3.976  -8.797  -9.757  1.00  0.00
ATOM   1473  N   TYR B 102      -2.046  -5.609  -7.102  1.00  0.00
ATOM   1474  CA  TYR B 102      -2.383  -4.602  -6.321  1.00  0.00
ATOM   1475  C   TYR B 102      -1.519  -3.541  -6.927  1.00  0.00
ATOM   1476  O   TYR B 102       -.286  -3.468  -7.154  1.00  0.00
ATOM   1477  CB  TYR B 102      -2.104  -4.890  -4.844  1.00  0.00
ATOM   1478  CG  TYR B 102      -2.911  -6.040  -4.283  1.00  0.00
ATOM   1479  CD1 TYR B 102      -2.286  -7.239  -3.974  1.00  0.00
ATOM   1480  CD2 TYR B 102      -4.275  -5.896  -4.078  1.00  0.00
ATOM   1481  CE1 TYR B 102      -3.022  -8.290  -3.461  1.00  0.00
ATOM   1482  CE2 TYR B 102      -5.011  -6.946  -3.566  1.00  0.00
ATOM   1483  CZ  TYR B 102      -4.390  -8.139  -3.258  1.00  0.00
ATOM   1484  OH  TYR B 102      -5.123  -9.185  -2.748  1.00  0.00
ATOM   1494  N   TYR B 103      -2.039  -2.478  -6.713  1.00  0.00
ATOM   1495  CA  TYR B 103      -1.435  -1.395  -7.266  1.00  0.00
ATOM   1496  C   TYR B 103      -1.003   -.435  -6.413  1.00  0.00
ATOM   1497  O   TYR B 103      -1.682   -.304  -5.368  1.00  0.00
ATOM   1498  CB  TYR B 103      -2.374   -.730  -8.275  1.00  0.00
ATOM   1499  CG  TYR B 103      -2.745  -1.620  -9.442  1.00  0.00
ATOM   1500  CD1 TYR B 103      -3.870  -2.428  -9.368  1.00  0.00
ATOM   1501  CD2 TYR B 103      -1.960  -1.627 -10.585  1.00  0.00
ATOM   1502  CE1 TYR B 103      -4.208  -3.240 -10.433  1.00  0.00
ATOM   1503  CE2 TYR B 103      -2.298  -2.439 -11.650  1.00  0.00
ATOM   1504  CZ  TYR B 103      -3.417  -3.243 -11.576  1.00  0.00
ATOM   1505  OH  TYR B 103      -3.754  -4.052 -12.637  1.00  0.00
ATOM   1515  N   VAL B 104       -.110    .234  -6.927  1.00  0.00
ATOM   1516  CA  VAL B 104        .134   1.041  -6.066  1.00  0.00
ATOM   1517  C   VAL B 104        .222   2.543  -6.201  1.00  0.00
ATOM   1518  O   VAL B 104        .578   2.867  -7.262  1.00  0.00
ATOM   1519  CB  VAL B 104       1.461    .460  -5.544  1.00  0.00
ATOM   1520  CG1 VAL B 104       1.912   1.202  -4.295  1.00  0.00
ATOM   1521  CG2 VAL B 104       1.299  -1.025  -5.259  1.00  0.00
ATOM   1531  N   GLY B 105        .090   3.322  -5.284  1.00  0.00
ATOM   1532  CA  GLY B 105        .253   4.509  -6.016  1.00  0.00
ATOM   1533  C   GLY B 105       1.851   4.536  -6.033  1.00  0.00
ATOM   1534  O   GLY B 105       2.497   3.521  -6.115  1.00  0.00
ATOM   1538  N   MET B 106       2.340   5.698  -6.206  1.00  0.00
ATOM   1539  CA  MET B 106       3.555   6.384  -6.736  1.00  0.00
ATOM   1540  C   MET B 106       4.047   7.128  -5.553  1.00  0.00
ATOM   1541  O   MET B 106       3.311   7.531  -4.628  1.00  0.00
ATOM   1542  CB  MET B 106       3.266   7.318  -7.909  1.00  0.00
ATOM   1543  CG  MET B 106       2.452   6.688  -9.031  1.00  0.00
ATOM   1544  SD  MET B 106       3.285   5.277  -9.786  1.00  0.00
ATOM   1545  CE  MET B 106       4.654   6.091 -10.604  1.00  0.00
ATOM   1555  N   GLY B 107       5.281   7.247  -5.620  1.00  0.00
ATOM   1556  CA  GLY B 107       6.118   7.839  -4.715  1.00  0.00
ATOM   1557  C   GLY B 107       6.253   9.164  -5.337  1.00  0.00
ATOM   1558  O   GLY B 107       5.677   9.501  -6.345  1.00  0.00
ATOM   1562  N   ASN B 108       7.088   9.831  -4.723  1.00  0.00
ATOM   1563  CA  ASN B 108       7.707  11.071  -4.930  1.00  0.00
ATOM   1564  C   ASN B 108       8.856  10.693  -5.733  1.00  0.00
ATOM   1565  O   ASN B 108       9.364   9.570  -5.639  1.00  0.00
ATOM   1566  CB  ASN B 108       8.093  11.776  -3.642  1.00  0.00
ATOM   1567  CG  ASN B 108       6.898  12.205  -2.838  1.00  0.00
ATOM   1568  OD1 ASN B 108       5.940  12.771  -3.378  1.00  0.00
ATOM   1569  ND2 ASN B 108       6.934  11.947  -1.555  1.00  0.00
ATOM   1576  N   GLY B 109       9.316  11.621  -6.487  1.00  0.00
ATOM   1577  CA  GLY B 109      10.480  11.298  -7.245  1.00  0.00
ATOM   1578  C   GLY B 109      11.771  11.469  -6.521  1.00  0.00
ATOM   1579  O   GLY B 109      11.820  12.005  -5.418  1.00  0.00
ATOM   1583  N   THR B 110      12.811  11.160  -7.241  1.00  0.00
ATOM   1584  CA  THR B 110      14.159  11.510  -6.908  1.00  0.00
ATOM   1585  C   THR B 110      14.868  12.300  -8.074  1.00  0.00
ATOM   1586  O   THR B 110      14.620  12.381  -9.256  1.00  0.00
ATOM   1587  CB  THR B 110      14.952  10.238  -6.553  1.00  0.00
ATOM   1588  OG1 THR B 110      14.418   9.658  -5.356  1.00  0.00
ATOM   1589  CG2 THR B 110      16.421  10.568  -6.340  1.00  0.00
ATOM   1597  N   GLN B 111      15.797  13.156  -7.721  1.00  0.00
ATOM   1598  CA  GLN B 111      16.373  13.848  -8.811  1.00  0.00
ATOM   1599  C   GLN B 111      17.681  13.349  -9.140  1.00  0.00
ATOM   1600  O   GLN B 111      18.290  13.382  -8.149  1.00  0.00
ATOM   1601  CB  GLN B 111      16.468  15.347  -8.516  1.00  0.00
ATOM   1602  CG  GLN B 111      15.125  16.030  -8.323  1.00  0.00
ATOM   1603  CD  GLN B 111      15.266  17.513  -8.034  1.00  0.00
ATOM   1604  OE1 GLN B 111      16.282  17.960  -7.494  1.00  0.00
ATOM   1605  NE2 GLN B 111      14.245  18.284  -8.391  1.00  0.00
ATOM   1614  N   ILE B 112      18.021  12.997 -10.382  1.00  0.00
ATOM   1615  CA  ILE B 112      19.365  12.499 -10.590  1.00  0.00
ATOM   1616  C   ILE B 112      20.145  13.520 -11.446  1.00  0.00
ATOM   1617  O   ILE B 112      19.794  14.182 -12.434  1.00  0.00
ATOM   1618  CB  ILE B 112      19.347  11.121 -11.276  1.00  0.00
ATOM   1619  CG1 ILE B 112      18.705  10.077 -10.359  1.00  0.00
ATOM   1620  CG2 ILE B 112      20.757  10.700 -11.661  1.00  0.00
ATOM   1621  CD1 ILE B 112      18.655   8.688 -10.956  1.00  0.00
ATOM   1633  N   TYR B 113      21.339  13.832 -10.916  1.00  0.00
ATOM   1634  CA  TYR B 113      22.068  14.863 -11.603  1.00  0.00
ATOM   1635  C   TYR B 113      23.210  14.343 -12.138  1.00  0.00
ATOM   1636  O   TYR B 113      23.833  13.967 -11.186  1.00  0.00
ATOM   1637  CB  TYR B 113      22.448  16.033 -10.694  1.00  0.00
ATOM   1638  CG  TYR B 113      21.268  16.874 -10.256  1.00  0.00
ATOM   1639  CD1 TYR B 113      20.491  16.470  -9.180  1.00  0.00
ATOM   1640  CD2 TYR B 113      20.965  18.047 -10.930  1.00  0.00
ATOM   1641  CE1 TYR B 113      19.414  17.238  -8.780  1.00  0.00
ATOM   1642  CE2 TYR B 113      19.888  18.814 -10.530  1.00  0.00
ATOM   1643  CZ  TYR B 113      19.114  18.413  -9.460  1.00  0.00
ATOM   1644  OH  TYR B 113      18.042  19.177  -9.062  1.00  0.00
ATOM   1654  N   VAL B 114      23.487  14.431 -13.378  1.00  0.00
ATOM   1655  CA  VAL B 114      24.681  13.853 -13.921  1.00  0.00
ATOM   1656  C   VAL B 114      25.639  14.953 -14.237  1.00  0.00
ATOM   1657  O   VAL B 114      25.260  15.920 -14.835  1.00  0.00
ATOM   1658  CB  VAL B 114      24.375  13.041 -15.193  1.00  0.00
ATOM   1659  CG1 VAL B 114      25.637  12.368 -15.712  1.00  0.00
ATOM   1660  CG2 VAL B 114      23.294  12.010 -14.903  1.00  0.00
ATOM   1670  N   ILE B 115      26.886  14.754 -13.683  1.00  0.00
ATOM   1671  CA  ILE B 115      27.887  15.852 -13.870  1.00  0.00
ATOM   1672  C   ILE B 115      29.104  15.506 -14.634  1.00  0.00
ATOM   1673  O   ILE B 115      29.778  14.528 -14.341  1.00  0.00
ATOM   1674  CB  ILE B 115      28.359  16.401 -12.511  1.00  0.00
ATOM   1675  CG1 ILE B 115      27.176  16.979 -11.729  1.00  0.00
ATOM   1676  CG2 ILE B 115      29.437  17.455 -12.708  1.00  0.00
ATOM   1677  CD1 ILE B 115      27.503  17.327 -10.295  1.00  0.00
ATOM   1689  N   ASP B 116      29.358  16.328 -15.614  1.00  0.00
ATOM   1690  CA  ASP B 116      30.552  16.063 -16.271  1.00  0.00
ATOM   1691  C   ASP B 116      31.678  16.570 -15.395  1.00  0.00
ATOM   1692  O   ASP B 116      31.575  17.669 -14.864  1.00  0.00
ATOM   1693  CB  ASP B 116      30.568  16.730 -17.649  1.00  0.00
ATOM   1694  CG  ASP B 116      29.702  16.004 -18.669  1.00  0.00
ATOM   1695  OD1 ASP B 116      29.313  14.891 -18.404  1.00  0.00
ATOM   1696  OD2 ASP B 116      29.437  16.569 -19.703  1.00  0.00
ATOM   1701  N   PRO B 117      32.749  15.870 -15.233  1.00  0.00
ATOM   1702  CA  PRO B 117      33.900  16.318 -14.422  1.00  0.00
ATOM   1703  C   PRO B 117      34.480  17.386 -15.128  1.00  0.00
ATOM   1704  O   PRO B 117      34.480  17.368 -16.358  1.00  0.00
ATOM   1705  CB  PRO B 117      34.855  15.123 -14.344  1.00  0.00
ATOM   1706  CG  PRO B 117      34.538  14.322 -15.561  1.00  0.00
ATOM   1707  CD  PRO B 117      33.053  14.486 -15.741  1.00  0.00
ATOM   1715  N   GLU B 118      35.004  18.217 -14.440  1.00  0.00
ATOM   1716  CA  GLU B 118      35.513  19.235 -15.176  1.00  0.00
ATOM   1717  C   GLU B 118      36.672  18.596 -15.786  1.00  0.00
ATOM   1718  O   GLU B 118      37.274  17.658 -15.247  1.00  0.00
ATOM   1719  CB  GLU B 118      35.885  20.450 -14.323  1.00  0.00
ATOM   1720  CG  GLU B 118      34.699  21.153 -13.679  1.00  0.00
ATOM   1721  CD  GLU B 118      35.100  22.362 -12.879  1.00  0.00
ATOM   1722  OE1 GLU B 118      36.275  22.617 -12.771  1.00  0.00
ATOM   1723  OE2 GLU B 118      34.229  23.031 -12.375  1.00  0.00
ATOM   1730  N   PRO B 119      36.981  19.115 -16.974  1.00  0.00
ATOM   1731  CA  PRO B 119      38.030  18.606 -17.762  1.00  0.00
ATOM   1732  C   PRO B 119      39.230  19.129 -17.057  1.00  0.00
ATOM   1733  O   PRO B 119      40.198  19.338 -17.729  1.00  0.00
ATOM   1734  OXT PRO B 119      39.195  19.319 -15.873  1.00  0.00
ATOM   1735  CB  PRO B 119      37.822  19.218 -19.151  1.00  0.00
ATOM   1736  CG  PRO B 119      37.102  20.495 -18.883  1.00  0.00
ATOM   1737  CD  PRO B 119      36.228  20.191 -17.695  1.00  0.00
ATOM      1  N   GLN A   1       3.407   9.375 -11.667  1.00  0.00
ATOM      2  CA  GLN A   1       2.697  10.590 -11.310  1.00  0.00
ATOM      3  C   GLN A   1       1.277  10.560 -11.829  1.00  0.00
ATOM      4  O   GLN A   1       1.041  10.369 -13.018  1.00  0.00
ATOM      5  CB  GLN A   1       3.437  11.825 -11.837  1.00  0.00
ATOM      6  CG  GLN A   1       2.773  13.189 -11.527  1.00  0.00
ATOM      7  CD  GLN A   1       2.781  13.515 -10.041  1.00  0.00
ATOM      8  OE1 GLN A   1       3.750  13.207  -9.346  1.00  0.00
ATOM      9  NE2 GLN A   1       1.721  14.151  -9.555  1.00  0.00
ATOM     20  N   VAL A   2       0.337  10.753 -10.932  1.00  0.00
ATOM     21  CA  VAL A   2      -1.069  10.726 -11.268  1.00  0.00
ATOM     22  C   VAL A   2      -1.730  12.066 -11.019  1.00  0.00
ATOM     23  O   VAL A   2      -1.575  12.678  -9.961  1.00  0.00
ATOM     24  CB  VAL A   2      -1.766   9.622 -10.461  1.00  0.00
ATOM     25  CG1 VAL A   2      -3.279   9.580 -10.763  1.00  0.00
ATOM     26  CG2 VAL A   2      -1.093   8.328 -10.802  1.00  0.00
ATOM     36  N   GLN A   3      -2.418  12.546 -12.036  1.00  0.00
ATOM     37  CA  GLN A   3      -3.138  13.803 -11.965  1.00  0.00
ATOM     38  C   GLN A   3      -4.613  13.556 -11.737  1.00  0.00
ATOM     39  O   GLN A   3      -5.233  12.761 -12.447  1.00  0.00
ATOM     40  CB  GLN A   3      -2.957  14.621 -13.251  1.00  0.00
ATOM     41  CG  GLN A   3      -3.737  15.972 -13.287  1.00  0.00
ATOM     42  CD  GLN A   3      -3.167  17.020 -12.332  1.00  0.00
ATOM     43  OE1 GLN A   3      -1.985  17.358 -12.440  1.00  0.00
ATOM     44  NE2 GLN A   3      -3.980  17.538 -11.400  1.00  0.00
ATOM     53  N   LEU A   4      -5.184  14.222 -10.745  1.00  0.00
ATOM     54  CA  LEU A   4      -6.613  14.105 -10.517  1.00  0.00
ATOM     55  C   LEU A   4      -7.317  15.424 -10.882  1.00  0.00
ATOM     56  O   LEU A   4      -6.786  16.511 -10.609  1.00  0.00
ATOM     57  CB  LEU A   4      -6.854  13.726  -9.059  1.00  0.00
ATOM     58  CG  LEU A   4      -6.176  12.422  -8.543  1.00  0.00
ATOM     59  CD1 LEU A   4      -6.497  12.255  -7.083  1.00  0.00
ATOM     60  CD2 LEU A   4      -6.664  11.232  -9.321  1.00  0.00
ATOM     72  N   GLN A   5      -8.511  15.337 -11.490  1.00  0.00
ATOM     73  CA  GLN A   5      -9.286  16.535 -11.856  1.00  0.00
ATOM     74  C   GLN A   5     -10.767  16.431 -11.526  1.00  0.00
ATOM     75  O   GLN A   5     -11.481  15.564 -12.038  1.00  0.00
ATOM     76  CB  GLN A   5      -9.154  16.851 -13.351  1.00  0.00
ATOM     77  CG  GLN A   5      -9.981  18.098 -13.824  1.00  0.00
ATOM     78  CD  GLN A   5      -9.428  19.419 -13.261  1.00  0.00
ATOM     79  OE1 GLN A   5      -8.254  19.717 -13.514  1.00  0.00
ATOM     80  NE2 GLN A   5     -10.231  20.194 -12.508  1.00  0.00
ATOM     89  N   GLU A   6     -11.232  17.378 -10.719  1.00  0.00
ATOM     90  CA  GLU A   6     -12.608  17.434 -10.245  1.00  0.00
ATOM     91  C   GLU A   6     -13.549  18.358 -11.017  1.00  0.00
ATOM     92  O   GLU A   6     -13.132  19.390 -11.566  1.00  0.00
ATOM     93  CB  GLU A   6     -12.583  17.881  -8.806  1.00  0.00
ATOM     94  CG  GLU A   6     -11.852  16.948  -7.964  1.00  0.00
ATOM     95  CD  GLU A   6     -11.792  17.355  -6.643  1.00  0.00
ATOM     96  OE1 GLU A   6     -12.793  17.742  -6.143  1.00  0.00
ATOM     97  OE2 GLU A   6     -10.721  17.329  -6.067  1.00  0.00
ATOM    104  N   SER A   7     -14.839  18.009 -10.974  1.00  0.00
ATOM    105  CA  SER A   7     -15.927  18.810 -11.529  1.00  0.00
ATOM    106  C   SER A   7     -17.277  18.482 -10.864  1.00  0.00
ATOM    107  O   SER A   7     -17.402  17.505 -10.114  1.00  0.00
ATOM    108  CB  SER A   7     -16.027  18.606 -13.033  1.00  0.00
ATOM    109  OG  SER A   7     -16.457  17.310 -13.354  1.00  0.00
ATOM    115  N   GLY A   8     -18.302  19.305 -11.143  1.00  0.00
ATOM    116  CA  GLY A   8     -19.647  19.038 -10.616  1.00  0.00
ATOM    117  C   GLY A   8     -20.046  19.810  -9.354  1.00  0.00
ATOM    118  O   GLY A   8     -21.033  19.465  -8.721  1.00  0.00
ATOM    122  N   GLY A   9     -19.304  20.844  -8.974  1.00  0.00
ATOM    123  CA  GLY A   9     -19.675  21.597  -7.775  1.00  0.00
ATOM    124  C   GLY A   9     -20.814  22.564  -8.105  1.00  0.00
ATOM    125  O   GLY A   9     -21.437  22.454  -9.166  1.00  0.00
ATOM    129  N   GLY A  10     -21.108  23.501  -7.204  1.00  0.00
ATOM    130  CA  GLY A  10     -22.223  24.421  -7.437  1.00  0.00
ATOM    131  C   GLY A  10     -23.131  24.630  -6.226  1.00  0.00
ATOM    132  O   GLY A  10     -22.914  24.048  -5.155  1.00  0.00
ATOM    136  N   LEU A  11     -24.151  25.476  -6.419  1.00  0.00
ATOM    137  CA  LEU A  11     -25.124  25.823  -5.385  1.00  0.00
ATOM    138  C   LEU A  11     -26.334  24.889  -5.433  1.00  0.00
ATOM    139  O   LEU A  11     -26.977  24.729  -6.475  1.00  0.00
ATOM    140  CB  LEU A  11     -25.569  27.285  -5.550  1.00  0.00
ATOM    141  CG  LEU A  11     -26.644  27.819  -4.559  1.00  0.00
ATOM    142  CD1 LEU A  11     -26.096  27.832  -3.127  1.00  0.00
ATOM    143  CD2 LEU A  11     -27.042  29.228  -4.990  1.00  0.00
ATOM    155  N   VAL A  12     -26.618  24.275  -4.291  1.00  0.00
ATOM    156  CA  VAL A  12     -27.670  23.294  -4.091  1.00  0.00
ATOM    157  C   VAL A  12     -28.692  23.756  -3.058  1.00  0.00
ATOM    158  O   VAL A  12     -28.322  24.262  -2.004  1.00  0.00
ATOM    159  CB  VAL A  12     -27.015  21.985  -3.562  1.00  0.00
ATOM    160  CG1 VAL A  12     -28.062  20.870  -3.291  1.00  0.00
ATOM    161  CG2 VAL A  12     -25.972  21.515  -4.531  1.00  0.00
ATOM    171  N   GLN A  13     -29.979  23.634  -3.358  1.00  0.00
ATOM    172  CA  GLN A  13     -30.955  23.970  -2.327  1.00  0.00
ATOM    173  C   GLN A  13     -30.987  22.803  -1.354  1.00  0.00
ATOM    174  O   GLN A  13     -31.067  21.650  -1.787  1.00  0.00
ATOM    175  CB  GLN A  13     -32.346  24.222  -2.895  1.00  0.00
ATOM    176  CG  GLN A  13     -33.333  24.667  -1.833  1.00  0.00
ATOM    177  CD  GLN A  13     -34.656  25.050  -2.386  1.00  0.00
ATOM    178  OE1 GLN A  13     -34.949  24.820  -3.562  1.00  0.00
ATOM    179  NE2 GLN A  13     -35.483  25.651  -1.541  1.00  0.00
ATOM    188  N   ALA A  14     -30.977  23.081  -0.060  1.00  0.00
ATOM    189  CA  ALA A  14     -30.976  22.016   0.923  1.00  0.00
ATOM    190  C   ALA A  14     -32.141  21.088   0.687  1.00  0.00
ATOM    191  O   ALA A  14     -33.260  21.505   0.372  1.00  0.00
ATOM    192  CB  ALA A  14     -31.034  22.555   2.336  1.00  0.00
ATOM    198  N   GLY A  15     -31.844  19.811   0.844  1.00  0.00
ATOM    199  CA  GLY A  15     -32.761  18.711   0.644  1.00  0.00
ATOM    200  C   GLY A  15     -32.601  18.136  -0.763  1.00  0.00
ATOM    201  O   GLY A  15     -33.073  17.032  -1.044  1.00  0.00
ATOM    205  N   GLY A  16     -31.890  18.859  -1.632  1.00  0.00
ATOM    206  CA  GLY A  16     -31.659  18.436  -3.002  1.00  0.00
ATOM    207  C   GLY A  16     -30.443  17.532  -3.125  1.00  0.00
ATOM    208  O   GLY A  16     -29.922  17.010  -2.129  1.00  0.00
ATOM    212  N   SER A  17     -29.958  17.368  -4.353  1.00  0.00
ATOM    213  CA  SER A  17     -28.845  16.465  -4.601  1.00  0.00
ATOM    214  C   SER A  17     -27.848  17.041  -5.588  1.00  0.00
ATOM    215  O   SER A  17     -28.162  17.948  -6.368  1.00  0.00
ATOM    216  CB  SER A  17     -29.369  15.145  -5.129  1.00  0.00
ATOM    217  OG  SER A  17     -30.006  15.312  -6.372  1.00  0.00
ATOM    223  N   LEU A  18     -26.630  16.507  -5.534  1.00  0.00
ATOM    224  CA  LEU A  18     -25.548  16.917  -6.423  1.00  0.00
ATOM    225  C   LEU A  18     -24.563  15.767  -6.648  1.00  0.00
ATOM    226  O   LEU A  18     -24.206  15.060  -5.704  1.00  0.00
ATOM    227  CB  LEU A  18     -24.810  18.123  -5.811  1.00  0.00
ATOM    228  CG  LEU A  18     -23.645  18.775  -6.644  1.00  0.00
ATOM    229  CD1 LEU A  18     -24.219  19.476  -7.868  1.00  0.00
ATOM    230  CD2 LEU A  18     -22.885  19.764  -5.798  1.00  0.00
ATOM    242  N   ARG A  19     -24.123  15.555  -7.888  1.00  0.00
ATOM    243  CA  ARG A  19     -23.134  14.505  -8.123  1.00  0.00
ATOM    244  C   ARG A  19     -21.780  15.097  -8.504  1.00  0.00
ATOM    245  O   ARG A  19     -21.684  15.861  -9.463  1.00  0.00
ATOM    246  CB  ARG A  19     -23.575  13.575  -9.246  1.00  0.00
ATOM    247  CG  ARG A  19     -22.602  12.425  -9.544  1.00  0.00
ATOM    248  CD  ARG A  19     -23.079  11.528 -10.630  1.00  0.00
ATOM    249  NE  ARG A  19     -24.271  10.765 -10.265  1.00  0.00
ATOM    250  CZ  ARG A  19     -24.941   9.931 -11.095  1.00  0.00
ATOM    251  NH1 ARG A  19     -24.532   9.741 -12.338  1.00  0.00
ATOM    252  NH2 ARG A  19     -26.019   9.305 -10.652  1.00  0.00
ATOM    266  N   LEU A  20     -20.733  14.707  -7.777  1.00  0.00
ATOM    267  CA  LEU A  20     -19.392  15.196  -8.088  1.00  0.00
ATOM    268  C   LEU A  20     -18.663  14.133  -8.869  1.00  0.00
ATOM    269  O   LEU A  20     -18.921  12.936  -8.708  1.00  0.00
ATOM    270  CB  LEU A  20     -18.557  15.522  -6.841  1.00  0.00
ATOM    271  CG  LEU A  20     -19.160  16.482  -5.842  1.00  0.00
ATOM    272  CD1 LEU A  20     -18.179  16.676  -4.690  1.00  0.00
ATOM    273  CD2 LEU A  20     -19.529  17.799  -6.494  1.00  0.00
ATOM    285  N   SER A  21     -17.683  14.562  -9.641  1.00  0.00
ATOM    286  CA  SER A  21     -16.863  13.661 -10.432  1.00  0.00
ATOM    287  C   SER A  21     -15.394  14.023 -10.409  1.00  0.00
ATOM    288  O   SER A  21     -15.021  15.197 -10.403  1.00  0.00
ATOM    289  CB  SER A  21     -17.335  13.667 -11.866  1.00  0.00
ATOM    290  OG  SER A  21     -16.459  12.933 -12.666  1.00  0.00
ATOM    296  N   CYS A  22     -14.551  13.000 -10.372  1.00  0.00
ATOM    297  CA  CYS A  22     -13.106  13.179 -10.444  1.00  0.00
ATOM    298  C   CYS A  22     -12.441  12.166 -11.364  1.00  0.00
ATOM    299  O   CYS A  22     -12.585  10.953 -11.209  1.00  0.00
ATOM    300  CB  CYS A  22     -12.481  13.099  -9.055  1.00  0.00
ATOM    301  SG  CYS A  22     -10.677  13.214  -9.044  1.00  0.00
ATOM    306  N   ALA A  23     -11.712  12.679 -12.344  1.00  0.00
ATOM    307  CA  ALA A  23     -11.044  11.825 -13.308  1.00  0.00
ATOM    308  C   ALA A  23      -9.573  11.712 -12.983  1.00  0.00
ATOM    309  O   ALA A  23      -8.952  12.670 -12.513  1.00  0.00
ATOM    310  CB  ALA A  23     -11.239  12.358 -14.710  1.00  0.00
ATOM    316  N   ALA A  24      -9.002  10.548 -13.261  1.00  0.00
ATOM    317  CA  ALA A  24      -7.584  10.334 -13.052  1.00  0.00
ATOM    318  C   ALA A  24      -6.853  10.122 -14.362  1.00  0.00
ATOM    319  O   ALA A  24      -7.379   9.509 -15.293  1.00  0.00
ATOM    320  CB  ALA A  24      -7.373   9.123 -12.152  1.00  0.00
ATOM    326  N   SER A  25      -5.600  10.555 -14.397  1.00  0.00
ATOM    327  CA  SER A  25      -4.733  10.319 -15.546  1.00  0.00
ATOM    328  C   SER A  25      -3.269  10.115 -15.166  1.00  0.00
ATOM    329  O   SER A  25      -2.756  10.707 -14.214  1.00  0.00
ATOM    330  CB  SER A  25      -4.823  11.457 -16.527  1.00  0.00
ATOM    331  OG  SER A  25      -3.954  11.228 -17.603  1.00  0.00
ATOM    337  N   GLY A  26      -2.586   9.259 -15.929  1.00  0.00
ATOM    338  CA  GLY A  26      -1.155   8.982 -15.729  1.00  0.00
ATOM    339  C   GLY A  26      -0.879   7.548 -15.282  1.00  0.00
ATOM    340  O   GLY A  26       0.255   7.081 -15.332  1.00  0.00
ATOM    344  N   ASN A  27      -1.915   6.854 -14.874  1.00  0.00
ATOM    345  CA  ASN A  27      -1.845   5.476 -14.422  1.00  0.00
ATOM    346  C   ASN A  27      -3.228   4.889 -14.601  1.00  0.00
ATOM    347  O   ASN A  27      -4.147   5.593 -15.026  1.00  0.00
ATOM    348  CB  ASN A  27      -1.364   5.410 -12.974  1.00  0.00
ATOM    349  CG  ASN A  27      -0.664   4.129 -12.600  1.00  0.00
ATOM    350  OD1 ASN A  27      -0.996   3.061 -13.130  1.00  0.00
ATOM    351  ND2 ASN A  27       0.284   4.213 -11.699  1.00  0.00
ATOM    358  N   ILE A  28      -3.397   3.636 -14.251  1.00  0.00
ATOM    359  CA  ILE A  28      -4.703   3.018 -14.371  1.00  0.00
ATOM    360  C   ILE A  28      -5.325   3.037 -12.981  1.00  0.00
ATOM    361  O   ILE A  28      -4.724   2.559 -12.014  1.00  0.00
ATOM    362  CB  ILE A  28      -4.621   1.582 -14.900  1.00  0.00
ATOM    363  CG1 ILE A  28      -3.890   1.555 -16.255  1.00  0.00
ATOM    364  CG2 ILE A  28      -6.076   1.102 -15.134  1.00  0.00
ATOM    365  CD1 ILE A  28      -3.486   0.166 -16.714  1.00  0.00
ATOM    377  N   SER A  29      -6.534   3.578 -12.872  1.00  0.00
ATOM    378  CA  SER A  29      -7.199   3.765 -11.586  1.00  0.00
ATOM    379  C   SER A  29      -7.449   2.487 -10.799  1.00  0.00
ATOM    380  O   SER A  29      -7.560   2.529  -9.578  1.00  0.00
ATOM    381  CB  SER A  29      -8.519   4.469 -11.796  1.00  0.00
ATOM    382  OG  SER A  29      -9.393   3.654 -12.519  1.00  0.00
ATOM    388  N   VAL A  30      -7.430   1.341 -11.462  1.00  0.00
ATOM    389  CA  VAL A  30      -7.673   0.066 -10.790  1.00  0.00
ATOM    390  C   VAL A  30      -6.545  -0.270  -9.820  1.00  0.00
ATOM    391  O   VAL A  30      -6.686  -1.139  -8.975  1.00  0.00
ATOM    392  CB  VAL A  30      -7.800  -1.098 -11.796  1.00  0.00
ATOM    393  CG1 VAL A  30      -8.913  -0.775 -12.768  1.00  0.00
ATOM    394  CG2 VAL A  30      -6.444  -1.413 -12.460  1.00  0.00
ATOM    404  N   ARG A  31      -5.406   0.405  -9.946  1.00  0.00
ATOM    405  CA  ARG A  31      -4.257   0.144  -9.102  1.00  0.00
ATOM    406  C   ARG A  31      -4.289   0.965  -7.818  1.00  0.00
ATOM    407  O   ARG A  31      -3.344   0.938  -7.031  1.00  0.00
ATOM    408  CB  ARG A  31      -2.982   0.423  -9.878  1.00  0.00
ATOM    409  CG  ARG A  31      -2.792  -0.501 -11.077  1.00  0.00
ATOM    410  CD  ARG A  31      -1.539  -0.252 -11.806  1.00  0.00
ATOM    411  NE  ARG A  31      -1.424  -1.123 -12.979  1.00  0.00
ATOM    412  CZ  ARG A  31      -0.377  -1.160 -13.835  1.00  0.00
ATOM    413  NH1 ARG A  31       0.675  -0.383 -13.651  1.00  0.00
ATOM    414  NH2 ARG A  31      -0.409  -1.990 -14.868  1.00  0.00
ATOM    428  N   ALA A  32      -5.384   1.688  -7.607  1.00  0.00
ATOM    429  CA  ALA A  32      -5.555   2.538  -6.448  1.00  0.00
ATOM    430  C   ALA A  32      -6.948   2.480  -5.880  1.00  0.00
ATOM    431  O   ALA A  32      -7.924   2.206  -6.577  1.00  0.00
ATOM    432  CB  ALA A  32      -5.312   3.966  -6.831  1.00  0.00
ATOM    438  N   THR A  33      -7.043   2.761  -4.598  1.00  0.00
ATOM    439  CA  THR A  33      -8.339   2.948  -3.993  1.00  0.00
ATOM    440  C   THR A  33      -8.605   4.428  -4.251  1.00  0.00
ATOM    441  O   THR A  33      -7.758   5.114  -4.822  1.00  0.00
ATOM    442  CB  THR A  33      -8.400   2.569  -2.494  1.00  0.00
ATOM    443  OG1 THR A  33      -7.644   3.452  -1.734  1.00  0.00
ATOM    444  CG2 THR A  33      -7.817   1.155  -2.286  1.00  0.00
ATOM    452  N   MET A  34      -9.779   4.910  -3.934  1.00  0.00
ATOM    453  CA  MET A  34     -10.084   6.317  -4.169  1.00  0.00
ATOM    454  C   MET A  34     -11.007   6.872  -3.100  1.00  0.00
ATOM    455  O   MET A  34     -11.827   6.149  -2.535  1.00  0.00
ATOM    456  CB  MET A  34     -10.700   6.449  -5.557  1.00  0.00
ATOM    457  CG  MET A  34     -11.080   7.841  -6.029  1.00  0.00
ATOM    458  SD  MET A  34      -9.761   9.037  -6.347  1.00  0.00
ATOM    459  CE  MET A  34      -9.149   8.486  -7.924  1.00  0.00
ATOM    469  N   GLY A  35     -10.939   8.169  -2.847  1.00  0.00
ATOM    470  CA  GLY A  35     -11.929   8.716  -1.939  1.00  0.00
ATOM    471  C   GLY A  35     -12.068  10.214  -1.990  1.00  0.00
ATOM    472  O   GLY A  35     -11.336  10.921  -2.692  1.00  0.00
ATOM    476  N   TRP A  36     -13.058  10.688  -1.243  1.00  0.00
ATOM    477  CA  TRP A  36     -13.383  12.090  -1.160  1.00  0.00
ATOM    478  C   TRP A  36     -13.220  12.587   0.251  1.00  0.00
ATOM    479  O   TRP A  36     -13.573  11.897   1.225  1.00  0.00
ATOM    480  CB  TRP A  36     -14.807  12.369  -1.639  1.00  0.00
ATOM    481  CG  TRP A  36     -15.015  12.163  -3.116  1.00  0.00
ATOM    482  CD1 TRP A  36     -15.327  11.002  -3.708  1.00  0.00
ATOM    483  CD2 TRP A  36     -14.957  13.149  -4.179  1.00  0.00
ATOM    484  NE1 TRP A  36     -15.473  11.169  -5.053  1.00  0.00
ATOM    485  CE2 TRP A  36     -15.252  12.474  -5.367  1.00  0.00
ATOM    486  CE3 TRP A  36     -14.692  14.518  -4.217  1.00  0.00
ATOM    487  CZ2 TRP A  36     -15.296  13.117  -6.591  1.00  0.00
ATOM    488  CZ3 TRP A  36     -14.730  15.169  -5.439  1.00  0.00
ATOM    489  CH2 TRP A  36     -15.023  14.492  -6.599  1.00  0.00
ATOM    500  N   TYR A  37     -12.721  13.808   0.322  1.00  0.00
ATOM    501  CA  TYR A  37     -12.439  14.542   1.535  1.00  0.00
ATOM    502  C   TYR A  37     -13.065  15.917   1.405  1.00  0.00
ATOM    503  O   TYR A  37     -13.326  16.365   0.288  1.00  0.00
ATOM    504  CB  TYR A  37     -10.916  14.616   1.691  1.00  0.00
ATOM    505  CG  TYR A  37     -10.305  13.218   1.726  1.00  0.00
ATOM    506  CD1 TYR A  37     -10.017  12.545   0.521  1.00  0.00
ATOM    507  CD2 TYR A  37     -10.073  12.591   2.933  1.00  0.00
ATOM    508  CE1 TYR A  37      -9.556  11.260   0.554  1.00  0.00
ATOM    509  CE2 TYR A  37      -9.592  11.300   2.946  1.00  0.00
ATOM    510  CZ  TYR A  37      -9.357  10.639   1.762  1.00  0.00
ATOM    511  OH  TYR A  37      -8.944   9.348   1.780  1.00  0.00
ATOM    521  N   ARG A  38     -13.343  16.594   2.505  1.00  0.00
ATOM    522  CA  ARG A  38     -13.870  17.949   2.356  1.00  0.00
ATOM    523  C   ARG A  38     -13.377  18.942   3.397  1.00  0.00
ATOM    524  O   ARG A  38     -13.017  18.574   4.517  1.00  0.00
ATOM    525  CB  ARG A  38     -15.389  17.923   2.361  1.00  0.00
ATOM    526  CG  ARG A  38     -16.023  17.492   3.665  1.00  0.00
ATOM    527  CD  ARG A  38     -17.489  17.392   3.554  1.00  0.00
ATOM    528  NE  ARG A  38     -18.095  16.909   4.771  1.00  0.00
ATOM    529  CZ  ARG A  38     -19.404  16.688   4.959  1.00  0.00
ATOM    530  NH1 ARG A  38     -20.300  16.910   4.014  1.00  0.00
ATOM    531  NH2 ARG A  38     -19.773  16.239   6.136  1.00  0.00
ATOM    545  N   GLN A  39     -13.373  20.221   3.025  1.00  0.00
ATOM    546  CA  GLN A  39     -13.048  21.302   3.955  1.00  0.00
ATOM    547  C   GLN A  39     -14.073  22.402   4.021  1.00  0.00
ATOM    548  O   GLN A  39     -14.159  23.238   3.111  1.00  0.00
ATOM    549  CB  GLN A  39     -11.714  21.963   3.639  1.00  0.00
ATOM    550  CG  GLN A  39     -10.571  21.115   3.903  1.00  0.00
ATOM    551  CD  GLN A  39      -9.279  21.743   3.615  1.00  0.00
ATOM    552  OE1 GLN A  39      -8.542  21.273   2.732  1.00  0.00
ATOM    553  NE2 GLN A  39      -8.958  22.798   4.369  1.00  0.00
ATOM    562  N   ALA A  40     -14.848  22.405   5.096  1.00  0.00
ATOM    563  CA  ALA A  40     -15.828  23.446   5.313  1.00  0.00
ATOM    564  C   ALA A  40     -15.025  24.693   5.652  1.00  0.00
ATOM    565  O   ALA A  40     -13.927  24.556   6.196  1.00  0.00
ATOM    566  CB  ALA A  40     -16.802  23.074   6.410  1.00  0.00
ATOM    572  N   PRO A  41     -15.480  25.907   5.349  1.00  0.00
ATOM    573  CA  PRO A  41     -14.774  27.111   5.719  1.00  0.00
ATOM    574  C   PRO A  41     -14.492  27.100   7.215  1.00  0.00
ATOM    575  O   PRO A  41     -15.379  26.800   8.010  1.00  0.00
ATOM    576  CB  PRO A  41     -15.790  28.201   5.346  1.00  0.00
ATOM    577  CG  PRO A  41     -16.600  27.588   4.208  1.00  0.00
ATOM    578  CD  PRO A  41     -16.728  26.119   4.577  1.00  0.00
ATOM    586  N   GLY A  42     -13.266  27.448   7.591  1.00  0.00
ATOM    587  CA  GLY A  42     -12.860  27.486   8.997  1.00  0.00
ATOM    588  C   GLY A  42     -12.508  26.117   9.606  1.00  0.00
ATOM    589  O   GLY A  42     -12.105  26.051  10.770  1.00  0.00
ATOM    593  N   LYS A  43     -12.659  25.034   8.840  1.00  0.00
ATOM    594  CA  LYS A  43     -12.406  23.685   9.347  1.00  0.00
ATOM    595  C   LYS A  43     -11.242  22.954   8.679  1.00  0.00
ATOM    596  O   LYS A  43     -10.817  23.276   7.562  1.00  0.00
ATOM    597  CB  LYS A  43     -13.670  22.831   9.201  1.00  0.00
ATOM    598  CG  LYS A  43     -14.935  23.385   9.905  1.00  0.00
ATOM    599  CD  LYS A  43     -14.798  23.416  11.431  1.00  0.00
ATOM    600  CE  LYS A  43     -16.101  23.851  12.093  1.00  0.00
ATOM    601  NZ  LYS A  43     -15.973  23.939  13.583  1.00  0.00
ATOM    615  N   GLU A  44     -10.727  21.945   9.389  1.00  0.00
ATOM    616  CA  GLU A  44      -9.700  21.056   8.875  1.00  0.00
ATOM    617  C   GLU A  44     -10.327  20.053   7.918  1.00  0.00
ATOM    618  O   GLU A  44     -11.525  19.787   7.973  1.00  0.00
ATOM    619  CB  GLU A  44      -8.976  20.335  10.023  1.00  0.00
ATOM    620  CG  GLU A  44      -9.782  19.233  10.755  1.00  0.00
ATOM    621  CD  GLU A  44     -10.705  19.764  11.831  1.00  0.00
ATOM    622  OE1 GLU A  44     -10.949  20.955  11.858  1.00  0.00
ATOM    623  OE2 GLU A  44     -11.160  18.981  12.630  1.00  0.00
ATOM    630  N   ARG A  45      -9.518  19.481   7.043  1.00  0.00
ATOM    631  CA  ARG A  45     -10.013  18.482   6.105  1.00  0.00
ATOM    632  C   ARG A  45     -10.515  17.227   6.800  1.00  0.00
ATOM    633  O   ARG A  45      -9.837  16.681   7.671  1.00  0.00
ATOM    634  CB  ARG A  45      -8.907  18.146   5.119  1.00  0.00
ATOM    635  CG  ARG A  45      -9.322  17.330   3.930  1.00  0.00
ATOM    636  CD  ARG A  45      -8.207  17.193   2.966  1.00  0.00
ATOM    637  NE  ARG A  45      -7.836  18.487   2.357  1.00  0.00
ATOM    638  CZ  ARG A  45      -6.782  18.704   1.557  1.00  0.00
ATOM    639  NH1 ARG A  45      -5.965  17.729   1.239  1.00  0.00
ATOM    640  NH2 ARG A  45      -6.588  19.928   1.117  1.00  0.00
ATOM    654  N   GLU A  46     -11.671  16.729   6.350  1.00  0.00
ATOM    655  CA  GLU A  46     -12.235  15.511   6.916  1.00  0.00
ATOM    656  C   GLU A  46     -12.608  14.503   5.839  1.00  0.00
ATOM    657  O   GLU A  46     -12.918  14.854   4.699  1.00  0.00
ATOM    658  CB  GLU A  46     -13.504  15.826   7.736  1.00  0.00
ATOM    659  CG  GLU A  46     -14.689  16.355   6.890  1.00  0.00
ATOM    660  CD  GLU A  46     -15.944  16.725   7.668  1.00  0.00
ATOM    661  OE1 GLU A  46     -15.909  17.632   8.465  1.00  0.00
ATOM    662  OE2 GLU A  46     -16.960  16.087   7.444  1.00  0.00
ATOM    669  N   PHE A  47     -12.585  13.233   6.218  1.00  0.00
ATOM    670  CA  PHE A  47     -13.001  12.125   5.363  1.00  0.00
ATOM    671  C   PHE A  47     -14.485  12.151   5.058  1.00  0.00
ATOM    672  O   PHE A  47     -15.290  12.398   5.955  1.00  0.00
ATOM    673  CB  PHE A  47     -12.628  10.790   6.017  1.00  0.00
ATOM    674  CG  PHE A  47     -13.110   9.604   5.261  1.00  0.00
ATOM    675  CD1 PHE A  47     -12.525   9.208   4.082  1.00  0.00
ATOM    676  CD2 PHE A  47     -14.172   8.875   5.749  1.00  0.00
ATOM    677  CE1 PHE A  47     -13.008   8.133   3.411  1.00  0.00
ATOM    678  CE2 PHE A  47     -14.644   7.803   5.079  1.00  0.00
ATOM    679  CZ  PHE A  47     -14.078   7.441   3.920  1.00  0.00
ATOM    689  N   VAL A  48     -14.851  11.887   3.800  1.00  0.00
ATOM    690  CA  VAL A  48     -16.245  11.787   3.414  1.00  0.00
ATOM    691  C   VAL A  48     -16.600  10.359   2.998  1.00  0.00
ATOM    692  O   VAL A  48     -17.502   9.736   3.568  1.00  0.00
ATOM    693  CB  VAL A  48     -16.530  12.742   2.233  1.00  0.00
ATOM    694  CG1 VAL A  48     -17.929  12.628   1.779  1.00  0.00
ATOM    695  CG2 VAL A  48     -16.242  14.137   2.650  1.00  0.00
ATOM    705  N   ALA A  49     -15.905   9.850   1.977  1.00  0.00
ATOM    706  CA  ALA A  49     -16.230   8.525   1.442  1.00  0.00
ATOM    707  C   ALA A  49     -15.058   7.880   0.721  1.00  0.00
ATOM    708  O   ALA A  49     -14.212   8.564   0.141  1.00  0.00
ATOM    709  CB  ALA A  49     -17.402   8.630   0.483  1.00  0.00
ATOM    715  N   GLY A  50     -15.037   6.555   0.675  1.00  0.00
ATOM    716  CA  GLY A  50     -13.992   5.889  -0.083  1.00  0.00
ATOM    717  C   GLY A  50     -14.437   4.578  -0.709  1.00  0.00
ATOM    718  O   GLY A  50     -15.391   3.929  -0.259  1.00  0.00
ATOM    722  N   ILE A  51     -13.738   4.218  -1.783  1.00  0.00
ATOM    723  CA  ILE A  51     -13.985   3.001  -2.537  1.00  0.00
ATOM    724  C   ILE A  51     -12.680   2.223  -2.784  1.00  0.00
ATOM    725  O   ILE A  51     -11.655   2.795  -3.171  1.00  0.00
ATOM    726  CB  ILE A  51     -14.751   3.358  -3.844  1.00  0.00
ATOM    727  CG1 ILE A  51     -15.123   2.090  -4.608  1.00  0.00
ATOM    728  CG2 ILE A  51     -13.926   4.326  -4.731  1.00  0.00
ATOM    729  CD1 ILE A  51     -16.188   2.301  -5.669  1.00  0.00
ATOM    741  N   SER A  52     -12.715   0.917  -2.543  1.00  0.00
ATOM    742  CA  SER A  52     -11.559   0.030  -2.711  1.00  0.00
ATOM    743  C   SER A  52     -11.352  -0.464  -4.152  1.00  0.00
ATOM    744  O   SER A  52     -12.214  -0.297  -5.014  1.00  0.00
ATOM    745  CB  SER A  52     -11.683  -1.136  -1.752  1.00  0.00
ATOM    746  OG  SER A  52     -12.726  -2.011  -2.110  1.00  0.00
ATOM    752  N   TYR A  53     -10.212  -1.116  -4.415  1.00  0.00
ATOM    753  CA  TYR A  53      -9.909  -1.688  -5.737  1.00  0.00
ATOM    754  C   TYR A  53     -11.035  -2.633  -6.164  1.00  0.00
ATOM    755  O   TYR A  53     -11.575  -2.525  -7.266  1.00  0.00
ATOM    756  CB  TYR A  53      -8.521  -2.357  -5.715  1.00  0.00
ATOM    757  CG  TYR A  53      -8.088  -3.213  -6.944  1.00  0.00
ATOM    758  CD1 TYR A  53      -8.715  -3.146  -8.201  1.00  0.00
ATOM    759  CD2 TYR A  53      -7.022  -4.088  -6.780  1.00  0.00
ATOM    760  CE1 TYR A  53      -8.284  -3.953  -9.229  1.00  0.00
ATOM    761  CE2 TYR A  53      -6.600  -4.882  -7.817  1.00  0.00
ATOM    762  CZ  TYR A  53      -7.228  -4.819  -9.033  1.00  0.00
ATOM    763  OH  TYR A  53      -6.803  -5.620 -10.068  1.00  0.00
ATOM    773  N   GLY A  54     -11.454  -3.495  -5.250  1.00  0.00
ATOM    774  CA  GLY A  54     -12.535  -4.460  -5.472  1.00  0.00
ATOM    775  C   GLY A  54     -13.949  -3.856  -5.355  1.00  0.00
ATOM    776  O   GLY A  54     -14.929  -4.598  -5.244  1.00  0.00
ATOM    780  N   SER A  55     -14.030  -2.521  -5.344  1.00  0.00
ATOM    781  CA  SER A  55     -15.220  -1.681  -5.231  1.00  0.00
ATOM    782  C   SER A  55     -16.041  -1.801  -3.949  1.00  0.00
ATOM    783  O   SER A  55     -17.259  -1.592  -3.978  1.00  0.00
ATOM    784  CB  SER A  55     -16.148  -1.909  -6.420  1.00  0.00
ATOM    785  OG  SER A  55     -15.531  -1.582  -7.647  1.00  0.00
ATOM    791  N   SER A  56     -15.410  -2.100  -2.812  1.00  0.00
ATOM    792  CA  SER A  56     -16.169  -2.092  -1.573  1.00  0.00
ATOM    793  C   SER A  56     -16.192  -0.638  -1.144  1.00  0.00
ATOM    794  O   SER A  56     -15.303   0.124  -1.536  1.00  0.00
ATOM    795  CB  SER A  56     -15.559  -3.022  -0.520  1.00  0.00
ATOM    796  OG  SER A  56     -14.286  -2.592  -0.086  1.00  0.00
ATOM    802  N   THR A  57     -17.136  -0.234  -0.300  1.00  0.00
ATOM    803  CA  THR A  57     -17.144   1.169   0.104  1.00  0.00
ATOM    804  C   THR A  57     -17.240   1.392   1.592  1.00  0.00
ATOM    805  O   THR A  57     -17.728   0.546   2.344  1.00  0.00
ATOM    806  CB  THR A  57     -18.316   1.912  -0.554  1.00  0.00
ATOM    807  OG1 THR A  57     -19.554   1.347  -0.085  1.00  0.00
ATOM    808  CG2 THR A  57     -18.241   1.791  -2.075  1.00  0.00
ATOM    816  N   TYR A  58     -16.857   2.595   1.990  1.00  0.00
ATOM    817  CA  TYR A  58     -16.941   3.027   3.371  1.00  0.00
ATOM    818  C   TYR A  58     -17.207   4.528   3.435  1.00  0.00
ATOM    819  O   TYR A  58     -16.805   5.292   2.552  1.00  0.00
ATOM    820  CB  TYR A  58     -15.659   2.548   4.069  1.00  0.00
ATOM    821  CG  TYR A  58     -14.365   3.049   3.427  1.00  0.00
ATOM    822  CD1 TYR A  58     -13.690   4.111   3.950  1.00  0.00
ATOM    823  CD2 TYR A  58     -13.878   2.425   2.260  1.00  0.00
ATOM    824  CE1 TYR A  58     -12.531   4.552   3.349  1.00  0.00
ATOM    825  CE2 TYR A  58     -12.734   2.872   1.657  1.00  0.00
ATOM    826  CZ  TYR A  58     -12.054   3.927   2.194  1.00  0.00
ATOM    827  OH  TYR A  58     -10.886   4.373   1.580  1.00  0.00
ATOM    837  N   TYR A  59     -17.901   4.950   4.493  1.00  0.00
ATOM    838  CA  TYR A  59     -18.299   6.349   4.628  1.00  0.00
ATOM    839  C   TYR A  59     -18.128   6.903   6.019  1.00  0.00
ATOM    840  O   TYR A  59     -18.207   6.165   6.999  1.00  0.00
ATOM    841  CB  TYR A  59     -19.771   6.467   4.263  1.00  0.00
ATOM    842  CG  TYR A  59     -20.103   5.993   2.897  1.00  0.00
ATOM    843  CD1 TYR A  59     -20.420   4.656   2.704  1.00  0.00
ATOM    844  CD2 TYR A  59     -20.095   6.859   1.846  1.00  0.00
ATOM    845  CE1 TYR A  59     -20.716   4.194   1.457  1.00  0.00
ATOM    846  CE2 TYR A  59     -20.386   6.400   0.593  1.00  0.00
ATOM    847  CZ  TYR A  59     -20.700   5.062   0.398  1.00  0.00
ATOM    848  OH  TYR A  59     -21.003   4.591  -0.863  1.00  0.00
ATOM    858  N   ALA A  60     -17.937   8.214   6.102  1.00  0.00
ATOM    859  CA  ALA A  60     -17.925   8.920   7.375  1.00  0.00
ATOM    860  C   ALA A  60     -19.299   8.834   8.040  1.00  0.00
ATOM    861  O   ALA A  60     -20.328   8.989   7.373  1.00  0.00
ATOM    862  CB  ALA A  60     -17.533  10.373   7.171  1.00  0.00
ATOM    868  N   ASP A  61     -19.337   8.763   9.373  1.00  0.00
ATOM    869  CA  ASP A  61     -20.626   8.693  10.073  1.00  0.00
ATOM    870  C   ASP A  61     -21.572   9.833   9.714  1.00  0.00
ATOM    871  O   ASP A  61     -22.787   9.635   9.679  1.00  0.00
ATOM    872  CB  ASP A  61     -20.428   8.688  11.590  1.00  0.00
ATOM    873  CG  ASP A  61     -19.888   7.361  12.179  1.00  0.00
ATOM    874  OD1 ASP A  61     -19.940   6.324  11.521  1.00  0.00
ATOM    875  OD2 ASP A  61     -19.416   7.403  13.280  1.00  0.00
ATOM    880  N   SER A  62     -21.024  11.015   9.446  1.00  0.00
ATOM    881  CA  SER A  62     -21.803  12.193   9.111  1.00  0.00
ATOM    882  C   SER A  62     -22.475  12.150   7.732  1.00  0.00
ATOM    883  O   SER A  62     -23.359  12.970   7.461  1.00  0.00
ATOM    884  CB  SER A  62     -20.908  13.412   9.207  1.00  0.00
ATOM    885  OG  SER A  62     -19.903  13.381   8.229  1.00  0.00
ATOM    891  N   VAL A  63     -22.059  11.224   6.850  1.00  0.00
ATOM    892  CA  VAL A  63     -22.656  11.147   5.519  1.00  0.00
ATOM    893  C   VAL A  63     -23.287   9.769   5.236  1.00  0.00
ATOM    894  O   VAL A  63     -23.928   9.578   4.193  1.00  0.00
ATOM    895  CB  VAL A  63     -21.639  11.499   4.421  1.00  0.00
ATOM    896  CG1 VAL A  63     -21.108  12.917   4.660  1.00  0.00
ATOM    897  CG2 VAL A  63     -20.548  10.482   4.331  1.00  0.00
ATOM    907  N   LYS A  64     -23.094   8.789   6.129  1.00  0.00
ATOM    908  CA  LYS A  64     -23.706   7.477   5.909  1.00  0.00
ATOM    909  C   LYS A  64     -25.205   7.647   5.707  1.00  0.00
ATOM    910  O   LYS A  64     -25.869   8.358   6.451  1.00  0.00
ATOM    911  CB  LYS A  64     -23.476   6.538   7.105  1.00  0.00
ATOM    912  CG  LYS A  64     -22.060   6.038   7.295  1.00  0.00
ATOM    913  CD  LYS A  64     -21.906   5.221   8.574  1.00  0.00
ATOM    914  CE  LYS A  64     -20.442   4.846   8.805  1.00  0.00
ATOM    915  NZ  LYS A  64     -20.222   4.195  10.121  1.00  0.00
ATOM    929  N   GLY A  65     -25.742   7.028   4.669  1.00  0.00
ATOM    930  CA  GLY A  65     -27.169   7.120   4.383  1.00  0.00
ATOM    931  C   GLY A  65     -27.528   8.297   3.469  1.00  0.00
ATOM    932  O   GLY A  65     -28.662   8.388   2.995  1.00  0.00
ATOM    936  N   ARG A  66     -26.572   9.194   3.217  1.00  0.00
ATOM    937  CA  ARG A  66     -26.820  10.346   2.362  1.00  0.00
ATOM    938  C   ARG A  66     -25.901  10.315   1.153  1.00  0.00
ATOM    939  O   ARG A  66     -26.304  10.646   0.036  1.00  0.00
ATOM    940  CB  ARG A  66     -26.563  11.643   3.113  1.00  0.00
ATOM    941  CG  ARG A  66     -27.500  11.929   4.249  1.00  0.00
ATOM    942  CD  ARG A  66     -27.181  13.236   4.894  1.00  0.00
ATOM    943  NE  ARG A  66     -28.064  13.520   6.027  1.00  0.00
ATOM    944  CZ  ARG A  66     -27.856  13.101   7.302  1.00  0.00
ATOM    945  NH1 ARG A  66     -26.797  12.378   7.602  1.00  0.00
ATOM    946  NH2 ARG A  66     -28.725  13.421   8.250  1.00  0.00
ATOM    960  N   PHE A  67     -24.636   9.957   1.368  1.00  0.00
ATOM    961  CA  PHE A  67     -23.696   9.972   0.254  1.00  0.00
ATOM    962  C   PHE A  67     -23.353   8.565  -0.239  1.00  0.00
ATOM    963  O   PHE A  67     -23.181   7.643   0.558  1.00  0.00
ATOM    964  CB  PHE A  67     -22.398  10.681   0.622  1.00  0.00
ATOM    965  CG  PHE A  67     -22.451  12.208   0.917  1.00  0.00
ATOM    966  CD1 PHE A  67     -23.624  12.964   1.068  1.00  0.00
ATOM    967  CD2 PHE A  67     -21.274  12.867   1.056  1.00  0.00
ATOM    968  CE1 PHE A  67     -23.576  14.307   1.359  1.00  0.00
ATOM    969  CE2 PHE A  67     -21.220  14.212   1.345  1.00  0.00
ATOM    970  CZ  PHE A  67     -22.370  14.931   1.500  1.00  0.00
ATOM    980  N   THR A  68     -23.202   8.425  -1.559  1.00  0.00
ATOM    981  CA  THR A  68     -22.769   7.168  -2.194  1.00  0.00
ATOM    982  C   THR A  68     -21.542   7.348  -3.101  1.00  0.00
ATOM    983  O   THR A  68     -21.479   8.254  -3.933  1.00  0.00
ATOM    984  CB  THR A  68     -23.913   6.494  -2.999  1.00  0.00
ATOM    985  OG1 THR A  68     -24.991   6.168  -2.117  1.00  0.00
ATOM    986  CG2 THR A  68     -23.420   5.208  -3.681  1.00  0.00
ATOM    994  N   ILE A  69     -20.557   6.468  -2.967  1.00  0.00
ATOM    995  CA  ILE A  69     -19.362   6.565  -3.810  1.00  0.00
ATOM    996  C   ILE A  69     -19.299   5.384  -4.784  1.00  0.00
ATOM    997  O   ILE A  69     -19.578   4.242  -4.410  1.00  0.00
ATOM    998  CB  ILE A  69     -18.068   6.651  -2.957  1.00  0.00
ATOM    999  CG1 ILE A  69     -16.842   6.936  -3.875  1.00  0.00
ATOM   1000  CG2 ILE A  69     -17.855   5.393  -2.145  1.00  0.00
ATOM   1001  CD1 ILE A  69     -15.588   7.312  -3.127  1.00  0.00
ATOM   1013  N   SER A  70     -18.940   5.665  -6.034  1.00  0.00
ATOM   1014  CA  SER A  70     -18.819   4.625  -7.059  1.00  0.00
ATOM   1015  C   SER A  70     -17.711   4.948  -8.061  1.00  0.00
ATOM   1016  O   SER A  70     -17.239   6.084  -8.131  1.00  0.00
ATOM   1017  CB  SER A  70     -20.136   4.442  -7.791  1.00  0.00
ATOM   1018  OG  SER A  70     -20.467   5.582  -8.534  1.00  0.00
ATOM   1024  N   ARG A  71     -17.256   3.944  -8.820  1.00  0.00
ATOM   1025  CA  ARG A  71     -16.200   4.198  -9.801  1.00  0.00
ATOM   1026  C   ARG A  71     -16.355   3.440 -11.119  1.00  0.00
ATOM   1027  O   ARG A  71     -16.754   2.275 -11.151  1.00  0.00
ATOM   1028  CB  ARG A  71     -14.837   3.882  -9.194  1.00  0.00
ATOM   1029  CG  ARG A  71     -13.635   4.191 -10.094  1.00  0.00
ATOM   1030  CD  ARG A  71     -12.375   4.030  -9.410  1.00  0.00
ATOM   1031  NE  ARG A  71     -12.128   2.652  -9.076  1.00  0.00
ATOM   1032  CZ  ARG A  71     -11.029   2.206  -8.467  1.00  0.00
ATOM   1033  NH1 ARG A  71     -10.080   3.034  -8.142  1.00  0.00
ATOM   1034  NH2 ARG A  71     -10.901   0.931  -8.196  1.00  0.00
ATOM   1048  N   ASP A  72     -16.020   4.139 -12.205  1.00  0.00
ATOM   1049  CA  ASP A  72     -15.989   3.618 -13.563  1.00  0.00
ATOM   1050  C   ASP A  72     -14.534   3.370 -13.970  1.00  0.00
ATOM   1051  O   ASP A  72     -13.784   4.304 -14.291  1.00  0.00
ATOM   1052  CB  ASP A  72     -16.698   4.596 -14.514  1.00  0.00
ATOM   1053  CG  ASP A  72     -16.756   4.125 -15.964  1.00  0.00
ATOM   1054  OD1 ASP A  72     -15.870   3.382 -16.364  1.00  0.00
ATOM   1055  OD2 ASP A  72     -17.678   4.500 -16.667  1.00  0.00
ATOM   1060  N   ASN A  73     -14.099   2.111 -13.892  1.00  0.00
ATOM   1061  CA  ASN A  73     -12.693   1.808 -14.131  1.00  0.00
ATOM   1062  C   ASN A  73     -12.281   2.094 -15.572  1.00  0.00
ATOM   1063  O   ASN A  73     -11.181   2.574 -15.834  1.00  0.00
ATOM   1064  CB  ASN A  73     -12.427   0.361 -13.804  1.00  0.00
ATOM   1065  CG  ASN A  73     -12.490   0.089 -12.337  1.00  0.00
ATOM   1066  OD1 ASN A  73     -12.370   0.977 -11.486  1.00  0.00
ATOM   1067  ND2 ASN A  73     -12.695  -1.155 -12.011  1.00  0.00
ATOM   1074  N   ALA A  74     -13.185   1.827 -16.516  1.00  0.00
ATOM   1075  CA  ALA A  74     -12.899   2.015 -17.938  1.00  0.00
ATOM   1076  C   ALA A  74     -12.576   3.465 -18.254  1.00  0.00
ATOM   1077  O   ALA A  74     -11.720   3.760 -19.091  1.00  0.00
ATOM   1078  CB  ALA A  74     -14.084   1.568 -18.773  1.00  0.00
ATOM   1084  N   LYS A  75     -13.269   4.370 -17.576  1.00  0.00
ATOM   1085  CA  LYS A  75     -13.070   5.796 -17.780  1.00  0.00
ATOM   1086  C   LYS A  75     -12.127   6.438 -16.764  1.00  0.00
ATOM   1087  O   LYS A  75     -12.004   7.667 -16.737  1.00  0.00
ATOM   1088  CB  LYS A  75     -14.410   6.517 -17.733  1.00  0.00
ATOM   1089  CG  LYS A  75     -15.365   6.128 -18.841  1.00  0.00
ATOM   1090  CD  LYS A  75     -16.669   6.895 -18.721  1.00  0.00
ATOM   1091  CE  LYS A  75     -17.666   6.471 -19.782  1.00  0.00
ATOM   1092  NZ  LYS A  75     -18.976   7.148 -19.601  1.00  0.00
ATOM   1106  N   ASN A  76     -11.547   5.639 -15.855  1.00  0.00
ATOM   1107  CA  ASN A  76     -10.686   6.146 -14.784  1.00  0.00
ATOM   1108  C   ASN A  76     -11.350   7.301 -14.033  1.00  0.00
ATOM   1109  O   ASN A  76     -10.711   8.321 -13.749  1.00  0.00
ATOM   1110  CB  ASN A  76      -9.299   6.508 -15.299  1.00  0.00
ATOM   1111  CG  ASN A  76      -8.476   5.281 -15.723  1.00  0.00
ATOM   1112  OD1 ASN A  76      -8.411   4.250 -15.001  1.00  0.00
ATOM   1113  ND2 ASN A  76      -7.857   5.371 -16.874  1.00  0.00
ATOM   1120  N   THR A  77     -12.644   7.151 -13.732  1.00  0.00
ATOM   1121  CA  THR A  77     -13.390   8.221 -13.067  1.00  0.00
ATOM   1122  C   THR A  77     -14.208   7.771 -11.840  1.00  0.00
ATOM   1123  O   THR A  77     -14.921   6.760 -11.869  1.00  0.00
ATOM   1124  CB  THR A  77     -14.288   8.925 -14.112  1.00  0.00
ATOM   1125  OG1 THR A  77     -13.454   9.443 -15.187  1.00  0.00
ATOM   1126  CG2 THR A  77     -15.034  10.113 -13.476  1.00  0.00
ATOM   1134  N   VAL A  78     -14.133   8.560 -10.770  1.00  0.00
ATOM   1135  CA  VAL A  78     -14.855   8.290  -9.522  1.00  0.00
ATOM   1136  C   VAL A  78     -15.948   9.325  -9.311  1.00  0.00
ATOM   1137  O   VAL A  78     -15.779  10.511  -9.610  1.00  0.00
ATOM   1138  CB  VAL A  78     -13.896   8.277  -8.306  1.00  0.00
ATOM   1139  CG1 VAL A  78     -13.275   9.660  -8.108  1.00  0.00
ATOM   1140  CG2 VAL A  78     -14.636   7.808  -7.021  1.00  0.00
ATOM   1150  N   TYR A  79     -17.084   8.866  -8.815  1.00  0.00
ATOM   1151  CA  TYR A  79     -18.208   9.745  -8.576  1.00  0.00
ATOM   1152  C   TYR A  79     -18.670   9.731  -7.124  1.00  0.00
ATOM   1153  O   TYR A  79     -18.594   8.704  -6.436  1.00  0.00
ATOM   1154  CB  TYR A  79     -19.363   9.313  -9.472  1.00  0.00
ATOM   1155  CG  TYR A  79     -19.055   9.391 -10.939  1.00  0.00
ATOM   1156  CD1 TYR A  79     -18.450   8.308 -11.593  1.00  0.00
ATOM   1157  CD2 TYR A  79     -19.383  10.525 -11.636  1.00  0.00
ATOM   1158  CE1 TYR A  79     -18.188   8.388 -12.942  1.00  0.00
ATOM   1159  CE2 TYR A  79     -19.129  10.600 -12.980  1.00  0.00
ATOM   1160  CZ  TYR A  79     -18.536   9.547 -13.635  1.00  0.00
ATOM   1161  OH  TYR A  79     -18.299   9.645 -14.984  1.00  0.00
ATOM   1171  N   LEU A  80     -19.180  10.878  -6.668  1.00  0.00
ATOM   1172  CA  LEU A  80     -19.781  10.977  -5.340  1.00  0.00
ATOM   1173  C   LEU A  80     -21.191  11.526  -5.475  1.00  0.00
ATOM   1174  O   LEU A  80     -21.395  12.667  -5.903  1.00  0.00
ATOM   1175  CB  LEU A  80     -18.975  11.911  -4.412  1.00  0.00
ATOM   1176  CG  LEU A  80     -19.515  12.126  -2.940  1.00  0.00
ATOM   1177  CD1 LEU A  80     -19.426  10.799  -2.147  1.00  0.00
ATOM   1178  CD2 LEU A  80     -18.714  13.248  -2.255  1.00  0.00
ATOM   1190  N   GLN A  81     -22.165  10.724  -5.101  1.00  0.00
ATOM   1191  CA  GLN A  81     -23.556  11.117  -5.187  1.00  0.00
ATOM   1192  C   GLN A  81     -23.999  11.628  -3.841  1.00  0.00
ATOM   1193  O   GLN A  81     -24.048  10.868  -2.873  1.00  0.00
ATOM   1194  CB  GLN A  81     -24.403   9.917  -5.617  1.00  0.00
ATOM   1195  CG  GLN A  81     -25.912  10.144  -5.698  1.00  0.00
ATOM   1196  CD  GLN A  81     -26.316  11.088  -6.792  1.00  0.00
ATOM   1197  OE1 GLN A  81     -25.725  11.075  -7.882  1.00  0.00
ATOM   1198  NE2 GLN A  81     -27.343  11.889  -6.538  1.00  0.00
ATOM   1207  N   MET A  82     -24.299  12.913  -3.745  1.00  0.00
ATOM   1208  CA  MET A  82     -24.685  13.455  -2.461  1.00  0.00
ATOM   1209  C   MET A  82     -26.178  13.737  -2.451  1.00  0.00
ATOM   1210  O   MET A  82     -26.664  14.567  -3.226  1.00  0.00
ATOM   1211  CB  MET A  82     -23.902  14.727  -2.209  1.00  0.00
ATOM   1212  CG  MET A  82     -22.415  14.537  -2.236  1.00  0.00
ATOM   1213  SD  MET A  82     -21.488  16.011  -1.812  1.00  0.00
ATOM   1214  CE  MET A  82     -21.847  17.030  -3.190  1.00  0.00
ATOM   1224  N   ASN A  83     -26.925  13.038  -1.600  1.00  0.00
ATOM   1225  CA  ASN A  83     -28.367  13.222  -1.522  1.00  0.00
ATOM   1226  C   ASN A  83     -28.775  13.958  -0.255  1.00  0.00
ATOM   1227  O   ASN A  83     -28.022  13.985   0.721  1.00  0.00
ATOM   1228  CB  ASN A  83     -29.052  11.883  -1.624  1.00  0.00
ATOM   1229  CG  ASN A  83     -28.772  11.240  -2.952  1.00  0.00
ATOM   1230  OD1 ASN A  83     -28.810  11.912  -4.002  1.00  0.00
ATOM   1231  ND2 ASN A  83     -28.497   9.960  -2.928  1.00  0.00
ATOM   1238  N   SER A  84     -29.956  14.582  -0.277  1.00  0.00
ATOM   1239  CA  SER A  84     -30.513  15.248   0.900  1.00  0.00
ATOM   1240  C   SER A  84     -29.496  16.169   1.560  1.00  0.00
ATOM   1241  O   SER A  84     -29.281  16.091   2.774  1.00  0.00
ATOM   1242  CB  SER A  84     -31.014  14.218   1.901  1.00  0.00
ATOM   1243  OG  SER A  84     -32.040  13.425   1.350  1.00  0.00
ATOM   1249  N   LEU A  85     -28.895  17.063   0.773  1.00  0.00
ATOM   1250  CA  LEU A  85     -27.826  17.917   1.299  1.00  0.00
ATOM   1251  C   LEU A  85     -28.327  18.927   2.308  1.00  0.00
ATOM   1252  O   LEU A  85     -29.426  19.476   2.177  1.00  0.00
ATOM   1253  CB  LEU A  85     -27.098  18.711   0.201  1.00  0.00
ATOM   1254  CG  LEU A  85     -25.994  17.970  -0.605  1.00  0.00
ATOM   1255  CD1 LEU A  85     -26.647  17.149  -1.639  1.00  0.00
ATOM   1256  CD2 LEU A  85     -25.007  18.942  -1.233  1.00  0.00
ATOM   1268  N   LYS A  86     -27.507  19.190   3.314  1.00  0.00
ATOM   1269  CA  LYS A  86     -27.822  20.172   4.344  1.00  0.00
ATOM   1270  C   LYS A  86     -26.812  21.319   4.289  1.00  0.00
ATOM   1271  O   LYS A  86     -25.729  21.129   3.755  1.00  0.00
ATOM   1272  CB  LYS A  86     -27.805  19.483   5.716  1.00  0.00
ATOM   1273  CG  LYS A  86     -28.792  18.314   5.870  1.00  0.00
ATOM   1274  CD  LYS A  86     -30.262  18.773   5.821  1.00  0.00
ATOM   1275  CE  LYS A  86     -31.207  17.611   6.094  1.00  0.00
ATOM   1276  NZ  LYS A  86     -32.644  18.029   6.051  1.00  0.00
ATOM   1290  N   PRO A  87     -27.101  22.521   4.822  1.00  0.00
ATOM   1291  CA  PRO A  87     -26.172  23.647   4.904  1.00  0.00
ATOM   1292  C   PRO A  87     -24.808  23.230   5.479  1.00  0.00
ATOM   1293  O   PRO A  87     -23.762  23.743   5.064  1.00  0.00
ATOM   1294  CB  PRO A  87     -26.924  24.615   5.818  1.00  0.00
ATOM   1295  CG  PRO A  87     -28.390  24.321   5.537  1.00  0.00
ATOM   1296  CD  PRO A  87     -28.455  22.822   5.357  1.00  0.00
ATOM   1304  N   GLU A  88     -24.822  22.243   6.384  1.00  0.00
ATOM   1305  CA  GLU A  88     -23.635  21.697   7.032  1.00  0.00
ATOM   1306  C   GLU A  88     -22.673  21.001   6.057  1.00  0.00
ATOM   1307  O   GLU A  88     -21.521  20.738   6.402  1.00  0.00
ATOM   1308  CB  GLU A  88     -24.063  20.703   8.112  1.00  0.00
ATOM   1309  CG  GLU A  88     -24.786  21.335   9.300  1.00  0.00
ATOM   1310  CD  GLU A  88     -25.226  20.326  10.331  1.00  0.00
ATOM   1311  OE1 GLU A  88     -25.058  19.154  10.098  1.00  0.00
ATOM   1312  OE2 GLU A  88     -25.734  20.732  11.350  1.00  0.00
ATOM   1319  N   ASP A  89     -23.143  20.706   4.843  1.00  0.00
ATOM   1320  CA  ASP A  89     -22.351  20.035   3.825  1.00  0.00
ATOM   1321  C   ASP A  89     -21.608  21.034   2.945  1.00  0.00
ATOM   1322  O   ASP A  89     -20.909  20.629   2.004  1.00  0.00
ATOM   1323  CB  ASP A  89     -23.257  19.148   2.944  1.00  0.00
ATOM   1324  CG  ASP A  89     -23.848  17.916   3.678  1.00  0.00
ATOM   1325  OD1 ASP A  89     -23.098  17.158   4.277  1.00  0.00
ATOM   1326  OD2 ASP A  89     -25.058  17.730   3.621  1.00  0.00
ATOM   1331  N   THR A  90     -21.751  22.341   3.229  1.00  0.00
ATOM   1332  CA  THR A  90     -21.017  23.339   2.460  1.00  0.00
ATOM   1333  C   THR A  90     -19.533  23.120   2.702  1.00  0.00
ATOM   1334  O   THR A  90     -19.074  23.131   3.847  1.00  0.00
ATOM   1335  CB  THR A  90     -21.397  24.785   2.874  1.00  0.00
ATOM   1336  OG1 THR A  90     -22.810  25.005   2.646  1.00  0.00
ATOM   1337  CG2 THR A  90     -20.549  25.826   2.109  1.00  0.00
ATOM   1345  N   ALA A  91     -18.784  22.927   1.629  1.00  0.00
ATOM   1346  CA  ALA A  91     -17.354  22.658   1.741  1.00  0.00
ATOM   1347  C   ALA A  91     -16.695  22.600   0.391  1.00  0.00
ATOM   1348  O   ALA A  91     -17.375  22.443  -0.627  1.00  0.00
ATOM   1349  CB  ALA A  91     -17.113  21.336   2.469  1.00  0.00
ATOM   1355  N   VAL A  92     -15.375  22.676   0.379  1.00  0.00
ATOM   1356  CA  VAL A  92     -14.683  22.326  -0.842  1.00  0.00
ATOM   1357  C   VAL A  92     -14.455  20.832  -0.765  1.00  0.00
ATOM   1358  O   VAL A  92     -13.950  20.326   0.235  1.00  0.00
ATOM   1359  CB  VAL A  92     -13.356  23.075  -1.016  1.00  0.00
ATOM   1360  CG1 VAL A  92     -12.645  22.596  -2.297  1.00  0.00
ATOM   1361  CG2 VAL A  92     -13.635  24.548  -1.104  1.00  0.00
ATOM   1371  N   TYR A  93     -14.866  20.117  -1.790  1.00  0.00
ATOM   1372  CA  TYR A  93     -14.705  18.677  -1.838  1.00  0.00
ATOM   1373  C   TYR A  93     -13.482  18.376  -2.643  1.00  0.00
ATOM   1374  O   TYR A  93     -13.216  19.060  -3.621  1.00  0.00
ATOM   1375  CB  TYR A  93     -15.964  18.030  -2.403  1.00  0.00
ATOM   1376  CG  TYR A  93     -17.096  18.027  -1.410  1.00  0.00
ATOM   1377  CD1 TYR A  93     -17.798  19.180  -1.151  1.00  0.00
ATOM   1378  CD2 TYR A  93     -17.441  16.850  -0.767  1.00  0.00
ATOM   1379  CE1 TYR A  93     -18.814  19.171  -0.232  1.00  0.00
ATOM   1380  CE2 TYR A  93     -18.472  16.847   0.140  1.00  0.00
ATOM   1381  CZ  TYR A  93     -19.155  18.026   0.412  1.00  0.00
ATOM   1382  OH  TYR A  93     -20.189  18.078   1.330  1.00  0.00
ATOM   1392  N   TYR A  94     -12.727  17.374  -2.220  1.00  0.00
ATOM   1393  CA  TYR A  94     -11.507  16.978  -2.895  1.00  0.00
ATOM   1394  C   TYR A  94     -11.471  15.498  -3.173  1.00  0.00
ATOM   1395  O   TYR A  94     -11.834  14.692  -2.316  1.00  0.00
ATOM   1396  CB  TYR A  94     -10.291  17.267  -2.004  1.00  0.00
ATOM   1397  CG  TYR A  94     -10.081  18.692  -1.636  1.00  0.00
ATOM   1398  CD1 TYR A  94     -10.727  19.222  -0.521  1.00  0.00
ATOM   1399  CD2 TYR A  94      -9.225  19.470  -2.384  1.00  0.00
ATOM   1400  CE1 TYR A  94     -10.523  20.528  -0.174  1.00  0.00
ATOM   1401  CE2 TYR A  94      -9.017  20.778  -2.036  1.00  0.00
ATOM   1402  CZ  TYR A  94      -9.661  21.313  -0.938  1.00  0.00
ATOM   1403  OH  TYR A  94      -9.451  22.630  -0.599  1.00  0.00
ATOM   1413  N   CYS A  95     -10.934  15.121  -4.317  1.00  0.00
ATOM   1414  CA  CYS A  95     -10.729  13.701  -4.561  1.00  0.00
ATOM   1415  C   CYS A  95      -9.269  13.391  -4.305  1.00  0.00
ATOM   1416  O   CYS A  95      -8.392  14.246  -4.508  1.00  0.00
ATOM   1417  CB  CYS A  95     -11.126  13.292  -5.980  1.00  0.00
ATOM   1418  SG  CYS A  95     -10.140  14.069  -7.272  1.00  0.00
ATOM   1423  N   ALA A  96      -8.996  12.155  -3.918  1.00  0.00
ATOM   1424  CA  ALA A  96      -7.627  11.733  -3.705  1.00  0.00
ATOM   1425  C   ALA A  96      -7.462  10.241  -3.835  1.00  0.00
ATOM   1426  O   ALA A  96      -8.415   9.474  -3.654  1.00  0.00
ATOM   1427  CB  ALA A  96      -7.167  12.182  -2.358  1.00  0.00
ATOM   1433  N   ALA A  97      -6.231   9.809  -4.088  1.00  0.00
ATOM   1434  CA  ALA A  97      -5.985   8.376  -4.154  1.00  0.00
ATOM   1435  C   ALA A  97      -4.638   7.966  -3.538  1.00  0.00
ATOM   1436  O   ALA A  97      -3.658   8.724  -3.603  1.00  0.00
ATOM   1437  CB  ALA A  97      -6.000   7.918  -5.597  1.00  0.00
ATOM   1443  N   PRO A  98      -4.603   6.840  -2.797  1.00  0.00
ATOM   1444  CA  PRO A  98      -3.458   6.123  -2.310  1.00  0.00
ATOM   1445  C   PRO A  98      -3.147   5.098  -3.386  1.00  0.00
ATOM   1446  O   PRO A  98      -4.009   4.856  -4.207  1.00  0.00
ATOM   1447  CB  PRO A  98      -4.016   5.478  -1.068  1.00  0.00
ATOM   1448  CG  PRO A  98      -5.352   5.107  -1.439  1.00  0.00
ATOM   1449  CD  PRO A  98      -5.850   6.189  -2.359  1.00  0.00
ATOM   1457  N   TYR A  99      -2.010   4.447  -3.343  1.00  0.00
ATOM   1458  CA  TYR A  99      -1.664   3.325  -4.228  1.00  0.00
ATOM   1459  C   TYR A  99      -1.167   2.081  -3.492  1.00  0.00
ATOM   1460  O   TYR A  99      -0.003   2.012  -3.103  1.00  0.00
ATOM   1461  CB  TYR A  99      -0.721   3.765  -5.366  1.00  0.00
ATOM   1462  CG  TYR A  99      -1.445   4.515  -6.523  1.00  0.00
ATOM   1463  CD1 TYR A  99      -1.920   5.820  -6.422  1.00  0.00
ATOM   1464  CD2 TYR A  99      -1.623   3.811  -7.730  1.00  0.00
ATOM   1465  CE1 TYR A  99      -2.598   6.387  -7.504  1.00  0.00
ATOM   1466  CE2 TYR A  99      -2.282   4.385  -8.798  1.00  0.00
ATOM   1467  CZ  TYR A  99      -2.779   5.658  -8.682  1.00  0.00
ATOM   1468  OH  TYR A  99      -3.480   6.205  -9.726  1.00  0.00
ATOM   1478  N   PHE A 100      -2.076   1.143  -3.211  1.00  0.00
ATOM   1479  CA  PHE A 100      -1.737  -0.072  -2.458  1.00  0.00
ATOM   1480  C   PHE A 100      -2.111  -1.372  -3.192  1.00  0.00
ATOM   1481  O   PHE A 100      -3.077  -1.417  -3.949  1.00  0.00
ATOM   1482  CB  PHE A 100      -2.367  -0.043  -1.061  1.00  0.00
ATOM   1483  CG  PHE A 100      -1.798   1.007  -0.125  1.00  0.00
ATOM   1484  CD1 PHE A 100      -2.293   2.286  -0.074  1.00  0.00
ATOM   1485  CD2 PHE A 100      -0.761   0.676   0.735  1.00  0.00
ATOM   1486  CE1 PHE A 100      -1.754   3.223   0.821  1.00  0.00
ATOM   1487  CE2 PHE A 100      -0.237   1.600   1.614  1.00  0.00
ATOM   1488  CZ  PHE A 100      -0.738   2.871   1.651  1.00  0.00
ATOM   1498  N   TYR A 101      -1.338  -2.429  -2.930  1.00  0.00
ATOM   1499  CA  TYR A 101      -1.558  -3.776  -3.481  1.00  0.00
ATOM   1500  C   TYR A 101      -2.880  -4.534  -3.175  1.00  0.00
ATOM   1501  O   TYR A 101      -3.476  -5.073  -4.105  1.00  0.00
ATOM   1502  CB  TYR A 101      -0.355  -4.682  -3.163  1.00  0.00
ATOM   1503  CG  TYR A 101      -0.598  -6.125  -3.510  1.00  0.00
ATOM   1504  CD1 TYR A 101      -0.492  -6.560  -4.817  1.00  0.00
ATOM   1505  CD2 TYR A 101      -0.943  -7.019  -2.503  1.00  0.00
ATOM   1506  CE1 TYR A 101      -0.730  -7.883  -5.119  1.00  0.00
ATOM   1507  CE2 TYR A 101      -1.181  -8.333  -2.804  1.00  0.00
ATOM   1508  CZ  TYR A 101      -1.079  -8.770  -4.106  1.00  0.00
ATOM   1509  OH  TYR A 101      -1.319 -10.092  -4.406  1.00  0.00
ATOM   1519  N   PRO A 102      -3.337  -4.670  -1.909  1.00  0.00
ATOM   1520  CA  PRO A 102      -4.504  -5.461  -1.535  1.00  0.00
ATOM   1521  C   PRO A 102      -5.771  -4.955  -2.240  1.00  0.00
ATOM   1522  O   PRO A 102      -5.936  -3.755  -2.443  1.00  0.00
ATOM   1523  CB  PRO A 102      -4.539  -5.293  -0.006  1.00  0.00
ATOM   1524  CG  PRO A 102      -3.136  -4.911   0.369  1.00  0.00
ATOM   1525  CD  PRO A 102      -2.686  -4.030  -0.768  1.00  0.00
ATOM   1533  N   VAL A 103      -6.681  -5.884  -2.554  1.00  0.00
ATOM   1534  CA  VAL A 103      -7.927  -5.585  -3.271  1.00  0.00
ATOM   1535  C   VAL A 103      -9.004  -4.843  -2.453  1.00  0.00
ATOM   1536  O   VAL A 103      -9.694  -3.961  -2.974  1.00  0.00
ATOM   1537  CB  VAL A 103      -8.509  -6.872  -3.890  1.00  0.00
ATOM   1538  CG1 VAL A 103      -9.849  -6.582  -4.556  1.00  0.00
ATOM   1539  CG2 VAL A 103      -7.532  -7.428  -4.911  1.00  0.00
ATOM   1549  N   VAL A 104      -9.228  -5.240  -1.201  1.00  0.00
ATOM   1550  CA  VAL A 104     -10.288  -4.583  -0.425  1.00  0.00
ATOM   1551  C   VAL A 104      -9.924  -3.781   0.853  1.00  0.00
ATOM   1552  O   VAL A 104     -10.741  -3.780   1.769  1.00  0.00
ATOM   1553  CB  VAL A 104     -11.375  -5.605  -0.028  1.00  0.00
ATOM   1554  CG1 VAL A 104     -12.078  -6.118  -1.262  1.00  0.00
ATOM   1555  CG2 VAL A 104     -10.752  -6.749   0.752  1.00  0.00
ATOM   1565  N   PRO A 105      -8.735  -3.159   1.017  1.00  0.00
ATOM   1566  CA  PRO A 105      -8.409  -2.366   2.184  1.00  0.00
ATOM   1567  C   PRO A 105      -9.122  -1.047   2.082  1.00  0.00
ATOM   1568  O   PRO A 105      -9.238  -0.508   0.981  1.00  0.00
ATOM   1569  CB  PRO A 105      -6.910  -2.134   2.032  1.00  0.00
ATOM   1570  CG  PRO A 105      -6.722  -2.118   0.531  1.00  0.00
ATOM   1571  CD  PRO A 105      -7.734  -3.118  -0.008  1.00  0.00
ATOM   1579  N   TRP A 106      -9.536  -0.500   3.204  1.00  0.00
ATOM   1580  CA  TRP A 106     -10.076   0.842   3.237  1.00  0.00
ATOM   1581  C   TRP A 106      -9.093   1.822   3.857  1.00  0.00
ATOM   1582  O   TRP A 106      -8.426   1.488   4.833  1.00  0.00
ATOM   1583  CB  TRP A 106     -11.428   0.808   3.942  1.00  0.00
ATOM   1584  CG  TRP A 106     -11.467   0.342   5.317  1.00  0.00
ATOM   1585  CD1 TRP A 106     -11.469  -0.948   5.752  1.00  0.00
ATOM   1586  CD2 TRP A 106     -11.642   1.163   6.487  1.00  0.00
ATOM   1587  NE1 TRP A 106     -11.585  -0.983   7.113  1.00  0.00
ATOM   1588  CE2 TRP A 106     -11.705   0.300   7.581  1.00  0.00
ATOM   1589  CE3 TRP A 106     -11.772   2.540   6.692  1.00  0.00
ATOM   1590  CZ2 TRP A 106     -11.878   0.767   8.870  1.00  0.00
ATOM   1591  CZ3 TRP A 106     -11.966   2.998   7.979  1.00  0.00
ATOM   1592  CH2 TRP A 106     -12.011   2.141   9.040  1.00  0.00
ATOM   1603  N   PHE A 107      -9.068   3.047   3.364  1.00  0.00
ATOM   1604  CA  PHE A 107      -8.229   4.078   3.960  1.00  0.00
ATOM   1605  C   PHE A 107      -9.053   5.334   4.208  1.00  0.00
ATOM   1606  O   PHE A 107      -9.658   5.889   3.287  1.00  0.00
ATOM   1607  CB  PHE A 107      -7.055   4.420   3.031  1.00  0.00
ATOM   1608  CG  PHE A 107      -6.132   3.257   2.731  1.00  0.00
ATOM   1609  CD1 PHE A 107      -6.361   2.434   1.634  1.00  0.00
ATOM   1610  CD2 PHE A 107      -5.050   2.982   3.540  1.00  0.00
ATOM   1611  CE1 PHE A 107      -5.532   1.381   1.367  1.00  0.00
ATOM   1612  CE2 PHE A 107      -4.218   1.926   3.274  1.00  0.00
ATOM   1613  CZ  PHE A 107      -4.463   1.123   2.188  1.00  0.00
ATOM   1623  N   TYR A 108      -9.080   5.804   5.440  1.00  0.00
ATOM   1624  CA  TYR A 108      -9.875   6.998   5.718  1.00  0.00
ATOM   1625  C   TYR A 108      -8.971   8.159   6.094  1.00  0.00
ATOM   1626  O   TYR A 108      -9.355   9.323   5.995  1.00  0.00
ATOM   1627  CB  TYR A 108     -10.836   6.713   6.865  1.00  0.00
ATOM   1628  CG  TYR A 108     -10.121   6.543   8.189  1.00  0.00
ATOM   1629  CD1 TYR A 108      -9.930   7.646   9.013  1.00  0.00
ATOM   1630  CD2 TYR A 108      -9.597   5.318   8.557  1.00  0.00
ATOM   1631  CE1 TYR A 108      -9.247   7.512  10.195  1.00  0.00
ATOM   1632  CE2 TYR A 108      -8.915   5.186   9.736  1.00  0.00
ATOM   1633  CZ  TYR A 108      -8.740   6.275  10.558  1.00  0.00
ATOM   1634  OH  TYR A 108      -8.050   6.142  11.739  1.00  0.00
ATOM   1644  N   ALA A 109      -7.777   7.849   6.586  1.00  0.00
ATOM   1645  CA  ALA A 109      -6.909   8.905   7.041  1.00  0.00
ATOM   1646  C   ALA A 109      -6.184   9.463   5.848  1.00  0.00
ATOM   1647  O   ALA A 109      -5.578   8.714   5.078  1.00  0.00
ATOM   1648  CB  ALA A 109      -5.936   8.402   8.095  1.00  0.00
ATOM   1654  N   LEU A 110      -6.113  10.787   5.776  1.00  0.00
ATOM   1655  CA  LEU A 110      -5.455  11.520   4.692  1.00  0.00
ATOM   1656  C   LEU A 110      -3.966  11.153   4.587  1.00  0.00
ATOM   1657  O   LEU A 110      -3.321  11.352   3.557  1.00  0.00
ATOM   1658  CB  LEU A 110      -5.661  13.038   4.865  1.00  0.00
ATOM   1659  CG  LEU A 110      -4.836  13.819   5.937  1.00  0.00
ATOM   1660  CD1 LEU A 110      -5.016  15.322   5.652  1.00  0.00
ATOM   1661  CD2 LEU A 110      -5.299  13.482   7.366  1.00  0.00
ATOM   1673  N   ASP A 111      -3.436  10.610   5.671  1.00  0.00
ATOM   1674  CA  ASP A 111      -2.061  10.189   5.849  1.00  0.00
ATOM   1675  C   ASP A 111      -1.620   9.141   4.831  1.00  0.00
ATOM   1676  O   ASP A 111      -0.429   8.991   4.558  1.00  0.00
ATOM   1677  CB  ASP A 111      -1.922   9.555   7.231  1.00  0.00
ATOM   1678  CG  ASP A 111      -2.061  10.536   8.380  1.00  0.00
ATOM   1679  OD1 ASP A 111      -1.976  11.721   8.173  1.00  0.00
ATOM   1680  OD2 ASP A 111      -2.294  10.075   9.465  1.00  0.00
ATOM   1685  N   TYR A 112      -2.568   8.387   4.286  1.00  0.00
ATOM   1686  CA  TYR A 112      -2.233   7.322   3.349  1.00  0.00
ATOM   1687  C   TYR A 112      -2.415   7.695   1.897  1.00  0.00
ATOM   1688  O   TYR A 112      -2.282   6.836   1.031  1.00  0.00
ATOM   1689  CB  TYR A 112      -3.117   6.111   3.614  1.00  0.00
ATOM   1690  CG  TYR A 112      -2.901   5.491   4.927  1.00  0.00
ATOM   1691  CD1 TYR A 112      -3.751   5.796   5.960  1.00  0.00
ATOM   1692  CD2 TYR A 112      -1.866   4.601   5.107  1.00  0.00
ATOM   1693  CE1 TYR A 112      -3.568   5.217   7.188  1.00  0.00
ATOM   1694  CE2 TYR A 112      -1.678   4.015   6.331  1.00  0.00
ATOM   1695  CZ  TYR A 112      -2.528   4.323   7.374  1.00  0.00
ATOM   1696  OH  TYR A 112      -2.346   3.741   8.605  1.00  0.00
ATOM   1706  N   LEU A 113      -2.694   8.953   1.606  1.00  0.00
ATOM   1707  CA  LEU A 113      -2.985   9.338   0.235  1.00  0.00
ATOM   1708  C   LEU A 113      -1.742   9.867  -0.431  1.00  0.00
ATOM   1709  O   LEU A 113      -0.886  10.470   0.219  1.00  0.00
ATOM   1710  CB  LEU A 113      -4.083  10.412   0.264  1.00  0.00
ATOM   1711  CG  LEU A 113      -5.584   9.968   0.558  1.00  0.00
ATOM   1712  CD1 LEU A 113      -6.103   9.219  -0.549  1.00  0.00
ATOM   1713  CD2 LEU A 113      -5.659   9.053   1.773  1.00  0.00
ATOM   1725  N   TYR A 114      -1.622   9.660  -1.742  1.00  0.00
ATOM   1726  CA  TYR A 114      -0.446  10.165  -2.422  1.00  0.00
ATOM   1727  C   TYR A 114      -0.788  11.229  -3.450  1.00  0.00
ATOM   1728  O   TYR A 114       0.024  12.117  -3.719  1.00  0.00
ATOM   1729  CB  TYR A 114       0.323   9.006  -3.043  1.00  0.00
ATOM   1730  CG  TYR A 114       0.691   7.954  -2.010  1.00  0.00
ATOM   1731  CD1 TYR A 114       0.222   6.672  -2.163  1.00  0.00
ATOM   1732  CD2 TYR A 114       1.438   8.283  -0.888  1.00  0.00
ATOM   1733  CE1 TYR A 114       0.501   5.701  -1.208  1.00  0.00
ATOM   1734  CE2 TYR A 114       1.713   7.324   0.061  1.00  0.00
ATOM   1735  CZ  TYR A 114       1.249   6.040  -0.097  1.00  0.00
ATOM   1736  OH  TYR A 114       1.532   5.090   0.851  1.00  0.00
ATOM   1746  N   TYR A 115      -1.994  11.165  -4.020  1.00  0.00
ATOM   1747  CA  TYR A 115      -2.359  12.120  -5.051  1.00  0.00
ATOM   1748  C   TYR A 115      -3.644  12.826  -4.671  1.00  0.00
ATOM   1749  O   TYR A 115      -4.593  12.193  -4.211  1.00  0.00
ATOM   1750  CB  TYR A 115      -2.507  11.393  -6.386  1.00  0.00
ATOM   1751  CG  TYR A 115      -1.240  10.680  -6.769  1.00  0.00
ATOM   1752  CD1 TYR A 115      -1.093   9.343  -6.451  1.00  0.00
ATOM   1753  CD2 TYR A 115      -0.210  11.356  -7.393  1.00  0.00
ATOM   1754  CE1 TYR A 115       0.069   8.680  -6.772  1.00  0.00
ATOM   1755  CE2 TYR A 115       0.954  10.692  -7.705  1.00  0.00
ATOM   1756  CZ  TYR A 115       1.091   9.357  -7.400  1.00  0.00
ATOM   1757  OH  TYR A 115       2.249   8.684  -7.717  1.00  0.00
ATOM   1767  N   TRP A 116      -3.694  14.133  -4.918  1.00  0.00
ATOM   1768  CA  TRP A 116      -4.870  14.954  -4.622  1.00  0.00
ATOM   1769  C   TRP A 116      -5.297  15.803  -5.811  1.00  0.00
ATOM   1770  O   TRP A 116      -4.452  16.249  -6.591  1.00  0.00
ATOM   1771  CB  TRP A 116      -4.565  15.865  -3.431  1.00  0.00
ATOM   1772  CG  TRP A 116      -4.364  15.111  -2.158  1.00  0.00
ATOM   1773  CD1 TRP A 116      -3.219  14.500  -1.728  1.00  0.00
ATOM   1774  CD2 TRP A 116      -5.346  14.893  -1.131  1.00  0.00
ATOM   1775  NE1 TRP A 116      -3.432  13.905  -0.522  1.00  0.00
ATOM   1776  CE2 TRP A 116      -4.734  14.126  -0.140  1.00  0.00
ATOM   1777  CE3 TRP A 116      -6.684  15.277  -0.977  1.00  0.00
ATOM   1778  CZ2 TRP A 116      -5.415  13.714   0.992  1.00  0.00
ATOM   1779  CZ3 TRP A 116      -7.361  14.861   0.145  1.00  0.00
ATOM   1780  CH2 TRP A 116      -6.749  14.094   1.112  1.00  0.00
ATOM   1791  N   GLY A 117      -6.595  16.062  -5.916  1.00  0.00
ATOM   1792  CA  GLY A 117      -7.129  16.944  -6.946  1.00  0.00
ATOM   1793  C   GLY A 117      -7.079  18.412  -6.519  1.00  0.00
ATOM   1794  O   GLY A 117      -6.473  18.768  -5.506  1.00  0.00
ATOM   1798  N   GLN A 118      -7.739  19.262  -7.306  1.00  0.00
ATOM   1799  CA  GLN A 118      -7.770  20.711  -7.093  1.00  0.00
ATOM   1800  C   GLN A 118      -8.820  21.149  -6.076  1.00  0.00
ATOM   1801  O   GLN A 118      -8.651  22.156  -5.383  1.00  0.00
ATOM   1802  CB  GLN A 118      -8.089  21.407  -8.421  1.00  0.00
ATOM   1803  CG  GLN A 118      -7.029  21.268  -9.500  1.00  0.00
ATOM   1804  CD  GLN A 118      -7.473  21.901 -10.824  1.00  0.00
ATOM   1805  OE1 GLN A 118      -8.676  22.140 -11.041  1.00  0.00
ATOM   1806  NE2 GLN A 118      -6.516  22.167 -11.703  1.00  0.00
ATOM   1815  N   GLY A 119      -9.908  20.395  -6.022  1.00  0.00
ATOM   1816  CA  GLY A 119     -11.048  20.663  -5.170  1.00  0.00
ATOM   1817  C   GLY A 119     -12.153  21.442  -5.878  1.00  0.00
ATOM   1818  O   GLY A 119     -11.895  22.291  -6.741  1.00  0.00
ATOM   1822  N   THR A 120     -13.399  21.181  -5.485  1.00  0.00
ATOM   1823  CA  THR A 120     -14.542  21.883  -6.062  1.00  0.00
ATOM   1824  C   THR A 120     -15.515  22.322  -4.968  1.00  0.00
ATOM   1825  O   THR A 120     -15.805  21.581  -4.025  1.00  0.00
ATOM   1826  CB  THR A 120     -15.259  21.030  -7.136  1.00  0.00
ATOM   1827  OG1 THR A 120     -16.281  21.828  -7.736  1.00  0.00
ATOM   1828  CG2 THR A 120     -15.900  19.746  -6.537  1.00  0.00
ATOM   1836  N   GLN A 121     -16.018  23.542  -5.088  1.00  0.00
ATOM   1837  CA  GLN A 121     -16.923  24.091  -4.086  1.00  0.00
ATOM   1838  C   GLN A 121     -18.376  23.697  -4.244  1.00  0.00
ATOM   1839  O   GLN A 121     -18.981  23.882  -5.309  1.00  0.00
ATOM   1840  CB  GLN A 121     -16.803  25.621  -4.069  1.00  0.00
ATOM   1841  CG  GLN A 121     -17.764  26.392  -3.112  1.00  0.00
ATOM   1842  CD  GLN A 121     -17.504  26.184  -1.612  1.00  0.00
ATOM   1843  OE1 GLN A 121     -16.358  26.135  -1.161  1.00  0.00
ATOM   1844  NE2 GLN A 121     -18.572  26.120  -0.836  1.00  0.00
ATOM   1853  N   VAL A 122     -18.927  23.205  -3.146  1.00  0.00
ATOM   1854  CA  VAL A 122     -20.320  22.842  -3.027  1.00  0.00
ATOM   1855  C   VAL A 122     -20.942  23.687  -1.932  1.00  0.00
ATOM   1856  O   VAL A 122     -20.487  23.681  -0.785  1.00  0.00
ATOM   1857  CB  VAL A 122     -20.446  21.360  -2.682  1.00  0.00
ATOM   1858  CG1 VAL A 122     -21.929  20.978  -2.493  1.00  0.00
ATOM   1859  CG2 VAL A 122     -19.759  20.534  -3.794  1.00  0.00
ATOM   1869  N   THR A 123     -21.990  24.411  -2.280  1.00  0.00
ATOM   1870  CA  THR A 123     -22.649  25.281  -1.318  1.00  0.00
ATOM   1871  C   THR A 123     -24.091  24.894  -1.181  1.00  0.00
ATOM   1872  O   THR A 123     -24.772  24.678  -2.180  1.00  0.00
ATOM   1873  CB  THR A 123     -22.521  26.768  -1.718  1.00  0.00
ATOM   1874  OG1 THR A 123     -21.126  27.131  -1.774  1.00  0.00
ATOM   1875  CG2 THR A 123     -23.224  27.654  -0.688  1.00  0.00
ATOM   1883  N   VAL A 124     -24.569  24.784   0.051  1.00  0.00
ATOM   1884  CA  VAL A 124     -25.946  24.386   0.233  1.00  0.00
ATOM   1885  C   VAL A 124     -26.717  25.496   0.934  1.00  0.00
ATOM   1886  O   VAL A 124     -26.287  25.997   1.974  1.00  0.00
ATOM   1887  CB  VAL A 124     -26.006  23.085   1.028  1.00  0.00
ATOM   1888  CG1 VAL A 124     -27.455  22.651   1.181  1.00  0.00
ATOM   1889  CG2 VAL A 124     -25.167  22.047   0.370  1.00  0.00
ATOM   1899  N   SER A 125     -27.815  25.927   0.329  1.00  0.00
ATOM   1900  CA  SER A 125     -28.590  27.026   0.894  1.00  0.00
ATOM   1901  C   SER A 125     -29.960  26.609   1.373  1.00  0.00
ATOM   1902  O   SER A 125     -30.518  25.607   0.937  1.00  0.00
ATOM   1903  CB  SER A 125     -28.732  28.158  -0.106  1.00  0.00
ATOM   1904  OG  SER A 125     -29.489  27.767  -1.218  1.00  0.00
ATOM   1910  N   SER A 126     -30.504  27.415   2.266  1.00  0.00
ATOM   1911  CA  SER A 126     -31.836  27.268   2.839  1.00  0.00
ATOM   1912  C   SER A 126     -31.886  28.060   4.096  1.00  0.00
ATOM   1913  O   SER A 126     -31.129  27.744   5.028  1.00  0.00
ATOM   1914  OXT SER A 126     -32.349  29.197   4.014  1.00  0.00
ATOM   1915  CB  SER A 126     -32.219  25.836   3.162  1.00  0.00
ATOM   1916  OG  SER A 126     -33.441  25.799   3.839  1.00  0.00
END
