# Supplementary material for: Nanobody-based CTLA4 inhibitors for immune checkpoint blockade therapy of canine cancer patients
Source: Sci Rep. 2021 Oct 21;11:20763. doi: 10.1038/s41598-021-00325-3 (PMC8531395; doi:10.1038/s41598-021-00325-3)
Supplement: Supplementary file 1 — Supplementary Information 1. [file 41598_2021_325_MOESM1_ESM.zip › Supplemental Information/Robetta_cNb6_6.pdb]

ATOM      1  N   MET B   1        .683    .029   -.448  1.00  0.00
ATOM      2  CA  MET B   1       2.137   -.121   -.522  1.00  0.00
ATOM      3  C   MET B   1       2.504   1.249   -.570  1.00  0.00
ATOM      4  O   MET B   1       1.860   2.152  -1.059  1.00  0.00
ATOM      5  CB  MET B   1       2.641   -.894  -1.739  1.00  0.00
ATOM      6  CG  MET B   1       2.291  -2.375  -1.734  1.00  0.00
ATOM      7  SD  MET B   1       2.986  -3.259  -3.144  1.00  0.00
ATOM      8  CE  MET B   1       4.724  -3.271  -2.713  1.00  0.00
ATOM     20  N   HIS B   2       3.562   1.456    .010  1.00  0.00
ATOM     21  CA  HIS B   2       4.239   2.720    .145  1.00  0.00
ATOM     22  C   HIS B   2       5.616   2.590   -.395  1.00  0.00
ATOM     23  O   HIS B   2       6.364   1.602   -.195  1.00  0.00
ATOM     24  CB  HIS B   2       4.291   3.179   1.605  1.00  0.00
ATOM     25  CG  HIS B   2       2.941   3.370   2.224  1.00  0.00
ATOM     26  ND1 HIS B   2       2.182   4.503   2.019  1.00  0.00
ATOM     27  CD2 HIS B   2       2.215   2.574   3.043  1.00  0.00
ATOM     28  CE1 HIS B   2       1.046   4.394   2.685  1.00  0.00
ATOM     29  NE2 HIS B   2       1.041   3.234   3.314  1.00  0.00
ATOM     37  N   VAL B   3       6.006   3.722  -1.041  1.00  0.00
ATOM     38  CA  VAL B   3       7.343   3.726  -1.678  1.00  0.00
ATOM     39  C   VAL B   3       8.177   4.929  -1.224  1.00  0.00
ATOM     40  O   VAL B   3       7.748   6.088  -1.328  1.00  0.00
ATOM     41  CB  VAL B   3       7.207   3.757  -3.212  1.00  0.00
ATOM     42  CG1 VAL B   3       6.237   4.849  -3.639  1.00  0.00
ATOM     43  CG2 VAL B   3       8.572   3.968  -3.848  1.00  0.00
ATOM     53  N   ALA B   4       9.400   4.693   -.823  1.00  0.00
ATOM     54  CA  ALA B   4      10.195   5.841   -.477  1.00  0.00
ATOM     55  C   ALA B   4      11.377   5.805  -1.496  1.00  0.00
ATOM     56  O   ALA B   4      11.986   4.833  -1.972  1.00  0.00
ATOM     57  CB  ALA B   4      10.567   5.737    .932  1.00  0.00
ATOM     63  N   GLN B   5      11.897   6.909  -1.707  1.00  0.00
ATOM     64  CA  GLN B   5      13.044   7.024  -2.576  1.00  0.00
ATOM     65  C   GLN B   5      14.116   7.950  -1.984  1.00  0.00
ATOM     66  O   GLN B   5      13.763   8.883  -1.254  1.00  0.00
ATOM     67  CB  GLN B   5      12.608   7.532  -3.953  1.00  0.00
ATOM     68  CG  GLN B   5      11.344   6.879  -4.486  1.00  0.00
ATOM     69  CD  GLN B   5      11.044   7.282  -5.917  1.00  0.00
ATOM     70  OE1 GLN B   5      10.023   6.887  -6.486  1.00  0.00
ATOM     71  NE2 GLN B   5      11.933   8.072  -6.507  1.00  0.00
ATOM     80  N   PRO B   6      15.438   7.781  -2.382  1.00  0.00
ATOM     81  CA  PRO B   6      16.258   8.797  -1.779  1.00  0.00
ATOM     82  C   PRO B   6      16.043  10.159  -2.456  1.00  0.00
ATOM     83  O   PRO B   6      15.627  10.190  -3.615  1.00  0.00
ATOM     84  CB  PRO B   6      17.674   8.260  -2.007  1.00  0.00
ATOM     85  CG  PRO B   6      17.559   7.440  -3.247  1.00  0.00
ATOM     86  CD  PRO B   6      16.206   6.789  -3.141  1.00  0.00
ATOM     94  N   ALA B   7      16.291  11.333  -1.808  1.00  0.00
ATOM     95  CA  ALA B   7      15.901  12.428  -2.682  1.00  0.00
ATOM     96  C   ALA B   7      16.554  12.912  -3.933  1.00  0.00
ATOM     97  O   ALA B   7      15.779  13.232  -4.809  1.00  0.00
ATOM     98  CB  ALA B   7      16.113  13.493  -1.613  1.00  0.00
ATOM    104  N   VAL B   8      17.928  12.970  -3.945  1.00  0.00
ATOM    105  CA  VAL B   8      18.742  13.360  -5.136  1.00  0.00
ATOM    106  C   VAL B   8      19.970  12.431  -5.469  1.00  0.00
ATOM    107  O   VAL B   8      20.556  12.004  -4.499  1.00  0.00
ATOM    108  CB  VAL B   8      19.262  14.795  -4.932  1.00  0.00
ATOM    109  CG1 VAL B   8      20.115  15.226  -6.115  1.00  0.00
ATOM    110  CG2 VAL B   8      18.091  15.746  -4.736  1.00  0.00
ATOM    120  N   VAL B   9      20.423  12.080  -6.559  1.00  0.00
ATOM    121  CA  VAL B   9      21.585  11.192  -6.647  1.00  0.00
ATOM    122  C   VAL B   9      22.519  11.710  -7.598  1.00  0.00
ATOM    123  O   VAL B   9      21.873  12.049  -8.568  1.00  0.00
ATOM    124  CB  VAL B   9      21.194   9.767  -7.082  1.00  0.00
ATOM    125  CG1 VAL B   9      22.429   8.886  -7.191  1.00  0.00
ATOM    126  CG2 VAL B   9      20.197   9.179  -6.095  1.00  0.00
ATOM    136  N   LEU B  10      23.811  11.842  -7.317  1.00  0.00
ATOM    137  CA  LEU B  10      24.655  12.430  -8.261  1.00  0.00
ATOM    138  C   LEU B  10      25.478  11.431  -9.004  1.00  0.00
ATOM    139  O   LEU B  10      26.104  10.572  -8.425  1.00  0.00
ATOM    140  CB  LEU B  10      25.572  13.440  -7.559  1.00  0.00
ATOM    141  CG  LEU B  10      24.967  14.828  -7.312  1.00  0.00
ATOM    142  CD1 LEU B  10      23.807  14.710  -6.332  1.00  0.00
ATOM    143  CD2 LEU B  10      26.041  15.763  -6.777  1.00  0.00
ATOM    155  N   ALA B  11      25.490  11.649 -10.442  1.00  0.00
ATOM    156  CA  ALA B  11      26.228  10.684 -11.111  1.00  0.00
ATOM    157  C   ALA B  11      27.521  11.238 -11.753  1.00  0.00
ATOM    158  O   ALA B  11      27.905  12.408 -12.083  1.00  0.00
ATOM    159  CB  ALA B  11      25.404  10.150 -12.123  1.00  0.00
ATOM    165  N   SER B  12      28.289  10.347 -12.152  1.00  0.00
ATOM    166  CA  SER B  12      29.429  11.015 -12.648  1.00  0.00
ATOM    167  C   SER B  12      29.454  10.772 -14.106  1.00  0.00
ATOM    168  O   SER B  12      28.505  10.197 -14.587  1.00  0.00
ATOM    169  CB  SER B  12      30.698  10.509 -11.990  1.00  0.00
ATOM    170  OG  SER B  12      30.987   9.199 -12.397  1.00  0.00
ATOM    176  N   SER B  13      30.412  11.250 -14.859  1.00  0.00
ATOM    177  CA  SER B  13      30.583  11.077 -16.378  1.00  0.00
ATOM    178  C   SER B  13      30.791   9.815 -17.071  1.00  0.00
ATOM    179  O   SER B  13      30.687   9.674 -18.260  1.00  0.00
ATOM    180  CB  SER B  13      31.756  11.918 -16.841  1.00  0.00
ATOM    181  OG  SER B  13      32.935  11.538 -16.185  1.00  0.00
ATOM    187  N   ARG B  14      31.077   8.981 -16.235  1.00  0.00
ATOM    188  CA  ARG B  14      31.410   7.629 -16.363  1.00  0.00
ATOM    189  C   ARG B  14      29.975   7.288 -16.135  1.00  0.00
ATOM    190  O   ARG B  14      29.813   6.102 -15.855  1.00  0.00
ATOM    191  CB  ARG B  14      32.376   7.075 -15.326  1.00  0.00
ATOM    192  CG  ARG B  14      33.775   7.668 -15.375  1.00  0.00
ATOM    193  CD  ARG B  14      34.663   7.064 -14.348  1.00  0.00
ATOM    194  NE  ARG B  14      36.003   7.629 -14.391  1.00  0.00
ATOM    195  CZ  ARG B  14      37.020   7.245 -13.595  1.00  0.00
ATOM    196  NH1 ARG B  14      36.836   6.297 -12.703  1.00  0.00
ATOM    197  NH2 ARG B  14      38.204   7.821 -13.712  1.00  0.00
ATOM    211  N   GLY B  15      28.931   8.255 -15.921  1.00  0.00
ATOM    212  CA  GLY B  15      27.865   7.445 -15.495  1.00  0.00
ATOM    213  C   GLY B  15      27.213   6.699 -14.320  1.00  0.00
ATOM    214  O   GLY B  15      26.022   6.818 -14.186  1.00  0.00
ATOM    218  N   VAL B  16      27.917   6.122 -13.378  1.00  0.00
ATOM    219  CA  VAL B  16      26.908   5.429 -12.868  1.00  0.00
ATOM    220  C   VAL B  16      25.907   5.830 -11.792  1.00  0.00
ATOM    221  O   VAL B  16      26.347   6.633 -10.954  1.00  0.00
ATOM    222  CB  VAL B  16      27.616   4.142 -12.404  1.00  0.00
ATOM    223  CG1 VAL B  16      26.630   3.212 -11.712  1.00  0.00
ATOM    224  CG2 VAL B  16      28.266   3.451 -13.592  1.00  0.00
ATOM    234  N   ALA B  17      24.564   5.543 -11.832  1.00  0.00
ATOM    235  CA  ALA B  17      23.809   5.997 -10.636  1.00  0.00
ATOM    236  C   ALA B  17      23.035   4.896  -9.829  1.00  0.00
ATOM    237  O   ALA B  17      22.524   3.861 -10.264  1.00  0.00
ATOM    238  CB  ALA B  17      22.952   6.998 -11.176  1.00  0.00
ATOM    244  N   SER B  18      22.960   4.998  -8.609  1.00  0.00
ATOM    245  CA  SER B  18      22.141   3.915  -8.062  1.00  0.00
ATOM    246  C   SER B  18      20.981   4.448  -7.353  1.00  0.00
ATOM    247  O   SER B  18      21.072   5.305  -6.496  1.00  0.00
ATOM    248  CB  SER B  18      22.942   3.048  -7.110  1.00  0.00
ATOM    249  OG  SER B  18      23.973   2.380  -7.786  1.00  0.00
ATOM    255  N   PHE B  19      19.843   3.855  -7.656  1.00  0.00
ATOM    256  CA  PHE B  19      18.739   4.346  -7.034  1.00  0.00
ATOM    257  C   PHE B  19      18.197   3.282  -6.036  1.00  0.00
ATOM    258  O   PHE B  19      17.911   2.129  -6.239  1.00  0.00
ATOM    259  CB  PHE B  19      17.699   4.727  -8.089  1.00  0.00
ATOM    260  CG  PHE B  19      16.329   4.979  -7.527  1.00  0.00
ATOM    261  CD1 PHE B  19      15.978   6.235  -7.055  1.00  0.00
ATOM    262  CD2 PHE B  19      15.389   3.961  -7.469  1.00  0.00
ATOM    263  CE1 PHE B  19      14.718   6.468  -6.537  1.00  0.00
ATOM    264  CE2 PHE B  19      14.128   4.192  -6.954  1.00  0.00
ATOM    265  CZ  PHE B  19      13.793   5.447  -6.487  1.00  0.00
ATOM    275  N   VAL B  20      17.869   3.648  -4.913  1.00  0.00
ATOM    276  CA  VAL B  20      17.294   2.618  -4.032  1.00  0.00
ATOM    277  C   VAL B  20      15.848   2.917  -3.681  1.00  0.00
ATOM    278  O   VAL B  20      15.539   4.036  -3.319  1.00  0.00
ATOM    279  CB  VAL B  20      18.110   2.507  -2.731  1.00  0.00
ATOM    280  CG1 VAL B  20      17.493   1.473  -1.801  1.00  0.00
ATOM    281  CG2 VAL B  20      19.553   2.150  -3.053  1.00  0.00
ATOM    291  N   CYS B  21      14.955   1.891  -3.733  1.00  0.00
ATOM    292  CA  CYS B  21      13.643   2.170  -3.419  1.00  0.00
ATOM    293  C   CYS B  21      13.135   1.435  -2.174  1.00  0.00
ATOM    294  O   CYS B  21      13.492    .306  -1.814  1.00  0.00
ATOM    295  CB  CYS B  21      12.773   1.820  -4.627  1.00  0.00
ATOM    296  SG  CYS B  21      11.001   2.055  -4.354  1.00  0.00
ATOM    302  N   GLU B  22      12.344   1.984  -1.384  1.00  0.00
ATOM    303  CA  GLU B  22      11.966   1.123   -.250  1.00  0.00
ATOM    304  C   GLU B  22      10.467    .954   -.225  1.00  0.00
ATOM    305  O   GLU B  22       9.585   1.791   -.277  1.00  0.00
ATOM    306  CB  GLU B  22      12.445   1.712   1.079  1.00  0.00
ATOM    307  CG  GLU B  22      12.116    .862   2.298  1.00  0.00
ATOM    308  CD  GLU B  22      12.664   1.435   3.575  1.00  0.00
ATOM    309  OE1 GLU B  22      13.312   2.452   3.518  1.00  0.00
ATOM    310  OE2 GLU B  22      12.433    .854   4.610  1.00  0.00
ATOM    317  N   TYR B  23      10.052   -.271   -.059  1.00  0.00
ATOM    318  CA  TYR B  23       8.666   -.497   -.043  1.00  0.00
ATOM    319  C   TYR B  23       8.100   -.920   1.255  1.00  0.00
ATOM    320  O   TYR B  23       8.293  -1.987   1.808  1.00  0.00
ATOM    321  CB  TYR B  23       8.320  -1.539  -1.110  1.00  0.00
ATOM    322  CG  TYR B  23       8.645  -1.099  -2.520  1.00  0.00
ATOM    323  CD1 TYR B  23       9.531  -1.839  -3.290  1.00  0.00
ATOM    324  CD2 TYR B  23       8.058    .043  -3.043  1.00  0.00
ATOM    325  CE1 TYR B  23       9.827  -1.437  -4.579  1.00  0.00
ATOM    326  CE2 TYR B  23       8.355    .445  -4.331  1.00  0.00
ATOM    327  CZ  TYR B  23       9.235   -.291  -5.097  1.00  0.00
ATOM    328  OH  TYR B  23       9.531    .109  -6.380  1.00  0.00
ATOM    338  N   GLY B  24       6.958   -.318   1.426  1.00  0.00
ATOM    339  CA  GLY B  24       5.879   -.291   2.426  1.00  0.00
ATOM    340  C   GLY B  24       4.972  -1.427   2.723  1.00  0.00
ATOM    341  O   GLY B  24       3.890  -1.245   3.313  1.00  0.00
ATOM    345  N   SER B  25       5.273  -2.567   2.194  1.00  0.00
ATOM    346  CA  SER B  25       4.414  -3.639   2.580  1.00  0.00
ATOM    347  C   SER B  25       5.258  -4.916   2.779  1.00  0.00
ATOM    348  O   SER B  25       6.351  -5.053   2.263  1.00  0.00
ATOM    349  CB  SER B  25       3.345  -3.850   1.526  1.00  0.00
ATOM    350  OG  SER B  25       2.471  -4.880   1.898  1.00  0.00
ATOM    356  N   SER B  26       4.684  -5.865   3.548  1.00  0.00
ATOM    357  CA  SER B  26       5.323  -7.190   3.772  1.00  0.00
ATOM    358  C   SER B  26       4.779  -7.902   2.739  1.00  0.00
ATOM    359  O   SER B  26       5.557  -8.654   2.138  1.00  0.00
ATOM    360  CB  SER B  26       4.994  -7.852   5.096  1.00  0.00
ATOM    361  OG  SER B  26       3.633  -8.178   5.170  1.00  0.00
ATOM    367  N   GLY B  27       3.632  -7.585   2.185  1.00  0.00
ATOM    368  CA  GLY B  27       3.930  -8.549   1.374  1.00  0.00
ATOM    369  C   GLY B  27       3.812  -9.901   1.676  1.00  0.00
ATOM    370  O   GLY B  27       3.915 -10.590   2.675  1.00  0.00
ATOM    374  N   ASN B  28       4.084 -10.143    .490  1.00  0.00
ATOM    375  CA  ASN B  28       4.588 -11.232   -.084  1.00  0.00
ATOM    376  C   ASN B  28       5.190 -10.564  -1.399  1.00  0.00
ATOM    377  O   ASN B  28       4.556 -10.628  -2.483  1.00  0.00
ATOM    378  CB  ASN B  28       3.524 -12.292   -.304  1.00  0.00
ATOM    379  CG  ASN B  28       4.094 -13.583   -.822  1.00  0.00
ATOM    380  OD1 ASN B  28       5.133 -13.593  -1.492  1.00  0.00
ATOM    381  ND2 ASN B  28       3.433 -14.673   -.527  1.00  0.00
ATOM    388  N   ALA B  29       6.337 -10.371  -1.367  1.00  0.00
ATOM    389  CA  ALA B  29       7.242  -9.829  -2.339  1.00  0.00
ATOM    390  C   ALA B  29       7.103 -10.759  -3.541  1.00  0.00
ATOM    391  O   ALA B  29       7.315 -10.178  -4.597  1.00  0.00
ATOM    392  CB  ALA B  29       8.350  -9.805  -2.005  1.00  0.00
ATOM    398  N   ALA B  30       6.776 -12.153  -3.482  1.00  0.00
ATOM    399  CA  ALA B  30       7.060 -12.292  -4.816  1.00  0.00
ATOM    400  C   ALA B  30       7.318 -12.407  -6.145  1.00  0.00
ATOM    401  O   ALA B  30       8.193 -12.688  -6.931  1.00  0.00
ATOM    402  CB  ALA B  30       6.545 -14.157  -4.314  1.00  0.00
ATOM    408  N   GLU B  31       6.299 -12.064  -6.652  1.00  0.00
ATOM    409  CA  GLU B  31       5.908 -11.859  -8.054  1.00  0.00
ATOM    410  C   GLU B  31       6.048 -10.331  -8.592  1.00  0.00
ATOM    411  O   GLU B  31       5.719 -10.049  -9.732  1.00  0.00
ATOM    412  CB  GLU B  31       4.467 -12.347  -8.217  1.00  0.00
ATOM    413  CG  GLU B  31       4.249 -13.803  -7.832  1.00  0.00
ATOM    414  CD  GLU B  31       5.057 -14.756  -8.669  1.00  0.00
ATOM    415  OE1 GLU B  31       5.354 -14.426  -9.792  1.00  0.00
ATOM    416  OE2 GLU B  31       5.377 -15.816  -8.184  1.00  0.00
ATOM    423  N   VAL B  32       6.485  -9.399  -7.709  1.00  0.00
ATOM    424  CA  VAL B  32       6.552  -7.876  -7.588  1.00  0.00
ATOM    425  C   VAL B  32       7.360  -7.436  -8.847  1.00  0.00
ATOM    426  O   VAL B  32       8.362  -8.142  -9.242  1.00  0.00
ATOM    427  CB  VAL B  32       7.257  -7.412  -6.300  1.00  0.00
ATOM    428  CG1 VAL B  32       8.706  -7.876  -6.289  1.00  0.00
ATOM    429  CG2 VAL B  32       7.175  -5.897  -6.182  1.00  0.00
ATOM    439  N   ARG B  33       6.773  -6.311  -9.425  1.00  0.00
ATOM    440  CA  ARG B  33       7.359  -5.743 -10.570  1.00  0.00
ATOM    441  C   ARG B  33       7.730  -4.354 -10.228  1.00  0.00
ATOM    442  O   ARG B  33       7.082  -3.461  -9.724  1.00  0.00
ATOM    443  CB  ARG B  33       6.405  -5.762 -11.755  1.00  0.00
ATOM    444  CG  ARG B  33       6.938  -5.102 -13.016  1.00  0.00
ATOM    445  CD  ARG B  33       5.978  -5.214 -14.144  1.00  0.00
ATOM    446  NE  ARG B  33       5.847  -6.585 -14.610  1.00  0.00
ATOM    447  CZ  ARG B  33       4.917  -7.010 -15.487  1.00  0.00
ATOM    448  NH1 ARG B  33       4.045  -6.160 -15.983  1.00  0.00
ATOM    449  NH2 ARG B  33       4.881  -8.280 -15.850  1.00  0.00
ATOM    463  N   VAL B  34       8.972  -4.051 -10.588  1.00  0.00
ATOM    464  CA  VAL B  34       9.466  -2.725 -10.237  1.00  0.00
ATOM    465  C   VAL B  34       9.783  -2.013 -11.414  1.00  0.00
ATOM    466  O   VAL B  34      10.465  -2.688 -12.153  1.00  0.00
ATOM    467  CB  VAL B  34      10.729  -2.783  -9.358  1.00  0.00
ATOM    468  CG1 VAL B  34      11.102  -1.392  -8.869  1.00  0.00
ATOM    469  CG2 VAL B  34      10.500  -3.724  -8.185  1.00  0.00
ATOM    479  N   THR B  35       9.216   -.694 -11.535  1.00  0.00
ATOM    480  CA  THR B  35       9.501    .089 -12.744  1.00  0.00
ATOM    481  C   THR B  35      10.231   1.511 -12.526  1.00  0.00
ATOM    482  O   THR B  35       9.967   2.239 -11.557  1.00  0.00
ATOM    483  CB  THR B  35       8.179    .300 -13.504  1.00  0.00
ATOM    484  OG1 THR B  35       7.627   -.972 -13.870  1.00  0.00
ATOM    485  CG2 THR B  35       8.412   1.127 -14.760  1.00  0.00
ATOM    493  N   VAL B  36      11.213   1.900 -13.236  1.00  0.00
ATOM    494  CA  VAL B  36      11.725   3.174 -13.093  1.00  0.00
ATOM    495  C   VAL B  36      11.296   4.003 -14.336  1.00  0.00
ATOM    496  O   VAL B  36      11.461   3.714 -15.546  1.00  0.00
ATOM    497  CB  VAL B  36      13.258   3.106 -12.957  1.00  0.00
ATOM    498  CG1 VAL B  36      13.870   2.419 -14.169  1.00  0.00
ATOM    499  CG2 VAL B  36      13.826   4.506 -12.786  1.00  0.00
ATOM    509  N   LEU B  37      10.736   5.212 -13.949  1.00  0.00
ATOM    510  CA  LEU B  37      10.372   6.012 -15.044  1.00  0.00
ATOM    511  C   LEU B  37      11.140   7.414 -14.977  1.00  0.00
ATOM    512  O   LEU B  37      11.433   8.053 -13.961  1.00  0.00
ATOM    513  CB  LEU B  37       8.849   6.194 -15.035  1.00  0.00
ATOM    514  CG  LEU B  37       8.024   4.900 -15.047  1.00  0.00
ATOM    515  CD1 LEU B  37       7.754   4.457 -13.616  1.00  0.00
ATOM    516  CD2 LEU B  37       6.724   5.134 -15.802  1.00  0.00
ATOM    528  N   ARG B  38      11.490   7.966 -16.120  1.00  0.00
ATOM    529  CA  ARG B  38      11.963   9.259 -16.144  1.00  0.00
ATOM    530  C   ARG B  38      10.908  10.427 -16.552  1.00  0.00
ATOM    531  O   ARG B  38       9.943  10.503 -17.333  1.00  0.00
ATOM    532  CB  ARG B  38      13.153   9.247 -17.093  1.00  0.00
ATOM    533  CG  ARG B  38      13.854  10.586 -17.257  1.00  0.00
ATOM    534  CD  ARG B  38      15.086  10.464 -18.078  1.00  0.00
ATOM    535  NE  ARG B  38      15.785  11.733 -18.198  1.00  0.00
ATOM    536  CZ  ARG B  38      15.627  12.600 -19.217  1.00  0.00
ATOM    537  NH1 ARG B  38      14.792  12.321 -20.194  1.00  0.00
ATOM    538  NH2 ARG B  38      16.311  13.730 -19.235  1.00  0.00
ATOM    552  N   GLN B  39      10.996  11.584 -15.783  1.00  0.00
ATOM    553  CA  GLN B  39       9.930  12.566 -16.237  1.00  0.00
ATOM    554  C   GLN B  39      10.496  13.655 -17.101  1.00  0.00
ATOM    555  O   GLN B  39      11.381  14.364 -16.616  1.00  0.00
ATOM    556  CB  GLN B  39       9.219  13.213 -15.046  1.00  0.00
ATOM    557  CG  GLN B  39       8.061  14.118 -15.428  1.00  0.00
ATOM    558  CD  GLN B  39       7.399  14.754 -14.220  1.00  0.00
ATOM    559  OE1 GLN B  39       7.149  14.089 -13.211  1.00  0.00
ATOM    560  NE2 GLN B  39       7.112  16.047 -14.316  1.00  0.00
ATOM    569  N   ALA B  40      10.114  13.914 -18.249  1.00  0.00
ATOM    570  CA  ALA B  40      10.732  14.872 -18.931  1.00  0.00
ATOM    571  C   ALA B  40      10.081  16.246 -19.197  1.00  0.00
ATOM    572  O   ALA B  40       9.159  16.636 -19.833  1.00  0.00
ATOM    573  CB  ALA B  40      11.052  14.434 -20.254  1.00  0.00
ATOM    579  N   GLY B  41      10.410  17.078 -18.311  1.00  0.00
ATOM    580  CA  GLY B  41       9.690  18.281 -18.405  1.00  0.00
ATOM    581  C   GLY B  41       8.363  17.581 -18.001  1.00  0.00
ATOM    582  O   GLY B  41       8.269  17.009 -16.923  1.00  0.00
ATOM    586  N   SER B  42       7.309  17.738 -18.844  1.00  0.00
ATOM    587  CA  SER B  42       5.925  17.213 -18.638  1.00  0.00
ATOM    588  C   SER B  42       5.594  15.863 -19.193  1.00  0.00
ATOM    589  O   SER B  42       4.389  15.370 -19.173  1.00  0.00
ATOM    590  CB  SER B  42       4.926  18.191 -19.225  1.00  0.00
ATOM    591  OG  SER B  42       5.074  18.286 -20.615  1.00  0.00
ATOM    597  N   GLN B  43       6.621  15.194 -19.812  1.00  0.00
ATOM    598  CA  GLN B  43       6.325  13.988 -20.430  1.00  0.00
ATOM    599  C   GLN B  43       6.794  12.782 -19.770  1.00  0.00
ATOM    600  O   GLN B  43       7.753  12.543 -19.037  1.00  0.00
ATOM    601  CB  GLN B  43       6.882  14.014 -21.855  1.00  0.00
ATOM    602  CG  GLN B  43       6.347  15.148 -22.713  1.00  0.00
ATOM    603  CD  GLN B  43       4.861  15.014 -22.988  1.00  0.00
ATOM    604  OE1 GLN B  43       4.415  14.042 -23.604  1.00  0.00
ATOM    605  NE2 GLN B  43       4.086  15.991 -22.533  1.00  0.00
ATOM    614  N   MET B  44       6.241  11.691 -19.910  1.00  0.00
ATOM    615  CA  MET B  44       6.924  10.706 -19.073  1.00  0.00
ATOM    616  C   MET B  44       7.387   9.478 -19.852  1.00  0.00
ATOM    617  O   MET B  44       6.618   8.928 -20.649  1.00  0.00
ATOM    618  CB  MET B  44       6.008  10.280 -17.927  1.00  0.00
ATOM    619  CG  MET B  44       6.625   9.271 -16.970  1.00  0.00
ATOM    620  SD  MET B  44       5.535   8.864 -15.591  1.00  0.00
ATOM    621  CE  MET B  44       5.579  10.393 -14.662  1.00  0.00
ATOM    631  N   THR B  45       8.579   8.989 -19.575  1.00  0.00
ATOM    632  CA  THR B  45       8.944   7.950 -20.326  1.00  0.00
ATOM    633  C   THR B  45       9.359   6.680 -19.411  1.00  0.00
ATOM    634  O   THR B  45       9.721   6.513 -18.227  1.00  0.00
ATOM    635  CB  THR B  45      10.082   8.420 -21.251  1.00  0.00
ATOM    636  OG1 THR B  45      11.207   8.825 -20.461  1.00  0.00
ATOM    637  CG2 THR B  45       9.623   9.589 -22.109  1.00  0.00
ATOM    645  N   GLU B  46       9.256   5.530 -19.947  1.00  0.00
ATOM    646  CA  GLU B  46       9.606   4.429 -19.001  1.00  0.00
ATOM    647  C   GLU B  46      10.887   4.023 -19.512  1.00  0.00
ATOM    648  O   GLU B  46      11.070   3.741 -20.724  1.00  0.00
ATOM    649  CB  GLU B  46       8.624   3.255 -18.998  1.00  0.00
ATOM    650  CG  GLU B  46       9.006   2.118 -18.060  1.00  0.00
ATOM    651  CD  GLU B  46       8.006    .996 -18.064  1.00  0.00
ATOM    652  OE1 GLU B  46       6.852   1.254 -18.312  1.00  0.00
ATOM    653  OE2 GLU B  46       8.396   -.122 -17.819  1.00  0.00
ATOM    660  N   VAL B  47      11.793   3.879 -18.605  1.00  0.00
ATOM    661  CA  VAL B  47      13.138   3.650 -18.919  1.00  0.00
ATOM    662  C   VAL B  47      13.577   2.251 -18.517  1.00  0.00
ATOM    663  O   VAL B  47      14.285   1.598 -19.286  1.00  0.00
ATOM    664  CB  VAL B  47      14.012   4.703 -18.211  1.00  0.00
ATOM    665  CG1 VAL B  47      15.488   4.414 -18.446  1.00  0.00
ATOM    666  CG2 VAL B  47      13.649   6.095 -18.706  1.00  0.00
ATOM    676  N   CYS B  48      13.122   1.795 -17.475  1.00  0.00
ATOM    677  CA  CYS B  48      13.446    .499 -17.112  1.00  0.00
ATOM    678  C   CYS B  48      12.576   -.234 -16.247  1.00  0.00
ATOM    679  O   CYS B  48      11.716   -.080 -15.422  1.00  0.00
ATOM    680  CB  CYS B  48      14.822    .513 -16.446  1.00  0.00
ATOM    681  SG  CYS B  48      15.428  -1.123 -15.968  1.00  0.00
ATOM    687  N   ALA B  49      12.686  -1.399 -16.573  1.00  0.00
ATOM    688  CA  ALA B  49      11.830  -2.083 -15.764  1.00  0.00
ATOM    689  C   ALA B  49      12.446  -3.165 -15.303  1.00  0.00
ATOM    690  O   ALA B  49      13.328  -3.784 -15.917  1.00  0.00
ATOM    691  CB  ALA B  49      10.692  -2.205 -16.279  1.00  0.00
ATOM    697  N   ALA B  50      11.908  -3.547 -14.349  1.00  0.00
ATOM    698  CA  ALA B  50      12.502  -4.736 -14.005  1.00  0.00
ATOM    699  C   ALA B  50      11.647  -5.327 -13.195  1.00  0.00
ATOM    700  O   ALA B  50      10.945  -4.635 -12.544  1.00  0.00
ATOM    701  CB  ALA B  50      13.694  -4.557 -13.170  1.00  0.00
ATOM    707  N   THR B  51      11.744  -6.728 -13.391  1.00  0.00
ATOM    708  CA  THR B  51      10.841  -7.554 -12.783  1.00  0.00
ATOM    709  C   THR B  51      11.546  -8.495 -12.159  1.00  0.00
ATOM    710  O   THR B  51      12.400  -9.181 -12.667  1.00  0.00
ATOM    711  CB  THR B  51       9.854  -8.221 -13.758  1.00  0.00
ATOM    712  OG1 THR B  51       9.175  -7.212 -14.518  1.00  0.00
ATOM    713  CG2 THR B  51       8.831  -9.051 -12.998  1.00  0.00
ATOM    721  N   TYR B  52      11.143  -8.679 -11.035  1.00  0.00
ATOM    722  CA  TYR B  52      11.778  -9.576 -10.331  1.00  0.00
ATOM    723  C   TYR B  52      10.766 -10.310 -10.077  1.00  0.00
ATOM    724  O   TYR B  52       9.615  -9.923  -9.686  1.00  0.00
ATOM    725  CB  TYR B  52      12.466  -9.057  -9.067  1.00  0.00
ATOM    726  CG  TYR B  52      13.401  -7.894  -9.315  1.00  0.00
ATOM    727  CD1 TYR B  52      12.909  -6.597  -9.320  1.00  0.00
ATOM    728  CD2 TYR B  52      14.751  -8.125  -9.536  1.00  0.00
ATOM    729  CE1 TYR B  52      13.763  -5.535  -9.546  1.00  0.00
ATOM    730  CE2 TYR B  52      15.605  -7.063  -9.762  1.00  0.00
ATOM    731  CZ  TYR B  52      15.115  -5.772  -9.768  1.00  0.00
ATOM    732  OH  TYR B  52      15.966  -4.715  -9.993  1.00  0.00
ATOM    742  N   THR B  53      11.363 -11.258  -9.845  1.00  0.00
ATOM    743  CA  THR B  53      10.698 -12.260  -9.482  1.00  0.00
ATOM    744  C   THR B  53      11.541 -12.675  -8.392  1.00  0.00
ATOM    745  O   THR B  53      12.520 -12.162  -8.211  1.00  0.00
ATOM    746  CB  THR B  53      10.530 -13.312 -10.594  1.00  0.00
ATOM    747  OG1 THR B  53      11.792 -13.937 -10.860  1.00  0.00
ATOM    748  CG2 THR B  53      10.012 -12.662 -11.869  1.00  0.00
ATOM    756  N   VAL B  54      11.007 -13.518  -7.530  1.00  0.00
ATOM    757  CA  VAL B  54      11.693 -14.021  -6.426  1.00  0.00
ATOM    758  C   VAL B  54      11.773 -14.706  -7.823  1.00  0.00
ATOM    759  O   VAL B  54      10.737 -14.734  -8.505  1.00  0.00
ATOM    760  CB  VAL B  54      10.961 -14.690  -5.247  1.00  0.00
ATOM    761  CG1 VAL B  54      10.292 -15.980  -5.698  1.00  0.00
ATOM    762  CG2 VAL B  54      11.940 -14.958  -4.114  1.00  0.00
ATOM    772  N   GLU B  55      12.665 -15.285  -8.075  1.00  0.00
ATOM    773  CA  GLU B  55      13.674 -16.072  -8.714  1.00  0.00
ATOM    774  C   GLU B  55      14.364 -15.051  -9.777  1.00  0.00
ATOM    775  O   GLU B  55      14.779 -15.433 -10.884  1.00  0.00
ATOM    776  CB  GLU B  55      13.059 -17.307  -9.376  1.00  0.00
ATOM    777  CG  GLU B  55      12.349 -18.248  -8.414  1.00  0.00
ATOM    778  CD  GLU B  55      11.848 -19.499  -9.081  1.00  0.00
ATOM    779  OE1 GLU B  55      11.944 -19.588 -10.282  1.00  0.00
ATOM    780  OE2 GLU B  55      11.370 -20.367  -8.390  1.00  0.00
ATOM    787  N   ASP B  56      14.404 -13.724  -9.397  1.00  0.00
ATOM    788  CA  ASP B  56      15.274 -12.502  -9.641  1.00  0.00
ATOM    789  C   ASP B  56      15.540 -12.007 -10.977  1.00  0.00
ATOM    790  O   ASP B  56      16.576 -11.350 -11.232  1.00  0.00
ATOM    791  CB  ASP B  56      16.662 -12.720  -9.033  1.00  0.00
ATOM    792  CG  ASP B  56      16.627 -12.890  -7.520  1.00  0.00
ATOM    793  OD1 ASP B  56      15.922 -12.150  -6.875  1.00  0.00
ATOM    794  OD2 ASP B  56      17.306 -13.757  -7.025  1.00  0.00
ATOM    799  N   GLU B  57      14.817 -12.476 -11.900  1.00  0.00
ATOM    800  CA  GLU B  57      15.221 -11.869 -13.049  1.00  0.00
ATOM    801  C   GLU B  57      15.023 -10.439 -12.778  1.00  0.00
ATOM    802  O   GLU B  57      14.398  -9.935 -11.665  1.00  0.00
ATOM    803  CB  GLU B  57      14.415 -12.348 -14.259  1.00  0.00
ATOM    804  CG  GLU B  57      14.656 -13.802 -14.639  1.00  0.00
ATOM    805  CD  GLU B  57      13.874 -14.228 -15.851  1.00  0.00
ATOM    806  OE1 GLU B  57      13.109 -13.437 -16.348  1.00  0.00
ATOM    807  OE2 GLU B  57      14.043 -15.345 -16.280  1.00  0.00
ATOM    814  N   LEU B  58      15.879  -9.827 -13.717  1.00  0.00
ATOM    815  CA  LEU B  58      15.799  -8.465 -14.004  1.00  0.00
ATOM    816  C   LEU B  58      15.693  -8.109 -15.514  1.00  0.00
ATOM    817  O   LEU B  58      16.493  -8.592 -16.265  1.00  0.00
ATOM    818  CB  LEU B  58      17.029  -7.791 -13.384  1.00  0.00
ATOM    819  CG  LEU B  58      17.090  -6.264 -13.519  1.00  0.00
ATOM    820  CD1 LEU B  58      17.882  -5.682 -12.357  1.00  0.00
ATOM    821  CD2 LEU B  58      17.726  -5.898 -14.852  1.00  0.00
ATOM    833  N   ALA B  59      14.799  -7.289 -15.975  1.00  0.00
ATOM    834  CA  ALA B  59      14.917  -6.950 -17.363  1.00  0.00
ATOM    835  C   ALA B  59      15.486  -5.492 -17.711  1.00  0.00
ATOM    836  O   ALA B  59      15.459  -4.613 -16.830  1.00  0.00
ATOM    837  CB  ALA B  59      13.723  -7.256 -17.935  1.00  0.00
ATOM    843  N   PHE B  60      16.002  -5.189 -18.921  1.00  0.00
ATOM    844  CA  PHE B  60      16.413  -3.829 -18.975  1.00  0.00
ATOM    845  C   PHE B  60      15.987  -3.196 -20.045  1.00  0.00
ATOM    846  O   PHE B  60      15.708  -3.757 -21.085  1.00  0.00
ATOM    847  CB  PHE B  60      17.934  -3.673 -18.966  1.00  0.00
ATOM    848  CG  PHE B  60      18.624  -4.391 -20.091  1.00  0.00
ATOM    849  CD1 PHE B  60      18.815  -3.768 -21.316  1.00  0.00
ATOM    850  CD2 PHE B  60      19.082  -5.689 -19.928  1.00  0.00
ATOM    851  CE1 PHE B  60      19.449  -4.428 -22.352  1.00  0.00
ATOM    852  CE2 PHE B  60      19.717  -6.350 -20.961  1.00  0.00
ATOM    853  CZ  PHE B  60      19.900  -5.718 -22.175  1.00  0.00
ATOM    863  N   LEU B  61      15.786  -2.033 -19.829  1.00  0.00
ATOM    864  CA  LEU B  61      15.281  -1.674 -20.995  1.00  0.00
ATOM    865  C   LEU B  61      16.174   -.774 -21.597  1.00  0.00
ATOM    866  O   LEU B  61      17.221   -.618 -20.967  1.00  0.00
ATOM    867  CB  LEU B  61      13.899  -1.034 -20.815  1.00  0.00
ATOM    868  CG  LEU B  61      12.855  -1.896 -20.095  1.00  0.00
ATOM    869  CD1 LEU B  61      11.595  -1.075 -19.856  1.00  0.00
ATOM    870  CD2 LEU B  61      12.553  -3.131 -20.930  1.00  0.00
ATOM    882  N   ASP B  62      15.799   -.235 -22.658  1.00  0.00
ATOM    883  CA  ASP B  62      16.736    .288 -23.390  1.00  0.00
ATOM    884  C   ASP B  62      17.837   1.220 -22.886  1.00  0.00
ATOM    885  O   ASP B  62      17.639   2.218 -22.201  1.00  0.00
ATOM    886  CB  ASP B  62      15.943    .979 -24.503  1.00  0.00
ATOM    887  CG  ASP B  62      15.280   -.005 -25.457  1.00  0.00
ATOM    888  OD1 ASP B  62      15.558  -1.176 -25.359  1.00  0.00
ATOM    889  OD2 ASP B  62      14.502    .425 -26.275  1.00  0.00
ATOM    894  N   ASP B  63      19.040    .820 -23.314  1.00  0.00
ATOM    895  CA  ASP B  63      20.317   1.437 -23.105  1.00  0.00
ATOM    896  C   ASP B  63      20.479   1.500 -21.680  1.00  0.00
ATOM    897  O   ASP B  63      21.395   2.120 -21.130  1.00  0.00
ATOM    898  CB  ASP B  63      20.409   2.839 -23.713  1.00  0.00
ATOM    899  CG  ASP B  63      20.319   2.833 -25.233  1.00  0.00
ATOM    900  OD1 ASP B  63      20.511   1.792 -25.816  1.00  0.00
ATOM    901  OD2 ASP B  63      20.059   3.869 -25.797  1.00  0.00
ATOM    906  N   SER B  64      19.755    .719 -21.026  1.00  0.00
ATOM    907  CA  SER B  64      19.810    .974 -19.677  1.00  0.00
ATOM    908  C   SER B  64      20.023   -.347 -19.543  1.00  0.00
ATOM    909  O   SER B  64      19.411  -1.291 -20.032  1.00  0.00
ATOM    910  CB  SER B  64      18.552   1.494 -19.010  1.00  0.00
ATOM    911  OG  SER B  64      18.169   2.729 -19.552  1.00  0.00
ATOM    917  N   THR B  65      20.812   -.375 -18.745  1.00  0.00
ATOM    918  CA  THR B  65      21.248  -1.406 -18.180  1.00  0.00
ATOM    919  C   THR B  65      20.894  -1.032 -16.809  1.00  0.00
ATOM    920  O   THR B  65      21.133    .077 -16.272  1.00  0.00
ATOM    921  CB  THR B  65      22.751  -1.636 -18.422  1.00  0.00
ATOM    922  OG1 THR B  65      22.988  -1.825 -19.823  1.00  0.00
ATOM    923  CG2 THR B  65      23.232  -2.862 -17.661  1.00  0.00
ATOM    931  N   CYS B  66      20.312  -2.016 -16.244  1.00  0.00
ATOM    932  CA  CYS B  66      19.778  -1.968 -15.017  1.00  0.00
ATOM    933  C   CYS B  66      20.172  -3.047 -14.253  1.00  0.00
ATOM    934  O   CYS B  66      19.889  -4.169 -14.579  1.00  0.00
ATOM    935  CB  CYS B  66      18.251  -1.943 -15.090  1.00  0.00
ATOM    936  SG  CYS B  66      17.435  -1.938 -13.476  1.00  0.00
ATOM    942  N   THR B  67      20.557  -2.765 -13.195  1.00  0.00
ATOM    943  CA  THR B  67      20.899  -4.016 -12.444  1.00  0.00
ATOM    944  C   THR B  67      20.277  -3.687 -11.215  1.00  0.00
ATOM    945  O   THR B  67      20.100  -2.615 -10.611  1.00  0.00
ATOM    946  CB  THR B  67      22.398  -4.307 -12.247  1.00  0.00
ATOM    947  OG1 THR B  67      22.963  -3.337 -11.357  1.00  0.00
ATOM    948  CG2 THR B  67      23.130  -4.255 -13.580  1.00  0.00
ATOM    956  N   GLY B  68      20.090  -4.736 -10.618  1.00  0.00
ATOM    957  CA  GLY B  68      19.424  -4.482  -9.512  1.00  0.00
ATOM    958  C   GLY B  68      19.299  -5.742  -8.933  1.00  0.00
ATOM    959  O   GLY B  68      19.642  -6.842  -9.428  1.00  0.00
ATOM    963  N   THR B  69      18.746  -5.545  -7.836  1.00  0.00
ATOM    964  CA  THR B  69      18.650  -6.706  -6.906  1.00  0.00
ATOM    965  C   THR B  69      17.486  -6.533  -5.955  1.00  0.00
ATOM    966  O   THR B  69      16.918  -5.416  -5.613  1.00  0.00
ATOM    967  CB  THR B  69      19.942  -6.897  -6.090  1.00  0.00
ATOM    968  OG1 THR B  69      19.897  -8.156  -5.405  1.00  0.00
ATOM    969  CG2 THR B  69      20.102  -5.777  -5.074  1.00  0.00
ATOM    977  N   SER B  70      17.191  -7.585  -5.283  1.00  0.00
ATOM    978  CA  SER B  70      16.106  -7.295  -4.315  1.00  0.00
ATOM    979  C   SER B  70      16.445  -7.914  -3.110  1.00  0.00
ATOM    980  O   SER B  70      17.112  -8.970  -3.022  1.00  0.00
ATOM    981  CB  SER B  70      14.751  -7.812  -4.759  1.00  0.00
ATOM    982  OG  SER B  70      14.739  -9.212  -4.806  1.00  0.00
ATOM    988  N   SER B  71      15.761  -7.255  -2.174  1.00  0.00
ATOM    989  CA  SER B  71      15.793  -7.793   -.815  1.00  0.00
ATOM    990  C   SER B  71      14.801  -7.470    .088  1.00  0.00
ATOM    991  O   SER B  71      14.296  -6.424    .527  1.00  0.00
ATOM    992  CB  SER B  71      17.084  -7.398   -.126  1.00  0.00
ATOM    993  OG  SER B  71      17.130  -7.901   1.181  1.00  0.00
ATOM    999  N   GLY B  72      14.041  -8.476    .200  1.00  0.00
ATOM   1000  CA  GLY B  72      13.153  -8.101   1.176  1.00  0.00
ATOM   1001  C   GLY B  72      12.227  -7.062    .522  1.00  0.00
ATOM   1002  O   GLY B  72      11.659  -7.268   -.571  1.00  0.00
ATOM   1006  N   ASN B  73      12.141  -5.916   1.241  1.00  0.00
ATOM   1007  CA  ASN B  73      11.320  -4.768    .693  1.00  0.00
ATOM   1008  C   ASN B  73      12.174  -3.595   -.158  1.00  0.00
ATOM   1009  O   ASN B  73      11.875  -2.425   -.435  1.00  0.00
ATOM   1010  CB  ASN B  73      10.560  -4.150   1.852  1.00  0.00
ATOM   1011  CG  ASN B  73      11.470  -3.529   2.875  1.00  0.00
ATOM   1012  OD1 ASN B  73      12.671  -3.823   2.915  1.00  0.00
ATOM   1013  ND2 ASN B  73      10.923  -2.675   3.702  1.00  0.00
ATOM   1020  N   LYS B  74      13.388  -3.800   -.460  1.00  0.00
ATOM   1021  CA  LYS B  74      14.198  -2.720  -1.102  1.00  0.00
ATOM   1022  C   LYS B  74      14.625  -3.110  -2.523  1.00  0.00
ATOM   1023  O   LYS B  74      15.038  -4.244  -2.935  1.00  0.00
ATOM   1024  CB  LYS B  74      15.436  -2.397   -.264  1.00  0.00
ATOM   1025  CG  LYS B  74      15.134  -1.747   1.080  1.00  0.00
ATOM   1026  CD  LYS B  74      16.413  -1.337   1.795  1.00  0.00
ATOM   1027  CE  LYS B  74      16.112   -.654   3.121  1.00  0.00
ATOM   1028  NZ  LYS B  74      17.353   -.219   3.818  1.00  0.00
ATOM   1042  N   VAL B  75      14.435  -2.127  -3.380  1.00  0.00
ATOM   1043  CA  VAL B  75      14.873  -2.429  -4.672  1.00  0.00
ATOM   1044  C   VAL B  75      15.993  -1.416  -5.131  1.00  0.00
ATOM   1045  O   VAL B  75      16.182   -.237  -4.932  1.00  0.00
ATOM   1046  CB  VAL B  75      13.664  -2.392  -5.625  1.00  0.00
ATOM   1047  CG1 VAL B  75      14.079  -2.812  -7.027  1.00  0.00
ATOM   1048  CG2 VAL B  75      12.560  -3.294  -5.096  1.00  0.00
ATOM   1058  N   ASN B  76      17.011  -2.049  -5.694  1.00  0.00
ATOM   1059  CA  ASN B  76      18.168  -1.108  -6.062  1.00  0.00
ATOM   1060  C   ASN B  76      18.418  -1.029  -7.557  1.00  0.00
ATOM   1061  O   ASN B  76      18.657  -2.178  -8.110  1.00  0.00
ATOM   1062  CB  ASN B  76      19.456  -1.518  -5.372  1.00  0.00
ATOM   1063  CG  ASN B  76      20.571   -.536  -5.599  1.00  0.00
ATOM   1064  OD1 ASN B  76      20.601    .165  -6.617  1.00  0.00
ATOM   1065  ND2 ASN B  76      21.491   -.471  -4.669  1.00  0.00
ATOM   1072  N   LEU B  77      18.358    .134  -8.251  1.00  0.00
ATOM   1073  CA  LEU B  77      18.535    .139  -9.636  1.00  0.00
ATOM   1074  C   LEU B  77      19.894    .785 -10.004  1.00  0.00
ATOM   1075  O   LEU B  77      20.379   1.836  -9.641  1.00  0.00
ATOM   1076  CB  LEU B  77      17.368    .891 -10.289  1.00  0.00
ATOM   1077  CG  LEU B  77      15.965    .429  -9.876  1.00  0.00
ATOM   1078  CD1 LEU B  77      14.920   1.295 -10.567  1.00  0.00
ATOM   1079  CD2 LEU B  77      15.785  -1.038 -10.239  1.00  0.00
ATOM   1091  N   THR B  78      20.665    .081 -10.711  1.00  0.00
ATOM   1092  CA  THR B  78      21.846    .697 -11.080  1.00  0.00
ATOM   1093  C   THR B  78      21.849    .986 -12.500  1.00  0.00
ATOM   1094  O   THR B  78      21.538    .096 -13.341  1.00  0.00
ATOM   1095  CB  THR B  78      23.064   -.173 -10.719  1.00  0.00
ATOM   1096  OG1 THR B  78      23.130   -.342  -9.297  1.00  0.00
ATOM   1097  CG2 THR B  78      24.348    .479 -11.208  1.00  0.00
ATOM   1105  N   ILE B  79      22.168   2.386 -12.767  1.00  0.00
ATOM   1106  CA  ILE B  79      22.204   2.759 -14.109  1.00  0.00
ATOM   1107  C   ILE B  79      23.605   3.045 -14.692  1.00  0.00
ATOM   1108  O   ILE B  79      24.456   3.799 -14.185  1.00  0.00
ATOM   1109  CB  ILE B  79      21.302   3.994 -14.285  1.00  0.00
ATOM   1110  CG1 ILE B  79      19.971   3.793 -13.556  1.00  0.00
ATOM   1111  CG2 ILE B  79      21.067   4.274 -15.762  1.00  0.00
ATOM   1112  CD1 ILE B  79      19.164   2.624 -14.070  1.00  0.00
ATOM   1124  N   GLN B  80      23.948   2.312 -15.812  1.00  0.00
ATOM   1125  CA  GLN B  80      25.316   2.614 -16.229  1.00  0.00
ATOM   1126  C   GLN B  80      25.404   3.436 -17.558  1.00  0.00
ATOM   1127  O   GLN B  80      24.597   3.199 -18.467  1.00  0.00
ATOM   1128  CB  GLN B  80      26.096   1.305 -16.372  1.00  0.00
ATOM   1129  CG  GLN B  80      26.223    .510 -15.083  1.00  0.00
ATOM   1130  CD  GLN B  80      26.997   -.780 -15.272  1.00  0.00
ATOM   1131  OE1 GLN B  80      26.991  -1.371 -16.356  1.00  0.00
ATOM   1132  NE2 GLN B  80      27.668  -1.226 -14.217  1.00  0.00
ATOM   1141  N   GLY B  81      26.343   4.325 -17.688  1.00  0.00
ATOM   1142  CA  GLY B  81      26.732   5.145 -18.846  1.00  0.00
ATOM   1143  C   GLY B  81      25.773   6.262 -19.115  1.00  0.00
ATOM   1144  O   GLY B  81      25.488   6.641 -20.256  1.00  0.00
ATOM   1148  N   LEU B  82      25.268   6.761 -18.074  1.00  0.00
ATOM   1149  CA  LEU B  82      24.345   7.824 -18.024  1.00  0.00
ATOM   1150  C   LEU B  82      25.106   8.971 -18.690  1.00  0.00
ATOM   1151  O   LEU B  82      26.318   9.069 -18.529  1.00  0.00
ATOM   1152  CB  LEU B  82      23.933   8.152 -16.583  1.00  0.00
ATOM   1153  CG  LEU B  82      22.728   7.373 -16.042  1.00  0.00
ATOM   1154  CD1 LEU B  82      22.622   7.582 -14.538  1.00  0.00
ATOM   1155  CD2 LEU B  82      21.464   7.837 -16.749  1.00  0.00
ATOM   1167  N   ARG B  83      24.475   9.788 -19.384  1.00  0.00
ATOM   1168  CA  ARG B  83      25.014  10.944 -20.077  1.00  0.00
ATOM   1169  C   ARG B  83      24.489  12.118 -19.347  1.00  0.00
ATOM   1170  O   ARG B  83      23.534  11.919 -18.611  1.00  0.00
ATOM   1171  CB  ARG B  83      24.594  11.001 -21.539  1.00  0.00
ATOM   1172  CG  ARG B  83      25.109   9.857 -22.397  1.00  0.00
ATOM   1173  CD  ARG B  83      24.633   9.964 -23.800  1.00  0.00
ATOM   1174  NE  ARG B  83      23.194   9.778 -23.900  1.00  0.00
ATOM   1175  CZ  ARG B  83      22.471   9.990 -25.017  1.00  0.00
ATOM   1176  NH1 ARG B  83      23.065  10.393 -26.118  1.00  0.00
ATOM   1177  NH2 ARG B  83      21.165   9.791 -25.006  1.00  0.00
ATOM   1191  N   ALA B  84      25.114  13.296 -19.548  1.00  0.00
ATOM   1192  CA  ALA B  84      24.804  14.495 -18.838  1.00  0.00
ATOM   1193  C   ALA B  84      23.390  14.961 -18.975  1.00  0.00
ATOM   1194  O   ALA B  84      22.708  15.148 -17.916  1.00  0.00
ATOM   1195  CB  ALA B  84      25.845  15.709 -19.377  1.00  0.00
ATOM   1201  N   MET B  85      22.873  14.720 -20.076  1.00  0.00
ATOM   1202  CA  MET B  85      21.612  15.073 -20.538  1.00  0.00
ATOM   1203  C   MET B  85      20.527  14.194 -19.952  1.00  0.00
ATOM   1204  O   MET B  85      19.348  14.428 -20.169  1.00  0.00
ATOM   1205  CB  MET B  85      21.608  15.012 -22.065  1.00  0.00
ATOM   1206  CG  MET B  85      22.515  16.033 -22.738  1.00  0.00
ATOM   1207  SD  MET B  85      22.089  17.732 -22.307  1.00  0.00
ATOM   1208  CE  MET B  85      20.497  17.896 -23.111  1.00  0.00
ATOM   1218  N   ASP B  86      20.944  13.151 -19.201  1.00  0.00
ATOM   1219  CA  ASP B  86      20.048  12.155 -18.631  1.00  0.00
ATOM   1220  C   ASP B  86      19.560  12.521 -17.280  1.00  0.00
ATOM   1221  O   ASP B  86      18.795  11.765 -16.665  1.00  0.00
ATOM   1222  CB  ASP B  86      20.741  10.793 -18.549  1.00  0.00
ATOM   1223  CG  ASP B  86      21.015  10.184 -19.918  1.00  0.00
ATOM   1224  OD1 ASP B  86      20.383  10.590 -20.864  1.00  0.00
ATOM   1225  OD2 ASP B  86      21.854   9.320 -20.004  1.00  0.00
ATOM   1230  N   THR B  87      19.927  13.687 -16.898  1.00  0.00
ATOM   1231  CA  THR B  87      19.612  14.321 -15.676  1.00  0.00
ATOM   1232  C   THR B  87      18.118  14.469 -15.614  1.00  0.00
ATOM   1233  O   THR B  87      17.426  14.653 -16.608  1.00  0.00
ATOM   1234  CB  THR B  87      20.307  15.689 -15.547  1.00  0.00
ATOM   1235  OG1 THR B  87      20.047  16.239 -14.249  1.00  0.00
ATOM   1236  CG2 THR B  87      19.799  16.648 -16.612  1.00  0.00
ATOM   1244  N   GLY B  88      17.585  14.258 -14.375  1.00  0.00
ATOM   1245  CA  GLY B  88      16.168  14.351 -14.109  1.00  0.00
ATOM   1246  C   GLY B  88      15.275  13.628 -13.116  1.00  0.00
ATOM   1247  O   GLY B  88      15.638  13.089 -12.044  1.00  0.00
ATOM   1251  N   LEU B  89      13.988  13.799 -13.262  1.00  0.00
ATOM   1252  CA  LEU B  89      13.392  13.198 -12.117  1.00  0.00
ATOM   1253  C   LEU B  89      13.105  11.672 -12.277  1.00  0.00
ATOM   1254  O   LEU B  89      12.583  11.121 -13.252  1.00  0.00
ATOM   1255  CB  LEU B  89      12.093  13.951 -11.802  1.00  0.00
ATOM   1256  CG  LEU B  89      12.250  15.233 -10.976  1.00  0.00
ATOM   1257  CD1 LEU B  89      13.075  16.245 -11.760  1.00  0.00
ATOM   1258  CD2 LEU B  89      10.876  15.792 -10.638  1.00  0.00
ATOM   1270  N   TYR B  90      13.497  10.880 -11.330  1.00  0.00
ATOM   1271  CA  TYR B  90      13.144   9.508 -11.531  1.00  0.00
ATOM   1272  C   TYR B  90      12.108   9.090 -10.486  1.00  0.00
ATOM   1273  O   TYR B  90      11.915   9.384  -9.305  1.00  0.00
ATOM   1274  CB  TYR B  90      14.388   8.619 -11.465  1.00  0.00
ATOM   1275  CG  TYR B  90      15.336   8.808 -12.628  1.00  0.00
ATOM   1276  CD1 TYR B  90      16.035   9.998 -12.766  1.00  0.00
ATOM   1277  CD2 TYR B  90      15.507   7.792 -13.556  1.00  0.00
ATOM   1278  CE1 TYR B  90      16.901  10.171 -13.828  1.00  0.00
ATOM   1279  CE2 TYR B  90      16.373   7.965 -14.618  1.00  0.00
ATOM   1280  CZ  TYR B  90      17.068   9.149 -14.756  1.00  0.00
ATOM   1281  OH  TYR B  90      17.931   9.321 -15.814  1.00  0.00
ATOM   1291  N   ILE B  91      11.181   8.361 -10.995  1.00  0.00
ATOM   1292  CA  ILE B  91      10.157   7.869 -10.089  1.00  0.00
ATOM   1293  C   ILE B  91      10.168   6.286 -10.004  1.00  0.00
ATOM   1294  O   ILE B  91      10.643   5.526 -10.924  1.00  0.00
ATOM   1295  CB  ILE B  91       8.774   8.372 -10.541  1.00  0.00
ATOM   1296  CG1 ILE B  91       8.718   9.901 -10.487  1.00  0.00
ATOM   1297  CG2 ILE B  91       7.679   7.765  -9.678  1.00  0.00
ATOM   1298  CD1 ILE B  91       7.495  10.492 -11.149  1.00  0.00
ATOM   1310  N   CYS B  92       9.910   5.735  -8.918  1.00  0.00
ATOM   1311  CA  CYS B  92       9.844   4.314  -8.772  1.00  0.00
ATOM   1312  C   CYS B  92       8.442   3.782  -8.591  1.00  0.00
ATOM   1313  O   CYS B  92       7.652   4.326  -7.769  1.00  0.00
ATOM   1314  CB  CYS B  92      10.695   3.882  -7.577  1.00  0.00
ATOM   1315  SG  CYS B  92      11.086   2.116  -7.549  1.00  0.00
ATOM   1321  N   LYS B  93       8.147   2.615  -9.199  1.00  0.00
ATOM   1322  CA  LYS B  93       6.770   2.124  -9.025  1.00  0.00
ATOM   1323  C   LYS B  93       6.862    .604  -8.729  1.00  0.00
ATOM   1324  O   LYS B  93       7.393   -.292  -9.361  1.00  0.00
ATOM   1325  CB  LYS B  93       5.916   2.399 -10.263  1.00  0.00
ATOM   1326  CG  LYS B  93       4.482   1.897 -10.163  1.00  0.00
ATOM   1327  CD  LYS B  93       3.724   2.124 -11.463  1.00  0.00
ATOM   1328  CE  LYS B  93       2.291   1.621 -11.365  1.00  0.00
ATOM   1329  NZ  LYS B  93       1.561   1.768 -12.653  1.00  0.00
ATOM   1343  N   VAL B  94       5.992    .170  -7.751  1.00  0.00
ATOM   1344  CA  VAL B  94       5.935  -1.179  -7.578  1.00  0.00
ATOM   1345  C   VAL B  94       4.481  -1.815  -7.853  1.00  0.00
ATOM   1346  O   VAL B  94       3.454  -1.008  -7.478  1.00  0.00
ATOM   1347  CB  VAL B  94       6.409  -1.458  -6.139  1.00  0.00
ATOM   1348  CG1 VAL B  94       5.469   -.809  -5.133  1.00  0.00
ATOM   1349  CG2 VAL B  94       6.498  -2.958  -5.904  1.00  0.00
ATOM   1359  N   GLU B  95       4.498  -3.090  -8.431  1.00  0.00
ATOM   1360  CA  GLU B  95       3.252  -3.713  -8.602  1.00  0.00
ATOM   1361  C   GLU B  95       3.234  -5.144  -8.110  1.00  0.00
ATOM   1362  O   GLU B  95       4.185  -5.974  -8.191  1.00  0.00
ATOM   1363  CB  GLU B  95       2.862  -3.659 -10.081  1.00  0.00
ATOM   1364  CG  GLU B  95       2.596  -2.257 -10.610  1.00  0.00
ATOM   1365  CD  GLU B  95       2.164  -2.248 -12.050  1.00  0.00
ATOM   1366  OE1 GLU B  95       2.154  -3.293 -12.655  1.00  0.00
ATOM   1367  OE2 GLU B  95       1.843  -1.193 -12.546  1.00  0.00
ATOM   1374  N   LEU B  96       2.227  -5.542  -7.413  1.00  0.00
ATOM   1375  CA  LEU B  96       2.242  -6.930  -7.014  1.00  0.00
ATOM   1376  C   LEU B  96       1.276  -7.869  -7.984  1.00  0.00
ATOM   1377  O   LEU B  96        .195  -7.730  -8.606  1.00  0.00
ATOM   1378  CB  LEU B  96       1.806  -7.000  -5.545  1.00  0.00
ATOM   1379  CG  LEU B  96       2.731  -6.300  -4.542  1.00  0.00
ATOM   1380  CD1 LEU B  96       2.063  -6.262  -3.174  1.00  0.00
ATOM   1381  CD2 LEU B  96       4.062  -7.035  -4.480  1.00  0.00
ATOM   1393  N   MET B  97       1.674  -9.031  -8.096  1.00  0.00
ATOM   1394  CA  MET B  97        .860  -9.970  -9.025  1.00  0.00
ATOM   1395  C   MET B  97        .708 -11.334  -8.632  1.00  0.00
ATOM   1396  O   MET B  97       1.553 -12.236  -8.891  1.00  0.00
ATOM   1397  CB  MET B  97       1.455 -10.020 -10.431  1.00  0.00
ATOM   1398  CG  MET B  97       1.434  -8.691 -11.172  1.00  0.00
ATOM   1399  SD  MET B  97       2.302  -8.760 -12.751  1.00  0.00
ATOM   1400  CE  MET B  97       4.006  -8.768 -12.201  1.00  0.00
ATOM   1410  N   TYR B  98       -.091 -11.409  -8.092  1.00  0.00
ATOM   1411  CA  TYR B  98       -.640 -12.594  -7.655  1.00  0.00
ATOM   1412  C   TYR B  98      -2.018 -12.458  -7.154  1.00  0.00
ATOM   1413  O   TYR B  98      -2.934 -12.005  -7.911  1.00  0.00
ATOM   1414  CB  TYR B  98        .259 -13.197  -6.573  1.00  0.00
ATOM   1415  CG  TYR B  98        .865 -12.170  -5.642  1.00  0.00
ATOM   1416  CD1 TYR B  98        .049 -11.440  -4.789  1.00  0.00
ATOM   1417  CD2 TYR B  98       2.236 -11.959  -5.640  1.00  0.00
ATOM   1418  CE1 TYR B  98        .603 -10.502  -3.939  1.00  0.00
ATOM   1419  CE2 TYR B  98       2.789 -11.021  -4.790  1.00  0.00
ATOM   1420  CZ  TYR B  98       1.978 -10.295  -3.942  1.00  0.00
ATOM   1421  OH  TYR B  98       2.529  -9.361  -3.095  1.00  0.00
ATOM   1431  N   PRO B  99      -2.336 -13.007  -6.006  1.00  0.00
ATOM   1432  CA  PRO B  99      -3.573 -12.438  -5.923  1.00  0.00
ATOM   1433  C   PRO B  99      -3.087 -11.174  -6.371  1.00  0.00
ATOM   1434  O   PRO B  99      -2.005 -10.645  -6.198  1.00  0.00
ATOM   1435  CB  PRO B  99      -4.011 -12.482  -4.456  1.00  0.00
ATOM   1436  CG  PRO B  99      -3.360 -13.710  -3.917  1.00  0.00
ATOM   1437  CD  PRO B  99      -2.045 -13.788  -4.647  1.00  0.00
ATOM   1445  N   PRO B 100      -4.384 -10.604  -6.770  1.00  0.00
ATOM   1446  CA  PRO B 100      -4.909  -9.483  -7.726  1.00  0.00
ATOM   1447  C   PRO B 100      -4.204  -8.445  -7.243  1.00  0.00
ATOM   1448  O   PRO B 100      -4.152  -7.918  -6.131  1.00  0.00
ATOM   1449  CB  PRO B 100      -6.412  -9.290  -7.496  1.00  0.00
ATOM   1450  CG  PRO B 100      -6.953 -10.677  -7.436  1.00  0.00
ATOM   1451  CD  PRO B 100      -5.835 -11.490  -6.840  1.00  0.00
ATOM   1459  N   PRO B 101      -3.850  -8.041  -8.383  1.00  0.00
ATOM   1460  CA  PRO B 101      -2.873  -7.081  -8.461  1.00  0.00
ATOM   1461  C   PRO B 101      -3.089  -5.967  -7.719  1.00  0.00
ATOM   1462  O   PRO B 101      -4.127  -5.246  -7.721  1.00  0.00
ATOM   1463  CB  PRO B 101      -2.861  -6.717  -9.949  1.00  0.00
ATOM   1464  CG  PRO B 101      -3.040  -8.022 -10.646  1.00  0.00
ATOM   1465  CD  PRO B 101      -3.976  -8.797  -9.757  1.00  0.00
ATOM   1473  N   TYR B 102      -2.046  -5.609  -7.102  1.00  0.00
ATOM   1474  CA  TYR B 102      -2.383  -4.602  -6.321  1.00  0.00
ATOM   1475  C   TYR B 102      -1.519  -3.541  -6.927  1.00  0.00
ATOM   1476  O   TYR B 102       -.286  -3.468  -7.154  1.00  0.00
ATOM   1477  CB  TYR B 102      -2.104  -4.890  -4.844  1.00  0.00
ATOM   1478  CG  TYR B 102      -2.911  -6.040  -4.283  1.00  0.00
ATOM   1479  CD1 TYR B 102      -2.286  -7.239  -3.974  1.00  0.00
ATOM   1480  CD2 TYR B 102      -4.275  -5.896  -4.078  1.00  0.00
ATOM   1481  CE1 TYR B 102      -3.022  -8.290  -3.461  1.00  0.00
ATOM   1482  CE2 TYR B 102      -5.011  -6.946  -3.566  1.00  0.00
ATOM   1483  CZ  TYR B 102      -4.390  -8.139  -3.258  1.00  0.00
ATOM   1484  OH  TYR B 102      -5.123  -9.185  -2.748  1.00  0.00
ATOM   1494  N   TYR B 103      -2.039  -2.478  -6.713  1.00  0.00
ATOM   1495  CA  TYR B 103      -1.435  -1.395  -7.266  1.00  0.00
ATOM   1496  C   TYR B 103      -1.003   -.435  -6.413  1.00  0.00
ATOM   1497  O   TYR B 103      -1.682   -.304  -5.368  1.00  0.00
ATOM   1498  CB  TYR B 103      -2.374   -.730  -8.275  1.00  0.00
ATOM   1499  CG  TYR B 103      -2.745  -1.620  -9.442  1.00  0.00
ATOM   1500  CD1 TYR B 103      -3.870  -2.428  -9.368  1.00  0.00
ATOM   1501  CD2 TYR B 103      -1.960  -1.627 -10.585  1.00  0.00
ATOM   1502  CE1 TYR B 103      -4.208  -3.240 -10.433  1.00  0.00
ATOM   1503  CE2 TYR B 103      -2.298  -2.439 -11.650  1.00  0.00
ATOM   1504  CZ  TYR B 103      -3.417  -3.243 -11.576  1.00  0.00
ATOM   1505  OH  TYR B 103      -3.754  -4.052 -12.637  1.00  0.00
ATOM   1515  N   VAL B 104       -.110    .234  -6.927  1.00  0.00
ATOM   1516  CA  VAL B 104        .134   1.041  -6.066  1.00  0.00
ATOM   1517  C   VAL B 104        .222   2.543  -6.201  1.00  0.00
ATOM   1518  O   VAL B 104        .578   2.867  -7.262  1.00  0.00
ATOM   1519  CB  VAL B 104       1.461    .460  -5.544  1.00  0.00
ATOM   1520  CG1 VAL B 104       1.912   1.202  -4.295  1.00  0.00
ATOM   1521  CG2 VAL B 104       1.299  -1.025  -5.259  1.00  0.00
ATOM   1531  N   GLY B 105        .090   3.322  -5.284  1.00  0.00
ATOM   1532  CA  GLY B 105        .253   4.509  -6.016  1.00  0.00
ATOM   1533  C   GLY B 105       1.851   4.536  -6.033  1.00  0.00
ATOM   1534  O   GLY B 105       2.497   3.521  -6.115  1.00  0.00
ATOM   1538  N   MET B 106       2.340   5.698  -6.206  1.00  0.00
ATOM   1539  CA  MET B 106       3.555   6.384  -6.736  1.00  0.00
ATOM   1540  C   MET B 106       4.047   7.128  -5.553  1.00  0.00
ATOM   1541  O   MET B 106       3.311   7.531  -4.628  1.00  0.00
ATOM   1542  CB  MET B 106       3.266   7.318  -7.909  1.00  0.00
ATOM   1543  CG  MET B 106       2.452   6.688  -9.031  1.00  0.00
ATOM   1544  SD  MET B 106       3.285   5.277  -9.786  1.00  0.00
ATOM   1545  CE  MET B 106       4.654   6.091 -10.604  1.00  0.00
ATOM   1555  N   GLY B 107       5.281   7.247  -5.620  1.00  0.00
ATOM   1556  CA  GLY B 107       6.118   7.839  -4.715  1.00  0.00
ATOM   1557  C   GLY B 107       6.253   9.164  -5.337  1.00  0.00
ATOM   1558  O   GLY B 107       5.677   9.501  -6.345  1.00  0.00
ATOM   1562  N   ASN B 108       7.088   9.831  -4.723  1.00  0.00
ATOM   1563  CA  ASN B 108       7.707  11.071  -4.930  1.00  0.00
ATOM   1564  C   ASN B 108       8.856  10.693  -5.733  1.00  0.00
ATOM   1565  O   ASN B 108       9.364   9.570  -5.639  1.00  0.00
ATOM   1566  CB  ASN B 108       8.093  11.776  -3.642  1.00  0.00
ATOM   1567  CG  ASN B 108       6.898  12.205  -2.838  1.00  0.00
ATOM   1568  OD1 ASN B 108       5.940  12.771  -3.378  1.00  0.00
ATOM   1569  ND2 ASN B 108       6.934  11.947  -1.555  1.00  0.00
ATOM   1576  N   GLY B 109       9.316  11.621  -6.487  1.00  0.00
ATOM   1577  CA  GLY B 109      10.480  11.298  -7.245  1.00  0.00
ATOM   1578  C   GLY B 109      11.771  11.469  -6.521  1.00  0.00
ATOM   1579  O   GLY B 109      11.820  12.005  -5.418  1.00  0.00
ATOM   1583  N   THR B 110      12.811  11.160  -7.241  1.00  0.00
ATOM   1584  CA  THR B 110      14.159  11.510  -6.908  1.00  0.00
ATOM   1585  C   THR B 110      14.868  12.300  -8.074  1.00  0.00
ATOM   1586  O   THR B 110      14.620  12.381  -9.256  1.00  0.00
ATOM   1587  CB  THR B 110      14.952  10.238  -6.553  1.00  0.00
ATOM   1588  OG1 THR B 110      14.418   9.658  -5.356  1.00  0.00
ATOM   1589  CG2 THR B 110      16.421  10.568  -6.340  1.00  0.00
ATOM   1597  N   GLN B 111      15.797  13.156  -7.721  1.00  0.00
ATOM   1598  CA  GLN B 111      16.373  13.848  -8.811  1.00  0.00
ATOM   1599  C   GLN B 111      17.681  13.349  -9.140  1.00  0.00
ATOM   1600  O   GLN B 111      18.290  13.382  -8.149  1.00  0.00
ATOM   1601  CB  GLN B 111      16.468  15.347  -8.516  1.00  0.00
ATOM   1602  CG  GLN B 111      15.125  16.030  -8.323  1.00  0.00
ATOM   1603  CD  GLN B 111      15.266  17.513  -8.034  1.00  0.00
ATOM   1604  OE1 GLN B 111      16.282  17.960  -7.494  1.00  0.00
ATOM   1605  NE2 GLN B 111      14.245  18.284  -8.391  1.00  0.00
ATOM   1614  N   ILE B 112      18.021  12.997 -10.382  1.00  0.00
ATOM   1615  CA  ILE B 112      19.365  12.499 -10.590  1.00  0.00
ATOM   1616  C   ILE B 112      20.145  13.520 -11.446  1.00  0.00
ATOM   1617  O   ILE B 112      19.794  14.182 -12.434  1.00  0.00
ATOM   1618  CB  ILE B 112      19.347  11.121 -11.276  1.00  0.00
ATOM   1619  CG1 ILE B 112      18.705  10.077 -10.359  1.00  0.00
ATOM   1620  CG2 ILE B 112      20.757  10.700 -11.661  1.00  0.00
ATOM   1621  CD1 ILE B 112      18.655   8.688 -10.956  1.00  0.00
ATOM   1633  N   TYR B 113      21.339  13.832 -10.916  1.00  0.00
ATOM   1634  CA  TYR B 113      22.068  14.863 -11.603  1.00  0.00
ATOM   1635  C   TYR B 113      23.210  14.343 -12.138  1.00  0.00
ATOM   1636  O   TYR B 113      23.833  13.967 -11.186  1.00  0.00
ATOM   1637  CB  TYR B 113      22.448  16.033 -10.694  1.00  0.00
ATOM   1638  CG  TYR B 113      21.268  16.874 -10.256  1.00  0.00
ATOM   1639  CD1 TYR B 113      20.491  16.470  -9.180  1.00  0.00
ATOM   1640  CD2 TYR B 113      20.965  18.047 -10.930  1.00  0.00
ATOM   1641  CE1 TYR B 113      19.414  17.238  -8.780  1.00  0.00
ATOM   1642  CE2 TYR B 113      19.888  18.814 -10.530  1.00  0.00
ATOM   1643  CZ  TYR B 113      19.114  18.413  -9.460  1.00  0.00
ATOM   1644  OH  TYR B 113      18.042  19.177  -9.062  1.00  0.00
ATOM   1654  N   VAL B 114      23.487  14.431 -13.378  1.00  0.00
ATOM   1655  CA  VAL B 114      24.681  13.853 -13.921  1.00  0.00
ATOM   1656  C   VAL B 114      25.639  14.953 -14.237  1.00  0.00
ATOM   1657  O   VAL B 114      25.260  15.920 -14.835  1.00  0.00
ATOM   1658  CB  VAL B 114      24.375  13.041 -15.193  1.00  0.00
ATOM   1659  CG1 VAL B 114      25.637  12.368 -15.712  1.00  0.00
ATOM   1660  CG2 VAL B 114      23.294  12.010 -14.903  1.00  0.00
ATOM   1670  N   ILE B 115      26.886  14.754 -13.683  1.00  0.00
ATOM   1671  CA  ILE B 115      27.887  15.852 -13.870  1.00  0.00
ATOM   1672  C   ILE B 115      29.104  15.506 -14.634  1.00  0.00
ATOM   1673  O   ILE B 115      29.778  14.528 -14.341  1.00  0.00
ATOM   1674  CB  ILE B 115      28.359  16.401 -12.511  1.00  0.00
ATOM   1675  CG1 ILE B 115      27.176  16.979 -11.729  1.00  0.00
ATOM   1676  CG2 ILE B 115      29.437  17.455 -12.708  1.00  0.00
ATOM   1677  CD1 ILE B 115      27.503  17.327 -10.295  1.00  0.00
ATOM   1689  N   ASP B 116      29.358  16.328 -15.614  1.00  0.00
ATOM   1690  CA  ASP B 116      30.552  16.063 -16.271  1.00  0.00
ATOM   1691  C   ASP B 116      31.678  16.570 -15.395  1.00  0.00
ATOM   1692  O   ASP B 116      31.575  17.669 -14.864  1.00  0.00
ATOM   1693  CB  ASP B 116      30.568  16.730 -17.649  1.00  0.00
ATOM   1694  CG  ASP B 116      29.702  16.004 -18.669  1.00  0.00
ATOM   1695  OD1 ASP B 116      29.313  14.891 -18.404  1.00  0.00
ATOM   1696  OD2 ASP B 116      29.437  16.569 -19.703  1.00  0.00
ATOM   1701  N   PRO B 117      32.749  15.870 -15.233  1.00  0.00
ATOM   1702  CA  PRO B 117      33.900  16.318 -14.422  1.00  0.00
ATOM   1703  C   PRO B 117      34.480  17.386 -15.128  1.00  0.00
ATOM   1704  O   PRO B 117      34.480  17.368 -16.358  1.00  0.00
ATOM   1705  CB  PRO B 117      34.855  15.123 -14.344  1.00  0.00
ATOM   1706  CG  PRO B 117      34.538  14.322 -15.561  1.00  0.00
ATOM   1707  CD  PRO B 117      33.053  14.486 -15.741  1.00  0.00
ATOM   1715  N   GLU B 118      35.004  18.217 -14.440  1.00  0.00
ATOM   1716  CA  GLU B 118      35.513  19.235 -15.176  1.00  0.00
ATOM   1717  C   GLU B 118      36.672  18.596 -15.786  1.00  0.00
ATOM   1718  O   GLU B 118      37.274  17.658 -15.247  1.00  0.00
ATOM   1719  CB  GLU B 118      35.885  20.450 -14.323  1.00  0.00
ATOM   1720  CG  GLU B 118      34.699  21.153 -13.679  1.00  0.00
ATOM   1721  CD  GLU B 118      35.100  22.362 -12.879  1.00  0.00
ATOM   1722  OE1 GLU B 118      36.275  22.617 -12.771  1.00  0.00
ATOM   1723  OE2 GLU B 118      34.229  23.031 -12.375  1.00  0.00
ATOM   1730  N   PRO B 119      36.981  19.115 -16.974  1.00  0.00
ATOM   1731  CA  PRO B 119      38.030  18.606 -17.762  1.00  0.00
ATOM   1732  C   PRO B 119      39.230  19.129 -17.057  1.00  0.00
ATOM   1733  O   PRO B 119      40.198  19.338 -17.729  1.00  0.00
ATOM   1734  OXT PRO B 119      39.195  19.319 -15.873  1.00  0.00
ATOM   1735  CB  PRO B 119      37.822  19.218 -19.151  1.00  0.00
ATOM   1736  CG  PRO B 119      37.102  20.495 -18.883  1.00  0.00
ATOM   1737  CD  PRO B 119      36.228  20.191 -17.695  1.00  0.00
ATOM      1  N   GLN A   1      12.662  15.533  -5.071  1.00  0.00
ATOM      2  CA  GLN A   1      11.362  15.970  -5.547  1.00  0.00
ATOM      3  C   GLN A   1      11.213  17.469  -5.412  1.00  0.00
ATOM      4  O   GLN A   1      11.382  18.029  -4.333  1.00  0.00
ATOM      5  CB  GLN A   1      10.238  15.248  -4.795  1.00  0.00
ATOM      6  CG  GLN A   1       8.797  15.636  -5.207  1.00  0.00
ATOM      7  CD  GLN A   1       8.461  15.201  -6.626  1.00  0.00
ATOM      8  OE1 GLN A   1       8.885  14.129  -7.061  1.00  0.00
ATOM      9  NE2 GLN A   1       7.689  16.011  -7.340  1.00  0.00
ATOM     20  N   VAL A   2      10.892  18.113  -6.512  1.00  0.00
ATOM     21  CA  VAL A   2      10.739  19.550  -6.550  1.00  0.00
ATOM     22  C   VAL A   2       9.323  19.953  -6.903  1.00  0.00
ATOM     23  O   VAL A   2       8.727  19.454  -7.859  1.00  0.00
ATOM     24  CB  VAL A   2      11.735  20.143  -7.555  1.00  0.00
ATOM     25  CG1 VAL A   2      11.585  21.675  -7.654  1.00  0.00
ATOM     26  CG2 VAL A   2      13.110  19.745  -7.108  1.00  0.00
ATOM     36  N   GLN A   3       8.766  20.819  -6.078  1.00  0.00
ATOM     37  CA  GLN A   3       7.426  21.335  -6.278  1.00  0.00
ATOM     38  C   GLN A   3       7.479  22.718  -6.887  1.00  0.00
ATOM     39  O   GLN A   3       8.193  23.595  -6.395  1.00  0.00
ATOM     40  CB  GLN A   3       6.650  21.396  -4.955  1.00  0.00
ATOM     41  CG  GLN A   3       5.211  21.987  -5.063  1.00  0.00
ATOM     42  CD  GLN A   3       4.236  21.064  -5.795  1.00  0.00
ATOM     43  OE1 GLN A   3       4.055  19.918  -5.371  1.00  0.00
ATOM     44  NE2 GLN A   3       3.609  21.536  -6.882  1.00  0.00
ATOM     53  N   LEU A   4       6.735  22.925  -7.964  1.00  0.00
ATOM     54  CA  LEU A   4       6.663  24.249  -8.557  1.00  0.00
ATOM     55  C   LEU A   4       5.268  24.856  -8.329  1.00  0.00
ATOM     56  O   LEU A   4       4.256  24.144  -8.410  1.00  0.00
ATOM     57  CB  LEU A   4       6.995  24.146 -10.042  1.00  0.00
ATOM     58  CG  LEU A   4       8.371  23.523 -10.422  1.00  0.00
ATOM     59  CD1 LEU A   4       8.482  23.470 -11.921  1.00  0.00
ATOM     60  CD2 LEU A   4       9.495  24.339  -9.846  1.00  0.00
ATOM     72  N   GLN A   5       5.205  26.169  -8.052  1.00  0.00
ATOM     73  CA  GLN A   5       3.921  26.859  -7.847  1.00  0.00
ATOM     74  C   GLN A   5       3.829  28.204  -8.552  1.00  0.00
ATOM     75  O   GLN A   5       4.600  29.127  -8.278  1.00  0.00
ATOM     76  CB  GLN A   5       3.638  27.084  -6.357  1.00  0.00
ATOM     77  CG  GLN A   5       2.298  27.846  -6.060  1.00  0.00
ATOM     78  CD  GLN A   5       1.055  27.007  -6.405  1.00  0.00
ATOM     79  OE1 GLN A   5       0.914  25.912  -5.846  1.00  0.00
ATOM     80  NE2 GLN A   5       0.176  27.485  -7.306  1.00  0.00
ATOM     89  N   GLU A   6       2.822  28.324  -9.410  1.00  0.00
ATOM     90  CA  GLU A   6       2.584  29.510 -10.219  1.00  0.00
ATOM     91  C   GLU A   6       1.553  30.500  -9.677  1.00  0.00
ATOM     92  O   GLU A   6       0.589  30.117  -8.996  1.00  0.00
ATOM     93  CB  GLU A   6       2.131  29.057 -11.583  1.00  0.00
ATOM     94  CG  GLU A   6       3.143  28.252 -12.248  1.00  0.00
ATOM     95  CD  GLU A   6       2.735  27.801 -13.490  1.00  0.00
ATOM     96  OE1 GLU A   6       2.217  28.582 -14.214  1.00  0.00
ATOM     97  OE2 GLU A   6       2.894  26.629 -13.772  1.00  0.00
ATOM    104  N   SER A   7       1.731  31.767 -10.064  1.00  0.00
ATOM    105  CA  SER A   7       0.801  32.854  -9.774  1.00  0.00
ATOM    106  C   SER A   7       0.946  34.014 -10.777  1.00  0.00
ATOM    107  O   SER A   7       1.891  34.059 -11.575  1.00  0.00
ATOM    108  CB  SER A   7       1.004  33.367  -8.356  1.00  0.00
ATOM    109  OG  SER A   7       2.237  34.022  -8.212  1.00  0.00
ATOM    115  N   GLY A   8      -0.001  34.967 -10.736  1.00  0.00
ATOM    116  CA  GLY A   8       0.085  36.151 -11.602  1.00  0.00
ATOM    117  C   GLY A   8      -0.744  36.110 -12.891  1.00  0.00
ATOM    118  O   GLY A   8      -0.535  36.933 -13.770  1.00  0.00
ATOM    122  N   GLY A   9      -1.676  35.174 -13.023  1.00  0.00
ATOM    123  CA  GLY A   9      -2.482  35.125 -14.244  1.00  0.00
ATOM    124  C   GLY A   9      -3.585  36.183 -14.177  1.00  0.00
ATOM    125  O   GLY A   9      -3.547  37.069 -13.317  1.00  0.00
ATOM    129  N   GLY A  10      -4.561  36.115 -15.083  1.00  0.00
ATOM    130  CA  GLY A  10      -5.615  37.130 -15.105  1.00  0.00
ATOM    131  C   GLY A  10      -5.951  37.659 -16.499  1.00  0.00
ATOM    132  O   GLY A  10      -5.356  37.243 -17.501  1.00  0.00
ATOM    136  N   LEU A  11      -6.920  38.582 -16.539  1.00  0.00
ATOM    137  CA  LEU A  11      -7.400  39.202 -17.772  1.00  0.00
ATOM    138  C   LEU A  11      -6.630  40.488 -18.076  1.00  0.00
ATOM    139  O   LEU A  11      -6.545  41.394 -17.242  1.00  0.00
ATOM    140  CB  LEU A  11      -8.906  39.491 -17.665  1.00  0.00
ATOM    141  CG  LEU A  11      -9.584  40.197 -18.876  1.00  0.00
ATOM    142  CD1 LEU A  11      -9.539  39.298 -20.117  1.00  0.00
ATOM    143  CD2 LEU A  11     -11.028  40.518 -18.502  1.00  0.00
ATOM    155  N   VAL A  12      -6.069  40.538 -19.278  1.00  0.00
ATOM    156  CA  VAL A  12      -5.233  41.613 -19.784  1.00  0.00
ATOM    157  C   VAL A  12      -5.833  42.267 -21.024  1.00  0.00
ATOM    158  O   VAL A  12      -6.297  41.575 -21.925  1.00  0.00
ATOM    159  CB  VAL A  12      -3.856  41.009 -20.182  1.00  0.00
ATOM    160  CG1 VAL A  12      -2.888  42.078 -20.760  1.00  0.00
ATOM    161  CG2 VAL A  12      -3.246  40.320 -18.998  1.00  0.00
ATOM    171  N   GLN A  13      -5.877  43.592 -21.070  1.00  0.00
ATOM    172  CA  GLN A  13      -6.346  44.217 -22.302  1.00  0.00
ATOM    173  C   GLN A  13      -5.202  44.138 -23.299  1.00  0.00
ATOM    174  O   GLN A  13      -4.065  44.468 -22.951  1.00  0.00
ATOM    175  CB  GLN A  13      -6.771  45.666 -22.101  1.00  0.00
ATOM    176  CG  GLN A  13      -7.350  46.280 -23.362  1.00  0.00
ATOM    177  CD  GLN A  13      -7.895  47.644 -23.151  1.00  0.00
ATOM    178  OE1 GLN A  13      -7.695  48.259 -22.101  1.00  0.00
ATOM    179  NE2 GLN A  13      -8.606  48.142 -24.154  1.00  0.00
ATOM    188  N   ALA A  14      -5.488  43.757 -24.535  1.00  0.00
ATOM    189  CA  ALA A  14      -4.440  43.631 -25.528  1.00  0.00
ATOM    190  C   ALA A  14      -3.669  44.921 -25.639  1.00  0.00
ATOM    191  O   ALA A  14      -4.225  46.024 -25.605  1.00  0.00
ATOM    192  CB  ALA A  14      -4.996  43.252 -26.885  1.00  0.00
ATOM    198  N   GLY A  15      -2.366  44.753 -25.769  1.00  0.00
ATOM    199  CA  GLY A  15      -1.392  45.818 -25.858  1.00  0.00
ATOM    200  C   GLY A  15      -0.788  46.102 -24.484  1.00  0.00
ATOM    201  O   GLY A  15       0.247  46.763 -24.380  1.00  0.00
ATOM    205  N   GLY A  16      -1.406  45.559 -23.431  1.00  0.00
ATOM    206  CA  GLY A  16      -0.943  45.746 -22.067  1.00  0.00
ATOM    207  C   GLY A  16       0.111  44.725 -21.674  1.00  0.00
ATOM    208  O   GLY A  16       0.687  44.031 -22.523  1.00  0.00
ATOM    212  N   SER A  17       0.348  44.600 -20.371  1.00  0.00
ATOM    213  CA  SER A  17       1.390  43.710 -19.883  1.00  0.00
ATOM    214  C   SER A  17       0.957  42.941 -18.650  1.00  0.00
ATOM    215  O   SER A  17       0.024  43.334 -17.939  1.00  0.00
ATOM    216  CB  SER A  17       2.636  44.510 -19.564  1.00  0.00
ATOM    217  OG  SER A  17       2.399  45.424 -18.521  1.00  0.00
ATOM    223  N   LEU A  18       1.643  41.826 -18.411  1.00  0.00
ATOM    224  CA  LEU A  18       1.385  40.971 -17.258  1.00  0.00
ATOM    225  C   LEU A  18       2.656  40.227 -16.836  1.00  0.00
ATOM    226  O   LEU A  18       3.394  39.727 -17.685  1.00  0.00
ATOM    227  CB  LEU A  18       0.279  39.956 -17.608  1.00  0.00
ATOM    228  CG  LEU A  18      -0.208  38.978 -16.476  1.00  0.00
ATOM    229  CD1 LEU A  18      -0.966  39.760 -15.412  1.00  0.00
ATOM    230  CD2 LEU A  18      -1.098  37.909 -17.056  1.00  0.00
ATOM    242  N   ARG A  19       2.934  40.155 -15.535  1.00  0.00
ATOM    243  CA  ARG A  19       4.105  39.397 -15.098  1.00  0.00
ATOM    244  C   ARG A  19       3.697  38.128 -14.358  1.00  0.00
ATOM    245  O   ARG A  19       2.961  38.192 -13.374  1.00  0.00
ATOM    246  CB  ARG A  19       4.980  40.227 -14.167  1.00  0.00
ATOM    247  CG  ARG A  19       6.250  39.513 -13.678  1.00  0.00
ATOM    248  CD  ARG A  19       7.087  40.363 -12.790  1.00  0.00
ATOM    249  NE  ARG A  19       7.685  41.504 -13.482  1.00  0.00
ATOM    250  CZ  ARG A  19       8.434  42.464 -12.888  1.00  0.00
ATOM    251  NH1 ARG A  19       8.686  42.419 -11.590  1.00  0.00
ATOM    252  NH2 ARG A  19       8.911  43.457 -13.619  1.00  0.00
ATOM    266  N   LEU A  20       4.213  36.984 -14.807  1.00  0.00
ATOM    267  CA  LEU A  20       3.904  35.720 -14.141  1.00  0.00
ATOM    268  C   LEU A  20       5.060  35.357 -13.244  1.00  0.00
ATOM    269  O   LEU A  20       6.212  35.708 -13.517  1.00  0.00
ATOM    270  CB  LEU A  20       3.678  34.556 -15.116  1.00  0.00
ATOM    271  CG  LEU A  20       2.639  34.756 -16.195  1.00  0.00
ATOM    272  CD1 LEU A  20       2.563  33.493 -17.046  1.00  0.00
ATOM    273  CD2 LEU A  20       1.291  35.117 -15.604  1.00  0.00
ATOM    285  N   SER A  21       4.769  34.566 -12.229  1.00  0.00
ATOM    286  CA  SER A  21       5.776  34.097 -11.292  1.00  0.00
ATOM    287  C   SER A  21       5.607  32.640 -10.922  1.00  0.00
ATOM    288  O   SER A  21       4.490  32.137 -10.782  1.00  0.00
ATOM    289  CB  SER A  21       5.722  34.922 -10.029  1.00  0.00
ATOM    290  OG  SER A  21       6.570  34.381  -9.063  1.00  0.00
ATOM    296  N   CYS A  22       6.730  31.948 -10.784  1.00  0.00
ATOM    297  CA  CYS A  22       6.740  30.562 -10.336  1.00  0.00
ATOM    298  C   CYS A  22       7.839  30.288  -9.319  1.00  0.00
ATOM    299  O   CYS A  22       9.022  30.535  -9.558  1.00  0.00
ATOM    300  CB  CYS A  22       6.888  29.611 -11.520  1.00  0.00
ATOM    301  SG  CYS A  22       7.008  27.866 -11.061  1.00  0.00
ATOM    306  N   ALA A  23       7.434  29.783  -8.164  1.00  0.00
ATOM    307  CA  ALA A  23       8.376  29.499  -7.098  1.00  0.00
ATOM    308  C   ALA A  23       8.675  28.019  -7.038  1.00  0.00
ATOM    309  O   ALA A  23       7.802  27.185  -7.291  1.00  0.00
ATOM    310  CB  ALA A  23       7.835  29.986  -5.772  1.00  0.00
ATOM    316  N   ALA A  24       9.906  27.688  -6.673  1.00  0.00
ATOM    317  CA  ALA A  24      10.300  26.302  -6.519  1.00  0.00
ATOM    318  C   ALA A  24      10.617  25.968  -5.075  1.00  0.00
ATOM    319  O   ALA A  24      11.165  26.790  -4.338  1.00  0.00
ATOM    320  CB  ALA A  24      11.520  26.014  -7.385  1.00  0.00
ATOM    326  N   SER A  25      10.351  24.725  -4.701  1.00  0.00
ATOM    327  CA  SER A  25      10.707  24.223  -3.379  1.00  0.00
ATOM    328  C   SER A  25      11.096  22.747  -3.378  1.00  0.00
ATOM    329  O   SER A  25      10.566  21.935  -4.140  1.00  0.00
ATOM    330  CB  SER A  25       9.576  24.424  -2.406  1.00  0.00
ATOM    331  OG  SER A  25       9.925  23.900  -1.154  1.00  0.00
ATOM    337  N   GLY A  26      12.039  22.396  -2.502  1.00  0.00
ATOM    338  CA  GLY A  26      12.498  21.008  -2.339  1.00  0.00
ATOM    339  C   GLY A  26      13.951  20.803  -2.760  1.00  0.00
ATOM    340  O   GLY A  26      14.562  19.788  -2.441  1.00  0.00
ATOM    344  N   ASN A  27      14.502  21.775  -3.450  1.00  0.00
ATOM    345  CA  ASN A  27      15.873  21.758  -3.927  1.00  0.00
ATOM    346  C   ASN A  27      16.278  23.201  -4.135  1.00  0.00
ATOM    347  O   ASN A  27      15.464  24.105  -3.931  1.00  0.00
ATOM    348  CB  ASN A  27      15.987  20.929  -5.205  1.00  0.00
ATOM    349  CG  ASN A  27      17.345  20.318  -5.439  1.00  0.00
ATOM    350  OD1 ASN A  27      18.365  20.906  -5.059  1.00  0.00
ATOM    351  ND2 ASN A  27      17.376  19.166  -6.062  1.00  0.00
ATOM    358  N   ILE A  28      17.495  23.426  -4.570  1.00  0.00
ATOM    359  CA  ILE A  28      17.939  24.784  -4.816  1.00  0.00
ATOM    360  C   ILE A  28      17.827  25.015  -6.317  1.00  0.00
ATOM    361  O   ILE A  28      18.370  24.246  -7.116  1.00  0.00
ATOM    362  CB  ILE A  28      19.379  25.019  -4.344  1.00  0.00
ATOM    363  CG1 ILE A  28      19.512  24.675  -2.850  1.00  0.00
ATOM    364  CG2 ILE A  28      19.668  26.532  -4.514  1.00  0.00
ATOM    365  CD1 ILE A  28      20.946  24.578  -2.362  1.00  0.00
ATOM    377  N   SER A  29      17.133  26.078  -6.710  1.00  0.00
ATOM    378  CA  SER A  29      16.850  26.357  -8.115  1.00  0.00
ATOM    379  C   SER A  29      18.078  26.548  -8.992  1.00  0.00
ATOM    380  O   SER A  29      18.011  26.331 -10.198  1.00  0.00
ATOM    381  CB  SER A  29      15.983  27.589  -8.221  1.00  0.00
ATOM    382  OG  SER A  29      16.684  28.715  -7.783  1.00  0.00
ATOM    388  N   VAL A  30      19.222  26.843  -8.397  1.00  0.00
ATOM    389  CA  VAL A  30      20.449  27.058  -9.162  1.00  0.00
ATOM    390  C   VAL A  30      20.919  25.765  -9.823  1.00  0.00
ATOM    391  O   VAL A  30      21.755  25.788 -10.711  1.00  0.00
ATOM    392  CB  VAL A  30      21.596  27.584  -8.273  1.00  0.00
ATOM    393  CG1 VAL A  30      21.140  28.863  -7.607  1.00  0.00
ATOM    394  CG2 VAL A  30      22.090  26.498  -7.297  1.00  0.00
ATOM    404  N   ARG A  31      20.399  24.625  -9.379  1.00  0.00
ATOM    405  CA  ARG A  31      20.798  23.337  -9.910  1.00  0.00
ATOM    406  C   ARG A  31      19.969  22.933 -11.123  1.00  0.00
ATOM    407  O   ARG A  31      20.111  21.826 -11.641  1.00  0.00
ATOM    408  CB  ARG A  31      20.694  22.284  -8.821  1.00  0.00
ATOM    409  CG  ARG A  31      21.646  22.528  -7.655  1.00  0.00
ATOM    410  CD  ARG A  31      21.568  21.487  -6.618  1.00  0.00
ATOM    411  NE  ARG A  31      22.457  21.789  -5.493  1.00  0.00
ATOM    412  CZ  ARG A  31      22.637  21.013  -4.399  1.00  0.00
ATOM    413  NH1 ARG A  31      22.002  19.864  -4.272  1.00  0.00
ATOM    414  NH2 ARG A  31      23.465  21.415  -3.445  1.00  0.00
ATOM    428  N   ALA A  32      19.108  23.838 -11.577  1.00  0.00
ATOM    429  CA  ALA A  32      18.233  23.596 -12.705  1.00  0.00
ATOM    430  C   ALA A  32      18.104  24.788 -13.613  1.00  0.00
ATOM    431  O   ALA A  32      18.256  25.938 -13.203  1.00  0.00
ATOM    432  CB  ALA A  32      16.852  23.287 -12.211  1.00  0.00
ATOM    438  N   THR A  33      17.801  24.511 -14.863  1.00  0.00
ATOM    439  CA  THR A  33      17.443  25.572 -15.773  1.00  0.00
ATOM    440  C   THR A  33      15.943  25.712 -15.529  1.00  0.00
ATOM    441  O   THR A  33      15.378  24.965 -14.731  1.00  0.00
ATOM    442  CB  THR A  33      17.797  25.286 -17.252  1.00  0.00
ATOM    443  OG1 THR A  33      17.013  24.256 -17.753  1.00  0.00
ATOM    444  CG2 THR A  33      19.273  24.847 -17.363  1.00  0.00
ATOM    452  N   MET A  34      15.311  26.695 -16.117  1.00  0.00
ATOM    453  CA  MET A  34      13.878  26.875 -15.909  1.00  0.00
ATOM    454  C   MET A  34      13.199  27.412 -17.154  1.00  0.00
ATOM    455  O   MET A  34      13.804  28.139 -17.941  1.00  0.00
ATOM    456  CB  MET A  34      13.681  27.810 -14.721  1.00  0.00
ATOM    457  CG  MET A  34      12.255  28.126 -14.304  1.00  0.00
ATOM    458  SD  MET A  34      11.243  26.799 -13.607  1.00  0.00
ATOM    459  CE  MET A  34      11.883  26.691 -11.950  1.00  0.00
ATOM    469  N   GLY A  35      11.919  27.123 -17.326  1.00  0.00
ATOM    470  CA  GLY A  35      11.240  27.768 -18.434  1.00  0.00
ATOM    471  C   GLY A  35       9.737  27.730 -18.357  1.00  0.00
ATOM    472  O   GLY A  35       9.137  27.125 -17.460  1.00  0.00
ATOM    476  N   TRP A  36       9.132  28.425 -19.312  1.00  0.00
ATOM    477  CA  TRP A  36       7.699  28.543 -19.416  1.00  0.00
ATOM    478  C   TRP A  36       7.215  27.958 -20.715  1.00  0.00
ATOM    479  O   TRP A  36       7.844  28.127 -21.776  1.00  0.00
ATOM    480  CB  TRP A  36       7.242  29.997 -19.308  1.00  0.00
ATOM    481  CG  TRP A  36       7.433  30.606 -17.945  1.00  0.00
ATOM    482  CD1 TRP A  36       8.549  31.202 -17.502  1.00  0.00
ATOM    483  CD2 TRP A  36       6.473  30.707 -16.861  1.00  0.00
ATOM    484  NE1 TRP A  36       8.377  31.671 -16.235  1.00  0.00
ATOM    485  CE2 TRP A  36       7.115  31.381 -15.819  1.00  0.00
ATOM    486  CE3 TRP A  36       5.150  30.295 -16.699  1.00  0.00
ATOM    487  CZ2 TRP A  36       6.482  31.663 -14.621  1.00  0.00
ATOM    488  CZ3 TRP A  36       4.510  30.570 -15.501  1.00  0.00
ATOM    489  CH2 TRP A  36       5.155  31.235 -14.485  1.00  0.00
ATOM    500  N   TYR A  37       6.067  27.312 -20.604  1.00  0.00
ATOM    501  CA  TYR A  37       5.366  26.636 -21.671  1.00  0.00
ATOM    502  C   TYR A  37       3.922  27.101 -21.648  1.00  0.00
ATOM    503  O   TYR A  37       3.455  27.587 -20.618  1.00  0.00
ATOM    504  CB  TYR A  37       5.488  25.128 -21.427  1.00  0.00
ATOM    505  CG  TYR A  37       6.952  24.705 -21.364  1.00  0.00
ATOM    506  CD1 TYR A  37       7.668  24.826 -20.154  1.00  0.00
ATOM    507  CD2 TYR A  37       7.594  24.246 -22.496  1.00  0.00
ATOM    508  CE1 TYR A  37       9.002  24.533 -20.123  1.00  0.00
ATOM    509  CE2 TYR A  37       8.936  23.940 -22.439  1.00  0.00
ATOM    510  CZ  TYR A  37       9.632  24.105 -21.264  1.00  0.00
ATOM    511  OH  TYR A  37      10.966  23.862 -21.230  1.00  0.00
ATOM    521  N   ARG A  38       3.205  26.997 -22.753  1.00  0.00
ATOM    522  CA  ARG A  38       1.794  27.374 -22.687  1.00  0.00
ATOM    523  C   ARG A  38       0.864  26.509 -23.524  1.00  0.00
ATOM    524  O   ARG A  38       1.265  25.918 -24.528  1.00  0.00
ATOM    525  CB  ARG A  38       1.624  28.831 -23.083  1.00  0.00
ATOM    526  CG  ARG A  38       1.957  29.151 -24.524  1.00  0.00
ATOM    527  CD  ARG A  38       1.867  30.597 -24.797  1.00  0.00
ATOM    528  NE  ARG A  38       2.257  30.919 -26.149  1.00  0.00
ATOM    529  CZ  ARG A  38       2.304  32.152 -26.676  1.00  0.00
ATOM    530  NH1 ARG A  38       1.977  33.228 -25.985  1.00  0.00
ATOM    531  NH2 ARG A  38       2.691  32.253 -27.927  1.00  0.00
ATOM    545  N   GLN A  39      -0.400  26.445 -23.108  1.00  0.00
ATOM    546  CA  GLN A  39      -1.438  25.760 -23.877  1.00  0.00
ATOM    547  C   GLN A  39      -2.663  26.589 -24.157  1.00  0.00
ATOM    548  O   GLN A  39      -3.494  26.806 -23.266  1.00  0.00
ATOM    549  CB  GLN A  39      -1.918  24.483 -23.201  1.00  0.00
ATOM    550  CG  GLN A  39      -0.931  23.424 -23.198  1.00  0.00
ATOM    551  CD  GLN A  39      -1.384  22.185 -22.561  1.00  0.00
ATOM    552  OE1 GLN A  39      -0.815  21.766 -21.539  1.00  0.00
ATOM    553  NE2 GLN A  39      -2.395  21.551 -23.162  1.00  0.00
ATOM    562  N   ALA A  40      -2.776  27.051 -25.395  1.00  0.00
ATOM    563  CA  ALA A  40      -3.937  27.805 -25.812  1.00  0.00
ATOM    564  C   ALA A  40      -5.072  26.795 -25.880  1.00  0.00
ATOM    565  O   ALA A  40      -4.799  25.619 -26.128  1.00  0.00
ATOM    566  CB  ALA A  40      -3.704  28.498 -27.137  1.00  0.00
ATOM    572  N   PRO A  41      -6.332  27.160 -25.653  1.00  0.00
ATOM    573  CA  PRO A  41      -7.438  26.240 -25.777  1.00  0.00
ATOM    574  C   PRO A  41      -7.404  25.582 -27.149  1.00  0.00
ATOM    575  O   PRO A  41      -7.229  26.261 -28.157  1.00  0.00
ATOM    576  CB  PRO A  41      -8.647  27.176 -25.632  1.00  0.00
ATOM    577  CG  PRO A  41      -8.134  28.324 -24.768  1.00  0.00
ATOM    578  CD  PRO A  41      -6.697  28.531 -25.219  1.00  0.00
ATOM    586  N   GLY A  42      -7.594  24.267 -27.183  1.00  0.00
ATOM    587  CA  GLY A  42      -7.591  23.507 -28.434  1.00  0.00
ATOM    588  C   GLY A  42      -6.195  23.180 -28.989  1.00  0.00
ATOM    589  O   GLY A  42      -6.087  22.499 -30.013  1.00  0.00
ATOM    593  N   LYS A  43      -5.133  23.657 -28.334  1.00  0.00
ATOM    594  CA  LYS A  43      -3.768  23.448 -28.817  1.00  0.00
ATOM    595  C   LYS A  43      -2.885  22.597 -27.903  1.00  0.00
ATOM    596  O   LYS A  43      -3.139  22.442 -26.702  1.00  0.00
ATOM    597  CB  LYS A  43      -3.083  24.801 -29.037  1.00  0.00
ATOM    598  CG  LYS A  43      -3.802  25.761 -30.018  1.00  0.00
ATOM    599  CD  LYS A  43      -3.829  25.230 -31.455  1.00  0.00
ATOM    600  CE  LYS A  43      -4.435  26.251 -32.411  1.00  0.00
ATOM    601  NZ  LYS A  43      -4.520  25.729 -33.812  1.00  0.00
ATOM    615  N   GLU A  44      -1.825  22.043 -28.499  1.00  0.00
ATOM    616  CA  GLU A  44      -0.805  21.302 -27.777  1.00  0.00
ATOM    617  C   GLU A  44       0.117  22.274 -27.057  1.00  0.00
ATOM    618  O   GLU A  44       0.225  23.441 -27.429  1.00  0.00
ATOM    619  CB  GLU A  44      -0.007  20.398 -28.729  1.00  0.00
ATOM    620  CG  GLU A  44       0.974  21.115 -29.690  1.00  0.00
ATOM    621  CD  GLU A  44       0.318  21.653 -30.944  1.00  0.00
ATOM    622  OE1 GLU A  44      -0.895  21.734 -30.982  1.00  0.00
ATOM    623  OE2 GLU A  44       1.028  21.977 -31.865  1.00  0.00
ATOM    630  N   ARG A  45       0.796  21.798 -26.029  1.00  0.00
ATOM    631  CA  ARG A  45       1.731  22.639 -25.293  1.00  0.00
ATOM    632  C   ARG A  45       2.904  23.093 -26.146  1.00  0.00
ATOM    633  O   ARG A  45       3.526  22.284 -26.836  1.00  0.00
ATOM    634  CB  ARG A  45       2.216  21.878 -24.071  1.00  0.00
ATOM    635  CG  ARG A  45       2.983  22.685 -23.063  1.00  0.00
ATOM    636  CD  ARG A  45       3.272  21.885 -21.853  1.00  0.00
ATOM    637  NE  ARG A  45       2.043  21.530 -21.114  1.00  0.00
ATOM    638  CZ  ARG A  45       1.972  20.702 -20.062  1.00  0.00
ATOM    639  NH1 ARG A  45       3.047  20.122 -19.586  1.00  0.00
ATOM    640  NH2 ARG A  45       0.787  20.480 -19.534  1.00  0.00
ATOM    654  N   GLU A  46       3.252  24.378 -26.030  1.00  0.00
ATOM    655  CA  GLU A  46       4.382  24.921 -26.773  1.00  0.00
ATOM    656  C   GLU A  46       5.343  25.681 -25.871  1.00  0.00
ATOM    657  O   GLU A  46       4.965  26.233 -24.836  1.00  0.00
ATOM    658  CB  GLU A  46       3.898  25.884 -27.877  1.00  0.00
ATOM    659  CG  GLU A  46       3.227  27.173 -27.343  1.00  0.00
ATOM    660  CD  GLU A  46       2.691  28.127 -28.400  1.00  0.00
ATOM    661  OE1 GLU A  46       1.788  27.775 -29.123  1.00  0.00
ATOM    662  OE2 GLU A  46       3.194  29.237 -28.473  1.00  0.00
ATOM    669  N   PHE A  47       6.602  25.717 -26.286  1.00  0.00
ATOM    670  CA  PHE A  47       7.654  26.474 -25.614  1.00  0.00
ATOM    671  C   PHE A  47       7.439  27.971 -25.701  1.00  0.00
ATOM    672  O   PHE A  47       7.082  28.479 -26.763  1.00  0.00
ATOM    673  CB  PHE A  47       9.020  26.110 -26.206  1.00  0.00
ATOM    674  CG  PHE A  47      10.141  26.914 -25.651  1.00  0.00
ATOM    675  CD1 PHE A  47      10.620  26.710 -24.380  1.00  0.00
ATOM    676  CD2 PHE A  47      10.722  27.894 -26.426  1.00  0.00
ATOM    677  CE1 PHE A  47      11.629  27.479 -23.901  1.00  0.00
ATOM    678  CE2 PHE A  47      11.729  28.652 -25.946  1.00  0.00
ATOM    679  CZ  PHE A  47      12.173  28.456 -24.697  1.00  0.00
ATOM    689  N   VAL A  48       7.664  28.681 -24.591  1.00  0.00
ATOM    690  CA  VAL A  48       7.587  30.129 -24.581  1.00  0.00
ATOM    691  C   VAL A  48       8.961  30.753 -24.331  1.00  0.00
ATOM    692  O   VAL A  48       9.456  31.545 -25.140  1.00  0.00
ATOM    693  CB  VAL A  48       6.614  30.593 -23.474  1.00  0.00
ATOM    694  CG1 VAL A  48       6.550  32.065 -23.400  1.00  0.00
ATOM    695  CG2 VAL A  48       5.265  30.037 -23.743  1.00  0.00
ATOM    705  N   ALA A  49       9.565  30.416 -23.188  1.00  0.00
ATOM    706  CA  ALA A  49      10.841  31.029 -22.812  1.00  0.00
ATOM    707  C   ALA A  49      11.639  30.173 -21.842  1.00  0.00
ATOM    708  O   ALA A  49      11.076  29.430 -21.035  1.00  0.00
ATOM    709  CB  ALA A  49      10.595  32.388 -22.182  1.00  0.00
ATOM    715  N   GLY A  50      12.956  30.328 -21.848  1.00  0.00
ATOM    716  CA  GLY A  50      13.759  29.606 -20.876  1.00  0.00
ATOM    717  C   GLY A  50      15.007  30.357 -20.442  1.00  0.00
ATOM    718  O   GLY A  50      15.523  31.233 -21.149  1.00  0.00
ATOM    722  N   ILE A  51      15.464  30.011 -19.241  1.00  0.00
ATOM    723  CA  ILE A  51      16.645  30.593 -18.628  1.00  0.00
ATOM    724  C   ILE A  51      17.589  29.503 -18.087  1.00  0.00
ATOM    725  O   ILE A  51      17.158  28.552 -17.425  1.00  0.00
ATOM    726  CB  ILE A  51      16.205  31.623 -17.548  1.00  0.00
ATOM    727  CG1 ILE A  51      17.420  32.334 -16.960  1.00  0.00
ATOM    728  CG2 ILE A  51      15.360  30.945 -16.438  1.00  0.00
ATOM    729  CD1 ILE A  51      17.083  33.605 -16.200  1.00  0.00
ATOM    741  N   SER A  52      18.877  29.634 -18.384  1.00  0.00
ATOM    742  CA  SER A  52      19.907  28.680 -17.962  1.00  0.00
ATOM    743  C   SER A  52      20.437  28.917 -16.539  1.00  0.00
ATOM    744  O   SER A  52      20.168  29.947 -15.921  1.00  0.00
ATOM    745  CB  SER A  52      21.039  28.692 -18.969  1.00  0.00
ATOM    746  OG  SER A  52      21.775  29.891 -18.930  1.00  0.00
ATOM    752  N   TYR A  53      21.234  27.974 -16.020  1.00  0.00
ATOM    753  CA  TYR A  53      21.853  28.098 -14.690  1.00  0.00
ATOM    754  C   TYR A  53      22.647  29.403 -14.607  1.00  0.00
ATOM    755  O   TYR A  53      22.480  30.194 -13.678  1.00  0.00
ATOM    756  CB  TYR A  53      22.695  26.846 -14.383  1.00  0.00
ATOM    757  CG  TYR A  53      23.611  26.856 -13.121  1.00  0.00
ATOM    758  CD1 TYR A  53      23.475  27.775 -12.066  1.00  0.00
ATOM    759  CD2 TYR A  53      24.615  25.899 -13.043  1.00  0.00
ATOM    760  CE1 TYR A  53      24.341  27.729 -10.997  1.00  0.00
ATOM    761  CE2 TYR A  53      25.466  25.863 -11.966  1.00  0.00
ATOM    762  CZ  TYR A  53      25.334  26.774 -10.951  1.00  0.00
ATOM    763  OH  TYR A  53      26.193  26.734  -9.877  1.00  0.00
ATOM    773  N   GLY A  54      23.439  29.673 -15.634  1.00  0.00
ATOM    774  CA  GLY A  54      24.258  30.884 -15.739  1.00  0.00
ATOM    775  C   GLY A  54      23.475  32.134 -16.189  1.00  0.00
ATOM    776  O   GLY A  54      24.082  33.135 -16.580  1.00  0.00
ATOM    780  N   SER A  55      22.141  32.045 -16.165  1.00  0.00
ATOM    781  CA  SER A  55      21.152  33.052 -16.543  1.00  0.00
ATOM    782  C   SER A  55      21.154  33.519 -17.997  1.00  0.00
ATOM    783  O   SER A  55      20.789  34.668 -18.273  1.00  0.00
ATOM    784  CB  SER A  55      21.269  34.278 -15.643  1.00  0.00
ATOM    785  OG  SER A  55      21.036  33.967 -14.286  1.00  0.00
ATOM    791  N   SER A  56      21.522  32.656 -18.946  1.00  0.00
ATOM    792  CA  SER A  56      21.404  33.059 -20.337  1.00  0.00
ATOM    793  C   SER A  56      19.956  32.790 -20.694  1.00  0.00
ATOM    794  O   SER A  56      19.318  31.947 -20.056  1.00  0.00
ATOM    795  CB  SER A  56      22.395  32.314 -21.236  1.00  0.00
ATOM    796  OG  SER A  56      22.130  30.929 -21.309  1.00  0.00
ATOM    802  N   THR A  57      19.425  33.425 -21.736  1.00  0.00
ATOM    803  CA  THR A  57      18.029  33.156 -22.067  1.00  0.00
ATOM    804  C   THR A  57      17.782  32.833 -23.519  1.00  0.00
ATOM    805  O   THR A  57      18.551  33.208 -24.407  1.00  0.00
ATOM    806  CB  THR A  57      17.146  34.358 -21.702  1.00  0.00
ATOM    807  OG1 THR A  57      17.542  35.491 -22.497  1.00  0.00
ATOM    808  CG2 THR A  57      17.290  34.697 -20.219  1.00  0.00
ATOM    816  N   TYR A  58      16.635  32.215 -23.755  1.00  0.00
ATOM    817  CA  TYR A  58      16.183  31.883 -25.090  1.00  0.00
ATOM    818  C   TYR A  58      14.660  31.936 -25.157  1.00  0.00
ATOM    819  O   TYR A  58      13.962  31.688 -24.168  1.00  0.00
ATOM    820  CB  TYR A  58      16.818  30.531 -25.455  1.00  0.00
ATOM    821  CG  TYR A  58      16.494  29.398 -24.481  1.00  0.00
ATOM    822  CD1 TYR A  58      15.524  28.485 -24.768  1.00  0.00
ATOM    823  CD2 TYR A  58      17.187  29.313 -23.256  1.00  0.00
ATOM    824  CE1 TYR A  58      15.242  27.478 -23.871  1.00  0.00
ATOM    825  CE2 TYR A  58      16.898  28.319 -22.361  1.00  0.00
ATOM    826  CZ  TYR A  58      15.934  27.398 -22.660  1.00  0.00
ATOM    827  OH  TYR A  58      15.649  26.385 -21.747  1.00  0.00
ATOM    837  N   TYR A  59      14.142  32.273 -26.339  1.00  0.00
ATOM    838  CA  TYR A  59      12.702  32.448 -26.512  1.00  0.00
ATOM    839  C   TYR A  59      12.162  31.854 -27.788  1.00  0.00
ATOM    840  O   TYR A  59      12.874  31.765 -28.785  1.00  0.00
ATOM    841  CB  TYR A  59      12.397  33.938 -26.533  1.00  0.00
ATOM    842  CG  TYR A  59      12.837  34.670 -25.320  1.00  0.00
ATOM    843  CD1 TYR A  59      14.124  35.188 -25.272  1.00  0.00
ATOM    844  CD2 TYR A  59      11.989  34.829 -24.266  1.00  0.00
ATOM    845  CE1 TYR A  59      14.554  35.853 -24.164  1.00  0.00
ATOM    846  CE2 TYR A  59      12.417  35.491 -23.151  1.00  0.00
ATOM    847  CZ  TYR A  59      13.706  36.007 -23.100  1.00  0.00
ATOM    848  OH  TYR A  59      14.145  36.683 -21.981  1.00  0.00
ATOM    858  N   ALA A  60      10.886  31.488 -27.763  1.00  0.00
ATOM    859  CA  ALA A  60      10.175  31.059 -28.959  1.00  0.00
ATOM    860  C   ALA A  60      10.077  32.212 -29.958  1.00  0.00
ATOM    861  O   ALA A  60       9.796  33.352 -29.572  1.00  0.00
ATOM    862  CB  ALA A  60       8.787  30.559 -28.599  1.00  0.00
ATOM    868  N   ASP A  61      10.131  31.910 -31.257  1.00  0.00
ATOM    869  CA  ASP A  61      10.027  32.970 -32.267  1.00  0.00
ATOM    870  C   ASP A  61       8.777  33.830 -32.115  1.00  0.00
ATOM    871  O   ASP A  61       8.816  35.027 -32.403  1.00  0.00
ATOM    872  CB  ASP A  61      10.044  32.386 -33.682  1.00  0.00
ATOM    873  CG  ASP A  61      11.424  31.878 -34.168  1.00  0.00
ATOM    874  OD1 ASP A  61      12.451  32.227 -33.590  1.00  0.00
ATOM    875  OD2 ASP A  61      11.433  31.135 -35.108  1.00  0.00
ATOM    880  N   SER A  62       7.678  33.230 -31.666  1.00  0.00
ATOM    881  CA  SER A  62       6.412  33.919 -31.492  1.00  0.00
ATOM    882  C   SER A  62       6.380  34.926 -30.336  1.00  0.00
ATOM    883  O   SER A  62       5.456  35.743 -30.267  1.00  0.00
ATOM    884  CB  SER A  62       5.319  32.887 -31.304  1.00  0.00
ATOM    885  OG  SER A  62       5.488  32.183 -30.102  1.00  0.00
ATOM    891  N   VAL A  63       7.360  34.872 -29.417  1.00  0.00
ATOM    892  CA  VAL A  63       7.372  35.799 -28.289  1.00  0.00
ATOM    893  C   VAL A  63       8.659  36.646 -28.237  1.00  0.00
ATOM    894  O   VAL A  63       8.775  37.555 -27.402  1.00  0.00
ATOM    895  CB  VAL A  63       7.164  35.069 -26.952  1.00  0.00
ATOM    896  CG1 VAL A  63       5.825  34.323 -26.986  1.00  0.00
ATOM    897  CG2 VAL A  63       8.315  34.172 -26.628  1.00  0.00
ATOM    907  N   LYS A  64       9.648  36.350 -29.090  1.00  0.00
ATOM    908  CA  LYS A  64      10.871  37.154 -29.091  1.00  0.00
ATOM    909  C   LYS A  64      10.510  38.621 -29.274  1.00  0.00
ATOM    910  O   LYS A  64       9.712  38.976 -30.133  1.00  0.00
ATOM    911  CB  LYS A  64      11.822  36.737 -30.227  1.00  0.00
ATOM    912  CG  LYS A  64      12.499  35.393 -30.067  1.00  0.00
ATOM    913  CD  LYS A  64      13.317  35.013 -31.297  1.00  0.00
ATOM    914  CE  LYS A  64      13.877  33.596 -31.159  1.00  0.00
ATOM    915  NZ  LYS A  64      14.538  33.123 -32.401  1.00  0.00
ATOM    929  N   GLY A  65      11.064  39.481 -28.437  1.00  0.00
ATOM    930  CA  GLY A  65      10.791  40.911 -28.523  1.00  0.00
ATOM    931  C   GLY A  65       9.586  41.349 -27.683  1.00  0.00
ATOM    932  O   GLY A  65       9.353  42.547 -27.513  1.00  0.00
ATOM    936  N   ARG A  66       8.822  40.389 -27.156  1.00  0.00
ATOM    937  CA  ARG A  66       7.655  40.708 -26.346  1.00  0.00
ATOM    938  C   ARG A  66       7.817  40.147 -24.944  1.00  0.00
ATOM    939  O   ARG A  66       7.446  40.782 -23.954  1.00  0.00
ATOM    940  CB  ARG A  66       6.396  40.107 -26.950  1.00  0.00
ATOM    941  CG  ARG A  66       5.981  40.673 -28.275  1.00  0.00
ATOM    942  CD  ARG A  66       4.721  40.039 -28.759  1.00  0.00
ATOM    943  NE  ARG A  66       4.314  40.555 -30.069  1.00  0.00
ATOM    944  CZ  ARG A  66       4.745  40.075 -31.264  1.00  0.00
ATOM    945  NH1 ARG A  66       5.596  39.072 -31.312  1.00  0.00
ATOM    946  NH2 ARG A  66       4.306  40.622 -32.389  1.00  0.00
ATOM    960  N   PHE A  67       8.333  38.923 -24.841  1.00  0.00
ATOM    961  CA  PHE A  67       8.450  38.311 -23.523  1.00  0.00
ATOM    962  C   PHE A  67       9.895  38.283 -23.019  1.00  0.00
ATOM    963  O   PHE A  67      10.823  38.024 -23.783  1.00  0.00
ATOM    964  CB  PHE A  67       7.912  36.885 -23.515  1.00  0.00
ATOM    965  CG  PHE A  67       6.388  36.672 -23.748  1.00  0.00
ATOM    966  CD1 PHE A  67       5.486  37.663 -24.163  1.00  0.00
ATOM    967  CD2 PHE A  67       5.886  35.427 -23.551  1.00  0.00
ATOM    968  CE1 PHE A  67       4.158  37.376 -24.375  1.00  0.00
ATOM    969  CE2 PHE A  67       4.557  35.135 -23.759  1.00  0.00
ATOM    970  CZ  PHE A  67       3.694  36.108 -24.174  1.00  0.00
ATOM    980  N   THR A  68      10.065  38.500 -21.711  1.00  0.00
ATOM    981  CA  THR A  68      11.373  38.405 -21.040  1.00  0.00
ATOM    982  C   THR A  68      11.362  37.444 -19.841  1.00  0.00
ATOM    983  O   THR A  68      10.479  37.489 -18.983  1.00  0.00
ATOM    984  CB  THR A  68      11.900  39.792 -20.586  1.00  0.00
ATOM    985  OG1 THR A  68      12.076  40.635 -21.728  1.00  0.00
ATOM    986  CG2 THR A  68      13.246  39.656 -19.855  1.00  0.00
ATOM    994  N   ILE A  69      12.361  36.573 -19.755  1.00  0.00
ATOM    995  CA  ILE A  69      12.428  35.637 -18.630  1.00  0.00
ATOM    996  C   ILE A  69      13.616  35.975 -17.724  1.00  0.00
ATOM    997  O   ILE A  69      14.707  36.284 -18.205  1.00  0.00
ATOM    998  CB  ILE A  69      12.501  34.165 -19.117  1.00  0.00
ATOM    999  CG1 ILE A  69      12.386  33.195 -17.903  1.00  0.00
ATOM   1000  CG2 ILE A  69      13.769  33.904 -19.899  1.00  0.00
ATOM   1001  CD1 ILE A  69      12.169  31.753 -18.287  1.00  0.00
ATOM   1013  N   SER A  70      13.395  35.922 -16.413  1.00  0.00
ATOM   1014  CA  SER A  70      14.451  36.201 -15.436  1.00  0.00
ATOM   1015  C   SER A  70      14.283  35.361 -14.170  1.00  0.00
ATOM   1016  O   SER A  70      13.219  34.788 -13.932  1.00  0.00
ATOM   1017  CB  SER A  70      14.469  37.675 -15.076  1.00  0.00
ATOM   1018  OG  SER A  70      13.302  38.046 -14.395  1.00  0.00
ATOM   1024  N   ARG A  71      15.344  35.247 -13.363  1.00  0.00
ATOM   1025  CA  ARG A  71      15.238  34.459 -12.133  1.00  0.00
ATOM   1026  C   ARG A  71      15.982  35.044 -10.933  1.00  0.00
ATOM   1027  O   ARG A  71      17.086  35.578 -11.054  1.00  0.00
ATOM   1028  CB  ARG A  71      15.723  33.034 -12.382  1.00  0.00
ATOM   1029  CG  ARG A  71      15.581  32.080 -11.192  1.00  0.00
ATOM   1030  CD  ARG A  71      15.897  30.714 -11.535  1.00  0.00
ATOM   1031  NE  ARG A  71      17.292  30.561 -11.853  1.00  0.00
ATOM   1032  CZ  ARG A  71      17.871  29.405 -12.176  1.00  0.00
ATOM   1033  NH1 ARG A  71      17.170  28.309 -12.211  1.00  0.00
ATOM   1034  NH2 ARG A  71      19.150  29.367 -12.459  1.00  0.00
ATOM   1048  N   ASP A  72      15.342  34.920  -9.769  1.00  0.00
ATOM   1049  CA  ASP A  72      15.876  35.307  -8.472  1.00  0.00
ATOM   1050  C   ASP A  72      16.313  34.051  -7.715  1.00  0.00
ATOM   1051  O   ASP A  72      15.487  33.302  -7.173  1.00  0.00
ATOM   1052  CB  ASP A  72      14.822  36.115  -7.695  1.00  0.00
ATOM   1053  CG  ASP A  72      15.295  36.606  -6.329  1.00  0.00
ATOM   1054  OD1 ASP A  72      16.150  35.952  -5.747  1.00  0.00
ATOM   1055  OD2 ASP A  72      14.811  37.626  -5.872  1.00  0.00
ATOM   1060  N   ASN A  73      17.617  33.769  -7.732  1.00  0.00
ATOM   1061  CA  ASN A  73      18.102  32.521  -7.153  1.00  0.00
ATOM   1062  C   ASN A  73      17.885  32.467  -5.644  1.00  0.00
ATOM   1063  O   ASN A  73      17.554  31.423  -5.087  1.00  0.00
ATOM   1064  CB  ASN A  73      19.568  32.359  -7.461  1.00  0.00
ATOM   1065  CG  ASN A  73      19.817  32.071  -8.905  1.00  0.00
ATOM   1066  OD1 ASN A  73      18.944  31.625  -9.659  1.00  0.00
ATOM   1067  ND2 ASN A  73      21.021  32.335  -9.326  1.00  0.00
ATOM   1074  N   ALA A  74      18.041  33.611  -4.976  1.00  0.00
ATOM   1075  CA  ALA A  74      17.904  33.685  -3.521  1.00  0.00
ATOM   1076  C   ALA A  74      16.512  33.279  -3.072  1.00  0.00
ATOM   1077  O   ALA A  74      16.338  32.642  -2.031  1.00  0.00
ATOM   1078  CB  ALA A  74      18.202  35.092  -3.039  1.00  0.00
ATOM   1084  N   LYS A  75      15.519  33.655  -3.866  1.00  0.00
ATOM   1085  CA  LYS A  75      14.132  33.344  -3.557  1.00  0.00
ATOM   1086  C   LYS A  75      13.609  32.097  -4.269  1.00  0.00
ATOM   1087  O   LYS A  75      12.406  31.822  -4.211  1.00  0.00
ATOM   1088  CB  LYS A  75      13.243  34.526  -3.917  1.00  0.00
ATOM   1089  CG  LYS A  75      13.515  35.777  -3.109  1.00  0.00
ATOM   1090  CD  LYS A  75      12.585  36.900  -3.527  1.00  0.00
ATOM   1091  CE  LYS A  75      12.886  38.183  -2.777  1.00  0.00
ATOM   1092  NZ  LYS A  75      12.043  39.308  -3.260  1.00  0.00
ATOM   1106  N   ASN A  76      14.467  31.402  -5.031  1.00  0.00
ATOM   1107  CA  ASN A  76      14.066  30.237  -5.822  1.00  0.00
ATOM   1108  C   ASN A  76      12.828  30.536  -6.669  1.00  0.00
ATOM   1109  O   ASN A  76      11.897  29.725  -6.735  1.00  0.00
ATOM   1110  CB  ASN A  76      13.892  28.999  -4.953  1.00  0.00
ATOM   1111  CG  ASN A  76      15.220  28.472  -4.384  1.00  0.00
ATOM   1112  OD1 ASN A  76      16.243  28.348  -5.108  1.00  0.00
ATOM   1113  ND2 ASN A  76      15.220  28.168  -3.110  1.00  0.00
ATOM   1120  N   THR A  77      12.807  31.715  -7.299  1.00  0.00
ATOM   1121  CA  THR A  77      11.644  32.125  -8.087  1.00  0.00
ATOM   1122  C   THR A  77      11.973  32.644  -9.501  1.00  0.00
ATOM   1123  O   THR A  77      12.882  33.458  -9.699  1.00  0.00
ATOM   1124  CB  THR A  77      10.838  33.170  -7.278  1.00  0.00
ATOM   1125  OG1 THR A  77      10.443  32.589  -6.004  1.00  0.00
ATOM   1126  CG2 THR A  77       9.558  33.574  -8.035  1.00  0.00
ATOM   1134  N   VAL A  78      11.190  32.197 -10.482  1.00  0.00
ATOM   1135  CA  VAL A  78      11.353  32.596 -11.883  1.00  0.00
ATOM   1136  C   VAL A  78      10.183  33.461 -12.324  1.00  0.00
ATOM   1137  O   VAL A  78       9.031  33.231 -11.941  1.00  0.00
ATOM   1138  CB  VAL A  78      11.479  31.363 -12.811  1.00  0.00
ATOM   1139  CG1 VAL A  78      10.186  30.547 -12.784  1.00  0.00
ATOM   1140  CG2 VAL A  78      11.836  31.795 -14.262  1.00  0.00
ATOM   1150  N   TYR A  79      10.486  34.476 -13.114  1.00  0.00
ATOM   1151  CA  TYR A  79       9.467  35.382 -13.597  1.00  0.00
ATOM   1152  C   TYR A  79       9.408  35.449 -15.118  1.00  0.00
ATOM   1153  O   TYR A  79      10.430  35.323 -15.806  1.00  0.00
ATOM   1154  CB  TYR A  79       9.754  36.775 -13.047  1.00  0.00
ATOM   1155  CG  TYR A  79       9.730  36.852 -11.548  1.00  0.00
ATOM   1156  CD1 TYR A  79      10.888  36.576 -10.807  1.00  0.00
ATOM   1157  CD2 TYR A  79       8.570  37.209 -10.911  1.00  0.00
ATOM   1158  CE1 TYR A  79      10.855  36.667  -9.434  1.00  0.00
ATOM   1159  CE2 TYR A  79       8.540  37.307  -9.546  1.00  0.00
ATOM   1160  CZ  TYR A  79       9.667  37.039  -8.805  1.00  0.00
ATOM   1161  OH  TYR A  79       9.613  37.151  -7.437  1.00  0.00
ATOM   1171  N   LEU A  80       8.200  35.677 -15.641  1.00  0.00
ATOM   1172  CA  LEU A  80       8.012  35.895 -17.073  1.00  0.00
ATOM   1173  C   LEU A  80       7.287  37.213 -17.282  1.00  0.00
ATOM   1174  O   LEU A  80       6.133  37.380 -16.873  1.00  0.00
ATOM   1175  CB  LEU A  80       7.182  34.767 -17.722  1.00  0.00
ATOM   1176  CG  LEU A  80       6.885  34.874 -19.272  1.00  0.00
ATOM   1177  CD1 LEU A  80       8.205  34.745 -20.072  1.00  0.00
ATOM   1178  CD2 LEU A  80       5.870  33.791 -19.681  1.00  0.00
ATOM   1190  N   GLN A  81       7.952  38.147 -17.927  1.00  0.00
ATOM   1191  CA  GLN A  81       7.383  39.453 -18.185  1.00  0.00
ATOM   1192  C   GLN A  81       6.806  39.465 -19.577  1.00  0.00
ATOM   1193  O   GLN A  81       7.544  39.353 -20.556  1.00  0.00
ATOM   1194  CB  GLN A  81       8.467  40.523 -18.039  1.00  0.00
ATOM   1195  CG  GLN A  81       8.047  41.961 -18.339  1.00  0.00
ATOM   1196  CD  GLN A  81       7.069  42.518 -17.346  1.00  0.00
ATOM   1197  OE1 GLN A  81       7.169  42.237 -16.143  1.00  0.00
ATOM   1198  NE2 GLN A  81       6.139  43.337 -17.822  1.00  0.00
ATOM   1207  N   MET A  82       5.492  39.569 -19.692  1.00  0.00
ATOM   1208  CA  MET A  82       4.893  39.538 -21.008  1.00  0.00
ATOM   1209  C   MET A  82       4.420  40.930 -21.389  1.00  0.00
ATOM   1210  O   MET A  82       3.541  41.495 -20.730  1.00  0.00
ATOM   1211  CB  MET A  82       3.731  38.566 -20.996  1.00  0.00
ATOM   1212  CG  MET A  82       4.113  37.172 -20.596  1.00  0.00
ATOM   1213  SD  MET A  82       2.767  35.994 -20.704  1.00  0.00
ATOM   1214  CE  MET A  82       1.723  36.570 -19.423  1.00  0.00
ATOM   1224  N   ASN A  83       5.009  41.510 -22.433  1.00  0.00
ATOM   1225  CA  ASN A  83       4.639  42.848 -22.871  1.00  0.00
ATOM   1226  C   ASN A  83       3.845  42.818 -24.168  1.00  0.00
ATOM   1227  O   ASN A  83       3.907  41.840 -24.916  1.00  0.00
ATOM   1228  CB  ASN A  83       5.879  43.695 -23.006  1.00  0.00
ATOM   1229  CG  ASN A  83       6.565  43.851 -21.679  1.00  0.00
ATOM   1230  OD1 ASN A  83       5.903  44.079 -20.646  1.00  0.00
ATOM   1231  ND2 ASN A  83       7.870  43.739 -21.685  1.00  0.00
ATOM   1238  N   SER A  84       3.073  43.878 -24.424  1.00  0.00
ATOM   1239  CA  SER A  84       2.330  44.023 -25.675  1.00  0.00
ATOM   1240  C   SER A  84       1.543  42.765 -26.011  1.00  0.00
ATOM   1241  O   SER A  84       1.636  42.252 -27.131  1.00  0.00
ATOM   1242  CB  SER A  84       3.277  44.369 -26.814  1.00  0.00
ATOM   1243  OG  SER A  84       3.936  45.593 -26.579  1.00  0.00
ATOM   1249  N   LEU A  85       0.741  42.284 -25.059  1.00  0.00
ATOM   1250  CA  LEU A  85       0.029  41.019 -25.256  1.00  0.00
ATOM   1251  C   LEU A  85      -1.047  41.112 -26.316  1.00  0.00
ATOM   1252  O   LEU A  85      -1.733  42.131 -26.448  1.00  0.00
ATOM   1253  CB  LEU A  85      -0.655  40.510 -23.975  1.00  0.00
ATOM   1254  CG  LEU A  85       0.231  39.754 -22.944  1.00  0.00
ATOM   1255  CD1 LEU A  85       0.969  40.749 -22.149  1.00  0.00
ATOM   1256  CD2 LEU A  85      -0.600  38.853 -22.043  1.00  0.00
ATOM   1268  N   LYS A  86      -1.211  40.032 -27.066  1.00  0.00
ATOM   1269  CA  LYS A  86      -2.235  39.946 -28.099  1.00  0.00
ATOM   1270  C   LYS A  86      -3.241  38.852 -27.738  1.00  0.00
ATOM   1271  O   LYS A  86      -2.907  37.977 -26.951  1.00  0.00
ATOM   1272  CB  LYS A  86      -1.562  39.656 -29.448  1.00  0.00
ATOM   1273  CG  LYS A  86      -0.533  40.705 -29.900  1.00  0.00
ATOM   1274  CD  LYS A  86      -1.177  42.069 -30.212  1.00  0.00
ATOM   1275  CE  LYS A  86      -0.150  43.046 -30.767  1.00  0.00
ATOM   1276  NZ  LYS A  86      -0.750  44.382 -31.078  1.00  0.00
ATOM   1290  N   PRO A  87      -4.476  38.842 -28.276  1.00  0.00
ATOM   1291  CA  PRO A  87      -5.472  37.792 -28.068  1.00  0.00
ATOM   1292  C   PRO A  87      -4.888  36.388 -28.290  1.00  0.00
ATOM   1293  O   PRO A  87      -5.256  35.432 -27.599  1.00  0.00
ATOM   1294  CB  PRO A  87      -6.537  38.156 -29.103  1.00  0.00
ATOM   1295  CG  PRO A  87      -6.433  39.669 -29.220  1.00  0.00
ATOM   1296  CD  PRO A  87      -4.954  39.963 -29.127  1.00  0.00
ATOM   1304  N   GLU A  88      -3.919  36.287 -29.210  1.00  0.00
ATOM   1305  CA  GLU A  88      -3.229  35.048 -29.553  1.00  0.00
ATOM   1306  C   GLU A  88      -2.406  34.466 -28.394  1.00  0.00
ATOM   1307  O   GLU A  88      -1.999  33.306 -28.442  1.00  0.00
ATOM   1308  CB  GLU A  88      -2.309  35.299 -30.748  1.00  0.00
ATOM   1309  CG  GLU A  88      -3.041  35.605 -32.054  1.00  0.00
ATOM   1310  CD  GLU A  88      -2.106  35.881 -33.206  1.00  0.00
ATOM   1311  OE1 GLU A  88      -0.921  35.925 -32.986  1.00  0.00
ATOM   1312  OE2 GLU A  88      -2.584  36.052 -34.302  1.00  0.00
ATOM   1319  N   ASP A  89      -2.163  35.269 -27.355  1.00  0.00
ATOM   1320  CA  ASP A  89      -1.386  34.858 -26.197  1.00  0.00
ATOM   1321  C   ASP A  89      -2.272  34.253 -25.114  1.00  0.00
ATOM   1322  O   ASP A  89      -1.772  33.878 -24.043  1.00  0.00
ATOM   1323  CB  ASP A  89      -0.616  36.064 -25.617  1.00  0.00
ATOM   1324  CG  ASP A  89       0.522  36.590 -26.530  1.00  0.00
ATOM   1325  OD1 ASP A  89       1.366  35.808 -26.948  1.00  0.00
ATOM   1326  OD2 ASP A  89       0.551  37.787 -26.795  1.00  0.00
ATOM   1331  N   THR A  90      -3.589  34.156 -25.370  1.00  0.00
ATOM   1332  CA  THR A  90      -4.477  33.531 -24.396  1.00  0.00
ATOM   1333  C   THR A  90      -4.070  32.073 -24.257  1.00  0.00
ATOM   1334  O   THR A  90      -4.031  31.334 -25.244  1.00  0.00
ATOM   1335  CB  THR A  90      -5.963  33.609 -24.832  1.00  0.00
ATOM   1336  OG1 THR A  90      -6.362  34.995 -24.965  1.00  0.00
ATOM   1337  CG2 THR A  90      -6.878  32.868 -23.831  1.00  0.00
ATOM   1345  N   ALA A  91      -3.772  31.659 -23.038  1.00  0.00
ATOM   1346  CA  ALA A  91      -3.321  30.294 -22.789  1.00  0.00
ATOM   1347  C   ALA A  91      -3.165  30.021 -21.318  1.00  0.00
ATOM   1348  O   ALA A  91      -3.088  30.956 -20.517  1.00  0.00
ATOM   1349  CB  ALA A  91      -1.985  30.035 -23.486  1.00  0.00
ATOM   1355  N   VAL A  92      -3.069  28.750 -20.964  1.00  0.00
ATOM   1356  CA  VAL A  92      -2.622  28.449 -19.623  1.00  0.00
ATOM   1357  C   VAL A  92      -1.111  28.394 -19.702  1.00  0.00
ATOM   1358  O   VAL A  92      -0.553  27.712 -20.559  1.00  0.00
ATOM   1359  CB  VAL A  92      -3.190  27.131 -19.082  1.00  0.00
ATOM   1360  CG1 VAL A  92      -2.612  26.843 -17.682  1.00  0.00
ATOM   1361  CG2 VAL A  92      -4.687  27.241 -19.005  1.00  0.00
ATOM   1371  N   TYR A  93      -0.447  29.142 -18.848  1.00  0.00
ATOM   1372  CA  TYR A  93       1.002  29.177 -18.821  1.00  0.00
ATOM   1373  C   TYR A  93       1.467  28.253 -17.743  1.00  0.00
ATOM   1374  O   TYR A  93       0.832  28.168 -16.701  1.00  0.00
ATOM   1375  CB  TYR A  93       1.486  30.609 -18.627  1.00  0.00
ATOM   1376  CG  TYR A  93       1.333  31.435 -19.877  1.00  0.00
ATOM   1377  CD1 TYR A  93       0.097  31.899 -20.259  1.00  0.00
ATOM   1378  CD2 TYR A  93       2.450  31.742 -20.637  1.00  0.00
ATOM   1379  CE1 TYR A  93      -0.034  32.633 -21.408  1.00  0.00
ATOM   1380  CE2 TYR A  93       2.311  32.494 -21.777  1.00  0.00
ATOM   1381  CZ  TYR A  93       1.052  32.932 -22.166  1.00  0.00
ATOM   1382  OH  TYR A  93       0.857  33.678 -23.315  1.00  0.00
ATOM   1392  N   TYR A  94       2.555  27.542 -18.000  1.00  0.00
ATOM   1393  CA  TYR A  94       3.112  26.599 -17.051  1.00  0.00
ATOM   1394  C   TYR A  94       4.586  26.817 -16.837  1.00  0.00
ATOM   1395  O   TYR A  94       5.330  27.041 -17.791  1.00  0.00
ATOM   1396  CB  TYR A  94       2.974  25.166 -17.587  1.00  0.00
ATOM   1397  CG  TYR A  94       1.585  24.694 -17.828  1.00  0.00
ATOM   1398  CD1 TYR A  94       0.965  24.957 -19.047  1.00  0.00
ATOM   1399  CD2 TYR A  94       0.931  23.974 -16.852  1.00  0.00
ATOM   1400  CE1 TYR A  94      -0.306  24.512 -19.275  1.00  0.00
ATOM   1401  CE2 TYR A  94      -0.342  23.524 -17.079  1.00  0.00
ATOM   1402  CZ  TYR A  94      -0.965  23.789 -18.282  1.00  0.00
ATOM   1403  OH  TYR A  94      -2.247  23.337 -18.499  1.00  0.00
ATOM   1413  N   CYS A  95       5.040  26.648 -15.610  1.00  0.00
ATOM   1414  CA  CYS A  95       6.477  26.689 -15.382  1.00  0.00
ATOM   1415  C   CYS A  95       6.971  25.262 -15.267  1.00  0.00
ATOM   1416  O   CYS A  95       6.238  24.370 -14.809  1.00  0.00
ATOM   1417  CB  CYS A  95       6.843  27.489 -14.132  1.00  0.00
ATOM   1418  SG  CYS A  95       6.213  26.786 -12.597  1.00  0.00
ATOM   1423  N   ALA A  96       8.228  25.052 -15.623  1.00  0.00
ATOM   1424  CA  ALA A  96       8.822  23.737 -15.495  1.00  0.00
ATOM   1425  C   ALA A  96      10.324  23.796 -15.390  1.00  0.00
ATOM   1426  O   ALA A  96      10.959  24.756 -15.843  1.00  0.00
ATOM   1427  CB  ALA A  96       8.424  22.890 -16.658  1.00  0.00
ATOM   1433  N   ALA A  97      10.914  22.736 -14.848  1.00  0.00
ATOM   1434  CA  ALA A  97      12.367  22.693 -14.782  1.00  0.00
ATOM   1435  C   ALA A  97      12.942  21.293 -15.048  1.00  0.00
ATOM   1436  O   ALA A  97      12.319  20.278 -14.701  1.00  0.00
ATOM   1437  CB  ALA A  97      12.833  23.140 -13.412  1.00  0.00
ATOM   1443  N   PRO A  98      14.057  21.205 -15.801  1.00  0.00
ATOM   1444  CA  PRO A  98      14.912  20.070 -16.008  1.00  0.00
ATOM   1445  C   PRO A  98      15.978  20.178 -14.933  1.00  0.00
ATOM   1446  O   PRO A  98      16.114  21.246 -14.372  1.00  0.00
ATOM   1447  CB  PRO A  98      15.467  20.359 -17.378  1.00  0.00
ATOM   1448  CG  PRO A  98      15.666  21.781 -17.379  1.00  0.00
ATOM   1449  CD  PRO A  98      14.536  22.365 -16.573  1.00  0.00
ATOM   1457  N   TYR A  99      16.771  19.158 -14.709  1.00  0.00
ATOM   1458  CA  TYR A  99      17.936  19.194 -13.814  1.00  0.00
ATOM   1459  C   TYR A  99      19.227  18.679 -14.450  1.00  0.00
ATOM   1460  O   TYR A  99      19.443  17.471 -14.528  1.00  0.00
ATOM   1461  CB  TYR A  99      17.633  18.533 -12.454  1.00  0.00
ATOM   1462  CG  TYR A  99      16.806  19.436 -11.491  1.00  0.00
ATOM   1463  CD1 TYR A  99      15.449  19.705 -11.655  1.00  0.00
ATOM   1464  CD2 TYR A  99      17.491  20.008 -10.402  1.00  0.00
ATOM   1465  CE1 TYR A  99      14.808  20.566 -10.761  1.00  0.00
ATOM   1466  CE2 TYR A  99      16.847  20.846  -9.515  1.00  0.00
ATOM   1467  CZ  TYR A  99      15.519  21.136  -9.702  1.00  0.00
ATOM   1468  OH  TYR A  99      14.895  22.012  -8.851  1.00  0.00
ATOM   1478  N   PHE A 100      20.037  19.592 -14.994  1.00  0.00
ATOM   1479  CA  PHE A 100      21.278  19.220 -15.686  1.00  0.00
ATOM   1480  C   PHE A 100      22.525  19.929 -15.128  1.00  0.00
ATOM   1481  O   PHE A 100      22.452  21.057 -14.648  1.00  0.00
ATOM   1482  CB  PHE A 100      21.155  19.456 -17.196  1.00  0.00
ATOM   1483  CG  PHE A 100      20.180  18.538 -17.908  1.00  0.00
ATOM   1484  CD1 PHE A 100      18.847  18.842 -18.030  1.00  0.00
ATOM   1485  CD2 PHE A 100      20.634  17.362 -18.486  1.00  0.00
ATOM   1486  CE1 PHE A 100      17.980  17.978 -18.716  1.00  0.00
ATOM   1487  CE2 PHE A 100      19.778  16.518 -19.160  1.00  0.00
ATOM   1488  CZ  PHE A 100      18.452  16.832 -19.271  1.00  0.00
ATOM   1498  N   TYR A 101      23.672  19.250 -15.228  1.00  0.00
ATOM   1499  CA  TYR A 101      24.984  19.769 -14.809  1.00  0.00
ATOM   1500  C   TYR A 101      25.561  21.049 -15.477  1.00  0.00
ATOM   1501  O   TYR A 101      26.027  21.928 -14.755  1.00  0.00
ATOM   1502  CB  TYR A 101      26.035  18.646 -14.846  1.00  0.00
ATOM   1503  CG  TYR A 101      27.437  19.146 -14.635  1.00  0.00
ATOM   1504  CD1 TYR A 101      27.894  19.438 -13.364  1.00  0.00
ATOM   1505  CD2 TYR A 101      28.270  19.324 -15.733  1.00  0.00
ATOM   1506  CE1 TYR A 101      29.178  19.908 -13.190  1.00  0.00
ATOM   1507  CE2 TYR A 101      29.545  19.792 -15.560  1.00  0.00
ATOM   1508  CZ  TYR A 101      30.003  20.086 -14.295  1.00  0.00
ATOM   1509  OH  TYR A 101      31.285  20.556 -14.123  1.00  0.00
ATOM   1519  N   PRO A 102      25.626  21.174 -16.823  1.00  0.00
ATOM   1520  CA  PRO A 102      26.255  22.291 -17.517  1.00  0.00
ATOM   1521  C   PRO A 102      25.596  23.626 -17.141  1.00  0.00
ATOM   1522  O   PRO A 102      24.386  23.689 -16.936  1.00  0.00
ATOM   1523  CB  PRO A 102      26.070  21.905 -18.996  1.00  0.00
ATOM   1524  CG  PRO A 102      25.870  20.417 -18.981  1.00  0.00
ATOM   1525  CD  PRO A 102      25.065  20.174 -17.730  1.00  0.00
ATOM   1533  N   VAL A 103      26.402  24.693 -17.112  1.00  0.00
ATOM   1534  CA  VAL A 103      25.950  26.036 -16.727  1.00  0.00
ATOM   1535  C   VAL A 103      25.067  26.764 -17.762  1.00  0.00
ATOM   1536  O   VAL A 103      24.109  27.451 -17.398  1.00  0.00
ATOM   1537  CB  VAL A 103      27.157  26.913 -16.333  1.00  0.00
ATOM   1538  CG1 VAL A 103      26.701  28.334 -16.022  1.00  0.00
ATOM   1539  CG2 VAL A 103      27.844  26.311 -15.120  1.00  0.00
ATOM   1549  N   VAL A 104      25.421  26.701 -19.045  1.00  0.00
ATOM   1550  CA  VAL A 104      24.625  27.433 -20.039  1.00  0.00
ATOM   1551  C   VAL A 104      23.865  26.653 -21.145  1.00  0.00
ATOM   1552  O   VAL A 104      23.750  27.197 -22.240  1.00  0.00
ATOM   1553  CB  VAL A 104      25.494  28.496 -20.745  1.00  0.00
ATOM   1554  CG1 VAL A 104      25.923  29.553 -19.756  1.00  0.00
ATOM   1555  CG2 VAL A 104      26.702  27.837 -21.386  1.00  0.00
ATOM   1565  N   PRO A 105      23.401  25.396 -20.971  1.00  0.00
ATOM   1566  CA  PRO A 105      22.646  24.682 -21.980  1.00  0.00
ATOM   1567  C   PRO A 105      21.247  25.230 -22.009  1.00  0.00
ATOM   1568  O   PRO A 105      20.708  25.561 -20.953  1.00  0.00
ATOM   1569  CB  PRO A 105      22.612  23.258 -21.438  1.00  0.00
ATOM   1570  CG  PRO A 105      22.634  23.467 -19.940  1.00  0.00
ATOM   1571  CD  PRO A 105      23.499  24.698 -19.723  1.00  0.00
ATOM   1579  N   TRP A 106      20.641  25.267 -23.175  1.00  0.00
ATOM   1580  CA  TRP A 106      19.240  25.610 -23.289  1.00  0.00
ATOM   1581  C   TRP A 106      18.390  24.388 -23.594  1.00  0.00
ATOM   1582  O   TRP A 106      18.799  23.536 -24.378  1.00  0.00
ATOM   1583  CB  TRP A 106      19.092  26.726 -24.318  1.00  0.00
ATOM   1584  CG  TRP A 106      19.537  26.462 -25.676  1.00  0.00
ATOM   1585  CD1 TRP A 106      20.811  26.510 -26.151  1.00  0.00
ATOM   1586  CD2 TRP A 106      18.690  26.225 -26.816  1.00  0.00
ATOM   1587  NE1 TRP A 106      20.819  26.271 -27.497  1.00  0.00
ATOM   1588  CE2 TRP A 106      19.526  26.106 -27.925  1.00  0.00
ATOM   1589  CE3 TRP A 106      17.305  26.127 -26.989  1.00  0.00
ATOM   1590  CZ2 TRP A 106      19.029  25.879 -29.194  1.00  0.00
ATOM   1591  CZ3 TRP A 106      16.814  25.921 -28.262  1.00  0.00
ATOM   1592  CH2 TRP A 106      17.648  25.793 -29.334  1.00  0.00
ATOM   1603  N   PHE A 107      17.183  24.342 -23.059  1.00  0.00
ATOM   1604  CA  PHE A 107      16.264  23.256 -23.375  1.00  0.00
ATOM   1605  C   PHE A 107      14.909  23.827 -23.772  1.00  0.00
ATOM   1606  O   PHE A 107      14.289  24.578 -23.015  1.00  0.00
ATOM   1607  CB  PHE A 107      16.085  22.332 -22.162  1.00  0.00
ATOM   1608  CG  PHE A 107      17.361  21.669 -21.684  1.00  0.00
ATOM   1609  CD1 PHE A 107      18.157  22.275 -20.719  1.00  0.00
ATOM   1610  CD2 PHE A 107      17.766  20.456 -22.199  1.00  0.00
ATOM   1611  CE1 PHE A 107      19.312  21.680 -20.293  1.00  0.00
ATOM   1612  CE2 PHE A 107      18.923  19.858 -21.773  1.00  0.00
ATOM   1613  CZ  PHE A 107      19.698  20.474 -20.821  1.00  0.00
ATOM   1623  N   TYR A 108      14.429  23.475 -24.950  1.00  0.00
ATOM   1624  CA  TYR A 108      13.139  24.016 -25.371  1.00  0.00
ATOM   1625  C   TYR A 108      12.102  22.911 -25.453  1.00  0.00
ATOM   1626  O   TYR A 108      10.899  23.161 -25.406  1.00  0.00
ATOM   1627  CB  TYR A 108      13.287  24.674 -26.738  1.00  0.00
ATOM   1628  CG  TYR A 108      13.536  23.665 -27.840  1.00  0.00
ATOM   1629  CD1 TYR A 108      12.460  23.132 -28.539  1.00  0.00
ATOM   1630  CD2 TYR A 108      14.815  23.218 -28.112  1.00  0.00
ATOM   1631  CE1 TYR A 108      12.670  22.186 -29.511  1.00  0.00
ATOM   1632  CE2 TYR A 108      15.024  22.273 -29.081  1.00  0.00
ATOM   1633  CZ  TYR A 108      13.959  21.758 -29.782  1.00  0.00
ATOM   1634  OH  TYR A 108      14.169  20.806 -30.751  1.00  0.00
ATOM   1644  N   ALA A 109      12.559  21.678 -25.633  1.00  0.00
ATOM   1645  CA  ALA A 109      11.620  20.598 -25.805  1.00  0.00
ATOM   1646  C   ALA A 109      11.172  20.145 -24.443  1.00  0.00
ATOM   1647  O   ALA A 109      12.001  19.858 -23.576  1.00  0.00
ATOM   1648  CB  ALA A 109      12.236  19.453 -26.593  1.00  0.00
ATOM   1654  N   LEU A 110       9.869  19.934 -24.299  1.00  0.00
ATOM   1655  CA  LEU A 110       9.238  19.496 -23.052  1.00  0.00
ATOM   1656  C   LEU A 110       9.795  18.143 -22.583  1.00  0.00
ATOM   1657  O   LEU A 110       9.691  17.769 -21.415  1.00  0.00
ATOM   1658  CB  LEU A 110       7.704  19.463 -23.208  1.00  0.00
ATOM   1659  CG  LEU A 110       7.026  18.297 -23.997  1.00  0.00
ATOM   1660  CD1 LEU A 110       5.516  18.359 -23.704  1.00  0.00
ATOM   1661  CD2 LEU A 110       7.288  18.410 -25.510  1.00  0.00
ATOM   1673  N   ASP A 111      10.392  17.420 -23.517  1.00  0.00
ATOM   1674  CA  ASP A 111      10.986  16.107 -23.353  1.00  0.00
ATOM   1675  C   ASP A 111      12.092  16.079 -22.301  1.00  0.00
ATOM   1676  O   ASP A 111      12.397  15.028 -21.738  1.00  0.00
ATOM   1677  CB  ASP A 111      11.620  15.693 -24.679  1.00  0.00
ATOM   1678  CG  ASP A 111      10.620  15.406 -25.782  1.00  0.00
ATOM   1679  OD1 ASP A 111       9.457  15.233 -25.510  1.00  0.00
ATOM   1680  OD2 ASP A 111      11.036  15.403 -26.909  1.00  0.00
ATOM   1685  N   TYR A 112      12.721  17.222 -22.051  1.00  0.00
ATOM   1686  CA  TYR A 112      13.830  17.276 -21.105  1.00  0.00
ATOM   1687  C   TYR A 112      13.450  17.782 -19.734  1.00  0.00
ATOM   1688  O   TYR A 112      14.327  17.986 -18.901  1.00  0.00
ATOM   1689  CB  TYR A 112      14.913  18.202 -21.640  1.00  0.00
ATOM   1690  CG  TYR A 112      15.544  17.729 -22.879  1.00  0.00
ATOM   1691  CD1 TYR A 112      15.123  18.237 -24.081  1.00  0.00
ATOM   1692  CD2 TYR A 112      16.559  16.800 -22.824  1.00  0.00
ATOM   1693  CE1 TYR A 112      15.709  17.812 -25.245  1.00  0.00
ATOM   1694  CE2 TYR A 112      17.153  16.373 -23.982  1.00  0.00
ATOM   1695  CZ  TYR A 112      16.729  16.877 -25.194  1.00  0.00
ATOM   1696  OH  TYR A 112      17.318  16.455 -26.361  1.00  0.00
ATOM   1706  N   LEU A 113      12.169  17.971 -19.472  1.00  0.00
ATOM   1707  CA  LEU A 113      11.762  18.559 -18.207  1.00  0.00
ATOM   1708  C   LEU A 113      11.405  17.478 -17.221  1.00  0.00
ATOM   1709  O   LEU A 113      10.911  16.415 -17.603  1.00  0.00
ATOM   1710  CB  LEU A 113      10.554  19.471 -18.472  1.00  0.00
ATOM   1711  CG  LEU A 113      10.797  20.887 -19.160  1.00  0.00
ATOM   1712  CD1 LEU A 113      11.484  21.764 -18.257  1.00  0.00
ATOM   1713  CD2 LEU A 113      11.684  20.755 -20.392  1.00  0.00
ATOM   1725  N   TYR A 114      11.637  17.729 -15.934  1.00  0.00
ATOM   1726  CA  TYR A 114      11.295  16.718 -14.954  1.00  0.00
ATOM   1727  C   TYR A 114      10.205  17.183 -14.004  1.00  0.00
ATOM   1728  O   TYR A 114       9.432  16.366 -13.498  1.00  0.00
ATOM   1729  CB  TYR A 114      12.550  16.286 -14.205  1.00  0.00
ATOM   1730  CG  TYR A 114      13.630  15.794 -15.153  1.00  0.00
ATOM   1731  CD1 TYR A 114      14.842  16.440 -15.181  1.00  0.00
ATOM   1732  CD2 TYR A 114      13.391  14.746 -16.030  1.00  0.00
ATOM   1733  CE1 TYR A 114      15.833  16.043 -16.072  1.00  0.00
ATOM   1734  CE2 TYR A 114      14.369  14.353 -16.917  1.00  0.00
ATOM   1735  CZ  TYR A 114      15.583  14.996 -16.938  1.00  0.00
ATOM   1736  OH  TYR A 114      16.554  14.595 -17.821  1.00  0.00
ATOM   1746  N   TYR A 115      10.118  18.494 -13.767  1.00  0.00
ATOM   1747  CA  TYR A 115       9.133  18.995 -12.824  1.00  0.00
ATOM   1748  C   TYR A 115       8.263  20.040 -13.492  1.00  0.00
ATOM   1749  O   TYR A 115       8.763  20.907 -14.207  1.00  0.00
ATOM   1750  CB  TYR A 115       9.847  19.574 -11.604  1.00  0.00
ATOM   1751  CG  TYR A 115      10.722  18.547 -10.939  1.00  0.00
ATOM   1752  CD1 TYR A 115      12.063  18.488 -11.265  1.00  0.00
ATOM   1753  CD2 TYR A 115      10.190  17.640 -10.043  1.00  0.00
ATOM   1754  CE1 TYR A 115      12.874  17.540 -10.684  1.00  0.00
ATOM   1755  CE2 TYR A 115      11.002  16.688  -9.471  1.00  0.00
ATOM   1756  CZ  TYR A 115      12.341  16.642  -9.787  1.00  0.00
ATOM   1757  OH  TYR A 115      13.161  15.698  -9.211  1.00  0.00
ATOM   1767  N   TRP A 116       6.963  19.992 -13.210  1.00  0.00
ATOM   1768  CA  TRP A 116       5.994  20.941 -13.763  1.00  0.00
ATOM   1769  C   TRP A 116       5.108  21.554 -12.689  1.00  0.00
ATOM   1770  O   TRP A 116       4.782  20.894 -11.700  1.00  0.00
ATOM   1771  CB  TRP A 116       5.119  20.227 -14.797  1.00  0.00
ATOM   1772  CG  TRP A 116       5.881  19.794 -16.005  1.00  0.00
ATOM   1773  CD1 TRP A 116       6.632  18.661 -16.152  1.00  0.00
ATOM   1774  CD2 TRP A 116       5.961  20.494 -17.259  1.00  0.00
ATOM   1775  NE1 TRP A 116       7.182  18.624 -17.396  1.00  0.00
ATOM   1776  CE2 TRP A 116       6.792  19.744 -18.091  1.00  0.00
ATOM   1777  CE3 TRP A 116       5.405  21.688 -17.735  1.00  0.00
ATOM   1778  CZ2 TRP A 116       7.101  20.152 -19.376  1.00  0.00
ATOM   1779  CZ3 TRP A 116       5.719  22.096 -19.011  1.00  0.00
ATOM   1780  CH2 TRP A 116       6.550  21.351 -19.819  1.00  0.00
ATOM   1791  N   GLY A 117       4.683  22.793 -12.910  1.00  0.00
ATOM   1792  CA  GLY A 117       3.749  23.464 -12.016  1.00  0.00
ATOM   1793  C   GLY A 117       2.296  23.125 -12.353  1.00  0.00
ATOM   1794  O   GLY A 117       2.012  22.237 -13.160  1.00  0.00
ATOM   1798  N   GLN A 118       1.375  23.858 -11.727  1.00  0.00
ATOM   1799  CA  GLN A 118      -0.068  23.654 -11.879  1.00  0.00
ATOM   1800  C   GLN A 118      -0.647  24.341 -13.112  1.00  0.00
ATOM   1801  O   GLN A 118      -1.630  23.875 -13.695  1.00  0.00
ATOM   1802  CB  GLN A 118      -0.787  24.221 -10.649  1.00  0.00
ATOM   1803  CG  GLN A 118      -0.502  23.503  -9.341  1.00  0.00
ATOM   1804  CD  GLN A 118      -1.175  24.195  -8.150  1.00  0.00
ATOM   1805  OE1 GLN A 118      -1.566  25.375  -8.240  1.00  0.00
ATOM   1806  NE2 GLN A 118      -1.306  23.475  -7.044  1.00  0.00
ATOM   1815  N   GLY A 119      -0.041  25.462 -13.476  1.00  0.00
ATOM   1816  CA  GLY A 119      -0.462  26.299 -14.580  1.00  0.00
ATOM   1817  C   GLY A 119      -1.371  27.446 -14.148  1.00  0.00
ATOM   1818  O   GLY A 119      -2.171  27.319 -13.212  1.00  0.00
ATOM   1822  N   THR A 120      -1.277  28.568 -14.859  1.00  0.00
ATOM   1823  CA  THR A 120      -2.116  29.728 -14.566  1.00  0.00
ATOM   1824  C   THR A 120      -2.688  30.320 -15.853  1.00  0.00
ATOM   1825  O   THR A 120      -1.999  30.443 -16.870  1.00  0.00
ATOM   1826  CB  THR A 120      -1.354  30.799 -13.749  1.00  0.00
ATOM   1827  OG1 THR A 120      -2.271  31.836 -13.399  1.00  0.00
ATOM   1828  CG2 THR A 120      -0.169  31.414 -14.547  1.00  0.00
ATOM   1836  N   GLN A 121      -3.962  30.683 -15.815  1.00  0.00
ATOM   1837  CA  GLN A 121      -4.632  31.222 -16.992  1.00  0.00
ATOM   1838  C   GLN A 121      -4.428  32.704 -17.230  1.00  0.00
ATOM   1839  O   GLN A 121      -4.680  33.538 -16.349  1.00  0.00
ATOM   1840  CB  GLN A 121      -6.133  30.915 -16.912  1.00  0.00
ATOM   1841  CG  GLN A 121      -7.032  31.491 -18.051  1.00  0.00
ATOM   1842  CD  GLN A 121      -6.805  30.877 -19.441  1.00  0.00
ATOM   1843  OE1 GLN A 121      -6.613  29.669 -19.583  1.00  0.00
ATOM   1844  NE2 GLN A 121      -6.887  31.706 -20.467  1.00  0.00
ATOM   1853  N   VAL A 122      -4.022  33.005 -18.452  1.00  0.00
ATOM   1854  CA  VAL A 122      -3.843  34.353 -18.941  1.00  0.00
ATOM   1855  C   VAL A 122      -4.772  34.559 -20.122  1.00  0.00
ATOM   1856  O   VAL A 122      -4.717  33.826 -21.112  1.00  0.00
ATOM   1857  CB  VAL A 122      -2.394  34.565 -19.369  1.00  0.00
ATOM   1858  CG1 VAL A 122      -2.208  35.983 -19.949  1.00  0.00
ATOM   1859  CG2 VAL A 122      -1.475  34.298 -18.154  1.00  0.00
ATOM   1869  N   THR A 123      -5.622  35.565 -20.025  1.00  0.00
ATOM   1870  CA  THR A 123      -6.579  35.839 -21.086  1.00  0.00
ATOM   1871  C   THR A 123      -6.384  37.232 -21.605  1.00  0.00
ATOM   1872  O   THR A 123      -6.248  38.171 -20.824  1.00  0.00
ATOM   1873  CB  THR A 123      -8.033  35.638 -20.603  1.00  0.00
ATOM   1874  OG1 THR A 123      -8.211  34.273 -20.175  1.00  0.00
ATOM   1875  CG2 THR A 123      -9.013  35.934 -21.741  1.00  0.00
ATOM   1883  N   VAL A 124      -6.347  37.382 -22.922  1.00  0.00
ATOM   1884  CA  VAL A 124      -6.133  38.703 -23.468  1.00  0.00
ATOM   1885  C   VAL A 124      -7.340  39.122 -24.296  1.00  0.00
ATOM   1886  O   VAL A 124      -7.790  38.378 -25.169  1.00  0.00
ATOM   1887  CB  VAL A 124      -4.858  38.713 -24.307  1.00  0.00
ATOM   1888  CG1 VAL A 124      -4.617  40.113 -24.845  1.00  0.00
ATOM   1889  CG2 VAL A 124      -3.714  38.208 -23.500  1.00  0.00
ATOM   1899  N   SER A 125      -7.904  40.278 -23.976  1.00  0.00
ATOM   1900  CA  SER A 125      -9.099  40.738 -24.674  1.00  0.00
ATOM   1901  C   SER A 125      -8.868  41.977 -25.507  1.00  0.00
ATOM   1902  O   SER A 125      -7.942  42.748 -25.272  1.00  0.00
ATOM   1903  CB  SER A 125     -10.230  40.996 -23.697  1.00  0.00
ATOM   1904  OG  SER A 125      -9.931  42.058 -22.834  1.00  0.00
ATOM   1910  N   SER A 126      -9.745  42.167 -26.474  1.00  0.00
ATOM   1911  CA  SER A 126      -9.777  43.311 -27.376  1.00  0.00
ATOM   1912  C   SER A 126     -10.580  42.934 -28.569  1.00  0.00
ATOM   1913  O   SER A 126     -10.178  42.005 -29.288  1.00  0.00
ATOM   1914  OXT SER A 126     -11.768  43.260 -28.561  1.00  0.00
ATOM   1915  CB  SER A 126      -8.410  43.769 -27.848  1.00  0.00
ATOM   1916  OG  SER A 126      -8.538  44.768 -28.817  1.00  0.00
END
