# Supplementary material for: Nanobody-based CTLA4 inhibitors for immune checkpoint blockade therapy of canine cancer patients
Source: Sci Rep. 2021 Oct 21;11:20763. doi: 10.1038/s41598-021-00325-3 (PMC8531395; doi:10.1038/s41598-021-00325-3)
Supplement: Supplementary file 1 — Supplementary Information 1. [file 41598_2021_325_MOESM1_ESM.zip › Supplemental Information/Robetta_cNb6_7.pdb]

ATOM      1  N   MET B   1        .683    .029   -.448  1.00  0.00
ATOM      2  CA  MET B   1       2.137   -.121   -.522  1.00  0.00
ATOM      3  C   MET B   1       2.504   1.249   -.570  1.00  0.00
ATOM      4  O   MET B   1       1.860   2.152  -1.059  1.00  0.00
ATOM      5  CB  MET B   1       2.641   -.894  -1.739  1.00  0.00
ATOM      6  CG  MET B   1       2.291  -2.375  -1.734  1.00  0.00
ATOM      7  SD  MET B   1       2.986  -3.259  -3.144  1.00  0.00
ATOM      8  CE  MET B   1       4.724  -3.271  -2.713  1.00  0.00
ATOM     20  N   HIS B   2       3.562   1.456    .010  1.00  0.00
ATOM     21  CA  HIS B   2       4.239   2.720    .145  1.00  0.00
ATOM     22  C   HIS B   2       5.616   2.590   -.395  1.00  0.00
ATOM     23  O   HIS B   2       6.364   1.602   -.195  1.00  0.00
ATOM     24  CB  HIS B   2       4.291   3.179   1.605  1.00  0.00
ATOM     25  CG  HIS B   2       2.941   3.370   2.224  1.00  0.00
ATOM     26  ND1 HIS B   2       2.182   4.503   2.019  1.00  0.00
ATOM     27  CD2 HIS B   2       2.215   2.574   3.043  1.00  0.00
ATOM     28  CE1 HIS B   2       1.046   4.394   2.685  1.00  0.00
ATOM     29  NE2 HIS B   2       1.041   3.234   3.314  1.00  0.00
ATOM     37  N   VAL B   3       6.006   3.722  -1.041  1.00  0.00
ATOM     38  CA  VAL B   3       7.343   3.726  -1.678  1.00  0.00
ATOM     39  C   VAL B   3       8.177   4.929  -1.224  1.00  0.00
ATOM     40  O   VAL B   3       7.748   6.088  -1.328  1.00  0.00
ATOM     41  CB  VAL B   3       7.207   3.757  -3.212  1.00  0.00
ATOM     42  CG1 VAL B   3       6.237   4.849  -3.639  1.00  0.00
ATOM     43  CG2 VAL B   3       8.572   3.968  -3.848  1.00  0.00
ATOM     53  N   ALA B   4       9.400   4.693   -.823  1.00  0.00
ATOM     54  CA  ALA B   4      10.195   5.841   -.477  1.00  0.00
ATOM     55  C   ALA B   4      11.377   5.805  -1.496  1.00  0.00
ATOM     56  O   ALA B   4      11.986   4.833  -1.972  1.00  0.00
ATOM     57  CB  ALA B   4      10.567   5.737    .932  1.00  0.00
ATOM     63  N   GLN B   5      11.897   6.909  -1.707  1.00  0.00
ATOM     64  CA  GLN B   5      13.044   7.024  -2.576  1.00  0.00
ATOM     65  C   GLN B   5      14.116   7.950  -1.984  1.00  0.00
ATOM     66  O   GLN B   5      13.763   8.883  -1.254  1.00  0.00
ATOM     67  CB  GLN B   5      12.608   7.532  -3.953  1.00  0.00
ATOM     68  CG  GLN B   5      11.344   6.879  -4.486  1.00  0.00
ATOM     69  CD  GLN B   5      11.044   7.282  -5.917  1.00  0.00
ATOM     70  OE1 GLN B   5      10.023   6.887  -6.486  1.00  0.00
ATOM     71  NE2 GLN B   5      11.933   8.072  -6.507  1.00  0.00
ATOM     80  N   PRO B   6      15.438   7.781  -2.382  1.00  0.00
ATOM     81  CA  PRO B   6      16.258   8.797  -1.779  1.00  0.00
ATOM     82  C   PRO B   6      16.043  10.159  -2.456  1.00  0.00
ATOM     83  O   PRO B   6      15.627  10.190  -3.615  1.00  0.00
ATOM     84  CB  PRO B   6      17.674   8.260  -2.007  1.00  0.00
ATOM     85  CG  PRO B   6      17.559   7.440  -3.247  1.00  0.00
ATOM     86  CD  PRO B   6      16.206   6.789  -3.141  1.00  0.00
ATOM     94  N   ALA B   7      16.291  11.333  -1.808  1.00  0.00
ATOM     95  CA  ALA B   7      15.901  12.428  -2.682  1.00  0.00
ATOM     96  C   ALA B   7      16.554  12.912  -3.933  1.00  0.00
ATOM     97  O   ALA B   7      15.779  13.232  -4.809  1.00  0.00
ATOM     98  CB  ALA B   7      16.113  13.493  -1.613  1.00  0.00
ATOM    104  N   VAL B   8      17.928  12.970  -3.945  1.00  0.00
ATOM    105  CA  VAL B   8      18.742  13.360  -5.136  1.00  0.00
ATOM    106  C   VAL B   8      19.970  12.431  -5.469  1.00  0.00
ATOM    107  O   VAL B   8      20.556  12.004  -4.499  1.00  0.00
ATOM    108  CB  VAL B   8      19.262  14.795  -4.932  1.00  0.00
ATOM    109  CG1 VAL B   8      20.115  15.226  -6.115  1.00  0.00
ATOM    110  CG2 VAL B   8      18.091  15.746  -4.736  1.00  0.00
ATOM    120  N   VAL B   9      20.423  12.080  -6.559  1.00  0.00
ATOM    121  CA  VAL B   9      21.585  11.192  -6.647  1.00  0.00
ATOM    122  C   VAL B   9      22.519  11.710  -7.598  1.00  0.00
ATOM    123  O   VAL B   9      21.873  12.049  -8.568  1.00  0.00
ATOM    124  CB  VAL B   9      21.194   9.767  -7.082  1.00  0.00
ATOM    125  CG1 VAL B   9      22.429   8.886  -7.191  1.00  0.00
ATOM    126  CG2 VAL B   9      20.197   9.179  -6.095  1.00  0.00
ATOM    136  N   LEU B  10      23.811  11.842  -7.317  1.00  0.00
ATOM    137  CA  LEU B  10      24.655  12.430  -8.261  1.00  0.00
ATOM    138  C   LEU B  10      25.478  11.431  -9.004  1.00  0.00
ATOM    139  O   LEU B  10      26.104  10.572  -8.425  1.00  0.00
ATOM    140  CB  LEU B  10      25.572  13.440  -7.559  1.00  0.00
ATOM    141  CG  LEU B  10      24.967  14.828  -7.312  1.00  0.00
ATOM    142  CD1 LEU B  10      23.807  14.710  -6.332  1.00  0.00
ATOM    143  CD2 LEU B  10      26.041  15.763  -6.777  1.00  0.00
ATOM    155  N   ALA B  11      25.490  11.649 -10.442  1.00  0.00
ATOM    156  CA  ALA B  11      26.228  10.684 -11.111  1.00  0.00
ATOM    157  C   ALA B  11      27.521  11.238 -11.753  1.00  0.00
ATOM    158  O   ALA B  11      27.905  12.408 -12.083  1.00  0.00
ATOM    159  CB  ALA B  11      25.404  10.150 -12.123  1.00  0.00
ATOM    165  N   SER B  12      28.289  10.347 -12.152  1.00  0.00
ATOM    166  CA  SER B  12      29.429  11.015 -12.648  1.00  0.00
ATOM    167  C   SER B  12      29.454  10.772 -14.106  1.00  0.00
ATOM    168  O   SER B  12      28.505  10.197 -14.587  1.00  0.00
ATOM    169  CB  SER B  12      30.698  10.509 -11.990  1.00  0.00
ATOM    170  OG  SER B  12      30.987   9.199 -12.397  1.00  0.00
ATOM    176  N   SER B  13      30.412  11.250 -14.859  1.00  0.00
ATOM    177  CA  SER B  13      30.583  11.077 -16.378  1.00  0.00
ATOM    178  C   SER B  13      30.791   9.815 -17.071  1.00  0.00
ATOM    179  O   SER B  13      30.687   9.674 -18.260  1.00  0.00
ATOM    180  CB  SER B  13      31.756  11.918 -16.841  1.00  0.00
ATOM    181  OG  SER B  13      32.935  11.538 -16.185  1.00  0.00
ATOM    187  N   ARG B  14      31.077   8.981 -16.235  1.00  0.00
ATOM    188  CA  ARG B  14      31.410   7.629 -16.363  1.00  0.00
ATOM    189  C   ARG B  14      29.975   7.288 -16.135  1.00  0.00
ATOM    190  O   ARG B  14      29.813   6.102 -15.855  1.00  0.00
ATOM    191  CB  ARG B  14      32.376   7.075 -15.326  1.00  0.00
ATOM    192  CG  ARG B  14      33.775   7.668 -15.375  1.00  0.00
ATOM    193  CD  ARG B  14      34.663   7.064 -14.348  1.00  0.00
ATOM    194  NE  ARG B  14      36.003   7.629 -14.391  1.00  0.00
ATOM    195  CZ  ARG B  14      37.020   7.245 -13.595  1.00  0.00
ATOM    196  NH1 ARG B  14      36.836   6.297 -12.703  1.00  0.00
ATOM    197  NH2 ARG B  14      38.204   7.821 -13.712  1.00  0.00
ATOM    211  N   GLY B  15      28.931   8.255 -15.921  1.00  0.00
ATOM    212  CA  GLY B  15      27.865   7.445 -15.495  1.00  0.00
ATOM    213  C   GLY B  15      27.213   6.699 -14.320  1.00  0.00
ATOM    214  O   GLY B  15      26.022   6.818 -14.186  1.00  0.00
ATOM    218  N   VAL B  16      27.917   6.122 -13.378  1.00  0.00
ATOM    219  CA  VAL B  16      26.908   5.429 -12.868  1.00  0.00
ATOM    220  C   VAL B  16      25.907   5.830 -11.792  1.00  0.00
ATOM    221  O   VAL B  16      26.347   6.633 -10.954  1.00  0.00
ATOM    222  CB  VAL B  16      27.616   4.142 -12.404  1.00  0.00
ATOM    223  CG1 VAL B  16      26.630   3.212 -11.712  1.00  0.00
ATOM    224  CG2 VAL B  16      28.266   3.451 -13.592  1.00  0.00
ATOM    234  N   ALA B  17      24.564   5.543 -11.832  1.00  0.00
ATOM    235  CA  ALA B  17      23.809   5.997 -10.636  1.00  0.00
ATOM    236  C   ALA B  17      23.035   4.896  -9.829  1.00  0.00
ATOM    237  O   ALA B  17      22.524   3.861 -10.264  1.00  0.00
ATOM    238  CB  ALA B  17      22.952   6.998 -11.176  1.00  0.00
ATOM    244  N   SER B  18      22.960   4.998  -8.609  1.00  0.00
ATOM    245  CA  SER B  18      22.141   3.915  -8.062  1.00  0.00
ATOM    246  C   SER B  18      20.981   4.448  -7.353  1.00  0.00
ATOM    247  O   SER B  18      21.072   5.305  -6.496  1.00  0.00
ATOM    248  CB  SER B  18      22.942   3.048  -7.110  1.00  0.00
ATOM    249  OG  SER B  18      23.973   2.380  -7.786  1.00  0.00
ATOM    255  N   PHE B  19      19.843   3.855  -7.656  1.00  0.00
ATOM    256  CA  PHE B  19      18.739   4.346  -7.034  1.00  0.00
ATOM    257  C   PHE B  19      18.197   3.282  -6.036  1.00  0.00
ATOM    258  O   PHE B  19      17.911   2.129  -6.239  1.00  0.00
ATOM    259  CB  PHE B  19      17.699   4.727  -8.089  1.00  0.00
ATOM    260  CG  PHE B  19      16.329   4.979  -7.527  1.00  0.00
ATOM    261  CD1 PHE B  19      15.978   6.235  -7.055  1.00  0.00
ATOM    262  CD2 PHE B  19      15.389   3.961  -7.469  1.00  0.00
ATOM    263  CE1 PHE B  19      14.718   6.468  -6.537  1.00  0.00
ATOM    264  CE2 PHE B  19      14.128   4.192  -6.954  1.00  0.00
ATOM    265  CZ  PHE B  19      13.793   5.447  -6.487  1.00  0.00
ATOM    275  N   VAL B  20      17.869   3.648  -4.913  1.00  0.00
ATOM    276  CA  VAL B  20      17.294   2.618  -4.032  1.00  0.00
ATOM    277  C   VAL B  20      15.848   2.917  -3.681  1.00  0.00
ATOM    278  O   VAL B  20      15.539   4.036  -3.319  1.00  0.00
ATOM    279  CB  VAL B  20      18.110   2.507  -2.731  1.00  0.00
ATOM    280  CG1 VAL B  20      17.493   1.473  -1.801  1.00  0.00
ATOM    281  CG2 VAL B  20      19.553   2.150  -3.053  1.00  0.00
ATOM    291  N   CYS B  21      14.955   1.891  -3.733  1.00  0.00
ATOM    292  CA  CYS B  21      13.643   2.170  -3.419  1.00  0.00
ATOM    293  C   CYS B  21      13.135   1.435  -2.174  1.00  0.00
ATOM    294  O   CYS B  21      13.492    .306  -1.814  1.00  0.00
ATOM    295  CB  CYS B  21      12.773   1.820  -4.627  1.00  0.00
ATOM    296  SG  CYS B  21      11.001   2.055  -4.354  1.00  0.00
ATOM    302  N   GLU B  22      12.344   1.984  -1.384  1.00  0.00
ATOM    303  CA  GLU B  22      11.966   1.123   -.250  1.00  0.00
ATOM    304  C   GLU B  22      10.467    .954   -.225  1.00  0.00
ATOM    305  O   GLU B  22       9.585   1.791   -.277  1.00  0.00
ATOM    306  CB  GLU B  22      12.445   1.712   1.079  1.00  0.00
ATOM    307  CG  GLU B  22      12.116    .862   2.298  1.00  0.00
ATOM    308  CD  GLU B  22      12.664   1.435   3.575  1.00  0.00
ATOM    309  OE1 GLU B  22      13.312   2.452   3.518  1.00  0.00
ATOM    310  OE2 GLU B  22      12.433    .854   4.610  1.00  0.00
ATOM    317  N   TYR B  23      10.052   -.271   -.059  1.00  0.00
ATOM    318  CA  TYR B  23       8.666   -.497   -.043  1.00  0.00
ATOM    319  C   TYR B  23       8.100   -.920   1.255  1.00  0.00
ATOM    320  O   TYR B  23       8.293  -1.987   1.808  1.00  0.00
ATOM    321  CB  TYR B  23       8.320  -1.539  -1.110  1.00  0.00
ATOM    322  CG  TYR B  23       8.645  -1.099  -2.520  1.00  0.00
ATOM    323  CD1 TYR B  23       9.531  -1.839  -3.290  1.00  0.00
ATOM    324  CD2 TYR B  23       8.058    .043  -3.043  1.00  0.00
ATOM    325  CE1 TYR B  23       9.827  -1.437  -4.579  1.00  0.00
ATOM    326  CE2 TYR B  23       8.355    .445  -4.331  1.00  0.00
ATOM    327  CZ  TYR B  23       9.235   -.291  -5.097  1.00  0.00
ATOM    328  OH  TYR B  23       9.531    .109  -6.380  1.00  0.00
ATOM    338  N   GLY B  24       6.958   -.318   1.426  1.00  0.00
ATOM    339  CA  GLY B  24       5.879   -.291   2.426  1.00  0.00
ATOM    340  C   GLY B  24       4.972  -1.427   2.723  1.00  0.00
ATOM    341  O   GLY B  24       3.890  -1.245   3.313  1.00  0.00
ATOM    345  N   SER B  25       5.273  -2.567   2.194  1.00  0.00
ATOM    346  CA  SER B  25       4.414  -3.639   2.580  1.00  0.00
ATOM    347  C   SER B  25       5.258  -4.916   2.779  1.00  0.00
ATOM    348  O   SER B  25       6.351  -5.053   2.263  1.00  0.00
ATOM    349  CB  SER B  25       3.345  -3.850   1.526  1.00  0.00
ATOM    350  OG  SER B  25       2.471  -4.880   1.898  1.00  0.00
ATOM    356  N   SER B  26       4.684  -5.865   3.548  1.00  0.00
ATOM    357  CA  SER B  26       5.323  -7.190   3.772  1.00  0.00
ATOM    358  C   SER B  26       4.779  -7.902   2.739  1.00  0.00
ATOM    359  O   SER B  26       5.557  -8.654   2.138  1.00  0.00
ATOM    360  CB  SER B  26       4.994  -7.852   5.096  1.00  0.00
ATOM    361  OG  SER B  26       3.633  -8.178   5.170  1.00  0.00
ATOM    367  N   GLY B  27       3.632  -7.585   2.185  1.00  0.00
ATOM    368  CA  GLY B  27       3.930  -8.549   1.374  1.00  0.00
ATOM    369  C   GLY B  27       3.812  -9.901   1.676  1.00  0.00
ATOM    370  O   GLY B  27       3.915 -10.590   2.675  1.00  0.00
ATOM    374  N   ASN B  28       4.084 -10.143    .490  1.00  0.00
ATOM    375  CA  ASN B  28       4.588 -11.232   -.084  1.00  0.00
ATOM    376  C   ASN B  28       5.190 -10.564  -1.399  1.00  0.00
ATOM    377  O   ASN B  28       4.556 -10.628  -2.483  1.00  0.00
ATOM    378  CB  ASN B  28       3.524 -12.292   -.304  1.00  0.00
ATOM    379  CG  ASN B  28       4.094 -13.583   -.822  1.00  0.00
ATOM    380  OD1 ASN B  28       5.133 -13.593  -1.492  1.00  0.00
ATOM    381  ND2 ASN B  28       3.433 -14.673   -.527  1.00  0.00
ATOM    388  N   ALA B  29       6.337 -10.371  -1.367  1.00  0.00
ATOM    389  CA  ALA B  29       7.242  -9.829  -2.339  1.00  0.00
ATOM    390  C   ALA B  29       7.103 -10.759  -3.541  1.00  0.00
ATOM    391  O   ALA B  29       7.315 -10.178  -4.597  1.00  0.00
ATOM    392  CB  ALA B  29       8.350  -9.805  -2.005  1.00  0.00
ATOM    398  N   ALA B  30       6.776 -12.153  -3.482  1.00  0.00
ATOM    399  CA  ALA B  30       7.060 -12.292  -4.816  1.00  0.00
ATOM    400  C   ALA B  30       7.318 -12.407  -6.145  1.00  0.00
ATOM    401  O   ALA B  30       8.193 -12.688  -6.931  1.00  0.00
ATOM    402  CB  ALA B  30       6.545 -14.157  -4.314  1.00  0.00
ATOM    408  N   GLU B  31       6.299 -12.064  -6.652  1.00  0.00
ATOM    409  CA  GLU B  31       5.908 -11.859  -8.054  1.00  0.00
ATOM    410  C   GLU B  31       6.048 -10.331  -8.592  1.00  0.00
ATOM    411  O   GLU B  31       5.719 -10.049  -9.732  1.00  0.00
ATOM    412  CB  GLU B  31       4.467 -12.347  -8.217  1.00  0.00
ATOM    413  CG  GLU B  31       4.249 -13.803  -7.832  1.00  0.00
ATOM    414  CD  GLU B  31       5.057 -14.756  -8.669  1.00  0.00
ATOM    415  OE1 GLU B  31       5.354 -14.426  -9.792  1.00  0.00
ATOM    416  OE2 GLU B  31       5.377 -15.816  -8.184  1.00  0.00
ATOM    423  N   VAL B  32       6.485  -9.399  -7.709  1.00  0.00
ATOM    424  CA  VAL B  32       6.552  -7.876  -7.588  1.00  0.00
ATOM    425  C   VAL B  32       7.360  -7.436  -8.847  1.00  0.00
ATOM    426  O   VAL B  32       8.362  -8.142  -9.242  1.00  0.00
ATOM    427  CB  VAL B  32       7.257  -7.412  -6.300  1.00  0.00
ATOM    428  CG1 VAL B  32       8.706  -7.876  -6.289  1.00  0.00
ATOM    429  CG2 VAL B  32       7.175  -5.897  -6.182  1.00  0.00
ATOM    439  N   ARG B  33       6.773  -6.311  -9.425  1.00  0.00
ATOM    440  CA  ARG B  33       7.359  -5.743 -10.570  1.00  0.00
ATOM    441  C   ARG B  33       7.730  -4.354 -10.228  1.00  0.00
ATOM    442  O   ARG B  33       7.082  -3.461  -9.724  1.00  0.00
ATOM    443  CB  ARG B  33       6.405  -5.762 -11.755  1.00  0.00
ATOM    444  CG  ARG B  33       6.938  -5.102 -13.016  1.00  0.00
ATOM    445  CD  ARG B  33       5.978  -5.214 -14.144  1.00  0.00
ATOM    446  NE  ARG B  33       5.847  -6.585 -14.610  1.00  0.00
ATOM    447  CZ  ARG B  33       4.917  -7.010 -15.487  1.00  0.00
ATOM    448  NH1 ARG B  33       4.045  -6.160 -15.983  1.00  0.00
ATOM    449  NH2 ARG B  33       4.881  -8.280 -15.850  1.00  0.00
ATOM    463  N   VAL B  34       8.972  -4.051 -10.588  1.00  0.00
ATOM    464  CA  VAL B  34       9.466  -2.725 -10.237  1.00  0.00
ATOM    465  C   VAL B  34       9.783  -2.013 -11.414  1.00  0.00
ATOM    466  O   VAL B  34      10.465  -2.688 -12.153  1.00  0.00
ATOM    467  CB  VAL B  34      10.729  -2.783  -9.358  1.00  0.00
ATOM    468  CG1 VAL B  34      11.102  -1.392  -8.869  1.00  0.00
ATOM    469  CG2 VAL B  34      10.500  -3.724  -8.185  1.00  0.00
ATOM    479  N   THR B  35       9.216   -.694 -11.535  1.00  0.00
ATOM    480  CA  THR B  35       9.501    .089 -12.744  1.00  0.00
ATOM    481  C   THR B  35      10.231   1.511 -12.526  1.00  0.00
ATOM    482  O   THR B  35       9.967   2.239 -11.557  1.00  0.00
ATOM    483  CB  THR B  35       8.179    .300 -13.504  1.00  0.00
ATOM    484  OG1 THR B  35       7.627   -.972 -13.870  1.00  0.00
ATOM    485  CG2 THR B  35       8.412   1.127 -14.760  1.00  0.00
ATOM    493  N   VAL B  36      11.213   1.900 -13.236  1.00  0.00
ATOM    494  CA  VAL B  36      11.725   3.174 -13.093  1.00  0.00
ATOM    495  C   VAL B  36      11.296   4.003 -14.336  1.00  0.00
ATOM    496  O   VAL B  36      11.461   3.714 -15.546  1.00  0.00
ATOM    497  CB  VAL B  36      13.258   3.106 -12.957  1.00  0.00
ATOM    498  CG1 VAL B  36      13.870   2.419 -14.169  1.00  0.00
ATOM    499  CG2 VAL B  36      13.826   4.506 -12.786  1.00  0.00
ATOM    509  N   LEU B  37      10.736   5.212 -13.949  1.00  0.00
ATOM    510  CA  LEU B  37      10.372   6.012 -15.044  1.00  0.00
ATOM    511  C   LEU B  37      11.140   7.414 -14.977  1.00  0.00
ATOM    512  O   LEU B  37      11.433   8.053 -13.961  1.00  0.00
ATOM    513  CB  LEU B  37       8.849   6.194 -15.035  1.00  0.00
ATOM    514  CG  LEU B  37       8.024   4.900 -15.047  1.00  0.00
ATOM    515  CD1 LEU B  37       7.754   4.457 -13.616  1.00  0.00
ATOM    516  CD2 LEU B  37       6.724   5.134 -15.802  1.00  0.00
ATOM    528  N   ARG B  38      11.490   7.966 -16.120  1.00  0.00
ATOM    529  CA  ARG B  38      11.963   9.259 -16.144  1.00  0.00
ATOM    530  C   ARG B  38      10.908  10.427 -16.552  1.00  0.00
ATOM    531  O   ARG B  38       9.943  10.503 -17.333  1.00  0.00
ATOM    532  CB  ARG B  38      13.153   9.247 -17.093  1.00  0.00
ATOM    533  CG  ARG B  38      13.854  10.586 -17.257  1.00  0.00
ATOM    534  CD  ARG B  38      15.086  10.464 -18.078  1.00  0.00
ATOM    535  NE  ARG B  38      15.785  11.733 -18.198  1.00  0.00
ATOM    536  CZ  ARG B  38      15.627  12.600 -19.217  1.00  0.00
ATOM    537  NH1 ARG B  38      14.792  12.321 -20.194  1.00  0.00
ATOM    538  NH2 ARG B  38      16.311  13.730 -19.235  1.00  0.00
ATOM    552  N   GLN B  39      10.996  11.584 -15.783  1.00  0.00
ATOM    553  CA  GLN B  39       9.930  12.566 -16.237  1.00  0.00
ATOM    554  C   GLN B  39      10.496  13.655 -17.101  1.00  0.00
ATOM    555  O   GLN B  39      11.381  14.364 -16.616  1.00  0.00
ATOM    556  CB  GLN B  39       9.219  13.213 -15.046  1.00  0.00
ATOM    557  CG  GLN B  39       8.061  14.118 -15.428  1.00  0.00
ATOM    558  CD  GLN B  39       7.399  14.754 -14.220  1.00  0.00
ATOM    559  OE1 GLN B  39       7.149  14.089 -13.211  1.00  0.00
ATOM    560  NE2 GLN B  39       7.112  16.047 -14.316  1.00  0.00
ATOM    569  N   ALA B  40      10.114  13.914 -18.249  1.00  0.00
ATOM    570  CA  ALA B  40      10.732  14.872 -18.931  1.00  0.00
ATOM    571  C   ALA B  40      10.081  16.246 -19.197  1.00  0.00
ATOM    572  O   ALA B  40       9.159  16.636 -19.833  1.00  0.00
ATOM    573  CB  ALA B  40      11.052  14.434 -20.254  1.00  0.00
ATOM    579  N   GLY B  41      10.410  17.078 -18.311  1.00  0.00
ATOM    580  CA  GLY B  41       9.690  18.281 -18.405  1.00  0.00
ATOM    581  C   GLY B  41       8.363  17.581 -18.001  1.00  0.00
ATOM    582  O   GLY B  41       8.269  17.009 -16.923  1.00  0.00
ATOM    586  N   SER B  42       7.309  17.738 -18.844  1.00  0.00
ATOM    587  CA  SER B  42       5.925  17.213 -18.638  1.00  0.00
ATOM    588  C   SER B  42       5.594  15.863 -19.193  1.00  0.00
ATOM    589  O   SER B  42       4.389  15.370 -19.173  1.00  0.00
ATOM    590  CB  SER B  42       4.926  18.191 -19.225  1.00  0.00
ATOM    591  OG  SER B  42       5.074  18.286 -20.615  1.00  0.00
ATOM    597  N   GLN B  43       6.621  15.194 -19.812  1.00  0.00
ATOM    598  CA  GLN B  43       6.325  13.988 -20.430  1.00  0.00
ATOM    599  C   GLN B  43       6.794  12.782 -19.770  1.00  0.00
ATOM    600  O   GLN B  43       7.753  12.543 -19.037  1.00  0.00
ATOM    601  CB  GLN B  43       6.882  14.014 -21.855  1.00  0.00
ATOM    602  CG  GLN B  43       6.347  15.148 -22.713  1.00  0.00
ATOM    603  CD  GLN B  43       4.861  15.014 -22.988  1.00  0.00
ATOM    604  OE1 GLN B  43       4.415  14.042 -23.604  1.00  0.00
ATOM    605  NE2 GLN B  43       4.086  15.991 -22.533  1.00  0.00
ATOM    614  N   MET B  44       6.241  11.691 -19.910  1.00  0.00
ATOM    615  CA  MET B  44       6.924  10.706 -19.073  1.00  0.00
ATOM    616  C   MET B  44       7.387   9.478 -19.852  1.00  0.00
ATOM    617  O   MET B  44       6.618   8.928 -20.649  1.00  0.00
ATOM    618  CB  MET B  44       6.008  10.280 -17.927  1.00  0.00
ATOM    619  CG  MET B  44       6.625   9.271 -16.970  1.00  0.00
ATOM    620  SD  MET B  44       5.535   8.864 -15.591  1.00  0.00
ATOM    621  CE  MET B  44       5.579  10.393 -14.662  1.00  0.00
ATOM    631  N   THR B  45       8.579   8.989 -19.575  1.00  0.00
ATOM    632  CA  THR B  45       8.944   7.950 -20.326  1.00  0.00
ATOM    633  C   THR B  45       9.359   6.680 -19.411  1.00  0.00
ATOM    634  O   THR B  45       9.721   6.513 -18.227  1.00  0.00
ATOM    635  CB  THR B  45      10.082   8.420 -21.251  1.00  0.00
ATOM    636  OG1 THR B  45      11.207   8.825 -20.461  1.00  0.00
ATOM    637  CG2 THR B  45       9.623   9.589 -22.109  1.00  0.00
ATOM    645  N   GLU B  46       9.256   5.530 -19.947  1.00  0.00
ATOM    646  CA  GLU B  46       9.606   4.429 -19.001  1.00  0.00
ATOM    647  C   GLU B  46      10.887   4.023 -19.512  1.00  0.00
ATOM    648  O   GLU B  46      11.070   3.741 -20.724  1.00  0.00
ATOM    649  CB  GLU B  46       8.624   3.255 -18.998  1.00  0.00
ATOM    650  CG  GLU B  46       9.006   2.118 -18.060  1.00  0.00
ATOM    651  CD  GLU B  46       8.006    .996 -18.064  1.00  0.00
ATOM    652  OE1 GLU B  46       6.852   1.254 -18.312  1.00  0.00
ATOM    653  OE2 GLU B  46       8.396   -.122 -17.819  1.00  0.00
ATOM    660  N   VAL B  47      11.793   3.879 -18.605  1.00  0.00
ATOM    661  CA  VAL B  47      13.138   3.650 -18.919  1.00  0.00
ATOM    662  C   VAL B  47      13.577   2.251 -18.517  1.00  0.00
ATOM    663  O   VAL B  47      14.285   1.598 -19.286  1.00  0.00
ATOM    664  CB  VAL B  47      14.012   4.703 -18.211  1.00  0.00
ATOM    665  CG1 VAL B  47      15.488   4.414 -18.446  1.00  0.00
ATOM    666  CG2 VAL B  47      13.649   6.095 -18.706  1.00  0.00
ATOM    676  N   CYS B  48      13.122   1.795 -17.475  1.00  0.00
ATOM    677  CA  CYS B  48      13.446    .499 -17.112  1.00  0.00
ATOM    678  C   CYS B  48      12.576   -.234 -16.247  1.00  0.00
ATOM    679  O   CYS B  48      11.716   -.080 -15.422  1.00  0.00
ATOM    680  CB  CYS B  48      14.822    .513 -16.446  1.00  0.00
ATOM    681  SG  CYS B  48      15.428  -1.123 -15.968  1.00  0.00
ATOM    687  N   ALA B  49      12.686  -1.399 -16.573  1.00  0.00
ATOM    688  CA  ALA B  49      11.830  -2.083 -15.764  1.00  0.00
ATOM    689  C   ALA B  49      12.446  -3.165 -15.303  1.00  0.00
ATOM    690  O   ALA B  49      13.328  -3.784 -15.917  1.00  0.00
ATOM    691  CB  ALA B  49      10.692  -2.205 -16.279  1.00  0.00
ATOM    697  N   ALA B  50      11.908  -3.547 -14.349  1.00  0.00
ATOM    698  CA  ALA B  50      12.502  -4.736 -14.005  1.00  0.00
ATOM    699  C   ALA B  50      11.647  -5.327 -13.195  1.00  0.00
ATOM    700  O   ALA B  50      10.945  -4.635 -12.544  1.00  0.00
ATOM    701  CB  ALA B  50      13.694  -4.557 -13.170  1.00  0.00
ATOM    707  N   THR B  51      11.744  -6.728 -13.391  1.00  0.00
ATOM    708  CA  THR B  51      10.841  -7.554 -12.783  1.00  0.00
ATOM    709  C   THR B  51      11.546  -8.495 -12.159  1.00  0.00
ATOM    710  O   THR B  51      12.400  -9.181 -12.667  1.00  0.00
ATOM    711  CB  THR B  51       9.854  -8.221 -13.758  1.00  0.00
ATOM    712  OG1 THR B  51       9.175  -7.212 -14.518  1.00  0.00
ATOM    713  CG2 THR B  51       8.831  -9.051 -12.998  1.00  0.00
ATOM    721  N   TYR B  52      11.143  -8.679 -11.035  1.00  0.00
ATOM    722  CA  TYR B  52      11.778  -9.576 -10.331  1.00  0.00
ATOM    723  C   TYR B  52      10.766 -10.310 -10.077  1.00  0.00
ATOM    724  O   TYR B  52       9.615  -9.923  -9.686  1.00  0.00
ATOM    725  CB  TYR B  52      12.466  -9.057  -9.067  1.00  0.00
ATOM    726  CG  TYR B  52      13.401  -7.894  -9.315  1.00  0.00
ATOM    727  CD1 TYR B  52      12.909  -6.597  -9.320  1.00  0.00
ATOM    728  CD2 TYR B  52      14.751  -8.125  -9.536  1.00  0.00
ATOM    729  CE1 TYR B  52      13.763  -5.535  -9.546  1.00  0.00
ATOM    730  CE2 TYR B  52      15.605  -7.063  -9.762  1.00  0.00
ATOM    731  CZ  TYR B  52      15.115  -5.772  -9.768  1.00  0.00
ATOM    732  OH  TYR B  52      15.966  -4.715  -9.993  1.00  0.00
ATOM    742  N   THR B  53      11.363 -11.258  -9.845  1.00  0.00
ATOM    743  CA  THR B  53      10.698 -12.260  -9.482  1.00  0.00
ATOM    744  C   THR B  53      11.541 -12.675  -8.392  1.00  0.00
ATOM    745  O   THR B  53      12.520 -12.162  -8.211  1.00  0.00
ATOM    746  CB  THR B  53      10.530 -13.312 -10.594  1.00  0.00
ATOM    747  OG1 THR B  53      11.792 -13.937 -10.860  1.00  0.00
ATOM    748  CG2 THR B  53      10.012 -12.662 -11.869  1.00  0.00
ATOM    756  N   VAL B  54      11.007 -13.518  -7.530  1.00  0.00
ATOM    757  CA  VAL B  54      11.693 -14.021  -6.426  1.00  0.00
ATOM    758  C   VAL B  54      11.773 -14.706  -7.823  1.00  0.00
ATOM    759  O   VAL B  54      10.737 -14.734  -8.505  1.00  0.00
ATOM    760  CB  VAL B  54      10.961 -14.690  -5.247  1.00  0.00
ATOM    761  CG1 VAL B  54      10.292 -15.980  -5.698  1.00  0.00
ATOM    762  CG2 VAL B  54      11.940 -14.958  -4.114  1.00  0.00
ATOM    772  N   GLU B  55      12.665 -15.285  -8.075  1.00  0.00
ATOM    773  CA  GLU B  55      13.674 -16.072  -8.714  1.00  0.00
ATOM    774  C   GLU B  55      14.364 -15.051  -9.777  1.00  0.00
ATOM    775  O   GLU B  55      14.779 -15.433 -10.884  1.00  0.00
ATOM    776  CB  GLU B  55      13.059 -17.307  -9.376  1.00  0.00
ATOM    777  CG  GLU B  55      12.349 -18.248  -8.414  1.00  0.00
ATOM    778  CD  GLU B  55      11.848 -19.499  -9.081  1.00  0.00
ATOM    779  OE1 GLU B  55      11.944 -19.588 -10.282  1.00  0.00
ATOM    780  OE2 GLU B  55      11.370 -20.367  -8.390  1.00  0.00
ATOM    787  N   ASP B  56      14.404 -13.724  -9.397  1.00  0.00
ATOM    788  CA  ASP B  56      15.274 -12.502  -9.641  1.00  0.00
ATOM    789  C   ASP B  56      15.540 -12.007 -10.977  1.00  0.00
ATOM    790  O   ASP B  56      16.576 -11.350 -11.232  1.00  0.00
ATOM    791  CB  ASP B  56      16.662 -12.720  -9.033  1.00  0.00
ATOM    792  CG  ASP B  56      16.627 -12.890  -7.520  1.00  0.00
ATOM    793  OD1 ASP B  56      15.922 -12.150  -6.875  1.00  0.00
ATOM    794  OD2 ASP B  56      17.306 -13.757  -7.025  1.00  0.00
ATOM    799  N   GLU B  57      14.817 -12.476 -11.900  1.00  0.00
ATOM    800  CA  GLU B  57      15.221 -11.869 -13.049  1.00  0.00
ATOM    801  C   GLU B  57      15.023 -10.439 -12.778  1.00  0.00
ATOM    802  O   GLU B  57      14.398  -9.935 -11.665  1.00  0.00
ATOM    803  CB  GLU B  57      14.415 -12.348 -14.259  1.00  0.00
ATOM    804  CG  GLU B  57      14.656 -13.802 -14.639  1.00  0.00
ATOM    805  CD  GLU B  57      13.874 -14.228 -15.851  1.00  0.00
ATOM    806  OE1 GLU B  57      13.109 -13.437 -16.348  1.00  0.00
ATOM    807  OE2 GLU B  57      14.043 -15.345 -16.280  1.00  0.00
ATOM    814  N   LEU B  58      15.879  -9.827 -13.717  1.00  0.00
ATOM    815  CA  LEU B  58      15.799  -8.465 -14.004  1.00  0.00
ATOM    816  C   LEU B  58      15.693  -8.109 -15.514  1.00  0.00
ATOM    817  O   LEU B  58      16.493  -8.592 -16.265  1.00  0.00
ATOM    818  CB  LEU B  58      17.029  -7.791 -13.384  1.00  0.00
ATOM    819  CG  LEU B  58      17.090  -6.264 -13.519  1.00  0.00
ATOM    820  CD1 LEU B  58      17.882  -5.682 -12.357  1.00  0.00
ATOM    821  CD2 LEU B  58      17.726  -5.898 -14.852  1.00  0.00
ATOM    833  N   ALA B  59      14.799  -7.289 -15.975  1.00  0.00
ATOM    834  CA  ALA B  59      14.917  -6.950 -17.363  1.00  0.00
ATOM    835  C   ALA B  59      15.486  -5.492 -17.711  1.00  0.00
ATOM    836  O   ALA B  59      15.459  -4.613 -16.830  1.00  0.00
ATOM    837  CB  ALA B  59      13.723  -7.256 -17.935  1.00  0.00
ATOM    843  N   PHE B  60      16.002  -5.189 -18.921  1.00  0.00
ATOM    844  CA  PHE B  60      16.413  -3.829 -18.975  1.00  0.00
ATOM    845  C   PHE B  60      15.987  -3.196 -20.045  1.00  0.00
ATOM    846  O   PHE B  60      15.708  -3.757 -21.085  1.00  0.00
ATOM    847  CB  PHE B  60      17.934  -3.673 -18.966  1.00  0.00
ATOM    848  CG  PHE B  60      18.624  -4.391 -20.091  1.00  0.00
ATOM    849  CD1 PHE B  60      18.815  -3.768 -21.316  1.00  0.00
ATOM    850  CD2 PHE B  60      19.082  -5.689 -19.928  1.00  0.00
ATOM    851  CE1 PHE B  60      19.449  -4.428 -22.352  1.00  0.00
ATOM    852  CE2 PHE B  60      19.717  -6.350 -20.961  1.00  0.00
ATOM    853  CZ  PHE B  60      19.900  -5.718 -22.175  1.00  0.00
ATOM    863  N   LEU B  61      15.786  -2.033 -19.829  1.00  0.00
ATOM    864  CA  LEU B  61      15.281  -1.674 -20.995  1.00  0.00
ATOM    865  C   LEU B  61      16.174   -.774 -21.597  1.00  0.00
ATOM    866  O   LEU B  61      17.221   -.618 -20.967  1.00  0.00
ATOM    867  CB  LEU B  61      13.899  -1.034 -20.815  1.00  0.00
ATOM    868  CG  LEU B  61      12.855  -1.896 -20.095  1.00  0.00
ATOM    869  CD1 LEU B  61      11.595  -1.075 -19.856  1.00  0.00
ATOM    870  CD2 LEU B  61      12.553  -3.131 -20.930  1.00  0.00
ATOM    882  N   ASP B  62      15.799   -.235 -22.658  1.00  0.00
ATOM    883  CA  ASP B  62      16.736    .288 -23.390  1.00  0.00
ATOM    884  C   ASP B  62      17.837   1.220 -22.886  1.00  0.00
ATOM    885  O   ASP B  62      17.639   2.218 -22.201  1.00  0.00
ATOM    886  CB  ASP B  62      15.943    .979 -24.503  1.00  0.00
ATOM    887  CG  ASP B  62      15.280   -.005 -25.457  1.00  0.00
ATOM    888  OD1 ASP B  62      15.558  -1.176 -25.359  1.00  0.00
ATOM    889  OD2 ASP B  62      14.502    .425 -26.275  1.00  0.00
ATOM    894  N   ASP B  63      19.040    .820 -23.314  1.00  0.00
ATOM    895  CA  ASP B  63      20.317   1.437 -23.105  1.00  0.00
ATOM    896  C   ASP B  63      20.479   1.500 -21.680  1.00  0.00
ATOM    897  O   ASP B  63      21.395   2.120 -21.130  1.00  0.00
ATOM    898  CB  ASP B  63      20.409   2.839 -23.713  1.00  0.00
ATOM    899  CG  ASP B  63      20.319   2.833 -25.233  1.00  0.00
ATOM    900  OD1 ASP B  63      20.511   1.792 -25.816  1.00  0.00
ATOM    901  OD2 ASP B  63      20.059   3.869 -25.797  1.00  0.00
ATOM    906  N   SER B  64      19.755    .719 -21.026  1.00  0.00
ATOM    907  CA  SER B  64      19.810    .974 -19.677  1.00  0.00
ATOM    908  C   SER B  64      20.023   -.347 -19.543  1.00  0.00
ATOM    909  O   SER B  64      19.411  -1.291 -20.032  1.00  0.00
ATOM    910  CB  SER B  64      18.552   1.494 -19.010  1.00  0.00
ATOM    911  OG  SER B  64      18.169   2.729 -19.552  1.00  0.00
ATOM    917  N   THR B  65      20.812   -.375 -18.745  1.00  0.00
ATOM    918  CA  THR B  65      21.248  -1.406 -18.180  1.00  0.00
ATOM    919  C   THR B  65      20.894  -1.032 -16.809  1.00  0.00
ATOM    920  O   THR B  65      21.133    .077 -16.272  1.00  0.00
ATOM    921  CB  THR B  65      22.751  -1.636 -18.422  1.00  0.00
ATOM    922  OG1 THR B  65      22.988  -1.825 -19.823  1.00  0.00
ATOM    923  CG2 THR B  65      23.232  -2.862 -17.661  1.00  0.00
ATOM    931  N   CYS B  66      20.312  -2.016 -16.244  1.00  0.00
ATOM    932  CA  CYS B  66      19.778  -1.968 -15.017  1.00  0.00
ATOM    933  C   CYS B  66      20.172  -3.047 -14.253  1.00  0.00
ATOM    934  O   CYS B  66      19.889  -4.169 -14.579  1.00  0.00
ATOM    935  CB  CYS B  66      18.251  -1.943 -15.090  1.00  0.00
ATOM    936  SG  CYS B  66      17.435  -1.938 -13.476  1.00  0.00
ATOM    942  N   THR B  67      20.557  -2.765 -13.195  1.00  0.00
ATOM    943  CA  THR B  67      20.899  -4.016 -12.444  1.00  0.00
ATOM    944  C   THR B  67      20.277  -3.687 -11.215  1.00  0.00
ATOM    945  O   THR B  67      20.100  -2.615 -10.611  1.00  0.00
ATOM    946  CB  THR B  67      22.398  -4.307 -12.247  1.00  0.00
ATOM    947  OG1 THR B  67      22.963  -3.337 -11.357  1.00  0.00
ATOM    948  CG2 THR B  67      23.130  -4.255 -13.580  1.00  0.00
ATOM    956  N   GLY B  68      20.090  -4.736 -10.618  1.00  0.00
ATOM    957  CA  GLY B  68      19.424  -4.482  -9.512  1.00  0.00
ATOM    958  C   GLY B  68      19.299  -5.742  -8.933  1.00  0.00
ATOM    959  O   GLY B  68      19.642  -6.842  -9.428  1.00  0.00
ATOM    963  N   THR B  69      18.746  -5.545  -7.836  1.00  0.00
ATOM    964  CA  THR B  69      18.650  -6.706  -6.906  1.00  0.00
ATOM    965  C   THR B  69      17.486  -6.533  -5.955  1.00  0.00
ATOM    966  O   THR B  69      16.918  -5.416  -5.613  1.00  0.00
ATOM    967  CB  THR B  69      19.942  -6.897  -6.090  1.00  0.00
ATOM    968  OG1 THR B  69      19.897  -8.156  -5.405  1.00  0.00
ATOM    969  CG2 THR B  69      20.102  -5.777  -5.074  1.00  0.00
ATOM    977  N   SER B  70      17.191  -7.585  -5.283  1.00  0.00
ATOM    978  CA  SER B  70      16.106  -7.295  -4.315  1.00  0.00
ATOM    979  C   SER B  70      16.445  -7.914  -3.110  1.00  0.00
ATOM    980  O   SER B  70      17.112  -8.970  -3.022  1.00  0.00
ATOM    981  CB  SER B  70      14.751  -7.812  -4.759  1.00  0.00
ATOM    982  OG  SER B  70      14.739  -9.212  -4.806  1.00  0.00
ATOM    988  N   SER B  71      15.761  -7.255  -2.174  1.00  0.00
ATOM    989  CA  SER B  71      15.793  -7.793   -.815  1.00  0.00
ATOM    990  C   SER B  71      14.801  -7.470    .088  1.00  0.00
ATOM    991  O   SER B  71      14.296  -6.424    .527  1.00  0.00
ATOM    992  CB  SER B  71      17.084  -7.398   -.126  1.00  0.00
ATOM    993  OG  SER B  71      17.130  -7.901   1.181  1.00  0.00
ATOM    999  N   GLY B  72      14.041  -8.476    .200  1.00  0.00
ATOM   1000  CA  GLY B  72      13.153  -8.101   1.176  1.00  0.00
ATOM   1001  C   GLY B  72      12.227  -7.062    .522  1.00  0.00
ATOM   1002  O   GLY B  72      11.659  -7.268   -.571  1.00  0.00
ATOM   1006  N   ASN B  73      12.141  -5.916   1.241  1.00  0.00
ATOM   1007  CA  ASN B  73      11.320  -4.768    .693  1.00  0.00
ATOM   1008  C   ASN B  73      12.174  -3.595   -.158  1.00  0.00
ATOM   1009  O   ASN B  73      11.875  -2.425   -.435  1.00  0.00
ATOM   1010  CB  ASN B  73      10.560  -4.150   1.852  1.00  0.00
ATOM   1011  CG  ASN B  73      11.470  -3.529   2.875  1.00  0.00
ATOM   1012  OD1 ASN B  73      12.671  -3.823   2.915  1.00  0.00
ATOM   1013  ND2 ASN B  73      10.923  -2.675   3.702  1.00  0.00
ATOM   1020  N   LYS B  74      13.388  -3.800   -.460  1.00  0.00
ATOM   1021  CA  LYS B  74      14.198  -2.720  -1.102  1.00  0.00
ATOM   1022  C   LYS B  74      14.625  -3.110  -2.523  1.00  0.00
ATOM   1023  O   LYS B  74      15.038  -4.244  -2.935  1.00  0.00
ATOM   1024  CB  LYS B  74      15.436  -2.397   -.264  1.00  0.00
ATOM   1025  CG  LYS B  74      15.134  -1.747   1.080  1.00  0.00
ATOM   1026  CD  LYS B  74      16.413  -1.337   1.795  1.00  0.00
ATOM   1027  CE  LYS B  74      16.112   -.654   3.121  1.00  0.00
ATOM   1028  NZ  LYS B  74      17.353   -.219   3.818  1.00  0.00
ATOM   1042  N   VAL B  75      14.435  -2.127  -3.380  1.00  0.00
ATOM   1043  CA  VAL B  75      14.873  -2.429  -4.672  1.00  0.00
ATOM   1044  C   VAL B  75      15.993  -1.416  -5.131  1.00  0.00
ATOM   1045  O   VAL B  75      16.182   -.237  -4.932  1.00  0.00
ATOM   1046  CB  VAL B  75      13.664  -2.392  -5.625  1.00  0.00
ATOM   1047  CG1 VAL B  75      14.079  -2.812  -7.027  1.00  0.00
ATOM   1048  CG2 VAL B  75      12.560  -3.294  -5.096  1.00  0.00
ATOM   1058  N   ASN B  76      17.011  -2.049  -5.694  1.00  0.00
ATOM   1059  CA  ASN B  76      18.168  -1.108  -6.062  1.00  0.00
ATOM   1060  C   ASN B  76      18.418  -1.029  -7.557  1.00  0.00
ATOM   1061  O   ASN B  76      18.657  -2.178  -8.110  1.00  0.00
ATOM   1062  CB  ASN B  76      19.456  -1.518  -5.372  1.00  0.00
ATOM   1063  CG  ASN B  76      20.571   -.536  -5.599  1.00  0.00
ATOM   1064  OD1 ASN B  76      20.601    .165  -6.617  1.00  0.00
ATOM   1065  ND2 ASN B  76      21.491   -.471  -4.669  1.00  0.00
ATOM   1072  N   LEU B  77      18.358    .134  -8.251  1.00  0.00
ATOM   1073  CA  LEU B  77      18.535    .139  -9.636  1.00  0.00
ATOM   1074  C   LEU B  77      19.894    .785 -10.004  1.00  0.00
ATOM   1075  O   LEU B  77      20.379   1.836  -9.641  1.00  0.00
ATOM   1076  CB  LEU B  77      17.368    .891 -10.289  1.00  0.00
ATOM   1077  CG  LEU B  77      15.965    .429  -9.876  1.00  0.00
ATOM   1078  CD1 LEU B  77      14.920   1.295 -10.567  1.00  0.00
ATOM   1079  CD2 LEU B  77      15.785  -1.038 -10.239  1.00  0.00
ATOM   1091  N   THR B  78      20.665    .081 -10.711  1.00  0.00
ATOM   1092  CA  THR B  78      21.846    .697 -11.080  1.00  0.00
ATOM   1093  C   THR B  78      21.849    .986 -12.500  1.00  0.00
ATOM   1094  O   THR B  78      21.538    .096 -13.341  1.00  0.00
ATOM   1095  CB  THR B  78      23.064   -.173 -10.719  1.00  0.00
ATOM   1096  OG1 THR B  78      23.130   -.342  -9.297  1.00  0.00
ATOM   1097  CG2 THR B  78      24.348    .479 -11.208  1.00  0.00
ATOM   1105  N   ILE B  79      22.168   2.386 -12.767  1.00  0.00
ATOM   1106  CA  ILE B  79      22.204   2.759 -14.109  1.00  0.00
ATOM   1107  C   ILE B  79      23.605   3.045 -14.692  1.00  0.00
ATOM   1108  O   ILE B  79      24.456   3.799 -14.185  1.00  0.00
ATOM   1109  CB  ILE B  79      21.302   3.994 -14.285  1.00  0.00
ATOM   1110  CG1 ILE B  79      19.971   3.793 -13.556  1.00  0.00
ATOM   1111  CG2 ILE B  79      21.067   4.274 -15.762  1.00  0.00
ATOM   1112  CD1 ILE B  79      19.164   2.624 -14.070  1.00  0.00
ATOM   1124  N   GLN B  80      23.948   2.312 -15.812  1.00  0.00
ATOM   1125  CA  GLN B  80      25.316   2.614 -16.229  1.00  0.00
ATOM   1126  C   GLN B  80      25.404   3.436 -17.558  1.00  0.00
ATOM   1127  O   GLN B  80      24.597   3.199 -18.467  1.00  0.00
ATOM   1128  CB  GLN B  80      26.096   1.305 -16.372  1.00  0.00
ATOM   1129  CG  GLN B  80      26.223    .510 -15.083  1.00  0.00
ATOM   1130  CD  GLN B  80      26.997   -.780 -15.272  1.00  0.00
ATOM   1131  OE1 GLN B  80      26.991  -1.371 -16.356  1.00  0.00
ATOM   1132  NE2 GLN B  80      27.668  -1.226 -14.217  1.00  0.00
ATOM   1141  N   GLY B  81      26.343   4.325 -17.688  1.00  0.00
ATOM   1142  CA  GLY B  81      26.732   5.145 -18.846  1.00  0.00
ATOM   1143  C   GLY B  81      25.773   6.262 -19.115  1.00  0.00
ATOM   1144  O   GLY B  81      25.488   6.641 -20.256  1.00  0.00
ATOM   1148  N   LEU B  82      25.268   6.761 -18.074  1.00  0.00
ATOM   1149  CA  LEU B  82      24.345   7.824 -18.024  1.00  0.00
ATOM   1150  C   LEU B  82      25.106   8.971 -18.690  1.00  0.00
ATOM   1151  O   LEU B  82      26.318   9.069 -18.529  1.00  0.00
ATOM   1152  CB  LEU B  82      23.933   8.152 -16.583  1.00  0.00
ATOM   1153  CG  LEU B  82      22.728   7.373 -16.042  1.00  0.00
ATOM   1154  CD1 LEU B  82      22.622   7.582 -14.538  1.00  0.00
ATOM   1155  CD2 LEU B  82      21.464   7.837 -16.749  1.00  0.00
ATOM   1167  N   ARG B  83      24.475   9.788 -19.384  1.00  0.00
ATOM   1168  CA  ARG B  83      25.014  10.944 -20.077  1.00  0.00
ATOM   1169  C   ARG B  83      24.489  12.118 -19.347  1.00  0.00
ATOM   1170  O   ARG B  83      23.534  11.919 -18.611  1.00  0.00
ATOM   1171  CB  ARG B  83      24.594  11.001 -21.539  1.00  0.00
ATOM   1172  CG  ARG B  83      25.109   9.857 -22.397  1.00  0.00
ATOM   1173  CD  ARG B  83      24.633   9.964 -23.800  1.00  0.00
ATOM   1174  NE  ARG B  83      23.194   9.778 -23.900  1.00  0.00
ATOM   1175  CZ  ARG B  83      22.471   9.990 -25.017  1.00  0.00
ATOM   1176  NH1 ARG B  83      23.065  10.393 -26.118  1.00  0.00
ATOM   1177  NH2 ARG B  83      21.165   9.791 -25.006  1.00  0.00
ATOM   1191  N   ALA B  84      25.114  13.296 -19.548  1.00  0.00
ATOM   1192  CA  ALA B  84      24.804  14.495 -18.838  1.00  0.00
ATOM   1193  C   ALA B  84      23.390  14.961 -18.975  1.00  0.00
ATOM   1194  O   ALA B  84      22.708  15.148 -17.916  1.00  0.00
ATOM   1195  CB  ALA B  84      25.845  15.709 -19.377  1.00  0.00
ATOM   1201  N   MET B  85      22.873  14.720 -20.076  1.00  0.00
ATOM   1202  CA  MET B  85      21.612  15.073 -20.538  1.00  0.00
ATOM   1203  C   MET B  85      20.527  14.194 -19.952  1.00  0.00
ATOM   1204  O   MET B  85      19.348  14.428 -20.169  1.00  0.00
ATOM   1205  CB  MET B  85      21.608  15.012 -22.065  1.00  0.00
ATOM   1206  CG  MET B  85      22.515  16.033 -22.738  1.00  0.00
ATOM   1207  SD  MET B  85      22.089  17.732 -22.307  1.00  0.00
ATOM   1208  CE  MET B  85      20.497  17.896 -23.111  1.00  0.00
ATOM   1218  N   ASP B  86      20.944  13.151 -19.201  1.00  0.00
ATOM   1219  CA  ASP B  86      20.048  12.155 -18.631  1.00  0.00
ATOM   1220  C   ASP B  86      19.560  12.521 -17.280  1.00  0.00
ATOM   1221  O   ASP B  86      18.795  11.765 -16.665  1.00  0.00
ATOM   1222  CB  ASP B  86      20.741  10.793 -18.549  1.00  0.00
ATOM   1223  CG  ASP B  86      21.015  10.184 -19.918  1.00  0.00
ATOM   1224  OD1 ASP B  86      20.383  10.590 -20.864  1.00  0.00
ATOM   1225  OD2 ASP B  86      21.854   9.320 -20.004  1.00  0.00
ATOM   1230  N   THR B  87      19.927  13.687 -16.898  1.00  0.00
ATOM   1231  CA  THR B  87      19.612  14.321 -15.676  1.00  0.00
ATOM   1232  C   THR B  87      18.118  14.469 -15.614  1.00  0.00
ATOM   1233  O   THR B  87      17.426  14.653 -16.608  1.00  0.00
ATOM   1234  CB  THR B  87      20.307  15.689 -15.547  1.00  0.00
ATOM   1235  OG1 THR B  87      20.047  16.239 -14.249  1.00  0.00
ATOM   1236  CG2 THR B  87      19.799  16.648 -16.612  1.00  0.00
ATOM   1244  N   GLY B  88      17.585  14.258 -14.375  1.00  0.00
ATOM   1245  CA  GLY B  88      16.168  14.351 -14.109  1.00  0.00
ATOM   1246  C   GLY B  88      15.275  13.628 -13.116  1.00  0.00
ATOM   1247  O   GLY B  88      15.638  13.089 -12.044  1.00  0.00
ATOM   1251  N   LEU B  89      13.988  13.799 -13.262  1.00  0.00
ATOM   1252  CA  LEU B  89      13.392  13.198 -12.117  1.00  0.00
ATOM   1253  C   LEU B  89      13.105  11.672 -12.277  1.00  0.00
ATOM   1254  O   LEU B  89      12.583  11.121 -13.252  1.00  0.00
ATOM   1255  CB  LEU B  89      12.093  13.951 -11.802  1.00  0.00
ATOM   1256  CG  LEU B  89      12.250  15.233 -10.976  1.00  0.00
ATOM   1257  CD1 LEU B  89      13.075  16.245 -11.760  1.00  0.00
ATOM   1258  CD2 LEU B  89      10.876  15.792 -10.638  1.00  0.00
ATOM   1270  N   TYR B  90      13.497  10.880 -11.330  1.00  0.00
ATOM   1271  CA  TYR B  90      13.144   9.508 -11.531  1.00  0.00
ATOM   1272  C   TYR B  90      12.108   9.090 -10.486  1.00  0.00
ATOM   1273  O   TYR B  90      11.915   9.384  -9.305  1.00  0.00
ATOM   1274  CB  TYR B  90      14.388   8.619 -11.465  1.00  0.00
ATOM   1275  CG  TYR B  90      15.336   8.808 -12.628  1.00  0.00
ATOM   1276  CD1 TYR B  90      16.035   9.998 -12.766  1.00  0.00
ATOM   1277  CD2 TYR B  90      15.507   7.792 -13.556  1.00  0.00
ATOM   1278  CE1 TYR B  90      16.901  10.171 -13.828  1.00  0.00
ATOM   1279  CE2 TYR B  90      16.373   7.965 -14.618  1.00  0.00
ATOM   1280  CZ  TYR B  90      17.068   9.149 -14.756  1.00  0.00
ATOM   1281  OH  TYR B  90      17.931   9.321 -15.814  1.00  0.00
ATOM   1291  N   ILE B  91      11.181   8.361 -10.995  1.00  0.00
ATOM   1292  CA  ILE B  91      10.157   7.869 -10.089  1.00  0.00
ATOM   1293  C   ILE B  91      10.168   6.286 -10.004  1.00  0.00
ATOM   1294  O   ILE B  91      10.643   5.526 -10.924  1.00  0.00
ATOM   1295  CB  ILE B  91       8.774   8.372 -10.541  1.00  0.00
ATOM   1296  CG1 ILE B  91       8.718   9.901 -10.487  1.00  0.00
ATOM   1297  CG2 ILE B  91       7.679   7.765  -9.678  1.00  0.00
ATOM   1298  CD1 ILE B  91       7.495  10.492 -11.149  1.00  0.00
ATOM   1310  N   CYS B  92       9.910   5.735  -8.918  1.00  0.00
ATOM   1311  CA  CYS B  92       9.844   4.314  -8.772  1.00  0.00
ATOM   1312  C   CYS B  92       8.442   3.782  -8.591  1.00  0.00
ATOM   1313  O   CYS B  92       7.652   4.326  -7.769  1.00  0.00
ATOM   1314  CB  CYS B  92      10.695   3.882  -7.577  1.00  0.00
ATOM   1315  SG  CYS B  92      11.086   2.116  -7.549  1.00  0.00
ATOM   1321  N   LYS B  93       8.147   2.615  -9.199  1.00  0.00
ATOM   1322  CA  LYS B  93       6.770   2.124  -9.025  1.00  0.00
ATOM   1323  C   LYS B  93       6.862    .604  -8.729  1.00  0.00
ATOM   1324  O   LYS B  93       7.393   -.292  -9.361  1.00  0.00
ATOM   1325  CB  LYS B  93       5.916   2.399 -10.263  1.00  0.00
ATOM   1326  CG  LYS B  93       4.482   1.897 -10.163  1.00  0.00
ATOM   1327  CD  LYS B  93       3.724   2.124 -11.463  1.00  0.00
ATOM   1328  CE  LYS B  93       2.291   1.621 -11.365  1.00  0.00
ATOM   1329  NZ  LYS B  93       1.561   1.768 -12.653  1.00  0.00
ATOM   1343  N   VAL B  94       5.992    .170  -7.751  1.00  0.00
ATOM   1344  CA  VAL B  94       5.935  -1.179  -7.578  1.00  0.00
ATOM   1345  C   VAL B  94       4.481  -1.815  -7.853  1.00  0.00
ATOM   1346  O   VAL B  94       3.454  -1.008  -7.478  1.00  0.00
ATOM   1347  CB  VAL B  94       6.409  -1.458  -6.139  1.00  0.00
ATOM   1348  CG1 VAL B  94       5.469   -.809  -5.133  1.00  0.00
ATOM   1349  CG2 VAL B  94       6.498  -2.958  -5.904  1.00  0.00
ATOM   1359  N   GLU B  95       4.498  -3.090  -8.431  1.00  0.00
ATOM   1360  CA  GLU B  95       3.252  -3.713  -8.602  1.00  0.00
ATOM   1361  C   GLU B  95       3.234  -5.144  -8.110  1.00  0.00
ATOM   1362  O   GLU B  95       4.185  -5.974  -8.191  1.00  0.00
ATOM   1363  CB  GLU B  95       2.862  -3.659 -10.081  1.00  0.00
ATOM   1364  CG  GLU B  95       2.596  -2.257 -10.610  1.00  0.00
ATOM   1365  CD  GLU B  95       2.164  -2.248 -12.050  1.00  0.00
ATOM   1366  OE1 GLU B  95       2.154  -3.293 -12.655  1.00  0.00
ATOM   1367  OE2 GLU B  95       1.843  -1.193 -12.546  1.00  0.00
ATOM   1374  N   LEU B  96       2.227  -5.542  -7.413  1.00  0.00
ATOM   1375  CA  LEU B  96       2.242  -6.930  -7.014  1.00  0.00
ATOM   1376  C   LEU B  96       1.276  -7.869  -7.984  1.00  0.00
ATOM   1377  O   LEU B  96        .195  -7.730  -8.606  1.00  0.00
ATOM   1378  CB  LEU B  96       1.806  -7.000  -5.545  1.00  0.00
ATOM   1379  CG  LEU B  96       2.731  -6.300  -4.542  1.00  0.00
ATOM   1380  CD1 LEU B  96       2.063  -6.262  -3.174  1.00  0.00
ATOM   1381  CD2 LEU B  96       4.062  -7.035  -4.480  1.00  0.00
ATOM   1393  N   MET B  97       1.674  -9.031  -8.096  1.00  0.00
ATOM   1394  CA  MET B  97        .860  -9.970  -9.025  1.00  0.00
ATOM   1395  C   MET B  97        .708 -11.334  -8.632  1.00  0.00
ATOM   1396  O   MET B  97       1.553 -12.236  -8.891  1.00  0.00
ATOM   1397  CB  MET B  97       1.455 -10.020 -10.431  1.00  0.00
ATOM   1398  CG  MET B  97       1.434  -8.691 -11.172  1.00  0.00
ATOM   1399  SD  MET B  97       2.302  -8.760 -12.751  1.00  0.00
ATOM   1400  CE  MET B  97       4.006  -8.768 -12.201  1.00  0.00
ATOM   1410  N   TYR B  98       -.091 -11.409  -8.092  1.00  0.00
ATOM   1411  CA  TYR B  98       -.640 -12.594  -7.655  1.00  0.00
ATOM   1412  C   TYR B  98      -2.018 -12.458  -7.154  1.00  0.00
ATOM   1413  O   TYR B  98      -2.934 -12.005  -7.911  1.00  0.00
ATOM   1414  CB  TYR B  98        .259 -13.197  -6.573  1.00  0.00
ATOM   1415  CG  TYR B  98        .865 -12.170  -5.642  1.00  0.00
ATOM   1416  CD1 TYR B  98        .049 -11.440  -4.789  1.00  0.00
ATOM   1417  CD2 TYR B  98       2.236 -11.959  -5.640  1.00  0.00
ATOM   1418  CE1 TYR B  98        .603 -10.502  -3.939  1.00  0.00
ATOM   1419  CE2 TYR B  98       2.789 -11.021  -4.790  1.00  0.00
ATOM   1420  CZ  TYR B  98       1.978 -10.295  -3.942  1.00  0.00
ATOM   1421  OH  TYR B  98       2.529  -9.361  -3.095  1.00  0.00
ATOM   1431  N   PRO B  99      -2.336 -13.007  -6.006  1.00  0.00
ATOM   1432  CA  PRO B  99      -3.573 -12.438  -5.923  1.00  0.00
ATOM   1433  C   PRO B  99      -3.087 -11.174  -6.371  1.00  0.00
ATOM   1434  O   PRO B  99      -2.005 -10.645  -6.198  1.00  0.00
ATOM   1435  CB  PRO B  99      -4.011 -12.482  -4.456  1.00  0.00
ATOM   1436  CG  PRO B  99      -3.360 -13.710  -3.917  1.00  0.00
ATOM   1437  CD  PRO B  99      -2.045 -13.788  -4.647  1.00  0.00
ATOM   1445  N   PRO B 100      -4.384 -10.604  -6.770  1.00  0.00
ATOM   1446  CA  PRO B 100      -4.909  -9.483  -7.726  1.00  0.00
ATOM   1447  C   PRO B 100      -4.204  -8.445  -7.243  1.00  0.00
ATOM   1448  O   PRO B 100      -4.152  -7.918  -6.131  1.00  0.00
ATOM   1449  CB  PRO B 100      -6.412  -9.290  -7.496  1.00  0.00
ATOM   1450  CG  PRO B 100      -6.953 -10.677  -7.436  1.00  0.00
ATOM   1451  CD  PRO B 100      -5.835 -11.490  -6.840  1.00  0.00
ATOM   1459  N   PRO B 101      -3.850  -8.041  -8.383  1.00  0.00
ATOM   1460  CA  PRO B 101      -2.873  -7.081  -8.461  1.00  0.00
ATOM   1461  C   PRO B 101      -3.089  -5.967  -7.719  1.00  0.00
ATOM   1462  O   PRO B 101      -4.127  -5.246  -7.721  1.00  0.00
ATOM   1463  CB  PRO B 101      -2.861  -6.717  -9.949  1.00  0.00
ATOM   1464  CG  PRO B 101      -3.040  -8.022 -10.646  1.00  0.00
ATOM   1465  CD  PRO B 101      -3.976  -8.797  -9.757  1.00  0.00
ATOM   1473  N   TYR B 102      -2.046  -5.609  -7.102  1.00  0.00
ATOM   1474  CA  TYR B 102      -2.383  -4.602  -6.321  1.00  0.00
ATOM   1475  C   TYR B 102      -1.519  -3.541  -6.927  1.00  0.00
ATOM   1476  O   TYR B 102       -.286  -3.468  -7.154  1.00  0.00
ATOM   1477  CB  TYR B 102      -2.104  -4.890  -4.844  1.00  0.00
ATOM   1478  CG  TYR B 102      -2.911  -6.040  -4.283  1.00  0.00
ATOM   1479  CD1 TYR B 102      -2.286  -7.239  -3.974  1.00  0.00
ATOM   1480  CD2 TYR B 102      -4.275  -5.896  -4.078  1.00  0.00
ATOM   1481  CE1 TYR B 102      -3.022  -8.290  -3.461  1.00  0.00
ATOM   1482  CE2 TYR B 102      -5.011  -6.946  -3.566  1.00  0.00
ATOM   1483  CZ  TYR B 102      -4.390  -8.139  -3.258  1.00  0.00
ATOM   1484  OH  TYR B 102      -5.123  -9.185  -2.748  1.00  0.00
ATOM   1494  N   TYR B 103      -2.039  -2.478  -6.713  1.00  0.00
ATOM   1495  CA  TYR B 103      -1.435  -1.395  -7.266  1.00  0.00
ATOM   1496  C   TYR B 103      -1.003   -.435  -6.413  1.00  0.00
ATOM   1497  O   TYR B 103      -1.682   -.304  -5.368  1.00  0.00
ATOM   1498  CB  TYR B 103      -2.374   -.730  -8.275  1.00  0.00
ATOM   1499  CG  TYR B 103      -2.745  -1.620  -9.442  1.00  0.00
ATOM   1500  CD1 TYR B 103      -3.870  -2.428  -9.368  1.00  0.00
ATOM   1501  CD2 TYR B 103      -1.960  -1.627 -10.585  1.00  0.00
ATOM   1502  CE1 TYR B 103      -4.208  -3.240 -10.433  1.00  0.00
ATOM   1503  CE2 TYR B 103      -2.298  -2.439 -11.650  1.00  0.00
ATOM   1504  CZ  TYR B 103      -3.417  -3.243 -11.576  1.00  0.00
ATOM   1505  OH  TYR B 103      -3.754  -4.052 -12.637  1.00  0.00
ATOM   1515  N   VAL B 104       -.110    .234  -6.927  1.00  0.00
ATOM   1516  CA  VAL B 104        .134   1.041  -6.066  1.00  0.00
ATOM   1517  C   VAL B 104        .222   2.543  -6.201  1.00  0.00
ATOM   1518  O   VAL B 104        .578   2.867  -7.262  1.00  0.00
ATOM   1519  CB  VAL B 104       1.461    .460  -5.544  1.00  0.00
ATOM   1520  CG1 VAL B 104       1.912   1.202  -4.295  1.00  0.00
ATOM   1521  CG2 VAL B 104       1.299  -1.025  -5.259  1.00  0.00
ATOM   1531  N   GLY B 105        .090   3.322  -5.284  1.00  0.00
ATOM   1532  CA  GLY B 105        .253   4.509  -6.016  1.00  0.00
ATOM   1533  C   GLY B 105       1.851   4.536  -6.033  1.00  0.00
ATOM   1534  O   GLY B 105       2.497   3.521  -6.115  1.00  0.00
ATOM   1538  N   MET B 106       2.340   5.698  -6.206  1.00  0.00
ATOM   1539  CA  MET B 106       3.555   6.384  -6.736  1.00  0.00
ATOM   1540  C   MET B 106       4.047   7.128  -5.553  1.00  0.00
ATOM   1541  O   MET B 106       3.311   7.531  -4.628  1.00  0.00
ATOM   1542  CB  MET B 106       3.266   7.318  -7.909  1.00  0.00
ATOM   1543  CG  MET B 106       2.452   6.688  -9.031  1.00  0.00
ATOM   1544  SD  MET B 106       3.285   5.277  -9.786  1.00  0.00
ATOM   1545  CE  MET B 106       4.654   6.091 -10.604  1.00  0.00
ATOM   1555  N   GLY B 107       5.281   7.247  -5.620  1.00  0.00
ATOM   1556  CA  GLY B 107       6.118   7.839  -4.715  1.00  0.00
ATOM   1557  C   GLY B 107       6.253   9.164  -5.337  1.00  0.00
ATOM   1558  O   GLY B 107       5.677   9.501  -6.345  1.00  0.00
ATOM   1562  N   ASN B 108       7.088   9.831  -4.723  1.00  0.00
ATOM   1563  CA  ASN B 108       7.707  11.071  -4.930  1.00  0.00
ATOM   1564  C   ASN B 108       8.856  10.693  -5.733  1.00  0.00
ATOM   1565  O   ASN B 108       9.364   9.570  -5.639  1.00  0.00
ATOM   1566  CB  ASN B 108       8.093  11.776  -3.642  1.00  0.00
ATOM   1567  CG  ASN B 108       6.898  12.205  -2.838  1.00  0.00
ATOM   1568  OD1 ASN B 108       5.940  12.771  -3.378  1.00  0.00
ATOM   1569  ND2 ASN B 108       6.934  11.947  -1.555  1.00  0.00
ATOM   1576  N   GLY B 109       9.316  11.621  -6.487  1.00  0.00
ATOM   1577  CA  GLY B 109      10.480  11.298  -7.245  1.00  0.00
ATOM   1578  C   GLY B 109      11.771  11.469  -6.521  1.00  0.00
ATOM   1579  O   GLY B 109      11.820  12.005  -5.418  1.00  0.00
ATOM   1583  N   THR B 110      12.811  11.160  -7.241  1.00  0.00
ATOM   1584  CA  THR B 110      14.159  11.510  -6.908  1.00  0.00
ATOM   1585  C   THR B 110      14.868  12.300  -8.074  1.00  0.00
ATOM   1586  O   THR B 110      14.620  12.381  -9.256  1.00  0.00
ATOM   1587  CB  THR B 110      14.952  10.238  -6.553  1.00  0.00
ATOM   1588  OG1 THR B 110      14.418   9.658  -5.356  1.00  0.00
ATOM   1589  CG2 THR B 110      16.421  10.568  -6.340  1.00  0.00
ATOM   1597  N   GLN B 111      15.797  13.156  -7.721  1.00  0.00
ATOM   1598  CA  GLN B 111      16.373  13.848  -8.811  1.00  0.00
ATOM   1599  C   GLN B 111      17.681  13.349  -9.140  1.00  0.00
ATOM   1600  O   GLN B 111      18.290  13.382  -8.149  1.00  0.00
ATOM   1601  CB  GLN B 111      16.468  15.347  -8.516  1.00  0.00
ATOM   1602  CG  GLN B 111      15.125  16.030  -8.323  1.00  0.00
ATOM   1603  CD  GLN B 111      15.266  17.513  -8.034  1.00  0.00
ATOM   1604  OE1 GLN B 111      16.282  17.960  -7.494  1.00  0.00
ATOM   1605  NE2 GLN B 111      14.245  18.284  -8.391  1.00  0.00
ATOM   1614  N   ILE B 112      18.021  12.997 -10.382  1.00  0.00
ATOM   1615  CA  ILE B 112      19.365  12.499 -10.590  1.00  0.00
ATOM   1616  C   ILE B 112      20.145  13.520 -11.446  1.00  0.00
ATOM   1617  O   ILE B 112      19.794  14.182 -12.434  1.00  0.00
ATOM   1618  CB  ILE B 112      19.347  11.121 -11.276  1.00  0.00
ATOM   1619  CG1 ILE B 112      18.705  10.077 -10.359  1.00  0.00
ATOM   1620  CG2 ILE B 112      20.757  10.700 -11.661  1.00  0.00
ATOM   1621  CD1 ILE B 112      18.655   8.688 -10.956  1.00  0.00
ATOM   1633  N   TYR B 113      21.339  13.832 -10.916  1.00  0.00
ATOM   1634  CA  TYR B 113      22.068  14.863 -11.603  1.00  0.00
ATOM   1635  C   TYR B 113      23.210  14.343 -12.138  1.00  0.00
ATOM   1636  O   TYR B 113      23.833  13.967 -11.186  1.00  0.00
ATOM   1637  CB  TYR B 113      22.448  16.033 -10.694  1.00  0.00
ATOM   1638  CG  TYR B 113      21.268  16.874 -10.256  1.00  0.00
ATOM   1639  CD1 TYR B 113      20.491  16.470  -9.180  1.00  0.00
ATOM   1640  CD2 TYR B 113      20.965  18.047 -10.930  1.00  0.00
ATOM   1641  CE1 TYR B 113      19.414  17.238  -8.780  1.00  0.00
ATOM   1642  CE2 TYR B 113      19.888  18.814 -10.530  1.00  0.00
ATOM   1643  CZ  TYR B 113      19.114  18.413  -9.460  1.00  0.00
ATOM   1644  OH  TYR B 113      18.042  19.177  -9.062  1.00  0.00
ATOM   1654  N   VAL B 114      23.487  14.431 -13.378  1.00  0.00
ATOM   1655  CA  VAL B 114      24.681  13.853 -13.921  1.00  0.00
ATOM   1656  C   VAL B 114      25.639  14.953 -14.237  1.00  0.00
ATOM   1657  O   VAL B 114      25.260  15.920 -14.835  1.00  0.00
ATOM   1658  CB  VAL B 114      24.375  13.041 -15.193  1.00  0.00
ATOM   1659  CG1 VAL B 114      25.637  12.368 -15.712  1.00  0.00
ATOM   1660  CG2 VAL B 114      23.294  12.010 -14.903  1.00  0.00
ATOM   1670  N   ILE B 115      26.886  14.754 -13.683  1.00  0.00
ATOM   1671  CA  ILE B 115      27.887  15.852 -13.870  1.00  0.00
ATOM   1672  C   ILE B 115      29.104  15.506 -14.634  1.00  0.00
ATOM   1673  O   ILE B 115      29.778  14.528 -14.341  1.00  0.00
ATOM   1674  CB  ILE B 115      28.359  16.401 -12.511  1.00  0.00
ATOM   1675  CG1 ILE B 115      27.176  16.979 -11.729  1.00  0.00
ATOM   1676  CG2 ILE B 115      29.437  17.455 -12.708  1.00  0.00
ATOM   1677  CD1 ILE B 115      27.503  17.327 -10.295  1.00  0.00
ATOM   1689  N   ASP B 116      29.358  16.328 -15.614  1.00  0.00
ATOM   1690  CA  ASP B 116      30.552  16.063 -16.271  1.00  0.00
ATOM   1691  C   ASP B 116      31.678  16.570 -15.395  1.00  0.00
ATOM   1692  O   ASP B 116      31.575  17.669 -14.864  1.00  0.00
ATOM   1693  CB  ASP B 116      30.568  16.730 -17.649  1.00  0.00
ATOM   1694  CG  ASP B 116      29.702  16.004 -18.669  1.00  0.00
ATOM   1695  OD1 ASP B 116      29.313  14.891 -18.404  1.00  0.00
ATOM   1696  OD2 ASP B 116      29.437  16.569 -19.703  1.00  0.00
ATOM   1701  N   PRO B 117      32.749  15.870 -15.233  1.00  0.00
ATOM   1702  CA  PRO B 117      33.900  16.318 -14.422  1.00  0.00
ATOM   1703  C   PRO B 117      34.480  17.386 -15.128  1.00  0.00
ATOM   1704  O   PRO B 117      34.480  17.368 -16.358  1.00  0.00
ATOM   1705  CB  PRO B 117      34.855  15.123 -14.344  1.00  0.00
ATOM   1706  CG  PRO B 117      34.538  14.322 -15.561  1.00  0.00
ATOM   1707  CD  PRO B 117      33.053  14.486 -15.741  1.00  0.00
ATOM   1715  N   GLU B 118      35.004  18.217 -14.440  1.00  0.00
ATOM   1716  CA  GLU B 118      35.513  19.235 -15.176  1.00  0.00
ATOM   1717  C   GLU B 118      36.672  18.596 -15.786  1.00  0.00
ATOM   1718  O   GLU B 118      37.274  17.658 -15.247  1.00  0.00
ATOM   1719  CB  GLU B 118      35.885  20.450 -14.323  1.00  0.00
ATOM   1720  CG  GLU B 118      34.699  21.153 -13.679  1.00  0.00
ATOM   1721  CD  GLU B 118      35.100  22.362 -12.879  1.00  0.00
ATOM   1722  OE1 GLU B 118      36.275  22.617 -12.771  1.00  0.00
ATOM   1723  OE2 GLU B 118      34.229  23.031 -12.375  1.00  0.00
ATOM   1730  N   PRO B 119      36.981  19.115 -16.974  1.00  0.00
ATOM   1731  CA  PRO B 119      38.030  18.606 -17.762  1.00  0.00
ATOM   1732  C   PRO B 119      39.230  19.129 -17.057  1.00  0.00
ATOM   1733  O   PRO B 119      40.198  19.338 -17.729  1.00  0.00
ATOM   1734  OXT PRO B 119      39.195  19.319 -15.873  1.00  0.00
ATOM   1735  CB  PRO B 119      37.822  19.218 -19.151  1.00  0.00
ATOM   1736  CG  PRO B 119      37.102  20.495 -18.883  1.00  0.00
ATOM   1737  CD  PRO B 119      36.228  20.191 -17.695  1.00  0.00
ATOM      1  N   GLN A   1      35.833  17.350   3.387  1.00  0.00
ATOM      2  CA  GLN A   1      35.592  16.507   4.544  1.00  0.00
ATOM      3  C   GLN A   1      34.758  17.231   5.577  1.00  0.00
ATOM      4  O   GLN A   1      35.104  18.321   6.021  1.00  0.00
ATOM      5  CB  GLN A   1      36.917  16.036   5.157  1.00  0.00
ATOM      6  CG  GLN A   1      36.794  15.132   6.408  1.00  0.00
ATOM      7  CD  GLN A   1      36.177  13.779   6.090  1.00  0.00
ATOM      8  OE1 GLN A   1      36.443  13.212   5.029  1.00  0.00
ATOM      9  NE2 GLN A   1      35.373  13.250   7.005  1.00  0.00
ATOM     20  N   VAL A   2      33.661  16.616   5.958  1.00  0.00
ATOM     21  CA  VAL A   2      32.745  17.192   6.918  1.00  0.00
ATOM     22  C   VAL A   2      32.647  16.349   8.172  1.00  0.00
ATOM     23  O   VAL A   2      32.472  15.131   8.122  1.00  0.00
ATOM     24  CB  VAL A   2      31.364  17.359   6.270  1.00  0.00
ATOM     25  CG1 VAL A   2      30.344  17.940   7.271  1.00  0.00
ATOM     26  CG2 VAL A   2      31.537  18.244   5.073  1.00  0.00
ATOM     36  N   GLN A   3      32.828  17.006   9.302  1.00  0.00
ATOM     37  CA  GLN A   3      32.741  16.363  10.599  1.00  0.00
ATOM     38  C   GLN A   3      31.400  16.644  11.239  1.00  0.00
ATOM     39  O   GLN A   3      30.969  17.797  11.317  1.00  0.00
ATOM     40  CB  GLN A   3      33.857  16.848  11.535  1.00  0.00
ATOM     41  CG  GLN A   3      33.816  16.247  12.973  1.00  0.00
ATOM     42  CD  GLN A   3      34.184  14.764  13.016  1.00  0.00
ATOM     43  OE1 GLN A   3      35.278  14.400  12.574  1.00  0.00
ATOM     44  NE2 GLN A   3      33.297  13.904  13.535  1.00  0.00
ATOM     53  N   LEU A   4      30.725  15.599  11.693  1.00  0.00
ATOM     54  CA  LEU A   4      29.470  15.792  12.398  1.00  0.00
ATOM     55  C   LEU A   4      29.642  15.450  13.888  1.00  0.00
ATOM     56  O   LEU A   4      30.341  14.485  14.231  1.00  0.00
ATOM     57  CB  LEU A   4      28.396  14.928  11.744  1.00  0.00
ATOM     58  CG  LEU A   4      28.133  15.149  10.225  1.00  0.00
ATOM     59  CD1 LEU A   4      27.081  14.175   9.769  1.00  0.00
ATOM     60  CD2 LEU A   4      27.682  16.560   9.969  1.00  0.00
ATOM     72  N   GLN A   5      29.003  16.229  14.777  1.00  0.00
ATOM     73  CA  GLN A   5      29.072  15.974  16.225  1.00  0.00
ATOM     74  C   GLN A   5      27.731  16.091  16.933  1.00  0.00
ATOM     75  O   GLN A   5      27.100  17.152  16.944  1.00  0.00
ATOM     76  CB  GLN A   5      30.057  16.927  16.914  1.00  0.00
ATOM     77  CG  GLN A   5      30.161  16.738  18.468  1.00  0.00
ATOM     78  CD  GLN A   5      30.824  15.404  18.856  1.00  0.00
ATOM     79  OE1 GLN A   5      31.968  15.178  18.443  1.00  0.00
ATOM     80  NE2 GLN A   5      30.136  14.531  19.615  1.00  0.00
ATOM     89  N   GLU A   6      27.343  15.003  17.588  1.00  0.00
ATOM     90  CA  GLU A   6      26.073  14.891  18.292  1.00  0.00
ATOM     91  C   GLU A   6      26.112  15.149  19.798  1.00  0.00
ATOM     92  O   GLU A   6      27.120  14.882  20.471  1.00  0.00
ATOM     93  CB  GLU A   6      25.540  13.500  18.065  1.00  0.00
ATOM     94  CG  GLU A   6      25.301  13.236  16.655  1.00  0.00
ATOM     95  CD  GLU A   6      24.838  11.953  16.423  1.00  0.00
ATOM     96  OE1 GLU A   6      23.973  11.547  17.122  1.00  0.00
ATOM     97  OE2 GLU A   6      25.355  11.292  15.542  1.00  0.00
ATOM    104  N   SER A   7      24.965  15.594  20.322  1.00  0.00
ATOM    105  CA  SER A   7      24.734  15.787  21.751  1.00  0.00
ATOM    106  C   SER A   7      23.234  15.747  22.098  1.00  0.00
ATOM    107  O   SER A   7      22.369  15.762  21.212  1.00  0.00
ATOM    108  CB  SER A   7      25.339  17.101  22.217  1.00  0.00
ATOM    109  OG  SER A   7      24.657  18.206  21.684  1.00  0.00
ATOM    115  N   GLY A   8      22.919  15.697  23.404  1.00  0.00
ATOM    116  CA  GLY A   8      21.518  15.728  23.842  1.00  0.00
ATOM    117  C   GLY A   8      20.879  14.372  24.167  1.00  0.00
ATOM    118  O   GLY A   8      19.666  14.290  24.294  1.00  0.00
ATOM    122  N   GLY A   9      21.665  13.311  24.305  1.00  0.00
ATOM    123  CA  GLY A   9      21.073  12.011  24.623  1.00  0.00
ATOM    124  C   GLY A   9      20.754  11.941  26.118  1.00  0.00
ATOM    125  O   GLY A   9      20.772  12.966  26.807  1.00  0.00
ATOM    129  N   GLY A  10      20.445  10.749  26.627  1.00  0.00
ATOM    130  CA  GLY A  10      20.077  10.626  28.039  1.00  0.00
ATOM    131  C   GLY A  10      18.851   9.749  28.296  1.00  0.00
ATOM    132  O   GLY A  10      18.243   9.210  27.363  1.00  0.00
ATOM    136  N   LEU A  11      18.506   9.619  29.583  1.00  0.00
ATOM    137  CA  LEU A  11      17.376   8.814  30.043  1.00  0.00
ATOM    138  C   LEU A  11      16.103   9.657  30.138  1.00  0.00
ATOM    139  O   LEU A  11      16.077  10.700  30.798  1.00  0.00
ATOM    140  CB  LEU A  11      17.701   8.177  31.402  1.00  0.00
ATOM    141  CG  LEU A  11      16.588   7.316  32.071  1.00  0.00
ATOM    142  CD1 LEU A  11      16.287   6.075  31.223  1.00  0.00
ATOM    143  CD2 LEU A  11      17.063   6.908  33.463  1.00  0.00
ATOM    155  N   VAL A  12      15.063   9.187  29.462  1.00  0.00
ATOM    156  CA  VAL A  12      13.766   9.830  29.338  1.00  0.00
ATOM    157  C   VAL A  12      12.645   8.969  29.908  1.00  0.00
ATOM    158  O   VAL A  12      12.595   7.770  29.654  1.00  0.00
ATOM    159  CB  VAL A  12      13.478  10.048  27.825  1.00  0.00
ATOM    160  CG1 VAL A  12      12.097  10.715  27.578  1.00  0.00
ATOM    161  CG2 VAL A  12      14.581  10.860  27.213  1.00  0.00
ATOM    171  N   GLN A  13      11.765   9.547  30.715  1.00  0.00
ATOM    172  CA  GLN A  13      10.629   8.751  31.169  1.00  0.00
ATOM    173  C   GLN A  13       9.647   8.685  30.012  1.00  0.00
ATOM    174  O   GLN A  13       9.347   9.718  29.406  1.00  0.00
ATOM    175  CB  GLN A  13       9.954   9.341  32.401  1.00  0.00
ATOM    176  CG  GLN A  13       8.838   8.459  32.927  1.00  0.00
ATOM    177  CD  GLN A  13       8.259   8.946  34.204  1.00  0.00
ATOM    178  OE1 GLN A  13       8.540  10.060  34.650  1.00  0.00
ATOM    179  NE2 GLN A  13       7.438   8.108  34.822  1.00  0.00
ATOM    188  N   ALA A  14       9.109   7.509  29.728  1.00  0.00
ATOM    189  CA  ALA A  14       8.188   7.369  28.618  1.00  0.00
ATOM    190  C   ALA A  14       7.048   8.345  28.760  1.00  0.00
ATOM    191  O   ALA A  14       6.518   8.583  29.850  1.00  0.00
ATOM    192  CB  ALA A  14       7.642   5.961  28.517  1.00  0.00
ATOM    198  N   GLY A  15       6.687   8.911  27.623  1.00  0.00
ATOM    199  CA  GLY A  15       5.650   9.909  27.480  1.00  0.00
ATOM    200  C   GLY A  15       6.256  11.311  27.492  1.00  0.00
ATOM    201  O   GLY A  15       5.600  12.279  27.105  1.00  0.00
ATOM    205  N   GLY A  16       7.529  11.413  27.886  1.00  0.00
ATOM    206  CA  GLY A  16       8.232  12.682  27.948  1.00  0.00
ATOM    207  C   GLY A  16       8.865  13.053  26.616  1.00  0.00
ATOM    208  O   GLY A  16       8.550  12.472  25.568  1.00  0.00
ATOM    212  N   SER A  17       9.793  14.004  26.654  1.00  0.00
ATOM    213  CA  SER A  17      10.410  14.494  25.431  1.00  0.00
ATOM    214  C   SER A  17      11.902  14.714  25.591  1.00  0.00
ATOM    215  O   SER A  17      12.419  14.856  26.706  1.00  0.00
ATOM    216  CB  SER A  17       9.753  15.793  25.014  1.00  0.00
ATOM    217  OG  SER A  17       9.963  16.800  25.973  1.00  0.00
ATOM    223  N   LEU A  18      12.594  14.728  24.454  1.00  0.00
ATOM    224  CA  LEU A  18      14.035  14.952  24.408  1.00  0.00
ATOM    225  C   LEU A  18      14.445  15.595  23.081  1.00  0.00
ATOM    226  O   LEU A  18      13.958  15.199  22.021  1.00  0.00
ATOM    227  CB  LEU A  18      14.769  13.608  24.585  1.00  0.00
ATOM    228  CG  LEU A  18      16.341  13.628  24.639  1.00  0.00
ATOM    229  CD1 LEU A  18      16.802  14.293  25.929  1.00  0.00
ATOM    230  CD2 LEU A  18      16.887  12.226  24.563  1.00  0.00
ATOM    242  N   ARG A  19      15.326  16.595  23.117  1.00  0.00
ATOM    243  CA  ARG A  19      15.784  17.186  21.862  1.00  0.00
ATOM    244  C   ARG A  19      17.247  16.849  21.593  1.00  0.00
ATOM    245  O   ARG A  19      18.111  17.128  22.423  1.00  0.00
ATOM    246  CB  ARG A  19      15.646  18.703  21.886  1.00  0.00
ATOM    247  CG  ARG A  19      16.084  19.406  20.592  1.00  0.00
ATOM    248  CD  ARG A  19      15.913  20.882  20.648  1.00  0.00
ATOM    249  NE  ARG A  19      14.513  21.298  20.704  1.00  0.00
ATOM    250  CZ  ARG A  19      14.090  22.579  20.827  1.00  0.00
ATOM    251  NH1 ARG A  19      14.958  23.574  20.899  1.00  0.00
ATOM    252  NH2 ARG A  19      12.792  22.830  20.881  1.00  0.00
ATOM    266  N   LEU A  20      17.524  16.289  20.416  1.00  0.00
ATOM    267  CA  LEU A  20      18.902  15.960  20.057  1.00  0.00
ATOM    268  C   LEU A  20      19.432  17.041  19.151  1.00  0.00
ATOM    269  O   LEU A  20      18.677  17.674  18.406  1.00  0.00
ATOM    270  CB  LEU A  20      19.038  14.619  19.323  1.00  0.00
ATOM    271  CG  LEU A  20      18.451  13.402  20.001  1.00  0.00
ATOM    272  CD1 LEU A  20      18.694  12.181  19.119  1.00  0.00
ATOM    273  CD2 LEU A  20      19.025  13.214  21.391  1.00  0.00
ATOM    285  N   SER A  21      20.743  17.183  19.138  1.00  0.00
ATOM    286  CA  SER A  21      21.414  18.157  18.293  1.00  0.00
ATOM    287  C   SER A  21      22.669  17.615  17.646  1.00  0.00
ATOM    288  O   SER A  21      23.419  16.841  18.244  1.00  0.00
ATOM    289  CB  SER A  21      21.782  19.373  19.110  1.00  0.00
ATOM    290  OG  SER A  21      22.566  20.244  18.351  1.00  0.00
ATOM    296  N   CYS A  22      22.888  18.009  16.399  1.00  0.00
ATOM    297  CA  CYS A  22      24.100  17.655  15.671  1.00  0.00
ATOM    298  C   CYS A  22      24.673  18.828  14.890  1.00  0.00
ATOM    299  O   CYS A  22      24.001  19.450  14.066  1.00  0.00
ATOM    300  CB  CYS A  22      23.842  16.485  14.727  1.00  0.00
ATOM    301  SG  CYS A  22      25.262  16.027  13.706  1.00  0.00
ATOM    306  N   ALA A  23      25.931  19.137  15.166  1.00  0.00
ATOM    307  CA  ALA A  23      26.591  20.250  14.509  1.00  0.00
ATOM    308  C   ALA A  23      27.506  19.751  13.416  1.00  0.00
ATOM    309  O   ALA A  23      28.123  18.690  13.541  1.00  0.00
ATOM    310  CB  ALA A  23      27.365  21.072  15.516  1.00  0.00
ATOM    316  N   ALA A  24      27.620  20.531  12.350  1.00  0.00
ATOM    317  CA  ALA A  24      28.513  20.195  11.260  1.00  0.00
ATOM    318  C   ALA A  24      29.653  21.186  11.144  1.00  0.00
ATOM    319  O   ALA A  24      29.478  22.385  11.373  1.00  0.00
ATOM    320  CB  ALA A  24      27.737  20.160   9.949  1.00  0.00
ATOM    326  N   SER A  25      30.800  20.694  10.699  1.00  0.00
ATOM    327  CA  SER A  25      31.952  21.546  10.425  1.00  0.00
ATOM    328  C   SER A  25      32.798  21.060   9.251  1.00  0.00
ATOM    329  O   SER A  25      32.943  19.860   9.008  1.00  0.00
ATOM    330  CB  SER A  25      32.834  21.661  11.640  1.00  0.00
ATOM    331  OG  SER A  25      33.953  22.452  11.343  1.00  0.00
ATOM    337  N   GLY A  26      33.367  22.014   8.512  1.00  0.00
ATOM    338  CA  GLY A  26      34.249  21.718   7.373  1.00  0.00
ATOM    339  C   GLY A  26      33.663  22.154   6.031  1.00  0.00
ATOM    340  O   GLY A  26      34.369  22.227   5.030  1.00  0.00
ATOM    344  N   ASN A  27      32.387  22.463   6.024  1.00  0.00
ATOM    345  CA  ASN A  27      31.664  22.906   4.846  1.00  0.00
ATOM    346  C   ASN A  27      30.464  23.684   5.340  1.00  0.00
ATOM    347  O   ASN A  27      30.257  23.795   6.550  1.00  0.00
ATOM    348  CB  ASN A  27      31.270  21.712   3.978  1.00  0.00
ATOM    349  CG  ASN A  27      31.107  22.026   2.513  1.00  0.00
ATOM    350  OD1 ASN A  27      30.697  23.138   2.157  1.00  0.00
ATOM    351  ND2 ASN A  27      31.408  21.073   1.665  1.00  0.00
ATOM    358  N   ILE A  28      29.658  24.183   4.432  1.00  0.00
ATOM    359  CA  ILE A  28      28.475  24.917   4.836  1.00  0.00
ATOM    360  C   ILE A  28      27.302  23.953   4.720  1.00  0.00
ATOM    361  O   ILE A  28      27.081  23.351   3.665  1.00  0.00
ATOM    362  CB  ILE A  28      28.235  26.157   3.969  1.00  0.00
ATOM    363  CG1 ILE A  28      29.470  27.075   4.000  1.00  0.00
ATOM    364  CG2 ILE A  28      27.050  26.930   4.602  1.00  0.00
ATOM    365  CD1 ILE A  28      29.459  28.165   2.944  1.00  0.00
ATOM    377  N   SER A  29      26.538  23.805   5.797  1.00  0.00
ATOM    378  CA  SER A  29      25.452  22.832   5.864  1.00  0.00
ATOM    379  C   SER A  29      24.353  23.023   4.829  1.00  0.00
ATOM    380  O   SER A  29      23.666  22.069   4.480  1.00  0.00
ATOM    381  CB  SER A  29      24.829  22.862   7.240  1.00  0.00
ATOM    382  OG  SER A  29      24.203  24.090   7.463  1.00  0.00
ATOM    388  N   VAL A  30      24.248  24.210   4.252  1.00  0.00
ATOM    389  CA  VAL A  30      23.213  24.487   3.257  1.00  0.00
ATOM    390  C   VAL A  30      23.451  23.688   1.979  1.00  0.00
ATOM    391  O   VAL A  30      22.569  23.570   1.145  1.00  0.00
ATOM    392  CB  VAL A  30      23.164  25.983   2.882  1.00  0.00
ATOM    393  CG1 VAL A  30      22.934  26.787   4.143  1.00  0.00
ATOM    394  CG2 VAL A  30      24.412  26.400   2.078  1.00  0.00
ATOM    404  N   ARG A  31      24.654  23.149   1.807  1.00  0.00
ATOM    405  CA  ARG A  31      25.001  22.400   0.615  1.00  0.00
ATOM    406  C   ARG A  31      24.651  20.922   0.744  1.00  0.00
ATOM    407  O   ARG A  31      24.964  20.124  -0.138  1.00  0.00
ATOM    408  CB  ARG A  31      26.480  22.572   0.319  1.00  0.00
ATOM    409  CG  ARG A  31      26.865  24.011  -0.009  1.00  0.00
ATOM    410  CD  ARG A  31      28.292  24.168  -0.330  1.00  0.00
ATOM    411  NE  ARG A  31      28.629  25.571  -0.585  1.00  0.00
ATOM    412  CZ  ARG A  31      29.849  26.039  -0.935  1.00  0.00
ATOM    413  NH1 ARG A  31      30.869  25.217  -1.095  1.00  0.00
ATOM    414  NH2 ARG A  31      30.018  27.341  -1.122  1.00  0.00
ATOM    428  N   ALA A  32      23.995  20.564   1.842  1.00  0.00
ATOM    429  CA  ALA A  32      23.614  19.196   2.122  1.00  0.00
ATOM    430  C   ALA A  32      22.238  19.081   2.721  1.00  0.00
ATOM    431  O   ALA A  32      21.737  19.993   3.377  1.00  0.00
ATOM    432  CB  ALA A  32      24.563  18.603   3.119  1.00  0.00
ATOM    438  N   THR A  33      21.628  17.935   2.508  1.00  0.00
ATOM    439  CA  THR A  33      20.404  17.628   3.208  1.00  0.00
ATOM    440  C   THR A  33      20.920  17.015   4.506  1.00  0.00
ATOM    441  O   THR A  33      22.130  16.878   4.682  1.00  0.00
ATOM    442  CB  THR A  33      19.446  16.693   2.430  1.00  0.00
ATOM    443  OG1 THR A  33      19.990  15.421   2.314  1.00  0.00
ATOM    444  CG2 THR A  33      19.224  17.239   1.003  1.00  0.00
ATOM    452  N   MET A  34      20.053  16.732   5.444  1.00  0.00
ATOM    453  CA  MET A  34      20.499  16.153   6.706  1.00  0.00
ATOM    454  C   MET A  34      19.472  15.187   7.268  1.00  0.00
ATOM    455  O   MET A  34      18.271  15.346   7.052  1.00  0.00
ATOM    456  CB  MET A  34      20.784  17.289   7.681  1.00  0.00
ATOM    457  CG  MET A  34      21.287  16.919   9.065  1.00  0.00
ATOM    458  SD  MET A  34      22.933  16.184   9.221  1.00  0.00
ATOM    459  CE  MET A  34      23.981  17.610   9.037  1.00  0.00
ATOM    469  N   GLY A  35      19.911  14.213   8.048  1.00  0.00
ATOM    470  CA  GLY A  35      18.911  13.392   8.704  1.00  0.00
ATOM    471  C   GLY A  35      19.427  12.580   9.862  1.00  0.00
ATOM    472  O   GLY A  35      20.624  12.558  10.171  1.00  0.00
ATOM    476  N   TRP A  36      18.480  11.928  10.526  1.00  0.00
ATOM    477  CA  TRP A  36      18.747  11.107  11.681  1.00  0.00
ATOM    478  C   TRP A  36      18.354   9.680  11.415  1.00  0.00
ATOM    479  O   TRP A  36      17.316   9.399  10.789  1.00  0.00
ATOM    480  CB  TRP A  36      18.012  11.619  12.919  1.00  0.00
ATOM    481  CG  TRP A  36      18.520  12.936  13.440  1.00  0.00
ATOM    482  CD1 TRP A  36      18.120  14.148  13.029  1.00  0.00
ATOM    483  CD2 TRP A  36      19.496  13.174  14.488  1.00  0.00
ATOM    484  NE1 TRP A  36      18.757  15.130  13.726  1.00  0.00
ATOM    485  CE2 TRP A  36      19.604  14.561  14.626  1.00  0.00
ATOM    486  CE3 TRP A  36      20.262  12.342  15.304  1.00  0.00
ATOM    487  CZ2 TRP A  36      20.448  15.147  15.553  1.00  0.00
ATOM    488  CZ3 TRP A  36      21.112  12.921  16.233  1.00  0.00
ATOM    489  CH2 TRP A  36      21.206  14.287  16.357  1.00  0.00
ATOM    500  N   TYR A  37      19.185   8.800  11.946  1.00  0.00
ATOM    501  CA  TYR A  37      19.077   7.362  11.847  1.00  0.00
ATOM    502  C   TYR A  37      19.212   6.787  13.244  1.00  0.00
ATOM    503  O   TYR A  37      19.756   7.451  14.127  1.00  0.00
ATOM    504  CB  TYR A  37      20.192   6.875  10.915  1.00  0.00
ATOM    505  CG  TYR A  37      20.085   7.539   9.546  1.00  0.00
ATOM    506  CD1 TYR A  37      20.649   8.815   9.338  1.00  0.00
ATOM    507  CD2 TYR A  37      19.401   6.917   8.522  1.00  0.00
ATOM    508  CE1 TYR A  37      20.474   9.447   8.140  1.00  0.00
ATOM    509  CE2 TYR A  37      19.249   7.564   7.316  1.00  0.00
ATOM    510  CZ  TYR A  37      19.766   8.827   7.140  1.00  0.00
ATOM    511  OH  TYR A  37      19.559   9.485   5.973  1.00  0.00
ATOM    521  N   ARG A  38      18.710   5.589  13.488  1.00  0.00
ATOM    522  CA  ARG A  38      18.922   5.020  14.817  1.00  0.00
ATOM    523  C   ARG A  38      19.166   3.519  14.836  1.00  0.00
ATOM    524  O   ARG A  38      18.727   2.785  13.949  1.00  0.00
ATOM    525  CB  ARG A  38      17.748   5.353  15.722  1.00  0.00
ATOM    526  CG  ARG A  38      16.430   4.723  15.327  1.00  0.00
ATOM    527  CD  ARG A  38      15.326   5.179  16.190  1.00  0.00
ATOM    528  NE  ARG A  38      14.054   4.641  15.774  1.00  0.00
ATOM    529  CZ  ARG A  38      12.869   4.902  16.348  1.00  0.00
ATOM    530  NH1 ARG A  38      12.752   5.698  17.394  1.00  0.00
ATOM    531  NH2 ARG A  38      11.812   4.325  15.825  1.00  0.00
ATOM    545  N   GLN A  39      19.867   3.056  15.870  1.00  0.00
ATOM    546  CA  GLN A  39      20.073   1.626  16.094  1.00  0.00
ATOM    547  C   GLN A  39      19.694   1.144  17.468  1.00  0.00
ATOM    548  O   GLN A  39      20.422   1.381  18.442  1.00  0.00
ATOM    549  CB  GLN A  39      21.516   1.201  15.862  1.00  0.00
ATOM    550  CG  GLN A  39      21.920   1.252  14.473  1.00  0.00
ATOM    551  CD  GLN A  39      23.303   0.834  14.234  1.00  0.00
ATOM    552  OE1 GLN A  39      24.127   1.643  13.777  1.00  0.00
ATOM    553  NE2 GLN A  39      23.585  -0.443  14.506  1.00  0.00
ATOM    562  N   ALA A  40      18.557   0.467  17.549  1.00  0.00
ATOM    563  CA  ALA A  40      18.112  -0.107  18.799  1.00  0.00
ATOM    564  C   ALA A  40      19.050  -1.275  19.064  1.00  0.00
ATOM    565  O   ALA A  40      19.559  -1.851  18.101  1.00  0.00
ATOM    566  CB  ALA A  40      16.663  -0.538  18.730  1.00  0.00
ATOM    572  N   PRO A  41      19.338  -1.656  20.307  1.00  0.00
ATOM    573  CA  PRO A  41      20.170  -2.802  20.590  1.00  0.00
ATOM    574  C   PRO A  41      19.622  -4.023  19.864  1.00  0.00
ATOM    575  O   PRO A  41      18.422  -4.280  19.902  1.00  0.00
ATOM    576  CB  PRO A  41      20.016  -2.937  22.113  1.00  0.00
ATOM    577  CG  PRO A  41      19.729  -1.517  22.590  1.00  0.00
ATOM    578  CD  PRO A  41      18.860  -0.914  21.498  1.00  0.00
ATOM    586  N   GLY A  42      20.507  -4.782  19.225  1.00  0.00
ATOM    587  CA  GLY A  42      20.120  -5.987  18.490  1.00  0.00
ATOM    588  C   GLY A  42      19.536  -5.731  17.091  1.00  0.00
ATOM    589  O   GLY A  42      19.227  -6.686  16.373  1.00  0.00
ATOM    593  N   LYS A  43      19.378  -4.464  16.699  1.00  0.00
ATOM    594  CA  LYS A  43      18.778  -4.121  15.410  1.00  0.00
ATOM    595  C   LYS A  43      19.716  -3.415  14.430  1.00  0.00
ATOM    596  O   LYS A  43      20.734  -2.823  14.807  1.00  0.00
ATOM    597  CB  LYS A  43      17.546  -3.237  15.632  1.00  0.00
ATOM    598  CG  LYS A  43      16.442  -3.844  16.534  1.00  0.00
ATOM    599  CD  LYS A  43      15.784  -5.082  15.915  1.00  0.00
ATOM    600  CE  LYS A  43      14.626  -5.579  16.773  1.00  0.00
ATOM    601  NZ  LYS A  43      14.004  -6.821  16.212  1.00  0.00
ATOM    615  N   GLU A  44      19.347  -3.485  13.148  1.00  0.00
ATOM    616  CA  GLU A  44      20.040  -2.778  12.084  1.00  0.00
ATOM    617  C   GLU A  44      19.647  -1.309  12.109  1.00  0.00
ATOM    618  O   GLU A  44      18.597  -0.941  12.631  1.00  0.00
ATOM    619  CB  GLU A  44      19.725  -3.403  10.716  1.00  0.00
ATOM    620  CG  GLU A  44      18.299  -3.156  10.163  1.00  0.00
ATOM    621  CD  GLU A  44      17.259  -4.113  10.706  1.00  0.00
ATOM    622  OE1 GLU A  44      17.532  -4.783  11.683  1.00  0.00
ATOM    623  OE2 GLU A  44      16.194  -4.180  10.139  1.00  0.00
ATOM    630  N   ARG A  45      20.481  -0.461  11.534  1.00  0.00
ATOM    631  CA  ARG A  45      20.182   0.963  11.474  1.00  0.00
ATOM    632  C   ARG A  45      18.946   1.266  10.643  1.00  0.00
ATOM    633  O   ARG A  45      18.805   0.763   9.526  1.00  0.00
ATOM    634  CB  ARG A  45      21.393   1.696  10.925  1.00  0.00
ATOM    635  CG  ARG A  45      21.355   3.193  11.037  1.00  0.00
ATOM    636  CD  ARG A  45      22.641   3.789  10.615  1.00  0.00
ATOM    637  NE  ARG A  45      23.748   3.425  11.522  1.00  0.00
ATOM    638  CZ  ARG A  45      25.046   3.699  11.326  1.00  0.00
ATOM    639  NH1 ARG A  45      25.445   4.347  10.258  1.00  0.00
ATOM    640  NH2 ARG A  45      25.906   3.282  12.230  1.00  0.00
ATOM    654  N   GLU A  46      18.093   2.154  11.160  1.00  0.00
ATOM    655  CA  GLU A  46      16.889   2.548  10.439  1.00  0.00
ATOM    656  C   GLU A  46      16.750   4.061  10.349  1.00  0.00
ATOM    657  O   GLU A  46      17.231   4.810  11.202  1.00  0.00
ATOM    658  CB  GLU A  46      15.629   1.992  11.134  1.00  0.00
ATOM    659  CG  GLU A  46      15.363   2.592  12.536  1.00  0.00
ATOM    660  CD  GLU A  46      14.156   2.033  13.277  1.00  0.00
ATOM    661  OE1 GLU A  46      14.138   0.870  13.603  1.00  0.00
ATOM    662  OE2 GLU A  46      13.238   2.798  13.528  1.00  0.00
ATOM    669  N   PHE A  47      16.070   4.507   9.302  1.00  0.00
ATOM    670  CA  PHE A  47      15.745   5.915   9.088  1.00  0.00
ATOM    671  C   PHE A  47      14.775   6.451  10.121  1.00  0.00
ATOM    672  O   PHE A  47      13.803   5.777  10.458  1.00  0.00
ATOM    673  CB  PHE A  47      15.167   6.110   7.683  1.00  0.00
ATOM    674  CG  PHE A  47      14.710   7.500   7.416  1.00  0.00
ATOM    675  CD1 PHE A  47      15.598   8.529   7.213  1.00  0.00
ATOM    676  CD2 PHE A  47      13.361   7.773   7.372  1.00  0.00
ATOM    677  CE1 PHE A  47      15.142   9.788   6.995  1.00  0.00
ATOM    678  CE2 PHE A  47      12.913   9.026   7.149  1.00  0.00
ATOM    679  CZ  PHE A  47      13.790  10.024   6.973  1.00  0.00
ATOM    689  N   VAL A  48      15.029   7.666  10.618  1.00  0.00
ATOM    690  CA  VAL A  48      14.119   8.321  11.537  1.00  0.00
ATOM    691  C   VAL A  48      13.490   9.561  10.900  1.00  0.00
ATOM    692  O   VAL A  48      12.264   9.674  10.802  1.00  0.00
ATOM    693  CB  VAL A  48      14.879   8.742  12.815  1.00  0.00
ATOM    694  CG1 VAL A  48      13.994   9.460  13.752  1.00  0.00
ATOM    695  CG2 VAL A  48      15.443   7.535  13.469  1.00  0.00
ATOM    705  N   ALA A  49      14.337  10.511  10.491  1.00  0.00
ATOM    706  CA  ALA A  49      13.832  11.776   9.952  1.00  0.00
ATOM    707  C   ALA A  49      14.838  12.470   9.048  1.00  0.00
ATOM    708  O   ALA A  49      16.051  12.341   9.227  1.00  0.00
ATOM    709  CB  ALA A  49      13.465  12.711  11.090  1.00  0.00
ATOM    715  N   GLY A  50      14.350  13.281   8.120  1.00  0.00
ATOM    716  CA  GLY A  50      15.269  14.043   7.291  1.00  0.00
ATOM    717  C   GLY A  50      14.724  15.397   6.867  1.00  0.00
ATOM    718  O   GLY A  50      13.508  15.630   6.827  1.00  0.00
ATOM    722  N   ILE A  51      15.660  16.299   6.581  1.00  0.00
ATOM    723  CA  ILE A  51      15.370  17.655   6.150  1.00  0.00
ATOM    724  C   ILE A  51      16.184  18.030   4.898  1.00  0.00
ATOM    725  O   ILE A  51      17.391  17.778   4.818  1.00  0.00
ATOM    726  CB  ILE A  51      15.589  18.628   7.345  1.00  0.00
ATOM    727  CG1 ILE A  51      15.187  20.048   6.958  1.00  0.00
ATOM    728  CG2 ILE A  51      17.055  18.576   7.848  1.00  0.00
ATOM    729  CD1 ILE A  51      14.996  20.978   8.143  1.00  0.00
ATOM    741  N   SER A  52      15.515  18.617   3.911  1.00  0.00
ATOM    742  CA  SER A  52      16.131  19.025   2.645  1.00  0.00
ATOM    743  C   SER A  52      16.824  20.397   2.697  1.00  0.00
ATOM    744  O   SER A  52      16.668  21.154   3.654  1.00  0.00
ATOM    745  CB  SER A  52      15.086  18.989   1.549  1.00  0.00
ATOM    746  OG  SER A  52      14.122  20.003   1.698  1.00  0.00
ATOM    752  N   TYR A  53      17.570  20.744   1.640  1.00  0.00
ATOM    753  CA  TYR A  53      18.244  22.048   1.536  1.00  0.00
ATOM    754  C   TYR A  53      17.224  23.175   1.712  1.00  0.00
ATOM    755  O   TYR A  53      17.413  24.086   2.520  1.00  0.00
ATOM    756  CB  TYR A  53      19.028  22.130   0.213  1.00  0.00
ATOM    757  CG  TYR A  53      19.642  23.501  -0.205  1.00  0.00
ATOM    758  CD1 TYR A  53      19.827  24.576   0.684  1.00  0.00
ATOM    759  CD2 TYR A  53      20.026  23.662  -1.530  1.00  0.00
ATOM    760  CE1 TYR A  53      20.356  25.761   0.228  1.00  0.00
ATOM    761  CE2 TYR A  53      20.559  24.849  -1.967  1.00  0.00
ATOM    762  CZ  TYR A  53      20.720  25.895  -1.096  1.00  0.00
ATOM    763  OH  TYR A  53      21.251  27.083  -1.540  1.00  0.00
ATOM    773  N   GLY A  54      16.097  23.058   1.027  1.00  0.00
ATOM    774  CA  GLY A  54      14.999  24.027   1.086  1.00  0.00
ATOM    775  C   GLY A  54      14.099  23.881   2.330  1.00  0.00
ATOM    776  O   GLY A  54      12.998  24.438   2.364  1.00  0.00
ATOM    780  N   SER A  55      14.562  23.104   3.315  1.00  0.00
ATOM    781  CA  SER A  55      13.930  22.773   4.590  1.00  0.00
ATOM    782  C   SER A  55      12.604  22.017   4.536  1.00  0.00
ATOM    783  O   SER A  55      11.770  22.175   5.436  1.00  0.00
ATOM    784  CB  SER A  55      13.733  24.032   5.429  1.00  0.00
ATOM    785  OG  SER A  55      14.956  24.667   5.732  1.00  0.00
ATOM    791  N   SER A  56      12.390  21.172   3.526  1.00  0.00
ATOM    792  CA  SER A  56      11.185  20.361   3.541  1.00  0.00
ATOM    793  C   SER A  56      11.529  19.176   4.422  1.00  0.00
ATOM    794  O   SER A  56      12.710  18.845   4.560  1.00  0.00
ATOM    795  CB  SER A  56      10.748  19.957   2.130  1.00  0.00
ATOM    796  OG  SER A  56      11.672  19.095   1.499  1.00  0.00
ATOM    802  N   THR A  57      10.539  18.479   4.973  1.00  0.00
ATOM    803  CA  THR A  57      10.886  17.341   5.818  1.00  0.00
ATOM    804  C   THR A  57      10.147  16.069   5.490  1.00  0.00
ATOM    805  O   THR A  57       9.056  16.082   4.916  1.00  0.00
ATOM    806  CB  THR A  57      10.620  17.665   7.295  1.00  0.00
ATOM    807  OG1 THR A  57       9.211  17.893   7.479  1.00  0.00
ATOM    808  CG2 THR A  57      11.400  18.908   7.720  1.00  0.00
ATOM    816  N   TYR A  58      10.716  14.969   5.958  1.00  0.00
ATOM    817  CA  TYR A  58      10.124  13.655   5.809  1.00  0.00
ATOM    818  C   TYR A  58      10.485  12.778   7.004  1.00  0.00
ATOM    819  O   TYR A  58      11.544  12.933   7.620  1.00  0.00
ATOM    820  CB  TYR A  58      10.560  13.120   4.436  1.00  0.00
ATOM    821  CG  TYR A  58      12.074  13.053   4.235  1.00  0.00
ATOM    822  CD1 TYR A  58      12.747  11.877   4.381  1.00  0.00
ATOM    823  CD2 TYR A  58      12.789  14.228   3.926  1.00  0.00
ATOM    824  CE1 TYR A  58      14.113  11.841   4.206  1.00  0.00
ATOM    825  CE2 TYR A  58      14.148  14.193   3.765  1.00  0.00
ATOM    826  CZ  TYR A  58      14.815  13.009   3.897  1.00  0.00
ATOM    827  OH  TYR A  58      16.197  12.979   3.725  1.00  0.00
ATOM    837  N   TYR A  59       9.586  11.851   7.337  1.00  0.00
ATOM    838  CA  TYR A  59       9.769  11.008   8.515  1.00  0.00
ATOM    839  C   TYR A  59       9.415   9.559   8.293  1.00  0.00
ATOM    840  O   TYR A  59       8.564   9.245   7.463  1.00  0.00
ATOM    841  CB  TYR A  59       8.876  11.534   9.628  1.00  0.00
ATOM    842  CG  TYR A  59       9.126  12.949   9.995  1.00  0.00
ATOM    843  CD1 TYR A  59       8.450  13.954   9.317  1.00  0.00
ATOM    844  CD2 TYR A  59      10.010  13.259  10.984  1.00  0.00
ATOM    845  CE1 TYR A  59       8.672  15.261   9.628  1.00  0.00
ATOM    846  CE2 TYR A  59      10.240  14.568  11.297  1.00  0.00
ATOM    847  CZ  TYR A  59       9.567  15.575  10.617  1.00  0.00
ATOM    848  OH  TYR A  59       9.788  16.900  10.930  1.00  0.00
ATOM    858  N   ALA A  60      10.041   8.683   9.069  1.00  0.00
ATOM    859  CA  ALA A  60       9.684   7.271   9.094  1.00  0.00
ATOM    860  C   ALA A  60       8.263   7.094   9.627  1.00  0.00
ATOM    861  O   ALA A  60       7.876   7.741  10.606  1.00  0.00
ATOM    862  CB  ALA A  60      10.666   6.494   9.953  1.00  0.00
ATOM    868  N   ASP A  61       7.529   6.104   9.113  1.00  0.00
ATOM    869  CA  ASP A  61       6.161   5.872   9.592  1.00  0.00
ATOM    870  C   ASP A  61       6.074   5.682  11.102  1.00  0.00
ATOM    871  O   ASP A  61       5.084   6.082  11.715  1.00  0.00
ATOM    872  CB  ASP A  61       5.541   4.648   8.913  1.00  0.00
ATOM    873  CG  ASP A  61       5.128   4.855   7.435  1.00  0.00
ATOM    874  OD1 ASP A  61       5.009   5.989   6.977  1.00  0.00
ATOM    875  OD2 ASP A  61       4.947   3.870   6.775  1.00  0.00
ATOM    880  N   SER A  62       7.099   5.079  11.699  1.00  0.00
ATOM    881  CA  SER A  62       7.142   4.813  13.125  1.00  0.00
ATOM    882  C   SER A  62       7.310   6.056  14.008  1.00  0.00
ATOM    883  O   SER A  62       7.097   5.973  15.222  1.00  0.00
ATOM    884  CB  SER A  62       8.262   3.831  13.403  1.00  0.00
ATOM    885  OG  SER A  62       9.514   4.400  13.127  1.00  0.00
ATOM    891  N   VAL A  63       7.707   7.202  13.425  1.00  0.00
ATOM    892  CA  VAL A  63       7.895   8.412  14.220  1.00  0.00
ATOM    893  C   VAL A  63       7.008   9.577  13.737  1.00  0.00
ATOM    894  O   VAL A  63       6.971  10.639  14.374  1.00  0.00
ATOM    895  CB  VAL A  63       9.369   8.847  14.251  1.00  0.00
ATOM    896  CG1 VAL A  63      10.218   7.714  14.838  1.00  0.00
ATOM    897  CG2 VAL A  63       9.844   9.284  12.903  1.00  0.00
ATOM    907  N   LYS A  64       6.312   9.416  12.604  1.00  0.00
ATOM    908  CA  LYS A  64       5.434  10.488  12.133  1.00  0.00
ATOM    909  C   LYS A  64       4.459  10.864  13.239  1.00  0.00
ATOM    910  O   LYS A  64       3.856  10.005  13.872  1.00  0.00
ATOM    911  CB  LYS A  64       4.630  10.059  10.894  1.00  0.00
ATOM    912  CG  LYS A  64       5.418   9.905   9.611  1.00  0.00
ATOM    913  CD  LYS A  64       4.561   9.354   8.475  1.00  0.00
ATOM    914  CE  LYS A  64       5.415   9.085   7.234  1.00  0.00
ATOM    915  NZ  LYS A  64       4.657   8.394   6.162  1.00  0.00
ATOM    929  N   GLY A  65       4.328  12.151  13.509  1.00  0.00
ATOM    930  CA  GLY A  65       3.419  12.623  14.547  1.00  0.00
ATOM    931  C   GLY A  65       4.075  12.720  15.928  1.00  0.00
ATOM    932  O   GLY A  65       3.486  13.277  16.856  1.00  0.00
ATOM    936  N   ARG A  66       5.291  12.187  16.071  1.00  0.00
ATOM    937  CA  ARG A  66       5.993  12.229  17.345  1.00  0.00
ATOM    938  C   ARG A  66       7.296  12.997  17.205  1.00  0.00
ATOM    939  O   ARG A  66       7.687  13.759  18.092  1.00  0.00
ATOM    940  CB  ARG A  66       6.325  10.825  17.827  1.00  0.00
ATOM    941  CG  ARG A  66       5.146   9.969  18.184  1.00  0.00
ATOM    942  CD  ARG A  66       5.583   8.630  18.674  1.00  0.00
ATOM    943  NE  ARG A  66       4.446   7.765  18.997  1.00  0.00
ATOM    944  CZ  ARG A  66       3.792   6.972  18.110  1.00  0.00
ATOM    945  NH1 ARG A  66       4.162   6.939  16.847  1.00  0.00
ATOM    946  NH2 ARG A  66       2.774   6.229  18.518  1.00  0.00
ATOM    960  N   PHE A  67       8.013  12.771  16.105  1.00  0.00
ATOM    961  CA  PHE A  67       9.303  13.433  15.951  1.00  0.00
ATOM    962  C   PHE A  67       9.255  14.572  14.931  1.00  0.00
ATOM    963  O   PHE A  67       8.615  14.456  13.886  1.00  0.00
ATOM    964  CB  PHE A  67      10.390  12.454  15.525  1.00  0.00
ATOM    965  CG  PHE A  67      10.807  11.337  16.525  1.00  0.00
ATOM    966  CD1 PHE A  67      10.134  11.023  17.716  1.00  0.00
ATOM    967  CD2 PHE A  67      11.899  10.592  16.222  1.00  0.00
ATOM    968  CE1 PHE A  67      10.558   9.995  18.526  1.00  0.00
ATOM    969  CE2 PHE A  67      12.329   9.564  17.030  1.00  0.00
ATOM    970  CZ  PHE A  67      11.657   9.263  18.179  1.00  0.00
ATOM    980  N   THR A  68       9.984  15.654  15.223  1.00  0.00
ATOM    981  CA  THR A  68      10.137  16.797  14.306  1.00  0.00
ATOM    982  C   THR A  68      11.607  17.139  14.017  1.00  0.00
ATOM    983  O   THR A  68      12.438  17.242  14.921  1.00  0.00
ATOM    984  CB  THR A  68       9.403  18.063  14.823  1.00  0.00
ATOM    985  OG1 THR A  68       8.002  17.795  14.927  1.00  0.00
ATOM    986  CG2 THR A  68       9.614  19.248  13.866  1.00  0.00
ATOM    994  N   ILE A  69      11.942  17.343  12.749  1.00  0.00
ATOM    995  CA  ILE A  69      13.322  17.692  12.398  1.00  0.00
ATOM    996  C   ILE A  69      13.394  19.133  11.884  1.00  0.00
ATOM    997  O   ILE A  69      12.538  19.571  11.113  1.00  0.00
ATOM    998  CB  ILE A  69      13.913  16.701  11.360  1.00  0.00
ATOM    999  CG1 ILE A  69      15.429  16.990  11.149  1.00  0.00
ATOM   1000  CG2 ILE A  69      13.164  16.762  10.047  1.00  0.00
ATOM   1001  CD1 ILE A  69      16.158  15.919  10.377  1.00  0.00
ATOM   1013  N   SER A  70      14.414  19.867  12.320  1.00  0.00
ATOM   1014  CA  SER A  70      14.613  21.254  11.889  1.00  0.00
ATOM   1015  C   SER A  70      16.096  21.611  11.808  1.00  0.00
ATOM   1016  O   SER A  70      16.945  20.898  12.346  1.00  0.00
ATOM   1017  CB  SER A  70      13.904  22.211  12.829  1.00  0.00
ATOM   1018  OG  SER A  70      14.482  22.191  14.105  1.00  0.00
ATOM   1024  N   ARG A  71      16.430  22.698  11.102  1.00  0.00
ATOM   1025  CA  ARG A  71      17.837  23.090  10.996  1.00  0.00
ATOM   1026  C   ARG A  71      18.085  24.597  11.039  1.00  0.00
ATOM   1027  O   ARG A  71      17.332  25.393  10.473  1.00  0.00
ATOM   1028  CB  ARG A  71      18.445  22.514   9.722  1.00  0.00
ATOM   1029  CG  ARG A  71      19.943  22.780   9.536  1.00  0.00
ATOM   1030  CD  ARG A  71      20.496  22.074   8.406  1.00  0.00
ATOM   1031  NE  ARG A  71      19.967  22.571   7.164  1.00  0.00
ATOM   1032  CZ  ARG A  71      20.321  22.126   5.959  1.00  0.00
ATOM   1033  NH1 ARG A  71      21.211  21.184   5.844  1.00  0.00
ATOM   1034  NH2 ARG A  71      19.775  22.637   4.883  1.00  0.00
ATOM   1048  N   ASP A  72      19.169  24.963  11.723  1.00  0.00
ATOM   1049  CA  ASP A  72      19.675  26.323  11.834  1.00  0.00
ATOM   1050  C   ASP A  72      20.895  26.479  10.923  1.00  0.00
ATOM   1051  O   ASP A  72      22.003  26.021  11.241  1.00  0.00
ATOM   1052  CB  ASP A  72      20.004  26.640  13.302  1.00  0.00
ATOM   1053  CG  ASP A  72      20.508  28.061  13.536  1.00  0.00
ATOM   1054  OD1 ASP A  72      21.093  28.622  12.619  1.00  0.00
ATOM   1055  OD2 ASP A  72      20.308  28.585  14.618  1.00  0.00
ATOM   1060  N   ASN A  73      20.687  27.066   9.743  1.00  0.00
ATOM   1061  CA  ASN A  73      21.764  27.133   8.761  1.00  0.00
ATOM   1062  C   ASN A  73      22.922  28.003   9.238  1.00  0.00
ATOM   1063  O   ASN A  73      24.087  27.692   9.002  1.00  0.00
ATOM   1064  CB  ASN A  73      21.225  27.672   7.461  1.00  0.00
ATOM   1065  CG  ASN A  73      20.325  26.701   6.771  1.00  0.00
ATOM   1066  OD1 ASN A  73      20.338  25.489   7.012  1.00  0.00
ATOM   1067  ND2 ASN A  73      19.508  27.221   5.900  1.00  0.00
ATOM   1074  N   ALA A  74      22.604  29.087   9.946  1.00  0.00
ATOM   1075  CA  ALA A  74      23.619  30.026  10.424  1.00  0.00
ATOM   1076  C   ALA A  74      24.603  29.352  11.363  1.00  0.00
ATOM   1077  O   ALA A  74      25.799  29.650  11.356  1.00  0.00
ATOM   1078  CB  ALA A  74      22.958  31.191  11.135  1.00  0.00
ATOM   1084  N   LYS A  75      24.089  28.437  12.174  1.00  0.00
ATOM   1085  CA  LYS A  75      24.912  27.715  13.132  1.00  0.00
ATOM   1086  C   LYS A  75      25.373  26.345  12.639  1.00  0.00
ATOM   1087  O   LYS A  75      25.942  25.575  13.420  1.00  0.00
ATOM   1088  CB  LYS A  75      24.150  27.538  14.439  1.00  0.00
ATOM   1089  CG  LYS A  75      23.827  28.834  15.151  1.00  0.00
ATOM   1090  CD  LYS A  75      23.075  28.566  16.440  1.00  0.00
ATOM   1091  CE  LYS A  75      22.682  29.854  17.137  1.00  0.00
ATOM   1092  NZ  LYS A  75      21.857  29.592  18.345  1.00  0.00
ATOM   1106  N   ASN A  76      25.038  25.982  11.391  1.00  0.00
ATOM   1107  CA  ASN A  76      25.355  24.666  10.832  1.00  0.00
ATOM   1108  C   ASN A  76      24.925  23.541  11.776  1.00  0.00
ATOM   1109  O   ASN A  76      25.675  22.585  12.001  1.00  0.00
ATOM   1110  CB  ASN A  76      26.820  24.562  10.431  1.00  0.00
ATOM   1111  CG  ASN A  76      27.176  25.440   9.221  1.00  0.00
ATOM   1112  OD1 ASN A  76      26.449  25.469   8.192  1.00  0.00
ATOM   1113  ND2 ASN A  76      28.269  26.154   9.329  1.00  0.00
ATOM   1120  N   THR A  77      23.724  23.668  12.347  1.00  0.00
ATOM   1121  CA  THR A  77      23.241  22.678  13.312  1.00  0.00
ATOM   1122  C   THR A  77      21.814  22.158  13.044  1.00  0.00
ATOM   1123  O   THR A  77      20.882  22.926  12.777  1.00  0.00
ATOM   1124  CB  THR A  77      23.365  23.270  14.736  1.00  0.00
ATOM   1125  OG1 THR A  77      24.754  23.628  14.986  1.00  0.00
ATOM   1126  CG2 THR A  77      22.944  22.232  15.794  1.00  0.00
ATOM   1134  N   VAL A  78      21.643  20.843  13.163  1.00  0.00
ATOM   1135  CA  VAL A  78      20.351  20.181  12.957  1.00  0.00
ATOM   1136  C   VAL A  78      19.820  19.639  14.274  1.00  0.00
ATOM   1137  O   VAL A  78      20.573  19.138  15.115  1.00  0.00
ATOM   1138  CB  VAL A  78      20.462  19.037  11.919  1.00  0.00
ATOM   1139  CG1 VAL A  78      21.387  17.936  12.443  1.00  0.00
ATOM   1140  CG2 VAL A  78      19.058  18.466  11.570  1.00  0.00
ATOM   1150  N   TYR A  79      18.517  19.762  14.461  1.00  0.00
ATOM   1151  CA  TYR A  79      17.886  19.297  15.677  1.00  0.00
ATOM   1152  C   TYR A  79      16.791  18.269  15.417  1.00  0.00
ATOM   1153  O   TYR A  79      16.092  18.321  14.397  1.00  0.00
ATOM   1154  CB  TYR A  79      17.286  20.494  16.403  1.00  0.00
ATOM   1155  CG  TYR A  79      18.297  21.528  16.807  1.00  0.00
ATOM   1156  CD1 TYR A  79      18.660  22.548  15.915  1.00  0.00
ATOM   1157  CD2 TYR A  79      18.850  21.475  18.060  1.00  0.00
ATOM   1158  CE1 TYR A  79      19.576  23.499  16.305  1.00  0.00
ATOM   1159  CE2 TYR A  79      19.755  22.426  18.449  1.00  0.00
ATOM   1160  CZ  TYR A  79      20.122  23.431  17.586  1.00  0.00
ATOM   1161  OH  TYR A  79      21.027  24.377  18.004  1.00  0.00
ATOM   1171  N   LEU A  80      16.626  17.347  16.369  1.00  0.00
ATOM   1172  CA  LEU A  80      15.533  16.379  16.319  1.00  0.00
ATOM   1173  C   LEU A  80      14.741  16.460  17.613  1.00  0.00
ATOM   1174  O   LEU A  80      15.256  16.166  18.697  1.00  0.00
ATOM   1175  CB  LEU A  80      16.050  14.935  16.147  1.00  0.00
ATOM   1176  CG  LEU A  80      14.976  13.774  16.089  1.00  0.00
ATOM   1177  CD1 LEU A  80      14.114  13.916  14.810  1.00  0.00
ATOM   1178  CD2 LEU A  80      15.687  12.409  16.141  1.00  0.00
ATOM   1190  N   GLN A  81      13.488  16.846  17.505  1.00  0.00
ATOM   1191  CA  GLN A  81      12.625  16.977  18.660  1.00  0.00
ATOM   1192  C   GLN A  81      11.806  15.719  18.798  1.00  0.00
ATOM   1193  O   GLN A  81      10.976  15.421  17.939  1.00  0.00
ATOM   1194  CB  GLN A  81      11.717  18.197  18.488  1.00  0.00
ATOM   1195  CG  GLN A  81      10.695  18.446  19.596  1.00  0.00
ATOM   1196  CD  GLN A  81      11.317  18.831  20.906  1.00  0.00
ATOM   1197  OE1 GLN A  81      12.316  19.564  20.935  1.00  0.00
ATOM   1198  NE2 GLN A  81      10.721  18.379  22.003  1.00  0.00
ATOM   1207  N   MET A  82      12.040  14.952  19.850  1.00  0.00
ATOM   1208  CA  MET A  82      11.309  13.713  19.998  1.00  0.00
ATOM   1209  C   MET A  82      10.274  13.855  21.101  1.00  0.00
ATOM   1210  O   MET A  82      10.626  14.075  22.265  1.00  0.00
ATOM   1211  CB  MET A  82      12.285  12.602  20.325  1.00  0.00
ATOM   1212  CG  MET A  82      13.361  12.420  19.294  1.00  0.00
ATOM   1213  SD  MET A  82      14.441  11.026  19.614  1.00  0.00
ATOM   1214  CE  MET A  82      15.270  11.578  21.053  1.00  0.00
ATOM   1224  N   ASN A  83       8.993  13.760  20.753  1.00  0.00
ATOM   1225  CA  ASN A  83       7.924  13.897  21.732  1.00  0.00
ATOM   1226  C   ASN A  83       7.263  12.561  22.035  1.00  0.00
ATOM   1227  O   ASN A  83       7.354  11.624  21.239  1.00  0.00
ATOM   1228  CB  ASN A  83       6.920  14.909  21.243  1.00  0.00
ATOM   1229  CG  ASN A  83       7.552  16.264  21.105  1.00  0.00
ATOM   1230  OD1 ASN A  83       8.322  16.697  21.986  1.00  0.00
ATOM   1231  ND2 ASN A  83       7.241  16.940  20.027  1.00  0.00
ATOM   1238  N   SER A  84       6.619  12.461  23.202  1.00  0.00
ATOM   1239  CA  SER A  84       5.861  11.268  23.579  1.00  0.00
ATOM   1240  C   SER A  84       6.671   9.997  23.367  1.00  0.00
ATOM   1241  O   SER A  84       6.189   9.050  22.738  1.00  0.00
ATOM   1242  CB  SER A  84       4.561  11.200  22.793  1.00  0.00
ATOM   1243  OG  SER A  84       3.740  12.314  23.061  1.00  0.00
ATOM   1249  N   LEU A  85       7.885   9.958  23.919  1.00  0.00
ATOM   1250  CA  LEU A  85       8.775   8.819  23.677  1.00  0.00
ATOM   1251  C   LEU A  85       8.281   7.543  24.324  1.00  0.00
ATOM   1252  O   LEU A  85       7.727   7.555  25.428  1.00  0.00
ATOM   1253  CB  LEU A  85      10.205   9.055  24.194  1.00  0.00
ATOM   1254  CG  LEU A  85      11.163   9.886  23.295  1.00  0.00
ATOM   1255  CD1 LEU A  85      10.861  11.314  23.493  1.00  0.00
ATOM   1256  CD2 LEU A  85      12.622   9.595  23.608  1.00  0.00
ATOM   1268  N   LYS A  86       8.503   6.429  23.643  1.00  0.00
ATOM   1269  CA  LYS A  86       8.131   5.115  24.150  1.00  0.00
ATOM   1270  C   LYS A  86       9.387   4.269  24.362  1.00  0.00
ATOM   1271  O   LYS A  86      10.411   4.569  23.765  1.00  0.00
ATOM   1272  CB  LYS A  86       7.174   4.446  23.153  1.00  0.00
ATOM   1273  CG  LYS A  86       5.876   5.222  22.874  1.00  0.00
ATOM   1274  CD  LYS A  86       4.960   5.302  24.110  1.00  0.00
ATOM   1275  CE  LYS A  86       3.636   5.972  23.768  1.00  0.00
ATOM   1276  NZ  LYS A  86       2.726   6.064  24.952  1.00  0.00
ATOM   1290  N   PRO A  87       9.374   3.207  25.190  1.00  0.00
ATOM   1291  CA  PRO A  87      10.491   2.284  25.387  1.00  0.00
ATOM   1292  C   PRO A  87      11.076   1.792  24.054  1.00  0.00
ATOM   1293  O   PRO A  87      12.290   1.593  23.929  1.00  0.00
ATOM   1294  CB  PRO A  87       9.837   1.161  26.193  1.00  0.00
ATOM   1295  CG  PRO A  87       8.742   1.864  26.981  1.00  0.00
ATOM   1296  CD  PRO A  87       8.187   2.900  26.031  1.00  0.00
ATOM   1304  N   GLU A  88      10.213   1.669  23.036  1.00  0.00
ATOM   1305  CA  GLU A  88      10.576   1.233  21.692  1.00  0.00
ATOM   1306  C   GLU A  88      11.529   2.200  20.972  1.00  0.00
ATOM   1307  O   GLU A  88      12.130   1.842  19.960  1.00  0.00
ATOM   1308  CB  GLU A  88       9.305   1.066  20.858  1.00  0.00
ATOM   1309  CG  GLU A  88       8.401  -0.080  21.309  1.00  0.00
ATOM   1310  CD  GLU A  88       7.140  -0.199  20.490  1.00  0.00
ATOM   1311  OE1 GLU A  88       6.921   0.638  19.648  1.00  0.00
ATOM   1312  OE2 GLU A  88       6.397  -1.124  20.712  1.00  0.00
ATOM   1319  N   ASP A  89      11.668   3.421  21.495  1.00  0.00
ATOM   1320  CA  ASP A  89      12.522   4.442  20.913  1.00  0.00
ATOM   1321  C   ASP A  89      13.934   4.384  21.485  1.00  0.00
ATOM   1322  O   ASP A  89      14.785   5.208  21.118  1.00  0.00
ATOM   1323  CB  ASP A  89      11.924   5.843  21.161  1.00  0.00
ATOM   1324  CG  ASP A  89      10.610   6.120  20.385  1.00  0.00
ATOM   1325  OD1 ASP A  89      10.578   5.939  19.176  1.00  0.00
ATOM   1326  OD2 ASP A  89       9.639   6.530  21.012  1.00  0.00
ATOM   1331  N   THR A  90      14.200   3.424  22.388  1.00  0.00
ATOM   1332  CA  THR A  90      15.548   3.282  22.926  1.00  0.00
ATOM   1333  C   THR A  90      16.474   2.908  21.780  1.00  0.00
ATOM   1334  O   THR A  90      16.248   1.910  21.089  1.00  0.00
ATOM   1335  CB  THR A  90      15.623   2.188  24.024  1.00  0.00
ATOM   1336  OG1 THR A  90      14.747   2.537  25.122  1.00  0.00
ATOM   1337  CG2 THR A  90      17.074   1.994  24.520  1.00  0.00
ATOM   1345  N   ALA A  91      17.513   3.699  21.580  1.00  0.00
ATOM   1346  CA  ALA A  91      18.443   3.467  20.479  1.00  0.00
ATOM   1347  C   ALA A  91      19.609   4.417  20.530  1.00  0.00
ATOM   1348  O   ALA A  91      19.543   5.447  21.206  1.00  0.00
ATOM   1349  CB  ALA A  91      17.732   3.626  19.135  1.00  0.00
ATOM   1355  N   VAL A  92      20.655   4.102  19.784  1.00  0.00
ATOM   1356  CA  VAL A  92      21.663   5.114  19.564  1.00  0.00
ATOM   1357  C   VAL A  92      21.205   5.884  18.344  1.00  0.00
ATOM   1358  O   VAL A  92      20.882   5.294  17.315  1.00  0.00
ATOM   1359  CB  VAL A  92      23.064   4.528  19.346  1.00  0.00
ATOM   1360  CG1 VAL A  92      24.067   5.659  19.044  1.00  0.00
ATOM   1361  CG2 VAL A  92      23.482   3.790  20.586  1.00  0.00
ATOM   1371  N   TYR A  93      21.126   7.191  18.466  1.00  0.00
ATOM   1372  CA  TYR A  93      20.700   8.042  17.372  1.00  0.00
ATOM   1373  C   TYR A  93      21.924   8.589  16.709  1.00  0.00
ATOM   1374  O   TYR A  93      22.895   8.893  17.386  1.00  0.00
ATOM   1375  CB  TYR A  93      19.767   9.130  17.888  1.00  0.00
ATOM   1376  CG  TYR A  93      18.397   8.597  18.213  1.00  0.00
ATOM   1377  CD1 TYR A  93      18.187   7.865  19.357  1.00  0.00
ATOM   1378  CD2 TYR A  93      17.338   8.860  17.359  1.00  0.00
ATOM   1379  CE1 TYR A  93      16.941   7.368  19.633  1.00  0.00
ATOM   1380  CE2 TYR A  93      16.089   8.372  17.653  1.00  0.00
ATOM   1381  CZ  TYR A  93      15.898   7.611  18.799  1.00  0.00
ATOM   1382  OH  TYR A  93      14.662   7.083  19.131  1.00  0.00
ATOM   1392  N   TYR A  94      21.888   8.688  15.389  1.00  0.00
ATOM   1393  CA  TYR A  94      23.005   9.190  14.614  1.00  0.00
ATOM   1394  C   TYR A  94      22.585  10.269  13.652  1.00  0.00
ATOM   1395  O   TYR A  94      21.553  10.151  12.992  1.00  0.00
ATOM   1396  CB  TYR A  94      23.598   8.066  13.752  1.00  0.00
ATOM   1397  CG  TYR A  94      24.139   6.896  14.493  1.00  0.00
ATOM   1398  CD1 TYR A  94      23.291   5.851  14.852  1.00  0.00
ATOM   1399  CD2 TYR A  94      25.483   6.842  14.793  1.00  0.00
ATOM   1400  CE1 TYR A  94      23.790   4.769  15.521  1.00  0.00
ATOM   1401  CE2 TYR A  94      25.985   5.757  15.460  1.00  0.00
ATOM   1402  CZ  TYR A  94      25.149   4.722  15.828  1.00  0.00
ATOM   1403  OH  TYR A  94      25.662   3.638  16.503  1.00  0.00
ATOM   1413  N   CYS A  95      23.426  11.270  13.477  1.00  0.00
ATOM   1414  CA  CYS A  95      23.142  12.253  12.442  1.00  0.00
ATOM   1415  C   CYS A  95      24.005  11.926  11.241  1.00  0.00
ATOM   1416  O   CYS A  95      25.119  11.395  11.383  1.00  0.00
ATOM   1417  CB  CYS A  95      23.395  13.684  12.915  1.00  0.00
ATOM   1418  SG  CYS A  95      25.113  14.028  13.334  1.00  0.00
ATOM   1423  N   ALA A  96      23.526  12.293  10.063  1.00  0.00
ATOM   1424  CA  ALA A  96      24.296  12.085   8.855  1.00  0.00
ATOM   1425  C   ALA A  96      23.895  13.029   7.751  1.00  0.00
ATOM   1426  O   ALA A  96      22.769  13.540   7.725  1.00  0.00
ATOM   1427  CB  ALA A  96      24.144  10.672   8.399  1.00  0.00
ATOM   1433  N   ALA A  97      24.793  13.220   6.790  1.00  0.00
ATOM   1434  CA  ALA A  97      24.444  14.062   5.656  1.00  0.00
ATOM   1435  C   ALA A  97      24.999  13.537   4.322  1.00  0.00
ATOM   1436  O   ALA A  97      26.083  12.935   4.283  1.00  0.00
ATOM   1437  CB  ALA A  97      24.982  15.461   5.869  1.00  0.00
ATOM   1443  N   PRO A  98      24.202  13.614   3.237  1.00  0.00
ATOM   1444  CA  PRO A  98      24.545  13.413   1.857  1.00  0.00
ATOM   1445  C   PRO A  98      24.920  14.790   1.339  1.00  0.00
ATOM   1446  O   PRO A  98      24.582  15.755   1.993  1.00  0.00
ATOM   1447  CB  PRO A  98      23.232  12.941   1.289  1.00  0.00
ATOM   1448  CG  PRO A  98      22.251  13.731   1.976  1.00  0.00
ATOM   1449  CD  PRO A  98      22.767  13.919   3.378  1.00  0.00
ATOM   1457  N   TYR A  99      25.509  14.899   0.173  1.00  0.00
ATOM   1458  CA  TYR A  99      25.777  16.176  -0.505  1.00  0.00
ATOM   1459  C   TYR A  99      25.288  16.227  -1.952  1.00  0.00
ATOM   1460  O   TYR A  99      25.954  15.719  -2.852  1.00  0.00
ATOM   1461  CB  TYR A  99      27.250  16.606  -0.353  1.00  0.00
ATOM   1462  CG  TYR A  99      27.582  17.221   1.039  1.00  0.00
ATOM   1463  CD1 TYR A  99      27.686  16.475   2.210  1.00  0.00
ATOM   1464  CD2 TYR A  99      27.777  18.615   1.093  1.00  0.00
ATOM   1465  CE1 TYR A  99      27.942  17.130   3.418  1.00  0.00
ATOM   1466  CE2 TYR A  99      28.043  19.251   2.289  1.00  0.00
ATOM   1467  CZ  TYR A  99      28.110  18.516   3.445  1.00  0.00
ATOM   1468  OH  TYR A  99      28.322  19.158   4.639  1.00  0.00
ATOM   1478  N   PHE A 100      24.078  16.753  -2.162  1.00  0.00
ATOM   1479  CA  PHE A 100      23.472  16.807  -3.499  1.00  0.00
ATOM   1480  C   PHE A 100      23.041  18.224  -3.918  1.00  0.00
ATOM   1481  O   PHE A 100      22.668  19.046  -3.086  1.00  0.00
ATOM   1482  CB  PHE A 100      22.293  15.834  -3.606  1.00  0.00
ATOM   1483  CG  PHE A 100      22.671  14.365  -3.555  1.00  0.00
ATOM   1484  CD1 PHE A 100      22.776  13.678  -2.371  1.00  0.00
ATOM   1485  CD2 PHE A 100      22.896  13.669  -4.733  1.00  0.00
ATOM   1486  CE1 PHE A 100      23.106  12.314  -2.367  1.00  0.00
ATOM   1487  CE2 PHE A 100      23.219  12.329  -4.723  1.00  0.00
ATOM   1488  CZ  PHE A 100      23.322  11.658  -3.536  1.00  0.00
ATOM   1498  N   TYR A 101      23.079  18.478  -5.229  1.00  0.00
ATOM   1499  CA  TYR A 101      22.654  19.747  -5.842  1.00  0.00
ATOM   1500  C   TYR A 101      21.187  20.234  -5.683  1.00  0.00
ATOM   1501  O   TYR A 101      20.988  21.403  -5.359  1.00  0.00
ATOM   1502  CB  TYR A 101      23.052  19.777  -7.329  1.00  0.00
ATOM   1503  CG  TYR A 101      22.469  20.948  -8.070  1.00  0.00
ATOM   1504  CD1 TYR A 101      23.040  22.201  -7.963  1.00  0.00
ATOM   1505  CD2 TYR A 101      21.338  20.761  -8.857  1.00  0.00
ATOM   1506  CE1 TYR A 101      22.484  23.266  -8.639  1.00  0.00
ATOM   1507  CE2 TYR A 101      20.786  21.819  -9.528  1.00  0.00
ATOM   1508  CZ  TYR A 101      21.351  23.070  -9.422  1.00  0.00
ATOM   1509  OH  TYR A 101      20.794  24.133 -10.097  1.00  0.00
ATOM   1519  N   PRO A 102      20.141  19.423  -5.964  1.00  0.00
ATOM   1520  CA  PRO A 102      18.744  19.843  -5.946  1.00  0.00
ATOM   1521  C   PRO A 102      18.334  20.364  -4.561  1.00  0.00
ATOM   1522  O   PRO A 102      18.789  19.851  -3.541  1.00  0.00
ATOM   1523  CB  PRO A 102      18.009  18.558  -6.366  1.00  0.00
ATOM   1524  CG  PRO A 102      19.043  17.743  -7.088  1.00  0.00
ATOM   1525  CD  PRO A 102      20.315  18.018  -6.326  1.00  0.00
ATOM   1533  N   VAL A 103      17.429  21.348  -4.547  1.00  0.00
ATOM   1534  CA  VAL A 103      16.959  21.995  -3.315  1.00  0.00
ATOM   1535  C   VAL A 103      16.015  21.149  -2.436  1.00  0.00
ATOM   1536  O   VAL A 103      16.103  21.183  -1.205  1.00  0.00
ATOM   1537  CB  VAL A 103      16.316  23.359  -3.641  1.00  0.00
ATOM   1538  CG1 VAL A 103      15.744  23.992  -2.377  1.00  0.00
ATOM   1539  CG2 VAL A 103      17.359  24.276  -4.254  1.00  0.00
ATOM   1549  N   VAL A 104      15.051  20.452  -3.037  1.00  0.00
ATOM   1550  CA  VAL A 104      14.108  19.685  -2.213  1.00  0.00
ATOM   1551  C   VAL A 104      14.058  18.138  -2.337  1.00  0.00
ATOM   1552  O   VAL A 104      12.969  17.596  -2.174  1.00  0.00
ATOM   1553  CB  VAL A 104      12.669  20.206  -2.416  1.00  0.00
ATOM   1554  CG1 VAL A 104      12.554  21.619  -1.898  1.00  0.00
ATOM   1555  CG2 VAL A 104      12.296  20.139  -3.886  1.00  0.00
ATOM   1565  N   PRO A 105      15.131  17.393  -2.682  1.00  0.00
ATOM   1566  CA  PRO A 105      15.104  15.946  -2.749  1.00  0.00
ATOM   1567  C   PRO A 105      15.135  15.402  -1.349  1.00  0.00
ATOM   1568  O   PRO A 105      15.819  15.968  -0.497  1.00  0.00
ATOM   1569  CB  PRO A 105      16.419  15.612  -3.443  1.00  0.00
ATOM   1570  CG  PRO A 105      17.330  16.733  -2.997  1.00  0.00
ATOM   1571  CD  PRO A 105      16.433  17.956  -2.889  1.00  0.00
ATOM   1579  N   TRP A 106      14.467  14.292  -1.121  1.00  0.00
ATOM   1580  CA  TRP A 106      14.572  13.591   0.139  1.00  0.00
ATOM   1581  C   TRP A 106      15.398  12.322   0.005  1.00  0.00
ATOM   1582  O   TRP A 106      15.281  11.616  -0.993  1.00  0.00
ATOM   1583  CB  TRP A 106      13.167  13.347   0.682  1.00  0.00
ATOM   1584  CG  TRP A 106      12.254  12.556  -0.126  1.00  0.00
ATOM   1585  CD1 TRP A 106      11.519  12.976  -1.192  1.00  0.00
ATOM   1586  CD2 TRP A 106      11.853  11.198   0.131  1.00  0.00
ATOM   1587  NE1 TRP A 106      10.726  11.959  -1.643  1.00  0.00
ATOM   1588  CE2 TRP A 106      10.908  10.864  -0.838  1.00  0.00
ATOM   1589  CE3 TRP A 106      12.198  10.255   1.105  1.00  0.00
ATOM   1590  CZ2 TRP A 106      10.307   9.620  -0.874  1.00  0.00
ATOM   1591  CZ3 TRP A 106      11.579   9.021   1.075  1.00  0.00
ATOM   1592  CH2 TRP A 106      10.666   8.707   0.111  1.00  0.00
ATOM   1603  N   PHE A 107      16.155  11.981   1.033  1.00  0.00
ATOM   1604  CA  PHE A 107      16.904  10.732   1.029  1.00  0.00
ATOM   1605  C   PHE A 107      16.648   9.974   2.326  1.00  0.00
ATOM   1606  O   PHE A 107      16.873  10.495   3.421  1.00  0.00
ATOM   1607  CB  PHE A 107      18.409  11.007   0.896  1.00  0.00
ATOM   1608  CG  PHE A 107      18.804  11.730  -0.376  1.00  0.00
ATOM   1609  CD1 PHE A 107      18.858  13.119  -0.415  1.00  0.00
ATOM   1610  CD2 PHE A 107      19.112  11.031  -1.524  1.00  0.00
ATOM   1611  CE1 PHE A 107      19.208  13.771  -1.564  1.00  0.00
ATOM   1612  CE2 PHE A 107      19.462  11.684  -2.676  1.00  0.00
ATOM   1613  CZ  PHE A 107      19.507  13.056  -2.696  1.00  0.00
ATOM   1623  N   TYR A 108      16.189   8.742   2.222  1.00  0.00
ATOM   1624  CA  TYR A 108      15.916   7.991   3.445  1.00  0.00
ATOM   1625  C   TYR A 108      16.878   6.823   3.575  1.00  0.00
ATOM   1626  O   TYR A 108      17.098   6.297   4.665  1.00  0.00
ATOM   1627  CB  TYR A 108      14.485   7.467   3.411  1.00  0.00
ATOM   1628  CG  TYR A 108      14.293   6.382   2.372  1.00  0.00
ATOM   1629  CD1 TYR A 108      14.460   5.050   2.731  1.00  0.00
ATOM   1630  CD2 TYR A 108      14.020   6.704   1.056  1.00  0.00
ATOM   1631  CE1 TYR A 108      14.330   4.061   1.789  1.00  0.00
ATOM   1632  CE2 TYR A 108      13.891   5.717   0.116  1.00  0.00
ATOM   1633  CZ  TYR A 108      14.042   4.398   0.476  1.00  0.00
ATOM   1634  OH  TYR A 108      13.917   3.409  -0.468  1.00  0.00
ATOM   1644  N   ALA A 109      17.418   6.369   2.451  1.00  0.00
ATOM   1645  CA  ALA A 109      18.271   5.209   2.500  1.00  0.00
ATOM   1646  C   ALA A 109      19.653   5.658   2.887  1.00  0.00
ATOM   1647  O   ALA A 109      20.207   6.571   2.272  1.00  0.00
ATOM   1648  CB  ALA A 109      18.280   4.476   1.167  1.00  0.00
ATOM   1654  N   LEU A 110      20.270   4.921   3.802  1.00  0.00
ATOM   1655  CA  LEU A 110      21.614   5.196   4.313  1.00  0.00
ATOM   1656  C   LEU A 110      22.660   5.179   3.188  1.00  0.00
ATOM   1657  O   LEU A 110      23.755   5.729   3.312  1.00  0.00
ATOM   1658  CB  LEU A 110      21.972   4.212   5.445  1.00  0.00
ATOM   1659  CG  LEU A 110      22.371   2.741   5.101  1.00  0.00
ATOM   1660  CD1 LEU A 110      22.975   2.118   6.372  1.00  0.00
ATOM   1661  CD2 LEU A 110      21.158   1.922   4.623  1.00  0.00
ATOM   1673  N   ASP A 111      22.299   4.539   2.086  1.00  0.00
ATOM   1674  CA  ASP A 111      23.093   4.357   0.888  1.00  0.00
ATOM   1675  C   ASP A 111      23.530   5.675   0.253  1.00  0.00
ATOM   1676  O   ASP A 111      24.518   5.724  -0.477  1.00  0.00
ATOM   1677  CB  ASP A 111      22.246   3.622  -0.148  1.00  0.00
ATOM   1678  CG  ASP A 111      21.947   2.178   0.206  1.00  0.00
ATOM   1679  OD1 ASP A 111      22.589   1.624   1.065  1.00  0.00
ATOM   1680  OD2 ASP A 111      21.035   1.651  -0.373  1.00  0.00
ATOM   1685  N   TYR A 112      22.781   6.744   0.499  1.00  0.00
ATOM   1686  CA  TYR A 112      23.089   8.032  -0.113  1.00  0.00
ATOM   1687  C   TYR A 112      23.834   8.984   0.791  1.00  0.00
ATOM   1688  O   TYR A 112      24.033  10.137   0.422  1.00  0.00
ATOM   1689  CB  TYR A 112      21.797   8.724  -0.524  1.00  0.00
ATOM   1690  CG  TYR A 112      21.049   8.018  -1.572  1.00  0.00
ATOM   1691  CD1 TYR A 112      19.997   7.213  -1.218  1.00  0.00
ATOM   1692  CD2 TYR A 112      21.396   8.181  -2.895  1.00  0.00
ATOM   1693  CE1 TYR A 112      19.284   6.556  -2.186  1.00  0.00
ATOM   1694  CE2 TYR A 112      20.685   7.531  -3.869  1.00  0.00
ATOM   1695  CZ  TYR A 112      19.629   6.717  -3.517  1.00  0.00
ATOM   1696  OH  TYR A 112      18.912   6.060  -4.487  1.00  0.00
ATOM   1706  N   LEU A 113      24.269   8.530   1.954  1.00  0.00
ATOM   1707  CA  LEU A 113      24.895   9.435   2.903  1.00  0.00
ATOM   1708  C   LEU A 113      26.393   9.381   2.762  1.00  0.00
ATOM   1709  O   LEU A 113      26.958   8.338   2.428  1.00  0.00
ATOM   1710  CB  LEU A 113      24.468   9.013   4.317  1.00  0.00
ATOM   1711  CG  LEU A 113      22.995   9.363   4.810  1.00  0.00
ATOM   1712  CD1 LEU A 113      22.861  10.778   5.003  1.00  0.00
ATOM   1713  CD2 LEU A 113      21.956   8.969   3.768  1.00  0.00
ATOM   1725  N   TYR A 114      27.068  10.500   3.022  1.00  0.00
ATOM   1726  CA  TYR A 114      28.513  10.485   2.910  1.00  0.00
ATOM   1727  C   TYR A 114      29.196  10.734   4.244  1.00  0.00
ATOM   1728  O   TYR A 114      30.306  10.250   4.473  1.00  0.00
ATOM   1729  CB  TYR A 114      28.955  11.489   1.853  1.00  0.00
ATOM   1730  CG  TYR A 114      28.293  11.223   0.511  1.00  0.00
ATOM   1731  CD1 TYR A 114      27.502  12.196  -0.050  1.00  0.00
ATOM   1732  CD2 TYR A 114      28.426   9.996  -0.123  1.00  0.00
ATOM   1733  CE1 TYR A 114      26.845  11.963  -1.253  1.00  0.00
ATOM   1734  CE2 TYR A 114      27.774   9.761  -1.312  1.00  0.00
ATOM   1735  CZ  TYR A 114      26.988  10.738  -1.876  1.00  0.00
ATOM   1736  OH  TYR A 114      26.346  10.497  -3.064  1.00  0.00
ATOM   1746  N   TYR A 115      28.537  11.472   5.141  1.00  0.00
ATOM   1747  CA  TYR A 115      29.161  11.793   6.413  1.00  0.00
ATOM   1748  C   TYR A 115      28.266  11.352   7.553  1.00  0.00
ATOM   1749  O   TYR A 115      27.056  11.567   7.517  1.00  0.00
ATOM   1750  CB  TYR A 115      29.435  13.294   6.479  1.00  0.00
ATOM   1751  CG  TYR A 115      30.315  13.744   5.345  1.00  0.00
ATOM   1752  CD1 TYR A 115      29.734  14.251   4.198  1.00  0.00
ATOM   1753  CD2 TYR A 115      31.688  13.614   5.422  1.00  0.00
ATOM   1754  CE1 TYR A 115      30.522  14.645   3.141  1.00  0.00
ATOM   1755  CE2 TYR A 115      32.472  14.002   4.360  1.00  0.00
ATOM   1756  CZ  TYR A 115      31.891  14.521   3.225  1.00  0.00
ATOM   1757  OH  TYR A 115      32.670  14.918   2.162  1.00  0.00
ATOM   1767  N   TRP A 116      28.874  10.788   8.594  1.00  0.00
ATOM   1768  CA  TRP A 116      28.151  10.323   9.780  1.00  0.00
ATOM   1769  C   TRP A 116      28.765  10.842  11.072  1.00  0.00
ATOM   1770  O   TRP A 116      29.984  11.010  11.157  1.00  0.00
ATOM   1771  CB  TRP A 116      28.142   8.792   9.800  1.00  0.00
ATOM   1772  CG  TRP A 116      27.351   8.200   8.681  1.00  0.00
ATOM   1773  CD1 TRP A 116      27.765   7.982   7.397  1.00  0.00
ATOM   1774  CD2 TRP A 116      25.992   7.734   8.750  1.00  0.00
ATOM   1775  NE1 TRP A 116      26.754   7.435   6.667  1.00  0.00
ATOM   1776  CE2 TRP A 116      25.652   7.283   7.476  1.00  0.00
ATOM   1777  CE3 TRP A 116      25.044   7.672   9.779  1.00  0.00
ATOM   1778  CZ2 TRP A 116      24.394   6.785   7.187  1.00  0.00
ATOM   1779  CZ3 TRP A 116      23.791   7.183   9.489  1.00  0.00
ATOM   1780  CH2 TRP A 116      23.465   6.750   8.222  1.00  0.00
ATOM   1791  N   GLY A 117      27.929  11.046  12.084  1.00  0.00
ATOM   1792  CA  GLY A 117      28.394  11.444  13.405  1.00  0.00
ATOM   1793  C   GLY A 117      28.800  10.236  14.253  1.00  0.00
ATOM   1794  O   GLY A 117      28.891   9.108  13.764  1.00  0.00
ATOM   1798  N   GLN A 118      29.032  10.491  15.541  1.00  0.00
ATOM   1799  CA  GLN A 118      29.477   9.479  16.502  1.00  0.00
ATOM   1800  C   GLN A 118      28.332   8.650  17.078  1.00  0.00
ATOM   1801  O   GLN A 118      28.511   7.481  17.431  1.00  0.00
ATOM   1802  CB  GLN A 118      30.183  10.173  17.672  1.00  0.00
ATOM   1803  CG  GLN A 118      31.486  10.873  17.322  1.00  0.00
ATOM   1804  CD  GLN A 118      32.070  11.628  18.523  1.00  0.00
ATOM   1805  OE1 GLN A 118      31.354  11.912  19.503  1.00  0.00
ATOM   1806  NE2 GLN A 118      33.353  11.956  18.449  1.00  0.00
ATOM   1815  N   GLY A 119      27.173   9.281  17.190  1.00  0.00
ATOM   1816  CA  GLY A 119      25.976   8.701  17.761  1.00  0.00
ATOM   1817  C   GLY A 119      25.800   9.028  19.241  1.00  0.00
ATOM   1818  O   GLY A 119      26.773   9.149  19.997  1.00  0.00
ATOM   1822  N   THR A 120      24.544   9.139  19.672  1.00  0.00
ATOM   1823  CA  THR A 120      24.242   9.419  21.073  1.00  0.00
ATOM   1824  C   THR A 120      23.118   8.512  21.574  1.00  0.00
ATOM   1825  O   THR A 120      22.124   8.274  20.885  1.00  0.00
ATOM   1826  CB  THR A 120      23.899  10.911  21.302  1.00  0.00
ATOM   1827  OG1 THR A 120      23.740  11.126  22.705  1.00  0.00
ATOM   1828  CG2 THR A 120      22.595  11.334  20.569  1.00  0.00
ATOM   1836  N   GLN A 121      23.280   7.995  22.784  1.00  0.00
ATOM   1837  CA  GLN A 121      22.298   7.082  23.355  1.00  0.00
ATOM   1838  C   GLN A 121      21.110   7.744  24.020  1.00  0.00
ATOM   1839  O   GLN A 121      21.261   8.595  24.908  1.00  0.00
ATOM   1840  CB  GLN A 121      22.990   6.144  24.353  1.00  0.00
ATOM   1841  CG  GLN A 121      22.076   5.146  25.131  1.00  0.00
ATOM   1842  CD  GLN A 121      21.431   4.043  24.278  1.00  0.00
ATOM   1843  OE1 GLN A 121      22.060   3.477  23.382  1.00  0.00
ATOM   1844  NE2 GLN A 121      20.196   3.701  24.600  1.00  0.00
ATOM   1853  N   VAL A 122      19.937   7.293  23.608  1.00  0.00
ATOM   1854  CA  VAL A 122      18.666   7.710  24.157  1.00  0.00
ATOM   1855  C   VAL A 122      17.972   6.489  24.730  1.00  0.00
ATOM   1856  O   VAL A 122      17.736   5.501  24.029  1.00  0.00
ATOM   1857  CB  VAL A 122      17.806   8.338  23.064  1.00  0.00
ATOM   1858  CG1 VAL A 122      16.424   8.729  23.628  1.00  0.00
ATOM   1859  CG2 VAL A 122      18.567   9.547  22.470  1.00  0.00
ATOM   1869  N   THR A 123      17.635   6.557  26.005  1.00  0.00
ATOM   1870  CA  THR A 123      16.990   5.434  26.667  1.00  0.00
ATOM   1871  C   THR A 123      15.664   5.860  27.223  1.00  0.00
ATOM   1872  O   THR A 123      15.564   6.911  27.851  1.00  0.00
ATOM   1873  CB  THR A 123      17.882   4.844  27.782  1.00  0.00
ATOM   1874  OG1 THR A 123      19.121   4.380  27.209  1.00  0.00
ATOM   1875  CG2 THR A 123      17.175   3.668  28.458  1.00  0.00
ATOM   1883  N   VAL A 124      14.630   5.064  26.985  1.00  0.00
ATOM   1884  CA  VAL A 124      13.326   5.448  27.477  1.00  0.00
ATOM   1885  C   VAL A 124      12.823   4.411  28.472  1.00  0.00
ATOM   1886  O   VAL A 124      12.823   3.214  28.183  1.00  0.00
ATOM   1887  CB  VAL A 124      12.359   5.605  26.307  1.00  0.00
ATOM   1888  CG1 VAL A 124      11.002   6.048  26.828  1.00  0.00
ATOM   1889  CG2 VAL A 124      12.921   6.552  25.306  1.00  0.00
ATOM   1899  N   SER A 125      12.462   4.862  29.665  1.00  0.00
ATOM   1900  CA  SER A 125      12.020   3.939  30.704  1.00  0.00
ATOM   1901  C   SER A 125      10.563   4.101  31.070  1.00  0.00
ATOM   1902  O   SER A 125       9.959   5.149  30.863  1.00  0.00
ATOM   1903  CB  SER A 125      12.869   4.084  31.953  1.00  0.00
ATOM   1904  OG  SER A 125      12.699   5.342  32.545  1.00  0.00
ATOM   1910  N   SER A 126      10.015   3.045  31.642  1.00  0.00
ATOM   1911  CA  SER A 126       8.647   2.966  32.140  1.00  0.00
ATOM   1912  C   SER A 126       8.287   1.530  32.268  1.00  0.00
ATOM   1913  O   SER A 126       8.267   0.827  31.245  1.00  0.00
ATOM   1914  OXT SER A 126       8.427   1.022  33.382  1.00  0.00
ATOM   1915  CB  SER A 126       7.621   3.637  31.246  1.00  0.00
ATOM   1916  OG  SER A 126       6.329   3.389  31.717  1.00  0.00
END
