# Supplementary material for: Nanobody-based CTLA4 inhibitors for immune checkpoint blockade therapy of canine cancer patients
Source: Sci Rep. 2021 Oct 21;11:20763. doi: 10.1038/s41598-021-00325-3 (PMC8531395; doi:10.1038/s41598-021-00325-3)
Supplement: Supplementary file 1 — Supplementary Information 1. [file 41598_2021_325_MOESM1_ESM.zip › Supplemental Information/Robetta_cNb6_8.pdb]

ATOM      1  N   MET B   1        .683    .029   -.448  1.00  0.00
ATOM      2  CA  MET B   1       2.137   -.121   -.522  1.00  0.00
ATOM      3  C   MET B   1       2.504   1.249   -.570  1.00  0.00
ATOM      4  O   MET B   1       1.860   2.152  -1.059  1.00  0.00
ATOM      5  CB  MET B   1       2.641   -.894  -1.739  1.00  0.00
ATOM      6  CG  MET B   1       2.291  -2.375  -1.734  1.00  0.00
ATOM      7  SD  MET B   1       2.986  -3.259  -3.144  1.00  0.00
ATOM      8  CE  MET B   1       4.724  -3.271  -2.713  1.00  0.00
ATOM     20  N   HIS B   2       3.562   1.456    .010  1.00  0.00
ATOM     21  CA  HIS B   2       4.239   2.720    .145  1.00  0.00
ATOM     22  C   HIS B   2       5.616   2.590   -.395  1.00  0.00
ATOM     23  O   HIS B   2       6.364   1.602   -.195  1.00  0.00
ATOM     24  CB  HIS B   2       4.291   3.179   1.605  1.00  0.00
ATOM     25  CG  HIS B   2       2.941   3.370   2.224  1.00  0.00
ATOM     26  ND1 HIS B   2       2.182   4.503   2.019  1.00  0.00
ATOM     27  CD2 HIS B   2       2.215   2.574   3.043  1.00  0.00
ATOM     28  CE1 HIS B   2       1.046   4.394   2.685  1.00  0.00
ATOM     29  NE2 HIS B   2       1.041   3.234   3.314  1.00  0.00
ATOM     37  N   VAL B   3       6.006   3.722  -1.041  1.00  0.00
ATOM     38  CA  VAL B   3       7.343   3.726  -1.678  1.00  0.00
ATOM     39  C   VAL B   3       8.177   4.929  -1.224  1.00  0.00
ATOM     40  O   VAL B   3       7.748   6.088  -1.328  1.00  0.00
ATOM     41  CB  VAL B   3       7.207   3.757  -3.212  1.00  0.00
ATOM     42  CG1 VAL B   3       6.237   4.849  -3.639  1.00  0.00
ATOM     43  CG2 VAL B   3       8.572   3.968  -3.848  1.00  0.00
ATOM     53  N   ALA B   4       9.400   4.693   -.823  1.00  0.00
ATOM     54  CA  ALA B   4      10.195   5.841   -.477  1.00  0.00
ATOM     55  C   ALA B   4      11.377   5.805  -1.496  1.00  0.00
ATOM     56  O   ALA B   4      11.986   4.833  -1.972  1.00  0.00
ATOM     57  CB  ALA B   4      10.567   5.737    .932  1.00  0.00
ATOM     63  N   GLN B   5      11.897   6.909  -1.707  1.00  0.00
ATOM     64  CA  GLN B   5      13.044   7.024  -2.576  1.00  0.00
ATOM     65  C   GLN B   5      14.116   7.950  -1.984  1.00  0.00
ATOM     66  O   GLN B   5      13.763   8.883  -1.254  1.00  0.00
ATOM     67  CB  GLN B   5      12.608   7.532  -3.953  1.00  0.00
ATOM     68  CG  GLN B   5      11.344   6.879  -4.486  1.00  0.00
ATOM     69  CD  GLN B   5      11.044   7.282  -5.917  1.00  0.00
ATOM     70  OE1 GLN B   5      10.023   6.887  -6.486  1.00  0.00
ATOM     71  NE2 GLN B   5      11.933   8.072  -6.507  1.00  0.00
ATOM     80  N   PRO B   6      15.438   7.781  -2.382  1.00  0.00
ATOM     81  CA  PRO B   6      16.258   8.797  -1.779  1.00  0.00
ATOM     82  C   PRO B   6      16.043  10.159  -2.456  1.00  0.00
ATOM     83  O   PRO B   6      15.627  10.190  -3.615  1.00  0.00
ATOM     84  CB  PRO B   6      17.674   8.260  -2.007  1.00  0.00
ATOM     85  CG  PRO B   6      17.559   7.440  -3.247  1.00  0.00
ATOM     86  CD  PRO B   6      16.206   6.789  -3.141  1.00  0.00
ATOM     94  N   ALA B   7      16.291  11.333  -1.808  1.00  0.00
ATOM     95  CA  ALA B   7      15.901  12.428  -2.682  1.00  0.00
ATOM     96  C   ALA B   7      16.554  12.912  -3.933  1.00  0.00
ATOM     97  O   ALA B   7      15.779  13.232  -4.809  1.00  0.00
ATOM     98  CB  ALA B   7      16.113  13.493  -1.613  1.00  0.00
ATOM    104  N   VAL B   8      17.928  12.970  -3.945  1.00  0.00
ATOM    105  CA  VAL B   8      18.742  13.360  -5.136  1.00  0.00
ATOM    106  C   VAL B   8      19.970  12.431  -5.469  1.00  0.00
ATOM    107  O   VAL B   8      20.556  12.004  -4.499  1.00  0.00
ATOM    108  CB  VAL B   8      19.262  14.795  -4.932  1.00  0.00
ATOM    109  CG1 VAL B   8      20.115  15.226  -6.115  1.00  0.00
ATOM    110  CG2 VAL B   8      18.091  15.746  -4.736  1.00  0.00
ATOM    120  N   VAL B   9      20.423  12.080  -6.559  1.00  0.00
ATOM    121  CA  VAL B   9      21.585  11.192  -6.647  1.00  0.00
ATOM    122  C   VAL B   9      22.519  11.710  -7.598  1.00  0.00
ATOM    123  O   VAL B   9      21.873  12.049  -8.568  1.00  0.00
ATOM    124  CB  VAL B   9      21.194   9.767  -7.082  1.00  0.00
ATOM    125  CG1 VAL B   9      22.429   8.886  -7.191  1.00  0.00
ATOM    126  CG2 VAL B   9      20.197   9.179  -6.095  1.00  0.00
ATOM    136  N   LEU B  10      23.811  11.842  -7.317  1.00  0.00
ATOM    137  CA  LEU B  10      24.655  12.430  -8.261  1.00  0.00
ATOM    138  C   LEU B  10      25.478  11.431  -9.004  1.00  0.00
ATOM    139  O   LEU B  10      26.104  10.572  -8.425  1.00  0.00
ATOM    140  CB  LEU B  10      25.572  13.440  -7.559  1.00  0.00
ATOM    141  CG  LEU B  10      24.967  14.828  -7.312  1.00  0.00
ATOM    142  CD1 LEU B  10      23.807  14.710  -6.332  1.00  0.00
ATOM    143  CD2 LEU B  10      26.041  15.763  -6.777  1.00  0.00
ATOM    155  N   ALA B  11      25.490  11.649 -10.442  1.00  0.00
ATOM    156  CA  ALA B  11      26.228  10.684 -11.111  1.00  0.00
ATOM    157  C   ALA B  11      27.521  11.238 -11.753  1.00  0.00
ATOM    158  O   ALA B  11      27.905  12.408 -12.083  1.00  0.00
ATOM    159  CB  ALA B  11      25.404  10.150 -12.123  1.00  0.00
ATOM    165  N   SER B  12      28.289  10.347 -12.152  1.00  0.00
ATOM    166  CA  SER B  12      29.429  11.015 -12.648  1.00  0.00
ATOM    167  C   SER B  12      29.454  10.772 -14.106  1.00  0.00
ATOM    168  O   SER B  12      28.505  10.197 -14.587  1.00  0.00
ATOM    169  CB  SER B  12      30.698  10.509 -11.990  1.00  0.00
ATOM    170  OG  SER B  12      30.987   9.199 -12.397  1.00  0.00
ATOM    176  N   SER B  13      30.412  11.250 -14.859  1.00  0.00
ATOM    177  CA  SER B  13      30.583  11.077 -16.378  1.00  0.00
ATOM    178  C   SER B  13      30.791   9.815 -17.071  1.00  0.00
ATOM    179  O   SER B  13      30.687   9.674 -18.260  1.00  0.00
ATOM    180  CB  SER B  13      31.756  11.918 -16.841  1.00  0.00
ATOM    181  OG  SER B  13      32.935  11.538 -16.185  1.00  0.00
ATOM    187  N   ARG B  14      31.077   8.981 -16.235  1.00  0.00
ATOM    188  CA  ARG B  14      31.410   7.629 -16.363  1.00  0.00
ATOM    189  C   ARG B  14      29.975   7.288 -16.135  1.00  0.00
ATOM    190  O   ARG B  14      29.813   6.102 -15.855  1.00  0.00
ATOM    191  CB  ARG B  14      32.376   7.075 -15.326  1.00  0.00
ATOM    192  CG  ARG B  14      33.775   7.668 -15.375  1.00  0.00
ATOM    193  CD  ARG B  14      34.663   7.064 -14.348  1.00  0.00
ATOM    194  NE  ARG B  14      36.003   7.629 -14.391  1.00  0.00
ATOM    195  CZ  ARG B  14      37.020   7.245 -13.595  1.00  0.00
ATOM    196  NH1 ARG B  14      36.836   6.297 -12.703  1.00  0.00
ATOM    197  NH2 ARG B  14      38.204   7.821 -13.712  1.00  0.00
ATOM    211  N   GLY B  15      28.931   8.255 -15.921  1.00  0.00
ATOM    212  CA  GLY B  15      27.865   7.445 -15.495  1.00  0.00
ATOM    213  C   GLY B  15      27.213   6.699 -14.320  1.00  0.00
ATOM    214  O   GLY B  15      26.022   6.818 -14.186  1.00  0.00
ATOM    218  N   VAL B  16      27.917   6.122 -13.378  1.00  0.00
ATOM    219  CA  VAL B  16      26.908   5.429 -12.868  1.00  0.00
ATOM    220  C   VAL B  16      25.907   5.830 -11.792  1.00  0.00
ATOM    221  O   VAL B  16      26.347   6.633 -10.954  1.00  0.00
ATOM    222  CB  VAL B  16      27.616   4.142 -12.404  1.00  0.00
ATOM    223  CG1 VAL B  16      26.630   3.212 -11.712  1.00  0.00
ATOM    224  CG2 VAL B  16      28.266   3.451 -13.592  1.00  0.00
ATOM    234  N   ALA B  17      24.564   5.543 -11.832  1.00  0.00
ATOM    235  CA  ALA B  17      23.809   5.997 -10.636  1.00  0.00
ATOM    236  C   ALA B  17      23.035   4.896  -9.829  1.00  0.00
ATOM    237  O   ALA B  17      22.524   3.861 -10.264  1.00  0.00
ATOM    238  CB  ALA B  17      22.952   6.998 -11.176  1.00  0.00
ATOM    244  N   SER B  18      22.960   4.998  -8.609  1.00  0.00
ATOM    245  CA  SER B  18      22.141   3.915  -8.062  1.00  0.00
ATOM    246  C   SER B  18      20.981   4.448  -7.353  1.00  0.00
ATOM    247  O   SER B  18      21.072   5.305  -6.496  1.00  0.00
ATOM    248  CB  SER B  18      22.942   3.048  -7.110  1.00  0.00
ATOM    249  OG  SER B  18      23.973   2.380  -7.786  1.00  0.00
ATOM    255  N   PHE B  19      19.843   3.855  -7.656  1.00  0.00
ATOM    256  CA  PHE B  19      18.739   4.346  -7.034  1.00  0.00
ATOM    257  C   PHE B  19      18.197   3.282  -6.036  1.00  0.00
ATOM    258  O   PHE B  19      17.911   2.129  -6.239  1.00  0.00
ATOM    259  CB  PHE B  19      17.699   4.727  -8.089  1.00  0.00
ATOM    260  CG  PHE B  19      16.329   4.979  -7.527  1.00  0.00
ATOM    261  CD1 PHE B  19      15.978   6.235  -7.055  1.00  0.00
ATOM    262  CD2 PHE B  19      15.389   3.961  -7.469  1.00  0.00
ATOM    263  CE1 PHE B  19      14.718   6.468  -6.537  1.00  0.00
ATOM    264  CE2 PHE B  19      14.128   4.192  -6.954  1.00  0.00
ATOM    265  CZ  PHE B  19      13.793   5.447  -6.487  1.00  0.00
ATOM    275  N   VAL B  20      17.869   3.648  -4.913  1.00  0.00
ATOM    276  CA  VAL B  20      17.294   2.618  -4.032  1.00  0.00
ATOM    277  C   VAL B  20      15.848   2.917  -3.681  1.00  0.00
ATOM    278  O   VAL B  20      15.539   4.036  -3.319  1.00  0.00
ATOM    279  CB  VAL B  20      18.110   2.507  -2.731  1.00  0.00
ATOM    280  CG1 VAL B  20      17.493   1.473  -1.801  1.00  0.00
ATOM    281  CG2 VAL B  20      19.553   2.150  -3.053  1.00  0.00
ATOM    291  N   CYS B  21      14.955   1.891  -3.733  1.00  0.00
ATOM    292  CA  CYS B  21      13.643   2.170  -3.419  1.00  0.00
ATOM    293  C   CYS B  21      13.135   1.435  -2.174  1.00  0.00
ATOM    294  O   CYS B  21      13.492    .306  -1.814  1.00  0.00
ATOM    295  CB  CYS B  21      12.773   1.820  -4.627  1.00  0.00
ATOM    296  SG  CYS B  21      11.001   2.055  -4.354  1.00  0.00
ATOM    302  N   GLU B  22      12.344   1.984  -1.384  1.00  0.00
ATOM    303  CA  GLU B  22      11.966   1.123   -.250  1.00  0.00
ATOM    304  C   GLU B  22      10.467    .954   -.225  1.00  0.00
ATOM    305  O   GLU B  22       9.585   1.791   -.277  1.00  0.00
ATOM    306  CB  GLU B  22      12.445   1.712   1.079  1.00  0.00
ATOM    307  CG  GLU B  22      12.116    .862   2.298  1.00  0.00
ATOM    308  CD  GLU B  22      12.664   1.435   3.575  1.00  0.00
ATOM    309  OE1 GLU B  22      13.312   2.452   3.518  1.00  0.00
ATOM    310  OE2 GLU B  22      12.433    .854   4.610  1.00  0.00
ATOM    317  N   TYR B  23      10.052   -.271   -.059  1.00  0.00
ATOM    318  CA  TYR B  23       8.666   -.497   -.043  1.00  0.00
ATOM    319  C   TYR B  23       8.100   -.920   1.255  1.00  0.00
ATOM    320  O   TYR B  23       8.293  -1.987   1.808  1.00  0.00
ATOM    321  CB  TYR B  23       8.320  -1.539  -1.110  1.00  0.00
ATOM    322  CG  TYR B  23       8.645  -1.099  -2.520  1.00  0.00
ATOM    323  CD1 TYR B  23       9.531  -1.839  -3.290  1.00  0.00
ATOM    324  CD2 TYR B  23       8.058    .043  -3.043  1.00  0.00
ATOM    325  CE1 TYR B  23       9.827  -1.437  -4.579  1.00  0.00
ATOM    326  CE2 TYR B  23       8.355    .445  -4.331  1.00  0.00
ATOM    327  CZ  TYR B  23       9.235   -.291  -5.097  1.00  0.00
ATOM    328  OH  TYR B  23       9.531    .109  -6.380  1.00  0.00
ATOM    338  N   GLY B  24       6.958   -.318   1.426  1.00  0.00
ATOM    339  CA  GLY B  24       5.879   -.291   2.426  1.00  0.00
ATOM    340  C   GLY B  24       4.972  -1.427   2.723  1.00  0.00
ATOM    341  O   GLY B  24       3.890  -1.245   3.313  1.00  0.00
ATOM    345  N   SER B  25       5.273  -2.567   2.194  1.00  0.00
ATOM    346  CA  SER B  25       4.414  -3.639   2.580  1.00  0.00
ATOM    347  C   SER B  25       5.258  -4.916   2.779  1.00  0.00
ATOM    348  O   SER B  25       6.351  -5.053   2.263  1.00  0.00
ATOM    349  CB  SER B  25       3.345  -3.850   1.526  1.00  0.00
ATOM    350  OG  SER B  25       2.471  -4.880   1.898  1.00  0.00
ATOM    356  N   SER B  26       4.684  -5.865   3.548  1.00  0.00
ATOM    357  CA  SER B  26       5.323  -7.190   3.772  1.00  0.00
ATOM    358  C   SER B  26       4.779  -7.902   2.739  1.00  0.00
ATOM    359  O   SER B  26       5.557  -8.654   2.138  1.00  0.00
ATOM    360  CB  SER B  26       4.994  -7.852   5.096  1.00  0.00
ATOM    361  OG  SER B  26       3.633  -8.178   5.170  1.00  0.00
ATOM    367  N   GLY B  27       3.632  -7.585   2.185  1.00  0.00
ATOM    368  CA  GLY B  27       3.930  -8.549   1.374  1.00  0.00
ATOM    369  C   GLY B  27       3.812  -9.901   1.676  1.00  0.00
ATOM    370  O   GLY B  27       3.915 -10.590   2.675  1.00  0.00
ATOM    374  N   ASN B  28       4.084 -10.143    .490  1.00  0.00
ATOM    375  CA  ASN B  28       4.588 -11.232   -.084  1.00  0.00
ATOM    376  C   ASN B  28       5.190 -10.564  -1.399  1.00  0.00
ATOM    377  O   ASN B  28       4.556 -10.628  -2.483  1.00  0.00
ATOM    378  CB  ASN B  28       3.524 -12.292   -.304  1.00  0.00
ATOM    379  CG  ASN B  28       4.094 -13.583   -.822  1.00  0.00
ATOM    380  OD1 ASN B  28       5.133 -13.593  -1.492  1.00  0.00
ATOM    381  ND2 ASN B  28       3.433 -14.673   -.527  1.00  0.00
ATOM    388  N   ALA B  29       6.337 -10.371  -1.367  1.00  0.00
ATOM    389  CA  ALA B  29       7.242  -9.829  -2.339  1.00  0.00
ATOM    390  C   ALA B  29       7.103 -10.759  -3.541  1.00  0.00
ATOM    391  O   ALA B  29       7.315 -10.178  -4.597  1.00  0.00
ATOM    392  CB  ALA B  29       8.350  -9.805  -2.005  1.00  0.00
ATOM    398  N   ALA B  30       6.776 -12.153  -3.482  1.00  0.00
ATOM    399  CA  ALA B  30       7.060 -12.292  -4.816  1.00  0.00
ATOM    400  C   ALA B  30       7.318 -12.407  -6.145  1.00  0.00
ATOM    401  O   ALA B  30       8.193 -12.688  -6.931  1.00  0.00
ATOM    402  CB  ALA B  30       6.545 -14.157  -4.314  1.00  0.00
ATOM    408  N   GLU B  31       6.299 -12.064  -6.652  1.00  0.00
ATOM    409  CA  GLU B  31       5.908 -11.859  -8.054  1.00  0.00
ATOM    410  C   GLU B  31       6.048 -10.331  -8.592  1.00  0.00
ATOM    411  O   GLU B  31       5.719 -10.049  -9.732  1.00  0.00
ATOM    412  CB  GLU B  31       4.467 -12.347  -8.217  1.00  0.00
ATOM    413  CG  GLU B  31       4.249 -13.803  -7.832  1.00  0.00
ATOM    414  CD  GLU B  31       5.057 -14.756  -8.669  1.00  0.00
ATOM    415  OE1 GLU B  31       5.354 -14.426  -9.792  1.00  0.00
ATOM    416  OE2 GLU B  31       5.377 -15.816  -8.184  1.00  0.00
ATOM    423  N   VAL B  32       6.485  -9.399  -7.709  1.00  0.00
ATOM    424  CA  VAL B  32       6.552  -7.876  -7.588  1.00  0.00
ATOM    425  C   VAL B  32       7.360  -7.436  -8.847  1.00  0.00
ATOM    426  O   VAL B  32       8.362  -8.142  -9.242  1.00  0.00
ATOM    427  CB  VAL B  32       7.257  -7.412  -6.300  1.00  0.00
ATOM    428  CG1 VAL B  32       8.706  -7.876  -6.289  1.00  0.00
ATOM    429  CG2 VAL B  32       7.175  -5.897  -6.182  1.00  0.00
ATOM    439  N   ARG B  33       6.773  -6.311  -9.425  1.00  0.00
ATOM    440  CA  ARG B  33       7.359  -5.743 -10.570  1.00  0.00
ATOM    441  C   ARG B  33       7.730  -4.354 -10.228  1.00  0.00
ATOM    442  O   ARG B  33       7.082  -3.461  -9.724  1.00  0.00
ATOM    443  CB  ARG B  33       6.405  -5.762 -11.755  1.00  0.00
ATOM    444  CG  ARG B  33       6.938  -5.102 -13.016  1.00  0.00
ATOM    445  CD  ARG B  33       5.978  -5.214 -14.144  1.00  0.00
ATOM    446  NE  ARG B  33       5.847  -6.585 -14.610  1.00  0.00
ATOM    447  CZ  ARG B  33       4.917  -7.010 -15.487  1.00  0.00
ATOM    448  NH1 ARG B  33       4.045  -6.160 -15.983  1.00  0.00
ATOM    449  NH2 ARG B  33       4.881  -8.280 -15.850  1.00  0.00
ATOM    463  N   VAL B  34       8.972  -4.051 -10.588  1.00  0.00
ATOM    464  CA  VAL B  34       9.466  -2.725 -10.237  1.00  0.00
ATOM    465  C   VAL B  34       9.783  -2.013 -11.414  1.00  0.00
ATOM    466  O   VAL B  34      10.465  -2.688 -12.153  1.00  0.00
ATOM    467  CB  VAL B  34      10.729  -2.783  -9.358  1.00  0.00
ATOM    468  CG1 VAL B  34      11.102  -1.392  -8.869  1.00  0.00
ATOM    469  CG2 VAL B  34      10.500  -3.724  -8.185  1.00  0.00
ATOM    479  N   THR B  35       9.216   -.694 -11.535  1.00  0.00
ATOM    480  CA  THR B  35       9.501    .089 -12.744  1.00  0.00
ATOM    481  C   THR B  35      10.231   1.511 -12.526  1.00  0.00
ATOM    482  O   THR B  35       9.967   2.239 -11.557  1.00  0.00
ATOM    483  CB  THR B  35       8.179    .300 -13.504  1.00  0.00
ATOM    484  OG1 THR B  35       7.627   -.972 -13.870  1.00  0.00
ATOM    485  CG2 THR B  35       8.412   1.127 -14.760  1.00  0.00
ATOM    493  N   VAL B  36      11.213   1.900 -13.236  1.00  0.00
ATOM    494  CA  VAL B  36      11.725   3.174 -13.093  1.00  0.00
ATOM    495  C   VAL B  36      11.296   4.003 -14.336  1.00  0.00
ATOM    496  O   VAL B  36      11.461   3.714 -15.546  1.00  0.00
ATOM    497  CB  VAL B  36      13.258   3.106 -12.957  1.00  0.00
ATOM    498  CG1 VAL B  36      13.870   2.419 -14.169  1.00  0.00
ATOM    499  CG2 VAL B  36      13.826   4.506 -12.786  1.00  0.00
ATOM    509  N   LEU B  37      10.736   5.212 -13.949  1.00  0.00
ATOM    510  CA  LEU B  37      10.372   6.012 -15.044  1.00  0.00
ATOM    511  C   LEU B  37      11.140   7.414 -14.977  1.00  0.00
ATOM    512  O   LEU B  37      11.433   8.053 -13.961  1.00  0.00
ATOM    513  CB  LEU B  37       8.849   6.194 -15.035  1.00  0.00
ATOM    514  CG  LEU B  37       8.024   4.900 -15.047  1.00  0.00
ATOM    515  CD1 LEU B  37       7.754   4.457 -13.616  1.00  0.00
ATOM    516  CD2 LEU B  37       6.724   5.134 -15.802  1.00  0.00
ATOM    528  N   ARG B  38      11.490   7.966 -16.120  1.00  0.00
ATOM    529  CA  ARG B  38      11.963   9.259 -16.144  1.00  0.00
ATOM    530  C   ARG B  38      10.908  10.427 -16.552  1.00  0.00
ATOM    531  O   ARG B  38       9.943  10.503 -17.333  1.00  0.00
ATOM    532  CB  ARG B  38      13.153   9.247 -17.093  1.00  0.00
ATOM    533  CG  ARG B  38      13.854  10.586 -17.257  1.00  0.00
ATOM    534  CD  ARG B  38      15.086  10.464 -18.078  1.00  0.00
ATOM    535  NE  ARG B  38      15.785  11.733 -18.198  1.00  0.00
ATOM    536  CZ  ARG B  38      15.627  12.600 -19.217  1.00  0.00
ATOM    537  NH1 ARG B  38      14.792  12.321 -20.194  1.00  0.00
ATOM    538  NH2 ARG B  38      16.311  13.730 -19.235  1.00  0.00
ATOM    552  N   GLN B  39      10.996  11.584 -15.783  1.00  0.00
ATOM    553  CA  GLN B  39       9.930  12.566 -16.237  1.00  0.00
ATOM    554  C   GLN B  39      10.496  13.655 -17.101  1.00  0.00
ATOM    555  O   GLN B  39      11.381  14.364 -16.616  1.00  0.00
ATOM    556  CB  GLN B  39       9.219  13.213 -15.046  1.00  0.00
ATOM    557  CG  GLN B  39       8.061  14.118 -15.428  1.00  0.00
ATOM    558  CD  GLN B  39       7.399  14.754 -14.220  1.00  0.00
ATOM    559  OE1 GLN B  39       7.149  14.089 -13.211  1.00  0.00
ATOM    560  NE2 GLN B  39       7.112  16.047 -14.316  1.00  0.00
ATOM    569  N   ALA B  40      10.114  13.914 -18.249  1.00  0.00
ATOM    570  CA  ALA B  40      10.732  14.872 -18.931  1.00  0.00
ATOM    571  C   ALA B  40      10.081  16.246 -19.197  1.00  0.00
ATOM    572  O   ALA B  40       9.159  16.636 -19.833  1.00  0.00
ATOM    573  CB  ALA B  40      11.052  14.434 -20.254  1.00  0.00
ATOM    579  N   GLY B  41      10.410  17.078 -18.311  1.00  0.00
ATOM    580  CA  GLY B  41       9.690  18.281 -18.405  1.00  0.00
ATOM    581  C   GLY B  41       8.363  17.581 -18.001  1.00  0.00
ATOM    582  O   GLY B  41       8.269  17.009 -16.923  1.00  0.00
ATOM    586  N   SER B  42       7.309  17.738 -18.844  1.00  0.00
ATOM    587  CA  SER B  42       5.925  17.213 -18.638  1.00  0.00
ATOM    588  C   SER B  42       5.594  15.863 -19.193  1.00  0.00
ATOM    589  O   SER B  42       4.389  15.370 -19.173  1.00  0.00
ATOM    590  CB  SER B  42       4.926  18.191 -19.225  1.00  0.00
ATOM    591  OG  SER B  42       5.074  18.286 -20.615  1.00  0.00
ATOM    597  N   GLN B  43       6.621  15.194 -19.812  1.00  0.00
ATOM    598  CA  GLN B  43       6.325  13.988 -20.430  1.00  0.00
ATOM    599  C   GLN B  43       6.794  12.782 -19.770  1.00  0.00
ATOM    600  O   GLN B  43       7.753  12.543 -19.037  1.00  0.00
ATOM    601  CB  GLN B  43       6.882  14.014 -21.855  1.00  0.00
ATOM    602  CG  GLN B  43       6.347  15.148 -22.713  1.00  0.00
ATOM    603  CD  GLN B  43       4.861  15.014 -22.988  1.00  0.00
ATOM    604  OE1 GLN B  43       4.415  14.042 -23.604  1.00  0.00
ATOM    605  NE2 GLN B  43       4.086  15.991 -22.533  1.00  0.00
ATOM    614  N   MET B  44       6.241  11.691 -19.910  1.00  0.00
ATOM    615  CA  MET B  44       6.924  10.706 -19.073  1.00  0.00
ATOM    616  C   MET B  44       7.387   9.478 -19.852  1.00  0.00
ATOM    617  O   MET B  44       6.618   8.928 -20.649  1.00  0.00
ATOM    618  CB  MET B  44       6.008  10.280 -17.927  1.00  0.00
ATOM    619  CG  MET B  44       6.625   9.271 -16.970  1.00  0.00
ATOM    620  SD  MET B  44       5.535   8.864 -15.591  1.00  0.00
ATOM    621  CE  MET B  44       5.579  10.393 -14.662  1.00  0.00
ATOM    631  N   THR B  45       8.579   8.989 -19.575  1.00  0.00
ATOM    632  CA  THR B  45       8.944   7.950 -20.326  1.00  0.00
ATOM    633  C   THR B  45       9.359   6.680 -19.411  1.00  0.00
ATOM    634  O   THR B  45       9.721   6.513 -18.227  1.00  0.00
ATOM    635  CB  THR B  45      10.082   8.420 -21.251  1.00  0.00
ATOM    636  OG1 THR B  45      11.207   8.825 -20.461  1.00  0.00
ATOM    637  CG2 THR B  45       9.623   9.589 -22.109  1.00  0.00
ATOM    645  N   GLU B  46       9.256   5.530 -19.947  1.00  0.00
ATOM    646  CA  GLU B  46       9.606   4.429 -19.001  1.00  0.00
ATOM    647  C   GLU B  46      10.887   4.023 -19.512  1.00  0.00
ATOM    648  O   GLU B  46      11.070   3.741 -20.724  1.00  0.00
ATOM    649  CB  GLU B  46       8.624   3.255 -18.998  1.00  0.00
ATOM    650  CG  GLU B  46       9.006   2.118 -18.060  1.00  0.00
ATOM    651  CD  GLU B  46       8.006    .996 -18.064  1.00  0.00
ATOM    652  OE1 GLU B  46       6.852   1.254 -18.312  1.00  0.00
ATOM    653  OE2 GLU B  46       8.396   -.122 -17.819  1.00  0.00
ATOM    660  N   VAL B  47      11.793   3.879 -18.605  1.00  0.00
ATOM    661  CA  VAL B  47      13.138   3.650 -18.919  1.00  0.00
ATOM    662  C   VAL B  47      13.577   2.251 -18.517  1.00  0.00
ATOM    663  O   VAL B  47      14.285   1.598 -19.286  1.00  0.00
ATOM    664  CB  VAL B  47      14.012   4.703 -18.211  1.00  0.00
ATOM    665  CG1 VAL B  47      15.488   4.414 -18.446  1.00  0.00
ATOM    666  CG2 VAL B  47      13.649   6.095 -18.706  1.00  0.00
ATOM    676  N   CYS B  48      13.122   1.795 -17.475  1.00  0.00
ATOM    677  CA  CYS B  48      13.446    .499 -17.112  1.00  0.00
ATOM    678  C   CYS B  48      12.576   -.234 -16.247  1.00  0.00
ATOM    679  O   CYS B  48      11.716   -.080 -15.422  1.00  0.00
ATOM    680  CB  CYS B  48      14.822    .513 -16.446  1.00  0.00
ATOM    681  SG  CYS B  48      15.428  -1.123 -15.968  1.00  0.00
ATOM    687  N   ALA B  49      12.686  -1.399 -16.573  1.00  0.00
ATOM    688  CA  ALA B  49      11.830  -2.083 -15.764  1.00  0.00
ATOM    689  C   ALA B  49      12.446  -3.165 -15.303  1.00  0.00
ATOM    690  O   ALA B  49      13.328  -3.784 -15.917  1.00  0.00
ATOM    691  CB  ALA B  49      10.692  -2.205 -16.279  1.00  0.00
ATOM    697  N   ALA B  50      11.908  -3.547 -14.349  1.00  0.00
ATOM    698  CA  ALA B  50      12.502  -4.736 -14.005  1.00  0.00
ATOM    699  C   ALA B  50      11.647  -5.327 -13.195  1.00  0.00
ATOM    700  O   ALA B  50      10.945  -4.635 -12.544  1.00  0.00
ATOM    701  CB  ALA B  50      13.694  -4.557 -13.170  1.00  0.00
ATOM    707  N   THR B  51      11.744  -6.728 -13.391  1.00  0.00
ATOM    708  CA  THR B  51      10.841  -7.554 -12.783  1.00  0.00
ATOM    709  C   THR B  51      11.546  -8.495 -12.159  1.00  0.00
ATOM    710  O   THR B  51      12.400  -9.181 -12.667  1.00  0.00
ATOM    711  CB  THR B  51       9.854  -8.221 -13.758  1.00  0.00
ATOM    712  OG1 THR B  51       9.175  -7.212 -14.518  1.00  0.00
ATOM    713  CG2 THR B  51       8.831  -9.051 -12.998  1.00  0.00
ATOM    721  N   TYR B  52      11.143  -8.679 -11.035  1.00  0.00
ATOM    722  CA  TYR B  52      11.778  -9.576 -10.331  1.00  0.00
ATOM    723  C   TYR B  52      10.766 -10.310 -10.077  1.00  0.00
ATOM    724  O   TYR B  52       9.615  -9.923  -9.686  1.00  0.00
ATOM    725  CB  TYR B  52      12.466  -9.057  -9.067  1.00  0.00
ATOM    726  CG  TYR B  52      13.401  -7.894  -9.315  1.00  0.00
ATOM    727  CD1 TYR B  52      12.909  -6.597  -9.320  1.00  0.00
ATOM    728  CD2 TYR B  52      14.751  -8.125  -9.536  1.00  0.00
ATOM    729  CE1 TYR B  52      13.763  -5.535  -9.546  1.00  0.00
ATOM    730  CE2 TYR B  52      15.605  -7.063  -9.762  1.00  0.00
ATOM    731  CZ  TYR B  52      15.115  -5.772  -9.768  1.00  0.00
ATOM    732  OH  TYR B  52      15.966  -4.715  -9.993  1.00  0.00
ATOM    742  N   THR B  53      11.363 -11.258  -9.845  1.00  0.00
ATOM    743  CA  THR B  53      10.698 -12.260  -9.482  1.00  0.00
ATOM    744  C   THR B  53      11.541 -12.675  -8.392  1.00  0.00
ATOM    745  O   THR B  53      12.520 -12.162  -8.211  1.00  0.00
ATOM    746  CB  THR B  53      10.530 -13.312 -10.594  1.00  0.00
ATOM    747  OG1 THR B  53      11.792 -13.937 -10.860  1.00  0.00
ATOM    748  CG2 THR B  53      10.012 -12.662 -11.869  1.00  0.00
ATOM    756  N   VAL B  54      11.007 -13.518  -7.530  1.00  0.00
ATOM    757  CA  VAL B  54      11.693 -14.021  -6.426  1.00  0.00
ATOM    758  C   VAL B  54      11.773 -14.706  -7.823  1.00  0.00
ATOM    759  O   VAL B  54      10.737 -14.734  -8.505  1.00  0.00
ATOM    760  CB  VAL B  54      10.961 -14.690  -5.247  1.00  0.00
ATOM    761  CG1 VAL B  54      10.292 -15.980  -5.698  1.00  0.00
ATOM    762  CG2 VAL B  54      11.940 -14.958  -4.114  1.00  0.00
ATOM    772  N   GLU B  55      12.665 -15.285  -8.075  1.00  0.00
ATOM    773  CA  GLU B  55      13.674 -16.072  -8.714  1.00  0.00
ATOM    774  C   GLU B  55      14.364 -15.051  -9.777  1.00  0.00
ATOM    775  O   GLU B  55      14.779 -15.433 -10.884  1.00  0.00
ATOM    776  CB  GLU B  55      13.059 -17.307  -9.376  1.00  0.00
ATOM    777  CG  GLU B  55      12.349 -18.248  -8.414  1.00  0.00
ATOM    778  CD  GLU B  55      11.848 -19.499  -9.081  1.00  0.00
ATOM    779  OE1 GLU B  55      11.944 -19.588 -10.282  1.00  0.00
ATOM    780  OE2 GLU B  55      11.370 -20.367  -8.390  1.00  0.00
ATOM    787  N   ASP B  56      14.404 -13.724  -9.397  1.00  0.00
ATOM    788  CA  ASP B  56      15.274 -12.502  -9.641  1.00  0.00
ATOM    789  C   ASP B  56      15.540 -12.007 -10.977  1.00  0.00
ATOM    790  O   ASP B  56      16.576 -11.350 -11.232  1.00  0.00
ATOM    791  CB  ASP B  56      16.662 -12.720  -9.033  1.00  0.00
ATOM    792  CG  ASP B  56      16.627 -12.890  -7.520  1.00  0.00
ATOM    793  OD1 ASP B  56      15.922 -12.150  -6.875  1.00  0.00
ATOM    794  OD2 ASP B  56      17.306 -13.757  -7.025  1.00  0.00
ATOM    799  N   GLU B  57      14.817 -12.476 -11.900  1.00  0.00
ATOM    800  CA  GLU B  57      15.221 -11.869 -13.049  1.00  0.00
ATOM    801  C   GLU B  57      15.023 -10.439 -12.778  1.00  0.00
ATOM    802  O   GLU B  57      14.398  -9.935 -11.665  1.00  0.00
ATOM    803  CB  GLU B  57      14.415 -12.348 -14.259  1.00  0.00
ATOM    804  CG  GLU B  57      14.656 -13.802 -14.639  1.00  0.00
ATOM    805  CD  GLU B  57      13.874 -14.228 -15.851  1.00  0.00
ATOM    806  OE1 GLU B  57      13.109 -13.437 -16.348  1.00  0.00
ATOM    807  OE2 GLU B  57      14.043 -15.345 -16.280  1.00  0.00
ATOM    814  N   LEU B  58      15.879  -9.827 -13.717  1.00  0.00
ATOM    815  CA  LEU B  58      15.799  -8.465 -14.004  1.00  0.00
ATOM    816  C   LEU B  58      15.693  -8.109 -15.514  1.00  0.00
ATOM    817  O   LEU B  58      16.493  -8.592 -16.265  1.00  0.00
ATOM    818  CB  LEU B  58      17.029  -7.791 -13.384  1.00  0.00
ATOM    819  CG  LEU B  58      17.090  -6.264 -13.519  1.00  0.00
ATOM    820  CD1 LEU B  58      17.882  -5.682 -12.357  1.00  0.00
ATOM    821  CD2 LEU B  58      17.726  -5.898 -14.852  1.00  0.00
ATOM    833  N   ALA B  59      14.799  -7.289 -15.975  1.00  0.00
ATOM    834  CA  ALA B  59      14.917  -6.950 -17.363  1.00  0.00
ATOM    835  C   ALA B  59      15.486  -5.492 -17.711  1.00  0.00
ATOM    836  O   ALA B  59      15.459  -4.613 -16.830  1.00  0.00
ATOM    837  CB  ALA B  59      13.723  -7.256 -17.935  1.00  0.00
ATOM    843  N   PHE B  60      16.002  -5.189 -18.921  1.00  0.00
ATOM    844  CA  PHE B  60      16.413  -3.829 -18.975  1.00  0.00
ATOM    845  C   PHE B  60      15.987  -3.196 -20.045  1.00  0.00
ATOM    846  O   PHE B  60      15.708  -3.757 -21.085  1.00  0.00
ATOM    847  CB  PHE B  60      17.934  -3.673 -18.966  1.00  0.00
ATOM    848  CG  PHE B  60      18.624  -4.391 -20.091  1.00  0.00
ATOM    849  CD1 PHE B  60      18.815  -3.768 -21.316  1.00  0.00
ATOM    850  CD2 PHE B  60      19.082  -5.689 -19.928  1.00  0.00
ATOM    851  CE1 PHE B  60      19.449  -4.428 -22.352  1.00  0.00
ATOM    852  CE2 PHE B  60      19.717  -6.350 -20.961  1.00  0.00
ATOM    853  CZ  PHE B  60      19.900  -5.718 -22.175  1.00  0.00
ATOM    863  N   LEU B  61      15.786  -2.033 -19.829  1.00  0.00
ATOM    864  CA  LEU B  61      15.281  -1.674 -20.995  1.00  0.00
ATOM    865  C   LEU B  61      16.174   -.774 -21.597  1.00  0.00
ATOM    866  O   LEU B  61      17.221   -.618 -20.967  1.00  0.00
ATOM    867  CB  LEU B  61      13.899  -1.034 -20.815  1.00  0.00
ATOM    868  CG  LEU B  61      12.855  -1.896 -20.095  1.00  0.00
ATOM    869  CD1 LEU B  61      11.595  -1.075 -19.856  1.00  0.00
ATOM    870  CD2 LEU B  61      12.553  -3.131 -20.930  1.00  0.00
ATOM    882  N   ASP B  62      15.799   -.235 -22.658  1.00  0.00
ATOM    883  CA  ASP B  62      16.736    .288 -23.390  1.00  0.00
ATOM    884  C   ASP B  62      17.837   1.220 -22.886  1.00  0.00
ATOM    885  O   ASP B  62      17.639   2.218 -22.201  1.00  0.00
ATOM    886  CB  ASP B  62      15.943    .979 -24.503  1.00  0.00
ATOM    887  CG  ASP B  62      15.280   -.005 -25.457  1.00  0.00
ATOM    888  OD1 ASP B  62      15.558  -1.176 -25.359  1.00  0.00
ATOM    889  OD2 ASP B  62      14.502    .425 -26.275  1.00  0.00
ATOM    894  N   ASP B  63      19.040    .820 -23.314  1.00  0.00
ATOM    895  CA  ASP B  63      20.317   1.437 -23.105  1.00  0.00
ATOM    896  C   ASP B  63      20.479   1.500 -21.680  1.00  0.00
ATOM    897  O   ASP B  63      21.395   2.120 -21.130  1.00  0.00
ATOM    898  CB  ASP B  63      20.409   2.839 -23.713  1.00  0.00
ATOM    899  CG  ASP B  63      20.319   2.833 -25.233  1.00  0.00
ATOM    900  OD1 ASP B  63      20.511   1.792 -25.816  1.00  0.00
ATOM    901  OD2 ASP B  63      20.059   3.869 -25.797  1.00  0.00
ATOM    906  N   SER B  64      19.755    .719 -21.026  1.00  0.00
ATOM    907  CA  SER B  64      19.810    .974 -19.677  1.00  0.00
ATOM    908  C   SER B  64      20.023   -.347 -19.543  1.00  0.00
ATOM    909  O   SER B  64      19.411  -1.291 -20.032  1.00  0.00
ATOM    910  CB  SER B  64      18.552   1.494 -19.010  1.00  0.00
ATOM    911  OG  SER B  64      18.169   2.729 -19.552  1.00  0.00
ATOM    917  N   THR B  65      20.812   -.375 -18.745  1.00  0.00
ATOM    918  CA  THR B  65      21.248  -1.406 -18.180  1.00  0.00
ATOM    919  C   THR B  65      20.894  -1.032 -16.809  1.00  0.00
ATOM    920  O   THR B  65      21.133    .077 -16.272  1.00  0.00
ATOM    921  CB  THR B  65      22.751  -1.636 -18.422  1.00  0.00
ATOM    922  OG1 THR B  65      22.988  -1.825 -19.823  1.00  0.00
ATOM    923  CG2 THR B  65      23.232  -2.862 -17.661  1.00  0.00
ATOM    931  N   CYS B  66      20.312  -2.016 -16.244  1.00  0.00
ATOM    932  CA  CYS B  66      19.778  -1.968 -15.017  1.00  0.00
ATOM    933  C   CYS B  66      20.172  -3.047 -14.253  1.00  0.00
ATOM    934  O   CYS B  66      19.889  -4.169 -14.579  1.00  0.00
ATOM    935  CB  CYS B  66      18.251  -1.943 -15.090  1.00  0.00
ATOM    936  SG  CYS B  66      17.435  -1.938 -13.476  1.00  0.00
ATOM    942  N   THR B  67      20.557  -2.765 -13.195  1.00  0.00
ATOM    943  CA  THR B  67      20.899  -4.016 -12.444  1.00  0.00
ATOM    944  C   THR B  67      20.277  -3.687 -11.215  1.00  0.00
ATOM    945  O   THR B  67      20.100  -2.615 -10.611  1.00  0.00
ATOM    946  CB  THR B  67      22.398  -4.307 -12.247  1.00  0.00
ATOM    947  OG1 THR B  67      22.963  -3.337 -11.357  1.00  0.00
ATOM    948  CG2 THR B  67      23.130  -4.255 -13.580  1.00  0.00
ATOM    956  N   GLY B  68      20.090  -4.736 -10.618  1.00  0.00
ATOM    957  CA  GLY B  68      19.424  -4.482  -9.512  1.00  0.00
ATOM    958  C   GLY B  68      19.299  -5.742  -8.933  1.00  0.00
ATOM    959  O   GLY B  68      19.642  -6.842  -9.428  1.00  0.00
ATOM    963  N   THR B  69      18.746  -5.545  -7.836  1.00  0.00
ATOM    964  CA  THR B  69      18.650  -6.706  -6.906  1.00  0.00
ATOM    965  C   THR B  69      17.486  -6.533  -5.955  1.00  0.00
ATOM    966  O   THR B  69      16.918  -5.416  -5.613  1.00  0.00
ATOM    967  CB  THR B  69      19.942  -6.897  -6.090  1.00  0.00
ATOM    968  OG1 THR B  69      19.897  -8.156  -5.405  1.00  0.00
ATOM    969  CG2 THR B  69      20.102  -5.777  -5.074  1.00  0.00
ATOM    977  N   SER B  70      17.191  -7.585  -5.283  1.00  0.00
ATOM    978  CA  SER B  70      16.106  -7.295  -4.315  1.00  0.00
ATOM    979  C   SER B  70      16.445  -7.914  -3.110  1.00  0.00
ATOM    980  O   SER B  70      17.112  -8.970  -3.022  1.00  0.00
ATOM    981  CB  SER B  70      14.751  -7.812  -4.759  1.00  0.00
ATOM    982  OG  SER B  70      14.739  -9.212  -4.806  1.00  0.00
ATOM    988  N   SER B  71      15.761  -7.255  -2.174  1.00  0.00
ATOM    989  CA  SER B  71      15.793  -7.793   -.815  1.00  0.00
ATOM    990  C   SER B  71      14.801  -7.470    .088  1.00  0.00
ATOM    991  O   SER B  71      14.296  -6.424    .527  1.00  0.00
ATOM    992  CB  SER B  71      17.084  -7.398   -.126  1.00  0.00
ATOM    993  OG  SER B  71      17.130  -7.901   1.181  1.00  0.00
ATOM    999  N   GLY B  72      14.041  -8.476    .200  1.00  0.00
ATOM   1000  CA  GLY B  72      13.153  -8.101   1.176  1.00  0.00
ATOM   1001  C   GLY B  72      12.227  -7.062    .522  1.00  0.00
ATOM   1002  O   GLY B  72      11.659  -7.268   -.571  1.00  0.00
ATOM   1006  N   ASN B  73      12.141  -5.916   1.241  1.00  0.00
ATOM   1007  CA  ASN B  73      11.320  -4.768    .693  1.00  0.00
ATOM   1008  C   ASN B  73      12.174  -3.595   -.158  1.00  0.00
ATOM   1009  O   ASN B  73      11.875  -2.425   -.435  1.00  0.00
ATOM   1010  CB  ASN B  73      10.560  -4.150   1.852  1.00  0.00
ATOM   1011  CG  ASN B  73      11.470  -3.529   2.875  1.00  0.00
ATOM   1012  OD1 ASN B  73      12.671  -3.823   2.915  1.00  0.00
ATOM   1013  ND2 ASN B  73      10.923  -2.675   3.702  1.00  0.00
ATOM   1020  N   LYS B  74      13.388  -3.800   -.460  1.00  0.00
ATOM   1021  CA  LYS B  74      14.198  -2.720  -1.102  1.00  0.00
ATOM   1022  C   LYS B  74      14.625  -3.110  -2.523  1.00  0.00
ATOM   1023  O   LYS B  74      15.038  -4.244  -2.935  1.00  0.00
ATOM   1024  CB  LYS B  74      15.436  -2.397   -.264  1.00  0.00
ATOM   1025  CG  LYS B  74      15.134  -1.747   1.080  1.00  0.00
ATOM   1026  CD  LYS B  74      16.413  -1.337   1.795  1.00  0.00
ATOM   1027  CE  LYS B  74      16.112   -.654   3.121  1.00  0.00
ATOM   1028  NZ  LYS B  74      17.353   -.219   3.818  1.00  0.00
ATOM   1042  N   VAL B  75      14.435  -2.127  -3.380  1.00  0.00
ATOM   1043  CA  VAL B  75      14.873  -2.429  -4.672  1.00  0.00
ATOM   1044  C   VAL B  75      15.993  -1.416  -5.131  1.00  0.00
ATOM   1045  O   VAL B  75      16.182   -.237  -4.932  1.00  0.00
ATOM   1046  CB  VAL B  75      13.664  -2.392  -5.625  1.00  0.00
ATOM   1047  CG1 VAL B  75      14.079  -2.812  -7.027  1.00  0.00
ATOM   1048  CG2 VAL B  75      12.560  -3.294  -5.096  1.00  0.00
ATOM   1058  N   ASN B  76      17.011  -2.049  -5.694  1.00  0.00
ATOM   1059  CA  ASN B  76      18.168  -1.108  -6.062  1.00  0.00
ATOM   1060  C   ASN B  76      18.418  -1.029  -7.557  1.00  0.00
ATOM   1061  O   ASN B  76      18.657  -2.178  -8.110  1.00  0.00
ATOM   1062  CB  ASN B  76      19.456  -1.518  -5.372  1.00  0.00
ATOM   1063  CG  ASN B  76      20.571   -.536  -5.599  1.00  0.00
ATOM   1064  OD1 ASN B  76      20.601    .165  -6.617  1.00  0.00
ATOM   1065  ND2 ASN B  76      21.491   -.471  -4.669  1.00  0.00
ATOM   1072  N   LEU B  77      18.358    .134  -8.251  1.00  0.00
ATOM   1073  CA  LEU B  77      18.535    .139  -9.636  1.00  0.00
ATOM   1074  C   LEU B  77      19.894    .785 -10.004  1.00  0.00
ATOM   1075  O   LEU B  77      20.379   1.836  -9.641  1.00  0.00
ATOM   1076  CB  LEU B  77      17.368    .891 -10.289  1.00  0.00
ATOM   1077  CG  LEU B  77      15.965    .429  -9.876  1.00  0.00
ATOM   1078  CD1 LEU B  77      14.920   1.295 -10.567  1.00  0.00
ATOM   1079  CD2 LEU B  77      15.785  -1.038 -10.239  1.00  0.00
ATOM   1091  N   THR B  78      20.665    .081 -10.711  1.00  0.00
ATOM   1092  CA  THR B  78      21.846    .697 -11.080  1.00  0.00
ATOM   1093  C   THR B  78      21.849    .986 -12.500  1.00  0.00
ATOM   1094  O   THR B  78      21.538    .096 -13.341  1.00  0.00
ATOM   1095  CB  THR B  78      23.064   -.173 -10.719  1.00  0.00
ATOM   1096  OG1 THR B  78      23.130   -.342  -9.297  1.00  0.00
ATOM   1097  CG2 THR B  78      24.348    .479 -11.208  1.00  0.00
ATOM   1105  N   ILE B  79      22.168   2.386 -12.767  1.00  0.00
ATOM   1106  CA  ILE B  79      22.204   2.759 -14.109  1.00  0.00
ATOM   1107  C   ILE B  79      23.605   3.045 -14.692  1.00  0.00
ATOM   1108  O   ILE B  79      24.456   3.799 -14.185  1.00  0.00
ATOM   1109  CB  ILE B  79      21.302   3.994 -14.285  1.00  0.00
ATOM   1110  CG1 ILE B  79      19.971   3.793 -13.556  1.00  0.00
ATOM   1111  CG2 ILE B  79      21.067   4.274 -15.762  1.00  0.00
ATOM   1112  CD1 ILE B  79      19.164   2.624 -14.070  1.00  0.00
ATOM   1124  N   GLN B  80      23.948   2.312 -15.812  1.00  0.00
ATOM   1125  CA  GLN B  80      25.316   2.614 -16.229  1.00  0.00
ATOM   1126  C   GLN B  80      25.404   3.436 -17.558  1.00  0.00
ATOM   1127  O   GLN B  80      24.597   3.199 -18.467  1.00  0.00
ATOM   1128  CB  GLN B  80      26.096   1.305 -16.372  1.00  0.00
ATOM   1129  CG  GLN B  80      26.223    .510 -15.083  1.00  0.00
ATOM   1130  CD  GLN B  80      26.997   -.780 -15.272  1.00  0.00
ATOM   1131  OE1 GLN B  80      26.991  -1.371 -16.356  1.00  0.00
ATOM   1132  NE2 GLN B  80      27.668  -1.226 -14.217  1.00  0.00
ATOM   1141  N   GLY B  81      26.343   4.325 -17.688  1.00  0.00
ATOM   1142  CA  GLY B  81      26.732   5.145 -18.846  1.00  0.00
ATOM   1143  C   GLY B  81      25.773   6.262 -19.115  1.00  0.00
ATOM   1144  O   GLY B  81      25.488   6.641 -20.256  1.00  0.00
ATOM   1148  N   LEU B  82      25.268   6.761 -18.074  1.00  0.00
ATOM   1149  CA  LEU B  82      24.345   7.824 -18.024  1.00  0.00
ATOM   1150  C   LEU B  82      25.106   8.971 -18.690  1.00  0.00
ATOM   1151  O   LEU B  82      26.318   9.069 -18.529  1.00  0.00
ATOM   1152  CB  LEU B  82      23.933   8.152 -16.583  1.00  0.00
ATOM   1153  CG  LEU B  82      22.728   7.373 -16.042  1.00  0.00
ATOM   1154  CD1 LEU B  82      22.622   7.582 -14.538  1.00  0.00
ATOM   1155  CD2 LEU B  82      21.464   7.837 -16.749  1.00  0.00
ATOM   1167  N   ARG B  83      24.475   9.788 -19.384  1.00  0.00
ATOM   1168  CA  ARG B  83      25.014  10.944 -20.077  1.00  0.00
ATOM   1169  C   ARG B  83      24.489  12.118 -19.347  1.00  0.00
ATOM   1170  O   ARG B  83      23.534  11.919 -18.611  1.00  0.00
ATOM   1171  CB  ARG B  83      24.594  11.001 -21.539  1.00  0.00
ATOM   1172  CG  ARG B  83      25.109   9.857 -22.397  1.00  0.00
ATOM   1173  CD  ARG B  83      24.633   9.964 -23.800  1.00  0.00
ATOM   1174  NE  ARG B  83      23.194   9.778 -23.900  1.00  0.00
ATOM   1175  CZ  ARG B  83      22.471   9.990 -25.017  1.00  0.00
ATOM   1176  NH1 ARG B  83      23.065  10.393 -26.118  1.00  0.00
ATOM   1177  NH2 ARG B  83      21.165   9.791 -25.006  1.00  0.00
ATOM   1191  N   ALA B  84      25.114  13.296 -19.548  1.00  0.00
ATOM   1192  CA  ALA B  84      24.804  14.495 -18.838  1.00  0.00
ATOM   1193  C   ALA B  84      23.390  14.961 -18.975  1.00  0.00
ATOM   1194  O   ALA B  84      22.708  15.148 -17.916  1.00  0.00
ATOM   1195  CB  ALA B  84      25.845  15.709 -19.377  1.00  0.00
ATOM   1201  N   MET B  85      22.873  14.720 -20.076  1.00  0.00
ATOM   1202  CA  MET B  85      21.612  15.073 -20.538  1.00  0.00
ATOM   1203  C   MET B  85      20.527  14.194 -19.952  1.00  0.00
ATOM   1204  O   MET B  85      19.348  14.428 -20.169  1.00  0.00
ATOM   1205  CB  MET B  85      21.608  15.012 -22.065  1.00  0.00
ATOM   1206  CG  MET B  85      22.515  16.033 -22.738  1.00  0.00
ATOM   1207  SD  MET B  85      22.089  17.732 -22.307  1.00  0.00
ATOM   1208  CE  MET B  85      20.497  17.896 -23.111  1.00  0.00
ATOM   1218  N   ASP B  86      20.944  13.151 -19.201  1.00  0.00
ATOM   1219  CA  ASP B  86      20.048  12.155 -18.631  1.00  0.00
ATOM   1220  C   ASP B  86      19.560  12.521 -17.280  1.00  0.00
ATOM   1221  O   ASP B  86      18.795  11.765 -16.665  1.00  0.00
ATOM   1222  CB  ASP B  86      20.741  10.793 -18.549  1.00  0.00
ATOM   1223  CG  ASP B  86      21.015  10.184 -19.918  1.00  0.00
ATOM   1224  OD1 ASP B  86      20.383  10.590 -20.864  1.00  0.00
ATOM   1225  OD2 ASP B  86      21.854   9.320 -20.004  1.00  0.00
ATOM   1230  N   THR B  87      19.927  13.687 -16.898  1.00  0.00
ATOM   1231  CA  THR B  87      19.612  14.321 -15.676  1.00  0.00
ATOM   1232  C   THR B  87      18.118  14.469 -15.614  1.00  0.00
ATOM   1233  O   THR B  87      17.426  14.653 -16.608  1.00  0.00
ATOM   1234  CB  THR B  87      20.307  15.689 -15.547  1.00  0.00
ATOM   1235  OG1 THR B  87      20.047  16.239 -14.249  1.00  0.00
ATOM   1236  CG2 THR B  87      19.799  16.648 -16.612  1.00  0.00
ATOM   1244  N   GLY B  88      17.585  14.258 -14.375  1.00  0.00
ATOM   1245  CA  GLY B  88      16.168  14.351 -14.109  1.00  0.00
ATOM   1246  C   GLY B  88      15.275  13.628 -13.116  1.00  0.00
ATOM   1247  O   GLY B  88      15.638  13.089 -12.044  1.00  0.00
ATOM   1251  N   LEU B  89      13.988  13.799 -13.262  1.00  0.00
ATOM   1252  CA  LEU B  89      13.392  13.198 -12.117  1.00  0.00
ATOM   1253  C   LEU B  89      13.105  11.672 -12.277  1.00  0.00
ATOM   1254  O   LEU B  89      12.583  11.121 -13.252  1.00  0.00
ATOM   1255  CB  LEU B  89      12.093  13.951 -11.802  1.00  0.00
ATOM   1256  CG  LEU B  89      12.250  15.233 -10.976  1.00  0.00
ATOM   1257  CD1 LEU B  89      13.075  16.245 -11.760  1.00  0.00
ATOM   1258  CD2 LEU B  89      10.876  15.792 -10.638  1.00  0.00
ATOM   1270  N   TYR B  90      13.497  10.880 -11.330  1.00  0.00
ATOM   1271  CA  TYR B  90      13.144   9.508 -11.531  1.00  0.00
ATOM   1272  C   TYR B  90      12.108   9.090 -10.486  1.00  0.00
ATOM   1273  O   TYR B  90      11.915   9.384  -9.305  1.00  0.00
ATOM   1274  CB  TYR B  90      14.388   8.619 -11.465  1.00  0.00
ATOM   1275  CG  TYR B  90      15.336   8.808 -12.628  1.00  0.00
ATOM   1276  CD1 TYR B  90      16.035   9.998 -12.766  1.00  0.00
ATOM   1277  CD2 TYR B  90      15.507   7.792 -13.556  1.00  0.00
ATOM   1278  CE1 TYR B  90      16.901  10.171 -13.828  1.00  0.00
ATOM   1279  CE2 TYR B  90      16.373   7.965 -14.618  1.00  0.00
ATOM   1280  CZ  TYR B  90      17.068   9.149 -14.756  1.00  0.00
ATOM   1281  OH  TYR B  90      17.931   9.321 -15.814  1.00  0.00
ATOM   1291  N   ILE B  91      11.181   8.361 -10.995  1.00  0.00
ATOM   1292  CA  ILE B  91      10.157   7.869 -10.089  1.00  0.00
ATOM   1293  C   ILE B  91      10.168   6.286 -10.004  1.00  0.00
ATOM   1294  O   ILE B  91      10.643   5.526 -10.924  1.00  0.00
ATOM   1295  CB  ILE B  91       8.774   8.372 -10.541  1.00  0.00
ATOM   1296  CG1 ILE B  91       8.718   9.901 -10.487  1.00  0.00
ATOM   1297  CG2 ILE B  91       7.679   7.765  -9.678  1.00  0.00
ATOM   1298  CD1 ILE B  91       7.495  10.492 -11.149  1.00  0.00
ATOM   1310  N   CYS B  92       9.910   5.735  -8.918  1.00  0.00
ATOM   1311  CA  CYS B  92       9.844   4.314  -8.772  1.00  0.00
ATOM   1312  C   CYS B  92       8.442   3.782  -8.591  1.00  0.00
ATOM   1313  O   CYS B  92       7.652   4.326  -7.769  1.00  0.00
ATOM   1314  CB  CYS B  92      10.695   3.882  -7.577  1.00  0.00
ATOM   1315  SG  CYS B  92      11.086   2.116  -7.549  1.00  0.00
ATOM   1321  N   LYS B  93       8.147   2.615  -9.199  1.00  0.00
ATOM   1322  CA  LYS B  93       6.770   2.124  -9.025  1.00  0.00
ATOM   1323  C   LYS B  93       6.862    .604  -8.729  1.00  0.00
ATOM   1324  O   LYS B  93       7.393   -.292  -9.361  1.00  0.00
ATOM   1325  CB  LYS B  93       5.916   2.399 -10.263  1.00  0.00
ATOM   1326  CG  LYS B  93       4.482   1.897 -10.163  1.00  0.00
ATOM   1327  CD  LYS B  93       3.724   2.124 -11.463  1.00  0.00
ATOM   1328  CE  LYS B  93       2.291   1.621 -11.365  1.00  0.00
ATOM   1329  NZ  LYS B  93       1.561   1.768 -12.653  1.00  0.00
ATOM   1343  N   VAL B  94       5.992    .170  -7.751  1.00  0.00
ATOM   1344  CA  VAL B  94       5.935  -1.179  -7.578  1.00  0.00
ATOM   1345  C   VAL B  94       4.481  -1.815  -7.853  1.00  0.00
ATOM   1346  O   VAL B  94       3.454  -1.008  -7.478  1.00  0.00
ATOM   1347  CB  VAL B  94       6.409  -1.458  -6.139  1.00  0.00
ATOM   1348  CG1 VAL B  94       5.469   -.809  -5.133  1.00  0.00
ATOM   1349  CG2 VAL B  94       6.498  -2.958  -5.904  1.00  0.00
ATOM   1359  N   GLU B  95       4.498  -3.090  -8.431  1.00  0.00
ATOM   1360  CA  GLU B  95       3.252  -3.713  -8.602  1.00  0.00
ATOM   1361  C   GLU B  95       3.234  -5.144  -8.110  1.00  0.00
ATOM   1362  O   GLU B  95       4.185  -5.974  -8.191  1.00  0.00
ATOM   1363  CB  GLU B  95       2.862  -3.659 -10.081  1.00  0.00
ATOM   1364  CG  GLU B  95       2.596  -2.257 -10.610  1.00  0.00
ATOM   1365  CD  GLU B  95       2.164  -2.248 -12.050  1.00  0.00
ATOM   1366  OE1 GLU B  95       2.154  -3.293 -12.655  1.00  0.00
ATOM   1367  OE2 GLU B  95       1.843  -1.193 -12.546  1.00  0.00
ATOM   1374  N   LEU B  96       2.227  -5.542  -7.413  1.00  0.00
ATOM   1375  CA  LEU B  96       2.242  -6.930  -7.014  1.00  0.00
ATOM   1376  C   LEU B  96       1.276  -7.869  -7.984  1.00  0.00
ATOM   1377  O   LEU B  96        .195  -7.730  -8.606  1.00  0.00
ATOM   1378  CB  LEU B  96       1.806  -7.000  -5.545  1.00  0.00
ATOM   1379  CG  LEU B  96       2.731  -6.300  -4.542  1.00  0.00
ATOM   1380  CD1 LEU B  96       2.063  -6.262  -3.174  1.00  0.00
ATOM   1381  CD2 LEU B  96       4.062  -7.035  -4.480  1.00  0.00
ATOM   1393  N   MET B  97       1.674  -9.031  -8.096  1.00  0.00
ATOM   1394  CA  MET B  97        .860  -9.970  -9.025  1.00  0.00
ATOM   1395  C   MET B  97        .708 -11.334  -8.632  1.00  0.00
ATOM   1396  O   MET B  97       1.553 -12.236  -8.891  1.00  0.00
ATOM   1397  CB  MET B  97       1.455 -10.020 -10.431  1.00  0.00
ATOM   1398  CG  MET B  97       1.434  -8.691 -11.172  1.00  0.00
ATOM   1399  SD  MET B  97       2.302  -8.760 -12.751  1.00  0.00
ATOM   1400  CE  MET B  97       4.006  -8.768 -12.201  1.00  0.00
ATOM   1410  N   TYR B  98       -.091 -11.409  -8.092  1.00  0.00
ATOM   1411  CA  TYR B  98       -.640 -12.594  -7.655  1.00  0.00
ATOM   1412  C   TYR B  98      -2.018 -12.458  -7.154  1.00  0.00
ATOM   1413  O   TYR B  98      -2.934 -12.005  -7.911  1.00  0.00
ATOM   1414  CB  TYR B  98        .259 -13.197  -6.573  1.00  0.00
ATOM   1415  CG  TYR B  98        .865 -12.170  -5.642  1.00  0.00
ATOM   1416  CD1 TYR B  98        .049 -11.440  -4.789  1.00  0.00
ATOM   1417  CD2 TYR B  98       2.236 -11.959  -5.640  1.00  0.00
ATOM   1418  CE1 TYR B  98        .603 -10.502  -3.939  1.00  0.00
ATOM   1419  CE2 TYR B  98       2.789 -11.021  -4.790  1.00  0.00
ATOM   1420  CZ  TYR B  98       1.978 -10.295  -3.942  1.00  0.00
ATOM   1421  OH  TYR B  98       2.529  -9.361  -3.095  1.00  0.00
ATOM   1431  N   PRO B  99      -2.336 -13.007  -6.006  1.00  0.00
ATOM   1432  CA  PRO B  99      -3.573 -12.438  -5.923  1.00  0.00
ATOM   1433  C   PRO B  99      -3.087 -11.174  -6.371  1.00  0.00
ATOM   1434  O   PRO B  99      -2.005 -10.645  -6.198  1.00  0.00
ATOM   1435  CB  PRO B  99      -4.011 -12.482  -4.456  1.00  0.00
ATOM   1436  CG  PRO B  99      -3.360 -13.710  -3.917  1.00  0.00
ATOM   1437  CD  PRO B  99      -2.045 -13.788  -4.647  1.00  0.00
ATOM   1445  N   PRO B 100      -4.384 -10.604  -6.770  1.00  0.00
ATOM   1446  CA  PRO B 100      -4.909  -9.483  -7.726  1.00  0.00
ATOM   1447  C   PRO B 100      -4.204  -8.445  -7.243  1.00  0.00
ATOM   1448  O   PRO B 100      -4.152  -7.918  -6.131  1.00  0.00
ATOM   1449  CB  PRO B 100      -6.412  -9.290  -7.496  1.00  0.00
ATOM   1450  CG  PRO B 100      -6.953 -10.677  -7.436  1.00  0.00
ATOM   1451  CD  PRO B 100      -5.835 -11.490  -6.840  1.00  0.00
ATOM   1459  N   PRO B 101      -3.850  -8.041  -8.383  1.00  0.00
ATOM   1460  CA  PRO B 101      -2.873  -7.081  -8.461  1.00  0.00
ATOM   1461  C   PRO B 101      -3.089  -5.967  -7.719  1.00  0.00
ATOM   1462  O   PRO B 101      -4.127  -5.246  -7.721  1.00  0.00
ATOM   1463  CB  PRO B 101      -2.861  -6.717  -9.949  1.00  0.00
ATOM   1464  CG  PRO B 101      -3.040  -8.022 -10.646  1.00  0.00
ATOM   1465  CD  PRO B 101      -3.976  -8.797  -9.757  1.00  0.00
ATOM   1473  N   TYR B 102      -2.046  -5.609  -7.102  1.00  0.00
ATOM   1474  CA  TYR B 102      -2.383  -4.602  -6.321  1.00  0.00
ATOM   1475  C   TYR B 102      -1.519  -3.541  -6.927  1.00  0.00
ATOM   1476  O   TYR B 102       -.286  -3.468  -7.154  1.00  0.00
ATOM   1477  CB  TYR B 102      -2.104  -4.890  -4.844  1.00  0.00
ATOM   1478  CG  TYR B 102      -2.911  -6.040  -4.283  1.00  0.00
ATOM   1479  CD1 TYR B 102      -2.286  -7.239  -3.974  1.00  0.00
ATOM   1480  CD2 TYR B 102      -4.275  -5.896  -4.078  1.00  0.00
ATOM   1481  CE1 TYR B 102      -3.022  -8.290  -3.461  1.00  0.00
ATOM   1482  CE2 TYR B 102      -5.011  -6.946  -3.566  1.00  0.00
ATOM   1483  CZ  TYR B 102      -4.390  -8.139  -3.258  1.00  0.00
ATOM   1484  OH  TYR B 102      -5.123  -9.185  -2.748  1.00  0.00
ATOM   1494  N   TYR B 103      -2.039  -2.478  -6.713  1.00  0.00
ATOM   1495  CA  TYR B 103      -1.435  -1.395  -7.266  1.00  0.00
ATOM   1496  C   TYR B 103      -1.003   -.435  -6.413  1.00  0.00
ATOM   1497  O   TYR B 103      -1.682   -.304  -5.368  1.00  0.00
ATOM   1498  CB  TYR B 103      -2.374   -.730  -8.275  1.00  0.00
ATOM   1499  CG  TYR B 103      -2.745  -1.620  -9.442  1.00  0.00
ATOM   1500  CD1 TYR B 103      -3.870  -2.428  -9.368  1.00  0.00
ATOM   1501  CD2 TYR B 103      -1.960  -1.627 -10.585  1.00  0.00
ATOM   1502  CE1 TYR B 103      -4.208  -3.240 -10.433  1.00  0.00
ATOM   1503  CE2 TYR B 103      -2.298  -2.439 -11.650  1.00  0.00
ATOM   1504  CZ  TYR B 103      -3.417  -3.243 -11.576  1.00  0.00
ATOM   1505  OH  TYR B 103      -3.754  -4.052 -12.637  1.00  0.00
ATOM   1515  N   VAL B 104       -.110    .234  -6.927  1.00  0.00
ATOM   1516  CA  VAL B 104        .134   1.041  -6.066  1.00  0.00
ATOM   1517  C   VAL B 104        .222   2.543  -6.201  1.00  0.00
ATOM   1518  O   VAL B 104        .578   2.867  -7.262  1.00  0.00
ATOM   1519  CB  VAL B 104       1.461    .460  -5.544  1.00  0.00
ATOM   1520  CG1 VAL B 104       1.912   1.202  -4.295  1.00  0.00
ATOM   1521  CG2 VAL B 104       1.299  -1.025  -5.259  1.00  0.00
ATOM   1531  N   GLY B 105        .090   3.322  -5.284  1.00  0.00
ATOM   1532  CA  GLY B 105        .253   4.509  -6.016  1.00  0.00
ATOM   1533  C   GLY B 105       1.851   4.536  -6.033  1.00  0.00
ATOM   1534  O   GLY B 105       2.497   3.521  -6.115  1.00  0.00
ATOM   1538  N   MET B 106       2.340   5.698  -6.206  1.00  0.00
ATOM   1539  CA  MET B 106       3.555   6.384  -6.736  1.00  0.00
ATOM   1540  C   MET B 106       4.047   7.128  -5.553  1.00  0.00
ATOM   1541  O   MET B 106       3.311   7.531  -4.628  1.00  0.00
ATOM   1542  CB  MET B 106       3.266   7.318  -7.909  1.00  0.00
ATOM   1543  CG  MET B 106       2.452   6.688  -9.031  1.00  0.00
ATOM   1544  SD  MET B 106       3.285   5.277  -9.786  1.00  0.00
ATOM   1545  CE  MET B 106       4.654   6.091 -10.604  1.00  0.00
ATOM   1555  N   GLY B 107       5.281   7.247  -5.620  1.00  0.00
ATOM   1556  CA  GLY B 107       6.118   7.839  -4.715  1.00  0.00
ATOM   1557  C   GLY B 107       6.253   9.164  -5.337  1.00  0.00
ATOM   1558  O   GLY B 107       5.677   9.501  -6.345  1.00  0.00
ATOM   1562  N   ASN B 108       7.088   9.831  -4.723  1.00  0.00
ATOM   1563  CA  ASN B 108       7.707  11.071  -4.930  1.00  0.00
ATOM   1564  C   ASN B 108       8.856  10.693  -5.733  1.00  0.00
ATOM   1565  O   ASN B 108       9.364   9.570  -5.639  1.00  0.00
ATOM   1566  CB  ASN B 108       8.093  11.776  -3.642  1.00  0.00
ATOM   1567  CG  ASN B 108       6.898  12.205  -2.838  1.00  0.00
ATOM   1568  OD1 ASN B 108       5.940  12.771  -3.378  1.00  0.00
ATOM   1569  ND2 ASN B 108       6.934  11.947  -1.555  1.00  0.00
ATOM   1576  N   GLY B 109       9.316  11.621  -6.487  1.00  0.00
ATOM   1577  CA  GLY B 109      10.480  11.298  -7.245  1.00  0.00
ATOM   1578  C   GLY B 109      11.771  11.469  -6.521  1.00  0.00
ATOM   1579  O   GLY B 109      11.820  12.005  -5.418  1.00  0.00
ATOM   1583  N   THR B 110      12.811  11.160  -7.241  1.00  0.00
ATOM   1584  CA  THR B 110      14.159  11.510  -6.908  1.00  0.00
ATOM   1585  C   THR B 110      14.868  12.300  -8.074  1.00  0.00
ATOM   1586  O   THR B 110      14.620  12.381  -9.256  1.00  0.00
ATOM   1587  CB  THR B 110      14.952  10.238  -6.553  1.00  0.00
ATOM   1588  OG1 THR B 110      14.418   9.658  -5.356  1.00  0.00
ATOM   1589  CG2 THR B 110      16.421  10.568  -6.340  1.00  0.00
ATOM   1597  N   GLN B 111      15.797  13.156  -7.721  1.00  0.00
ATOM   1598  CA  GLN B 111      16.373  13.848  -8.811  1.00  0.00
ATOM   1599  C   GLN B 111      17.681  13.349  -9.140  1.00  0.00
ATOM   1600  O   GLN B 111      18.290  13.382  -8.149  1.00  0.00
ATOM   1601  CB  GLN B 111      16.468  15.347  -8.516  1.00  0.00
ATOM   1602  CG  GLN B 111      15.125  16.030  -8.323  1.00  0.00
ATOM   1603  CD  GLN B 111      15.266  17.513  -8.034  1.00  0.00
ATOM   1604  OE1 GLN B 111      16.282  17.960  -7.494  1.00  0.00
ATOM   1605  NE2 GLN B 111      14.245  18.284  -8.391  1.00  0.00
ATOM   1614  N   ILE B 112      18.021  12.997 -10.382  1.00  0.00
ATOM   1615  CA  ILE B 112      19.365  12.499 -10.590  1.00  0.00
ATOM   1616  C   ILE B 112      20.145  13.520 -11.446  1.00  0.00
ATOM   1617  O   ILE B 112      19.794  14.182 -12.434  1.00  0.00
ATOM   1618  CB  ILE B 112      19.347  11.121 -11.276  1.00  0.00
ATOM   1619  CG1 ILE B 112      18.705  10.077 -10.359  1.00  0.00
ATOM   1620  CG2 ILE B 112      20.757  10.700 -11.661  1.00  0.00
ATOM   1621  CD1 ILE B 112      18.655   8.688 -10.956  1.00  0.00
ATOM   1633  N   TYR B 113      21.339  13.832 -10.916  1.00  0.00
ATOM   1634  CA  TYR B 113      22.068  14.863 -11.603  1.00  0.00
ATOM   1635  C   TYR B 113      23.210  14.343 -12.138  1.00  0.00
ATOM   1636  O   TYR B 113      23.833  13.967 -11.186  1.00  0.00
ATOM   1637  CB  TYR B 113      22.448  16.033 -10.694  1.00  0.00
ATOM   1638  CG  TYR B 113      21.268  16.874 -10.256  1.00  0.00
ATOM   1639  CD1 TYR B 113      20.491  16.470  -9.180  1.00  0.00
ATOM   1640  CD2 TYR B 113      20.965  18.047 -10.930  1.00  0.00
ATOM   1641  CE1 TYR B 113      19.414  17.238  -8.780  1.00  0.00
ATOM   1642  CE2 TYR B 113      19.888  18.814 -10.530  1.00  0.00
ATOM   1643  CZ  TYR B 113      19.114  18.413  -9.460  1.00  0.00
ATOM   1644  OH  TYR B 113      18.042  19.177  -9.062  1.00  0.00
ATOM   1654  N   VAL B 114      23.487  14.431 -13.378  1.00  0.00
ATOM   1655  CA  VAL B 114      24.681  13.853 -13.921  1.00  0.00
ATOM   1656  C   VAL B 114      25.639  14.953 -14.237  1.00  0.00
ATOM   1657  O   VAL B 114      25.260  15.920 -14.835  1.00  0.00
ATOM   1658  CB  VAL B 114      24.375  13.041 -15.193  1.00  0.00
ATOM   1659  CG1 VAL B 114      25.637  12.368 -15.712  1.00  0.00
ATOM   1660  CG2 VAL B 114      23.294  12.010 -14.903  1.00  0.00
ATOM   1670  N   ILE B 115      26.886  14.754 -13.683  1.00  0.00
ATOM   1671  CA  ILE B 115      27.887  15.852 -13.870  1.00  0.00
ATOM   1672  C   ILE B 115      29.104  15.506 -14.634  1.00  0.00
ATOM   1673  O   ILE B 115      29.778  14.528 -14.341  1.00  0.00
ATOM   1674  CB  ILE B 115      28.359  16.401 -12.511  1.00  0.00
ATOM   1675  CG1 ILE B 115      27.176  16.979 -11.729  1.00  0.00
ATOM   1676  CG2 ILE B 115      29.437  17.455 -12.708  1.00  0.00
ATOM   1677  CD1 ILE B 115      27.503  17.327 -10.295  1.00  0.00
ATOM   1689  N   ASP B 116      29.358  16.328 -15.614  1.00  0.00
ATOM   1690  CA  ASP B 116      30.552  16.063 -16.271  1.00  0.00
ATOM   1691  C   ASP B 116      31.678  16.570 -15.395  1.00  0.00
ATOM   1692  O   ASP B 116      31.575  17.669 -14.864  1.00  0.00
ATOM   1693  CB  ASP B 116      30.568  16.730 -17.649  1.00  0.00
ATOM   1694  CG  ASP B 116      29.702  16.004 -18.669  1.00  0.00
ATOM   1695  OD1 ASP B 116      29.313  14.891 -18.404  1.00  0.00
ATOM   1696  OD2 ASP B 116      29.437  16.569 -19.703  1.00  0.00
ATOM   1701  N   PRO B 117      32.749  15.870 -15.233  1.00  0.00
ATOM   1702  CA  PRO B 117      33.900  16.318 -14.422  1.00  0.00
ATOM   1703  C   PRO B 117      34.480  17.386 -15.128  1.00  0.00
ATOM   1704  O   PRO B 117      34.480  17.368 -16.358  1.00  0.00
ATOM   1705  CB  PRO B 117      34.855  15.123 -14.344  1.00  0.00
ATOM   1706  CG  PRO B 117      34.538  14.322 -15.561  1.00  0.00
ATOM   1707  CD  PRO B 117      33.053  14.486 -15.741  1.00  0.00
ATOM   1715  N   GLU B 118      35.004  18.217 -14.440  1.00  0.00
ATOM   1716  CA  GLU B 118      35.513  19.235 -15.176  1.00  0.00
ATOM   1717  C   GLU B 118      36.672  18.596 -15.786  1.00  0.00
ATOM   1718  O   GLU B 118      37.274  17.658 -15.247  1.00  0.00
ATOM   1719  CB  GLU B 118      35.885  20.450 -14.323  1.00  0.00
ATOM   1720  CG  GLU B 118      34.699  21.153 -13.679  1.00  0.00
ATOM   1721  CD  GLU B 118      35.100  22.362 -12.879  1.00  0.00
ATOM   1722  OE1 GLU B 118      36.275  22.617 -12.771  1.00  0.00
ATOM   1723  OE2 GLU B 118      34.229  23.031 -12.375  1.00  0.00
ATOM   1730  N   PRO B 119      36.981  19.115 -16.974  1.00  0.00
ATOM   1731  CA  PRO B 119      38.030  18.606 -17.762  1.00  0.00
ATOM   1732  C   PRO B 119      39.230  19.129 -17.057  1.00  0.00
ATOM   1733  O   PRO B 119      40.198  19.338 -17.729  1.00  0.00
ATOM   1734  OXT PRO B 119      39.195  19.319 -15.873  1.00  0.00
ATOM   1735  CB  PRO B 119      37.822  19.218 -19.151  1.00  0.00
ATOM   1736  CG  PRO B 119      37.102  20.495 -18.883  1.00  0.00
ATOM   1737  CD  PRO B 119      36.228  20.191 -17.695  1.00  0.00
ATOM      1  N   GLN A   1      -0.709   5.688 -12.398  1.00  0.00
ATOM      2  CA  GLN A   1      -1.592   6.809 -12.131  1.00  0.00
ATOM      3  C   GLN A   1      -3.039   6.418 -12.333  1.00  0.00
ATOM      4  O   GLN A   1      -3.423   5.933 -13.392  1.00  0.00
ATOM      5  CB  GLN A   1      -1.230   8.007 -13.015  1.00  0.00
ATOM      6  CG  GLN A   1      -2.108   9.269 -12.829  1.00  0.00
ATOM      7  CD  GLN A   1      -1.924   9.910 -11.462  1.00  0.00
ATOM      8  OE1 GLN A   1      -0.810   9.936 -10.936  1.00  0.00
ATOM      9  NE2 GLN A   1      -2.999  10.442 -10.893  1.00  0.00
ATOM     20  N   VAL A   2      -3.837   6.637 -11.312  1.00  0.00
ATOM     21  CA  VAL A   2      -5.241   6.292 -11.341  1.00  0.00
ATOM     22  C   VAL A   2      -6.121   7.518 -11.210  1.00  0.00
ATOM     23  O   VAL A   2      -5.927   8.364 -10.336  1.00  0.00
ATOM     24  CB  VAL A   2      -5.545   5.288 -10.221  1.00  0.00
ATOM     25  CG1 VAL A   2      -7.042   4.917 -10.192  1.00  0.00
ATOM     26  CG2 VAL A   2      -4.677   4.088 -10.451  1.00  0.00
ATOM     36  N   GLN A   3      -7.055   7.636 -12.134  1.00  0.00
ATOM     37  CA  GLN A   3      -8.003   8.733 -12.147  1.00  0.00
ATOM     38  C   GLN A   3      -9.333   8.288 -11.580  1.00  0.00
ATOM     39  O   GLN A   3      -9.879   7.261 -11.990  1.00  0.00
ATOM     40  CB  GLN A   3      -8.216   9.267 -13.570  1.00  0.00
ATOM     41  CG  GLN A   3      -9.260  10.420 -13.691  1.00  0.00
ATOM     42  CD  GLN A   3      -8.776  11.735 -13.081  1.00  0.00
ATOM     43  OE1 GLN A   3      -7.727  12.242 -13.490  1.00  0.00
ATOM     44  NE2 GLN A   3      -9.515  12.296 -12.112  1.00  0.00
ATOM     53  N   LEU A   4      -9.861   9.046 -10.630  1.00  0.00
ATOM     54  CA  LEU A   4     -11.175   8.735 -10.096  1.00  0.00
ATOM     55  C   LEU A   4     -12.193   9.798 -10.542  1.00  0.00
ATOM     56  O   LEU A   4     -11.868  10.994 -10.587  1.00  0.00
ATOM     57  CB  LEU A   4     -11.084   8.648  -8.576  1.00  0.00
ATOM     58  CG  LEU A   4     -10.069   7.628  -7.981  1.00  0.00
ATOM     59  CD1 LEU A   4     -10.100   7.732  -6.480  1.00  0.00
ATOM     60  CD2 LEU A   4     -10.415   6.230  -8.412  1.00  0.00
ATOM     72  N   GLN A   5     -13.425   9.373 -10.866  1.00  0.00
ATOM     73  CA  GLN A   5     -14.487  10.307 -11.277  1.00  0.00
ATOM     74  C   GLN A   5     -15.836  10.022 -10.636  1.00  0.00
ATOM     75  O   GLN A   5     -16.424   8.953 -10.824  1.00  0.00
ATOM     76  CB  GLN A   5     -14.675  10.306 -12.800  1.00  0.00
ATOM     77  CG  GLN A   5     -15.814  11.255 -13.312  1.00  0.00
ATOM     78  CD  GLN A   5     -15.469  12.743 -13.125  1.00  0.00
ATOM     79  OE1 GLN A   5     -14.444  13.178 -13.664  1.00  0.00
ATOM     80  NE2 GLN A   5     -16.283  13.512 -12.377  1.00  0.00
ATOM     89  N   GLU A   6     -16.352  11.027  -9.938  1.00  0.00
ATOM     90  CA  GLU A   6     -17.610  10.945  -9.210  1.00  0.00
ATOM     91  C   GLU A   6     -18.841  11.499  -9.926  1.00  0.00
ATOM     92  O   GLU A   6     -18.750  12.442 -10.728  1.00  0.00
ATOM     93  CB  GLU A   6     -17.443  11.694  -7.913  1.00  0.00
ATOM     94  CG  GLU A   6     -16.401  11.110  -7.083  1.00  0.00
ATOM     95  CD  GLU A   6     -16.212  11.802  -5.899  1.00  0.00
ATOM     96  OE1 GLU A   6     -17.175  12.108  -5.283  1.00  0.00
ATOM     97  OE2 GLU A   6     -15.080  12.090  -5.561  1.00  0.00
ATOM    104  N   SER A   7     -20.002  10.948  -9.557  1.00  0.00
ATOM    105  CA  SER A   7     -21.312  11.406 -10.013  1.00  0.00
ATOM    106  C   SER A   7     -22.432  11.001  -9.036  1.00  0.00
ATOM    107  O   SER A   7     -22.220  10.207  -8.111  1.00  0.00
ATOM    108  CB  SER A   7     -21.614  10.863 -11.401  1.00  0.00
ATOM    109  OG  SER A   7     -21.806   9.473 -11.385  1.00  0.00
ATOM    115  N   GLY A   8     -23.640  11.552  -9.244  1.00  0.00
ATOM    116  CA  GLY A   8     -24.791  11.177  -8.412  1.00  0.00
ATOM    117  C   GLY A   8     -25.131  12.126  -7.257  1.00  0.00
ATOM    118  O   GLY A   8     -25.903  11.761  -6.382  1.00  0.00
ATOM    122  N   GLY A   9     -24.573  13.331  -7.233  1.00  0.00
ATOM    123  CA  GLY A   9     -24.893  14.252  -6.141  1.00  0.00
ATOM    124  C   GLY A   9     -26.250  14.909  -6.401  1.00  0.00
ATOM    125  O   GLY A   9     -27.001  14.462  -7.273  1.00  0.00
ATOM    129  N   GLY A  10     -26.583  15.955  -5.645  1.00  0.00
ATOM    130  CA  GLY A  10     -27.891  16.593  -5.808  1.00  0.00
ATOM    131  C   GLY A  10     -28.609  16.901  -4.494  1.00  0.00
ATOM    132  O   GLY A  10     -28.099  16.615  -3.404  1.00  0.00
ATOM    136  N   LEU A  11     -29.803  17.493  -4.625  1.00  0.00
ATOM    137  CA  LEU A  11     -30.643  17.883  -3.494  1.00  0.00
ATOM    138  C   LEU A  11     -31.617  16.765  -3.121  1.00  0.00
ATOM    139  O   LEU A  11     -32.375  16.271  -3.962  1.00  0.00
ATOM    140  CB  LEU A  11     -31.409  19.173  -3.828  1.00  0.00
ATOM    141  CG  LEU A  11     -32.394  19.716  -2.751  1.00  0.00
ATOM    142  CD1 LEU A  11     -31.632  20.138  -1.490  1.00  0.00
ATOM    143  CD2 LEU A  11     -33.149  20.905  -3.341  1.00  0.00
ATOM    155  N   VAL A  12     -31.572  16.377  -1.853  1.00  0.00
ATOM    156  CA  VAL A  12     -32.342  15.295  -1.265  1.00  0.00
ATOM    157  C   VAL A  12     -33.254  15.787  -0.146  1.00  0.00
ATOM    158  O   VAL A  12     -32.831  16.569   0.699  1.00  0.00
ATOM    159  CB  VAL A  12     -31.347  14.270  -0.652  1.00  0.00
ATOM    160  CG1 VAL A  12     -32.073  13.075   0.027  1.00  0.00
ATOM    161  CG2 VAL A  12     -30.402  13.788  -1.713  1.00  0.00
ATOM    171  N   GLN A  13     -34.517  15.380  -0.148  1.00  0.00
ATOM    172  CA  GLN A  13     -35.358  15.759   0.983  1.00  0.00
ATOM    173  C   GLN A  13     -34.980  14.847   2.137  1.00  0.00
ATOM    174  O   GLN A  13     -34.883  13.631   1.948  1.00  0.00
ATOM    175  CB  GLN A  13     -36.845  15.634   0.677  1.00  0.00
ATOM    176  CG  GLN A  13     -37.714  16.123   1.820  1.00  0.00
ATOM    177  CD  GLN A  13     -39.161  16.138   1.490  1.00  0.00
ATOM    178  OE1 GLN A  13     -39.589  15.608   0.461  1.00  0.00
ATOM    179  NE2 GLN A  13     -39.946  16.756   2.362  1.00  0.00
ATOM    188  N   ALA A  14     -34.815  15.399   3.330  1.00  0.00
ATOM    189  CA  ALA A  14     -34.425  14.592   4.468  1.00  0.00
ATOM    190  C   ALA A  14     -35.388  13.447   4.650  1.00  0.00
ATOM    191  O   ALA A  14     -36.606  13.583   4.501  1.00  0.00
ATOM    192  CB  ALA A  14     -34.361  15.410   5.740  1.00  0.00
ATOM    198  N   GLY A  15     -34.805  12.307   4.973  1.00  0.00
ATOM    199  CA  GLY A  15     -35.487  11.047   5.170  1.00  0.00
ATOM    200  C   GLY A  15     -35.444  10.215   3.890  1.00  0.00
ATOM    201  O   GLY A  15     -35.710   9.012   3.917  1.00  0.00
ATOM    205  N   GLY A  16     -35.056  10.842   2.775  1.00  0.00
ATOM    206  CA  GLY A  16     -34.971  10.176   1.488  1.00  0.00
ATOM    207  C   GLY A  16     -33.628   9.493   1.284  1.00  0.00
ATOM    208  O   GLY A  16     -32.851   9.301   2.230  1.00  0.00
ATOM    212  N   SER A  17     -33.330   9.151   0.034  1.00  0.00
ATOM    213  CA  SER A  17     -32.107   8.423  -0.268  1.00  0.00
ATOM    214  C   SER A  17     -31.432   8.934  -1.527  1.00  0.00
ATOM    215  O   SER A  17     -32.057   9.579  -2.378  1.00  0.00
ATOM    216  CB  SER A  17     -32.417   6.949  -0.428  1.00  0.00
ATOM    217  OG  SER A  17     -33.272   6.726  -1.522  1.00  0.00
ATOM    223  N   LEU A  18     -30.137   8.645  -1.629  1.00  0.00
ATOM    224  CA  LEU A  18     -29.329   9.032  -2.780  1.00  0.00
ATOM    225  C   LEU A  18     -28.173   8.050  -2.989  1.00  0.00
ATOM    226  O   LEU A  18     -27.523   7.641  -2.026  1.00  0.00
ATOM    227  CB  LEU A  18     -28.773  10.453  -2.563  1.00  0.00
ATOM    228  CG  LEU A  18     -27.928  11.099  -3.723  1.00  0.00
ATOM    229  CD1 LEU A  18     -28.832  11.403  -4.910  1.00  0.00
ATOM    230  CD2 LEU A  18     -27.266  12.366  -3.246  1.00  0.00
ATOM    242  N   ARG A  19     -27.909   7.652  -4.233  1.00  0.00
ATOM    243  CA  ARG A  19     -26.773   6.765  -4.471  1.00  0.00
ATOM    244  C   ARG A  19     -25.658   7.485  -5.223  1.00  0.00
ATOM    245  O   ARG A  19     -25.887   8.024  -6.305  1.00  0.00
ATOM    246  CB  ARG A  19     -27.186   5.549  -5.291  1.00  0.00
ATOM    247  CG  ARG A  19     -26.053   4.548  -5.567  1.00  0.00
ATOM    248  CD  ARG A  19     -26.502   3.367  -6.350  1.00  0.00
ATOM    249  NE  ARG A  19     -27.427   2.507  -5.614  1.00  0.00
ATOM    250  CZ  ARG A  19     -28.033   1.407  -6.123  1.00  0.00
ATOM    251  NH1 ARG A  19     -27.804   1.023  -7.368  1.00  0.00
ATOM    252  NH2 ARG A  19     -28.864   0.715  -5.361  1.00  0.00
ATOM    266  N   LEU A  20     -24.446   7.453  -4.669  1.00  0.00
ATOM    267  CA  LEU A  20     -23.310   8.088  -5.332  1.00  0.00
ATOM    268  C   LEU A  20     -22.512   7.023  -6.040  1.00  0.00
ATOM    269  O   LEU A  20     -22.479   5.864  -5.613  1.00  0.00
ATOM    270  CB  LEU A  20     -22.369   8.819  -4.365  1.00  0.00
ATOM    271  CG  LEU A  20     -22.989   9.855  -3.455  1.00  0.00
ATOM    272  CD1 LEU A  20     -21.895  10.465  -2.585  1.00  0.00
ATOM    273  CD2 LEU A  20     -23.732  10.912  -4.247  1.00  0.00
ATOM    285  N   SER A  21     -21.787   7.436  -7.061  1.00  0.00
ATOM    286  CA  SER A  21     -20.936   6.540  -7.826  1.00  0.00
ATOM    287  C   SER A  21     -19.595   7.149  -8.172  1.00  0.00
ATOM    288  O   SER A  21     -19.485   8.343  -8.457  1.00  0.00
ATOM    289  CB  SER A  21     -21.630   6.149  -9.109  1.00  0.00
ATOM    290  OG  SER A  21     -20.762   5.422  -9.925  1.00  0.00
ATOM    296  N   CYS A  22     -18.559   6.322  -8.123  1.00  0.00
ATOM    297  CA  CYS A  22     -17.218   6.730  -8.522  1.00  0.00
ATOM    298  C   CYS A  22     -16.514   5.672  -9.359  1.00  0.00
ATOM    299  O   CYS A  22     -16.369   4.516  -8.958  1.00  0.00
ATOM    300  CB  CYS A  22     -16.369   7.067  -7.300  1.00  0.00
ATOM    301  SG  CYS A  22     -14.654   7.494  -7.682  1.00  0.00
ATOM    306  N   ALA A  23     -16.084   6.076 -10.545  1.00  0.00
ATOM    307  CA  ALA A  23     -15.418   5.161 -11.452  1.00  0.00
ATOM    308  C   ALA A  23     -13.924   5.381 -11.422  1.00  0.00
ATOM    309  O   ALA A  23     -13.452   6.511 -11.273  1.00  0.00
ATOM    310  CB  ALA A  23     -15.952   5.331 -12.858  1.00  0.00
ATOM    316  N   ALA A  24     -13.173   4.302 -11.594  1.00  0.00
ATOM    317  CA  ALA A  24     -11.727   4.389 -11.646  1.00  0.00
ATOM    318  C   ALA A  24     -11.195   4.026 -13.017  1.00  0.00
ATOM    319  O   ALA A  24     -11.726   3.141 -13.692  1.00  0.00
ATOM    320  CB  ALA A  24     -11.117   3.461 -10.603  1.00  0.00
ATOM    326  N   SER A  25     -10.086   4.652 -13.387  1.00  0.00
ATOM    327  CA  SER A  25      -9.392   4.324 -14.627  1.00  0.00
ATOM    328  C   SER A  25      -7.875   4.467 -14.526  1.00  0.00
ATOM    329  O   SER A  25      -7.349   5.334 -13.824  1.00  0.00
ATOM    330  CB  SER A  25      -9.882   5.186 -15.760  1.00  0.00
ATOM    331  OG  SER A  25      -9.175   4.882 -16.931  1.00  0.00
ATOM    337  N   GLY A  26      -7.161   3.597 -15.244  1.00  0.00
ATOM    338  CA  GLY A  26      -5.692   3.624 -15.295  1.00  0.00
ATOM    339  C   GLY A  26      -5.047   2.394 -14.661  1.00  0.00
ATOM    340  O   GLY A  26      -3.864   2.132 -14.855  1.00  0.00
ATOM    344  N   ASN A  27      -5.830   1.636 -13.928  1.00  0.00
ATOM    345  CA  ASN A  27      -5.394   0.425 -13.257  1.00  0.00
ATOM    346  C   ASN A  27      -6.630  -0.419 -13.037  1.00  0.00
ATOM    347  O   ASN A  27      -7.735   0.004 -13.385  1.00  0.00
ATOM    348  CB  ASN A  27      -4.678   0.764 -11.951  1.00  0.00
ATOM    349  CG  ASN A  27      -3.669  -0.262 -11.502  1.00  0.00
ATOM    350  OD1 ASN A  27      -3.850  -1.462 -11.748  1.00  0.00
ATOM    351  ND2 ASN A  27      -2.625   0.181 -10.846  1.00  0.00
ATOM    358  N   ILE A  28      -6.469  -1.574 -12.437  1.00  0.00
ATOM    359  CA  ILE A  28      -7.615  -2.421 -12.172  1.00  0.00
ATOM    360  C   ILE A  28      -7.988  -2.206 -10.711  1.00  0.00
ATOM    361  O   ILE A  28      -7.148  -2.348  -9.817  1.00  0.00
ATOM    362  CB  ILE A  28      -7.318  -3.901 -12.436  1.00  0.00
ATOM    363  CG1 ILE A  28      -6.833  -4.097 -13.883  1.00  0.00
ATOM    364  CG2 ILE A  28      -8.656  -4.667 -12.273  1.00  0.00
ATOM    365  CD1 ILE A  28      -6.225  -5.460 -14.154  1.00  0.00
ATOM    377  N   SER A  29      -9.249  -1.874 -10.456  1.00  0.00
ATOM    378  CA  SER A  29      -9.717  -1.528  -9.117  1.00  0.00
ATOM    379  C   SER A  29      -9.555  -2.626  -8.076  1.00  0.00
ATOM    380  O   SER A  29      -9.469  -2.337  -6.887  1.00  0.00
ATOM    381  CB  SER A  29     -11.172  -1.128  -9.176  1.00  0.00
ATOM    382  OG  SER A  29     -11.961  -2.221  -9.543  1.00  0.00
ATOM    388  N   VAL A  30      -9.403  -3.868  -8.508  1.00  0.00
ATOM    389  CA  VAL A  30      -9.255  -4.987  -7.579  1.00  0.00
ATOM    390  C   VAL A  30      -7.936  -4.900  -6.817  1.00  0.00
ATOM    391  O   VAL A  30      -7.748  -5.573  -5.818  1.00  0.00
ATOM    392  CB  VAL A  30      -9.296  -6.347  -8.308  1.00  0.00
ATOM    393  CG1 VAL A  30     -10.597  -6.444  -9.073  1.00  0.00
ATOM    394  CG2 VAL A  30      -8.034  -6.559  -9.168  1.00  0.00
ATOM    404  N   ARG A  31      -7.004  -4.082  -7.296  1.00  0.00
ATOM    405  CA  ARG A  31      -5.702  -3.946  -6.673  1.00  0.00
ATOM    406  C   ARG A  31      -5.696  -2.882  -5.582  1.00  0.00
ATOM    407  O   ARG A  31      -4.649  -2.571  -5.014  1.00  0.00
ATOM    408  CB  ARG A  31      -4.662  -3.626  -7.732  1.00  0.00
ATOM    409  CG  ARG A  31      -4.482  -4.744  -8.755  1.00  0.00
ATOM    410  CD  ARG A  31      -3.449  -4.446  -9.759  1.00  0.00
ATOM    411  NE  ARG A  31      -3.346  -5.519 -10.751  1.00  0.00
ATOM    412  CZ  ARG A  31      -2.472  -5.560 -11.783  1.00  0.00
ATOM    413  NH1 ARG A  31      -1.594  -4.591 -11.965  1.00  0.00
ATOM    414  NH2 ARG A  31      -2.497  -6.589 -12.619  1.00  0.00
ATOM    428  N   ALA A  32      -6.869  -2.333  -5.286  1.00  0.00
ATOM    429  CA  ALA A  32      -7.023  -1.292  -4.291  1.00  0.00
ATOM    430  C   ALA A  32      -8.257  -1.466  -3.448  1.00  0.00
ATOM    431  O   ALA A  32      -9.254  -2.052  -3.868  1.00  0.00
ATOM    432  CB  ALA A  32      -7.155   0.037  -4.970  1.00  0.00
ATOM    438  N   THR A  33      -8.196  -0.931  -2.247  1.00  0.00
ATOM    439  CA  THR A  33      -9.384  -0.845  -1.433  1.00  0.00
ATOM    440  C   THR A  33      -9.998   0.473  -1.896  1.00  0.00
ATOM    441  O   THR A  33      -9.422   1.153  -2.745  1.00  0.00
ATOM    442  CB  THR A  33      -9.114  -0.891   0.090  1.00  0.00
ATOM    443  OG1 THR A  33      -8.448   0.255   0.504  1.00  0.00
ATOM    444  CG2 THR A  33      -8.217  -2.101   0.428  1.00  0.00
ATOM    452  N   MET A  34     -11.178   0.800  -1.438  1.00  0.00
ATOM    453  CA  MET A  34     -11.810   2.046  -1.858  1.00  0.00
ATOM    454  C   MET A  34     -12.639   2.652  -0.742  1.00  0.00
ATOM    455  O   MET A  34     -13.182   1.939   0.101  1.00  0.00
ATOM    456  CB  MET A  34     -12.661   1.761  -3.090  1.00  0.00
ATOM    457  CG  MET A  34     -13.401   2.927  -3.720  1.00  0.00
ATOM    458  SD  MET A  34     -12.438   4.236  -4.515  1.00  0.00
ATOM    459  CE  MET A  34     -11.992   3.467  -6.057  1.00  0.00
ATOM    469  N   GLY A  35     -12.809   3.965  -0.749  1.00  0.00
ATOM    470  CA  GLY A  35     -13.728   4.516   0.228  1.00  0.00
ATOM    471  C   GLY A  35     -14.189   5.920  -0.066  1.00  0.00
ATOM    472  O   GLY A  35     -13.751   6.572  -1.021  1.00  0.00
ATOM    476  N   TRP A  36     -15.119   6.366   0.769  1.00  0.00
ATOM    477  CA  TRP A  36     -15.717   7.673   0.660  1.00  0.00
ATOM    478  C   TRP A  36     -15.431   8.488   1.892  1.00  0.00
ATOM    479  O   TRP A  36     -15.464   7.978   3.027  1.00  0.00
ATOM    480  CB  TRP A  36     -17.226   7.588   0.441  1.00  0.00
ATOM    481  CG  TRP A  36     -17.628   7.030  -0.898  1.00  0.00
ATOM    482  CD1 TRP A  36     -17.779   5.731  -1.192  1.00  0.00
ATOM    483  CD2 TRP A  36     -17.957   7.753  -2.113  1.00  0.00
ATOM    484  NE1 TRP A  36     -18.177   5.571  -2.485  1.00  0.00
ATOM    485  CE2 TRP A  36     -18.294   6.793  -3.071  1.00  0.00
ATOM    486  CE3 TRP A  36     -17.999   9.105  -2.453  1.00  0.00
ATOM    487  CZ2 TRP A  36     -18.676   7.135  -4.356  1.00  0.00
ATOM    488  CZ3 TRP A  36     -18.377   9.456  -3.739  1.00  0.00
ATOM    489  CH2 TRP A  36     -18.707   8.500  -4.670  1.00  0.00
ATOM    500  N   TYR A  37     -15.199   9.763   1.635  1.00  0.00
ATOM    501  CA  TYR A  37     -14.883  10.782   2.610  1.00  0.00
ATOM    502  C   TYR A  37     -15.800  11.965   2.362  1.00  0.00
ATOM    503  O   TYR A  37     -16.331  12.104   1.261  1.00  0.00
ATOM    504  CB  TYR A  37     -13.406  11.153   2.433  1.00  0.00
ATOM    505  CG  TYR A  37     -12.515   9.926   2.597  1.00  0.00
ATOM    506  CD1 TYR A  37     -12.294   9.066   1.501  1.00  0.00
ATOM    507  CD2 TYR A  37     -11.958   9.629   3.824  1.00  0.00
ATOM    508  CE1 TYR A  37     -11.571   7.920   1.673  1.00  0.00
ATOM    509  CE2 TYR A  37     -11.218   8.477   3.972  1.00  0.00
ATOM    510  CZ  TYR A  37     -11.048   7.623   2.907  1.00  0.00
ATOM    511  OH  TYR A  37     -10.372   6.460   3.074  1.00  0.00
ATOM    521  N   ARG A  38     -16.029  12.808   3.354  1.00  0.00
ATOM    522  CA  ARG A  38     -16.849  13.984   3.072  1.00  0.00
ATOM    523  C   ARG A  38     -16.413  15.251   3.791  1.00  0.00
ATOM    524  O   ARG A  38     -15.803  15.207   4.860  1.00  0.00
ATOM    525  CB  ARG A  38     -18.305  13.695   3.393  1.00  0.00
ATOM    526  CG  ARG A  38     -18.609  13.457   4.857  1.00  0.00
ATOM    527  CD  ARG A  38     -20.018  13.081   5.069  1.00  0.00
ATOM    528  NE  ARG A  38     -20.297  12.779   6.452  1.00  0.00
ATOM    529  CZ  ARG A  38     -21.480  12.380   6.942  1.00  0.00
ATOM    530  NH1 ARG A  38     -22.546  12.230   6.178  1.00  0.00
ATOM    531  NH2 ARG A  38     -21.544  12.143   8.232  1.00  0.00
ATOM    545  N   GLN A  39     -16.743  16.398   3.198  1.00  0.00
ATOM    546  CA  GLN A  39     -16.507  17.697   3.829  1.00  0.00
ATOM    547  C   GLN A  39     -17.716  18.589   3.902  1.00  0.00
ATOM    548  O   GLN A  39     -18.127  19.176   2.892  1.00  0.00
ATOM    549  CB  GLN A  39     -15.414  18.495   3.130  1.00  0.00
ATOM    550  CG  GLN A  39     -14.089  17.937   3.303  1.00  0.00
ATOM    551  CD  GLN A  39     -13.027  18.702   2.646  1.00  0.00
ATOM    552  OE1 GLN A  39     -12.363  18.186   1.732  1.00  0.00
ATOM    553  NE2 GLN A  39     -12.817  19.936   3.113  1.00  0.00
ATOM    562  N   ALA A  40     -18.286  18.692   5.095  1.00  0.00
ATOM    563  CA  ALA A  40     -19.415  19.568   5.315  1.00  0.00
ATOM    564  C   ALA A  40     -18.850  20.979   5.248  1.00  0.00
ATOM    565  O   ALA A  40     -17.674  21.159   5.570  1.00  0.00
ATOM    566  CB  ALA A  40     -20.092  19.283   6.638  1.00  0.00
ATOM    572  N   PRO A  41     -19.597  21.999   4.829  1.00  0.00
ATOM    573  CA  PRO A  41     -19.112  23.360   4.819  1.00  0.00
ATOM    574  C   PRO A  41     -18.590  23.726   6.202  1.00  0.00
ATOM    575  O   PRO A  41     -19.249  23.458   7.203  1.00  0.00
ATOM    576  CB  PRO A  41     -20.383  24.147   4.471  1.00  0.00
ATOM    577  CG  PRO A  41     -21.222  23.168   3.656  1.00  0.00
ATOM    578  CD  PRO A  41     -20.972  21.816   4.305  1.00  0.00
ATOM    586  N   GLY A  42     -17.421  24.357   6.249  1.00  0.00
ATOM    587  CA  GLY A  42     -16.805  24.772   7.510  1.00  0.00
ATOM    588  C   GLY A  42     -16.075  23.653   8.272  1.00  0.00
ATOM    589  O   GLY A  42     -15.480  23.915   9.321  1.00  0.00
ATOM    593  N   LYS A  43     -16.117  22.418   7.764  1.00  0.00
ATOM    594  CA  LYS A  43     -15.502  21.280   8.447  1.00  0.00
ATOM    595  C   LYS A  43     -14.336  20.633   7.698  1.00  0.00
ATOM    596  O   LYS A  43     -14.181  20.771   6.478  1.00  0.00
ATOM    597  CB  LYS A  43     -16.562  20.208   8.721  1.00  0.00
ATOM    598  CG  LYS A  43     -17.781  20.673   9.558  1.00  0.00
ATOM    599  CD  LYS A  43     -17.404  21.061  10.991  1.00  0.00
ATOM    600  CE  LYS A  43     -18.641  21.397  11.816  1.00  0.00
ATOM    601  NZ  LYS A  43     -18.290  21.831  13.206  1.00  0.00
ATOM    615  N   GLU A  44     -13.509  19.910   8.459  1.00  0.00
ATOM    616  CA  GLU A  44     -12.415  19.123   7.916  1.00  0.00
ATOM    617  C   GLU A  44     -12.964  17.841   7.308  1.00  0.00
ATOM    618  O   GLU A  44     -14.052  17.389   7.655  1.00  0.00
ATOM    619  CB  GLU A  44     -11.374  18.809   9.002  1.00  0.00
ATOM    620  CG  GLU A  44     -11.795  17.772  10.072  1.00  0.00
ATOM    621  CD  GLU A  44     -12.619  18.357  11.200  1.00  0.00
ATOM    622  OE1 GLU A  44     -13.103  19.463  11.059  1.00  0.00
ATOM    623  OE2 GLU A  44     -12.758  17.701  12.205  1.00  0.00
ATOM    630  N   ARG A  45     -12.208  17.241   6.405  1.00  0.00
ATOM    631  CA  ARG A  45     -12.627  15.991   5.787  1.00  0.00
ATOM    632  C   ARG A  45     -12.730  14.851   6.787  1.00  0.00
ATOM    633  O   ARG A  45     -11.816  14.636   7.585  1.00  0.00
ATOM    634  CB  ARG A  45     -11.655  15.644   4.673  1.00  0.00
ATOM    635  CG  ARG A  45     -12.077  14.527   3.763  1.00  0.00
ATOM    636  CD  ARG A  45     -11.135  14.379   2.633  1.00  0.00
ATOM    637  NE  ARG A  45     -11.153  15.552   1.735  1.00  0.00
ATOM    638  CZ  ARG A  45     -10.316  15.768   0.709  1.00  0.00
ATOM    639  NH1 ARG A  45      -9.375  14.906   0.413  1.00  0.00
ATOM    640  NH2 ARG A  45     -10.462  16.881   0.022  1.00  0.00
ATOM    654  N   GLU A  46     -13.811  14.073   6.683  1.00  0.00
ATOM    655  CA  GLU A  46     -14.002  12.929   7.565  1.00  0.00
ATOM    656  C   GLU A  46     -14.324  11.660   6.790  1.00  0.00
ATOM    657  O   GLU A  46     -14.887  11.693   5.693  1.00  0.00
ATOM    658  CB  GLU A  46     -15.155  13.190   8.557  1.00  0.00
ATOM    659  CG  GLU A  46     -16.548  13.306   7.890  1.00  0.00
ATOM    660  CD  GLU A  46     -17.707  13.613   8.829  1.00  0.00
ATOM    661  OE1 GLU A  46     -17.735  14.665   9.423  1.00  0.00
ATOM    662  OE2 GLU A  46     -18.587  12.774   8.939  1.00  0.00
ATOM    669  N   PHE A  47     -13.969  10.528   7.382  1.00  0.00
ATOM    670  CA  PHE A  47     -14.276   9.205   6.846  1.00  0.00
ATOM    671  C   PHE A  47     -15.761   8.904   6.854  1.00  0.00
ATOM    672  O   PHE A  47     -16.441   9.197   7.837  1.00  0.00
ATOM    673  CB  PHE A  47     -13.525   8.132   7.642  1.00  0.00
ATOM    674  CG  PHE A  47     -13.862   6.743   7.231  1.00  0.00
ATOM    675  CD1 PHE A  47     -13.410   6.206   6.050  1.00  0.00
ATOM    676  CD2 PHE A  47     -14.649   5.965   8.052  1.00  0.00
ATOM    677  CE1 PHE A  47     -13.757   4.943   5.700  1.00  0.00
ATOM    678  CE2 PHE A  47     -14.987   4.707   7.700  1.00  0.00
ATOM    679  CZ  PHE A  47     -14.556   4.203   6.536  1.00  0.00
ATOM    689  N   VAL A  48     -16.266   8.311   5.768  1.00  0.00
ATOM    690  CA  VAL A  48     -17.651   7.888   5.702  1.00  0.00
ATOM    691  C   VAL A  48     -17.758   6.363   5.635  1.00  0.00
ATOM    692  O   VAL A  48     -18.400   5.733   6.482  1.00  0.00
ATOM    693  CB  VAL A  48     -18.324   8.495   4.451  1.00  0.00
ATOM    694  CG1 VAL A  48     -19.722   8.042   4.322  1.00  0.00
ATOM    695  CG2 VAL A  48     -18.274   9.975   4.538  1.00  0.00
ATOM    705  N   ALA A  49     -17.149   5.771   4.603  1.00  0.00
ATOM    706  CA  ALA A  49     -17.270   4.325   4.398  1.00  0.00
ATOM    707  C   ALA A  49     -16.123   3.753   3.581  1.00  0.00
ATOM    708  O   ALA A  49     -15.550   4.429   2.724  1.00  0.00
ATOM    709  CB  ALA A  49     -18.579   4.011   3.697  1.00  0.00
ATOM    715  N   GLY A  50     -15.829   2.474   3.774  1.00  0.00
ATOM    716  CA  GLY A  50     -14.806   1.851   2.952  1.00  0.00
ATOM    717  C   GLY A  50     -15.060   0.377   2.681  1.00  0.00
ATOM    718  O   GLY A  50     -15.766  -0.314   3.428  1.00  0.00
ATOM    722  N   ILE A  51     -14.488  -0.082   1.570  1.00  0.00
ATOM    723  CA  ILE A  51     -14.592  -1.458   1.118  1.00  0.00
ATOM    724  C   ILE A  51     -13.210  -2.032   0.754  1.00  0.00
ATOM    725  O   ILE A  51     -12.408  -1.390   0.067  1.00  0.00
ATOM    726  CB  ILE A  51     -15.621  -1.537  -0.047  1.00  0.00
ATOM    727  CG1 ILE A  51     -15.837  -2.986  -0.473  1.00  0.00
ATOM    728  CG2 ILE A  51     -15.179  -0.658  -1.245  1.00  0.00
ATOM    729  CD1 ILE A  51     -17.083  -3.202  -1.313  1.00  0.00
ATOM    741  N   SER A  52     -12.926  -3.239   1.231  1.00  0.00
ATOM    742  CA  SER A  52     -11.653  -3.926   0.993  1.00  0.00
ATOM    743  C   SER A  52     -11.586  -4.681  -0.344  1.00  0.00
ATOM    744  O   SER A  52     -12.594  -4.860  -1.026  1.00  0.00
ATOM    745  CB  SER A  52     -11.365  -4.857   2.154  1.00  0.00
ATOM    746  OG  SER A  52     -12.242  -5.957   2.184  1.00  0.00
ATOM    752  N   TYR A  53     -10.393  -5.165  -0.712  1.00  0.00
ATOM    753  CA  TYR A  53     -10.199  -5.952  -1.941  1.00  0.00
ATOM    754  C   TYR A  53     -11.152  -7.149  -1.948  1.00  0.00
ATOM    755  O   TYR A  53     -11.878  -7.381  -2.916  1.00  0.00
ATOM    756  CB  TYR A  53      -8.717  -6.347  -2.083  1.00  0.00
ATOM    757  CG  TYR A  53      -8.321  -7.363  -3.198  1.00  0.00
ATOM    758  CD1 TYR A  53      -9.147  -7.684  -4.290  1.00  0.00
ATOM    759  CD2 TYR A  53      -7.080  -7.981  -3.100  1.00  0.00
ATOM    760  CE1 TYR A  53      -8.730  -8.609  -5.219  1.00  0.00
ATOM    761  CE2 TYR A  53      -6.677  -8.897  -4.039  1.00  0.00
ATOM    762  CZ  TYR A  53      -7.497  -9.214  -5.090  1.00  0.00
ATOM    763  OH  TYR A  53      -7.089 -10.135  -6.026  1.00  0.00
ATOM    773  N   GLY A  54     -11.222  -7.848  -0.826  1.00  0.00
ATOM    774  CA  GLY A  54     -12.094  -9.012  -0.641  1.00  0.00
ATOM    775  C   GLY A  54     -13.565  -8.653  -0.348  1.00  0.00
ATOM    776  O   GLY A  54     -14.333  -9.511   0.095  1.00  0.00
ATOM    780  N   SER A  55     -13.925  -7.384  -0.564  1.00  0.00
ATOM    781  CA  SER A  55     -15.231  -6.759  -0.365  1.00  0.00
ATOM    782  C   SER A  55     -15.784  -6.737   1.059  1.00  0.00
ATOM    783  O   SER A  55     -17.006  -6.755   1.243  1.00  0.00
ATOM    784  CB  SER A  55     -16.273  -7.401  -1.276  1.00  0.00
ATOM    785  OG  SER A  55     -15.951  -7.249  -2.642  1.00  0.00
ATOM    791  N   SER A  56     -14.925  -6.664   2.077  1.00  0.00
ATOM    792  CA  SER A  56     -15.452  -6.517   3.423  1.00  0.00
ATOM    793  C   SER A  56     -15.712  -5.031   3.574  1.00  0.00
ATOM    794  O   SER A  56     -15.083  -4.230   2.876  1.00  0.00
ATOM    795  CB  SER A  56     -14.492  -7.072   4.479  1.00  0.00
ATOM    796  OG  SER A  56     -13.286  -6.342   4.557  1.00  0.00
ATOM    802  N   THR A  57     -16.567  -4.622   4.507  1.00  0.00
ATOM    803  CA  THR A  57     -16.807  -3.189   4.640  1.00  0.00
ATOM    804  C   THR A  57     -16.700  -2.665   6.050  1.00  0.00
ATOM    805  O   THR A  57     -16.866  -3.397   7.028  1.00  0.00
ATOM    806  CB  THR A  57     -18.202  -2.824   4.113  1.00  0.00
ATOM    807  OG1 THR A  57     -19.197  -3.479   4.922  1.00  0.00
ATOM    808  CG2 THR A  57     -18.356  -3.261   2.657  1.00  0.00
ATOM    816  N   TYR A  58     -16.522  -1.356   6.135  1.00  0.00
ATOM    817  CA  TYR A  58     -16.466  -0.653   7.401  1.00  0.00
ATOM    818  C   TYR A  58     -17.030   0.755   7.244  1.00  0.00
ATOM    819  O   TYR A  58     -16.952   1.365   6.172  1.00  0.00
ATOM    820  CB  TYR A  58     -15.013  -0.736   7.896  1.00  0.00
ATOM    821  CG  TYR A  58     -13.980  -0.170   6.921  1.00  0.00
ATOM    822  CD1 TYR A  58     -13.469   1.081   7.092  1.00  0.00
ATOM    823  CD2 TYR A  58     -13.572  -0.941   5.813  1.00  0.00
ATOM    824  CE1 TYR A  58     -12.547   1.575   6.196  1.00  0.00
ATOM    825  CE2 TYR A  58     -12.665  -0.445   4.917  1.00  0.00
ATOM    826  CZ  TYR A  58     -12.145   0.805   5.101  1.00  0.00
ATOM    827  OH  TYR A  58     -11.217   1.301   4.189  1.00  0.00
ATOM    837  N   TYR A  59     -17.613   1.272   8.327  1.00  0.00
ATOM    838  CA  TYR A  59     -18.272   2.575   8.283  1.00  0.00
ATOM    839  C   TYR A  59     -17.994   3.442   9.484  1.00  0.00
ATOM    840  O   TYR A  59     -17.752   2.935  10.577  1.00  0.00
ATOM    841  CB  TYR A  59     -19.775   2.352   8.213  1.00  0.00
ATOM    842  CG  TYR A  59     -20.220   1.540   7.055  1.00  0.00
ATOM    843  CD1 TYR A  59     -20.273   0.158   7.178  1.00  0.00
ATOM    844  CD2 TYR A  59     -20.570   2.141   5.884  1.00  0.00
ATOM    845  CE1 TYR A  59     -20.666  -0.610   6.124  1.00  0.00
ATOM    846  CE2 TYR A  59     -20.961   1.376   4.823  1.00  0.00
ATOM    847  CZ  TYR A  59     -21.011  -0.007   4.944  1.00  0.00
ATOM    848  OH  TYR A  59     -21.410  -0.788   3.880  1.00  0.00
ATOM    858  N   ALA A  60     -18.075   4.752   9.286  1.00  0.00
ATOM    859  CA  ALA A  60     -18.004   5.711  10.379  1.00  0.00
ATOM    860  C   ALA A  60     -19.199   5.535  11.316  1.00  0.00
ATOM    861  O   ALA A  60     -20.333   5.358  10.858  1.00  0.00
ATOM    862  CB  ALA A  60     -17.969   7.130   9.836  1.00  0.00
ATOM    868  N   ASP A  61     -19.000   5.752  12.618  1.00  0.00
ATOM    869  CA  ASP A  61     -20.109   5.614  13.569  1.00  0.00
ATOM    870  C   ASP A  61     -21.322   6.465  13.210  1.00  0.00
ATOM    871  O   ASP A  61     -22.456   6.056  13.463  1.00  0.00
ATOM    872  CB  ASP A  61     -19.666   5.977  14.988  1.00  0.00
ATOM    873  CG  ASP A  61     -18.767   4.926  15.685  1.00  0.00
ATOM    874  OD1 ASP A  61     -18.706   3.778  15.252  1.00  0.00
ATOM    875  OD2 ASP A  61     -18.139   5.291  16.639  1.00  0.00
ATOM    880  N   SER A  62     -21.091   7.637  12.624  1.00  0.00
ATOM    881  CA  SER A  62     -22.147   8.558  12.247  1.00  0.00
ATOM    882  C   SER A  62     -23.013   8.098  11.068  1.00  0.00
ATOM    883  O   SER A  62     -24.084   8.671  10.839  1.00  0.00
ATOM    884  CB  SER A  62     -21.528   9.905  11.933  1.00  0.00
ATOM    885  OG  SER A  62     -20.716   9.836  10.792  1.00  0.00
ATOM    891  N   VAL A  63     -22.562   7.087  10.303  1.00  0.00
ATOM    892  CA  VAL A  63     -23.340   6.617   9.160  1.00  0.00
ATOM    893  C   VAL A  63     -23.701   5.123   9.269  1.00  0.00
ATOM    894  O   VAL A  63     -24.451   4.599   8.432  1.00  0.00
ATOM    895  CB  VAL A  63     -22.618   6.892   7.831  1.00  0.00
ATOM    896  CG1 VAL A  63     -22.368   8.398   7.692  1.00  0.00
ATOM    897  CG2 VAL A  63     -21.366   6.086   7.706  1.00  0.00
ATOM    907  N   LYS A  64     -23.160   4.411  10.267  1.00  0.00
ATOM    908  CA  LYS A  64     -23.507   2.997  10.420  1.00  0.00
ATOM    909  C   LYS A  64     -25.019   2.854  10.503  1.00  0.00
ATOM    910  O   LYS A  64     -25.687   3.585  11.226  1.00  0.00
ATOM    911  CB  LYS A  64     -22.887   2.398  11.695  1.00  0.00
ATOM    912  CG  LYS A  64     -21.386   2.206  11.677  1.00  0.00
ATOM    913  CD  LYS A  64     -20.853   1.729  13.025  1.00  0.00
ATOM    914  CE  LYS A  64     -19.324   1.675  13.014  1.00  0.00
ATOM    915  NZ  LYS A  64     -18.756   1.378  14.352  1.00  0.00
ATOM    929  N   GLY A  65     -25.577   1.939   9.729  1.00  0.00
ATOM    930  CA  GLY A  65     -27.018   1.716   9.730  1.00  0.00
ATOM    931  C   GLY A  65     -27.765   2.582   8.711  1.00  0.00
ATOM    932  O   GLY A  65     -28.955   2.368   8.471  1.00  0.00
ATOM    936  N   ARG A  66     -27.078   3.555   8.108  1.00  0.00
ATOM    937  CA  ARG A  66     -27.703   4.430   7.127  1.00  0.00
ATOM    938  C   ARG A  66     -27.011   4.295   5.781  1.00  0.00
ATOM    939  O   ARG A  66     -27.654   4.298   4.729  1.00  0.00
ATOM    940  CB  ARG A  66     -27.607   5.885   7.560  1.00  0.00
ATOM    941  CG  ARG A  66     -28.382   6.245   8.792  1.00  0.00
ATOM    942  CD  ARG A  66     -28.245   7.697   9.108  1.00  0.00
ATOM    943  NE  ARG A  66     -28.968   8.064  10.327  1.00  0.00
ATOM    944  CZ  ARG A  66     -28.468   7.978  11.587  1.00  0.00
ATOM    945  NH1 ARG A  66     -27.245   7.534  11.789  1.00  0.00
ATOM    946  NH2 ARG A  66     -29.216   8.341  12.618  1.00  0.00
ATOM    960  N   PHE A  67     -25.681   4.220   5.793  1.00  0.00
ATOM    961  CA  PHE A  67     -24.964   4.153   4.526  1.00  0.00
ATOM    962  C   PHE A  67     -24.415   2.754   4.238  1.00  0.00
ATOM    963  O   PHE A  67     -23.922   2.074   5.138  1.00  0.00
ATOM    964  CB  PHE A  67     -23.803   5.141   4.484  1.00  0.00
ATOM    965  CG  PHE A  67     -24.131   6.662   4.499  1.00  0.00
ATOM    966  CD1 PHE A  67     -25.396   7.216   4.748  1.00  0.00
ATOM    967  CD2 PHE A  67     -23.114   7.530   4.270  1.00  0.00
ATOM    968  CE1 PHE A  67     -25.587   8.578   4.773  1.00  0.00
ATOM    969  CE2 PHE A  67     -23.300   8.894   4.292  1.00  0.00
ATOM    970  CZ  PHE A  67     -24.535   9.417   4.547  1.00  0.00
ATOM    980  N   THR A  68     -24.459   2.356   2.963  1.00  0.00
ATOM    981  CA  THR A  68     -23.880   1.085   2.493  1.00  0.00
ATOM    982  C   THR A  68     -22.886   1.273   1.336  1.00  0.00
ATOM    983  O   THR A  68     -23.156   1.972   0.358  1.00  0.00
ATOM    984  CB  THR A  68     -24.971   0.063   2.077  1.00  0.00
ATOM    985  OG1 THR A  68     -25.794  -0.244   3.206  1.00  0.00
ATOM    986  CG2 THR A  68     -24.336  -1.235   1.555  1.00  0.00
ATOM    994  N   ILE A  69     -21.728   0.630   1.423  1.00  0.00
ATOM    995  CA  ILE A  69     -20.738   0.746   0.349  1.00  0.00
ATOM    996  C   ILE A  69     -20.587  -0.591  -0.385  1.00  0.00
ATOM    997  O   ILE A  69     -20.551  -1.653   0.240  1.00  0.00
ATOM    998  CB  ILE A  69     -19.370   1.241   0.887  1.00  0.00
ATOM    999  CG1 ILE A  69     -18.401   1.527  -0.299  1.00  0.00
ATOM   1000  CG2 ILE A  69     -18.762   0.249   1.853  1.00  0.00
ATOM   1001  CD1 ILE A  69     -17.149   2.271   0.094  1.00  0.00
ATOM   1013  N   SER A  70     -20.508  -0.532  -1.712  1.00  0.00
ATOM   1014  CA  SER A  70     -20.340  -1.735  -2.533  1.00  0.00
ATOM   1015  C   SER A  70     -19.508  -1.451  -3.782  1.00  0.00
ATOM   1016  O   SER A  70     -19.307  -0.294  -4.155  1.00  0.00
ATOM   1017  CB  SER A  70     -21.691  -2.301  -2.932  1.00  0.00
ATOM   1018  OG  SER A  70     -22.375  -1.426  -3.787  1.00  0.00
ATOM   1024  N   ARG A  71     -18.982  -2.502  -4.423  1.00  0.00
ATOM   1025  CA  ARG A  71     -18.181  -2.290  -5.630  1.00  0.00
ATOM   1026  C   ARG A  71     -18.388  -3.333  -6.726  1.00  0.00
ATOM   1027  O   ARG A  71     -18.530  -4.529  -6.463  1.00  0.00
ATOM   1028  CB  ARG A  71     -16.701  -2.222  -5.268  1.00  0.00
ATOM   1029  CG  ARG A  71     -15.758  -1.914  -6.437  1.00  0.00
ATOM   1030  CD  ARG A  71     -14.397  -1.698  -6.009  1.00  0.00
ATOM   1031  NE  ARG A  71     -13.811  -2.905  -5.487  1.00  0.00
ATOM   1032  CZ  ARG A  71     -12.558  -3.008  -5.047  1.00  0.00
ATOM   1033  NH1 ARG A  71     -11.765  -1.976  -5.080  1.00  0.00
ATOM   1034  NH2 ARG A  71     -12.118  -4.150  -4.580  1.00  0.00
ATOM   1048  N   ASP A  72     -18.393  -2.842  -7.967  1.00  0.00
ATOM   1049  CA  ASP A  72     -18.477  -3.635  -9.184  1.00  0.00
ATOM   1050  C   ASP A  72     -17.092  -3.708  -9.830  1.00  0.00
ATOM   1051  O   ASP A  72     -16.620  -2.752 -10.463  1.00  0.00
ATOM   1052  CB  ASP A  72     -19.526  -3.028 -10.131  1.00  0.00
ATOM   1053  CG  ASP A  72     -19.721  -3.809 -11.428  1.00  0.00
ATOM   1054  OD1 ASP A  72     -18.776  -4.455 -11.858  1.00  0.00
ATOM   1055  OD2 ASP A  72     -20.806  -3.764 -11.982  1.00  0.00
ATOM   1060  N   ASN A  73     -16.392  -4.824  -9.614  1.00  0.00
ATOM   1061  CA  ASN A  73     -15.012  -4.922 -10.078  1.00  0.00
ATOM   1062  C   ASN A  73     -14.916  -4.892 -11.600  1.00  0.00
ATOM   1063  O   ASN A  73     -14.001  -4.297 -12.166  1.00  0.00
ATOM   1064  CB  ASN A  73     -14.394  -6.193  -9.554  1.00  0.00
ATOM   1065  CG  ASN A  73     -14.154  -6.144  -8.081  1.00  0.00
ATOM   1066  OD1 ASN A  73     -14.087  -5.084  -7.449  1.00  0.00
ATOM   1067  ND2 ASN A  73     -14.033  -7.302  -7.498  1.00  0.00
ATOM   1074  N   ALA A  74     -15.885  -5.513 -12.273  1.00  0.00
ATOM   1075  CA  ALA A  74     -15.885  -5.595 -13.734  1.00  0.00
ATOM   1076  C   ALA A  74     -15.934  -4.216 -14.368  1.00  0.00
ATOM   1077  O   ALA A  74     -15.312  -3.967 -15.403  1.00  0.00
ATOM   1078  CB  ALA A  74     -17.069  -6.413 -14.211  1.00  0.00
ATOM   1084  N   LYS A  75     -16.682  -3.319 -13.739  1.00  0.00
ATOM   1085  CA  LYS A  75     -16.828  -1.960 -14.236  1.00  0.00
ATOM   1086  C   LYS A  75     -15.888  -0.957 -13.570  1.00  0.00
ATOM   1087  O   LYS A  75     -16.027   0.250 -13.794  1.00  0.00
ATOM   1088  CB  LYS A  75     -18.264  -1.491 -14.047  1.00  0.00
ATOM   1089  CG  LYS A  75     -19.284  -2.274 -14.845  1.00  0.00
ATOM   1090  CD  LYS A  75     -20.683  -1.739 -14.602  1.00  0.00
ATOM   1091  CE  LYS A  75     -21.728  -2.553 -15.340  1.00  0.00
ATOM   1092  NZ  LYS A  75     -23.105  -2.092 -15.020  1.00  0.00
ATOM   1106  N   ASN A  76     -15.009  -1.423 -12.670  1.00  0.00
ATOM   1107  CA  ASN A  76     -14.110  -0.551 -11.910  1.00  0.00
ATOM   1108  C   ASN A  76     -14.871   0.606 -11.262  1.00  0.00
ATOM   1109  O   ASN A  76     -14.426   1.759 -11.306  1.00  0.00
ATOM   1110  CB  ASN A  76     -12.937  -0.075 -12.756  1.00  0.00
ATOM   1111  CG  ASN A  76     -11.954  -1.203 -13.109  1.00  0.00
ATOM   1112  OD1 ASN A  76     -11.553  -2.023 -12.240  1.00  0.00
ATOM   1113  ND2 ASN A  76     -11.568  -1.261 -14.360  1.00  0.00
ATOM   1120  N   THR A  77     -16.035   0.303 -10.679  1.00  0.00
ATOM   1121  CA  THR A  77     -16.872   1.345 -10.081  1.00  0.00
ATOM   1122  C   THR A  77     -17.360   1.040  -8.651  1.00  0.00
ATOM   1123  O   THR A  77     -17.837  -0.060  -8.348  1.00  0.00
ATOM   1124  CB  THR A  77     -18.059   1.636 -11.030  1.00  0.00
ATOM   1125  OG1 THR A  77     -17.544   2.042 -12.330  1.00  0.00
ATOM   1126  CG2 THR A  77     -18.925   2.786 -10.481  1.00  0.00
ATOM   1134  N   VAL A  78     -17.279   2.046  -7.781  1.00  0.00
ATOM   1135  CA  VAL A  78     -17.710   1.934  -6.385  1.00  0.00
ATOM   1136  C   VAL A  78     -18.948   2.784  -6.146  1.00  0.00
ATOM   1137  O   VAL A  78     -19.087   3.886  -6.684  1.00  0.00
ATOM   1138  CB  VAL A  78     -16.583   2.355  -5.410  1.00  0.00
ATOM   1139  CG1 VAL A  78     -16.246   3.835  -5.599  1.00  0.00
ATOM   1140  CG2 VAL A  78     -16.983   2.058  -3.936  1.00  0.00
ATOM   1150  N   TYR A  79     -19.862   2.254  -5.351  1.00  0.00
ATOM   1151  CA  TYR A  79     -21.092   2.954  -5.051  1.00  0.00
ATOM   1152  C   TYR A  79     -21.294   3.178  -3.557  1.00  0.00
ATOM   1153  O   TYR A  79     -20.888   2.357  -2.724  1.00  0.00
ATOM   1154  CB  TYR A  79     -22.260   2.141  -5.596  1.00  0.00
ATOM   1155  CG  TYR A  79     -22.223   1.949  -7.084  1.00  0.00
ATOM   1156  CD1 TYR A  79     -21.519   0.871  -7.640  1.00  0.00
ATOM   1157  CD2 TYR A  79     -22.896   2.826  -7.894  1.00  0.00
ATOM   1158  CE1 TYR A  79     -21.507   0.697  -9.006  1.00  0.00
ATOM   1159  CE2 TYR A  79     -22.890   2.648  -9.252  1.00  0.00
ATOM   1160  CZ  TYR A  79     -22.204   1.597  -9.811  1.00  0.00
ATOM   1161  OH  TYR A  79     -22.219   1.436 -11.175  1.00  0.00
ATOM   1171  N   LEU A  80     -21.953   4.291  -3.223  1.00  0.00
ATOM   1172  CA  LEU A  80     -22.333   4.573  -1.841  1.00  0.00
ATOM   1173  C   LEU A  80     -23.830   4.824  -1.781  1.00  0.00
ATOM   1174  O   LEU A  80     -24.340   5.790  -2.358  1.00  0.00
ATOM   1175  CB  LEU A  80     -21.602   5.814  -1.285  1.00  0.00
ATOM   1176  CG  LEU A  80     -21.924   6.249   0.202  1.00  0.00
ATOM   1177  CD1 LEU A  80     -21.424   5.164   1.189  1.00  0.00
ATOM   1178  CD2 LEU A  80     -21.277   7.616   0.492  1.00  0.00
ATOM   1190  N   GLN A  81     -24.535   3.967  -1.075  1.00  0.00
ATOM   1191  CA  GLN A  81     -25.972   4.083  -0.943  1.00  0.00
ATOM   1192  C   GLN A  81     -26.286   4.792   0.348  1.00  0.00
ATOM   1193  O   GLN A  81     -26.011   4.266   1.428  1.00  0.00
ATOM   1194  CB  GLN A  81     -26.604   2.689  -0.963  1.00  0.00
ATOM   1195  CG  GLN A  81     -28.119   2.627  -0.773  1.00  0.00
ATOM   1196  CD  GLN A  81     -28.890   3.222  -1.914  1.00  0.00
ATOM   1197  OE1 GLN A  81     -28.498   3.073  -3.081  1.00  0.00
ATOM   1198  NE2 GLN A  81     -30.007   3.868  -1.605  1.00  0.00
ATOM   1207  N   MET A  82     -26.832   5.994   0.268  1.00  0.00
ATOM   1208  CA  MET A  82     -27.107   6.729   1.483  1.00  0.00
ATOM   1209  C   MET A  82     -28.602   6.741   1.748  1.00  0.00
ATOM   1210  O   MET A  82     -29.375   7.283   0.951  1.00  0.00
ATOM   1211  CB  MET A  82     -26.581   8.142   1.333  1.00  0.00
ATOM   1212  CG  MET A  82     -25.112   8.212   1.036  1.00  0.00
ATOM   1213  SD  MET A  82     -24.464   9.882   0.983  1.00  0.00
ATOM   1214  CE  MET A  82     -25.253  10.495  -0.453  1.00  0.00
ATOM   1224  N   ASN A  83     -29.032   6.127   2.848  1.00  0.00
ATOM   1225  CA  ASN A  83     -30.447   6.069   3.185  1.00  0.00
ATOM   1226  C   ASN A  83     -30.786   6.983   4.353  1.00  0.00
ATOM   1227  O   ASN A  83     -29.906   7.354   5.132  1.00  0.00
ATOM   1228  CB  ASN A  83     -30.838   4.642   3.473  1.00  0.00
ATOM   1229  CG  ASN A  83     -30.652   3.782   2.255  1.00  0.00
ATOM   1230  OD1 ASN A  83     -31.006   4.191   1.131  1.00  0.00
ATOM   1231  ND2 ASN A  83     -30.111   2.607   2.455  1.00  0.00
ATOM   1238  N   SER A  84     -32.060   7.371   4.461  1.00  0.00
ATOM   1239  CA  SER A  84     -32.543   8.172   5.586  1.00  0.00
ATOM   1240  C   SER A  84     -31.650   9.377   5.843  1.00  0.00
ATOM   1241  O   SER A  84     -31.226   9.607   6.980  1.00  0.00
ATOM   1242  CB  SER A  84     -32.641   7.315   6.839  1.00  0.00
ATOM   1243  OG  SER A  84     -33.552   6.254   6.665  1.00  0.00
ATOM   1249  N   LEU A  85     -31.392  10.168   4.800  1.00  0.00
ATOM   1250  CA  LEU A  85     -30.457  11.289   4.930  1.00  0.00
ATOM   1251  C   LEU A  85     -30.988  12.393   5.819  1.00  0.00
ATOM   1252  O   LEU A  85     -32.184  12.700   5.818  1.00  0.00
ATOM   1253  CB  LEU A  85     -30.106  11.938   3.580  1.00  0.00
ATOM   1254  CG  LEU A  85     -29.019  11.241   2.713  1.00  0.00
ATOM   1255  CD1 LEU A  85     -29.645  10.113   2.003  1.00  0.00
ATOM   1256  CD2 LEU A  85     -28.380  12.209   1.729  1.00  0.00
ATOM   1268  N   LYS A  86     -30.087  13.009   6.570  1.00  0.00
ATOM   1269  CA  LYS A  86     -30.429  14.123   7.445  1.00  0.00
ATOM   1270  C   LYS A  86     -29.709  15.387   6.976  1.00  0.00
ATOM   1271  O   LYS A  86     -28.714  15.277   6.274  1.00  0.00
ATOM   1272  CB  LYS A  86     -30.039  13.766   8.887  1.00  0.00
ATOM   1273  CG  LYS A  86     -30.716  12.505   9.451  1.00  0.00
ATOM   1274  CD  LYS A  86     -32.236  12.679   9.623  1.00  0.00
ATOM   1275  CE  LYS A  86     -32.855  11.458  10.291  1.00  0.00
ATOM   1276  NZ  LYS A  86     -34.334  11.600  10.469  1.00  0.00
ATOM   1290  N   PRO A  87     -30.155  16.608   7.329  1.00  0.00
ATOM   1291  CA  PRO A  87     -29.486  17.869   7.011  1.00  0.00
ATOM   1292  C   PRO A  87     -27.989  17.833   7.360  1.00  0.00
ATOM   1293  O   PRO A  87     -27.160  18.416   6.652  1.00  0.00
ATOM   1294  CB  PRO A  87     -30.265  18.867   7.868  1.00  0.00
ATOM   1295  CG  PRO A  87     -31.660  18.268   7.953  1.00  0.00
ATOM   1296  CD  PRO A  87     -31.434  16.778   8.066  1.00  0.00
ATOM   1304  N   GLU A  88     -27.643  17.081   8.413  1.00  0.00
ATOM   1305  CA  GLU A  88     -26.276  16.906   8.891  1.00  0.00
ATOM   1306  C   GLU A  88     -25.363  16.192   7.883  1.00  0.00
ATOM   1307  O   GLU A  88     -24.140  16.215   8.026  1.00  0.00
ATOM   1308  CB  GLU A  88     -26.298  16.114  10.199  1.00  0.00
ATOM   1309  CG  GLU A  88     -26.932  16.856  11.375  1.00  0.00
ATOM   1310  CD  GLU A  88     -26.971  16.037  12.641  1.00  0.00
ATOM   1311  OE1 GLU A  88     -26.598  14.890  12.595  1.00  0.00
ATOM   1312  OE2 GLU A  88     -27.377  16.561  13.650  1.00  0.00
ATOM   1319  N   ASP A  89     -25.954  15.560   6.866  1.00  0.00
ATOM   1320  CA  ASP A  89     -25.218  14.831   5.847  1.00  0.00
ATOM   1321  C   ASP A  89     -24.860  15.727   4.666  1.00  0.00
ATOM   1322  O   ASP A  89     -24.256  15.253   3.692  1.00  0.00
ATOM   1323  CB  ASP A  89     -26.047  13.628   5.348  1.00  0.00
ATOM   1324  CG  ASP A  89     -26.232  12.504   6.400  1.00  0.00
ATOM   1325  OD1 ASP A  89     -25.249  12.038   6.960  1.00  0.00
ATOM   1326  OD2 ASP A  89     -27.368  12.101   6.628  1.00  0.00
ATOM   1331  N   THR A  90     -25.228  17.018   4.730  1.00  0.00
ATOM   1332  CA  THR A  90     -24.861  17.935   3.658  1.00  0.00
ATOM   1333  C   THR A  90     -23.346  18.037   3.625  1.00  0.00
ATOM   1334  O   THR A  90     -22.716  18.379   4.630  1.00  0.00
ATOM   1335  CB  THR A  90     -25.466  19.348   3.871  1.00  0.00
ATOM   1336  OG1 THR A  90     -26.911  19.263   3.901  1.00  0.00
ATOM   1337  CG2 THR A  90     -24.997  20.327   2.770  1.00  0.00
ATOM   1345  N   ALA A  91     -22.761  17.747   2.475  1.00  0.00
ATOM   1346  CA  ALA A  91     -21.308  17.763   2.338  1.00  0.00
ATOM   1347  C   ALA A  91     -20.884  17.525   0.915  1.00  0.00
ATOM   1348  O   ALA A  91     -21.674  17.033   0.104  1.00  0.00
ATOM   1349  CB  ALA A  91     -20.674  16.695   3.229  1.00  0.00
ATOM   1355  N   VAL A  92     -19.631  17.826   0.618  1.00  0.00
ATOM   1356  CA  VAL A  92     -19.093  17.343  -0.634  1.00  0.00
ATOM   1357  C   VAL A  92     -18.542  15.965  -0.335  1.00  0.00
ATOM   1358  O   VAL A  92     -17.783  15.786   0.616  1.00  0.00
ATOM   1359  CB  VAL A  92     -18.002  18.254  -1.211  1.00  0.00
ATOM   1360  CG1 VAL A  92     -17.428  17.637  -2.502  1.00  0.00
ATOM   1361  CG2 VAL A  92     -18.599  19.601  -1.508  1.00  0.00
ATOM   1371  N   TYR A  93     -18.956  14.982  -1.105  1.00  0.00
ATOM   1372  CA  TYR A  93     -18.503  13.617  -0.922  1.00  0.00
ATOM   1373  C   TYR A  93     -17.394  13.365  -1.893  1.00  0.00
ATOM   1374  O   TYR A  93     -17.445  13.854  -3.012  1.00  0.00
ATOM   1375  CB  TYR A  93     -19.671  12.653  -1.088  1.00  0.00
ATOM   1376  CG  TYR A  93     -20.596  12.671   0.099  1.00  0.00
ATOM   1377  CD1 TYR A  93     -21.475  13.712   0.283  1.00  0.00
ATOM   1378  CD2 TYR A  93     -20.571  11.622   1.004  1.00  0.00
ATOM   1379  CE1 TYR A  93     -22.298  13.728   1.377  1.00  0.00
ATOM   1380  CE2 TYR A  93     -21.414  11.638   2.088  1.00  0.00
ATOM   1381  CZ  TYR A  93     -22.277  12.710   2.275  1.00  0.00
ATOM   1382  OH  TYR A  93     -23.132  12.782   3.360  1.00  0.00
ATOM   1392  N   TYR A  94     -16.384  12.627  -1.458  1.00  0.00
ATOM   1393  CA  TYR A  94     -15.237  12.311  -2.286  1.00  0.00
ATOM   1394  C   TYR A  94     -14.933  10.837  -2.290  1.00  0.00
ATOM   1395  O   TYR A  94     -14.969  10.187  -1.245  1.00  0.00
ATOM   1396  CB  TYR A  94     -13.980  12.997  -1.732  1.00  0.00
ATOM   1397  CG  TYR A  94     -14.019  14.482  -1.680  1.00  0.00
ATOM   1398  CD1 TYR A  94     -14.569  15.123  -0.573  1.00  0.00
ATOM   1399  CD2 TYR A  94     -13.484  15.214  -2.718  1.00  0.00
ATOM   1400  CE1 TYR A  94     -14.594  16.488  -0.519  1.00  0.00
ATOM   1401  CE2 TYR A  94     -13.505  16.582  -2.664  1.00  0.00
ATOM   1402  CZ  TYR A  94     -14.057  17.224  -1.574  1.00  0.00
ATOM   1403  OH  TYR A  94     -14.078  18.599  -1.532  1.00  0.00
ATOM   1413  N   CYS A  95     -14.525  10.317  -3.432  1.00  0.00
ATOM   1414  CA  CYS A  95     -14.066   8.936  -3.450  1.00  0.00
ATOM   1415  C   CYS A  95     -12.552   8.949  -3.447  1.00  0.00
ATOM   1416  O   CYS A  95     -11.922   9.878  -3.978  1.00  0.00
ATOM   1417  CB  CYS A  95     -14.597   8.163  -4.658  1.00  0.00
ATOM   1418  SG  CYS A  95     -14.026   8.797  -6.245  1.00  0.00
ATOM   1423  N   ALA A  96     -11.962   7.895  -2.905  1.00  0.00
ATOM   1424  CA  ALA A  96     -10.519   7.775  -2.905  1.00  0.00
ATOM   1425  C   ALA A  96     -10.064   6.343  -2.792  1.00  0.00
ATOM   1426  O   ALA A  96     -10.789   5.481  -2.282  1.00  0.00
ATOM   1427  CB  ALA A  96      -9.948   8.582  -1.786  1.00  0.00
ATOM   1433  N   ALA A  97      -8.828   6.087  -3.209  1.00  0.00
ATOM   1434  CA  ALA A  97      -8.298   4.741  -3.062  1.00  0.00
ATOM   1435  C   ALA A  97      -6.811   4.717  -2.671  1.00  0.00
ATOM   1436  O   ALA A  97      -6.040   5.601  -3.074  1.00  0.00
ATOM   1437  CB  ALA A  97      -8.454   3.981  -4.362  1.00  0.00
ATOM   1443  N   PRO A  98      -6.416   3.805  -1.761  1.00  0.00
ATOM   1444  CA  PRO A  98      -5.080   3.423  -1.397  1.00  0.00
ATOM   1445  C   PRO A  98      -4.741   2.257  -2.309  1.00  0.00
ATOM   1446  O   PRO A  98      -5.655   1.694  -2.877  1.00  0.00
ATOM   1447  CB  PRO A  98      -5.275   2.979   0.029  1.00  0.00
ATOM   1448  CG  PRO A  98      -6.544   2.308   0.015  1.00  0.00
ATOM   1449  CD  PRO A  98      -7.406   3.059  -0.965  1.00  0.00
ATOM   1457  N   TYR A  99      -3.501   1.839  -2.383  1.00  0.00
ATOM   1458  CA  TYR A  99      -3.075   0.628  -3.100  1.00  0.00
ATOM   1459  C   TYR A  99      -2.210  -0.317  -2.267  1.00  0.00
ATOM   1460  O   TYR A  99      -1.010  -0.096  -2.120  1.00  0.00
ATOM   1461  CB  TYR A  99      -2.449   0.965  -4.468  1.00  0.00
ATOM   1462  CG  TYR A  99      -3.497   1.305  -5.569  1.00  0.00
ATOM   1463  CD1 TYR A  99      -4.216   2.497  -5.612  1.00  0.00
ATOM   1464  CD2 TYR A  99      -3.719   0.334  -6.564  1.00  0.00
ATOM   1465  CE1 TYR A  99      -5.168   2.687  -6.617  1.00  0.00
ATOM   1466  CE2 TYR A  99      -4.652   0.536  -7.560  1.00  0.00
ATOM   1467  CZ  TYR A  99      -5.382   1.696  -7.578  1.00  0.00
ATOM   1468  OH  TYR A  99      -6.346   1.871  -8.538  1.00  0.00
ATOM   1478  N   PHE A 100      -2.840  -1.315  -1.639  1.00  0.00
ATOM   1479  CA  PHE A 100      -2.130  -2.256  -0.763  1.00  0.00
ATOM   1480  C   PHE A 100      -2.335  -3.731  -1.155  1.00  0.00
ATOM   1481  O   PHE A 100      -3.381  -4.109  -1.676  1.00  0.00
ATOM   1482  CB  PHE A 100      -2.512  -2.032   0.705  1.00  0.00
ATOM   1483  CG  PHE A 100      -2.031  -0.720   1.295  1.00  0.00
ATOM   1484  CD1 PHE A 100      -2.772   0.433   1.213  1.00  0.00
ATOM   1485  CD2 PHE A 100      -0.821  -0.668   1.970  1.00  0.00
ATOM   1486  CE1 PHE A 100      -2.304   1.622   1.792  1.00  0.00
ATOM   1487  CE2 PHE A 100      -0.367   0.503   2.538  1.00  0.00
ATOM   1488  CZ  PHE A 100      -1.114   1.644   2.445  1.00  0.00
ATOM   1498  N   TYR A 101      -1.322  -4.554  -0.869  1.00  0.00
ATOM   1499  CA  TYR A 101      -1.339  -6.006  -1.108  1.00  0.00
ATOM   1500  C   TYR A 101      -2.400  -6.897  -0.404  1.00  0.00
ATOM   1501  O   TYR A 101      -3.014  -7.722  -1.077  1.00  0.00
ATOM   1502  CB  TYR A 101       0.064  -6.596  -0.884  1.00  0.00
ATOM   1503  CG  TYR A 101       0.080  -8.099  -0.905  1.00  0.00
ATOM   1504  CD1 TYR A 101       0.058  -8.785  -2.104  1.00  0.00
ATOM   1505  CD2 TYR A 101       0.104  -8.797   0.297  1.00  0.00
ATOM   1506  CE1 TYR A 101       0.060 -10.163  -2.104  1.00  0.00
ATOM   1507  CE2 TYR A 101       0.105 -10.166   0.297  1.00  0.00
ATOM   1508  CZ  TYR A 101       0.081 -10.853  -0.896  1.00  0.00
ATOM   1509  OH  TYR A 101       0.081 -12.230  -0.894  1.00  0.00
ATOM   1519  N   PRO A 102      -2.602  -6.830   0.932  1.00  0.00
ATOM   1520  CA  PRO A 102      -3.496  -7.710   1.676  1.00  0.00
ATOM   1521  C   PRO A 102      -4.941  -7.600   1.166  1.00  0.00
ATOM   1522  O   PRO A 102      -5.388  -6.521   0.786  1.00  0.00
ATOM   1523  CB  PRO A 102      -3.312  -7.219   3.123  1.00  0.00
ATOM   1524  CG  PRO A 102      -1.980  -6.526   3.126  1.00  0.00
ATOM   1525  CD  PRO A 102      -1.922  -5.851   1.779  1.00  0.00
ATOM   1533  N   VAL A 103      -5.671  -8.718   1.221  1.00  0.00
ATOM   1534  CA  VAL A 103      -7.053  -8.806   0.733  1.00  0.00
ATOM   1535  C   VAL A 103      -8.113  -8.102   1.606  1.00  0.00
ATOM   1536  O   VAL A 103      -9.050  -7.490   1.086  1.00  0.00
ATOM   1537  CB  VAL A 103      -7.443 -10.279   0.492  1.00  0.00
ATOM   1538  CG1 VAL A 103      -8.905 -10.380   0.074  1.00  0.00
ATOM   1539  CG2 VAL A 103      -6.552 -10.866  -0.589  1.00  0.00
ATOM   1549  N   VAL A 104      -8.037  -8.248   2.928  1.00  0.00
ATOM   1550  CA  VAL A 104      -9.069  -7.632   3.772  1.00  0.00
ATOM   1551  C   VAL A 104      -8.677  -6.517   4.780  1.00  0.00
ATOM   1552  O   VAL A 104      -9.312  -6.458   5.829  1.00  0.00
ATOM   1553  CB  VAL A 104      -9.833  -8.715   4.564  1.00  0.00
ATOM   1554  CG1 VAL A 104     -10.604  -9.600   3.616  1.00  0.00
ATOM   1555  CG2 VAL A 104      -8.860  -9.533   5.394  1.00  0.00
ATOM   1565  N   PRO A 105      -7.638  -5.677   4.579  1.00  0.00
ATOM   1566  CA  PRO A 105      -7.299  -4.603   5.490  1.00  0.00
ATOM   1567  C   PRO A 105      -8.283  -3.484   5.297  1.00  0.00
ATOM   1568  O   PRO A 105      -8.691  -3.228   4.165  1.00  0.00
ATOM   1569  CB  PRO A 105      -5.930  -4.153   4.993  1.00  0.00
ATOM   1570  CG  PRO A 105      -6.001  -4.434   3.509  1.00  0.00
ATOM   1571  CD  PRO A 105      -6.851  -5.688   3.381  1.00  0.00
ATOM   1579  N   TRP A 106      -8.613  -2.785   6.362  1.00  0.00
ATOM   1580  CA  TRP A 106      -9.412  -1.583   6.260  1.00  0.00
ATOM   1581  C   TRP A 106      -8.571  -0.335   6.475  1.00  0.00
ATOM   1582  O   TRP A 106      -7.696  -0.326   7.337  1.00  0.00
ATOM   1583  CB  TRP A 106     -10.590  -1.697   7.221  1.00  0.00
ATOM   1584  CG  TRP A 106     -10.301  -1.850   8.637  1.00  0.00
ATOM   1585  CD1 TRP A 106      -9.957  -2.993   9.291  1.00  0.00
ATOM   1586  CD2 TRP A 106     -10.451  -0.836   9.648  1.00  0.00
ATOM   1587  NE1 TRP A 106      -9.836  -2.748  10.630  1.00  0.00
ATOM   1588  CE2 TRP A 106     -10.146  -1.434  10.870  1.00  0.00
ATOM   1589  CE3 TRP A 106     -10.835   0.509   9.620  1.00  0.00
ATOM   1590  CZ2 TRP A 106     -10.199  -0.734  12.060  1.00  0.00
ATOM   1591  CZ3 TRP A 106     -10.905   1.198  10.815  1.00  0.00
ATOM   1592  CH2 TRP A 106     -10.591   0.600  12.000  1.00  0.00
ATOM   1603  N   PHE A 107      -8.889   0.737   5.772  1.00  0.00
ATOM   1604  CA  PHE A 107      -8.201   2.003   5.985  1.00  0.00
ATOM   1605  C   PHE A 107      -9.222   3.120   6.163  1.00  0.00
ATOM   1606  O   PHE A 107     -10.075   3.345   5.301  1.00  0.00
ATOM   1607  CB  PHE A 107      -7.298   2.333   4.788  1.00  0.00
ATOM   1608  CG  PHE A 107      -6.211   1.311   4.522  1.00  0.00
ATOM   1609  CD1 PHE A 107      -6.439   0.241   3.665  1.00  0.00
ATOM   1610  CD2 PHE A 107      -4.977   1.413   5.128  1.00  0.00
ATOM   1611  CE1 PHE A 107      -5.460  -0.685   3.429  1.00  0.00
ATOM   1612  CE2 PHE A 107      -3.996   0.487   4.894  1.00  0.00
ATOM   1613  CZ  PHE A 107      -4.240  -0.566   4.046  1.00  0.00
ATOM   1623  N   TYR A 108      -9.144   3.836   7.268  1.00  0.00
ATOM   1624  CA  TYR A 108     -10.117   4.906   7.481  1.00  0.00
ATOM   1625  C   TYR A 108      -9.431   6.260   7.445  1.00  0.00
ATOM   1626  O   TYR A 108     -10.065   7.289   7.216  1.00  0.00
ATOM   1627  CB  TYR A 108     -10.792   4.716   8.834  1.00  0.00
ATOM   1628  CG  TYR A 108      -9.848   4.968   9.991  1.00  0.00
ATOM   1629  CD1 TYR A 108      -9.762   6.240  10.542  1.00  0.00
ATOM   1630  CD2 TYR A 108      -9.022   3.964  10.460  1.00  0.00
ATOM   1631  CE1 TYR A 108      -8.880   6.491  11.563  1.00  0.00
ATOM   1632  CE2 TYR A 108      -8.142   4.214  11.478  1.00  0.00
ATOM   1633  CZ  TYR A 108      -8.069   5.471  12.033  1.00  0.00
ATOM   1634  OH  TYR A 108      -7.181   5.723  13.051  1.00  0.00
ATOM   1644  N   ALA A 109      -8.134   6.278   7.729  1.00  0.00
ATOM   1645  CA  ALA A 109      -7.448   7.543   7.795  1.00  0.00
ATOM   1646  C   ALA A 109      -7.065   7.944   6.397  1.00  0.00
ATOM   1647  O   ALA A 109      -6.450   7.161   5.670  1.00  0.00
ATOM   1648  CB  ALA A 109      -6.229   7.461   8.700  1.00  0.00
ATOM   1654  N   LEU A 110      -7.291   9.211   6.072  1.00  0.00
ATOM   1655  CA  LEU A 110      -6.992   9.791   4.761  1.00  0.00
ATOM   1656  C   LEU A 110      -5.498   9.676   4.421  1.00  0.00
ATOM   1657  O   LEU A 110      -5.089   9.753   3.261  1.00  0.00
ATOM   1658  CB  LEU A 110      -7.485  11.251   4.693  1.00  0.00
ATOM   1659  CG  LEU A 110      -6.679  12.380   5.411  1.00  0.00
ATOM   1660  CD1 LEU A 110      -7.218  13.728   4.900  1.00  0.00
ATOM   1661  CD2 LEU A 110      -6.816  12.289   6.942  1.00  0.00
ATOM   1673  N   ASP A 111      -4.692   9.485   5.453  1.00  0.00
ATOM   1674  CA  ASP A 111      -3.249   9.360   5.419  1.00  0.00
ATOM   1675  C   ASP A 111      -2.769   8.206   4.540  1.00  0.00
ATOM   1676  O   ASP A 111      -1.637   8.210   4.060  1.00  0.00
ATOM   1677  CB  ASP A 111      -2.752   9.078   6.835  1.00  0.00
ATOM   1678  CG  ASP A 111      -2.903  10.247   7.789  1.00  0.00
ATOM   1679  OD1 ASP A 111      -3.108  11.355   7.356  1.00  0.00
ATOM   1680  OD2 ASP A 111      -2.850  10.002   8.964  1.00  0.00
ATOM   1685  N   TYR A 112      -3.613   7.198   4.348  1.00  0.00
ATOM   1686  CA  TYR A 112      -3.219   6.028   3.573  1.00  0.00
ATOM   1687  C   TYR A 112      -3.714   6.036   2.146  1.00  0.00
ATOM   1688  O   TYR A 112      -3.546   5.044   1.443  1.00  0.00
ATOM   1689  CB  TYR A 112      -3.769   4.770   4.230  1.00  0.00
ATOM   1690  CG  TYR A 112      -3.212   4.501   5.562  1.00  0.00
ATOM   1691  CD1 TYR A 112      -3.924   4.871   6.674  1.00  0.00
ATOM   1692  CD2 TYR A 112      -1.995   3.866   5.685  1.00  0.00
ATOM   1693  CE1 TYR A 112      -3.421   4.617   7.923  1.00  0.00
ATOM   1694  CE2 TYR A 112      -1.487   3.605   6.929  1.00  0.00
ATOM   1695  CZ  TYR A 112      -2.198   3.981   8.051  1.00  0.00
ATOM   1696  OH  TYR A 112      -1.696   3.724   9.303  1.00  0.00
ATOM   1706  N   LEU A 113      -4.298   7.131   1.695  1.00  0.00
ATOM   1707  CA  LEU A 113      -4.887   7.150   0.366  1.00  0.00
ATOM   1708  C   LEU A 113      -3.913   7.727  -0.627  1.00  0.00
ATOM   1709  O   LEU A 113      -3.109   8.599  -0.288  1.00  0.00
ATOM   1710  CB  LEU A 113      -6.168   7.996   0.424  1.00  0.00
ATOM   1711  CG  LEU A 113      -7.470   7.373   1.096  1.00  0.00
ATOM   1712  CD1 LEU A 113      -7.994   6.319   0.275  1.00  0.00
ATOM   1713  CD2 LEU A 113      -7.147   6.747   2.447  1.00  0.00
ATOM   1725  N   TYR A 114      -3.970   7.263  -1.874  1.00  0.00
ATOM   1726  CA  TYR A 114      -3.057   7.803  -2.862  1.00  0.00
ATOM   1727  C   TYR A 114      -3.784   8.540  -3.974  1.00  0.00
ATOM   1728  O   TYR A 114      -3.235   9.474  -4.561  1.00  0.00
ATOM   1729  CB  TYR A 114      -2.173   6.688  -3.406  1.00  0.00
ATOM   1730  CG  TYR A 114      -1.425   5.969  -2.296  1.00  0.00
ATOM   1731  CD1 TYR A 114      -1.629   4.623  -2.112  1.00  0.00
ATOM   1732  CD2 TYR A 114      -0.589   6.661  -1.430  1.00  0.00
ATOM   1733  CE1 TYR A 114      -0.996   3.949  -1.075  1.00  0.00
ATOM   1734  CE2 TYR A 114       0.037   5.997  -0.399  1.00  0.00
ATOM   1735  CZ  TYR A 114      -0.164   4.649  -0.222  1.00  0.00
ATOM   1736  OH  TYR A 114       0.468   3.993   0.805  1.00  0.00
ATOM   1746  N   TYR A 115      -5.025   8.143  -4.262  1.00  0.00
ATOM   1747  CA  TYR A 115      -5.751   8.769  -5.353  1.00  0.00
ATOM   1748  C   TYR A 115      -7.075   9.307  -4.852  1.00  0.00
ATOM   1749  O   TYR A 115      -7.779   8.635  -4.099  1.00  0.00
ATOM   1750  CB  TYR A 115      -5.960   7.753  -6.473  1.00  0.00
ATOM   1751  CG  TYR A 115      -4.651   7.205  -6.972  1.00  0.00
ATOM   1752  CD1 TYR A 115      -4.173   6.017  -6.453  1.00  0.00
ATOM   1753  CD2 TYR A 115      -3.906   7.897  -7.907  1.00  0.00
ATOM   1754  CE1 TYR A 115      -2.966   5.513  -6.879  1.00  0.00
ATOM   1755  CE2 TYR A 115      -2.696   7.394  -8.325  1.00  0.00
ATOM   1756  CZ  TYR A 115      -2.230   6.203  -7.816  1.00  0.00
ATOM   1757  OH  TYR A 115      -1.024   5.690  -8.237  1.00  0.00
ATOM   1767  N   TRP A 116      -7.442  10.498  -5.318  1.00  0.00
ATOM   1768  CA  TRP A 116      -8.701  11.146  -4.941  1.00  0.00
ATOM   1769  C   TRP A 116      -9.489  11.626  -6.152  1.00  0.00
ATOM   1770  O   TRP A 116      -8.899  12.030  -7.157  1.00  0.00
ATOM   1771  CB  TRP A 116      -8.404  12.335  -4.024  1.00  0.00
ATOM   1772  CG  TRP A 116      -7.838  11.926  -2.705  1.00  0.00
ATOM   1773  CD1 TRP A 116      -6.535  11.633  -2.415  1.00  0.00
ATOM   1774  CD2 TRP A 116      -8.568  11.771  -1.475  1.00  0.00
ATOM   1775  NE1 TRP A 116      -6.414  11.290  -1.104  1.00  0.00
ATOM   1776  CE2 TRP A 116      -7.651  11.358  -0.509  1.00  0.00
ATOM   1777  CE3 TRP A 116      -9.913  11.940  -1.123  1.00  0.00
ATOM   1778  CZ2 TRP A 116      -8.033  11.093   0.795  1.00  0.00
ATOM   1779  CZ3 TRP A 116     -10.291  11.669   0.172  1.00  0.00
ATOM   1780  CH2 TRP A 116      -9.378  11.252   1.115  1.00  0.00
ATOM   1791  N   GLY A 117     -10.812  11.626  -6.033  1.00  0.00
ATOM   1792  CA  GLY A 117     -11.684  12.153  -7.074  1.00  0.00
ATOM   1793  C   GLY A 117     -11.877  13.665  -6.942  1.00  0.00
ATOM   1794  O   GLY A 117     -11.201  14.335  -6.157  1.00  0.00
ATOM   1798  N   GLN A 118     -12.824  14.193  -7.718  1.00  0.00
ATOM   1799  CA  GLN A 118     -13.127  15.626  -7.771  1.00  0.00
ATOM   1800  C   GLN A 118     -14.062  16.086  -6.657  1.00  0.00
ATOM   1801  O   GLN A 118     -13.999  17.235  -6.210  1.00  0.00
ATOM   1802  CB  GLN A 118     -13.802  15.947  -9.109  1.00  0.00
ATOM   1803  CG  GLN A 118     -12.929  15.761 -10.339  1.00  0.00
ATOM   1804  CD  GLN A 118     -13.711  16.002 -11.636  1.00  0.00
ATOM   1805  OE1 GLN A 118     -14.956  15.973 -11.641  1.00  0.00
ATOM   1806  NE2 GLN A 118     -12.991  16.230 -12.727  1.00  0.00
ATOM   1815  N   GLY A 119     -14.941  15.185  -6.244  1.00  0.00
ATOM   1816  CA  GLY A 119     -15.955  15.430  -5.239  1.00  0.00
ATOM   1817  C   GLY A 119     -17.302  15.830  -5.835  1.00  0.00
ATOM   1818  O   GLY A 119     -17.377  16.500  -6.873  1.00  0.00
ATOM   1822  N   THR A 120     -18.381  15.448  -5.153  1.00  0.00
ATOM   1823  CA  THR A 120     -19.727  15.796  -5.601  1.00  0.00
ATOM   1824  C   THR A 120     -20.575  16.289  -4.429  1.00  0.00
ATOM   1825  O   THR A 120     -20.541  15.734  -3.328  1.00  0.00
ATOM   1826  CB  THR A 120     -20.414  14.617  -6.331  1.00  0.00
ATOM   1827  OG1 THR A 120     -21.667  15.073  -6.844  1.00  0.00
ATOM   1828  CG2 THR A 120     -20.659  13.404  -5.389  1.00  0.00
ATOM   1836  N   GLN A 121     -21.339  17.346  -4.664  1.00  0.00
ATOM   1837  CA  GLN A 121     -22.162  17.935  -3.614  1.00  0.00
ATOM   1838  C   GLN A 121     -23.504  17.269  -3.396  1.00  0.00
ATOM   1839  O   GLN A 121     -24.302  17.107  -4.329  1.00  0.00
ATOM   1840  CB  GLN A 121     -22.369  19.428  -3.903  1.00  0.00
ATOM   1841  CG  GLN A 121     -23.300  20.211  -2.925  1.00  0.00
ATOM   1842  CD  GLN A 121     -22.757  20.385  -1.498  1.00  0.00
ATOM   1843  OE1 GLN A 121     -21.569  20.637  -1.292  1.00  0.00
ATOM   1844  NE2 GLN A 121     -23.643  20.308  -0.521  1.00  0.00
ATOM   1853  N   VAL A 122     -23.748  16.941  -2.137  1.00  0.00
ATOM   1854  CA  VAL A 122     -24.993  16.376  -1.670  1.00  0.00
ATOM   1855  C   VAL A 122     -25.590  17.319  -0.644  1.00  0.00
ATOM   1856  O   VAL A 122     -24.960  17.644   0.366  1.00  0.00
ATOM   1857  CB  VAL A 122     -24.741  15.007  -1.042  1.00  0.00
ATOM   1858  CG1 VAL A 122     -26.057  14.423  -0.486  1.00  0.00
ATOM   1859  CG2 VAL A 122     -24.088  14.090  -2.102  1.00  0.00
ATOM   1869  N   THR A 123     -26.810  17.755  -0.895  1.00  0.00
ATOM   1870  CA  THR A 123     -27.471  18.687   0.006  1.00  0.00
ATOM   1871  C   THR A 123     -28.755  18.094   0.505  1.00  0.00
ATOM   1872  O   THR A 123     -29.530  17.549  -0.276  1.00  0.00
ATOM   1873  CB  THR A 123     -27.730  20.048  -0.676  1.00  0.00
ATOM   1874  OG1 THR A 123     -26.473  20.627  -1.083  1.00  0.00
ATOM   1875  CG2 THR A 123     -28.425  21.003   0.297  1.00  0.00
ATOM   1883  N   VAL A 124     -28.987  18.175   1.808  1.00  0.00
ATOM   1884  CA  VAL A 124     -30.199  17.593   2.339  1.00  0.00
ATOM   1885  C   VAL A 124     -31.061  18.678   2.969  1.00  0.00
ATOM   1886  O   VAL A 124     -30.581  19.462   3.789  1.00  0.00
ATOM   1887  CB  VAL A 124     -29.849  16.508   3.353  1.00  0.00
ATOM   1888  CG1 VAL A 124     -31.126  15.873   3.877  1.00  0.00
ATOM   1889  CG2 VAL A 124     -28.929  15.513   2.737  1.00  0.00
ATOM   1899  N   SER A 125     -32.311  18.768   2.534  1.00  0.00
ATOM   1900  CA  SER A 125     -33.197  19.811   3.036  1.00  0.00
ATOM   1901  C   SER A 125     -34.349  19.278   3.854  1.00  0.00
ATOM   1902  O   SER A 125     -34.745  18.122   3.732  1.00  0.00
ATOM   1903  CB  SER A 125     -33.740  20.654   1.897  1.00  0.00
ATOM   1904  OG  SER A 125     -34.570  19.903   1.055  1.00  0.00
ATOM   1910  N   SER A 126     -34.896  20.152   4.678  1.00  0.00
ATOM   1911  CA  SER A 126     -36.052  19.904   5.529  1.00  0.00
ATOM   1912  C   SER A 126     -36.061  20.932   6.604  1.00  0.00
ATOM   1913  O   SER A 126     -35.111  20.965   7.402  1.00  0.00
ATOM   1914  OXT SER A 126     -36.763  21.925   6.413  1.00  0.00
ATOM   1915  CB  SER A 126     -36.063  18.534   6.180  1.00  0.00
ATOM   1916  OG  SER A 126     -37.120  18.434   7.089  1.00  0.00
END
