# Supplementary material for: Nanobody-based CTLA4 inhibitors for immune checkpoint blockade therapy of canine cancer patients
Source: Sci Rep. 2021 Oct 21;11:20763. doi: 10.1038/s41598-021-00325-3 (PMC8531395; doi:10.1038/s41598-021-00325-3)
Supplement: Supplementary file 1 — Supplementary Information 1. [file 41598_2021_325_MOESM1_ESM.zip › Supplemental Information/Robetta_cNb6_9.pdb]

ATOM      1  N   MET B   1        .683    .029   -.448  1.00  0.00
ATOM      2  CA  MET B   1       2.137   -.121   -.522  1.00  0.00
ATOM      3  C   MET B   1       2.504   1.249   -.570  1.00  0.00
ATOM      4  O   MET B   1       1.860   2.152  -1.059  1.00  0.00
ATOM      5  CB  MET B   1       2.641   -.894  -1.739  1.00  0.00
ATOM      6  CG  MET B   1       2.291  -2.375  -1.734  1.00  0.00
ATOM      7  SD  MET B   1       2.986  -3.259  -3.144  1.00  0.00
ATOM      8  CE  MET B   1       4.724  -3.271  -2.713  1.00  0.00
ATOM     20  N   HIS B   2       3.562   1.456    .010  1.00  0.00
ATOM     21  CA  HIS B   2       4.239   2.720    .145  1.00  0.00
ATOM     22  C   HIS B   2       5.616   2.590   -.395  1.00  0.00
ATOM     23  O   HIS B   2       6.364   1.602   -.195  1.00  0.00
ATOM     24  CB  HIS B   2       4.291   3.179   1.605  1.00  0.00
ATOM     25  CG  HIS B   2       2.941   3.370   2.224  1.00  0.00
ATOM     26  ND1 HIS B   2       2.182   4.503   2.019  1.00  0.00
ATOM     27  CD2 HIS B   2       2.215   2.574   3.043  1.00  0.00
ATOM     28  CE1 HIS B   2       1.046   4.394   2.685  1.00  0.00
ATOM     29  NE2 HIS B   2       1.041   3.234   3.314  1.00  0.00
ATOM     37  N   VAL B   3       6.006   3.722  -1.041  1.00  0.00
ATOM     38  CA  VAL B   3       7.343   3.726  -1.678  1.00  0.00
ATOM     39  C   VAL B   3       8.177   4.929  -1.224  1.00  0.00
ATOM     40  O   VAL B   3       7.748   6.088  -1.328  1.00  0.00
ATOM     41  CB  VAL B   3       7.207   3.757  -3.212  1.00  0.00
ATOM     42  CG1 VAL B   3       6.237   4.849  -3.639  1.00  0.00
ATOM     43  CG2 VAL B   3       8.572   3.968  -3.848  1.00  0.00
ATOM     53  N   ALA B   4       9.400   4.693   -.823  1.00  0.00
ATOM     54  CA  ALA B   4      10.195   5.841   -.477  1.00  0.00
ATOM     55  C   ALA B   4      11.377   5.805  -1.496  1.00  0.00
ATOM     56  O   ALA B   4      11.986   4.833  -1.972  1.00  0.00
ATOM     57  CB  ALA B   4      10.567   5.737    .932  1.00  0.00
ATOM     63  N   GLN B   5      11.897   6.909  -1.707  1.00  0.00
ATOM     64  CA  GLN B   5      13.044   7.024  -2.576  1.00  0.00
ATOM     65  C   GLN B   5      14.116   7.950  -1.984  1.00  0.00
ATOM     66  O   GLN B   5      13.763   8.883  -1.254  1.00  0.00
ATOM     67  CB  GLN B   5      12.608   7.532  -3.953  1.00  0.00
ATOM     68  CG  GLN B   5      11.344   6.879  -4.486  1.00  0.00
ATOM     69  CD  GLN B   5      11.044   7.282  -5.917  1.00  0.00
ATOM     70  OE1 GLN B   5      10.023   6.887  -6.486  1.00  0.00
ATOM     71  NE2 GLN B   5      11.933   8.072  -6.507  1.00  0.00
ATOM     80  N   PRO B   6      15.438   7.781  -2.382  1.00  0.00
ATOM     81  CA  PRO B   6      16.258   8.797  -1.779  1.00  0.00
ATOM     82  C   PRO B   6      16.043  10.159  -2.456  1.00  0.00
ATOM     83  O   PRO B   6      15.627  10.190  -3.615  1.00  0.00
ATOM     84  CB  PRO B   6      17.674   8.260  -2.007  1.00  0.00
ATOM     85  CG  PRO B   6      17.559   7.440  -3.247  1.00  0.00
ATOM     86  CD  PRO B   6      16.206   6.789  -3.141  1.00  0.00
ATOM     94  N   ALA B   7      16.291  11.333  -1.808  1.00  0.00
ATOM     95  CA  ALA B   7      15.901  12.428  -2.682  1.00  0.00
ATOM     96  C   ALA B   7      16.554  12.912  -3.933  1.00  0.00
ATOM     97  O   ALA B   7      15.779  13.232  -4.809  1.00  0.00
ATOM     98  CB  ALA B   7      16.113  13.493  -1.613  1.00  0.00
ATOM    104  N   VAL B   8      17.928  12.970  -3.945  1.00  0.00
ATOM    105  CA  VAL B   8      18.742  13.360  -5.136  1.00  0.00
ATOM    106  C   VAL B   8      19.970  12.431  -5.469  1.00  0.00
ATOM    107  O   VAL B   8      20.556  12.004  -4.499  1.00  0.00
ATOM    108  CB  VAL B   8      19.262  14.795  -4.932  1.00  0.00
ATOM    109  CG1 VAL B   8      20.115  15.226  -6.115  1.00  0.00
ATOM    110  CG2 VAL B   8      18.091  15.746  -4.736  1.00  0.00
ATOM    120  N   VAL B   9      20.423  12.080  -6.559  1.00  0.00
ATOM    121  CA  VAL B   9      21.585  11.192  -6.647  1.00  0.00
ATOM    122  C   VAL B   9      22.519  11.710  -7.598  1.00  0.00
ATOM    123  O   VAL B   9      21.873  12.049  -8.568  1.00  0.00
ATOM    124  CB  VAL B   9      21.194   9.767  -7.082  1.00  0.00
ATOM    125  CG1 VAL B   9      22.429   8.886  -7.191  1.00  0.00
ATOM    126  CG2 VAL B   9      20.197   9.179  -6.095  1.00  0.00
ATOM    136  N   LEU B  10      23.811  11.842  -7.317  1.00  0.00
ATOM    137  CA  LEU B  10      24.655  12.430  -8.261  1.00  0.00
ATOM    138  C   LEU B  10      25.478  11.431  -9.004  1.00  0.00
ATOM    139  O   LEU B  10      26.104  10.572  -8.425  1.00  0.00
ATOM    140  CB  LEU B  10      25.572  13.440  -7.559  1.00  0.00
ATOM    141  CG  LEU B  10      24.967  14.828  -7.312  1.00  0.00
ATOM    142  CD1 LEU B  10      23.807  14.710  -6.332  1.00  0.00
ATOM    143  CD2 LEU B  10      26.041  15.763  -6.777  1.00  0.00
ATOM    155  N   ALA B  11      25.490  11.649 -10.442  1.00  0.00
ATOM    156  CA  ALA B  11      26.228  10.684 -11.111  1.00  0.00
ATOM    157  C   ALA B  11      27.521  11.238 -11.753  1.00  0.00
ATOM    158  O   ALA B  11      27.905  12.408 -12.083  1.00  0.00
ATOM    159  CB  ALA B  11      25.404  10.150 -12.123  1.00  0.00
ATOM    165  N   SER B  12      28.289  10.347 -12.152  1.00  0.00
ATOM    166  CA  SER B  12      29.429  11.015 -12.648  1.00  0.00
ATOM    167  C   SER B  12      29.454  10.772 -14.106  1.00  0.00
ATOM    168  O   SER B  12      28.505  10.197 -14.587  1.00  0.00
ATOM    169  CB  SER B  12      30.698  10.509 -11.990  1.00  0.00
ATOM    170  OG  SER B  12      30.987   9.199 -12.397  1.00  0.00
ATOM    176  N   SER B  13      30.412  11.250 -14.859  1.00  0.00
ATOM    177  CA  SER B  13      30.583  11.077 -16.378  1.00  0.00
ATOM    178  C   SER B  13      30.791   9.815 -17.071  1.00  0.00
ATOM    179  O   SER B  13      30.687   9.674 -18.260  1.00  0.00
ATOM    180  CB  SER B  13      31.756  11.918 -16.841  1.00  0.00
ATOM    181  OG  SER B  13      32.935  11.538 -16.185  1.00  0.00
ATOM    187  N   ARG B  14      31.077   8.981 -16.235  1.00  0.00
ATOM    188  CA  ARG B  14      31.410   7.629 -16.363  1.00  0.00
ATOM    189  C   ARG B  14      29.975   7.288 -16.135  1.00  0.00
ATOM    190  O   ARG B  14      29.813   6.102 -15.855  1.00  0.00
ATOM    191  CB  ARG B  14      32.376   7.075 -15.326  1.00  0.00
ATOM    192  CG  ARG B  14      33.775   7.668 -15.375  1.00  0.00
ATOM    193  CD  ARG B  14      34.663   7.064 -14.348  1.00  0.00
ATOM    194  NE  ARG B  14      36.003   7.629 -14.391  1.00  0.00
ATOM    195  CZ  ARG B  14      37.020   7.245 -13.595  1.00  0.00
ATOM    196  NH1 ARG B  14      36.836   6.297 -12.703  1.00  0.00
ATOM    197  NH2 ARG B  14      38.204   7.821 -13.712  1.00  0.00
ATOM    211  N   GLY B  15      28.931   8.255 -15.921  1.00  0.00
ATOM    212  CA  GLY B  15      27.865   7.445 -15.495  1.00  0.00
ATOM    213  C   GLY B  15      27.213   6.699 -14.320  1.00  0.00
ATOM    214  O   GLY B  15      26.022   6.818 -14.186  1.00  0.00
ATOM    218  N   VAL B  16      27.917   6.122 -13.378  1.00  0.00
ATOM    219  CA  VAL B  16      26.908   5.429 -12.868  1.00  0.00
ATOM    220  C   VAL B  16      25.907   5.830 -11.792  1.00  0.00
ATOM    221  O   VAL B  16      26.347   6.633 -10.954  1.00  0.00
ATOM    222  CB  VAL B  16      27.616   4.142 -12.404  1.00  0.00
ATOM    223  CG1 VAL B  16      26.630   3.212 -11.712  1.00  0.00
ATOM    224  CG2 VAL B  16      28.266   3.451 -13.592  1.00  0.00
ATOM    234  N   ALA B  17      24.564   5.543 -11.832  1.00  0.00
ATOM    235  CA  ALA B  17      23.809   5.997 -10.636  1.00  0.00
ATOM    236  C   ALA B  17      23.035   4.896  -9.829  1.00  0.00
ATOM    237  O   ALA B  17      22.524   3.861 -10.264  1.00  0.00
ATOM    238  CB  ALA B  17      22.952   6.998 -11.176  1.00  0.00
ATOM    244  N   SER B  18      22.960   4.998  -8.609  1.00  0.00
ATOM    245  CA  SER B  18      22.141   3.915  -8.062  1.00  0.00
ATOM    246  C   SER B  18      20.981   4.448  -7.353  1.00  0.00
ATOM    247  O   SER B  18      21.072   5.305  -6.496  1.00  0.00
ATOM    248  CB  SER B  18      22.942   3.048  -7.110  1.00  0.00
ATOM    249  OG  SER B  18      23.973   2.380  -7.786  1.00  0.00
ATOM    255  N   PHE B  19      19.843   3.855  -7.656  1.00  0.00
ATOM    256  CA  PHE B  19      18.739   4.346  -7.034  1.00  0.00
ATOM    257  C   PHE B  19      18.197   3.282  -6.036  1.00  0.00
ATOM    258  O   PHE B  19      17.911   2.129  -6.239  1.00  0.00
ATOM    259  CB  PHE B  19      17.699   4.727  -8.089  1.00  0.00
ATOM    260  CG  PHE B  19      16.329   4.979  -7.527  1.00  0.00
ATOM    261  CD1 PHE B  19      15.978   6.235  -7.055  1.00  0.00
ATOM    262  CD2 PHE B  19      15.389   3.961  -7.469  1.00  0.00
ATOM    263  CE1 PHE B  19      14.718   6.468  -6.537  1.00  0.00
ATOM    264  CE2 PHE B  19      14.128   4.192  -6.954  1.00  0.00
ATOM    265  CZ  PHE B  19      13.793   5.447  -6.487  1.00  0.00
ATOM    275  N   VAL B  20      17.869   3.648  -4.913  1.00  0.00
ATOM    276  CA  VAL B  20      17.294   2.618  -4.032  1.00  0.00
ATOM    277  C   VAL B  20      15.848   2.917  -3.681  1.00  0.00
ATOM    278  O   VAL B  20      15.539   4.036  -3.319  1.00  0.00
ATOM    279  CB  VAL B  20      18.110   2.507  -2.731  1.00  0.00
ATOM    280  CG1 VAL B  20      17.493   1.473  -1.801  1.00  0.00
ATOM    281  CG2 VAL B  20      19.553   2.150  -3.053  1.00  0.00
ATOM    291  N   CYS B  21      14.955   1.891  -3.733  1.00  0.00
ATOM    292  CA  CYS B  21      13.643   2.170  -3.419  1.00  0.00
ATOM    293  C   CYS B  21      13.135   1.435  -2.174  1.00  0.00
ATOM    294  O   CYS B  21      13.492    .306  -1.814  1.00  0.00
ATOM    295  CB  CYS B  21      12.773   1.820  -4.627  1.00  0.00
ATOM    296  SG  CYS B  21      11.001   2.055  -4.354  1.00  0.00
ATOM    302  N   GLU B  22      12.344   1.984  -1.384  1.00  0.00
ATOM    303  CA  GLU B  22      11.966   1.123   -.250  1.00  0.00
ATOM    304  C   GLU B  22      10.467    .954   -.225  1.00  0.00
ATOM    305  O   GLU B  22       9.585   1.791   -.277  1.00  0.00
ATOM    306  CB  GLU B  22      12.445   1.712   1.079  1.00  0.00
ATOM    307  CG  GLU B  22      12.116    .862   2.298  1.00  0.00
ATOM    308  CD  GLU B  22      12.664   1.435   3.575  1.00  0.00
ATOM    309  OE1 GLU B  22      13.312   2.452   3.518  1.00  0.00
ATOM    310  OE2 GLU B  22      12.433    .854   4.610  1.00  0.00
ATOM    317  N   TYR B  23      10.052   -.271   -.059  1.00  0.00
ATOM    318  CA  TYR B  23       8.666   -.497   -.043  1.00  0.00
ATOM    319  C   TYR B  23       8.100   -.920   1.255  1.00  0.00
ATOM    320  O   TYR B  23       8.293  -1.987   1.808  1.00  0.00
ATOM    321  CB  TYR B  23       8.320  -1.539  -1.110  1.00  0.00
ATOM    322  CG  TYR B  23       8.645  -1.099  -2.520  1.00  0.00
ATOM    323  CD1 TYR B  23       9.531  -1.839  -3.290  1.00  0.00
ATOM    324  CD2 TYR B  23       8.058    .043  -3.043  1.00  0.00
ATOM    325  CE1 TYR B  23       9.827  -1.437  -4.579  1.00  0.00
ATOM    326  CE2 TYR B  23       8.355    .445  -4.331  1.00  0.00
ATOM    327  CZ  TYR B  23       9.235   -.291  -5.097  1.00  0.00
ATOM    328  OH  TYR B  23       9.531    .109  -6.380  1.00  0.00
ATOM    338  N   GLY B  24       6.958   -.318   1.426  1.00  0.00
ATOM    339  CA  GLY B  24       5.879   -.291   2.426  1.00  0.00
ATOM    340  C   GLY B  24       4.972  -1.427   2.723  1.00  0.00
ATOM    341  O   GLY B  24       3.890  -1.245   3.313  1.00  0.00
ATOM    345  N   SER B  25       5.273  -2.567   2.194  1.00  0.00
ATOM    346  CA  SER B  25       4.414  -3.639   2.580  1.00  0.00
ATOM    347  C   SER B  25       5.258  -4.916   2.779  1.00  0.00
ATOM    348  O   SER B  25       6.351  -5.053   2.263  1.00  0.00
ATOM    349  CB  SER B  25       3.345  -3.850   1.526  1.00  0.00
ATOM    350  OG  SER B  25       2.471  -4.880   1.898  1.00  0.00
ATOM    356  N   SER B  26       4.684  -5.865   3.548  1.00  0.00
ATOM    357  CA  SER B  26       5.323  -7.190   3.772  1.00  0.00
ATOM    358  C   SER B  26       4.779  -7.902   2.739  1.00  0.00
ATOM    359  O   SER B  26       5.557  -8.654   2.138  1.00  0.00
ATOM    360  CB  SER B  26       4.994  -7.852   5.096  1.00  0.00
ATOM    361  OG  SER B  26       3.633  -8.178   5.170  1.00  0.00
ATOM    367  N   GLY B  27       3.632  -7.585   2.185  1.00  0.00
ATOM    368  CA  GLY B  27       3.930  -8.549   1.374  1.00  0.00
ATOM    369  C   GLY B  27       3.812  -9.901   1.676  1.00  0.00
ATOM    370  O   GLY B  27       3.915 -10.590   2.675  1.00  0.00
ATOM    374  N   ASN B  28       4.084 -10.143    .490  1.00  0.00
ATOM    375  CA  ASN B  28       4.588 -11.232   -.084  1.00  0.00
ATOM    376  C   ASN B  28       5.190 -10.564  -1.399  1.00  0.00
ATOM    377  O   ASN B  28       4.556 -10.628  -2.483  1.00  0.00
ATOM    378  CB  ASN B  28       3.524 -12.292   -.304  1.00  0.00
ATOM    379  CG  ASN B  28       4.094 -13.583   -.822  1.00  0.00
ATOM    380  OD1 ASN B  28       5.133 -13.593  -1.492  1.00  0.00
ATOM    381  ND2 ASN B  28       3.433 -14.673   -.527  1.00  0.00
ATOM    388  N   ALA B  29       6.337 -10.371  -1.367  1.00  0.00
ATOM    389  CA  ALA B  29       7.242  -9.829  -2.339  1.00  0.00
ATOM    390  C   ALA B  29       7.103 -10.759  -3.541  1.00  0.00
ATOM    391  O   ALA B  29       7.315 -10.178  -4.597  1.00  0.00
ATOM    392  CB  ALA B  29       8.350  -9.805  -2.005  1.00  0.00
ATOM    398  N   ALA B  30       6.776 -12.153  -3.482  1.00  0.00
ATOM    399  CA  ALA B  30       7.060 -12.292  -4.816  1.00  0.00
ATOM    400  C   ALA B  30       7.318 -12.407  -6.145  1.00  0.00
ATOM    401  O   ALA B  30       8.193 -12.688  -6.931  1.00  0.00
ATOM    402  CB  ALA B  30       6.545 -14.157  -4.314  1.00  0.00
ATOM    408  N   GLU B  31       6.299 -12.064  -6.652  1.00  0.00
ATOM    409  CA  GLU B  31       5.908 -11.859  -8.054  1.00  0.00
ATOM    410  C   GLU B  31       6.048 -10.331  -8.592  1.00  0.00
ATOM    411  O   GLU B  31       5.719 -10.049  -9.732  1.00  0.00
ATOM    412  CB  GLU B  31       4.467 -12.347  -8.217  1.00  0.00
ATOM    413  CG  GLU B  31       4.249 -13.803  -7.832  1.00  0.00
ATOM    414  CD  GLU B  31       5.057 -14.756  -8.669  1.00  0.00
ATOM    415  OE1 GLU B  31       5.354 -14.426  -9.792  1.00  0.00
ATOM    416  OE2 GLU B  31       5.377 -15.816  -8.184  1.00  0.00
ATOM    423  N   VAL B  32       6.485  -9.399  -7.709  1.00  0.00
ATOM    424  CA  VAL B  32       6.552  -7.876  -7.588  1.00  0.00
ATOM    425  C   VAL B  32       7.360  -7.436  -8.847  1.00  0.00
ATOM    426  O   VAL B  32       8.362  -8.142  -9.242  1.00  0.00
ATOM    427  CB  VAL B  32       7.257  -7.412  -6.300  1.00  0.00
ATOM    428  CG1 VAL B  32       8.706  -7.876  -6.289  1.00  0.00
ATOM    429  CG2 VAL B  32       7.175  -5.897  -6.182  1.00  0.00
ATOM    439  N   ARG B  33       6.773  -6.311  -9.425  1.00  0.00
ATOM    440  CA  ARG B  33       7.359  -5.743 -10.570  1.00  0.00
ATOM    441  C   ARG B  33       7.730  -4.354 -10.228  1.00  0.00
ATOM    442  O   ARG B  33       7.082  -3.461  -9.724  1.00  0.00
ATOM    443  CB  ARG B  33       6.405  -5.762 -11.755  1.00  0.00
ATOM    444  CG  ARG B  33       6.938  -5.102 -13.016  1.00  0.00
ATOM    445  CD  ARG B  33       5.978  -5.214 -14.144  1.00  0.00
ATOM    446  NE  ARG B  33       5.847  -6.585 -14.610  1.00  0.00
ATOM    447  CZ  ARG B  33       4.917  -7.010 -15.487  1.00  0.00
ATOM    448  NH1 ARG B  33       4.045  -6.160 -15.983  1.00  0.00
ATOM    449  NH2 ARG B  33       4.881  -8.280 -15.850  1.00  0.00
ATOM    463  N   VAL B  34       8.972  -4.051 -10.588  1.00  0.00
ATOM    464  CA  VAL B  34       9.466  -2.725 -10.237  1.00  0.00
ATOM    465  C   VAL B  34       9.783  -2.013 -11.414  1.00  0.00
ATOM    466  O   VAL B  34      10.465  -2.688 -12.153  1.00  0.00
ATOM    467  CB  VAL B  34      10.729  -2.783  -9.358  1.00  0.00
ATOM    468  CG1 VAL B  34      11.102  -1.392  -8.869  1.00  0.00
ATOM    469  CG2 VAL B  34      10.500  -3.724  -8.185  1.00  0.00
ATOM    479  N   THR B  35       9.216   -.694 -11.535  1.00  0.00
ATOM    480  CA  THR B  35       9.501    .089 -12.744  1.00  0.00
ATOM    481  C   THR B  35      10.231   1.511 -12.526  1.00  0.00
ATOM    482  O   THR B  35       9.967   2.239 -11.557  1.00  0.00
ATOM    483  CB  THR B  35       8.179    .300 -13.504  1.00  0.00
ATOM    484  OG1 THR B  35       7.627   -.972 -13.870  1.00  0.00
ATOM    485  CG2 THR B  35       8.412   1.127 -14.760  1.00  0.00
ATOM    493  N   VAL B  36      11.213   1.900 -13.236  1.00  0.00
ATOM    494  CA  VAL B  36      11.725   3.174 -13.093  1.00  0.00
ATOM    495  C   VAL B  36      11.296   4.003 -14.336  1.00  0.00
ATOM    496  O   VAL B  36      11.461   3.714 -15.546  1.00  0.00
ATOM    497  CB  VAL B  36      13.258   3.106 -12.957  1.00  0.00
ATOM    498  CG1 VAL B  36      13.870   2.419 -14.169  1.00  0.00
ATOM    499  CG2 VAL B  36      13.826   4.506 -12.786  1.00  0.00
ATOM    509  N   LEU B  37      10.736   5.212 -13.949  1.00  0.00
ATOM    510  CA  LEU B  37      10.372   6.012 -15.044  1.00  0.00
ATOM    511  C   LEU B  37      11.140   7.414 -14.977  1.00  0.00
ATOM    512  O   LEU B  37      11.433   8.053 -13.961  1.00  0.00
ATOM    513  CB  LEU B  37       8.849   6.194 -15.035  1.00  0.00
ATOM    514  CG  LEU B  37       8.024   4.900 -15.047  1.00  0.00
ATOM    515  CD1 LEU B  37       7.754   4.457 -13.616  1.00  0.00
ATOM    516  CD2 LEU B  37       6.724   5.134 -15.802  1.00  0.00
ATOM    528  N   ARG B  38      11.490   7.966 -16.120  1.00  0.00
ATOM    529  CA  ARG B  38      11.963   9.259 -16.144  1.00  0.00
ATOM    530  C   ARG B  38      10.908  10.427 -16.552  1.00  0.00
ATOM    531  O   ARG B  38       9.943  10.503 -17.333  1.00  0.00
ATOM    532  CB  ARG B  38      13.153   9.247 -17.093  1.00  0.00
ATOM    533  CG  ARG B  38      13.854  10.586 -17.257  1.00  0.00
ATOM    534  CD  ARG B  38      15.086  10.464 -18.078  1.00  0.00
ATOM    535  NE  ARG B  38      15.785  11.733 -18.198  1.00  0.00
ATOM    536  CZ  ARG B  38      15.627  12.600 -19.217  1.00  0.00
ATOM    537  NH1 ARG B  38      14.792  12.321 -20.194  1.00  0.00
ATOM    538  NH2 ARG B  38      16.311  13.730 -19.235  1.00  0.00
ATOM    552  N   GLN B  39      10.996  11.584 -15.783  1.00  0.00
ATOM    553  CA  GLN B  39       9.930  12.566 -16.237  1.00  0.00
ATOM    554  C   GLN B  39      10.496  13.655 -17.101  1.00  0.00
ATOM    555  O   GLN B  39      11.381  14.364 -16.616  1.00  0.00
ATOM    556  CB  GLN B  39       9.219  13.213 -15.046  1.00  0.00
ATOM    557  CG  GLN B  39       8.061  14.118 -15.428  1.00  0.00
ATOM    558  CD  GLN B  39       7.399  14.754 -14.220  1.00  0.00
ATOM    559  OE1 GLN B  39       7.149  14.089 -13.211  1.00  0.00
ATOM    560  NE2 GLN B  39       7.112  16.047 -14.316  1.00  0.00
ATOM    569  N   ALA B  40      10.114  13.914 -18.249  1.00  0.00
ATOM    570  CA  ALA B  40      10.732  14.872 -18.931  1.00  0.00
ATOM    571  C   ALA B  40      10.081  16.246 -19.197  1.00  0.00
ATOM    572  O   ALA B  40       9.159  16.636 -19.833  1.00  0.00
ATOM    573  CB  ALA B  40      11.052  14.434 -20.254  1.00  0.00
ATOM    579  N   GLY B  41      10.410  17.078 -18.311  1.00  0.00
ATOM    580  CA  GLY B  41       9.690  18.281 -18.405  1.00  0.00
ATOM    581  C   GLY B  41       8.363  17.581 -18.001  1.00  0.00
ATOM    582  O   GLY B  41       8.269  17.009 -16.923  1.00  0.00
ATOM    586  N   SER B  42       7.309  17.738 -18.844  1.00  0.00
ATOM    587  CA  SER B  42       5.925  17.213 -18.638  1.00  0.00
ATOM    588  C   SER B  42       5.594  15.863 -19.193  1.00  0.00
ATOM    589  O   SER B  42       4.389  15.370 -19.173  1.00  0.00
ATOM    590  CB  SER B  42       4.926  18.191 -19.225  1.00  0.00
ATOM    591  OG  SER B  42       5.074  18.286 -20.615  1.00  0.00
ATOM    597  N   GLN B  43       6.621  15.194 -19.812  1.00  0.00
ATOM    598  CA  GLN B  43       6.325  13.988 -20.430  1.00  0.00
ATOM    599  C   GLN B  43       6.794  12.782 -19.770  1.00  0.00
ATOM    600  O   GLN B  43       7.753  12.543 -19.037  1.00  0.00
ATOM    601  CB  GLN B  43       6.882  14.014 -21.855  1.00  0.00
ATOM    602  CG  GLN B  43       6.347  15.148 -22.713  1.00  0.00
ATOM    603  CD  GLN B  43       4.861  15.014 -22.988  1.00  0.00
ATOM    604  OE1 GLN B  43       4.415  14.042 -23.604  1.00  0.00
ATOM    605  NE2 GLN B  43       4.086  15.991 -22.533  1.00  0.00
ATOM    614  N   MET B  44       6.241  11.691 -19.910  1.00  0.00
ATOM    615  CA  MET B  44       6.924  10.706 -19.073  1.00  0.00
ATOM    616  C   MET B  44       7.387   9.478 -19.852  1.00  0.00
ATOM    617  O   MET B  44       6.618   8.928 -20.649  1.00  0.00
ATOM    618  CB  MET B  44       6.008  10.280 -17.927  1.00  0.00
ATOM    619  CG  MET B  44       6.625   9.271 -16.970  1.00  0.00
ATOM    620  SD  MET B  44       5.535   8.864 -15.591  1.00  0.00
ATOM    621  CE  MET B  44       5.579  10.393 -14.662  1.00  0.00
ATOM    631  N   THR B  45       8.579   8.989 -19.575  1.00  0.00
ATOM    632  CA  THR B  45       8.944   7.950 -20.326  1.00  0.00
ATOM    633  C   THR B  45       9.359   6.680 -19.411  1.00  0.00
ATOM    634  O   THR B  45       9.721   6.513 -18.227  1.00  0.00
ATOM    635  CB  THR B  45      10.082   8.420 -21.251  1.00  0.00
ATOM    636  OG1 THR B  45      11.207   8.825 -20.461  1.00  0.00
ATOM    637  CG2 THR B  45       9.623   9.589 -22.109  1.00  0.00
ATOM    645  N   GLU B  46       9.256   5.530 -19.947  1.00  0.00
ATOM    646  CA  GLU B  46       9.606   4.429 -19.001  1.00  0.00
ATOM    647  C   GLU B  46      10.887   4.023 -19.512  1.00  0.00
ATOM    648  O   GLU B  46      11.070   3.741 -20.724  1.00  0.00
ATOM    649  CB  GLU B  46       8.624   3.255 -18.998  1.00  0.00
ATOM    650  CG  GLU B  46       9.006   2.118 -18.060  1.00  0.00
ATOM    651  CD  GLU B  46       8.006    .996 -18.064  1.00  0.00
ATOM    652  OE1 GLU B  46       6.852   1.254 -18.312  1.00  0.00
ATOM    653  OE2 GLU B  46       8.396   -.122 -17.819  1.00  0.00
ATOM    660  N   VAL B  47      11.793   3.879 -18.605  1.00  0.00
ATOM    661  CA  VAL B  47      13.138   3.650 -18.919  1.00  0.00
ATOM    662  C   VAL B  47      13.577   2.251 -18.517  1.00  0.00
ATOM    663  O   VAL B  47      14.285   1.598 -19.286  1.00  0.00
ATOM    664  CB  VAL B  47      14.012   4.703 -18.211  1.00  0.00
ATOM    665  CG1 VAL B  47      15.488   4.414 -18.446  1.00  0.00
ATOM    666  CG2 VAL B  47      13.649   6.095 -18.706  1.00  0.00
ATOM    676  N   CYS B  48      13.122   1.795 -17.475  1.00  0.00
ATOM    677  CA  CYS B  48      13.446    .499 -17.112  1.00  0.00
ATOM    678  C   CYS B  48      12.576   -.234 -16.247  1.00  0.00
ATOM    679  O   CYS B  48      11.716   -.080 -15.422  1.00  0.00
ATOM    680  CB  CYS B  48      14.822    .513 -16.446  1.00  0.00
ATOM    681  SG  CYS B  48      15.428  -1.123 -15.968  1.00  0.00
ATOM    687  N   ALA B  49      12.686  -1.399 -16.573  1.00  0.00
ATOM    688  CA  ALA B  49      11.830  -2.083 -15.764  1.00  0.00
ATOM    689  C   ALA B  49      12.446  -3.165 -15.303  1.00  0.00
ATOM    690  O   ALA B  49      13.328  -3.784 -15.917  1.00  0.00
ATOM    691  CB  ALA B  49      10.692  -2.205 -16.279  1.00  0.00
ATOM    697  N   ALA B  50      11.908  -3.547 -14.349  1.00  0.00
ATOM    698  CA  ALA B  50      12.502  -4.736 -14.005  1.00  0.00
ATOM    699  C   ALA B  50      11.647  -5.327 -13.195  1.00  0.00
ATOM    700  O   ALA B  50      10.945  -4.635 -12.544  1.00  0.00
ATOM    701  CB  ALA B  50      13.694  -4.557 -13.170  1.00  0.00
ATOM    707  N   THR B  51      11.744  -6.728 -13.391  1.00  0.00
ATOM    708  CA  THR B  51      10.841  -7.554 -12.783  1.00  0.00
ATOM    709  C   THR B  51      11.546  -8.495 -12.159  1.00  0.00
ATOM    710  O   THR B  51      12.400  -9.181 -12.667  1.00  0.00
ATOM    711  CB  THR B  51       9.854  -8.221 -13.758  1.00  0.00
ATOM    712  OG1 THR B  51       9.175  -7.212 -14.518  1.00  0.00
ATOM    713  CG2 THR B  51       8.831  -9.051 -12.998  1.00  0.00
ATOM    721  N   TYR B  52      11.143  -8.679 -11.035  1.00  0.00
ATOM    722  CA  TYR B  52      11.778  -9.576 -10.331  1.00  0.00
ATOM    723  C   TYR B  52      10.766 -10.310 -10.077  1.00  0.00
ATOM    724  O   TYR B  52       9.615  -9.923  -9.686  1.00  0.00
ATOM    725  CB  TYR B  52      12.466  -9.057  -9.067  1.00  0.00
ATOM    726  CG  TYR B  52      13.401  -7.894  -9.315  1.00  0.00
ATOM    727  CD1 TYR B  52      12.909  -6.597  -9.320  1.00  0.00
ATOM    728  CD2 TYR B  52      14.751  -8.125  -9.536  1.00  0.00
ATOM    729  CE1 TYR B  52      13.763  -5.535  -9.546  1.00  0.00
ATOM    730  CE2 TYR B  52      15.605  -7.063  -9.762  1.00  0.00
ATOM    731  CZ  TYR B  52      15.115  -5.772  -9.768  1.00  0.00
ATOM    732  OH  TYR B  52      15.966  -4.715  -9.993  1.00  0.00
ATOM    742  N   THR B  53      11.363 -11.258  -9.845  1.00  0.00
ATOM    743  CA  THR B  53      10.698 -12.260  -9.482  1.00  0.00
ATOM    744  C   THR B  53      11.541 -12.675  -8.392  1.00  0.00
ATOM    745  O   THR B  53      12.520 -12.162  -8.211  1.00  0.00
ATOM    746  CB  THR B  53      10.530 -13.312 -10.594  1.00  0.00
ATOM    747  OG1 THR B  53      11.792 -13.937 -10.860  1.00  0.00
ATOM    748  CG2 THR B  53      10.012 -12.662 -11.869  1.00  0.00
ATOM    756  N   VAL B  54      11.007 -13.518  -7.530  1.00  0.00
ATOM    757  CA  VAL B  54      11.693 -14.021  -6.426  1.00  0.00
ATOM    758  C   VAL B  54      11.773 -14.706  -7.823  1.00  0.00
ATOM    759  O   VAL B  54      10.737 -14.734  -8.505  1.00  0.00
ATOM    760  CB  VAL B  54      10.961 -14.690  -5.247  1.00  0.00
ATOM    761  CG1 VAL B  54      10.292 -15.980  -5.698  1.00  0.00
ATOM    762  CG2 VAL B  54      11.940 -14.958  -4.114  1.00  0.00
ATOM    772  N   GLU B  55      12.665 -15.285  -8.075  1.00  0.00
ATOM    773  CA  GLU B  55      13.674 -16.072  -8.714  1.00  0.00
ATOM    774  C   GLU B  55      14.364 -15.051  -9.777  1.00  0.00
ATOM    775  O   GLU B  55      14.779 -15.433 -10.884  1.00  0.00
ATOM    776  CB  GLU B  55      13.059 -17.307  -9.376  1.00  0.00
ATOM    777  CG  GLU B  55      12.349 -18.248  -8.414  1.00  0.00
ATOM    778  CD  GLU B  55      11.848 -19.499  -9.081  1.00  0.00
ATOM    779  OE1 GLU B  55      11.944 -19.588 -10.282  1.00  0.00
ATOM    780  OE2 GLU B  55      11.370 -20.367  -8.390  1.00  0.00
ATOM    787  N   ASP B  56      14.404 -13.724  -9.397  1.00  0.00
ATOM    788  CA  ASP B  56      15.274 -12.502  -9.641  1.00  0.00
ATOM    789  C   ASP B  56      15.540 -12.007 -10.977  1.00  0.00
ATOM    790  O   ASP B  56      16.576 -11.350 -11.232  1.00  0.00
ATOM    791  CB  ASP B  56      16.662 -12.720  -9.033  1.00  0.00
ATOM    792  CG  ASP B  56      16.627 -12.890  -7.520  1.00  0.00
ATOM    793  OD1 ASP B  56      15.922 -12.150  -6.875  1.00  0.00
ATOM    794  OD2 ASP B  56      17.306 -13.757  -7.025  1.00  0.00
ATOM    799  N   GLU B  57      14.817 -12.476 -11.900  1.00  0.00
ATOM    800  CA  GLU B  57      15.221 -11.869 -13.049  1.00  0.00
ATOM    801  C   GLU B  57      15.023 -10.439 -12.778  1.00  0.00
ATOM    802  O   GLU B  57      14.398  -9.935 -11.665  1.00  0.00
ATOM    803  CB  GLU B  57      14.415 -12.348 -14.259  1.00  0.00
ATOM    804  CG  GLU B  57      14.656 -13.802 -14.639  1.00  0.00
ATOM    805  CD  GLU B  57      13.874 -14.228 -15.851  1.00  0.00
ATOM    806  OE1 GLU B  57      13.109 -13.437 -16.348  1.00  0.00
ATOM    807  OE2 GLU B  57      14.043 -15.345 -16.280  1.00  0.00
ATOM    814  N   LEU B  58      15.879  -9.827 -13.717  1.00  0.00
ATOM    815  CA  LEU B  58      15.799  -8.465 -14.004  1.00  0.00
ATOM    816  C   LEU B  58      15.693  -8.109 -15.514  1.00  0.00
ATOM    817  O   LEU B  58      16.493  -8.592 -16.265  1.00  0.00
ATOM    818  CB  LEU B  58      17.029  -7.791 -13.384  1.00  0.00
ATOM    819  CG  LEU B  58      17.090  -6.264 -13.519  1.00  0.00
ATOM    820  CD1 LEU B  58      17.882  -5.682 -12.357  1.00  0.00
ATOM    821  CD2 LEU B  58      17.726  -5.898 -14.852  1.00  0.00
ATOM    833  N   ALA B  59      14.799  -7.289 -15.975  1.00  0.00
ATOM    834  CA  ALA B  59      14.917  -6.950 -17.363  1.00  0.00
ATOM    835  C   ALA B  59      15.486  -5.492 -17.711  1.00  0.00
ATOM    836  O   ALA B  59      15.459  -4.613 -16.830  1.00  0.00
ATOM    837  CB  ALA B  59      13.723  -7.256 -17.935  1.00  0.00
ATOM    843  N   PHE B  60      16.002  -5.189 -18.921  1.00  0.00
ATOM    844  CA  PHE B  60      16.413  -3.829 -18.975  1.00  0.00
ATOM    845  C   PHE B  60      15.987  -3.196 -20.045  1.00  0.00
ATOM    846  O   PHE B  60      15.708  -3.757 -21.085  1.00  0.00
ATOM    847  CB  PHE B  60      17.934  -3.673 -18.966  1.00  0.00
ATOM    848  CG  PHE B  60      18.624  -4.391 -20.091  1.00  0.00
ATOM    849  CD1 PHE B  60      18.815  -3.768 -21.316  1.00  0.00
ATOM    850  CD2 PHE B  60      19.082  -5.689 -19.928  1.00  0.00
ATOM    851  CE1 PHE B  60      19.449  -4.428 -22.352  1.00  0.00
ATOM    852  CE2 PHE B  60      19.717  -6.350 -20.961  1.00  0.00
ATOM    853  CZ  PHE B  60      19.900  -5.718 -22.175  1.00  0.00
ATOM    863  N   LEU B  61      15.786  -2.033 -19.829  1.00  0.00
ATOM    864  CA  LEU B  61      15.281  -1.674 -20.995  1.00  0.00
ATOM    865  C   LEU B  61      16.174   -.774 -21.597  1.00  0.00
ATOM    866  O   LEU B  61      17.221   -.618 -20.967  1.00  0.00
ATOM    867  CB  LEU B  61      13.899  -1.034 -20.815  1.00  0.00
ATOM    868  CG  LEU B  61      12.855  -1.896 -20.095  1.00  0.00
ATOM    869  CD1 LEU B  61      11.595  -1.075 -19.856  1.00  0.00
ATOM    870  CD2 LEU B  61      12.553  -3.131 -20.930  1.00  0.00
ATOM    882  N   ASP B  62      15.799   -.235 -22.658  1.00  0.00
ATOM    883  CA  ASP B  62      16.736    .288 -23.390  1.00  0.00
ATOM    884  C   ASP B  62      17.837   1.220 -22.886  1.00  0.00
ATOM    885  O   ASP B  62      17.639   2.218 -22.201  1.00  0.00
ATOM    886  CB  ASP B  62      15.943    .979 -24.503  1.00  0.00
ATOM    887  CG  ASP B  62      15.280   -.005 -25.457  1.00  0.00
ATOM    888  OD1 ASP B  62      15.558  -1.176 -25.359  1.00  0.00
ATOM    889  OD2 ASP B  62      14.502    .425 -26.275  1.00  0.00
ATOM    894  N   ASP B  63      19.040    .820 -23.314  1.00  0.00
ATOM    895  CA  ASP B  63      20.317   1.437 -23.105  1.00  0.00
ATOM    896  C   ASP B  63      20.479   1.500 -21.680  1.00  0.00
ATOM    897  O   ASP B  63      21.395   2.120 -21.130  1.00  0.00
ATOM    898  CB  ASP B  63      20.409   2.839 -23.713  1.00  0.00
ATOM    899  CG  ASP B  63      20.319   2.833 -25.233  1.00  0.00
ATOM    900  OD1 ASP B  63      20.511   1.792 -25.816  1.00  0.00
ATOM    901  OD2 ASP B  63      20.059   3.869 -25.797  1.00  0.00
ATOM    906  N   SER B  64      19.755    .719 -21.026  1.00  0.00
ATOM    907  CA  SER B  64      19.810    .974 -19.677  1.00  0.00
ATOM    908  C   SER B  64      20.023   -.347 -19.543  1.00  0.00
ATOM    909  O   SER B  64      19.411  -1.291 -20.032  1.00  0.00
ATOM    910  CB  SER B  64      18.552   1.494 -19.010  1.00  0.00
ATOM    911  OG  SER B  64      18.169   2.729 -19.552  1.00  0.00
ATOM    917  N   THR B  65      20.812   -.375 -18.745  1.00  0.00
ATOM    918  CA  THR B  65      21.248  -1.406 -18.180  1.00  0.00
ATOM    919  C   THR B  65      20.894  -1.032 -16.809  1.00  0.00
ATOM    920  O   THR B  65      21.133    .077 -16.272  1.00  0.00
ATOM    921  CB  THR B  65      22.751  -1.636 -18.422  1.00  0.00
ATOM    922  OG1 THR B  65      22.988  -1.825 -19.823  1.00  0.00
ATOM    923  CG2 THR B  65      23.232  -2.862 -17.661  1.00  0.00
ATOM    931  N   CYS B  66      20.312  -2.016 -16.244  1.00  0.00
ATOM    932  CA  CYS B  66      19.778  -1.968 -15.017  1.00  0.00
ATOM    933  C   CYS B  66      20.172  -3.047 -14.253  1.00  0.00
ATOM    934  O   CYS B  66      19.889  -4.169 -14.579  1.00  0.00
ATOM    935  CB  CYS B  66      18.251  -1.943 -15.090  1.00  0.00
ATOM    936  SG  CYS B  66      17.435  -1.938 -13.476  1.00  0.00
ATOM    942  N   THR B  67      20.557  -2.765 -13.195  1.00  0.00
ATOM    943  CA  THR B  67      20.899  -4.016 -12.444  1.00  0.00
ATOM    944  C   THR B  67      20.277  -3.687 -11.215  1.00  0.00
ATOM    945  O   THR B  67      20.100  -2.615 -10.611  1.00  0.00
ATOM    946  CB  THR B  67      22.398  -4.307 -12.247  1.00  0.00
ATOM    947  OG1 THR B  67      22.963  -3.337 -11.357  1.00  0.00
ATOM    948  CG2 THR B  67      23.130  -4.255 -13.580  1.00  0.00
ATOM    956  N   GLY B  68      20.090  -4.736 -10.618  1.00  0.00
ATOM    957  CA  GLY B  68      19.424  -4.482  -9.512  1.00  0.00
ATOM    958  C   GLY B  68      19.299  -5.742  -8.933  1.00  0.00
ATOM    959  O   GLY B  68      19.642  -6.842  -9.428  1.00  0.00
ATOM    963  N   THR B  69      18.746  -5.545  -7.836  1.00  0.00
ATOM    964  CA  THR B  69      18.650  -6.706  -6.906  1.00  0.00
ATOM    965  C   THR B  69      17.486  -6.533  -5.955  1.00  0.00
ATOM    966  O   THR B  69      16.918  -5.416  -5.613  1.00  0.00
ATOM    967  CB  THR B  69      19.942  -6.897  -6.090  1.00  0.00
ATOM    968  OG1 THR B  69      19.897  -8.156  -5.405  1.00  0.00
ATOM    969  CG2 THR B  69      20.102  -5.777  -5.074  1.00  0.00
ATOM    977  N   SER B  70      17.191  -7.585  -5.283  1.00  0.00
ATOM    978  CA  SER B  70      16.106  -7.295  -4.315  1.00  0.00
ATOM    979  C   SER B  70      16.445  -7.914  -3.110  1.00  0.00
ATOM    980  O   SER B  70      17.112  -8.970  -3.022  1.00  0.00
ATOM    981  CB  SER B  70      14.751  -7.812  -4.759  1.00  0.00
ATOM    982  OG  SER B  70      14.739  -9.212  -4.806  1.00  0.00
ATOM    988  N   SER B  71      15.761  -7.255  -2.174  1.00  0.00
ATOM    989  CA  SER B  71      15.793  -7.793   -.815  1.00  0.00
ATOM    990  C   SER B  71      14.801  -7.470    .088  1.00  0.00
ATOM    991  O   SER B  71      14.296  -6.424    .527  1.00  0.00
ATOM    992  CB  SER B  71      17.084  -7.398   -.126  1.00  0.00
ATOM    993  OG  SER B  71      17.130  -7.901   1.181  1.00  0.00
ATOM    999  N   GLY B  72      14.041  -8.476    .200  1.00  0.00
ATOM   1000  CA  GLY B  72      13.153  -8.101   1.176  1.00  0.00
ATOM   1001  C   GLY B  72      12.227  -7.062    .522  1.00  0.00
ATOM   1002  O   GLY B  72      11.659  -7.268   -.571  1.00  0.00
ATOM   1006  N   ASN B  73      12.141  -5.916   1.241  1.00  0.00
ATOM   1007  CA  ASN B  73      11.320  -4.768    .693  1.00  0.00
ATOM   1008  C   ASN B  73      12.174  -3.595   -.158  1.00  0.00
ATOM   1009  O   ASN B  73      11.875  -2.425   -.435  1.00  0.00
ATOM   1010  CB  ASN B  73      10.560  -4.150   1.852  1.00  0.00
ATOM   1011  CG  ASN B  73      11.470  -3.529   2.875  1.00  0.00
ATOM   1012  OD1 ASN B  73      12.671  -3.823   2.915  1.00  0.00
ATOM   1013  ND2 ASN B  73      10.923  -2.675   3.702  1.00  0.00
ATOM   1020  N   LYS B  74      13.388  -3.800   -.460  1.00  0.00
ATOM   1021  CA  LYS B  74      14.198  -2.720  -1.102  1.00  0.00
ATOM   1022  C   LYS B  74      14.625  -3.110  -2.523  1.00  0.00
ATOM   1023  O   LYS B  74      15.038  -4.244  -2.935  1.00  0.00
ATOM   1024  CB  LYS B  74      15.436  -2.397   -.264  1.00  0.00
ATOM   1025  CG  LYS B  74      15.134  -1.747   1.080  1.00  0.00
ATOM   1026  CD  LYS B  74      16.413  -1.337   1.795  1.00  0.00
ATOM   1027  CE  LYS B  74      16.112   -.654   3.121  1.00  0.00
ATOM   1028  NZ  LYS B  74      17.353   -.219   3.818  1.00  0.00
ATOM   1042  N   VAL B  75      14.435  -2.127  -3.380  1.00  0.00
ATOM   1043  CA  VAL B  75      14.873  -2.429  -4.672  1.00  0.00
ATOM   1044  C   VAL B  75      15.993  -1.416  -5.131  1.00  0.00
ATOM   1045  O   VAL B  75      16.182   -.237  -4.932  1.00  0.00
ATOM   1046  CB  VAL B  75      13.664  -2.392  -5.625  1.00  0.00
ATOM   1047  CG1 VAL B  75      14.079  -2.812  -7.027  1.00  0.00
ATOM   1048  CG2 VAL B  75      12.560  -3.294  -5.096  1.00  0.00
ATOM   1058  N   ASN B  76      17.011  -2.049  -5.694  1.00  0.00
ATOM   1059  CA  ASN B  76      18.168  -1.108  -6.062  1.00  0.00
ATOM   1060  C   ASN B  76      18.418  -1.029  -7.557  1.00  0.00
ATOM   1061  O   ASN B  76      18.657  -2.178  -8.110  1.00  0.00
ATOM   1062  CB  ASN B  76      19.456  -1.518  -5.372  1.00  0.00
ATOM   1063  CG  ASN B  76      20.571   -.536  -5.599  1.00  0.00
ATOM   1064  OD1 ASN B  76      20.601    .165  -6.617  1.00  0.00
ATOM   1065  ND2 ASN B  76      21.491   -.471  -4.669  1.00  0.00
ATOM   1072  N   LEU B  77      18.358    .134  -8.251  1.00  0.00
ATOM   1073  CA  LEU B  77      18.535    .139  -9.636  1.00  0.00
ATOM   1074  C   LEU B  77      19.894    .785 -10.004  1.00  0.00
ATOM   1075  O   LEU B  77      20.379   1.836  -9.641  1.00  0.00
ATOM   1076  CB  LEU B  77      17.368    .891 -10.289  1.00  0.00
ATOM   1077  CG  LEU B  77      15.965    .429  -9.876  1.00  0.00
ATOM   1078  CD1 LEU B  77      14.920   1.295 -10.567  1.00  0.00
ATOM   1079  CD2 LEU B  77      15.785  -1.038 -10.239  1.00  0.00
ATOM   1091  N   THR B  78      20.665    .081 -10.711  1.00  0.00
ATOM   1092  CA  THR B  78      21.846    .697 -11.080  1.00  0.00
ATOM   1093  C   THR B  78      21.849    .986 -12.500  1.00  0.00
ATOM   1094  O   THR B  78      21.538    .096 -13.341  1.00  0.00
ATOM   1095  CB  THR B  78      23.064   -.173 -10.719  1.00  0.00
ATOM   1096  OG1 THR B  78      23.130   -.342  -9.297  1.00  0.00
ATOM   1097  CG2 THR B  78      24.348    .479 -11.208  1.00  0.00
ATOM   1105  N   ILE B  79      22.168   2.386 -12.767  1.00  0.00
ATOM   1106  CA  ILE B  79      22.204   2.759 -14.109  1.00  0.00
ATOM   1107  C   ILE B  79      23.605   3.045 -14.692  1.00  0.00
ATOM   1108  O   ILE B  79      24.456   3.799 -14.185  1.00  0.00
ATOM   1109  CB  ILE B  79      21.302   3.994 -14.285  1.00  0.00
ATOM   1110  CG1 ILE B  79      19.971   3.793 -13.556  1.00  0.00
ATOM   1111  CG2 ILE B  79      21.067   4.274 -15.762  1.00  0.00
ATOM   1112  CD1 ILE B  79      19.164   2.624 -14.070  1.00  0.00
ATOM   1124  N   GLN B  80      23.948   2.312 -15.812  1.00  0.00
ATOM   1125  CA  GLN B  80      25.316   2.614 -16.229  1.00  0.00
ATOM   1126  C   GLN B  80      25.404   3.436 -17.558  1.00  0.00
ATOM   1127  O   GLN B  80      24.597   3.199 -18.467  1.00  0.00
ATOM   1128  CB  GLN B  80      26.096   1.305 -16.372  1.00  0.00
ATOM   1129  CG  GLN B  80      26.223    .510 -15.083  1.00  0.00
ATOM   1130  CD  GLN B  80      26.997   -.780 -15.272  1.00  0.00
ATOM   1131  OE1 GLN B  80      26.991  -1.371 -16.356  1.00  0.00
ATOM   1132  NE2 GLN B  80      27.668  -1.226 -14.217  1.00  0.00
ATOM   1141  N   GLY B  81      26.343   4.325 -17.688  1.00  0.00
ATOM   1142  CA  GLY B  81      26.732   5.145 -18.846  1.00  0.00
ATOM   1143  C   GLY B  81      25.773   6.262 -19.115  1.00  0.00
ATOM   1144  O   GLY B  81      25.488   6.641 -20.256  1.00  0.00
ATOM   1148  N   LEU B  82      25.268   6.761 -18.074  1.00  0.00
ATOM   1149  CA  LEU B  82      24.345   7.824 -18.024  1.00  0.00
ATOM   1150  C   LEU B  82      25.106   8.971 -18.690  1.00  0.00
ATOM   1151  O   LEU B  82      26.318   9.069 -18.529  1.00  0.00
ATOM   1152  CB  LEU B  82      23.933   8.152 -16.583  1.00  0.00
ATOM   1153  CG  LEU B  82      22.728   7.373 -16.042  1.00  0.00
ATOM   1154  CD1 LEU B  82      22.622   7.582 -14.538  1.00  0.00
ATOM   1155  CD2 LEU B  82      21.464   7.837 -16.749  1.00  0.00
ATOM   1167  N   ARG B  83      24.475   9.788 -19.384  1.00  0.00
ATOM   1168  CA  ARG B  83      25.014  10.944 -20.077  1.00  0.00
ATOM   1169  C   ARG B  83      24.489  12.118 -19.347  1.00  0.00
ATOM   1170  O   ARG B  83      23.534  11.919 -18.611  1.00  0.00
ATOM   1171  CB  ARG B  83      24.594  11.001 -21.539  1.00  0.00
ATOM   1172  CG  ARG B  83      25.109   9.857 -22.397  1.00  0.00
ATOM   1173  CD  ARG B  83      24.633   9.964 -23.800  1.00  0.00
ATOM   1174  NE  ARG B  83      23.194   9.778 -23.900  1.00  0.00
ATOM   1175  CZ  ARG B  83      22.471   9.990 -25.017  1.00  0.00
ATOM   1176  NH1 ARG B  83      23.065  10.393 -26.118  1.00  0.00
ATOM   1177  NH2 ARG B  83      21.165   9.791 -25.006  1.00  0.00
ATOM   1191  N   ALA B  84      25.114  13.296 -19.548  1.00  0.00
ATOM   1192  CA  ALA B  84      24.804  14.495 -18.838  1.00  0.00
ATOM   1193  C   ALA B  84      23.390  14.961 -18.975  1.00  0.00
ATOM   1194  O   ALA B  84      22.708  15.148 -17.916  1.00  0.00
ATOM   1195  CB  ALA B  84      25.845  15.709 -19.377  1.00  0.00
ATOM   1201  N   MET B  85      22.873  14.720 -20.076  1.00  0.00
ATOM   1202  CA  MET B  85      21.612  15.073 -20.538  1.00  0.00
ATOM   1203  C   MET B  85      20.527  14.194 -19.952  1.00  0.00
ATOM   1204  O   MET B  85      19.348  14.428 -20.169  1.00  0.00
ATOM   1205  CB  MET B  85      21.608  15.012 -22.065  1.00  0.00
ATOM   1206  CG  MET B  85      22.515  16.033 -22.738  1.00  0.00
ATOM   1207  SD  MET B  85      22.089  17.732 -22.307  1.00  0.00
ATOM   1208  CE  MET B  85      20.497  17.896 -23.111  1.00  0.00
ATOM   1218  N   ASP B  86      20.944  13.151 -19.201  1.00  0.00
ATOM   1219  CA  ASP B  86      20.048  12.155 -18.631  1.00  0.00
ATOM   1220  C   ASP B  86      19.560  12.521 -17.280  1.00  0.00
ATOM   1221  O   ASP B  86      18.795  11.765 -16.665  1.00  0.00
ATOM   1222  CB  ASP B  86      20.741  10.793 -18.549  1.00  0.00
ATOM   1223  CG  ASP B  86      21.015  10.184 -19.918  1.00  0.00
ATOM   1224  OD1 ASP B  86      20.383  10.590 -20.864  1.00  0.00
ATOM   1225  OD2 ASP B  86      21.854   9.320 -20.004  1.00  0.00
ATOM   1230  N   THR B  87      19.927  13.687 -16.898  1.00  0.00
ATOM   1231  CA  THR B  87      19.612  14.321 -15.676  1.00  0.00
ATOM   1232  C   THR B  87      18.118  14.469 -15.614  1.00  0.00
ATOM   1233  O   THR B  87      17.426  14.653 -16.608  1.00  0.00
ATOM   1234  CB  THR B  87      20.307  15.689 -15.547  1.00  0.00
ATOM   1235  OG1 THR B  87      20.047  16.239 -14.249  1.00  0.00
ATOM   1236  CG2 THR B  87      19.799  16.648 -16.612  1.00  0.00
ATOM   1244  N   GLY B  88      17.585  14.258 -14.375  1.00  0.00
ATOM   1245  CA  GLY B  88      16.168  14.351 -14.109  1.00  0.00
ATOM   1246  C   GLY B  88      15.275  13.628 -13.116  1.00  0.00
ATOM   1247  O   GLY B  88      15.638  13.089 -12.044  1.00  0.00
ATOM   1251  N   LEU B  89      13.988  13.799 -13.262  1.00  0.00
ATOM   1252  CA  LEU B  89      13.392  13.198 -12.117  1.00  0.00
ATOM   1253  C   LEU B  89      13.105  11.672 -12.277  1.00  0.00
ATOM   1254  O   LEU B  89      12.583  11.121 -13.252  1.00  0.00
ATOM   1255  CB  LEU B  89      12.093  13.951 -11.802  1.00  0.00
ATOM   1256  CG  LEU B  89      12.250  15.233 -10.976  1.00  0.00
ATOM   1257  CD1 LEU B  89      13.075  16.245 -11.760  1.00  0.00
ATOM   1258  CD2 LEU B  89      10.876  15.792 -10.638  1.00  0.00
ATOM   1270  N   TYR B  90      13.497  10.880 -11.330  1.00  0.00
ATOM   1271  CA  TYR B  90      13.144   9.508 -11.531  1.00  0.00
ATOM   1272  C   TYR B  90      12.108   9.090 -10.486  1.00  0.00
ATOM   1273  O   TYR B  90      11.915   9.384  -9.305  1.00  0.00
ATOM   1274  CB  TYR B  90      14.388   8.619 -11.465  1.00  0.00
ATOM   1275  CG  TYR B  90      15.336   8.808 -12.628  1.00  0.00
ATOM   1276  CD1 TYR B  90      16.035   9.998 -12.766  1.00  0.00
ATOM   1277  CD2 TYR B  90      15.507   7.792 -13.556  1.00  0.00
ATOM   1278  CE1 TYR B  90      16.901  10.171 -13.828  1.00  0.00
ATOM   1279  CE2 TYR B  90      16.373   7.965 -14.618  1.00  0.00
ATOM   1280  CZ  TYR B  90      17.068   9.149 -14.756  1.00  0.00
ATOM   1281  OH  TYR B  90      17.931   9.321 -15.814  1.00  0.00
ATOM   1291  N   ILE B  91      11.181   8.361 -10.995  1.00  0.00
ATOM   1292  CA  ILE B  91      10.157   7.869 -10.089  1.00  0.00
ATOM   1293  C   ILE B  91      10.168   6.286 -10.004  1.00  0.00
ATOM   1294  O   ILE B  91      10.643   5.526 -10.924  1.00  0.00
ATOM   1295  CB  ILE B  91       8.774   8.372 -10.541  1.00  0.00
ATOM   1296  CG1 ILE B  91       8.718   9.901 -10.487  1.00  0.00
ATOM   1297  CG2 ILE B  91       7.679   7.765  -9.678  1.00  0.00
ATOM   1298  CD1 ILE B  91       7.495  10.492 -11.149  1.00  0.00
ATOM   1310  N   CYS B  92       9.910   5.735  -8.918  1.00  0.00
ATOM   1311  CA  CYS B  92       9.844   4.314  -8.772  1.00  0.00
ATOM   1312  C   CYS B  92       8.442   3.782  -8.591  1.00  0.00
ATOM   1313  O   CYS B  92       7.652   4.326  -7.769  1.00  0.00
ATOM   1314  CB  CYS B  92      10.695   3.882  -7.577  1.00  0.00
ATOM   1315  SG  CYS B  92      11.086   2.116  -7.549  1.00  0.00
ATOM   1321  N   LYS B  93       8.147   2.615  -9.199  1.00  0.00
ATOM   1322  CA  LYS B  93       6.770   2.124  -9.025  1.00  0.00
ATOM   1323  C   LYS B  93       6.862    .604  -8.729  1.00  0.00
ATOM   1324  O   LYS B  93       7.393   -.292  -9.361  1.00  0.00
ATOM   1325  CB  LYS B  93       5.916   2.399 -10.263  1.00  0.00
ATOM   1326  CG  LYS B  93       4.482   1.897 -10.163  1.00  0.00
ATOM   1327  CD  LYS B  93       3.724   2.124 -11.463  1.00  0.00
ATOM   1328  CE  LYS B  93       2.291   1.621 -11.365  1.00  0.00
ATOM   1329  NZ  LYS B  93       1.561   1.768 -12.653  1.00  0.00
ATOM   1343  N   VAL B  94       5.992    .170  -7.751  1.00  0.00
ATOM   1344  CA  VAL B  94       5.935  -1.179  -7.578  1.00  0.00
ATOM   1345  C   VAL B  94       4.481  -1.815  -7.853  1.00  0.00
ATOM   1346  O   VAL B  94       3.454  -1.008  -7.478  1.00  0.00
ATOM   1347  CB  VAL B  94       6.409  -1.458  -6.139  1.00  0.00
ATOM   1348  CG1 VAL B  94       5.469   -.809  -5.133  1.00  0.00
ATOM   1349  CG2 VAL B  94       6.498  -2.958  -5.904  1.00  0.00
ATOM   1359  N   GLU B  95       4.498  -3.090  -8.431  1.00  0.00
ATOM   1360  CA  GLU B  95       3.252  -3.713  -8.602  1.00  0.00
ATOM   1361  C   GLU B  95       3.234  -5.144  -8.110  1.00  0.00
ATOM   1362  O   GLU B  95       4.185  -5.974  -8.191  1.00  0.00
ATOM   1363  CB  GLU B  95       2.862  -3.659 -10.081  1.00  0.00
ATOM   1364  CG  GLU B  95       2.596  -2.257 -10.610  1.00  0.00
ATOM   1365  CD  GLU B  95       2.164  -2.248 -12.050  1.00  0.00
ATOM   1366  OE1 GLU B  95       2.154  -3.293 -12.655  1.00  0.00
ATOM   1367  OE2 GLU B  95       1.843  -1.193 -12.546  1.00  0.00
ATOM   1374  N   LEU B  96       2.227  -5.542  -7.413  1.00  0.00
ATOM   1375  CA  LEU B  96       2.242  -6.930  -7.014  1.00  0.00
ATOM   1376  C   LEU B  96       1.276  -7.869  -7.984  1.00  0.00
ATOM   1377  O   LEU B  96        .195  -7.730  -8.606  1.00  0.00
ATOM   1378  CB  LEU B  96       1.806  -7.000  -5.545  1.00  0.00
ATOM   1379  CG  LEU B  96       2.731  -6.300  -4.542  1.00  0.00
ATOM   1380  CD1 LEU B  96       2.063  -6.262  -3.174  1.00  0.00
ATOM   1381  CD2 LEU B  96       4.062  -7.035  -4.480  1.00  0.00
ATOM   1393  N   MET B  97       1.674  -9.031  -8.096  1.00  0.00
ATOM   1394  CA  MET B  97        .860  -9.970  -9.025  1.00  0.00
ATOM   1395  C   MET B  97        .708 -11.334  -8.632  1.00  0.00
ATOM   1396  O   MET B  97       1.553 -12.236  -8.891  1.00  0.00
ATOM   1397  CB  MET B  97       1.455 -10.020 -10.431  1.00  0.00
ATOM   1398  CG  MET B  97       1.434  -8.691 -11.172  1.00  0.00
ATOM   1399  SD  MET B  97       2.302  -8.760 -12.751  1.00  0.00
ATOM   1400  CE  MET B  97       4.006  -8.768 -12.201  1.00  0.00
ATOM   1410  N   TYR B  98       -.091 -11.409  -8.092  1.00  0.00
ATOM   1411  CA  TYR B  98       -.640 -12.594  -7.655  1.00  0.00
ATOM   1412  C   TYR B  98      -2.018 -12.458  -7.154  1.00  0.00
ATOM   1413  O   TYR B  98      -2.934 -12.005  -7.911  1.00  0.00
ATOM   1414  CB  TYR B  98        .259 -13.197  -6.573  1.00  0.00
ATOM   1415  CG  TYR B  98        .865 -12.170  -5.642  1.00  0.00
ATOM   1416  CD1 TYR B  98        .049 -11.440  -4.789  1.00  0.00
ATOM   1417  CD2 TYR B  98       2.236 -11.959  -5.640  1.00  0.00
ATOM   1418  CE1 TYR B  98        .603 -10.502  -3.939  1.00  0.00
ATOM   1419  CE2 TYR B  98       2.789 -11.021  -4.790  1.00  0.00
ATOM   1420  CZ  TYR B  98       1.978 -10.295  -3.942  1.00  0.00
ATOM   1421  OH  TYR B  98       2.529  -9.361  -3.095  1.00  0.00
ATOM   1431  N   PRO B  99      -2.336 -13.007  -6.006  1.00  0.00
ATOM   1432  CA  PRO B  99      -3.573 -12.438  -5.923  1.00  0.00
ATOM   1433  C   PRO B  99      -3.087 -11.174  -6.371  1.00  0.00
ATOM   1434  O   PRO B  99      -2.005 -10.645  -6.198  1.00  0.00
ATOM   1435  CB  PRO B  99      -4.011 -12.482  -4.456  1.00  0.00
ATOM   1436  CG  PRO B  99      -3.360 -13.710  -3.917  1.00  0.00
ATOM   1437  CD  PRO B  99      -2.045 -13.788  -4.647  1.00  0.00
ATOM   1445  N   PRO B 100      -4.384 -10.604  -6.770  1.00  0.00
ATOM   1446  CA  PRO B 100      -4.909  -9.483  -7.726  1.00  0.00
ATOM   1447  C   PRO B 100      -4.204  -8.445  -7.243  1.00  0.00
ATOM   1448  O   PRO B 100      -4.152  -7.918  -6.131  1.00  0.00
ATOM   1449  CB  PRO B 100      -6.412  -9.290  -7.496  1.00  0.00
ATOM   1450  CG  PRO B 100      -6.953 -10.677  -7.436  1.00  0.00
ATOM   1451  CD  PRO B 100      -5.835 -11.490  -6.840  1.00  0.00
ATOM   1459  N   PRO B 101      -3.850  -8.041  -8.383  1.00  0.00
ATOM   1460  CA  PRO B 101      -2.873  -7.081  -8.461  1.00  0.00
ATOM   1461  C   PRO B 101      -3.089  -5.967  -7.719  1.00  0.00
ATOM   1462  O   PRO B 101      -4.127  -5.246  -7.721  1.00  0.00
ATOM   1463  CB  PRO B 101      -2.861  -6.717  -9.949  1.00  0.00
ATOM   1464  CG  PRO B 101      -3.040  -8.022 -10.646  1.00  0.00
ATOM   1465  CD  PRO B 101      -3.976  -8.797  -9.757  1.00  0.00
ATOM   1473  N   TYR B 102      -2.046  -5.609  -7.102  1.00  0.00
ATOM   1474  CA  TYR B 102      -2.383  -4.602  -6.321  1.00  0.00
ATOM   1475  C   TYR B 102      -1.519  -3.541  -6.927  1.00  0.00
ATOM   1476  O   TYR B 102       -.286  -3.468  -7.154  1.00  0.00
ATOM   1477  CB  TYR B 102      -2.104  -4.890  -4.844  1.00  0.00
ATOM   1478  CG  TYR B 102      -2.911  -6.040  -4.283  1.00  0.00
ATOM   1479  CD1 TYR B 102      -2.286  -7.239  -3.974  1.00  0.00
ATOM   1480  CD2 TYR B 102      -4.275  -5.896  -4.078  1.00  0.00
ATOM   1481  CE1 TYR B 102      -3.022  -8.290  -3.461  1.00  0.00
ATOM   1482  CE2 TYR B 102      -5.011  -6.946  -3.566  1.00  0.00
ATOM   1483  CZ  TYR B 102      -4.390  -8.139  -3.258  1.00  0.00
ATOM   1484  OH  TYR B 102      -5.123  -9.185  -2.748  1.00  0.00
ATOM   1494  N   TYR B 103      -2.039  -2.478  -6.713  1.00  0.00
ATOM   1495  CA  TYR B 103      -1.435  -1.395  -7.266  1.00  0.00
ATOM   1496  C   TYR B 103      -1.003   -.435  -6.413  1.00  0.00
ATOM   1497  O   TYR B 103      -1.682   -.304  -5.368  1.00  0.00
ATOM   1498  CB  TYR B 103      -2.374   -.730  -8.275  1.00  0.00
ATOM   1499  CG  TYR B 103      -2.745  -1.620  -9.442  1.00  0.00
ATOM   1500  CD1 TYR B 103      -3.870  -2.428  -9.368  1.00  0.00
ATOM   1501  CD2 TYR B 103      -1.960  -1.627 -10.585  1.00  0.00
ATOM   1502  CE1 TYR B 103      -4.208  -3.240 -10.433  1.00  0.00
ATOM   1503  CE2 TYR B 103      -2.298  -2.439 -11.650  1.00  0.00
ATOM   1504  CZ  TYR B 103      -3.417  -3.243 -11.576  1.00  0.00
ATOM   1505  OH  TYR B 103      -3.754  -4.052 -12.637  1.00  0.00
ATOM   1515  N   VAL B 104       -.110    .234  -6.927  1.00  0.00
ATOM   1516  CA  VAL B 104        .134   1.041  -6.066  1.00  0.00
ATOM   1517  C   VAL B 104        .222   2.543  -6.201  1.00  0.00
ATOM   1518  O   VAL B 104        .578   2.867  -7.262  1.00  0.00
ATOM   1519  CB  VAL B 104       1.461    .460  -5.544  1.00  0.00
ATOM   1520  CG1 VAL B 104       1.912   1.202  -4.295  1.00  0.00
ATOM   1521  CG2 VAL B 104       1.299  -1.025  -5.259  1.00  0.00
ATOM   1531  N   GLY B 105        .090   3.322  -5.284  1.00  0.00
ATOM   1532  CA  GLY B 105        .253   4.509  -6.016  1.00  0.00
ATOM   1533  C   GLY B 105       1.851   4.536  -6.033  1.00  0.00
ATOM   1534  O   GLY B 105       2.497   3.521  -6.115  1.00  0.00
ATOM   1538  N   MET B 106       2.340   5.698  -6.206  1.00  0.00
ATOM   1539  CA  MET B 106       3.555   6.384  -6.736  1.00  0.00
ATOM   1540  C   MET B 106       4.047   7.128  -5.553  1.00  0.00
ATOM   1541  O   MET B 106       3.311   7.531  -4.628  1.00  0.00
ATOM   1542  CB  MET B 106       3.266   7.318  -7.909  1.00  0.00
ATOM   1543  CG  MET B 106       2.452   6.688  -9.031  1.00  0.00
ATOM   1544  SD  MET B 106       3.285   5.277  -9.786  1.00  0.00
ATOM   1545  CE  MET B 106       4.654   6.091 -10.604  1.00  0.00
ATOM   1555  N   GLY B 107       5.281   7.247  -5.620  1.00  0.00
ATOM   1556  CA  GLY B 107       6.118   7.839  -4.715  1.00  0.00
ATOM   1557  C   GLY B 107       6.253   9.164  -5.337  1.00  0.00
ATOM   1558  O   GLY B 107       5.677   9.501  -6.345  1.00  0.00
ATOM   1562  N   ASN B 108       7.088   9.831  -4.723  1.00  0.00
ATOM   1563  CA  ASN B 108       7.707  11.071  -4.930  1.00  0.00
ATOM   1564  C   ASN B 108       8.856  10.693  -5.733  1.00  0.00
ATOM   1565  O   ASN B 108       9.364   9.570  -5.639  1.00  0.00
ATOM   1566  CB  ASN B 108       8.093  11.776  -3.642  1.00  0.00
ATOM   1567  CG  ASN B 108       6.898  12.205  -2.838  1.00  0.00
ATOM   1568  OD1 ASN B 108       5.940  12.771  -3.378  1.00  0.00
ATOM   1569  ND2 ASN B 108       6.934  11.947  -1.555  1.00  0.00
ATOM   1576  N   GLY B 109       9.316  11.621  -6.487  1.00  0.00
ATOM   1577  CA  GLY B 109      10.480  11.298  -7.245  1.00  0.00
ATOM   1578  C   GLY B 109      11.771  11.469  -6.521  1.00  0.00
ATOM   1579  O   GLY B 109      11.820  12.005  -5.418  1.00  0.00
ATOM   1583  N   THR B 110      12.811  11.160  -7.241  1.00  0.00
ATOM   1584  CA  THR B 110      14.159  11.510  -6.908  1.00  0.00
ATOM   1585  C   THR B 110      14.868  12.300  -8.074  1.00  0.00
ATOM   1586  O   THR B 110      14.620  12.381  -9.256  1.00  0.00
ATOM   1587  CB  THR B 110      14.952  10.238  -6.553  1.00  0.00
ATOM   1588  OG1 THR B 110      14.418   9.658  -5.356  1.00  0.00
ATOM   1589  CG2 THR B 110      16.421  10.568  -6.340  1.00  0.00
ATOM   1597  N   GLN B 111      15.797  13.156  -7.721  1.00  0.00
ATOM   1598  CA  GLN B 111      16.373  13.848  -8.811  1.00  0.00
ATOM   1599  C   GLN B 111      17.681  13.349  -9.140  1.00  0.00
ATOM   1600  O   GLN B 111      18.290  13.382  -8.149  1.00  0.00
ATOM   1601  CB  GLN B 111      16.468  15.347  -8.516  1.00  0.00
ATOM   1602  CG  GLN B 111      15.125  16.030  -8.323  1.00  0.00
ATOM   1603  CD  GLN B 111      15.266  17.513  -8.034  1.00  0.00
ATOM   1604  OE1 GLN B 111      16.282  17.960  -7.494  1.00  0.00
ATOM   1605  NE2 GLN B 111      14.245  18.284  -8.391  1.00  0.00
ATOM   1614  N   ILE B 112      18.021  12.997 -10.382  1.00  0.00
ATOM   1615  CA  ILE B 112      19.365  12.499 -10.590  1.00  0.00
ATOM   1616  C   ILE B 112      20.145  13.520 -11.446  1.00  0.00
ATOM   1617  O   ILE B 112      19.794  14.182 -12.434  1.00  0.00
ATOM   1618  CB  ILE B 112      19.347  11.121 -11.276  1.00  0.00
ATOM   1619  CG1 ILE B 112      18.705  10.077 -10.359  1.00  0.00
ATOM   1620  CG2 ILE B 112      20.757  10.700 -11.661  1.00  0.00
ATOM   1621  CD1 ILE B 112      18.655   8.688 -10.956  1.00  0.00
ATOM   1633  N   TYR B 113      21.339  13.832 -10.916  1.00  0.00
ATOM   1634  CA  TYR B 113      22.068  14.863 -11.603  1.00  0.00
ATOM   1635  C   TYR B 113      23.210  14.343 -12.138  1.00  0.00
ATOM   1636  O   TYR B 113      23.833  13.967 -11.186  1.00  0.00
ATOM   1637  CB  TYR B 113      22.448  16.033 -10.694  1.00  0.00
ATOM   1638  CG  TYR B 113      21.268  16.874 -10.256  1.00  0.00
ATOM   1639  CD1 TYR B 113      20.491  16.470  -9.180  1.00  0.00
ATOM   1640  CD2 TYR B 113      20.965  18.047 -10.930  1.00  0.00
ATOM   1641  CE1 TYR B 113      19.414  17.238  -8.780  1.00  0.00
ATOM   1642  CE2 TYR B 113      19.888  18.814 -10.530  1.00  0.00
ATOM   1643  CZ  TYR B 113      19.114  18.413  -9.460  1.00  0.00
ATOM   1644  OH  TYR B 113      18.042  19.177  -9.062  1.00  0.00
ATOM   1654  N   VAL B 114      23.487  14.431 -13.378  1.00  0.00
ATOM   1655  CA  VAL B 114      24.681  13.853 -13.921  1.00  0.00
ATOM   1656  C   VAL B 114      25.639  14.953 -14.237  1.00  0.00
ATOM   1657  O   VAL B 114      25.260  15.920 -14.835  1.00  0.00
ATOM   1658  CB  VAL B 114      24.375  13.041 -15.193  1.00  0.00
ATOM   1659  CG1 VAL B 114      25.637  12.368 -15.712  1.00  0.00
ATOM   1660  CG2 VAL B 114      23.294  12.010 -14.903  1.00  0.00
ATOM   1670  N   ILE B 115      26.886  14.754 -13.683  1.00  0.00
ATOM   1671  CA  ILE B 115      27.887  15.852 -13.870  1.00  0.00
ATOM   1672  C   ILE B 115      29.104  15.506 -14.634  1.00  0.00
ATOM   1673  O   ILE B 115      29.778  14.528 -14.341  1.00  0.00
ATOM   1674  CB  ILE B 115      28.359  16.401 -12.511  1.00  0.00
ATOM   1675  CG1 ILE B 115      27.176  16.979 -11.729  1.00  0.00
ATOM   1676  CG2 ILE B 115      29.437  17.455 -12.708  1.00  0.00
ATOM   1677  CD1 ILE B 115      27.503  17.327 -10.295  1.00  0.00
ATOM   1689  N   ASP B 116      29.358  16.328 -15.614  1.00  0.00
ATOM   1690  CA  ASP B 116      30.552  16.063 -16.271  1.00  0.00
ATOM   1691  C   ASP B 116      31.678  16.570 -15.395  1.00  0.00
ATOM   1692  O   ASP B 116      31.575  17.669 -14.864  1.00  0.00
ATOM   1693  CB  ASP B 116      30.568  16.730 -17.649  1.00  0.00
ATOM   1694  CG  ASP B 116      29.702  16.004 -18.669  1.00  0.00
ATOM   1695  OD1 ASP B 116      29.313  14.891 -18.404  1.00  0.00
ATOM   1696  OD2 ASP B 116      29.437  16.569 -19.703  1.00  0.00
ATOM   1701  N   PRO B 117      32.749  15.870 -15.233  1.00  0.00
ATOM   1702  CA  PRO B 117      33.900  16.318 -14.422  1.00  0.00
ATOM   1703  C   PRO B 117      34.480  17.386 -15.128  1.00  0.00
ATOM   1704  O   PRO B 117      34.480  17.368 -16.358  1.00  0.00
ATOM   1705  CB  PRO B 117      34.855  15.123 -14.344  1.00  0.00
ATOM   1706  CG  PRO B 117      34.538  14.322 -15.561  1.00  0.00
ATOM   1707  CD  PRO B 117      33.053  14.486 -15.741  1.00  0.00
ATOM   1715  N   GLU B 118      35.004  18.217 -14.440  1.00  0.00
ATOM   1716  CA  GLU B 118      35.513  19.235 -15.176  1.00  0.00
ATOM   1717  C   GLU B 118      36.672  18.596 -15.786  1.00  0.00
ATOM   1718  O   GLU B 118      37.274  17.658 -15.247  1.00  0.00
ATOM   1719  CB  GLU B 118      35.885  20.450 -14.323  1.00  0.00
ATOM   1720  CG  GLU B 118      34.699  21.153 -13.679  1.00  0.00
ATOM   1721  CD  GLU B 118      35.100  22.362 -12.879  1.00  0.00
ATOM   1722  OE1 GLU B 118      36.275  22.617 -12.771  1.00  0.00
ATOM   1723  OE2 GLU B 118      34.229  23.031 -12.375  1.00  0.00
ATOM   1730  N   PRO B 119      36.981  19.115 -16.974  1.00  0.00
ATOM   1731  CA  PRO B 119      38.030  18.606 -17.762  1.00  0.00
ATOM   1732  C   PRO B 119      39.230  19.129 -17.057  1.00  0.00
ATOM   1733  O   PRO B 119      40.198  19.338 -17.729  1.00  0.00
ATOM   1734  OXT PRO B 119      39.195  19.319 -15.873  1.00  0.00
ATOM   1735  CB  PRO B 119      37.822  19.218 -19.151  1.00  0.00
ATOM   1736  CG  PRO B 119      37.102  20.495 -18.883  1.00  0.00
ATOM   1737  CD  PRO B 119      36.228  20.191 -17.695  1.00  0.00
ATOM      1  N   GLN A   1       1.507   6.154  10.338  1.00  0.00
ATOM      2  CA  GLN A   1       0.831   5.204  11.202  1.00  0.00
ATOM      3  C   GLN A   1      -0.646   5.515  11.297  1.00  0.00
ATOM      4  O   GLN A   1      -1.040   6.624  11.643  1.00  0.00
ATOM      5  CB  GLN A   1       1.468   5.189  12.597  1.00  0.00
ATOM      6  CG  GLN A   1       0.827   4.218  13.618  1.00  0.00
ATOM      7  CD  GLN A   1       1.033   2.759  13.240  1.00  0.00
ATOM      8  OE1 GLN A   1       2.093   2.395  12.730  1.00  0.00
ATOM      9  NE2 GLN A   1       0.038   1.919  13.503  1.00  0.00
ATOM     20  N   VAL A   2      -1.459   4.528  10.990  1.00  0.00
ATOM     21  CA  VAL A   2      -2.897   4.677  11.006  1.00  0.00
ATOM     22  C   VAL A   2      -3.542   3.771  12.034  1.00  0.00
ATOM     23  O   VAL A   2      -3.255   2.576  12.115  1.00  0.00
ATOM     24  CB  VAL A   2      -3.456   4.390   9.607  1.00  0.00
ATOM     25  CG1 VAL A   2      -4.994   4.504   9.585  1.00  0.00
ATOM     26  CG2 VAL A   2      -2.811   5.358   8.662  1.00  0.00
ATOM     36  N   GLN A   3      -4.372   4.371  12.865  1.00  0.00
ATOM     37  CA  GLN A   3      -5.098   3.653  13.894  1.00  0.00
ATOM     38  C   GLN A   3      -6.523   3.398  13.455  1.00  0.00
ATOM     39  O   GLN A   3      -7.220   4.317  13.018  1.00  0.00
ATOM     40  CB  GLN A   3      -5.111   4.435  15.215  1.00  0.00
ATOM     41  CG  GLN A   3      -5.913   3.762  16.371  1.00  0.00
ATOM     42  CD  GLN A   3      -5.238   2.505  16.918  1.00  0.00
ATOM     43  OE1 GLN A   3      -4.088   2.580  17.362  1.00  0.00
ATOM     44  NE2 GLN A   3      -5.925   1.353  16.896  1.00  0.00
ATOM     53  N   LEU A   4      -6.965   2.153  13.556  1.00  0.00
ATOM     54  CA  LEU A   4      -8.348   1.843  13.237  1.00  0.00
ATOM     55  C   LEU A   4      -9.119   1.483  14.518  1.00  0.00
ATOM     56  O   LEU A   4      -8.577   0.806  15.404  1.00  0.00
ATOM     57  CB  LEU A   4      -8.379   0.702  12.224  1.00  0.00
ATOM     58  CG  LEU A   4      -7.613   0.919  10.885  1.00  0.00
ATOM     59  CD1 LEU A   4      -7.727  -0.330  10.054  1.00  0.00
ATOM     60  CD2 LEU A   4      -8.181   2.094  10.138  1.00  0.00
ATOM     72  N   GLN A   5     -10.384   1.924  14.620  1.00  0.00
ATOM     73  CA  GLN A   5     -11.224   1.613  15.789  1.00  0.00
ATOM     74  C   GLN A   5     -12.643   1.200  15.431  1.00  0.00
ATOM     75  O   GLN A   5     -13.404   1.967  14.834  1.00  0.00
ATOM     76  CB  GLN A   5     -11.304   2.802  16.753  1.00  0.00
ATOM     77  CG  GLN A   5     -12.211   2.556  18.010  1.00  0.00
ATOM     78  CD  GLN A   5     -11.610   1.520  18.976  1.00  0.00
ATOM     79  OE1 GLN A   5     -10.488   1.740  19.447  1.00  0.00
ATOM     80  NE2 GLN A   5     -12.317   0.410  19.262  1.00  0.00
ATOM     89  N   GLU A   6     -13.011   0.003  15.873  1.00  0.00
ATOM     90  CA  GLU A   6     -14.309  -0.597  15.601  1.00  0.00
ATOM     91  C   GLU A   6     -15.365  -0.445  16.696  1.00  0.00
ATOM     92  O   GLU A   6     -15.047  -0.384  17.894  1.00  0.00
ATOM     93  CB  GLU A   6     -14.096  -2.068  15.353  1.00  0.00
ATOM     94  CG  GLU A   6     -13.239  -2.302  14.202  1.00  0.00
ATOM     95  CD  GLU A   6     -13.007  -3.647  13.974  1.00  0.00
ATOM     96  OE1 GLU A   6     -13.937  -4.378  14.015  1.00  0.00
ATOM     97  OE2 GLU A   6     -11.867  -4.022  13.777  1.00  0.00
ATOM    104  N   SER A   7     -16.630  -0.469  16.265  1.00  0.00
ATOM    105  CA  SER A   7     -17.798  -0.469  17.141  1.00  0.00
ATOM    106  C   SER A   7     -19.038  -1.059  16.443  1.00  0.00
ATOM    107  O   SER A   7     -19.041  -1.289  15.226  1.00  0.00
ATOM    108  CB  SER A   7     -18.100   0.940  17.628  1.00  0.00
ATOM    109  OG  SER A   7     -18.546   1.767  16.586  1.00  0.00
ATOM    115  N   GLY A   8     -20.107  -1.305  17.220  1.00  0.00
ATOM    116  CA  GLY A   8     -21.362  -1.800  16.639  1.00  0.00
ATOM    117  C   GLY A   8     -21.599  -3.312  16.726  1.00  0.00
ATOM    118  O   GLY A   8     -22.483  -3.825  16.056  1.00  0.00
ATOM    122  N   GLY A   9     -20.831  -4.035  17.533  1.00  0.00
ATOM    123  CA  GLY A   9     -21.049  -5.479  17.634  1.00  0.00
ATOM    124  C   GLY A   9     -22.240  -5.758  18.553  1.00  0.00
ATOM    125  O   GLY A   9     -23.000  -4.842  18.883  1.00  0.00
ATOM    129  N   GLY A  10     -22.425  -7.015  18.957  1.00  0.00
ATOM    130  CA  GLY A  10     -23.578  -7.356  19.792  1.00  0.00
ATOM    131  C   GLY A  10     -24.316  -8.623  19.362  1.00  0.00
ATOM    132  O   GLY A  10     -23.943  -9.277  18.380  1.00  0.00
ATOM    136  N   LEU A  11     -25.368  -8.954  20.120  1.00  0.00
ATOM    137  CA  LEU A  11     -26.197 -10.135  19.887  1.00  0.00
ATOM    138  C   LEU A  11     -27.384  -9.804  18.982  1.00  0.00
ATOM    139  O   LEU A  11     -28.160  -8.884  19.258  1.00  0.00
ATOM    140  CB  LEU A  11     -26.687 -10.708  21.226  1.00  0.00
ATOM    141  CG  LEU A  11     -27.626 -11.948  21.171  1.00  0.00
ATOM    142  CD1 LEU A  11     -26.887 -13.156  20.581  1.00  0.00
ATOM    143  CD2 LEU A  11     -28.106 -12.257  22.587  1.00  0.00
ATOM    155  N   VAL A  12     -27.498 -10.564  17.900  1.00  0.00
ATOM    156  CA  VAL A  12     -28.493 -10.412  16.853  1.00  0.00
ATOM    157  C   VAL A  12     -29.373 -11.650  16.719  1.00  0.00
ATOM    158  O   VAL A  12     -28.871 -12.770  16.724  1.00  0.00
ATOM    159  CB  VAL A  12     -27.748 -10.207  15.503  1.00  0.00
ATOM    160  CG1 VAL A  12     -28.727 -10.055  14.306  1.00  0.00
ATOM    161  CG2 VAL A  12     -26.838  -9.019  15.604  1.00  0.00
ATOM    171  N   GLN A  13     -30.686 -11.476  16.644  1.00  0.00
ATOM    172  CA  GLN A  13     -31.518 -12.650  16.401  1.00  0.00
ATOM    173  C   GLN A  13     -31.394 -12.979  14.923  1.00  0.00
ATOM    174  O   GLN A  13     -31.511 -12.080  14.086  1.00  0.00
ATOM    175  CB  GLN A  13     -32.978 -12.421  16.771  1.00  0.00
ATOM    176  CG  GLN A  13     -33.818 -13.674  16.611  1.00  0.00
ATOM    177  CD  GLN A  13     -35.211 -13.511  17.096  1.00  0.00
ATOM    178  OE1 GLN A  13     -35.658 -12.402  17.398  1.00  0.00
ATOM    179  NE2 GLN A  13     -35.926 -14.624  17.185  1.00  0.00
ATOM    188  N   ALA A  14     -31.212 -14.247  14.589  1.00  0.00
ATOM    189  CA  ALA A  14     -31.057 -14.628  13.199  1.00  0.00
ATOM    190  C   ALA A  14     -32.225 -14.128  12.388  1.00  0.00
ATOM    191  O   ALA A  14     -33.384 -14.167  12.812  1.00  0.00
ATOM    192  CB  ALA A  14     -30.931 -16.128  13.039  1.00  0.00
ATOM    198  N   GLY A  15     -31.886 -13.650  11.205  1.00  0.00
ATOM    199  CA  GLY A  15     -32.801 -13.075  10.244  1.00  0.00
ATOM    200  C   GLY A  15     -32.825 -11.554  10.378  1.00  0.00
ATOM    201  O   GLY A  15     -33.310 -10.855   9.486  1.00  0.00
ATOM    205  N   GLY A  16     -32.253 -11.036  11.469  1.00  0.00
ATOM    206  CA  GLY A  16     -32.204  -9.608  11.727  1.00  0.00
ATOM    207  C   GLY A  16     -31.000  -8.948  11.074  1.00  0.00
ATOM    208  O   GLY A  16     -30.338  -9.530  10.203  1.00  0.00
ATOM    212  N   SER A  17     -30.685  -7.736  11.520  1.00  0.00
ATOM    213  CA  SER A  17     -29.600  -6.977  10.915  1.00  0.00
ATOM    214  C   SER A  17     -28.758  -6.257  11.951  1.00  0.00
ATOM    215  O   SER A  17     -29.193  -6.018  13.084  1.00  0.00
ATOM    216  CB  SER A  17     -30.165  -5.968   9.938  1.00  0.00
ATOM    217  OG  SER A  17     -30.970  -5.020  10.595  1.00  0.00
ATOM    223  N   LEU A  18     -27.534  -5.922  11.548  1.00  0.00
ATOM    224  CA  LEU A  18     -26.592  -5.202  12.398  1.00  0.00
ATOM    225  C   LEU A  18     -25.625  -4.367  11.554  1.00  0.00
ATOM    226  O   LEU A  18     -25.130  -4.836  10.529  1.00  0.00
ATOM    227  CB  LEU A  18     -25.799  -6.209  13.254  1.00  0.00
ATOM    228  CG  LEU A  18     -24.772  -5.639  14.301  1.00  0.00
ATOM    229  CD1 LEU A  18     -25.522  -4.944  15.430  1.00  0.00
ATOM    230  CD2 LEU A  18     -23.922  -6.751  14.860  1.00  0.00
ATOM    242  N   ARG A  19     -25.356  -3.126  11.959  1.00  0.00
ATOM    243  CA  ARG A  19     -24.389  -2.327  11.209  1.00  0.00
ATOM    244  C   ARG A  19     -23.112  -2.107  12.013  1.00  0.00
ATOM    245  O   ARG A  19     -23.162  -1.598  13.132  1.00  0.00
ATOM    246  CB  ARG A  19     -24.963  -0.961  10.852  1.00  0.00
ATOM    247  CG  ARG A  19     -24.017  -0.063  10.039  1.00  0.00
ATOM    248  CD  ARG A  19     -24.622   1.251   9.693  1.00  0.00
ATOM    249  NE  ARG A  19     -25.739   1.141   8.756  1.00  0.00
ATOM    250  CZ  ARG A  19     -26.501   2.179   8.334  1.00  0.00
ATOM    251  NH1 ARG A  19     -26.262   3.409   8.757  1.00  0.00
ATOM    252  NH2 ARG A  19     -27.496   1.952   7.493  1.00  0.00
ATOM    266  N   LEU A  20     -21.967  -2.452  11.422  1.00  0.00
ATOM    267  CA  LEU A  20     -20.691  -2.249  12.103  1.00  0.00
ATOM    268  C   LEU A  20     -20.057  -0.991  11.567  1.00  0.00
ATOM    269  O   LEU A  20     -20.267  -0.616  10.409  1.00  0.00
ATOM    270  CB  LEU A  20     -19.699  -3.403  11.898  1.00  0.00
ATOM    271  CG  LEU A  20     -20.178  -4.791  12.255  1.00  0.00
ATOM    272  CD1 LEU A  20     -19.052  -5.785  11.987  1.00  0.00
ATOM    273  CD2 LEU A  20     -20.657  -4.859  13.691  1.00  0.00
ATOM    285  N   SER A  21     -19.200  -0.395  12.373  1.00  0.00
ATOM    286  CA  SER A  21     -18.478   0.808  11.993  1.00  0.00
ATOM    287  C   SER A  21     -17.028   0.789  12.420  1.00  0.00
ATOM    288  O   SER A  21     -16.679   0.290  13.492  1.00  0.00
ATOM    289  CB  SER A  21     -19.143   2.017  12.606  1.00  0.00
ATOM    290  OG  SER A  21     -18.371   3.158  12.382  1.00  0.00
ATOM    296  N   CYS A  22     -16.168   1.319  11.560  1.00  0.00
ATOM    297  CA  CYS A  22     -14.751   1.464  11.866  1.00  0.00
ATOM    298  C   CYS A  22     -14.199   2.815  11.432  1.00  0.00
ATOM    299  O   CYS A  22     -14.298   3.215  10.271  1.00  0.00
ATOM    300  CB  CYS A  22     -13.940   0.346  11.219  1.00  0.00
ATOM    301  SG  CYS A  22     -12.154   0.489  11.459  1.00  0.00
ATOM    306  N   ALA A  23     -13.621   3.528  12.387  1.00  0.00
ATOM    307  CA  ALA A  23     -13.075   4.844  12.114  1.00  0.00
ATOM    308  C   ALA A  23     -11.572   4.776  11.984  1.00  0.00
ATOM    309  O   ALA A  23     -10.911   3.995  12.673  1.00  0.00
ATOM    310  CB  ALA A  23     -13.471   5.816  13.203  1.00  0.00
ATOM    316  N   ALA A  24     -11.023   5.617  11.118  1.00  0.00
ATOM    317  CA  ALA A  24      -9.586   5.692  10.946  1.00  0.00
ATOM    318  C   ALA A  24      -9.037   7.027  11.405  1.00  0.00
ATOM    319  O   ALA A  24      -9.675   8.069  11.237  1.00  0.00
ATOM    320  CB  ALA A  24      -9.231   5.474   9.480  1.00  0.00
ATOM    326  N   SER A  25      -7.809   7.003  11.904  1.00  0.00
ATOM    327  CA  SER A  25      -7.104   8.223  12.280  1.00  0.00
ATOM    328  C   SER A  25      -5.598   8.147  12.043  1.00  0.00
ATOM    329  O   SER A  25      -4.970   7.095  12.183  1.00  0.00
ATOM    330  CB  SER A  25      -7.348   8.559  13.727  1.00  0.00
ATOM    331  OG  SER A  25      -6.631   9.711  14.076  1.00  0.00
ATOM    337  N   GLY A  26      -5.010   9.288  11.680  1.00  0.00
ATOM    338  CA  GLY A  26      -3.561   9.400  11.456  1.00  0.00
ATOM    339  C   GLY A  26      -3.198   9.692  10.002  1.00  0.00
ATOM    340  O   GLY A  26      -2.074  10.078   9.698  1.00  0.00
ATOM    344  N   ASN A  27      -4.156   9.531   9.118  1.00  0.00
ATOM    345  CA  ASN A  27      -3.999   9.769   7.695  1.00  0.00
ATOM    346  C   ASN A  27      -5.382  10.039   7.143  1.00  0.00
ATOM    347  O   ASN A  27      -6.363   9.987   7.888  1.00  0.00
ATOM    348  CB  ASN A  27      -3.323   8.576   7.023  1.00  0.00
ATOM    349  CG  ASN A  27      -2.555   8.911   5.770  1.00  0.00
ATOM    350  OD1 ASN A  27      -2.936   9.828   5.032  1.00  0.00
ATOM    351  ND2 ASN A  27      -1.494   8.185   5.514  1.00  0.00
ATOM    358  N   ILE A  28      -5.478  10.282   5.858  1.00  0.00
ATOM    359  CA  ILE A  28      -6.776  10.522   5.259  1.00  0.00
ATOM    360  C   ILE A  28      -7.202   9.216   4.601  1.00  0.00
ATOM    361  O   ILE A  28      -6.466   8.649   3.789  1.00  0.00
ATOM    362  CB  ILE A  28      -6.741  11.654   4.227  1.00  0.00
ATOM    363  CG1 ILE A  28      -6.202  12.944   4.870  1.00  0.00
ATOM    364  CG2 ILE A  28      -8.205  11.914   3.789  1.00  0.00
ATOM    365  CD1 ILE A  28      -5.839  14.029   3.873  1.00  0.00
ATOM    377  N   SER A  29      -8.395   8.736   4.938  1.00  0.00
ATOM    378  CA  SER A  29      -8.881   7.440   4.474  1.00  0.00
ATOM    379  C   SER A  29      -8.996   7.301   2.963  1.00  0.00
ATOM    380  O   SER A  29      -8.940   6.192   2.442  1.00  0.00
ATOM    381  CB  SER A  29     -10.230   7.155   5.090  1.00  0.00
ATOM    382  OG  SER A  29     -11.180   8.065   4.621  1.00  0.00
ATOM    388  N   VAL A  30      -9.047   8.411   2.243  1.00  0.00
ATOM    389  CA  VAL A  30      -9.172   8.373   0.787  1.00  0.00
ATOM    390  C   VAL A  30      -7.915   7.797   0.141  1.00  0.00
ATOM    391  O   VAL A  30      -7.923   7.433  -1.023  1.00  0.00
ATOM    392  CB  VAL A  30      -9.414   9.777   0.194  1.00  0.00
ATOM    393  CG1 VAL A  30     -10.655  10.361   0.831  1.00  0.00
ATOM    394  CG2 VAL A  30      -8.156  10.661   0.320  1.00  0.00
ATOM    404  N   ARG A  31      -6.818   7.731   0.888  1.00  0.00
ATOM    405  CA  ARG A  31      -5.559   7.235   0.367  1.00  0.00
ATOM    406  C   ARG A  31      -5.431   5.724   0.517  1.00  0.00
ATOM    407  O   ARG A  31      -4.386   5.149   0.213  1.00  0.00
ATOM    408  CB  ARG A  31      -4.408   7.937   1.065  1.00  0.00
ATOM    409  CG  ARG A  31      -4.367   9.438   0.798  1.00  0.00
ATOM    410  CD  ARG A  31      -3.231  10.110   1.446  1.00  0.00
ATOM    411  NE  ARG A  31      -3.261  11.556   1.208  1.00  0.00
ATOM    412  CZ  ARG A  31      -2.340  12.447   1.644  1.00  0.00
ATOM    413  NH1 ARG A  31      -1.288  12.050   2.335  1.00  0.00
ATOM    414  NH2 ARG A  31      -2.498  13.734   1.368  1.00  0.00
ATOM    428  N   ALA A  32      -6.500   5.083   0.978  1.00  0.00
ATOM    429  CA  ALA A  32      -6.526   3.653   1.199  1.00  0.00
ATOM    430  C   ALA A  32      -7.826   3.020   0.782  1.00  0.00
ATOM    431  O   ALA A  32      -8.883   3.650   0.775  1.00  0.00
ATOM    432  CB  ALA A  32      -6.364   3.367   2.661  1.00  0.00
ATOM    438  N   THR A  33      -7.750   1.750   0.449  1.00  0.00
ATOM    439  CA  THR A  33      -8.955   0.984   0.240  1.00  0.00
ATOM    440  C   THR A  33      -9.281   0.505   1.651  1.00  0.00
ATOM    441  O   THR A  33      -8.533   0.792   2.585  1.00  0.00
ATOM    442  CB  THR A  33      -8.802  -0.173  -0.777  1.00  0.00
ATOM    443  OG1 THR A  33      -7.966  -1.161  -0.274  1.00  0.00
ATOM    444  CG2 THR A  33      -8.169   0.355  -2.082  1.00  0.00
ATOM    452  N   MET A  34     -10.409  -0.128   1.844  1.00  0.00
ATOM    453  CA  MET A  34     -10.770  -0.598   3.177  1.00  0.00
ATOM    454  C   MET A  34     -11.547  -1.899   3.117  1.00  0.00
ATOM    455  O   MET A  34     -12.268  -2.160   2.155  1.00  0.00
ATOM    456  CB  MET A  34     -11.572   0.498   3.871  1.00  0.00
ATOM    457  CG  MET A  34     -12.039   0.235   5.291  1.00  0.00
ATOM    458  SD  MET A  34     -10.799   0.119   6.603  1.00  0.00
ATOM    459  CE  MET A  34     -10.398   1.832   6.871  1.00  0.00
ATOM    469  N   GLY A  35     -11.470  -2.707   4.162  1.00  0.00
ATOM    470  CA  GLY A  35     -12.337  -3.870   4.162  1.00  0.00
ATOM    471  C   GLY A  35     -12.509  -4.525   5.507  1.00  0.00
ATOM    472  O   GLY A  35     -11.894  -4.144   6.510  1.00  0.00
ATOM    476  N   TRP A  36     -13.396  -5.512   5.514  1.00  0.00
ATOM    477  CA  TRP A  36     -13.733  -6.262   6.698  1.00  0.00
ATOM    478  C   TRP A  36     -13.387  -7.715   6.518  1.00  0.00
ATOM    479  O   TRP A  36     -13.590  -8.301   5.438  1.00  0.00
ATOM    480  CB  TRP A  36     -15.214  -6.129   7.049  1.00  0.00
ATOM    481  CG  TRP A  36     -15.618  -4.755   7.514  1.00  0.00
ATOM    482  CD1 TRP A  36     -15.987  -3.738   6.723  1.00  0.00
ATOM    483  CD2 TRP A  36     -15.725  -4.260   8.874  1.00  0.00
ATOM    484  NE1 TRP A  36     -16.318  -2.644   7.465  1.00  0.00
ATOM    485  CE2 TRP A  36     -16.167  -2.937   8.785  1.00  0.00
ATOM    486  CE3 TRP A  36     -15.493  -4.822  10.129  1.00  0.00
ATOM    487  CZ2 TRP A  36     -16.390  -2.156   9.905  1.00  0.00
ATOM    488  CZ3 TRP A  36     -15.711  -4.045  11.256  1.00  0.00
ATOM    489  CH2 TRP A  36     -16.147  -2.746  11.152  1.00  0.00
ATOM    500  N   TYR A  37     -12.906  -8.279   7.612  1.00  0.00
ATOM    501  CA  TYR A  37     -12.474  -9.653   7.741  1.00  0.00
ATOM    502  C   TYR A  37     -13.138 -10.237   8.973  1.00  0.00
ATOM    503  O   TYR A  37     -13.558  -9.485   9.853  1.00  0.00
ATOM    504  CB  TYR A  37     -10.946  -9.651   7.857  1.00  0.00
ATOM    505  CG  TYR A  37     -10.310  -8.975   6.646  1.00  0.00
ATOM    506  CD1 TYR A  37     -10.177  -7.571   6.613  1.00  0.00
ATOM    507  CD2 TYR A  37      -9.903  -9.728   5.563  1.00  0.00
ATOM    508  CE1 TYR A  37      -9.692  -6.962   5.491  1.00  0.00
ATOM    509  CE2 TYR A  37      -9.401  -9.095   4.448  1.00  0.00
ATOM    510  CZ  TYR A  37      -9.318  -7.722   4.411  1.00  0.00
ATOM    511  OH  TYR A  37      -8.882  -7.101   3.287  1.00  0.00
ATOM    521  N   ARG A  38     -13.275 -11.548   9.058  1.00  0.00
ATOM    522  CA  ARG A  38     -13.843 -12.095  10.289  1.00  0.00
ATOM    523  C   ARG A  38     -13.230 -13.411  10.743  1.00  0.00
ATOM    524  O   ARG A  38     -12.713 -14.191   9.940  1.00  0.00
ATOM    525  CB  ARG A  38     -15.345 -12.260  10.144  1.00  0.00
ATOM    526  CG  ARG A  38     -15.787 -13.286   9.123  1.00  0.00
ATOM    527  CD  ARG A  38     -17.252 -13.308   8.969  1.00  0.00
ATOM    528  NE  ARG A  38     -17.676 -14.231   7.943  1.00  0.00
ATOM    529  CZ  ARG A  38     -18.944 -14.444   7.559  1.00  0.00
ATOM    530  NH1 ARG A  38     -19.964 -13.814   8.110  1.00  0.00
ATOM    531  NH2 ARG A  38     -19.139 -15.320   6.600  1.00  0.00
ATOM    545  N   GLN A  39     -13.301 -13.666  12.049  1.00  0.00
ATOM    546  CA  GLN A  39     -12.873 -14.944  12.617  1.00  0.00
ATOM    547  C   GLN A  39     -13.899 -15.620  13.485  1.00  0.00
ATOM    548  O   GLN A  39     -14.124 -15.209  14.631  1.00  0.00
ATOM    549  CB  GLN A  39     -11.607 -14.815  13.453  1.00  0.00
ATOM    550  CG  GLN A  39     -10.422 -14.531  12.670  1.00  0.00
ATOM    551  CD  GLN A  39      -9.194 -14.417  13.461  1.00  0.00
ATOM    552  OE1 GLN A  39      -8.577 -13.340  13.498  1.00  0.00
ATOM    553  NE2 GLN A  39      -8.793 -15.527  14.085  1.00  0.00
ATOM    562  N   ALA A  40     -14.519 -16.659  12.943  1.00  0.00
ATOM    563  CA  ALA A  40     -15.480 -17.436  13.693  1.00  0.00
ATOM    564  C   ALA A  40     -14.661 -18.213  14.713  1.00  0.00
ATOM    565  O   ALA A  40     -13.497 -18.506  14.434  1.00  0.00
ATOM    566  CB  ALA A  40     -16.287 -18.345  12.792  1.00  0.00
ATOM    572  N   PRO A  41     -15.176 -18.552  15.894  1.00  0.00
ATOM    573  CA  PRO A  41     -14.448 -19.348  16.855  1.00  0.00
ATOM    574  C   PRO A  41     -13.964 -20.631  16.193  1.00  0.00
ATOM    575  O   PRO A  41     -14.728 -21.296  15.499  1.00  0.00
ATOM    576  CB  PRO A  41     -15.526 -19.631  17.912  1.00  0.00
ATOM    577  CG  PRO A  41     -16.473 -18.440  17.814  1.00  0.00
ATOM    578  CD  PRO A  41     -16.522 -18.109  16.331  1.00  0.00
ATOM    586  N   GLY A  42     -12.705 -20.983  16.431  1.00  0.00
ATOM    587  CA  GLY A  42     -12.110 -22.194  15.864  1.00  0.00
ATOM    588  C   GLY A  42     -11.653 -22.067  14.401  1.00  0.00
ATOM    589  O   GLY A  42     -11.093 -23.018  13.849  1.00  0.00
ATOM    593  N   LYS A  43     -11.887 -20.913  13.769  1.00  0.00
ATOM    594  CA  LYS A  43     -11.542 -20.717  12.361  1.00  0.00
ATOM    595  C   LYS A  43     -10.467 -19.661  12.103  1.00  0.00
ATOM    596  O   LYS A  43     -10.206 -18.774  12.926  1.00  0.00
ATOM    597  CB  LYS A  43     -12.797 -20.342  11.568  1.00  0.00
ATOM    598  CG  LYS A  43     -13.964 -21.359  11.643  1.00  0.00
ATOM    599  CD  LYS A  43     -13.621 -22.704  10.995  1.00  0.00
ATOM    600  CE  LYS A  43     -14.828 -23.635  10.981  1.00  0.00
ATOM    601  NZ  LYS A  43     -14.499 -24.975  10.399  1.00  0.00
ATOM    615  N   GLU A  44      -9.841 -19.769  10.927  1.00  0.00
ATOM    616  CA  GLU A  44      -8.878 -18.793  10.449  1.00  0.00
ATOM    617  C   GLU A  44      -9.610 -17.562   9.938  1.00  0.00
ATOM    618  O   GLU A  44     -10.785 -17.624   9.582  1.00  0.00
ATOM    619  CB  GLU A  44      -7.989 -19.394   9.348  1.00  0.00
ATOM    620  CG  GLU A  44      -8.667 -19.629   7.975  1.00  0.00
ATOM    621  CD  GLU A  44      -9.443 -20.926   7.890  1.00  0.00
ATOM    622  OE1 GLU A  44      -9.704 -21.521   8.919  1.00  0.00
ATOM    623  OE2 GLU A  44      -9.770 -21.325   6.798  1.00  0.00
ATOM    630  N   ARG A  45      -8.919 -16.437   9.887  1.00  0.00
ATOM    631  CA  ARG A  45      -9.519 -15.209   9.381  1.00  0.00
ATOM    632  C   ARG A  45      -9.898 -15.306   7.913  1.00  0.00
ATOM    633  O   ARG A  45      -9.096 -15.749   7.088  1.00  0.00
ATOM    634  CB  ARG A  45      -8.553 -14.060   9.613  1.00  0.00
ATOM    635  CG  ARG A  45      -9.111 -12.685   9.390  1.00  0.00
ATOM    636  CD  ARG A  45      -8.137 -11.646   9.790  1.00  0.00
ATOM    637  NE  ARG A  45      -7.877 -11.657  11.244  1.00  0.00
ATOM    638  CZ  ARG A  45      -6.946 -10.931  11.880  1.00  0.00
ATOM    639  NH1 ARG A  45      -6.162 -10.112  11.221  1.00  0.00
ATOM    640  NH2 ARG A  45      -6.837 -11.078  13.183  1.00  0.00
ATOM    654  N   GLU A  46     -11.094 -14.813   7.581  1.00  0.00
ATOM    655  CA  GLU A  46     -11.553 -14.821   6.198  1.00  0.00
ATOM    656  C   GLU A  46     -12.051 -13.452   5.756  1.00  0.00
ATOM    657  O   GLU A  46     -12.521 -12.642   6.557  1.00  0.00
ATOM    658  CB  GLU A  46     -12.704 -15.832   6.009  1.00  0.00
ATOM    659  CG  GLU A  46     -14.002 -15.462   6.766  1.00  0.00
ATOM    660  CD  GLU A  46     -15.146 -16.459   6.646  1.00  0.00
ATOM    661  OE1 GLU A  46     -15.019 -17.573   7.097  1.00  0.00
ATOM    662  OE2 GLU A  46     -16.171 -16.086   6.099  1.00  0.00
ATOM    669  N   PHE A  47     -11.952 -13.205   4.457  1.00  0.00
ATOM    670  CA  PHE A  47     -12.461 -11.991   3.824  1.00  0.00
ATOM    671  C   PHE A  47     -13.973 -11.903   3.867  1.00  0.00
ATOM    672  O   PHE A  47     -14.652 -12.898   3.619  1.00  0.00
ATOM    673  CB  PHE A  47     -11.977 -11.917   2.372  1.00  0.00
ATOM    674  CG  PHE A  47     -12.536 -10.763   1.618  1.00  0.00
ATOM    675  CD1 PHE A  47     -12.111  -9.476   1.843  1.00  0.00
ATOM    676  CD2 PHE A  47     -13.507 -10.981   0.667  1.00  0.00
ATOM    677  CE1 PHE A  47     -12.661  -8.447   1.151  1.00  0.00
ATOM    678  CE2 PHE A  47     -14.047  -9.954  -0.023  1.00  0.00
ATOM    679  CZ  PHE A  47     -13.638  -8.702   0.221  1.00  0.00
ATOM    689  N   VAL A  48     -14.502 -10.714   4.170  1.00  0.00
ATOM    690  CA  VAL A  48     -15.934 -10.486   4.144  1.00  0.00
ATOM    691  C   VAL A  48     -16.316  -9.506   3.033  1.00  0.00
ATOM    692  O   VAL A  48     -17.120  -9.827   2.151  1.00  0.00
ATOM    693  CB  VAL A  48     -16.396  -9.912   5.502  1.00  0.00
ATOM    694  CG1 VAL A  48     -17.842  -9.617   5.494  1.00  0.00
ATOM    695  CG2 VAL A  48     -16.080 -10.884   6.578  1.00  0.00
ATOM    705  N   ALA A  49     -15.758  -8.294   3.094  1.00  0.00
ATOM    706  CA  ALA A  49     -16.129  -7.254   2.131  1.00  0.00
ATOM    707  C   ALA A  49     -15.055  -6.191   1.975  1.00  0.00
ATOM    708  O   ALA A  49     -14.309  -5.895   2.911  1.00  0.00
ATOM    709  CB  ALA A  49     -17.423  -6.588   2.563  1.00  0.00
ATOM    715  N   GLY A  50     -15.016  -5.542   0.818  1.00  0.00
ATOM    716  CA  GLY A  50     -14.072  -4.451   0.649  1.00  0.00
ATOM    717  C   GLY A  50     -14.574  -3.351  -0.271  1.00  0.00
ATOM    718  O   GLY A  50     -15.445  -3.560  -1.126  1.00  0.00
ATOM    722  N   ILE A  51     -14.023  -2.159  -0.052  1.00  0.00
ATOM    723  CA  ILE A  51     -14.348  -0.967  -0.815  1.00  0.00
ATOM    724  C   ILE A  51     -13.074  -0.245  -1.292  1.00  0.00
ATOM    725  O   ILE A  51     -12.123  -0.048  -0.529  1.00  0.00
ATOM    726  CB  ILE A  51     -15.292  -0.063   0.030  1.00  0.00
ATOM    727  CG1 ILE A  51     -15.741   1.147  -0.783  1.00  0.00
ATOM    728  CG2 ILE A  51     -14.614   0.371   1.355  1.00  0.00
ATOM    729  CD1 ILE A  51     -16.946   1.867  -0.202  1.00  0.00
ATOM    741  N   SER A  52     -13.051   0.135  -2.565  1.00  0.00
ATOM    742  CA  SER A  52     -11.913   0.819  -3.187  1.00  0.00
ATOM    743  C   SER A  52     -11.896   2.340  -2.962  1.00  0.00
ATOM    744  O   SER A  52     -12.871   2.926  -2.494  1.00  0.00
ATOM    745  CB  SER A  52     -11.883   0.491  -4.666  1.00  0.00
ATOM    746  OG  SER A  52     -12.948   1.087  -5.366  1.00  0.00
ATOM    752  N   TYR A  53     -10.790   2.998  -3.334  1.00  0.00
ATOM    753  CA  TYR A  53     -10.661   4.461  -3.224  1.00  0.00
ATOM    754  C   TYR A  53     -11.817   5.141  -3.961  1.00  0.00
ATOM    755  O   TYR A  53     -12.505   6.003  -3.412  1.00  0.00
ATOM    756  CB  TYR A  53      -9.272   4.904  -3.719  1.00  0.00
ATOM    757  CG  TYR A  53      -8.995   6.428  -3.893  1.00  0.00
ATOM    758  CD1 TYR A  53      -9.789   7.436  -3.317  1.00  0.00
ATOM    759  CD2 TYR A  53      -7.900   6.804  -4.661  1.00  0.00
ATOM    760  CE1 TYR A  53      -9.488   8.760  -3.539  1.00  0.00
ATOM    761  CE2 TYR A  53      -7.609   8.129  -4.867  1.00  0.00
ATOM    762  CZ  TYR A  53      -8.399   9.103  -4.314  1.00  0.00
ATOM    763  OH  TYR A  53      -8.105  10.429  -4.527  1.00  0.00
ATOM    773  N   GLY A  54     -12.091   4.680  -5.172  1.00  0.00
ATOM    774  CA  GLY A  54     -13.174   5.193  -6.016  1.00  0.00
ATOM    775  C   GLY A  54     -14.570   4.655  -5.644  1.00  0.00
ATOM    776  O   GLY A  54     -15.511   4.784  -6.431  1.00  0.00
ATOM    780  N   SER A  55     -14.674   4.026  -4.468  1.00  0.00
ATOM    781  CA  SER A  55     -15.852   3.408  -3.865  1.00  0.00
ATOM    782  C   SER A  55     -16.487   2.238  -4.614  1.00  0.00
ATOM    783  O   SER A  55     -17.702   2.030  -4.511  1.00  0.00
ATOM    784  CB  SER A  55     -16.930   4.456  -3.606  1.00  0.00
ATOM    785  OG  SER A  55     -16.493   5.460  -2.714  1.00  0.00
ATOM    791  N   SER A  56     -15.701   1.443  -5.342  1.00  0.00
ATOM    792  CA  SER A  56     -16.283   0.260  -5.952  1.00  0.00
ATOM    793  C   SER A  56     -16.274  -0.784  -4.853  1.00  0.00
ATOM    794  O   SER A  56     -15.461  -0.686  -3.928  1.00  0.00
ATOM    795  CB  SER A  56     -15.517  -0.176  -7.204  1.00  0.00
ATOM    796  OG  SER A  56     -14.205  -0.611  -6.916  1.00  0.00
ATOM    802  N   THR A  57     -17.101  -1.822  -4.948  1.00  0.00
ATOM    803  CA  THR A  57     -17.080  -2.819  -3.883  1.00  0.00
ATOM    804  C   THR A  57     -16.975  -4.245  -4.361  1.00  0.00
ATOM    805  O   THR A  57     -17.340  -4.578  -5.491  1.00  0.00
ATOM    806  CB  THR A  57     -18.345  -2.711  -3.018  1.00  0.00
ATOM    807  OG1 THR A  57     -19.496  -3.007  -3.830  1.00  0.00
ATOM    808  CG2 THR A  57     -18.476  -1.304  -2.436  1.00  0.00
ATOM    816  N   TYR A  58     -16.564  -5.102  -3.440  1.00  0.00
ATOM    817  CA  TYR A  58     -16.466  -6.527  -3.684  1.00  0.00
ATOM    818  C   TYR A  58     -16.749  -7.299  -2.399  1.00  0.00
ATOM    819  O   TYR A  58     -16.486  -6.823  -1.290  1.00  0.00
ATOM    820  CB  TYR A  58     -15.091  -6.779  -4.323  1.00  0.00
ATOM    821  CG  TYR A  58     -13.907  -6.294  -3.486  1.00  0.00
ATOM    822  CD1 TYR A  58     -13.187  -7.164  -2.723  1.00  0.00
ATOM    823  CD2 TYR A  58     -13.574  -4.924  -3.477  1.00  0.00
ATOM    824  CE1 TYR A  58     -12.130  -6.704  -1.969  1.00  0.00
ATOM    825  CE2 TYR A  58     -12.531  -4.466  -2.718  1.00  0.00
ATOM    826  CZ  TYR A  58     -11.804  -5.345  -1.967  1.00  0.00
ATOM    827  OH  TYR A  58     -10.740  -4.874  -1.202  1.00  0.00
ATOM    837  N   TYR A  59     -17.299  -8.505  -2.555  1.00  0.00
ATOM    838  CA  TYR A  59     -17.701  -9.307  -1.402  1.00  0.00
ATOM    839  C   TYR A  59     -17.351 -10.768  -1.522  1.00  0.00
ATOM    840  O   TYR A  59     -17.281 -11.305  -2.625  1.00  0.00
ATOM    841  CB  TYR A  59     -19.211  -9.206  -1.249  1.00  0.00
ATOM    842  CG  TYR A  59     -19.718  -7.822  -1.082  1.00  0.00
ATOM    843  CD1 TYR A  59     -20.034  -7.077  -2.210  1.00  0.00
ATOM    844  CD2 TYR A  59     -19.870  -7.288   0.162  1.00  0.00
ATOM    845  CE1 TYR A  59     -20.489  -5.800  -2.083  1.00  0.00
ATOM    846  CE2 TYR A  59     -20.322  -6.007   0.295  1.00  0.00
ATOM    847  CZ  TYR A  59     -20.634  -5.259  -0.833  1.00  0.00
ATOM    848  OH  TYR A  59     -21.098  -3.966  -0.709  1.00  0.00
ATOM    858  N   ALA A  60     -17.175 -11.418  -0.378  1.00  0.00
ATOM    859  CA  ALA A  60     -17.002 -12.863  -0.321  1.00  0.00
ATOM    860  C   ALA A  60     -18.270 -13.566  -0.806  1.00  0.00
ATOM    861  O   ALA A  60     -19.383 -13.165  -0.449  1.00  0.00
ATOM    862  CB  ALA A  60     -16.669 -13.301   1.094  1.00  0.00
ATOM    868  N   ASP A  61     -18.124 -14.714  -1.472  1.00  0.00
ATOM    869  CA  ASP A  61     -19.303 -15.446  -1.951  1.00  0.00
ATOM    870  C   ASP A  61     -20.310 -15.757  -0.850  1.00  0.00
ATOM    871  O   ASP A  61     -21.514 -15.774  -1.106  1.00  0.00
ATOM    872  CB  ASP A  61     -18.899 -16.760  -2.623  1.00  0.00
ATOM    873  CG  ASP A  61     -18.258 -16.613  -4.026  1.00  0.00
ATOM    874  OD1 ASP A  61     -18.381 -15.565  -4.655  1.00  0.00
ATOM    875  OD2 ASP A  61     -17.641 -17.550  -4.446  1.00  0.00
ATOM    880  N   SER A  62     -19.826 -15.998   0.366  1.00  0.00
ATOM    881  CA  SER A  62     -20.666 -16.328   1.503  1.00  0.00
ATOM    882  C   SER A  62     -21.519 -15.169   2.031  1.00  0.00
ATOM    883  O   SER A  62     -22.448 -15.404   2.813  1.00  0.00
ATOM    884  CB  SER A  62     -19.789 -16.868   2.614  1.00  0.00
ATOM    885  OG  SER A  62     -18.928 -15.877   3.106  1.00  0.00
ATOM    891  N   VAL A  63     -21.212 -13.920   1.638  1.00  0.00
ATOM    892  CA  VAL A  63     -21.983 -12.778   2.120  1.00  0.00
ATOM    893  C   VAL A  63     -22.621 -11.971   0.972  1.00  0.00
ATOM    894  O   VAL A  63     -23.395 -11.036   1.221  1.00  0.00
ATOM    895  CB  VAL A  63     -21.134 -11.854   3.009  1.00  0.00
ATOM    896  CG1 VAL A  63     -20.601 -12.652   4.204  1.00  0.00
ATOM    897  CG2 VAL A  63     -20.046 -11.187   2.231  1.00  0.00
ATOM    907  N   LYS A  64     -22.290 -12.289  -0.286  1.00  0.00
ATOM    908  CA  LYS A  64     -22.901 -11.566  -1.402  1.00  0.00
ATOM    909  C   LYS A  64     -24.417 -11.635  -1.279  1.00  0.00
ATOM    910  O   LYS A  64     -24.986 -12.693  -1.034  1.00  0.00
ATOM    911  CB  LYS A  64     -22.492 -12.167  -2.758  1.00  0.00
ATOM    912  CG  LYS A  64     -21.054 -11.946  -3.176  1.00  0.00
ATOM    913  CD  LYS A  64     -20.712 -12.684  -4.466  1.00  0.00
ATOM    914  CE  LYS A  64     -19.222 -12.550  -4.788  1.00  0.00
ATOM    915  NZ  LYS A  64     -18.812 -13.389  -5.941  1.00  0.00
ATOM    929  N   GLY A  65     -25.079 -10.498  -1.405  1.00  0.00
ATOM    930  CA  GLY A  65     -26.533 -10.449  -1.307  1.00  0.00
ATOM    931  C   GLY A  65     -27.036 -10.221   0.122  1.00  0.00
ATOM    932  O   GLY A  65     -28.226  -9.973   0.327  1.00  0.00
ATOM    936  N   ARG A  66     -26.141 -10.300   1.110  1.00  0.00
ATOM    937  CA  ARG A  66     -26.525 -10.100   2.500  1.00  0.00
ATOM    938  C   ARG A  66     -25.780  -8.914   3.088  1.00  0.00
ATOM    939  O   ARG A  66     -26.338  -8.125   3.854  1.00  0.00
ATOM    940  CB  ARG A  66     -26.192 -11.325   3.336  1.00  0.00
ATOM    941  CG  ARG A  66     -26.970 -12.564   3.005  1.00  0.00
ATOM    942  CD  ARG A  66     -26.590 -13.693   3.902  1.00  0.00
ATOM    943  NE  ARG A  66     -27.314 -14.923   3.575  1.00  0.00
ATOM    944  CZ  ARG A  66     -26.925 -15.834   2.645  1.00  0.00
ATOM    945  NH1 ARG A  66     -25.822 -15.648   1.951  1.00  0.00
ATOM    946  NH2 ARG A  66     -27.663 -16.914   2.435  1.00  0.00
ATOM    960  N   PHE A  67     -24.491  -8.797   2.774  1.00  0.00
ATOM    961  CA  PHE A  67     -23.713  -7.714   3.363  1.00  0.00
ATOM    962  C   PHE A  67     -23.414  -6.598   2.359  1.00  0.00
ATOM    963  O   PHE A  67     -23.118  -6.861   1.195  1.00  0.00
ATOM    964  CB  PHE A  67     -22.390  -8.215   3.930  1.00  0.00
ATOM    965  CG  PHE A  67     -22.431  -9.178   5.152  1.00  0.00
ATOM    966  CD1 PHE A  67     -23.586  -9.789   5.663  1.00  0.00
ATOM    967  CD2 PHE A  67     -21.259  -9.468   5.768  1.00  0.00
ATOM    968  CE1 PHE A  67     -23.524 -10.654   6.730  1.00  0.00
ATOM    969  CE2 PHE A  67     -21.190 -10.331   6.839  1.00  0.00
ATOM    970  CZ  PHE A  67     -22.322 -10.926   7.317  1.00  0.00
ATOM    980  N   THR A  68     -23.444  -5.352   2.841  1.00  0.00
ATOM    981  CA  THR A  68     -23.078  -4.168   2.043  1.00  0.00
ATOM    982  C   THR A  68     -21.990  -3.310   2.708  1.00  0.00
ATOM    983  O   THR A  68     -22.059  -2.983   3.894  1.00  0.00
ATOM    984  CB  THR A  68     -24.309  -3.280   1.716  1.00  0.00
ATOM    985  OG1 THR A  68     -25.250  -4.032   0.944  1.00  0.00
ATOM    986  CG2 THR A  68     -23.890  -2.035   0.917  1.00  0.00
ATOM    994  N   ILE A  69     -20.980  -2.916   1.943  1.00  0.00
ATOM    995  CA  ILE A  69     -19.914  -2.080   2.503  1.00  0.00
ATOM    996  C   ILE A  69     -19.962  -0.674   1.896  1.00  0.00
ATOM    997  O   ILE A  69     -20.166  -0.515   0.690  1.00  0.00
ATOM    998  CB  ILE A  69     -18.517  -2.725   2.299  1.00  0.00
ATOM    999  CG1 ILE A  69     -17.434  -1.906   3.062  1.00  0.00
ATOM   1000  CG2 ILE A  69     -18.171  -2.843   0.831  1.00  0.00
ATOM   1001  CD1 ILE A  69     -16.096  -2.596   3.159  1.00  0.00
ATOM   1013  N   SER A  70     -19.784   0.341   2.737  1.00  0.00
ATOM   1014  CA  SER A  70     -19.785   1.735   2.282  1.00  0.00
ATOM   1015  C   SER A  70     -18.831   2.596   3.108  1.00  0.00
ATOM   1016  O   SER A  70     -18.395   2.194   4.187  1.00  0.00
ATOM   1017  CB  SER A  70     -21.187   2.314   2.344  1.00  0.00
ATOM   1018  OG  SER A  70     -21.637   2.412   3.667  1.00  0.00
ATOM   1024  N   ARG A  71     -18.466   3.776   2.593  1.00  0.00
ATOM   1025  CA  ARG A  71     -17.559   4.646   3.344  1.00  0.00
ATOM   1026  C   ARG A  71     -17.879   6.137   3.250  1.00  0.00
ATOM   1027  O   ARG A  71     -18.257   6.653   2.197  1.00  0.00
ATOM   1028  CB  ARG A  71     -16.120   4.409   2.897  1.00  0.00
ATOM   1029  CG  ARG A  71     -15.058   5.199   3.671  1.00  0.00
ATOM   1030  CD  ARG A  71     -13.713   4.812   3.321  1.00  0.00
ATOM   1031  NE  ARG A  71     -13.398   5.174   1.964  1.00  0.00
ATOM   1032  CZ  ARG A  71     -12.218   4.965   1.381  1.00  0.00
ATOM   1033  NH1 ARG A  71     -11.248   4.408   2.045  1.00  0.00
ATOM   1034  NH2 ARG A  71     -12.029   5.323   0.134  1.00  0.00
ATOM   1048  N   ASP A  72     -17.709   6.815   4.387  1.00  0.00
ATOM   1049  CA  ASP A  72     -17.854   8.254   4.537  1.00  0.00
ATOM   1050  C   ASP A  72     -16.465   8.892   4.615  1.00  0.00
ATOM   1051  O   ASP A  72     -15.783   8.834   5.649  1.00  0.00
ATOM   1052  CB  ASP A  72     -18.705   8.566   5.779  1.00  0.00
ATOM   1053  CG  ASP A  72     -18.953  10.055   6.008  1.00  0.00
ATOM   1054  OD1 ASP A  72     -18.116  10.847   5.597  1.00  0.00
ATOM   1055  OD2 ASP A  72     -19.970  10.399   6.584  1.00  0.00
ATOM   1060  N   ASN A  73     -16.000   9.447   3.494  1.00  0.00
ATOM   1061  CA  ASN A  73     -14.634   9.956   3.444  1.00  0.00
ATOM   1062  C   ASN A  73     -14.429  11.144   4.379  1.00  0.00
ATOM   1063  O   ASN A  73     -13.385  11.281   5.010  1.00  0.00
ATOM   1064  CB  ASN A  73     -14.299  10.358   2.030  1.00  0.00
ATOM   1065  CG  ASN A  73     -14.155   9.181   1.123  1.00  0.00
ATOM   1066  OD1 ASN A  73     -13.936   8.038   1.539  1.00  0.00
ATOM   1067  ND2 ASN A  73     -14.290   9.438  -0.147  1.00  0.00
ATOM   1074  N   ALA A  74     -15.449  11.996   4.495  1.00  0.00
ATOM   1075  CA  ALA A  74     -15.364  13.198   5.325  1.00  0.00
ATOM   1076  C   ALA A  74     -15.114  12.851   6.782  1.00  0.00
ATOM   1077  O   ALA A  74     -14.387  13.552   7.489  1.00  0.00
ATOM   1078  CB  ALA A  74     -16.643  14.004   5.209  1.00  0.00
ATOM   1084  N   LYS A  75     -15.724  11.761   7.227  1.00  0.00
ATOM   1085  CA  LYS A  75     -15.583  11.313   8.603  1.00  0.00
ATOM   1086  C   LYS A  75     -14.521  10.230   8.791  1.00  0.00
ATOM   1087  O   LYS A  75     -14.419   9.659   9.882  1.00  0.00
ATOM   1088  CB  LYS A  75     -16.917  10.790   9.117  1.00  0.00
ATOM   1089  CG  LYS A  75     -18.007  11.837   9.194  1.00  0.00
ATOM   1090  CD  LYS A  75     -19.296  11.233   9.719  1.00  0.00
ATOM   1091  CE  LYS A  75     -20.421  12.250   9.741  1.00  0.00
ATOM   1092  NZ  LYS A  75     -21.707  11.633  10.158  1.00  0.00
ATOM   1106  N   ASN A  76     -13.807   9.858   7.718  1.00  0.00
ATOM   1107  CA  ASN A  76     -12.817   8.780   7.755  1.00  0.00
ATOM   1108  C   ASN A  76     -13.394   7.514   8.392  1.00  0.00
ATOM   1109  O   ASN A  76     -12.741   6.871   9.222  1.00  0.00
ATOM   1110  CB  ASN A  76     -11.521   9.227   8.418  1.00  0.00
ATOM   1111  CG  ASN A  76     -10.741  10.254   7.582  1.00  0.00
ATOM   1112  OD1 ASN A  76     -10.559  10.095   6.345  1.00  0.00
ATOM   1113  ND2 ASN A  76     -10.287  11.299   8.230  1.00  0.00
ATOM   1120  N   THR A  77     -14.631   7.170   8.020  1.00  0.00
ATOM   1121  CA  THR A  77     -15.299   6.011   8.614  1.00  0.00
ATOM   1122  C   THR A  77     -15.932   5.040   7.596  1.00  0.00
ATOM   1123  O   THR A  77     -16.623   5.446   6.654  1.00  0.00
ATOM   1124  CB  THR A  77     -16.344   6.509   9.640  1.00  0.00
ATOM   1125  OG1 THR A  77     -15.676   7.316  10.650  1.00  0.00
ATOM   1126  CG2 THR A  77     -17.019   5.321  10.351  1.00  0.00
ATOM   1134  N   VAL A  78     -15.726   3.744   7.823  1.00  0.00
ATOM   1135  CA  VAL A  78     -16.265   2.685   6.964  1.00  0.00
ATOM   1136  C   VAL A  78     -17.338   1.902   7.704  1.00  0.00
ATOM   1137  O   VAL A  78     -17.234   1.643   8.907  1.00  0.00
ATOM   1138  CB  VAL A  78     -15.149   1.726   6.481  1.00  0.00
ATOM   1139  CG1 VAL A  78     -14.533   0.990   7.672  1.00  0.00
ATOM   1140  CG2 VAL A  78     -15.697   0.722   5.427  1.00  0.00
ATOM   1150  N   TYR A  79     -18.387   1.545   6.982  1.00  0.00
ATOM   1151  CA  TYR A  79     -19.483   0.805   7.568  1.00  0.00
ATOM   1152  C   TYR A  79     -19.742  -0.523   6.865  1.00  0.00
ATOM   1153  O   TYR A  79     -19.553  -0.652   5.649  1.00  0.00
ATOM   1154  CB  TYR A  79     -20.742   1.662   7.495  1.00  0.00
ATOM   1155  CG  TYR A  79     -20.639   2.955   8.249  1.00  0.00
ATOM   1156  CD1 TYR A  79     -20.110   4.096   7.628  1.00  0.00
ATOM   1157  CD2 TYR A  79     -21.081   3.016   9.545  1.00  0.00
ATOM   1158  CE1 TYR A  79     -20.037   5.280   8.327  1.00  0.00
ATOM   1159  CE2 TYR A  79     -21.015   4.196  10.237  1.00  0.00
ATOM   1160  CZ  TYR A  79     -20.498   5.322   9.642  1.00  0.00
ATOM   1161  OH  TYR A  79     -20.450   6.495  10.355  1.00  0.00
ATOM   1171  N   LEU A  80     -20.206  -1.506   7.640  1.00  0.00
ATOM   1172  CA  LEU A  80     -20.621  -2.792   7.083  1.00  0.00
ATOM   1173  C   LEU A  80     -22.046  -3.083   7.521  1.00  0.00
ATOM   1174  O   LEU A  80     -22.328  -3.250   8.712  1.00  0.00
ATOM   1175  CB  LEU A  80     -19.713  -3.945   7.560  1.00  0.00
ATOM   1176  CG  LEU A  80     -20.050  -5.404   7.047  1.00  0.00
ATOM   1177  CD1 LEU A  80     -19.828  -5.488   5.516  1.00  0.00
ATOM   1178  CD2 LEU A  80     -19.184  -6.430   7.799  1.00  0.00
ATOM   1190  N   GLN A  81     -22.944  -3.158   6.562  1.00  0.00
ATOM   1191  CA  GLN A  81     -24.341  -3.419   6.840  1.00  0.00
ATOM   1192  C   GLN A  81     -24.606  -4.890   6.655  1.00  0.00
ATOM   1193  O   GLN A  81     -24.507  -5.403   5.539  1.00  0.00
ATOM   1194  CB  GLN A  81     -25.217  -2.588   5.899  1.00  0.00
ATOM   1195  CG  GLN A  81     -26.726  -2.792   6.019  1.00  0.00
ATOM   1196  CD  GLN A  81     -27.294  -2.302   7.319  1.00  0.00
ATOM   1197  OE1 GLN A  81     -26.858  -1.267   7.844  1.00  0.00
ATOM   1198  NE2 GLN A  81     -28.291  -3.009   7.836  1.00  0.00
ATOM   1207  N   MET A  82     -24.913  -5.595   7.731  1.00  0.00
ATOM   1208  CA  MET A  82     -25.130  -7.020   7.605  1.00  0.00
ATOM   1209  C   MET A  82     -26.612  -7.327   7.733  1.00  0.00
ATOM   1210  O   MET A  82     -27.215  -7.077   8.782  1.00  0.00
ATOM   1211  CB  MET A  82     -24.344  -7.734   8.685  1.00  0.00
ATOM   1212  CG  MET A  82     -22.870  -7.455   8.644  1.00  0.00
ATOM   1213  SD  MET A  82     -21.923  -8.397   9.839  1.00  0.00
ATOM   1214  CE  MET A  82     -22.485  -7.687  11.336  1.00  0.00
ATOM   1224  N   ASN A  83     -27.222  -7.844   6.669  1.00  0.00
ATOM   1225  CA  ASN A  83     -28.644  -8.160   6.683  1.00  0.00
ATOM   1226  C   ASN A  83     -28.887  -9.661   6.736  1.00  0.00
ATOM   1227  O   ASN A  83     -28.009 -10.449   6.380  1.00  0.00
ATOM   1228  CB  ASN A  83     -29.311  -7.537   5.483  1.00  0.00
ATOM   1229  CG  ASN A  83     -29.203  -6.040   5.532  1.00  0.00
ATOM   1230  OD1 ASN A  83     -29.398  -5.424   6.599  1.00  0.00
ATOM   1231  ND2 ASN A  83     -28.904  -5.445   4.404  1.00  0.00
ATOM   1238  N   SER A  84     -30.072 -10.060   7.207  1.00  0.00
ATOM   1239  CA  SER A  84     -30.474 -11.466   7.226  1.00  0.00
ATOM   1240  C   SER A  84     -29.394 -12.353   7.828  1.00  0.00
ATOM   1241  O   SER A  84     -29.013 -13.364   7.230  1.00  0.00
ATOM   1242  CB  SER A  84     -30.815 -11.936   5.820  1.00  0.00
ATOM   1243  OG  SER A  84     -31.891 -11.203   5.281  1.00  0.00
ATOM   1249  N   LEU A  85     -28.923 -11.999   9.026  1.00  0.00
ATOM   1250  CA  LEU A  85     -27.808 -12.731   9.633  1.00  0.00
ATOM   1251  C   LEU A  85     -28.186 -14.140  10.037  1.00  0.00
ATOM   1252  O   LEU A  85     -29.302 -14.399  10.498  1.00  0.00
ATOM   1253  CB  LEU A  85     -27.253 -12.042  10.891  1.00  0.00
ATOM   1254  CG  LEU A  85     -26.256 -10.867  10.681  1.00  0.00
ATOM   1255  CD1 LEU A  85     -27.029  -9.655  10.365  1.00  0.00
ATOM   1256  CD2 LEU A  85     -25.383 -10.645  11.907  1.00  0.00
ATOM   1268  N   LYS A  86     -27.240 -15.055   9.884  1.00  0.00
ATOM   1269  CA  LYS A  86     -27.430 -16.447  10.269  1.00  0.00
ATOM   1270  C   LYS A  86     -26.458 -16.808  11.393  1.00  0.00
ATOM   1271  O   LYS A  86     -25.455 -16.127  11.551  1.00  0.00
ATOM   1272  CB  LYS A  86     -27.212 -17.342   9.040  1.00  0.00
ATOM   1273  CG  LYS A  86     -28.147 -17.056   7.853  1.00  0.00
ATOM   1274  CD  LYS A  86     -29.617 -17.389   8.167  1.00  0.00
ATOM   1275  CE  LYS A  86     -30.495 -17.207   6.936  1.00  0.00
ATOM   1276  NZ  LYS A  86     -31.931 -17.523   7.213  1.00  0.00
ATOM   1290  N   PRO A  87     -26.694 -17.860  12.200  1.00  0.00
ATOM   1291  CA  PRO A  87     -25.783 -18.341  13.239  1.00  0.00
ATOM   1292  C   PRO A  87     -24.346 -18.503  12.717  1.00  0.00
ATOM   1293  O   PRO A  87     -23.377 -18.252  13.442  1.00  0.00
ATOM   1294  CB  PRO A  87     -26.422 -19.675  13.628  1.00  0.00
ATOM   1295  CG  PRO A  87     -27.906 -19.459  13.378  1.00  0.00
ATOM   1296  CD  PRO A  87     -27.967 -18.622  12.120  1.00  0.00
ATOM   1304  N   GLU A  88     -24.218 -18.853  11.430  1.00  0.00
ATOM   1305  CA  GLU A  88     -22.943 -19.040  10.747  1.00  0.00
ATOM   1306  C   GLU A  88     -22.110 -17.753  10.642  1.00  0.00
ATOM   1307  O   GLU A  88     -20.918 -17.807  10.344  1.00  0.00
ATOM   1308  CB  GLU A  88     -23.200 -19.588   9.343  1.00  0.00
ATOM   1309  CG  GLU A  88     -23.766 -21.008   9.314  1.00  0.00
ATOM   1310  CD  GLU A  88     -24.041 -21.507   7.917  1.00  0.00
ATOM   1311  OE1 GLU A  88     -23.885 -20.746   6.993  1.00  0.00
ATOM   1312  OE2 GLU A  88     -24.412 -22.648   7.779  1.00  0.00
ATOM   1319  N   ASP A  89     -22.737 -16.600  10.889  1.00  0.00
ATOM   1320  CA  ASP A  89     -22.080 -15.306  10.813  1.00  0.00
ATOM   1321  C   ASP A  89     -21.483 -14.902  12.157  1.00  0.00
ATOM   1322  O   ASP A  89     -20.912 -13.807  12.275  1.00  0.00
ATOM   1323  CB  ASP A  89     -23.081 -14.227  10.349  1.00  0.00
ATOM   1324  CG  ASP A  89     -23.543 -14.379   8.876  1.00  0.00
ATOM   1325  OD1 ASP A  89     -22.704 -14.477   7.992  1.00  0.00
ATOM   1326  OD2 ASP A  89     -24.746 -14.381   8.640  1.00  0.00
ATOM   1331  N   THR A  90     -21.611 -15.765  13.180  1.00  0.00
ATOM   1332  CA  THR A  90     -21.008 -15.458  14.472  1.00  0.00
ATOM   1333  C   THR A  90     -19.501 -15.403  14.286  1.00  0.00
ATOM   1334  O   THR A  90     -18.889 -16.367  13.816  1.00  0.00
ATOM   1335  CB  THR A  90     -21.354 -16.527  15.542  1.00  0.00
ATOM   1336  OG1 THR A  90     -22.789 -16.586  15.728  1.00  0.00
ATOM   1337  CG2 THR A  90     -20.638 -16.231  16.879  1.00  0.00
ATOM   1345  N   ALA A  91     -18.902 -14.284  14.656  1.00  0.00
ATOM   1346  CA  ALA A  91     -17.466 -14.098  14.479  1.00  0.00
ATOM   1347  C   ALA A  91     -16.997 -12.804  15.087  1.00  0.00
ATOM   1348  O   ALA A  91     -17.806 -11.911  15.352  1.00  0.00
ATOM   1349  CB  ALA A  91     -17.102 -14.109  12.995  1.00  0.00
ATOM   1355  N   VAL A  92     -15.692 -12.679  15.265  1.00  0.00
ATOM   1356  CA  VAL A  92     -15.168 -11.363  15.558  1.00  0.00
ATOM   1357  C   VAL A  92     -14.903 -10.723  14.212  1.00  0.00
ATOM   1358  O   VAL A  92     -14.257 -11.318  13.351  1.00  0.00
ATOM   1359  CB  VAL A  92     -13.891 -11.401  16.406  1.00  0.00
ATOM   1360  CG1 VAL A  92     -13.354  -9.971  16.613  1.00  0.00
ATOM   1361  CG2 VAL A  92     -14.207 -12.027  17.735  1.00  0.00
ATOM   1371  N   TYR A  93     -15.438  -9.539  14.005  1.00  0.00
ATOM   1372  CA  TYR A  93     -15.258  -8.821  12.758  1.00  0.00
ATOM   1373  C   TYR A  93     -14.152  -7.834  12.949  1.00  0.00
ATOM   1374  O   TYR A  93     -14.034  -7.254  14.019  1.00  0.00
ATOM   1375  CB  TYR A  93     -16.570  -8.170  12.337  1.00  0.00
ATOM   1376  CG  TYR A  93     -17.555  -9.173  11.799  1.00  0.00
ATOM   1377  CD1 TYR A  93     -18.237 -10.008  12.652  1.00  0.00
ATOM   1378  CD2 TYR A  93     -17.787  -9.243  10.434  1.00  0.00
ATOM   1379  CE1 TYR A  93     -19.116 -10.930  12.150  1.00  0.00
ATOM   1380  CE2 TYR A  93     -18.684 -10.159   9.942  1.00  0.00
ATOM   1381  CZ  TYR A  93     -19.344 -11.014  10.814  1.00  0.00
ATOM   1382  OH  TYR A  93     -20.244 -11.965  10.366  1.00  0.00
ATOM   1392  N   TYR A  94     -13.327  -7.665  11.927  1.00  0.00
ATOM   1393  CA  TYR A  94     -12.204  -6.749  11.975  1.00  0.00
ATOM   1394  C   TYR A  94     -12.178  -5.825  10.787  1.00  0.00
ATOM   1395  O   TYR A  94     -12.405  -6.254   9.655  1.00  0.00
ATOM   1396  CB  TYR A  94     -10.883  -7.530  11.928  1.00  0.00
ATOM   1397  CG  TYR A  94     -10.651  -8.482  13.046  1.00  0.00
ATOM   1398  CD1 TYR A  94     -11.147  -9.781  12.965  1.00  0.00
ATOM   1399  CD2 TYR A  94      -9.920  -8.079  14.143  1.00  0.00
ATOM   1400  CE1 TYR A  94     -10.923 -10.660  13.987  1.00  0.00
ATOM   1401  CE2 TYR A  94      -9.691  -8.960  15.165  1.00  0.00
ATOM   1402  CZ  TYR A  94     -10.189 -10.246  15.096  1.00  0.00
ATOM   1403  OH  TYR A  94      -9.958 -11.122  16.132  1.00  0.00
ATOM   1413  N   CYS A  95     -11.796  -4.582  11.008  1.00  0.00
ATOM   1414  CA  CYS A  95     -11.600  -3.695   9.871  1.00  0.00
ATOM   1415  C   CYS A  95     -10.113  -3.614   9.596  1.00  0.00
ATOM   1416  O   CYS A  95      -9.288  -3.726  10.517  1.00  0.00
ATOM   1417  CB  CYS A  95     -12.180  -2.302  10.115  1.00  0.00
ATOM   1418  SG  CYS A  95     -11.396  -1.404  11.465  1.00  0.00
ATOM   1423  N   ALA A  96      -9.767  -3.361   8.344  1.00  0.00
ATOM   1424  CA  ALA A  96      -8.374  -3.200   7.981  1.00  0.00
ATOM   1425  C   ALA A  96      -8.200  -2.386   6.725  1.00  0.00
ATOM   1426  O   ALA A  96      -9.105  -2.304   5.886  1.00  0.00
ATOM   1427  CB  ALA A  96      -7.742  -4.542   7.810  1.00  0.00
ATOM   1433  N   ALA A  97      -7.008  -1.826   6.552  1.00  0.00
ATOM   1434  CA  ALA A  97      -6.746  -1.086   5.327  1.00  0.00
ATOM   1435  C   ALA A  97      -5.320  -1.290   4.791  1.00  0.00
ATOM   1436  O   ALA A  97      -4.373  -1.467   5.572  1.00  0.00
ATOM   1437  CB  ALA A  97      -6.951   0.395   5.567  1.00  0.00
ATOM   1443  N   PRO A  98      -5.163  -1.425   3.459  1.00  0.00
ATOM   1444  CA  PRO A  98      -3.949  -1.398   2.692  1.00  0.00
ATOM   1445  C   PRO A  98      -3.770   0.055   2.289  1.00  0.00
ATOM   1446  O   PRO A  98      -4.731   0.792   2.375  1.00  0.00
ATOM   1447  CB  PRO A  98      -4.319  -2.263   1.516  1.00  0.00
ATOM   1448  CG  PRO A  98      -5.686  -1.917   1.247  1.00  0.00
ATOM   1449  CD  PRO A  98      -6.326  -1.656   2.584  1.00  0.00
ATOM   1457  N   TYR A  99      -2.625   0.444   1.781  1.00  0.00
ATOM   1458  CA  TYR A  99      -2.382   1.776   1.208  1.00  0.00
ATOM   1459  C   TYR A  99      -1.766   1.750  -0.190  1.00  0.00
ATOM   1460  O   TYR A  99      -0.558   1.572  -0.335  1.00  0.00
ATOM   1461  CB  TYR A  99      -1.613   2.687   2.186  1.00  0.00
ATOM   1462  CG  TYR A  99      -2.502   3.283   3.317  1.00  0.00
ATOM   1463  CD1 TYR A  99      -2.984   2.544   4.395  1.00  0.00
ATOM   1464  CD2 TYR A  99      -2.831   4.649   3.220  1.00  0.00
ATOM   1465  CE1 TYR A  99      -3.814   3.163   5.333  1.00  0.00
ATOM   1466  CE2 TYR A  99      -3.641   5.255   4.159  1.00  0.00
ATOM   1467  CZ  TYR A  99      -4.141   4.515   5.199  1.00  0.00
ATOM   1468  OH  TYR A  99      -4.988   5.107   6.101  1.00  0.00
ATOM   1478  N   PHE A 100      -2.611   1.828  -1.223  1.00  0.00
ATOM   1479  CA  PHE A 100      -2.149   1.756  -2.615  1.00  0.00
ATOM   1480  C   PHE A 100      -2.595   2.955  -3.471  1.00  0.00
ATOM   1481  O   PHE A 100      -3.655   3.534  -3.247  1.00  0.00
ATOM   1482  CB  PHE A 100      -2.582   0.439  -3.268  1.00  0.00
ATOM   1483  CG  PHE A 100      -1.909  -0.801  -2.711  1.00  0.00
ATOM   1484  CD1 PHE A 100      -2.417  -1.487  -1.635  1.00  0.00
ATOM   1485  CD2 PHE A 100      -0.759  -1.292  -3.310  1.00  0.00
ATOM   1486  CE1 PHE A 100      -1.778  -2.643  -1.162  1.00  0.00
ATOM   1487  CE2 PHE A 100      -0.137  -2.430  -2.842  1.00  0.00
ATOM   1488  CZ  PHE A 100      -0.652  -3.100  -1.767  1.00  0.00
ATOM   1498  N   TYR A 101      -1.774   3.294  -4.469  1.00  0.00
ATOM   1499  CA  TYR A 101      -2.042   4.370  -5.436  1.00  0.00
ATOM   1500  C   TYR A 101      -3.295   4.297  -6.352  1.00  0.00
ATOM   1501  O   TYR A 101      -4.004   5.296  -6.460  1.00  0.00
ATOM   1502  CB  TYR A 101      -0.791   4.640  -6.290  1.00  0.00
ATOM   1503  CG  TYR A 101      -1.052   5.577  -7.436  1.00  0.00
ATOM   1504  CD1 TYR A 101      -1.117   6.941  -7.227  1.00  0.00
ATOM   1505  CD2 TYR A 101      -1.239   5.058  -8.712  1.00  0.00
ATOM   1506  CE1 TYR A 101      -1.370   7.785  -8.287  1.00  0.00
ATOM   1507  CE2 TYR A 101      -1.491   5.896  -9.764  1.00  0.00
ATOM   1508  CZ  TYR A 101      -1.560   7.256  -9.559  1.00  0.00
ATOM   1509  OH  TYR A 101      -1.814   8.097 -10.619  1.00  0.00
ATOM   1519  N   PRO A 102      -3.572   3.190  -7.080  1.00  0.00
ATOM   1520  CA  PRO A 102      -4.662   3.088  -8.043  1.00  0.00
ATOM   1521  C   PRO A 102      -6.023   3.336  -7.376  1.00  0.00
ATOM   1522  O   PRO A 102      -6.236   2.948  -6.230  1.00  0.00
ATOM   1523  CB  PRO A 102      -4.490   1.658  -8.585  1.00  0.00
ATOM   1524  CG  PRO A 102      -3.056   1.312  -8.303  1.00  0.00
ATOM   1525  CD  PRO A 102      -2.783   1.964  -6.972  1.00  0.00
ATOM   1533  N   VAL A 103      -6.949   3.933  -8.133  1.00  0.00
ATOM   1534  CA  VAL A 103      -8.287   4.288  -7.643  1.00  0.00
ATOM   1535  C   VAL A 103      -9.256   3.105  -7.436  1.00  0.00
ATOM   1536  O   VAL A 103     -10.027   3.084  -6.472  1.00  0.00
ATOM   1537  CB  VAL A 103      -8.925   5.356  -8.555  1.00  0.00
ATOM   1538  CG1 VAL A 103     -10.349   5.659  -8.103  1.00  0.00
ATOM   1539  CG2 VAL A 103      -8.087   6.622  -8.513  1.00  0.00
ATOM   1549  N   VAL A 104      -9.299   2.156  -8.371  1.00  0.00
ATOM   1550  CA  VAL A 104     -10.255   1.051  -8.220  1.00  0.00
ATOM   1551  C   VAL A 104      -9.734  -0.402  -8.052  1.00  0.00
ATOM   1552  O   VAL A 104     -10.418  -1.303  -8.528  1.00  0.00
ATOM   1553  CB  VAL A 104     -11.258   1.044  -9.393  1.00  0.00
ATOM   1554  CG1 VAL A 104     -12.113   2.287  -9.349  1.00  0.00
ATOM   1555  CG2 VAL A 104     -10.512   0.949 -10.712  1.00  0.00
ATOM   1565  N   PRO A 105      -8.546  -0.695  -7.478  1.00  0.00
ATOM   1566  CA  PRO A 105      -8.078  -2.050  -7.273  1.00  0.00
ATOM   1567  C   PRO A 105      -8.823  -2.643  -6.109  1.00  0.00
ATOM   1568  O   PRO A 105      -9.098  -1.931  -5.144  1.00  0.00
ATOM   1569  CB  PRO A 105      -6.619  -1.851  -6.880  1.00  0.00
ATOM   1570  CG  PRO A 105      -6.638  -0.513  -6.175  1.00  0.00
ATOM   1571  CD  PRO A 105      -7.695   0.304  -6.902  1.00  0.00
ATOM   1579  N   TRP A 106      -9.089  -3.929  -6.161  1.00  0.00
ATOM   1580  CA  TRP A 106      -9.644  -4.632  -5.025  1.00  0.00
ATOM   1581  C   TRP A 106      -8.604  -5.516  -4.354  1.00  0.00
ATOM   1582  O   TRP A 106      -7.804  -6.148  -5.038  1.00  0.00
ATOM   1583  CB  TRP A 106     -10.886  -5.392  -5.478  1.00  0.00
ATOM   1584  CG  TRP A 106     -10.727  -6.398  -6.515  1.00  0.00
ATOM   1585  CD1 TRP A 106     -10.646  -6.193  -7.859  1.00  0.00
ATOM   1586  CD2 TRP A 106     -10.756  -7.824  -6.326  1.00  0.00
ATOM   1587  NE1 TRP A 106     -10.574  -7.391  -8.512  1.00  0.00
ATOM   1588  CE2 TRP A 106     -10.652  -8.403  -7.590  1.00  0.00
ATOM   1589  CE3 TRP A 106     -10.883  -8.649  -5.203  1.00  0.00
ATOM   1590  CZ2 TRP A 106     -10.656  -9.774  -7.768  1.00  0.00
ATOM   1591  CZ3 TRP A 106     -10.906 -10.016  -5.390  1.00  0.00
ATOM   1592  CH2 TRP A 106     -10.789 -10.567  -6.633  1.00  0.00
ATOM   1603  N   PHE A 107      -8.670  -5.637  -3.040  1.00  0.00
ATOM   1604  CA  PHE A 107      -7.776  -6.538  -2.326  1.00  0.00
ATOM   1605  C   PHE A 107      -8.582  -7.424  -1.385  1.00  0.00
ATOM   1606  O   PHE A 107      -9.318  -6.933  -0.524  1.00  0.00
ATOM   1607  CB  PHE A 107      -6.748  -5.742  -1.510  1.00  0.00
ATOM   1608  CG  PHE A 107      -5.853  -4.841  -2.337  1.00  0.00
ATOM   1609  CD1 PHE A 107      -6.215  -3.524  -2.593  1.00  0.00
ATOM   1610  CD2 PHE A 107      -4.665  -5.307  -2.860  1.00  0.00
ATOM   1611  CE1 PHE A 107      -5.410  -2.713  -3.345  1.00  0.00
ATOM   1612  CE2 PHE A 107      -3.858  -4.496  -3.614  1.00  0.00
ATOM   1613  CZ  PHE A 107      -4.234  -3.198  -3.859  1.00  0.00
ATOM   1623  N   TYR A 108      -8.449  -8.729  -1.524  1.00  0.00
ATOM   1624  CA  TYR A 108      -9.220  -9.609  -0.649  1.00  0.00
ATOM   1625  C   TYR A 108      -8.295 -10.369   0.286  1.00  0.00
ATOM   1626  O   TYR A 108      -8.711 -10.856   1.336  1.00  0.00
ATOM   1627  CB  TYR A 108     -10.010 -10.601  -1.495  1.00  0.00
ATOM   1628  CG  TYR A 108      -9.117 -11.611  -2.185  1.00  0.00
ATOM   1629  CD1 TYR A 108      -8.836 -12.819  -1.560  1.00  0.00
ATOM   1630  CD2 TYR A 108      -8.525 -11.317  -3.399  1.00  0.00
ATOM   1631  CE1 TYR A 108      -7.994 -13.724  -2.157  1.00  0.00
ATOM   1632  CE2 TYR A 108      -7.685 -12.219  -3.994  1.00  0.00
ATOM   1633  CZ  TYR A 108      -7.419 -13.421  -3.380  1.00  0.00
ATOM   1634  OH  TYR A 108      -6.572 -14.325  -3.975  1.00  0.00
ATOM   1644  N   ALA A 109      -7.040 -10.526  -0.117  1.00  0.00
ATOM   1645  CA  ALA A 109      -6.138 -11.311   0.687  1.00  0.00
ATOM   1646  C   ALA A 109      -5.593 -10.431   1.777  1.00  0.00
ATOM   1647  O   ALA A 109      -5.085  -9.341   1.505  1.00  0.00
ATOM   1648  CB  ALA A 109      -5.020 -11.901  -0.159  1.00  0.00
ATOM   1654  N   LEU A 110      -5.558 -10.963   2.993  1.00  0.00
ATOM   1655  CA  LEU A 110      -5.068 -10.267   4.184  1.00  0.00
ATOM   1656  C   LEU A 110      -3.601  -9.838   4.023  1.00  0.00
ATOM   1657  O   LEU A 110      -3.107  -8.946   4.715  1.00  0.00
ATOM   1658  CB  LEU A 110      -5.277 -11.136   5.441  1.00  0.00
ATOM   1659  CG  LEU A 110      -4.328 -12.344   5.719  1.00  0.00
ATOM   1660  CD1 LEU A 110      -4.572 -12.799   7.169  1.00  0.00
ATOM   1661  CD2 LEU A 110      -4.584 -13.504   4.739  1.00  0.00
ATOM   1673  N   ASP A 111      -2.917 -10.487   3.094  1.00  0.00
ATOM   1674  CA  ASP A 111      -1.523 -10.296   2.748  1.00  0.00
ATOM   1675  C   ASP A 111      -1.206  -8.868   2.309  1.00  0.00
ATOM   1676  O   ASP A 111      -0.062  -8.424   2.393  1.00  0.00
ATOM   1677  CB  ASP A 111      -1.185 -11.209   1.573  1.00  0.00
ATOM   1678  CG  ASP A 111      -1.183 -12.686   1.918  1.00  0.00
ATOM   1679  OD1 ASP A 111      -1.149 -13.036   3.072  1.00  0.00
ATOM   1680  OD2 ASP A 111      -1.256 -13.460   1.001  1.00  0.00
ATOM   1685  N   TYR A 112      -2.206  -8.151   1.809  1.00  0.00
ATOM   1686  CA  TYR A 112      -1.983  -6.799   1.309  1.00  0.00
ATOM   1687  C   TYR A 112      -2.369  -5.709   2.280  1.00  0.00
ATOM   1688  O   TYR A 112      -2.340  -4.537   1.916  1.00  0.00
ATOM   1689  CB  TYR A 112      -2.799  -6.581   0.043  1.00  0.00
ATOM   1690  CG  TYR A 112      -2.394  -7.432  -1.083  1.00  0.00
ATOM   1691  CD1 TYR A 112      -3.100  -8.579  -1.343  1.00  0.00
ATOM   1692  CD2 TYR A 112      -1.327  -7.068  -1.873  1.00  0.00
ATOM   1693  CE1 TYR A 112      -2.739  -9.378  -2.397  1.00  0.00
ATOM   1694  CE2 TYR A 112      -0.962  -7.858  -2.930  1.00  0.00
ATOM   1695  CZ  TYR A 112      -1.667  -9.015  -3.193  1.00  0.00
ATOM   1696  OH  TYR A 112      -1.308  -9.816  -4.250  1.00  0.00
ATOM   1706  N   LEU A 113      -2.709  -6.058   3.508  1.00  0.00
ATOM   1707  CA  LEU A 113      -3.192  -5.057   4.444  1.00  0.00
ATOM   1708  C   LEU A 113      -2.062  -4.569   5.313  1.00  0.00
ATOM   1709  O   LEU A 113      -1.136  -5.322   5.625  1.00  0.00
ATOM   1710  CB  LEU A 113      -4.295  -5.698   5.300  1.00  0.00
ATOM   1711  CG  LEU A 113      -5.733  -5.925   4.654  1.00  0.00
ATOM   1712  CD1 LEU A 113      -6.385  -4.665   4.444  1.00  0.00
ATOM   1713  CD2 LEU A 113      -5.624  -6.588   3.287  1.00  0.00
ATOM   1725  N   TYR A 114      -2.119  -3.305   5.728  1.00  0.00
ATOM   1726  CA  TYR A 114      -1.056  -2.802   6.576  1.00  0.00
ATOM   1727  C   TYR A 114      -1.557  -2.420   7.959  1.00  0.00
ATOM   1728  O   TYR A 114      -0.806  -2.496   8.933  1.00  0.00
ATOM   1729  CB  TYR A 114      -0.359  -1.637   5.886  1.00  0.00
ATOM   1730  CG  TYR A 114       0.167  -2.027   4.514  1.00  0.00
ATOM   1731  CD1 TYR A 114      -0.295  -1.361   3.405  1.00  0.00
ATOM   1732  CD2 TYR A 114       1.054  -3.083   4.361  1.00  0.00
ATOM   1733  CE1 TYR A 114       0.131  -1.728   2.134  1.00  0.00
ATOM   1734  CE2 TYR A 114       1.475  -3.451   3.102  1.00  0.00
ATOM   1735  CZ  TYR A 114       1.017  -2.778   1.995  1.00  0.00
ATOM   1736  OH  TYR A 114       1.445  -3.149   0.745  1.00  0.00
ATOM   1746  N   TYR A 115      -2.827  -2.024   8.063  1.00  0.00
ATOM   1747  CA  TYR A 115      -3.348  -1.591   9.347  1.00  0.00
ATOM   1748  C   TYR A 115      -4.582  -2.395   9.702  1.00  0.00
ATOM   1749  O   TYR A 115      -5.447  -2.620   8.858  1.00  0.00
ATOM   1750  CB  TYR A 115      -3.665  -0.098   9.290  1.00  0.00
ATOM   1751  CG  TYR A 115      -2.448   0.709   8.928  1.00  0.00
ATOM   1752  CD1 TYR A 115      -2.235   1.056   7.607  1.00  0.00
ATOM   1753  CD2 TYR A 115      -1.526   1.068   9.892  1.00  0.00
ATOM   1754  CE1 TYR A 115      -1.115   1.773   7.254  1.00  0.00
ATOM   1755  CE2 TYR A 115      -0.404   1.778   9.533  1.00  0.00
ATOM   1756  CZ  TYR A 115      -0.202   2.134   8.219  1.00  0.00
ATOM   1757  OH  TYR A 115       0.915   2.853   7.855  1.00  0.00
ATOM   1767  N   TRP A 116      -4.689  -2.779  10.972  1.00  0.00
ATOM   1768  CA  TRP A 116      -5.830  -3.549  11.476  1.00  0.00
ATOM   1769  C   TRP A 116      -6.430  -2.935  12.733  1.00  0.00
ATOM   1770  O   TRP A 116      -5.709  -2.354  13.547  1.00  0.00
ATOM   1771  CB  TRP A 116      -5.381  -4.981  11.775  1.00  0.00
ATOM   1772  CG  TRP A 116      -4.993  -5.737  10.547  1.00  0.00
ATOM   1773  CD1 TRP A 116      -3.789  -5.707   9.901  1.00  0.00
ATOM   1774  CD2 TRP A 116      -5.821  -6.656   9.814  1.00  0.00
ATOM   1775  NE1 TRP A 116      -3.823  -6.524   8.813  1.00  0.00
ATOM   1776  CE2 TRP A 116      -5.065  -7.110   8.734  1.00  0.00
ATOM   1777  CE3 TRP A 116      -7.132  -7.118   9.980  1.00  0.00
ATOM   1778  CZ2 TRP A 116      -5.577  -7.998   7.804  1.00  0.00
ATOM   1779  CZ3 TRP A 116      -7.642  -7.996   9.052  1.00  0.00
ATOM   1780  CH2 TRP A 116      -6.888  -8.430   7.983  1.00  0.00
ATOM   1791  N   GLY A 117      -7.736  -3.108  12.909  1.00  0.00
ATOM   1792  CA  GLY A 117      -8.422  -2.663  14.114  1.00  0.00
ATOM   1793  C   GLY A 117      -8.341  -3.705  15.232  1.00  0.00
ATOM   1794  O   GLY A 117      -7.609  -4.692  15.140  1.00  0.00
ATOM   1798  N   GLN A 118      -9.119  -3.473  16.290  1.00  0.00
ATOM   1799  CA  GLN A 118      -9.148  -4.326  17.480  1.00  0.00
ATOM   1800  C   GLN A 118     -10.056  -5.542  17.329  1.00  0.00
ATOM   1801  O   GLN A 118      -9.812  -6.594  17.927  1.00  0.00
ATOM   1802  CB  GLN A 118      -9.659  -3.508  18.672  1.00  0.00
ATOM   1803  CG  GLN A 118      -8.754  -2.372  19.117  1.00  0.00
ATOM   1804  CD  GLN A 118      -9.387  -1.543  20.241  1.00  0.00
ATOM   1805  OE1 GLN A 118     -10.613  -1.596  20.456  1.00  0.00
ATOM   1806  NE2 GLN A 118      -8.564  -0.779  20.949  1.00  0.00
ATOM   1815  N   GLY A 119     -11.113  -5.369  16.548  1.00  0.00
ATOM   1816  CA  GLY A 119     -12.130  -6.372  16.313  1.00  0.00
ATOM   1817  C   GLY A 119     -13.336  -6.229  17.237  1.00  0.00
ATOM   1818  O   GLY A 119     -13.214  -5.825  18.401  1.00  0.00
ATOM   1822  N   THR A 120     -14.510  -6.598  16.729  1.00  0.00
ATOM   1823  CA  THR A 120     -15.735  -6.539  17.523  1.00  0.00
ATOM   1824  C   THR A 120     -16.557  -7.815  17.344  1.00  0.00
ATOM   1825  O   THR A 120     -16.701  -8.342  16.238  1.00  0.00
ATOM   1826  CB  THR A 120     -16.577  -5.283  17.191  1.00  0.00
ATOM   1827  OG1 THR A 120     -17.686  -5.233  18.090  1.00  0.00
ATOM   1828  CG2 THR A 120     -17.106  -5.298  15.729  1.00  0.00
ATOM   1836  N   GLN A 121     -17.094  -8.323  18.444  1.00  0.00
ATOM   1837  CA  GLN A 121     -17.864  -9.561  18.410  1.00  0.00
ATOM   1838  C   GLN A 121     -19.318  -9.406  18.016  1.00  0.00
ATOM   1839  O   GLN A 121     -20.066  -8.620  18.611  1.00  0.00
ATOM   1840  CB  GLN A 121     -17.771 -10.260  19.773  1.00  0.00
ATOM   1841  CG  GLN A 121     -18.606 -11.566  19.952  1.00  0.00
ATOM   1842  CD  GLN A 121     -18.139 -12.765  19.112  1.00  0.00
ATOM   1843  OE1 GLN A 121     -16.942 -13.010  18.957  1.00  0.00
ATOM   1844  NE2 GLN A 121     -19.089 -13.542  18.622  1.00  0.00
ATOM   1853  N   VAL A 122     -19.703 -10.213  17.040  1.00  0.00
ATOM   1854  CA  VAL A 122     -21.060 -10.310  16.554  1.00  0.00
ATOM   1855  C   VAL A 122     -21.541 -11.733  16.764  1.00  0.00
ATOM   1856  O   VAL A 122     -20.933 -12.691  16.278  1.00  0.00
ATOM   1857  CB  VAL A 122     -21.109  -9.953  15.071  1.00  0.00
ATOM   1858  CG1 VAL A 122     -22.545 -10.113  14.528  1.00  0.00
ATOM   1859  CG2 VAL A 122     -20.566  -8.516  14.890  1.00  0.00
ATOM   1869  N   THR A 123     -22.640 -11.876  17.481  1.00  0.00
ATOM   1870  CA  THR A 123     -23.178 -13.196  17.771  1.00  0.00
ATOM   1871  C   THR A 123     -24.580 -13.304  17.251  1.00  0.00
ATOM   1872  O   THR A 123     -25.387 -12.401  17.454  1.00  0.00
ATOM   1873  CB  THR A 123     -23.133 -13.508  19.283  1.00  0.00
ATOM   1874  OG1 THR A 123     -21.767 -13.465  19.741  1.00  0.00
ATOM   1875  CG2 THR A 123     -23.705 -14.901  19.553  1.00  0.00
ATOM   1883  N   VAL A 124     -24.882 -14.395  16.560  1.00  0.00
ATOM   1884  CA  VAL A 124     -26.214 -14.530  16.016  1.00  0.00
ATOM   1885  C   VAL A 124     -26.902 -15.743  16.626  1.00  0.00
ATOM   1886  O   VAL A 124     -26.343 -16.841  16.638  1.00  0.00
ATOM   1887  CB  VAL A 124     -26.140 -14.645  14.495  1.00  0.00
ATOM   1888  CG1 VAL A 124     -27.546 -14.746  13.927  1.00  0.00
ATOM   1889  CG2 VAL A 124     -25.380 -13.495  13.935  1.00  0.00
ATOM   1899  N   SER A 125     -28.081 -15.531  17.196  1.00  0.00
ATOM   1900  CA  SER A 125     -28.791 -16.619  17.858  1.00  0.00
ATOM   1901  C   SER A 125     -30.075 -17.007  17.163  1.00  0.00
ATOM   1902  O   SER A 125     -30.669 -16.228  16.423  1.00  0.00
ATOM   1903  CB  SER A 125     -29.090 -16.269  19.303  1.00  0.00
ATOM   1904  OG  SER A 125     -29.985 -15.195  19.396  1.00  0.00
ATOM   1910  N   SER A 126     -30.507 -18.224  17.435  1.00  0.00
ATOM   1911  CA  SER A 126     -31.744 -18.814  16.941  1.00  0.00
ATOM   1912  C   SER A 126     -31.636 -20.290  17.076  1.00  0.00
ATOM   1913  O   SER A 126     -30.753 -20.883  16.435  1.00  0.00
ATOM   1914  OXT SER A 126     -32.127 -20.790  18.088  1.00  0.00
ATOM   1915  CB  SER A 126     -32.052 -18.489  15.491  1.00  0.00
ATOM   1916  OG  SER A 126     -33.169 -19.208  15.057  1.00  0.00
END
