# Supplementary material for: Nanobody-based CTLA4 inhibitors for immune checkpoint blockade therapy of canine cancer patients
Source: Sci Rep. 2021 Oct 21;11:20763. doi: 10.1038/s41598-021-00325-3 (PMC8531395; doi:10.1038/s41598-021-00325-3)
Supplement: Supplementary file 1 — Supplementary Information 1. [file 41598_2021_325_MOESM1_ESM.zip › Supplemental Information/trRosetta_cNb13_1.pdb]

ATOM      1  N   MET B   1        .683    .029   -.448  1.00  0.00
ATOM      2  CA  MET B   1       2.137   -.121   -.522  1.00  0.00
ATOM      3  C   MET B   1       2.504   1.249   -.570  1.00  0.00
ATOM      4  O   MET B   1       1.860   2.152  -1.059  1.00  0.00
ATOM      5  CB  MET B   1       2.641   -.894  -1.739  1.00  0.00
ATOM      6  CG  MET B   1       2.291  -2.375  -1.734  1.00  0.00
ATOM      7  SD  MET B   1       2.986  -3.259  -3.144  1.00  0.00
ATOM      8  CE  MET B   1       4.724  -3.271  -2.713  1.00  0.00
ATOM     20  N   HIS B   2       3.562   1.456    .010  1.00  0.00
ATOM     21  CA  HIS B   2       4.239   2.720    .145  1.00  0.00
ATOM     22  C   HIS B   2       5.616   2.590   -.395  1.00  0.00
ATOM     23  O   HIS B   2       6.364   1.602   -.195  1.00  0.00
ATOM     24  CB  HIS B   2       4.291   3.179   1.605  1.00  0.00
ATOM     25  CG  HIS B   2       2.941   3.370   2.224  1.00  0.00
ATOM     26  ND1 HIS B   2       2.182   4.503   2.019  1.00  0.00
ATOM     27  CD2 HIS B   2       2.215   2.574   3.043  1.00  0.00
ATOM     28  CE1 HIS B   2       1.046   4.394   2.685  1.00  0.00
ATOM     29  NE2 HIS B   2       1.041   3.234   3.314  1.00  0.00
ATOM     37  N   VAL B   3       6.006   3.722  -1.041  1.00  0.00
ATOM     38  CA  VAL B   3       7.343   3.726  -1.678  1.00  0.00
ATOM     39  C   VAL B   3       8.177   4.929  -1.224  1.00  0.00
ATOM     40  O   VAL B   3       7.748   6.088  -1.328  1.00  0.00
ATOM     41  CB  VAL B   3       7.207   3.757  -3.212  1.00  0.00
ATOM     42  CG1 VAL B   3       6.237   4.849  -3.639  1.00  0.00
ATOM     43  CG2 VAL B   3       8.572   3.968  -3.848  1.00  0.00
ATOM     53  N   ALA B   4       9.400   4.693   -.823  1.00  0.00
ATOM     54  CA  ALA B   4      10.195   5.841   -.477  1.00  0.00
ATOM     55  C   ALA B   4      11.377   5.805  -1.496  1.00  0.00
ATOM     56  O   ALA B   4      11.986   4.833  -1.972  1.00  0.00
ATOM     57  CB  ALA B   4      10.567   5.737    .932  1.00  0.00
ATOM     63  N   GLN B   5      11.897   6.909  -1.707  1.00  0.00
ATOM     64  CA  GLN B   5      13.044   7.024  -2.576  1.00  0.00
ATOM     65  C   GLN B   5      14.116   7.950  -1.984  1.00  0.00
ATOM     66  O   GLN B   5      13.763   8.883  -1.254  1.00  0.00
ATOM     67  CB  GLN B   5      12.608   7.532  -3.953  1.00  0.00
ATOM     68  CG  GLN B   5      11.344   6.879  -4.486  1.00  0.00
ATOM     69  CD  GLN B   5      11.044   7.282  -5.917  1.00  0.00
ATOM     70  OE1 GLN B   5      10.023   6.887  -6.486  1.00  0.00
ATOM     71  NE2 GLN B   5      11.933   8.072  -6.507  1.00  0.00
ATOM     80  N   PRO B   6      15.438   7.781  -2.382  1.00  0.00
ATOM     81  CA  PRO B   6      16.258   8.797  -1.779  1.00  0.00
ATOM     82  C   PRO B   6      16.043  10.159  -2.456  1.00  0.00
ATOM     83  O   PRO B   6      15.627  10.190  -3.615  1.00  0.00
ATOM     84  CB  PRO B   6      17.674   8.260  -2.007  1.00  0.00
ATOM     85  CG  PRO B   6      17.559   7.440  -3.247  1.00  0.00
ATOM     86  CD  PRO B   6      16.206   6.789  -3.141  1.00  0.00
ATOM     94  N   ALA B   7      16.291  11.333  -1.808  1.00  0.00
ATOM     95  CA  ALA B   7      15.901  12.428  -2.682  1.00  0.00
ATOM     96  C   ALA B   7      16.554  12.912  -3.933  1.00  0.00
ATOM     97  O   ALA B   7      15.779  13.232  -4.809  1.00  0.00
ATOM     98  CB  ALA B   7      16.113  13.493  -1.613  1.00  0.00
ATOM    104  N   VAL B   8      17.928  12.970  -3.945  1.00  0.00
ATOM    105  CA  VAL B   8      18.742  13.360  -5.136  1.00  0.00
ATOM    106  C   VAL B   8      19.970  12.431  -5.469  1.00  0.00
ATOM    107  O   VAL B   8      20.556  12.004  -4.499  1.00  0.00
ATOM    108  CB  VAL B   8      19.262  14.795  -4.932  1.00  0.00
ATOM    109  CG1 VAL B   8      20.115  15.226  -6.115  1.00  0.00
ATOM    110  CG2 VAL B   8      18.091  15.746  -4.736  1.00  0.00
ATOM    120  N   VAL B   9      20.423  12.080  -6.559  1.00  0.00
ATOM    121  CA  VAL B   9      21.585  11.192  -6.647  1.00  0.00
ATOM    122  C   VAL B   9      22.519  11.710  -7.598  1.00  0.00
ATOM    123  O   VAL B   9      21.873  12.049  -8.568  1.00  0.00
ATOM    124  CB  VAL B   9      21.194   9.767  -7.082  1.00  0.00
ATOM    125  CG1 VAL B   9      22.429   8.886  -7.191  1.00  0.00
ATOM    126  CG2 VAL B   9      20.197   9.179  -6.095  1.00  0.00
ATOM    136  N   LEU B  10      23.811  11.842  -7.317  1.00  0.00
ATOM    137  CA  LEU B  10      24.655  12.430  -8.261  1.00  0.00
ATOM    138  C   LEU B  10      25.478  11.431  -9.004  1.00  0.00
ATOM    139  O   LEU B  10      26.104  10.572  -8.425  1.00  0.00
ATOM    140  CB  LEU B  10      25.572  13.440  -7.559  1.00  0.00
ATOM    141  CG  LEU B  10      24.967  14.828  -7.312  1.00  0.00
ATOM    142  CD1 LEU B  10      23.807  14.710  -6.332  1.00  0.00
ATOM    143  CD2 LEU B  10      26.041  15.763  -6.777  1.00  0.00
ATOM    155  N   ALA B  11      25.490  11.649 -10.442  1.00  0.00
ATOM    156  CA  ALA B  11      26.228  10.684 -11.111  1.00  0.00
ATOM    157  C   ALA B  11      27.521  11.238 -11.753  1.00  0.00
ATOM    158  O   ALA B  11      27.905  12.408 -12.083  1.00  0.00
ATOM    159  CB  ALA B  11      25.404  10.150 -12.123  1.00  0.00
ATOM    165  N   SER B  12      28.289  10.347 -12.152  1.00  0.00
ATOM    166  CA  SER B  12      29.429  11.015 -12.648  1.00  0.00
ATOM    167  C   SER B  12      29.454  10.772 -14.106  1.00  0.00
ATOM    168  O   SER B  12      28.505  10.197 -14.587  1.00  0.00
ATOM    169  CB  SER B  12      30.698  10.509 -11.990  1.00  0.00
ATOM    170  OG  SER B  12      30.987   9.199 -12.397  1.00  0.00
ATOM    176  N   SER B  13      30.412  11.250 -14.859  1.00  0.00
ATOM    177  CA  SER B  13      30.583  11.077 -16.378  1.00  0.00
ATOM    178  C   SER B  13      30.791   9.815 -17.071  1.00  0.00
ATOM    179  O   SER B  13      30.687   9.674 -18.260  1.00  0.00
ATOM    180  CB  SER B  13      31.756  11.918 -16.841  1.00  0.00
ATOM    181  OG  SER B  13      32.935  11.538 -16.185  1.00  0.00
ATOM    187  N   ARG B  14      31.077   8.981 -16.235  1.00  0.00
ATOM    188  CA  ARG B  14      31.410   7.629 -16.363  1.00  0.00
ATOM    189  C   ARG B  14      29.975   7.288 -16.135  1.00  0.00
ATOM    190  O   ARG B  14      29.813   6.102 -15.855  1.00  0.00
ATOM    191  CB  ARG B  14      32.376   7.075 -15.326  1.00  0.00
ATOM    192  CG  ARG B  14      33.775   7.668 -15.375  1.00  0.00
ATOM    193  CD  ARG B  14      34.663   7.064 -14.348  1.00  0.00
ATOM    194  NE  ARG B  14      36.003   7.629 -14.391  1.00  0.00
ATOM    195  CZ  ARG B  14      37.020   7.245 -13.595  1.00  0.00
ATOM    196  NH1 ARG B  14      36.836   6.297 -12.703  1.00  0.00
ATOM    197  NH2 ARG B  14      38.204   7.821 -13.712  1.00  0.00
ATOM    211  N   GLY B  15      28.931   8.255 -15.921  1.00  0.00
ATOM    212  CA  GLY B  15      27.865   7.445 -15.495  1.00  0.00
ATOM    213  C   GLY B  15      27.213   6.699 -14.320  1.00  0.00
ATOM    214  O   GLY B  15      26.022   6.818 -14.186  1.00  0.00
ATOM    218  N   VAL B  16      27.917   6.122 -13.378  1.00  0.00
ATOM    219  CA  VAL B  16      26.908   5.429 -12.868  1.00  0.00
ATOM    220  C   VAL B  16      25.907   5.830 -11.792  1.00  0.00
ATOM    221  O   VAL B  16      26.347   6.633 -10.954  1.00  0.00
ATOM    222  CB  VAL B  16      27.616   4.142 -12.404  1.00  0.00
ATOM    223  CG1 VAL B  16      26.630   3.212 -11.712  1.00  0.00
ATOM    224  CG2 VAL B  16      28.266   3.451 -13.592  1.00  0.00
ATOM    234  N   ALA B  17      24.564   5.543 -11.832  1.00  0.00
ATOM    235  CA  ALA B  17      23.809   5.997 -10.636  1.00  0.00
ATOM    236  C   ALA B  17      23.035   4.896  -9.829  1.00  0.00
ATOM    237  O   ALA B  17      22.524   3.861 -10.264  1.00  0.00
ATOM    238  CB  ALA B  17      22.952   6.998 -11.176  1.00  0.00
ATOM    244  N   SER B  18      22.960   4.998  -8.609  1.00  0.00
ATOM    245  CA  SER B  18      22.141   3.915  -8.062  1.00  0.00
ATOM    246  C   SER B  18      20.981   4.448  -7.353  1.00  0.00
ATOM    247  O   SER B  18      21.072   5.305  -6.496  1.00  0.00
ATOM    248  CB  SER B  18      22.942   3.048  -7.110  1.00  0.00
ATOM    249  OG  SER B  18      23.973   2.380  -7.786  1.00  0.00
ATOM    255  N   PHE B  19      19.843   3.855  -7.656  1.00  0.00
ATOM    256  CA  PHE B  19      18.739   4.346  -7.034  1.00  0.00
ATOM    257  C   PHE B  19      18.197   3.282  -6.036  1.00  0.00
ATOM    258  O   PHE B  19      17.911   2.129  -6.239  1.00  0.00
ATOM    259  CB  PHE B  19      17.699   4.727  -8.089  1.00  0.00
ATOM    260  CG  PHE B  19      16.329   4.979  -7.527  1.00  0.00
ATOM    261  CD1 PHE B  19      15.978   6.235  -7.055  1.00  0.00
ATOM    262  CD2 PHE B  19      15.389   3.961  -7.469  1.00  0.00
ATOM    263  CE1 PHE B  19      14.718   6.468  -6.537  1.00  0.00
ATOM    264  CE2 PHE B  19      14.128   4.192  -6.954  1.00  0.00
ATOM    265  CZ  PHE B  19      13.793   5.447  -6.487  1.00  0.00
ATOM    275  N   VAL B  20      17.869   3.648  -4.913  1.00  0.00
ATOM    276  CA  VAL B  20      17.294   2.618  -4.032  1.00  0.00
ATOM    277  C   VAL B  20      15.848   2.917  -3.681  1.00  0.00
ATOM    278  O   VAL B  20      15.539   4.036  -3.319  1.00  0.00
ATOM    279  CB  VAL B  20      18.110   2.507  -2.731  1.00  0.00
ATOM    280  CG1 VAL B  20      17.493   1.473  -1.801  1.00  0.00
ATOM    281  CG2 VAL B  20      19.553   2.150  -3.053  1.00  0.00
ATOM    291  N   CYS B  21      14.955   1.891  -3.733  1.00  0.00
ATOM    292  CA  CYS B  21      13.643   2.170  -3.419  1.00  0.00
ATOM    293  C   CYS B  21      13.135   1.435  -2.174  1.00  0.00
ATOM    294  O   CYS B  21      13.492    .306  -1.814  1.00  0.00
ATOM    295  CB  CYS B  21      12.773   1.820  -4.627  1.00  0.00
ATOM    296  SG  CYS B  21      11.001   2.055  -4.354  1.00  0.00
ATOM    302  N   GLU B  22      12.344   1.984  -1.384  1.00  0.00
ATOM    303  CA  GLU B  22      11.966   1.123   -.250  1.00  0.00
ATOM    304  C   GLU B  22      10.467    .954   -.225  1.00  0.00
ATOM    305  O   GLU B  22       9.585   1.791   -.277  1.00  0.00
ATOM    306  CB  GLU B  22      12.445   1.712   1.079  1.00  0.00
ATOM    307  CG  GLU B  22      12.116    .862   2.298  1.00  0.00
ATOM    308  CD  GLU B  22      12.664   1.435   3.575  1.00  0.00
ATOM    309  OE1 GLU B  22      13.312   2.452   3.518  1.00  0.00
ATOM    310  OE2 GLU B  22      12.433    .854   4.610  1.00  0.00
ATOM    317  N   TYR B  23      10.052   -.271   -.059  1.00  0.00
ATOM    318  CA  TYR B  23       8.666   -.497   -.043  1.00  0.00
ATOM    319  C   TYR B  23       8.100   -.920   1.255  1.00  0.00
ATOM    320  O   TYR B  23       8.293  -1.987   1.808  1.00  0.00
ATOM    321  CB  TYR B  23       8.320  -1.539  -1.110  1.00  0.00
ATOM    322  CG  TYR B  23       8.645  -1.099  -2.520  1.00  0.00
ATOM    323  CD1 TYR B  23       9.531  -1.839  -3.290  1.00  0.00
ATOM    324  CD2 TYR B  23       8.058    .043  -3.043  1.00  0.00
ATOM    325  CE1 TYR B  23       9.827  -1.437  -4.579  1.00  0.00
ATOM    326  CE2 TYR B  23       8.355    .445  -4.331  1.00  0.00
ATOM    327  CZ  TYR B  23       9.235   -.291  -5.097  1.00  0.00
ATOM    328  OH  TYR B  23       9.531    .109  -6.380  1.00  0.00
ATOM    338  N   GLY B  24       6.958   -.318   1.426  1.00  0.00
ATOM    339  CA  GLY B  24       5.879   -.291   2.426  1.00  0.00
ATOM    340  C   GLY B  24       4.972  -1.427   2.723  1.00  0.00
ATOM    341  O   GLY B  24       3.890  -1.245   3.313  1.00  0.00
ATOM    345  N   SER B  25       5.273  -2.567   2.194  1.00  0.00
ATOM    346  CA  SER B  25       4.414  -3.639   2.580  1.00  0.00
ATOM    347  C   SER B  25       5.258  -4.916   2.779  1.00  0.00
ATOM    348  O   SER B  25       6.351  -5.053   2.263  1.00  0.00
ATOM    349  CB  SER B  25       3.345  -3.850   1.526  1.00  0.00
ATOM    350  OG  SER B  25       2.471  -4.880   1.898  1.00  0.00
ATOM    356  N   SER B  26       4.684  -5.865   3.548  1.00  0.00
ATOM    357  CA  SER B  26       5.323  -7.190   3.772  1.00  0.00
ATOM    358  C   SER B  26       4.779  -7.902   2.739  1.00  0.00
ATOM    359  O   SER B  26       5.557  -8.654   2.138  1.00  0.00
ATOM    360  CB  SER B  26       4.994  -7.852   5.096  1.00  0.00
ATOM    361  OG  SER B  26       3.633  -8.178   5.170  1.00  0.00
ATOM    367  N   GLY B  27       3.632  -7.585   2.185  1.00  0.00
ATOM    368  CA  GLY B  27       3.930  -8.549   1.374  1.00  0.00
ATOM    369  C   GLY B  27       3.812  -9.901   1.676  1.00  0.00
ATOM    370  O   GLY B  27       3.915 -10.590   2.675  1.00  0.00
ATOM    374  N   ASN B  28       4.084 -10.143    .490  1.00  0.00
ATOM    375  CA  ASN B  28       4.588 -11.232   -.084  1.00  0.00
ATOM    376  C   ASN B  28       5.190 -10.564  -1.399  1.00  0.00
ATOM    377  O   ASN B  28       4.556 -10.628  -2.483  1.00  0.00
ATOM    378  CB  ASN B  28       3.524 -12.292   -.304  1.00  0.00
ATOM    379  CG  ASN B  28       4.094 -13.583   -.822  1.00  0.00
ATOM    380  OD1 ASN B  28       5.133 -13.593  -1.492  1.00  0.00
ATOM    381  ND2 ASN B  28       3.433 -14.673   -.527  1.00  0.00
ATOM    388  N   ALA B  29       6.337 -10.371  -1.367  1.00  0.00
ATOM    389  CA  ALA B  29       7.242  -9.829  -2.339  1.00  0.00
ATOM    390  C   ALA B  29       7.103 -10.759  -3.541  1.00  0.00
ATOM    391  O   ALA B  29       7.315 -10.178  -4.597  1.00  0.00
ATOM    392  CB  ALA B  29       8.350  -9.805  -2.005  1.00  0.00
ATOM    398  N   ALA B  30       6.776 -12.153  -3.482  1.00  0.00
ATOM    399  CA  ALA B  30       7.060 -12.292  -4.816  1.00  0.00
ATOM    400  C   ALA B  30       7.318 -12.407  -6.145  1.00  0.00
ATOM    401  O   ALA B  30       8.193 -12.688  -6.931  1.00  0.00
ATOM    402  CB  ALA B  30       6.545 -14.157  -4.314  1.00  0.00
ATOM    408  N   GLU B  31       6.299 -12.064  -6.652  1.00  0.00
ATOM    409  CA  GLU B  31       5.908 -11.859  -8.054  1.00  0.00
ATOM    410  C   GLU B  31       6.048 -10.331  -8.592  1.00  0.00
ATOM    411  O   GLU B  31       5.719 -10.049  -9.732  1.00  0.00
ATOM    412  CB  GLU B  31       4.467 -12.347  -8.217  1.00  0.00
ATOM    413  CG  GLU B  31       4.249 -13.803  -7.832  1.00  0.00
ATOM    414  CD  GLU B  31       5.057 -14.756  -8.669  1.00  0.00
ATOM    415  OE1 GLU B  31       5.354 -14.426  -9.792  1.00  0.00
ATOM    416  OE2 GLU B  31       5.377 -15.816  -8.184  1.00  0.00
ATOM    423  N   VAL B  32       6.485  -9.399  -7.709  1.00  0.00
ATOM    424  CA  VAL B  32       6.552  -7.876  -7.588  1.00  0.00
ATOM    425  C   VAL B  32       7.360  -7.436  -8.847  1.00  0.00
ATOM    426  O   VAL B  32       8.362  -8.142  -9.242  1.00  0.00
ATOM    427  CB  VAL B  32       7.257  -7.412  -6.300  1.00  0.00
ATOM    428  CG1 VAL B  32       8.706  -7.876  -6.289  1.00  0.00
ATOM    429  CG2 VAL B  32       7.175  -5.897  -6.182  1.00  0.00
ATOM    439  N   ARG B  33       6.773  -6.311  -9.425  1.00  0.00
ATOM    440  CA  ARG B  33       7.359  -5.743 -10.570  1.00  0.00
ATOM    441  C   ARG B  33       7.730  -4.354 -10.228  1.00  0.00
ATOM    442  O   ARG B  33       7.082  -3.461  -9.724  1.00  0.00
ATOM    443  CB  ARG B  33       6.405  -5.762 -11.755  1.00  0.00
ATOM    444  CG  ARG B  33       6.938  -5.102 -13.016  1.00  0.00
ATOM    445  CD  ARG B  33       5.978  -5.214 -14.144  1.00  0.00
ATOM    446  NE  ARG B  33       5.847  -6.585 -14.610  1.00  0.00
ATOM    447  CZ  ARG B  33       4.917  -7.010 -15.487  1.00  0.00
ATOM    448  NH1 ARG B  33       4.045  -6.160 -15.983  1.00  0.00
ATOM    449  NH2 ARG B  33       4.881  -8.280 -15.850  1.00  0.00
ATOM    463  N   VAL B  34       8.972  -4.051 -10.588  1.00  0.00
ATOM    464  CA  VAL B  34       9.466  -2.725 -10.237  1.00  0.00
ATOM    465  C   VAL B  34       9.783  -2.013 -11.414  1.00  0.00
ATOM    466  O   VAL B  34      10.465  -2.688 -12.153  1.00  0.00
ATOM    467  CB  VAL B  34      10.729  -2.783  -9.358  1.00  0.00
ATOM    468  CG1 VAL B  34      11.102  -1.392  -8.869  1.00  0.00
ATOM    469  CG2 VAL B  34      10.500  -3.724  -8.185  1.00  0.00
ATOM    479  N   THR B  35       9.216   -.694 -11.535  1.00  0.00
ATOM    480  CA  THR B  35       9.501    .089 -12.744  1.00  0.00
ATOM    481  C   THR B  35      10.231   1.511 -12.526  1.00  0.00
ATOM    482  O   THR B  35       9.967   2.239 -11.557  1.00  0.00
ATOM    483  CB  THR B  35       8.179    .300 -13.504  1.00  0.00
ATOM    484  OG1 THR B  35       7.627   -.972 -13.870  1.00  0.00
ATOM    485  CG2 THR B  35       8.412   1.127 -14.760  1.00  0.00
ATOM    493  N   VAL B  36      11.213   1.900 -13.236  1.00  0.00
ATOM    494  CA  VAL B  36      11.725   3.174 -13.093  1.00  0.00
ATOM    495  C   VAL B  36      11.296   4.003 -14.336  1.00  0.00
ATOM    496  O   VAL B  36      11.461   3.714 -15.546  1.00  0.00
ATOM    497  CB  VAL B  36      13.258   3.106 -12.957  1.00  0.00
ATOM    498  CG1 VAL B  36      13.870   2.419 -14.169  1.00  0.00
ATOM    499  CG2 VAL B  36      13.826   4.506 -12.786  1.00  0.00
ATOM    509  N   LEU B  37      10.736   5.212 -13.949  1.00  0.00
ATOM    510  CA  LEU B  37      10.372   6.012 -15.044  1.00  0.00
ATOM    511  C   LEU B  37      11.140   7.414 -14.977  1.00  0.00
ATOM    512  O   LEU B  37      11.433   8.053 -13.961  1.00  0.00
ATOM    513  CB  LEU B  37       8.849   6.194 -15.035  1.00  0.00
ATOM    514  CG  LEU B  37       8.024   4.900 -15.047  1.00  0.00
ATOM    515  CD1 LEU B  37       7.754   4.457 -13.616  1.00  0.00
ATOM    516  CD2 LEU B  37       6.724   5.134 -15.802  1.00  0.00
ATOM    528  N   ARG B  38      11.490   7.966 -16.120  1.00  0.00
ATOM    529  CA  ARG B  38      11.963   9.259 -16.144  1.00  0.00
ATOM    530  C   ARG B  38      10.908  10.427 -16.552  1.00  0.00
ATOM    531  O   ARG B  38       9.943  10.503 -17.333  1.00  0.00
ATOM    532  CB  ARG B  38      13.153   9.247 -17.093  1.00  0.00
ATOM    533  CG  ARG B  38      13.854  10.586 -17.257  1.00  0.00
ATOM    534  CD  ARG B  38      15.086  10.464 -18.078  1.00  0.00
ATOM    535  NE  ARG B  38      15.785  11.733 -18.198  1.00  0.00
ATOM    536  CZ  ARG B  38      15.627  12.600 -19.217  1.00  0.00
ATOM    537  NH1 ARG B  38      14.792  12.321 -20.194  1.00  0.00
ATOM    538  NH2 ARG B  38      16.311  13.730 -19.235  1.00  0.00
ATOM    552  N   GLN B  39      10.996  11.584 -15.783  1.00  0.00
ATOM    553  CA  GLN B  39       9.930  12.566 -16.237  1.00  0.00
ATOM    554  C   GLN B  39      10.496  13.655 -17.101  1.00  0.00
ATOM    555  O   GLN B  39      11.381  14.364 -16.616  1.00  0.00
ATOM    556  CB  GLN B  39       9.219  13.213 -15.046  1.00  0.00
ATOM    557  CG  GLN B  39       8.061  14.118 -15.428  1.00  0.00
ATOM    558  CD  GLN B  39       7.399  14.754 -14.220  1.00  0.00
ATOM    559  OE1 GLN B  39       7.149  14.089 -13.211  1.00  0.00
ATOM    560  NE2 GLN B  39       7.112  16.047 -14.316  1.00  0.00
ATOM    569  N   ALA B  40      10.114  13.914 -18.249  1.00  0.00
ATOM    570  CA  ALA B  40      10.732  14.872 -18.931  1.00  0.00
ATOM    571  C   ALA B  40      10.081  16.246 -19.197  1.00  0.00
ATOM    572  O   ALA B  40       9.159  16.636 -19.833  1.00  0.00
ATOM    573  CB  ALA B  40      11.052  14.434 -20.254  1.00  0.00
ATOM    579  N   GLY B  41      10.410  17.078 -18.311  1.00  0.00
ATOM    580  CA  GLY B  41       9.690  18.281 -18.405  1.00  0.00
ATOM    581  C   GLY B  41       8.363  17.581 -18.001  1.00  0.00
ATOM    582  O   GLY B  41       8.269  17.009 -16.923  1.00  0.00
ATOM    586  N   SER B  42       7.309  17.738 -18.844  1.00  0.00
ATOM    587  CA  SER B  42       5.925  17.213 -18.638  1.00  0.00
ATOM    588  C   SER B  42       5.594  15.863 -19.193  1.00  0.00
ATOM    589  O   SER B  42       4.389  15.370 -19.173  1.00  0.00
ATOM    590  CB  SER B  42       4.926  18.191 -19.225  1.00  0.00
ATOM    591  OG  SER B  42       5.074  18.286 -20.615  1.00  0.00
ATOM    597  N   GLN B  43       6.621  15.194 -19.812  1.00  0.00
ATOM    598  CA  GLN B  43       6.325  13.988 -20.430  1.00  0.00
ATOM    599  C   GLN B  43       6.794  12.782 -19.770  1.00  0.00
ATOM    600  O   GLN B  43       7.753  12.543 -19.037  1.00  0.00
ATOM    601  CB  GLN B  43       6.882  14.014 -21.855  1.00  0.00
ATOM    602  CG  GLN B  43       6.347  15.148 -22.713  1.00  0.00
ATOM    603  CD  GLN B  43       4.861  15.014 -22.988  1.00  0.00
ATOM    604  OE1 GLN B  43       4.415  14.042 -23.604  1.00  0.00
ATOM    605  NE2 GLN B  43       4.086  15.991 -22.533  1.00  0.00
ATOM    614  N   MET B  44       6.241  11.691 -19.910  1.00  0.00
ATOM    615  CA  MET B  44       6.924  10.706 -19.073  1.00  0.00
ATOM    616  C   MET B  44       7.387   9.478 -19.852  1.00  0.00
ATOM    617  O   MET B  44       6.618   8.928 -20.649  1.00  0.00
ATOM    618  CB  MET B  44       6.008  10.280 -17.927  1.00  0.00
ATOM    619  CG  MET B  44       6.625   9.271 -16.970  1.00  0.00
ATOM    620  SD  MET B  44       5.535   8.864 -15.591  1.00  0.00
ATOM    621  CE  MET B  44       5.579  10.393 -14.662  1.00  0.00
ATOM    631  N   THR B  45       8.579   8.989 -19.575  1.00  0.00
ATOM    632  CA  THR B  45       8.944   7.950 -20.326  1.00  0.00
ATOM    633  C   THR B  45       9.359   6.680 -19.411  1.00  0.00
ATOM    634  O   THR B  45       9.721   6.513 -18.227  1.00  0.00
ATOM    635  CB  THR B  45      10.082   8.420 -21.251  1.00  0.00
ATOM    636  OG1 THR B  45      11.207   8.825 -20.461  1.00  0.00
ATOM    637  CG2 THR B  45       9.623   9.589 -22.109  1.00  0.00
ATOM    645  N   GLU B  46       9.256   5.530 -19.947  1.00  0.00
ATOM    646  CA  GLU B  46       9.606   4.429 -19.001  1.00  0.00
ATOM    647  C   GLU B  46      10.887   4.023 -19.512  1.00  0.00
ATOM    648  O   GLU B  46      11.070   3.741 -20.724  1.00  0.00
ATOM    649  CB  GLU B  46       8.624   3.255 -18.998  1.00  0.00
ATOM    650  CG  GLU B  46       9.006   2.118 -18.060  1.00  0.00
ATOM    651  CD  GLU B  46       8.006    .996 -18.064  1.00  0.00
ATOM    652  OE1 GLU B  46       6.852   1.254 -18.312  1.00  0.00
ATOM    653  OE2 GLU B  46       8.396   -.122 -17.819  1.00  0.00
ATOM    660  N   VAL B  47      11.793   3.879 -18.605  1.00  0.00
ATOM    661  CA  VAL B  47      13.138   3.650 -18.919  1.00  0.00
ATOM    662  C   VAL B  47      13.577   2.251 -18.517  1.00  0.00
ATOM    663  O   VAL B  47      14.285   1.598 -19.286  1.00  0.00
ATOM    664  CB  VAL B  47      14.012   4.703 -18.211  1.00  0.00
ATOM    665  CG1 VAL B  47      15.488   4.414 -18.446  1.00  0.00
ATOM    666  CG2 VAL B  47      13.649   6.095 -18.706  1.00  0.00
ATOM    676  N   CYS B  48      13.122   1.795 -17.475  1.00  0.00
ATOM    677  CA  CYS B  48      13.446    .499 -17.112  1.00  0.00
ATOM    678  C   CYS B  48      12.576   -.234 -16.247  1.00  0.00
ATOM    679  O   CYS B  48      11.716   -.080 -15.422  1.00  0.00
ATOM    680  CB  CYS B  48      14.822    .513 -16.446  1.00  0.00
ATOM    681  SG  CYS B  48      15.428  -1.123 -15.968  1.00  0.00
ATOM    687  N   ALA B  49      12.686  -1.399 -16.573  1.00  0.00
ATOM    688  CA  ALA B  49      11.830  -2.083 -15.764  1.00  0.00
ATOM    689  C   ALA B  49      12.446  -3.165 -15.303  1.00  0.00
ATOM    690  O   ALA B  49      13.328  -3.784 -15.917  1.00  0.00
ATOM    691  CB  ALA B  49      10.692  -2.205 -16.279  1.00  0.00
ATOM    697  N   ALA B  50      11.908  -3.547 -14.349  1.00  0.00
ATOM    698  CA  ALA B  50      12.502  -4.736 -14.005  1.00  0.00
ATOM    699  C   ALA B  50      11.647  -5.327 -13.195  1.00  0.00
ATOM    700  O   ALA B  50      10.945  -4.635 -12.544  1.00  0.00
ATOM    701  CB  ALA B  50      13.694  -4.557 -13.170  1.00  0.00
ATOM    707  N   THR B  51      11.744  -6.728 -13.391  1.00  0.00
ATOM    708  CA  THR B  51      10.841  -7.554 -12.783  1.00  0.00
ATOM    709  C   THR B  51      11.546  -8.495 -12.159  1.00  0.00
ATOM    710  O   THR B  51      12.400  -9.181 -12.667  1.00  0.00
ATOM    711  CB  THR B  51       9.854  -8.221 -13.758  1.00  0.00
ATOM    712  OG1 THR B  51       9.175  -7.212 -14.518  1.00  0.00
ATOM    713  CG2 THR B  51       8.831  -9.051 -12.998  1.00  0.00
ATOM    721  N   TYR B  52      11.143  -8.679 -11.035  1.00  0.00
ATOM    722  CA  TYR B  52      11.778  -9.576 -10.331  1.00  0.00
ATOM    723  C   TYR B  52      10.766 -10.310 -10.077  1.00  0.00
ATOM    724  O   TYR B  52       9.615  -9.923  -9.686  1.00  0.00
ATOM    725  CB  TYR B  52      12.466  -9.057  -9.067  1.00  0.00
ATOM    726  CG  TYR B  52      13.401  -7.894  -9.315  1.00  0.00
ATOM    727  CD1 TYR B  52      12.909  -6.597  -9.320  1.00  0.00
ATOM    728  CD2 TYR B  52      14.751  -8.125  -9.536  1.00  0.00
ATOM    729  CE1 TYR B  52      13.763  -5.535  -9.546  1.00  0.00
ATOM    730  CE2 TYR B  52      15.605  -7.063  -9.762  1.00  0.00
ATOM    731  CZ  TYR B  52      15.115  -5.772  -9.768  1.00  0.00
ATOM    732  OH  TYR B  52      15.966  -4.715  -9.993  1.00  0.00
ATOM    742  N   THR B  53      11.363 -11.258  -9.845  1.00  0.00
ATOM    743  CA  THR B  53      10.698 -12.260  -9.482  1.00  0.00
ATOM    744  C   THR B  53      11.541 -12.675  -8.392  1.00  0.00
ATOM    745  O   THR B  53      12.520 -12.162  -8.211  1.00  0.00
ATOM    746  CB  THR B  53      10.530 -13.312 -10.594  1.00  0.00
ATOM    747  OG1 THR B  53      11.792 -13.937 -10.860  1.00  0.00
ATOM    748  CG2 THR B  53      10.012 -12.662 -11.869  1.00  0.00
ATOM    756  N   VAL B  54      11.007 -13.518  -7.530  1.00  0.00
ATOM    757  CA  VAL B  54      11.693 -14.021  -6.426  1.00  0.00
ATOM    758  C   VAL B  54      11.773 -14.706  -7.823  1.00  0.00
ATOM    759  O   VAL B  54      10.737 -14.734  -8.505  1.00  0.00
ATOM    760  CB  VAL B  54      10.961 -14.690  -5.247  1.00  0.00
ATOM    761  CG1 VAL B  54      10.292 -15.980  -5.698  1.00  0.00
ATOM    762  CG2 VAL B  54      11.940 -14.958  -4.114  1.00  0.00
ATOM    772  N   GLU B  55      12.665 -15.285  -8.075  1.00  0.00
ATOM    773  CA  GLU B  55      13.674 -16.072  -8.714  1.00  0.00
ATOM    774  C   GLU B  55      14.364 -15.051  -9.777  1.00  0.00
ATOM    775  O   GLU B  55      14.779 -15.433 -10.884  1.00  0.00
ATOM    776  CB  GLU B  55      13.059 -17.307  -9.376  1.00  0.00
ATOM    777  CG  GLU B  55      12.349 -18.248  -8.414  1.00  0.00
ATOM    778  CD  GLU B  55      11.848 -19.499  -9.081  1.00  0.00
ATOM    779  OE1 GLU B  55      11.944 -19.588 -10.282  1.00  0.00
ATOM    780  OE2 GLU B  55      11.370 -20.367  -8.390  1.00  0.00
ATOM    787  N   ASP B  56      14.404 -13.724  -9.397  1.00  0.00
ATOM    788  CA  ASP B  56      15.274 -12.502  -9.641  1.00  0.00
ATOM    789  C   ASP B  56      15.540 -12.007 -10.977  1.00  0.00
ATOM    790  O   ASP B  56      16.576 -11.350 -11.232  1.00  0.00
ATOM    791  CB  ASP B  56      16.662 -12.720  -9.033  1.00  0.00
ATOM    792  CG  ASP B  56      16.627 -12.890  -7.520  1.00  0.00
ATOM    793  OD1 ASP B  56      15.922 -12.150  -6.875  1.00  0.00
ATOM    794  OD2 ASP B  56      17.306 -13.757  -7.025  1.00  0.00
ATOM    799  N   GLU B  57      14.817 -12.476 -11.900  1.00  0.00
ATOM    800  CA  GLU B  57      15.221 -11.869 -13.049  1.00  0.00
ATOM    801  C   GLU B  57      15.023 -10.439 -12.778  1.00  0.00
ATOM    802  O   GLU B  57      14.398  -9.935 -11.665  1.00  0.00
ATOM    803  CB  GLU B  57      14.415 -12.348 -14.259  1.00  0.00
ATOM    804  CG  GLU B  57      14.656 -13.802 -14.639  1.00  0.00
ATOM    805  CD  GLU B  57      13.874 -14.228 -15.851  1.00  0.00
ATOM    806  OE1 GLU B  57      13.109 -13.437 -16.348  1.00  0.00
ATOM    807  OE2 GLU B  57      14.043 -15.345 -16.280  1.00  0.00
ATOM    814  N   LEU B  58      15.879  -9.827 -13.717  1.00  0.00
ATOM    815  CA  LEU B  58      15.799  -8.465 -14.004  1.00  0.00
ATOM    816  C   LEU B  58      15.693  -8.109 -15.514  1.00  0.00
ATOM    817  O   LEU B  58      16.493  -8.592 -16.265  1.00  0.00
ATOM    818  CB  LEU B  58      17.029  -7.791 -13.384  1.00  0.00
ATOM    819  CG  LEU B  58      17.090  -6.264 -13.519  1.00  0.00
ATOM    820  CD1 LEU B  58      17.882  -5.682 -12.357  1.00  0.00
ATOM    821  CD2 LEU B  58      17.726  -5.898 -14.852  1.00  0.00
ATOM    833  N   ALA B  59      14.799  -7.289 -15.975  1.00  0.00
ATOM    834  CA  ALA B  59      14.917  -6.950 -17.363  1.00  0.00
ATOM    835  C   ALA B  59      15.486  -5.492 -17.711  1.00  0.00
ATOM    836  O   ALA B  59      15.459  -4.613 -16.830  1.00  0.00
ATOM    837  CB  ALA B  59      13.723  -7.256 -17.935  1.00  0.00
ATOM    843  N   PHE B  60      16.002  -5.189 -18.921  1.00  0.00
ATOM    844  CA  PHE B  60      16.413  -3.829 -18.975  1.00  0.00
ATOM    845  C   PHE B  60      15.987  -3.196 -20.045  1.00  0.00
ATOM    846  O   PHE B  60      15.708  -3.757 -21.085  1.00  0.00
ATOM    847  CB  PHE B  60      17.934  -3.673 -18.966  1.00  0.00
ATOM    848  CG  PHE B  60      18.624  -4.391 -20.091  1.00  0.00
ATOM    849  CD1 PHE B  60      18.815  -3.768 -21.316  1.00  0.00
ATOM    850  CD2 PHE B  60      19.082  -5.689 -19.928  1.00  0.00
ATOM    851  CE1 PHE B  60      19.449  -4.428 -22.352  1.00  0.00
ATOM    852  CE2 PHE B  60      19.717  -6.350 -20.961  1.00  0.00
ATOM    853  CZ  PHE B  60      19.900  -5.718 -22.175  1.00  0.00
ATOM    863  N   LEU B  61      15.786  -2.033 -19.829  1.00  0.00
ATOM    864  CA  LEU B  61      15.281  -1.674 -20.995  1.00  0.00
ATOM    865  C   LEU B  61      16.174   -.774 -21.597  1.00  0.00
ATOM    866  O   LEU B  61      17.221   -.618 -20.967  1.00  0.00
ATOM    867  CB  LEU B  61      13.899  -1.034 -20.815  1.00  0.00
ATOM    868  CG  LEU B  61      12.855  -1.896 -20.095  1.00  0.00
ATOM    869  CD1 LEU B  61      11.595  -1.075 -19.856  1.00  0.00
ATOM    870  CD2 LEU B  61      12.553  -3.131 -20.930  1.00  0.00
ATOM    882  N   ASP B  62      15.799   -.235 -22.658  1.00  0.00
ATOM    883  CA  ASP B  62      16.736    .288 -23.390  1.00  0.00
ATOM    884  C   ASP B  62      17.837   1.220 -22.886  1.00  0.00
ATOM    885  O   ASP B  62      17.639   2.218 -22.201  1.00  0.00
ATOM    886  CB  ASP B  62      15.943    .979 -24.503  1.00  0.00
ATOM    887  CG  ASP B  62      15.280   -.005 -25.457  1.00  0.00
ATOM    888  OD1 ASP B  62      15.558  -1.176 -25.359  1.00  0.00
ATOM    889  OD2 ASP B  62      14.502    .425 -26.275  1.00  0.00
ATOM    894  N   ASP B  63      19.040    .820 -23.314  1.00  0.00
ATOM    895  CA  ASP B  63      20.317   1.437 -23.105  1.00  0.00
ATOM    896  C   ASP B  63      20.479   1.500 -21.680  1.00  0.00
ATOM    897  O   ASP B  63      21.395   2.120 -21.130  1.00  0.00
ATOM    898  CB  ASP B  63      20.409   2.839 -23.713  1.00  0.00
ATOM    899  CG  ASP B  63      20.319   2.833 -25.233  1.00  0.00
ATOM    900  OD1 ASP B  63      20.511   1.792 -25.816  1.00  0.00
ATOM    901  OD2 ASP B  63      20.059   3.869 -25.797  1.00  0.00
ATOM    906  N   SER B  64      19.755    .719 -21.026  1.00  0.00
ATOM    907  CA  SER B  64      19.810    .974 -19.677  1.00  0.00
ATOM    908  C   SER B  64      20.023   -.347 -19.543  1.00  0.00
ATOM    909  O   SER B  64      19.411  -1.291 -20.032  1.00  0.00
ATOM    910  CB  SER B  64      18.552   1.494 -19.010  1.00  0.00
ATOM    911  OG  SER B  64      18.169   2.729 -19.552  1.00  0.00
ATOM    917  N   THR B  65      20.812   -.375 -18.745  1.00  0.00
ATOM    918  CA  THR B  65      21.248  -1.406 -18.180  1.00  0.00
ATOM    919  C   THR B  65      20.894  -1.032 -16.809  1.00  0.00
ATOM    920  O   THR B  65      21.133    .077 -16.272  1.00  0.00
ATOM    921  CB  THR B  65      22.751  -1.636 -18.422  1.00  0.00
ATOM    922  OG1 THR B  65      22.988  -1.825 -19.823  1.00  0.00
ATOM    923  CG2 THR B  65      23.232  -2.862 -17.661  1.00  0.00
ATOM    931  N   CYS B  66      20.312  -2.016 -16.244  1.00  0.00
ATOM    932  CA  CYS B  66      19.778  -1.968 -15.017  1.00  0.00
ATOM    933  C   CYS B  66      20.172  -3.047 -14.253  1.00  0.00
ATOM    934  O   CYS B  66      19.889  -4.169 -14.579  1.00  0.00
ATOM    935  CB  CYS B  66      18.251  -1.943 -15.090  1.00  0.00
ATOM    936  SG  CYS B  66      17.435  -1.938 -13.476  1.00  0.00
ATOM    942  N   THR B  67      20.557  -2.765 -13.195  1.00  0.00
ATOM    943  CA  THR B  67      20.899  -4.016 -12.444  1.00  0.00
ATOM    944  C   THR B  67      20.277  -3.687 -11.215  1.00  0.00
ATOM    945  O   THR B  67      20.100  -2.615 -10.611  1.00  0.00
ATOM    946  CB  THR B  67      22.398  -4.307 -12.247  1.00  0.00
ATOM    947  OG1 THR B  67      22.963  -3.337 -11.357  1.00  0.00
ATOM    948  CG2 THR B  67      23.130  -4.255 -13.580  1.00  0.00
ATOM    956  N   GLY B  68      20.090  -4.736 -10.618  1.00  0.00
ATOM    957  CA  GLY B  68      19.424  -4.482  -9.512  1.00  0.00
ATOM    958  C   GLY B  68      19.299  -5.742  -8.933  1.00  0.00
ATOM    959  O   GLY B  68      19.642  -6.842  -9.428  1.00  0.00
ATOM    963  N   THR B  69      18.746  -5.545  -7.836  1.00  0.00
ATOM    964  CA  THR B  69      18.650  -6.706  -6.906  1.00  0.00
ATOM    965  C   THR B  69      17.486  -6.533  -5.955  1.00  0.00
ATOM    966  O   THR B  69      16.918  -5.416  -5.613  1.00  0.00
ATOM    967  CB  THR B  69      19.942  -6.897  -6.090  1.00  0.00
ATOM    968  OG1 THR B  69      19.897  -8.156  -5.405  1.00  0.00
ATOM    969  CG2 THR B  69      20.102  -5.777  -5.074  1.00  0.00
ATOM    977  N   SER B  70      17.191  -7.585  -5.283  1.00  0.00
ATOM    978  CA  SER B  70      16.106  -7.295  -4.315  1.00  0.00
ATOM    979  C   SER B  70      16.445  -7.914  -3.110  1.00  0.00
ATOM    980  O   SER B  70      17.112  -8.970  -3.022  1.00  0.00
ATOM    981  CB  SER B  70      14.751  -7.812  -4.759  1.00  0.00
ATOM    982  OG  SER B  70      14.739  -9.212  -4.806  1.00  0.00
ATOM    988  N   SER B  71      15.761  -7.255  -2.174  1.00  0.00
ATOM    989  CA  SER B  71      15.793  -7.793   -.815  1.00  0.00
ATOM    990  C   SER B  71      14.801  -7.470    .088  1.00  0.00
ATOM    991  O   SER B  71      14.296  -6.424    .527  1.00  0.00
ATOM    992  CB  SER B  71      17.084  -7.398   -.126  1.00  0.00
ATOM    993  OG  SER B  71      17.130  -7.901   1.181  1.00  0.00
ATOM    999  N   GLY B  72      14.041  -8.476    .200  1.00  0.00
ATOM   1000  CA  GLY B  72      13.153  -8.101   1.176  1.00  0.00
ATOM   1001  C   GLY B  72      12.227  -7.062    .522  1.00  0.00
ATOM   1002  O   GLY B  72      11.659  -7.268   -.571  1.00  0.00
ATOM   1006  N   ASN B  73      12.141  -5.916   1.241  1.00  0.00
ATOM   1007  CA  ASN B  73      11.320  -4.768    .693  1.00  0.00
ATOM   1008  C   ASN B  73      12.174  -3.595   -.158  1.00  0.00
ATOM   1009  O   ASN B  73      11.875  -2.425   -.435  1.00  0.00
ATOM   1010  CB  ASN B  73      10.560  -4.150   1.852  1.00  0.00
ATOM   1011  CG  ASN B  73      11.470  -3.529   2.875  1.00  0.00
ATOM   1012  OD1 ASN B  73      12.671  -3.823   2.915  1.00  0.00
ATOM   1013  ND2 ASN B  73      10.923  -2.675   3.702  1.00  0.00
ATOM   1020  N   LYS B  74      13.388  -3.800   -.460  1.00  0.00
ATOM   1021  CA  LYS B  74      14.198  -2.720  -1.102  1.00  0.00
ATOM   1022  C   LYS B  74      14.625  -3.110  -2.523  1.00  0.00
ATOM   1023  O   LYS B  74      15.038  -4.244  -2.935  1.00  0.00
ATOM   1024  CB  LYS B  74      15.436  -2.397   -.264  1.00  0.00
ATOM   1025  CG  LYS B  74      15.134  -1.747   1.080  1.00  0.00
ATOM   1026  CD  LYS B  74      16.413  -1.337   1.795  1.00  0.00
ATOM   1027  CE  LYS B  74      16.112   -.654   3.121  1.00  0.00
ATOM   1028  NZ  LYS B  74      17.353   -.219   3.818  1.00  0.00
ATOM   1042  N   VAL B  75      14.435  -2.127  -3.380  1.00  0.00
ATOM   1043  CA  VAL B  75      14.873  -2.429  -4.672  1.00  0.00
ATOM   1044  C   VAL B  75      15.993  -1.416  -5.131  1.00  0.00
ATOM   1045  O   VAL B  75      16.182   -.237  -4.932  1.00  0.00
ATOM   1046  CB  VAL B  75      13.664  -2.392  -5.625  1.00  0.00
ATOM   1047  CG1 VAL B  75      14.079  -2.812  -7.027  1.00  0.00
ATOM   1048  CG2 VAL B  75      12.560  -3.294  -5.096  1.00  0.00
ATOM   1058  N   ASN B  76      17.011  -2.049  -5.694  1.00  0.00
ATOM   1059  CA  ASN B  76      18.168  -1.108  -6.062  1.00  0.00
ATOM   1060  C   ASN B  76      18.418  -1.029  -7.557  1.00  0.00
ATOM   1061  O   ASN B  76      18.657  -2.178  -8.110  1.00  0.00
ATOM   1062  CB  ASN B  76      19.456  -1.518  -5.372  1.00  0.00
ATOM   1063  CG  ASN B  76      20.571   -.536  -5.599  1.00  0.00
ATOM   1064  OD1 ASN B  76      20.601    .165  -6.617  1.00  0.00
ATOM   1065  ND2 ASN B  76      21.491   -.471  -4.669  1.00  0.00
ATOM   1072  N   LEU B  77      18.358    .134  -8.251  1.00  0.00
ATOM   1073  CA  LEU B  77      18.535    .139  -9.636  1.00  0.00
ATOM   1074  C   LEU B  77      19.894    .785 -10.004  1.00  0.00
ATOM   1075  O   LEU B  77      20.379   1.836  -9.641  1.00  0.00
ATOM   1076  CB  LEU B  77      17.368    .891 -10.289  1.00  0.00
ATOM   1077  CG  LEU B  77      15.965    .429  -9.876  1.00  0.00
ATOM   1078  CD1 LEU B  77      14.920   1.295 -10.567  1.00  0.00
ATOM   1079  CD2 LEU B  77      15.785  -1.038 -10.239  1.00  0.00
ATOM   1091  N   THR B  78      20.665    .081 -10.711  1.00  0.00
ATOM   1092  CA  THR B  78      21.846    .697 -11.080  1.00  0.00
ATOM   1093  C   THR B  78      21.849    .986 -12.500  1.00  0.00
ATOM   1094  O   THR B  78      21.538    .096 -13.341  1.00  0.00
ATOM   1095  CB  THR B  78      23.064   -.173 -10.719  1.00  0.00
ATOM   1096  OG1 THR B  78      23.130   -.342  -9.297  1.00  0.00
ATOM   1097  CG2 THR B  78      24.348    .479 -11.208  1.00  0.00
ATOM   1105  N   ILE B  79      22.168   2.386 -12.767  1.00  0.00
ATOM   1106  CA  ILE B  79      22.204   2.759 -14.109  1.00  0.00
ATOM   1107  C   ILE B  79      23.605   3.045 -14.692  1.00  0.00
ATOM   1108  O   ILE B  79      24.456   3.799 -14.185  1.00  0.00
ATOM   1109  CB  ILE B  79      21.302   3.994 -14.285  1.00  0.00
ATOM   1110  CG1 ILE B  79      19.971   3.793 -13.556  1.00  0.00
ATOM   1111  CG2 ILE B  79      21.067   4.274 -15.762  1.00  0.00
ATOM   1112  CD1 ILE B  79      19.164   2.624 -14.070  1.00  0.00
ATOM   1124  N   GLN B  80      23.948   2.312 -15.812  1.00  0.00
ATOM   1125  CA  GLN B  80      25.316   2.614 -16.229  1.00  0.00
ATOM   1126  C   GLN B  80      25.404   3.436 -17.558  1.00  0.00
ATOM   1127  O   GLN B  80      24.597   3.199 -18.467  1.00  0.00
ATOM   1128  CB  GLN B  80      26.096   1.305 -16.372  1.00  0.00
ATOM   1129  CG  GLN B  80      26.223    .510 -15.083  1.00  0.00
ATOM   1130  CD  GLN B  80      26.997   -.780 -15.272  1.00  0.00
ATOM   1131  OE1 GLN B  80      26.991  -1.371 -16.356  1.00  0.00
ATOM   1132  NE2 GLN B  80      27.668  -1.226 -14.217  1.00  0.00
ATOM   1141  N   GLY B  81      26.343   4.325 -17.688  1.00  0.00
ATOM   1142  CA  GLY B  81      26.732   5.145 -18.846  1.00  0.00
ATOM   1143  C   GLY B  81      25.773   6.262 -19.115  1.00  0.00
ATOM   1144  O   GLY B  81      25.488   6.641 -20.256  1.00  0.00
ATOM   1148  N   LEU B  82      25.268   6.761 -18.074  1.00  0.00
ATOM   1149  CA  LEU B  82      24.345   7.824 -18.024  1.00  0.00
ATOM   1150  C   LEU B  82      25.106   8.971 -18.690  1.00  0.00
ATOM   1151  O   LEU B  82      26.318   9.069 -18.529  1.00  0.00
ATOM   1152  CB  LEU B  82      23.933   8.152 -16.583  1.00  0.00
ATOM   1153  CG  LEU B  82      22.728   7.373 -16.042  1.00  0.00
ATOM   1154  CD1 LEU B  82      22.622   7.582 -14.538  1.00  0.00
ATOM   1155  CD2 LEU B  82      21.464   7.837 -16.749  1.00  0.00
ATOM   1167  N   ARG B  83      24.475   9.788 -19.384  1.00  0.00
ATOM   1168  CA  ARG B  83      25.014  10.944 -20.077  1.00  0.00
ATOM   1169  C   ARG B  83      24.489  12.118 -19.347  1.00  0.00
ATOM   1170  O   ARG B  83      23.534  11.919 -18.611  1.00  0.00
ATOM   1171  CB  ARG B  83      24.594  11.001 -21.539  1.00  0.00
ATOM   1172  CG  ARG B  83      25.109   9.857 -22.397  1.00  0.00
ATOM   1173  CD  ARG B  83      24.633   9.964 -23.800  1.00  0.00
ATOM   1174  NE  ARG B  83      23.194   9.778 -23.900  1.00  0.00
ATOM   1175  CZ  ARG B  83      22.471   9.990 -25.017  1.00  0.00
ATOM   1176  NH1 ARG B  83      23.065  10.393 -26.118  1.00  0.00
ATOM   1177  NH2 ARG B  83      21.165   9.791 -25.006  1.00  0.00
ATOM   1191  N   ALA B  84      25.114  13.296 -19.548  1.00  0.00
ATOM   1192  CA  ALA B  84      24.804  14.495 -18.838  1.00  0.00
ATOM   1193  C   ALA B  84      23.390  14.961 -18.975  1.00  0.00
ATOM   1194  O   ALA B  84      22.708  15.148 -17.916  1.00  0.00
ATOM   1195  CB  ALA B  84      25.845  15.709 -19.377  1.00  0.00
ATOM   1201  N   MET B  85      22.873  14.720 -20.076  1.00  0.00
ATOM   1202  CA  MET B  85      21.612  15.073 -20.538  1.00  0.00
ATOM   1203  C   MET B  85      20.527  14.194 -19.952  1.00  0.00
ATOM   1204  O   MET B  85      19.348  14.428 -20.169  1.00  0.00
ATOM   1205  CB  MET B  85      21.608  15.012 -22.065  1.00  0.00
ATOM   1206  CG  MET B  85      22.515  16.033 -22.738  1.00  0.00
ATOM   1207  SD  MET B  85      22.089  17.732 -22.307  1.00  0.00
ATOM   1208  CE  MET B  85      20.497  17.896 -23.111  1.00  0.00
ATOM   1218  N   ASP B  86      20.944  13.151 -19.201  1.00  0.00
ATOM   1219  CA  ASP B  86      20.048  12.155 -18.631  1.00  0.00
ATOM   1220  C   ASP B  86      19.560  12.521 -17.280  1.00  0.00
ATOM   1221  O   ASP B  86      18.795  11.765 -16.665  1.00  0.00
ATOM   1222  CB  ASP B  86      20.741  10.793 -18.549  1.00  0.00
ATOM   1223  CG  ASP B  86      21.015  10.184 -19.918  1.00  0.00
ATOM   1224  OD1 ASP B  86      20.383  10.590 -20.864  1.00  0.00
ATOM   1225  OD2 ASP B  86      21.854   9.320 -20.004  1.00  0.00
ATOM   1230  N   THR B  87      19.927  13.687 -16.898  1.00  0.00
ATOM   1231  CA  THR B  87      19.612  14.321 -15.676  1.00  0.00
ATOM   1232  C   THR B  87      18.118  14.469 -15.614  1.00  0.00
ATOM   1233  O   THR B  87      17.426  14.653 -16.608  1.00  0.00
ATOM   1234  CB  THR B  87      20.307  15.689 -15.547  1.00  0.00
ATOM   1235  OG1 THR B  87      20.047  16.239 -14.249  1.00  0.00
ATOM   1236  CG2 THR B  87      19.799  16.648 -16.612  1.00  0.00
ATOM   1244  N   GLY B  88      17.585  14.258 -14.375  1.00  0.00
ATOM   1245  CA  GLY B  88      16.168  14.351 -14.109  1.00  0.00
ATOM   1246  C   GLY B  88      15.275  13.628 -13.116  1.00  0.00
ATOM   1247  O   GLY B  88      15.638  13.089 -12.044  1.00  0.00
ATOM   1251  N   LEU B  89      13.988  13.799 -13.262  1.00  0.00
ATOM   1252  CA  LEU B  89      13.392  13.198 -12.117  1.00  0.00
ATOM   1253  C   LEU B  89      13.105  11.672 -12.277  1.00  0.00
ATOM   1254  O   LEU B  89      12.583  11.121 -13.252  1.00  0.00
ATOM   1255  CB  LEU B  89      12.093  13.951 -11.802  1.00  0.00
ATOM   1256  CG  LEU B  89      12.250  15.233 -10.976  1.00  0.00
ATOM   1257  CD1 LEU B  89      13.075  16.245 -11.760  1.00  0.00
ATOM   1258  CD2 LEU B  89      10.876  15.792 -10.638  1.00  0.00
ATOM   1270  N   TYR B  90      13.497  10.880 -11.330  1.00  0.00
ATOM   1271  CA  TYR B  90      13.144   9.508 -11.531  1.00  0.00
ATOM   1272  C   TYR B  90      12.108   9.090 -10.486  1.00  0.00
ATOM   1273  O   TYR B  90      11.915   9.384  -9.305  1.00  0.00
ATOM   1274  CB  TYR B  90      14.388   8.619 -11.465  1.00  0.00
ATOM   1275  CG  TYR B  90      15.336   8.808 -12.628  1.00  0.00
ATOM   1276  CD1 TYR B  90      16.035   9.998 -12.766  1.00  0.00
ATOM   1277  CD2 TYR B  90      15.507   7.792 -13.556  1.00  0.00
ATOM   1278  CE1 TYR B  90      16.901  10.171 -13.828  1.00  0.00
ATOM   1279  CE2 TYR B  90      16.373   7.965 -14.618  1.00  0.00
ATOM   1280  CZ  TYR B  90      17.068   9.149 -14.756  1.00  0.00
ATOM   1281  OH  TYR B  90      17.931   9.321 -15.814  1.00  0.00
ATOM   1291  N   ILE B  91      11.181   8.361 -10.995  1.00  0.00
ATOM   1292  CA  ILE B  91      10.157   7.869 -10.089  1.00  0.00
ATOM   1293  C   ILE B  91      10.168   6.286 -10.004  1.00  0.00
ATOM   1294  O   ILE B  91      10.643   5.526 -10.924  1.00  0.00
ATOM   1295  CB  ILE B  91       8.774   8.372 -10.541  1.00  0.00
ATOM   1296  CG1 ILE B  91       8.718   9.901 -10.487  1.00  0.00
ATOM   1297  CG2 ILE B  91       7.679   7.765  -9.678  1.00  0.00
ATOM   1298  CD1 ILE B  91       7.495  10.492 -11.149  1.00  0.00
ATOM   1310  N   CYS B  92       9.910   5.735  -8.918  1.00  0.00
ATOM   1311  CA  CYS B  92       9.844   4.314  -8.772  1.00  0.00
ATOM   1312  C   CYS B  92       8.442   3.782  -8.591  1.00  0.00
ATOM   1313  O   CYS B  92       7.652   4.326  -7.769  1.00  0.00
ATOM   1314  CB  CYS B  92      10.695   3.882  -7.577  1.00  0.00
ATOM   1315  SG  CYS B  92      11.086   2.116  -7.549  1.00  0.00
ATOM   1321  N   LYS B  93       8.147   2.615  -9.199  1.00  0.00
ATOM   1322  CA  LYS B  93       6.770   2.124  -9.025  1.00  0.00
ATOM   1323  C   LYS B  93       6.862    .604  -8.729  1.00  0.00
ATOM   1324  O   LYS B  93       7.393   -.292  -9.361  1.00  0.00
ATOM   1325  CB  LYS B  93       5.916   2.399 -10.263  1.00  0.00
ATOM   1326  CG  LYS B  93       4.482   1.897 -10.163  1.00  0.00
ATOM   1327  CD  LYS B  93       3.724   2.124 -11.463  1.00  0.00
ATOM   1328  CE  LYS B  93       2.291   1.621 -11.365  1.00  0.00
ATOM   1329  NZ  LYS B  93       1.561   1.768 -12.653  1.00  0.00
ATOM   1343  N   VAL B  94       5.992    .170  -7.751  1.00  0.00
ATOM   1344  CA  VAL B  94       5.935  -1.179  -7.578  1.00  0.00
ATOM   1345  C   VAL B  94       4.481  -1.815  -7.853  1.00  0.00
ATOM   1346  O   VAL B  94       3.454  -1.008  -7.478  1.00  0.00
ATOM   1347  CB  VAL B  94       6.409  -1.458  -6.139  1.00  0.00
ATOM   1348  CG1 VAL B  94       5.469   -.809  -5.133  1.00  0.00
ATOM   1349  CG2 VAL B  94       6.498  -2.958  -5.904  1.00  0.00
ATOM   1359  N   GLU B  95       4.498  -3.090  -8.431  1.00  0.00
ATOM   1360  CA  GLU B  95       3.252  -3.713  -8.602  1.00  0.00
ATOM   1361  C   GLU B  95       3.234  -5.144  -8.110  1.00  0.00
ATOM   1362  O   GLU B  95       4.185  -5.974  -8.191  1.00  0.00
ATOM   1363  CB  GLU B  95       2.862  -3.659 -10.081  1.00  0.00
ATOM   1364  CG  GLU B  95       2.596  -2.257 -10.610  1.00  0.00
ATOM   1365  CD  GLU B  95       2.164  -2.248 -12.050  1.00  0.00
ATOM   1366  OE1 GLU B  95       2.154  -3.293 -12.655  1.00  0.00
ATOM   1367  OE2 GLU B  95       1.843  -1.193 -12.546  1.00  0.00
ATOM   1374  N   LEU B  96       2.227  -5.542  -7.413  1.00  0.00
ATOM   1375  CA  LEU B  96       2.242  -6.930  -7.014  1.00  0.00
ATOM   1376  C   LEU B  96       1.276  -7.869  -7.984  1.00  0.00
ATOM   1377  O   LEU B  96        .195  -7.730  -8.606  1.00  0.00
ATOM   1378  CB  LEU B  96       1.806  -7.000  -5.545  1.00  0.00
ATOM   1379  CG  LEU B  96       2.731  -6.300  -4.542  1.00  0.00
ATOM   1380  CD1 LEU B  96       2.063  -6.262  -3.174  1.00  0.00
ATOM   1381  CD2 LEU B  96       4.062  -7.035  -4.480  1.00  0.00
ATOM   1393  N   MET B  97       1.674  -9.031  -8.096  1.00  0.00
ATOM   1394  CA  MET B  97        .860  -9.970  -9.025  1.00  0.00
ATOM   1395  C   MET B  97        .708 -11.334  -8.632  1.00  0.00
ATOM   1396  O   MET B  97       1.553 -12.236  -8.891  1.00  0.00
ATOM   1397  CB  MET B  97       1.455 -10.020 -10.431  1.00  0.00
ATOM   1398  CG  MET B  97       1.434  -8.691 -11.172  1.00  0.00
ATOM   1399  SD  MET B  97       2.302  -8.760 -12.751  1.00  0.00
ATOM   1400  CE  MET B  97       4.006  -8.768 -12.201  1.00  0.00
ATOM   1410  N   TYR B  98       -.091 -11.409  -8.092  1.00  0.00
ATOM   1411  CA  TYR B  98       -.640 -12.594  -7.655  1.00  0.00
ATOM   1412  C   TYR B  98      -2.018 -12.458  -7.154  1.00  0.00
ATOM   1413  O   TYR B  98      -2.934 -12.005  -7.911  1.00  0.00
ATOM   1414  CB  TYR B  98        .259 -13.197  -6.573  1.00  0.00
ATOM   1415  CG  TYR B  98        .865 -12.170  -5.642  1.00  0.00
ATOM   1416  CD1 TYR B  98        .049 -11.440  -4.789  1.00  0.00
ATOM   1417  CD2 TYR B  98       2.236 -11.959  -5.640  1.00  0.00
ATOM   1418  CE1 TYR B  98        .603 -10.502  -3.939  1.00  0.00
ATOM   1419  CE2 TYR B  98       2.789 -11.021  -4.790  1.00  0.00
ATOM   1420  CZ  TYR B  98       1.978 -10.295  -3.942  1.00  0.00
ATOM   1421  OH  TYR B  98       2.529  -9.361  -3.095  1.00  0.00
ATOM   1431  N   PRO B  99      -2.336 -13.007  -6.006  1.00  0.00
ATOM   1432  CA  PRO B  99      -3.573 -12.438  -5.923  1.00  0.00
ATOM   1433  C   PRO B  99      -3.087 -11.174  -6.371  1.00  0.00
ATOM   1434  O   PRO B  99      -2.005 -10.645  -6.198  1.00  0.00
ATOM   1435  CB  PRO B  99      -4.011 -12.482  -4.456  1.00  0.00
ATOM   1436  CG  PRO B  99      -3.360 -13.710  -3.917  1.00  0.00
ATOM   1437  CD  PRO B  99      -2.045 -13.788  -4.647  1.00  0.00
ATOM   1445  N   PRO B 100      -4.384 -10.604  -6.770  1.00  0.00
ATOM   1446  CA  PRO B 100      -4.909  -9.483  -7.726  1.00  0.00
ATOM   1447  C   PRO B 100      -4.204  -8.445  -7.243  1.00  0.00
ATOM   1448  O   PRO B 100      -4.152  -7.918  -6.131  1.00  0.00
ATOM   1449  CB  PRO B 100      -6.412  -9.290  -7.496  1.00  0.00
ATOM   1450  CG  PRO B 100      -6.953 -10.677  -7.436  1.00  0.00
ATOM   1451  CD  PRO B 100      -5.835 -11.490  -6.840  1.00  0.00
ATOM   1459  N   PRO B 101      -3.850  -8.041  -8.383  1.00  0.00
ATOM   1460  CA  PRO B 101      -2.873  -7.081  -8.461  1.00  0.00
ATOM   1461  C   PRO B 101      -3.089  -5.967  -7.719  1.00  0.00
ATOM   1462  O   PRO B 101      -4.127  -5.246  -7.721  1.00  0.00
ATOM   1463  CB  PRO B 101      -2.861  -6.717  -9.949  1.00  0.00
ATOM   1464  CG  PRO B 101      -3.040  -8.022 -10.646  1.00  0.00
ATOM   1465  CD  PRO B 101      -3.976  -8.797  -9.757  1.00  0.00
ATOM   1473  N   TYR B 102      -2.046  -5.609  -7.102  1.00  0.00
ATOM   1474  CA  TYR B 102      -2.383  -4.602  -6.321  1.00  0.00
ATOM   1475  C   TYR B 102      -1.519  -3.541  -6.927  1.00  0.00
ATOM   1476  O   TYR B 102       -.286  -3.468  -7.154  1.00  0.00
ATOM   1477  CB  TYR B 102      -2.104  -4.890  -4.844  1.00  0.00
ATOM   1478  CG  TYR B 102      -2.911  -6.040  -4.283  1.00  0.00
ATOM   1479  CD1 TYR B 102      -2.286  -7.239  -3.974  1.00  0.00
ATOM   1480  CD2 TYR B 102      -4.275  -5.896  -4.078  1.00  0.00
ATOM   1481  CE1 TYR B 102      -3.022  -8.290  -3.461  1.00  0.00
ATOM   1482  CE2 TYR B 102      -5.011  -6.946  -3.566  1.00  0.00
ATOM   1483  CZ  TYR B 102      -4.390  -8.139  -3.258  1.00  0.00
ATOM   1484  OH  TYR B 102      -5.123  -9.185  -2.748  1.00  0.00
ATOM   1494  N   TYR B 103      -2.039  -2.478  -6.713  1.00  0.00
ATOM   1495  CA  TYR B 103      -1.435  -1.395  -7.266  1.00  0.00
ATOM   1496  C   TYR B 103      -1.003   -.435  -6.413  1.00  0.00
ATOM   1497  O   TYR B 103      -1.682   -.304  -5.368  1.00  0.00
ATOM   1498  CB  TYR B 103      -2.374   -.730  -8.275  1.00  0.00
ATOM   1499  CG  TYR B 103      -2.745  -1.620  -9.442  1.00  0.00
ATOM   1500  CD1 TYR B 103      -3.870  -2.428  -9.368  1.00  0.00
ATOM   1501  CD2 TYR B 103      -1.960  -1.627 -10.585  1.00  0.00
ATOM   1502  CE1 TYR B 103      -4.208  -3.240 -10.433  1.00  0.00
ATOM   1503  CE2 TYR B 103      -2.298  -2.439 -11.650  1.00  0.00
ATOM   1504  CZ  TYR B 103      -3.417  -3.243 -11.576  1.00  0.00
ATOM   1505  OH  TYR B 103      -3.754  -4.052 -12.637  1.00  0.00
ATOM   1515  N   VAL B 104       -.110    .234  -6.927  1.00  0.00
ATOM   1516  CA  VAL B 104        .134   1.041  -6.066  1.00  0.00
ATOM   1517  C   VAL B 104        .222   2.543  -6.201  1.00  0.00
ATOM   1518  O   VAL B 104        .578   2.867  -7.262  1.00  0.00
ATOM   1519  CB  VAL B 104       1.461    .460  -5.544  1.00  0.00
ATOM   1520  CG1 VAL B 104       1.912   1.202  -4.295  1.00  0.00
ATOM   1521  CG2 VAL B 104       1.299  -1.025  -5.259  1.00  0.00
ATOM   1531  N   GLY B 105        .090   3.322  -5.284  1.00  0.00
ATOM   1532  CA  GLY B 105        .253   4.509  -6.016  1.00  0.00
ATOM   1533  C   GLY B 105       1.851   4.536  -6.033  1.00  0.00
ATOM   1534  O   GLY B 105       2.497   3.521  -6.115  1.00  0.00
ATOM   1538  N   MET B 106       2.340   5.698  -6.206  1.00  0.00
ATOM   1539  CA  MET B 106       3.555   6.384  -6.736  1.00  0.00
ATOM   1540  C   MET B 106       4.047   7.128  -5.553  1.00  0.00
ATOM   1541  O   MET B 106       3.311   7.531  -4.628  1.00  0.00
ATOM   1542  CB  MET B 106       3.266   7.318  -7.909  1.00  0.00
ATOM   1543  CG  MET B 106       2.452   6.688  -9.031  1.00  0.00
ATOM   1544  SD  MET B 106       3.285   5.277  -9.786  1.00  0.00
ATOM   1545  CE  MET B 106       4.654   6.091 -10.604  1.00  0.00
ATOM   1555  N   GLY B 107       5.281   7.247  -5.620  1.00  0.00
ATOM   1556  CA  GLY B 107       6.118   7.839  -4.715  1.00  0.00
ATOM   1557  C   GLY B 107       6.253   9.164  -5.337  1.00  0.00
ATOM   1558  O   GLY B 107       5.677   9.501  -6.345  1.00  0.00
ATOM   1562  N   ASN B 108       7.088   9.831  -4.723  1.00  0.00
ATOM   1563  CA  ASN B 108       7.707  11.071  -4.930  1.00  0.00
ATOM   1564  C   ASN B 108       8.856  10.693  -5.733  1.00  0.00
ATOM   1565  O   ASN B 108       9.364   9.570  -5.639  1.00  0.00
ATOM   1566  CB  ASN B 108       8.093  11.776  -3.642  1.00  0.00
ATOM   1567  CG  ASN B 108       6.898  12.205  -2.838  1.00  0.00
ATOM   1568  OD1 ASN B 108       5.940  12.771  -3.378  1.00  0.00
ATOM   1569  ND2 ASN B 108       6.934  11.947  -1.555  1.00  0.00
ATOM   1576  N   GLY B 109       9.316  11.621  -6.487  1.00  0.00
ATOM   1577  CA  GLY B 109      10.480  11.298  -7.245  1.00  0.00
ATOM   1578  C   GLY B 109      11.771  11.469  -6.521  1.00  0.00
ATOM   1579  O   GLY B 109      11.820  12.005  -5.418  1.00  0.00
ATOM   1583  N   THR B 110      12.811  11.160  -7.241  1.00  0.00
ATOM   1584  CA  THR B 110      14.159  11.510  -6.908  1.00  0.00
ATOM   1585  C   THR B 110      14.868  12.300  -8.074  1.00  0.00
ATOM   1586  O   THR B 110      14.620  12.381  -9.256  1.00  0.00
ATOM   1587  CB  THR B 110      14.952  10.238  -6.553  1.00  0.00
ATOM   1588  OG1 THR B 110      14.418   9.658  -5.356  1.00  0.00
ATOM   1589  CG2 THR B 110      16.421  10.568  -6.340  1.00  0.00
ATOM   1597  N   GLN B 111      15.797  13.156  -7.721  1.00  0.00
ATOM   1598  CA  GLN B 111      16.373  13.848  -8.811  1.00  0.00
ATOM   1599  C   GLN B 111      17.681  13.349  -9.140  1.00  0.00
ATOM   1600  O   GLN B 111      18.290  13.382  -8.149  1.00  0.00
ATOM   1601  CB  GLN B 111      16.468  15.347  -8.516  1.00  0.00
ATOM   1602  CG  GLN B 111      15.125  16.030  -8.323  1.00  0.00
ATOM   1603  CD  GLN B 111      15.266  17.513  -8.034  1.00  0.00
ATOM   1604  OE1 GLN B 111      16.282  17.960  -7.494  1.00  0.00
ATOM   1605  NE2 GLN B 111      14.245  18.284  -8.391  1.00  0.00
ATOM   1614  N   ILE B 112      18.021  12.997 -10.382  1.00  0.00
ATOM   1615  CA  ILE B 112      19.365  12.499 -10.590  1.00  0.00
ATOM   1616  C   ILE B 112      20.145  13.520 -11.446  1.00  0.00
ATOM   1617  O   ILE B 112      19.794  14.182 -12.434  1.00  0.00
ATOM   1618  CB  ILE B 112      19.347  11.121 -11.276  1.00  0.00
ATOM   1619  CG1 ILE B 112      18.705  10.077 -10.359  1.00  0.00
ATOM   1620  CG2 ILE B 112      20.757  10.700 -11.661  1.00  0.00
ATOM   1621  CD1 ILE B 112      18.655   8.688 -10.956  1.00  0.00
ATOM   1633  N   TYR B 113      21.339  13.832 -10.916  1.00  0.00
ATOM   1634  CA  TYR B 113      22.068  14.863 -11.603  1.00  0.00
ATOM   1635  C   TYR B 113      23.210  14.343 -12.138  1.00  0.00
ATOM   1636  O   TYR B 113      23.833  13.967 -11.186  1.00  0.00
ATOM   1637  CB  TYR B 113      22.448  16.033 -10.694  1.00  0.00
ATOM   1638  CG  TYR B 113      21.268  16.874 -10.256  1.00  0.00
ATOM   1639  CD1 TYR B 113      20.491  16.470  -9.180  1.00  0.00
ATOM   1640  CD2 TYR B 113      20.965  18.047 -10.930  1.00  0.00
ATOM   1641  CE1 TYR B 113      19.414  17.238  -8.780  1.00  0.00
ATOM   1642  CE2 TYR B 113      19.888  18.814 -10.530  1.00  0.00
ATOM   1643  CZ  TYR B 113      19.114  18.413  -9.460  1.00  0.00
ATOM   1644  OH  TYR B 113      18.042  19.177  -9.062  1.00  0.00
ATOM   1654  N   VAL B 114      23.487  14.431 -13.378  1.00  0.00
ATOM   1655  CA  VAL B 114      24.681  13.853 -13.921  1.00  0.00
ATOM   1656  C   VAL B 114      25.639  14.953 -14.237  1.00  0.00
ATOM   1657  O   VAL B 114      25.260  15.920 -14.835  1.00  0.00
ATOM   1658  CB  VAL B 114      24.375  13.041 -15.193  1.00  0.00
ATOM   1659  CG1 VAL B 114      25.637  12.368 -15.712  1.00  0.00
ATOM   1660  CG2 VAL B 114      23.294  12.010 -14.903  1.00  0.00
ATOM   1670  N   ILE B 115      26.886  14.754 -13.683  1.00  0.00
ATOM   1671  CA  ILE B 115      27.887  15.852 -13.870  1.00  0.00
ATOM   1672  C   ILE B 115      29.104  15.506 -14.634  1.00  0.00
ATOM   1673  O   ILE B 115      29.778  14.528 -14.341  1.00  0.00
ATOM   1674  CB  ILE B 115      28.359  16.401 -12.511  1.00  0.00
ATOM   1675  CG1 ILE B 115      27.176  16.979 -11.729  1.00  0.00
ATOM   1676  CG2 ILE B 115      29.437  17.455 -12.708  1.00  0.00
ATOM   1677  CD1 ILE B 115      27.503  17.327 -10.295  1.00  0.00
ATOM   1689  N   ASP B 116      29.358  16.328 -15.614  1.00  0.00
ATOM   1690  CA  ASP B 116      30.552  16.063 -16.271  1.00  0.00
ATOM   1691  C   ASP B 116      31.678  16.570 -15.395  1.00  0.00
ATOM   1692  O   ASP B 116      31.575  17.669 -14.864  1.00  0.00
ATOM   1693  CB  ASP B 116      30.568  16.730 -17.649  1.00  0.00
ATOM   1694  CG  ASP B 116      29.702  16.004 -18.669  1.00  0.00
ATOM   1695  OD1 ASP B 116      29.313  14.891 -18.404  1.00  0.00
ATOM   1696  OD2 ASP B 116      29.437  16.569 -19.703  1.00  0.00
ATOM   1701  N   PRO B 117      32.749  15.870 -15.233  1.00  0.00
ATOM   1702  CA  PRO B 117      33.900  16.318 -14.422  1.00  0.00
ATOM   1703  C   PRO B 117      34.480  17.386 -15.128  1.00  0.00
ATOM   1704  O   PRO B 117      34.480  17.368 -16.358  1.00  0.00
ATOM   1705  CB  PRO B 117      34.855  15.123 -14.344  1.00  0.00
ATOM   1706  CG  PRO B 117      34.538  14.322 -15.561  1.00  0.00
ATOM   1707  CD  PRO B 117      33.053  14.486 -15.741  1.00  0.00
ATOM   1715  N   GLU B 118      35.004  18.217 -14.440  1.00  0.00
ATOM   1716  CA  GLU B 118      35.513  19.235 -15.176  1.00  0.00
ATOM   1717  C   GLU B 118      36.672  18.596 -15.786  1.00  0.00
ATOM   1718  O   GLU B 118      37.274  17.658 -15.247  1.00  0.00
ATOM   1719  CB  GLU B 118      35.885  20.450 -14.323  1.00  0.00
ATOM   1720  CG  GLU B 118      34.699  21.153 -13.679  1.00  0.00
ATOM   1721  CD  GLU B 118      35.100  22.362 -12.879  1.00  0.00
ATOM   1722  OE1 GLU B 118      36.275  22.617 -12.771  1.00  0.00
ATOM   1723  OE2 GLU B 118      34.229  23.031 -12.375  1.00  0.00
ATOM   1730  N   PRO B 119      36.981  19.115 -16.974  1.00  0.00
ATOM   1731  CA  PRO B 119      38.030  18.606 -17.762  1.00  0.00
ATOM   1732  C   PRO B 119      39.230  19.129 -17.057  1.00  0.00
ATOM   1733  O   PRO B 119      40.198  19.338 -17.729  1.00  0.00
ATOM   1734  OXT PRO B 119      39.195  19.319 -15.873  1.00  0.00
ATOM   1735  CB  PRO B 119      37.822  19.218 -19.151  1.00  0.00
ATOM   1736  CG  PRO B 119      37.102  20.495 -18.883  1.00  0.00
ATOM   1737  CD  PRO B 119      36.228  20.191 -17.695  1.00  0.00
ATOM      1  N   GLN A   1      -1.862 -20.344   7.943  1.00  0.00
ATOM      2  CA  GLN A   1      -1.485 -21.099   6.766  1.00  0.00
ATOM      3  C   GLN A   1      -2.664 -21.081   5.862  1.00  0.00
ATOM      4  O   GLN A   1      -3.748 -21.364   6.329  1.00  0.00
ATOM      5  CB  GLN A   1      -1.082 -22.537   7.105  1.00  0.00
ATOM      6  CG  GLN A   1      -0.630 -23.355   5.908  1.00  0.00
ATOM      7  CD  GLN A   1      -0.178 -24.750   6.297  1.00  0.00
ATOM      8  OE1 GLN A   1      -0.406 -25.200   7.424  1.00  0.00
ATOM      9  NE2 GLN A   1       0.466 -25.444   5.366  1.00  0.00
ATOM     20  N   VAL A   2      -2.421 -20.856   4.628  1.00  0.00
ATOM     21  CA  VAL A   2      -3.365 -20.839   3.581  1.00  0.00
ATOM     22  C   VAL A   2      -3.059 -21.806   2.451  1.00  0.00
ATOM     23  O   VAL A   2      -2.028 -21.730   1.825  1.00  0.00
ATOM     24  CB  VAL A   2      -3.455 -19.408   3.020  1.00  0.00
ATOM     25  CG1 VAL A   2      -4.418 -19.357   1.843  1.00  0.00
ATOM     26  CG2 VAL A   2      -3.891 -18.448   4.117  1.00  0.00
ATOM     36  N   GLN A   3      -4.127 -22.452   1.986  1.00  0.00
ATOM     37  CA  GLN A   3      -3.874 -23.550   1.013  1.00  0.00
ATOM     38  C   GLN A   3      -5.080 -23.248   0.230  1.00  0.00
ATOM     39  O   GLN A   3      -6.199 -22.808   0.714  1.00  0.00
ATOM     40  CB  GLN A   3      -3.858 -24.970   1.587  1.00  0.00
ATOM     41  CG  GLN A   3      -3.567 -26.052   0.561  1.00  0.00
ATOM     42  CD  GLN A   3      -3.647 -27.447   1.153  1.00  0.00
ATOM     43  OE1 GLN A   3      -4.736 -27.959   1.426  1.00  0.00
ATOM     44  NE2 GLN A   3      -2.492 -28.070   1.354  1.00  0.00
ATOM     53  N   LEU A   4      -4.654 -23.219  -1.021  1.00  0.00
ATOM     54  CA  LEU A   4      -5.314 -22.992  -2.282  1.00  0.00
ATOM     55  C   LEU A   4      -5.389 -24.303  -2.947  1.00  0.00
ATOM     56  O   LEU A   4      -4.458 -25.076  -2.774  1.00  0.00
ATOM     57  CB  LEU A   4      -4.554 -21.989  -3.158  1.00  0.00
ATOM     58  CG  LEU A   4      -4.849 -20.508  -2.883  1.00  0.00
ATOM     59  CD1 LEU A   4      -4.250 -20.113  -1.540  1.00  0.00
ATOM     60  CD2 LEU A   4      -4.279 -19.659  -4.008  1.00  0.00
ATOM     72  N   GLN A   5      -6.503 -24.565  -3.550  1.00  0.00
ATOM     73  CA  GLN A   5      -6.720 -25.856  -4.017  1.00  0.00
ATOM     74  C   GLN A   5      -7.320 -25.456  -5.264  1.00  0.00
ATOM     75  O   GLN A   5      -7.684 -24.253  -5.442  1.00  0.00
ATOM     76  CB  GLN A   5      -7.638 -26.713  -3.140  1.00  0.00
ATOM     77  CG  GLN A   5      -7.083 -27.004  -1.757  1.00  0.00
ATOM     78  CD  GLN A   5      -8.028 -27.844  -0.919  1.00  0.00
ATOM     79  OE1 GLN A   5      -9.139 -28.168  -1.347  1.00  0.00
ATOM     80  NE2 GLN A   5      -7.592 -28.205   0.282  1.00  0.00
ATOM     89  N   GLU A   6      -7.236 -26.441  -6.175  1.00  0.00
ATOM     90  CA  GLU A   6      -7.652 -26.451  -7.505  1.00  0.00
ATOM     91  C   GLU A   6      -8.469 -27.460  -7.745  1.00  0.00
ATOM     92  O   GLU A   6      -8.495 -28.510  -7.086  1.00  0.00
ATOM     93  CB  GLU A   6      -6.481 -26.563  -8.484  1.00  0.00
ATOM     94  CG  GLU A   6      -5.607 -25.320  -8.564  1.00  0.00
ATOM     95  CD  GLU A   6      -6.288 -24.169  -9.248  1.00  0.00
ATOM     96  OE1 GLU A   6      -7.222 -24.403  -9.978  1.00  0.00
ATOM     97  OE2 GLU A   6      -5.875 -23.052  -9.042  1.00  0.00
ATOM    104  N   SER A   7      -9.116 -27.102  -8.755  1.00  0.00
ATOM    105  CA  SER A   7     -10.046 -28.038  -9.264  1.00  0.00
ATOM    106  C   SER A   7      -9.887 -28.706 -10.364  1.00  0.00
ATOM    107  O   SER A   7      -9.520 -28.019 -11.313  1.00  0.00
ATOM    108  CB  SER A   7     -11.392 -27.374  -9.475  1.00  0.00
ATOM    109  OG  SER A   7     -11.300 -26.343 -10.420  1.00  0.00
ATOM    115  N   GLY A   8     -10.581 -29.756 -10.523  1.00  0.00
ATOM    116  CA  GLY A   8     -10.204 -29.710 -11.841  1.00  0.00
ATOM    117  C   GLY A   8      -9.107 -30.294 -12.509  1.00  0.00
ATOM    118  O   GLY A   8      -8.423 -31.258 -12.143  1.00  0.00
ATOM    122  N   GLY A   9      -9.329 -29.715 -13.628  1.00  0.00
ATOM    123  CA  GLY A   9      -9.157 -29.350 -14.937  1.00  0.00
ATOM    124  C   GLY A   9      -9.633 -30.219 -15.895  1.00  0.00
ATOM    125  O   GLY A   9     -10.240 -31.259 -15.660  1.00  0.00
ATOM    129  N   GLY A  10      -9.282 -29.783 -17.008  1.00  0.00
ATOM    130  CA  GLY A  10      -9.720 -30.472 -18.026  1.00  0.00
ATOM    131  C   GLY A  10      -9.194 -29.824 -19.216  1.00  0.00
ATOM    132  O   GLY A  10      -8.213 -28.995 -19.239  1.00  0.00
ATOM    136  N   LEU A  11      -9.864 -30.420 -20.087  1.00  0.00
ATOM    137  CA  LEU A  11      -9.979 -30.072 -21.396  1.00  0.00
ATOM    138  C   LEU A  11     -11.355 -29.478 -21.635  1.00  0.00
ATOM    139  O   LEU A  11     -12.306 -29.810 -20.910  1.00  0.00
ATOM    140  CB  LEU A  11      -9.737 -31.307 -22.274  1.00  0.00
ATOM    141  CG  LEU A  11      -8.267 -31.672 -22.517  1.00  0.00
ATOM    142  CD1 LEU A  11      -7.636 -32.133 -21.210  1.00  0.00
ATOM    143  CD2 LEU A  11      -8.182 -32.759 -23.578  1.00  0.00
ATOM    155  N   VAL A  12     -11.470 -28.522 -22.539  1.00  0.00
ATOM    156  CA  VAL A  12     -12.848 -28.026 -22.789  1.00  0.00
ATOM    157  C   VAL A  12     -12.855 -27.743 -24.240  1.00  0.00
ATOM    158  O   VAL A  12     -11.681 -27.676 -24.782  1.00  0.00
ATOM    159  CB  VAL A  12     -13.192 -26.754 -21.994  1.00  0.00
ATOM    160  CG1 VAL A  12     -14.639 -26.352 -22.231  1.00  0.00
ATOM    161  CG2 VAL A  12     -12.931 -26.982 -20.513  1.00  0.00
ATOM    171  N   GLN A  13     -14.062 -28.022 -24.838  1.00  0.00
ATOM    172  CA  GLN A  13     -14.244 -27.792 -26.222  1.00  0.00
ATOM    173  C   GLN A  13     -14.614 -26.368 -26.292  1.00  0.00
ATOM    174  O   GLN A  13     -15.484 -25.938 -25.438  1.00  0.00
ATOM    175  CB  GLN A  13     -15.324 -28.691 -26.831  1.00  0.00
ATOM    176  CG  GLN A  13     -14.983 -30.170 -26.820  1.00  0.00
ATOM    177  CD  GLN A  13     -16.068 -31.020 -27.452  1.00  0.00
ATOM    178  OE1 GLN A  13     -17.223 -31.005 -27.012  1.00  0.00
ATOM    179  NE2 GLN A  13     -15.707 -31.766 -28.489  1.00  0.00
ATOM    188  N   ALA A  14     -14.203 -25.776 -27.481  1.00  0.00
ATOM    189  CA  ALA A  14     -14.473 -24.361 -27.816  1.00  0.00
ATOM    190  C   ALA A  14     -15.948 -23.931 -27.802  1.00  0.00
ATOM    191  O   ALA A  14     -16.838 -24.624 -28.349  1.00  0.00
ATOM    192  CB  ALA A  14     -13.975 -24.058 -29.209  1.00  0.00
ATOM    198  N   GLY A  15     -16.206 -22.762 -27.131  1.00  0.00
ATOM    199  CA  GLY A  15     -17.534 -22.227 -27.036  1.00  0.00
ATOM    200  C   GLY A  15     -18.182 -22.710 -25.811  1.00  0.00
ATOM    201  O   GLY A  15     -19.175 -22.094 -25.413  1.00  0.00
ATOM    205  N   GLY A  16     -17.514 -23.640 -25.085  1.00  0.00
ATOM    206  CA  GLY A  16     -18.046 -24.348 -23.920  1.00  0.00
ATOM    207  C   GLY A  16     -17.885 -23.670 -22.517  1.00  0.00
ATOM    208  O   GLY A  16     -17.342 -22.564 -22.277  1.00  0.00
ATOM    212  N   SER A  17     -18.249 -24.362 -21.365  1.00  0.00
ATOM    213  CA  SER A  17     -17.934 -23.635 -20.104  1.00  0.00
ATOM    214  C   SER A  17     -17.049 -24.362 -19.136  1.00  0.00
ATOM    215  O   SER A  17     -16.950 -25.595 -19.063  1.00  0.00
ATOM    216  CB  SER A  17     -19.220 -23.283 -19.381  1.00  0.00
ATOM    217  OG  SER A  17     -20.002 -22.408 -20.146  1.00  0.00
ATOM    223  N   LEU A  18     -16.348 -23.458 -18.378  1.00  0.00
ATOM    224  CA  LEU A  18     -15.556 -24.113 -17.435  1.00  0.00
ATOM    225  C   LEU A  18     -15.714 -23.532 -15.975  1.00  0.00
ATOM    226  O   LEU A  18     -16.047 -22.396 -15.651  1.00  0.00
ATOM    227  CB  LEU A  18     -14.100 -24.029 -17.908  1.00  0.00
ATOM    228  CG  LEU A  18     -13.058 -24.649 -16.968  1.00  0.00
ATOM    229  CD1 LEU A  18     -13.330 -26.140 -16.822  1.00  0.00
ATOM    230  CD2 LEU A  18     -11.663 -24.399 -17.521  1.00  0.00
ATOM    242  N   ARG A  19     -15.666 -24.305 -14.987  1.00  0.00
ATOM    243  CA  ARG A  19     -15.728 -23.622 -13.629  1.00  0.00
ATOM    244  C   ARG A  19     -14.511 -23.973 -12.798  1.00  0.00
ATOM    245  O   ARG A  19     -14.227 -25.133 -12.519  1.00  0.00
ATOM    246  CB  ARG A  19     -16.972 -24.022 -12.851  1.00  0.00
ATOM    247  CG  ARG A  19     -17.086 -23.407 -11.466  1.00  0.00
ATOM    248  CD  ARG A  19     -18.409 -23.680 -10.850  1.00  0.00
ATOM    249  NE  ARG A  19     -19.475 -22.937 -11.502  1.00  0.00
ATOM    250  CZ  ARG A  19     -20.790 -23.115 -11.264  1.00  0.00
ATOM    251  NH1 ARG A  19     -21.183 -24.013 -10.389  1.00  0.00
ATOM    252  NH2 ARG A  19     -21.683 -22.387 -11.910  1.00  0.00
ATOM    266  N   LEU A  20     -13.828 -22.899 -12.338  1.00  0.00
ATOM    267  CA  LEU A  20     -12.629 -23.121 -11.558  1.00  0.00
ATOM    268  C   LEU A  20     -12.928 -22.784 -10.067  1.00  0.00
ATOM    269  O   LEU A  20     -13.490 -21.832  -9.602  1.00  0.00
ATOM    270  CB  LEU A  20     -11.479 -22.258 -12.094  1.00  0.00
ATOM    271  CG  LEU A  20     -11.180 -22.406 -13.591  1.00  0.00
ATOM    272  CD1 LEU A  20     -10.023 -21.490 -13.971  1.00  0.00
ATOM    273  CD2 LEU A  20     -10.852 -23.858 -13.903  1.00  0.00
ATOM    285  N   SER A  21     -12.581 -23.661  -9.203  1.00  0.00
ATOM    286  CA  SER A  21     -12.910 -23.327  -7.848  1.00  0.00
ATOM    287  C   SER A  21     -11.802 -23.162  -6.943  1.00  0.00
ATOM    288  O   SER A  21     -11.016 -24.027  -6.783  1.00  0.00
ATOM    289  CB  SER A  21     -13.819 -24.392  -7.267  1.00  0.00
ATOM    290  OG  SER A  21     -13.162 -25.628  -7.191  1.00  0.00
ATOM    296  N   CYS A  22     -11.918 -22.308  -6.028  1.00  0.00
ATOM    297  CA  CYS A  22     -10.786 -22.258  -5.243  1.00  0.00
ATOM    298  C   CYS A  22     -11.152 -22.145  -3.781  1.00  0.00
ATOM    299  O   CYS A  22     -11.883 -21.336  -3.268  1.00  0.00
ATOM    300  CB  CYS A  22      -9.917 -21.075  -5.669  1.00  0.00
ATOM    301  SG  CYS A  22      -8.359 -20.938  -4.760  1.00  0.00
ATOM    307  N   ALA A  23     -10.371 -22.684  -2.946  1.00  0.00
ATOM    308  CA  ALA A  23     -10.757 -22.579  -1.636  1.00  0.00
ATOM    309  C   ALA A  23      -9.584 -22.272  -0.971  1.00  0.00
ATOM    310  O   ALA A  23      -8.560 -22.842  -1.341  1.00  0.00
ATOM    311  CB  ALA A  23     -11.404 -23.775  -1.131  1.00  0.00
ATOM    317  N   ALA A  24      -9.719 -21.477   0.046  1.00  0.00
ATOM    318  CA  ALA A  24      -8.653 -21.106   0.891  1.00  0.00
ATOM    319  C   ALA A  24      -9.008 -21.909   2.040  1.00  0.00
ATOM    320  O   ALA A  24     -10.205 -22.110   2.319  1.00  0.00
ATOM    321  CB  ALA A  24      -8.552 -19.606   1.057  1.00  0.00
ATOM    327  N   SER A  25      -7.984 -22.110   2.782  1.00  0.00
ATOM    328  CA  SER A  25      -8.125 -22.931   4.056  1.00  0.00
ATOM    329  C   SER A  25      -7.336 -21.903   4.691  1.00  0.00
ATOM    330  O   SER A  25      -6.452 -21.250   4.179  1.00  0.00
ATOM    331  CB  SER A  25      -7.499 -24.312   4.082  1.00  0.00
ATOM    332  OG  SER A  25      -6.100 -24.230   4.034  1.00  0.00
ATOM    338  N   GLY A  26      -7.498 -22.128   5.925  1.00  0.00
ATOM    339  CA  GLY A  26      -6.903 -21.845   7.196  1.00  0.00
ATOM    340  C   GLY A  26      -7.848 -20.557   7.347  1.00  0.00
ATOM    341  O   GLY A  26      -8.752 -20.456   6.514  1.00  0.00
ATOM    345  N   ASN A  27      -7.616 -19.552   8.314  1.00  0.00
ATOM    346  CA  ASN A  27      -8.629 -18.467   8.816  1.00  0.00
ATOM    347  C   ASN A  27      -8.676 -17.148   8.053  1.00  0.00
ATOM    348  O   ASN A  27      -7.908 -16.240   8.287  1.00  0.00
ATOM    349  CB  ASN A  27      -8.372 -18.132  10.274  1.00  0.00
ATOM    350  CG  ASN A  27      -8.681 -19.279  11.195  1.00  0.00
ATOM    351  OD1 ASN A  27      -9.752 -19.891  11.107  1.00  0.00
ATOM    352  ND2 ASN A  27      -7.763 -19.583  12.077  1.00  0.00
ATOM    359  N   ILE A  28      -9.662 -16.979   7.059  1.00  0.00
ATOM    360  CA  ILE A  28      -9.135 -15.794   6.456  1.00  0.00
ATOM    361  C   ILE A  28     -10.785 -15.314   6.983  1.00  0.00
ATOM    362  O   ILE A  28     -11.825 -15.827   6.504  1.00  0.00
ATOM    363  CB  ILE A  28      -8.799 -15.837   4.954  1.00  0.00
ATOM    364  CG1 ILE A  28      -7.785 -16.947   4.666  1.00  0.00
ATOM    365  CG2 ILE A  28      -8.266 -14.490   4.490  1.00  0.00
ATOM    366  CD1 ILE A  28      -7.520 -17.163   3.192  1.00  0.00
ATOM    378  N   SER A  29     -10.844 -14.314   7.569  1.00  0.00
ATOM    379  CA  SER A  29     -11.477 -13.254   8.110  1.00  0.00
ATOM    380  C   SER A  29     -11.300 -11.873   7.381  1.00  0.00
ATOM    381  O   SER A  29     -12.084 -10.881   7.350  1.00  0.00
ATOM    382  CB  SER A  29     -10.997 -13.177   9.546  1.00  0.00
ATOM    383  OG  SER A  29     -11.410 -14.302  10.274  1.00  0.00
ATOM    389  N   GLN A  30      -9.951 -11.743   7.156  1.00  0.00
ATOM    390  CA  GLN A  30      -9.329 -10.412   6.900  1.00  0.00
ATOM    391  C   GLN A  30      -9.633 -10.550   5.493  1.00  0.00
ATOM    392  O   GLN A  30      -9.746 -11.631   4.852  1.00  0.00
ATOM    393  CB  GLN A  30      -7.837 -10.265   7.209  1.00  0.00
ATOM    394  CG  GLN A  30      -7.479 -10.479   8.668  1.00  0.00
ATOM    395  CD  GLN A  30      -8.107  -9.439   9.577  1.00  0.00
ATOM    396  OE1 GLN A  30      -7.917  -8.234   9.389  1.00  0.00
ATOM    397  NE2 GLN A  30      -8.861  -9.900  10.570  1.00  0.00
ATOM    406  N   ARG A  31      -9.698  -9.351   5.108  1.00  0.00
ATOM    407  CA  ARG A  31      -9.967  -8.920   4.037  1.00  0.00
ATOM    408  C   ARG A  31      -8.666  -9.608   3.486  1.00  0.00
ATOM    409  O   ARG A  31      -7.435  -9.187   3.839  1.00  0.00
ATOM    410  CB  ARG A  31     -10.040  -7.401   3.994  1.00  0.00
ATOM    411  CG  ARG A  31     -11.205  -6.795   4.761  1.00  0.00
ATOM    412  CD  ARG A  31     -11.215  -5.313   4.662  1.00  0.00
ATOM    413  NE  ARG A  31     -12.312  -4.728   5.417  1.00  0.00
ATOM    414  CZ  ARG A  31     -12.551  -3.406   5.517  1.00  0.00
ATOM    415  NH1 ARG A  31     -11.767  -2.547   4.905  1.00  0.00
ATOM    416  NH2 ARG A  31     -13.577  -2.972   6.229  1.00  0.00
ATOM    430  N   ASN A  32      -9.002 -10.150   2.465  1.00  0.00
ATOM    431  CA  ASN A  32      -8.337 -10.804   1.799  1.00  0.00
ATOM    432  C   ASN A  32      -8.933 -10.530   0.619  1.00  0.00
ATOM    433  O   ASN A  32     -10.065 -10.283   0.532  1.00  0.00
ATOM    434  CB  ASN A  32      -8.349 -12.260   2.226  1.00  0.00
ATOM    435  CG  ASN A  32      -9.659 -12.937   1.935  1.00  0.00
ATOM    436  OD1 ASN A  32      -9.804 -13.627   0.919  1.00  0.00
ATOM    437  ND2 ASN A  32     -10.618 -12.754   2.808  1.00  0.00
ATOM    444  N   TRP A  33      -8.209 -10.633  -0.261  1.00  0.00
ATOM    445  CA  TRP A  33      -8.541 -10.506  -1.688  1.00  0.00
ATOM    446  C   TRP A  33      -8.219 -11.823  -2.479  1.00  0.00
ATOM    447  O   TRP A  33      -7.331 -12.649  -2.304  1.00  0.00
ATOM    448  CB  TRP A  33      -7.775  -9.330  -2.295  1.00  0.00
ATOM    449  CG  TRP A  33      -8.113  -8.009  -1.672  1.00  0.00
ATOM    450  CD1 TRP A  33      -9.138  -7.752  -0.812  1.00  0.00
ATOM    451  CD2 TRP A  33      -7.419  -6.751  -1.859  1.00  0.00
ATOM    452  NE1 TRP A  33      -9.133  -6.427  -0.453  1.00  0.00
ATOM    453  CE2 TRP A  33      -8.087  -5.800  -1.083  1.00  0.00
ATOM    454  CE3 TRP A  33      -6.303  -6.363  -2.610  1.00  0.00
ATOM    455  CZ2 TRP A  33      -7.679  -4.476  -1.034  1.00  0.00
ATOM    456  CZ3 TRP A  33      -5.893  -5.036  -2.559  1.00  0.00
ATOM    457  CH2 TRP A  33      -6.563  -4.118  -1.791  1.00  0.00
ATOM    468  N   MET A  34      -9.024 -12.068  -3.469  1.00  0.00
ATOM    469  CA  MET A  34      -8.540 -13.280  -4.208  1.00  0.00
ATOM    470  C   MET A  34      -8.360 -13.106  -5.827  1.00  0.00
ATOM    471  O   MET A  34      -9.011 -12.457  -6.640  1.00  0.00
ATOM    472  CB  MET A  34      -9.501 -14.426  -3.901  1.00  0.00
ATOM    473  CG  MET A  34      -9.050 -15.783  -4.424  1.00  0.00
ATOM    474  SD  MET A  34      -9.456 -16.026  -6.165  1.00  0.00
ATOM    475  CE  MET A  34      -8.505 -17.498  -6.531  1.00  0.00
ATOM    485  N   GLY A  35      -7.379 -13.774  -6.386  1.00  0.00
ATOM    486  CA  GLY A  35      -7.165 -13.809  -7.867  1.00  0.00
ATOM    487  C   GLY A  35      -6.916 -14.960  -8.763  1.00  0.00
ATOM    488  O   GLY A  35      -6.323 -16.031  -8.537  1.00  0.00
ATOM    492  N   TRP A  36      -7.398 -14.768  -9.921  1.00  0.00
ATOM    493  CA  TRP A  36      -6.967 -15.783 -10.745  1.00  0.00
ATOM    494  C   TRP A  36      -6.018 -15.185 -11.697  1.00  0.00
ATOM    495  O   TRP A  36      -6.357 -14.113 -12.261  1.00  0.00
ATOM    496  CB  TRP A  36      -8.142 -16.439 -11.474  1.00  0.00
ATOM    497  CG  TRP A  36      -9.237 -16.892 -10.557  1.00  0.00
ATOM    498  CD1 TRP A  36     -10.101 -16.096  -9.865  1.00  0.00
ATOM    499  CD2 TRP A  36      -9.595 -18.256 -10.226  1.00  0.00
ATOM    500  NE1 TRP A  36     -10.967 -16.867  -9.129  1.00  0.00
ATOM    501  CE2 TRP A  36     -10.673 -18.190  -9.339  1.00  0.00
ATOM    502  CE3 TRP A  36      -9.095 -19.507 -10.607  1.00  0.00
ATOM    503  CZ2 TRP A  36     -11.264 -19.331  -8.819  1.00  0.00
ATOM    504  CZ3 TRP A  36      -9.690 -20.651 -10.087  1.00  0.00
ATOM    505  CH2 TRP A  36     -10.747 -20.564  -9.217  1.00  0.00
ATOM    516  N   TYR A  37      -4.920 -16.018 -12.031  1.00  0.00
ATOM    517  CA  TYR A  37      -3.968 -15.471 -13.039  1.00  0.00
ATOM    518  C   TYR A  37      -3.555 -16.537 -14.008  1.00  0.00
ATOM    519  O   TYR A  37      -3.281 -17.696 -13.748  1.00  0.00
ATOM    520  CB  TYR A  37      -2.727 -14.875 -12.371  1.00  0.00
ATOM    521  CG  TYR A  37      -1.945 -15.869 -11.541  1.00  0.00
ATOM    522  CD1 TYR A  37      -0.836 -16.504 -12.083  1.00  0.00
ATOM    523  CD2 TYR A  37      -2.334 -16.145 -10.239  1.00  0.00
ATOM    524  CE1 TYR A  37      -0.121 -17.412 -11.324  1.00  0.00
ATOM    525  CE2 TYR A  37      -1.620 -17.052  -9.481  1.00  0.00
ATOM    526  CZ  TYR A  37      -0.518 -17.685 -10.020  1.00  0.00
ATOM    527  OH  TYR A  37       0.194 -18.587  -9.266  1.00  0.00
ATOM    537  N   ARG A  38      -3.348 -16.223 -15.192  1.00  0.00
ATOM    538  CA  ARG A  38      -2.981 -17.283 -16.096  1.00  0.00
ATOM    539  C   ARG A  38      -1.486 -17.371 -16.603  1.00  0.00
ATOM    540  O   ARG A  38      -0.571 -16.534 -16.381  1.00  0.00
ATOM    541  CB  ARG A  38      -3.900 -17.180 -17.304  1.00  0.00
ATOM    542  CG  ARG A  38      -3.702 -15.934 -18.154  1.00  0.00
ATOM    543  CD  ARG A  38      -4.663 -15.883 -19.285  1.00  0.00
ATOM    544  NE  ARG A  38      -4.464 -14.703 -20.112  1.00  0.00
ATOM    545  CZ  ARG A  38      -5.220 -14.382 -21.181  1.00  0.00
ATOM    546  NH1 ARG A  38      -6.217 -15.160 -21.538  1.00  0.00
ATOM    547  NH2 ARG A  38      -4.958 -13.285 -21.869  1.00  0.00
ATOM    561  N   GLN A  39      -1.109 -18.643 -17.100  1.00  0.00
ATOM    562  CA  GLN A  39       0.198 -18.420 -17.671  1.00  0.00
ATOM    563  C   GLN A  39       0.300 -19.164 -19.044  1.00  0.00
ATOM    564  O   GLN A  39       0.210 -20.380 -19.281  1.00  0.00
ATOM    565  CB  GLN A  39       1.286 -18.893 -16.703  1.00  0.00
ATOM    566  CG  GLN A  39       2.702 -18.586 -17.161  1.00  0.00
ATOM    567  CD  GLN A  39       3.741 -18.976 -16.126  1.00  0.00
ATOM    568  OE1 GLN A  39       3.449 -19.709 -15.178  1.00  0.00
ATOM    569  NE2 GLN A  39       4.964 -18.488 -16.303  1.00  0.00
ATOM    578  N   ALA A  40       0.311 -18.458 -20.100  1.00  0.00
ATOM    579  CA  ALA A  40       0.425 -19.120 -21.428  1.00  0.00
ATOM    580  C   ALA A  40       1.849 -19.651 -21.570  1.00  0.00
ATOM    581  O   ALA A  40       2.580 -19.003 -20.815  1.00  0.00
ATOM    582  CB  ALA A  40       0.287 -18.351 -22.238  1.00  0.00
ATOM    588  N   PRO A  41       2.152 -20.740 -22.391  1.00  0.00
ATOM    589  CA  PRO A  41       3.539 -21.322 -22.435  1.00  0.00
ATOM    590  C   PRO A  41       4.492 -20.180 -22.821  1.00  0.00
ATOM    591  O   PRO A  41       4.197 -19.489 -23.807  1.00  0.00
ATOM    592  CB  PRO A  41       3.469 -22.405 -23.516  1.00  0.00
ATOM    593  CG  PRO A  41       2.044 -22.842 -23.504  1.00  0.00
ATOM    594  CD  PRO A  41       1.265 -21.575 -23.277  1.00  0.00
ATOM    602  N   GLY A  42       5.586 -19.968 -22.273  1.00  0.00
ATOM    603  CA  GLY A  42       6.489 -18.958 -22.766  1.00  0.00
ATOM    604  C   GLY A  42       6.210 -17.547 -22.297  1.00  0.00
ATOM    605  O   GLY A  42       6.906 -16.636 -22.737  1.00  0.00
ATOM    609  N   LYS A  43       5.143 -17.312 -21.495  1.00  0.00
ATOM    610  CA  LYS A  43       4.769 -15.894 -21.199  1.00  0.00
ATOM    611  C   LYS A  43       4.782 -15.797 -19.586  1.00  0.00
ATOM    612  O   LYS A  43       4.841 -16.793 -18.818  1.00  0.00
ATOM    613  CB  LYS A  43       3.406 -15.533 -21.795  1.00  0.00
ATOM    614  CG  LYS A  43       3.348 -15.595 -23.315  1.00  0.00
ATOM    615  CD  LYS A  43       1.988 -15.152 -23.833  1.00  0.00
ATOM    616  CE  LYS A  43       1.925 -15.219 -25.353  1.00  0.00
ATOM    617  NZ  LYS A  43       0.602 -14.784 -25.875  1.00  0.00
ATOM    631  N   GLU A  44       4.628 -14.512 -19.254  1.00  0.00
ATOM    632  CA  GLU A  44       4.499 -13.668 -18.071  1.00  0.00
ATOM    633  C   GLU A  44       3.123 -14.002 -17.611  1.00  0.00
ATOM    634  O   GLU A  44       2.190 -14.166 -18.395  1.00  0.00
ATOM    635  CB  GLU A  44       4.651 -12.175 -18.370  1.00  0.00
ATOM    636  CG  GLU A  44       6.044 -11.763 -18.826  1.00  0.00
ATOM    637  CD  GLU A  44       6.165 -10.286 -19.074  1.00  0.00
ATOM    638  OE1 GLU A  44       5.180  -9.600 -18.954  1.00  0.00
ATOM    639  OE2 GLU A  44       7.247  -9.843 -19.383  1.00  0.00
ATOM    646  N   ARG A  45       2.966 -13.913 -16.372  1.00  0.00
ATOM    647  CA  ARG A  45       1.768 -14.132 -15.749  1.00  0.00
ATOM    648  C   ARG A  45       0.717 -12.956 -15.901  1.00  0.00
ATOM    649  O   ARG A  45       1.106 -11.804 -15.695  1.00  0.00
ATOM    650  CB  ARG A  45       2.070 -14.405 -14.283  1.00  0.00
ATOM    651  CG  ARG A  45       2.802 -15.709 -14.012  1.00  0.00
ATOM    652  CD  ARG A  45       3.091 -15.888 -12.566  1.00  0.00
ATOM    653  NE  ARG A  45       3.792 -17.134 -12.303  1.00  0.00
ATOM    654  CZ  ARG A  45       4.223 -17.527 -11.089  1.00  0.00
ATOM    655  NH1 ARG A  45       4.018 -16.763 -10.039  1.00  0.00
ATOM    656  NH2 ARG A  45       4.852 -18.681 -10.953  1.00  0.00
ATOM    670  N   GLU A  46      -0.573 -13.228 -16.180  1.00  0.00
ATOM    671  CA  GLU A  46      -1.511 -12.128 -16.287  1.00  0.00
ATOM    672  C   GLU A  46      -2.766 -12.378 -15.381  1.00  0.00
ATOM    673  O   GLU A  46      -3.292 -13.420 -14.960  1.00  0.00
ATOM    674  CB  GLU A  46      -1.926 -11.943 -17.749  1.00  0.00
ATOM    675  CG  GLU A  46      -0.786 -11.562 -18.683  1.00  0.00
ATOM    676  CD  GLU A  46      -1.227 -11.411 -20.112  1.00  0.00
ATOM    677  OE1 GLU A  46      -2.371 -11.676 -20.393  1.00  0.00
ATOM    678  OE2 GLU A  46      -0.417 -11.030 -20.925  1.00  0.00
ATOM    685  N   PHE A  47      -3.184 -11.319 -14.805  1.00  0.00
ATOM    686  CA  PHE A  47      -4.420 -11.412 -13.950  1.00  0.00
ATOM    687  C   PHE A  47      -5.642 -11.377 -14.890  1.00  0.00
ATOM    688  O   PHE A  47      -5.703 -10.618 -15.850  1.00  0.00
ATOM    689  CB  PHE A  47      -4.500 -10.266 -12.941  1.00  0.00
ATOM    690  CG  PHE A  47      -3.517 -10.384 -11.811  1.00  0.00
ATOM    691  CD1 PHE A  47      -2.284  -9.752 -11.875  1.00  0.00
ATOM    692  CD2 PHE A  47      -3.823 -11.129 -10.681  1.00  0.00
ATOM    693  CE1 PHE A  47      -1.379  -9.861 -10.836  1.00  0.00
ATOM    694  CE2 PHE A  47      -2.921 -11.238  -9.641  1.00  0.00
ATOM    695  CZ  PHE A  47      -1.697 -10.604  -9.719  1.00  0.00
ATOM    705  N   VAL A  48      -6.600 -12.242 -14.680  1.00  0.00
ATOM    706  CA  VAL A  48      -7.642 -12.411 -15.480  1.00  0.00
ATOM    707  C   VAL A  48      -8.723 -11.788 -14.569  1.00  0.00
ATOM    708  O   VAL A  48      -9.460 -10.793 -14.751  1.00  0.00
ATOM    709  CB  VAL A  48      -7.875 -13.895 -15.817  1.00  0.00
ATOM    710  CG1 VAL A  48      -9.132 -14.060 -16.657  1.00  0.00
ATOM    711  CG2 VAL A  48      -6.663 -14.458 -16.544  1.00  0.00
ATOM    721  N   ALA A  49      -8.674 -12.130 -13.368  1.00  0.00
ATOM    722  CA  ALA A  49      -9.669 -11.548 -12.502  1.00  0.00
ATOM    723  C   ALA A  49      -9.399 -11.440 -11.010  1.00  0.00
ATOM    724  O   ALA A  49      -8.834 -12.228 -10.242  1.00  0.00
ATOM    725  CB  ALA A  49     -11.028 -12.631 -12.617  1.00  0.00
ATOM    731  N   ALA A  50     -10.119 -10.454 -10.422  1.00  0.00
ATOM    732  CA  ALA A  50      -9.943 -10.442  -9.027  1.00  0.00
ATOM    733  C   ALA A  50     -11.159 -10.027  -8.196  1.00  0.00
ATOM    734  O   ALA A  50     -11.980  -9.174  -8.471  1.00  0.00
ATOM    735  CB  ALA A  50      -8.824  -9.342  -8.767  1.00  0.00
ATOM    741  N   ILE A  51     -11.224 -10.553  -7.000  1.00  0.00
ATOM    742  CA  ILE A  51     -12.285 -10.148  -6.199  1.00  0.00
ATOM    743  C   ILE A  51     -11.922  -9.530  -4.747  1.00  0.00
ATOM    744  O   ILE A  51     -10.894  -9.851  -4.057  1.00  0.00
ATOM    745  CB  ILE A  51     -13.211 -11.370  -6.056  1.00  0.00
ATOM    746  CG1 ILE A  51     -14.639 -10.922  -5.730  1.00  0.00
ATOM    747  CG2 ILE A  51     -12.688 -12.311  -4.981  1.00  0.00
ATOM    748  CD1 ILE A  51     -14.974 -10.970  -4.258  1.00  0.00
ATOM    760  N   SER A  52     -12.614  -8.583  -4.264  1.00  0.00
ATOM    761  CA  SER A  52     -12.097  -8.081  -2.936  1.00  0.00
ATOM    762  C   SER A  52     -13.392  -8.016  -2.313  1.00  0.00
ATOM    763  O   SER A  52     -14.358  -7.995  -3.050  1.00  0.00
ATOM    764  CB  SER A  52     -11.403  -6.733  -2.964  1.00  0.00
ATOM    765  OG  SER A  52     -10.241  -6.781  -3.746  1.00  0.00
ATOM    771  N   GLY A  53     -13.326  -8.316  -1.032  1.00  0.00
ATOM    772  CA  GLY A  53     -14.253  -8.495   0.119  1.00  0.00
ATOM    773  C   GLY A  53     -14.853  -9.847  -0.336  1.00  0.00
ATOM    774  O   GLY A  53     -14.069 -10.785  -0.548  1.00  0.00
ATOM    778  N   GLY A  54     -16.161 -10.112  -0.511  1.00  0.00
ATOM    779  CA  GLY A  54     -17.486  -9.589  -0.335  1.00  0.00
ATOM    780  C   GLY A  54     -17.871  -8.685  -1.460  1.00  0.00
ATOM    781  O   GLY A  54     -19.079  -8.495  -1.699  1.00  0.00
ATOM    785  N   SER A  55     -16.971  -8.442  -2.432  1.00  0.00
ATOM    786  CA  SER A  55     -17.419  -7.531  -3.361  1.00  0.00
ATOM    787  C   SER A  55     -16.948  -7.421  -4.738  1.00  0.00
ATOM    788  O   SER A  55     -17.435  -8.034  -5.702  1.00  0.00
ATOM    789  CB  SER A  55     -17.218  -6.171  -2.721  1.00  0.00
ATOM    790  OG  SER A  55     -15.876  -5.977  -2.366  1.00  0.00
ATOM    796  N   SER A  56     -15.816  -6.346  -4.711  1.00  0.00
ATOM    797  CA  SER A  56     -15.312  -5.727  -6.079  1.00  0.00
ATOM    798  C   SER A  56     -14.760  -6.708  -6.957  1.00  0.00
ATOM    799  O   SER A  56     -13.915  -7.595  -6.764  1.00  0.00
ATOM    800  CB  SER A  56     -14.233  -4.679  -5.893  1.00  0.00
ATOM    801  OG  SER A  56     -14.725  -3.570  -5.192  1.00  0.00
ATOM    807  N   THR A  57     -15.164  -6.414  -8.171  1.00  0.00
ATOM    808  CA  THR A  57     -14.547  -7.374  -9.018  1.00  0.00
ATOM    809  C   THR A  57     -13.605  -6.845 -10.160  1.00  0.00
ATOM    810  O   THR A  57     -14.020  -5.918 -10.859  1.00  0.00
ATOM    811  CB  THR A  57     -15.663  -8.239  -9.633  1.00  0.00
ATOM    812  OG1 THR A  57     -16.576  -7.403 -10.356  1.00  0.00
ATOM    813  CG2 THR A  57     -16.418  -8.988  -8.546  1.00  0.00
ATOM    821  N   TYR A  58     -12.478  -7.311 -10.427  1.00  0.00
ATOM    822  CA  TYR A  58     -11.888  -6.754 -11.565  1.00  0.00
ATOM    823  C   TYR A  58     -11.568  -7.739 -12.705  1.00  0.00
ATOM    824  O   TYR A  58     -11.193  -8.895 -12.562  1.00  0.00
ATOM    825  CB  TYR A  58     -10.620  -6.020 -11.123  1.00  0.00
ATOM    826  CG  TYR A  58     -10.877  -4.886 -10.156  1.00  0.00
ATOM    827  CD1 TYR A  58     -10.912  -5.132  -8.791  1.00  0.00
ATOM    828  CD2 TYR A  58     -11.079  -3.600 -10.634  1.00  0.00
ATOM    829  CE1 TYR A  58     -11.146  -4.096  -7.908  1.00  0.00
ATOM    830  CE2 TYR A  58     -11.314  -2.564  -9.751  1.00  0.00
ATOM    831  CZ  TYR A  58     -11.348  -2.809  -8.393  1.00  0.00
ATOM    832  OH  TYR A  58     -11.582  -1.777  -7.514  1.00  0.00
ATOM    842  N   TYR A  59     -11.812  -7.390 -13.936  1.00  0.00
ATOM    843  CA  TYR A  59     -11.397  -8.390 -14.949  1.00  0.00
ATOM    844  C   TYR A  59     -10.432  -7.764 -16.034  1.00  0.00
ATOM    845  O   TYR A  59     -10.581  -6.612 -16.455  1.00  0.00
ATOM    846  CB  TYR A  59     -12.634  -8.996 -15.614  1.00  0.00
ATOM    847  CG  TYR A  59     -13.679  -9.480 -14.634  1.00  0.00
ATOM    848  CD1 TYR A  59     -14.432  -8.565 -13.913  1.00  0.00
ATOM    849  CD2 TYR A  59     -13.886 -10.840 -14.455  1.00  0.00
ATOM    850  CE1 TYR A  59     -15.386  -9.007 -13.018  1.00  0.00
ATOM    851  CE2 TYR A  59     -14.840 -11.282 -13.559  1.00  0.00
ATOM    852  CZ  TYR A  59     -15.588 -10.372 -12.843  1.00  0.00
ATOM    853  OH  TYR A  59     -16.539 -10.811 -11.951  1.00  0.00
ATOM    863  N   ALA A  60      -9.524  -8.639 -16.606  1.00  0.00
ATOM    864  CA  ALA A  60      -8.688  -8.132 -17.662  1.00  0.00
ATOM    865  C   ALA A  60      -9.580  -7.796 -18.668  1.00  0.00
ATOM    866  O   ALA A  60     -10.517  -8.595 -18.713  1.00  0.00
ATOM    867  CB  ALA A  60      -7.850  -8.941 -17.949  1.00  0.00
ATOM    873  N   ASP A  61      -9.285  -6.830 -19.455  1.00  0.00
ATOM    874  CA  ASP A  61     -10.175  -6.412 -20.564  1.00  0.00
ATOM    875  C   ASP A  61     -10.453  -7.434 -21.587  1.00  0.00
ATOM    876  O   ASP A  61     -11.527  -7.512 -22.159  1.00  0.00
ATOM    877  CB  ASP A  61      -9.591  -5.194 -21.285  1.00  0.00
ATOM    878  CG  ASP A  61      -9.683  -3.918 -20.460  1.00  0.00
ATOM    879  OD1 ASP A  61     -10.400  -3.912 -19.488  1.00  0.00
ATOM    880  OD2 ASP A  61      -9.035  -2.961 -20.810  1.00  0.00
ATOM    885  N   SER A  62      -9.454  -8.331 -21.693  1.00  0.00
ATOM    886  CA  SER A  62      -9.536  -9.219 -22.777  1.00  0.00
ATOM    887  C   SER A  62     -10.548 -10.301 -22.486  1.00  0.00
ATOM    888  O   SER A  62     -10.972 -11.062 -23.352  1.00  0.00
ATOM    889  CB  SER A  62      -8.172  -9.819 -23.053  1.00  0.00
ATOM    890  OG  SER A  62      -7.766 -10.649 -22.000  1.00  0.00
ATOM    896  N   VAL A  63     -10.969 -10.367 -21.246  1.00  0.00
ATOM    897  CA  VAL A  63     -11.831 -11.427 -20.939  1.00  0.00
ATOM    898  C   VAL A  63     -13.206 -11.090 -20.501  1.00  0.00
ATOM    899  O   VAL A  63     -13.888 -12.031 -20.019  1.00  0.00
ATOM    900  CB  VAL A  63     -11.172 -12.277 -19.836  1.00  0.00
ATOM    901  CG1 VAL A  63      -9.894 -12.920 -20.351  1.00  0.00
ATOM    902  CG2 VAL A  63     -10.888 -11.413 -18.618  1.00  0.00
ATOM    912  N   LYS A  64     -13.389  -9.809 -20.499  1.00  0.00
ATOM    913  CA  LYS A  64     -14.521  -9.219 -20.001  1.00  0.00
ATOM    914  C   LYS A  64     -15.693  -9.855 -20.577  1.00  0.00
ATOM    915  O   LYS A  64     -15.749  -9.957 -21.795  1.00  0.00
ATOM    916  CB  LYS A  64     -14.520  -7.717 -20.290  1.00  0.00
ATOM    917  CG  LYS A  64     -15.713  -6.964 -19.715  1.00  0.00
ATOM    918  CD  LYS A  64     -15.603  -5.470 -19.978  1.00  0.00
ATOM    919  CE  LYS A  64     -16.783  -4.714 -19.386  1.00  0.00
ATOM    920  NZ  LYS A  64     -16.689  -3.251 -19.636  1.00  0.00
ATOM    934  N   GLY A  65     -16.659 -10.253 -19.816  1.00  0.00
ATOM    935  CA  GLY A  65     -17.809 -10.709 -20.575  1.00  0.00
ATOM    936  C   GLY A  65     -17.860 -12.143 -21.042  1.00  0.00
ATOM    937  O   GLY A  65     -18.879 -12.603 -21.545  1.00  0.00
ATOM    941  N   ARG A  66     -16.795 -12.814 -20.898  1.00  0.00
ATOM    942  CA  ARG A  66     -16.650 -14.197 -21.086  1.00  0.00
ATOM    943  C   ARG A  66     -16.528 -14.762 -19.621  1.00  0.00
ATOM    944  O   ARG A  66     -17.081 -15.711 -19.061  1.00  0.00
ATOM    945  CB  ARG A  66     -15.429 -14.514 -21.937  1.00  0.00
ATOM    946  CG  ARG A  66     -15.507 -14.027 -23.375  1.00  0.00
ATOM    947  CD  ARG A  66     -14.260 -14.326 -24.124  1.00  0.00
ATOM    948  NE  ARG A  66     -14.322 -13.843 -25.495  1.00  0.00
ATOM    949  CZ  ARG A  66     -13.308 -13.917 -26.379  1.00  0.00
ATOM    950  NH1 ARG A  66     -12.164 -14.457 -26.022  1.00  0.00
ATOM    951  NH2 ARG A  66     -13.464 -13.447 -27.604  1.00  0.00
ATOM    965  N   PHE A  67     -15.817 -14.078 -18.793  1.00  0.00
ATOM    966  CA  PHE A  67     -15.604 -14.693 -17.442  1.00  0.00
ATOM    967  C   PHE A  67     -16.453 -14.016 -16.317  1.00  0.00
ATOM    968  O   PHE A  67     -16.611 -12.789 -16.269  1.00  0.00
ATOM    969  CB  PHE A  67     -14.124 -14.623 -17.065  1.00  0.00
ATOM    970  CG  PHE A  67     -13.225 -15.393 -17.991  1.00  0.00
ATOM    971  CD1 PHE A  67     -13.757 -16.184 -18.998  1.00  0.00
ATOM    972  CD2 PHE A  67     -11.847 -15.329 -17.856  1.00  0.00
ATOM    973  CE1 PHE A  67     -12.932 -16.893 -19.850  1.00  0.00
ATOM    974  CE2 PHE A  67     -11.019 -16.035 -18.706  1.00  0.00
ATOM    975  CZ  PHE A  67     -11.562 -16.818 -19.704  1.00  0.00
ATOM    985  N   THR A  68     -16.801 -14.876 -15.259  1.00  0.00
ATOM    986  CA  THR A  68     -17.578 -14.303 -14.155  1.00  0.00
ATOM    987  C   THR A  68     -16.911 -14.741 -12.861  1.00  0.00
ATOM    988  O   THR A  68     -16.475 -15.803 -12.537  1.00  0.00
ATOM    989  CB  THR A  68     -19.051 -14.750 -14.181  1.00  0.00
ATOM    990  OG1 THR A  68     -19.659 -14.331 -15.410  1.00  0.00
ATOM    991  CG2 THR A  68     -19.813 -14.145 -13.011  1.00  0.00
ATOM    999  N   ILE A  69     -16.730 -13.920 -12.039  1.00  0.00
ATOM   1000  CA  ILE A  69     -16.165 -14.338 -10.700  1.00  0.00
ATOM   1001  C   ILE A  69     -17.234 -14.297  -9.577  1.00  0.00
ATOM   1002  O   ILE A  69     -18.152 -13.471  -9.569  1.00  0.00
ATOM   1003  CB  ILE A  69     -14.984 -13.439 -10.294  1.00  0.00
ATOM   1004  CG1 ILE A  69     -13.758 -13.744 -11.159  1.00  0.00
ATOM   1005  CG2 ILE A  69     -14.657 -13.624  -8.819  1.00  0.00
ATOM   1006  CD1 ILE A  69     -13.206 -15.139 -10.966  1.00  0.00
ATOM   1018  N   SER A  70     -17.107 -15.317  -8.609  1.00  0.00
ATOM   1019  CA  SER A  70     -18.090 -15.224  -7.521  1.00  0.00
ATOM   1020  C   SER A  70     -17.379 -15.723  -6.274  1.00  0.00
ATOM   1021  O   SER A  70     -16.759 -16.734  -6.046  1.00  0.00
ATOM   1022  CB  SER A  70     -19.328 -16.052  -7.806  1.00  0.00
ATOM   1023  OG  SER A  70     -20.236 -15.982  -6.742  1.00  0.00
ATOM   1029  N   ARG A  71     -17.645 -15.083  -5.281  1.00  0.00
ATOM   1030  CA  ARG A  71     -17.090 -15.456  -3.996  1.00  0.00
ATOM   1031  C   ARG A  71     -18.129 -16.028  -2.972  1.00  0.00
ATOM   1032  O   ARG A  71     -19.344 -15.744  -3.031  1.00  0.00
ATOM   1033  CB  ARG A  71     -16.403 -14.242  -3.389  1.00  0.00
ATOM   1034  CG  ARG A  71     -15.657 -14.512  -2.091  1.00  0.00
ATOM   1035  CD  ARG A  71     -14.831 -13.348  -1.681  1.00  0.00
ATOM   1036  NE  ARG A  71     -14.172 -13.574  -0.405  1.00  0.00
ATOM   1037  CZ  ARG A  71     -12.944 -14.111  -0.262  1.00  0.00
ATOM   1038  NH1 ARG A  71     -12.257 -14.472  -1.324  1.00  0.00
ATOM   1039  NH2 ARG A  71     -12.431 -14.277   0.944  1.00  0.00
ATOM   1053  N   ASP A  72     -17.594 -16.928  -2.033  1.00  0.00
ATOM   1054  CA  ASP A  72     -18.521 -17.389  -0.989  1.00  0.00
ATOM   1055  C   ASP A  72     -17.841 -17.136   0.305  1.00  0.00
ATOM   1056  O   ASP A  72     -16.799 -17.749   0.645  1.00  0.00
ATOM   1057  CB  ASP A  72     -18.869 -18.873  -1.124  1.00  0.00
ATOM   1058  CG  ASP A  72     -19.818 -19.360  -0.036  1.00  0.00
ATOM   1059  OD1 ASP A  72     -19.734 -18.865   1.063  1.00  0.00
ATOM   1060  OD2 ASP A  72     -20.615 -20.223  -0.315  1.00  0.00
ATOM   1065  N   ASN A  73     -18.234 -16.072   0.945  1.00  0.00
ATOM   1066  CA  ASN A  73     -17.462 -15.773   2.079  1.00  0.00
ATOM   1067  C   ASN A  73     -17.496 -16.747   3.198  1.00  0.00
ATOM   1068  O   ASN A  73     -16.506 -16.889   3.919  1.00  0.00
ATOM   1069  CB  ASN A  73     -17.867 -14.404   2.592  1.00  0.00
ATOM   1070  CG  ASN A  73     -17.353 -13.287   1.726  1.00  0.00
ATOM   1071  OD1 ASN A  73     -16.378 -13.457   0.986  1.00  0.00
ATOM   1072  ND2 ASN A  73     -17.989 -12.146   1.806  1.00  0.00
ATOM   1079  N   ALA A  74     -18.613 -17.412   3.290  1.00  0.00
ATOM   1080  CA  ALA A  74     -18.798 -18.287   4.445  1.00  0.00
ATOM   1081  C   ALA A  74     -17.761 -19.457   4.212  1.00  0.00
ATOM   1082  O   ALA A  74     -17.073 -19.952   5.112  1.00  0.00
ATOM   1083  CB  ALA A  74     -20.333 -18.695   4.466  1.00  0.00
ATOM   1089  N   LYS A  75     -17.640 -19.860   2.894  1.00  0.00
ATOM   1090  CA  LYS A  75     -16.873 -21.077   2.743  1.00  0.00
ATOM   1091  C   LYS A  75     -15.340 -20.754   2.375  1.00  0.00
ATOM   1092  O   LYS A  75     -14.468 -21.641   2.250  1.00  0.00
ATOM   1093  CB  LYS A  75     -17.533 -21.955   1.678  1.00  0.00
ATOM   1094  CG  LYS A  75     -18.926 -22.449   2.046  1.00  0.00
ATOM   1095  CD  LYS A  75     -19.502 -23.340   0.955  1.00  0.00
ATOM   1096  CE  LYS A  75     -20.892 -23.839   1.323  1.00  0.00
ATOM   1097  NZ  LYS A  75     -21.482 -24.684   0.250  1.00  0.00
ATOM   1111  N   ASN A  76     -14.998 -19.504   2.283  1.00  0.00
ATOM   1112  CA  ASN A  76     -13.755 -19.021   1.873  1.00  0.00
ATOM   1113  C   ASN A  76     -13.415 -19.556   0.462  1.00  0.00
ATOM   1114  O   ASN A  76     -12.396 -20.105  -0.033  1.00  0.00
ATOM   1115  CB  ASN A  76     -12.700 -19.395   2.897  1.00  0.00
ATOM   1116  CG  ASN A  76     -12.900 -18.698   4.214  1.00  0.00
ATOM   1117  OD1 ASN A  76     -13.373 -19.299   5.184  1.00  0.00
ATOM   1118  ND2 ASN A  76     -12.547 -17.438   4.266  1.00  0.00
ATOM   1125  N   THR A  77     -14.558 -19.479  -0.397  1.00  0.00
ATOM   1126  CA  THR A  77     -14.253 -19.940  -1.720  1.00  0.00
ATOM   1127  C   THR A  77     -14.442 -18.923  -2.844  1.00  0.00
ATOM   1128  O   THR A  77     -15.237 -18.044  -3.051  1.00  0.00
ATOM   1129  CB  THR A  77     -15.099 -21.189  -2.030  1.00  0.00
ATOM   1130  OG1 THR A  77     -16.491 -20.849  -1.986  1.00  0.00
ATOM   1131  CG2 THR A  77     -14.817 -22.288  -1.018  1.00  0.00
ATOM   1139  N   VAL A  78     -13.695 -19.172  -3.882  1.00  0.00
ATOM   1140  CA  VAL A  78     -13.894 -18.269  -4.957  1.00  0.00
ATOM   1141  C   VAL A  78     -14.260 -19.006  -6.287  1.00  0.00
ATOM   1142  O   VAL A  78     -13.724 -19.986  -6.756  1.00  0.00
ATOM   1143  CB  VAL A  78     -12.616 -17.429  -5.145  1.00  0.00
ATOM   1144  CG1 VAL A  78     -12.763 -16.496  -6.338  1.00  0.00
ATOM   1145  CG2 VAL A  78     -12.324 -16.642  -3.876  1.00  0.00
ATOM   1155  N   TYR A  79     -15.200 -18.714  -6.967  1.00  0.00
ATOM   1156  CA  TYR A  79     -15.270 -19.451  -8.193  1.00  0.00
ATOM   1157  C   TYR A  79     -15.089 -18.542  -9.467  1.00  0.00
ATOM   1158  O   TYR A  79     -15.370 -17.377  -9.648  1.00  0.00
ATOM   1159  CB  TYR A  79     -16.603 -20.203  -8.240  1.00  0.00
ATOM   1160  CG  TYR A  79     -16.762 -21.231  -7.142  1.00  0.00
ATOM   1161  CD1 TYR A  79     -17.042 -20.824  -5.845  1.00  0.00
ATOM   1162  CD2 TYR A  79     -16.627 -22.581  -7.431  1.00  0.00
ATOM   1163  CE1 TYR A  79     -17.187 -21.763  -4.843  1.00  0.00
ATOM   1164  CE2 TYR A  79     -16.773 -23.520  -6.429  1.00  0.00
ATOM   1165  CZ  TYR A  79     -17.052 -23.115  -5.139  1.00  0.00
ATOM   1166  OH  TYR A  79     -17.196 -24.050  -4.141  1.00  0.00
ATOM   1176  N   LEU A  80     -14.542 -19.111 -10.525  1.00  0.00
ATOM   1177  CA  LEU A  80     -14.440 -18.343 -11.735  1.00  0.00
ATOM   1178  C   LEU A  80     -15.238 -19.045 -12.856  1.00  0.00
ATOM   1179  O   LEU A  80     -15.128 -20.221 -13.195  1.00  0.00
ATOM   1180  CB  LEU A  80     -12.968 -18.177 -12.133  1.00  0.00
ATOM   1181  CG  LEU A  80     -12.705 -17.283 -13.351  1.00  0.00
ATOM   1182  CD1 LEU A  80     -11.227 -16.920 -13.405  1.00  0.00
ATOM   1183  CD2 LEU A  80     -13.138 -18.006 -14.617  1.00  0.00
ATOM   1195  N   GLN A  81     -16.164 -18.457 -13.468  1.00  0.00
ATOM   1196  CA  GLN A  81     -16.821 -19.215 -14.501  1.00  0.00
ATOM   1197  C   GLN A  81     -16.496 -18.755 -15.899  1.00  0.00
ATOM   1198  O   GLN A  81     -16.554 -17.638 -16.358  1.00  0.00
ATOM   1199  CB  GLN A  81     -18.336 -19.167 -14.291  1.00  0.00
ATOM   1200  CG  GLN A  81     -19.125 -20.048 -15.245  1.00  0.00
ATOM   1201  CD  GLN A  81     -20.605 -20.080 -14.912  1.00  0.00
ATOM   1202  OE1 GLN A  81     -20.991 -20.170 -13.743  1.00  0.00
ATOM   1203  NE2 GLN A  81     -21.443 -20.006 -15.939  1.00  0.00
ATOM   1212  N   MET A  82     -16.051 -19.708 -16.714  1.00  0.00
ATOM   1213  CA  MET A  82     -15.755 -19.182 -17.961  1.00  0.00
ATOM   1214  C   MET A  82     -16.803 -19.557 -19.025  1.00  0.00
ATOM   1215  O   MET A  82     -17.241 -20.692 -19.175  1.00  0.00
ATOM   1216  CB  MET A  82     -14.357 -19.649 -18.362  1.00  0.00
ATOM   1217  CG  MET A  82     -13.256 -19.249 -17.391  1.00  0.00
ATOM   1218  SD  MET A  82     -11.620 -19.770 -17.940  1.00  0.00
ATOM   1219  CE  MET A  82     -10.610 -19.218 -16.569  1.00  0.00
ATOM   1229  N   ASN A  83     -17.365 -18.585 -19.797  1.00  0.00
ATOM   1230  CA  ASN A  83     -18.329 -19.007 -20.725  1.00  0.00
ATOM   1231  C   ASN A  83     -17.645 -18.708 -22.072  1.00  0.00
ATOM   1232  O   ASN A  83     -16.977 -17.694 -22.291  1.00  0.00
ATOM   1233  CB  ASN A  83     -19.654 -18.290 -20.540  1.00  0.00
ATOM   1234  CG  ASN A  83     -20.290 -18.585 -19.212  1.00  0.00
ATOM   1235  OD1 ASN A  83     -20.395 -19.748 -18.803  1.00  0.00
ATOM   1236  ND2 ASN A  83     -20.718 -17.555 -18.526  1.00  0.00
ATOM   1243  N   SER A  84     -17.987 -19.428 -22.931  1.00  0.00
ATOM   1244  CA  SER A  84     -17.587 -19.434 -24.281  1.00  0.00
ATOM   1245  C   SER A  84     -16.158 -19.469 -24.633  1.00  0.00
ATOM   1246  O   SER A  84     -15.611 -18.460 -25.179  1.00  0.00
ATOM   1247  CB  SER A  84     -18.191 -18.209 -24.939  1.00  0.00
ATOM   1248  OG  SER A  84     -19.590 -18.245 -24.880  1.00  0.00
ATOM   1254  N   LEU A  85     -15.531 -20.571 -24.155  1.00  0.00
ATOM   1255  CA  LEU A  85     -14.079 -20.626 -24.243  1.00  0.00
ATOM   1256  C   LEU A  85     -13.502 -20.588 -25.676  1.00  0.00
ATOM   1257  O   LEU A  85     -13.977 -21.039 -26.711  1.00  0.00
ATOM   1258  CB  LEU A  85     -13.592 -21.900 -23.541  1.00  0.00
ATOM   1259  CG  LEU A  85     -13.352 -21.778 -22.032  1.00  0.00
ATOM   1260  CD1 LEU A  85     -14.687 -21.608 -21.318  1.00  0.00
ATOM   1261  CD2 LEU A  85     -12.619 -23.014 -21.532  1.00  0.00
ATOM   1273  N   LYS A  86     -12.368 -19.938 -25.777  1.00  0.00
ATOM   1274  CA  LYS A  86     -11.841 -19.810 -27.166  1.00  0.00
ATOM   1275  C   LYS A  86     -10.542 -20.429 -27.020  1.00  0.00
ATOM   1276  O   LYS A  86     -10.084 -20.282 -25.905  1.00  0.00
ATOM   1277  CB  LYS A  86     -11.718 -18.371 -27.673  1.00  0.00
ATOM   1278  CG  LYS A  86     -13.034 -17.606 -27.717  1.00  0.00
ATOM   1279  CD  LYS A  86     -13.963 -18.167 -28.783  1.00  0.00
ATOM   1280  CE  LYS A  86     -15.243 -17.350 -28.888  1.00  0.00
ATOM   1281  NZ  LYS A  86     -16.184 -17.918 -29.890  1.00  0.00
ATOM   1295  N   PRO A  87      -9.986 -20.925 -28.157  1.00  0.00
ATOM   1296  CA  PRO A  87      -8.730 -21.704 -28.390  1.00  0.00
ATOM   1297  C   PRO A  87      -7.614 -21.002 -27.858  1.00  0.00
ATOM   1298  O   PRO A  87      -6.698 -21.732 -27.544  1.00  0.00
ATOM   1299  CB  PRO A  87      -8.605 -21.821 -29.912  1.00  0.00
ATOM   1300  CG  PRO A  87     -10.014 -21.953 -30.385  1.00  0.00
ATOM   1301  CD  PRO A  87     -10.798 -21.036 -29.484  1.00  0.00
ATOM   1309  N   GLU A  88      -7.711 -19.698 -27.749  1.00  0.00
ATOM   1310  CA  GLU A  88      -6.710 -18.825 -27.296  1.00  0.00
ATOM   1311  C   GLU A  88      -6.641 -18.693 -25.849  1.00  0.00
ATOM   1312  O   GLU A  88      -5.730 -18.099 -25.313  1.00  0.00
ATOM   1313  CB  GLU A  88      -6.919 -17.438 -27.909  1.00  0.00
ATOM   1314  CG  GLU A  88      -6.741 -17.386 -29.420  1.00  0.00
ATOM   1315  CD  GLU A  88      -6.984 -16.016 -29.990  1.00  0.00
ATOM   1316  OE1 GLU A  88      -7.330 -15.134 -29.242  1.00  0.00
ATOM   1317  OE2 GLU A  88      -6.823 -15.851 -31.177  1.00  0.00
ATOM   1324  N   ASP A  89      -7.630 -19.262 -25.174  1.00  0.00
ATOM   1325  CA  ASP A  89      -7.730 -19.301 -23.762  1.00  0.00
ATOM   1326  C   ASP A  89      -6.887 -20.557 -23.348  1.00  0.00
ATOM   1327  O   ASP A  89      -6.745 -20.819 -22.172  1.00  0.00
ATOM   1328  CB  ASP A  89      -9.189 -19.401 -23.311  1.00  0.00
ATOM   1329  CG  ASP A  89      -9.988 -18.140 -23.612  1.00  0.00
ATOM   1330  OD1 ASP A  89      -9.452 -17.068 -23.456  1.00  0.00
ATOM   1331  OD2 ASP A  89     -11.128 -18.261 -23.994  1.00  0.00
ATOM   1336  N   THR A  90      -6.186 -21.309 -24.290  1.00  0.00
ATOM   1337  CA  THR A  90      -5.554 -22.380 -23.522  1.00  0.00
ATOM   1338  C   THR A  90      -4.353 -21.842 -22.514  1.00  0.00
ATOM   1339  O   THR A  90      -3.279 -21.316 -22.820  1.00  0.00
ATOM   1340  CB  THR A  90      -5.018 -23.436 -24.505  1.00  0.00
ATOM   1341  OG1 THR A  90      -4.447 -24.528 -23.772  1.00  0.00
ATOM   1342  CG2 THR A  90      -3.959 -22.831 -25.414  1.00  0.00
ATOM   1350  N   ALA A  91      -4.441 -22.240 -21.312  1.00  0.00
ATOM   1351  CA  ALA A  91      -3.398 -21.615 -20.483  1.00  0.00
ATOM   1352  C   ALA A  91      -3.203 -22.276 -19.006  1.00  0.00
ATOM   1353  O   ALA A  91      -3.892 -23.107 -18.420  1.00  0.00
ATOM   1354  CB  ALA A  91      -3.423 -20.277 -20.332  1.00  0.00
ATOM   1360  N   VAL A  92      -2.164 -22.064 -18.323  1.00  0.00
ATOM   1361  CA  VAL A  92      -2.305 -22.597 -16.958  1.00  0.00
ATOM   1362  C   VAL A  92      -2.977 -21.570 -15.940  1.00  0.00
ATOM   1363  O   VAL A  92      -2.712 -20.387 -15.763  1.00  0.00
ATOM   1364  CB  VAL A  92      -0.914 -23.006 -16.437  1.00  0.00
ATOM   1365  CG1 VAL A  92      -1.029 -23.669 -15.074  1.00  0.00
ATOM   1366  CG2 VAL A  92      -0.240 -23.936 -17.435  1.00  0.00
ATOM   1376  N   TYR A  93      -3.992 -21.996 -15.266  1.00  0.00
ATOM   1377  CA  TYR A  93      -4.559 -21.077 -14.376  1.00  0.00
ATOM   1378  C   TYR A  93      -4.074 -21.340 -12.949  1.00  0.00
ATOM   1379  O   TYR A  93      -3.831 -22.331 -12.335  1.00  0.00
ATOM   1380  CB  TYR A  93      -6.085 -21.145 -14.469  1.00  0.00
ATOM   1381  CG  TYR A  93      -6.640 -20.635 -15.782  1.00  0.00
ATOM   1382  CD1 TYR A  93      -7.248 -21.515 -16.665  1.00  0.00
ATOM   1383  CD2 TYR A  93      -6.541 -19.290 -16.101  1.00  0.00
ATOM   1384  CE1 TYR A  93      -7.755 -21.050 -17.864  1.00  0.00
ATOM   1385  CE2 TYR A  93      -7.048 -18.825 -17.299  1.00  0.00
ATOM   1386  CZ  TYR A  93      -7.652 -19.700 -18.178  1.00  0.00
ATOM   1387  OH  TYR A  93      -8.157 -19.237 -19.371  1.00  0.00
ATOM   1397  N   TYR A  94      -3.877 -20.195 -12.304  1.00  0.00
ATOM   1398  CA  TYR A  94      -3.453 -20.319 -10.902  1.00  0.00
ATOM   1399  C   TYR A  94      -4.416 -19.488  -9.978  1.00  0.00
ATOM   1400  O   TYR A  94      -5.120 -18.546 -10.258  1.00  0.00
ATOM   1401  CB  TYR A  94      -2.002 -19.859 -10.741  1.00  0.00
ATOM   1402  CG  TYR A  94      -0.988 -20.830 -11.302  1.00  0.00
ATOM   1403  CD1 TYR A  94      -0.583 -20.724 -12.624  1.00  0.00
ATOM   1404  CD2 TYR A  94      -0.463 -21.828 -10.495  1.00  0.00
ATOM   1405  CE1 TYR A  94       0.343 -21.610 -13.138  1.00  0.00
ATOM   1406  CE2 TYR A  94       0.463 -22.716 -11.008  1.00  0.00
ATOM   1407  CZ  TYR A  94       0.867 -22.609 -12.323  1.00  0.00
ATOM   1408  OH  TYR A  94       1.789 -23.493 -12.834  1.00  0.00
ATOM   1418  N   CYS A  95      -4.472 -19.771  -8.764  1.00  0.00
ATOM   1419  CA  CYS A  95      -5.280 -18.974  -7.889  1.00  0.00
ATOM   1420  C   CYS A  95      -4.389 -18.250  -6.914  1.00  0.00
ATOM   1421  O   CYS A  95      -3.345 -18.665  -6.399  1.00  0.00
ATOM   1422  CB  CYS A  95      -6.285 -19.841  -7.129  1.00  0.00
ATOM   1423  SG  CYS A  95      -7.435 -20.744  -8.194  1.00  0.00
ATOM   1429  N   ALA A  96      -4.918 -17.184  -6.450  1.00  0.00
ATOM   1430  CA  ALA A  96      -4.091 -16.540  -5.520  1.00  0.00
ATOM   1431  C   ALA A  96      -4.870 -15.827  -4.457  1.00  0.00
ATOM   1432  O   ALA A  96      -5.911 -15.209  -4.512  1.00  0.00
ATOM   1433  CB  ALA A  96      -3.049 -15.421  -6.276  1.00  0.00
ATOM   1439  N   ALA A  97      -4.148 -15.694  -3.319  1.00  0.00
ATOM   1440  CA  ALA A  97      -4.843 -15.034  -2.320  1.00  0.00
ATOM   1441  C   ALA A  97      -3.919 -14.143  -1.549  1.00  0.00
ATOM   1442  O   ALA A  97      -2.750 -14.311  -1.224  1.00  0.00
ATOM   1443  CB  ALA A  97      -5.519 -15.990  -1.335  1.00  0.00
ATOM   1449  N   SER A  98      -4.541 -13.019  -1.155  1.00  0.00
ATOM   1450  CA  SER A  98      -3.681 -12.179  -0.438  1.00  0.00
ATOM   1451  C   SER A  98      -4.310 -11.620   0.756  1.00  0.00
ATOM   1452  O   SER A  98      -5.429 -11.260   1.009  1.00  0.00
ATOM   1453  CB  SER A  98      -3.202 -11.052  -1.331  1.00  0.00
ATOM   1454  OG  SER A  98      -2.500 -11.551  -2.436  1.00  0.00
ATOM   1460  N   VAL A  99      -3.540 -11.274   1.585  1.00  0.00
ATOM   1461  CA  VAL A  99      -4.169 -10.727   2.725  1.00  0.00
ATOM   1462  C   VAL A  99      -3.672  -9.262   2.898  1.00  0.00
ATOM   1463  O   VAL A  99      -2.627  -8.646   2.403  1.00  0.00
ATOM   1464  CB  VAL A  99      -3.843 -11.576   3.968  1.00  0.00
ATOM   1465  CG1 VAL A  99      -4.507 -10.990   5.204  1.00  0.00
ATOM   1466  CG2 VAL A  99      -4.290 -13.013   3.745  1.00  0.00
ATOM   1476  N   TYR A 100      -4.585  -8.478   3.176  1.00  0.00
ATOM   1477  CA  TYR A 100      -4.118  -7.153   3.369  1.00  0.00
ATOM   1478  C   TYR A 100      -4.508  -6.886   4.631  1.00  0.00
ATOM   1479  O   TYR A 100      -5.393  -7.543   5.146  1.00  0.00
ATOM   1480  CB  TYR A 100      -4.698  -6.124   2.396  1.00  0.00
ATOM   1481  CG  TYR A 100      -4.103  -6.194   1.008  1.00  0.00
ATOM   1482  CD1 TYR A 100      -4.354  -7.294   0.200  1.00  0.00
ATOM   1483  CD2 TYR A 100      -3.306  -5.158   0.542  1.00  0.00
ATOM   1484  CE1 TYR A 100      -3.810  -7.357  -1.069  1.00  0.00
ATOM   1485  CE2 TYR A 100      -2.762  -5.222  -0.726  1.00  0.00
ATOM   1486  CZ  TYR A 100      -3.013  -6.317  -1.530  1.00  0.00
ATOM   1487  OH  TYR A 100      -2.470  -6.380  -2.794  1.00  0.00
ATOM   1497  N   TRP A 101      -3.623  -6.230   5.272  1.00  0.00
ATOM   1498  CA  TRP A 101      -3.832  -5.846   6.611  1.00  0.00
ATOM   1499  C   TRP A 101      -3.876  -4.537   6.546  1.00  0.00
ATOM   1500  O   TRP A 101      -2.939  -3.903   6.170  1.00  0.00
ATOM   1501  CB  TRP A 101      -2.724  -6.269   7.576  1.00  0.00
ATOM   1502  CG  TRP A 101      -2.605  -7.754   7.739  1.00  0.00
ATOM   1503  CD1 TRP A 101      -1.966  -8.616   6.900  1.00  0.00
ATOM   1504  CD2 TRP A 101      -3.143  -8.563   8.812  1.00  0.00
ATOM   1505  NE1 TRP A 101      -2.068  -9.901   7.373  1.00  0.00
ATOM   1506  CE2 TRP A 101      -2.784  -9.887   8.544  1.00  0.00
ATOM   1507  CE3 TRP A 101      -3.886  -8.275   9.962  1.00  0.00
ATOM   1508  CZ2 TRP A 101      -3.145 -10.929   9.383  1.00  0.00
ATOM   1509  CZ3 TRP A 101      -4.248  -9.320  10.805  1.00  0.00
ATOM   1510  CH2 TRP A 101      -3.886 -10.612  10.522  1.00  0.00
ATOM   1521  N   LEU A 102      -4.634  -4.103   7.165  1.00  0.00
ATOM   1522  CA  LEU A 102      -4.613  -2.778   7.183  1.00  0.00
ATOM   1523  C   LEU A 102      -4.035  -1.948   8.192  1.00  0.00
ATOM   1524  O   LEU A 102      -4.039  -2.094   9.378  1.00  0.00
ATOM   1525  CB  LEU A 102      -6.086  -2.365   7.060  1.00  0.00
ATOM   1526  CG  LEU A 102      -6.820  -2.882   5.816  1.00  0.00
ATOM   1527  CD1 LEU A 102      -8.265  -2.406   5.845  1.00  0.00
ATOM   1528  CD2 LEU A 102      -6.107  -2.389   4.564  1.00  0.00
ATOM   1540  N   TYR A 103      -3.191  -1.194   7.519  1.00  0.00
ATOM   1541  CA  TYR A 103      -2.545   0.078   7.913  1.00  0.00
ATOM   1542  C   TYR A 103      -2.205   1.117   6.369  1.00  0.00
ATOM   1543  O   TYR A 103      -0.959   1.168   6.185  1.00  0.00
ATOM   1544  CB  TYR A 103      -1.302  -0.299   8.723  1.00  0.00
ATOM   1545  CG  TYR A 103      -0.659   0.872   9.432  1.00  0.00
ATOM   1546  CD1 TYR A 103      -1.417   1.678  10.268  1.00  0.00
ATOM   1547  CD2 TYR A 103       0.690   1.139   9.247  1.00  0.00
ATOM   1548  CE1 TYR A 103      -0.829   2.748  10.916  1.00  0.00
ATOM   1549  CE2 TYR A 103       1.277   2.208   9.895  1.00  0.00
ATOM   1550  CZ  TYR A 103       0.523   3.011  10.726  1.00  0.00
ATOM   1551  OH  TYR A 103       1.108   4.075  11.371  1.00  0.00
ATOM   1561  N   TYR A 104      -3.024   1.879   5.595  1.00  0.00
ATOM   1562  CA  TYR A 104      -2.619   2.560   4.293  1.00  0.00
ATOM   1563  C   TYR A 104      -2.501   1.327   3.405  1.00  0.00
ATOM   1564  O   TYR A 104      -3.318   1.488   2.494  1.00  0.00
ATOM   1565  CB  TYR A 104      -1.315   3.358   4.370  1.00  0.00
ATOM   1566  CG  TYR A 104      -1.368   4.528   5.326  1.00  0.00
ATOM   1567  CD1 TYR A 104      -0.918   4.379   6.630  1.00  0.00
ATOM   1568  CD2 TYR A 104      -1.869   5.749   4.901  1.00  0.00
ATOM   1569  CE1 TYR A 104      -0.967   5.448   7.504  1.00  0.00
ATOM   1570  CE2 TYR A 104      -1.918   6.817   5.775  1.00  0.00
ATOM   1571  CZ  TYR A 104      -1.470   6.670   7.071  1.00  0.00
ATOM   1572  OH  TYR A 104      -1.520   7.734   7.941  1.00  0.00
ATOM   1582  N   GLN A 105      -1.709   0.055   3.262  1.00  0.00
ATOM   1583  CA  GLN A 105      -2.862  -0.676   2.468  1.00  0.00
ATOM   1584  C   GLN A 105      -2.024  -1.886   3.162  1.00  0.00
ATOM   1585  O   GLN A 105      -0.956  -1.366   3.554  1.00  0.00
ATOM   1586  CB  GLN A 105      -2.892  -0.602   0.939  1.00  0.00
ATOM   1587  CG  GLN A 105      -4.094  -1.279   0.305  1.00  0.00
ATOM   1588  CD  GLN A 105      -4.122  -1.118  -1.203  1.00  0.00
ATOM   1589  OE1 GLN A 105      -3.316  -1.716  -1.921  1.00  0.00
ATOM   1590  NE2 GLN A 105      -5.053  -0.308  -1.693  1.00  0.00
ATOM   1599  N   ARG A 106      -2.109  -3.091   3.697  1.00  0.00
ATOM   1600  CA  ARG A 106      -0.550  -3.480   3.743  1.00  0.00
ATOM   1601  C   ARG A 106      -0.473  -4.803   3.006  1.00  0.00
ATOM   1602  O   ARG A 106      -1.240  -5.759   3.435  1.00  0.00
ATOM   1603  CB  ARG A 106       0.012  -3.658   5.146  1.00  0.00
ATOM   1604  CG  ARG A 106       1.503  -3.953   5.205  1.00  0.00
ATOM   1605  CD  ARG A 106       2.005  -3.968   6.603  1.00  0.00
ATOM   1606  NE  ARG A 106       3.427  -4.265   6.665  1.00  0.00
ATOM   1607  CZ  ARG A 106       4.141  -4.351   7.804  1.00  0.00
ATOM   1608  NH1 ARG A 106       3.553  -4.160   8.965  1.00  0.00
ATOM   1609  NH2 ARG A 106       5.432  -4.627   7.756  1.00  0.00
ATOM   1623  N   TYR A 107       0.523  -5.214   2.345  1.00  0.00
ATOM   1624  CA  TYR A 107       0.079  -6.504   1.470  1.00  0.00
ATOM   1625  C   TYR A 107       0.852  -7.697   1.875  1.00  0.00
ATOM   1626  O   TYR A 107       2.016  -7.953   1.659  1.00  0.00
ATOM   1627  CB  TYR A 107       0.279  -6.319  -0.037  1.00  0.00
ATOM   1628  CG  TYR A 107       1.728  -6.198  -0.449  1.00  0.00
ATOM   1629  CD1 TYR A 107       2.454  -7.334  -0.776  1.00  0.00
ATOM   1630  CD2 TYR A 107       2.332  -4.950  -0.502  1.00  0.00
ATOM   1631  CE1 TYR A 107       3.779  -7.223  -1.154  1.00  0.00
ATOM   1632  CE2 TYR A 107       3.657  -4.839  -0.878  1.00  0.00
ATOM   1633  CZ  TYR A 107       4.379  -5.970  -1.203  1.00  0.00
ATOM   1634  OH  TYR A 107       5.698  -5.859  -1.579  1.00  0.00
ATOM   1644  N   SER A 108       0.306  -8.595   1.817  1.00  0.00
ATOM   1645  CA  SER A 108       1.111  -9.450   2.378  1.00  0.00
ATOM   1646  C   SER A 108       1.153 -10.745   1.486  1.00  0.00
ATOM   1647  O   SER A 108       0.671 -10.881   0.285  1.00  0.00
ATOM   1648  CB  SER A 108       0.611  -9.702   3.788  1.00  0.00
ATOM   1649  OG  SER A 108       1.525 -10.478   4.512  1.00  0.00
ATOM   1655  N   HIS A 109       1.805 -11.678   2.074  1.00  0.00
ATOM   1656  CA  HIS A 109       1.936 -12.742   1.416  1.00  0.00
ATOM   1657  C   HIS A 109       0.626 -13.025   1.091  1.00  0.00
ATOM   1658  O   HIS A 109      -0.427 -12.997   1.754  1.00  0.00
ATOM   1659  CB  HIS A 109       2.606 -13.855   2.228  1.00  0.00
ATOM   1660  CG  HIS A 109       4.010 -13.539   2.639  1.00  0.00
ATOM   1661  ND1 HIS A 109       5.052 -13.478   1.738  1.00  0.00
ATOM   1662  CD2 HIS A 109       4.545 -13.267   3.852  1.00  0.00
ATOM   1663  CE1 HIS A 109       6.168 -13.182   2.380  1.00  0.00
ATOM   1664  NE2 HIS A 109       5.888 -13.048   3.663  1.00  0.00
ATOM   1672  N   PRO A 110       0.937 -13.336  -0.140  1.00  0.00
ATOM   1673  CA  PRO A 110       0.265 -13.881  -1.103  1.00  0.00
ATOM   1674  C   PRO A 110       0.355 -15.431  -1.062  1.00  0.00
ATOM   1675  O   PRO A 110       1.387 -16.039  -0.742  1.00  0.00
ATOM   1676  CB  PRO A 110       0.973 -13.252  -2.307  1.00  0.00
ATOM   1677  CG  PRO A 110       2.413 -13.572  -2.094  1.00  0.00
ATOM   1678  CD  PRO A 110       2.663 -13.231  -0.649  1.00  0.00
ATOM   1686  N   TYR A 111      -0.640 -16.058  -1.526  1.00  0.00
ATOM   1687  CA  TYR A 111      -0.636 -17.454  -1.526  1.00  0.00
ATOM   1688  C   TYR A 111      -1.019 -18.083  -2.870  1.00  0.00
ATOM   1689  O   TYR A 111      -1.853 -17.646  -3.679  1.00  0.00
ATOM   1690  CB  TYR A 111      -1.570 -17.939  -0.415  1.00  0.00
ATOM   1691  CG  TYR A 111      -1.175 -17.464   0.965  1.00  0.00
ATOM   1692  CD1 TYR A 111      -1.701 -16.283   1.469  1.00  0.00
ATOM   1693  CD2 TYR A 111      -0.289 -18.209   1.728  1.00  0.00
ATOM   1694  CE1 TYR A 111      -1.340 -15.849   2.730  1.00  0.00
ATOM   1695  CE2 TYR A 111       0.072 -17.775   2.988  1.00  0.00
ATOM   1696  CZ  TYR A 111      -0.450 -16.601   3.490  1.00  0.00
ATOM   1697  OH  TYR A 111      -0.091 -16.169   4.746  1.00  0.00
ATOM   1707  N   TRP A 112      -0.287 -19.130  -3.249  1.00  0.00
ATOM   1708  CA  TRP A 112      -0.715 -19.536  -4.539  1.00  0.00
ATOM   1709  C   TRP A 112      -1.180 -21.002  -4.530  1.00  0.00
ATOM   1710  O   TRP A 112      -0.575 -21.861  -3.813  1.00  0.00
ATOM   1711  CB  TRP A 112       0.422 -19.341  -5.544  1.00  0.00
ATOM   1712  CG  TRP A 112       0.958 -17.943  -5.576  1.00  0.00
ATOM   1713  CD1 TRP A 112       0.423 -16.878  -6.238  1.00  0.00
ATOM   1714  CD2 TRP A 112       2.146 -17.446  -4.913  1.00  0.00
ATOM   1715  NE1 TRP A 112       1.192 -15.760  -6.035  1.00  0.00
ATOM   1716  CE2 TRP A 112       2.250 -16.087  -5.226  1.00  0.00
ATOM   1717  CE3 TRP A 112       3.114 -18.035  -4.092  1.00  0.00
ATOM   1718  CZ2 TRP A 112       3.287 -15.302  -4.748  1.00  0.00
ATOM   1719  CZ3 TRP A 112       4.154 -17.247  -3.611  1.00  0.00
ATOM   1720  CH2 TRP A 112       4.236 -15.916  -3.930  1.00  0.00
ATOM   1731  N   GLY A 113      -2.039 -21.337  -5.444  1.00  0.00
ATOM   1732  CA  GLY A 113      -2.318 -22.695  -5.595  1.00  0.00
ATOM   1733  C   GLY A 113      -1.375 -23.301  -6.558  1.00  0.00
ATOM   1734  O   GLY A 113      -0.502 -22.711  -7.241  1.00  0.00
ATOM   1738  N   GLN A 114      -1.722 -24.514  -6.609  1.00  0.00
ATOM   1739  CA  GLN A 114      -1.252 -25.306  -7.480  1.00  0.00
ATOM   1740  C   GLN A 114      -1.959 -24.740  -8.661  1.00  0.00
ATOM   1741  O   GLN A 114      -2.997 -24.090  -8.472  1.00  0.00
ATOM   1742  CB  GLN A 114      -1.575 -26.770  -7.167  1.00  0.00
ATOM   1743  CG  GLN A 114      -0.895 -27.304  -5.917  1.00  0.00
ATOM   1744  CD  GLN A 114      -1.226 -28.761  -5.656  1.00  0.00
ATOM   1745  OE1 GLN A 114      -2.396 -29.132  -5.521  1.00  0.00
ATOM   1746  NE2 GLN A 114      -0.197 -29.598  -5.586  1.00  0.00
ATOM   1755  N   GLY A 115      -1.461 -24.980  -9.862  1.00  0.00
ATOM   1756  CA  GLY A 115      -2.137 -24.604 -11.085  1.00  0.00
ATOM   1757  C   GLY A 115      -3.123 -25.642 -11.583  1.00  0.00
ATOM   1758  O   GLY A 115      -3.081 -26.822 -11.248  1.00  0.00
ATOM   1762  N   THR A 116      -4.014 -25.148 -12.430  1.00  0.00
ATOM   1763  CA  THR A 116      -4.768 -26.099 -13.230  1.00  0.00
ATOM   1764  C   THR A 116      -4.565 -25.760 -14.740  1.00  0.00
ATOM   1765  O   THR A 116      -4.330 -24.743 -15.381  1.00  0.00
ATOM   1766  CB  THR A 116      -6.262 -26.077 -12.860  1.00  0.00
ATOM   1767  OG1 THR A 116      -6.953 -27.099 -13.588  1.00  0.00
ATOM   1768  CG2 THR A 116      -6.873 -24.724 -13.189  1.00  0.00
ATOM   1776  N   GLN A 117      -4.618 -26.819 -15.409  1.00  0.00
ATOM   1777  CA  GLN A 117      -4.315 -26.550 -16.884  1.00  0.00
ATOM   1778  C   GLN A 117      -5.555 -26.554 -17.701  1.00  0.00
ATOM   1779  O   GLN A 117      -6.355 -27.500 -17.587  1.00  0.00
ATOM   1780  CB  GLN A 117      -3.352 -27.585 -17.470  1.00  0.00
ATOM   1781  CG  GLN A 117      -3.013 -27.360 -18.935  1.00  0.00
ATOM   1782  CD  GLN A 117      -2.078 -28.422 -19.481  1.00  0.00
ATOM   1783  OE1 GLN A 117      -1.073 -28.768 -18.853  1.00  0.00
ATOM   1784  NE2 GLN A 117      -2.402 -28.947 -20.657  1.00  0.00
ATOM   1793  N   VAL A 118      -5.777 -25.549 -18.451  1.00  0.00
ATOM   1794  CA  VAL A 118      -7.027 -25.652 -19.187  1.00  0.00
ATOM   1795  C   VAL A 118      -6.746 -25.610 -20.665  1.00  0.00
ATOM   1796  O   VAL A 118      -6.068 -24.829 -21.386  1.00  0.00
ATOM   1797  CB  VAL A 118      -7.984 -24.505 -18.812  1.00  0.00
ATOM   1798  CG1 VAL A 118      -9.202 -24.507 -19.725  1.00  0.00
ATOM   1799  CG2 VAL A 118      -8.402 -24.634 -17.356  1.00  0.00
ATOM   1809  N   THR A 119      -7.341 -26.677 -21.229  1.00  0.00
ATOM   1810  CA  THR A 119      -7.037 -26.646 -22.734  1.00  0.00
ATOM   1811  C   THR A 119      -8.293 -26.512 -23.660  1.00  0.00
ATOM   1812  O   THR A 119      -9.263 -27.294 -23.744  1.00  0.00
ATOM   1813  CB  THR A 119      -6.266 -27.910 -23.157  1.00  0.00
ATOM   1814  OG1 THR A 119      -5.009 -27.958 -22.470  1.00  0.00
ATOM   1815  CG2 THR A 119      -6.019 -27.907 -24.657  1.00  0.00
ATOM   1823  N   VAL A 120      -8.245 -25.654 -24.578  1.00  0.00
ATOM   1824  CA  VAL A 120      -9.433 -25.569 -25.364  1.00  0.00
ATOM   1825  C   VAL A 120      -9.109 -26.113 -26.631  1.00  0.00
ATOM   1826  O   VAL A 120      -8.113 -25.711 -27.191  1.00  0.00
ATOM   1827  CB  VAL A 120      -9.928 -24.121 -25.535  1.00  0.00
ATOM   1828  CG1 VAL A 120     -11.169 -24.083 -26.414  1.00  0.00
ATOM   1829  CG2 VAL A 120     -10.212 -23.506 -24.174  1.00  0.00
ATOM   1839  N   SER A 121      -9.988 -27.008 -27.066  1.00  0.00
ATOM   1840  CA  SER A 121      -9.745 -27.674 -28.369  1.00  0.00
ATOM   1841  C   SER A 121     -10.728 -27.352 -29.384  1.00  0.00
ATOM   1842  O   SER A 121     -11.973 -26.912 -29.434  1.00  0.00
ATOM   1843  CB  SER A 121      -9.725 -29.182 -28.213  1.00  0.00
ATOM   1844  OG  SER A 121      -8.666 -29.588 -27.390  1.00  0.00
ATOM   1850  N   SER A 122     -10.130 -27.515 -30.400  1.00  0.00
ATOM   1851  CA  SER A 122     -11.040 -27.397 -31.394  1.00  0.00
ATOM   1852  C   SER A 122     -11.622 -28.582 -32.069  1.00  0.00
ATOM   1853  O   SER A 122     -12.802 -28.488 -32.341  1.00  0.00
ATOM   1854  OXT SER A 122     -10.934 -29.536 -32.305  1.00  0.00
ATOM   1855  CB  SER A 122     -10.386 -26.517 -32.441  1.00  0.00
ATOM   1856  OG  SER A 122     -10.165 -25.225 -31.946  1.00  0.00
END
