# Supplementary material for: Nanobody-based CTLA4 inhibitors for immune checkpoint blockade therapy of canine cancer patients
Source: Sci Rep. 2021 Oct 21;11:20763. doi: 10.1038/s41598-021-00325-3 (PMC8531395; doi:10.1038/s41598-021-00325-3)
Supplement: Supplementary file 1 — Supplementary Information 1. [file 41598_2021_325_MOESM1_ESM.zip › Supplemental Information/trRosetta_cNb13_10.pdb]

ATOM      1  N   MET B   1        .683    .029   -.448  1.00  0.00
ATOM      2  CA  MET B   1       2.137   -.121   -.522  1.00  0.00
ATOM      3  C   MET B   1       2.504   1.249   -.570  1.00  0.00
ATOM      4  O   MET B   1       1.860   2.152  -1.059  1.00  0.00
ATOM      5  CB  MET B   1       2.641   -.894  -1.739  1.00  0.00
ATOM      6  CG  MET B   1       2.291  -2.375  -1.734  1.00  0.00
ATOM      7  SD  MET B   1       2.986  -3.259  -3.144  1.00  0.00
ATOM      8  CE  MET B   1       4.724  -3.271  -2.713  1.00  0.00
ATOM     20  N   HIS B   2       3.562   1.456    .010  1.00  0.00
ATOM     21  CA  HIS B   2       4.239   2.720    .145  1.00  0.00
ATOM     22  C   HIS B   2       5.616   2.590   -.395  1.00  0.00
ATOM     23  O   HIS B   2       6.364   1.602   -.195  1.00  0.00
ATOM     24  CB  HIS B   2       4.291   3.179   1.605  1.00  0.00
ATOM     25  CG  HIS B   2       2.941   3.370   2.224  1.00  0.00
ATOM     26  ND1 HIS B   2       2.182   4.503   2.019  1.00  0.00
ATOM     27  CD2 HIS B   2       2.215   2.574   3.043  1.00  0.00
ATOM     28  CE1 HIS B   2       1.046   4.394   2.685  1.00  0.00
ATOM     29  NE2 HIS B   2       1.041   3.234   3.314  1.00  0.00
ATOM     37  N   VAL B   3       6.006   3.722  -1.041  1.00  0.00
ATOM     38  CA  VAL B   3       7.343   3.726  -1.678  1.00  0.00
ATOM     39  C   VAL B   3       8.177   4.929  -1.224  1.00  0.00
ATOM     40  O   VAL B   3       7.748   6.088  -1.328  1.00  0.00
ATOM     41  CB  VAL B   3       7.207   3.757  -3.212  1.00  0.00
ATOM     42  CG1 VAL B   3       6.237   4.849  -3.639  1.00  0.00
ATOM     43  CG2 VAL B   3       8.572   3.968  -3.848  1.00  0.00
ATOM     53  N   ALA B   4       9.400   4.693   -.823  1.00  0.00
ATOM     54  CA  ALA B   4      10.195   5.841   -.477  1.00  0.00
ATOM     55  C   ALA B   4      11.377   5.805  -1.496  1.00  0.00
ATOM     56  O   ALA B   4      11.986   4.833  -1.972  1.00  0.00
ATOM     57  CB  ALA B   4      10.567   5.737    .932  1.00  0.00
ATOM     63  N   GLN B   5      11.897   6.909  -1.707  1.00  0.00
ATOM     64  CA  GLN B   5      13.044   7.024  -2.576  1.00  0.00
ATOM     65  C   GLN B   5      14.116   7.950  -1.984  1.00  0.00
ATOM     66  O   GLN B   5      13.763   8.883  -1.254  1.00  0.00
ATOM     67  CB  GLN B   5      12.608   7.532  -3.953  1.00  0.00
ATOM     68  CG  GLN B   5      11.344   6.879  -4.486  1.00  0.00
ATOM     69  CD  GLN B   5      11.044   7.282  -5.917  1.00  0.00
ATOM     70  OE1 GLN B   5      10.023   6.887  -6.486  1.00  0.00
ATOM     71  NE2 GLN B   5      11.933   8.072  -6.507  1.00  0.00
ATOM     80  N   PRO B   6      15.438   7.781  -2.382  1.00  0.00
ATOM     81  CA  PRO B   6      16.258   8.797  -1.779  1.00  0.00
ATOM     82  C   PRO B   6      16.043  10.159  -2.456  1.00  0.00
ATOM     83  O   PRO B   6      15.627  10.190  -3.615  1.00  0.00
ATOM     84  CB  PRO B   6      17.674   8.260  -2.007  1.00  0.00
ATOM     85  CG  PRO B   6      17.559   7.440  -3.247  1.00  0.00
ATOM     86  CD  PRO B   6      16.206   6.789  -3.141  1.00  0.00
ATOM     94  N   ALA B   7      16.291  11.333  -1.808  1.00  0.00
ATOM     95  CA  ALA B   7      15.901  12.428  -2.682  1.00  0.00
ATOM     96  C   ALA B   7      16.554  12.912  -3.933  1.00  0.00
ATOM     97  O   ALA B   7      15.779  13.232  -4.809  1.00  0.00
ATOM     98  CB  ALA B   7      16.113  13.493  -1.613  1.00  0.00
ATOM    104  N   VAL B   8      17.928  12.970  -3.945  1.00  0.00
ATOM    105  CA  VAL B   8      18.742  13.360  -5.136  1.00  0.00
ATOM    106  C   VAL B   8      19.970  12.431  -5.469  1.00  0.00
ATOM    107  O   VAL B   8      20.556  12.004  -4.499  1.00  0.00
ATOM    108  CB  VAL B   8      19.262  14.795  -4.932  1.00  0.00
ATOM    109  CG1 VAL B   8      20.115  15.226  -6.115  1.00  0.00
ATOM    110  CG2 VAL B   8      18.091  15.746  -4.736  1.00  0.00
ATOM    120  N   VAL B   9      20.423  12.080  -6.559  1.00  0.00
ATOM    121  CA  VAL B   9      21.585  11.192  -6.647  1.00  0.00
ATOM    122  C   VAL B   9      22.519  11.710  -7.598  1.00  0.00
ATOM    123  O   VAL B   9      21.873  12.049  -8.568  1.00  0.00
ATOM    124  CB  VAL B   9      21.194   9.767  -7.082  1.00  0.00
ATOM    125  CG1 VAL B   9      22.429   8.886  -7.191  1.00  0.00
ATOM    126  CG2 VAL B   9      20.197   9.179  -6.095  1.00  0.00
ATOM    136  N   LEU B  10      23.811  11.842  -7.317  1.00  0.00
ATOM    137  CA  LEU B  10      24.655  12.430  -8.261  1.00  0.00
ATOM    138  C   LEU B  10      25.478  11.431  -9.004  1.00  0.00
ATOM    139  O   LEU B  10      26.104  10.572  -8.425  1.00  0.00
ATOM    140  CB  LEU B  10      25.572  13.440  -7.559  1.00  0.00
ATOM    141  CG  LEU B  10      24.967  14.828  -7.312  1.00  0.00
ATOM    142  CD1 LEU B  10      23.807  14.710  -6.332  1.00  0.00
ATOM    143  CD2 LEU B  10      26.041  15.763  -6.777  1.00  0.00
ATOM    155  N   ALA B  11      25.490  11.649 -10.442  1.00  0.00
ATOM    156  CA  ALA B  11      26.228  10.684 -11.111  1.00  0.00
ATOM    157  C   ALA B  11      27.521  11.238 -11.753  1.00  0.00
ATOM    158  O   ALA B  11      27.905  12.408 -12.083  1.00  0.00
ATOM    159  CB  ALA B  11      25.404  10.150 -12.123  1.00  0.00
ATOM    165  N   SER B  12      28.289  10.347 -12.152  1.00  0.00
ATOM    166  CA  SER B  12      29.429  11.015 -12.648  1.00  0.00
ATOM    167  C   SER B  12      29.454  10.772 -14.106  1.00  0.00
ATOM    168  O   SER B  12      28.505  10.197 -14.587  1.00  0.00
ATOM    169  CB  SER B  12      30.698  10.509 -11.990  1.00  0.00
ATOM    170  OG  SER B  12      30.987   9.199 -12.397  1.00  0.00
ATOM    176  N   SER B  13      30.412  11.250 -14.859  1.00  0.00
ATOM    177  CA  SER B  13      30.583  11.077 -16.378  1.00  0.00
ATOM    178  C   SER B  13      30.791   9.815 -17.071  1.00  0.00
ATOM    179  O   SER B  13      30.687   9.674 -18.260  1.00  0.00
ATOM    180  CB  SER B  13      31.756  11.918 -16.841  1.00  0.00
ATOM    181  OG  SER B  13      32.935  11.538 -16.185  1.00  0.00
ATOM    187  N   ARG B  14      31.077   8.981 -16.235  1.00  0.00
ATOM    188  CA  ARG B  14      31.410   7.629 -16.363  1.00  0.00
ATOM    189  C   ARG B  14      29.975   7.288 -16.135  1.00  0.00
ATOM    190  O   ARG B  14      29.813   6.102 -15.855  1.00  0.00
ATOM    191  CB  ARG B  14      32.376   7.075 -15.326  1.00  0.00
ATOM    192  CG  ARG B  14      33.775   7.668 -15.375  1.00  0.00
ATOM    193  CD  ARG B  14      34.663   7.064 -14.348  1.00  0.00
ATOM    194  NE  ARG B  14      36.003   7.629 -14.391  1.00  0.00
ATOM    195  CZ  ARG B  14      37.020   7.245 -13.595  1.00  0.00
ATOM    196  NH1 ARG B  14      36.836   6.297 -12.703  1.00  0.00
ATOM    197  NH2 ARG B  14      38.204   7.821 -13.712  1.00  0.00
ATOM    211  N   GLY B  15      28.931   8.255 -15.921  1.00  0.00
ATOM    212  CA  GLY B  15      27.865   7.445 -15.495  1.00  0.00
ATOM    213  C   GLY B  15      27.213   6.699 -14.320  1.00  0.00
ATOM    214  O   GLY B  15      26.022   6.818 -14.186  1.00  0.00
ATOM    218  N   VAL B  16      27.917   6.122 -13.378  1.00  0.00
ATOM    219  CA  VAL B  16      26.908   5.429 -12.868  1.00  0.00
ATOM    220  C   VAL B  16      25.907   5.830 -11.792  1.00  0.00
ATOM    221  O   VAL B  16      26.347   6.633 -10.954  1.00  0.00
ATOM    222  CB  VAL B  16      27.616   4.142 -12.404  1.00  0.00
ATOM    223  CG1 VAL B  16      26.630   3.212 -11.712  1.00  0.00
ATOM    224  CG2 VAL B  16      28.266   3.451 -13.592  1.00  0.00
ATOM    234  N   ALA B  17      24.564   5.543 -11.832  1.00  0.00
ATOM    235  CA  ALA B  17      23.809   5.997 -10.636  1.00  0.00
ATOM    236  C   ALA B  17      23.035   4.896  -9.829  1.00  0.00
ATOM    237  O   ALA B  17      22.524   3.861 -10.264  1.00  0.00
ATOM    238  CB  ALA B  17      22.952   6.998 -11.176  1.00  0.00
ATOM    244  N   SER B  18      22.960   4.998  -8.609  1.00  0.00
ATOM    245  CA  SER B  18      22.141   3.915  -8.062  1.00  0.00
ATOM    246  C   SER B  18      20.981   4.448  -7.353  1.00  0.00
ATOM    247  O   SER B  18      21.072   5.305  -6.496  1.00  0.00
ATOM    248  CB  SER B  18      22.942   3.048  -7.110  1.00  0.00
ATOM    249  OG  SER B  18      23.973   2.380  -7.786  1.00  0.00
ATOM    255  N   PHE B  19      19.843   3.855  -7.656  1.00  0.00
ATOM    256  CA  PHE B  19      18.739   4.346  -7.034  1.00  0.00
ATOM    257  C   PHE B  19      18.197   3.282  -6.036  1.00  0.00
ATOM    258  O   PHE B  19      17.911   2.129  -6.239  1.00  0.00
ATOM    259  CB  PHE B  19      17.699   4.727  -8.089  1.00  0.00
ATOM    260  CG  PHE B  19      16.329   4.979  -7.527  1.00  0.00
ATOM    261  CD1 PHE B  19      15.978   6.235  -7.055  1.00  0.00
ATOM    262  CD2 PHE B  19      15.389   3.961  -7.469  1.00  0.00
ATOM    263  CE1 PHE B  19      14.718   6.468  -6.537  1.00  0.00
ATOM    264  CE2 PHE B  19      14.128   4.192  -6.954  1.00  0.00
ATOM    265  CZ  PHE B  19      13.793   5.447  -6.487  1.00  0.00
ATOM    275  N   VAL B  20      17.869   3.648  -4.913  1.00  0.00
ATOM    276  CA  VAL B  20      17.294   2.618  -4.032  1.00  0.00
ATOM    277  C   VAL B  20      15.848   2.917  -3.681  1.00  0.00
ATOM    278  O   VAL B  20      15.539   4.036  -3.319  1.00  0.00
ATOM    279  CB  VAL B  20      18.110   2.507  -2.731  1.00  0.00
ATOM    280  CG1 VAL B  20      17.493   1.473  -1.801  1.00  0.00
ATOM    281  CG2 VAL B  20      19.553   2.150  -3.053  1.00  0.00
ATOM    291  N   CYS B  21      14.955   1.891  -3.733  1.00  0.00
ATOM    292  CA  CYS B  21      13.643   2.170  -3.419  1.00  0.00
ATOM    293  C   CYS B  21      13.135   1.435  -2.174  1.00  0.00
ATOM    294  O   CYS B  21      13.492    .306  -1.814  1.00  0.00
ATOM    295  CB  CYS B  21      12.773   1.820  -4.627  1.00  0.00
ATOM    296  SG  CYS B  21      11.001   2.055  -4.354  1.00  0.00
ATOM    302  N   GLU B  22      12.344   1.984  -1.384  1.00  0.00
ATOM    303  CA  GLU B  22      11.966   1.123   -.250  1.00  0.00
ATOM    304  C   GLU B  22      10.467    .954   -.225  1.00  0.00
ATOM    305  O   GLU B  22       9.585   1.791   -.277  1.00  0.00
ATOM    306  CB  GLU B  22      12.445   1.712   1.079  1.00  0.00
ATOM    307  CG  GLU B  22      12.116    .862   2.298  1.00  0.00
ATOM    308  CD  GLU B  22      12.664   1.435   3.575  1.00  0.00
ATOM    309  OE1 GLU B  22      13.312   2.452   3.518  1.00  0.00
ATOM    310  OE2 GLU B  22      12.433    .854   4.610  1.00  0.00
ATOM    317  N   TYR B  23      10.052   -.271   -.059  1.00  0.00
ATOM    318  CA  TYR B  23       8.666   -.497   -.043  1.00  0.00
ATOM    319  C   TYR B  23       8.100   -.920   1.255  1.00  0.00
ATOM    320  O   TYR B  23       8.293  -1.987   1.808  1.00  0.00
ATOM    321  CB  TYR B  23       8.320  -1.539  -1.110  1.00  0.00
ATOM    322  CG  TYR B  23       8.645  -1.099  -2.520  1.00  0.00
ATOM    323  CD1 TYR B  23       9.531  -1.839  -3.290  1.00  0.00
ATOM    324  CD2 TYR B  23       8.058    .043  -3.043  1.00  0.00
ATOM    325  CE1 TYR B  23       9.827  -1.437  -4.579  1.00  0.00
ATOM    326  CE2 TYR B  23       8.355    .445  -4.331  1.00  0.00
ATOM    327  CZ  TYR B  23       9.235   -.291  -5.097  1.00  0.00
ATOM    328  OH  TYR B  23       9.531    .109  -6.380  1.00  0.00
ATOM    338  N   GLY B  24       6.958   -.318   1.426  1.00  0.00
ATOM    339  CA  GLY B  24       5.879   -.291   2.426  1.00  0.00
ATOM    340  C   GLY B  24       4.972  -1.427   2.723  1.00  0.00
ATOM    341  O   GLY B  24       3.890  -1.245   3.313  1.00  0.00
ATOM    345  N   SER B  25       5.273  -2.567   2.194  1.00  0.00
ATOM    346  CA  SER B  25       4.414  -3.639   2.580  1.00  0.00
ATOM    347  C   SER B  25       5.258  -4.916   2.779  1.00  0.00
ATOM    348  O   SER B  25       6.351  -5.053   2.263  1.00  0.00
ATOM    349  CB  SER B  25       3.345  -3.850   1.526  1.00  0.00
ATOM    350  OG  SER B  25       2.471  -4.880   1.898  1.00  0.00
ATOM    356  N   SER B  26       4.684  -5.865   3.548  1.00  0.00
ATOM    357  CA  SER B  26       5.323  -7.190   3.772  1.00  0.00
ATOM    358  C   SER B  26       4.779  -7.902   2.739  1.00  0.00
ATOM    359  O   SER B  26       5.557  -8.654   2.138  1.00  0.00
ATOM    360  CB  SER B  26       4.994  -7.852   5.096  1.00  0.00
ATOM    361  OG  SER B  26       3.633  -8.178   5.170  1.00  0.00
ATOM    367  N   GLY B  27       3.632  -7.585   2.185  1.00  0.00
ATOM    368  CA  GLY B  27       3.930  -8.549   1.374  1.00  0.00
ATOM    369  C   GLY B  27       3.812  -9.901   1.676  1.00  0.00
ATOM    370  O   GLY B  27       3.915 -10.590   2.675  1.00  0.00
ATOM    374  N   ASN B  28       4.084 -10.143    .490  1.00  0.00
ATOM    375  CA  ASN B  28       4.588 -11.232   -.084  1.00  0.00
ATOM    376  C   ASN B  28       5.190 -10.564  -1.399  1.00  0.00
ATOM    377  O   ASN B  28       4.556 -10.628  -2.483  1.00  0.00
ATOM    378  CB  ASN B  28       3.524 -12.292   -.304  1.00  0.00
ATOM    379  CG  ASN B  28       4.094 -13.583   -.822  1.00  0.00
ATOM    380  OD1 ASN B  28       5.133 -13.593  -1.492  1.00  0.00
ATOM    381  ND2 ASN B  28       3.433 -14.673   -.527  1.00  0.00
ATOM    388  N   ALA B  29       6.337 -10.371  -1.367  1.00  0.00
ATOM    389  CA  ALA B  29       7.242  -9.829  -2.339  1.00  0.00
ATOM    390  C   ALA B  29       7.103 -10.759  -3.541  1.00  0.00
ATOM    391  O   ALA B  29       7.315 -10.178  -4.597  1.00  0.00
ATOM    392  CB  ALA B  29       8.350  -9.805  -2.005  1.00  0.00
ATOM    398  N   ALA B  30       6.776 -12.153  -3.482  1.00  0.00
ATOM    399  CA  ALA B  30       7.060 -12.292  -4.816  1.00  0.00
ATOM    400  C   ALA B  30       7.318 -12.407  -6.145  1.00  0.00
ATOM    401  O   ALA B  30       8.193 -12.688  -6.931  1.00  0.00
ATOM    402  CB  ALA B  30       6.545 -14.157  -4.314  1.00  0.00
ATOM    408  N   GLU B  31       6.299 -12.064  -6.652  1.00  0.00
ATOM    409  CA  GLU B  31       5.908 -11.859  -8.054  1.00  0.00
ATOM    410  C   GLU B  31       6.048 -10.331  -8.592  1.00  0.00
ATOM    411  O   GLU B  31       5.719 -10.049  -9.732  1.00  0.00
ATOM    412  CB  GLU B  31       4.467 -12.347  -8.217  1.00  0.00
ATOM    413  CG  GLU B  31       4.249 -13.803  -7.832  1.00  0.00
ATOM    414  CD  GLU B  31       5.057 -14.756  -8.669  1.00  0.00
ATOM    415  OE1 GLU B  31       5.354 -14.426  -9.792  1.00  0.00
ATOM    416  OE2 GLU B  31       5.377 -15.816  -8.184  1.00  0.00
ATOM    423  N   VAL B  32       6.485  -9.399  -7.709  1.00  0.00
ATOM    424  CA  VAL B  32       6.552  -7.876  -7.588  1.00  0.00
ATOM    425  C   VAL B  32       7.360  -7.436  -8.847  1.00  0.00
ATOM    426  O   VAL B  32       8.362  -8.142  -9.242  1.00  0.00
ATOM    427  CB  VAL B  32       7.257  -7.412  -6.300  1.00  0.00
ATOM    428  CG1 VAL B  32       8.706  -7.876  -6.289  1.00  0.00
ATOM    429  CG2 VAL B  32       7.175  -5.897  -6.182  1.00  0.00
ATOM    439  N   ARG B  33       6.773  -6.311  -9.425  1.00  0.00
ATOM    440  CA  ARG B  33       7.359  -5.743 -10.570  1.00  0.00
ATOM    441  C   ARG B  33       7.730  -4.354 -10.228  1.00  0.00
ATOM    442  O   ARG B  33       7.082  -3.461  -9.724  1.00  0.00
ATOM    443  CB  ARG B  33       6.405  -5.762 -11.755  1.00  0.00
ATOM    444  CG  ARG B  33       6.938  -5.102 -13.016  1.00  0.00
ATOM    445  CD  ARG B  33       5.978  -5.214 -14.144  1.00  0.00
ATOM    446  NE  ARG B  33       5.847  -6.585 -14.610  1.00  0.00
ATOM    447  CZ  ARG B  33       4.917  -7.010 -15.487  1.00  0.00
ATOM    448  NH1 ARG B  33       4.045  -6.160 -15.983  1.00  0.00
ATOM    449  NH2 ARG B  33       4.881  -8.280 -15.850  1.00  0.00
ATOM    463  N   VAL B  34       8.972  -4.051 -10.588  1.00  0.00
ATOM    464  CA  VAL B  34       9.466  -2.725 -10.237  1.00  0.00
ATOM    465  C   VAL B  34       9.783  -2.013 -11.414  1.00  0.00
ATOM    466  O   VAL B  34      10.465  -2.688 -12.153  1.00  0.00
ATOM    467  CB  VAL B  34      10.729  -2.783  -9.358  1.00  0.00
ATOM    468  CG1 VAL B  34      11.102  -1.392  -8.869  1.00  0.00
ATOM    469  CG2 VAL B  34      10.500  -3.724  -8.185  1.00  0.00
ATOM    479  N   THR B  35       9.216   -.694 -11.535  1.00  0.00
ATOM    480  CA  THR B  35       9.501    .089 -12.744  1.00  0.00
ATOM    481  C   THR B  35      10.231   1.511 -12.526  1.00  0.00
ATOM    482  O   THR B  35       9.967   2.239 -11.557  1.00  0.00
ATOM    483  CB  THR B  35       8.179    .300 -13.504  1.00  0.00
ATOM    484  OG1 THR B  35       7.627   -.972 -13.870  1.00  0.00
ATOM    485  CG2 THR B  35       8.412   1.127 -14.760  1.00  0.00
ATOM    493  N   VAL B  36      11.213   1.900 -13.236  1.00  0.00
ATOM    494  CA  VAL B  36      11.725   3.174 -13.093  1.00  0.00
ATOM    495  C   VAL B  36      11.296   4.003 -14.336  1.00  0.00
ATOM    496  O   VAL B  36      11.461   3.714 -15.546  1.00  0.00
ATOM    497  CB  VAL B  36      13.258   3.106 -12.957  1.00  0.00
ATOM    498  CG1 VAL B  36      13.870   2.419 -14.169  1.00  0.00
ATOM    499  CG2 VAL B  36      13.826   4.506 -12.786  1.00  0.00
ATOM    509  N   LEU B  37      10.736   5.212 -13.949  1.00  0.00
ATOM    510  CA  LEU B  37      10.372   6.012 -15.044  1.00  0.00
ATOM    511  C   LEU B  37      11.140   7.414 -14.977  1.00  0.00
ATOM    512  O   LEU B  37      11.433   8.053 -13.961  1.00  0.00
ATOM    513  CB  LEU B  37       8.849   6.194 -15.035  1.00  0.00
ATOM    514  CG  LEU B  37       8.024   4.900 -15.047  1.00  0.00
ATOM    515  CD1 LEU B  37       7.754   4.457 -13.616  1.00  0.00
ATOM    516  CD2 LEU B  37       6.724   5.134 -15.802  1.00  0.00
ATOM    528  N   ARG B  38      11.490   7.966 -16.120  1.00  0.00
ATOM    529  CA  ARG B  38      11.963   9.259 -16.144  1.00  0.00
ATOM    530  C   ARG B  38      10.908  10.427 -16.552  1.00  0.00
ATOM    531  O   ARG B  38       9.943  10.503 -17.333  1.00  0.00
ATOM    532  CB  ARG B  38      13.153   9.247 -17.093  1.00  0.00
ATOM    533  CG  ARG B  38      13.854  10.586 -17.257  1.00  0.00
ATOM    534  CD  ARG B  38      15.086  10.464 -18.078  1.00  0.00
ATOM    535  NE  ARG B  38      15.785  11.733 -18.198  1.00  0.00
ATOM    536  CZ  ARG B  38      15.627  12.600 -19.217  1.00  0.00
ATOM    537  NH1 ARG B  38      14.792  12.321 -20.194  1.00  0.00
ATOM    538  NH2 ARG B  38      16.311  13.730 -19.235  1.00  0.00
ATOM    552  N   GLN B  39      10.996  11.584 -15.783  1.00  0.00
ATOM    553  CA  GLN B  39       9.930  12.566 -16.237  1.00  0.00
ATOM    554  C   GLN B  39      10.496  13.655 -17.101  1.00  0.00
ATOM    555  O   GLN B  39      11.381  14.364 -16.616  1.00  0.00
ATOM    556  CB  GLN B  39       9.219  13.213 -15.046  1.00  0.00
ATOM    557  CG  GLN B  39       8.061  14.118 -15.428  1.00  0.00
ATOM    558  CD  GLN B  39       7.399  14.754 -14.220  1.00  0.00
ATOM    559  OE1 GLN B  39       7.149  14.089 -13.211  1.00  0.00
ATOM    560  NE2 GLN B  39       7.112  16.047 -14.316  1.00  0.00
ATOM    569  N   ALA B  40      10.114  13.914 -18.249  1.00  0.00
ATOM    570  CA  ALA B  40      10.732  14.872 -18.931  1.00  0.00
ATOM    571  C   ALA B  40      10.081  16.246 -19.197  1.00  0.00
ATOM    572  O   ALA B  40       9.159  16.636 -19.833  1.00  0.00
ATOM    573  CB  ALA B  40      11.052  14.434 -20.254  1.00  0.00
ATOM    579  N   GLY B  41      10.410  17.078 -18.311  1.00  0.00
ATOM    580  CA  GLY B  41       9.690  18.281 -18.405  1.00  0.00
ATOM    581  C   GLY B  41       8.363  17.581 -18.001  1.00  0.00
ATOM    582  O   GLY B  41       8.269  17.009 -16.923  1.00  0.00
ATOM    586  N   SER B  42       7.309  17.738 -18.844  1.00  0.00
ATOM    587  CA  SER B  42       5.925  17.213 -18.638  1.00  0.00
ATOM    588  C   SER B  42       5.594  15.863 -19.193  1.00  0.00
ATOM    589  O   SER B  42       4.389  15.370 -19.173  1.00  0.00
ATOM    590  CB  SER B  42       4.926  18.191 -19.225  1.00  0.00
ATOM    591  OG  SER B  42       5.074  18.286 -20.615  1.00  0.00
ATOM    597  N   GLN B  43       6.621  15.194 -19.812  1.00  0.00
ATOM    598  CA  GLN B  43       6.325  13.988 -20.430  1.00  0.00
ATOM    599  C   GLN B  43       6.794  12.782 -19.770  1.00  0.00
ATOM    600  O   GLN B  43       7.753  12.543 -19.037  1.00  0.00
ATOM    601  CB  GLN B  43       6.882  14.014 -21.855  1.00  0.00
ATOM    602  CG  GLN B  43       6.347  15.148 -22.713  1.00  0.00
ATOM    603  CD  GLN B  43       4.861  15.014 -22.988  1.00  0.00
ATOM    604  OE1 GLN B  43       4.415  14.042 -23.604  1.00  0.00
ATOM    605  NE2 GLN B  43       4.086  15.991 -22.533  1.00  0.00
ATOM    614  N   MET B  44       6.241  11.691 -19.910  1.00  0.00
ATOM    615  CA  MET B  44       6.924  10.706 -19.073  1.00  0.00
ATOM    616  C   MET B  44       7.387   9.478 -19.852  1.00  0.00
ATOM    617  O   MET B  44       6.618   8.928 -20.649  1.00  0.00
ATOM    618  CB  MET B  44       6.008  10.280 -17.927  1.00  0.00
ATOM    619  CG  MET B  44       6.625   9.271 -16.970  1.00  0.00
ATOM    620  SD  MET B  44       5.535   8.864 -15.591  1.00  0.00
ATOM    621  CE  MET B  44       5.579  10.393 -14.662  1.00  0.00
ATOM    631  N   THR B  45       8.579   8.989 -19.575  1.00  0.00
ATOM    632  CA  THR B  45       8.944   7.950 -20.326  1.00  0.00
ATOM    633  C   THR B  45       9.359   6.680 -19.411  1.00  0.00
ATOM    634  O   THR B  45       9.721   6.513 -18.227  1.00  0.00
ATOM    635  CB  THR B  45      10.082   8.420 -21.251  1.00  0.00
ATOM    636  OG1 THR B  45      11.207   8.825 -20.461  1.00  0.00
ATOM    637  CG2 THR B  45       9.623   9.589 -22.109  1.00  0.00
ATOM    645  N   GLU B  46       9.256   5.530 -19.947  1.00  0.00
ATOM    646  CA  GLU B  46       9.606   4.429 -19.001  1.00  0.00
ATOM    647  C   GLU B  46      10.887   4.023 -19.512  1.00  0.00
ATOM    648  O   GLU B  46      11.070   3.741 -20.724  1.00  0.00
ATOM    649  CB  GLU B  46       8.624   3.255 -18.998  1.00  0.00
ATOM    650  CG  GLU B  46       9.006   2.118 -18.060  1.00  0.00
ATOM    651  CD  GLU B  46       8.006    .996 -18.064  1.00  0.00
ATOM    652  OE1 GLU B  46       6.852   1.254 -18.312  1.00  0.00
ATOM    653  OE2 GLU B  46       8.396   -.122 -17.819  1.00  0.00
ATOM    660  N   VAL B  47      11.793   3.879 -18.605  1.00  0.00
ATOM    661  CA  VAL B  47      13.138   3.650 -18.919  1.00  0.00
ATOM    662  C   VAL B  47      13.577   2.251 -18.517  1.00  0.00
ATOM    663  O   VAL B  47      14.285   1.598 -19.286  1.00  0.00
ATOM    664  CB  VAL B  47      14.012   4.703 -18.211  1.00  0.00
ATOM    665  CG1 VAL B  47      15.488   4.414 -18.446  1.00  0.00
ATOM    666  CG2 VAL B  47      13.649   6.095 -18.706  1.00  0.00
ATOM    676  N   CYS B  48      13.122   1.795 -17.475  1.00  0.00
ATOM    677  CA  CYS B  48      13.446    .499 -17.112  1.00  0.00
ATOM    678  C   CYS B  48      12.576   -.234 -16.247  1.00  0.00
ATOM    679  O   CYS B  48      11.716   -.080 -15.422  1.00  0.00
ATOM    680  CB  CYS B  48      14.822    .513 -16.446  1.00  0.00
ATOM    681  SG  CYS B  48      15.428  -1.123 -15.968  1.00  0.00
ATOM    687  N   ALA B  49      12.686  -1.399 -16.573  1.00  0.00
ATOM    688  CA  ALA B  49      11.830  -2.083 -15.764  1.00  0.00
ATOM    689  C   ALA B  49      12.446  -3.165 -15.303  1.00  0.00
ATOM    690  O   ALA B  49      13.328  -3.784 -15.917  1.00  0.00
ATOM    691  CB  ALA B  49      10.692  -2.205 -16.279  1.00  0.00
ATOM    697  N   ALA B  50      11.908  -3.547 -14.349  1.00  0.00
ATOM    698  CA  ALA B  50      12.502  -4.736 -14.005  1.00  0.00
ATOM    699  C   ALA B  50      11.647  -5.327 -13.195  1.00  0.00
ATOM    700  O   ALA B  50      10.945  -4.635 -12.544  1.00  0.00
ATOM    701  CB  ALA B  50      13.694  -4.557 -13.170  1.00  0.00
ATOM    707  N   THR B  51      11.744  -6.728 -13.391  1.00  0.00
ATOM    708  CA  THR B  51      10.841  -7.554 -12.783  1.00  0.00
ATOM    709  C   THR B  51      11.546  -8.495 -12.159  1.00  0.00
ATOM    710  O   THR B  51      12.400  -9.181 -12.667  1.00  0.00
ATOM    711  CB  THR B  51       9.854  -8.221 -13.758  1.00  0.00
ATOM    712  OG1 THR B  51       9.175  -7.212 -14.518  1.00  0.00
ATOM    713  CG2 THR B  51       8.831  -9.051 -12.998  1.00  0.00
ATOM    721  N   TYR B  52      11.143  -8.679 -11.035  1.00  0.00
ATOM    722  CA  TYR B  52      11.778  -9.576 -10.331  1.00  0.00
ATOM    723  C   TYR B  52      10.766 -10.310 -10.077  1.00  0.00
ATOM    724  O   TYR B  52       9.615  -9.923  -9.686  1.00  0.00
ATOM    725  CB  TYR B  52      12.466  -9.057  -9.067  1.00  0.00
ATOM    726  CG  TYR B  52      13.401  -7.894  -9.315  1.00  0.00
ATOM    727  CD1 TYR B  52      12.909  -6.597  -9.320  1.00  0.00
ATOM    728  CD2 TYR B  52      14.751  -8.125  -9.536  1.00  0.00
ATOM    729  CE1 TYR B  52      13.763  -5.535  -9.546  1.00  0.00
ATOM    730  CE2 TYR B  52      15.605  -7.063  -9.762  1.00  0.00
ATOM    731  CZ  TYR B  52      15.115  -5.772  -9.768  1.00  0.00
ATOM    732  OH  TYR B  52      15.966  -4.715  -9.993  1.00  0.00
ATOM    742  N   THR B  53      11.363 -11.258  -9.845  1.00  0.00
ATOM    743  CA  THR B  53      10.698 -12.260  -9.482  1.00  0.00
ATOM    744  C   THR B  53      11.541 -12.675  -8.392  1.00  0.00
ATOM    745  O   THR B  53      12.520 -12.162  -8.211  1.00  0.00
ATOM    746  CB  THR B  53      10.530 -13.312 -10.594  1.00  0.00
ATOM    747  OG1 THR B  53      11.792 -13.937 -10.860  1.00  0.00
ATOM    748  CG2 THR B  53      10.012 -12.662 -11.869  1.00  0.00
ATOM    756  N   VAL B  54      11.007 -13.518  -7.530  1.00  0.00
ATOM    757  CA  VAL B  54      11.693 -14.021  -6.426  1.00  0.00
ATOM    758  C   VAL B  54      11.773 -14.706  -7.823  1.00  0.00
ATOM    759  O   VAL B  54      10.737 -14.734  -8.505  1.00  0.00
ATOM    760  CB  VAL B  54      10.961 -14.690  -5.247  1.00  0.00
ATOM    761  CG1 VAL B  54      10.292 -15.980  -5.698  1.00  0.00
ATOM    762  CG2 VAL B  54      11.940 -14.958  -4.114  1.00  0.00
ATOM    772  N   GLU B  55      12.665 -15.285  -8.075  1.00  0.00
ATOM    773  CA  GLU B  55      13.674 -16.072  -8.714  1.00  0.00
ATOM    774  C   GLU B  55      14.364 -15.051  -9.777  1.00  0.00
ATOM    775  O   GLU B  55      14.779 -15.433 -10.884  1.00  0.00
ATOM    776  CB  GLU B  55      13.059 -17.307  -9.376  1.00  0.00
ATOM    777  CG  GLU B  55      12.349 -18.248  -8.414  1.00  0.00
ATOM    778  CD  GLU B  55      11.848 -19.499  -9.081  1.00  0.00
ATOM    779  OE1 GLU B  55      11.944 -19.588 -10.282  1.00  0.00
ATOM    780  OE2 GLU B  55      11.370 -20.367  -8.390  1.00  0.00
ATOM    787  N   ASP B  56      14.404 -13.724  -9.397  1.00  0.00
ATOM    788  CA  ASP B  56      15.274 -12.502  -9.641  1.00  0.00
ATOM    789  C   ASP B  56      15.540 -12.007 -10.977  1.00  0.00
ATOM    790  O   ASP B  56      16.576 -11.350 -11.232  1.00  0.00
ATOM    791  CB  ASP B  56      16.662 -12.720  -9.033  1.00  0.00
ATOM    792  CG  ASP B  56      16.627 -12.890  -7.520  1.00  0.00
ATOM    793  OD1 ASP B  56      15.922 -12.150  -6.875  1.00  0.00
ATOM    794  OD2 ASP B  56      17.306 -13.757  -7.025  1.00  0.00
ATOM    799  N   GLU B  57      14.817 -12.476 -11.900  1.00  0.00
ATOM    800  CA  GLU B  57      15.221 -11.869 -13.049  1.00  0.00
ATOM    801  C   GLU B  57      15.023 -10.439 -12.778  1.00  0.00
ATOM    802  O   GLU B  57      14.398  -9.935 -11.665  1.00  0.00
ATOM    803  CB  GLU B  57      14.415 -12.348 -14.259  1.00  0.00
ATOM    804  CG  GLU B  57      14.656 -13.802 -14.639  1.00  0.00
ATOM    805  CD  GLU B  57      13.874 -14.228 -15.851  1.00  0.00
ATOM    806  OE1 GLU B  57      13.109 -13.437 -16.348  1.00  0.00
ATOM    807  OE2 GLU B  57      14.043 -15.345 -16.280  1.00  0.00
ATOM    814  N   LEU B  58      15.879  -9.827 -13.717  1.00  0.00
ATOM    815  CA  LEU B  58      15.799  -8.465 -14.004  1.00  0.00
ATOM    816  C   LEU B  58      15.693  -8.109 -15.514  1.00  0.00
ATOM    817  O   LEU B  58      16.493  -8.592 -16.265  1.00  0.00
ATOM    818  CB  LEU B  58      17.029  -7.791 -13.384  1.00  0.00
ATOM    819  CG  LEU B  58      17.090  -6.264 -13.519  1.00  0.00
ATOM    820  CD1 LEU B  58      17.882  -5.682 -12.357  1.00  0.00
ATOM    821  CD2 LEU B  58      17.726  -5.898 -14.852  1.00  0.00
ATOM    833  N   ALA B  59      14.799  -7.289 -15.975  1.00  0.00
ATOM    834  CA  ALA B  59      14.917  -6.950 -17.363  1.00  0.00
ATOM    835  C   ALA B  59      15.486  -5.492 -17.711  1.00  0.00
ATOM    836  O   ALA B  59      15.459  -4.613 -16.830  1.00  0.00
ATOM    837  CB  ALA B  59      13.723  -7.256 -17.935  1.00  0.00
ATOM    843  N   PHE B  60      16.002  -5.189 -18.921  1.00  0.00
ATOM    844  CA  PHE B  60      16.413  -3.829 -18.975  1.00  0.00
ATOM    845  C   PHE B  60      15.987  -3.196 -20.045  1.00  0.00
ATOM    846  O   PHE B  60      15.708  -3.757 -21.085  1.00  0.00
ATOM    847  CB  PHE B  60      17.934  -3.673 -18.966  1.00  0.00
ATOM    848  CG  PHE B  60      18.624  -4.391 -20.091  1.00  0.00
ATOM    849  CD1 PHE B  60      18.815  -3.768 -21.316  1.00  0.00
ATOM    850  CD2 PHE B  60      19.082  -5.689 -19.928  1.00  0.00
ATOM    851  CE1 PHE B  60      19.449  -4.428 -22.352  1.00  0.00
ATOM    852  CE2 PHE B  60      19.717  -6.350 -20.961  1.00  0.00
ATOM    853  CZ  PHE B  60      19.900  -5.718 -22.175  1.00  0.00
ATOM    863  N   LEU B  61      15.786  -2.033 -19.829  1.00  0.00
ATOM    864  CA  LEU B  61      15.281  -1.674 -20.995  1.00  0.00
ATOM    865  C   LEU B  61      16.174   -.774 -21.597  1.00  0.00
ATOM    866  O   LEU B  61      17.221   -.618 -20.967  1.00  0.00
ATOM    867  CB  LEU B  61      13.899  -1.034 -20.815  1.00  0.00
ATOM    868  CG  LEU B  61      12.855  -1.896 -20.095  1.00  0.00
ATOM    869  CD1 LEU B  61      11.595  -1.075 -19.856  1.00  0.00
ATOM    870  CD2 LEU B  61      12.553  -3.131 -20.930  1.00  0.00
ATOM    882  N   ASP B  62      15.799   -.235 -22.658  1.00  0.00
ATOM    883  CA  ASP B  62      16.736    .288 -23.390  1.00  0.00
ATOM    884  C   ASP B  62      17.837   1.220 -22.886  1.00  0.00
ATOM    885  O   ASP B  62      17.639   2.218 -22.201  1.00  0.00
ATOM    886  CB  ASP B  62      15.943    .979 -24.503  1.00  0.00
ATOM    887  CG  ASP B  62      15.280   -.005 -25.457  1.00  0.00
ATOM    888  OD1 ASP B  62      15.558  -1.176 -25.359  1.00  0.00
ATOM    889  OD2 ASP B  62      14.502    .425 -26.275  1.00  0.00
ATOM    894  N   ASP B  63      19.040    .820 -23.314  1.00  0.00
ATOM    895  CA  ASP B  63      20.317   1.437 -23.105  1.00  0.00
ATOM    896  C   ASP B  63      20.479   1.500 -21.680  1.00  0.00
ATOM    897  O   ASP B  63      21.395   2.120 -21.130  1.00  0.00
ATOM    898  CB  ASP B  63      20.409   2.839 -23.713  1.00  0.00
ATOM    899  CG  ASP B  63      20.319   2.833 -25.233  1.00  0.00
ATOM    900  OD1 ASP B  63      20.511   1.792 -25.816  1.00  0.00
ATOM    901  OD2 ASP B  63      20.059   3.869 -25.797  1.00  0.00
ATOM    906  N   SER B  64      19.755    .719 -21.026  1.00  0.00
ATOM    907  CA  SER B  64      19.810    .974 -19.677  1.00  0.00
ATOM    908  C   SER B  64      20.023   -.347 -19.543  1.00  0.00
ATOM    909  O   SER B  64      19.411  -1.291 -20.032  1.00  0.00
ATOM    910  CB  SER B  64      18.552   1.494 -19.010  1.00  0.00
ATOM    911  OG  SER B  64      18.169   2.729 -19.552  1.00  0.00
ATOM    917  N   THR B  65      20.812   -.375 -18.745  1.00  0.00
ATOM    918  CA  THR B  65      21.248  -1.406 -18.180  1.00  0.00
ATOM    919  C   THR B  65      20.894  -1.032 -16.809  1.00  0.00
ATOM    920  O   THR B  65      21.133    .077 -16.272  1.00  0.00
ATOM    921  CB  THR B  65      22.751  -1.636 -18.422  1.00  0.00
ATOM    922  OG1 THR B  65      22.988  -1.825 -19.823  1.00  0.00
ATOM    923  CG2 THR B  65      23.232  -2.862 -17.661  1.00  0.00
ATOM    931  N   CYS B  66      20.312  -2.016 -16.244  1.00  0.00
ATOM    932  CA  CYS B  66      19.778  -1.968 -15.017  1.00  0.00
ATOM    933  C   CYS B  66      20.172  -3.047 -14.253  1.00  0.00
ATOM    934  O   CYS B  66      19.889  -4.169 -14.579  1.00  0.00
ATOM    935  CB  CYS B  66      18.251  -1.943 -15.090  1.00  0.00
ATOM    936  SG  CYS B  66      17.435  -1.938 -13.476  1.00  0.00
ATOM    942  N   THR B  67      20.557  -2.765 -13.195  1.00  0.00
ATOM    943  CA  THR B  67      20.899  -4.016 -12.444  1.00  0.00
ATOM    944  C   THR B  67      20.277  -3.687 -11.215  1.00  0.00
ATOM    945  O   THR B  67      20.100  -2.615 -10.611  1.00  0.00
ATOM    946  CB  THR B  67      22.398  -4.307 -12.247  1.00  0.00
ATOM    947  OG1 THR B  67      22.963  -3.337 -11.357  1.00  0.00
ATOM    948  CG2 THR B  67      23.130  -4.255 -13.580  1.00  0.00
ATOM    956  N   GLY B  68      20.090  -4.736 -10.618  1.00  0.00
ATOM    957  CA  GLY B  68      19.424  -4.482  -9.512  1.00  0.00
ATOM    958  C   GLY B  68      19.299  -5.742  -8.933  1.00  0.00
ATOM    959  O   GLY B  68      19.642  -6.842  -9.428  1.00  0.00
ATOM    963  N   THR B  69      18.746  -5.545  -7.836  1.00  0.00
ATOM    964  CA  THR B  69      18.650  -6.706  -6.906  1.00  0.00
ATOM    965  C   THR B  69      17.486  -6.533  -5.955  1.00  0.00
ATOM    966  O   THR B  69      16.918  -5.416  -5.613  1.00  0.00
ATOM    967  CB  THR B  69      19.942  -6.897  -6.090  1.00  0.00
ATOM    968  OG1 THR B  69      19.897  -8.156  -5.405  1.00  0.00
ATOM    969  CG2 THR B  69      20.102  -5.777  -5.074  1.00  0.00
ATOM    977  N   SER B  70      17.191  -7.585  -5.283  1.00  0.00
ATOM    978  CA  SER B  70      16.106  -7.295  -4.315  1.00  0.00
ATOM    979  C   SER B  70      16.445  -7.914  -3.110  1.00  0.00
ATOM    980  O   SER B  70      17.112  -8.970  -3.022  1.00  0.00
ATOM    981  CB  SER B  70      14.751  -7.812  -4.759  1.00  0.00
ATOM    982  OG  SER B  70      14.739  -9.212  -4.806  1.00  0.00
ATOM    988  N   SER B  71      15.761  -7.255  -2.174  1.00  0.00
ATOM    989  CA  SER B  71      15.793  -7.793   -.815  1.00  0.00
ATOM    990  C   SER B  71      14.801  -7.470    .088  1.00  0.00
ATOM    991  O   SER B  71      14.296  -6.424    .527  1.00  0.00
ATOM    992  CB  SER B  71      17.084  -7.398   -.126  1.00  0.00
ATOM    993  OG  SER B  71      17.130  -7.901   1.181  1.00  0.00
ATOM    999  N   GLY B  72      14.041  -8.476    .200  1.00  0.00
ATOM   1000  CA  GLY B  72      13.153  -8.101   1.176  1.00  0.00
ATOM   1001  C   GLY B  72      12.227  -7.062    .522  1.00  0.00
ATOM   1002  O   GLY B  72      11.659  -7.268   -.571  1.00  0.00
ATOM   1006  N   ASN B  73      12.141  -5.916   1.241  1.00  0.00
ATOM   1007  CA  ASN B  73      11.320  -4.768    .693  1.00  0.00
ATOM   1008  C   ASN B  73      12.174  -3.595   -.158  1.00  0.00
ATOM   1009  O   ASN B  73      11.875  -2.425   -.435  1.00  0.00
ATOM   1010  CB  ASN B  73      10.560  -4.150   1.852  1.00  0.00
ATOM   1011  CG  ASN B  73      11.470  -3.529   2.875  1.00  0.00
ATOM   1012  OD1 ASN B  73      12.671  -3.823   2.915  1.00  0.00
ATOM   1013  ND2 ASN B  73      10.923  -2.675   3.702  1.00  0.00
ATOM   1020  N   LYS B  74      13.388  -3.800   -.460  1.00  0.00
ATOM   1021  CA  LYS B  74      14.198  -2.720  -1.102  1.00  0.00
ATOM   1022  C   LYS B  74      14.625  -3.110  -2.523  1.00  0.00
ATOM   1023  O   LYS B  74      15.038  -4.244  -2.935  1.00  0.00
ATOM   1024  CB  LYS B  74      15.436  -2.397   -.264  1.00  0.00
ATOM   1025  CG  LYS B  74      15.134  -1.747   1.080  1.00  0.00
ATOM   1026  CD  LYS B  74      16.413  -1.337   1.795  1.00  0.00
ATOM   1027  CE  LYS B  74      16.112   -.654   3.121  1.00  0.00
ATOM   1028  NZ  LYS B  74      17.353   -.219   3.818  1.00  0.00
ATOM   1042  N   VAL B  75      14.435  -2.127  -3.380  1.00  0.00
ATOM   1043  CA  VAL B  75      14.873  -2.429  -4.672  1.00  0.00
ATOM   1044  C   VAL B  75      15.993  -1.416  -5.131  1.00  0.00
ATOM   1045  O   VAL B  75      16.182   -.237  -4.932  1.00  0.00
ATOM   1046  CB  VAL B  75      13.664  -2.392  -5.625  1.00  0.00
ATOM   1047  CG1 VAL B  75      14.079  -2.812  -7.027  1.00  0.00
ATOM   1048  CG2 VAL B  75      12.560  -3.294  -5.096  1.00  0.00
ATOM   1058  N   ASN B  76      17.011  -2.049  -5.694  1.00  0.00
ATOM   1059  CA  ASN B  76      18.168  -1.108  -6.062  1.00  0.00
ATOM   1060  C   ASN B  76      18.418  -1.029  -7.557  1.00  0.00
ATOM   1061  O   ASN B  76      18.657  -2.178  -8.110  1.00  0.00
ATOM   1062  CB  ASN B  76      19.456  -1.518  -5.372  1.00  0.00
ATOM   1063  CG  ASN B  76      20.571   -.536  -5.599  1.00  0.00
ATOM   1064  OD1 ASN B  76      20.601    .165  -6.617  1.00  0.00
ATOM   1065  ND2 ASN B  76      21.491   -.471  -4.669  1.00  0.00
ATOM   1072  N   LEU B  77      18.358    .134  -8.251  1.00  0.00
ATOM   1073  CA  LEU B  77      18.535    .139  -9.636  1.00  0.00
ATOM   1074  C   LEU B  77      19.894    .785 -10.004  1.00  0.00
ATOM   1075  O   LEU B  77      20.379   1.836  -9.641  1.00  0.00
ATOM   1076  CB  LEU B  77      17.368    .891 -10.289  1.00  0.00
ATOM   1077  CG  LEU B  77      15.965    .429  -9.876  1.00  0.00
ATOM   1078  CD1 LEU B  77      14.920   1.295 -10.567  1.00  0.00
ATOM   1079  CD2 LEU B  77      15.785  -1.038 -10.239  1.00  0.00
ATOM   1091  N   THR B  78      20.665    .081 -10.711  1.00  0.00
ATOM   1092  CA  THR B  78      21.846    .697 -11.080  1.00  0.00
ATOM   1093  C   THR B  78      21.849    .986 -12.500  1.00  0.00
ATOM   1094  O   THR B  78      21.538    .096 -13.341  1.00  0.00
ATOM   1095  CB  THR B  78      23.064   -.173 -10.719  1.00  0.00
ATOM   1096  OG1 THR B  78      23.130   -.342  -9.297  1.00  0.00
ATOM   1097  CG2 THR B  78      24.348    .479 -11.208  1.00  0.00
ATOM   1105  N   ILE B  79      22.168   2.386 -12.767  1.00  0.00
ATOM   1106  CA  ILE B  79      22.204   2.759 -14.109  1.00  0.00
ATOM   1107  C   ILE B  79      23.605   3.045 -14.692  1.00  0.00
ATOM   1108  O   ILE B  79      24.456   3.799 -14.185  1.00  0.00
ATOM   1109  CB  ILE B  79      21.302   3.994 -14.285  1.00  0.00
ATOM   1110  CG1 ILE B  79      19.971   3.793 -13.556  1.00  0.00
ATOM   1111  CG2 ILE B  79      21.067   4.274 -15.762  1.00  0.00
ATOM   1112  CD1 ILE B  79      19.164   2.624 -14.070  1.00  0.00
ATOM   1124  N   GLN B  80      23.948   2.312 -15.812  1.00  0.00
ATOM   1125  CA  GLN B  80      25.316   2.614 -16.229  1.00  0.00
ATOM   1126  C   GLN B  80      25.404   3.436 -17.558  1.00  0.00
ATOM   1127  O   GLN B  80      24.597   3.199 -18.467  1.00  0.00
ATOM   1128  CB  GLN B  80      26.096   1.305 -16.372  1.00  0.00
ATOM   1129  CG  GLN B  80      26.223    .510 -15.083  1.00  0.00
ATOM   1130  CD  GLN B  80      26.997   -.780 -15.272  1.00  0.00
ATOM   1131  OE1 GLN B  80      26.991  -1.371 -16.356  1.00  0.00
ATOM   1132  NE2 GLN B  80      27.668  -1.226 -14.217  1.00  0.00
ATOM   1141  N   GLY B  81      26.343   4.325 -17.688  1.00  0.00
ATOM   1142  CA  GLY B  81      26.732   5.145 -18.846  1.00  0.00
ATOM   1143  C   GLY B  81      25.773   6.262 -19.115  1.00  0.00
ATOM   1144  O   GLY B  81      25.488   6.641 -20.256  1.00  0.00
ATOM   1148  N   LEU B  82      25.268   6.761 -18.074  1.00  0.00
ATOM   1149  CA  LEU B  82      24.345   7.824 -18.024  1.00  0.00
ATOM   1150  C   LEU B  82      25.106   8.971 -18.690  1.00  0.00
ATOM   1151  O   LEU B  82      26.318   9.069 -18.529  1.00  0.00
ATOM   1152  CB  LEU B  82      23.933   8.152 -16.583  1.00  0.00
ATOM   1153  CG  LEU B  82      22.728   7.373 -16.042  1.00  0.00
ATOM   1154  CD1 LEU B  82      22.622   7.582 -14.538  1.00  0.00
ATOM   1155  CD2 LEU B  82      21.464   7.837 -16.749  1.00  0.00
ATOM   1167  N   ARG B  83      24.475   9.788 -19.384  1.00  0.00
ATOM   1168  CA  ARG B  83      25.014  10.944 -20.077  1.00  0.00
ATOM   1169  C   ARG B  83      24.489  12.118 -19.347  1.00  0.00
ATOM   1170  O   ARG B  83      23.534  11.919 -18.611  1.00  0.00
ATOM   1171  CB  ARG B  83      24.594  11.001 -21.539  1.00  0.00
ATOM   1172  CG  ARG B  83      25.109   9.857 -22.397  1.00  0.00
ATOM   1173  CD  ARG B  83      24.633   9.964 -23.800  1.00  0.00
ATOM   1174  NE  ARG B  83      23.194   9.778 -23.900  1.00  0.00
ATOM   1175  CZ  ARG B  83      22.471   9.990 -25.017  1.00  0.00
ATOM   1176  NH1 ARG B  83      23.065  10.393 -26.118  1.00  0.00
ATOM   1177  NH2 ARG B  83      21.165   9.791 -25.006  1.00  0.00
ATOM   1191  N   ALA B  84      25.114  13.296 -19.548  1.00  0.00
ATOM   1192  CA  ALA B  84      24.804  14.495 -18.838  1.00  0.00
ATOM   1193  C   ALA B  84      23.390  14.961 -18.975  1.00  0.00
ATOM   1194  O   ALA B  84      22.708  15.148 -17.916  1.00  0.00
ATOM   1195  CB  ALA B  84      25.845  15.709 -19.377  1.00  0.00
ATOM   1201  N   MET B  85      22.873  14.720 -20.076  1.00  0.00
ATOM   1202  CA  MET B  85      21.612  15.073 -20.538  1.00  0.00
ATOM   1203  C   MET B  85      20.527  14.194 -19.952  1.00  0.00
ATOM   1204  O   MET B  85      19.348  14.428 -20.169  1.00  0.00
ATOM   1205  CB  MET B  85      21.608  15.012 -22.065  1.00  0.00
ATOM   1206  CG  MET B  85      22.515  16.033 -22.738  1.00  0.00
ATOM   1207  SD  MET B  85      22.089  17.732 -22.307  1.00  0.00
ATOM   1208  CE  MET B  85      20.497  17.896 -23.111  1.00  0.00
ATOM   1218  N   ASP B  86      20.944  13.151 -19.201  1.00  0.00
ATOM   1219  CA  ASP B  86      20.048  12.155 -18.631  1.00  0.00
ATOM   1220  C   ASP B  86      19.560  12.521 -17.280  1.00  0.00
ATOM   1221  O   ASP B  86      18.795  11.765 -16.665  1.00  0.00
ATOM   1222  CB  ASP B  86      20.741  10.793 -18.549  1.00  0.00
ATOM   1223  CG  ASP B  86      21.015  10.184 -19.918  1.00  0.00
ATOM   1224  OD1 ASP B  86      20.383  10.590 -20.864  1.00  0.00
ATOM   1225  OD2 ASP B  86      21.854   9.320 -20.004  1.00  0.00
ATOM   1230  N   THR B  87      19.927  13.687 -16.898  1.00  0.00
ATOM   1231  CA  THR B  87      19.612  14.321 -15.676  1.00  0.00
ATOM   1232  C   THR B  87      18.118  14.469 -15.614  1.00  0.00
ATOM   1233  O   THR B  87      17.426  14.653 -16.608  1.00  0.00
ATOM   1234  CB  THR B  87      20.307  15.689 -15.547  1.00  0.00
ATOM   1235  OG1 THR B  87      20.047  16.239 -14.249  1.00  0.00
ATOM   1236  CG2 THR B  87      19.799  16.648 -16.612  1.00  0.00
ATOM   1244  N   GLY B  88      17.585  14.258 -14.375  1.00  0.00
ATOM   1245  CA  GLY B  88      16.168  14.351 -14.109  1.00  0.00
ATOM   1246  C   GLY B  88      15.275  13.628 -13.116  1.00  0.00
ATOM   1247  O   GLY B  88      15.638  13.089 -12.044  1.00  0.00
ATOM   1251  N   LEU B  89      13.988  13.799 -13.262  1.00  0.00
ATOM   1252  CA  LEU B  89      13.392  13.198 -12.117  1.00  0.00
ATOM   1253  C   LEU B  89      13.105  11.672 -12.277  1.00  0.00
ATOM   1254  O   LEU B  89      12.583  11.121 -13.252  1.00  0.00
ATOM   1255  CB  LEU B  89      12.093  13.951 -11.802  1.00  0.00
ATOM   1256  CG  LEU B  89      12.250  15.233 -10.976  1.00  0.00
ATOM   1257  CD1 LEU B  89      13.075  16.245 -11.760  1.00  0.00
ATOM   1258  CD2 LEU B  89      10.876  15.792 -10.638  1.00  0.00
ATOM   1270  N   TYR B  90      13.497  10.880 -11.330  1.00  0.00
ATOM   1271  CA  TYR B  90      13.144   9.508 -11.531  1.00  0.00
ATOM   1272  C   TYR B  90      12.108   9.090 -10.486  1.00  0.00
ATOM   1273  O   TYR B  90      11.915   9.384  -9.305  1.00  0.00
ATOM   1274  CB  TYR B  90      14.388   8.619 -11.465  1.00  0.00
ATOM   1275  CG  TYR B  90      15.336   8.808 -12.628  1.00  0.00
ATOM   1276  CD1 TYR B  90      16.035   9.998 -12.766  1.00  0.00
ATOM   1277  CD2 TYR B  90      15.507   7.792 -13.556  1.00  0.00
ATOM   1278  CE1 TYR B  90      16.901  10.171 -13.828  1.00  0.00
ATOM   1279  CE2 TYR B  90      16.373   7.965 -14.618  1.00  0.00
ATOM   1280  CZ  TYR B  90      17.068   9.149 -14.756  1.00  0.00
ATOM   1281  OH  TYR B  90      17.931   9.321 -15.814  1.00  0.00
ATOM   1291  N   ILE B  91      11.181   8.361 -10.995  1.00  0.00
ATOM   1292  CA  ILE B  91      10.157   7.869 -10.089  1.00  0.00
ATOM   1293  C   ILE B  91      10.168   6.286 -10.004  1.00  0.00
ATOM   1294  O   ILE B  91      10.643   5.526 -10.924  1.00  0.00
ATOM   1295  CB  ILE B  91       8.774   8.372 -10.541  1.00  0.00
ATOM   1296  CG1 ILE B  91       8.718   9.901 -10.487  1.00  0.00
ATOM   1297  CG2 ILE B  91       7.679   7.765  -9.678  1.00  0.00
ATOM   1298  CD1 ILE B  91       7.495  10.492 -11.149  1.00  0.00
ATOM   1310  N   CYS B  92       9.910   5.735  -8.918  1.00  0.00
ATOM   1311  CA  CYS B  92       9.844   4.314  -8.772  1.00  0.00
ATOM   1312  C   CYS B  92       8.442   3.782  -8.591  1.00  0.00
ATOM   1313  O   CYS B  92       7.652   4.326  -7.769  1.00  0.00
ATOM   1314  CB  CYS B  92      10.695   3.882  -7.577  1.00  0.00
ATOM   1315  SG  CYS B  92      11.086   2.116  -7.549  1.00  0.00
ATOM   1321  N   LYS B  93       8.147   2.615  -9.199  1.00  0.00
ATOM   1322  CA  LYS B  93       6.770   2.124  -9.025  1.00  0.00
ATOM   1323  C   LYS B  93       6.862    .604  -8.729  1.00  0.00
ATOM   1324  O   LYS B  93       7.393   -.292  -9.361  1.00  0.00
ATOM   1325  CB  LYS B  93       5.916   2.399 -10.263  1.00  0.00
ATOM   1326  CG  LYS B  93       4.482   1.897 -10.163  1.00  0.00
ATOM   1327  CD  LYS B  93       3.724   2.124 -11.463  1.00  0.00
ATOM   1328  CE  LYS B  93       2.291   1.621 -11.365  1.00  0.00
ATOM   1329  NZ  LYS B  93       1.561   1.768 -12.653  1.00  0.00
ATOM   1343  N   VAL B  94       5.992    .170  -7.751  1.00  0.00
ATOM   1344  CA  VAL B  94       5.935  -1.179  -7.578  1.00  0.00
ATOM   1345  C   VAL B  94       4.481  -1.815  -7.853  1.00  0.00
ATOM   1346  O   VAL B  94       3.454  -1.008  -7.478  1.00  0.00
ATOM   1347  CB  VAL B  94       6.409  -1.458  -6.139  1.00  0.00
ATOM   1348  CG1 VAL B  94       5.469   -.809  -5.133  1.00  0.00
ATOM   1349  CG2 VAL B  94       6.498  -2.958  -5.904  1.00  0.00
ATOM   1359  N   GLU B  95       4.498  -3.090  -8.431  1.00  0.00
ATOM   1360  CA  GLU B  95       3.252  -3.713  -8.602  1.00  0.00
ATOM   1361  C   GLU B  95       3.234  -5.144  -8.110  1.00  0.00
ATOM   1362  O   GLU B  95       4.185  -5.974  -8.191  1.00  0.00
ATOM   1363  CB  GLU B  95       2.862  -3.659 -10.081  1.00  0.00
ATOM   1364  CG  GLU B  95       2.596  -2.257 -10.610  1.00  0.00
ATOM   1365  CD  GLU B  95       2.164  -2.248 -12.050  1.00  0.00
ATOM   1366  OE1 GLU B  95       2.154  -3.293 -12.655  1.00  0.00
ATOM   1367  OE2 GLU B  95       1.843  -1.193 -12.546  1.00  0.00
ATOM   1374  N   LEU B  96       2.227  -5.542  -7.413  1.00  0.00
ATOM   1375  CA  LEU B  96       2.242  -6.930  -7.014  1.00  0.00
ATOM   1376  C   LEU B  96       1.276  -7.869  -7.984  1.00  0.00
ATOM   1377  O   LEU B  96        .195  -7.730  -8.606  1.00  0.00
ATOM   1378  CB  LEU B  96       1.806  -7.000  -5.545  1.00  0.00
ATOM   1379  CG  LEU B  96       2.731  -6.300  -4.542  1.00  0.00
ATOM   1380  CD1 LEU B  96       2.063  -6.262  -3.174  1.00  0.00
ATOM   1381  CD2 LEU B  96       4.062  -7.035  -4.480  1.00  0.00
ATOM   1393  N   MET B  97       1.674  -9.031  -8.096  1.00  0.00
ATOM   1394  CA  MET B  97        .860  -9.970  -9.025  1.00  0.00
ATOM   1395  C   MET B  97        .708 -11.334  -8.632  1.00  0.00
ATOM   1396  O   MET B  97       1.553 -12.236  -8.891  1.00  0.00
ATOM   1397  CB  MET B  97       1.455 -10.020 -10.431  1.00  0.00
ATOM   1398  CG  MET B  97       1.434  -8.691 -11.172  1.00  0.00
ATOM   1399  SD  MET B  97       2.302  -8.760 -12.751  1.00  0.00
ATOM   1400  CE  MET B  97       4.006  -8.768 -12.201  1.00  0.00
ATOM   1410  N   TYR B  98       -.091 -11.409  -8.092  1.00  0.00
ATOM   1411  CA  TYR B  98       -.640 -12.594  -7.655  1.00  0.00
ATOM   1412  C   TYR B  98      -2.018 -12.458  -7.154  1.00  0.00
ATOM   1413  O   TYR B  98      -2.934 -12.005  -7.911  1.00  0.00
ATOM   1414  CB  TYR B  98        .259 -13.197  -6.573  1.00  0.00
ATOM   1415  CG  TYR B  98        .865 -12.170  -5.642  1.00  0.00
ATOM   1416  CD1 TYR B  98        .049 -11.440  -4.789  1.00  0.00
ATOM   1417  CD2 TYR B  98       2.236 -11.959  -5.640  1.00  0.00
ATOM   1418  CE1 TYR B  98        .603 -10.502  -3.939  1.00  0.00
ATOM   1419  CE2 TYR B  98       2.789 -11.021  -4.790  1.00  0.00
ATOM   1420  CZ  TYR B  98       1.978 -10.295  -3.942  1.00  0.00
ATOM   1421  OH  TYR B  98       2.529  -9.361  -3.095  1.00  0.00
ATOM   1431  N   PRO B  99      -2.336 -13.007  -6.006  1.00  0.00
ATOM   1432  CA  PRO B  99      -3.573 -12.438  -5.923  1.00  0.00
ATOM   1433  C   PRO B  99      -3.087 -11.174  -6.371  1.00  0.00
ATOM   1434  O   PRO B  99      -2.005 -10.645  -6.198  1.00  0.00
ATOM   1435  CB  PRO B  99      -4.011 -12.482  -4.456  1.00  0.00
ATOM   1436  CG  PRO B  99      -3.360 -13.710  -3.917  1.00  0.00
ATOM   1437  CD  PRO B  99      -2.045 -13.788  -4.647  1.00  0.00
ATOM   1445  N   PRO B 100      -4.384 -10.604  -6.770  1.00  0.00
ATOM   1446  CA  PRO B 100      -4.909  -9.483  -7.726  1.00  0.00
ATOM   1447  C   PRO B 100      -4.204  -8.445  -7.243  1.00  0.00
ATOM   1448  O   PRO B 100      -4.152  -7.918  -6.131  1.00  0.00
ATOM   1449  CB  PRO B 100      -6.412  -9.290  -7.496  1.00  0.00
ATOM   1450  CG  PRO B 100      -6.953 -10.677  -7.436  1.00  0.00
ATOM   1451  CD  PRO B 100      -5.835 -11.490  -6.840  1.00  0.00
ATOM   1459  N   PRO B 101      -3.850  -8.041  -8.383  1.00  0.00
ATOM   1460  CA  PRO B 101      -2.873  -7.081  -8.461  1.00  0.00
ATOM   1461  C   PRO B 101      -3.089  -5.967  -7.719  1.00  0.00
ATOM   1462  O   PRO B 101      -4.127  -5.246  -7.721  1.00  0.00
ATOM   1463  CB  PRO B 101      -2.861  -6.717  -9.949  1.00  0.00
ATOM   1464  CG  PRO B 101      -3.040  -8.022 -10.646  1.00  0.00
ATOM   1465  CD  PRO B 101      -3.976  -8.797  -9.757  1.00  0.00
ATOM   1473  N   TYR B 102      -2.046  -5.609  -7.102  1.00  0.00
ATOM   1474  CA  TYR B 102      -2.383  -4.602  -6.321  1.00  0.00
ATOM   1475  C   TYR B 102      -1.519  -3.541  -6.927  1.00  0.00
ATOM   1476  O   TYR B 102       -.286  -3.468  -7.154  1.00  0.00
ATOM   1477  CB  TYR B 102      -2.104  -4.890  -4.844  1.00  0.00
ATOM   1478  CG  TYR B 102      -2.911  -6.040  -4.283  1.00  0.00
ATOM   1479  CD1 TYR B 102      -2.286  -7.239  -3.974  1.00  0.00
ATOM   1480  CD2 TYR B 102      -4.275  -5.896  -4.078  1.00  0.00
ATOM   1481  CE1 TYR B 102      -3.022  -8.290  -3.461  1.00  0.00
ATOM   1482  CE2 TYR B 102      -5.011  -6.946  -3.566  1.00  0.00
ATOM   1483  CZ  TYR B 102      -4.390  -8.139  -3.258  1.00  0.00
ATOM   1484  OH  TYR B 102      -5.123  -9.185  -2.748  1.00  0.00
ATOM   1494  N   TYR B 103      -2.039  -2.478  -6.713  1.00  0.00
ATOM   1495  CA  TYR B 103      -1.435  -1.395  -7.266  1.00  0.00
ATOM   1496  C   TYR B 103      -1.003   -.435  -6.413  1.00  0.00
ATOM   1497  O   TYR B 103      -1.682   -.304  -5.368  1.00  0.00
ATOM   1498  CB  TYR B 103      -2.374   -.730  -8.275  1.00  0.00
ATOM   1499  CG  TYR B 103      -2.745  -1.620  -9.442  1.00  0.00
ATOM   1500  CD1 TYR B 103      -3.870  -2.428  -9.368  1.00  0.00
ATOM   1501  CD2 TYR B 103      -1.960  -1.627 -10.585  1.00  0.00
ATOM   1502  CE1 TYR B 103      -4.208  -3.240 -10.433  1.00  0.00
ATOM   1503  CE2 TYR B 103      -2.298  -2.439 -11.650  1.00  0.00
ATOM   1504  CZ  TYR B 103      -3.417  -3.243 -11.576  1.00  0.00
ATOM   1505  OH  TYR B 103      -3.754  -4.052 -12.637  1.00  0.00
ATOM   1515  N   VAL B 104       -.110    .234  -6.927  1.00  0.00
ATOM   1516  CA  VAL B 104        .134   1.041  -6.066  1.00  0.00
ATOM   1517  C   VAL B 104        .222   2.543  -6.201  1.00  0.00
ATOM   1518  O   VAL B 104        .578   2.867  -7.262  1.00  0.00
ATOM   1519  CB  VAL B 104       1.461    .460  -5.544  1.00  0.00
ATOM   1520  CG1 VAL B 104       1.912   1.202  -4.295  1.00  0.00
ATOM   1521  CG2 VAL B 104       1.299  -1.025  -5.259  1.00  0.00
ATOM   1531  N   GLY B 105        .090   3.322  -5.284  1.00  0.00
ATOM   1532  CA  GLY B 105        .253   4.509  -6.016  1.00  0.00
ATOM   1533  C   GLY B 105       1.851   4.536  -6.033  1.00  0.00
ATOM   1534  O   GLY B 105       2.497   3.521  -6.115  1.00  0.00
ATOM   1538  N   MET B 106       2.340   5.698  -6.206  1.00  0.00
ATOM   1539  CA  MET B 106       3.555   6.384  -6.736  1.00  0.00
ATOM   1540  C   MET B 106       4.047   7.128  -5.553  1.00  0.00
ATOM   1541  O   MET B 106       3.311   7.531  -4.628  1.00  0.00
ATOM   1542  CB  MET B 106       3.266   7.318  -7.909  1.00  0.00
ATOM   1543  CG  MET B 106       2.452   6.688  -9.031  1.00  0.00
ATOM   1544  SD  MET B 106       3.285   5.277  -9.786  1.00  0.00
ATOM   1545  CE  MET B 106       4.654   6.091 -10.604  1.00  0.00
ATOM   1555  N   GLY B 107       5.281   7.247  -5.620  1.00  0.00
ATOM   1556  CA  GLY B 107       6.118   7.839  -4.715  1.00  0.00
ATOM   1557  C   GLY B 107       6.253   9.164  -5.337  1.00  0.00
ATOM   1558  O   GLY B 107       5.677   9.501  -6.345  1.00  0.00
ATOM   1562  N   ASN B 108       7.088   9.831  -4.723  1.00  0.00
ATOM   1563  CA  ASN B 108       7.707  11.071  -4.930  1.00  0.00
ATOM   1564  C   ASN B 108       8.856  10.693  -5.733  1.00  0.00
ATOM   1565  O   ASN B 108       9.364   9.570  -5.639  1.00  0.00
ATOM   1566  CB  ASN B 108       8.093  11.776  -3.642  1.00  0.00
ATOM   1567  CG  ASN B 108       6.898  12.205  -2.838  1.00  0.00
ATOM   1568  OD1 ASN B 108       5.940  12.771  -3.378  1.00  0.00
ATOM   1569  ND2 ASN B 108       6.934  11.947  -1.555  1.00  0.00
ATOM   1576  N   GLY B 109       9.316  11.621  -6.487  1.00  0.00
ATOM   1577  CA  GLY B 109      10.480  11.298  -7.245  1.00  0.00
ATOM   1578  C   GLY B 109      11.771  11.469  -6.521  1.00  0.00
ATOM   1579  O   GLY B 109      11.820  12.005  -5.418  1.00  0.00
ATOM   1583  N   THR B 110      12.811  11.160  -7.241  1.00  0.00
ATOM   1584  CA  THR B 110      14.159  11.510  -6.908  1.00  0.00
ATOM   1585  C   THR B 110      14.868  12.300  -8.074  1.00  0.00
ATOM   1586  O   THR B 110      14.620  12.381  -9.256  1.00  0.00
ATOM   1587  CB  THR B 110      14.952  10.238  -6.553  1.00  0.00
ATOM   1588  OG1 THR B 110      14.418   9.658  -5.356  1.00  0.00
ATOM   1589  CG2 THR B 110      16.421  10.568  -6.340  1.00  0.00
ATOM   1597  N   GLN B 111      15.797  13.156  -7.721  1.00  0.00
ATOM   1598  CA  GLN B 111      16.373  13.848  -8.811  1.00  0.00
ATOM   1599  C   GLN B 111      17.681  13.349  -9.140  1.00  0.00
ATOM   1600  O   GLN B 111      18.290  13.382  -8.149  1.00  0.00
ATOM   1601  CB  GLN B 111      16.468  15.347  -8.516  1.00  0.00
ATOM   1602  CG  GLN B 111      15.125  16.030  -8.323  1.00  0.00
ATOM   1603  CD  GLN B 111      15.266  17.513  -8.034  1.00  0.00
ATOM   1604  OE1 GLN B 111      16.282  17.960  -7.494  1.00  0.00
ATOM   1605  NE2 GLN B 111      14.245  18.284  -8.391  1.00  0.00
ATOM   1614  N   ILE B 112      18.021  12.997 -10.382  1.00  0.00
ATOM   1615  CA  ILE B 112      19.365  12.499 -10.590  1.00  0.00
ATOM   1616  C   ILE B 112      20.145  13.520 -11.446  1.00  0.00
ATOM   1617  O   ILE B 112      19.794  14.182 -12.434  1.00  0.00
ATOM   1618  CB  ILE B 112      19.347  11.121 -11.276  1.00  0.00
ATOM   1619  CG1 ILE B 112      18.705  10.077 -10.359  1.00  0.00
ATOM   1620  CG2 ILE B 112      20.757  10.700 -11.661  1.00  0.00
ATOM   1621  CD1 ILE B 112      18.655   8.688 -10.956  1.00  0.00
ATOM   1633  N   TYR B 113      21.339  13.832 -10.916  1.00  0.00
ATOM   1634  CA  TYR B 113      22.068  14.863 -11.603  1.00  0.00
ATOM   1635  C   TYR B 113      23.210  14.343 -12.138  1.00  0.00
ATOM   1636  O   TYR B 113      23.833  13.967 -11.186  1.00  0.00
ATOM   1637  CB  TYR B 113      22.448  16.033 -10.694  1.00  0.00
ATOM   1638  CG  TYR B 113      21.268  16.874 -10.256  1.00  0.00
ATOM   1639  CD1 TYR B 113      20.491  16.470  -9.180  1.00  0.00
ATOM   1640  CD2 TYR B 113      20.965  18.047 -10.930  1.00  0.00
ATOM   1641  CE1 TYR B 113      19.414  17.238  -8.780  1.00  0.00
ATOM   1642  CE2 TYR B 113      19.888  18.814 -10.530  1.00  0.00
ATOM   1643  CZ  TYR B 113      19.114  18.413  -9.460  1.00  0.00
ATOM   1644  OH  TYR B 113      18.042  19.177  -9.062  1.00  0.00
ATOM   1654  N   VAL B 114      23.487  14.431 -13.378  1.00  0.00
ATOM   1655  CA  VAL B 114      24.681  13.853 -13.921  1.00  0.00
ATOM   1656  C   VAL B 114      25.639  14.953 -14.237  1.00  0.00
ATOM   1657  O   VAL B 114      25.260  15.920 -14.835  1.00  0.00
ATOM   1658  CB  VAL B 114      24.375  13.041 -15.193  1.00  0.00
ATOM   1659  CG1 VAL B 114      25.637  12.368 -15.712  1.00  0.00
ATOM   1660  CG2 VAL B 114      23.294  12.010 -14.903  1.00  0.00
ATOM   1670  N   ILE B 115      26.886  14.754 -13.683  1.00  0.00
ATOM   1671  CA  ILE B 115      27.887  15.852 -13.870  1.00  0.00
ATOM   1672  C   ILE B 115      29.104  15.506 -14.634  1.00  0.00
ATOM   1673  O   ILE B 115      29.778  14.528 -14.341  1.00  0.00
ATOM   1674  CB  ILE B 115      28.359  16.401 -12.511  1.00  0.00
ATOM   1675  CG1 ILE B 115      27.176  16.979 -11.729  1.00  0.00
ATOM   1676  CG2 ILE B 115      29.437  17.455 -12.708  1.00  0.00
ATOM   1677  CD1 ILE B 115      27.503  17.327 -10.295  1.00  0.00
ATOM   1689  N   ASP B 116      29.358  16.328 -15.614  1.00  0.00
ATOM   1690  CA  ASP B 116      30.552  16.063 -16.271  1.00  0.00
ATOM   1691  C   ASP B 116      31.678  16.570 -15.395  1.00  0.00
ATOM   1692  O   ASP B 116      31.575  17.669 -14.864  1.00  0.00
ATOM   1693  CB  ASP B 116      30.568  16.730 -17.649  1.00  0.00
ATOM   1694  CG  ASP B 116      29.702  16.004 -18.669  1.00  0.00
ATOM   1695  OD1 ASP B 116      29.313  14.891 -18.404  1.00  0.00
ATOM   1696  OD2 ASP B 116      29.437  16.569 -19.703  1.00  0.00
ATOM   1701  N   PRO B 117      32.749  15.870 -15.233  1.00  0.00
ATOM   1702  CA  PRO B 117      33.900  16.318 -14.422  1.00  0.00
ATOM   1703  C   PRO B 117      34.480  17.386 -15.128  1.00  0.00
ATOM   1704  O   PRO B 117      34.480  17.368 -16.358  1.00  0.00
ATOM   1705  CB  PRO B 117      34.855  15.123 -14.344  1.00  0.00
ATOM   1706  CG  PRO B 117      34.538  14.322 -15.561  1.00  0.00
ATOM   1707  CD  PRO B 117      33.053  14.486 -15.741  1.00  0.00
ATOM   1715  N   GLU B 118      35.004  18.217 -14.440  1.00  0.00
ATOM   1716  CA  GLU B 118      35.513  19.235 -15.176  1.00  0.00
ATOM   1717  C   GLU B 118      36.672  18.596 -15.786  1.00  0.00
ATOM   1718  O   GLU B 118      37.274  17.658 -15.247  1.00  0.00
ATOM   1719  CB  GLU B 118      35.885  20.450 -14.323  1.00  0.00
ATOM   1720  CG  GLU B 118      34.699  21.153 -13.679  1.00  0.00
ATOM   1721  CD  GLU B 118      35.100  22.362 -12.879  1.00  0.00
ATOM   1722  OE1 GLU B 118      36.275  22.617 -12.771  1.00  0.00
ATOM   1723  OE2 GLU B 118      34.229  23.031 -12.375  1.00  0.00
ATOM   1730  N   PRO B 119      36.981  19.115 -16.974  1.00  0.00
ATOM   1731  CA  PRO B 119      38.030  18.606 -17.762  1.00  0.00
ATOM   1732  C   PRO B 119      39.230  19.129 -17.057  1.00  0.00
ATOM   1733  O   PRO B 119      40.198  19.338 -17.729  1.00  0.00
ATOM   1734  OXT PRO B 119      39.195  19.319 -15.873  1.00  0.00
ATOM   1735  CB  PRO B 119      37.822  19.218 -19.151  1.00  0.00
ATOM   1736  CG  PRO B 119      37.102  20.495 -18.883  1.00  0.00
ATOM   1737  CD  PRO B 119      36.228  20.191 -17.695  1.00  0.00
ATOM      1  N   GLN A   1      -6.807  13.212   9.534  1.00  0.00
ATOM      2  CA  GLN A   1      -6.548  12.064  10.378  1.00  0.00
ATOM      3  C   GLN A   1      -7.522  11.018   9.973  1.00  0.00
ATOM      4  O   GLN A   1      -8.690  11.331   9.876  1.00  0.00
ATOM      5  CB  GLN A   1      -6.692  12.394  11.866  1.00  0.00
ATOM      6  CG  GLN A   1      -6.380  11.234  12.795  1.00  0.00
ATOM      7  CD  GLN A   1      -6.472  11.622  14.259  1.00  0.00
ATOM      8  OE1 GLN A   1      -6.985  12.691  14.600  1.00  0.00
ATOM      9  NE2 GLN A   1      -5.975  10.753  15.133  1.00  0.00
ATOM     20  N   VAL A   2      -7.055   9.835   9.848  1.00  0.00
ATOM     21  CA  VAL A   2      -7.791   8.678   9.523  1.00  0.00
ATOM     22  C   VAL A   2      -7.673   7.558  10.543  1.00  0.00
ATOM     23  O   VAL A   2      -6.601   7.073  10.818  1.00  0.00
ATOM     24  CB  VAL A   2      -7.326   8.167   8.147  1.00  0.00
ATOM     25  CG1 VAL A   2      -8.050   6.879   7.784  1.00  0.00
ATOM     26  CG2 VAL A   2      -7.562   9.236   7.091  1.00  0.00
ATOM     36  N   GLN A   3      -8.823   6.935  10.799  1.00  0.00
ATOM     37  CA  GLN A   3      -8.819   5.960  11.923  1.00  0.00
ATOM     38  C   GLN A   3      -9.741   5.041  11.240  1.00  0.00
ATOM     39  O   GLN A   3     -10.706   5.395  10.450  1.00  0.00
ATOM     40  CB  GLN A   3      -9.351   6.474  13.264  1.00  0.00
ATOM     41  CG  GLN A   3      -9.300   5.451  14.387  1.00  0.00
ATOM     42  CD  GLN A   3      -9.916   5.972  15.672  1.00  0.00
ATOM     43  OE1 GLN A   3     -11.139   6.083  15.790  1.00  0.00
ATOM     44  NE2 GLN A   3      -9.070   6.295  16.644  1.00  0.00
ATOM     53  N   LEU A   4      -9.165   3.857  11.361  1.00  0.00
ATOM     54  CA  LEU A   4      -9.538   2.532  10.935  1.00  0.00
ATOM     55  C   LEU A   4      -9.953   1.811  12.149  1.00  0.00
ATOM     56  O   LEU A   4      -9.363   2.071  13.186  1.00  0.00
ATOM     57  CB  LEU A   4      -8.378   1.802  10.246  1.00  0.00
ATOM     58  CG  LEU A   4      -8.201   2.095   8.750  1.00  0.00
ATOM     59  CD1 LEU A   4      -7.690   3.518   8.570  1.00  0.00
ATOM     60  CD2 LEU A   4      -7.237   1.087   8.146  1.00  0.00
ATOM     72  N   GLN A   5     -11.000   1.061  12.027  1.00  0.00
ATOM     73  CA  GLN A   5     -11.568   0.519  13.175  1.00  0.00
ATOM     74  C   GLN A   5     -11.828  -0.778  12.604  1.00  0.00
ATOM     75  O   GLN A   5     -11.746  -0.953  11.350  1.00  0.00
ATOM     76  CB  GLN A   5     -12.825   1.236  13.672  1.00  0.00
ATOM     77  CG  GLN A   5     -12.589   2.666  14.124  1.00  0.00
ATOM     78  CD  GLN A   5     -13.862   3.342  14.597  1.00  0.00
ATOM     79  OE1 GLN A   5     -14.950   2.763  14.533  1.00  0.00
ATOM     80  NE2 GLN A   5     -13.735   4.574  15.076  1.00  0.00
ATOM     89  N   GLU A   6     -11.953  -1.709  13.566  1.00  0.00
ATOM     90  CA  GLU A   6     -12.167  -3.080  13.444  1.00  0.00
ATOM     91  C   GLU A   6     -13.232  -3.463  14.123  1.00  0.00
ATOM     92  O   GLU A   6     -13.692  -2.856  15.101  1.00  0.00
ATOM     93  CB  GLU A   6     -10.980  -3.906  13.945  1.00  0.00
ATOM     94  CG  GLU A   6      -9.741  -3.823  13.064  1.00  0.00
ATOM     95  CD  GLU A   6      -9.904  -4.543  11.755  1.00  0.00
ATOM     96  OE1 GLU A   6     -10.756  -5.395  11.669  1.00  0.00
ATOM     97  OE2 GLU A   6      -9.177  -4.241  10.839  1.00  0.00
ATOM    104  N   SER A   7     -13.583  -4.533  13.576  1.00  0.00
ATOM    105  CA  SER A   7     -14.693  -5.194  14.150  1.00  0.00
ATOM    106  C   SER A   7     -14.618  -6.290  14.839  1.00  0.00
ATOM    107  O   SER A   7     -13.921  -7.156  14.319  1.00  0.00
ATOM    108  CB  SER A   7     -15.702  -5.549  13.077  1.00  0.00
ATOM    109  OG  SER A   7     -15.149  -6.433  12.141  1.00  0.00
ATOM    115  N   GLY A   8     -15.592  -6.578  15.598  1.00  0.00
ATOM    116  CA  GLY A   8     -15.049  -7.834  15.688  1.00  0.00
ATOM    117  C   GLY A   8     -14.128  -8.378  16.607  1.00  0.00
ATOM    118  O   GLY A   8     -13.858  -7.967  17.742  1.00  0.00
ATOM    122  N   GLY A   9     -13.994  -9.493  15.994  1.00  0.00
ATOM    123  CA  GLY A   9     -13.537 -10.754  15.713  1.00  0.00
ATOM    124  C   GLY A   9     -14.141 -11.798  16.380  1.00  0.00
ATOM    125  O   GLY A   9     -15.084 -11.685  17.156  1.00  0.00
ATOM    129  N   GLY A  10     -13.520 -12.839  16.091  1.00  0.00
ATOM    130  CA  GLY A  10     -14.021 -13.931  16.600  1.00  0.00
ATOM    131  C   GLY A  10     -13.156 -15.017  16.171  1.00  0.00
ATOM    132  O   GLY A  10     -11.961 -14.882  15.716  1.00  0.00
ATOM    136  N   LEU A  11     -13.862 -15.990  16.514  1.00  0.00
ATOM    137  CA  LEU A  11     -13.678 -17.288  16.155  1.00  0.00
ATOM    138  C   LEU A  11     -14.735 -17.678  15.137  1.00  0.00
ATOM    139  O   LEU A  11     -15.830 -17.094  15.129  1.00  0.00
ATOM    140  CB  LEU A  11     -13.744 -18.177  17.404  1.00  0.00
ATOM    141  CG  LEU A  11     -12.459 -18.243  18.239  1.00  0.00
ATOM    142  CD1 LEU A  11     -12.197 -16.886  18.877  1.00  0.00
ATOM    143  CD2 LEU A  11     -12.597 -19.327  19.298  1.00  0.00
ATOM    155  N   VAL A  12     -14.405 -18.550  14.202  1.00  0.00
ATOM    156  CA  VAL A  12     -15.494 -18.955  13.277  1.00  0.00
ATOM    157  C   VAL A  12     -15.213 -20.382  13.015  1.00  0.00
ATOM    158  O   VAL A  12     -14.021 -20.766  13.346  1.00  0.00
ATOM    159  CB  VAL A  12     -15.501 -18.160  11.958  1.00  0.00
ATOM    160  CG1 VAL A  12     -16.688 -18.565  11.098  1.00  0.00
ATOM    161  CG2 VAL A  12     -15.531 -16.669  12.253  1.00  0.00
ATOM    171  N   GLN A  13     -16.352 -21.140  12.878  1.00  0.00
ATOM    172  CA  GLN A  13     -16.261 -22.526  12.609  1.00  0.00
ATOM    173  C   GLN A  13     -16.125 -22.586  11.143  1.00  0.00
ATOM    174  O   GLN A  13     -16.911 -21.834  10.443  1.00  0.00
ATOM    175  CB  GLN A  13     -17.486 -23.304  13.099  1.00  0.00
ATOM    176  CG  GLN A  13     -17.658 -23.308  14.607  1.00  0.00
ATOM    177  CD  GLN A  13     -18.869 -24.107  15.050  1.00  0.00
ATOM    178  OE1 GLN A  13     -20.001 -23.818  14.649  1.00  0.00
ATOM    179  NE2 GLN A  13     -18.639 -25.118  15.879  1.00  0.00
ATOM    188  N   ALA A  14     -15.387 -23.688  10.728  1.00  0.00
ATOM    189  CA  ALA A  14     -15.125 -23.999   9.306  1.00  0.00
ATOM    190  C   ALA A  14     -16.363 -24.157   8.409  1.00  0.00
ATOM    191  O   ALA A  14     -17.350 -24.840   8.768  1.00  0.00
ATOM    192  CB  ALA A  14     -14.373 -25.303   9.194  1.00  0.00
ATOM    198  N   GLY A  15     -16.307 -23.478   7.217  1.00  0.00
ATOM    199  CA  GLY A  15     -17.383 -23.532   6.269  1.00  0.00
ATOM    200  C   GLY A  15     -18.312 -22.421   6.502  1.00  0.00
ATOM    201  O   GLY A  15     -19.089 -22.129   5.588  1.00  0.00
ATOM    205  N   GLY A  16     -18.094 -21.653   7.598  1.00  0.00
ATOM    206  CA  GLY A  16     -18.980 -20.595   8.082  1.00  0.00
ATOM    207  C   GLY A  16     -18.794 -19.157   7.489  1.00  0.00
ATOM    208  O   GLY A  16     -17.952 -18.806   6.626  1.00  0.00
ATOM    212  N   SER A  17     -19.517 -18.090   8.014  1.00  0.00
ATOM    213  CA  SER A  17     -19.152 -16.770   7.426  1.00  0.00
ATOM    214  C   SER A  17     -18.695 -15.727   8.402  1.00  0.00
ATOM    215  O   SER A  17     -19.020 -15.691   9.597  1.00  0.00
ATOM    216  CB  SER A  17     -20.332 -16.205   6.663  1.00  0.00
ATOM    217  OG  SER A  17     -20.671 -17.028   5.581  1.00  0.00
ATOM    223  N   LEU A  18     -17.842 -14.850   7.780  1.00  0.00
ATOM    224  CA  LEU A  18     -17.446 -13.840   8.656  1.00  0.00
ATOM    225  C   LEU A  18     -17.597 -12.391   8.048  1.00  0.00
ATOM    226  O   LEU A  18     -17.575 -12.067   6.864  1.00  0.00
ATOM    227  CB  LEU A  18     -15.994 -14.119   9.065  1.00  0.00
ATOM    228  CG  LEU A  18     -15.353 -13.079   9.992  1.00  0.00
ATOM    229  CD1 LEU A  18     -16.120 -13.028  11.306  1.00  0.00
ATOM    230  CD2 LEU A  18     -13.893 -13.438  10.224  1.00  0.00
ATOM    242  N   ARG A  19     -17.940 -11.436   8.787  1.00  0.00
ATOM    243  CA  ARG A  19     -17.954 -10.071   8.116  1.00  0.00
ATOM    244  C   ARG A  19     -17.045  -9.106   8.848  1.00  0.00
ATOM    245  O   ARG A  19     -17.201  -8.839  10.035  1.00  0.00
ATOM    246  CB  ARG A  19     -19.352  -9.475   8.074  1.00  0.00
ATOM    247  CG  ARG A  19     -19.441  -8.092   7.449  1.00  0.00
ATOM    248  CD  ARG A  19     -20.850  -7.663   7.263  1.00  0.00
ATOM    249  NE  ARG A  19     -21.512  -8.416   6.210  1.00  0.00
ATOM    250  CZ  ARG A  19     -22.831  -8.356   5.938  1.00  0.00
ATOM    251  NH1 ARG A  19     -23.613  -7.574   6.649  1.00  0.00
ATOM    252  NH2 ARG A  19     -23.338  -9.081   4.957  1.00  0.00
ATOM    266  N   LEU A  20     -16.113  -8.519   8.061  1.00  0.00
ATOM    267  CA  LEU A  20     -15.171  -7.602   8.666  1.00  0.00
ATOM    268  C   LEU A  20     -15.538  -6.150   8.240  1.00  0.00
ATOM    269  O   LEU A  20     -15.811  -5.723   7.153  1.00  0.00
ATOM    270  CB  LEU A  20     -13.739  -7.952   8.238  1.00  0.00
ATOM    271  CG  LEU A  20     -13.308  -9.403   8.485  1.00  0.00
ATOM    272  CD1 LEU A  20     -11.874  -9.594   8.010  1.00  0.00
ATOM    273  CD2 LEU A  20     -13.441  -9.727   9.966  1.00  0.00
ATOM    285  N   SER A  21     -15.620  -5.284   9.179  1.00  0.00
ATOM    286  CA  SER A  21     -15.999  -3.970   8.747  1.00  0.00
ATOM    287  C   SER A  21     -15.030  -2.925   8.955  1.00  0.00
ATOM    288  O   SER A  21     -14.603  -2.699  10.032  1.00  0.00
ATOM    289  CB  SER A  21     -17.278  -3.553   9.445  1.00  0.00
ATOM    290  OG  SER A  21     -17.083  -3.443  10.829  1.00  0.00
ATOM    296  N   CYS A  22     -14.978  -1.999   8.108  1.00  0.00
ATOM    297  CA  CYS A  22     -14.010  -1.074   8.433  1.00  0.00
ATOM    298  C   CYS A  22     -14.510   0.333   8.197  1.00  0.00
ATOM    299  O   CYS A  22     -14.994   0.780   7.188  1.00  0.00
ATOM    300  CB  CYS A  22     -12.749  -1.337   7.610  1.00  0.00
ATOM    301  SG  CYS A  22     -11.370  -0.232   7.995  1.00  0.00
ATOM    307  N   ALA A  23     -14.070   1.239   8.962  1.00  0.00
ATOM    308  CA  ALA A  23     -14.572   2.492   8.726  1.00  0.00
ATOM    309  C   ALA A  23     -13.464   3.313   8.824  1.00  0.00
ATOM    310  O   ALA A  23     -12.647   3.055   9.706  1.00  0.00
ATOM    311  CB  ALA A  23     -15.640   2.862   9.636  1.00  0.00
ATOM    317  N   ALA A  24     -13.463   4.335   8.025  1.00  0.00
ATOM    318  CA  ALA A  24     -12.458   5.324   8.026  1.00  0.00
ATOM    319  C   ALA A  24     -13.209   6.385   8.659  1.00  0.00
ATOM    320  O   ALA A  24     -14.431   6.500   8.448  1.00  0.00
ATOM    321  CB  ALA A  24     -11.889   5.561   6.644  1.00  0.00
ATOM    327  N   SER A  25     -12.418   7.244   9.186  1.00  0.00
ATOM    328  CA  SER A  25     -12.993   8.456   9.906  1.00  0.00
ATOM    329  C   SER A  25     -12.001   9.227   9.196  1.00  0.00
ATOM    330  O   SER A  25     -10.890   8.858   8.878  1.00  0.00
ATOM    331  CB  SER A  25     -12.869   8.507  11.417  1.00  0.00
ATOM    332  OG  SER A  25     -11.529   8.641  11.806  1.00  0.00
ATOM    338  N   GLY A  26     -12.392  10.420   9.348  1.00  0.00
ATOM    339  CA  GLY A  26     -11.912  11.766   9.273  1.00  0.00
ATOM    340  C   GLY A  26     -12.389  11.846   7.743  1.00  0.00
ATOM    341  O   GLY A  26     -13.088  10.909   7.351  1.00  0.00
ATOM    345  N   ASN A  27     -11.969  12.874   6.868  1.00  0.00
ATOM    346  CA  ASN A  27     -12.623  13.286   5.505  1.00  0.00
ATOM    347  C   ASN A  27     -12.128  12.576   4.249  1.00  0.00
ATOM    348  O   ASN A  27     -11.142  12.942   3.648  1.00  0.00
ATOM    349  CB  ASN A  27     -12.468  14.776   5.266  1.00  0.00
ATOM    350  CG  ASN A  27     -13.260  15.604   6.240  1.00  0.00
ATOM    351  OD1 ASN A  27     -14.451  15.355   6.460  1.00  0.00
ATOM    352  ND2 ASN A  27     -12.621  16.583   6.828  1.00  0.00
ATOM    359  N   ILE A  28     -12.860  11.471   3.767  1.00  0.00
ATOM    360  CA  ILE A  28     -11.895  10.988   2.828  1.00  0.00
ATOM    361  C   ILE A  28     -13.348  11.318   1.823  1.00  0.00
ATOM    362  O   ILE A  28     -14.424  10.690   1.962  1.00  0.00
ATOM    363  CB  ILE A  28     -11.394   9.541   2.988  1.00  0.00
ATOM    364  CG1 ILE A  28     -10.776   9.341   4.375  1.00  0.00
ATOM    365  CG2 ILE A  28     -10.388   9.203   1.898  1.00  0.00
ATOM    366  CD1 ILE A  28     -10.403   7.906   4.675  1.00  0.00
ATOM    378  N   SER A  29     -13.151  11.930   0.857  1.00  0.00
ATOM    379  CA  SER A  29     -13.463  12.428  -0.356  1.00  0.00
ATOM    380  C   SER A  29     -12.744  11.783  -1.595  1.00  0.00
ATOM    381  O   SER A  29     -13.143  11.692  -2.792  1.00  0.00
ATOM    382  CB  SER A  29     -13.182  13.916  -0.276  1.00  0.00
ATOM    383  OG  SER A  29     -14.037  14.539   0.643  1.00  0.00
ATOM    389  N   GLN A  30     -11.410  11.738  -1.266  1.00  0.00
ATOM    390  CA  GLN A  30     -10.355  11.618  -2.313  1.00  0.00
ATOM    391  C   GLN A  30     -10.495  10.178  -2.276  1.00  0.00
ATOM    392  O   GLN A  30     -10.872   9.486  -1.292  1.00  0.00
ATOM    393  CB  GLN A  30      -8.953  12.120  -1.955  1.00  0.00
ATOM    394  CG  GLN A  30      -8.885  13.604  -1.642  1.00  0.00
ATOM    395  CD  GLN A  30      -9.249  14.465  -2.837  1.00  0.00
ATOM    396  OE1 GLN A  30      -8.648  14.351  -3.909  1.00  0.00
ATOM    397  NE2 GLN A  30     -10.239  15.334  -2.659  1.00  0.00
ATOM    406  N   ARG A  31     -10.107   9.837  -3.427  1.00  0.00
ATOM    407  CA  ARG A  31     -10.072   8.757  -3.917  1.00  0.00
ATOM    408  C   ARG A  31      -9.011   8.351  -2.832  1.00  0.00
ATOM    409  O   ARG A  31      -7.769   8.875  -2.820  1.00  0.00
ATOM    410  CB  ARG A  31      -9.632   8.766  -5.373  1.00  0.00
ATOM    411  CG  ARG A  31     -10.623   9.401  -6.337  1.00  0.00
ATOM    412  CD  ARG A  31     -10.128   9.360  -7.737  1.00  0.00
ATOM    413  NE  ARG A  31     -11.060   9.992  -8.659  1.00  0.00
ATOM    414  CZ  ARG A  31     -10.859  10.112  -9.985  1.00  0.00
ATOM    415  NH1 ARG A  31      -9.760   9.640 -10.530  1.00  0.00
ATOM    416  NH2 ARG A  31     -11.769  10.704 -10.740  1.00  0.00
ATOM    430  N   ASN A  32      -9.368   7.274  -2.428  1.00  0.00
ATOM    431  CA  ASN A  32      -8.874   6.673  -1.586  1.00  0.00
ATOM    432  C   ASN A  32      -9.182   5.439  -2.036  1.00  0.00
ATOM    433  O   ASN A  32     -10.146   5.217  -2.646  1.00  0.00
ATOM    434  CB  ASN A  32      -9.424   7.037  -0.219  1.00  0.00
ATOM    435  CG  ASN A  32     -10.833   6.554  -0.016  1.00  0.00
ATOM    436  OD1 ASN A  32     -11.061   5.501   0.591  1.00  0.00
ATOM    437  ND2 ASN A  32     -11.785   7.304  -0.513  1.00  0.00
ATOM    444  N   TRP A  33      -8.422   4.656  -1.693  1.00  0.00
ATOM    445  CA  TRP A  33      -8.499   3.204  -1.917  1.00  0.00
ATOM    446  C   TRP A  33      -8.528   2.409  -0.563  1.00  0.00
ATOM    447  O   TRP A  33      -7.995   2.663   0.511  1.00  0.00
ATOM    448  CB  TRP A  33      -7.312   2.747  -2.766  1.00  0.00
ATOM    449  CG  TRP A  33      -7.274   3.373  -4.128  1.00  0.00
ATOM    450  CD1 TRP A  33      -8.262   4.105  -4.716  1.00  0.00
ATOM    451  CD2 TRP A  33      -6.185   3.327  -5.081  1.00  0.00
ATOM    452  NE1 TRP A  33      -7.866   4.514  -5.966  1.00  0.00
ATOM    453  CE2 TRP A  33      -6.598   4.048  -6.205  1.00  0.00
ATOM    454  CE3 TRP A  33      -4.913   2.742  -5.071  1.00  0.00
ATOM    455  CZ2 TRP A  33      -5.785   4.202  -7.317  1.00  0.00
ATOM    456  CZ3 TRP A  33      -4.098   2.897  -6.187  1.00  0.00
ATOM    457  CH2 TRP A  33      -4.522   3.609  -7.279  1.00  0.00
ATOM    468  N   MET A  34      -9.229   1.315  -0.595  1.00  0.00
ATOM    469  CA  MET A  34      -9.078   0.597   0.712  1.00  0.00
ATOM    470  C   MET A  34      -8.635  -0.978   0.617  1.00  0.00
ATOM    471  O   MET A  34      -8.920  -1.841  -0.207  1.00  0.00
ATOM    472  CB  MET A  34     -10.396   0.732   1.471  1.00  0.00
ATOM    473  CG  MET A  34     -10.355   0.217   2.903  1.00  0.00
ATOM    474  SD  MET A  34     -10.580  -1.569   3.006  1.00  0.00
ATOM    475  CE  MET A  34     -10.131  -1.869   4.713  1.00  0.00
ATOM    485  N   GLY A  35      -7.865  -1.433   1.577  1.00  0.00
ATOM    486  CA  GLY A  35      -7.479  -2.875   1.689  1.00  0.00
ATOM    487  C   GLY A  35      -7.508  -3.777   2.861  1.00  0.00
ATOM    488  O   GLY A  35      -7.338  -3.519   4.068  1.00  0.00
ATOM    492  N   TRP A  36      -7.739  -4.978   2.526  1.00  0.00
ATOM    493  CA  TRP A  36      -7.562  -5.779   3.631  1.00  0.00
ATOM    494  C   TRP A  36      -6.350  -6.578   3.389  1.00  0.00
ATOM    495  O   TRP A  36      -6.237  -7.137   2.268  1.00  0.00
ATOM    496  CB  TRP A  36      -8.779  -6.678   3.862  1.00  0.00
ATOM    497  CG  TRP A  36     -10.075  -5.928   3.919  1.00  0.00
ATOM    498  CD1 TRP A  36     -10.711  -5.321   2.877  1.00  0.00
ATOM    499  CD2 TRP A  36     -10.905  -5.700   5.083  1.00  0.00
ATOM    500  NE1 TRP A  36     -11.873  -4.733   3.311  1.00  0.00
ATOM    501  CE2 TRP A  36     -12.009  -4.957   4.658  1.00  0.00
ATOM    502  CE3 TRP A  36     -10.801  -6.063   6.432  1.00  0.00
ATOM    503  CZ2 TRP A  36     -13.008  -4.563   5.533  1.00  0.00
ATOM    504  CZ3 TRP A  36     -11.805  -5.670   7.309  1.00  0.00
ATOM    505  CH2 TRP A  36     -12.880  -4.940   6.870  1.00  0.00
ATOM    516  N   TYR A  37      -5.555  -6.802   4.542  1.00  0.00
ATOM    517  CA  TYR A  37      -4.350  -7.656   4.348  1.00  0.00
ATOM    518  C   TYR A  37      -4.187  -8.607   5.496  1.00  0.00
ATOM    519  O   TYR A  37      -4.350  -8.359   6.679  1.00  0.00
ATOM    520  CB  TYR A  37      -3.083  -6.812   4.197  1.00  0.00
ATOM    521  CG  TYR A  37      -2.792  -5.929   5.390  1.00  0.00
ATOM    522  CD1 TYR A  37      -1.894  -6.349   6.362  1.00  0.00
ATOM    523  CD2 TYR A  37      -3.422  -4.700   5.514  1.00  0.00
ATOM    524  CE1 TYR A  37      -1.629  -5.542   7.452  1.00  0.00
ATOM    525  CE2 TYR A  37      -3.157  -3.893   6.604  1.00  0.00
ATOM    526  CZ  TYR A  37      -2.265  -4.311   7.570  1.00  0.00
ATOM    527  OH  TYR A  37      -2.000  -3.508   8.655  1.00  0.00
ATOM    537  N   ARG A  38      -3.731  -9.740   5.276  1.00  0.00
ATOM    538  CA  ARG A  38      -3.618 -10.632   6.402  1.00  0.00
ATOM    539  C   ARG A  38      -2.183 -10.946   6.987  1.00  0.00
ATOM    540  O   ARG A  38      -1.081 -10.576   6.501  1.00  0.00
ATOM    541  CB  ARG A  38      -4.281 -11.942   6.005  1.00  0.00
ATOM    542  CG  ARG A  38      -3.570 -12.709   4.901  1.00  0.00
ATOM    543  CD  ARG A  38      -4.299 -13.952   4.538  1.00  0.00
ATOM    544  NE  ARG A  38      -3.612 -14.699   3.497  1.00  0.00
ATOM    545  CZ  ARG A  38      -4.068 -15.842   2.948  1.00  0.00
ATOM    546  NH1 ARG A  38      -5.210 -16.355   3.351  1.00  0.00
ATOM    547  NH2 ARG A  38      -3.368 -16.447   2.004  1.00  0.00
ATOM    561  N   GLN A  39      -2.185 -11.441   8.314  1.00  0.00
ATOM    562  CA  GLN A  39      -0.814 -11.830   8.542  1.00  0.00
ATOM    563  C   GLN A  39      -0.781 -13.208   9.285  1.00  0.00
ATOM    564  O   GLN A  39      -1.236 -13.503  10.402  1.00  0.00
ATOM    565  CB  GLN A  39      -0.084 -10.750   9.346  1.00  0.00
ATOM    566  CG  GLN A  39       1.401 -11.011   9.531  1.00  0.00
ATOM    567  CD  GLN A  39       2.104  -9.868  10.239  1.00  0.00
ATOM    568  OE1 GLN A  39       1.461  -8.995  10.828  1.00  0.00
ATOM    569  NE2 GLN A  39       3.431  -9.868  10.187  1.00  0.00
ATOM    578  N   ALA A  40      -0.396 -14.225   8.629  1.00  0.00
ATOM    579  CA  ALA A  40      -0.330 -15.553   9.297  1.00  0.00
ATOM    580  C   ALA A  40       0.842 -15.532  10.273  1.00  0.00
ATOM    581  O   ALA A  40       1.639 -14.664   9.902  1.00  0.00
ATOM    582  CB  ALA A  40      -0.097 -16.342   8.531  1.00  0.00
ATOM    588  N   PRO A  41       0.875 -16.350  11.405  1.00  0.00
ATOM    589  CA  PRO A  41       1.984 -16.239  12.418  1.00  0.00
ATOM    590  C   PRO A  41       3.304 -16.454  11.660  1.00  0.00
ATOM    591  O   PRO A  41       3.389 -17.442  10.915  1.00  0.00
ATOM    592  CB  PRO A  41       1.705 -17.362  13.420  1.00  0.00
ATOM    593  CG  PRO A  41       0.228 -17.550  13.357  1.00  0.00
ATOM    594  CD  PRO A  41      -0.111 -17.375  11.902  1.00  0.00
ATOM    602  N   GLY A  42       4.323 -15.763  11.822  1.00  0.00
ATOM    603  CA  GLY A  42       5.567 -16.095  11.174  1.00  0.00
ATOM    604  C   GLY A  42       5.710 -15.610   9.748  1.00  0.00
ATOM    605  O   GLY A  42       6.721 -15.921   9.123  1.00  0.00
ATOM    609  N   LYS A  43       4.684 -14.942   9.167  1.00  0.00
ATOM    610  CA  LYS A  43       4.764 -14.641   7.703  1.00  0.00
ATOM    611  C   LYS A  43       4.592 -13.036   7.608  1.00  0.00
ATOM    612  O   LYS A  43       4.215 -12.308   8.562  1.00  0.00
ATOM    613  CB  LYS A  43       3.691 -15.391   6.912  1.00  0.00
ATOM    614  CG  LYS A  43       3.819 -16.908   6.959  1.00  0.00
ATOM    615  CD  LYS A  43       2.765 -17.578   6.090  1.00  0.00
ATOM    616  CE  LYS A  43       2.888 -19.094   6.141  1.00  0.00
ATOM    617  NZ  LYS A  43       1.866 -19.764   5.292  1.00  0.00
ATOM    631  N   GLU A  44       4.829 -12.677   6.343  1.00  0.00
ATOM    632  CA  GLU A  44       4.830 -11.487   5.498  1.00  0.00
ATOM    633  C   GLU A  44       3.372 -11.221   5.351  1.00  0.00
ATOM    634  O   GLU A  44       2.552 -12.124   5.199  1.00  0.00
ATOM    635  CB  GLU A  44       5.506 -11.704   4.142  1.00  0.00
ATOM    636  CG  GLU A  44       7.005 -11.962   4.222  1.00  0.00
ATOM    637  CD  GLU A  44       7.640 -12.133   2.870  1.00  0.00
ATOM    638  OE1 GLU A  44       6.931 -12.113   1.894  1.00  0.00
ATOM    639  OE2 GLU A  44       8.838 -12.283   2.815  1.00  0.00
ATOM    646  N   ARG A  45       3.089 -10.010   5.209  1.00  0.00
ATOM    647  CA  ARG A  45       1.814  -9.554   5.012  1.00  0.00
ATOM    648  C   ARG A  45       1.243  -9.792   3.554  1.00  0.00
ATOM    649  O   ARG A  45       1.960  -9.493   2.597  1.00  0.00
ATOM    650  CB  ARG A  45       1.809  -8.073   5.363  1.00  0.00
ATOM    651  CG  ARG A  45       2.025  -7.764   6.835  1.00  0.00
ATOM    652  CD  ARG A  45       2.042  -6.300   7.093  1.00  0.00
ATOM    653  NE  ARG A  45       2.249  -6.000   8.499  1.00  0.00
ATOM    654  CZ  ARG A  45       2.359  -4.757   9.008  1.00  0.00
ATOM    655  NH1 ARG A  45       2.280  -3.712   8.213  1.00  0.00
ATOM    656  NH2 ARG A  45       2.546  -4.588  10.305  1.00  0.00
ATOM    670  N   GLU A  46      -0.015 -10.245   3.382  1.00  0.00
ATOM    671  CA  GLU A  46      -0.514 -10.428   2.033  1.00  0.00
ATOM    672  C   GLU A  46      -1.890  -9.700   1.846  1.00  0.00
ATOM    673  O   GLU A  46      -2.782  -9.392   2.651  1.00  0.00
ATOM    674  CB  GLU A  46      -0.644 -11.923   1.728  1.00  0.00
ATOM    675  CG  GLU A  46       0.672 -12.687   1.754  1.00  0.00
ATOM    676  CD  GLU A  46       0.502 -14.154   1.472  1.00  0.00
ATOM    677  OE1 GLU A  46      -0.617 -14.589   1.342  1.00  0.00
ATOM    678  OE2 GLU A  46       1.493 -14.840   1.387  1.00  0.00
ATOM    685  N   PHE A  47      -2.006  -9.141   0.705  1.00  0.00
ATOM    686  CA  PHE A  47      -3.306  -8.456   0.376  1.00  0.00
ATOM    687  C   PHE A  47      -4.311  -9.542  -0.059  1.00  0.00
ATOM    688  O   PHE A  47      -3.987 -10.472  -0.790  1.00  0.00
ATOM    689  CB  PHE A  47      -3.137  -7.420  -0.737  1.00  0.00
ATOM    690  CG  PHE A  47      -2.410  -6.179  -0.303  1.00  0.00
ATOM    691  CD1 PHE A  47      -1.040  -6.060  -0.488  1.00  0.00
ATOM    692  CD2 PHE A  47      -3.093  -5.129   0.291  1.00  0.00
ATOM    693  CE1 PHE A  47      -0.370  -4.919  -0.089  1.00  0.00
ATOM    694  CE2 PHE A  47      -2.426  -3.987   0.688  1.00  0.00
ATOM    695  CZ  PHE A  47      -1.063  -3.882   0.499  1.00  0.00
ATOM    705  N   VAL A  48      -5.520  -9.492   0.435  1.00  0.00
ATOM    706  CA  VAL A  48      -6.442 -10.425   0.252  1.00  0.00
ATOM    707  C   VAL A  48      -7.368  -9.635  -0.701  1.00  0.00
ATOM    708  O   VAL A  48      -7.702  -9.871  -1.884  1.00  0.00
ATOM    709  CB  VAL A  48      -7.106 -10.847   1.575  1.00  0.00
ATOM    710  CG1 VAL A  48      -8.222 -11.847   1.316  1.00  0.00
ATOM    711  CG2 VAL A  48      -6.062 -11.434   2.514  1.00  0.00
ATOM    721  N   ALA A  49      -7.596  -8.453  -0.368  1.00  0.00
ATOM    722  CA  ALA A  49      -8.449  -7.698  -1.253  1.00  0.00
ATOM    723  C   ALA A  49      -8.361  -6.181  -1.273  1.00  0.00
ATOM    724  O   ALA A  49      -8.197  -5.379  -0.345  1.00  0.00
ATOM    725  CB  ALA A  49     -10.061  -8.030  -0.685  1.00  0.00
ATOM    731  N   ALA A  50      -8.785  -5.652  -2.445  1.00  0.00
ATOM    732  CA  ALA A  50      -8.804  -4.246  -2.405  1.00  0.00
ATOM    733  C   ALA A  50      -9.913  -3.561  -3.206  1.00  0.00
ATOM    734  O   ALA A  50     -10.361  -3.905  -4.283  1.00  0.00
ATOM    735  CB  ALA A  50      -7.429  -3.802  -3.071  1.00  0.00
ATOM    741  N   ILE A  51     -10.309  -2.406  -2.738  1.00  0.00
ATOM    742  CA  ILE A  51     -11.273  -1.732  -3.478  1.00  0.00
ATOM    743  C   ILE A  51     -10.924  -0.222  -3.947  1.00  0.00
ATOM    744  O   ILE A  51     -10.162   0.581  -3.306  1.00  0.00
ATOM    745  CB  ILE A  51     -12.561  -1.757  -2.636  1.00  0.00
ATOM    746  CG1 ILE A  51     -13.790  -1.599  -3.535  1.00  0.00
ATOM    747  CG2 ILE A  51     -12.528  -0.663  -1.580  1.00  0.00
ATOM    748  CD1 ILE A  51     -14.316  -0.185  -3.610  1.00  0.00
ATOM    760  N   SER A  52     -11.321   0.206  -5.074  1.00  0.00
ATOM    761  CA  SER A  52     -10.850   1.608  -5.382  1.00  0.00
ATOM    762  C   SER A  52     -12.122   2.062  -5.878  1.00  0.00
ATOM    763  O   SER A  52     -12.919   1.209  -6.216  1.00  0.00
ATOM    764  CB  SER A  52      -9.752   1.723  -6.421  1.00  0.00
ATOM    765  OG  SER A  52      -8.578   1.095  -5.984  1.00  0.00
ATOM    771  N   GLY A  53     -12.331   3.328  -5.579  1.00  0.00
ATOM    772  CA  GLY A  53     -13.410   4.343  -5.726  1.00  0.00
ATOM    773  C   GLY A  53     -14.358   3.761  -4.649  1.00  0.00
ATOM    774  O   GLY A  53     -13.908   3.615  -3.502  1.00  0.00
ATOM    778  N   GLY A  54     -15.643   3.410  -4.835  1.00  0.00
ATOM    779  CA  GLY A  54     -16.731   3.436  -5.770  1.00  0.00
ATOM    780  C   GLY A  54     -16.641   2.307  -6.745  1.00  0.00
ATOM    781  O   GLY A  54     -17.674   1.924  -7.326  1.00  0.00
ATOM    785  N   SER A  55     -15.590   1.469  -6.669  1.00  0.00
ATOM    786  CA  SER A  55     -15.582   0.528  -7.673  1.00  0.00
ATOM    787  C   SER A  55     -14.921  -0.772  -7.611  1.00  0.00
ATOM    788  O   SER A  55     -15.450  -1.814  -7.190  1.00  0.00
ATOM    789  CB  SER A  55     -15.030   1.241  -8.890  1.00  0.00
ATOM    790  OG  SER A  55     -13.760   1.773  -8.628  1.00  0.00
ATOM    796  N   SER A  56     -13.512  -0.558  -8.247  1.00  0.00
ATOM    797  CA  SER A  56     -12.653  -1.824  -8.656  1.00  0.00
ATOM    798  C   SER A  56     -12.344  -2.663  -7.543  1.00  0.00
ATOM    799  O   SER A  56     -11.875  -2.399  -6.426  1.00  0.00
ATOM    800  CB  SER A  56     -11.323  -1.460  -9.286  1.00  0.00
ATOM    801  OG  SER A  56     -11.509  -0.785 -10.499  1.00  0.00
ATOM    807  N   THR A  57     -12.462  -3.906  -7.948  1.00  0.00
ATOM    808  CA  THR A  57     -12.090  -4.705  -6.833  1.00  0.00
ATOM    809  C   THR A  57     -10.882  -5.695  -7.012  1.00  0.00
ATOM    810  O   THR A  57     -10.869  -6.403  -8.020  1.00  0.00
ATOM    811  CB  THR A  57     -13.336  -5.492  -6.386  1.00  0.00
ATOM    812  OG1 THR A  57     -13.815  -6.292  -7.475  1.00  0.00
ATOM    813  CG2 THR A  57     -14.435  -4.541  -5.937  1.00  0.00
ATOM    821  N   TYR A  58      -9.947  -5.833  -6.195  1.00  0.00
ATOM    822  CA  TYR A  58      -9.059  -6.864  -6.517  1.00  0.00
ATOM    823  C   TYR A  58      -8.934  -7.991  -5.477  1.00  0.00
ATOM    824  O   TYR A  58      -8.985  -7.848  -4.262  1.00  0.00
ATOM    825  CB  TYR A  58      -7.692  -6.234  -6.789  1.00  0.00
ATOM    826  CG  TYR A  58      -7.685  -5.264  -7.949  1.00  0.00
ATOM    827  CD1 TYR A  58      -7.982  -3.925  -7.736  1.00  0.00
ATOM    828  CD2 TYR A  58      -7.385  -5.712  -9.227  1.00  0.00
ATOM    829  CE1 TYR A  58      -7.977  -3.039  -8.795  1.00  0.00
ATOM    830  CE2 TYR A  58      -7.379  -4.826 -10.286  1.00  0.00
ATOM    831  CZ  TYR A  58      -7.674  -3.494 -10.074  1.00  0.00
ATOM    832  OH  TYR A  58      -7.669  -2.612 -11.129  1.00  0.00
ATOM    842  N   TYR A  59      -8.881  -9.229  -5.880  1.00  0.00
ATOM    843  CA  TYR A  59      -8.689 -10.219  -4.794  1.00  0.00
ATOM    844  C   TYR A  59      -7.435 -11.146  -5.056  1.00  0.00
ATOM    845  O   TYR A  59      -7.137 -11.536  -6.190  1.00  0.00
ATOM    846  CB  TYR A  59      -9.956 -11.060  -4.631  1.00  0.00
ATOM    847  CG  TYR A  59     -11.224 -10.242  -4.528  1.00  0.00
ATOM    848  CD1 TYR A  59     -11.721  -9.588  -5.646  1.00  0.00
ATOM    849  CD2 TYR A  59     -11.891 -10.145  -3.316  1.00  0.00
ATOM    850  CE1 TYR A  59     -12.878  -8.841  -5.552  1.00  0.00
ATOM    851  CE2 TYR A  59     -13.048  -9.398  -3.222  1.00  0.00
ATOM    852  CZ  TYR A  59     -13.542  -8.747  -4.334  1.00  0.00
ATOM    853  OH  TYR A  59     -14.696  -8.002  -4.241  1.00  0.00
ATOM    863  N   ALA A  60      -6.800 -11.631  -3.926  1.00  0.00
ATOM    864  CA  ALA A  60      -5.710 -12.550  -4.119  1.00  0.00
ATOM    865  C   ALA A  60      -6.297 -13.648  -4.728  1.00  0.00
ATOM    866  O   ALA A  60      -7.431 -13.845  -4.287  1.00  0.00
ATOM    867  CB  ALA A  60      -5.157 -12.759  -3.076  1.00  0.00
ATOM    873  N   ASP A  61      -5.597 -14.352  -5.537  1.00  0.00
ATOM    874  CA  ASP A  61      -6.141 -15.548  -6.221  1.00  0.00
ATOM    875  C   ASP A  61      -6.601 -16.638  -5.345  1.00  0.00
ATOM    876  O   ASP A  61      -7.554 -17.346  -5.627  1.00  0.00
ATOM    877  CB  ASP A  61      -5.096 -16.139  -7.171  1.00  0.00
ATOM    878  CG  ASP A  61      -4.869 -15.283  -8.410  1.00  0.00
ATOM    879  OD1 ASP A  61      -5.668 -14.412  -8.660  1.00  0.00
ATOM    880  OD2 ASP A  61      -3.900 -15.509  -9.094  1.00  0.00
ATOM    885  N   SER A  62      -5.952 -16.651  -4.166  1.00  0.00
ATOM    886  CA  SER A  62      -6.177 -17.771  -3.351  1.00  0.00
ATOM    887  C   SER A  62      -7.518 -17.656  -2.669  1.00  0.00
ATOM    888  O   SER A  62      -8.051 -18.598  -2.089  1.00  0.00
ATOM    889  CB  SER A  62      -5.064 -17.894  -2.329  1.00  0.00
ATOM    890  OG  SER A  62      -5.100 -16.831  -1.416  1.00  0.00
ATOM    896  N   VAL A  63      -8.100 -16.483  -2.754  1.00  0.00
ATOM    897  CA  VAL A  63      -9.297 -16.331  -2.043  1.00  0.00
ATOM    898  C   VAL A  63     -10.529 -16.059  -2.822  1.00  0.00
ATOM    899  O   VAL A  63     -11.542 -15.707  -2.165  1.00  0.00
ATOM    900  CB  VAL A  63      -9.111 -15.188  -1.028  1.00  0.00
ATOM    901  CG1 VAL A  63      -8.061 -15.560   0.007  1.00  0.00
ATOM    902  CG2 VAL A  63      -8.723 -13.909  -1.755  1.00  0.00
ATOM    912  N   LYS A  64     -10.276 -16.031  -4.091  1.00  0.00
ATOM    913  CA  LYS A  64     -11.205 -15.659  -5.027  1.00  0.00
ATOM    914  C   LYS A  64     -12.433 -16.405  -4.815  1.00  0.00
ATOM    915  O   LYS A  64     -12.356 -17.623  -4.731  1.00  0.00
ATOM    916  CB  LYS A  64     -10.668 -15.885  -6.441  1.00  0.00
ATOM    917  CG  LYS A  64     -11.610 -15.438  -7.552  1.00  0.00
ATOM    918  CD  LYS A  64     -10.978 -15.625  -8.923  1.00  0.00
ATOM    919  CE  LYS A  64     -11.909 -15.159 -10.031  1.00  0.00
ATOM    920  NZ  LYS A  64     -11.303 -15.337 -11.378  1.00  0.00
ATOM    934  N   GLY A  65     -13.568 -15.790  -4.766  1.00  0.00
ATOM    935  CA  GLY A  65     -14.692 -16.707  -4.715  1.00  0.00
ATOM    936  C   GLY A  65     -15.152 -17.234  -3.378  1.00  0.00
ATOM    937  O   GLY A  65     -16.189 -17.881  -3.282  1.00  0.00
ATOM    941  N   ARG A  66     -14.398 -16.982  -2.391  1.00  0.00
ATOM    942  CA  ARG A  66     -14.696 -17.204  -1.038  1.00  0.00
ATOM    943  C   ARG A  66     -14.966 -15.760  -0.472  1.00  0.00
ATOM    944  O   ARG A  66     -15.871 -15.313   0.235  1.00  0.00
ATOM    945  CB  ARG A  66     -13.547 -17.903  -0.327  1.00  0.00
ATOM    946  CG  ARG A  66     -13.266 -19.319  -0.805  1.00  0.00
ATOM    947  CD  ARG A  66     -12.100 -19.914  -0.104  1.00  0.00
ATOM    948  NE  ARG A  66     -11.813 -21.261  -0.573  1.00  0.00
ATOM    949  CZ  ARG A  66     -10.772 -22.010  -0.160  1.00  0.00
ATOM    950  NH1 ARG A  66      -9.930 -21.531   0.729  1.00  0.00
ATOM    951  NH2 ARG A  66     -10.598 -23.226  -0.649  1.00  0.00
ATOM    965  N   PHE A  67     -14.185 -14.820  -0.884  1.00  0.00
ATOM    966  CA  PHE A  67     -14.372 -13.479  -0.241  1.00  0.00
ATOM    967  C   PHE A  67     -15.090 -12.446  -1.168  1.00  0.00
ATOM    968  O   PHE A  67     -14.838 -12.369  -2.377  1.00  0.00
ATOM    969  CB  PHE A  67     -13.016 -12.913   0.184  1.00  0.00
ATOM    970  CG  PHE A  67     -12.307 -13.746   1.215  1.00  0.00
ATOM    971  CD1 PHE A  67     -12.932 -14.844   1.789  1.00  0.00
ATOM    972  CD2 PHE A  67     -11.017 -13.433   1.614  1.00  0.00
ATOM    973  CE1 PHE A  67     -12.281 -15.610   2.737  1.00  0.00
ATOM    974  CE2 PHE A  67     -10.364 -14.198   2.560  1.00  0.00
ATOM    975  CZ  PHE A  67     -10.997 -15.288   3.122  1.00  0.00
ATOM    985  N   THR A  68     -15.842 -11.476  -0.479  1.00  0.00
ATOM    986  CA  THR A  68     -16.526 -10.459  -1.284  1.00  0.00
ATOM    987  C   THR A  68     -16.221  -9.108  -0.655  1.00  0.00
ATOM    988  O   THR A  68     -16.210  -8.774   0.490  1.00  0.00
ATOM    989  CB  THR A  68     -18.047 -10.691  -1.353  1.00  0.00
ATOM    990  OG1 THR A  68     -18.312 -11.970  -1.944  1.00  0.00
ATOM    991  CG2 THR A  68     -18.715  -9.605  -2.184  1.00  0.00
ATOM    999  N   ILE A  69     -15.891  -8.237  -1.373  1.00  0.00
ATOM   1000  CA  ILE A  69     -15.681  -6.855  -0.798  1.00  0.00
ATOM   1001  C   ILE A  69     -16.816  -5.878  -1.198  1.00  0.00
ATOM   1002  O   ILE A  69     -17.402  -5.955  -2.284  1.00  0.00
ATOM   1003  CB  ILE A  69     -14.334  -6.266  -1.253  1.00  0.00
ATOM   1004  CG1 ILE A  69     -13.175  -6.978  -0.553  1.00  0.00
ATOM   1005  CG2 ILE A  69     -14.288  -4.770  -0.978  1.00  0.00
ATOM   1006  CD1 ILE A  69     -13.147  -6.772   0.945  1.00  0.00
ATOM   1018  N   SER A  70     -17.165  -4.942  -0.200  1.00  0.00
ATOM   1019  CA  SER A  70     -18.198  -3.987  -0.621  1.00  0.00
ATOM   1020  C   SER A  70     -17.866  -2.680   0.080  1.00  0.00
ATOM   1021  O   SER A  70     -17.653  -2.415   1.238  1.00  0.00
ATOM   1022  CB  SER A  70     -19.590  -4.461  -0.251  1.00  0.00
ATOM   1023  OG  SER A  70     -20.558  -3.520  -0.626  1.00  0.00
ATOM   1029  N   ARG A  71     -18.036  -1.705  -0.617  1.00  0.00
ATOM   1030  CA  ARG A  71     -17.813  -0.374  -0.087  1.00  0.00
ATOM   1031  C   ARG A  71     -19.110   0.484   0.100  1.00  0.00
ATOM   1032  O   ARG A  71     -20.144   0.282  -0.573  1.00  0.00
ATOM   1033  CB  ARG A  71     -16.851   0.363  -1.006  1.00  0.00
ATOM   1034  CG  ARG A  71     -16.418   1.734  -0.510  1.00  0.00
ATOM   1035  CD  ARG A  71     -15.316   2.293  -1.334  1.00  0.00
ATOM   1036  NE  ARG A  71     -14.945   3.632  -0.908  1.00  0.00
ATOM   1037  CZ  ARG A  71     -13.995   3.910   0.007  1.00  0.00
ATOM   1038  NH1 ARG A  71     -13.332   2.931   0.582  1.00  0.00
ATOM   1039  NH2 ARG A  71     -13.733   5.164   0.328  1.00  0.00
ATOM   1053  N   ASP A  72     -19.034   1.447   1.122  1.00  0.00
ATOM   1054  CA  ASP A  72     -20.192   2.345   1.242  1.00  0.00
ATOM   1055  C   ASP A  72     -19.647   3.724   1.224  1.00  0.00
ATOM   1056  O   ASP A  72     -18.922   4.171   2.147  1.00  0.00
ATOM   1057  CB  ASP A  72     -20.991   2.108   2.526  1.00  0.00
ATOM   1058  CG  ASP A  72     -22.184   3.045   2.663  1.00  0.00
ATOM   1059  OD1 ASP A  72     -22.090   4.165   2.218  1.00  0.00
ATOM   1060  OD2 ASP A  72     -23.177   2.632   3.212  1.00  0.00
ATOM   1065  N   ASN A  73     -19.748   4.351   0.086  1.00  0.00
ATOM   1066  CA  ASN A  73     -19.079   5.585   0.055  1.00  0.00
ATOM   1067  C   ASN A  73     -19.584   6.651   0.956  1.00  0.00
ATOM   1068  O   ASN A  73     -18.802   7.487   1.416  1.00  0.00
ATOM   1069  CB  ASN A  73     -19.074   6.096  -1.374  1.00  0.00
ATOM   1070  CG  ASN A  73     -18.108   5.348  -2.250  1.00  0.00
ATOM   1071  OD1 ASN A  73     -17.154   4.732  -1.761  1.00  0.00
ATOM   1072  ND2 ASN A  73     -18.335   5.391  -3.538  1.00  0.00
ATOM   1079  N   ALA A  74     -20.859   6.573   1.210  1.00  0.00
ATOM   1080  CA  ALA A  74     -21.477   7.658   1.968  1.00  0.00
ATOM   1081  C   ALA A  74     -20.864   7.514   3.417  1.00  0.00
ATOM   1082  O   ALA A  74     -20.506   8.474   4.109  1.00  0.00
ATOM   1083  CB  ALA A  74     -23.048   7.467   1.841  1.00  0.00
ATOM   1089  N   LYS A  75     -20.707   6.208   3.845  1.00  0.00
ATOM   1090  CA  LYS A  75     -20.374   6.108   5.248  1.00  0.00
ATOM   1091  C   LYS A  75     -18.786   5.952   5.457  1.00  0.00
ATOM   1092  O   LYS A  75     -18.248   5.905   6.584  1.00  0.00
ATOM   1093  CB  LYS A  75     -21.139   4.933   5.862  1.00  0.00
ATOM   1094  CG  LYS A  75     -22.653   5.100   5.862  1.00  0.00
ATOM   1095  CD  LYS A  75     -23.339   3.910   6.515  1.00  0.00
ATOM   1096  CE  LYS A  75     -24.852   4.076   6.521  1.00  0.00
ATOM   1097  NZ  LYS A  75     -25.539   2.903   7.126  1.00  0.00
ATOM   1111  N   ASN A  76     -18.040   5.954   4.393  1.00  0.00
ATOM   1112  CA  ASN A  76     -16.665   5.727   4.355  1.00  0.00
ATOM   1113  C   ASN A  76     -16.335   4.350   4.979  1.00  0.00
ATOM   1114  O   ASN A  76     -15.498   3.969   5.840  1.00  0.00
ATOM   1115  CB  ASN A  76     -15.940   6.861   5.054  1.00  0.00
ATOM   1116  CG  ASN A  76     -16.073   8.168   4.322  1.00  0.00
ATOM   1117  OD1 ASN A  76     -16.844   9.045   4.727  1.00  0.00
ATOM   1118  ND2 ASN A  76     -15.333   8.316   3.252  1.00  0.00
ATOM   1125  N   THR A  77     -17.262   3.356   4.530  1.00  0.00
ATOM   1126  CA  THR A  77     -16.952   2.066   5.074  1.00  0.00
ATOM   1127  C   THR A  77     -16.642   0.968   4.058  1.00  0.00
ATOM   1128  O   THR A  77     -17.066   0.696   2.965  1.00  0.00
ATOM   1129  CB  THR A  77     -18.115   1.601   5.971  1.00  0.00
ATOM   1130  OG1 THR A  77     -19.308   1.479   5.186  1.00  0.00
ATOM   1131  CG2 THR A  77     -18.351   2.596   7.096  1.00  0.00
ATOM   1139  N   VAL A  78     -15.887   0.025   4.547  1.00  0.00
ATOM   1140  CA  VAL A  78     -15.630  -1.030   3.635  1.00  0.00
ATOM   1141  C   VAL A  78     -16.038  -2.424   4.215  1.00  0.00
ATOM   1142  O   VAL A  78     -15.799  -2.859   5.320  1.00  0.00
ATOM   1143  CB  VAL A  78     -14.134  -1.019   3.271  1.00  0.00
ATOM   1144  CG1 VAL A  78     -13.802  -2.183   2.348  1.00  0.00
ATOM   1145  CG2 VAL A  78     -13.770   0.307   2.619  1.00  0.00
ATOM   1155  N   TYR A  79     -16.728  -3.207   3.630  1.00  0.00
ATOM   1156  CA  TYR A  79     -16.874  -4.460   4.308  1.00  0.00
ATOM   1157  C   TYR A  79     -16.232  -5.662   3.517  1.00  0.00
ATOM   1158  O   TYR A  79     -16.085  -5.832   2.327  1.00  0.00
ATOM   1159  CB  TYR A  79     -18.361  -4.707   4.572  1.00  0.00
ATOM   1160  CG  TYR A  79     -18.997  -3.680   5.483  1.00  0.00
ATOM   1161  CD1 TYR A  79     -19.297  -2.415   4.999  1.00  0.00
ATOM   1162  CD2 TYR A  79     -19.279  -4.002   6.802  1.00  0.00
ATOM   1163  CE1 TYR A  79     -19.879  -1.478   5.831  1.00  0.00
ATOM   1164  CE2 TYR A  79     -19.861  -3.065   7.633  1.00  0.00
ATOM   1165  CZ  TYR A  79     -20.160  -1.807   7.152  1.00  0.00
ATOM   1166  OH  TYR A  79     -20.738  -0.873   7.980  1.00  0.00
ATOM   1176  N   LEU A  80     -15.768  -6.664   4.242  1.00  0.00
ATOM   1177  CA  LEU A  80     -15.257  -7.819   3.558  1.00  0.00
ATOM   1178  C   LEU A  80     -16.084  -9.060   3.961  1.00  0.00
ATOM   1179  O   LEU A  80     -16.326  -9.429   5.107  1.00  0.00
ATOM   1180  CB  LEU A  80     -13.774  -8.019   3.895  1.00  0.00
ATOM   1181  CG  LEU A  80     -13.069  -9.156   3.145  1.00  0.00
ATOM   1182  CD1 LEU A  80     -11.561  -9.007   3.297  1.00  0.00
ATOM   1183  CD2 LEU A  80     -13.543 -10.495   3.690  1.00  0.00
ATOM   1195  N   GLN A  81     -16.673  -9.762   3.100  1.00  0.00
ATOM   1196  CA  GLN A  81     -17.399 -10.900   3.601  1.00  0.00
ATOM   1197  C   GLN A  81     -16.755 -12.225   3.283  1.00  0.00
ATOM   1198  O   GLN A  81     -16.379 -12.643   2.213  1.00  0.00
ATOM   1199  CB  GLN A  81     -18.826 -10.884   3.050  1.00  0.00
ATOM   1200  CG  GLN A  81     -19.727 -11.965   3.623  1.00  0.00
ATOM   1201  CD  GLN A  81     -21.165 -11.826   3.158  1.00  0.00
ATOM   1202  OE1 GLN A  81     -21.712 -10.721   3.108  1.00  0.00
ATOM   1203  NE2 GLN A  81     -21.785 -12.948   2.814  1.00  0.00
ATOM   1212  N   MET A  82     -16.546 -13.014   4.335  1.00  0.00
ATOM   1213  CA  MET A  82     -15.928 -14.191   3.943  1.00  0.00
ATOM   1214  C   MET A  82     -16.889 -15.394   3.954  1.00  0.00
ATOM   1215  O   MET A  82     -17.654 -15.644   4.878  1.00  0.00
ATOM   1216  CB  MET A  82     -14.724 -14.428   4.852  1.00  0.00
ATOM   1217  CG  MET A  82     -13.694 -13.308   4.837  1.00  0.00
ATOM   1218  SD  MET A  82     -12.263 -13.664   5.876  1.00  0.00
ATOM   1219  CE  MET A  82     -11.321 -12.154   5.685  1.00  0.00
ATOM   1229  N   ASN A  83     -16.990 -16.193   2.854  1.00  0.00
ATOM   1230  CA  ASN A  83     -17.905 -17.253   2.935  1.00  0.00
ATOM   1231  C   ASN A  83     -16.987 -18.488   2.888  1.00  0.00
ATOM   1232  O   ASN A  83     -15.997 -18.579   2.156  1.00  0.00
ATOM   1233  CB  ASN A  83     -18.929 -17.211   1.817  1.00  0.00
ATOM   1234  CG  ASN A  83     -19.800 -15.987   1.876  1.00  0.00
ATOM   1235  OD1 ASN A  83     -20.337 -15.642   2.935  1.00  0.00
ATOM   1236  ND2 ASN A  83     -19.950 -15.322   0.759  1.00  0.00
ATOM   1243  N   SER A  84     -17.430 -19.412   3.457  1.00  0.00
ATOM   1244  CA  SER A  84     -16.877 -20.699   3.604  1.00  0.00
ATOM   1245  C   SER A  84     -15.506 -20.865   4.116  1.00  0.00
ATOM   1246  O   SER A  84     -14.588 -21.297   3.349  1.00  0.00
ATOM   1247  CB  SER A  84     -16.947 -21.380   2.251  1.00  0.00
ATOM   1248  OG  SER A  84     -18.274 -21.501   1.818  1.00  0.00
ATOM   1254  N   LEU A  85     -15.350 -20.356   5.360  1.00  0.00
ATOM   1255  CA  LEU A  85     -13.999 -20.259   5.897  1.00  0.00
ATOM   1256  C   LEU A  85     -13.256 -21.603   6.061  1.00  0.00
ATOM   1257  O   LEU A  85     -13.711 -22.708   6.334  1.00  0.00
ATOM   1258  CB  LEU A  85     -14.060 -19.552   7.257  1.00  0.00
ATOM   1259  CG  LEU A  85     -13.999 -18.020   7.213  1.00  0.00
ATOM   1260  CD1 LEU A  85     -15.284 -17.477   6.605  1.00  0.00
ATOM   1261  CD2 LEU A  85     -13.790 -17.480   8.621  1.00  0.00
ATOM   1273  N   LYS A  86     -11.968 -21.533   5.827  1.00  0.00
ATOM   1274  CA  LYS A  86     -11.247 -22.837   5.889  1.00  0.00
ATOM   1275  C   LYS A  86     -10.259 -22.550   6.905  1.00  0.00
ATOM   1276  O   LYS A  86      -9.932 -21.380   6.914  1.00  0.00
ATOM   1277  CB  LYS A  86     -10.588 -23.266   4.576  1.00  0.00
ATOM   1278  CG  LYS A  86     -11.558 -23.448   3.416  1.00  0.00
ATOM   1279  CD  LYS A  86     -12.469 -24.646   3.641  1.00  0.00
ATOM   1280  CE  LYS A  86     -13.380 -24.881   2.445  1.00  0.00
ATOM   1281  NZ  LYS A  86     -14.313 -26.017   2.671  1.00  0.00
ATOM   1295  N   PRO A  87      -9.751 -23.625   7.564  1.00  0.00
ATOM   1296  CA  PRO A  87      -8.805 -23.726   8.718  1.00  0.00
ATOM   1297  C   PRO A  87      -7.601 -23.029   8.426  1.00  0.00
ATOM   1298  O   PRO A  87      -7.030 -22.629   9.418  1.00  0.00
ATOM   1299  CB  PRO A  87      -8.523 -25.224   8.878  1.00  0.00
ATOM   1300  CG  PRO A  87      -9.819 -25.877   8.536  1.00  0.00
ATOM   1301  CD  PRO A  87     -10.369 -25.049   7.405  1.00  0.00
ATOM   1309  N   GLU A  88      -7.274 -22.880   7.164  1.00  0.00
ATOM   1310  CA  GLU A  88      -6.111 -22.269   6.671  1.00  0.00
ATOM   1311  C   GLU A  88      -6.197 -20.821   6.562  1.00  0.00
ATOM   1312  O   GLU A  88      -5.222 -20.150   6.303  1.00  0.00
ATOM   1313  CB  GLU A  88      -5.765 -22.848   5.297  1.00  0.00
ATOM   1314  CG  GLU A  88      -5.380 -24.321   5.316  1.00  0.00
ATOM   1315  CD  GLU A  88      -5.077 -24.862   3.946  1.00  0.00
ATOM   1316  OE1 GLU A  88      -5.208 -24.130   2.996  1.00  0.00
ATOM   1317  OE2 GLU A  88      -4.713 -26.012   3.851  1.00  0.00
ATOM   1324  N   ASP A  89      -7.400 -20.302   6.766  1.00  0.00
ATOM   1325  CA  ASP A  89      -7.695 -18.917   6.762  1.00  0.00
ATOM   1326  C   ASP A  89      -7.379 -18.448   8.225  1.00  0.00
ATOM   1327  O   ASP A  89      -7.491 -17.275   8.513  1.00  0.00
ATOM   1328  CB  ASP A  89      -9.151 -18.661   6.367  1.00  0.00
ATOM   1329  CG  ASP A  89      -9.440 -19.011   4.914  1.00  0.00
ATOM   1330  OD1 ASP A  89      -8.606 -18.746   4.081  1.00  0.00
ATOM   1331  OD2 ASP A  89     -10.493 -19.540   4.650  1.00  0.00
ATOM   1336  N   THR A  90      -6.847 -19.322   9.172  1.00  0.00
ATOM   1337  CA  THR A  90      -6.714 -18.523  10.389  1.00  0.00
ATOM   1338  C   THR A  90      -5.549 -17.349  10.277  1.00  0.00
ATOM   1339  O   THR A  90      -4.331 -17.493  10.140  1.00  0.00
ATOM   1340  CB  THR A  90      -6.431 -19.470  11.569  1.00  0.00
ATOM   1341  OG1 THR A  90      -6.358 -18.714  12.785  1.00  0.00
ATOM   1342  CG2 THR A  90      -5.121 -20.211  11.356  1.00  0.00
ATOM   1350  N   ALA A  91      -5.925 -16.185  10.616  1.00  0.00
ATOM   1351  CA  ALA A  91      -4.854 -15.205  10.371  1.00  0.00
ATOM   1352  C   ALA A  91      -5.089 -13.742  11.051  1.00  0.00
ATOM   1353  O   ALA A  91      -6.086 -13.283  11.602  1.00  0.00
ATOM   1354  CB  ALA A  91      -4.455 -15.005   9.100  1.00  0.00
ATOM   1360  N   VAL A  92      -4.139 -12.924  11.193  1.00  0.00
ATOM   1361  CA  VAL A  92      -4.631 -11.610  11.642  1.00  0.00
ATOM   1362  C   VAL A  92      -5.055 -10.647  10.444  1.00  0.00
ATOM   1363  O   VAL A  92      -4.440 -10.391   9.417  1.00  0.00
ATOM   1364  CB  VAL A  92      -3.536 -10.932  12.488  1.00  0.00
ATOM   1365  CG1 VAL A  92      -4.046  -9.622  13.069  1.00  0.00
ATOM   1366  CG2 VAL A  92      -3.081 -11.871  13.595  1.00  0.00
ATOM   1376  N   TYR A  93      -6.234 -10.126  10.504  1.00  0.00
ATOM   1377  CA  TYR A  93      -6.578  -9.280   9.444  1.00  0.00
ATOM   1378  C   TYR A  93      -6.404  -7.815   9.846  1.00  0.00
ATOM   1379  O   TYR A  93      -6.588  -7.214  10.858  1.00  0.00
ATOM   1380  CB  TYR A  93      -8.014  -9.570   8.999  1.00  0.00
ATOM   1381  CG  TYR A  93      -8.188 -10.922   8.341  1.00  0.00
ATOM   1382  CD1 TYR A  93      -8.929 -11.910   8.972  1.00  0.00
ATOM   1383  CD2 TYR A  93      -7.608 -11.172   7.107  1.00  0.00
ATOM   1384  CE1 TYR A  93      -9.088 -13.144   8.371  1.00  0.00
ATOM   1385  CE2 TYR A  93      -7.766 -12.406   6.507  1.00  0.00
ATOM   1386  CZ  TYR A  93      -8.503 -13.389   7.135  1.00  0.00
ATOM   1387  OH  TYR A  93      -8.661 -14.617   6.536  1.00  0.00
ATOM   1397  N   TYR A  94      -5.928  -7.104   8.829  1.00  0.00
ATOM   1398  CA  TYR A  94      -5.760  -5.665   9.080  1.00  0.00
ATOM   1399  C   TYR A  94      -6.508  -4.841   7.971  1.00  0.00
ATOM   1400  O   TYR A  94      -6.817  -5.171   6.849  1.00  0.00
ATOM   1401  CB  TYR A  94      -4.274  -5.302   9.129  1.00  0.00
ATOM   1402  CG  TYR A  94      -3.573  -5.767  10.385  1.00  0.00
ATOM   1403  CD1 TYR A  94      -2.983  -7.021  10.427  1.00  0.00
ATOM   1404  CD2 TYR A  94      -3.521  -4.939  11.497  1.00  0.00
ATOM   1405  CE1 TYR A  94      -2.342  -7.446  11.574  1.00  0.00
ATOM   1406  CE2 TYR A  94      -2.881  -5.364  12.645  1.00  0.00
ATOM   1407  CZ  TYR A  94      -2.293  -6.611  12.686  1.00  0.00
ATOM   1408  OH  TYR A  94      -1.656  -7.035  13.830  1.00  0.00
ATOM   1418  N   CYS A  95      -6.817  -3.656   8.212  1.00  0.00
ATOM   1419  CA  CYS A  95      -7.426  -2.860   7.187  1.00  0.00
ATOM   1420  C   CYS A  95      -6.483  -1.751   6.797  1.00  0.00
ATOM   1421  O   CYS A  95      -5.715  -1.123   7.532  1.00  0.00
ATOM   1422  CB  CYS A  95      -8.753  -2.270   7.665  1.00  0.00
ATOM   1423  SG  CYS A  95      -9.983  -3.509   8.139  1.00  0.00
ATOM   1429  N   ALA A  96      -6.688  -1.317   5.612  1.00  0.00
ATOM   1430  CA  ALA A  96      -5.826  -0.264   5.276  1.00  0.00
ATOM   1431  C   ALA A  96      -6.460   0.718   4.338  1.00  0.00
ATOM   1432  O   ALA A  96      -7.221   0.555   3.409  1.00  0.00
ATOM   1433  CB  ALA A  96      -4.381  -0.835   4.573  1.00  0.00
ATOM   1439  N   ALA A  97      -5.894   1.943   4.448  1.00  0.00
ATOM   1440  CA  ALA A  97      -6.458   2.871   3.589  1.00  0.00
ATOM   1441  C   ALA A  97      -5.404   3.789   3.052  1.00  0.00
ATOM   1442  O   ALA A  97      -4.411   4.254   3.599  1.00  0.00
ATOM   1443  CB  ALA A  97      -7.539   3.722   4.259  1.00  0.00
ATOM   1449  N   SER A  98      -5.666   4.145   1.784  1.00  0.00
ATOM   1450  CA  SER A  98      -4.681   4.998   1.274  1.00  0.00
ATOM   1451  C   SER A  98      -5.243   6.123   0.532  1.00  0.00
ATOM   1452  O   SER A  98      -6.203   6.245  -0.182  1.00  0.00
ATOM   1453  CB  SER A  98      -3.740   4.220   0.376  1.00  0.00
ATOM   1454  OG  SER A  98      -3.101   3.195   1.086  1.00  0.00
ATOM   1460  N   VAL A  99      -4.521   7.057   0.458  1.00  0.00
ATOM   1461  CA  VAL A  99      -5.079   8.128  -0.274  1.00  0.00
ATOM   1462  C   VAL A  99      -4.153   8.421  -1.490  1.00  0.00
ATOM   1463  O   VAL A  99      -2.907   8.089  -1.720  1.00  0.00
ATOM   1464  CB  VAL A  99      -5.222   9.368   0.629  1.00  0.00
ATOM   1465  CG1 VAL A  99      -5.814  10.531  -0.152  1.00  0.00
ATOM   1466  CG2 VAL A  99      -6.086   9.033   1.836  1.00  0.00
ATOM   1476  N   TYR A 100      -4.784   8.611  -2.535  1.00  0.00
ATOM   1477  CA  TYR A 100      -3.935   8.915  -3.629  1.00  0.00
ATOM   1478  C   TYR A 100      -4.379  10.126  -4.018  1.00  0.00
ATOM   1479  O   TYR A 100      -5.493  10.497  -3.696  1.00  0.00
ATOM   1480  CB  TYR A 100      -4.006   7.917  -4.788  1.00  0.00
ATOM   1481  CG  TYR A 100      -3.287   6.615  -4.517  1.00  0.00
ATOM   1482  CD1 TYR A 100      -3.777   5.739  -3.559  1.00  0.00
ATOM   1483  CD2 TYR A 100      -2.137   6.296  -5.224  1.00  0.00
ATOM   1484  CE1 TYR A 100      -3.120   4.548  -3.311  1.00  0.00
ATOM   1485  CE2 TYR A 100      -1.481   5.107  -4.976  1.00  0.00
ATOM   1486  CZ  TYR A 100      -1.969   4.234  -4.024  1.00  0.00
ATOM   1487  OH  TYR A 100      -1.314   3.049  -3.777  1.00  0.00
ATOM   1497  N   TRP A 101      -3.422  10.901  -4.345  1.00  0.00
ATOM   1498  CA  TRP A 101      -3.669  12.216  -4.784  1.00  0.00
ATOM   1499  C   TRP A 101      -3.269  12.198  -6.032  1.00  0.00
ATOM   1500  O   TRP A 101      -2.133  11.971  -6.315  1.00  0.00
ATOM   1501  CB  TRP A 101      -2.904  13.298  -4.021  1.00  0.00
ATOM   1502  CG  TRP A 101      -3.306  13.415  -2.581  1.00  0.00
ATOM   1503  CD1 TRP A 101      -2.882  12.631  -1.552  1.00  0.00
ATOM   1504  CD2 TRP A 101      -4.220  14.377  -2.004  1.00  0.00
ATOM   1505  NE1 TRP A 101      -3.466  13.036  -0.377  1.00  0.00
ATOM   1506  CE2 TRP A 101      -4.287  14.105  -0.635  1.00  0.00
ATOM   1507  CE3 TRP A 101      -4.973  15.434  -2.530  1.00  0.00
ATOM   1508  CZ2 TRP A 101      -5.081  14.849   0.223  1.00  0.00
ATOM   1509  CZ3 TRP A 101      -5.770  16.181  -1.670  1.00  0.00
ATOM   1510  CH2 TRP A 101      -5.821  15.896  -0.328  1.00  0.00
ATOM   1521  N   LEU A 102      -3.916  12.732  -6.697  1.00  0.00
ATOM   1522  CA  LEU A 102      -3.460  12.805  -7.939  1.00  0.00
ATOM   1523  C   LEU A 102      -2.780  13.912  -8.535  1.00  0.00
ATOM   1524  O   LEU A 102      -2.991  15.080  -8.405  1.00  0.00
ATOM   1525  CB  LEU A 102      -4.682  12.511  -8.819  1.00  0.00
ATOM   1526  CG  LEU A 102      -5.372  11.163  -8.570  1.00  0.00
ATOM   1527  CD1 LEU A 102      -6.569  11.026  -9.500  1.00  0.00
ATOM   1528  CD2 LEU A 102      -4.376  10.034  -8.791  1.00  0.00
ATOM   1540  N   TYR A 103      -1.652  13.382  -8.960  1.00  0.00
ATOM   1541  CA  TYR A 103      -0.681  13.906  -9.946  1.00  0.00
ATOM   1542  C   TYR A 103       0.188  12.461 -10.805  1.00  0.00
ATOM   1543  O   TYR A 103       1.393  12.440 -10.437  1.00  0.00
ATOM   1544  CB  TYR A 103       0.247  14.853  -9.181  1.00  0.00
ATOM   1545  CG  TYR A 103       1.140  15.685 -10.074  1.00  0.00
ATOM   1546  CD1 TYR A 103       0.587  16.448 -11.091  1.00  0.00
ATOM   1547  CD2 TYR A 103       2.514  15.685  -9.875  1.00  0.00
ATOM   1548  CE1 TYR A 103       1.404  17.208 -11.907  1.00  0.00
ATOM   1549  CE2 TYR A 103       3.329  16.444 -10.691  1.00  0.00
ATOM   1550  CZ  TYR A 103       2.779  17.203 -11.703  1.00  0.00
ATOM   1551  OH  TYR A 103       3.592  17.960 -12.515  1.00  0.00
ATOM   1561  N   TYR A 104      -0.221  11.620 -11.792  1.00  0.00
ATOM   1562  CA  TYR A 104       0.557  10.408 -12.292  1.00  0.00
ATOM   1563  C   TYR A 104       0.378   9.495 -11.085  1.00  0.00
ATOM   1564  O   TYR A 104      -0.210   8.493 -11.505  1.00  0.00
ATOM   1565  CB  TYR A 104       2.029  10.683 -12.609  1.00  0.00
ATOM   1566  CG  TYR A 104       2.238  11.670 -13.736  1.00  0.00
ATOM   1567  CD1 TYR A 104       2.435  13.014 -13.452  1.00  0.00
ATOM   1568  CD2 TYR A 104       2.231  11.234 -15.051  1.00  0.00
ATOM   1569  CE1 TYR A 104       2.626  13.917 -14.481  1.00  0.00
ATOM   1570  CE2 TYR A 104       2.422  12.136 -16.080  1.00  0.00
ATOM   1571  CZ  TYR A 104       2.619  13.472 -15.799  1.00  0.00
ATOM   1572  OH  TYR A 104       2.808  14.370 -16.823  1.00  0.00
ATOM   1582  N   GLN A 105       0.716   9.404  -9.622  1.00  0.00
ATOM   1583  CA  GLN A 105      -0.497   8.440  -9.313  1.00  0.00
ATOM   1584  C   GLN A 105      -0.207   9.187  -7.896  1.00  0.00
ATOM   1585  O   GLN A 105       0.910   9.734  -8.032  1.00  0.00
ATOM   1586  CB  GLN A 105      -0.295   6.924  -9.384  1.00  0.00
ATOM   1587  CG  GLN A 105      -1.558   6.115  -9.143  1.00  0.00
ATOM   1588  CD  GLN A 105      -1.328   4.623  -9.296  1.00  0.00
ATOM   1589  OE1 GLN A 105      -0.677   3.992  -8.460  1.00  0.00
ATOM   1590  NE2 GLN A 105      -1.864   4.050 -10.368  1.00  0.00
ATOM   1599  N   ARG A 106      -0.758   9.659  -6.791  1.00  0.00
ATOM   1600  CA  ARG A 106       0.564   9.888  -5.905  1.00  0.00
ATOM   1601  C   ARG A 106       0.296   9.115  -4.628  1.00  0.00
ATOM   1602  O   ARG A 106      -0.794   9.404  -3.985  1.00  0.00
ATOM   1603  CB  ARG A 106       0.842  11.343  -5.557  1.00  0.00
ATOM   1604  CG  ARG A 106       2.129  11.581  -4.782  1.00  0.00
ATOM   1605  CD  ARG A 106       2.405  13.030  -4.608  1.00  0.00
ATOM   1606  NE  ARG A 106       3.627  13.262  -3.854  1.00  0.00
ATOM   1607  CZ  ARG A 106       4.113  14.478  -3.541  1.00  0.00
ATOM   1608  NH1 ARG A 106       3.472  15.561  -3.923  1.00  0.00
ATOM   1609  NH2 ARG A 106       5.234  14.585  -2.851  1.00  0.00
ATOM   1623  N   TYR A 107       1.179   8.571  -3.905  1.00  0.00
ATOM   1624  CA  TYR A 107       0.455   7.596  -2.833  1.00  0.00
ATOM   1625  C   TYR A 107       0.727   8.049  -1.452  1.00  0.00
ATOM   1626  O   TYR A 107       1.759   7.973  -0.822  1.00  0.00
ATOM   1627  CB  TYR A 107       0.904   6.136  -2.932  1.00  0.00
ATOM   1628  CG  TYR A 107       2.354   5.918  -2.561  1.00  0.00
ATOM   1629  CD1 TYR A 107       2.700   5.642  -1.246  1.00  0.00
ATOM   1630  CD2 TYR A 107       3.338   5.993  -3.536  1.00  0.00
ATOM   1631  CE1 TYR A 107       4.024   5.441  -0.907  1.00  0.00
ATOM   1632  CE2 TYR A 107       4.662   5.793  -3.197  1.00  0.00
ATOM   1633  CZ  TYR A 107       5.007   5.519  -1.888  1.00  0.00
ATOM   1634  OH  TYR A 107       6.325   5.320  -1.551  1.00  0.00
ATOM   1644  N   SER A 108      -0.072   7.886  -0.788  1.00  0.00
ATOM   1645  CA  SER A 108       0.321   8.511   0.284  1.00  0.00
ATOM   1646  C   SER A 108       0.052   7.581   1.524  1.00  0.00
ATOM   1647  O   SER A 108      -0.282   6.324   1.498  1.00  0.00
ATOM   1648  CB  SER A 108      -0.417   9.834   0.348  1.00  0.00
ATOM   1649  OG  SER A 108       0.083  10.638   1.380  1.00  0.00
ATOM   1655  N   HIS A 109       0.273   8.210   2.618  1.00  0.00
ATOM   1656  CA  HIS A 109       0.131   7.532   3.668  1.00  0.00
ATOM   1657  C   HIS A 109      -1.142   7.031   3.500  1.00  0.00
ATOM   1658  O   HIS A 109      -2.206   7.554   3.118  1.00  0.00
ATOM   1659  CB  HIS A 109       0.280   8.379   4.937  1.00  0.00
ATOM   1660  CG  HIS A 109       1.641   8.978   5.105  1.00  0.00
ATOM   1661  ND1 HIS A 109       2.755   8.221   5.399  1.00  0.00
ATOM   1662  CD2 HIS A 109       2.068  10.260   5.020  1.00  0.00
ATOM   1663  CE1 HIS A 109       3.810   9.013   5.488  1.00  0.00
ATOM   1664  NE2 HIS A 109       3.420  10.253   5.263  1.00  0.00
ATOM   1672  N   PRO A 110      -0.790   5.839   3.903  1.00  0.00
ATOM   1673  CA  PRO A 110      -1.469   4.777   4.199  1.00  0.00
ATOM   1674  C   PRO A 110      -1.904   4.768   5.689  1.00  0.00
ATOM   1675  O   PRO A 110      -1.183   5.193   6.605  1.00  0.00
ATOM   1676  CB  PRO A 110      -0.437   3.700   3.847  1.00  0.00
ATOM   1677  CG  PRO A 110       0.772   4.082   4.629  1.00  0.00
ATOM   1678  CD  PRO A 110       0.925   5.560   4.382  1.00  0.00
ATOM   1686  N   TYR A 111      -2.979   4.155   5.951  1.00  0.00
ATOM   1687  CA  TYR A 111      -3.437   4.100   7.268  1.00  0.00
ATOM   1688  C   TYR A 111      -3.822   2.695   7.741  1.00  0.00
ATOM   1689  O   TYR A 111      -4.348   1.803   7.055  1.00  0.00
ATOM   1690  CB  TYR A 111      -4.619   5.062   7.408  1.00  0.00
ATOM   1691  CG  TYR A 111      -4.277   6.500   7.085  1.00  0.00
ATOM   1692  CD1 TYR A 111      -4.445   6.979   5.794  1.00  0.00
ATOM   1693  CD2 TYR A 111      -3.798   7.339   8.079  1.00  0.00
ATOM   1694  CE1 TYR A 111      -4.133   8.292   5.498  1.00  0.00
ATOM   1695  CE2 TYR A 111      -3.486   8.652   7.784  1.00  0.00
ATOM   1696  CZ  TYR A 111      -3.652   9.128   6.500  1.00  0.00
ATOM   1697  OH  TYR A 111      -3.343  10.436   6.206  1.00  0.00
ATOM   1707  N   TRP A 112      -3.435   2.371   8.974  1.00  0.00
ATOM   1708  CA  TRP A 112      -3.796   1.021   9.221  1.00  0.00
ATOM   1709  C   TRP A 112      -4.717   0.913  10.448  1.00  0.00
ATOM   1710  O   TRP A 112      -4.532   1.667  11.456  1.00  0.00
ATOM   1711  CB  TRP A 112      -2.535   0.179   9.421  1.00  0.00
ATOM   1712  CG  TRP A 112      -1.567   0.271   8.282  1.00  0.00
ATOM   1713  CD1 TRP A 112      -1.626  -0.411   7.103  1.00  0.00
ATOM   1714  CD2 TRP A 112      -0.381   1.100   8.206  1.00  0.00
ATOM   1715  NE1 TRP A 112      -0.564  -0.067   6.304  1.00  0.00
ATOM   1716  CE2 TRP A 112       0.207   0.858   6.962  1.00  0.00
ATOM   1717  CE3 TRP A 112       0.218   2.015   9.080  1.00  0.00
ATOM   1718  CZ2 TRP A 112       1.372   1.495   6.564  1.00  0.00
ATOM   1719  CZ3 TRP A 112       1.385   2.656   8.681  1.00  0.00
ATOM   1720  CH2 TRP A 112       1.946   2.403   7.455  1.00  0.00
ATOM   1731  N   GLY A 113      -5.507  -0.116  10.482  1.00  0.00
ATOM   1732  CA  GLY A 113      -6.197  -0.356  11.670  1.00  0.00
ATOM   1733  C   GLY A 113      -5.388  -1.213  12.561  1.00  0.00
ATOM   1734  O   GLY A 113      -4.286  -1.755  12.299  1.00  0.00
ATOM   1738  N   GLN A 114      -6.107  -1.357  13.589  1.00  0.00
ATOM   1739  CA  GLN A 114      -5.814  -2.191  14.497  1.00  0.00
ATOM   1740  C   GLN A 114      -6.128  -3.429  13.734  1.00  0.00
ATOM   1741  O   GLN A 114      -6.908  -3.349  12.774  1.00  0.00
ATOM   1742  CB  GLN A 114      -6.642  -1.980  15.768  1.00  0.00
ATOM   1743  CG  GLN A 114      -6.351  -0.676  16.492  1.00  0.00
ATOM   1744  CD  GLN A 114      -7.178  -0.518  17.754  1.00  0.00
ATOM   1745  OE1 GLN A 114      -8.411  -0.548  17.713  1.00  0.00
ATOM   1746  NE2 GLN A 114      -6.503  -0.349  18.885  1.00  0.00
ATOM   1755  N   GLY A 115      -5.582  -4.565  14.133  1.00  0.00
ATOM   1756  CA  GLY A 115      -5.925  -5.849  13.560  1.00  0.00
ATOM   1757  C   GLY A 115      -7.123  -6.510  14.212  1.00  0.00
ATOM   1758  O   GLY A 115      -7.520  -6.219  15.337  1.00  0.00
ATOM   1762  N   THR A 116      -7.678  -7.444  13.454  1.00  0.00
ATOM   1763  CA  THR A 116      -8.590  -8.371  14.103  1.00  0.00
ATOM   1764  C   THR A 116      -8.086  -9.828  13.859  1.00  0.00
ATOM   1765  O   THR A 116      -7.443 -10.392  12.982  1.00  0.00
ATOM   1766  CB  THR A 116     -10.028  -8.194  13.582  1.00  0.00
ATOM   1767  OG1 THR A 116     -10.914  -9.045  14.319  1.00  0.00
ATOM   1768  CG2 THR A 116     -10.106  -8.545  12.105  1.00  0.00
ATOM   1776  N   GLN A 117      -8.397 -10.539  14.843  1.00  0.00
ATOM   1777  CA  GLN A 117      -7.827 -11.951  14.698  1.00  0.00
ATOM   1778  C   GLN A 117      -8.877 -12.920  14.293  1.00  0.00
ATOM   1779  O   GLN A 117      -9.952 -12.948  14.917  1.00  0.00
ATOM   1780  CB  GLN A 117      -7.191 -12.451  15.998  1.00  0.00
ATOM   1781  CG  GLN A 117      -6.604 -13.849  15.907  1.00  0.00
ATOM   1782  CD  GLN A 117      -6.009 -14.313  17.223  1.00  0.00
ATOM   1783  OE1 GLN A 117      -5.269 -13.576  17.881  1.00  0.00
ATOM   1784  NE2 GLN A 117      -6.328 -15.541  17.616  1.00  0.00
ATOM   1793  N   VAL A 118      -8.651 -13.652  13.276  1.00  0.00
ATOM   1794  CA  VAL A 118      -9.754 -14.546  12.960  1.00  0.00
ATOM   1795  C   VAL A 118      -9.280 -15.973  13.022  1.00  0.00
ATOM   1796  O   VAL A 118      -8.291 -16.569  12.515  1.00  0.00
ATOM   1797  CB  VAL A 118     -10.318 -14.251  11.557  1.00  0.00
ATOM   1798  CG1 VAL A 118     -11.334 -15.311  11.158  1.00  0.00
ATOM   1799  CG2 VAL A 118     -10.946 -12.866  11.532  1.00  0.00
ATOM   1809  N   THR A 119     -10.113 -16.650  13.832  1.00  0.00
ATOM   1810  CA  THR A 119      -9.617 -18.101  13.912  1.00  0.00
ATOM   1811  C   THR A 119     -10.622 -19.174  13.372  1.00  0.00
ATOM   1812  O   THR A 119     -11.776 -19.413  13.786  1.00  0.00
ATOM   1813  CB  THR A 119      -9.258 -18.472  15.364  1.00  0.00
ATOM   1814  OG1 THR A 119      -8.192 -17.632  15.824  1.00  0.00
ATOM   1815  CG2 THR A 119      -8.826 -19.927  15.451  1.00  0.00
ATOM   1823  N   VAL A 120     -10.170 -20.044  12.584  1.00  0.00
ATOM   1824  CA  VAL A 120     -11.146 -20.971  12.112  1.00  0.00
ATOM   1825  C   VAL A 120     -10.854 -22.207  12.739  1.00  0.00
ATOM   1826  O   VAL A 120      -9.715 -22.618  12.695  1.00  0.00
ATOM   1827  CB  VAL A 120     -11.106 -21.146  10.583  1.00  0.00
ATOM   1828  CG1 VAL A 120     -12.135 -22.175  10.138  1.00  0.00
ATOM   1829  CG2 VAL A 120     -11.350 -19.809   9.901  1.00  0.00
ATOM   1839  N   SER A 121     -11.913 -22.787  13.292  1.00  0.00
ATOM   1840  CA  SER A 121     -11.732 -24.073  14.008  1.00  0.00
ATOM   1841  C   SER A 121     -12.408 -25.191  13.382  1.00  0.00
ATOM   1842  O   SER A 121     -13.418 -25.383  12.553  1.00  0.00
ATOM   1843  CB  SER A 121     -12.234 -23.975  15.436  1.00  0.00
ATOM   1844  OG  SER A 121     -11.489 -23.041  16.167  1.00  0.00
ATOM   1850  N   SER A 122     -11.767 -26.129  13.741  1.00  0.00
ATOM   1851  CA  SER A 122     -12.444 -27.225  13.331  1.00  0.00
ATOM   1852  C   SER A 122     -13.290 -28.016  14.258  1.00  0.00
ATOM   1853  O   SER A 122     -14.325 -28.433  13.778  1.00  0.00
ATOM   1854  OXT SER A 122     -12.932 -28.200  15.388  1.00  0.00
ATOM   1855  CB  SER A 122     -11.402 -28.145  12.725  1.00  0.00
ATOM   1856  OG  SER A 122     -10.834 -27.574  11.579  1.00  0.00
END
