# Supplementary material for: Nanobody-based CTLA4 inhibitors for immune checkpoint blockade therapy of canine cancer patients
Source: Sci Rep. 2021 Oct 21;11:20763. doi: 10.1038/s41598-021-00325-3 (PMC8531395; doi:10.1038/s41598-021-00325-3)
Supplement: Supplementary file 1 — Supplementary Information 1. [file 41598_2021_325_MOESM1_ESM.zip › Supplemental Information/trRosetta_cNb13_2.pdb]

ATOM      1  N   MET B   1        .683    .029   -.448  1.00  0.00
ATOM      2  CA  MET B   1       2.137   -.121   -.522  1.00  0.00
ATOM      3  C   MET B   1       2.504   1.249   -.570  1.00  0.00
ATOM      4  O   MET B   1       1.860   2.152  -1.059  1.00  0.00
ATOM      5  CB  MET B   1       2.641   -.894  -1.739  1.00  0.00
ATOM      6  CG  MET B   1       2.291  -2.375  -1.734  1.00  0.00
ATOM      7  SD  MET B   1       2.986  -3.259  -3.144  1.00  0.00
ATOM      8  CE  MET B   1       4.724  -3.271  -2.713  1.00  0.00
ATOM     20  N   HIS B   2       3.562   1.456    .010  1.00  0.00
ATOM     21  CA  HIS B   2       4.239   2.720    .145  1.00  0.00
ATOM     22  C   HIS B   2       5.616   2.590   -.395  1.00  0.00
ATOM     23  O   HIS B   2       6.364   1.602   -.195  1.00  0.00
ATOM     24  CB  HIS B   2       4.291   3.179   1.605  1.00  0.00
ATOM     25  CG  HIS B   2       2.941   3.370   2.224  1.00  0.00
ATOM     26  ND1 HIS B   2       2.182   4.503   2.019  1.00  0.00
ATOM     27  CD2 HIS B   2       2.215   2.574   3.043  1.00  0.00
ATOM     28  CE1 HIS B   2       1.046   4.394   2.685  1.00  0.00
ATOM     29  NE2 HIS B   2       1.041   3.234   3.314  1.00  0.00
ATOM     37  N   VAL B   3       6.006   3.722  -1.041  1.00  0.00
ATOM     38  CA  VAL B   3       7.343   3.726  -1.678  1.00  0.00
ATOM     39  C   VAL B   3       8.177   4.929  -1.224  1.00  0.00
ATOM     40  O   VAL B   3       7.748   6.088  -1.328  1.00  0.00
ATOM     41  CB  VAL B   3       7.207   3.757  -3.212  1.00  0.00
ATOM     42  CG1 VAL B   3       6.237   4.849  -3.639  1.00  0.00
ATOM     43  CG2 VAL B   3       8.572   3.968  -3.848  1.00  0.00
ATOM     53  N   ALA B   4       9.400   4.693   -.823  1.00  0.00
ATOM     54  CA  ALA B   4      10.195   5.841   -.477  1.00  0.00
ATOM     55  C   ALA B   4      11.377   5.805  -1.496  1.00  0.00
ATOM     56  O   ALA B   4      11.986   4.833  -1.972  1.00  0.00
ATOM     57  CB  ALA B   4      10.567   5.737    .932  1.00  0.00
ATOM     63  N   GLN B   5      11.897   6.909  -1.707  1.00  0.00
ATOM     64  CA  GLN B   5      13.044   7.024  -2.576  1.00  0.00
ATOM     65  C   GLN B   5      14.116   7.950  -1.984  1.00  0.00
ATOM     66  O   GLN B   5      13.763   8.883  -1.254  1.00  0.00
ATOM     67  CB  GLN B   5      12.608   7.532  -3.953  1.00  0.00
ATOM     68  CG  GLN B   5      11.344   6.879  -4.486  1.00  0.00
ATOM     69  CD  GLN B   5      11.044   7.282  -5.917  1.00  0.00
ATOM     70  OE1 GLN B   5      10.023   6.887  -6.486  1.00  0.00
ATOM     71  NE2 GLN B   5      11.933   8.072  -6.507  1.00  0.00
ATOM     80  N   PRO B   6      15.438   7.781  -2.382  1.00  0.00
ATOM     81  CA  PRO B   6      16.258   8.797  -1.779  1.00  0.00
ATOM     82  C   PRO B   6      16.043  10.159  -2.456  1.00  0.00
ATOM     83  O   PRO B   6      15.627  10.190  -3.615  1.00  0.00
ATOM     84  CB  PRO B   6      17.674   8.260  -2.007  1.00  0.00
ATOM     85  CG  PRO B   6      17.559   7.440  -3.247  1.00  0.00
ATOM     86  CD  PRO B   6      16.206   6.789  -3.141  1.00  0.00
ATOM     94  N   ALA B   7      16.291  11.333  -1.808  1.00  0.00
ATOM     95  CA  ALA B   7      15.901  12.428  -2.682  1.00  0.00
ATOM     96  C   ALA B   7      16.554  12.912  -3.933  1.00  0.00
ATOM     97  O   ALA B   7      15.779  13.232  -4.809  1.00  0.00
ATOM     98  CB  ALA B   7      16.113  13.493  -1.613  1.00  0.00
ATOM    104  N   VAL B   8      17.928  12.970  -3.945  1.00  0.00
ATOM    105  CA  VAL B   8      18.742  13.360  -5.136  1.00  0.00
ATOM    106  C   VAL B   8      19.970  12.431  -5.469  1.00  0.00
ATOM    107  O   VAL B   8      20.556  12.004  -4.499  1.00  0.00
ATOM    108  CB  VAL B   8      19.262  14.795  -4.932  1.00  0.00
ATOM    109  CG1 VAL B   8      20.115  15.226  -6.115  1.00  0.00
ATOM    110  CG2 VAL B   8      18.091  15.746  -4.736  1.00  0.00
ATOM    120  N   VAL B   9      20.423  12.080  -6.559  1.00  0.00
ATOM    121  CA  VAL B   9      21.585  11.192  -6.647  1.00  0.00
ATOM    122  C   VAL B   9      22.519  11.710  -7.598  1.00  0.00
ATOM    123  O   VAL B   9      21.873  12.049  -8.568  1.00  0.00
ATOM    124  CB  VAL B   9      21.194   9.767  -7.082  1.00  0.00
ATOM    125  CG1 VAL B   9      22.429   8.886  -7.191  1.00  0.00
ATOM    126  CG2 VAL B   9      20.197   9.179  -6.095  1.00  0.00
ATOM    136  N   LEU B  10      23.811  11.842  -7.317  1.00  0.00
ATOM    137  CA  LEU B  10      24.655  12.430  -8.261  1.00  0.00
ATOM    138  C   LEU B  10      25.478  11.431  -9.004  1.00  0.00
ATOM    139  O   LEU B  10      26.104  10.572  -8.425  1.00  0.00
ATOM    140  CB  LEU B  10      25.572  13.440  -7.559  1.00  0.00
ATOM    141  CG  LEU B  10      24.967  14.828  -7.312  1.00  0.00
ATOM    142  CD1 LEU B  10      23.807  14.710  -6.332  1.00  0.00
ATOM    143  CD2 LEU B  10      26.041  15.763  -6.777  1.00  0.00
ATOM    155  N   ALA B  11      25.490  11.649 -10.442  1.00  0.00
ATOM    156  CA  ALA B  11      26.228  10.684 -11.111  1.00  0.00
ATOM    157  C   ALA B  11      27.521  11.238 -11.753  1.00  0.00
ATOM    158  O   ALA B  11      27.905  12.408 -12.083  1.00  0.00
ATOM    159  CB  ALA B  11      25.404  10.150 -12.123  1.00  0.00
ATOM    165  N   SER B  12      28.289  10.347 -12.152  1.00  0.00
ATOM    166  CA  SER B  12      29.429  11.015 -12.648  1.00  0.00
ATOM    167  C   SER B  12      29.454  10.772 -14.106  1.00  0.00
ATOM    168  O   SER B  12      28.505  10.197 -14.587  1.00  0.00
ATOM    169  CB  SER B  12      30.698  10.509 -11.990  1.00  0.00
ATOM    170  OG  SER B  12      30.987   9.199 -12.397  1.00  0.00
ATOM    176  N   SER B  13      30.412  11.250 -14.859  1.00  0.00
ATOM    177  CA  SER B  13      30.583  11.077 -16.378  1.00  0.00
ATOM    178  C   SER B  13      30.791   9.815 -17.071  1.00  0.00
ATOM    179  O   SER B  13      30.687   9.674 -18.260  1.00  0.00
ATOM    180  CB  SER B  13      31.756  11.918 -16.841  1.00  0.00
ATOM    181  OG  SER B  13      32.935  11.538 -16.185  1.00  0.00
ATOM    187  N   ARG B  14      31.077   8.981 -16.235  1.00  0.00
ATOM    188  CA  ARG B  14      31.410   7.629 -16.363  1.00  0.00
ATOM    189  C   ARG B  14      29.975   7.288 -16.135  1.00  0.00
ATOM    190  O   ARG B  14      29.813   6.102 -15.855  1.00  0.00
ATOM    191  CB  ARG B  14      32.376   7.075 -15.326  1.00  0.00
ATOM    192  CG  ARG B  14      33.775   7.668 -15.375  1.00  0.00
ATOM    193  CD  ARG B  14      34.663   7.064 -14.348  1.00  0.00
ATOM    194  NE  ARG B  14      36.003   7.629 -14.391  1.00  0.00
ATOM    195  CZ  ARG B  14      37.020   7.245 -13.595  1.00  0.00
ATOM    196  NH1 ARG B  14      36.836   6.297 -12.703  1.00  0.00
ATOM    197  NH2 ARG B  14      38.204   7.821 -13.712  1.00  0.00
ATOM    211  N   GLY B  15      28.931   8.255 -15.921  1.00  0.00
ATOM    212  CA  GLY B  15      27.865   7.445 -15.495  1.00  0.00
ATOM    213  C   GLY B  15      27.213   6.699 -14.320  1.00  0.00
ATOM    214  O   GLY B  15      26.022   6.818 -14.186  1.00  0.00
ATOM    218  N   VAL B  16      27.917   6.122 -13.378  1.00  0.00
ATOM    219  CA  VAL B  16      26.908   5.429 -12.868  1.00  0.00
ATOM    220  C   VAL B  16      25.907   5.830 -11.792  1.00  0.00
ATOM    221  O   VAL B  16      26.347   6.633 -10.954  1.00  0.00
ATOM    222  CB  VAL B  16      27.616   4.142 -12.404  1.00  0.00
ATOM    223  CG1 VAL B  16      26.630   3.212 -11.712  1.00  0.00
ATOM    224  CG2 VAL B  16      28.266   3.451 -13.592  1.00  0.00
ATOM    234  N   ALA B  17      24.564   5.543 -11.832  1.00  0.00
ATOM    235  CA  ALA B  17      23.809   5.997 -10.636  1.00  0.00
ATOM    236  C   ALA B  17      23.035   4.896  -9.829  1.00  0.00
ATOM    237  O   ALA B  17      22.524   3.861 -10.264  1.00  0.00
ATOM    238  CB  ALA B  17      22.952   6.998 -11.176  1.00  0.00
ATOM    244  N   SER B  18      22.960   4.998  -8.609  1.00  0.00
ATOM    245  CA  SER B  18      22.141   3.915  -8.062  1.00  0.00
ATOM    246  C   SER B  18      20.981   4.448  -7.353  1.00  0.00
ATOM    247  O   SER B  18      21.072   5.305  -6.496  1.00  0.00
ATOM    248  CB  SER B  18      22.942   3.048  -7.110  1.00  0.00
ATOM    249  OG  SER B  18      23.973   2.380  -7.786  1.00  0.00
ATOM    255  N   PHE B  19      19.843   3.855  -7.656  1.00  0.00
ATOM    256  CA  PHE B  19      18.739   4.346  -7.034  1.00  0.00
ATOM    257  C   PHE B  19      18.197   3.282  -6.036  1.00  0.00
ATOM    258  O   PHE B  19      17.911   2.129  -6.239  1.00  0.00
ATOM    259  CB  PHE B  19      17.699   4.727  -8.089  1.00  0.00
ATOM    260  CG  PHE B  19      16.329   4.979  -7.527  1.00  0.00
ATOM    261  CD1 PHE B  19      15.978   6.235  -7.055  1.00  0.00
ATOM    262  CD2 PHE B  19      15.389   3.961  -7.469  1.00  0.00
ATOM    263  CE1 PHE B  19      14.718   6.468  -6.537  1.00  0.00
ATOM    264  CE2 PHE B  19      14.128   4.192  -6.954  1.00  0.00
ATOM    265  CZ  PHE B  19      13.793   5.447  -6.487  1.00  0.00
ATOM    275  N   VAL B  20      17.869   3.648  -4.913  1.00  0.00
ATOM    276  CA  VAL B  20      17.294   2.618  -4.032  1.00  0.00
ATOM    277  C   VAL B  20      15.848   2.917  -3.681  1.00  0.00
ATOM    278  O   VAL B  20      15.539   4.036  -3.319  1.00  0.00
ATOM    279  CB  VAL B  20      18.110   2.507  -2.731  1.00  0.00
ATOM    280  CG1 VAL B  20      17.493   1.473  -1.801  1.00  0.00
ATOM    281  CG2 VAL B  20      19.553   2.150  -3.053  1.00  0.00
ATOM    291  N   CYS B  21      14.955   1.891  -3.733  1.00  0.00
ATOM    292  CA  CYS B  21      13.643   2.170  -3.419  1.00  0.00
ATOM    293  C   CYS B  21      13.135   1.435  -2.174  1.00  0.00
ATOM    294  O   CYS B  21      13.492    .306  -1.814  1.00  0.00
ATOM    295  CB  CYS B  21      12.773   1.820  -4.627  1.00  0.00
ATOM    296  SG  CYS B  21      11.001   2.055  -4.354  1.00  0.00
ATOM    302  N   GLU B  22      12.344   1.984  -1.384  1.00  0.00
ATOM    303  CA  GLU B  22      11.966   1.123   -.250  1.00  0.00
ATOM    304  C   GLU B  22      10.467    .954   -.225  1.00  0.00
ATOM    305  O   GLU B  22       9.585   1.791   -.277  1.00  0.00
ATOM    306  CB  GLU B  22      12.445   1.712   1.079  1.00  0.00
ATOM    307  CG  GLU B  22      12.116    .862   2.298  1.00  0.00
ATOM    308  CD  GLU B  22      12.664   1.435   3.575  1.00  0.00
ATOM    309  OE1 GLU B  22      13.312   2.452   3.518  1.00  0.00
ATOM    310  OE2 GLU B  22      12.433    .854   4.610  1.00  0.00
ATOM    317  N   TYR B  23      10.052   -.271   -.059  1.00  0.00
ATOM    318  CA  TYR B  23       8.666   -.497   -.043  1.00  0.00
ATOM    319  C   TYR B  23       8.100   -.920   1.255  1.00  0.00
ATOM    320  O   TYR B  23       8.293  -1.987   1.808  1.00  0.00
ATOM    321  CB  TYR B  23       8.320  -1.539  -1.110  1.00  0.00
ATOM    322  CG  TYR B  23       8.645  -1.099  -2.520  1.00  0.00
ATOM    323  CD1 TYR B  23       9.531  -1.839  -3.290  1.00  0.00
ATOM    324  CD2 TYR B  23       8.058    .043  -3.043  1.00  0.00
ATOM    325  CE1 TYR B  23       9.827  -1.437  -4.579  1.00  0.00
ATOM    326  CE2 TYR B  23       8.355    .445  -4.331  1.00  0.00
ATOM    327  CZ  TYR B  23       9.235   -.291  -5.097  1.00  0.00
ATOM    328  OH  TYR B  23       9.531    .109  -6.380  1.00  0.00
ATOM    338  N   GLY B  24       6.958   -.318   1.426  1.00  0.00
ATOM    339  CA  GLY B  24       5.879   -.291   2.426  1.00  0.00
ATOM    340  C   GLY B  24       4.972  -1.427   2.723  1.00  0.00
ATOM    341  O   GLY B  24       3.890  -1.245   3.313  1.00  0.00
ATOM    345  N   SER B  25       5.273  -2.567   2.194  1.00  0.00
ATOM    346  CA  SER B  25       4.414  -3.639   2.580  1.00  0.00
ATOM    347  C   SER B  25       5.258  -4.916   2.779  1.00  0.00
ATOM    348  O   SER B  25       6.351  -5.053   2.263  1.00  0.00
ATOM    349  CB  SER B  25       3.345  -3.850   1.526  1.00  0.00
ATOM    350  OG  SER B  25       2.471  -4.880   1.898  1.00  0.00
ATOM    356  N   SER B  26       4.684  -5.865   3.548  1.00  0.00
ATOM    357  CA  SER B  26       5.323  -7.190   3.772  1.00  0.00
ATOM    358  C   SER B  26       4.779  -7.902   2.739  1.00  0.00
ATOM    359  O   SER B  26       5.557  -8.654   2.138  1.00  0.00
ATOM    360  CB  SER B  26       4.994  -7.852   5.096  1.00  0.00
ATOM    361  OG  SER B  26       3.633  -8.178   5.170  1.00  0.00
ATOM    367  N   GLY B  27       3.632  -7.585   2.185  1.00  0.00
ATOM    368  CA  GLY B  27       3.930  -8.549   1.374  1.00  0.00
ATOM    369  C   GLY B  27       3.812  -9.901   1.676  1.00  0.00
ATOM    370  O   GLY B  27       3.915 -10.590   2.675  1.00  0.00
ATOM    374  N   ASN B  28       4.084 -10.143    .490  1.00  0.00
ATOM    375  CA  ASN B  28       4.588 -11.232   -.084  1.00  0.00
ATOM    376  C   ASN B  28       5.190 -10.564  -1.399  1.00  0.00
ATOM    377  O   ASN B  28       4.556 -10.628  -2.483  1.00  0.00
ATOM    378  CB  ASN B  28       3.524 -12.292   -.304  1.00  0.00
ATOM    379  CG  ASN B  28       4.094 -13.583   -.822  1.00  0.00
ATOM    380  OD1 ASN B  28       5.133 -13.593  -1.492  1.00  0.00
ATOM    381  ND2 ASN B  28       3.433 -14.673   -.527  1.00  0.00
ATOM    388  N   ALA B  29       6.337 -10.371  -1.367  1.00  0.00
ATOM    389  CA  ALA B  29       7.242  -9.829  -2.339  1.00  0.00
ATOM    390  C   ALA B  29       7.103 -10.759  -3.541  1.00  0.00
ATOM    391  O   ALA B  29       7.315 -10.178  -4.597  1.00  0.00
ATOM    392  CB  ALA B  29       8.350  -9.805  -2.005  1.00  0.00
ATOM    398  N   ALA B  30       6.776 -12.153  -3.482  1.00  0.00
ATOM    399  CA  ALA B  30       7.060 -12.292  -4.816  1.00  0.00
ATOM    400  C   ALA B  30       7.318 -12.407  -6.145  1.00  0.00
ATOM    401  O   ALA B  30       8.193 -12.688  -6.931  1.00  0.00
ATOM    402  CB  ALA B  30       6.545 -14.157  -4.314  1.00  0.00
ATOM    408  N   GLU B  31       6.299 -12.064  -6.652  1.00  0.00
ATOM    409  CA  GLU B  31       5.908 -11.859  -8.054  1.00  0.00
ATOM    410  C   GLU B  31       6.048 -10.331  -8.592  1.00  0.00
ATOM    411  O   GLU B  31       5.719 -10.049  -9.732  1.00  0.00
ATOM    412  CB  GLU B  31       4.467 -12.347  -8.217  1.00  0.00
ATOM    413  CG  GLU B  31       4.249 -13.803  -7.832  1.00  0.00
ATOM    414  CD  GLU B  31       5.057 -14.756  -8.669  1.00  0.00
ATOM    415  OE1 GLU B  31       5.354 -14.426  -9.792  1.00  0.00
ATOM    416  OE2 GLU B  31       5.377 -15.816  -8.184  1.00  0.00
ATOM    423  N   VAL B  32       6.485  -9.399  -7.709  1.00  0.00
ATOM    424  CA  VAL B  32       6.552  -7.876  -7.588  1.00  0.00
ATOM    425  C   VAL B  32       7.360  -7.436  -8.847  1.00  0.00
ATOM    426  O   VAL B  32       8.362  -8.142  -9.242  1.00  0.00
ATOM    427  CB  VAL B  32       7.257  -7.412  -6.300  1.00  0.00
ATOM    428  CG1 VAL B  32       8.706  -7.876  -6.289  1.00  0.00
ATOM    429  CG2 VAL B  32       7.175  -5.897  -6.182  1.00  0.00
ATOM    439  N   ARG B  33       6.773  -6.311  -9.425  1.00  0.00
ATOM    440  CA  ARG B  33       7.359  -5.743 -10.570  1.00  0.00
ATOM    441  C   ARG B  33       7.730  -4.354 -10.228  1.00  0.00
ATOM    442  O   ARG B  33       7.082  -3.461  -9.724  1.00  0.00
ATOM    443  CB  ARG B  33       6.405  -5.762 -11.755  1.00  0.00
ATOM    444  CG  ARG B  33       6.938  -5.102 -13.016  1.00  0.00
ATOM    445  CD  ARG B  33       5.978  -5.214 -14.144  1.00  0.00
ATOM    446  NE  ARG B  33       5.847  -6.585 -14.610  1.00  0.00
ATOM    447  CZ  ARG B  33       4.917  -7.010 -15.487  1.00  0.00
ATOM    448  NH1 ARG B  33       4.045  -6.160 -15.983  1.00  0.00
ATOM    449  NH2 ARG B  33       4.881  -8.280 -15.850  1.00  0.00
ATOM    463  N   VAL B  34       8.972  -4.051 -10.588  1.00  0.00
ATOM    464  CA  VAL B  34       9.466  -2.725 -10.237  1.00  0.00
ATOM    465  C   VAL B  34       9.783  -2.013 -11.414  1.00  0.00
ATOM    466  O   VAL B  34      10.465  -2.688 -12.153  1.00  0.00
ATOM    467  CB  VAL B  34      10.729  -2.783  -9.358  1.00  0.00
ATOM    468  CG1 VAL B  34      11.102  -1.392  -8.869  1.00  0.00
ATOM    469  CG2 VAL B  34      10.500  -3.724  -8.185  1.00  0.00
ATOM    479  N   THR B  35       9.216   -.694 -11.535  1.00  0.00
ATOM    480  CA  THR B  35       9.501    .089 -12.744  1.00  0.00
ATOM    481  C   THR B  35      10.231   1.511 -12.526  1.00  0.00
ATOM    482  O   THR B  35       9.967   2.239 -11.557  1.00  0.00
ATOM    483  CB  THR B  35       8.179    .300 -13.504  1.00  0.00
ATOM    484  OG1 THR B  35       7.627   -.972 -13.870  1.00  0.00
ATOM    485  CG2 THR B  35       8.412   1.127 -14.760  1.00  0.00
ATOM    493  N   VAL B  36      11.213   1.900 -13.236  1.00  0.00
ATOM    494  CA  VAL B  36      11.725   3.174 -13.093  1.00  0.00
ATOM    495  C   VAL B  36      11.296   4.003 -14.336  1.00  0.00
ATOM    496  O   VAL B  36      11.461   3.714 -15.546  1.00  0.00
ATOM    497  CB  VAL B  36      13.258   3.106 -12.957  1.00  0.00
ATOM    498  CG1 VAL B  36      13.870   2.419 -14.169  1.00  0.00
ATOM    499  CG2 VAL B  36      13.826   4.506 -12.786  1.00  0.00
ATOM    509  N   LEU B  37      10.736   5.212 -13.949  1.00  0.00
ATOM    510  CA  LEU B  37      10.372   6.012 -15.044  1.00  0.00
ATOM    511  C   LEU B  37      11.140   7.414 -14.977  1.00  0.00
ATOM    512  O   LEU B  37      11.433   8.053 -13.961  1.00  0.00
ATOM    513  CB  LEU B  37       8.849   6.194 -15.035  1.00  0.00
ATOM    514  CG  LEU B  37       8.024   4.900 -15.047  1.00  0.00
ATOM    515  CD1 LEU B  37       7.754   4.457 -13.616  1.00  0.00
ATOM    516  CD2 LEU B  37       6.724   5.134 -15.802  1.00  0.00
ATOM    528  N   ARG B  38      11.490   7.966 -16.120  1.00  0.00
ATOM    529  CA  ARG B  38      11.963   9.259 -16.144  1.00  0.00
ATOM    530  C   ARG B  38      10.908  10.427 -16.552  1.00  0.00
ATOM    531  O   ARG B  38       9.943  10.503 -17.333  1.00  0.00
ATOM    532  CB  ARG B  38      13.153   9.247 -17.093  1.00  0.00
ATOM    533  CG  ARG B  38      13.854  10.586 -17.257  1.00  0.00
ATOM    534  CD  ARG B  38      15.086  10.464 -18.078  1.00  0.00
ATOM    535  NE  ARG B  38      15.785  11.733 -18.198  1.00  0.00
ATOM    536  CZ  ARG B  38      15.627  12.600 -19.217  1.00  0.00
ATOM    537  NH1 ARG B  38      14.792  12.321 -20.194  1.00  0.00
ATOM    538  NH2 ARG B  38      16.311  13.730 -19.235  1.00  0.00
ATOM    552  N   GLN B  39      10.996  11.584 -15.783  1.00  0.00
ATOM    553  CA  GLN B  39       9.930  12.566 -16.237  1.00  0.00
ATOM    554  C   GLN B  39      10.496  13.655 -17.101  1.00  0.00
ATOM    555  O   GLN B  39      11.381  14.364 -16.616  1.00  0.00
ATOM    556  CB  GLN B  39       9.219  13.213 -15.046  1.00  0.00
ATOM    557  CG  GLN B  39       8.061  14.118 -15.428  1.00  0.00
ATOM    558  CD  GLN B  39       7.399  14.754 -14.220  1.00  0.00
ATOM    559  OE1 GLN B  39       7.149  14.089 -13.211  1.00  0.00
ATOM    560  NE2 GLN B  39       7.112  16.047 -14.316  1.00  0.00
ATOM    569  N   ALA B  40      10.114  13.914 -18.249  1.00  0.00
ATOM    570  CA  ALA B  40      10.732  14.872 -18.931  1.00  0.00
ATOM    571  C   ALA B  40      10.081  16.246 -19.197  1.00  0.00
ATOM    572  O   ALA B  40       9.159  16.636 -19.833  1.00  0.00
ATOM    573  CB  ALA B  40      11.052  14.434 -20.254  1.00  0.00
ATOM    579  N   GLY B  41      10.410  17.078 -18.311  1.00  0.00
ATOM    580  CA  GLY B  41       9.690  18.281 -18.405  1.00  0.00
ATOM    581  C   GLY B  41       8.363  17.581 -18.001  1.00  0.00
ATOM    582  O   GLY B  41       8.269  17.009 -16.923  1.00  0.00
ATOM    586  N   SER B  42       7.309  17.738 -18.844  1.00  0.00
ATOM    587  CA  SER B  42       5.925  17.213 -18.638  1.00  0.00
ATOM    588  C   SER B  42       5.594  15.863 -19.193  1.00  0.00
ATOM    589  O   SER B  42       4.389  15.370 -19.173  1.00  0.00
ATOM    590  CB  SER B  42       4.926  18.191 -19.225  1.00  0.00
ATOM    591  OG  SER B  42       5.074  18.286 -20.615  1.00  0.00
ATOM    597  N   GLN B  43       6.621  15.194 -19.812  1.00  0.00
ATOM    598  CA  GLN B  43       6.325  13.988 -20.430  1.00  0.00
ATOM    599  C   GLN B  43       6.794  12.782 -19.770  1.00  0.00
ATOM    600  O   GLN B  43       7.753  12.543 -19.037  1.00  0.00
ATOM    601  CB  GLN B  43       6.882  14.014 -21.855  1.00  0.00
ATOM    602  CG  GLN B  43       6.347  15.148 -22.713  1.00  0.00
ATOM    603  CD  GLN B  43       4.861  15.014 -22.988  1.00  0.00
ATOM    604  OE1 GLN B  43       4.415  14.042 -23.604  1.00  0.00
ATOM    605  NE2 GLN B  43       4.086  15.991 -22.533  1.00  0.00
ATOM    614  N   MET B  44       6.241  11.691 -19.910  1.00  0.00
ATOM    615  CA  MET B  44       6.924  10.706 -19.073  1.00  0.00
ATOM    616  C   MET B  44       7.387   9.478 -19.852  1.00  0.00
ATOM    617  O   MET B  44       6.618   8.928 -20.649  1.00  0.00
ATOM    618  CB  MET B  44       6.008  10.280 -17.927  1.00  0.00
ATOM    619  CG  MET B  44       6.625   9.271 -16.970  1.00  0.00
ATOM    620  SD  MET B  44       5.535   8.864 -15.591  1.00  0.00
ATOM    621  CE  MET B  44       5.579  10.393 -14.662  1.00  0.00
ATOM    631  N   THR B  45       8.579   8.989 -19.575  1.00  0.00
ATOM    632  CA  THR B  45       8.944   7.950 -20.326  1.00  0.00
ATOM    633  C   THR B  45       9.359   6.680 -19.411  1.00  0.00
ATOM    634  O   THR B  45       9.721   6.513 -18.227  1.00  0.00
ATOM    635  CB  THR B  45      10.082   8.420 -21.251  1.00  0.00
ATOM    636  OG1 THR B  45      11.207   8.825 -20.461  1.00  0.00
ATOM    637  CG2 THR B  45       9.623   9.589 -22.109  1.00  0.00
ATOM    645  N   GLU B  46       9.256   5.530 -19.947  1.00  0.00
ATOM    646  CA  GLU B  46       9.606   4.429 -19.001  1.00  0.00
ATOM    647  C   GLU B  46      10.887   4.023 -19.512  1.00  0.00
ATOM    648  O   GLU B  46      11.070   3.741 -20.724  1.00  0.00
ATOM    649  CB  GLU B  46       8.624   3.255 -18.998  1.00  0.00
ATOM    650  CG  GLU B  46       9.006   2.118 -18.060  1.00  0.00
ATOM    651  CD  GLU B  46       8.006    .996 -18.064  1.00  0.00
ATOM    652  OE1 GLU B  46       6.852   1.254 -18.312  1.00  0.00
ATOM    653  OE2 GLU B  46       8.396   -.122 -17.819  1.00  0.00
ATOM    660  N   VAL B  47      11.793   3.879 -18.605  1.00  0.00
ATOM    661  CA  VAL B  47      13.138   3.650 -18.919  1.00  0.00
ATOM    662  C   VAL B  47      13.577   2.251 -18.517  1.00  0.00
ATOM    663  O   VAL B  47      14.285   1.598 -19.286  1.00  0.00
ATOM    664  CB  VAL B  47      14.012   4.703 -18.211  1.00  0.00
ATOM    665  CG1 VAL B  47      15.488   4.414 -18.446  1.00  0.00
ATOM    666  CG2 VAL B  47      13.649   6.095 -18.706  1.00  0.00
ATOM    676  N   CYS B  48      13.122   1.795 -17.475  1.00  0.00
ATOM    677  CA  CYS B  48      13.446    .499 -17.112  1.00  0.00
ATOM    678  C   CYS B  48      12.576   -.234 -16.247  1.00  0.00
ATOM    679  O   CYS B  48      11.716   -.080 -15.422  1.00  0.00
ATOM    680  CB  CYS B  48      14.822    .513 -16.446  1.00  0.00
ATOM    681  SG  CYS B  48      15.428  -1.123 -15.968  1.00  0.00
ATOM    687  N   ALA B  49      12.686  -1.399 -16.573  1.00  0.00
ATOM    688  CA  ALA B  49      11.830  -2.083 -15.764  1.00  0.00
ATOM    689  C   ALA B  49      12.446  -3.165 -15.303  1.00  0.00
ATOM    690  O   ALA B  49      13.328  -3.784 -15.917  1.00  0.00
ATOM    691  CB  ALA B  49      10.692  -2.205 -16.279  1.00  0.00
ATOM    697  N   ALA B  50      11.908  -3.547 -14.349  1.00  0.00
ATOM    698  CA  ALA B  50      12.502  -4.736 -14.005  1.00  0.00
ATOM    699  C   ALA B  50      11.647  -5.327 -13.195  1.00  0.00
ATOM    700  O   ALA B  50      10.945  -4.635 -12.544  1.00  0.00
ATOM    701  CB  ALA B  50      13.694  -4.557 -13.170  1.00  0.00
ATOM    707  N   THR B  51      11.744  -6.728 -13.391  1.00  0.00
ATOM    708  CA  THR B  51      10.841  -7.554 -12.783  1.00  0.00
ATOM    709  C   THR B  51      11.546  -8.495 -12.159  1.00  0.00
ATOM    710  O   THR B  51      12.400  -9.181 -12.667  1.00  0.00
ATOM    711  CB  THR B  51       9.854  -8.221 -13.758  1.00  0.00
ATOM    712  OG1 THR B  51       9.175  -7.212 -14.518  1.00  0.00
ATOM    713  CG2 THR B  51       8.831  -9.051 -12.998  1.00  0.00
ATOM    721  N   TYR B  52      11.143  -8.679 -11.035  1.00  0.00
ATOM    722  CA  TYR B  52      11.778  -9.576 -10.331  1.00  0.00
ATOM    723  C   TYR B  52      10.766 -10.310 -10.077  1.00  0.00
ATOM    724  O   TYR B  52       9.615  -9.923  -9.686  1.00  0.00
ATOM    725  CB  TYR B  52      12.466  -9.057  -9.067  1.00  0.00
ATOM    726  CG  TYR B  52      13.401  -7.894  -9.315  1.00  0.00
ATOM    727  CD1 TYR B  52      12.909  -6.597  -9.320  1.00  0.00
ATOM    728  CD2 TYR B  52      14.751  -8.125  -9.536  1.00  0.00
ATOM    729  CE1 TYR B  52      13.763  -5.535  -9.546  1.00  0.00
ATOM    730  CE2 TYR B  52      15.605  -7.063  -9.762  1.00  0.00
ATOM    731  CZ  TYR B  52      15.115  -5.772  -9.768  1.00  0.00
ATOM    732  OH  TYR B  52      15.966  -4.715  -9.993  1.00  0.00
ATOM    742  N   THR B  53      11.363 -11.258  -9.845  1.00  0.00
ATOM    743  CA  THR B  53      10.698 -12.260  -9.482  1.00  0.00
ATOM    744  C   THR B  53      11.541 -12.675  -8.392  1.00  0.00
ATOM    745  O   THR B  53      12.520 -12.162  -8.211  1.00  0.00
ATOM    746  CB  THR B  53      10.530 -13.312 -10.594  1.00  0.00
ATOM    747  OG1 THR B  53      11.792 -13.937 -10.860  1.00  0.00
ATOM    748  CG2 THR B  53      10.012 -12.662 -11.869  1.00  0.00
ATOM    756  N   VAL B  54      11.007 -13.518  -7.530  1.00  0.00
ATOM    757  CA  VAL B  54      11.693 -14.021  -6.426  1.00  0.00
ATOM    758  C   VAL B  54      11.773 -14.706  -7.823  1.00  0.00
ATOM    759  O   VAL B  54      10.737 -14.734  -8.505  1.00  0.00
ATOM    760  CB  VAL B  54      10.961 -14.690  -5.247  1.00  0.00
ATOM    761  CG1 VAL B  54      10.292 -15.980  -5.698  1.00  0.00
ATOM    762  CG2 VAL B  54      11.940 -14.958  -4.114  1.00  0.00
ATOM    772  N   GLU B  55      12.665 -15.285  -8.075  1.00  0.00
ATOM    773  CA  GLU B  55      13.674 -16.072  -8.714  1.00  0.00
ATOM    774  C   GLU B  55      14.364 -15.051  -9.777  1.00  0.00
ATOM    775  O   GLU B  55      14.779 -15.433 -10.884  1.00  0.00
ATOM    776  CB  GLU B  55      13.059 -17.307  -9.376  1.00  0.00
ATOM    777  CG  GLU B  55      12.349 -18.248  -8.414  1.00  0.00
ATOM    778  CD  GLU B  55      11.848 -19.499  -9.081  1.00  0.00
ATOM    779  OE1 GLU B  55      11.944 -19.588 -10.282  1.00  0.00
ATOM    780  OE2 GLU B  55      11.370 -20.367  -8.390  1.00  0.00
ATOM    787  N   ASP B  56      14.404 -13.724  -9.397  1.00  0.00
ATOM    788  CA  ASP B  56      15.274 -12.502  -9.641  1.00  0.00
ATOM    789  C   ASP B  56      15.540 -12.007 -10.977  1.00  0.00
ATOM    790  O   ASP B  56      16.576 -11.350 -11.232  1.00  0.00
ATOM    791  CB  ASP B  56      16.662 -12.720  -9.033  1.00  0.00
ATOM    792  CG  ASP B  56      16.627 -12.890  -7.520  1.00  0.00
ATOM    793  OD1 ASP B  56      15.922 -12.150  -6.875  1.00  0.00
ATOM    794  OD2 ASP B  56      17.306 -13.757  -7.025  1.00  0.00
ATOM    799  N   GLU B  57      14.817 -12.476 -11.900  1.00  0.00
ATOM    800  CA  GLU B  57      15.221 -11.869 -13.049  1.00  0.00
ATOM    801  C   GLU B  57      15.023 -10.439 -12.778  1.00  0.00
ATOM    802  O   GLU B  57      14.398  -9.935 -11.665  1.00  0.00
ATOM    803  CB  GLU B  57      14.415 -12.348 -14.259  1.00  0.00
ATOM    804  CG  GLU B  57      14.656 -13.802 -14.639  1.00  0.00
ATOM    805  CD  GLU B  57      13.874 -14.228 -15.851  1.00  0.00
ATOM    806  OE1 GLU B  57      13.109 -13.437 -16.348  1.00  0.00
ATOM    807  OE2 GLU B  57      14.043 -15.345 -16.280  1.00  0.00
ATOM    814  N   LEU B  58      15.879  -9.827 -13.717  1.00  0.00
ATOM    815  CA  LEU B  58      15.799  -8.465 -14.004  1.00  0.00
ATOM    816  C   LEU B  58      15.693  -8.109 -15.514  1.00  0.00
ATOM    817  O   LEU B  58      16.493  -8.592 -16.265  1.00  0.00
ATOM    818  CB  LEU B  58      17.029  -7.791 -13.384  1.00  0.00
ATOM    819  CG  LEU B  58      17.090  -6.264 -13.519  1.00  0.00
ATOM    820  CD1 LEU B  58      17.882  -5.682 -12.357  1.00  0.00
ATOM    821  CD2 LEU B  58      17.726  -5.898 -14.852  1.00  0.00
ATOM    833  N   ALA B  59      14.799  -7.289 -15.975  1.00  0.00
ATOM    834  CA  ALA B  59      14.917  -6.950 -17.363  1.00  0.00
ATOM    835  C   ALA B  59      15.486  -5.492 -17.711  1.00  0.00
ATOM    836  O   ALA B  59      15.459  -4.613 -16.830  1.00  0.00
ATOM    837  CB  ALA B  59      13.723  -7.256 -17.935  1.00  0.00
ATOM    843  N   PHE B  60      16.002  -5.189 -18.921  1.00  0.00
ATOM    844  CA  PHE B  60      16.413  -3.829 -18.975  1.00  0.00
ATOM    845  C   PHE B  60      15.987  -3.196 -20.045  1.00  0.00
ATOM    846  O   PHE B  60      15.708  -3.757 -21.085  1.00  0.00
ATOM    847  CB  PHE B  60      17.934  -3.673 -18.966  1.00  0.00
ATOM    848  CG  PHE B  60      18.624  -4.391 -20.091  1.00  0.00
ATOM    849  CD1 PHE B  60      18.815  -3.768 -21.316  1.00  0.00
ATOM    850  CD2 PHE B  60      19.082  -5.689 -19.928  1.00  0.00
ATOM    851  CE1 PHE B  60      19.449  -4.428 -22.352  1.00  0.00
ATOM    852  CE2 PHE B  60      19.717  -6.350 -20.961  1.00  0.00
ATOM    853  CZ  PHE B  60      19.900  -5.718 -22.175  1.00  0.00
ATOM    863  N   LEU B  61      15.786  -2.033 -19.829  1.00  0.00
ATOM    864  CA  LEU B  61      15.281  -1.674 -20.995  1.00  0.00
ATOM    865  C   LEU B  61      16.174   -.774 -21.597  1.00  0.00
ATOM    866  O   LEU B  61      17.221   -.618 -20.967  1.00  0.00
ATOM    867  CB  LEU B  61      13.899  -1.034 -20.815  1.00  0.00
ATOM    868  CG  LEU B  61      12.855  -1.896 -20.095  1.00  0.00
ATOM    869  CD1 LEU B  61      11.595  -1.075 -19.856  1.00  0.00
ATOM    870  CD2 LEU B  61      12.553  -3.131 -20.930  1.00  0.00
ATOM    882  N   ASP B  62      15.799   -.235 -22.658  1.00  0.00
ATOM    883  CA  ASP B  62      16.736    .288 -23.390  1.00  0.00
ATOM    884  C   ASP B  62      17.837   1.220 -22.886  1.00  0.00
ATOM    885  O   ASP B  62      17.639   2.218 -22.201  1.00  0.00
ATOM    886  CB  ASP B  62      15.943    .979 -24.503  1.00  0.00
ATOM    887  CG  ASP B  62      15.280   -.005 -25.457  1.00  0.00
ATOM    888  OD1 ASP B  62      15.558  -1.176 -25.359  1.00  0.00
ATOM    889  OD2 ASP B  62      14.502    .425 -26.275  1.00  0.00
ATOM    894  N   ASP B  63      19.040    .820 -23.314  1.00  0.00
ATOM    895  CA  ASP B  63      20.317   1.437 -23.105  1.00  0.00
ATOM    896  C   ASP B  63      20.479   1.500 -21.680  1.00  0.00
ATOM    897  O   ASP B  63      21.395   2.120 -21.130  1.00  0.00
ATOM    898  CB  ASP B  63      20.409   2.839 -23.713  1.00  0.00
ATOM    899  CG  ASP B  63      20.319   2.833 -25.233  1.00  0.00
ATOM    900  OD1 ASP B  63      20.511   1.792 -25.816  1.00  0.00
ATOM    901  OD2 ASP B  63      20.059   3.869 -25.797  1.00  0.00
ATOM    906  N   SER B  64      19.755    .719 -21.026  1.00  0.00
ATOM    907  CA  SER B  64      19.810    .974 -19.677  1.00  0.00
ATOM    908  C   SER B  64      20.023   -.347 -19.543  1.00  0.00
ATOM    909  O   SER B  64      19.411  -1.291 -20.032  1.00  0.00
ATOM    910  CB  SER B  64      18.552   1.494 -19.010  1.00  0.00
ATOM    911  OG  SER B  64      18.169   2.729 -19.552  1.00  0.00
ATOM    917  N   THR B  65      20.812   -.375 -18.745  1.00  0.00
ATOM    918  CA  THR B  65      21.248  -1.406 -18.180  1.00  0.00
ATOM    919  C   THR B  65      20.894  -1.032 -16.809  1.00  0.00
ATOM    920  O   THR B  65      21.133    .077 -16.272  1.00  0.00
ATOM    921  CB  THR B  65      22.751  -1.636 -18.422  1.00  0.00
ATOM    922  OG1 THR B  65      22.988  -1.825 -19.823  1.00  0.00
ATOM    923  CG2 THR B  65      23.232  -2.862 -17.661  1.00  0.00
ATOM    931  N   CYS B  66      20.312  -2.016 -16.244  1.00  0.00
ATOM    932  CA  CYS B  66      19.778  -1.968 -15.017  1.00  0.00
ATOM    933  C   CYS B  66      20.172  -3.047 -14.253  1.00  0.00
ATOM    934  O   CYS B  66      19.889  -4.169 -14.579  1.00  0.00
ATOM    935  CB  CYS B  66      18.251  -1.943 -15.090  1.00  0.00
ATOM    936  SG  CYS B  66      17.435  -1.938 -13.476  1.00  0.00
ATOM    942  N   THR B  67      20.557  -2.765 -13.195  1.00  0.00
ATOM    943  CA  THR B  67      20.899  -4.016 -12.444  1.00  0.00
ATOM    944  C   THR B  67      20.277  -3.687 -11.215  1.00  0.00
ATOM    945  O   THR B  67      20.100  -2.615 -10.611  1.00  0.00
ATOM    946  CB  THR B  67      22.398  -4.307 -12.247  1.00  0.00
ATOM    947  OG1 THR B  67      22.963  -3.337 -11.357  1.00  0.00
ATOM    948  CG2 THR B  67      23.130  -4.255 -13.580  1.00  0.00
ATOM    956  N   GLY B  68      20.090  -4.736 -10.618  1.00  0.00
ATOM    957  CA  GLY B  68      19.424  -4.482  -9.512  1.00  0.00
ATOM    958  C   GLY B  68      19.299  -5.742  -8.933  1.00  0.00
ATOM    959  O   GLY B  68      19.642  -6.842  -9.428  1.00  0.00
ATOM    963  N   THR B  69      18.746  -5.545  -7.836  1.00  0.00
ATOM    964  CA  THR B  69      18.650  -6.706  -6.906  1.00  0.00
ATOM    965  C   THR B  69      17.486  -6.533  -5.955  1.00  0.00
ATOM    966  O   THR B  69      16.918  -5.416  -5.613  1.00  0.00
ATOM    967  CB  THR B  69      19.942  -6.897  -6.090  1.00  0.00
ATOM    968  OG1 THR B  69      19.897  -8.156  -5.405  1.00  0.00
ATOM    969  CG2 THR B  69      20.102  -5.777  -5.074  1.00  0.00
ATOM    977  N   SER B  70      17.191  -7.585  -5.283  1.00  0.00
ATOM    978  CA  SER B  70      16.106  -7.295  -4.315  1.00  0.00
ATOM    979  C   SER B  70      16.445  -7.914  -3.110  1.00  0.00
ATOM    980  O   SER B  70      17.112  -8.970  -3.022  1.00  0.00
ATOM    981  CB  SER B  70      14.751  -7.812  -4.759  1.00  0.00
ATOM    982  OG  SER B  70      14.739  -9.212  -4.806  1.00  0.00
ATOM    988  N   SER B  71      15.761  -7.255  -2.174  1.00  0.00
ATOM    989  CA  SER B  71      15.793  -7.793   -.815  1.00  0.00
ATOM    990  C   SER B  71      14.801  -7.470    .088  1.00  0.00
ATOM    991  O   SER B  71      14.296  -6.424    .527  1.00  0.00
ATOM    992  CB  SER B  71      17.084  -7.398   -.126  1.00  0.00
ATOM    993  OG  SER B  71      17.130  -7.901   1.181  1.00  0.00
ATOM    999  N   GLY B  72      14.041  -8.476    .200  1.00  0.00
ATOM   1000  CA  GLY B  72      13.153  -8.101   1.176  1.00  0.00
ATOM   1001  C   GLY B  72      12.227  -7.062    .522  1.00  0.00
ATOM   1002  O   GLY B  72      11.659  -7.268   -.571  1.00  0.00
ATOM   1006  N   ASN B  73      12.141  -5.916   1.241  1.00  0.00
ATOM   1007  CA  ASN B  73      11.320  -4.768    .693  1.00  0.00
ATOM   1008  C   ASN B  73      12.174  -3.595   -.158  1.00  0.00
ATOM   1009  O   ASN B  73      11.875  -2.425   -.435  1.00  0.00
ATOM   1010  CB  ASN B  73      10.560  -4.150   1.852  1.00  0.00
ATOM   1011  CG  ASN B  73      11.470  -3.529   2.875  1.00  0.00
ATOM   1012  OD1 ASN B  73      12.671  -3.823   2.915  1.00  0.00
ATOM   1013  ND2 ASN B  73      10.923  -2.675   3.702  1.00  0.00
ATOM   1020  N   LYS B  74      13.388  -3.800   -.460  1.00  0.00
ATOM   1021  CA  LYS B  74      14.198  -2.720  -1.102  1.00  0.00
ATOM   1022  C   LYS B  74      14.625  -3.110  -2.523  1.00  0.00
ATOM   1023  O   LYS B  74      15.038  -4.244  -2.935  1.00  0.00
ATOM   1024  CB  LYS B  74      15.436  -2.397   -.264  1.00  0.00
ATOM   1025  CG  LYS B  74      15.134  -1.747   1.080  1.00  0.00
ATOM   1026  CD  LYS B  74      16.413  -1.337   1.795  1.00  0.00
ATOM   1027  CE  LYS B  74      16.112   -.654   3.121  1.00  0.00
ATOM   1028  NZ  LYS B  74      17.353   -.219   3.818  1.00  0.00
ATOM   1042  N   VAL B  75      14.435  -2.127  -3.380  1.00  0.00
ATOM   1043  CA  VAL B  75      14.873  -2.429  -4.672  1.00  0.00
ATOM   1044  C   VAL B  75      15.993  -1.416  -5.131  1.00  0.00
ATOM   1045  O   VAL B  75      16.182   -.237  -4.932  1.00  0.00
ATOM   1046  CB  VAL B  75      13.664  -2.392  -5.625  1.00  0.00
ATOM   1047  CG1 VAL B  75      14.079  -2.812  -7.027  1.00  0.00
ATOM   1048  CG2 VAL B  75      12.560  -3.294  -5.096  1.00  0.00
ATOM   1058  N   ASN B  76      17.011  -2.049  -5.694  1.00  0.00
ATOM   1059  CA  ASN B  76      18.168  -1.108  -6.062  1.00  0.00
ATOM   1060  C   ASN B  76      18.418  -1.029  -7.557  1.00  0.00
ATOM   1061  O   ASN B  76      18.657  -2.178  -8.110  1.00  0.00
ATOM   1062  CB  ASN B  76      19.456  -1.518  -5.372  1.00  0.00
ATOM   1063  CG  ASN B  76      20.571   -.536  -5.599  1.00  0.00
ATOM   1064  OD1 ASN B  76      20.601    .165  -6.617  1.00  0.00
ATOM   1065  ND2 ASN B  76      21.491   -.471  -4.669  1.00  0.00
ATOM   1072  N   LEU B  77      18.358    .134  -8.251  1.00  0.00
ATOM   1073  CA  LEU B  77      18.535    .139  -9.636  1.00  0.00
ATOM   1074  C   LEU B  77      19.894    .785 -10.004  1.00  0.00
ATOM   1075  O   LEU B  77      20.379   1.836  -9.641  1.00  0.00
ATOM   1076  CB  LEU B  77      17.368    .891 -10.289  1.00  0.00
ATOM   1077  CG  LEU B  77      15.965    .429  -9.876  1.00  0.00
ATOM   1078  CD1 LEU B  77      14.920   1.295 -10.567  1.00  0.00
ATOM   1079  CD2 LEU B  77      15.785  -1.038 -10.239  1.00  0.00
ATOM   1091  N   THR B  78      20.665    .081 -10.711  1.00  0.00
ATOM   1092  CA  THR B  78      21.846    .697 -11.080  1.00  0.00
ATOM   1093  C   THR B  78      21.849    .986 -12.500  1.00  0.00
ATOM   1094  O   THR B  78      21.538    .096 -13.341  1.00  0.00
ATOM   1095  CB  THR B  78      23.064   -.173 -10.719  1.00  0.00
ATOM   1096  OG1 THR B  78      23.130   -.342  -9.297  1.00  0.00
ATOM   1097  CG2 THR B  78      24.348    .479 -11.208  1.00  0.00
ATOM   1105  N   ILE B  79      22.168   2.386 -12.767  1.00  0.00
ATOM   1106  CA  ILE B  79      22.204   2.759 -14.109  1.00  0.00
ATOM   1107  C   ILE B  79      23.605   3.045 -14.692  1.00  0.00
ATOM   1108  O   ILE B  79      24.456   3.799 -14.185  1.00  0.00
ATOM   1109  CB  ILE B  79      21.302   3.994 -14.285  1.00  0.00
ATOM   1110  CG1 ILE B  79      19.971   3.793 -13.556  1.00  0.00
ATOM   1111  CG2 ILE B  79      21.067   4.274 -15.762  1.00  0.00
ATOM   1112  CD1 ILE B  79      19.164   2.624 -14.070  1.00  0.00
ATOM   1124  N   GLN B  80      23.948   2.312 -15.812  1.00  0.00
ATOM   1125  CA  GLN B  80      25.316   2.614 -16.229  1.00  0.00
ATOM   1126  C   GLN B  80      25.404   3.436 -17.558  1.00  0.00
ATOM   1127  O   GLN B  80      24.597   3.199 -18.467  1.00  0.00
ATOM   1128  CB  GLN B  80      26.096   1.305 -16.372  1.00  0.00
ATOM   1129  CG  GLN B  80      26.223    .510 -15.083  1.00  0.00
ATOM   1130  CD  GLN B  80      26.997   -.780 -15.272  1.00  0.00
ATOM   1131  OE1 GLN B  80      26.991  -1.371 -16.356  1.00  0.00
ATOM   1132  NE2 GLN B  80      27.668  -1.226 -14.217  1.00  0.00
ATOM   1141  N   GLY B  81      26.343   4.325 -17.688  1.00  0.00
ATOM   1142  CA  GLY B  81      26.732   5.145 -18.846  1.00  0.00
ATOM   1143  C   GLY B  81      25.773   6.262 -19.115  1.00  0.00
ATOM   1144  O   GLY B  81      25.488   6.641 -20.256  1.00  0.00
ATOM   1148  N   LEU B  82      25.268   6.761 -18.074  1.00  0.00
ATOM   1149  CA  LEU B  82      24.345   7.824 -18.024  1.00  0.00
ATOM   1150  C   LEU B  82      25.106   8.971 -18.690  1.00  0.00
ATOM   1151  O   LEU B  82      26.318   9.069 -18.529  1.00  0.00
ATOM   1152  CB  LEU B  82      23.933   8.152 -16.583  1.00  0.00
ATOM   1153  CG  LEU B  82      22.728   7.373 -16.042  1.00  0.00
ATOM   1154  CD1 LEU B  82      22.622   7.582 -14.538  1.00  0.00
ATOM   1155  CD2 LEU B  82      21.464   7.837 -16.749  1.00  0.00
ATOM   1167  N   ARG B  83      24.475   9.788 -19.384  1.00  0.00
ATOM   1168  CA  ARG B  83      25.014  10.944 -20.077  1.00  0.00
ATOM   1169  C   ARG B  83      24.489  12.118 -19.347  1.00  0.00
ATOM   1170  O   ARG B  83      23.534  11.919 -18.611  1.00  0.00
ATOM   1171  CB  ARG B  83      24.594  11.001 -21.539  1.00  0.00
ATOM   1172  CG  ARG B  83      25.109   9.857 -22.397  1.00  0.00
ATOM   1173  CD  ARG B  83      24.633   9.964 -23.800  1.00  0.00
ATOM   1174  NE  ARG B  83      23.194   9.778 -23.900  1.00  0.00
ATOM   1175  CZ  ARG B  83      22.471   9.990 -25.017  1.00  0.00
ATOM   1176  NH1 ARG B  83      23.065  10.393 -26.118  1.00  0.00
ATOM   1177  NH2 ARG B  83      21.165   9.791 -25.006  1.00  0.00
ATOM   1191  N   ALA B  84      25.114  13.296 -19.548  1.00  0.00
ATOM   1192  CA  ALA B  84      24.804  14.495 -18.838  1.00  0.00
ATOM   1193  C   ALA B  84      23.390  14.961 -18.975  1.00  0.00
ATOM   1194  O   ALA B  84      22.708  15.148 -17.916  1.00  0.00
ATOM   1195  CB  ALA B  84      25.845  15.709 -19.377  1.00  0.00
ATOM   1201  N   MET B  85      22.873  14.720 -20.076  1.00  0.00
ATOM   1202  CA  MET B  85      21.612  15.073 -20.538  1.00  0.00
ATOM   1203  C   MET B  85      20.527  14.194 -19.952  1.00  0.00
ATOM   1204  O   MET B  85      19.348  14.428 -20.169  1.00  0.00
ATOM   1205  CB  MET B  85      21.608  15.012 -22.065  1.00  0.00
ATOM   1206  CG  MET B  85      22.515  16.033 -22.738  1.00  0.00
ATOM   1207  SD  MET B  85      22.089  17.732 -22.307  1.00  0.00
ATOM   1208  CE  MET B  85      20.497  17.896 -23.111  1.00  0.00
ATOM   1218  N   ASP B  86      20.944  13.151 -19.201  1.00  0.00
ATOM   1219  CA  ASP B  86      20.048  12.155 -18.631  1.00  0.00
ATOM   1220  C   ASP B  86      19.560  12.521 -17.280  1.00  0.00
ATOM   1221  O   ASP B  86      18.795  11.765 -16.665  1.00  0.00
ATOM   1222  CB  ASP B  86      20.741  10.793 -18.549  1.00  0.00
ATOM   1223  CG  ASP B  86      21.015  10.184 -19.918  1.00  0.00
ATOM   1224  OD1 ASP B  86      20.383  10.590 -20.864  1.00  0.00
ATOM   1225  OD2 ASP B  86      21.854   9.320 -20.004  1.00  0.00
ATOM   1230  N   THR B  87      19.927  13.687 -16.898  1.00  0.00
ATOM   1231  CA  THR B  87      19.612  14.321 -15.676  1.00  0.00
ATOM   1232  C   THR B  87      18.118  14.469 -15.614  1.00  0.00
ATOM   1233  O   THR B  87      17.426  14.653 -16.608  1.00  0.00
ATOM   1234  CB  THR B  87      20.307  15.689 -15.547  1.00  0.00
ATOM   1235  OG1 THR B  87      20.047  16.239 -14.249  1.00  0.00
ATOM   1236  CG2 THR B  87      19.799  16.648 -16.612  1.00  0.00
ATOM   1244  N   GLY B  88      17.585  14.258 -14.375  1.00  0.00
ATOM   1245  CA  GLY B  88      16.168  14.351 -14.109  1.00  0.00
ATOM   1246  C   GLY B  88      15.275  13.628 -13.116  1.00  0.00
ATOM   1247  O   GLY B  88      15.638  13.089 -12.044  1.00  0.00
ATOM   1251  N   LEU B  89      13.988  13.799 -13.262  1.00  0.00
ATOM   1252  CA  LEU B  89      13.392  13.198 -12.117  1.00  0.00
ATOM   1253  C   LEU B  89      13.105  11.672 -12.277  1.00  0.00
ATOM   1254  O   LEU B  89      12.583  11.121 -13.252  1.00  0.00
ATOM   1255  CB  LEU B  89      12.093  13.951 -11.802  1.00  0.00
ATOM   1256  CG  LEU B  89      12.250  15.233 -10.976  1.00  0.00
ATOM   1257  CD1 LEU B  89      13.075  16.245 -11.760  1.00  0.00
ATOM   1258  CD2 LEU B  89      10.876  15.792 -10.638  1.00  0.00
ATOM   1270  N   TYR B  90      13.497  10.880 -11.330  1.00  0.00
ATOM   1271  CA  TYR B  90      13.144   9.508 -11.531  1.00  0.00
ATOM   1272  C   TYR B  90      12.108   9.090 -10.486  1.00  0.00
ATOM   1273  O   TYR B  90      11.915   9.384  -9.305  1.00  0.00
ATOM   1274  CB  TYR B  90      14.388   8.619 -11.465  1.00  0.00
ATOM   1275  CG  TYR B  90      15.336   8.808 -12.628  1.00  0.00
ATOM   1276  CD1 TYR B  90      16.035   9.998 -12.766  1.00  0.00
ATOM   1277  CD2 TYR B  90      15.507   7.792 -13.556  1.00  0.00
ATOM   1278  CE1 TYR B  90      16.901  10.171 -13.828  1.00  0.00
ATOM   1279  CE2 TYR B  90      16.373   7.965 -14.618  1.00  0.00
ATOM   1280  CZ  TYR B  90      17.068   9.149 -14.756  1.00  0.00
ATOM   1281  OH  TYR B  90      17.931   9.321 -15.814  1.00  0.00
ATOM   1291  N   ILE B  91      11.181   8.361 -10.995  1.00  0.00
ATOM   1292  CA  ILE B  91      10.157   7.869 -10.089  1.00  0.00
ATOM   1293  C   ILE B  91      10.168   6.286 -10.004  1.00  0.00
ATOM   1294  O   ILE B  91      10.643   5.526 -10.924  1.00  0.00
ATOM   1295  CB  ILE B  91       8.774   8.372 -10.541  1.00  0.00
ATOM   1296  CG1 ILE B  91       8.718   9.901 -10.487  1.00  0.00
ATOM   1297  CG2 ILE B  91       7.679   7.765  -9.678  1.00  0.00
ATOM   1298  CD1 ILE B  91       7.495  10.492 -11.149  1.00  0.00
ATOM   1310  N   CYS B  92       9.910   5.735  -8.918  1.00  0.00
ATOM   1311  CA  CYS B  92       9.844   4.314  -8.772  1.00  0.00
ATOM   1312  C   CYS B  92       8.442   3.782  -8.591  1.00  0.00
ATOM   1313  O   CYS B  92       7.652   4.326  -7.769  1.00  0.00
ATOM   1314  CB  CYS B  92      10.695   3.882  -7.577  1.00  0.00
ATOM   1315  SG  CYS B  92      11.086   2.116  -7.549  1.00  0.00
ATOM   1321  N   LYS B  93       8.147   2.615  -9.199  1.00  0.00
ATOM   1322  CA  LYS B  93       6.770   2.124  -9.025  1.00  0.00
ATOM   1323  C   LYS B  93       6.862    .604  -8.729  1.00  0.00
ATOM   1324  O   LYS B  93       7.393   -.292  -9.361  1.00  0.00
ATOM   1325  CB  LYS B  93       5.916   2.399 -10.263  1.00  0.00
ATOM   1326  CG  LYS B  93       4.482   1.897 -10.163  1.00  0.00
ATOM   1327  CD  LYS B  93       3.724   2.124 -11.463  1.00  0.00
ATOM   1328  CE  LYS B  93       2.291   1.621 -11.365  1.00  0.00
ATOM   1329  NZ  LYS B  93       1.561   1.768 -12.653  1.00  0.00
ATOM   1343  N   VAL B  94       5.992    .170  -7.751  1.00  0.00
ATOM   1344  CA  VAL B  94       5.935  -1.179  -7.578  1.00  0.00
ATOM   1345  C   VAL B  94       4.481  -1.815  -7.853  1.00  0.00
ATOM   1346  O   VAL B  94       3.454  -1.008  -7.478  1.00  0.00
ATOM   1347  CB  VAL B  94       6.409  -1.458  -6.139  1.00  0.00
ATOM   1348  CG1 VAL B  94       5.469   -.809  -5.133  1.00  0.00
ATOM   1349  CG2 VAL B  94       6.498  -2.958  -5.904  1.00  0.00
ATOM   1359  N   GLU B  95       4.498  -3.090  -8.431  1.00  0.00
ATOM   1360  CA  GLU B  95       3.252  -3.713  -8.602  1.00  0.00
ATOM   1361  C   GLU B  95       3.234  -5.144  -8.110  1.00  0.00
ATOM   1362  O   GLU B  95       4.185  -5.974  -8.191  1.00  0.00
ATOM   1363  CB  GLU B  95       2.862  -3.659 -10.081  1.00  0.00
ATOM   1364  CG  GLU B  95       2.596  -2.257 -10.610  1.00  0.00
ATOM   1365  CD  GLU B  95       2.164  -2.248 -12.050  1.00  0.00
ATOM   1366  OE1 GLU B  95       2.154  -3.293 -12.655  1.00  0.00
ATOM   1367  OE2 GLU B  95       1.843  -1.193 -12.546  1.00  0.00
ATOM   1374  N   LEU B  96       2.227  -5.542  -7.413  1.00  0.00
ATOM   1375  CA  LEU B  96       2.242  -6.930  -7.014  1.00  0.00
ATOM   1376  C   LEU B  96       1.276  -7.869  -7.984  1.00  0.00
ATOM   1377  O   LEU B  96        .195  -7.730  -8.606  1.00  0.00
ATOM   1378  CB  LEU B  96       1.806  -7.000  -5.545  1.00  0.00
ATOM   1379  CG  LEU B  96       2.731  -6.300  -4.542  1.00  0.00
ATOM   1380  CD1 LEU B  96       2.063  -6.262  -3.174  1.00  0.00
ATOM   1381  CD2 LEU B  96       4.062  -7.035  -4.480  1.00  0.00
ATOM   1393  N   MET B  97       1.674  -9.031  -8.096  1.00  0.00
ATOM   1394  CA  MET B  97        .860  -9.970  -9.025  1.00  0.00
ATOM   1395  C   MET B  97        .708 -11.334  -8.632  1.00  0.00
ATOM   1396  O   MET B  97       1.553 -12.236  -8.891  1.00  0.00
ATOM   1397  CB  MET B  97       1.455 -10.020 -10.431  1.00  0.00
ATOM   1398  CG  MET B  97       1.434  -8.691 -11.172  1.00  0.00
ATOM   1399  SD  MET B  97       2.302  -8.760 -12.751  1.00  0.00
ATOM   1400  CE  MET B  97       4.006  -8.768 -12.201  1.00  0.00
ATOM   1410  N   TYR B  98       -.091 -11.409  -8.092  1.00  0.00
ATOM   1411  CA  TYR B  98       -.640 -12.594  -7.655  1.00  0.00
ATOM   1412  C   TYR B  98      -2.018 -12.458  -7.154  1.00  0.00
ATOM   1413  O   TYR B  98      -2.934 -12.005  -7.911  1.00  0.00
ATOM   1414  CB  TYR B  98        .259 -13.197  -6.573  1.00  0.00
ATOM   1415  CG  TYR B  98        .865 -12.170  -5.642  1.00  0.00
ATOM   1416  CD1 TYR B  98        .049 -11.440  -4.789  1.00  0.00
ATOM   1417  CD2 TYR B  98       2.236 -11.959  -5.640  1.00  0.00
ATOM   1418  CE1 TYR B  98        .603 -10.502  -3.939  1.00  0.00
ATOM   1419  CE2 TYR B  98       2.789 -11.021  -4.790  1.00  0.00
ATOM   1420  CZ  TYR B  98       1.978 -10.295  -3.942  1.00  0.00
ATOM   1421  OH  TYR B  98       2.529  -9.361  -3.095  1.00  0.00
ATOM   1431  N   PRO B  99      -2.336 -13.007  -6.006  1.00  0.00
ATOM   1432  CA  PRO B  99      -3.573 -12.438  -5.923  1.00  0.00
ATOM   1433  C   PRO B  99      -3.087 -11.174  -6.371  1.00  0.00
ATOM   1434  O   PRO B  99      -2.005 -10.645  -6.198  1.00  0.00
ATOM   1435  CB  PRO B  99      -4.011 -12.482  -4.456  1.00  0.00
ATOM   1436  CG  PRO B  99      -3.360 -13.710  -3.917  1.00  0.00
ATOM   1437  CD  PRO B  99      -2.045 -13.788  -4.647  1.00  0.00
ATOM   1445  N   PRO B 100      -4.384 -10.604  -6.770  1.00  0.00
ATOM   1446  CA  PRO B 100      -4.909  -9.483  -7.726  1.00  0.00
ATOM   1447  C   PRO B 100      -4.204  -8.445  -7.243  1.00  0.00
ATOM   1448  O   PRO B 100      -4.152  -7.918  -6.131  1.00  0.00
ATOM   1449  CB  PRO B 100      -6.412  -9.290  -7.496  1.00  0.00
ATOM   1450  CG  PRO B 100      -6.953 -10.677  -7.436  1.00  0.00
ATOM   1451  CD  PRO B 100      -5.835 -11.490  -6.840  1.00  0.00
ATOM   1459  N   PRO B 101      -3.850  -8.041  -8.383  1.00  0.00
ATOM   1460  CA  PRO B 101      -2.873  -7.081  -8.461  1.00  0.00
ATOM   1461  C   PRO B 101      -3.089  -5.967  -7.719  1.00  0.00
ATOM   1462  O   PRO B 101      -4.127  -5.246  -7.721  1.00  0.00
ATOM   1463  CB  PRO B 101      -2.861  -6.717  -9.949  1.00  0.00
ATOM   1464  CG  PRO B 101      -3.040  -8.022 -10.646  1.00  0.00
ATOM   1465  CD  PRO B 101      -3.976  -8.797  -9.757  1.00  0.00
ATOM   1473  N   TYR B 102      -2.046  -5.609  -7.102  1.00  0.00
ATOM   1474  CA  TYR B 102      -2.383  -4.602  -6.321  1.00  0.00
ATOM   1475  C   TYR B 102      -1.519  -3.541  -6.927  1.00  0.00
ATOM   1476  O   TYR B 102       -.286  -3.468  -7.154  1.00  0.00
ATOM   1477  CB  TYR B 102      -2.104  -4.890  -4.844  1.00  0.00
ATOM   1478  CG  TYR B 102      -2.911  -6.040  -4.283  1.00  0.00
ATOM   1479  CD1 TYR B 102      -2.286  -7.239  -3.974  1.00  0.00
ATOM   1480  CD2 TYR B 102      -4.275  -5.896  -4.078  1.00  0.00
ATOM   1481  CE1 TYR B 102      -3.022  -8.290  -3.461  1.00  0.00
ATOM   1482  CE2 TYR B 102      -5.011  -6.946  -3.566  1.00  0.00
ATOM   1483  CZ  TYR B 102      -4.390  -8.139  -3.258  1.00  0.00
ATOM   1484  OH  TYR B 102      -5.123  -9.185  -2.748  1.00  0.00
ATOM   1494  N   TYR B 103      -2.039  -2.478  -6.713  1.00  0.00
ATOM   1495  CA  TYR B 103      -1.435  -1.395  -7.266  1.00  0.00
ATOM   1496  C   TYR B 103      -1.003   -.435  -6.413  1.00  0.00
ATOM   1497  O   TYR B 103      -1.682   -.304  -5.368  1.00  0.00
ATOM   1498  CB  TYR B 103      -2.374   -.730  -8.275  1.00  0.00
ATOM   1499  CG  TYR B 103      -2.745  -1.620  -9.442  1.00  0.00
ATOM   1500  CD1 TYR B 103      -3.870  -2.428  -9.368  1.00  0.00
ATOM   1501  CD2 TYR B 103      -1.960  -1.627 -10.585  1.00  0.00
ATOM   1502  CE1 TYR B 103      -4.208  -3.240 -10.433  1.00  0.00
ATOM   1503  CE2 TYR B 103      -2.298  -2.439 -11.650  1.00  0.00
ATOM   1504  CZ  TYR B 103      -3.417  -3.243 -11.576  1.00  0.00
ATOM   1505  OH  TYR B 103      -3.754  -4.052 -12.637  1.00  0.00
ATOM   1515  N   VAL B 104       -.110    .234  -6.927  1.00  0.00
ATOM   1516  CA  VAL B 104        .134   1.041  -6.066  1.00  0.00
ATOM   1517  C   VAL B 104        .222   2.543  -6.201  1.00  0.00
ATOM   1518  O   VAL B 104        .578   2.867  -7.262  1.00  0.00
ATOM   1519  CB  VAL B 104       1.461    .460  -5.544  1.00  0.00
ATOM   1520  CG1 VAL B 104       1.912   1.202  -4.295  1.00  0.00
ATOM   1521  CG2 VAL B 104       1.299  -1.025  -5.259  1.00  0.00
ATOM   1531  N   GLY B 105        .090   3.322  -5.284  1.00  0.00
ATOM   1532  CA  GLY B 105        .253   4.509  -6.016  1.00  0.00
ATOM   1533  C   GLY B 105       1.851   4.536  -6.033  1.00  0.00
ATOM   1534  O   GLY B 105       2.497   3.521  -6.115  1.00  0.00
ATOM   1538  N   MET B 106       2.340   5.698  -6.206  1.00  0.00
ATOM   1539  CA  MET B 106       3.555   6.384  -6.736  1.00  0.00
ATOM   1540  C   MET B 106       4.047   7.128  -5.553  1.00  0.00
ATOM   1541  O   MET B 106       3.311   7.531  -4.628  1.00  0.00
ATOM   1542  CB  MET B 106       3.266   7.318  -7.909  1.00  0.00
ATOM   1543  CG  MET B 106       2.452   6.688  -9.031  1.00  0.00
ATOM   1544  SD  MET B 106       3.285   5.277  -9.786  1.00  0.00
ATOM   1545  CE  MET B 106       4.654   6.091 -10.604  1.00  0.00
ATOM   1555  N   GLY B 107       5.281   7.247  -5.620  1.00  0.00
ATOM   1556  CA  GLY B 107       6.118   7.839  -4.715  1.00  0.00
ATOM   1557  C   GLY B 107       6.253   9.164  -5.337  1.00  0.00
ATOM   1558  O   GLY B 107       5.677   9.501  -6.345  1.00  0.00
ATOM   1562  N   ASN B 108       7.088   9.831  -4.723  1.00  0.00
ATOM   1563  CA  ASN B 108       7.707  11.071  -4.930  1.00  0.00
ATOM   1564  C   ASN B 108       8.856  10.693  -5.733  1.00  0.00
ATOM   1565  O   ASN B 108       9.364   9.570  -5.639  1.00  0.00
ATOM   1566  CB  ASN B 108       8.093  11.776  -3.642  1.00  0.00
ATOM   1567  CG  ASN B 108       6.898  12.205  -2.838  1.00  0.00
ATOM   1568  OD1 ASN B 108       5.940  12.771  -3.378  1.00  0.00
ATOM   1569  ND2 ASN B 108       6.934  11.947  -1.555  1.00  0.00
ATOM   1576  N   GLY B 109       9.316  11.621  -6.487  1.00  0.00
ATOM   1577  CA  GLY B 109      10.480  11.298  -7.245  1.00  0.00
ATOM   1578  C   GLY B 109      11.771  11.469  -6.521  1.00  0.00
ATOM   1579  O   GLY B 109      11.820  12.005  -5.418  1.00  0.00
ATOM   1583  N   THR B 110      12.811  11.160  -7.241  1.00  0.00
ATOM   1584  CA  THR B 110      14.159  11.510  -6.908  1.00  0.00
ATOM   1585  C   THR B 110      14.868  12.300  -8.074  1.00  0.00
ATOM   1586  O   THR B 110      14.620  12.381  -9.256  1.00  0.00
ATOM   1587  CB  THR B 110      14.952  10.238  -6.553  1.00  0.00
ATOM   1588  OG1 THR B 110      14.418   9.658  -5.356  1.00  0.00
ATOM   1589  CG2 THR B 110      16.421  10.568  -6.340  1.00  0.00
ATOM   1597  N   GLN B 111      15.797  13.156  -7.721  1.00  0.00
ATOM   1598  CA  GLN B 111      16.373  13.848  -8.811  1.00  0.00
ATOM   1599  C   GLN B 111      17.681  13.349  -9.140  1.00  0.00
ATOM   1600  O   GLN B 111      18.290  13.382  -8.149  1.00  0.00
ATOM   1601  CB  GLN B 111      16.468  15.347  -8.516  1.00  0.00
ATOM   1602  CG  GLN B 111      15.125  16.030  -8.323  1.00  0.00
ATOM   1603  CD  GLN B 111      15.266  17.513  -8.034  1.00  0.00
ATOM   1604  OE1 GLN B 111      16.282  17.960  -7.494  1.00  0.00
ATOM   1605  NE2 GLN B 111      14.245  18.284  -8.391  1.00  0.00
ATOM   1614  N   ILE B 112      18.021  12.997 -10.382  1.00  0.00
ATOM   1615  CA  ILE B 112      19.365  12.499 -10.590  1.00  0.00
ATOM   1616  C   ILE B 112      20.145  13.520 -11.446  1.00  0.00
ATOM   1617  O   ILE B 112      19.794  14.182 -12.434  1.00  0.00
ATOM   1618  CB  ILE B 112      19.347  11.121 -11.276  1.00  0.00
ATOM   1619  CG1 ILE B 112      18.705  10.077 -10.359  1.00  0.00
ATOM   1620  CG2 ILE B 112      20.757  10.700 -11.661  1.00  0.00
ATOM   1621  CD1 ILE B 112      18.655   8.688 -10.956  1.00  0.00
ATOM   1633  N   TYR B 113      21.339  13.832 -10.916  1.00  0.00
ATOM   1634  CA  TYR B 113      22.068  14.863 -11.603  1.00  0.00
ATOM   1635  C   TYR B 113      23.210  14.343 -12.138  1.00  0.00
ATOM   1636  O   TYR B 113      23.833  13.967 -11.186  1.00  0.00
ATOM   1637  CB  TYR B 113      22.448  16.033 -10.694  1.00  0.00
ATOM   1638  CG  TYR B 113      21.268  16.874 -10.256  1.00  0.00
ATOM   1639  CD1 TYR B 113      20.491  16.470  -9.180  1.00  0.00
ATOM   1640  CD2 TYR B 113      20.965  18.047 -10.930  1.00  0.00
ATOM   1641  CE1 TYR B 113      19.414  17.238  -8.780  1.00  0.00
ATOM   1642  CE2 TYR B 113      19.888  18.814 -10.530  1.00  0.00
ATOM   1643  CZ  TYR B 113      19.114  18.413  -9.460  1.00  0.00
ATOM   1644  OH  TYR B 113      18.042  19.177  -9.062  1.00  0.00
ATOM   1654  N   VAL B 114      23.487  14.431 -13.378  1.00  0.00
ATOM   1655  CA  VAL B 114      24.681  13.853 -13.921  1.00  0.00
ATOM   1656  C   VAL B 114      25.639  14.953 -14.237  1.00  0.00
ATOM   1657  O   VAL B 114      25.260  15.920 -14.835  1.00  0.00
ATOM   1658  CB  VAL B 114      24.375  13.041 -15.193  1.00  0.00
ATOM   1659  CG1 VAL B 114      25.637  12.368 -15.712  1.00  0.00
ATOM   1660  CG2 VAL B 114      23.294  12.010 -14.903  1.00  0.00
ATOM   1670  N   ILE B 115      26.886  14.754 -13.683  1.00  0.00
ATOM   1671  CA  ILE B 115      27.887  15.852 -13.870  1.00  0.00
ATOM   1672  C   ILE B 115      29.104  15.506 -14.634  1.00  0.00
ATOM   1673  O   ILE B 115      29.778  14.528 -14.341  1.00  0.00
ATOM   1674  CB  ILE B 115      28.359  16.401 -12.511  1.00  0.00
ATOM   1675  CG1 ILE B 115      27.176  16.979 -11.729  1.00  0.00
ATOM   1676  CG2 ILE B 115      29.437  17.455 -12.708  1.00  0.00
ATOM   1677  CD1 ILE B 115      27.503  17.327 -10.295  1.00  0.00
ATOM   1689  N   ASP B 116      29.358  16.328 -15.614  1.00  0.00
ATOM   1690  CA  ASP B 116      30.552  16.063 -16.271  1.00  0.00
ATOM   1691  C   ASP B 116      31.678  16.570 -15.395  1.00  0.00
ATOM   1692  O   ASP B 116      31.575  17.669 -14.864  1.00  0.00
ATOM   1693  CB  ASP B 116      30.568  16.730 -17.649  1.00  0.00
ATOM   1694  CG  ASP B 116      29.702  16.004 -18.669  1.00  0.00
ATOM   1695  OD1 ASP B 116      29.313  14.891 -18.404  1.00  0.00
ATOM   1696  OD2 ASP B 116      29.437  16.569 -19.703  1.00  0.00
ATOM   1701  N   PRO B 117      32.749  15.870 -15.233  1.00  0.00
ATOM   1702  CA  PRO B 117      33.900  16.318 -14.422  1.00  0.00
ATOM   1703  C   PRO B 117      34.480  17.386 -15.128  1.00  0.00
ATOM   1704  O   PRO B 117      34.480  17.368 -16.358  1.00  0.00
ATOM   1705  CB  PRO B 117      34.855  15.123 -14.344  1.00  0.00
ATOM   1706  CG  PRO B 117      34.538  14.322 -15.561  1.00  0.00
ATOM   1707  CD  PRO B 117      33.053  14.486 -15.741  1.00  0.00
ATOM   1715  N   GLU B 118      35.004  18.217 -14.440  1.00  0.00
ATOM   1716  CA  GLU B 118      35.513  19.235 -15.176  1.00  0.00
ATOM   1717  C   GLU B 118      36.672  18.596 -15.786  1.00  0.00
ATOM   1718  O   GLU B 118      37.274  17.658 -15.247  1.00  0.00
ATOM   1719  CB  GLU B 118      35.885  20.450 -14.323  1.00  0.00
ATOM   1720  CG  GLU B 118      34.699  21.153 -13.679  1.00  0.00
ATOM   1721  CD  GLU B 118      35.100  22.362 -12.879  1.00  0.00
ATOM   1722  OE1 GLU B 118      36.275  22.617 -12.771  1.00  0.00
ATOM   1723  OE2 GLU B 118      34.229  23.031 -12.375  1.00  0.00
ATOM   1730  N   PRO B 119      36.981  19.115 -16.974  1.00  0.00
ATOM   1731  CA  PRO B 119      38.030  18.606 -17.762  1.00  0.00
ATOM   1732  C   PRO B 119      39.230  19.129 -17.057  1.00  0.00
ATOM   1733  O   PRO B 119      40.198  19.338 -17.729  1.00  0.00
ATOM   1734  OXT PRO B 119      39.195  19.319 -15.873  1.00  0.00
ATOM   1735  CB  PRO B 119      37.822  19.218 -19.151  1.00  0.00
ATOM   1736  CG  PRO B 119      37.102  20.495 -18.883  1.00  0.00
ATOM   1737  CD  PRO B 119      36.228  20.191 -17.695  1.00  0.00
ATOM      1  N   GLN A   1      -5.648 -17.170   9.169  1.00  0.00
ATOM      2  CA  GLN A   1      -5.353 -18.148   8.142  1.00  0.00
ATOM      3  C   GLN A   1      -6.435 -18.031   7.131  1.00  0.00
ATOM      4  O   GLN A   1      -7.584 -18.024   7.520  1.00  0.00
ATOM      5  CB  GLN A   1      -5.284 -19.572   8.701  1.00  0.00
ATOM      6  CG  GLN A   1      -4.927 -20.628   7.670  1.00  0.00
ATOM      7  CD  GLN A   1      -4.805 -22.013   8.278  1.00  0.00
ATOM      8  OE1 GLN A   1      -5.201 -22.240   9.424  1.00  0.00
ATOM      9  NE2 GLN A   1      -4.254 -22.949   7.512  1.00  0.00
ATOM     20  N   VAL A   2      -6.063 -18.040   5.908  1.00  0.00
ATOM     21  CA  VAL A   2      -6.906 -17.992   4.779  1.00  0.00
ATOM     22  C   VAL A   2      -6.728 -19.154   3.818  1.00  0.00
ATOM     23  O   VAL A   2      -5.661 -19.374   3.293  1.00  0.00
ATOM     24  CB  VAL A   2      -6.656 -16.668   4.033  1.00  0.00
ATOM     25  CG1 VAL A   2      -7.500 -16.602   2.769  1.00  0.00
ATOM     26  CG2 VAL A   2      -6.959 -15.492   4.948  1.00  0.00
ATOM     36  N   GLN A   3      -7.871 -19.639   3.336  1.00  0.00
ATOM     37  CA  GLN A   3      -7.783 -20.895   2.542  1.00  0.00
ATOM     38  C   GLN A   3      -8.841 -20.480   1.611  1.00  0.00
ATOM     39  O   GLN A   3      -9.876 -19.763   1.920  1.00  0.00
ATOM     40  CB  GLN A   3      -8.104 -22.192   3.292  1.00  0.00
ATOM     41  CG  GLN A   3      -7.972 -23.448   2.448  1.00  0.00
ATOM     42  CD  GLN A   3      -8.383 -24.698   3.203  1.00  0.00
ATOM     43  OE1 GLN A   3      -9.571 -24.941   3.430  1.00  0.00
ATOM     44  NE2 GLN A   3      -7.400 -25.500   3.596  1.00  0.00
ATOM     53  N   LEU A   4      -8.330 -20.718   0.415  1.00  0.00
ATOM     54  CA  LEU A   4      -8.837 -20.553  -0.924  1.00  0.00
ATOM     55  C   LEU A   4      -9.135 -21.906  -1.420  1.00  0.00
ATOM     56  O   LEU A   4      -8.401 -22.812  -1.057  1.00  0.00
ATOM     57  CB  LEU A   4      -7.824 -19.856  -1.841  1.00  0.00
ATOM     58  CG  LEU A   4      -7.824 -18.322  -1.789  1.00  0.00
ATOM     59  CD1 LEU A   4      -7.252 -17.861  -0.456  1.00  0.00
ATOM     60  CD2 LEU A   4      -7.011 -17.775  -2.952  1.00  0.00
ATOM     72  N   GLN A   5     -10.234 -22.029  -2.092  1.00  0.00
ATOM     73  CA  GLN A   5     -10.681 -23.307  -2.409  1.00  0.00
ATOM     74  C   GLN A   5     -11.094 -22.982  -3.750  1.00  0.00
ATOM     75  O   GLN A   5     -11.186 -21.771  -4.116  1.00  0.00
ATOM     76  CB  GLN A   5     -11.817 -23.829  -1.525  1.00  0.00
ATOM     77  CG  GLN A   5     -11.435 -24.019  -0.067  1.00  0.00
ATOM     78  CD  GLN A   5     -12.591 -24.526   0.773  1.00  0.00
ATOM     79  OE1 GLN A   5     -13.713 -24.684   0.282  1.00  0.00
ATOM     80  NE2 GLN A   5     -12.327 -24.786   2.048  1.00  0.00
ATOM     89  N   GLU A   6     -11.152 -24.087  -4.514  1.00  0.00
ATOM     90  CA  GLU A   6     -11.465 -24.210  -5.866  1.00  0.00
ATOM     91  C   GLU A   6     -12.455 -25.062  -6.055  1.00  0.00
ATOM     92  O   GLU A   6     -12.746 -25.979  -5.273  1.00  0.00
ATOM     93  CB  GLU A   6     -10.276 -24.691  -6.702  1.00  0.00
ATOM     94  CG  GLU A   6      -9.159 -23.669  -6.853  1.00  0.00
ATOM     95  CD  GLU A   6      -9.535 -22.518  -7.744  1.00  0.00
ATOM     96  OE1 GLU A   6     -10.443 -22.669  -8.527  1.00  0.00
ATOM     97  OE2 GLU A   6      -8.915 -21.487  -7.642  1.00  0.00
ATOM    104  N   SER A   7     -12.940 -24.736  -7.162  1.00  0.00
ATOM    105  CA  SER A   7     -14.006 -25.535  -7.637  1.00  0.00
ATOM    106  C   SER A   7     -13.911 -26.375  -8.621  1.00  0.00
ATOM    107  O   SER A   7     -13.342 -25.919  -9.609  1.00  0.00
ATOM    108  CB  SER A   7     -15.165 -24.657  -8.064  1.00  0.00
ATOM    109  OG  SER A   7     -14.794 -23.814  -9.120  1.00  0.00
ATOM    115  N   GLY A   8     -14.795 -27.279  -8.712  1.00  0.00
ATOM    116  CA  GLY A   8     -14.324 -27.501  -9.981  1.00  0.00
ATOM    117  C   GLY A   8     -13.328 -28.380 -10.455  1.00  0.00
ATOM    118  O   GLY A   8     -12.887 -29.396  -9.903  1.00  0.00
ATOM    122  N   GLY A   9     -13.344 -27.939 -11.657  1.00  0.00
ATOM    123  CA  GLY A   9     -13.007 -27.809 -12.978  1.00  0.00
ATOM    124  C   GLY A   9     -13.583 -28.698 -13.858  1.00  0.00
ATOM    125  O   GLY A   9     -14.409 -29.553 -13.554  1.00  0.00
ATOM    129  N   GLY A  10     -13.071 -28.507 -14.978  1.00  0.00
ATOM    130  CA  GLY A  10     -13.569 -29.238 -15.937  1.00  0.00
ATOM    131  C   GLY A  10     -12.837 -28.886 -17.143  1.00  0.00
ATOM    132  O   GLY A  10     -11.705 -28.278 -17.174  1.00  0.00
ATOM    136  N   LEU A  11     -13.552 -29.460 -17.992  1.00  0.00
ATOM    137  CA  LEU A  11     -13.498 -29.291 -19.340  1.00  0.00
ATOM    138  C   LEU A  11     -14.700 -28.480 -19.789  1.00  0.00
ATOM    139  O   LEU A  11     -15.748 -28.509 -19.126  1.00  0.00
ATOM    140  CB  LEU A  11     -13.457 -30.663 -20.024  1.00  0.00
ATOM    141  CG  LEU A  11     -12.081 -31.341 -20.070  1.00  0.00
ATOM    142  CD1 LEU A  11     -11.654 -31.721 -18.659  1.00  0.00
ATOM    143  CD2 LEU A  11     -12.149 -32.567 -20.970  1.00  0.00
ATOM    155  N   VAL A  12     -14.549 -27.662 -20.815  1.00  0.00
ATOM    156  CA  VAL A  12     -15.771 -26.947 -21.263  1.00  0.00
ATOM    157  C   VAL A  12     -15.616 -26.883 -22.731  1.00  0.00
ATOM    158  O   VAL A  12     -14.418 -27.127 -23.158  1.00  0.00
ATOM    159  CB  VAL A  12     -15.899 -25.530 -20.675  1.00  0.00
ATOM    160  CG1 VAL A  12     -17.210 -24.890 -21.106  1.00  0.00
ATOM    161  CG2 VAL A  12     -15.797 -25.586 -19.159  1.00  0.00
ATOM    171  N   GLN A  13     -16.809 -27.003 -23.406  1.00  0.00
ATOM    172  CA  GLN A  13     -16.840 -26.947 -24.819  1.00  0.00
ATOM    173  C   GLN A  13     -16.899 -25.503 -25.107  1.00  0.00
ATOM    174  O   GLN A  13     -17.720 -24.791 -24.406  1.00  0.00
ATOM    175  CB  GLN A  13     -18.037 -27.695 -25.412  1.00  0.00
ATOM    176  CG  GLN A  13     -18.013 -29.195 -25.178  1.00  0.00
ATOM    177  CD  GLN A  13     -19.204 -29.898 -25.800  1.00  0.00
ATOM    178  OE1 GLN A  13     -20.358 -29.593 -25.483  1.00  0.00
ATOM    179  NE2 GLN A  13     -18.932 -30.844 -26.691  1.00  0.00
ATOM    188  N   ALA A  14     -16.290 -25.184 -26.316  1.00  0.00
ATOM    189  CA  ALA A  14     -16.235 -23.808 -26.855  1.00  0.00
ATOM    190  C   ALA A  14     -17.586 -23.099 -27.043  1.00  0.00
ATOM    191  O   ALA A  14     -18.559 -23.676 -27.583  1.00  0.00
ATOM    192  CB  ALA A  14     -15.587 -23.815 -28.219  1.00  0.00
ATOM    198  N   GLY A  15     -17.642 -21.817 -26.556  1.00  0.00
ATOM    199  CA  GLY A  15     -18.833 -21.024 -26.663  1.00  0.00
ATOM    200  C   GLY A  15     -19.652 -21.186 -25.458  1.00  0.00
ATOM    201  O   GLY A  15     -20.522 -20.335 -25.243  1.00  0.00
ATOM    205  N   GLY A  16     -19.247 -22.113 -24.555  1.00  0.00
ATOM    206  CA  GLY A  16     -19.996 -22.526 -23.368  1.00  0.00
ATOM    207  C   GLY A  16     -19.798 -21.694 -22.055  1.00  0.00
ATOM    208  O   GLY A  16     -19.054 -20.694 -21.906  1.00  0.00
ATOM    212  N   SER A  17     -20.379 -22.126 -20.865  1.00  0.00
ATOM    213  CA  SER A  17     -20.011 -21.299 -19.683  1.00  0.00
ATOM    214  C   SER A  17     -19.367 -22.036 -18.546  1.00  0.00
ATOM    215  O   SER A  17     -19.533 -23.241 -18.306  1.00  0.00
ATOM    216  CB  SER A  17     -21.243 -20.600 -19.143  1.00  0.00
ATOM    217  OG  SER A  17     -21.769 -19.709 -20.087  1.00  0.00
ATOM    223  N   LEU A  18     -18.549 -21.187 -17.845  1.00  0.00
ATOM    224  CA  LEU A  18     -17.981 -21.840 -16.751  1.00  0.00
ATOM    225  C   LEU A  18     -18.118 -21.032 -15.401  1.00  0.00
ATOM    226  O   LEU A  18     -18.229 -19.818 -15.260  1.00  0.00
ATOM    227  CB  LEU A  18     -16.509 -22.113 -17.084  1.00  0.00
ATOM    228  CG  LEU A  18     -15.689 -22.782 -15.973  1.00  0.00
ATOM    229  CD1 LEU A  18     -16.275 -24.152 -15.665  1.00  0.00
ATOM    230  CD2 LEU A  18     -14.236 -22.893 -16.412  1.00  0.00
ATOM    242  N   ARG A  19     -18.302 -21.647 -14.322  1.00  0.00
ATOM    243  CA  ARG A  19     -18.317 -20.775 -13.076  1.00  0.00
ATOM    244  C   ARG A  19     -17.263 -21.233 -12.090  1.00  0.00
ATOM    245  O   ARG A  19     -17.247 -22.372 -11.638  1.00  0.00
ATOM    246  CB  ARG A  19     -19.670 -20.805 -12.381  1.00  0.00
ATOM    247  CG  ARG A  19     -19.752 -19.984 -11.104  1.00  0.00
ATOM    248  CD  ARG A  19     -21.143 -19.900 -10.593  1.00  0.00
ATOM    249  NE  ARG A  19     -21.982 -19.065 -11.438  1.00  0.00
ATOM    250  CZ  ARG A  19     -23.318 -18.945 -11.312  1.00  0.00
ATOM    251  NH1 ARG A  19     -23.951 -19.611 -10.371  1.00  0.00
ATOM    252  NH2 ARG A  19     -23.992 -18.157 -12.132  1.00  0.00
ATOM    266  N   LEU A  20     -16.406 -20.259 -11.705  1.00  0.00
ATOM    267  CA  LEU A  20     -15.338 -20.596 -10.789  1.00  0.00
ATOM    268  C   LEU A  20     -15.665 -19.992  -9.391  1.00  0.00
ATOM    269  O   LEU A  20     -16.049 -18.890  -9.110  1.00  0.00
ATOM    270  CB  LEU A  20     -13.998 -20.062 -11.314  1.00  0.00
ATOM    271  CG  LEU A  20     -13.630 -20.483 -12.742  1.00  0.00
ATOM    272  CD1 LEU A  20     -12.284 -19.877 -13.119  1.00  0.00
ATOM    273  CD2 LEU A  20     -13.591 -22.001 -12.831  1.00  0.00
ATOM    285  N   SER A  21     -15.572 -20.785  -8.391  1.00  0.00
ATOM    286  CA  SER A  21     -15.920 -20.198  -7.130  1.00  0.00
ATOM    287  C   SER A  21     -14.869 -20.123  -6.147  1.00  0.00
ATOM    288  O   SER A  21     -14.293 -21.093  -5.800  1.00  0.00
ATOM    289  CB  SER A  21     -17.070 -20.968  -6.510  1.00  0.00
ATOM    290  OG  SER A  21     -16.691 -22.284  -6.211  1.00  0.00
ATOM    296  N   CYS A  22     -14.869 -19.140  -5.365  1.00  0.00
ATOM    297  CA  CYS A  22     -13.811 -19.199  -4.485  1.00  0.00
ATOM    298  C   CYS A  22     -14.248 -18.804  -3.092  1.00  0.00
ATOM    299  O   CYS A  22     -14.830 -17.801  -2.763  1.00  0.00
ATOM    300  CB  CYS A  22     -12.687 -18.284  -4.970  1.00  0.00
ATOM    301  SG  CYS A  22     -11.203 -18.324  -3.936  1.00  0.00
ATOM    307  N   ALA A  23     -13.658 -19.359  -2.122  1.00  0.00
ATOM    308  CA  ALA A  23     -14.107 -18.989  -0.881  1.00  0.00
ATOM    309  C   ALA A  23     -12.946 -18.824  -0.148  1.00  0.00
ATOM    310  O   ALA A  23     -12.039 -19.633  -0.338  1.00  0.00
ATOM    311  CB  ALA A  23     -15.023 -19.949  -0.294  1.00  0.00
ATOM    317  N   ALA A  24     -12.985 -17.879   0.740  1.00  0.00
ATOM    318  CA  ALA A  24     -11.928 -17.606   1.632  1.00  0.00
ATOM    319  C   ALA A  24     -12.523 -18.146   2.834  1.00  0.00
ATOM    320  O   ALA A  24     -13.752 -18.066   3.016  1.00  0.00
ATOM    321  CB  ALA A  24     -11.529 -16.146   1.614  1.00  0.00
ATOM    327  N   SER A  25     -11.619 -18.435   3.694  1.00  0.00
ATOM    328  CA  SER A  25     -12.019 -19.017   5.043  1.00  0.00
ATOM    329  C   SER A  25     -11.080 -18.082   5.616  1.00  0.00
ATOM    330  O   SER A  25     -10.045 -17.697   5.114  1.00  0.00
ATOM    331  CB  SER A  25     -11.697 -20.475   5.308  1.00  0.00
ATOM    332  OG  SER A  25     -10.312 -20.677   5.389  1.00  0.00
ATOM    338  N   GLY A  26     -11.373 -18.088   6.846  1.00  0.00
ATOM    339  CA  GLY A  26     -10.824 -17.746   8.122  1.00  0.00
ATOM    340  C   GLY A  26     -11.489 -16.289   8.012  1.00  0.00
ATOM    341  O   GLY A  26     -12.290 -16.136   7.087  1.00  0.00
ATOM    345  N   ASN A  27     -11.122 -15.219   8.860  1.00  0.00
ATOM    346  CA  ASN A  27     -11.920 -13.895   9.116  1.00  0.00
ATOM    347  C   ASN A  27     -11.637 -12.718   8.189  1.00  0.00
ATOM    348  O   ASN A  27     -10.716 -11.954   8.380  1.00  0.00
ATOM    349  CB  ASN A  27     -11.704 -13.407  10.537  1.00  0.00
ATOM    350  CG  ASN A  27     -12.310 -14.325  11.562  1.00  0.00
ATOM    351  OD1 ASN A  27     -13.475 -14.721  11.447  1.00  0.00
ATOM    352  ND2 ASN A  27     -11.540 -14.672  12.563  1.00  0.00
ATOM    359  N   ILE A  28     -12.492 -12.506   7.089  1.00  0.00
ATOM    360  CA  ILE A  28     -11.689 -11.548   6.394  1.00  0.00
ATOM    361  C   ILE A  28     -13.236 -10.682   6.688  1.00  0.00
ATOM    362  O   ILE A  28     -14.323 -11.045   6.178  1.00  0.00
ATOM    363  CB  ILE A  28     -11.263 -11.874   4.951  1.00  0.00
ATOM    364  CG1 ILE A  28     -10.485 -13.192   4.910  1.00  0.00
ATOM    365  CG2 ILE A  28     -10.429 -10.741   4.374  1.00  0.00
ATOM    366  CD1 ILE A  28     -10.166 -13.669   3.510  1.00  0.00
ATOM    378  N   SER A  29     -13.128  -9.615   7.132  1.00  0.00
ATOM    379  CA  SER A  29     -13.563  -8.384   7.467  1.00  0.00
ATOM    380  C   SER A  29     -13.051  -7.187   6.588  1.00  0.00
ATOM    381  O   SER A  29     -13.606  -6.075   6.352  1.00  0.00
ATOM    382  CB  SER A  29     -13.181  -8.194   8.922  1.00  0.00
ATOM    383  OG  SER A  29     -13.869  -9.098   9.743  1.00  0.00
ATOM    389  N   GLN A  30     -11.692  -7.358   6.483  1.00  0.00
ATOM    390  CA  GLN A  30     -10.790  -6.227   6.123  1.00  0.00
ATOM    391  C   GLN A  30     -11.014  -6.506   4.721  1.00  0.00
ATOM    392  O   GLN A  30     -11.304  -7.625   4.216  1.00  0.00
ATOM    393  CB  GLN A  30      -9.325  -6.332   6.556  1.00  0.00
ATOM    394  CG  GLN A  30      -9.125  -6.397   8.060  1.00  0.00
ATOM    395  CD  GLN A  30      -9.586  -5.132   8.761  1.00  0.00
ATOM    396  OE1 GLN A  30      -9.137  -4.029   8.440  1.00  0.00
ATOM    397  NE2 GLN A  30     -10.488  -5.286   9.724  1.00  0.00
ATOM    406  N   ARG A  31     -10.801  -5.386   4.182  1.00  0.00
ATOM    407  CA  ARG A  31     -10.897  -5.073   3.042  1.00  0.00
ATOM    408  C   ARG A  31      -9.732  -6.075   2.717  1.00  0.00
ATOM    409  O   ARG A  31      -8.469  -5.857   3.133  1.00  0.00
ATOM    410  CB  ARG A  31     -10.649  -3.592   2.798  1.00  0.00
ATOM    411  CG  ARG A  31     -11.714  -2.664   3.361  1.00  0.00
ATOM    412  CD  ARG A  31     -11.408  -1.239   3.072  1.00  0.00
ATOM    413  NE  ARG A  31     -12.410  -0.346   3.633  1.00  0.00
ATOM    414  CZ  ARG A  31     -12.376   0.997   3.538  1.00  0.00
ATOM    415  NH1 ARG A  31     -11.388   1.587   2.901  1.00  0.00
ATOM    416  NH2 ARG A  31     -13.337   1.724   4.083  1.00  0.00
ATOM    430  N   ASN A  32     -10.100  -6.683   1.745  1.00  0.00
ATOM    431  CA  ASN A  32      -9.540  -7.545   1.238  1.00  0.00
ATOM    432  C   ASN A  32      -9.980  -7.336  -0.021  1.00  0.00
ATOM    433  O   ASN A  32     -11.026  -6.886  -0.251  1.00  0.00
ATOM    434  CB  ASN A  32      -9.885  -8.893   1.845  1.00  0.00
ATOM    435  CG  ASN A  32     -11.283  -9.335   1.514  1.00  0.00
ATOM    436  OD1 ASN A  32     -11.496 -10.123   0.586  1.00  0.00
ATOM    437  ND2 ASN A  32     -12.242  -8.842   2.256  1.00  0.00
ATOM    444  N   TRP A  33      -9.232  -7.706  -0.804  1.00  0.00
ATOM    445  CA  TRP A  33      -9.428  -7.725  -2.261  1.00  0.00
ATOM    446  C   TRP A  33      -9.332  -9.181  -2.841  1.00  0.00
ATOM    447  O   TRP A  33      -8.649 -10.131  -2.474  1.00  0.00
ATOM    448  CB  TRP A  33      -8.392  -6.824  -2.935  1.00  0.00
ATOM    449  CG  TRP A  33      -8.492  -5.386  -2.524  1.00  0.00
ATOM    450  CD1 TRP A  33      -9.499  -4.810  -1.810  1.00  0.00
ATOM    451  CD2 TRP A  33      -7.540  -4.330  -2.800  1.00  0.00
ATOM    452  NE1 TRP A  33      -9.244  -3.474  -1.625  1.00  0.00
ATOM    453  CE2 TRP A  33      -8.048  -3.163  -2.223  1.00  0.00
ATOM    454  CE3 TRP A  33      -6.316  -4.282  -3.480  1.00  0.00
ATOM    455  CZ2 TRP A  33      -7.378  -1.953  -2.303  1.00  0.00
ATOM    456  CZ3 TRP A  33      -5.644  -3.068  -3.559  1.00  0.00
ATOM    457  CH2 TRP A  33      -6.161  -1.934  -2.986  1.00  0.00
ATOM    468  N   MET A  34     -10.098  -9.405  -3.866  1.00  0.00
ATOM    469  CA  MET A  34      -9.824 -10.783  -4.392  1.00  0.00
ATOM    470  C   MET A  34      -9.497 -10.885  -5.994  1.00  0.00
ATOM    471  O   MET A  34      -9.939 -10.248  -6.944  1.00  0.00
ATOM    472  CB  MET A  34     -11.023 -11.661  -4.037  1.00  0.00
ATOM    473  CG  MET A  34     -10.828 -13.141  -4.335  1.00  0.00
ATOM    474  SD  MET A  34     -11.150 -13.551  -6.061  1.00  0.00
ATOM    475  CE  MET A  34     -10.503 -15.219  -6.139  1.00  0.00
ATOM    485  N   GLY A  35      -8.639 -11.808  -6.362  1.00  0.00
ATOM    486  CA  GLY A  35      -8.332 -12.100  -7.798  1.00  0.00
ATOM    487  C   GLY A  35      -8.266 -13.395  -8.510  1.00  0.00
ATOM    488  O   GLY A  35      -7.926 -14.517  -8.089  1.00  0.00
ATOM    492  N   TRP A  36      -8.613 -13.284  -9.725  1.00  0.00
ATOM    493  CA  TRP A  36      -8.345 -14.472 -10.364  1.00  0.00
ATOM    494  C   TRP A  36      -7.227 -14.218 -11.286  1.00  0.00
ATOM    495  O   TRP A  36      -7.295 -13.194 -12.014  1.00  0.00
ATOM    496  CB  TRP A  36      -9.575 -14.985 -11.116  1.00  0.00
ATOM    497  CG  TRP A  36     -10.804 -15.075 -10.262  1.00  0.00
ATOM    498  CD1 TRP A  36     -11.530 -14.032  -9.768  1.00  0.00
ATOM    499  CD2 TRP A  36     -11.460 -16.278  -9.797  1.00  0.00
ATOM    500  NE1 TRP A  36     -12.588 -14.503  -9.029  1.00  0.00
ATOM    501  CE2 TRP A  36     -12.561 -15.874  -9.037  1.00  0.00
ATOM    502  CE3 TRP A  36     -11.206 -17.645  -9.962  1.00  0.00
ATOM    503  CZ2 TRP A  36     -13.413 -16.788  -8.437  1.00  0.00
ATOM    504  CZ3 TRP A  36     -12.061 -18.562  -9.361  1.00  0.00
ATOM    505  CH2 TRP A  36     -13.136 -18.143  -8.620  1.00  0.00
ATOM    516  N   TYR A  37      -6.305 -15.289 -11.400  1.00  0.00
ATOM    517  CA  TYR A  37      -5.191 -15.093 -12.369  1.00  0.00
ATOM    518  C   TYR A  37      -4.941 -16.349 -13.148  1.00  0.00
ATOM    519  O   TYR A  37      -4.933 -17.488 -12.715  1.00  0.00
ATOM    520  CB  TYR A  37      -3.904 -14.662 -11.663  1.00  0.00
ATOM    521  CG  TYR A  37      -3.407 -15.657 -10.639  1.00  0.00
ATOM    522  CD1 TYR A  37      -2.419 -16.570 -10.981  1.00  0.00
ATOM    523  CD2 TYR A  37      -3.937 -15.659  -9.358  1.00  0.00
ATOM    524  CE1 TYR A  37      -1.964 -17.480 -10.046  1.00  0.00
ATOM    525  CE2 TYR A  37      -3.484 -16.568  -8.422  1.00  0.00
ATOM    526  CZ  TYR A  37      -2.501 -17.476  -8.763  1.00  0.00
ATOM    527  OH  TYR A  37      -2.049 -18.381  -7.832  1.00  0.00
ATOM    537  N   ARG A  38      -4.589 -16.258 -14.335  1.00  0.00
ATOM    538  CA  ARG A  38      -4.387 -17.490 -15.055  1.00  0.00
ATOM    539  C   ARG A  38      -2.911 -17.943 -15.395  1.00  0.00
ATOM    540  O   ARG A  38      -1.860 -17.278 -15.193  1.00  0.00
ATOM    541  CB  ARG A  38      -5.177 -17.386 -16.352  1.00  0.00
ATOM    542  CG  ARG A  38      -4.664 -16.340 -17.330  1.00  0.00
ATOM    543  CD  ARG A  38      -5.509 -16.267 -18.549  1.00  0.00
ATOM    544  NE  ARG A  38      -5.011 -15.283 -19.497  1.00  0.00
ATOM    545  CZ  ARG A  38      -5.605 -14.979 -20.667  1.00  0.00
ATOM    546  NH1 ARG A  38      -6.714 -15.591 -21.020  1.00  0.00
ATOM    547  NH2 ARG A  38      -5.072 -14.068 -21.461  1.00  0.00
ATOM    561  N   GLN A  39      -2.773 -19.322 -15.685  1.00  0.00
ATOM    562  CA  GLN A  39      -1.410 -19.446 -16.147  1.00  0.00
ATOM    563  C   GLN A  39      -1.368 -20.388 -17.396  1.00  0.00
ATOM    564  O   GLN A  39      -1.692 -21.583 -17.483  1.00  0.00
ATOM    565  CB  GLN A  39      -0.517 -19.977 -15.022  1.00  0.00
ATOM    566  CG  GLN A  39       0.961 -20.024 -15.373  1.00  0.00
ATOM    567  CD  GLN A  39       1.820 -20.455 -14.199  1.00  0.00
ATOM    568  OE1 GLN A  39       1.314 -20.971 -13.198  1.00  0.00
ATOM    569  NE2 GLN A  39       3.126 -20.247 -14.314  1.00  0.00
ATOM    578  N   ALA A  40      -1.135 -19.860 -18.528  1.00  0.00
ATOM    579  CA  ALA A  40      -1.067 -20.717 -19.742  1.00  0.00
ATOM    580  C   ALA A  40       0.221 -21.532 -19.672  1.00  0.00
ATOM    581  O   ALA A  40       1.016 -20.937 -18.937  1.00  0.00
ATOM    582  CB  ALA A  40      -0.984 -20.063 -20.653  1.00  0.00
ATOM    588  N   PRO A  41       0.349 -22.768 -20.312  1.00  0.00
ATOM    589  CA  PRO A  41       1.584 -23.611 -20.142  1.00  0.00
ATOM    590  C   PRO A  41       2.779 -22.747 -20.575  1.00  0.00
ATOM    591  O   PRO A  41       2.705 -22.162 -21.667  1.00  0.00
ATOM    592  CB  PRO A  41       1.368 -24.805 -21.077  1.00  0.00
ATOM    593  CG  PRO A  41      -0.114 -24.947 -21.151  1.00  0.00
ATOM    594  CD  PRO A  41      -0.626 -23.532 -21.168  1.00  0.00
ATOM    602  N   GLY A  42       3.852 -22.676 -19.953  1.00  0.00
ATOM    603  CA  GLY A  42       4.978 -21.946 -20.479  1.00  0.00
ATOM    604  C   GLY A  42       4.966 -20.455 -20.225  1.00  0.00
ATOM    605  O   GLY A  42       5.866 -19.772 -20.707  1.00  0.00
ATOM    609  N   LYS A  43       3.917 -19.900 -19.570  1.00  0.00
ATOM    610  CA  LYS A  43       3.826 -18.408 -19.497  1.00  0.00
ATOM    611  C   LYS A  43       3.744 -18.082 -17.916  1.00  0.00
ATOM    612  O   LYS A  43       3.539 -18.947 -17.025  1.00  0.00
ATOM    613  CB  LYS A  43       2.614 -17.878 -20.267  1.00  0.00
ATOM    614  CG  LYS A  43       2.653 -18.149 -21.765  1.00  0.00
ATOM    615  CD  LYS A  43       1.455 -17.528 -22.469  1.00  0.00
ATOM    616  CE  LYS A  43       1.489 -17.802 -23.965  1.00  0.00
ATOM    617  NZ  LYS A  43       0.325 -17.197 -24.668  1.00  0.00
ATOM    631  N   GLU A  44       3.837 -16.757 -17.770  1.00  0.00
ATOM    632  CA  GLU A  44       3.803 -15.741 -16.723  1.00  0.00
ATOM    633  C   GLU A  44       2.358 -15.727 -16.363  1.00  0.00
ATOM    634  O   GLU A  44       1.470 -15.817 -17.209  1.00  0.00
ATOM    635  CB  GLU A  44       4.283 -14.366 -17.194  1.00  0.00
ATOM    636  CG  GLU A  44       5.760 -14.307 -17.559  1.00  0.00
ATOM    637  CD  GLU A  44       6.204 -12.935 -17.981  1.00  0.00
ATOM    638  OE1 GLU A  44       5.377 -12.059 -18.049  1.00  0.00
ATOM    639  OE2 GLU A  44       7.373 -12.763 -18.235  1.00  0.00
ATOM    646  N   ARG A  45       2.135 -15.430 -15.168  1.00  0.00
ATOM    647  CA  ARG A  45       0.877 -15.316 -14.644  1.00  0.00
ATOM    648  C   ARG A  45       0.107 -13.991 -15.049  1.00  0.00
ATOM    649  O   ARG A  45       0.712 -12.921 -14.955  1.00  0.00
ATOM    650  CB  ARG A  45       1.009 -15.426 -13.132  1.00  0.00
ATOM    651  CG  ARG A  45       1.433 -16.795 -12.625  1.00  0.00
ATOM    652  CD  ARG A  45       1.574 -16.814 -11.146  1.00  0.00
ATOM    653  NE  ARG A  45       1.980 -18.121 -10.657  1.00  0.00
ATOM    654  CZ  ARG A  45       2.232 -18.410  -9.366  1.00  0.00
ATOM    655  NH1 ARG A  45       2.117 -17.475  -8.448  1.00  0.00
ATOM    656  NH2 ARG A  45       2.596 -19.633  -9.021  1.00  0.00
ATOM    670  N   GLU A  46      -1.188 -14.043 -15.419  1.00  0.00
ATOM    671  CA  GLU A  46      -1.867 -12.808 -15.759  1.00  0.00
ATOM    672  C   GLU A  46      -3.208 -12.671 -14.957  1.00  0.00
ATOM    673  O   GLU A  46      -3.967 -13.518 -14.461  1.00  0.00
ATOM    674  CB  GLU A  46      -2.129 -12.760 -17.267  1.00  0.00
ATOM    675  CG  GLU A  46      -0.871 -12.751 -18.123  1.00  0.00
ATOM    676  CD  GLU A  46      -1.167 -12.727 -19.597  1.00  0.00
ATOM    677  OE1 GLU A  46      -2.319 -12.800 -19.954  1.00  0.00
ATOM    678  OE2 GLU A  46      -0.240 -12.635 -20.367  1.00  0.00
ATOM    685  N   PHE A  47      -3.436 -11.479 -14.567  1.00  0.00
ATOM    686  CA  PHE A  47      -4.722 -11.202 -13.834  1.00  0.00
ATOM    687  C   PHE A  47      -5.840 -11.065 -14.887  1.00  0.00
ATOM    688  O   PHE A  47      -5.672 -10.458 -15.939  1.00  0.00
ATOM    689  CB  PHE A  47      -4.633  -9.927 -12.993  1.00  0.00
ATOM    690  CG  PHE A  47      -3.780 -10.070 -11.765  1.00  0.00
ATOM    691  CD1 PHE A  47      -2.441  -9.709 -11.787  1.00  0.00
ATOM    692  CD2 PHE A  47      -4.314 -10.567 -10.586  1.00  0.00
ATOM    693  CE1 PHE A  47      -1.655  -9.840 -10.658  1.00  0.00
ATOM    694  CE2 PHE A  47      -3.531 -10.698  -9.455  1.00  0.00
ATOM    695  CZ  PHE A  47      -2.199 -10.335  -9.492  1.00  0.00
ATOM    705  N   VAL A  48      -6.970 -11.685 -14.665  1.00  0.00
ATOM    706  CA  VAL A  48      -7.964 -11.761 -15.537  1.00  0.00
ATOM    707  C   VAL A  48      -8.954 -10.812 -14.824  1.00  0.00
ATOM    708  O   VAL A  48      -9.453  -9.729 -15.206  1.00  0.00
ATOM    709  CB  VAL A  48      -8.476 -13.204 -15.702  1.00  0.00
ATOM    710  CG1 VAL A  48      -9.677 -13.239 -16.634  1.00  0.00
ATOM    711  CG2 VAL A  48      -7.359 -14.093 -16.226  1.00  0.00
ATOM    721  N   ALA A  49      -9.063 -10.978 -13.592  1.00  0.00
ATOM    722  CA  ALA A  49      -9.974 -10.092 -12.910  1.00  0.00
ATOM    723  C   ALA A  49      -9.795  -9.823 -11.425  1.00  0.00
ATOM    724  O   ALA A  49      -9.463 -10.586 -10.510  1.00  0.00
ATOM    725  CB  ALA A  49     -11.517 -10.892 -13.021  1.00  0.00
ATOM    731  N   ALA A  50     -10.334  -8.640 -11.043  1.00  0.00
ATOM    732  CA  ALA A  50     -10.259  -8.459  -9.650  1.00  0.00
ATOM    733  C   ALA A  50     -11.418  -7.697  -9.005  1.00  0.00
ATOM    734  O   ALA A  50     -12.022  -6.748  -9.467  1.00  0.00
ATOM    735  CB  ALA A  50      -8.956  -7.574  -9.424  1.00  0.00
ATOM    741  N   ILE A  51     -11.676  -8.020  -7.764  1.00  0.00
ATOM    742  CA  ILE A  51     -12.684  -7.302  -7.131  1.00  0.00
ATOM    743  C   ILE A  51     -12.305  -6.562  -5.742  1.00  0.00
ATOM    744  O   ILE A  51     -11.418  -6.974  -4.917  1.00  0.00
ATOM    745  CB  ILE A  51     -13.852  -8.284  -6.925  1.00  0.00
ATOM    746  CG1 ILE A  51     -15.174  -7.522  -6.803  1.00  0.00
ATOM    747  CG2 ILE A  51     -13.614  -9.142  -5.692  1.00  0.00
ATOM    748  CD1 ILE A  51     -15.616  -7.287  -5.378  1.00  0.00
ATOM    760  N   SER A  52     -12.817  -5.437  -5.455  1.00  0.00
ATOM    761  CA  SER A  52     -12.302  -4.858  -4.158  1.00  0.00
ATOM    762  C   SER A  52     -13.597  -4.450  -3.680  1.00  0.00
ATOM    763  O   SER A  52     -14.483  -4.348  -4.507  1.00  0.00
ATOM    764  CB  SER A  52     -11.343  -3.691  -4.289  1.00  0.00
ATOM    765  OG  SER A  52     -10.164  -4.080  -4.939  1.00  0.00
ATOM    771  N   GLY A  53     -13.686  -4.567  -2.371  1.00  0.00
ATOM    772  CA  GLY A  53     -14.710  -4.390  -1.305  1.00  0.00
ATOM    773  C   GLY A  53     -15.545  -5.651  -1.640  1.00  0.00
ATOM    774  O   GLY A  53     -14.960  -6.745  -1.650  1.00  0.00
ATOM    778  N   GLY A  54     -16.863  -5.676  -1.909  1.00  0.00
ATOM    779  CA  GLY A  54     -18.059  -4.883  -1.934  1.00  0.00
ATOM    780  C   GLY A  54     -18.166  -4.095  -3.199  1.00  0.00
ATOM    781  O   GLY A  54     -19.288  -3.708  -3.579  1.00  0.00
ATOM    785  N   SER A  55     -17.169  -4.178  -4.100  1.00  0.00
ATOM    786  CA  SER A  55     -17.350  -3.342  -5.177  1.00  0.00
ATOM    787  C   SER A  55     -16.769  -3.529  -6.503  1.00  0.00
ATOM    788  O   SER A  55     -17.303  -4.169  -7.424  1.00  0.00
ATOM    789  CB  SER A  55     -16.916  -1.970  -4.701  1.00  0.00
ATOM    790  OG  SER A  55     -15.592  -1.993  -4.241  1.00  0.00
ATOM    796  N   SER A  56     -15.443  -2.705  -6.502  1.00  0.00
ATOM    797  CA  SER A  56     -14.725  -2.403  -7.881  1.00  0.00
ATOM    798  C   SER A  56     -14.328  -3.591  -8.566  1.00  0.00
ATOM    799  O   SER A  56     -13.702  -4.589  -8.179  1.00  0.00
ATOM    800  CB  SER A  56     -13.467  -1.571  -7.725  1.00  0.00
ATOM    801  OG  SER A  56     -13.766  -0.297  -7.225  1.00  0.00
ATOM    807  N   THR A  57     -14.575  -3.404  -9.843  1.00  0.00
ATOM    808  CA  THR A  57     -14.112  -4.579 -10.494  1.00  0.00
ATOM    809  C   THR A  57     -13.002  -4.418 -11.595  1.00  0.00
ATOM    810  O   THR A  57     -13.163  -3.539 -12.444  1.00  0.00
ATOM    811  CB  THR A  57     -15.336  -5.289 -11.101  1.00  0.00
ATOM    812  OG1 THR A  57     -16.002  -4.405 -12.012  1.00  0.00
ATOM    813  CG2 THR A  57     -16.307  -5.708 -10.007  1.00  0.00
ATOM    821  N   TYR A  58     -11.979  -5.129 -11.686  1.00  0.00
ATOM    822  CA  TYR A  58     -11.207  -4.872 -12.822  1.00  0.00
ATOM    823  C   TYR A  58     -11.019  -6.055 -13.788  1.00  0.00
ATOM    824  O   TYR A  58     -10.904  -7.229 -13.462  1.00  0.00
ATOM    825  CB  TYR A  58      -9.849  -4.344 -12.354  1.00  0.00
ATOM    826  CG  TYR A  58      -9.932  -3.053 -11.571  1.00  0.00
ATOM    827  CD1 TYR A  58     -10.115  -3.085 -10.196  1.00  0.00
ATOM    828  CD2 TYR A  58      -9.828  -1.836 -12.228  1.00  0.00
ATOM    829  CE1 TYR A  58     -10.191  -1.906  -9.481  1.00  0.00
ATOM    830  CE2 TYR A  58      -9.904  -0.657 -11.512  1.00  0.00
ATOM    831  CZ  TYR A  58     -10.086  -0.689 -10.145  1.00  0.00
ATOM    832  OH  TYR A  58     -10.162   0.486  -9.433  1.00  0.00
ATOM    842  N   TYR A  59     -11.096  -5.849 -15.072  1.00  0.00
ATOM    843  CA  TYR A  59     -10.828  -7.048 -15.902  1.00  0.00
ATOM    844  C   TYR A  59      -9.678  -6.788 -16.957  1.00  0.00
ATOM    845  O   TYR A  59      -9.554  -5.704 -17.535  1.00  0.00
ATOM    846  CB  TYR A  59     -12.113  -7.490 -16.603  1.00  0.00
ATOM    847  CG  TYR A  59     -13.303  -7.611 -15.678  1.00  0.00
ATOM    848  CD1 TYR A  59     -13.898  -6.471 -15.160  1.00  0.00
ATOM    849  CD2 TYR A  59     -13.801  -8.863 -15.348  1.00  0.00
ATOM    850  CE1 TYR A  59     -14.985  -6.581 -14.315  1.00  0.00
ATOM    851  CE2 TYR A  59     -14.887  -8.974 -14.502  1.00  0.00
ATOM    852  CZ  TYR A  59     -15.479  -7.839 -13.986  1.00  0.00
ATOM    853  OH  TYR A  59     -16.562  -7.949 -13.145  1.00  0.00
ATOM    863  N   ALA A  60      -8.934  -7.898 -17.318  1.00  0.00
ATOM    864  CA  ALA A  60      -7.938  -7.725 -18.342  1.00  0.00
ATOM    865  C   ALA A  60      -8.666  -7.371 -19.467  1.00  0.00
ATOM    866  O   ALA A  60      -9.743  -7.969 -19.503  1.00  0.00
ATOM    867  CB  ALA A  60      -7.268  -8.716 -18.438  1.00  0.00
ATOM    873  N   ASP A  61      -8.122  -6.607 -20.339  1.00  0.00
ATOM    874  CA  ASP A  61      -8.823  -6.189 -21.574  1.00  0.00
ATOM    875  C   ASP A  61      -9.234  -7.275 -22.480  1.00  0.00
ATOM    876  O   ASP A  61     -10.258  -7.223 -23.142  1.00  0.00
ATOM    877  CB  ASP A  61      -7.949  -5.228 -22.384  1.00  0.00
ATOM    878  CG  ASP A  61      -7.832  -3.852 -21.743  1.00  0.00
ATOM    879  OD1 ASP A  61      -8.599  -3.563 -20.856  1.00  0.00
ATOM    880  OD2 ASP A  61      -6.975  -3.103 -22.147  1.00  0.00
ATOM    885  N   SER A  62      -8.439  -8.356 -22.371  1.00  0.00
ATOM    886  CA  SER A  62      -8.627  -9.359 -23.334  1.00  0.00
ATOM    887  C   SER A  62      -9.859 -10.167 -23.010  1.00  0.00
ATOM    888  O   SER A  62     -10.370 -10.948 -23.808  1.00  0.00
ATOM    889  CB  SER A  62      -7.401 -10.248 -23.395  1.00  0.00
ATOM    890  OG  SER A  62      -7.252 -10.980 -22.208  1.00  0.00
ATOM    896  N   VAL A  63     -10.373  -9.968 -21.820  1.00  0.00
ATOM    897  CA  VAL A  63     -11.456 -10.782 -21.466  1.00  0.00
ATOM    898  C   VAL A  63     -12.758 -10.121 -21.213  1.00  0.00
ATOM    899  O   VAL A  63     -13.654 -10.829 -20.686  1.00  0.00
ATOM    900  CB  VAL A  63     -11.069 -11.574 -20.203  1.00  0.00
ATOM    901  CG1 VAL A  63      -9.919 -12.524 -20.502  1.00  0.00
ATOM    902  CG2 VAL A  63     -10.699 -10.614 -19.083  1.00  0.00
ATOM    912  N   LYS A  64     -12.671  -8.842 -21.395  1.00  0.00
ATOM    913  CA  LYS A  64     -13.688  -7.976 -21.092  1.00  0.00
ATOM    914  C   LYS A  64     -14.922  -8.446 -21.695  1.00  0.00
ATOM    915  O   LYS A  64     -14.911  -8.712 -22.889  1.00  0.00
ATOM    916  CB  LYS A  64     -13.353  -6.562 -21.570  1.00  0.00
ATOM    917  CG  LYS A  64     -14.401  -5.514 -21.217  1.00  0.00
ATOM    918  CD  LYS A  64     -13.964  -4.125 -21.658  1.00  0.00
ATOM    919  CE  LYS A  64     -15.000  -3.074 -21.287  1.00  0.00
ATOM    920  NZ  LYS A  64     -14.586  -1.710 -21.713  1.00  0.00
ATOM    934  N   GLY A  65     -16.001  -8.531 -20.989  1.00  0.00
ATOM    935  CA  GLY A  65     -17.164  -8.859 -21.794  1.00  0.00
ATOM    936  C   GLY A  65     -17.479 -10.307 -22.076  1.00  0.00
ATOM    937  O   GLY A  65     -18.533 -10.626 -22.614  1.00  0.00
ATOM    941  N   ARG A  66     -16.589 -11.146 -21.742  1.00  0.00
ATOM    942  CA  ARG A  66     -16.723 -12.543 -21.736  1.00  0.00
ATOM    943  C   ARG A  66     -16.826 -12.901 -20.205  1.00  0.00
ATOM    944  O   ARG A  66     -17.603 -13.631 -19.586  1.00  0.00
ATOM    945  CB  ARG A  66     -15.538 -13.214 -22.412  1.00  0.00
ATOM    946  CG  ARG A  66     -15.410 -12.937 -23.902  1.00  0.00
ATOM    947  CD  ARG A  66     -14.202 -13.580 -24.479  1.00  0.00
ATOM    948  NE  ARG A  66     -14.064 -13.300 -25.899  1.00  0.00
ATOM    949  CZ  ARG A  66     -13.027 -13.699 -26.661  1.00  0.00
ATOM    950  NH1 ARG A  66     -12.049 -14.395 -26.126  1.00  0.00
ATOM    951  NH2 ARG A  66     -12.994 -13.392 -27.946  1.00  0.00
ATOM    965  N   PHE A  67     -16.049 -12.257 -19.405  1.00  0.00
ATOM    966  CA  PHE A  67     -16.066 -12.698 -17.972  1.00  0.00
ATOM    967  C   PHE A  67     -16.833 -11.710 -17.033  1.00  0.00
ATOM    968  O   PHE A  67     -16.735 -10.483 -17.159  1.00  0.00
ATOM    969  CB  PHE A  67     -14.634 -12.865 -17.461  1.00  0.00
ATOM    970  CG  PHE A  67     -13.852 -13.923 -18.187  1.00  0.00
ATOM    971  CD1 PHE A  67     -14.464 -14.733 -19.132  1.00  0.00
ATOM    972  CD2 PHE A  67     -12.504 -14.112 -17.925  1.00  0.00
ATOM    973  CE1 PHE A  67     -13.745 -15.707 -19.799  1.00  0.00
ATOM    974  CE2 PHE A  67     -11.783 -15.083 -18.590  1.00  0.00
ATOM    975  CZ  PHE A  67     -12.404 -15.882 -19.529  1.00  0.00
ATOM    985  N   THR A  68     -17.427 -12.321 -15.913  1.00  0.00
ATOM    986  CA  THR A  68     -18.144 -11.452 -14.975  1.00  0.00
ATOM    987  C   THR A  68     -17.677 -11.819 -13.575  1.00  0.00
ATOM    988  O   THR A  68     -17.496 -12.888 -13.076  1.00  0.00
ATOM    989  CB  THR A  68     -19.673 -11.601 -15.090  1.00  0.00
ATOM    990  OG1 THR A  68     -20.091 -11.255 -16.417  1.00  0.00
ATOM    991  CG2 THR A  68     -20.373 -10.694 -14.089  1.00  0.00
ATOM    999  N   ILE A  69     -17.388 -10.939 -12.851  1.00  0.00
ATOM   1000  CA  ILE A  69     -17.020 -11.259 -11.421  1.00  0.00
ATOM   1001  C   ILE A  69     -18.134 -10.847 -10.425  1.00  0.00
ATOM   1002  O   ILE A  69     -18.859  -9.864 -10.614  1.00  0.00
ATOM   1003  CB  ILE A  69     -15.709 -10.561 -11.018  1.00  0.00
ATOM   1004  CG1 ILE A  69     -14.516 -11.223 -11.710  1.00  0.00
ATOM   1005  CG2 ILE A  69     -15.534 -10.589  -9.507  1.00  0.00
ATOM   1006  CD1 ILE A  69     -14.281 -12.655 -11.286  1.00  0.00
ATOM   1018  N   SER A  70     -18.292 -11.719  -9.325  1.00  0.00
ATOM   1019  CA  SER A  70     -19.309 -11.277  -8.362  1.00  0.00
ATOM   1020  C   SER A  70     -18.808 -11.718  -6.997  1.00  0.00
ATOM   1021  O   SER A  70     -18.431 -12.787  -6.581  1.00  0.00
ATOM   1022  CB  SER A  70     -20.669 -11.879  -8.660  1.00  0.00
ATOM   1023  OG  SER A  70     -21.616 -11.477  -7.710  1.00  0.00
ATOM   1029  N   ARG A  71     -19.006 -10.901  -6.126  1.00  0.00
ATOM   1030  CA  ARG A  71     -18.633 -11.184  -4.754  1.00  0.00
ATOM   1031  C   ARG A  71     -19.839 -11.385  -3.774  1.00  0.00
ATOM   1032  O   ARG A  71     -20.961 -10.880  -3.989  1.00  0.00
ATOM   1033  CB  ARG A  71     -17.754 -10.053  -4.243  1.00  0.00
ATOM   1034  CG  ARG A  71     -17.175 -10.272  -2.853  1.00  0.00
ATOM   1035  CD  ARG A  71     -16.156  -9.246  -2.515  1.00  0.00
ATOM   1036  NE  ARG A  71     -15.651  -9.408  -1.162  1.00  0.00
ATOM   1037  CZ  ARG A  71     -14.575 -10.149  -0.830  1.00  0.00
ATOM   1038  NH1 ARG A  71     -13.905 -10.789  -1.763  1.00  0.00
ATOM   1039  NH2 ARG A  71     -14.195 -10.234   0.432  1.00  0.00
ATOM   1053  N   ASP A  72     -19.571 -12.226  -2.679  1.00  0.00
ATOM   1054  CA  ASP A  72     -20.646 -12.338  -1.681  1.00  0.00
ATOM   1055  C   ASP A  72     -20.022 -12.038  -0.370  1.00  0.00
ATOM   1056  O   ASP A  72     -19.157 -12.787   0.148  1.00  0.00
ATOM   1057  CB  ASP A  72     -21.285 -13.729  -1.659  1.00  0.00
ATOM   1058  CG  ASP A  72     -22.389 -13.856  -0.618  1.00  0.00
ATOM   1059  OD1 ASP A  72     -22.283 -13.232   0.412  1.00  0.00
ATOM   1060  OD2 ASP A  72     -23.327 -14.577  -0.861  1.00  0.00
ATOM   1065  N   ASN A  73     -20.230 -10.836   0.086  1.00  0.00
ATOM   1066  CA  ASN A  73     -19.495 -10.532   1.244  1.00  0.00
ATOM   1067  C   ASN A  73     -19.811 -11.306   2.469  1.00  0.00
ATOM   1068  O   ASN A  73     -18.926 -11.533   3.298  1.00  0.00
ATOM   1069  CB  ASN A  73     -19.642  -9.050   1.534  1.00  0.00
ATOM   1070  CG  ASN A  73     -18.846  -8.194   0.587  1.00  0.00
ATOM   1071  OD1 ASN A  73     -17.878  -8.659  -0.024  1.00  0.00
ATOM   1072  ND2 ASN A  73     -19.235  -6.952   0.456  1.00  0.00
ATOM   1079  N   ALA A  74     -21.045 -11.719   2.534  1.00  0.00
ATOM   1080  CA  ALA A  74     -21.491 -12.363   3.768  1.00  0.00
ATOM   1081  C   ALA A  74     -20.706 -13.734   3.791  1.00  0.00
ATOM   1082  O   ALA A  74     -20.202 -14.218   4.811  1.00  0.00
ATOM   1083  CB  ALA A  74     -23.074 -12.454   3.689  1.00  0.00
ATOM   1089  N   LYS A  75     -20.577 -14.341   2.555  1.00  0.00
ATOM   1090  CA  LYS A  75     -20.072 -15.694   2.638  1.00  0.00
ATOM   1091  C   LYS A  75     -18.484 -15.735   2.386  1.00  0.00
ATOM   1092  O   LYS A  75     -17.809 -16.784   2.464  1.00  0.00
ATOM   1093  CB  LYS A  75     -20.823 -16.571   1.634  1.00  0.00
ATOM   1094  CG  LYS A  75     -22.311 -16.723   1.922  1.00  0.00
ATOM   1095  CD  LYS A  75     -22.980 -17.633   0.903  1.00  0.00
ATOM   1096  CE  LYS A  75     -24.466 -17.790   1.191  1.00  0.00
ATOM   1097  NZ  LYS A  75     -25.141 -18.651   0.182  1.00  0.00
ATOM   1111  N   ASN A  76     -17.883 -14.604   2.169  1.00  0.00
ATOM   1112  CA  ASN A  76     -16.541 -14.439   1.826  1.00  0.00
ATOM   1113  C   ASN A  76     -16.219 -15.230   0.536  1.00  0.00
ATOM   1114  O   ASN A  76     -15.304 -16.035   0.220  1.00  0.00
ATOM   1115  CB  ASN A  76     -15.663 -14.860   2.990  1.00  0.00
ATOM   1116  CG  ASN A  76     -15.807 -13.952   4.179  1.00  0.00
ATOM   1117  OD1 ASN A  76     -16.462 -14.301   5.167  1.00  0.00
ATOM   1118  ND2 ASN A  76     -15.203 -12.792   4.105  1.00  0.00
ATOM   1125  N   THR A  77     -17.258 -15.056  -0.435  1.00  0.00
ATOM   1126  CA  THR A  77     -16.961 -15.757  -1.651  1.00  0.00
ATOM   1127  C   THR A  77     -16.854 -14.897  -2.909  1.00  0.00
ATOM   1128  O   THR A  77     -17.432 -13.919  -3.305  1.00  0.00
ATOM   1129  CB  THR A  77     -18.025 -16.847  -1.881  1.00  0.00
ATOM   1130  OG1 THR A  77     -19.314 -16.237  -2.019  1.00  0.00
ATOM   1131  CG2 THR A  77     -18.050 -17.820  -0.713  1.00  0.00
ATOM   1139  N   VAL A  78     -16.103 -15.437  -3.827  1.00  0.00
ATOM   1140  CA  VAL A  78     -16.032 -14.679  -5.024  1.00  0.00
ATOM   1141  C   VAL A  78     -16.448 -15.516  -6.278  1.00  0.00
ATOM   1142  O   VAL A  78     -16.096 -16.640  -6.561  1.00  0.00
ATOM   1143  CB  VAL A  78     -14.598 -14.143  -5.189  1.00  0.00
ATOM   1144  CG1 VAL A  78     -14.461 -13.384  -6.501  1.00  0.00
ATOM   1145  CG2 VAL A  78     -14.239 -13.252  -4.010  1.00  0.00
ATOM   1155  N   TYR A  79     -17.256 -15.147  -7.080  1.00  0.00
ATOM   1156  CA  TYR A  79     -17.390 -16.027  -8.202  1.00  0.00
ATOM   1157  C   TYR A  79     -16.933 -15.367  -9.557  1.00  0.00
ATOM   1158  O   TYR A  79     -16.952 -14.209  -9.914  1.00  0.00
ATOM   1159  CB  TYR A  79     -18.843 -16.502  -8.284  1.00  0.00
ATOM   1160  CG  TYR A  79     -19.291 -17.307  -7.085  1.00  0.00
ATOM   1161  CD1 TYR A  79     -19.572 -16.668  -5.886  1.00  0.00
ATOM   1162  CD2 TYR A  79     -19.420 -18.684  -7.183  1.00  0.00
ATOM   1163  CE1 TYR A  79     -19.981 -17.404  -4.791  1.00  0.00
ATOM   1164  CE2 TYR A  79     -19.829 -19.420  -6.088  1.00  0.00
ATOM   1165  CZ  TYR A  79     -20.109 -18.785  -4.896  1.00  0.00
ATOM   1166  OH  TYR A  79     -20.516 -19.517  -3.805  1.00  0.00
ATOM   1176  N   LEU A  80     -16.442 -16.181 -10.474  1.00  0.00
ATOM   1177  CA  LEU A  80     -16.097 -15.632 -11.756  1.00  0.00
ATOM   1178  C   LEU A  80     -16.941 -16.320 -12.852  1.00  0.00
ATOM   1179  O   LEU A  80     -17.055 -17.532 -13.025  1.00  0.00
ATOM   1180  CB  LEU A  80     -14.599 -15.819 -12.024  1.00  0.00
ATOM   1181  CG  LEU A  80     -14.069 -15.180 -13.314  1.00  0.00
ATOM   1182  CD1 LEU A  80     -12.548 -15.127 -13.267  1.00  0.00
ATOM   1183  CD2 LEU A  80     -14.551 -15.982 -14.514  1.00  0.00
ATOM   1195  N   GLN A  81     -17.679 -15.658 -13.623  1.00  0.00
ATOM   1196  CA  GLN A  81     -18.404 -16.414 -14.611  1.00  0.00
ATOM   1197  C   GLN A  81     -17.891 -16.236 -16.017  1.00  0.00
ATOM   1198  O   GLN A  81     -17.683 -15.208 -16.619  1.00  0.00
ATOM   1199  CB  GLN A  81     -19.887 -16.040 -14.561  1.00  0.00
ATOM   1200  CG  GLN A  81     -20.772 -16.879 -15.467  1.00  0.00
ATOM   1201  CD  GLN A  81     -22.246 -16.571 -15.282  1.00  0.00
ATOM   1202  OE1 GLN A  81     -22.725 -16.412 -14.155  1.00  0.00
ATOM   1203  NE2 GLN A  81     -22.975 -16.484 -16.389  1.00  0.00
ATOM   1212  N   MET A  82     -17.598 -17.367 -16.655  1.00  0.00
ATOM   1213  CA  MET A  82     -17.110 -17.096 -17.923  1.00  0.00
ATOM   1214  C   MET A  82     -18.135 -17.410 -19.029  1.00  0.00
ATOM   1215  O   MET A  82     -18.787 -18.446 -19.075  1.00  0.00
ATOM   1216  CB  MET A  82     -15.815 -17.882 -18.120  1.00  0.00
ATOM   1217  CG  MET A  82     -14.728 -17.569 -17.103  1.00  0.00
ATOM   1218  SD  MET A  82     -13.200 -18.475 -17.416  1.00  0.00
ATOM   1219  CE  MET A  82     -12.198 -17.938 -16.033  1.00  0.00
ATOM   1229  N   ASN A  83     -18.426 -16.470 -19.971  1.00  0.00
ATOM   1230  CA  ASN A  83     -19.388 -16.824 -20.929  1.00  0.00
ATOM   1231  C   ASN A  83     -18.563 -16.865 -22.229  1.00  0.00
ATOM   1232  O   ASN A  83     -17.684 -16.045 -22.508  1.00  0.00
ATOM   1233  CB  ASN A  83     -20.544 -15.842 -20.971  1.00  0.00
ATOM   1234  CG  ASN A  83     -21.321 -15.810 -19.685  1.00  0.00
ATOM   1235  OD1 ASN A  83     -21.694 -16.857 -19.143  1.00  0.00
ATOM   1236  ND2 ASN A  83     -21.573 -14.628 -19.183  1.00  0.00
ATOM   1243  N   SER A  84     -18.985 -17.621 -23.018  1.00  0.00
ATOM   1244  CA  SER A  84     -18.499 -17.903 -24.309  1.00  0.00
ATOM   1245  C   SER A  84     -17.087 -18.269 -24.509  1.00  0.00
ATOM   1246  O   SER A  84     -16.305 -17.478 -25.123  1.00  0.00
ATOM   1247  CB  SER A  84     -18.787 -16.693 -25.176  1.00  0.00
ATOM   1248  OG  SER A  84     -20.163 -16.445 -25.252  1.00  0.00
ATOM   1254  N   LEU A  85     -16.740 -19.391 -23.834  1.00  0.00
ATOM   1255  CA  LEU A  85     -15.328 -19.742 -23.770  1.00  0.00
ATOM   1256  C   LEU A  85     -14.655 -20.027 -25.131  1.00  0.00
ATOM   1257  O   LEU A  85     -15.139 -20.523 -26.142  1.00  0.00
ATOM   1258  CB  LEU A  85     -15.168 -20.971 -22.865  1.00  0.00
ATOM   1259  CG  LEU A  85     -15.017 -20.679 -21.367  1.00  0.00
ATOM   1260  CD1 LEU A  85     -16.334 -20.148 -20.818  1.00  0.00
ATOM   1261  CD2 LEU A  85     -14.594 -21.948 -20.642  1.00  0.00
ATOM   1273  N   LYS A  86     -13.407 -19.634 -25.201  1.00  0.00
ATOM   1274  CA  LYS A  86     -12.766 -19.816 -26.536  1.00  0.00
ATOM   1275  C   LYS A  86     -11.639 -20.650 -26.183  1.00  0.00
ATOM   1276  O   LYS A  86     -11.241 -20.435 -25.055  1.00  0.00
ATOM   1277  CB  LYS A  86     -12.311 -18.519 -27.208  1.00  0.00
ATOM   1278  CG  LYS A  86     -13.432 -17.525 -27.481  1.00  0.00
ATOM   1279  CD  LYS A  86     -14.379 -18.043 -28.553  1.00  0.00
ATOM   1280  CE  LYS A  86     -15.450 -17.015 -28.889  1.00  0.00
ATOM   1281  NZ  LYS A  86     -16.415 -17.527 -29.899  1.00  0.00
ATOM   1295  N   PRO A  87     -11.119 -21.406 -27.186  1.00  0.00
ATOM   1296  CA  PRO A  87     -10.039 -22.442 -27.191  1.00  0.00
ATOM   1297  C   PRO A  87      -8.842 -21.903 -26.645  1.00  0.00
ATOM   1298  O   PRO A  87      -8.123 -22.744 -26.150  1.00  0.00
ATOM   1299  CB  PRO A  87      -9.833 -22.802 -28.665  1.00  0.00
ATOM   1300  CG  PRO A  87     -11.201 -22.723 -29.255  1.00  0.00
ATOM   1301  CD  PRO A  87     -11.839 -21.548 -28.562  1.00  0.00
ATOM   1309  N   GLU A  88      -8.673 -20.603 -26.714  1.00  0.00
ATOM   1310  CA  GLU A  88      -7.547 -19.887 -26.279  1.00  0.00
ATOM   1311  C   GLU A  88      -7.556 -19.561 -24.862  1.00  0.00
ATOM   1312  O   GLU A  88      -6.582 -19.086 -24.319  1.00  0.00
ATOM   1313  CB  GLU A  88      -7.419 -18.591 -27.083  1.00  0.00
ATOM   1314  CG  GLU A  88      -7.127 -18.796 -28.563  1.00  0.00
ATOM   1315  CD  GLU A  88      -7.038 -17.503 -29.326  1.00  0.00
ATOM   1316  OE1 GLU A  88      -7.245 -16.471 -28.735  1.00  0.00
ATOM   1317  OE2 GLU A  88      -6.762 -17.548 -30.502  1.00  0.00
ATOM   1324  N   ASP A  89      -8.687 -19.821 -24.221  1.00  0.00
ATOM   1325  CA  ASP A  89      -8.893 -19.634 -22.833  1.00  0.00
ATOM   1326  C   ASP A  89      -8.361 -20.956 -22.179  1.00  0.00
ATOM   1327  O   ASP A  89      -8.362 -21.067 -20.971  1.00  0.00
ATOM   1328  CB  ASP A  89     -10.369 -19.378 -22.521  1.00  0.00
ATOM   1329  CG  ASP A  89     -10.865 -18.042 -23.059  1.00  0.00
ATOM   1330  OD1 ASP A  89     -10.130 -17.086 -22.989  1.00  0.00
ATOM   1331  OD2 ASP A  89     -11.975 -17.992 -23.534  1.00  0.00
ATOM   1336  N   THR A  90      -7.768 -21.960 -22.942  1.00  0.00
ATOM   1337  CA  THR A  90      -7.428 -23.010 -21.985  1.00  0.00
ATOM   1338  C   THR A  90      -6.217 -22.578 -20.940  1.00  0.00
ATOM   1339  O   THR A  90      -5.038 -22.323 -21.202  1.00  0.00
ATOM   1340  CB  THR A  90      -7.056 -24.284 -22.766  1.00  0.00
ATOM   1341  OG1 THR A  90      -6.778 -25.347 -21.845  1.00  0.00
ATOM   1342  CG2 THR A  90      -5.832 -24.037 -23.635  1.00  0.00
ATOM   1350  N   ALA A  91      -6.472 -22.771 -19.712  1.00  0.00
ATOM   1351  CA  ALA A  91      -5.383 -22.249 -18.870  1.00  0.00
ATOM   1352  C   ALA A  91      -5.436 -22.713 -17.307  1.00  0.00
ATOM   1353  O   ALA A  91      -6.323 -23.298 -16.692  1.00  0.00
ATOM   1354  CB  ALA A  91      -5.140 -20.924 -18.894  1.00  0.00
ATOM   1360  N   VAL A  92      -4.426 -22.611 -16.558  1.00  0.00
ATOM   1361  CA  VAL A  92      -4.773 -22.901 -15.156  1.00  0.00
ATOM   1362  C   VAL A  92      -5.287 -21.624 -14.351  1.00  0.00
ATOM   1363  O   VAL A  92      -4.795 -20.504 -14.302  1.00  0.00
ATOM   1364  CB  VAL A  92      -3.538 -23.494 -14.451  1.00  0.00
ATOM   1365  CG1 VAL A  92      -3.886 -23.916 -13.033  1.00  0.00
ATOM   1366  CG2 VAL A  92      -3.003 -24.674 -15.249  1.00  0.00
ATOM   1376  N   TYR A  93      -6.413 -21.740 -13.732  1.00  0.00
ATOM   1377  CA  TYR A  93      -6.839 -20.608 -13.029  1.00  0.00
ATOM   1378  C   TYR A  93      -6.522 -20.750 -11.538  1.00  0.00
ATOM   1379  O   TYR A  93      -6.536 -21.669 -10.781  1.00  0.00
ATOM   1380  CB  TYR A  93      -8.335 -20.388 -13.263  1.00  0.00
ATOM   1381  CG  TYR A  93      -8.677 -19.976 -14.679  1.00  0.00
ATOM   1382  CD1 TYR A  93      -9.390 -20.839 -15.498  1.00  0.00
ATOM   1383  CD2 TYR A  93      -8.278 -18.737 -15.156  1.00  0.00
ATOM   1384  CE1 TYR A  93      -9.703 -20.463 -16.791  1.00  0.00
ATOM   1385  CE2 TYR A  93      -8.589 -18.362 -16.449  1.00  0.00
ATOM   1386  CZ  TYR A  93      -9.299 -19.220 -17.264  1.00  0.00
ATOM   1387  OH  TYR A  93      -9.610 -18.846 -18.551  1.00  0.00
ATOM   1397  N   TYR A  94      -6.138 -19.585 -11.029  1.00  0.00
ATOM   1398  CA  TYR A  94      -5.850 -19.583  -9.587  1.00  0.00
ATOM   1399  C   TYR A  94      -6.683 -18.454  -8.879  1.00  0.00
ATOM   1400  O   TYR A  94      -7.154 -17.443  -9.346  1.00  0.00
ATOM   1401  CB  TYR A  94      -4.350 -19.398  -9.343  1.00  0.00
ATOM   1402  CG  TYR A  94      -3.523 -20.621  -9.671  1.00  0.00
ATOM   1403  CD1 TYR A  94      -3.012 -20.790 -10.949  1.00  0.00
ATOM   1404  CD2 TYR A  94      -3.277 -21.574  -8.694  1.00  0.00
ATOM   1405  CE1 TYR A  94      -2.256 -21.906 -11.250  1.00  0.00
ATOM   1406  CE2 TYR A  94      -2.521 -22.691  -8.994  1.00  0.00
ATOM   1407  CZ  TYR A  94      -2.012 -22.859 -10.265  1.00  0.00
ATOM   1408  OH  TYR A  94      -1.260 -23.972 -10.565  1.00  0.00
ATOM   1418  N   CYS A  95      -6.883 -18.540  -7.650  1.00  0.00
ATOM   1419  CA  CYS A  95      -7.568 -17.481  -6.968  1.00  0.00
ATOM   1420  C   CYS A  95      -6.617 -16.812  -6.011  1.00  0.00
ATOM   1421  O   CYS A  95      -5.721 -17.343  -5.345  1.00  0.00
ATOM   1422  CB  CYS A  95      -8.783 -18.014  -6.207  1.00  0.00
ATOM   1423  SG  CYS A  95     -10.016 -18.819  -7.257  1.00  0.00
ATOM   1429  N   ALA A  96      -6.945 -15.606  -5.742  1.00  0.00
ATOM   1430  CA  ALA A  96      -6.069 -15.008  -4.825  1.00  0.00
ATOM   1431  C   ALA A  96      -6.757 -14.009  -3.946  1.00  0.00
ATOM   1432  O   ALA A  96      -7.640 -13.214  -4.182  1.00  0.00
ATOM   1433  CB  ALA A  96      -4.766 -14.239  -5.611  1.00  0.00
ATOM   1439  N   ALA A  97      -6.106 -13.856  -2.768  1.00  0.00
ATOM   1440  CA  ALA A  97      -6.718 -12.934  -1.936  1.00  0.00
ATOM   1441  C   ALA A  97      -5.686 -12.138  -1.198  1.00  0.00
ATOM   1442  O   ALA A  97      -4.604 -12.484  -0.739  1.00  0.00
ATOM   1443  CB  ALA A  97      -7.647 -13.584  -0.909  1.00  0.00
ATOM   1449  N   SER A  98      -6.087 -10.870  -1.014  1.00  0.00
ATOM   1450  CA  SER A  98      -5.125 -10.119  -0.329  1.00  0.00
ATOM   1451  C   SER A  98      -5.707  -9.280   0.714  1.00  0.00
ATOM   1452  O   SER A  98      -6.742  -8.674   0.806  1.00  0.00
ATOM   1453  CB  SER A  98      -4.359  -9.250  -1.307  1.00  0.00
ATOM   1454  OG  SER A  98      -3.699 -10.033  -2.264  1.00  0.00
ATOM   1460  N   VAL A  99      -4.943  -8.974   1.565  1.00  0.00
ATOM   1461  CA  VAL A  99      -5.524  -8.154   2.557  1.00  0.00
ATOM   1462  C   VAL A  99      -4.746  -6.805   2.589  1.00  0.00
ATOM   1463  O   VAL A  99      -3.564  -6.486   2.125  1.00  0.00
ATOM   1464  CB  VAL A  99      -5.471  -8.860   3.924  1.00  0.00
ATOM   1465  CG1 VAL A  99      -6.085  -7.981   5.003  1.00  0.00
ATOM   1466  CG2 VAL A  99      -6.191 -10.198   3.845  1.00  0.00
ATOM   1476  N   TYR A 100      -5.494  -5.826   2.671  1.00  0.00
ATOM   1477  CA  TYR A 100      -4.776  -4.605   2.739  1.00  0.00
ATOM   1478  C   TYR A 100      -5.190  -4.085   3.910  1.00  0.00
ATOM   1479  O   TYR A 100      -6.228  -4.473   4.415  1.00  0.00
ATOM   1480  CB  TYR A 100      -5.059  -3.635   1.589  1.00  0.00
ATOM   1481  CG  TYR A 100      -4.394  -4.022   0.287  1.00  0.00
ATOM   1482  CD1 TYR A 100      -4.810  -5.157  -0.394  1.00  0.00
ATOM   1483  CD2 TYR A 100      -3.367  -3.242  -0.226  1.00  0.00
ATOM   1484  CE1 TYR A 100      -4.201  -5.510  -1.584  1.00  0.00
ATOM   1485  CE2 TYR A 100      -2.759  -3.596  -1.415  1.00  0.00
ATOM   1486  CZ  TYR A 100      -3.174  -4.725  -2.093  1.00  0.00
ATOM   1487  OH  TYR A 100      -2.568  -5.077  -3.278  1.00  0.00
ATOM   1497  N   TRP A 101      -4.237  -3.529   4.547  1.00  0.00
ATOM   1498  CA  TRP A 101      -4.456  -2.920   5.798  1.00  0.00
ATOM   1499  C   TRP A 101      -4.222  -1.652   5.562  1.00  0.00
ATOM   1500  O   TRP A 101      -3.149  -1.276   5.203  1.00  0.00
ATOM   1501  CB  TRP A 101      -3.532  -3.407   6.915  1.00  0.00
ATOM   1502  CG  TRP A 101      -3.737  -4.847   7.278  1.00  0.00
ATOM   1503  CD1 TRP A 101      -3.233  -5.930   6.624  1.00  0.00
ATOM   1504  CD2 TRP A 101      -4.506  -5.369   8.387  1.00  0.00
ATOM   1505  NE1 TRP A 101      -3.634  -7.087   7.246  1.00  0.00
ATOM   1506  CE2 TRP A 101      -4.413  -6.762   8.328  1.00  0.00
ATOM   1507  CE3 TRP A 101      -5.254  -4.775   9.411  1.00  0.00
ATOM   1508  CZ2 TRP A 101      -5.041  -7.580   9.254  1.00  0.00
ATOM   1509  CZ3 TRP A 101      -5.884  -5.595  10.341  1.00  0.00
ATOM   1510  CH2 TRP A 101      -5.780  -6.961  10.264  1.00  0.00
ATOM   1521  N   LEU A 102      -4.915  -0.992   6.042  1.00  0.00
ATOM   1522  CA  LEU A 102      -4.621   0.291   5.891  1.00  0.00
ATOM   1523  C   LEU A 102      -3.955   1.130   6.838  1.00  0.00
ATOM   1524  O   LEU A 102      -4.074   1.162   8.026  1.00  0.00
ATOM   1525  CB  LEU A 102      -5.962   0.963   5.570  1.00  0.00
ATOM   1526  CG  LEU A 102      -6.697   0.425   4.336  1.00  0.00
ATOM   1527  CD1 LEU A 102      -8.010   1.173   4.159  1.00  0.00
ATOM   1528  CD2 LEU A 102      -5.810   0.580   3.109  1.00  0.00
ATOM   1540  N   TYR A 103      -2.927   1.597   6.161  1.00  0.00
ATOM   1541  CA  TYR A 103      -2.061   2.761   6.450  1.00  0.00
ATOM   1542  C   TYR A 103      -1.402   3.477   4.828  1.00  0.00
ATOM   1543  O   TYR A 103      -0.163   3.255   4.764  1.00  0.00
ATOM   1544  CB  TYR A 103      -0.984   2.270   7.422  1.00  0.00
ATOM   1545  CG  TYR A 103      -0.164   3.382   8.035  1.00  0.00
ATOM   1546  CD1 TYR A 103      -0.795   4.435   8.681  1.00  0.00
ATOM   1547  CD2 TYR A 103       1.221   3.350   7.953  1.00  0.00
ATOM   1548  CE1 TYR A 103      -0.044   5.451   9.242  1.00  0.00
ATOM   1549  CE2 TYR A 103       1.970   4.366   8.513  1.00  0.00
ATOM   1550  CZ  TYR A 103       1.342   5.413   9.155  1.00  0.00
ATOM   1551  OH  TYR A 103       2.089   6.425   9.714  1.00  0.00
ATOM   1561  N   TYR A 104      -1.987   4.263   3.885  1.00  0.00
ATOM   1562  CA  TYR A 104      -1.357   4.655   2.553  1.00  0.00
ATOM   1563  C   TYR A 104      -1.436   3.306   1.847  1.00  0.00
ATOM   1564  O   TYR A 104      -2.134   3.489   0.846  1.00  0.00
ATOM   1565  CB  TYR A 104       0.075   5.183   2.656  1.00  0.00
ATOM   1566  CG  TYR A 104       0.198   6.468   3.444  1.00  0.00
ATOM   1567  CD1 TYR A 104       0.514   6.425   4.795  1.00  0.00
ATOM   1568  CD2 TYR A 104      -0.006   7.688   2.818  1.00  0.00
ATOM   1569  CE1 TYR A 104       0.626   7.599   5.515  1.00  0.00
ATOM   1570  CE2 TYR A 104       0.106   8.861   3.539  1.00  0.00
ATOM   1571  CZ  TYR A 104       0.421   8.820   4.881  1.00  0.00
ATOM   1572  OH  TYR A 104       0.532   9.988   5.598  1.00  0.00
ATOM   1582  N   GLN A 105      -0.918   1.896   1.948  1.00  0.00
ATOM   1583  CA  GLN A 105      -2.138   1.298   1.143  1.00  0.00
ATOM   1584  C   GLN A 105      -1.622   0.061   2.066  1.00  0.00
ATOM   1585  O   GLN A 105      -0.500   0.413   2.494  1.00  0.00
ATOM   1586  CB  GLN A 105      -2.043   1.153  -0.378  1.00  0.00
ATOM   1587  CG  GLN A 105      -3.312   0.639  -1.036  1.00  0.00
ATOM   1588  CD  GLN A 105      -3.197   0.581  -2.548  1.00  0.00
ATOM   1589  OE1 GLN A 105      -2.484  -0.262  -3.099  1.00  0.00
ATOM   1590  NE2 GLN A 105      -3.902   1.478  -3.228  1.00  0.00
ATOM   1599  N   ARG A 106      -1.994  -1.012   2.741  1.00  0.00
ATOM   1600  CA  ARG A 106      -0.557  -1.689   2.991  1.00  0.00
ATOM   1601  C   ARG A 106      -0.705  -3.094   2.442  1.00  0.00
ATOM   1602  O   ARG A 106      -1.683  -3.808   2.911  1.00  0.00
ATOM   1603  CB  ARG A 106      -0.146  -1.767   4.454  1.00  0.00
ATOM   1604  CG  ARG A 106       1.242  -2.337   4.699  1.00  0.00
ATOM   1605  CD  ARG A 106       1.629  -2.246   6.130  1.00  0.00
ATOM   1606  NE  ARG A 106       2.950  -2.804   6.371  1.00  0.00
ATOM   1607  CZ  ARG A 106       3.548  -2.861   7.577  1.00  0.00
ATOM   1608  NH1 ARG A 106       2.931  -2.392   8.640  1.00  0.00
ATOM   1609  NH2 ARG A 106       4.753  -3.389   7.693  1.00  0.00
ATOM   1623  N   TYR A 107       0.228  -3.785   1.941  1.00  0.00
ATOM   1624  CA  TYR A 107      -0.411  -5.076   1.199  1.00  0.00
ATOM   1625  C   TYR A 107       0.065  -6.326   1.829  1.00  0.00
ATOM   1626  O   TYR A 107       1.163  -6.833   1.764  1.00  0.00
ATOM   1627  CB  TYR A 107      -0.071  -5.156  -0.291  1.00  0.00
ATOM   1628  CG  TYR A 107       1.398  -5.383  -0.570  1.00  0.00
ATOM   1629  CD1 TYR A 107       1.893  -6.674  -0.674  1.00  0.00
ATOM   1630  CD2 TYR A 107       2.251  -4.299  -0.721  1.00  0.00
ATOM   1631  CE1 TYR A 107       3.236  -6.882  -0.929  1.00  0.00
ATOM   1632  CE2 TYR A 107       3.593  -4.506  -0.976  1.00  0.00
ATOM   1633  CZ  TYR A 107       4.086  -5.792  -1.079  1.00  0.00
ATOM   1634  OH  TYR A 107       5.421  -5.998  -1.333  1.00  0.00
ATOM   1644  N   SER A 108      -0.650  -7.097   1.832  1.00  0.00
ATOM   1645  CA  SER A 108      -0.083  -8.002   2.576  1.00  0.00
ATOM   1646  C   SER A 108      -0.247  -9.396   1.866  1.00  0.00
ATOM   1647  O   SER A 108      -0.660  -9.609   0.651  1.00  0.00
ATOM   1648  CB  SER A 108      -0.723  -7.943   3.950  1.00  0.00
ATOM   1649  OG  SER A 108      -0.044  -8.769   4.855  1.00  0.00
ATOM   1655  N   HIS A 109       0.152 -10.343   2.631  1.00  0.00
ATOM   1656  CA  HIS A 109       0.105 -11.497   2.131  1.00  0.00
ATOM   1657  C   HIS A 109      -1.208 -11.562   1.716  1.00  0.00
ATOM   1658  O   HIS A 109      -2.277 -11.230   2.262  1.00  0.00
ATOM   1659  CB  HIS A 109       0.469 -12.589   3.142  1.00  0.00
ATOM   1660  CG  HIS A 109       1.876 -12.499   3.647  1.00  0.00
ATOM   1661  ND1 HIS A 109       2.969 -12.775   2.853  1.00  0.00
ATOM   1662  CD2 HIS A 109       2.367 -12.162   4.862  1.00  0.00
ATOM   1663  CE1 HIS A 109       4.074 -12.613   3.560  1.00  0.00
ATOM   1664  NE2 HIS A 109       3.736 -12.242   4.781  1.00  0.00
ATOM   1672  N   PRO A 110      -0.882 -12.104   0.572  1.00  0.00
ATOM   1673  CA  PRO A 110      -1.582 -12.641  -0.374  1.00  0.00
ATOM   1674  C   PRO A 110      -1.820 -14.156  -0.126  1.00  0.00
ATOM   1675  O   PRO A 110      -0.962 -14.901   0.370  1.00  0.00
ATOM   1676  CB  PRO A 110      -0.674 -12.345  -1.573  1.00  0.00
ATOM   1677  CG  PRO A 110       0.648 -12.908  -1.178  1.00  0.00
ATOM   1678  CD  PRO A 110       0.860 -12.415   0.229  1.00  0.00
ATOM   1686  N   TYR A 111      -2.888 -14.636  -0.603  1.00  0.00
ATOM   1687  CA  TYR A 111      -3.175 -15.990  -0.423  1.00  0.00
ATOM   1688  C   TYR A 111      -3.583 -16.721  -1.706  1.00  0.00
ATOM   1689  O   TYR A 111      -4.248 -16.252  -2.644  1.00  0.00
ATOM   1690  CB  TYR A 111      -4.266 -16.115   0.642  1.00  0.00
ATOM   1691  CG  TYR A 111      -3.880 -15.530   1.982  1.00  0.00
ATOM   1692  CD1 TYR A 111      -4.183 -14.209   2.276  1.00  0.00
ATOM   1693  CD2 TYR A 111      -3.225 -16.316   2.919  1.00  0.00
ATOM   1694  CE1 TYR A 111      -3.831 -13.675   3.501  1.00  0.00
ATOM   1695  CE2 TYR A 111      -2.873 -15.782   4.143  1.00  0.00
ATOM   1696  CZ  TYR A 111      -3.173 -14.467   4.435  1.00  0.00
ATOM   1697  OH  TYR A 111      -2.823 -13.936   5.655  1.00  0.00
ATOM   1707  N   TRP A 112      -3.060 -17.935  -1.873  1.00  0.00
ATOM   1708  CA  TRP A 112      -3.470 -18.433  -3.137  1.00  0.00
ATOM   1709  C   TRP A 112      -4.230 -19.762  -2.986  1.00  0.00
ATOM   1710  O   TRP A 112      -3.869 -20.609  -2.108  1.00  0.00
ATOM   1711  CB  TRP A 112      -2.249 -18.614  -4.040  1.00  0.00
ATOM   1712  CG  TRP A 112      -1.432 -17.368  -4.198  1.00  0.00
ATOM   1713  CD1 TRP A 112      -1.686 -16.327  -5.041  1.00  0.00
ATOM   1714  CD2 TRP A 112      -0.217 -17.022  -3.489  1.00  0.00
ATOM   1715  NE1 TRP A 112      -0.717 -15.364  -4.908  1.00  0.00
ATOM   1716  CE2 TRP A 112       0.189 -15.771  -3.962  1.00  0.00
ATOM   1717  CE3 TRP A 112       0.546 -17.664  -2.507  1.00  0.00
ATOM   1718  CZ2 TRP A 112       1.330 -15.143  -3.488  1.00  0.00
ATOM   1719  CZ3 TRP A 112       1.690 -17.033  -2.030  1.00  0.00
ATOM   1720  CH2 TRP A 112       2.070 -15.806  -2.508  1.00  0.00
ATOM   1731  N   GLY A 113      -5.072 -20.051  -3.931  1.00  0.00
ATOM   1732  CA  GLY A 113      -5.616 -21.335  -3.933  1.00  0.00
ATOM   1733  C   GLY A 113      -4.754 -22.248  -4.711  1.00  0.00
ATOM   1734  O   GLY A 113      -3.731 -21.947  -5.374  1.00  0.00
ATOM   1738  N   GLN A 114      -5.341 -23.364  -4.641  1.00  0.00
ATOM   1739  CA  GLN A 114      -4.986 -24.352  -5.352  1.00  0.00
ATOM   1740  C   GLN A 114      -5.473 -23.836  -6.660  1.00  0.00
ATOM   1741  O   GLN A 114      -6.364 -22.974  -6.660  1.00  0.00
ATOM   1742  CB  GLN A 114      -5.628 -25.662  -4.887  1.00  0.00
ATOM   1743  CG  GLN A 114      -5.165 -26.131  -3.518  1.00  0.00
ATOM   1744  CD  GLN A 114      -5.810 -27.441  -3.106  1.00  0.00
ATOM   1745  OE1 GLN A 114      -7.038 -27.551  -3.042  1.00  0.00
ATOM   1746  NE2 GLN A 114      -4.985 -28.443  -2.827  1.00  0.00
ATOM   1755  N   GLY A 115      -4.951 -24.342  -7.765  1.00  0.00
ATOM   1756  CA  GLY A 115      -5.446 -24.023  -9.087  1.00  0.00
ATOM   1757  C   GLY A 115      -6.588 -24.909  -9.544  1.00  0.00
ATOM   1758  O   GLY A 115      -6.817 -26.012  -9.057  1.00  0.00
ATOM   1762  N   THR A 116      -7.294 -24.379 -10.531  1.00  0.00
ATOM   1763  CA  THR A 116      -8.170 -25.270 -11.274  1.00  0.00
ATOM   1764  C   THR A 116      -7.794 -25.201 -12.787  1.00  0.00
ATOM   1765  O   THR A 116      -7.307 -24.354 -13.526  1.00  0.00
ATOM   1766  CB  THR A 116      -9.649 -24.901 -11.060  1.00  0.00
ATOM   1767  OG1 THR A 116     -10.484 -25.863 -11.716  1.00  0.00
ATOM   1768  CG2 THR A 116      -9.940 -23.517 -11.619  1.00  0.00
ATOM   1776  N   GLN A 117      -8.019 -26.314 -13.316  1.00  0.00
ATOM   1777  CA  GLN A 117      -7.562 -26.328 -14.776  1.00  0.00
ATOM   1778  C   GLN A 117      -8.714 -26.208 -15.705  1.00  0.00
ATOM   1779  O   GLN A 117      -9.699 -26.952 -15.551  1.00  0.00
ATOM   1780  CB  GLN A 117      -6.796 -27.607 -15.126  1.00  0.00
ATOM   1781  CG  GLN A 117      -6.314 -27.669 -16.566  1.00  0.00
ATOM   1782  CD  GLN A 117      -5.584 -28.962 -16.876  1.00  0.00
ATOM   1783  OE1 GLN A 117      -4.721 -29.403 -16.112  1.00  0.00
ATOM   1784  NE2 GLN A 117      -5.926 -29.579 -18.001  1.00  0.00
ATOM   1793  N   VAL A 118      -8.667 -25.300 -16.596  1.00  0.00
ATOM   1794  CA  VAL A 118      -9.856 -25.262 -17.434  1.00  0.00
ATOM   1795  C   VAL A 118      -9.468 -25.492 -18.870  1.00  0.00
ATOM   1796  O   VAL A 118      -8.592 -24.973 -19.614  1.00  0.00
ATOM   1797  CB  VAL A 118     -10.577 -23.907 -17.306  1.00  0.00
ATOM   1798  CG1 VAL A 118     -11.701 -23.803 -18.328  1.00  0.00
ATOM   1799  CG2 VAL A 118     -11.115 -23.737 -15.894  1.00  0.00
ATOM   1809  N   THR A 119     -10.229 -26.492 -19.349  1.00  0.00
ATOM   1810  CA  THR A 119      -9.819 -26.741 -20.807  1.00  0.00
ATOM   1811  C   THR A 119     -10.951 -26.500 -21.863  1.00  0.00
ATOM   1812  O   THR A 119     -12.054 -27.080 -21.942  1.00  0.00
ATOM   1813  CB  THR A 119      -9.300 -28.180 -20.986  1.00  0.00
ATOM   1814  OG1 THR A 119      -8.133 -28.372 -20.176  1.00  0.00
ATOM   1815  CG2 THR A 119      -8.952 -28.445 -22.442  1.00  0.00
ATOM   1823  N   VAL A 120     -10.660 -25.811 -22.874  1.00  0.00
ATOM   1824  CA  VAL A 120     -11.745 -25.610 -23.778  1.00  0.00
ATOM   1825  C   VAL A 120     -11.452 -26.386 -24.927  1.00  0.00
ATOM   1826  O   VAL A 120     -10.356 -26.273 -25.432  1.00  0.00
ATOM   1827  CB  VAL A 120     -11.914 -24.134 -24.182  1.00  0.00
ATOM   1828  CG1 VAL A 120     -13.054 -23.982 -25.178  1.00  0.00
ATOM   1829  CG2 VAL A 120     -12.160 -23.283 -22.947  1.00  0.00
ATOM   1839  N   SER A 121     -12.465 -27.145 -25.329  1.00  0.00
ATOM   1840  CA  SER A 121     -12.273 -28.029 -26.505  1.00  0.00
ATOM   1841  C   SER A 121     -13.093 -27.671 -27.645  1.00  0.00
ATOM   1842  O   SER A 121     -14.212 -27.008 -27.875  1.00  0.00
ATOM   1843  CB  SER A 121     -12.579 -29.472 -26.155  1.00  0.00
ATOM   1844  OG  SER A 121     -11.689 -29.953 -25.186  1.00  0.00
ATOM   1850  N   SER A 122     -12.471 -28.095 -28.568  1.00  0.00
ATOM   1851  CA  SER A 122     -13.263 -27.947 -29.654  1.00  0.00
ATOM   1852  C   SER A 122     -14.030 -29.081 -30.226  1.00  0.00
ATOM   1853  O   SER A 122     -15.141 -28.798 -30.624  1.00  0.00
ATOM   1854  OXT SER A 122     -13.540 -30.175 -30.268  1.00  0.00
ATOM   1855  CB  SER A 122     -12.368 -27.375 -30.735  1.00  0.00
ATOM   1856  OG  SER A 122     -11.918 -26.094 -30.390  1.00  0.00
END
