# Supplementary material for: Nanobody-based CTLA4 inhibitors for immune checkpoint blockade therapy of canine cancer patients
Source: Sci Rep. 2021 Oct 21;11:20763. doi: 10.1038/s41598-021-00325-3 (PMC8531395; doi:10.1038/s41598-021-00325-3)
Supplement: Supplementary file 1 — Supplementary Information 1. [file 41598_2021_325_MOESM1_ESM.zip › Supplemental Information/trRosetta_cNb13_3.pdb]

ATOM      1  N   MET B   1        .683    .029   -.448  1.00  0.00
ATOM      2  CA  MET B   1       2.137   -.121   -.522  1.00  0.00
ATOM      3  C   MET B   1       2.504   1.249   -.570  1.00  0.00
ATOM      4  O   MET B   1       1.860   2.152  -1.059  1.00  0.00
ATOM      5  CB  MET B   1       2.641   -.894  -1.739  1.00  0.00
ATOM      6  CG  MET B   1       2.291  -2.375  -1.734  1.00  0.00
ATOM      7  SD  MET B   1       2.986  -3.259  -3.144  1.00  0.00
ATOM      8  CE  MET B   1       4.724  -3.271  -2.713  1.00  0.00
ATOM     20  N   HIS B   2       3.562   1.456    .010  1.00  0.00
ATOM     21  CA  HIS B   2       4.239   2.720    .145  1.00  0.00
ATOM     22  C   HIS B   2       5.616   2.590   -.395  1.00  0.00
ATOM     23  O   HIS B   2       6.364   1.602   -.195  1.00  0.00
ATOM     24  CB  HIS B   2       4.291   3.179   1.605  1.00  0.00
ATOM     25  CG  HIS B   2       2.941   3.370   2.224  1.00  0.00
ATOM     26  ND1 HIS B   2       2.182   4.503   2.019  1.00  0.00
ATOM     27  CD2 HIS B   2       2.215   2.574   3.043  1.00  0.00
ATOM     28  CE1 HIS B   2       1.046   4.394   2.685  1.00  0.00
ATOM     29  NE2 HIS B   2       1.041   3.234   3.314  1.00  0.00
ATOM     37  N   VAL B   3       6.006   3.722  -1.041  1.00  0.00
ATOM     38  CA  VAL B   3       7.343   3.726  -1.678  1.00  0.00
ATOM     39  C   VAL B   3       8.177   4.929  -1.224  1.00  0.00
ATOM     40  O   VAL B   3       7.748   6.088  -1.328  1.00  0.00
ATOM     41  CB  VAL B   3       7.207   3.757  -3.212  1.00  0.00
ATOM     42  CG1 VAL B   3       6.237   4.849  -3.639  1.00  0.00
ATOM     43  CG2 VAL B   3       8.572   3.968  -3.848  1.00  0.00
ATOM     53  N   ALA B   4       9.400   4.693   -.823  1.00  0.00
ATOM     54  CA  ALA B   4      10.195   5.841   -.477  1.00  0.00
ATOM     55  C   ALA B   4      11.377   5.805  -1.496  1.00  0.00
ATOM     56  O   ALA B   4      11.986   4.833  -1.972  1.00  0.00
ATOM     57  CB  ALA B   4      10.567   5.737    .932  1.00  0.00
ATOM     63  N   GLN B   5      11.897   6.909  -1.707  1.00  0.00
ATOM     64  CA  GLN B   5      13.044   7.024  -2.576  1.00  0.00
ATOM     65  C   GLN B   5      14.116   7.950  -1.984  1.00  0.00
ATOM     66  O   GLN B   5      13.763   8.883  -1.254  1.00  0.00
ATOM     67  CB  GLN B   5      12.608   7.532  -3.953  1.00  0.00
ATOM     68  CG  GLN B   5      11.344   6.879  -4.486  1.00  0.00
ATOM     69  CD  GLN B   5      11.044   7.282  -5.917  1.00  0.00
ATOM     70  OE1 GLN B   5      10.023   6.887  -6.486  1.00  0.00
ATOM     71  NE2 GLN B   5      11.933   8.072  -6.507  1.00  0.00
ATOM     80  N   PRO B   6      15.438   7.781  -2.382  1.00  0.00
ATOM     81  CA  PRO B   6      16.258   8.797  -1.779  1.00  0.00
ATOM     82  C   PRO B   6      16.043  10.159  -2.456  1.00  0.00
ATOM     83  O   PRO B   6      15.627  10.190  -3.615  1.00  0.00
ATOM     84  CB  PRO B   6      17.674   8.260  -2.007  1.00  0.00
ATOM     85  CG  PRO B   6      17.559   7.440  -3.247  1.00  0.00
ATOM     86  CD  PRO B   6      16.206   6.789  -3.141  1.00  0.00
ATOM     94  N   ALA B   7      16.291  11.333  -1.808  1.00  0.00
ATOM     95  CA  ALA B   7      15.901  12.428  -2.682  1.00  0.00
ATOM     96  C   ALA B   7      16.554  12.912  -3.933  1.00  0.00
ATOM     97  O   ALA B   7      15.779  13.232  -4.809  1.00  0.00
ATOM     98  CB  ALA B   7      16.113  13.493  -1.613  1.00  0.00
ATOM    104  N   VAL B   8      17.928  12.970  -3.945  1.00  0.00
ATOM    105  CA  VAL B   8      18.742  13.360  -5.136  1.00  0.00
ATOM    106  C   VAL B   8      19.970  12.431  -5.469  1.00  0.00
ATOM    107  O   VAL B   8      20.556  12.004  -4.499  1.00  0.00
ATOM    108  CB  VAL B   8      19.262  14.795  -4.932  1.00  0.00
ATOM    109  CG1 VAL B   8      20.115  15.226  -6.115  1.00  0.00
ATOM    110  CG2 VAL B   8      18.091  15.746  -4.736  1.00  0.00
ATOM    120  N   VAL B   9      20.423  12.080  -6.559  1.00  0.00
ATOM    121  CA  VAL B   9      21.585  11.192  -6.647  1.00  0.00
ATOM    122  C   VAL B   9      22.519  11.710  -7.598  1.00  0.00
ATOM    123  O   VAL B   9      21.873  12.049  -8.568  1.00  0.00
ATOM    124  CB  VAL B   9      21.194   9.767  -7.082  1.00  0.00
ATOM    125  CG1 VAL B   9      22.429   8.886  -7.191  1.00  0.00
ATOM    126  CG2 VAL B   9      20.197   9.179  -6.095  1.00  0.00
ATOM    136  N   LEU B  10      23.811  11.842  -7.317  1.00  0.00
ATOM    137  CA  LEU B  10      24.655  12.430  -8.261  1.00  0.00
ATOM    138  C   LEU B  10      25.478  11.431  -9.004  1.00  0.00
ATOM    139  O   LEU B  10      26.104  10.572  -8.425  1.00  0.00
ATOM    140  CB  LEU B  10      25.572  13.440  -7.559  1.00  0.00
ATOM    141  CG  LEU B  10      24.967  14.828  -7.312  1.00  0.00
ATOM    142  CD1 LEU B  10      23.807  14.710  -6.332  1.00  0.00
ATOM    143  CD2 LEU B  10      26.041  15.763  -6.777  1.00  0.00
ATOM    155  N   ALA B  11      25.490  11.649 -10.442  1.00  0.00
ATOM    156  CA  ALA B  11      26.228  10.684 -11.111  1.00  0.00
ATOM    157  C   ALA B  11      27.521  11.238 -11.753  1.00  0.00
ATOM    158  O   ALA B  11      27.905  12.408 -12.083  1.00  0.00
ATOM    159  CB  ALA B  11      25.404  10.150 -12.123  1.00  0.00
ATOM    165  N   SER B  12      28.289  10.347 -12.152  1.00  0.00
ATOM    166  CA  SER B  12      29.429  11.015 -12.648  1.00  0.00
ATOM    167  C   SER B  12      29.454  10.772 -14.106  1.00  0.00
ATOM    168  O   SER B  12      28.505  10.197 -14.587  1.00  0.00
ATOM    169  CB  SER B  12      30.698  10.509 -11.990  1.00  0.00
ATOM    170  OG  SER B  12      30.987   9.199 -12.397  1.00  0.00
ATOM    176  N   SER B  13      30.412  11.250 -14.859  1.00  0.00
ATOM    177  CA  SER B  13      30.583  11.077 -16.378  1.00  0.00
ATOM    178  C   SER B  13      30.791   9.815 -17.071  1.00  0.00
ATOM    179  O   SER B  13      30.687   9.674 -18.260  1.00  0.00
ATOM    180  CB  SER B  13      31.756  11.918 -16.841  1.00  0.00
ATOM    181  OG  SER B  13      32.935  11.538 -16.185  1.00  0.00
ATOM    187  N   ARG B  14      31.077   8.981 -16.235  1.00  0.00
ATOM    188  CA  ARG B  14      31.410   7.629 -16.363  1.00  0.00
ATOM    189  C   ARG B  14      29.975   7.288 -16.135  1.00  0.00
ATOM    190  O   ARG B  14      29.813   6.102 -15.855  1.00  0.00
ATOM    191  CB  ARG B  14      32.376   7.075 -15.326  1.00  0.00
ATOM    192  CG  ARG B  14      33.775   7.668 -15.375  1.00  0.00
ATOM    193  CD  ARG B  14      34.663   7.064 -14.348  1.00  0.00
ATOM    194  NE  ARG B  14      36.003   7.629 -14.391  1.00  0.00
ATOM    195  CZ  ARG B  14      37.020   7.245 -13.595  1.00  0.00
ATOM    196  NH1 ARG B  14      36.836   6.297 -12.703  1.00  0.00
ATOM    197  NH2 ARG B  14      38.204   7.821 -13.712  1.00  0.00
ATOM    211  N   GLY B  15      28.931   8.255 -15.921  1.00  0.00
ATOM    212  CA  GLY B  15      27.865   7.445 -15.495  1.00  0.00
ATOM    213  C   GLY B  15      27.213   6.699 -14.320  1.00  0.00
ATOM    214  O   GLY B  15      26.022   6.818 -14.186  1.00  0.00
ATOM    218  N   VAL B  16      27.917   6.122 -13.378  1.00  0.00
ATOM    219  CA  VAL B  16      26.908   5.429 -12.868  1.00  0.00
ATOM    220  C   VAL B  16      25.907   5.830 -11.792  1.00  0.00
ATOM    221  O   VAL B  16      26.347   6.633 -10.954  1.00  0.00
ATOM    222  CB  VAL B  16      27.616   4.142 -12.404  1.00  0.00
ATOM    223  CG1 VAL B  16      26.630   3.212 -11.712  1.00  0.00
ATOM    224  CG2 VAL B  16      28.266   3.451 -13.592  1.00  0.00
ATOM    234  N   ALA B  17      24.564   5.543 -11.832  1.00  0.00
ATOM    235  CA  ALA B  17      23.809   5.997 -10.636  1.00  0.00
ATOM    236  C   ALA B  17      23.035   4.896  -9.829  1.00  0.00
ATOM    237  O   ALA B  17      22.524   3.861 -10.264  1.00  0.00
ATOM    238  CB  ALA B  17      22.952   6.998 -11.176  1.00  0.00
ATOM    244  N   SER B  18      22.960   4.998  -8.609  1.00  0.00
ATOM    245  CA  SER B  18      22.141   3.915  -8.062  1.00  0.00
ATOM    246  C   SER B  18      20.981   4.448  -7.353  1.00  0.00
ATOM    247  O   SER B  18      21.072   5.305  -6.496  1.00  0.00
ATOM    248  CB  SER B  18      22.942   3.048  -7.110  1.00  0.00
ATOM    249  OG  SER B  18      23.973   2.380  -7.786  1.00  0.00
ATOM    255  N   PHE B  19      19.843   3.855  -7.656  1.00  0.00
ATOM    256  CA  PHE B  19      18.739   4.346  -7.034  1.00  0.00
ATOM    257  C   PHE B  19      18.197   3.282  -6.036  1.00  0.00
ATOM    258  O   PHE B  19      17.911   2.129  -6.239  1.00  0.00
ATOM    259  CB  PHE B  19      17.699   4.727  -8.089  1.00  0.00
ATOM    260  CG  PHE B  19      16.329   4.979  -7.527  1.00  0.00
ATOM    261  CD1 PHE B  19      15.978   6.235  -7.055  1.00  0.00
ATOM    262  CD2 PHE B  19      15.389   3.961  -7.469  1.00  0.00
ATOM    263  CE1 PHE B  19      14.718   6.468  -6.537  1.00  0.00
ATOM    264  CE2 PHE B  19      14.128   4.192  -6.954  1.00  0.00
ATOM    265  CZ  PHE B  19      13.793   5.447  -6.487  1.00  0.00
ATOM    275  N   VAL B  20      17.869   3.648  -4.913  1.00  0.00
ATOM    276  CA  VAL B  20      17.294   2.618  -4.032  1.00  0.00
ATOM    277  C   VAL B  20      15.848   2.917  -3.681  1.00  0.00
ATOM    278  O   VAL B  20      15.539   4.036  -3.319  1.00  0.00
ATOM    279  CB  VAL B  20      18.110   2.507  -2.731  1.00  0.00
ATOM    280  CG1 VAL B  20      17.493   1.473  -1.801  1.00  0.00
ATOM    281  CG2 VAL B  20      19.553   2.150  -3.053  1.00  0.00
ATOM    291  N   CYS B  21      14.955   1.891  -3.733  1.00  0.00
ATOM    292  CA  CYS B  21      13.643   2.170  -3.419  1.00  0.00
ATOM    293  C   CYS B  21      13.135   1.435  -2.174  1.00  0.00
ATOM    294  O   CYS B  21      13.492    .306  -1.814  1.00  0.00
ATOM    295  CB  CYS B  21      12.773   1.820  -4.627  1.00  0.00
ATOM    296  SG  CYS B  21      11.001   2.055  -4.354  1.00  0.00
ATOM    302  N   GLU B  22      12.344   1.984  -1.384  1.00  0.00
ATOM    303  CA  GLU B  22      11.966   1.123   -.250  1.00  0.00
ATOM    304  C   GLU B  22      10.467    .954   -.225  1.00  0.00
ATOM    305  O   GLU B  22       9.585   1.791   -.277  1.00  0.00
ATOM    306  CB  GLU B  22      12.445   1.712   1.079  1.00  0.00
ATOM    307  CG  GLU B  22      12.116    .862   2.298  1.00  0.00
ATOM    308  CD  GLU B  22      12.664   1.435   3.575  1.00  0.00
ATOM    309  OE1 GLU B  22      13.312   2.452   3.518  1.00  0.00
ATOM    310  OE2 GLU B  22      12.433    .854   4.610  1.00  0.00
ATOM    317  N   TYR B  23      10.052   -.271   -.059  1.00  0.00
ATOM    318  CA  TYR B  23       8.666   -.497   -.043  1.00  0.00
ATOM    319  C   TYR B  23       8.100   -.920   1.255  1.00  0.00
ATOM    320  O   TYR B  23       8.293  -1.987   1.808  1.00  0.00
ATOM    321  CB  TYR B  23       8.320  -1.539  -1.110  1.00  0.00
ATOM    322  CG  TYR B  23       8.645  -1.099  -2.520  1.00  0.00
ATOM    323  CD1 TYR B  23       9.531  -1.839  -3.290  1.00  0.00
ATOM    324  CD2 TYR B  23       8.058    .043  -3.043  1.00  0.00
ATOM    325  CE1 TYR B  23       9.827  -1.437  -4.579  1.00  0.00
ATOM    326  CE2 TYR B  23       8.355    .445  -4.331  1.00  0.00
ATOM    327  CZ  TYR B  23       9.235   -.291  -5.097  1.00  0.00
ATOM    328  OH  TYR B  23       9.531    .109  -6.380  1.00  0.00
ATOM    338  N   GLY B  24       6.958   -.318   1.426  1.00  0.00
ATOM    339  CA  GLY B  24       5.879   -.291   2.426  1.00  0.00
ATOM    340  C   GLY B  24       4.972  -1.427   2.723  1.00  0.00
ATOM    341  O   GLY B  24       3.890  -1.245   3.313  1.00  0.00
ATOM    345  N   SER B  25       5.273  -2.567   2.194  1.00  0.00
ATOM    346  CA  SER B  25       4.414  -3.639   2.580  1.00  0.00
ATOM    347  C   SER B  25       5.258  -4.916   2.779  1.00  0.00
ATOM    348  O   SER B  25       6.351  -5.053   2.263  1.00  0.00
ATOM    349  CB  SER B  25       3.345  -3.850   1.526  1.00  0.00
ATOM    350  OG  SER B  25       2.471  -4.880   1.898  1.00  0.00
ATOM    356  N   SER B  26       4.684  -5.865   3.548  1.00  0.00
ATOM    357  CA  SER B  26       5.323  -7.190   3.772  1.00  0.00
ATOM    358  C   SER B  26       4.779  -7.902   2.739  1.00  0.00
ATOM    359  O   SER B  26       5.557  -8.654   2.138  1.00  0.00
ATOM    360  CB  SER B  26       4.994  -7.852   5.096  1.00  0.00
ATOM    361  OG  SER B  26       3.633  -8.178   5.170  1.00  0.00
ATOM    367  N   GLY B  27       3.632  -7.585   2.185  1.00  0.00
ATOM    368  CA  GLY B  27       3.930  -8.549   1.374  1.00  0.00
ATOM    369  C   GLY B  27       3.812  -9.901   1.676  1.00  0.00
ATOM    370  O   GLY B  27       3.915 -10.590   2.675  1.00  0.00
ATOM    374  N   ASN B  28       4.084 -10.143    .490  1.00  0.00
ATOM    375  CA  ASN B  28       4.588 -11.232   -.084  1.00  0.00
ATOM    376  C   ASN B  28       5.190 -10.564  -1.399  1.00  0.00
ATOM    377  O   ASN B  28       4.556 -10.628  -2.483  1.00  0.00
ATOM    378  CB  ASN B  28       3.524 -12.292   -.304  1.00  0.00
ATOM    379  CG  ASN B  28       4.094 -13.583   -.822  1.00  0.00
ATOM    380  OD1 ASN B  28       5.133 -13.593  -1.492  1.00  0.00
ATOM    381  ND2 ASN B  28       3.433 -14.673   -.527  1.00  0.00
ATOM    388  N   ALA B  29       6.337 -10.371  -1.367  1.00  0.00
ATOM    389  CA  ALA B  29       7.242  -9.829  -2.339  1.00  0.00
ATOM    390  C   ALA B  29       7.103 -10.759  -3.541  1.00  0.00
ATOM    391  O   ALA B  29       7.315 -10.178  -4.597  1.00  0.00
ATOM    392  CB  ALA B  29       8.350  -9.805  -2.005  1.00  0.00
ATOM    398  N   ALA B  30       6.776 -12.153  -3.482  1.00  0.00
ATOM    399  CA  ALA B  30       7.060 -12.292  -4.816  1.00  0.00
ATOM    400  C   ALA B  30       7.318 -12.407  -6.145  1.00  0.00
ATOM    401  O   ALA B  30       8.193 -12.688  -6.931  1.00  0.00
ATOM    402  CB  ALA B  30       6.545 -14.157  -4.314  1.00  0.00
ATOM    408  N   GLU B  31       6.299 -12.064  -6.652  1.00  0.00
ATOM    409  CA  GLU B  31       5.908 -11.859  -8.054  1.00  0.00
ATOM    410  C   GLU B  31       6.048 -10.331  -8.592  1.00  0.00
ATOM    411  O   GLU B  31       5.719 -10.049  -9.732  1.00  0.00
ATOM    412  CB  GLU B  31       4.467 -12.347  -8.217  1.00  0.00
ATOM    413  CG  GLU B  31       4.249 -13.803  -7.832  1.00  0.00
ATOM    414  CD  GLU B  31       5.057 -14.756  -8.669  1.00  0.00
ATOM    415  OE1 GLU B  31       5.354 -14.426  -9.792  1.00  0.00
ATOM    416  OE2 GLU B  31       5.377 -15.816  -8.184  1.00  0.00
ATOM    423  N   VAL B  32       6.485  -9.399  -7.709  1.00  0.00
ATOM    424  CA  VAL B  32       6.552  -7.876  -7.588  1.00  0.00
ATOM    425  C   VAL B  32       7.360  -7.436  -8.847  1.00  0.00
ATOM    426  O   VAL B  32       8.362  -8.142  -9.242  1.00  0.00
ATOM    427  CB  VAL B  32       7.257  -7.412  -6.300  1.00  0.00
ATOM    428  CG1 VAL B  32       8.706  -7.876  -6.289  1.00  0.00
ATOM    429  CG2 VAL B  32       7.175  -5.897  -6.182  1.00  0.00
ATOM    439  N   ARG B  33       6.773  -6.311  -9.425  1.00  0.00
ATOM    440  CA  ARG B  33       7.359  -5.743 -10.570  1.00  0.00
ATOM    441  C   ARG B  33       7.730  -4.354 -10.228  1.00  0.00
ATOM    442  O   ARG B  33       7.082  -3.461  -9.724  1.00  0.00
ATOM    443  CB  ARG B  33       6.405  -5.762 -11.755  1.00  0.00
ATOM    444  CG  ARG B  33       6.938  -5.102 -13.016  1.00  0.00
ATOM    445  CD  ARG B  33       5.978  -5.214 -14.144  1.00  0.00
ATOM    446  NE  ARG B  33       5.847  -6.585 -14.610  1.00  0.00
ATOM    447  CZ  ARG B  33       4.917  -7.010 -15.487  1.00  0.00
ATOM    448  NH1 ARG B  33       4.045  -6.160 -15.983  1.00  0.00
ATOM    449  NH2 ARG B  33       4.881  -8.280 -15.850  1.00  0.00
ATOM    463  N   VAL B  34       8.972  -4.051 -10.588  1.00  0.00
ATOM    464  CA  VAL B  34       9.466  -2.725 -10.237  1.00  0.00
ATOM    465  C   VAL B  34       9.783  -2.013 -11.414  1.00  0.00
ATOM    466  O   VAL B  34      10.465  -2.688 -12.153  1.00  0.00
ATOM    467  CB  VAL B  34      10.729  -2.783  -9.358  1.00  0.00
ATOM    468  CG1 VAL B  34      11.102  -1.392  -8.869  1.00  0.00
ATOM    469  CG2 VAL B  34      10.500  -3.724  -8.185  1.00  0.00
ATOM    479  N   THR B  35       9.216   -.694 -11.535  1.00  0.00
ATOM    480  CA  THR B  35       9.501    .089 -12.744  1.00  0.00
ATOM    481  C   THR B  35      10.231   1.511 -12.526  1.00  0.00
ATOM    482  O   THR B  35       9.967   2.239 -11.557  1.00  0.00
ATOM    483  CB  THR B  35       8.179    .300 -13.504  1.00  0.00
ATOM    484  OG1 THR B  35       7.627   -.972 -13.870  1.00  0.00
ATOM    485  CG2 THR B  35       8.412   1.127 -14.760  1.00  0.00
ATOM    493  N   VAL B  36      11.213   1.900 -13.236  1.00  0.00
ATOM    494  CA  VAL B  36      11.725   3.174 -13.093  1.00  0.00
ATOM    495  C   VAL B  36      11.296   4.003 -14.336  1.00  0.00
ATOM    496  O   VAL B  36      11.461   3.714 -15.546  1.00  0.00
ATOM    497  CB  VAL B  36      13.258   3.106 -12.957  1.00  0.00
ATOM    498  CG1 VAL B  36      13.870   2.419 -14.169  1.00  0.00
ATOM    499  CG2 VAL B  36      13.826   4.506 -12.786  1.00  0.00
ATOM    509  N   LEU B  37      10.736   5.212 -13.949  1.00  0.00
ATOM    510  CA  LEU B  37      10.372   6.012 -15.044  1.00  0.00
ATOM    511  C   LEU B  37      11.140   7.414 -14.977  1.00  0.00
ATOM    512  O   LEU B  37      11.433   8.053 -13.961  1.00  0.00
ATOM    513  CB  LEU B  37       8.849   6.194 -15.035  1.00  0.00
ATOM    514  CG  LEU B  37       8.024   4.900 -15.047  1.00  0.00
ATOM    515  CD1 LEU B  37       7.754   4.457 -13.616  1.00  0.00
ATOM    516  CD2 LEU B  37       6.724   5.134 -15.802  1.00  0.00
ATOM    528  N   ARG B  38      11.490   7.966 -16.120  1.00  0.00
ATOM    529  CA  ARG B  38      11.963   9.259 -16.144  1.00  0.00
ATOM    530  C   ARG B  38      10.908  10.427 -16.552  1.00  0.00
ATOM    531  O   ARG B  38       9.943  10.503 -17.333  1.00  0.00
ATOM    532  CB  ARG B  38      13.153   9.247 -17.093  1.00  0.00
ATOM    533  CG  ARG B  38      13.854  10.586 -17.257  1.00  0.00
ATOM    534  CD  ARG B  38      15.086  10.464 -18.078  1.00  0.00
ATOM    535  NE  ARG B  38      15.785  11.733 -18.198  1.00  0.00
ATOM    536  CZ  ARG B  38      15.627  12.600 -19.217  1.00  0.00
ATOM    537  NH1 ARG B  38      14.792  12.321 -20.194  1.00  0.00
ATOM    538  NH2 ARG B  38      16.311  13.730 -19.235  1.00  0.00
ATOM    552  N   GLN B  39      10.996  11.584 -15.783  1.00  0.00
ATOM    553  CA  GLN B  39       9.930  12.566 -16.237  1.00  0.00
ATOM    554  C   GLN B  39      10.496  13.655 -17.101  1.00  0.00
ATOM    555  O   GLN B  39      11.381  14.364 -16.616  1.00  0.00
ATOM    556  CB  GLN B  39       9.219  13.213 -15.046  1.00  0.00
ATOM    557  CG  GLN B  39       8.061  14.118 -15.428  1.00  0.00
ATOM    558  CD  GLN B  39       7.399  14.754 -14.220  1.00  0.00
ATOM    559  OE1 GLN B  39       7.149  14.089 -13.211  1.00  0.00
ATOM    560  NE2 GLN B  39       7.112  16.047 -14.316  1.00  0.00
ATOM    569  N   ALA B  40      10.114  13.914 -18.249  1.00  0.00
ATOM    570  CA  ALA B  40      10.732  14.872 -18.931  1.00  0.00
ATOM    571  C   ALA B  40      10.081  16.246 -19.197  1.00  0.00
ATOM    572  O   ALA B  40       9.159  16.636 -19.833  1.00  0.00
ATOM    573  CB  ALA B  40      11.052  14.434 -20.254  1.00  0.00
ATOM    579  N   GLY B  41      10.410  17.078 -18.311  1.00  0.00
ATOM    580  CA  GLY B  41       9.690  18.281 -18.405  1.00  0.00
ATOM    581  C   GLY B  41       8.363  17.581 -18.001  1.00  0.00
ATOM    582  O   GLY B  41       8.269  17.009 -16.923  1.00  0.00
ATOM    586  N   SER B  42       7.309  17.738 -18.844  1.00  0.00
ATOM    587  CA  SER B  42       5.925  17.213 -18.638  1.00  0.00
ATOM    588  C   SER B  42       5.594  15.863 -19.193  1.00  0.00
ATOM    589  O   SER B  42       4.389  15.370 -19.173  1.00  0.00
ATOM    590  CB  SER B  42       4.926  18.191 -19.225  1.00  0.00
ATOM    591  OG  SER B  42       5.074  18.286 -20.615  1.00  0.00
ATOM    597  N   GLN B  43       6.621  15.194 -19.812  1.00  0.00
ATOM    598  CA  GLN B  43       6.325  13.988 -20.430  1.00  0.00
ATOM    599  C   GLN B  43       6.794  12.782 -19.770  1.00  0.00
ATOM    600  O   GLN B  43       7.753  12.543 -19.037  1.00  0.00
ATOM    601  CB  GLN B  43       6.882  14.014 -21.855  1.00  0.00
ATOM    602  CG  GLN B  43       6.347  15.148 -22.713  1.00  0.00
ATOM    603  CD  GLN B  43       4.861  15.014 -22.988  1.00  0.00
ATOM    604  OE1 GLN B  43       4.415  14.042 -23.604  1.00  0.00
ATOM    605  NE2 GLN B  43       4.086  15.991 -22.533  1.00  0.00
ATOM    614  N   MET B  44       6.241  11.691 -19.910  1.00  0.00
ATOM    615  CA  MET B  44       6.924  10.706 -19.073  1.00  0.00
ATOM    616  C   MET B  44       7.387   9.478 -19.852  1.00  0.00
ATOM    617  O   MET B  44       6.618   8.928 -20.649  1.00  0.00
ATOM    618  CB  MET B  44       6.008  10.280 -17.927  1.00  0.00
ATOM    619  CG  MET B  44       6.625   9.271 -16.970  1.00  0.00
ATOM    620  SD  MET B  44       5.535   8.864 -15.591  1.00  0.00
ATOM    621  CE  MET B  44       5.579  10.393 -14.662  1.00  0.00
ATOM    631  N   THR B  45       8.579   8.989 -19.575  1.00  0.00
ATOM    632  CA  THR B  45       8.944   7.950 -20.326  1.00  0.00
ATOM    633  C   THR B  45       9.359   6.680 -19.411  1.00  0.00
ATOM    634  O   THR B  45       9.721   6.513 -18.227  1.00  0.00
ATOM    635  CB  THR B  45      10.082   8.420 -21.251  1.00  0.00
ATOM    636  OG1 THR B  45      11.207   8.825 -20.461  1.00  0.00
ATOM    637  CG2 THR B  45       9.623   9.589 -22.109  1.00  0.00
ATOM    645  N   GLU B  46       9.256   5.530 -19.947  1.00  0.00
ATOM    646  CA  GLU B  46       9.606   4.429 -19.001  1.00  0.00
ATOM    647  C   GLU B  46      10.887   4.023 -19.512  1.00  0.00
ATOM    648  O   GLU B  46      11.070   3.741 -20.724  1.00  0.00
ATOM    649  CB  GLU B  46       8.624   3.255 -18.998  1.00  0.00
ATOM    650  CG  GLU B  46       9.006   2.118 -18.060  1.00  0.00
ATOM    651  CD  GLU B  46       8.006    .996 -18.064  1.00  0.00
ATOM    652  OE1 GLU B  46       6.852   1.254 -18.312  1.00  0.00
ATOM    653  OE2 GLU B  46       8.396   -.122 -17.819  1.00  0.00
ATOM    660  N   VAL B  47      11.793   3.879 -18.605  1.00  0.00
ATOM    661  CA  VAL B  47      13.138   3.650 -18.919  1.00  0.00
ATOM    662  C   VAL B  47      13.577   2.251 -18.517  1.00  0.00
ATOM    663  O   VAL B  47      14.285   1.598 -19.286  1.00  0.00
ATOM    664  CB  VAL B  47      14.012   4.703 -18.211  1.00  0.00
ATOM    665  CG1 VAL B  47      15.488   4.414 -18.446  1.00  0.00
ATOM    666  CG2 VAL B  47      13.649   6.095 -18.706  1.00  0.00
ATOM    676  N   CYS B  48      13.122   1.795 -17.475  1.00  0.00
ATOM    677  CA  CYS B  48      13.446    .499 -17.112  1.00  0.00
ATOM    678  C   CYS B  48      12.576   -.234 -16.247  1.00  0.00
ATOM    679  O   CYS B  48      11.716   -.080 -15.422  1.00  0.00
ATOM    680  CB  CYS B  48      14.822    .513 -16.446  1.00  0.00
ATOM    681  SG  CYS B  48      15.428  -1.123 -15.968  1.00  0.00
ATOM    687  N   ALA B  49      12.686  -1.399 -16.573  1.00  0.00
ATOM    688  CA  ALA B  49      11.830  -2.083 -15.764  1.00  0.00
ATOM    689  C   ALA B  49      12.446  -3.165 -15.303  1.00  0.00
ATOM    690  O   ALA B  49      13.328  -3.784 -15.917  1.00  0.00
ATOM    691  CB  ALA B  49      10.692  -2.205 -16.279  1.00  0.00
ATOM    697  N   ALA B  50      11.908  -3.547 -14.349  1.00  0.00
ATOM    698  CA  ALA B  50      12.502  -4.736 -14.005  1.00  0.00
ATOM    699  C   ALA B  50      11.647  -5.327 -13.195  1.00  0.00
ATOM    700  O   ALA B  50      10.945  -4.635 -12.544  1.00  0.00
ATOM    701  CB  ALA B  50      13.694  -4.557 -13.170  1.00  0.00
ATOM    707  N   THR B  51      11.744  -6.728 -13.391  1.00  0.00
ATOM    708  CA  THR B  51      10.841  -7.554 -12.783  1.00  0.00
ATOM    709  C   THR B  51      11.546  -8.495 -12.159  1.00  0.00
ATOM    710  O   THR B  51      12.400  -9.181 -12.667  1.00  0.00
ATOM    711  CB  THR B  51       9.854  -8.221 -13.758  1.00  0.00
ATOM    712  OG1 THR B  51       9.175  -7.212 -14.518  1.00  0.00
ATOM    713  CG2 THR B  51       8.831  -9.051 -12.998  1.00  0.00
ATOM    721  N   TYR B  52      11.143  -8.679 -11.035  1.00  0.00
ATOM    722  CA  TYR B  52      11.778  -9.576 -10.331  1.00  0.00
ATOM    723  C   TYR B  52      10.766 -10.310 -10.077  1.00  0.00
ATOM    724  O   TYR B  52       9.615  -9.923  -9.686  1.00  0.00
ATOM    725  CB  TYR B  52      12.466  -9.057  -9.067  1.00  0.00
ATOM    726  CG  TYR B  52      13.401  -7.894  -9.315  1.00  0.00
ATOM    727  CD1 TYR B  52      12.909  -6.597  -9.320  1.00  0.00
ATOM    728  CD2 TYR B  52      14.751  -8.125  -9.536  1.00  0.00
ATOM    729  CE1 TYR B  52      13.763  -5.535  -9.546  1.00  0.00
ATOM    730  CE2 TYR B  52      15.605  -7.063  -9.762  1.00  0.00
ATOM    731  CZ  TYR B  52      15.115  -5.772  -9.768  1.00  0.00
ATOM    732  OH  TYR B  52      15.966  -4.715  -9.993  1.00  0.00
ATOM    742  N   THR B  53      11.363 -11.258  -9.845  1.00  0.00
ATOM    743  CA  THR B  53      10.698 -12.260  -9.482  1.00  0.00
ATOM    744  C   THR B  53      11.541 -12.675  -8.392  1.00  0.00
ATOM    745  O   THR B  53      12.520 -12.162  -8.211  1.00  0.00
ATOM    746  CB  THR B  53      10.530 -13.312 -10.594  1.00  0.00
ATOM    747  OG1 THR B  53      11.792 -13.937 -10.860  1.00  0.00
ATOM    748  CG2 THR B  53      10.012 -12.662 -11.869  1.00  0.00
ATOM    756  N   VAL B  54      11.007 -13.518  -7.530  1.00  0.00
ATOM    757  CA  VAL B  54      11.693 -14.021  -6.426  1.00  0.00
ATOM    758  C   VAL B  54      11.773 -14.706  -7.823  1.00  0.00
ATOM    759  O   VAL B  54      10.737 -14.734  -8.505  1.00  0.00
ATOM    760  CB  VAL B  54      10.961 -14.690  -5.247  1.00  0.00
ATOM    761  CG1 VAL B  54      10.292 -15.980  -5.698  1.00  0.00
ATOM    762  CG2 VAL B  54      11.940 -14.958  -4.114  1.00  0.00
ATOM    772  N   GLU B  55      12.665 -15.285  -8.075  1.00  0.00
ATOM    773  CA  GLU B  55      13.674 -16.072  -8.714  1.00  0.00
ATOM    774  C   GLU B  55      14.364 -15.051  -9.777  1.00  0.00
ATOM    775  O   GLU B  55      14.779 -15.433 -10.884  1.00  0.00
ATOM    776  CB  GLU B  55      13.059 -17.307  -9.376  1.00  0.00
ATOM    777  CG  GLU B  55      12.349 -18.248  -8.414  1.00  0.00
ATOM    778  CD  GLU B  55      11.848 -19.499  -9.081  1.00  0.00
ATOM    779  OE1 GLU B  55      11.944 -19.588 -10.282  1.00  0.00
ATOM    780  OE2 GLU B  55      11.370 -20.367  -8.390  1.00  0.00
ATOM    787  N   ASP B  56      14.404 -13.724  -9.397  1.00  0.00
ATOM    788  CA  ASP B  56      15.274 -12.502  -9.641  1.00  0.00
ATOM    789  C   ASP B  56      15.540 -12.007 -10.977  1.00  0.00
ATOM    790  O   ASP B  56      16.576 -11.350 -11.232  1.00  0.00
ATOM    791  CB  ASP B  56      16.662 -12.720  -9.033  1.00  0.00
ATOM    792  CG  ASP B  56      16.627 -12.890  -7.520  1.00  0.00
ATOM    793  OD1 ASP B  56      15.922 -12.150  -6.875  1.00  0.00
ATOM    794  OD2 ASP B  56      17.306 -13.757  -7.025  1.00  0.00
ATOM    799  N   GLU B  57      14.817 -12.476 -11.900  1.00  0.00
ATOM    800  CA  GLU B  57      15.221 -11.869 -13.049  1.00  0.00
ATOM    801  C   GLU B  57      15.023 -10.439 -12.778  1.00  0.00
ATOM    802  O   GLU B  57      14.398  -9.935 -11.665  1.00  0.00
ATOM    803  CB  GLU B  57      14.415 -12.348 -14.259  1.00  0.00
ATOM    804  CG  GLU B  57      14.656 -13.802 -14.639  1.00  0.00
ATOM    805  CD  GLU B  57      13.874 -14.228 -15.851  1.00  0.00
ATOM    806  OE1 GLU B  57      13.109 -13.437 -16.348  1.00  0.00
ATOM    807  OE2 GLU B  57      14.043 -15.345 -16.280  1.00  0.00
ATOM    814  N   LEU B  58      15.879  -9.827 -13.717  1.00  0.00
ATOM    815  CA  LEU B  58      15.799  -8.465 -14.004  1.00  0.00
ATOM    816  C   LEU B  58      15.693  -8.109 -15.514  1.00  0.00
ATOM    817  O   LEU B  58      16.493  -8.592 -16.265  1.00  0.00
ATOM    818  CB  LEU B  58      17.029  -7.791 -13.384  1.00  0.00
ATOM    819  CG  LEU B  58      17.090  -6.264 -13.519  1.00  0.00
ATOM    820  CD1 LEU B  58      17.882  -5.682 -12.357  1.00  0.00
ATOM    821  CD2 LEU B  58      17.726  -5.898 -14.852  1.00  0.00
ATOM    833  N   ALA B  59      14.799  -7.289 -15.975  1.00  0.00
ATOM    834  CA  ALA B  59      14.917  -6.950 -17.363  1.00  0.00
ATOM    835  C   ALA B  59      15.486  -5.492 -17.711  1.00  0.00
ATOM    836  O   ALA B  59      15.459  -4.613 -16.830  1.00  0.00
ATOM    837  CB  ALA B  59      13.723  -7.256 -17.935  1.00  0.00
ATOM    843  N   PHE B  60      16.002  -5.189 -18.921  1.00  0.00
ATOM    844  CA  PHE B  60      16.413  -3.829 -18.975  1.00  0.00
ATOM    845  C   PHE B  60      15.987  -3.196 -20.045  1.00  0.00
ATOM    846  O   PHE B  60      15.708  -3.757 -21.085  1.00  0.00
ATOM    847  CB  PHE B  60      17.934  -3.673 -18.966  1.00  0.00
ATOM    848  CG  PHE B  60      18.624  -4.391 -20.091  1.00  0.00
ATOM    849  CD1 PHE B  60      18.815  -3.768 -21.316  1.00  0.00
ATOM    850  CD2 PHE B  60      19.082  -5.689 -19.928  1.00  0.00
ATOM    851  CE1 PHE B  60      19.449  -4.428 -22.352  1.00  0.00
ATOM    852  CE2 PHE B  60      19.717  -6.350 -20.961  1.00  0.00
ATOM    853  CZ  PHE B  60      19.900  -5.718 -22.175  1.00  0.00
ATOM    863  N   LEU B  61      15.786  -2.033 -19.829  1.00  0.00
ATOM    864  CA  LEU B  61      15.281  -1.674 -20.995  1.00  0.00
ATOM    865  C   LEU B  61      16.174   -.774 -21.597  1.00  0.00
ATOM    866  O   LEU B  61      17.221   -.618 -20.967  1.00  0.00
ATOM    867  CB  LEU B  61      13.899  -1.034 -20.815  1.00  0.00
ATOM    868  CG  LEU B  61      12.855  -1.896 -20.095  1.00  0.00
ATOM    869  CD1 LEU B  61      11.595  -1.075 -19.856  1.00  0.00
ATOM    870  CD2 LEU B  61      12.553  -3.131 -20.930  1.00  0.00
ATOM    882  N   ASP B  62      15.799   -.235 -22.658  1.00  0.00
ATOM    883  CA  ASP B  62      16.736    .288 -23.390  1.00  0.00
ATOM    884  C   ASP B  62      17.837   1.220 -22.886  1.00  0.00
ATOM    885  O   ASP B  62      17.639   2.218 -22.201  1.00  0.00
ATOM    886  CB  ASP B  62      15.943    .979 -24.503  1.00  0.00
ATOM    887  CG  ASP B  62      15.280   -.005 -25.457  1.00  0.00
ATOM    888  OD1 ASP B  62      15.558  -1.176 -25.359  1.00  0.00
ATOM    889  OD2 ASP B  62      14.502    .425 -26.275  1.00  0.00
ATOM    894  N   ASP B  63      19.040    .820 -23.314  1.00  0.00
ATOM    895  CA  ASP B  63      20.317   1.437 -23.105  1.00  0.00
ATOM    896  C   ASP B  63      20.479   1.500 -21.680  1.00  0.00
ATOM    897  O   ASP B  63      21.395   2.120 -21.130  1.00  0.00
ATOM    898  CB  ASP B  63      20.409   2.839 -23.713  1.00  0.00
ATOM    899  CG  ASP B  63      20.319   2.833 -25.233  1.00  0.00
ATOM    900  OD1 ASP B  63      20.511   1.792 -25.816  1.00  0.00
ATOM    901  OD2 ASP B  63      20.059   3.869 -25.797  1.00  0.00
ATOM    906  N   SER B  64      19.755    .719 -21.026  1.00  0.00
ATOM    907  CA  SER B  64      19.810    .974 -19.677  1.00  0.00
ATOM    908  C   SER B  64      20.023   -.347 -19.543  1.00  0.00
ATOM    909  O   SER B  64      19.411  -1.291 -20.032  1.00  0.00
ATOM    910  CB  SER B  64      18.552   1.494 -19.010  1.00  0.00
ATOM    911  OG  SER B  64      18.169   2.729 -19.552  1.00  0.00
ATOM    917  N   THR B  65      20.812   -.375 -18.745  1.00  0.00
ATOM    918  CA  THR B  65      21.248  -1.406 -18.180  1.00  0.00
ATOM    919  C   THR B  65      20.894  -1.032 -16.809  1.00  0.00
ATOM    920  O   THR B  65      21.133    .077 -16.272  1.00  0.00
ATOM    921  CB  THR B  65      22.751  -1.636 -18.422  1.00  0.00
ATOM    922  OG1 THR B  65      22.988  -1.825 -19.823  1.00  0.00
ATOM    923  CG2 THR B  65      23.232  -2.862 -17.661  1.00  0.00
ATOM    931  N   CYS B  66      20.312  -2.016 -16.244  1.00  0.00
ATOM    932  CA  CYS B  66      19.778  -1.968 -15.017  1.00  0.00
ATOM    933  C   CYS B  66      20.172  -3.047 -14.253  1.00  0.00
ATOM    934  O   CYS B  66      19.889  -4.169 -14.579  1.00  0.00
ATOM    935  CB  CYS B  66      18.251  -1.943 -15.090  1.00  0.00
ATOM    936  SG  CYS B  66      17.435  -1.938 -13.476  1.00  0.00
ATOM    942  N   THR B  67      20.557  -2.765 -13.195  1.00  0.00
ATOM    943  CA  THR B  67      20.899  -4.016 -12.444  1.00  0.00
ATOM    944  C   THR B  67      20.277  -3.687 -11.215  1.00  0.00
ATOM    945  O   THR B  67      20.100  -2.615 -10.611  1.00  0.00
ATOM    946  CB  THR B  67      22.398  -4.307 -12.247  1.00  0.00
ATOM    947  OG1 THR B  67      22.963  -3.337 -11.357  1.00  0.00
ATOM    948  CG2 THR B  67      23.130  -4.255 -13.580  1.00  0.00
ATOM    956  N   GLY B  68      20.090  -4.736 -10.618  1.00  0.00
ATOM    957  CA  GLY B  68      19.424  -4.482  -9.512  1.00  0.00
ATOM    958  C   GLY B  68      19.299  -5.742  -8.933  1.00  0.00
ATOM    959  O   GLY B  68      19.642  -6.842  -9.428  1.00  0.00
ATOM    963  N   THR B  69      18.746  -5.545  -7.836  1.00  0.00
ATOM    964  CA  THR B  69      18.650  -6.706  -6.906  1.00  0.00
ATOM    965  C   THR B  69      17.486  -6.533  -5.955  1.00  0.00
ATOM    966  O   THR B  69      16.918  -5.416  -5.613  1.00  0.00
ATOM    967  CB  THR B  69      19.942  -6.897  -6.090  1.00  0.00
ATOM    968  OG1 THR B  69      19.897  -8.156  -5.405  1.00  0.00
ATOM    969  CG2 THR B  69      20.102  -5.777  -5.074  1.00  0.00
ATOM    977  N   SER B  70      17.191  -7.585  -5.283  1.00  0.00
ATOM    978  CA  SER B  70      16.106  -7.295  -4.315  1.00  0.00
ATOM    979  C   SER B  70      16.445  -7.914  -3.110  1.00  0.00
ATOM    980  O   SER B  70      17.112  -8.970  -3.022  1.00  0.00
ATOM    981  CB  SER B  70      14.751  -7.812  -4.759  1.00  0.00
ATOM    982  OG  SER B  70      14.739  -9.212  -4.806  1.00  0.00
ATOM    988  N   SER B  71      15.761  -7.255  -2.174  1.00  0.00
ATOM    989  CA  SER B  71      15.793  -7.793   -.815  1.00  0.00
ATOM    990  C   SER B  71      14.801  -7.470    .088  1.00  0.00
ATOM    991  O   SER B  71      14.296  -6.424    .527  1.00  0.00
ATOM    992  CB  SER B  71      17.084  -7.398   -.126  1.00  0.00
ATOM    993  OG  SER B  71      17.130  -7.901   1.181  1.00  0.00
ATOM    999  N   GLY B  72      14.041  -8.476    .200  1.00  0.00
ATOM   1000  CA  GLY B  72      13.153  -8.101   1.176  1.00  0.00
ATOM   1001  C   GLY B  72      12.227  -7.062    .522  1.00  0.00
ATOM   1002  O   GLY B  72      11.659  -7.268   -.571  1.00  0.00
ATOM   1006  N   ASN B  73      12.141  -5.916   1.241  1.00  0.00
ATOM   1007  CA  ASN B  73      11.320  -4.768    .693  1.00  0.00
ATOM   1008  C   ASN B  73      12.174  -3.595   -.158  1.00  0.00
ATOM   1009  O   ASN B  73      11.875  -2.425   -.435  1.00  0.00
ATOM   1010  CB  ASN B  73      10.560  -4.150   1.852  1.00  0.00
ATOM   1011  CG  ASN B  73      11.470  -3.529   2.875  1.00  0.00
ATOM   1012  OD1 ASN B  73      12.671  -3.823   2.915  1.00  0.00
ATOM   1013  ND2 ASN B  73      10.923  -2.675   3.702  1.00  0.00
ATOM   1020  N   LYS B  74      13.388  -3.800   -.460  1.00  0.00
ATOM   1021  CA  LYS B  74      14.198  -2.720  -1.102  1.00  0.00
ATOM   1022  C   LYS B  74      14.625  -3.110  -2.523  1.00  0.00
ATOM   1023  O   LYS B  74      15.038  -4.244  -2.935  1.00  0.00
ATOM   1024  CB  LYS B  74      15.436  -2.397   -.264  1.00  0.00
ATOM   1025  CG  LYS B  74      15.134  -1.747   1.080  1.00  0.00
ATOM   1026  CD  LYS B  74      16.413  -1.337   1.795  1.00  0.00
ATOM   1027  CE  LYS B  74      16.112   -.654   3.121  1.00  0.00
ATOM   1028  NZ  LYS B  74      17.353   -.219   3.818  1.00  0.00
ATOM   1042  N   VAL B  75      14.435  -2.127  -3.380  1.00  0.00
ATOM   1043  CA  VAL B  75      14.873  -2.429  -4.672  1.00  0.00
ATOM   1044  C   VAL B  75      15.993  -1.416  -5.131  1.00  0.00
ATOM   1045  O   VAL B  75      16.182   -.237  -4.932  1.00  0.00
ATOM   1046  CB  VAL B  75      13.664  -2.392  -5.625  1.00  0.00
ATOM   1047  CG1 VAL B  75      14.079  -2.812  -7.027  1.00  0.00
ATOM   1048  CG2 VAL B  75      12.560  -3.294  -5.096  1.00  0.00
ATOM   1058  N   ASN B  76      17.011  -2.049  -5.694  1.00  0.00
ATOM   1059  CA  ASN B  76      18.168  -1.108  -6.062  1.00  0.00
ATOM   1060  C   ASN B  76      18.418  -1.029  -7.557  1.00  0.00
ATOM   1061  O   ASN B  76      18.657  -2.178  -8.110  1.00  0.00
ATOM   1062  CB  ASN B  76      19.456  -1.518  -5.372  1.00  0.00
ATOM   1063  CG  ASN B  76      20.571   -.536  -5.599  1.00  0.00
ATOM   1064  OD1 ASN B  76      20.601    .165  -6.617  1.00  0.00
ATOM   1065  ND2 ASN B  76      21.491   -.471  -4.669  1.00  0.00
ATOM   1072  N   LEU B  77      18.358    .134  -8.251  1.00  0.00
ATOM   1073  CA  LEU B  77      18.535    .139  -9.636  1.00  0.00
ATOM   1074  C   LEU B  77      19.894    .785 -10.004  1.00  0.00
ATOM   1075  O   LEU B  77      20.379   1.836  -9.641  1.00  0.00
ATOM   1076  CB  LEU B  77      17.368    .891 -10.289  1.00  0.00
ATOM   1077  CG  LEU B  77      15.965    .429  -9.876  1.00  0.00
ATOM   1078  CD1 LEU B  77      14.920   1.295 -10.567  1.00  0.00
ATOM   1079  CD2 LEU B  77      15.785  -1.038 -10.239  1.00  0.00
ATOM   1091  N   THR B  78      20.665    .081 -10.711  1.00  0.00
ATOM   1092  CA  THR B  78      21.846    .697 -11.080  1.00  0.00
ATOM   1093  C   THR B  78      21.849    .986 -12.500  1.00  0.00
ATOM   1094  O   THR B  78      21.538    .096 -13.341  1.00  0.00
ATOM   1095  CB  THR B  78      23.064   -.173 -10.719  1.00  0.00
ATOM   1096  OG1 THR B  78      23.130   -.342  -9.297  1.00  0.00
ATOM   1097  CG2 THR B  78      24.348    .479 -11.208  1.00  0.00
ATOM   1105  N   ILE B  79      22.168   2.386 -12.767  1.00  0.00
ATOM   1106  CA  ILE B  79      22.204   2.759 -14.109  1.00  0.00
ATOM   1107  C   ILE B  79      23.605   3.045 -14.692  1.00  0.00
ATOM   1108  O   ILE B  79      24.456   3.799 -14.185  1.00  0.00
ATOM   1109  CB  ILE B  79      21.302   3.994 -14.285  1.00  0.00
ATOM   1110  CG1 ILE B  79      19.971   3.793 -13.556  1.00  0.00
ATOM   1111  CG2 ILE B  79      21.067   4.274 -15.762  1.00  0.00
ATOM   1112  CD1 ILE B  79      19.164   2.624 -14.070  1.00  0.00
ATOM   1124  N   GLN B  80      23.948   2.312 -15.812  1.00  0.00
ATOM   1125  CA  GLN B  80      25.316   2.614 -16.229  1.00  0.00
ATOM   1126  C   GLN B  80      25.404   3.436 -17.558  1.00  0.00
ATOM   1127  O   GLN B  80      24.597   3.199 -18.467  1.00  0.00
ATOM   1128  CB  GLN B  80      26.096   1.305 -16.372  1.00  0.00
ATOM   1129  CG  GLN B  80      26.223    .510 -15.083  1.00  0.00
ATOM   1130  CD  GLN B  80      26.997   -.780 -15.272  1.00  0.00
ATOM   1131  OE1 GLN B  80      26.991  -1.371 -16.356  1.00  0.00
ATOM   1132  NE2 GLN B  80      27.668  -1.226 -14.217  1.00  0.00
ATOM   1141  N   GLY B  81      26.343   4.325 -17.688  1.00  0.00
ATOM   1142  CA  GLY B  81      26.732   5.145 -18.846  1.00  0.00
ATOM   1143  C   GLY B  81      25.773   6.262 -19.115  1.00  0.00
ATOM   1144  O   GLY B  81      25.488   6.641 -20.256  1.00  0.00
ATOM   1148  N   LEU B  82      25.268   6.761 -18.074  1.00  0.00
ATOM   1149  CA  LEU B  82      24.345   7.824 -18.024  1.00  0.00
ATOM   1150  C   LEU B  82      25.106   8.971 -18.690  1.00  0.00
ATOM   1151  O   LEU B  82      26.318   9.069 -18.529  1.00  0.00
ATOM   1152  CB  LEU B  82      23.933   8.152 -16.583  1.00  0.00
ATOM   1153  CG  LEU B  82      22.728   7.373 -16.042  1.00  0.00
ATOM   1154  CD1 LEU B  82      22.622   7.582 -14.538  1.00  0.00
ATOM   1155  CD2 LEU B  82      21.464   7.837 -16.749  1.00  0.00
ATOM   1167  N   ARG B  83      24.475   9.788 -19.384  1.00  0.00
ATOM   1168  CA  ARG B  83      25.014  10.944 -20.077  1.00  0.00
ATOM   1169  C   ARG B  83      24.489  12.118 -19.347  1.00  0.00
ATOM   1170  O   ARG B  83      23.534  11.919 -18.611  1.00  0.00
ATOM   1171  CB  ARG B  83      24.594  11.001 -21.539  1.00  0.00
ATOM   1172  CG  ARG B  83      25.109   9.857 -22.397  1.00  0.00
ATOM   1173  CD  ARG B  83      24.633   9.964 -23.800  1.00  0.00
ATOM   1174  NE  ARG B  83      23.194   9.778 -23.900  1.00  0.00
ATOM   1175  CZ  ARG B  83      22.471   9.990 -25.017  1.00  0.00
ATOM   1176  NH1 ARG B  83      23.065  10.393 -26.118  1.00  0.00
ATOM   1177  NH2 ARG B  83      21.165   9.791 -25.006  1.00  0.00
ATOM   1191  N   ALA B  84      25.114  13.296 -19.548  1.00  0.00
ATOM   1192  CA  ALA B  84      24.804  14.495 -18.838  1.00  0.00
ATOM   1193  C   ALA B  84      23.390  14.961 -18.975  1.00  0.00
ATOM   1194  O   ALA B  84      22.708  15.148 -17.916  1.00  0.00
ATOM   1195  CB  ALA B  84      25.845  15.709 -19.377  1.00  0.00
ATOM   1201  N   MET B  85      22.873  14.720 -20.076  1.00  0.00
ATOM   1202  CA  MET B  85      21.612  15.073 -20.538  1.00  0.00
ATOM   1203  C   MET B  85      20.527  14.194 -19.952  1.00  0.00
ATOM   1204  O   MET B  85      19.348  14.428 -20.169  1.00  0.00
ATOM   1205  CB  MET B  85      21.608  15.012 -22.065  1.00  0.00
ATOM   1206  CG  MET B  85      22.515  16.033 -22.738  1.00  0.00
ATOM   1207  SD  MET B  85      22.089  17.732 -22.307  1.00  0.00
ATOM   1208  CE  MET B  85      20.497  17.896 -23.111  1.00  0.00
ATOM   1218  N   ASP B  86      20.944  13.151 -19.201  1.00  0.00
ATOM   1219  CA  ASP B  86      20.048  12.155 -18.631  1.00  0.00
ATOM   1220  C   ASP B  86      19.560  12.521 -17.280  1.00  0.00
ATOM   1221  O   ASP B  86      18.795  11.765 -16.665  1.00  0.00
ATOM   1222  CB  ASP B  86      20.741  10.793 -18.549  1.00  0.00
ATOM   1223  CG  ASP B  86      21.015  10.184 -19.918  1.00  0.00
ATOM   1224  OD1 ASP B  86      20.383  10.590 -20.864  1.00  0.00
ATOM   1225  OD2 ASP B  86      21.854   9.320 -20.004  1.00  0.00
ATOM   1230  N   THR B  87      19.927  13.687 -16.898  1.00  0.00
ATOM   1231  CA  THR B  87      19.612  14.321 -15.676  1.00  0.00
ATOM   1232  C   THR B  87      18.118  14.469 -15.614  1.00  0.00
ATOM   1233  O   THR B  87      17.426  14.653 -16.608  1.00  0.00
ATOM   1234  CB  THR B  87      20.307  15.689 -15.547  1.00  0.00
ATOM   1235  OG1 THR B  87      20.047  16.239 -14.249  1.00  0.00
ATOM   1236  CG2 THR B  87      19.799  16.648 -16.612  1.00  0.00
ATOM   1244  N   GLY B  88      17.585  14.258 -14.375  1.00  0.00
ATOM   1245  CA  GLY B  88      16.168  14.351 -14.109  1.00  0.00
ATOM   1246  C   GLY B  88      15.275  13.628 -13.116  1.00  0.00
ATOM   1247  O   GLY B  88      15.638  13.089 -12.044  1.00  0.00
ATOM   1251  N   LEU B  89      13.988  13.799 -13.262  1.00  0.00
ATOM   1252  CA  LEU B  89      13.392  13.198 -12.117  1.00  0.00
ATOM   1253  C   LEU B  89      13.105  11.672 -12.277  1.00  0.00
ATOM   1254  O   LEU B  89      12.583  11.121 -13.252  1.00  0.00
ATOM   1255  CB  LEU B  89      12.093  13.951 -11.802  1.00  0.00
ATOM   1256  CG  LEU B  89      12.250  15.233 -10.976  1.00  0.00
ATOM   1257  CD1 LEU B  89      13.075  16.245 -11.760  1.00  0.00
ATOM   1258  CD2 LEU B  89      10.876  15.792 -10.638  1.00  0.00
ATOM   1270  N   TYR B  90      13.497  10.880 -11.330  1.00  0.00
ATOM   1271  CA  TYR B  90      13.144   9.508 -11.531  1.00  0.00
ATOM   1272  C   TYR B  90      12.108   9.090 -10.486  1.00  0.00
ATOM   1273  O   TYR B  90      11.915   9.384  -9.305  1.00  0.00
ATOM   1274  CB  TYR B  90      14.388   8.619 -11.465  1.00  0.00
ATOM   1275  CG  TYR B  90      15.336   8.808 -12.628  1.00  0.00
ATOM   1276  CD1 TYR B  90      16.035   9.998 -12.766  1.00  0.00
ATOM   1277  CD2 TYR B  90      15.507   7.792 -13.556  1.00  0.00
ATOM   1278  CE1 TYR B  90      16.901  10.171 -13.828  1.00  0.00
ATOM   1279  CE2 TYR B  90      16.373   7.965 -14.618  1.00  0.00
ATOM   1280  CZ  TYR B  90      17.068   9.149 -14.756  1.00  0.00
ATOM   1281  OH  TYR B  90      17.931   9.321 -15.814  1.00  0.00
ATOM   1291  N   ILE B  91      11.181   8.361 -10.995  1.00  0.00
ATOM   1292  CA  ILE B  91      10.157   7.869 -10.089  1.00  0.00
ATOM   1293  C   ILE B  91      10.168   6.286 -10.004  1.00  0.00
ATOM   1294  O   ILE B  91      10.643   5.526 -10.924  1.00  0.00
ATOM   1295  CB  ILE B  91       8.774   8.372 -10.541  1.00  0.00
ATOM   1296  CG1 ILE B  91       8.718   9.901 -10.487  1.00  0.00
ATOM   1297  CG2 ILE B  91       7.679   7.765  -9.678  1.00  0.00
ATOM   1298  CD1 ILE B  91       7.495  10.492 -11.149  1.00  0.00
ATOM   1310  N   CYS B  92       9.910   5.735  -8.918  1.00  0.00
ATOM   1311  CA  CYS B  92       9.844   4.314  -8.772  1.00  0.00
ATOM   1312  C   CYS B  92       8.442   3.782  -8.591  1.00  0.00
ATOM   1313  O   CYS B  92       7.652   4.326  -7.769  1.00  0.00
ATOM   1314  CB  CYS B  92      10.695   3.882  -7.577  1.00  0.00
ATOM   1315  SG  CYS B  92      11.086   2.116  -7.549  1.00  0.00
ATOM   1321  N   LYS B  93       8.147   2.615  -9.199  1.00  0.00
ATOM   1322  CA  LYS B  93       6.770   2.124  -9.025  1.00  0.00
ATOM   1323  C   LYS B  93       6.862    .604  -8.729  1.00  0.00
ATOM   1324  O   LYS B  93       7.393   -.292  -9.361  1.00  0.00
ATOM   1325  CB  LYS B  93       5.916   2.399 -10.263  1.00  0.00
ATOM   1326  CG  LYS B  93       4.482   1.897 -10.163  1.00  0.00
ATOM   1327  CD  LYS B  93       3.724   2.124 -11.463  1.00  0.00
ATOM   1328  CE  LYS B  93       2.291   1.621 -11.365  1.00  0.00
ATOM   1329  NZ  LYS B  93       1.561   1.768 -12.653  1.00  0.00
ATOM   1343  N   VAL B  94       5.992    .170  -7.751  1.00  0.00
ATOM   1344  CA  VAL B  94       5.935  -1.179  -7.578  1.00  0.00
ATOM   1345  C   VAL B  94       4.481  -1.815  -7.853  1.00  0.00
ATOM   1346  O   VAL B  94       3.454  -1.008  -7.478  1.00  0.00
ATOM   1347  CB  VAL B  94       6.409  -1.458  -6.139  1.00  0.00
ATOM   1348  CG1 VAL B  94       5.469   -.809  -5.133  1.00  0.00
ATOM   1349  CG2 VAL B  94       6.498  -2.958  -5.904  1.00  0.00
ATOM   1359  N   GLU B  95       4.498  -3.090  -8.431  1.00  0.00
ATOM   1360  CA  GLU B  95       3.252  -3.713  -8.602  1.00  0.00
ATOM   1361  C   GLU B  95       3.234  -5.144  -8.110  1.00  0.00
ATOM   1362  O   GLU B  95       4.185  -5.974  -8.191  1.00  0.00
ATOM   1363  CB  GLU B  95       2.862  -3.659 -10.081  1.00  0.00
ATOM   1364  CG  GLU B  95       2.596  -2.257 -10.610  1.00  0.00
ATOM   1365  CD  GLU B  95       2.164  -2.248 -12.050  1.00  0.00
ATOM   1366  OE1 GLU B  95       2.154  -3.293 -12.655  1.00  0.00
ATOM   1367  OE2 GLU B  95       1.843  -1.193 -12.546  1.00  0.00
ATOM   1374  N   LEU B  96       2.227  -5.542  -7.413  1.00  0.00
ATOM   1375  CA  LEU B  96       2.242  -6.930  -7.014  1.00  0.00
ATOM   1376  C   LEU B  96       1.276  -7.869  -7.984  1.00  0.00
ATOM   1377  O   LEU B  96        .195  -7.730  -8.606  1.00  0.00
ATOM   1378  CB  LEU B  96       1.806  -7.000  -5.545  1.00  0.00
ATOM   1379  CG  LEU B  96       2.731  -6.300  -4.542  1.00  0.00
ATOM   1380  CD1 LEU B  96       2.063  -6.262  -3.174  1.00  0.00
ATOM   1381  CD2 LEU B  96       4.062  -7.035  -4.480  1.00  0.00
ATOM   1393  N   MET B  97       1.674  -9.031  -8.096  1.00  0.00
ATOM   1394  CA  MET B  97        .860  -9.970  -9.025  1.00  0.00
ATOM   1395  C   MET B  97        .708 -11.334  -8.632  1.00  0.00
ATOM   1396  O   MET B  97       1.553 -12.236  -8.891  1.00  0.00
ATOM   1397  CB  MET B  97       1.455 -10.020 -10.431  1.00  0.00
ATOM   1398  CG  MET B  97       1.434  -8.691 -11.172  1.00  0.00
ATOM   1399  SD  MET B  97       2.302  -8.760 -12.751  1.00  0.00
ATOM   1400  CE  MET B  97       4.006  -8.768 -12.201  1.00  0.00
ATOM   1410  N   TYR B  98       -.091 -11.409  -8.092  1.00  0.00
ATOM   1411  CA  TYR B  98       -.640 -12.594  -7.655  1.00  0.00
ATOM   1412  C   TYR B  98      -2.018 -12.458  -7.154  1.00  0.00
ATOM   1413  O   TYR B  98      -2.934 -12.005  -7.911  1.00  0.00
ATOM   1414  CB  TYR B  98        .259 -13.197  -6.573  1.00  0.00
ATOM   1415  CG  TYR B  98        .865 -12.170  -5.642  1.00  0.00
ATOM   1416  CD1 TYR B  98        .049 -11.440  -4.789  1.00  0.00
ATOM   1417  CD2 TYR B  98       2.236 -11.959  -5.640  1.00  0.00
ATOM   1418  CE1 TYR B  98        .603 -10.502  -3.939  1.00  0.00
ATOM   1419  CE2 TYR B  98       2.789 -11.021  -4.790  1.00  0.00
ATOM   1420  CZ  TYR B  98       1.978 -10.295  -3.942  1.00  0.00
ATOM   1421  OH  TYR B  98       2.529  -9.361  -3.095  1.00  0.00
ATOM   1431  N   PRO B  99      -2.336 -13.007  -6.006  1.00  0.00
ATOM   1432  CA  PRO B  99      -3.573 -12.438  -5.923  1.00  0.00
ATOM   1433  C   PRO B  99      -3.087 -11.174  -6.371  1.00  0.00
ATOM   1434  O   PRO B  99      -2.005 -10.645  -6.198  1.00  0.00
ATOM   1435  CB  PRO B  99      -4.011 -12.482  -4.456  1.00  0.00
ATOM   1436  CG  PRO B  99      -3.360 -13.710  -3.917  1.00  0.00
ATOM   1437  CD  PRO B  99      -2.045 -13.788  -4.647  1.00  0.00
ATOM   1445  N   PRO B 100      -4.384 -10.604  -6.770  1.00  0.00
ATOM   1446  CA  PRO B 100      -4.909  -9.483  -7.726  1.00  0.00
ATOM   1447  C   PRO B 100      -4.204  -8.445  -7.243  1.00  0.00
ATOM   1448  O   PRO B 100      -4.152  -7.918  -6.131  1.00  0.00
ATOM   1449  CB  PRO B 100      -6.412  -9.290  -7.496  1.00  0.00
ATOM   1450  CG  PRO B 100      -6.953 -10.677  -7.436  1.00  0.00
ATOM   1451  CD  PRO B 100      -5.835 -11.490  -6.840  1.00  0.00
ATOM   1459  N   PRO B 101      -3.850  -8.041  -8.383  1.00  0.00
ATOM   1460  CA  PRO B 101      -2.873  -7.081  -8.461  1.00  0.00
ATOM   1461  C   PRO B 101      -3.089  -5.967  -7.719  1.00  0.00
ATOM   1462  O   PRO B 101      -4.127  -5.246  -7.721  1.00  0.00
ATOM   1463  CB  PRO B 101      -2.861  -6.717  -9.949  1.00  0.00
ATOM   1464  CG  PRO B 101      -3.040  -8.022 -10.646  1.00  0.00
ATOM   1465  CD  PRO B 101      -3.976  -8.797  -9.757  1.00  0.00
ATOM   1473  N   TYR B 102      -2.046  -5.609  -7.102  1.00  0.00
ATOM   1474  CA  TYR B 102      -2.383  -4.602  -6.321  1.00  0.00
ATOM   1475  C   TYR B 102      -1.519  -3.541  -6.927  1.00  0.00
ATOM   1476  O   TYR B 102       -.286  -3.468  -7.154  1.00  0.00
ATOM   1477  CB  TYR B 102      -2.104  -4.890  -4.844  1.00  0.00
ATOM   1478  CG  TYR B 102      -2.911  -6.040  -4.283  1.00  0.00
ATOM   1479  CD1 TYR B 102      -2.286  -7.239  -3.974  1.00  0.00
ATOM   1480  CD2 TYR B 102      -4.275  -5.896  -4.078  1.00  0.00
ATOM   1481  CE1 TYR B 102      -3.022  -8.290  -3.461  1.00  0.00
ATOM   1482  CE2 TYR B 102      -5.011  -6.946  -3.566  1.00  0.00
ATOM   1483  CZ  TYR B 102      -4.390  -8.139  -3.258  1.00  0.00
ATOM   1484  OH  TYR B 102      -5.123  -9.185  -2.748  1.00  0.00
ATOM   1494  N   TYR B 103      -2.039  -2.478  -6.713  1.00  0.00
ATOM   1495  CA  TYR B 103      -1.435  -1.395  -7.266  1.00  0.00
ATOM   1496  C   TYR B 103      -1.003   -.435  -6.413  1.00  0.00
ATOM   1497  O   TYR B 103      -1.682   -.304  -5.368  1.00  0.00
ATOM   1498  CB  TYR B 103      -2.374   -.730  -8.275  1.00  0.00
ATOM   1499  CG  TYR B 103      -2.745  -1.620  -9.442  1.00  0.00
ATOM   1500  CD1 TYR B 103      -3.870  -2.428  -9.368  1.00  0.00
ATOM   1501  CD2 TYR B 103      -1.960  -1.627 -10.585  1.00  0.00
ATOM   1502  CE1 TYR B 103      -4.208  -3.240 -10.433  1.00  0.00
ATOM   1503  CE2 TYR B 103      -2.298  -2.439 -11.650  1.00  0.00
ATOM   1504  CZ  TYR B 103      -3.417  -3.243 -11.576  1.00  0.00
ATOM   1505  OH  TYR B 103      -3.754  -4.052 -12.637  1.00  0.00
ATOM   1515  N   VAL B 104       -.110    .234  -6.927  1.00  0.00
ATOM   1516  CA  VAL B 104        .134   1.041  -6.066  1.00  0.00
ATOM   1517  C   VAL B 104        .222   2.543  -6.201  1.00  0.00
ATOM   1518  O   VAL B 104        .578   2.867  -7.262  1.00  0.00
ATOM   1519  CB  VAL B 104       1.461    .460  -5.544  1.00  0.00
ATOM   1520  CG1 VAL B 104       1.912   1.202  -4.295  1.00  0.00
ATOM   1521  CG2 VAL B 104       1.299  -1.025  -5.259  1.00  0.00
ATOM   1531  N   GLY B 105        .090   3.322  -5.284  1.00  0.00
ATOM   1532  CA  GLY B 105        .253   4.509  -6.016  1.00  0.00
ATOM   1533  C   GLY B 105       1.851   4.536  -6.033  1.00  0.00
ATOM   1534  O   GLY B 105       2.497   3.521  -6.115  1.00  0.00
ATOM   1538  N   MET B 106       2.340   5.698  -6.206  1.00  0.00
ATOM   1539  CA  MET B 106       3.555   6.384  -6.736  1.00  0.00
ATOM   1540  C   MET B 106       4.047   7.128  -5.553  1.00  0.00
ATOM   1541  O   MET B 106       3.311   7.531  -4.628  1.00  0.00
ATOM   1542  CB  MET B 106       3.266   7.318  -7.909  1.00  0.00
ATOM   1543  CG  MET B 106       2.452   6.688  -9.031  1.00  0.00
ATOM   1544  SD  MET B 106       3.285   5.277  -9.786  1.00  0.00
ATOM   1545  CE  MET B 106       4.654   6.091 -10.604  1.00  0.00
ATOM   1555  N   GLY B 107       5.281   7.247  -5.620  1.00  0.00
ATOM   1556  CA  GLY B 107       6.118   7.839  -4.715  1.00  0.00
ATOM   1557  C   GLY B 107       6.253   9.164  -5.337  1.00  0.00
ATOM   1558  O   GLY B 107       5.677   9.501  -6.345  1.00  0.00
ATOM   1562  N   ASN B 108       7.088   9.831  -4.723  1.00  0.00
ATOM   1563  CA  ASN B 108       7.707  11.071  -4.930  1.00  0.00
ATOM   1564  C   ASN B 108       8.856  10.693  -5.733  1.00  0.00
ATOM   1565  O   ASN B 108       9.364   9.570  -5.639  1.00  0.00
ATOM   1566  CB  ASN B 108       8.093  11.776  -3.642  1.00  0.00
ATOM   1567  CG  ASN B 108       6.898  12.205  -2.838  1.00  0.00
ATOM   1568  OD1 ASN B 108       5.940  12.771  -3.378  1.00  0.00
ATOM   1569  ND2 ASN B 108       6.934  11.947  -1.555  1.00  0.00
ATOM   1576  N   GLY B 109       9.316  11.621  -6.487  1.00  0.00
ATOM   1577  CA  GLY B 109      10.480  11.298  -7.245  1.00  0.00
ATOM   1578  C   GLY B 109      11.771  11.469  -6.521  1.00  0.00
ATOM   1579  O   GLY B 109      11.820  12.005  -5.418  1.00  0.00
ATOM   1583  N   THR B 110      12.811  11.160  -7.241  1.00  0.00
ATOM   1584  CA  THR B 110      14.159  11.510  -6.908  1.00  0.00
ATOM   1585  C   THR B 110      14.868  12.300  -8.074  1.00  0.00
ATOM   1586  O   THR B 110      14.620  12.381  -9.256  1.00  0.00
ATOM   1587  CB  THR B 110      14.952  10.238  -6.553  1.00  0.00
ATOM   1588  OG1 THR B 110      14.418   9.658  -5.356  1.00  0.00
ATOM   1589  CG2 THR B 110      16.421  10.568  -6.340  1.00  0.00
ATOM   1597  N   GLN B 111      15.797  13.156  -7.721  1.00  0.00
ATOM   1598  CA  GLN B 111      16.373  13.848  -8.811  1.00  0.00
ATOM   1599  C   GLN B 111      17.681  13.349  -9.140  1.00  0.00
ATOM   1600  O   GLN B 111      18.290  13.382  -8.149  1.00  0.00
ATOM   1601  CB  GLN B 111      16.468  15.347  -8.516  1.00  0.00
ATOM   1602  CG  GLN B 111      15.125  16.030  -8.323  1.00  0.00
ATOM   1603  CD  GLN B 111      15.266  17.513  -8.034  1.00  0.00
ATOM   1604  OE1 GLN B 111      16.282  17.960  -7.494  1.00  0.00
ATOM   1605  NE2 GLN B 111      14.245  18.284  -8.391  1.00  0.00
ATOM   1614  N   ILE B 112      18.021  12.997 -10.382  1.00  0.00
ATOM   1615  CA  ILE B 112      19.365  12.499 -10.590  1.00  0.00
ATOM   1616  C   ILE B 112      20.145  13.520 -11.446  1.00  0.00
ATOM   1617  O   ILE B 112      19.794  14.182 -12.434  1.00  0.00
ATOM   1618  CB  ILE B 112      19.347  11.121 -11.276  1.00  0.00
ATOM   1619  CG1 ILE B 112      18.705  10.077 -10.359  1.00  0.00
ATOM   1620  CG2 ILE B 112      20.757  10.700 -11.661  1.00  0.00
ATOM   1621  CD1 ILE B 112      18.655   8.688 -10.956  1.00  0.00
ATOM   1633  N   TYR B 113      21.339  13.832 -10.916  1.00  0.00
ATOM   1634  CA  TYR B 113      22.068  14.863 -11.603  1.00  0.00
ATOM   1635  C   TYR B 113      23.210  14.343 -12.138  1.00  0.00
ATOM   1636  O   TYR B 113      23.833  13.967 -11.186  1.00  0.00
ATOM   1637  CB  TYR B 113      22.448  16.033 -10.694  1.00  0.00
ATOM   1638  CG  TYR B 113      21.268  16.874 -10.256  1.00  0.00
ATOM   1639  CD1 TYR B 113      20.491  16.470  -9.180  1.00  0.00
ATOM   1640  CD2 TYR B 113      20.965  18.047 -10.930  1.00  0.00
ATOM   1641  CE1 TYR B 113      19.414  17.238  -8.780  1.00  0.00
ATOM   1642  CE2 TYR B 113      19.888  18.814 -10.530  1.00  0.00
ATOM   1643  CZ  TYR B 113      19.114  18.413  -9.460  1.00  0.00
ATOM   1644  OH  TYR B 113      18.042  19.177  -9.062  1.00  0.00
ATOM   1654  N   VAL B 114      23.487  14.431 -13.378  1.00  0.00
ATOM   1655  CA  VAL B 114      24.681  13.853 -13.921  1.00  0.00
ATOM   1656  C   VAL B 114      25.639  14.953 -14.237  1.00  0.00
ATOM   1657  O   VAL B 114      25.260  15.920 -14.835  1.00  0.00
ATOM   1658  CB  VAL B 114      24.375  13.041 -15.193  1.00  0.00
ATOM   1659  CG1 VAL B 114      25.637  12.368 -15.712  1.00  0.00
ATOM   1660  CG2 VAL B 114      23.294  12.010 -14.903  1.00  0.00
ATOM   1670  N   ILE B 115      26.886  14.754 -13.683  1.00  0.00
ATOM   1671  CA  ILE B 115      27.887  15.852 -13.870  1.00  0.00
ATOM   1672  C   ILE B 115      29.104  15.506 -14.634  1.00  0.00
ATOM   1673  O   ILE B 115      29.778  14.528 -14.341  1.00  0.00
ATOM   1674  CB  ILE B 115      28.359  16.401 -12.511  1.00  0.00
ATOM   1675  CG1 ILE B 115      27.176  16.979 -11.729  1.00  0.00
ATOM   1676  CG2 ILE B 115      29.437  17.455 -12.708  1.00  0.00
ATOM   1677  CD1 ILE B 115      27.503  17.327 -10.295  1.00  0.00
ATOM   1689  N   ASP B 116      29.358  16.328 -15.614  1.00  0.00
ATOM   1690  CA  ASP B 116      30.552  16.063 -16.271  1.00  0.00
ATOM   1691  C   ASP B 116      31.678  16.570 -15.395  1.00  0.00
ATOM   1692  O   ASP B 116      31.575  17.669 -14.864  1.00  0.00
ATOM   1693  CB  ASP B 116      30.568  16.730 -17.649  1.00  0.00
ATOM   1694  CG  ASP B 116      29.702  16.004 -18.669  1.00  0.00
ATOM   1695  OD1 ASP B 116      29.313  14.891 -18.404  1.00  0.00
ATOM   1696  OD2 ASP B 116      29.437  16.569 -19.703  1.00  0.00
ATOM   1701  N   PRO B 117      32.749  15.870 -15.233  1.00  0.00
ATOM   1702  CA  PRO B 117      33.900  16.318 -14.422  1.00  0.00
ATOM   1703  C   PRO B 117      34.480  17.386 -15.128  1.00  0.00
ATOM   1704  O   PRO B 117      34.480  17.368 -16.358  1.00  0.00
ATOM   1705  CB  PRO B 117      34.855  15.123 -14.344  1.00  0.00
ATOM   1706  CG  PRO B 117      34.538  14.322 -15.561  1.00  0.00
ATOM   1707  CD  PRO B 117      33.053  14.486 -15.741  1.00  0.00
ATOM   1715  N   GLU B 118      35.004  18.217 -14.440  1.00  0.00
ATOM   1716  CA  GLU B 118      35.513  19.235 -15.176  1.00  0.00
ATOM   1717  C   GLU B 118      36.672  18.596 -15.786  1.00  0.00
ATOM   1718  O   GLU B 118      37.274  17.658 -15.247  1.00  0.00
ATOM   1719  CB  GLU B 118      35.885  20.450 -14.323  1.00  0.00
ATOM   1720  CG  GLU B 118      34.699  21.153 -13.679  1.00  0.00
ATOM   1721  CD  GLU B 118      35.100  22.362 -12.879  1.00  0.00
ATOM   1722  OE1 GLU B 118      36.275  22.617 -12.771  1.00  0.00
ATOM   1723  OE2 GLU B 118      34.229  23.031 -12.375  1.00  0.00
ATOM   1730  N   PRO B 119      36.981  19.115 -16.974  1.00  0.00
ATOM   1731  CA  PRO B 119      38.030  18.606 -17.762  1.00  0.00
ATOM   1732  C   PRO B 119      39.230  19.129 -17.057  1.00  0.00
ATOM   1733  O   PRO B 119      40.198  19.338 -17.729  1.00  0.00
ATOM   1734  OXT PRO B 119      39.195  19.319 -15.873  1.00  0.00
ATOM   1735  CB  PRO B 119      37.822  19.218 -19.151  1.00  0.00
ATOM   1736  CG  PRO B 119      37.102  20.495 -18.883  1.00  0.00
ATOM   1737  CD  PRO B 119      36.228  20.191 -17.695  1.00  0.00
ATOM      1  N   GLN A   1      -7.235 -14.886   9.174  1.00  0.00
ATOM      2  CA  GLN A   1      -6.362 -15.833   8.511  1.00  0.00
ATOM      3  C   GLN A   1      -7.161 -16.441   7.416  1.00  0.00
ATOM      4  O   GLN A   1      -8.268 -16.859   7.679  1.00  0.00
ATOM      5  CB  GLN A   1      -5.843 -16.910   9.467  1.00  0.00
ATOM      6  CG  GLN A   1      -4.883 -17.899   8.830  1.00  0.00
ATOM      7  CD  GLN A   1      -4.343 -18.907   9.826  1.00  0.00
ATOM      8  OE1 GLN A   1      -4.845 -19.023  10.948  1.00  0.00
ATOM      9  NE2 GLN A   1      -3.314 -19.645   9.422  1.00  0.00
ATOM     20  N   VAL A   2      -6.569 -16.558   6.290  1.00  0.00
ATOM     21  CA  VAL A   2      -7.103 -17.146   5.124  1.00  0.00
ATOM     22  C   VAL A   2      -6.273 -18.290   4.567  1.00  0.00
ATOM     23  O   VAL A   2      -5.125 -18.124   4.230  1.00  0.00
ATOM     24  CB  VAL A   2      -7.257 -16.056   4.048  1.00  0.00
ATOM     25  CG1 VAL A   2      -7.771 -16.658   2.749  1.00  0.00
ATOM     26  CG2 VAL A   2      -8.194 -14.965   4.545  1.00  0.00
ATOM     36  N   GLN A   3      -6.995 -19.328   4.147  1.00  0.00
ATOM     37  CA  GLN A   3      -6.243 -20.556   3.769  1.00  0.00
ATOM     38  C   GLN A   3      -7.157 -20.877   2.664  1.00  0.00
ATOM     39  O   GLN A   3      -8.433 -20.647   2.654  1.00  0.00
ATOM     40  CB  GLN A   3      -6.163 -21.654   4.834  1.00  0.00
ATOM     41  CG  GLN A   3      -5.362 -22.874   4.412  1.00  0.00
ATOM     42  CD  GLN A   3      -5.382 -23.970   5.460  1.00  0.00
ATOM     43  OE1 GLN A   3      -6.390 -24.659   5.639  1.00  0.00
ATOM     44  NE2 GLN A   3      -4.266 -24.138   6.160  1.00  0.00
ATOM     53  N   LEU A   4      -6.355 -21.124   1.643  1.00  0.00
ATOM     54  CA  LEU A   4      -6.592 -21.508   0.274  1.00  0.00
ATOM     55  C   LEU A   4      -6.209 -22.926   0.173  1.00  0.00
ATOM     56  O   LEU A   4      -5.265 -23.302   0.851  1.00  0.00
ATOM     57  CB  LEU A   4      -5.779 -20.660  -0.711  1.00  0.00
ATOM     58  CG  LEU A   4      -6.408 -19.319  -1.112  1.00  0.00
ATOM     59  CD1 LEU A   4      -6.365 -18.364   0.073  1.00  0.00
ATOM     60  CD2 LEU A   4      -5.661 -18.744  -2.305  1.00  0.00
ATOM     72  N   GLN A   5      -6.996 -23.673  -0.530  1.00  0.00
ATOM     73  CA  GLN A   5      -6.813 -25.050  -0.497  1.00  0.00
ATOM     74  C   GLN A   5      -7.030 -25.255  -1.906  1.00  0.00
ATOM     75  O   GLN A   5      -7.524 -24.329  -2.619  1.00  0.00
ATOM     76  CB  GLN A   5      -7.799 -25.810   0.394  1.00  0.00
ATOM     77  CG  GLN A   5      -7.688 -25.477   1.871  1.00  0.00
ATOM     78  CD  GLN A   5      -8.690 -26.242   2.715  1.00  0.00
ATOM     79  OE1 GLN A   5      -9.522 -26.989   2.191  1.00  0.00
ATOM     80  NE2 GLN A   5      -8.617 -26.063   4.028  1.00  0.00
ATOM     89  N   GLU A   6      -6.475 -26.410  -2.314  1.00  0.00
ATOM     90  CA  GLU A   6      -6.421 -26.960  -3.593  1.00  0.00
ATOM     91  C   GLU A   6      -6.920 -28.182  -3.613  1.00  0.00
ATOM     92  O   GLU A   6      -6.973 -28.930  -2.626  1.00  0.00
ATOM     93  CB  GLU A   6      -4.993 -27.036  -4.139  1.00  0.00
ATOM     94  CG  GLU A   6      -4.379 -25.686  -4.481  1.00  0.00
ATOM     95  CD  GLU A   6      -4.991 -25.057  -5.701  1.00  0.00
ATOM     96  OE1 GLU A   6      -5.574 -25.768  -6.484  1.00  0.00
ATOM     97  OE2 GLU A   6      -4.876 -23.864  -5.851  1.00  0.00
ATOM    104  N   SER A   7      -7.251 -28.365  -4.806  1.00  0.00
ATOM    105  CA  SER A   7      -7.778 -29.638  -5.120  1.00  0.00
ATOM    106  C   SER A   7      -7.148 -30.546  -5.801  1.00  0.00
ATOM    107  O   SER A   7      -6.619 -30.119  -6.823  1.00  0.00
ATOM    108  CB  SER A   7      -9.075 -29.491  -5.890  1.00  0.00
ATOM    109  OG  SER A   7      -8.863 -28.832  -7.109  1.00  0.00
ATOM    115  N   GLY A   8      -7.551 -31.744  -5.702  1.00  0.00
ATOM    116  CA  GLY A   8      -6.777 -32.011  -6.801  1.00  0.00
ATOM    117  C   GLY A   8      -5.435 -32.436  -6.904  1.00  0.00
ATOM    118  O   GLY A   8      -4.749 -32.996  -6.040  1.00  0.00
ATOM    122  N   GLY A   9      -5.376 -32.331  -8.178  1.00  0.00
ATOM    123  CA  GLY A   9      -4.851 -32.366  -9.443  1.00  0.00
ATOM    124  C   GLY A   9      -4.821 -33.591 -10.072  1.00  0.00
ATOM    125  O   GLY A   9      -5.275 -34.631  -9.606  1.00  0.00
ATOM    129  N   GLY A  10      -4.206 -33.449 -11.147  1.00  0.00
ATOM    130  CA  GLY A  10      -4.154 -34.520 -11.890  1.00  0.00
ATOM    131  C   GLY A  10      -3.391 -34.161 -13.073  1.00  0.00
ATOM    132  O   GLY A  10      -2.621 -33.137 -13.179  1.00  0.00
ATOM    136  N   LEU A  11      -3.618 -35.167 -13.779  1.00  0.00
ATOM    137  CA  LEU A  11      -3.355 -35.300 -15.106  1.00  0.00
ATOM    138  C   LEU A  11      -4.659 -35.233 -15.881  1.00  0.00
ATOM    139  O   LEU A  11      -5.720 -35.576 -15.337  1.00  0.00
ATOM    140  CB  LEU A  11      -2.621 -36.625 -15.350  1.00  0.00
ATOM    141  CG  LEU A  11      -1.113 -36.610 -15.069  1.00  0.00
ATOM    142  CD1 LEU A  11      -0.876 -36.432 -13.576  1.00  0.00
ATOM    143  CD2 LEU A  11      -0.490 -37.905 -15.571  1.00  0.00
ATOM    155  N   VAL A  12      -4.639 -34.689 -17.084  1.00  0.00
ATOM    156  CA  VAL A  12      -5.922 -34.715 -17.831  1.00  0.00
ATOM    157  C   VAL A  12      -5.501 -34.920 -19.233  1.00  0.00
ATOM    158  O   VAL A  12      -4.246 -34.694 -19.458  1.00  0.00
ATOM    159  CB  VAL A  12      -6.731 -33.411 -17.700  1.00  0.00
ATOM    160  CG1 VAL A  12      -8.066 -33.538 -18.417  1.00  0.00
ATOM    161  CG2 VAL A  12      -6.936 -33.074 -16.232  1.00  0.00
ATOM    171  N   GLN A  13      -6.374 -35.707 -19.948  1.00  0.00
ATOM    172  CA  GLN A  13      -6.128 -35.990 -21.312  1.00  0.00
ATOM    173  C   GLN A  13      -6.702 -34.831 -22.016  1.00  0.00
ATOM    174  O   GLN A  13      -7.868 -34.421 -21.633  1.00  0.00
ATOM    175  CB  GLN A  13      -6.768 -37.305 -21.766  1.00  0.00
ATOM    176  CG  GLN A  13      -6.191 -38.541 -21.100  1.00  0.00
ATOM    177  CD  GLN A  13      -6.837 -39.821 -21.594  1.00  0.00
ATOM    178  OE1 GLN A  13      -8.054 -40.000 -21.487  1.00  0.00
ATOM    179  NE2 GLN A  13      -6.027 -40.720 -22.139  1.00  0.00
ATOM    188  N   ALA A  14      -6.035 -34.555 -23.204  1.00  0.00
ATOM    189  CA  ALA A  14      -6.428 -33.459 -24.117  1.00  0.00
ATOM    190  C   ALA A  14      -7.878 -33.489 -24.627  1.00  0.00
ATOM    191  O   ALA A  14      -8.399 -34.544 -25.059  1.00  0.00
ATOM    192  CB  ALA A  14      -5.562 -33.483 -25.353  1.00  0.00
ATOM    198  N   GLY A  15      -8.547 -32.293 -24.545  1.00  0.00
ATOM    199  CA  GLY A  15      -9.905 -32.160 -24.989  1.00  0.00
ATOM    200  C   GLY A  15     -10.822 -32.395 -23.869  1.00  0.00
ATOM    201  O   GLY A  15     -11.985 -31.997 -23.993  1.00  0.00
ATOM    205  N   GLY A  16     -10.277 -32.814 -22.700  1.00  0.00
ATOM    206  CA  GLY A  16     -11.026 -33.239 -21.518  1.00  0.00
ATOM    207  C   GLY A  16     -11.461 -32.135 -20.495  1.00  0.00
ATOM    208  O   GLY A  16     -11.234 -30.903 -20.579  1.00  0.00
ATOM    212  N   SER A  17     -12.054 -32.500 -19.289  1.00  0.00
ATOM    213  CA  SER A  17     -12.308 -31.353 -18.373  1.00  0.00
ATOM    214  C   SER A  17     -11.676 -31.450 -17.017  1.00  0.00
ATOM    215  O   SER A  17     -11.388 -32.513 -16.449  1.00  0.00
ATOM    216  CB  SER A  17     -13.800 -31.175 -18.177  1.00  0.00
ATOM    217  OG  SER A  17     -14.430 -30.850 -19.385  1.00  0.00
ATOM    223  N   LEU A  18     -11.437 -30.191 -16.525  1.00  0.00
ATOM    224  CA  LEU A  18     -10.897 -30.258 -15.240  1.00  0.00
ATOM    225  C   LEU A  18     -11.628 -29.316 -14.205  1.00  0.00
ATOM    226  O   LEU A  18     -12.246 -28.281 -14.438  1.00  0.00
ATOM    227  CB  LEU A  18      -9.406 -29.914 -15.342  1.00  0.00
ATOM    228  CG  LEU A  18      -8.639 -29.878 -14.014  1.00  0.00
ATOM    229  CD1 LEU A  18      -8.672 -31.257 -13.371  1.00  0.00
ATOM    230  CD2 LEU A  18      -7.208 -29.427 -14.267  1.00  0.00
ATOM    242  N   ARG A  19     -11.771 -29.688 -13.015  1.00  0.00
ATOM    243  CA  ARG A  19     -12.397 -28.658 -12.086  1.00  0.00
ATOM    244  C   ARG A  19     -11.480 -28.363 -10.918  1.00  0.00
ATOM    245  O   ARG A  19     -11.101 -29.242 -10.151  1.00  0.00
ATOM    246  CB  ARG A  19     -13.735 -29.130 -11.539  1.00  0.00
ATOM    247  CG  ARG A  19     -14.408 -28.168 -10.573  1.00  0.00
ATOM    248  CD  ARG A  19     -15.788 -28.600 -10.239  1.00  0.00
ATOM    249  NE  ARG A  19     -16.695 -28.440 -11.364  1.00  0.00
ATOM    250  CZ  ARG A  19     -17.960 -28.903 -11.401  1.00  0.00
ATOM    251  NH1 ARG A  19     -18.452 -29.550 -10.368  1.00  0.00
ATOM    252  NH2 ARG A  19     -18.706 -28.705 -12.474  1.00  0.00
ATOM    266  N   LEU A  20     -11.191 -27.051 -10.760  1.00  0.00
ATOM    267  CA  LEU A  20     -10.296 -26.661  -9.692  1.00  0.00
ATOM    268  C   LEU A  20     -11.125 -25.969  -8.569  1.00  0.00
ATOM    269  O   LEU A  20     -11.970 -25.122  -8.660  1.00  0.00
ATOM    270  CB  LEU A  20      -9.208 -25.720 -10.226  1.00  0.00
ATOM    271  CG  LEU A  20      -8.411 -26.242 -11.428  1.00  0.00
ATOM    272  CD1 LEU A  20      -7.377 -25.202 -11.842  1.00  0.00
ATOM    273  CD2 LEU A  20      -7.744 -27.560 -11.063  1.00  0.00
ATOM    285  N   SER A  21     -10.931 -26.389  -7.376  1.00  0.00
ATOM    286  CA  SER A  21     -11.742 -25.753  -6.380  1.00  0.00
ATOM    287  C   SER A  21     -11.043 -24.999  -5.371  1.00  0.00
ATOM    288  O   SER A  21     -10.211 -25.504  -4.703  1.00  0.00
ATOM    289  CB  SER A  21     -12.586 -26.792  -5.668  1.00  0.00
ATOM    290  OG  SER A  21     -11.780 -27.697  -4.963  1.00  0.00
ATOM    296  N   CYS A  22     -11.604 -23.971  -4.916  1.00  0.00
ATOM    297  CA  CYS A  22     -10.822 -23.352  -3.965  1.00  0.00
ATOM    298  C   CYS A  22     -11.663 -22.891  -2.796  1.00  0.00
ATOM    299  O   CYS A  22     -12.654 -22.208  -2.830  1.00  0.00
ATOM    300  CB  CYS A  22     -10.088 -22.168  -4.593  1.00  0.00
ATOM    301  SG  CYS A  22      -8.967 -21.309  -3.462  1.00  0.00
ATOM    307  N   ALA A  23     -11.117 -22.891  -1.656  1.00  0.00
ATOM    308  CA  ALA A  23     -11.926 -22.491  -0.625  1.00  0.00
ATOM    309  C   ALA A  23     -11.112 -21.667   0.130  1.00  0.00
ATOM    310  O   ALA A  23      -9.939 -22.006   0.270  1.00  0.00
ATOM    311  CB  ALA A  23     -12.478 -23.599   0.133  1.00  0.00
ATOM    317  N   ALA A  24     -11.715 -20.665   0.694  1.00  0.00
ATOM    318  CA  ALA A  24     -11.071 -19.756   1.559  1.00  0.00
ATOM    319  C   ALA A  24     -11.635 -20.220   2.807  1.00  0.00
ATOM    320  O   ALA A  24     -12.800 -20.657   2.845  1.00  0.00
ATOM    321  CB  ALA A  24     -11.300 -18.318   1.149  1.00  0.00
ATOM    327  N   SER A  25     -10.894 -19.873   3.793  1.00  0.00
ATOM    328  CA  SER A  25     -11.298 -20.253   5.210  1.00  0.00
ATOM    329  C   SER A  25     -10.959 -18.895   5.566  1.00  0.00
ATOM    330  O   SER A  25     -10.087 -18.213   5.070  1.00  0.00
ATOM    331  CB  SER A  25     -10.479 -21.313   5.920  1.00  0.00
ATOM    332  OG  SER A  25      -9.181 -20.853   6.183  1.00  0.00
ATOM    338  N   GLY A  26     -11.476 -18.755   6.712  1.00  0.00
ATOM    339  CA  GLY A  26     -11.393 -17.926   7.876  1.00  0.00
ATOM    340  C   GLY A  26     -12.549 -16.984   7.283  1.00  0.00
ATOM    341  O   GLY A  26     -13.131 -17.416   6.285  1.00  0.00
ATOM    345  N   ASN A  27     -12.833 -15.703   7.809  1.00  0.00
ATOM    346  CA  ASN A  27     -14.131 -14.854   7.590  1.00  0.00
ATOM    347  C   ASN A  27     -14.159 -13.916   6.388  1.00  0.00
ATOM    348  O   ASN A  27     -13.687 -12.801   6.429  1.00  0.00
ATOM    349  CB  ASN A  27     -14.433 -14.015   8.819  1.00  0.00
ATOM    350  CG  ASN A  27     -14.818 -14.850  10.009  1.00  0.00
ATOM    351  OD1 ASN A  27     -15.672 -15.738   9.910  1.00  0.00
ATOM    352  ND2 ASN A  27     -14.203 -14.582  11.133  1.00  0.00
ATOM    359  N   ILE A  28     -14.775 -14.361   5.201  1.00  0.00
ATOM    360  CA  ILE A  28     -14.301 -13.329   4.332  1.00  0.00
ATOM    361  C   ILE A  28     -16.090 -13.202   4.216  1.00  0.00
ATOM    362  O   ILE A  28     -16.804 -14.115   3.738  1.00  0.00
ATOM    363  CB  ILE A  28     -13.487 -13.747   3.093  1.00  0.00
ATOM    364  CG1 ILE A  28     -12.253 -14.551   3.512  1.00  0.00
ATOM    365  CG2 ILE A  28     -13.080 -12.523   2.286  1.00  0.00
ATOM    366  CD1 ILE A  28     -11.483 -15.138   2.350  1.00  0.00
ATOM    378  N   SER A  29     -16.517 -12.129   4.335  1.00  0.00
ATOM    379  CA  SER A  29     -17.471 -11.181   4.252  1.00  0.00
ATOM    380  C   SER A  29     -17.314 -10.113   3.111  1.00  0.00
ATOM    381  O   SER A  29     -18.207  -9.450   2.509  1.00  0.00
ATOM    382  CB  SER A  29     -17.512 -10.519   5.616  1.00  0.00
ATOM    383  OG  SER A  29     -17.934 -11.424   6.600  1.00  0.00
ATOM    389  N   GLN A  30     -16.012  -9.680   3.185  1.00  0.00
ATOM    390  CA  GLN A  30     -15.590  -8.379   2.592  1.00  0.00
ATOM    391  C   GLN A  30     -15.383  -9.036   1.319  1.00  0.00
ATOM    392  O   GLN A  30     -15.083 -10.248   1.142  1.00  0.00
ATOM    393  CB  GLN A  30     -14.334  -7.720   3.169  1.00  0.00
ATOM    394  CG  GLN A  30     -14.444  -7.348   4.636  1.00  0.00
ATOM    395  CD  GLN A  30     -15.512  -6.300   4.890  1.00  0.00
ATOM    396  OE1 GLN A  30     -15.490  -5.216   4.301  1.00  0.00
ATOM    397  NE2 GLN A  30     -16.455  -6.619   5.769  1.00  0.00
ATOM    406  N   ARG A  31     -15.531  -8.092   0.497  1.00  0.00
ATOM    407  CA  ARG A  31     -15.504  -8.119  -0.688  1.00  0.00
ATOM    408  C   ARG A  31     -13.994  -8.542  -0.597  1.00  0.00
ATOM    409  O   ARG A  31     -13.044  -7.697  -0.151  1.00  0.00
ATOM    410  CB  ARG A  31     -15.829  -6.781  -1.334  1.00  0.00
ATOM    411  CG  ARG A  31     -17.271  -6.324  -1.167  1.00  0.00
ATOM    412  CD  ARG A  31     -17.512  -5.018  -1.833  1.00  0.00
ATOM    413  NE  ARG A  31     -18.883  -4.564  -1.653  1.00  0.00
ATOM    414  CZ  ARG A  31     -19.374  -3.406  -2.135  1.00  0.00
ATOM    415  NH1 ARG A  31     -18.598  -2.598  -2.824  1.00  0.00
ATOM    416  NH2 ARG A  31     -20.637  -3.082  -1.918  1.00  0.00
ATOM    430  N   ASN A  32     -13.872  -9.452  -1.377  1.00  0.00
ATOM    431  CA  ASN A  32     -12.919 -10.063  -1.555  1.00  0.00
ATOM    432  C   ASN A  32     -13.132 -10.361  -2.854  1.00  0.00
ATOM    433  O   ASN A  32     -14.197 -10.490  -3.301  1.00  0.00
ATOM    434  CB  ASN A  32     -12.810 -11.248  -0.613  1.00  0.00
ATOM    435  CG  ASN A  32     -13.808 -12.329  -0.925  1.00  0.00
ATOM    436  OD1 ASN A  32     -13.485 -13.315  -1.596  1.00  0.00
ATOM    437  ND2 ASN A  32     -15.017 -12.161  -0.451  1.00  0.00
ATOM    444  N   TRP A  33     -12.152 -10.524  -3.422  1.00  0.00
ATOM    445  CA  TRP A  33     -12.013 -10.957  -4.821  1.00  0.00
ATOM    446  C   TRP A  33     -11.219 -12.306  -4.936  1.00  0.00
ATOM    447  O   TRP A  33     -10.305 -12.742  -4.246  1.00  0.00
ATOM    448  CB  TRP A  33     -11.313  -9.866  -5.633  1.00  0.00
ATOM    449  CG  TRP A  33     -12.067  -8.572  -5.673  1.00  0.00
ATOM    450  CD1 TRP A  33     -13.347  -8.361  -5.255  1.00  0.00
ATOM    451  CD2 TRP A  33     -11.588  -7.294  -6.160  1.00  0.00
ATOM    452  NE1 TRP A  33     -13.698  -7.047  -5.448  1.00  0.00
ATOM    453  CE2 TRP A  33     -12.633  -6.380  -6.000  1.00  0.00
ATOM    454  CE3 TRP A  33     -10.375  -6.861  -6.709  1.00  0.00
ATOM    455  CZ2 TRP A  33     -12.507  -5.051  -6.371  1.00  0.00
ATOM    456  CZ3 TRP A  33     -10.249  -5.527  -7.081  1.00  0.00
ATOM    457  CH2 TRP A  33     -11.287  -4.646  -6.915  1.00  0.00
ATOM    468  N   MET A  34     -11.595 -13.072  -5.916  1.00  0.00
ATOM    469  CA  MET A  34     -10.686 -14.262  -5.986  1.00  0.00
ATOM    470  C   MET A  34     -10.016 -14.566  -7.451  1.00  0.00
ATOM    471  O   MET A  34     -10.468 -14.424  -8.582  1.00  0.00
ATOM    472  CB  MET A  34     -11.473 -15.477  -5.500  1.00  0.00
ATOM    473  CG  MET A  34     -10.640 -16.740  -5.330  1.00  0.00
ATOM    474  SD  MET A  34     -10.399 -17.627  -6.882  1.00  0.00
ATOM    475  CE  MET A  34      -9.134 -18.802  -6.407  1.00  0.00
ATOM    485  N   GLY A  35      -8.803 -15.066  -7.452  1.00  0.00
ATOM    486  CA  GLY A  35      -8.111 -15.505  -8.704  1.00  0.00
ATOM    487  C   GLY A  35      -7.380 -16.758  -8.995  1.00  0.00
ATOM    488  O   GLY A  35      -6.712 -17.484  -8.234  1.00  0.00
ATOM    492  N   TRP A  36      -7.479 -17.089 -10.215  1.00  0.00
ATOM    493  CA  TRP A  36      -6.627 -18.144 -10.450  1.00  0.00
ATOM    494  C   TRP A  36      -5.540 -17.633 -11.300  1.00  0.00
ATOM    495  O   TRP A  36      -5.861 -16.939 -12.300  1.00  0.00
ATOM    496  CB  TRP A  36      -7.358 -19.305 -11.127  1.00  0.00
ATOM    497  CG  TRP A  36      -8.595 -19.739 -10.400  1.00  0.00
ATOM    498  CD1 TRP A  36      -9.766 -19.047 -10.302  1.00  0.00
ATOM    499  CD2 TRP A  36      -8.792 -20.969  -9.663  1.00  0.00
ATOM    500  NE1 TRP A  36     -10.674 -19.760  -9.557  1.00  0.00
ATOM    501  CE2 TRP A  36     -10.095 -20.938  -9.159  1.00  0.00
ATOM    502  CE3 TRP A  36      -7.979 -22.078  -9.396  1.00  0.00
ATOM    503  CZ2 TRP A  36     -10.611 -21.975  -8.397  1.00  0.00
ATOM    504  CZ3 TRP A  36      -8.497 -23.118  -8.633  1.00  0.00
ATOM    505  CH2 TRP A  36      -9.779 -23.067  -8.148  1.00  0.00
ATOM    516  N   TYR A  37      -4.263 -18.176 -11.010  1.00  0.00
ATOM    517  CA  TYR A  37      -3.147 -17.728 -11.888  1.00  0.00
ATOM    518  C   TYR A  37      -2.254 -18.880 -12.237  1.00  0.00
ATOM    519  O   TYR A  37      -1.878 -19.767 -11.490  1.00  0.00
ATOM    520  CB  TYR A  37      -2.322 -16.622 -11.226  1.00  0.00
ATOM    521  CG  TYR A  37      -1.693 -17.033  -9.914  1.00  0.00
ATOM    522  CD1 TYR A  37      -0.373 -17.461  -9.881  1.00  0.00
ATOM    523  CD2 TYR A  37      -2.433 -16.982  -8.743  1.00  0.00
ATOM    524  CE1 TYR A  37       0.202 -17.836  -8.682  1.00  0.00
ATOM    525  CE2 TYR A  37      -1.859 -17.358  -7.544  1.00  0.00
ATOM    526  CZ  TYR A  37      -0.546 -17.784  -7.512  1.00  0.00
ATOM    527  OH  TYR A  37       0.027 -18.157  -6.319  1.00  0.00
ATOM    537  N   ARG A  38      -1.728 -18.912 -13.362  1.00  0.00
ATOM    538  CA  ARG A  38      -0.900 -20.051 -13.667  1.00  0.00
ATOM    539  C   ARG A  38       0.668 -19.863 -13.722  1.00  0.00
ATOM    540  O   ARG A  38       1.294 -18.773 -13.630  1.00  0.00
ATOM    541  CB  ARG A  38      -1.373 -20.604 -15.003  1.00  0.00
ATOM    542  CG  ARG A  38      -1.133 -19.690 -16.194  1.00  0.00
ATOM    543  CD  ARG A  38      -1.660 -20.278 -17.453  1.00  0.00
ATOM    544  NE  ARG A  38      -1.414 -19.416 -18.598  1.00  0.00
ATOM    545  CZ  ARG A  38      -1.820 -19.681 -19.855  1.00  0.00
ATOM    546  NH1 ARG A  38      -2.488 -20.784 -20.112  1.00  0.00
ATOM    547  NH2 ARG A  38      -1.547 -18.832 -20.830  1.00  0.00
ATOM    561  N   GLN A  39       1.409 -21.062 -13.580  1.00  0.00
ATOM    562  CA  GLN A  39       2.769 -20.666 -13.860  1.00  0.00
ATOM    563  C   GLN A  39       3.449 -21.744 -14.768  1.00  0.00
ATOM    564  O   GLN A  39       3.661 -22.944 -14.529  1.00  0.00
ATOM    565  CB  GLN A  39       3.544 -20.475 -12.552  1.00  0.00
ATOM    566  CG  GLN A  39       4.952 -19.936 -12.737  1.00  0.00
ATOM    567  CD  GLN A  39       5.644 -19.663 -11.415  1.00  0.00
ATOM    568  OE1 GLN A  39       5.192 -20.110 -10.358  1.00  0.00
ATOM    569  NE2 GLN A  39       6.749 -18.927 -11.467  1.00  0.00
ATOM    578  N   ALA A  40       3.681 -21.437 -15.978  1.00  0.00
ATOM    579  CA  ALA A  40       4.342 -22.423 -16.876  1.00  0.00
ATOM    580  C   ALA A  40       5.804 -22.540 -16.452  1.00  0.00
ATOM    581  O   ALA A  40       6.118 -21.505 -15.855  1.00  0.00
ATOM    582  CB  ALA A  40       4.344 -22.024 -17.927  1.00  0.00
ATOM    588  N   PRO A  41       6.550 -23.698 -16.687  1.00  0.00
ATOM    589  CA  PRO A  41       7.955 -23.840 -16.164  1.00  0.00
ATOM    590  C   PRO A  41       8.761 -22.656 -16.721  1.00  0.00
ATOM    591  O   PRO A  41       8.689 -22.428 -17.939  1.00  0.00
ATOM    592  CB  PRO A  41       8.440 -25.181 -16.723  1.00  0.00
ATOM    593  CG  PRO A  41       7.193 -25.981 -16.887  1.00  0.00
ATOM    594  CD  PRO A  41       6.169 -24.987 -17.365  1.00  0.00
ATOM    602  N   GLY A  42       9.557 -21.977 -16.053  1.00  0.00
ATOM    603  CA  GLY A  42      10.376 -20.961 -16.665  1.00  0.00
ATOM    604  C   GLY A  42       9.711 -19.617 -16.863  1.00  0.00
ATOM    605  O   GLY A  42      10.338 -18.733 -17.440  1.00  0.00
ATOM    609  N   LYS A  43       8.415 -19.456 -16.498  1.00  0.00
ATOM    610  CA  LYS A  43       7.717 -18.188 -16.876  1.00  0.00
ATOM    611  C   LYS A  43       7.181 -17.586 -15.475  1.00  0.00
ATOM    612  O   LYS A  43       7.161 -18.226 -14.391  1.00  0.00
ATOM    613  CB  LYS A  43       6.586 -18.441 -17.874  1.00  0.00
ATOM    614  CG  LYS A  43       7.043 -18.996 -19.216  1.00  0.00
ATOM    615  CD  LYS A  43       5.874 -19.149 -20.177  1.00  0.00
ATOM    616  CE  LYS A  43       6.329 -19.709 -21.518  1.00  0.00
ATOM    617  NZ  LYS A  43       5.196 -19.861 -22.470  1.00  0.00
ATOM    631  N   GLU A  44       6.699 -16.363 -15.716  1.00  0.00
ATOM    632  CA  GLU A  44       6.038 -15.262 -15.022  1.00  0.00
ATOM    633  C   GLU A  44       4.671 -15.813 -14.815  1.00  0.00
ATOM    634  O   GLU A  44       4.094 -16.477 -15.674  1.00  0.00
ATOM    635  CB  GLU A  44       6.011 -13.963 -15.830  1.00  0.00
ATOM    636  CG  GLU A  44       7.379 -13.336 -16.060  1.00  0.00
ATOM    637  CD  GLU A  44       7.309 -12.044 -16.824  1.00  0.00
ATOM    638  OE1 GLU A  44       6.233 -11.669 -17.222  1.00  0.00
ATOM    639  OE2 GLU A  44       8.334 -11.431 -17.010  1.00  0.00
ATOM    646  N   ARG A  45       4.101 -15.386 -13.785  1.00  0.00
ATOM    647  CA  ARG A  45       2.825 -15.730 -13.435  1.00  0.00
ATOM    648  C   ARG A  45       1.690 -15.016 -14.280  1.00  0.00
ATOM    649  O   ARG A  45       1.777 -13.798 -14.450  1.00  0.00
ATOM    650  CB  ARG A  45       2.670 -15.426 -11.952  1.00  0.00
ATOM    651  CG  ARG A  45       3.494 -16.310 -11.029  1.00  0.00
ATOM    652  CD  ARG A  45       3.316 -15.930  -9.603  1.00  0.00
ATOM    653  NE  ARG A  45       4.103 -16.772  -8.717  1.00  0.00
ATOM    654  CZ  ARG A  45       4.173 -16.620  -7.380  1.00  0.00
ATOM    655  NH1 ARG A  45       3.500 -15.655  -6.792  1.00  0.00
ATOM    656  NH2 ARG A  45       4.918 -17.440  -6.660  1.00  0.00
ATOM    670  N   GLU A  46       0.635 -15.721 -14.734  1.00  0.00
ATOM    671  CA  GLU A  46      -0.397 -15.029 -15.483  1.00  0.00
ATOM    672  C   GLU A  46      -1.814 -15.328 -14.882  1.00  0.00
ATOM    673  O   GLU A  46      -2.253 -16.288 -14.230  1.00  0.00
ATOM    674  CB  GLU A  46      -0.333 -15.444 -16.955  1.00  0.00
ATOM    675  CG  GLU A  46       0.964 -15.068 -17.658  1.00  0.00
ATOM    676  CD  GLU A  46       0.999 -15.511 -19.095  1.00  0.00
ATOM    677  OE1 GLU A  46       0.078 -16.168 -19.517  1.00  0.00
ATOM    678  OE2 GLU A  46       1.949 -15.192 -19.770  1.00  0.00
ATOM    685  N   PHE A  47      -2.580 -14.309 -14.881  1.00  0.00
ATOM    686  CA  PHE A  47      -3.991 -14.476 -14.383  1.00  0.00
ATOM    687  C   PHE A  47      -4.821 -15.093 -15.527  1.00  0.00
ATOM    688  O   PHE A  47      -4.696 -14.729 -16.691  1.00  0.00
ATOM    689  CB  PHE A  47      -4.603 -13.143 -13.950  1.00  0.00
ATOM    690  CG  PHE A  47      -4.043 -12.611 -12.661  1.00  0.00
ATOM    691  CD1 PHE A  47      -2.991 -11.706 -12.666  1.00  0.00
ATOM    692  CD2 PHE A  47      -4.565 -13.014 -11.441  1.00  0.00
ATOM    693  CE1 PHE A  47      -2.475 -11.216 -11.481  1.00  0.00
ATOM    694  CE2 PHE A  47      -4.053 -12.524 -10.256  1.00  0.00
ATOM    695  CZ  PHE A  47      -3.005 -11.625 -10.276  1.00  0.00
ATOM    705  N   VAL A  48      -5.624 -16.083 -15.236  1.00  0.00
ATOM    706  CA  VAL A  48      -6.296 -16.789 -16.134  1.00  0.00
ATOM    707  C   VAL A  48      -7.710 -16.247 -15.825  1.00  0.00
ATOM    708  O   VAL A  48      -8.511 -15.616 -16.552  1.00  0.00
ATOM    709  CB  VAL A  48      -6.135 -18.304 -15.914  1.00  0.00
ATOM    710  CG1 VAL A  48      -6.995 -19.080 -16.900  1.00  0.00
ATOM    711  CG2 VAL A  48      -4.672 -18.695 -16.049  1.00  0.00
ATOM    721  N   ALA A  49      -7.998 -16.162 -14.613  1.00  0.00
ATOM    722  CA  ALA A  49      -9.310 -15.647 -14.308  1.00  0.00
ATOM    723  C   ALA A  49      -9.571 -14.999 -12.958  1.00  0.00
ATOM    724  O   ALA A  49      -9.159 -15.307 -11.833  1.00  0.00
ATOM    725  CB  ALA A  49     -10.339 -17.052 -14.319  1.00  0.00
ATOM    731  N   ALA A  50     -10.608 -14.128 -12.991  1.00  0.00
ATOM    732  CA  ALA A  50     -10.907 -13.625 -11.712  1.00  0.00
ATOM    733  C   ALA A  50     -12.382 -13.336 -11.427  1.00  0.00
ATOM    734  O   ALA A  50     -13.205 -12.887 -12.201  1.00  0.00
ATOM    735  CB  ALA A  50     -10.151 -12.227 -11.639  1.00  0.00
ATOM    741  N   ILE A  51     -12.742 -13.451 -10.175  1.00  0.00
ATOM    742  CA  ILE A  51     -14.062 -13.136  -9.876  1.00  0.00
ATOM    743  C   ILE A  51     -14.314 -12.013  -8.737  1.00  0.00
ATOM    744  O   ILE A  51     -13.531 -11.790  -7.750  1.00  0.00
ATOM    745  CB  ILE A  51     -14.749 -14.461  -9.498  1.00  0.00
ATOM    746  CG1 ILE A  51     -16.260 -14.363  -9.726  1.00  0.00
ATOM    747  CG2 ILE A  51     -14.450 -14.821  -8.051  1.00  0.00
ATOM    748  CD1 ILE A  51     -17.047 -14.035  -8.479  1.00  0.00
ATOM    760  N   SER A  52     -15.284 -11.202  -8.841  1.00  0.00
ATOM    761  CA  SER A  52     -15.332 -10.179  -7.730  1.00  0.00
ATOM    762  C   SER A  52     -16.750 -10.295  -7.514  1.00  0.00
ATOM    763  O   SER A  52     -17.406 -10.787  -8.411  1.00  0.00
ATOM    764  CB  SER A  52     -14.921  -8.770  -8.111  1.00  0.00
ATOM    765  OG  SER A  52     -13.577  -8.729  -8.507  1.00  0.00
ATOM    771  N   GLY A  53     -17.057 -10.142  -6.242  1.00  0.00
ATOM    772  CA  GLY A  53     -18.263 -10.205  -5.373  1.00  0.00
ATOM    773  C   GLY A  53     -18.428 -11.744  -5.397  1.00  0.00
ATOM    774  O   GLY A  53     -17.464 -12.434  -5.032  1.00  0.00
ATOM    778  N   GLY A  54     -19.536 -12.414  -5.766  1.00  0.00
ATOM    779  CA  GLY A  54     -20.915 -12.265  -6.131  1.00  0.00
ATOM    780  C   GLY A  54     -21.064 -11.914  -7.576  1.00  0.00
ATOM    781  O   GLY A  54     -22.139 -12.165  -8.153  1.00  0.00
ATOM    785  N   SER A  55     -19.952 -11.745  -8.318  1.00  0.00
ATOM    786  CA  SER A  55     -20.225 -11.343  -9.605  1.00  0.00
ATOM    787  C   SER A  55     -19.354 -11.545 -10.759  1.00  0.00
ATOM    788  O   SER A  55     -19.378 -12.545 -11.496  1.00  0.00
ATOM    789  CB  SER A  55     -20.492  -9.854  -9.516  1.00  0.00
ATOM    790  OG  SER A  55     -19.400  -9.181  -8.951  1.00  0.00
ATOM    796  N   SER A  56     -18.505 -10.240 -10.880  1.00  0.00
ATOM    797  CA  SER A  56     -17.698  -9.969 -12.215  1.00  0.00
ATOM    798  C   SER A  56     -16.722 -10.975 -12.482  1.00  0.00
ATOM    799  O   SER A  56     -15.844 -11.474 -11.763  1.00  0.00
ATOM    800  CB  SER A  56     -16.947  -8.652 -12.196  1.00  0.00
ATOM    801  OG  SER A  56     -17.832  -7.569 -12.122  1.00  0.00
ATOM    807  N   THR A  57     -16.749 -11.210 -13.774  1.00  0.00
ATOM    808  CA  THR A  57     -15.727 -12.169 -14.006  1.00  0.00
ATOM    809  C   THR A  57     -14.572 -11.782 -15.000  1.00  0.00
ATOM    810  O   THR A  57     -14.892 -11.284 -16.081  1.00  0.00
ATOM    811  CB  THR A  57     -16.403 -13.466 -14.486  1.00  0.00
ATOM    812  OG1 THR A  57     -17.162 -13.201 -15.674  1.00  0.00
ATOM    813  CG2 THR A  57     -17.328 -14.016 -13.411  1.00  0.00
ATOM    821  N   TYR A  58     -13.355 -11.964 -14.784  1.00  0.00
ATOM    822  CA  TYR A  58     -12.533 -11.652 -15.871  1.00  0.00
ATOM    823  C   TYR A  58     -11.685 -12.812 -16.425  1.00  0.00
ATOM    824  O   TYR A  58     -11.178 -13.704 -15.759  1.00  0.00
ATOM    825  CB  TYR A  58     -11.634 -10.485 -15.456  1.00  0.00
ATOM    826  CG  TYR A  58     -12.394  -9.227 -15.098  1.00  0.00
ATOM    827  CD1 TYR A  58     -12.832  -9.027 -13.797  1.00  0.00
ATOM    828  CD2 TYR A  58     -12.654  -8.274 -16.071  1.00  0.00
ATOM    829  CE1 TYR A  58     -13.525  -7.879 -13.470  1.00  0.00
ATOM    830  CE2 TYR A  58     -13.347  -7.125 -15.744  1.00  0.00
ATOM    831  CZ  TYR A  58     -13.783  -6.926 -14.450  1.00  0.00
ATOM    832  OH  TYR A  58     -14.474  -5.782 -14.125  1.00  0.00
ATOM    842  N   TYR A  59     -11.568 -12.956 -17.714  1.00  0.00
ATOM    843  CA  TYR A  59     -10.671 -14.062 -18.127  1.00  0.00
ATOM    844  C   TYR A  59      -9.530 -13.563 -19.103  1.00  0.00
ATOM    845  O   TYR A  59      -9.737 -12.697 -19.960  1.00  0.00
ATOM    846  CB  TYR A  59     -11.491 -15.176 -18.782  1.00  0.00
ATOM    847  CG  TYR A  59     -12.696 -15.603 -17.974  1.00  0.00
ATOM    848  CD1 TYR A  59     -13.794 -14.763 -17.870  1.00  0.00
ATOM    849  CD2 TYR A  59     -12.703 -16.835 -17.337  1.00  0.00
ATOM    850  CE1 TYR A  59     -14.895 -15.152 -17.132  1.00  0.00
ATOM    851  CE2 TYR A  59     -13.803 -17.225 -16.599  1.00  0.00
ATOM    852  CZ  TYR A  59     -14.896 -16.389 -16.495  1.00  0.00
ATOM    853  OH  TYR A  59     -15.993 -16.777 -15.761  1.00  0.00
ATOM    863  N   ALA A  60      -8.344 -14.274 -19.053  1.00  0.00
ATOM    864  CA  ALA A  60      -7.312 -13.911 -19.987  1.00  0.00
ATOM    865  C   ALA A  60      -7.867 -14.182 -21.228  1.00  0.00
ATOM    866  O   ALA A  60      -8.578 -15.187 -21.184  1.00  0.00
ATOM    867  CB  ALA A  60      -6.296 -14.492 -19.726  1.00  0.00
ATOM    873  N   ASP A  61      -7.508 -13.473 -22.232  1.00  0.00
ATOM    874  CA  ASP A  61      -8.042 -13.701 -23.594  1.00  0.00
ATOM    875  C   ASP A  61      -7.780 -15.029 -24.175  1.00  0.00
ATOM    876  O   ASP A  61      -8.573 -15.589 -24.913  1.00  0.00
ATOM    877  CB  ASP A  61      -7.481 -12.661 -24.567  1.00  0.00
ATOM    878  CG  ASP A  61      -8.066 -11.272 -24.352  1.00  0.00
ATOM    879  OD1 ASP A  61      -9.052 -11.164 -23.662  1.00  0.00
ATOM    880  OD2 ASP A  61      -7.521 -10.332 -24.878  1.00  0.00
ATOM    885  N   SER A  62      -6.659 -15.587 -23.681  1.00  0.00
ATOM    886  CA  SER A  62      -6.219 -16.756 -24.320  1.00  0.00
ATOM    887  C   SER A  62      -7.059 -17.933 -23.885  1.00  0.00
ATOM    888  O   SER A  62      -7.031 -19.017 -24.462  1.00  0.00
ATOM    889  CB  SER A  62      -4.756 -16.995 -24.004  1.00  0.00
ATOM    890  OG  SER A  62      -4.578 -17.295 -22.647  1.00  0.00
ATOM    896  N   VAL A  63      -7.846 -17.721 -22.858  1.00  0.00
ATOM    897  CA  VAL A  63      -8.557 -18.829 -22.381  1.00  0.00
ATOM    898  C   VAL A  63     -10.036 -18.780 -22.454  1.00  0.00
ATOM    899  O   VAL A  63     -10.660 -19.674 -21.825  1.00  0.00
ATOM    900  CB  VAL A  63      -8.158 -19.059 -20.912  1.00  0.00
ATOM    901  CG1 VAL A  63      -6.687 -19.437 -20.812  1.00  0.00
ATOM    902  CG2 VAL A  63      -8.450 -17.811 -20.095  1.00  0.00
ATOM    912  N   LYS A  64     -10.436 -17.674 -22.994  1.00  0.00
ATOM    913  CA  LYS A  64     -11.755 -17.308 -23.053  1.00  0.00
ATOM    914  C   LYS A  64     -12.538 -18.401 -23.601  1.00  0.00
ATOM    915  O   LYS A  64     -12.170 -18.895 -24.659  1.00  0.00
ATOM    916  CB  LYS A  64     -11.928 -16.041 -23.893  1.00  0.00
ATOM    917  CG  LYS A  64     -13.357 -15.521 -23.961  1.00  0.00
ATOM    918  CD  LYS A  64     -13.436 -14.221 -24.749  1.00  0.00
ATOM    919  CE  LYS A  64     -14.860 -13.689 -24.799  1.00  0.00
ATOM    920  NZ  LYS A  64     -14.952 -12.418 -25.567  1.00  0.00
ATOM    934  N   GLY A  65     -13.613 -18.797 -23.003  1.00  0.00
ATOM    935  CA  GLY A  65     -14.348 -19.780 -23.778  1.00  0.00
ATOM    936  C   GLY A  65     -13.985 -21.239 -23.649  1.00  0.00
ATOM    937  O   GLY A  65     -14.682 -22.106 -24.164  1.00  0.00
ATOM    941  N   ARG A  66     -12.924 -21.494 -23.004  1.00  0.00
ATOM    942  CA  ARG A  66     -12.481 -22.762 -22.600  1.00  0.00
ATOM    943  C   ARG A  66     -12.750 -22.775 -21.048  1.00  0.00
ATOM    944  O   ARG A  66     -13.277 -23.614 -20.315  1.00  0.00
ATOM    945  CB  ARG A  66     -11.012 -22.969 -22.939  1.00  0.00
ATOM    946  CG  ARG A  66     -10.698 -23.006 -24.426  1.00  0.00
ATOM    947  CD  ARG A  66      -9.242 -23.156 -24.676  1.00  0.00
ATOM    948  NE  ARG A  66      -8.934 -23.171 -26.097  1.00  0.00
ATOM    949  CZ  ARG A  66      -7.689 -23.227 -26.610  1.00  0.00
ATOM    950  NH1 ARG A  66      -6.649 -23.273 -25.807  1.00  0.00
ATOM    951  NH2 ARG A  66      -7.514 -23.234 -27.920  1.00  0.00
ATOM    965  N   PHE A  67     -12.485 -21.690 -20.405  1.00  0.00
ATOM    966  CA  PHE A  67     -12.623 -21.757 -18.914  1.00  0.00
ATOM    967  C   PHE A  67     -13.901 -21.032 -18.380  1.00  0.00
ATOM    968  O   PHE A  67     -14.283 -19.953 -18.851  1.00  0.00
ATOM    969  CB  PHE A  67     -11.387 -21.149 -18.248  1.00  0.00
ATOM    970  CG  PHE A  67     -10.111 -21.881 -18.556  1.00  0.00
ATOM    971  CD1 PHE A  67     -10.132 -23.068 -19.274  1.00  0.00
ATOM    972  CD2 PHE A  67      -8.890 -21.385 -18.128  1.00  0.00
ATOM    973  CE1 PHE A  67      -8.959 -23.742 -19.557  1.00  0.00
ATOM    974  CE2 PHE A  67      -7.716 -22.056 -18.411  1.00  0.00
ATOM    975  CZ  PHE A  67      -7.751 -23.235 -19.126  1.00  0.00
ATOM    985  N   THR A  68     -14.419 -21.574 -17.189  1.00  0.00
ATOM    986  CA  THR A  68     -15.605 -20.930 -16.617  1.00  0.00
ATOM    987  C   THR A  68     -15.335 -20.725 -15.135  1.00  0.00
ATOM    988  O   THR A  68     -14.848 -21.458 -14.329  1.00  0.00
ATOM    989  CB  THR A  68     -16.883 -21.765 -16.822  1.00  0.00
ATOM    990  OG1 THR A  68     -17.117 -21.950 -18.224  1.00  0.00
ATOM    991  CG2 THR A  68     -18.083 -21.066 -16.200  1.00  0.00
ATOM    999  N   ILE A  69     -15.585 -19.670 -14.679  1.00  0.00
ATOM   1000  CA  ILE A  69     -15.427 -19.462 -13.190  1.00  0.00
ATOM   1001  C   ILE A  69     -16.795 -19.377 -12.465  1.00  0.00
ATOM   1002  O   ILE A  69     -17.797 -18.890 -13.000  1.00  0.00
ATOM   1003  CB  ILE A  69     -14.627 -18.182 -12.892  1.00  0.00
ATOM   1004  CG1 ILE A  69     -13.151 -18.380 -13.247  1.00  0.00
ATOM   1005  CG2 ILE A  69     -14.777 -17.788 -11.430  1.00  0.00
ATOM   1006  CD1 ILE A  69     -12.453 -19.421 -12.402  1.00  0.00
ATOM   1018  N   SER A  70     -16.815 -19.955 -11.177  1.00  0.00
ATOM   1019  CA  SER A  70     -18.101 -19.809 -10.482  1.00  0.00
ATOM   1020  C   SER A  70     -17.763 -19.661  -9.008  1.00  0.00
ATOM   1021  O   SER A  70     -17.083 -20.325  -8.264  1.00  0.00
ATOM   1022  CB  SER A  70     -19.006 -21.003 -10.713  1.00  0.00
ATOM   1023  OG  SER A  70     -20.211 -20.863 -10.013  1.00  0.00
ATOM   1029  N   ARG A  71     -18.451 -18.845  -8.438  1.00  0.00
ATOM   1030  CA  ARG A  71     -18.293 -18.615  -7.015  1.00  0.00
ATOM   1031  C   ARG A  71     -19.492 -19.106  -6.133  1.00  0.00
ATOM   1032  O   ARG A  71     -20.650 -19.217  -6.589  1.00  0.00
ATOM   1033  CB  ARG A  71     -18.074 -17.128  -6.781  1.00  0.00
ATOM   1034  CG  ARG A  71     -17.761 -16.748  -5.342  1.00  0.00
ATOM   1035  CD  ARG A  71     -17.338 -15.329  -5.229  1.00  0.00
ATOM   1036  NE  ARG A  71     -17.107 -14.939  -3.848  1.00  0.00
ATOM   1037  CZ  ARG A  71     -15.920 -15.028  -3.216  1.00  0.00
ATOM   1038  NH1 ARG A  71     -14.869 -15.494  -3.855  1.00  0.00
ATOM   1039  NH2 ARG A  71     -15.812 -14.648  -1.955  1.00  0.00
ATOM   1053  N   ASP A  72     -19.144 -19.470  -4.820  1.00  0.00
ATOM   1054  CA  ASP A  72     -20.265 -19.821  -3.936  1.00  0.00
ATOM   1055  C   ASP A  72     -20.106 -18.988  -2.719  1.00  0.00
ATOM   1056  O   ASP A  72     -19.142 -19.135  -1.927  1.00  0.00
ATOM   1057  CB  ASP A  72     -20.278 -21.306  -3.564  1.00  0.00
ATOM   1058  CG  ASP A  72     -21.428 -21.673  -2.636  1.00  0.00
ATOM   1059  OD1 ASP A  72     -21.802 -20.854  -1.830  1.00  0.00
ATOM   1060  OD2 ASP A  72     -21.922 -22.771  -2.742  1.00  0.00
ATOM   1065  N   ASN A  73     -20.872 -17.936  -2.657  1.00  0.00
ATOM   1066  CA  ASN A  73     -20.582 -17.085  -1.578  1.00  0.00
ATOM   1067  C   ASN A  73     -20.809 -17.621  -0.214  1.00  0.00
ATOM   1068  O   ASN A  73     -20.103 -17.237   0.722  1.00  0.00
ATOM   1069  CB  ASN A  73     -21.372 -15.801  -1.751  1.00  0.00
ATOM   1070  CG  ASN A  73     -20.810 -14.918  -2.831  1.00  0.00
ATOM   1071  OD1 ASN A  73     -19.632 -15.027  -3.188  1.00  0.00
ATOM   1072  ND2 ASN A  73     -21.630 -14.044  -3.356  1.00  0.00
ATOM   1079  N   ALA A  74     -21.755 -18.513  -0.143  1.00  0.00
ATOM   1080  CA  ALA A  74     -22.151 -18.993   1.179  1.00  0.00
ATOM   1081  C   ALA A  74     -20.904 -19.826   1.676  1.00  0.00
ATOM   1082  O   ALA A  74     -20.474 -19.791   2.835  1.00  0.00
ATOM   1083  CB  ALA A  74     -23.508 -19.795   0.987  1.00  0.00
ATOM   1089  N   LYS A  75     -20.285 -20.573   0.690  1.00  0.00
ATOM   1090  CA  LYS A  75     -19.307 -21.501   1.212  1.00  0.00
ATOM   1091  C   LYS A  75     -17.822 -20.886   1.130  1.00  0.00
ATOM   1092  O   LYS A  75     -16.814 -21.477   1.573  1.00  0.00
ATOM   1093  CB  LYS A  75     -19.411 -22.821   0.447  1.00  0.00
ATOM   1094  CG  LYS A  75     -20.735 -23.552   0.630  1.00  0.00
ATOM   1095  CD  LYS A  75     -20.751 -24.867  -0.134  1.00  0.00
ATOM   1096  CE  LYS A  75     -22.071 -25.601   0.052  1.00  0.00
ATOM   1097  NZ  LYS A  75     -22.113 -26.874  -0.717  1.00  0.00
ATOM   1111  N   ASN A  76     -17.698 -19.687   0.645  1.00  0.00
ATOM   1112  CA  ASN A  76     -16.497 -19.024   0.393  1.00  0.00
ATOM   1113  C   ASN A  76     -15.621 -19.856  -0.573  1.00  0.00
ATOM   1114  O   ASN A  76     -14.415 -20.217  -0.554  1.00  0.00
ATOM   1115  CB  ASN A  76     -15.790 -18.735   1.703  1.00  0.00
ATOM   1116  CG  ASN A  76     -16.534 -17.745   2.556  1.00  0.00
ATOM   1117  OD1 ASN A  76     -17.184 -18.117   3.538  1.00  0.00
ATOM   1118  ND2 ASN A  76     -16.449 -16.488   2.199  1.00  0.00
ATOM   1125  N   THR A  77     -16.412 -20.386  -1.642  1.00  0.00
ATOM   1126  CA  THR A  77     -15.611 -21.135  -2.566  1.00  0.00
ATOM   1127  C   THR A  77     -15.598 -20.625  -4.006  1.00  0.00
ATOM   1128  O   THR A  77     -16.424 -20.124  -4.724  1.00  0.00
ATOM   1129  CB  THR A  77     -16.070 -22.605  -2.562  1.00  0.00
ATOM   1130  OG1 THR A  77     -17.435 -22.683  -2.990  1.00  0.00
ATOM   1131  CG2 THR A  77     -15.945 -23.197  -1.167  1.00  0.00
ATOM   1139  N   VAL A  78     -14.518 -20.965  -4.653  1.00  0.00
ATOM   1140  CA  VAL A  78     -14.510 -20.546  -6.008  1.00  0.00
ATOM   1141  C   VAL A  78     -14.280 -21.739  -6.993  1.00  0.00
ATOM   1142  O   VAL A  78     -13.453 -22.619  -6.900  1.00  0.00
ATOM   1143  CB  VAL A  78     -13.414 -19.480  -6.192  1.00  0.00
ATOM   1144  CG1 VAL A  78     -13.324 -19.056  -7.651  1.00  0.00
ATOM   1145  CG2 VAL A  78     -13.702 -18.282  -5.299  1.00  0.00
ATOM   1155  N   TYR A  79     -14.980 -21.960  -7.938  1.00  0.00
ATOM   1156  CA  TYR A  79     -14.509 -23.035  -8.760  1.00  0.00
ATOM   1157  C   TYR A  79     -14.084 -22.563 -10.202  1.00  0.00
ATOM   1158  O   TYR A  79     -14.493 -21.649 -10.882  1.00  0.00
ATOM   1159  CB  TYR A  79     -15.595 -24.111  -8.831  1.00  0.00
ATOM   1160  CG  TYR A  79     -15.920 -24.739  -7.494  1.00  0.00
ATOM   1161  CD1 TYR A  79     -16.680 -24.040  -6.566  1.00  0.00
ATOM   1162  CD2 TYR A  79     -15.459 -26.012  -7.194  1.00  0.00
ATOM   1163  CE1 TYR A  79     -16.977 -24.614  -5.345  1.00  0.00
ATOM   1164  CE2 TYR A  79     -15.756 -26.585  -5.974  1.00  0.00
ATOM   1165  CZ  TYR A  79     -16.512 -25.891  -5.051  1.00  0.00
ATOM   1166  OH  TYR A  79     -16.808 -26.462  -3.835  1.00  0.00
ATOM   1176  N   LEU A  80     -13.126 -23.256 -10.790  1.00  0.00
ATOM   1177  CA  LEU A  80     -12.771 -22.916 -12.140  1.00  0.00
ATOM   1178  C   LEU A  80     -13.016 -24.135 -13.057  1.00  0.00
ATOM   1179  O   LEU A  80     -12.592 -25.274 -12.876  1.00  0.00
ATOM   1180  CB  LEU A  80     -11.305 -22.470 -12.203  1.00  0.00
ATOM   1181  CG  LEU A  80     -10.820 -21.971 -13.570  1.00  0.00
ATOM   1182  CD1 LEU A  80      -9.497 -21.237 -13.403  1.00  0.00
ATOM   1183  CD2 LEU A  80     -10.675 -23.151 -14.520  1.00  0.00
ATOM   1195  N   GLN A  81     -13.778 -24.062 -14.053  1.00  0.00
ATOM   1196  CA  GLN A  81     -13.911 -25.263 -14.836  1.00  0.00
ATOM   1197  C   GLN A  81     -13.232 -25.196 -16.180  1.00  0.00
ATOM   1198  O   GLN A  81     -13.334 -24.349 -17.035  1.00  0.00
ATOM   1199  CB  GLN A  81     -15.394 -25.588 -15.034  1.00  0.00
ATOM   1200  CG  GLN A  81     -15.654 -26.913 -15.730  1.00  0.00
ATOM   1201  CD  GLN A  81     -17.129 -27.261 -15.779  1.00  0.00
ATOM   1202  OE1 GLN A  81     -17.856 -27.083 -14.797  1.00  0.00
ATOM   1203  NE2 GLN A  81     -17.581 -27.760 -16.923  1.00  0.00
ATOM   1212  N   MET A  82     -12.380 -26.189 -16.428  1.00  0.00
ATOM   1213  CA  MET A  82     -11.789 -26.023 -17.670  1.00  0.00
ATOM   1214  C   MET A  82     -12.343 -27.000 -18.723  1.00  0.00
ATOM   1215  O   MET A  82     -12.497 -28.199 -18.522  1.00  0.00
ATOM   1216  CB  MET A  82     -10.278 -26.171 -17.508  1.00  0.00
ATOM   1217  CG  MET A  82      -9.649 -25.187 -16.533  1.00  0.00
ATOM   1218  SD  MET A  82      -7.857 -25.362 -16.426  1.00  0.00
ATOM   1219  CE  MET A  82      -7.471 -24.139 -15.177  1.00  0.00
ATOM   1229  N   ASN A  83     -12.784 -26.527 -19.923  1.00  0.00
ATOM   1230  CA  ASN A  83     -13.297 -27.478 -20.817  1.00  0.00
ATOM   1231  C   ASN A  83     -12.272 -27.439 -21.967  1.00  0.00
ATOM   1232  O   ASN A  83     -11.762 -26.399 -22.394  1.00  0.00
ATOM   1233  CB  ASN A  83     -14.714 -27.152 -21.251  1.00  0.00
ATOM   1234  CG  ASN A  83     -15.689 -27.180 -20.107  1.00  0.00
ATOM   1235  OD1 ASN A  83     -15.712 -28.133 -19.318  1.00  0.00
ATOM   1236  ND2 ASN A  83     -16.495 -26.155 -20.000  1.00  0.00
ATOM   1243  N   SER A  84     -12.178 -28.460 -22.534  1.00  0.00
ATOM   1244  CA  SER A  84     -11.361 -28.778 -23.635  1.00  0.00
ATOM   1245  C   SER A  84      -9.914 -28.511 -23.590  1.00  0.00
ATOM   1246  O   SER A  84      -9.407 -27.615 -24.335  1.00  0.00
ATOM   1247  CB  SER A  84     -11.923 -28.052 -24.842  1.00  0.00
ATOM   1248  OG  SER A  84     -13.233 -28.467 -25.113  1.00  0.00
ATOM   1254  N   LEU A  85      -9.293 -29.176 -22.586  1.00  0.00
ATOM   1255  CA  LEU A  85      -7.908 -28.837 -22.293  1.00  0.00
ATOM   1256  C   LEU A  85      -6.908 -29.091 -23.443  1.00  0.00
ATOM   1257  O   LEU A  85      -6.927 -29.963 -24.303  1.00  0.00
ATOM   1258  CB  LEU A  85      -7.459 -29.627 -21.057  1.00  0.00
ATOM   1259  CG  LEU A  85      -7.757 -28.970 -19.704  1.00  0.00
ATOM   1260  CD1 LEU A  85      -9.259 -28.973 -19.456  1.00  0.00
ATOM   1261  CD2 LEU A  85      -7.021 -29.719 -18.602  1.00  0.00
ATOM   1273  N   LYS A  86      -5.940 -28.210 -23.512  1.00  0.00
ATOM   1274  CA  LYS A  86      -5.016 -28.383 -24.670  1.00  0.00
ATOM   1275  C   LYS A  86      -3.750 -28.523 -23.986  1.00  0.00
ATOM   1276  O   LYS A  86      -3.718 -27.907 -22.941  1.00  0.00
ATOM   1277  CB  LYS A  86      -4.992 -27.207 -25.649  1.00  0.00
ATOM   1278  CG  LYS A  86      -6.335 -26.907 -26.303  1.00  0.00
ATOM   1279  CD  LYS A  86      -6.745 -28.018 -27.258  1.00  0.00
ATOM   1280  CE  LYS A  86      -8.043 -27.680 -27.977  1.00  0.00
ATOM   1281  NZ  LYS A  86      -8.484 -28.781 -28.875  1.00  0.00
ATOM   1295  N   PRO A  87      -2.771 -29.173 -24.671  1.00  0.00
ATOM   1296  CA  PRO A  87      -1.390 -29.590 -24.273  1.00  0.00
ATOM   1297  C   PRO A  87      -0.656 -28.467 -23.803  1.00  0.00
ATOM   1298  O   PRO A  87       0.220 -28.765 -23.020  1.00  0.00
ATOM   1299  CB  PRO A  87      -0.752 -30.142 -25.552  1.00  0.00
ATOM   1300  CG  PRO A  87      -1.879 -30.816 -26.260  1.00  0.00
ATOM   1301  CD  PRO A  87      -3.066 -29.926 -26.005  1.00  0.00
ATOM   1309  N   GLU A  88      -1.015 -27.281 -24.235  1.00  0.00
ATOM   1310  CA  GLU A  88      -0.393 -26.061 -23.930  1.00  0.00
ATOM   1311  C   GLU A  88      -0.829 -25.464 -22.678  1.00  0.00
ATOM   1312  O   GLU A  88      -0.267 -24.496 -22.212  1.00  0.00
ATOM   1313  CB  GLU A  88      -0.633 -25.061 -25.064  1.00  0.00
ATOM   1314  CG  GLU A  88       0.020 -25.442 -26.385  1.00  0.00
ATOM   1315  CD  GLU A  88      -0.262 -24.454 -27.483  1.00  0.00
ATOM   1316  OE1 GLU A  88      -0.987 -23.519 -27.243  1.00  0.00
ATOM   1317  OE2 GLU A  88       0.249 -24.635 -28.564  1.00  0.00
ATOM   1324  N   ASP A  89      -1.867 -26.049 -22.095  1.00  0.00
ATOM   1325  CA  ASP A  89      -2.417 -25.666 -20.848  1.00  0.00
ATOM   1326  C   ASP A  89      -1.547 -26.428 -19.789  1.00  0.00
ATOM   1327  O   ASP A  89      -1.757 -26.252 -18.607  1.00  0.00
ATOM   1328  CB  ASP A  89      -3.900 -26.032 -20.760  1.00  0.00
ATOM   1329  CG  ASP A  89      -4.768 -25.216 -21.710  1.00  0.00
ATOM   1330  OD1 ASP A  89      -4.514 -24.045 -21.858  1.00  0.00
ATOM   1331  OD2 ASP A  89      -5.677 -25.774 -22.277  1.00  0.00
ATOM   1336  N   THR A  90      -0.453 -27.205 -20.166  1.00  0.00
ATOM   1337  CA  THR A  90       0.072 -27.749 -18.915  1.00  0.00
ATOM   1338  C   THR A  90       0.757 -26.599 -17.937  1.00  0.00
ATOM   1339  O   THR A  90       1.759 -25.912 -18.155  1.00  0.00
ATOM   1340  CB  THR A  90       1.081 -28.862 -19.250  1.00  0.00
ATOM   1341  OG1 THR A  90       1.565 -29.453 -18.036  1.00  0.00
ATOM   1342  CG2 THR A  90       2.254 -28.299 -20.038  1.00  0.00
ATOM   1350  N   ALA A  91       0.350 -26.604 -16.735  1.00  0.00
ATOM   1351  CA  ALA A  91       0.933 -25.477 -15.988  1.00  0.00
ATOM   1352  C   ALA A  91       0.745 -25.551 -14.371  1.00  0.00
ATOM   1353  O   ALA A  91       0.062 -26.315 -13.693  1.00  0.00
ATOM   1354  CB  ALA A  91       0.620 -24.226 -16.379  1.00  0.00
ATOM   1360  N   VAL A  92       1.446 -24.844 -13.595  1.00  0.00
ATOM   1361  CA  VAL A  92       0.960 -24.935 -12.208  1.00  0.00
ATOM   1362  C   VAL A  92      -0.182 -23.876 -11.863  1.00  0.00
ATOM   1363  O   VAL A  92      -0.206 -22.675 -12.101  1.00  0.00
ATOM   1364  CB  VAL A  92       2.151 -24.740 -11.251  1.00  0.00
ATOM   1365  CG1 VAL A  92       1.715 -24.942  -9.808  1.00  0.00
ATOM   1366  CG2 VAL A  92       3.271 -25.704 -11.614  1.00  0.00
ATOM   1376  N   TYR A  93      -1.268 -24.340 -11.343  1.00  0.00
ATOM   1377  CA  TYR A  93      -2.251 -23.389 -11.045  1.00  0.00
ATOM   1378  C   TYR A  93      -2.225 -23.036  -9.557  1.00  0.00
ATOM   1379  O   TYR A  93      -2.025 -23.668  -8.568  1.00  0.00
ATOM   1380  CB  TYR A  93      -3.623 -23.918 -11.470  1.00  0.00
ATOM   1381  CG  TYR A  93      -3.797 -24.032 -12.969  1.00  0.00
ATOM   1382  CD1 TYR A  93      -3.913 -25.282 -13.559  1.00  0.00
ATOM   1383  CD2 TYR A  93      -3.841 -22.888 -13.751  1.00  0.00
ATOM   1384  CE1 TYR A  93      -4.071 -25.386 -14.929  1.00  0.00
ATOM   1385  CE2 TYR A  93      -3.999 -22.993 -15.119  1.00  0.00
ATOM   1386  CZ  TYR A  93      -4.113 -24.236 -15.707  1.00  0.00
ATOM   1387  OH  TYR A  93      -4.271 -24.340 -17.070  1.00  0.00
ATOM   1397  N   TYR A  94      -2.460 -21.741  -9.379  1.00  0.00
ATOM   1398  CA  TYR A  94      -2.506 -21.287  -7.982  1.00  0.00
ATOM   1399  C   TYR A  94      -3.852 -20.520  -7.715  1.00  0.00
ATOM   1400  O   TYR A  94      -4.581 -19.958  -8.500  1.00  0.00
ATOM   1401  CB  TYR A  94      -1.296 -20.403  -7.667  1.00  0.00
ATOM   1402  CG  TYR A  94       0.002 -21.168  -7.545  1.00  0.00
ATOM   1403  CD1 TYR A  94       0.794 -21.375  -8.665  1.00  0.00
ATOM   1404  CD2 TYR A  94       0.402 -21.664  -6.313  1.00  0.00
ATOM   1405  CE1 TYR A  94       1.981 -22.073  -8.554  1.00  0.00
ATOM   1406  CE2 TYR A  94       1.588 -22.364  -6.201  1.00  0.00
ATOM   1407  CZ  TYR A  94       2.376 -22.568  -7.315  1.00  0.00
ATOM   1408  OH  TYR A  94       3.558 -23.265  -7.205  1.00  0.00
ATOM   1418  N   CYS A  95      -4.253 -20.407  -6.539  1.00  0.00
ATOM   1419  CA  CYS A  95      -5.433 -19.641  -6.264  1.00  0.00
ATOM   1420  C   CYS A  95      -5.057 -18.422  -5.463  1.00  0.00
ATOM   1421  O   CYS A  95      -4.185 -18.334  -4.592  1.00  0.00
ATOM   1422  CB  CYS A  95      -6.460 -20.473  -5.494  1.00  0.00
ATOM   1423  SG  CYS A  95      -7.014 -21.956  -6.369  1.00  0.00
ATOM   1429  N   ALA A  96      -5.892 -17.463  -5.592  1.00  0.00
ATOM   1430  CA  ALA A  96      -5.546 -16.349  -4.815  1.00  0.00
ATOM   1431  C   ALA A  96      -6.746 -15.591  -4.335  1.00  0.00
ATOM   1432  O   ALA A  96      -7.804 -15.349  -4.874  1.00  0.00
ATOM   1433  CB  ALA A  96      -4.531 -15.278  -5.670  1.00  0.00
ATOM   1439  N   ALA A  97      -6.475 -14.903  -3.200  1.00  0.00
ATOM   1440  CA  ALA A  97      -7.566 -14.190  -2.735  1.00  0.00
ATOM   1441  C   ALA A  97      -7.123 -12.875  -2.172  1.00  0.00
ATOM   1442  O   ALA A  97      -6.116 -12.589  -1.535  1.00  0.00
ATOM   1443  CB  ALA A  97      -8.347 -14.936  -1.651  1.00  0.00
ATOM   1449  N   SER A  98      -8.031 -11.913  -2.407  1.00  0.00
ATOM   1450  CA  SER A  98      -7.620 -10.679  -1.888  1.00  0.00
ATOM   1451  C   SER A  98      -8.696  -9.977  -1.195  1.00  0.00
ATOM   1452  O   SER A  98      -9.882  -9.892  -1.379  1.00  0.00
ATOM   1453  CB  SER A  98      -7.083  -9.806  -3.004  1.00  0.00
ATOM   1454  OG  SER A  98      -5.979 -10.405  -3.624  1.00  0.00
ATOM   1460  N   VAL A  99      -8.318  -9.180  -0.406  1.00  0.00
ATOM   1461  CA  VAL A  99      -9.374  -8.505   0.244  1.00  0.00
ATOM   1462  C   VAL A  99      -9.232  -6.983  -0.051  1.00  0.00
ATOM   1463  O   VAL A  99      -8.210  -6.283  -0.478  1.00  0.00
ATOM   1464  CB  VAL A  99      -9.329  -8.786   1.758  1.00  0.00
ATOM   1465  CG1 VAL A  99     -10.456  -8.054   2.470  1.00  0.00
ATOM   1466  CG2 VAL A  99      -9.413 -10.283   2.010  1.00  0.00
ATOM   1476  N   TYR A 100     -10.310  -6.448  -0.328  1.00  0.00
ATOM   1477  CA  TYR A 100     -10.178  -5.055  -0.557  1.00  0.00
ATOM   1478  C   TYR A 100     -11.002  -4.526   0.367  1.00  0.00
ATOM   1479  O   TYR A 100     -11.875  -5.211   0.867  1.00  0.00
ATOM   1480  CB  TYR A 100     -10.579  -4.600  -1.962  1.00  0.00
ATOM   1481  CG  TYR A 100      -9.558  -4.931  -3.027  1.00  0.00
ATOM   1482  CD1 TYR A 100      -9.327  -6.254  -3.379  1.00  0.00
ATOM   1483  CD2 TYR A 100      -8.850  -3.914  -3.650  1.00  0.00
ATOM   1484  CE1 TYR A 100      -8.393  -6.556  -4.352  1.00  0.00
ATOM   1485  CE2 TYR A 100      -7.917  -4.217  -4.623  1.00  0.00
ATOM   1486  CZ  TYR A 100      -7.688  -5.533  -4.974  1.00  0.00
ATOM   1487  OH  TYR A 100      -6.758  -5.835  -5.942  1.00  0.00
ATOM   1497  N   TRP A 101     -10.510  -3.476   0.896  1.00  0.00
ATOM   1498  CA  TRP A 101     -11.214  -2.764   1.888  1.00  0.00
ATOM   1499  C   TRP A 101     -11.468  -1.615   1.311  1.00  0.00
ATOM   1500  O   TRP A 101     -10.588  -0.891   0.958  1.00  0.00
ATOM   1501  CB  TRP A 101     -10.429  -2.524   3.178  1.00  0.00
ATOM   1502  CG  TRP A 101     -10.107  -3.781   3.928  1.00  0.00
ATOM   1503  CD1 TRP A 101      -9.084  -4.642   3.670  1.00  0.00
ATOM   1504  CD2 TRP A 101     -10.814  -4.326   5.066  1.00  0.00
ATOM   1505  NE1 TRP A 101      -9.105  -5.683   4.565  1.00  0.00
ATOM   1506  CE2 TRP A 101     -10.157  -5.505   5.428  1.00  0.00
ATOM   1507  CE3 TRP A 101     -11.934  -3.915   5.798  1.00  0.00
ATOM   1508  CZ2 TRP A 101     -10.581  -6.286   6.492  1.00  0.00
ATOM   1509  CZ3 TRP A 101     -12.360  -4.697   6.866  1.00  0.00
ATOM   1510  CH2 TRP A 101     -11.700  -5.851   7.204  1.00  0.00
ATOM   1521  N   LEU A 102     -12.452  -1.243   1.511  1.00  0.00
ATOM   1522  CA  LEU A 102     -12.675  -0.034   1.018  1.00  0.00
ATOM   1523  C   LEU A 102     -12.620   1.202   1.733  1.00  0.00
ATOM   1524  O   LEU A 102     -12.988   1.444   2.843  1.00  0.00
ATOM   1525  CB  LEU A 102     -14.074  -0.122   0.393  1.00  0.00
ATOM   1526  CG  LEU A 102     -14.252  -1.193  -0.690  1.00  0.00
ATOM   1527  CD1 LEU A 102     -15.687  -1.169  -1.198  1.00  0.00
ATOM   1528  CD2 LEU A 102     -13.267  -0.940  -1.823  1.00  0.00
ATOM   1540  N   TYR A 103     -11.751   1.912   1.045  1.00  0.00
ATOM   1541  CA  TYR A 103     -11.509   3.372   1.057  1.00  0.00
ATOM   1542  C   TYR A 103     -10.871   3.921  -0.637  1.00  0.00
ATOM   1543  O   TYR A 103      -9.664   4.266  -0.520  1.00  0.00
ATOM   1544  CB  TYR A 103     -10.556   3.645   2.224  1.00  0.00
ATOM   1545  CG  TYR A 103     -10.403   5.112   2.555  1.00  0.00
ATOM   1546  CD1 TYR A 103     -11.525   5.889   2.803  1.00  0.00
ATOM   1547  CD2 TYR A 103      -9.139   5.682   2.613  1.00  0.00
ATOM   1548  CE1 TYR A 103     -11.384   7.230   3.106  1.00  0.00
ATOM   1549  CE2 TYR A 103      -8.999   7.022   2.916  1.00  0.00
ATOM   1550  CZ  TYR A 103     -10.116   7.795   3.161  1.00  0.00
ATOM   1551  OH  TYR A 103      -9.976   9.130   3.464  1.00  0.00
ATOM   1561  N   TYR A 104     -11.511   4.130  -1.819  1.00  0.00
ATOM   1562  CA  TYR A 104     -10.829   4.450  -3.144  1.00  0.00
ATOM   1563  C   TYR A 104     -10.206   3.087  -3.426  1.00  0.00
ATOM   1564  O   TYR A 104     -10.692   2.710  -4.496  1.00  0.00
ATOM   1565  CB  TYR A 104      -9.787   5.569  -3.070  1.00  0.00
ATOM   1566  CG  TYR A 104     -10.362   6.914  -2.687  1.00  0.00
ATOM   1567  CD1 TYR A 104     -10.347   7.322  -1.360  1.00  0.00
ATOM   1568  CD2 TYR A 104     -10.904   7.740  -3.659  1.00  0.00
ATOM   1569  CE1 TYR A 104     -10.871   8.551  -1.010  1.00  0.00
ATOM   1570  CE2 TYR A 104     -11.429   8.969  -3.308  1.00  0.00
ATOM   1571  CZ  TYR A 104     -11.414   9.375  -1.990  1.00  0.00
ATOM   1572  OH  TYR A 104     -11.936  10.598  -1.641  1.00  0.00
ATOM   1582  N   GLN A 105      -9.198   2.119  -2.869  1.00  0.00
ATOM   1583  CA  GLN A 105      -9.874   0.876  -3.570  1.00  0.00
ATOM   1584  C   GLN A 105      -9.109   0.242  -2.281  1.00  0.00
ATOM   1585  O   GLN A 105      -8.341   1.143  -1.875  1.00  0.00
ATOM   1586  CB  GLN A 105      -9.411   0.450  -4.966  1.00  0.00
ATOM   1587  CG  GLN A 105     -10.197  -0.708  -5.557  1.00  0.00
ATOM   1588  CD  GLN A 105      -9.754  -1.048  -6.967  1.00  0.00
ATOM   1589  OE1 GLN A 105      -8.664  -1.584  -7.179  1.00  0.00
ATOM   1590  NE2 GLN A 105     -10.601  -0.737  -7.943  1.00  0.00
ATOM   1599  N   ARG A 106      -9.149  -0.702  -1.357  1.00  0.00
ATOM   1600  CA  ARG A 106      -7.649  -0.592  -0.790  1.00  0.00
ATOM   1601  C   ARG A 106      -7.099  -2.000  -0.913  1.00  0.00
ATOM   1602  O   ARG A 106      -7.780  -2.948  -0.346  1.00  0.00
ATOM   1603  CB  ARG A 106      -7.558  -0.147   0.663  1.00  0.00
ATOM   1604  CG  ARG A 106      -6.144   0.032   1.190  1.00  0.00
ATOM   1605  CD  ARG A 106      -6.136   0.605   2.560  1.00  0.00
ATOM   1606  NE  ARG A 106      -4.785   0.764   3.074  1.00  0.00
ATOM   1607  CZ  ARG A 106      -4.482   1.252   4.292  1.00  0.00
ATOM   1608  NH1 ARG A 106      -5.444   1.623   5.109  1.00  0.00
ATOM   1609  NH2 ARG A 106      -3.220   1.358   4.667  1.00  0.00
ATOM   1623  N   TYR A 107      -5.884  -2.295  -1.102  1.00  0.00
ATOM   1624  CA  TYR A 107      -5.777  -3.865  -1.486  1.00  0.00
ATOM   1625  C   TYR A 107      -4.981  -4.594  -0.476  1.00  0.00
ATOM   1626  O   TYR A 107      -3.784  -4.560  -0.289  1.00  0.00
ATOM   1627  CB  TYR A 107      -5.129  -4.118  -2.850  1.00  0.00
ATOM   1628  CG  TYR A 107      -3.670  -3.723  -2.915  1.00  0.00
ATOM   1629  CD1 TYR A 107      -2.687  -4.646  -2.589  1.00  0.00
ATOM   1630  CD2 TYR A 107      -3.316  -2.439  -3.299  1.00  0.00
ATOM   1631  CE1 TYR A 107      -1.354  -4.285  -2.649  1.00  0.00
ATOM   1632  CE2 TYR A 107      -1.984  -2.077  -3.358  1.00  0.00
ATOM   1633  CZ  TYR A 107      -1.005  -2.995  -3.034  1.00  0.00
ATOM   1634  OH  TYR A 107       0.321  -2.636  -3.094  1.00  0.00
ATOM   1644  N   SER A 108      -5.307  -5.581  -0.312  1.00  0.00
ATOM   1645  CA  SER A 108      -4.593  -5.945   0.714  1.00  0.00
ATOM   1646  C   SER A 108      -4.028  -7.387   0.433  1.00  0.00
ATOM   1647  O   SER A 108      -4.055  -8.029  -0.699  1.00  0.00
ATOM   1648  CB  SER A 108      -5.475  -5.870   1.945  1.00  0.00
ATOM   1649  OG  SER A 108      -4.728  -6.080   3.111  1.00  0.00
ATOM   1655  N   HIS A 109      -3.451  -7.857   1.475  1.00  0.00
ATOM   1656  CA  HIS A 109      -2.922  -8.990   1.334  1.00  0.00
ATOM   1657  C   HIS A 109      -3.979  -9.725   0.839  1.00  0.00
ATOM   1658  O   HIS A 109      -5.179  -9.791   1.163  1.00  0.00
ATOM   1659  CB  HIS A 109      -2.369  -9.547   2.650  1.00  0.00
ATOM   1660  CG  HIS A 109      -1.259  -8.728   3.232  1.00  0.00
ATOM   1661  ND1 HIS A 109      -0.008  -8.659   2.657  1.00  0.00
ATOM   1662  CD2 HIS A 109      -1.212  -7.945   4.334  1.00  0.00
ATOM   1663  CE1 HIS A 109       0.762  -7.868   3.384  1.00  0.00
ATOM   1664  NE2 HIS A 109       0.056  -7.422   4.405  1.00  0.00
ATOM   1672  N   PRO A 110      -3.230 -10.306  -0.061  1.00  0.00
ATOM   1673  CA  PRO A 110      -3.438 -11.297  -0.867  1.00  0.00
ATOM   1674  C   PRO A 110      -3.091 -12.659  -0.207  1.00  0.00
ATOM   1675  O   PRO A 110      -2.131 -12.811   0.562  1.00  0.00
ATOM   1676  CB  PRO A 110      -2.497 -10.906  -2.012  1.00  0.00
ATOM   1677  CG  PRO A 110      -1.175 -10.715  -1.350  1.00  0.00
ATOM   1678  CD  PRO A 110      -1.481  -9.877  -0.137  1.00  0.00
ATOM   1686  N   TYR A 111      -3.749 -13.659  -0.617  1.00  0.00
ATOM   1687  CA  TYR A 111      -3.496 -14.919  -0.075  1.00  0.00
ATOM   1688  C   TYR A 111      -3.295 -16.024  -1.118  1.00  0.00
ATOM   1689  O   TYR A 111      -3.880 -16.124  -2.209  1.00  0.00
ATOM   1690  CB  TYR A 111      -4.641 -15.274   0.876  1.00  0.00
ATOM   1691  CG  TYR A 111      -4.814 -14.294   2.015  1.00  0.00
ATOM   1692  CD1 TYR A 111      -5.678 -13.218   1.879  1.00  0.00
ATOM   1693  CD2 TYR A 111      -4.110 -14.473   3.197  1.00  0.00
ATOM   1694  CE1 TYR A 111      -5.837 -12.322   2.919  1.00  0.00
ATOM   1695  CE2 TYR A 111      -4.268 -13.578   4.236  1.00  0.00
ATOM   1696  CZ  TYR A 111      -5.127 -12.506   4.101  1.00  0.00
ATOM   1697  OH  TYR A 111      -5.286 -11.615   5.137  1.00  0.00
ATOM   1707  N   TRP A 112      -2.304 -16.880  -0.872  1.00  0.00
ATOM   1708  CA  TRP A 112      -2.203 -17.779  -1.966  1.00  0.00
ATOM   1709  C   TRP A 112      -2.376 -19.235  -1.501  1.00  0.00
ATOM   1710  O   TRP A 112      -1.897 -19.610  -0.384  1.00  0.00
ATOM   1711  CB  TRP A 112      -0.854 -17.594  -2.661  1.00  0.00
ATOM   1712  CG  TRP A 112      -0.596 -16.186  -3.103  1.00  0.00
ATOM   1713  CD1 TRP A 112      -1.064 -15.587  -4.234  1.00  0.00
ATOM   1714  CD2 TRP A 112       0.198 -15.186  -2.419  1.00  0.00
ATOM   1715  NE1 TRP A 112      -0.618 -14.291  -4.302  1.00  0.00
ATOM   1716  CE2 TRP A 112       0.155 -14.027  -3.200  1.00  0.00
ATOM   1717  CE3 TRP A 112       0.931 -15.181  -1.226  1.00  0.00
ATOM   1718  CZ2 TRP A 112       0.818 -12.868  -2.829  1.00  0.00
ATOM   1719  CZ3 TRP A 112       1.595 -14.018  -0.854  1.00  0.00
ATOM   1720  CH2 TRP A 112       1.539 -12.892  -1.635  1.00  0.00
ATOM   1731  N   GLY A 113      -2.811 -20.073  -2.391  1.00  0.00
ATOM   1732  CA  GLY A 113      -2.777 -21.429  -2.066  1.00  0.00
ATOM   1733  C   GLY A 113      -1.477 -22.011  -2.459  1.00  0.00
ATOM   1734  O   GLY A 113      -0.549 -21.444  -3.086  1.00  0.00
ATOM   1738  N   GLN A 114      -1.565 -23.223  -2.118  1.00  0.00
ATOM   1739  CA  GLN A 114      -0.701 -24.081  -2.472  1.00  0.00
ATOM   1740  C   GLN A 114      -1.068 -24.145  -3.913  1.00  0.00
ATOM   1741  O   GLN A 114      -2.210 -23.796  -4.247  1.00  0.00
ATOM   1742  CB  GLN A 114      -0.842 -25.398  -1.703  1.00  0.00
ATOM   1743  CG  GLN A 114      -0.528 -25.290  -0.220  1.00  0.00
ATOM   1744  CD  GLN A 114      -0.660 -26.620   0.497  1.00  0.00
ATOM   1745  OE1 GLN A 114      -1.723 -27.248   0.479  1.00  0.00
ATOM   1746  NE2 GLN A 114       0.420 -27.058   1.133  1.00  0.00
ATOM   1755  N   GLY A 115      -0.168 -24.600  -4.768  1.00  0.00
ATOM   1756  CA  GLY A 115      -0.460 -24.842  -6.165  1.00  0.00
ATOM   1757  C   GLY A 115      -1.024 -26.221  -6.443  1.00  0.00
ATOM   1758  O   GLY A 115      -0.885 -27.170  -5.676  1.00  0.00
ATOM   1762  N   THR A 116      -1.659 -26.298  -7.603  1.00  0.00
ATOM   1763  CA  THR A 116      -1.924 -27.627  -8.127  1.00  0.00
ATOM   1764  C   THR A 116      -1.300 -27.741  -9.553  1.00  0.00
ATOM   1765  O   THR A 116      -1.052 -26.956 -10.461  1.00  0.00
ATOM   1766  CB  THR A 116      -3.436 -27.919  -8.166  1.00  0.00
ATOM   1767  OG1 THR A 116      -3.653 -29.272  -8.585  1.00  0.00
ATOM   1768  CG2 THR A 116      -4.136 -26.975  -9.132  1.00  0.00
ATOM   1776  N   GLN A 117      -0.940 -28.925  -9.749  1.00  0.00
ATOM   1777  CA  GLN A 117      -0.221 -29.062 -11.093  1.00  0.00
ATOM   1778  C   GLN A 117      -1.100 -29.680 -12.117  1.00  0.00
ATOM   1779  O   GLN A 117      -1.710 -30.728 -11.842  1.00  0.00
ATOM   1780  CB  GLN A 117       1.050 -29.907 -10.981  1.00  0.00
ATOM   1781  CG  GLN A 117       1.807 -30.070 -12.288  1.00  0.00
ATOM   1782  CD  GLN A 117       3.044 -30.935 -12.137  1.00  0.00
ATOM   1783  OE1 GLN A 117       3.830 -30.761 -11.202  1.00  0.00
ATOM   1784  NE2 GLN A 117       3.224 -31.875 -13.058  1.00  0.00
ATOM   1793  N   VAL A 118      -1.239 -29.073 -13.228  1.00  0.00
ATOM   1794  CA  VAL A 118      -2.137 -29.758 -14.144  1.00  0.00
ATOM   1795  C   VAL A 118      -1.397 -30.107 -15.408  1.00  0.00
ATOM   1796  O   VAL A 118      -0.670 -29.434 -16.188  1.00  0.00
ATOM   1797  CB  VAL A 118      -3.353 -28.876 -14.487  1.00  0.00
ATOM   1798  CG1 VAL A 118      -4.181 -29.516 -15.592  1.00  0.00
ATOM   1799  CG2 VAL A 118      -4.197 -28.651 -13.242  1.00  0.00
ATOM   1809  N   THR A 119      -1.572 -31.421 -15.639  1.00  0.00
ATOM   1810  CA  THR A 119      -0.800 -31.782 -16.916  1.00  0.00
ATOM   1811  C   THR A 119      -1.683 -32.315 -18.095  1.00  0.00
ATOM   1812  O   THR A 119      -2.416 -33.326 -18.100  1.00  0.00
ATOM   1813  CB  THR A 119       0.281 -32.838 -16.616  1.00  0.00
ATOM   1814  OG1 THR A 119       1.228 -32.302 -15.682  1.00  0.00
ATOM   1815  CG2 THR A 119       1.003 -33.239 -17.892  1.00  0.00
ATOM   1823  N   VAL A 120      -1.490 -31.816 -19.232  1.00  0.00
ATOM   1824  CA  VAL A 120      -2.348 -32.328 -20.251  1.00  0.00
ATOM   1825  C   VAL A 120      -1.533 -33.129 -21.089  1.00  0.00
ATOM   1826  O   VAL A 120      -0.496 -32.656 -21.503  1.00  0.00
ATOM   1827  CB  VAL A 120      -3.009 -31.215 -21.084  1.00  0.00
ATOM   1828  CG1 VAL A 120      -3.877 -31.816 -22.181  1.00  0.00
ATOM   1829  CG2 VAL A 120      -3.830 -30.310 -20.181  1.00  0.00
ATOM   1839  N   SER A 121      -2.044 -34.328 -21.341  1.00  0.00
ATOM   1840  CA  SER A 121      -1.270 -35.273 -22.182  1.00  0.00
ATOM   1841  C   SER A 121      -1.906 -35.585 -23.447  1.00  0.00
ATOM   1842  O   SER A 121      -3.122 -35.561 -23.963  1.00  0.00
ATOM   1843  CB  SER A 121      -1.034 -36.581 -21.453  1.00  0.00
ATOM   1844  OG  SER A 121      -0.251 -36.384 -20.309  1.00  0.00
ATOM   1850  N   SER A 122      -0.987 -35.883 -24.144  1.00  0.00
ATOM   1851  CA  SER A 122      -1.524 -36.351 -25.293  1.00  0.00
ATOM   1852  C   SER A 122      -1.630 -37.804 -25.574  1.00  0.00
ATOM   1853  O   SER A 122      -2.651 -38.144 -26.137  1.00  0.00
ATOM   1854  OXT SER A 122      -0.744 -38.544 -25.248  1.00  0.00
ATOM   1855  CB  SER A 122      -0.731 -35.700 -26.409  1.00  0.00
ATOM   1856  OG  SER A 122      -0.919 -34.312 -26.416  1.00  0.00
END
