# Supplementary material for: Nanobody-based CTLA4 inhibitors for immune checkpoint blockade therapy of canine cancer patients
Source: Sci Rep. 2021 Oct 21;11:20763. doi: 10.1038/s41598-021-00325-3 (PMC8531395; doi:10.1038/s41598-021-00325-3)
Supplement: Supplementary file 1 — Supplementary Information 1. [file 41598_2021_325_MOESM1_ESM.zip › Supplemental Information/trRosetta_cNb13_4.pdb]

ATOM      1  N   MET B   1        .683    .029   -.448  1.00  0.00
ATOM      2  CA  MET B   1       2.137   -.121   -.522  1.00  0.00
ATOM      3  C   MET B   1       2.504   1.249   -.570  1.00  0.00
ATOM      4  O   MET B   1       1.860   2.152  -1.059  1.00  0.00
ATOM      5  CB  MET B   1       2.641   -.894  -1.739  1.00  0.00
ATOM      6  CG  MET B   1       2.291  -2.375  -1.734  1.00  0.00
ATOM      7  SD  MET B   1       2.986  -3.259  -3.144  1.00  0.00
ATOM      8  CE  MET B   1       4.724  -3.271  -2.713  1.00  0.00
ATOM     20  N   HIS B   2       3.562   1.456    .010  1.00  0.00
ATOM     21  CA  HIS B   2       4.239   2.720    .145  1.00  0.00
ATOM     22  C   HIS B   2       5.616   2.590   -.395  1.00  0.00
ATOM     23  O   HIS B   2       6.364   1.602   -.195  1.00  0.00
ATOM     24  CB  HIS B   2       4.291   3.179   1.605  1.00  0.00
ATOM     25  CG  HIS B   2       2.941   3.370   2.224  1.00  0.00
ATOM     26  ND1 HIS B   2       2.182   4.503   2.019  1.00  0.00
ATOM     27  CD2 HIS B   2       2.215   2.574   3.043  1.00  0.00
ATOM     28  CE1 HIS B   2       1.046   4.394   2.685  1.00  0.00
ATOM     29  NE2 HIS B   2       1.041   3.234   3.314  1.00  0.00
ATOM     37  N   VAL B   3       6.006   3.722  -1.041  1.00  0.00
ATOM     38  CA  VAL B   3       7.343   3.726  -1.678  1.00  0.00
ATOM     39  C   VAL B   3       8.177   4.929  -1.224  1.00  0.00
ATOM     40  O   VAL B   3       7.748   6.088  -1.328  1.00  0.00
ATOM     41  CB  VAL B   3       7.207   3.757  -3.212  1.00  0.00
ATOM     42  CG1 VAL B   3       6.237   4.849  -3.639  1.00  0.00
ATOM     43  CG2 VAL B   3       8.572   3.968  -3.848  1.00  0.00
ATOM     53  N   ALA B   4       9.400   4.693   -.823  1.00  0.00
ATOM     54  CA  ALA B   4      10.195   5.841   -.477  1.00  0.00
ATOM     55  C   ALA B   4      11.377   5.805  -1.496  1.00  0.00
ATOM     56  O   ALA B   4      11.986   4.833  -1.972  1.00  0.00
ATOM     57  CB  ALA B   4      10.567   5.737    .932  1.00  0.00
ATOM     63  N   GLN B   5      11.897   6.909  -1.707  1.00  0.00
ATOM     64  CA  GLN B   5      13.044   7.024  -2.576  1.00  0.00
ATOM     65  C   GLN B   5      14.116   7.950  -1.984  1.00  0.00
ATOM     66  O   GLN B   5      13.763   8.883  -1.254  1.00  0.00
ATOM     67  CB  GLN B   5      12.608   7.532  -3.953  1.00  0.00
ATOM     68  CG  GLN B   5      11.344   6.879  -4.486  1.00  0.00
ATOM     69  CD  GLN B   5      11.044   7.282  -5.917  1.00  0.00
ATOM     70  OE1 GLN B   5      10.023   6.887  -6.486  1.00  0.00
ATOM     71  NE2 GLN B   5      11.933   8.072  -6.507  1.00  0.00
ATOM     80  N   PRO B   6      15.438   7.781  -2.382  1.00  0.00
ATOM     81  CA  PRO B   6      16.258   8.797  -1.779  1.00  0.00
ATOM     82  C   PRO B   6      16.043  10.159  -2.456  1.00  0.00
ATOM     83  O   PRO B   6      15.627  10.190  -3.615  1.00  0.00
ATOM     84  CB  PRO B   6      17.674   8.260  -2.007  1.00  0.00
ATOM     85  CG  PRO B   6      17.559   7.440  -3.247  1.00  0.00
ATOM     86  CD  PRO B   6      16.206   6.789  -3.141  1.00  0.00
ATOM     94  N   ALA B   7      16.291  11.333  -1.808  1.00  0.00
ATOM     95  CA  ALA B   7      15.901  12.428  -2.682  1.00  0.00
ATOM     96  C   ALA B   7      16.554  12.912  -3.933  1.00  0.00
ATOM     97  O   ALA B   7      15.779  13.232  -4.809  1.00  0.00
ATOM     98  CB  ALA B   7      16.113  13.493  -1.613  1.00  0.00
ATOM    104  N   VAL B   8      17.928  12.970  -3.945  1.00  0.00
ATOM    105  CA  VAL B   8      18.742  13.360  -5.136  1.00  0.00
ATOM    106  C   VAL B   8      19.970  12.431  -5.469  1.00  0.00
ATOM    107  O   VAL B   8      20.556  12.004  -4.499  1.00  0.00
ATOM    108  CB  VAL B   8      19.262  14.795  -4.932  1.00  0.00
ATOM    109  CG1 VAL B   8      20.115  15.226  -6.115  1.00  0.00
ATOM    110  CG2 VAL B   8      18.091  15.746  -4.736  1.00  0.00
ATOM    120  N   VAL B   9      20.423  12.080  -6.559  1.00  0.00
ATOM    121  CA  VAL B   9      21.585  11.192  -6.647  1.00  0.00
ATOM    122  C   VAL B   9      22.519  11.710  -7.598  1.00  0.00
ATOM    123  O   VAL B   9      21.873  12.049  -8.568  1.00  0.00
ATOM    124  CB  VAL B   9      21.194   9.767  -7.082  1.00  0.00
ATOM    125  CG1 VAL B   9      22.429   8.886  -7.191  1.00  0.00
ATOM    126  CG2 VAL B   9      20.197   9.179  -6.095  1.00  0.00
ATOM    136  N   LEU B  10      23.811  11.842  -7.317  1.00  0.00
ATOM    137  CA  LEU B  10      24.655  12.430  -8.261  1.00  0.00
ATOM    138  C   LEU B  10      25.478  11.431  -9.004  1.00  0.00
ATOM    139  O   LEU B  10      26.104  10.572  -8.425  1.00  0.00
ATOM    140  CB  LEU B  10      25.572  13.440  -7.559  1.00  0.00
ATOM    141  CG  LEU B  10      24.967  14.828  -7.312  1.00  0.00
ATOM    142  CD1 LEU B  10      23.807  14.710  -6.332  1.00  0.00
ATOM    143  CD2 LEU B  10      26.041  15.763  -6.777  1.00  0.00
ATOM    155  N   ALA B  11      25.490  11.649 -10.442  1.00  0.00
ATOM    156  CA  ALA B  11      26.228  10.684 -11.111  1.00  0.00
ATOM    157  C   ALA B  11      27.521  11.238 -11.753  1.00  0.00
ATOM    158  O   ALA B  11      27.905  12.408 -12.083  1.00  0.00
ATOM    159  CB  ALA B  11      25.404  10.150 -12.123  1.00  0.00
ATOM    165  N   SER B  12      28.289  10.347 -12.152  1.00  0.00
ATOM    166  CA  SER B  12      29.429  11.015 -12.648  1.00  0.00
ATOM    167  C   SER B  12      29.454  10.772 -14.106  1.00  0.00
ATOM    168  O   SER B  12      28.505  10.197 -14.587  1.00  0.00
ATOM    169  CB  SER B  12      30.698  10.509 -11.990  1.00  0.00
ATOM    170  OG  SER B  12      30.987   9.199 -12.397  1.00  0.00
ATOM    176  N   SER B  13      30.412  11.250 -14.859  1.00  0.00
ATOM    177  CA  SER B  13      30.583  11.077 -16.378  1.00  0.00
ATOM    178  C   SER B  13      30.791   9.815 -17.071  1.00  0.00
ATOM    179  O   SER B  13      30.687   9.674 -18.260  1.00  0.00
ATOM    180  CB  SER B  13      31.756  11.918 -16.841  1.00  0.00
ATOM    181  OG  SER B  13      32.935  11.538 -16.185  1.00  0.00
ATOM    187  N   ARG B  14      31.077   8.981 -16.235  1.00  0.00
ATOM    188  CA  ARG B  14      31.410   7.629 -16.363  1.00  0.00
ATOM    189  C   ARG B  14      29.975   7.288 -16.135  1.00  0.00
ATOM    190  O   ARG B  14      29.813   6.102 -15.855  1.00  0.00
ATOM    191  CB  ARG B  14      32.376   7.075 -15.326  1.00  0.00
ATOM    192  CG  ARG B  14      33.775   7.668 -15.375  1.00  0.00
ATOM    193  CD  ARG B  14      34.663   7.064 -14.348  1.00  0.00
ATOM    194  NE  ARG B  14      36.003   7.629 -14.391  1.00  0.00
ATOM    195  CZ  ARG B  14      37.020   7.245 -13.595  1.00  0.00
ATOM    196  NH1 ARG B  14      36.836   6.297 -12.703  1.00  0.00
ATOM    197  NH2 ARG B  14      38.204   7.821 -13.712  1.00  0.00
ATOM    211  N   GLY B  15      28.931   8.255 -15.921  1.00  0.00
ATOM    212  CA  GLY B  15      27.865   7.445 -15.495  1.00  0.00
ATOM    213  C   GLY B  15      27.213   6.699 -14.320  1.00  0.00
ATOM    214  O   GLY B  15      26.022   6.818 -14.186  1.00  0.00
ATOM    218  N   VAL B  16      27.917   6.122 -13.378  1.00  0.00
ATOM    219  CA  VAL B  16      26.908   5.429 -12.868  1.00  0.00
ATOM    220  C   VAL B  16      25.907   5.830 -11.792  1.00  0.00
ATOM    221  O   VAL B  16      26.347   6.633 -10.954  1.00  0.00
ATOM    222  CB  VAL B  16      27.616   4.142 -12.404  1.00  0.00
ATOM    223  CG1 VAL B  16      26.630   3.212 -11.712  1.00  0.00
ATOM    224  CG2 VAL B  16      28.266   3.451 -13.592  1.00  0.00
ATOM    234  N   ALA B  17      24.564   5.543 -11.832  1.00  0.00
ATOM    235  CA  ALA B  17      23.809   5.997 -10.636  1.00  0.00
ATOM    236  C   ALA B  17      23.035   4.896  -9.829  1.00  0.00
ATOM    237  O   ALA B  17      22.524   3.861 -10.264  1.00  0.00
ATOM    238  CB  ALA B  17      22.952   6.998 -11.176  1.00  0.00
ATOM    244  N   SER B  18      22.960   4.998  -8.609  1.00  0.00
ATOM    245  CA  SER B  18      22.141   3.915  -8.062  1.00  0.00
ATOM    246  C   SER B  18      20.981   4.448  -7.353  1.00  0.00
ATOM    247  O   SER B  18      21.072   5.305  -6.496  1.00  0.00
ATOM    248  CB  SER B  18      22.942   3.048  -7.110  1.00  0.00
ATOM    249  OG  SER B  18      23.973   2.380  -7.786  1.00  0.00
ATOM    255  N   PHE B  19      19.843   3.855  -7.656  1.00  0.00
ATOM    256  CA  PHE B  19      18.739   4.346  -7.034  1.00  0.00
ATOM    257  C   PHE B  19      18.197   3.282  -6.036  1.00  0.00
ATOM    258  O   PHE B  19      17.911   2.129  -6.239  1.00  0.00
ATOM    259  CB  PHE B  19      17.699   4.727  -8.089  1.00  0.00
ATOM    260  CG  PHE B  19      16.329   4.979  -7.527  1.00  0.00
ATOM    261  CD1 PHE B  19      15.978   6.235  -7.055  1.00  0.00
ATOM    262  CD2 PHE B  19      15.389   3.961  -7.469  1.00  0.00
ATOM    263  CE1 PHE B  19      14.718   6.468  -6.537  1.00  0.00
ATOM    264  CE2 PHE B  19      14.128   4.192  -6.954  1.00  0.00
ATOM    265  CZ  PHE B  19      13.793   5.447  -6.487  1.00  0.00
ATOM    275  N   VAL B  20      17.869   3.648  -4.913  1.00  0.00
ATOM    276  CA  VAL B  20      17.294   2.618  -4.032  1.00  0.00
ATOM    277  C   VAL B  20      15.848   2.917  -3.681  1.00  0.00
ATOM    278  O   VAL B  20      15.539   4.036  -3.319  1.00  0.00
ATOM    279  CB  VAL B  20      18.110   2.507  -2.731  1.00  0.00
ATOM    280  CG1 VAL B  20      17.493   1.473  -1.801  1.00  0.00
ATOM    281  CG2 VAL B  20      19.553   2.150  -3.053  1.00  0.00
ATOM    291  N   CYS B  21      14.955   1.891  -3.733  1.00  0.00
ATOM    292  CA  CYS B  21      13.643   2.170  -3.419  1.00  0.00
ATOM    293  C   CYS B  21      13.135   1.435  -2.174  1.00  0.00
ATOM    294  O   CYS B  21      13.492    .306  -1.814  1.00  0.00
ATOM    295  CB  CYS B  21      12.773   1.820  -4.627  1.00  0.00
ATOM    296  SG  CYS B  21      11.001   2.055  -4.354  1.00  0.00
ATOM    302  N   GLU B  22      12.344   1.984  -1.384  1.00  0.00
ATOM    303  CA  GLU B  22      11.966   1.123   -.250  1.00  0.00
ATOM    304  C   GLU B  22      10.467    .954   -.225  1.00  0.00
ATOM    305  O   GLU B  22       9.585   1.791   -.277  1.00  0.00
ATOM    306  CB  GLU B  22      12.445   1.712   1.079  1.00  0.00
ATOM    307  CG  GLU B  22      12.116    .862   2.298  1.00  0.00
ATOM    308  CD  GLU B  22      12.664   1.435   3.575  1.00  0.00
ATOM    309  OE1 GLU B  22      13.312   2.452   3.518  1.00  0.00
ATOM    310  OE2 GLU B  22      12.433    .854   4.610  1.00  0.00
ATOM    317  N   TYR B  23      10.052   -.271   -.059  1.00  0.00
ATOM    318  CA  TYR B  23       8.666   -.497   -.043  1.00  0.00
ATOM    319  C   TYR B  23       8.100   -.920   1.255  1.00  0.00
ATOM    320  O   TYR B  23       8.293  -1.987   1.808  1.00  0.00
ATOM    321  CB  TYR B  23       8.320  -1.539  -1.110  1.00  0.00
ATOM    322  CG  TYR B  23       8.645  -1.099  -2.520  1.00  0.00
ATOM    323  CD1 TYR B  23       9.531  -1.839  -3.290  1.00  0.00
ATOM    324  CD2 TYR B  23       8.058    .043  -3.043  1.00  0.00
ATOM    325  CE1 TYR B  23       9.827  -1.437  -4.579  1.00  0.00
ATOM    326  CE2 TYR B  23       8.355    .445  -4.331  1.00  0.00
ATOM    327  CZ  TYR B  23       9.235   -.291  -5.097  1.00  0.00
ATOM    328  OH  TYR B  23       9.531    .109  -6.380  1.00  0.00
ATOM    338  N   GLY B  24       6.958   -.318   1.426  1.00  0.00
ATOM    339  CA  GLY B  24       5.879   -.291   2.426  1.00  0.00
ATOM    340  C   GLY B  24       4.972  -1.427   2.723  1.00  0.00
ATOM    341  O   GLY B  24       3.890  -1.245   3.313  1.00  0.00
ATOM    345  N   SER B  25       5.273  -2.567   2.194  1.00  0.00
ATOM    346  CA  SER B  25       4.414  -3.639   2.580  1.00  0.00
ATOM    347  C   SER B  25       5.258  -4.916   2.779  1.00  0.00
ATOM    348  O   SER B  25       6.351  -5.053   2.263  1.00  0.00
ATOM    349  CB  SER B  25       3.345  -3.850   1.526  1.00  0.00
ATOM    350  OG  SER B  25       2.471  -4.880   1.898  1.00  0.00
ATOM    356  N   SER B  26       4.684  -5.865   3.548  1.00  0.00
ATOM    357  CA  SER B  26       5.323  -7.190   3.772  1.00  0.00
ATOM    358  C   SER B  26       4.779  -7.902   2.739  1.00  0.00
ATOM    359  O   SER B  26       5.557  -8.654   2.138  1.00  0.00
ATOM    360  CB  SER B  26       4.994  -7.852   5.096  1.00  0.00
ATOM    361  OG  SER B  26       3.633  -8.178   5.170  1.00  0.00
ATOM    367  N   GLY B  27       3.632  -7.585   2.185  1.00  0.00
ATOM    368  CA  GLY B  27       3.930  -8.549   1.374  1.00  0.00
ATOM    369  C   GLY B  27       3.812  -9.901   1.676  1.00  0.00
ATOM    370  O   GLY B  27       3.915 -10.590   2.675  1.00  0.00
ATOM    374  N   ASN B  28       4.084 -10.143    .490  1.00  0.00
ATOM    375  CA  ASN B  28       4.588 -11.232   -.084  1.00  0.00
ATOM    376  C   ASN B  28       5.190 -10.564  -1.399  1.00  0.00
ATOM    377  O   ASN B  28       4.556 -10.628  -2.483  1.00  0.00
ATOM    378  CB  ASN B  28       3.524 -12.292   -.304  1.00  0.00
ATOM    379  CG  ASN B  28       4.094 -13.583   -.822  1.00  0.00
ATOM    380  OD1 ASN B  28       5.133 -13.593  -1.492  1.00  0.00
ATOM    381  ND2 ASN B  28       3.433 -14.673   -.527  1.00  0.00
ATOM    388  N   ALA B  29       6.337 -10.371  -1.367  1.00  0.00
ATOM    389  CA  ALA B  29       7.242  -9.829  -2.339  1.00  0.00
ATOM    390  C   ALA B  29       7.103 -10.759  -3.541  1.00  0.00
ATOM    391  O   ALA B  29       7.315 -10.178  -4.597  1.00  0.00
ATOM    392  CB  ALA B  29       8.350  -9.805  -2.005  1.00  0.00
ATOM    398  N   ALA B  30       6.776 -12.153  -3.482  1.00  0.00
ATOM    399  CA  ALA B  30       7.060 -12.292  -4.816  1.00  0.00
ATOM    400  C   ALA B  30       7.318 -12.407  -6.145  1.00  0.00
ATOM    401  O   ALA B  30       8.193 -12.688  -6.931  1.00  0.00
ATOM    402  CB  ALA B  30       6.545 -14.157  -4.314  1.00  0.00
ATOM    408  N   GLU B  31       6.299 -12.064  -6.652  1.00  0.00
ATOM    409  CA  GLU B  31       5.908 -11.859  -8.054  1.00  0.00
ATOM    410  C   GLU B  31       6.048 -10.331  -8.592  1.00  0.00
ATOM    411  O   GLU B  31       5.719 -10.049  -9.732  1.00  0.00
ATOM    412  CB  GLU B  31       4.467 -12.347  -8.217  1.00  0.00
ATOM    413  CG  GLU B  31       4.249 -13.803  -7.832  1.00  0.00
ATOM    414  CD  GLU B  31       5.057 -14.756  -8.669  1.00  0.00
ATOM    415  OE1 GLU B  31       5.354 -14.426  -9.792  1.00  0.00
ATOM    416  OE2 GLU B  31       5.377 -15.816  -8.184  1.00  0.00
ATOM    423  N   VAL B  32       6.485  -9.399  -7.709  1.00  0.00
ATOM    424  CA  VAL B  32       6.552  -7.876  -7.588  1.00  0.00
ATOM    425  C   VAL B  32       7.360  -7.436  -8.847  1.00  0.00
ATOM    426  O   VAL B  32       8.362  -8.142  -9.242  1.00  0.00
ATOM    427  CB  VAL B  32       7.257  -7.412  -6.300  1.00  0.00
ATOM    428  CG1 VAL B  32       8.706  -7.876  -6.289  1.00  0.00
ATOM    429  CG2 VAL B  32       7.175  -5.897  -6.182  1.00  0.00
ATOM    439  N   ARG B  33       6.773  -6.311  -9.425  1.00  0.00
ATOM    440  CA  ARG B  33       7.359  -5.743 -10.570  1.00  0.00
ATOM    441  C   ARG B  33       7.730  -4.354 -10.228  1.00  0.00
ATOM    442  O   ARG B  33       7.082  -3.461  -9.724  1.00  0.00
ATOM    443  CB  ARG B  33       6.405  -5.762 -11.755  1.00  0.00
ATOM    444  CG  ARG B  33       6.938  -5.102 -13.016  1.00  0.00
ATOM    445  CD  ARG B  33       5.978  -5.214 -14.144  1.00  0.00
ATOM    446  NE  ARG B  33       5.847  -6.585 -14.610  1.00  0.00
ATOM    447  CZ  ARG B  33       4.917  -7.010 -15.487  1.00  0.00
ATOM    448  NH1 ARG B  33       4.045  -6.160 -15.983  1.00  0.00
ATOM    449  NH2 ARG B  33       4.881  -8.280 -15.850  1.00  0.00
ATOM    463  N   VAL B  34       8.972  -4.051 -10.588  1.00  0.00
ATOM    464  CA  VAL B  34       9.466  -2.725 -10.237  1.00  0.00
ATOM    465  C   VAL B  34       9.783  -2.013 -11.414  1.00  0.00
ATOM    466  O   VAL B  34      10.465  -2.688 -12.153  1.00  0.00
ATOM    467  CB  VAL B  34      10.729  -2.783  -9.358  1.00  0.00
ATOM    468  CG1 VAL B  34      11.102  -1.392  -8.869  1.00  0.00
ATOM    469  CG2 VAL B  34      10.500  -3.724  -8.185  1.00  0.00
ATOM    479  N   THR B  35       9.216   -.694 -11.535  1.00  0.00
ATOM    480  CA  THR B  35       9.501    .089 -12.744  1.00  0.00
ATOM    481  C   THR B  35      10.231   1.511 -12.526  1.00  0.00
ATOM    482  O   THR B  35       9.967   2.239 -11.557  1.00  0.00
ATOM    483  CB  THR B  35       8.179    .300 -13.504  1.00  0.00
ATOM    484  OG1 THR B  35       7.627   -.972 -13.870  1.00  0.00
ATOM    485  CG2 THR B  35       8.412   1.127 -14.760  1.00  0.00
ATOM    493  N   VAL B  36      11.213   1.900 -13.236  1.00  0.00
ATOM    494  CA  VAL B  36      11.725   3.174 -13.093  1.00  0.00
ATOM    495  C   VAL B  36      11.296   4.003 -14.336  1.00  0.00
ATOM    496  O   VAL B  36      11.461   3.714 -15.546  1.00  0.00
ATOM    497  CB  VAL B  36      13.258   3.106 -12.957  1.00  0.00
ATOM    498  CG1 VAL B  36      13.870   2.419 -14.169  1.00  0.00
ATOM    499  CG2 VAL B  36      13.826   4.506 -12.786  1.00  0.00
ATOM    509  N   LEU B  37      10.736   5.212 -13.949  1.00  0.00
ATOM    510  CA  LEU B  37      10.372   6.012 -15.044  1.00  0.00
ATOM    511  C   LEU B  37      11.140   7.414 -14.977  1.00  0.00
ATOM    512  O   LEU B  37      11.433   8.053 -13.961  1.00  0.00
ATOM    513  CB  LEU B  37       8.849   6.194 -15.035  1.00  0.00
ATOM    514  CG  LEU B  37       8.024   4.900 -15.047  1.00  0.00
ATOM    515  CD1 LEU B  37       7.754   4.457 -13.616  1.00  0.00
ATOM    516  CD2 LEU B  37       6.724   5.134 -15.802  1.00  0.00
ATOM    528  N   ARG B  38      11.490   7.966 -16.120  1.00  0.00
ATOM    529  CA  ARG B  38      11.963   9.259 -16.144  1.00  0.00
ATOM    530  C   ARG B  38      10.908  10.427 -16.552  1.00  0.00
ATOM    531  O   ARG B  38       9.943  10.503 -17.333  1.00  0.00
ATOM    532  CB  ARG B  38      13.153   9.247 -17.093  1.00  0.00
ATOM    533  CG  ARG B  38      13.854  10.586 -17.257  1.00  0.00
ATOM    534  CD  ARG B  38      15.086  10.464 -18.078  1.00  0.00
ATOM    535  NE  ARG B  38      15.785  11.733 -18.198  1.00  0.00
ATOM    536  CZ  ARG B  38      15.627  12.600 -19.217  1.00  0.00
ATOM    537  NH1 ARG B  38      14.792  12.321 -20.194  1.00  0.00
ATOM    538  NH2 ARG B  38      16.311  13.730 -19.235  1.00  0.00
ATOM    552  N   GLN B  39      10.996  11.584 -15.783  1.00  0.00
ATOM    553  CA  GLN B  39       9.930  12.566 -16.237  1.00  0.00
ATOM    554  C   GLN B  39      10.496  13.655 -17.101  1.00  0.00
ATOM    555  O   GLN B  39      11.381  14.364 -16.616  1.00  0.00
ATOM    556  CB  GLN B  39       9.219  13.213 -15.046  1.00  0.00
ATOM    557  CG  GLN B  39       8.061  14.118 -15.428  1.00  0.00
ATOM    558  CD  GLN B  39       7.399  14.754 -14.220  1.00  0.00
ATOM    559  OE1 GLN B  39       7.149  14.089 -13.211  1.00  0.00
ATOM    560  NE2 GLN B  39       7.112  16.047 -14.316  1.00  0.00
ATOM    569  N   ALA B  40      10.114  13.914 -18.249  1.00  0.00
ATOM    570  CA  ALA B  40      10.732  14.872 -18.931  1.00  0.00
ATOM    571  C   ALA B  40      10.081  16.246 -19.197  1.00  0.00
ATOM    572  O   ALA B  40       9.159  16.636 -19.833  1.00  0.00
ATOM    573  CB  ALA B  40      11.052  14.434 -20.254  1.00  0.00
ATOM    579  N   GLY B  41      10.410  17.078 -18.311  1.00  0.00
ATOM    580  CA  GLY B  41       9.690  18.281 -18.405  1.00  0.00
ATOM    581  C   GLY B  41       8.363  17.581 -18.001  1.00  0.00
ATOM    582  O   GLY B  41       8.269  17.009 -16.923  1.00  0.00
ATOM    586  N   SER B  42       7.309  17.738 -18.844  1.00  0.00
ATOM    587  CA  SER B  42       5.925  17.213 -18.638  1.00  0.00
ATOM    588  C   SER B  42       5.594  15.863 -19.193  1.00  0.00
ATOM    589  O   SER B  42       4.389  15.370 -19.173  1.00  0.00
ATOM    590  CB  SER B  42       4.926  18.191 -19.225  1.00  0.00
ATOM    591  OG  SER B  42       5.074  18.286 -20.615  1.00  0.00
ATOM    597  N   GLN B  43       6.621  15.194 -19.812  1.00  0.00
ATOM    598  CA  GLN B  43       6.325  13.988 -20.430  1.00  0.00
ATOM    599  C   GLN B  43       6.794  12.782 -19.770  1.00  0.00
ATOM    600  O   GLN B  43       7.753  12.543 -19.037  1.00  0.00
ATOM    601  CB  GLN B  43       6.882  14.014 -21.855  1.00  0.00
ATOM    602  CG  GLN B  43       6.347  15.148 -22.713  1.00  0.00
ATOM    603  CD  GLN B  43       4.861  15.014 -22.988  1.00  0.00
ATOM    604  OE1 GLN B  43       4.415  14.042 -23.604  1.00  0.00
ATOM    605  NE2 GLN B  43       4.086  15.991 -22.533  1.00  0.00
ATOM    614  N   MET B  44       6.241  11.691 -19.910  1.00  0.00
ATOM    615  CA  MET B  44       6.924  10.706 -19.073  1.00  0.00
ATOM    616  C   MET B  44       7.387   9.478 -19.852  1.00  0.00
ATOM    617  O   MET B  44       6.618   8.928 -20.649  1.00  0.00
ATOM    618  CB  MET B  44       6.008  10.280 -17.927  1.00  0.00
ATOM    619  CG  MET B  44       6.625   9.271 -16.970  1.00  0.00
ATOM    620  SD  MET B  44       5.535   8.864 -15.591  1.00  0.00
ATOM    621  CE  MET B  44       5.579  10.393 -14.662  1.00  0.00
ATOM    631  N   THR B  45       8.579   8.989 -19.575  1.00  0.00
ATOM    632  CA  THR B  45       8.944   7.950 -20.326  1.00  0.00
ATOM    633  C   THR B  45       9.359   6.680 -19.411  1.00  0.00
ATOM    634  O   THR B  45       9.721   6.513 -18.227  1.00  0.00
ATOM    635  CB  THR B  45      10.082   8.420 -21.251  1.00  0.00
ATOM    636  OG1 THR B  45      11.207   8.825 -20.461  1.00  0.00
ATOM    637  CG2 THR B  45       9.623   9.589 -22.109  1.00  0.00
ATOM    645  N   GLU B  46       9.256   5.530 -19.947  1.00  0.00
ATOM    646  CA  GLU B  46       9.606   4.429 -19.001  1.00  0.00
ATOM    647  C   GLU B  46      10.887   4.023 -19.512  1.00  0.00
ATOM    648  O   GLU B  46      11.070   3.741 -20.724  1.00  0.00
ATOM    649  CB  GLU B  46       8.624   3.255 -18.998  1.00  0.00
ATOM    650  CG  GLU B  46       9.006   2.118 -18.060  1.00  0.00
ATOM    651  CD  GLU B  46       8.006    .996 -18.064  1.00  0.00
ATOM    652  OE1 GLU B  46       6.852   1.254 -18.312  1.00  0.00
ATOM    653  OE2 GLU B  46       8.396   -.122 -17.819  1.00  0.00
ATOM    660  N   VAL B  47      11.793   3.879 -18.605  1.00  0.00
ATOM    661  CA  VAL B  47      13.138   3.650 -18.919  1.00  0.00
ATOM    662  C   VAL B  47      13.577   2.251 -18.517  1.00  0.00
ATOM    663  O   VAL B  47      14.285   1.598 -19.286  1.00  0.00
ATOM    664  CB  VAL B  47      14.012   4.703 -18.211  1.00  0.00
ATOM    665  CG1 VAL B  47      15.488   4.414 -18.446  1.00  0.00
ATOM    666  CG2 VAL B  47      13.649   6.095 -18.706  1.00  0.00
ATOM    676  N   CYS B  48      13.122   1.795 -17.475  1.00  0.00
ATOM    677  CA  CYS B  48      13.446    .499 -17.112  1.00  0.00
ATOM    678  C   CYS B  48      12.576   -.234 -16.247  1.00  0.00
ATOM    679  O   CYS B  48      11.716   -.080 -15.422  1.00  0.00
ATOM    680  CB  CYS B  48      14.822    .513 -16.446  1.00  0.00
ATOM    681  SG  CYS B  48      15.428  -1.123 -15.968  1.00  0.00
ATOM    687  N   ALA B  49      12.686  -1.399 -16.573  1.00  0.00
ATOM    688  CA  ALA B  49      11.830  -2.083 -15.764  1.00  0.00
ATOM    689  C   ALA B  49      12.446  -3.165 -15.303  1.00  0.00
ATOM    690  O   ALA B  49      13.328  -3.784 -15.917  1.00  0.00
ATOM    691  CB  ALA B  49      10.692  -2.205 -16.279  1.00  0.00
ATOM    697  N   ALA B  50      11.908  -3.547 -14.349  1.00  0.00
ATOM    698  CA  ALA B  50      12.502  -4.736 -14.005  1.00  0.00
ATOM    699  C   ALA B  50      11.647  -5.327 -13.195  1.00  0.00
ATOM    700  O   ALA B  50      10.945  -4.635 -12.544  1.00  0.00
ATOM    701  CB  ALA B  50      13.694  -4.557 -13.170  1.00  0.00
ATOM    707  N   THR B  51      11.744  -6.728 -13.391  1.00  0.00
ATOM    708  CA  THR B  51      10.841  -7.554 -12.783  1.00  0.00
ATOM    709  C   THR B  51      11.546  -8.495 -12.159  1.00  0.00
ATOM    710  O   THR B  51      12.400  -9.181 -12.667  1.00  0.00
ATOM    711  CB  THR B  51       9.854  -8.221 -13.758  1.00  0.00
ATOM    712  OG1 THR B  51       9.175  -7.212 -14.518  1.00  0.00
ATOM    713  CG2 THR B  51       8.831  -9.051 -12.998  1.00  0.00
ATOM    721  N   TYR B  52      11.143  -8.679 -11.035  1.00  0.00
ATOM    722  CA  TYR B  52      11.778  -9.576 -10.331  1.00  0.00
ATOM    723  C   TYR B  52      10.766 -10.310 -10.077  1.00  0.00
ATOM    724  O   TYR B  52       9.615  -9.923  -9.686  1.00  0.00
ATOM    725  CB  TYR B  52      12.466  -9.057  -9.067  1.00  0.00
ATOM    726  CG  TYR B  52      13.401  -7.894  -9.315  1.00  0.00
ATOM    727  CD1 TYR B  52      12.909  -6.597  -9.320  1.00  0.00
ATOM    728  CD2 TYR B  52      14.751  -8.125  -9.536  1.00  0.00
ATOM    729  CE1 TYR B  52      13.763  -5.535  -9.546  1.00  0.00
ATOM    730  CE2 TYR B  52      15.605  -7.063  -9.762  1.00  0.00
ATOM    731  CZ  TYR B  52      15.115  -5.772  -9.768  1.00  0.00
ATOM    732  OH  TYR B  52      15.966  -4.715  -9.993  1.00  0.00
ATOM    742  N   THR B  53      11.363 -11.258  -9.845  1.00  0.00
ATOM    743  CA  THR B  53      10.698 -12.260  -9.482  1.00  0.00
ATOM    744  C   THR B  53      11.541 -12.675  -8.392  1.00  0.00
ATOM    745  O   THR B  53      12.520 -12.162  -8.211  1.00  0.00
ATOM    746  CB  THR B  53      10.530 -13.312 -10.594  1.00  0.00
ATOM    747  OG1 THR B  53      11.792 -13.937 -10.860  1.00  0.00
ATOM    748  CG2 THR B  53      10.012 -12.662 -11.869  1.00  0.00
ATOM    756  N   VAL B  54      11.007 -13.518  -7.530  1.00  0.00
ATOM    757  CA  VAL B  54      11.693 -14.021  -6.426  1.00  0.00
ATOM    758  C   VAL B  54      11.773 -14.706  -7.823  1.00  0.00
ATOM    759  O   VAL B  54      10.737 -14.734  -8.505  1.00  0.00
ATOM    760  CB  VAL B  54      10.961 -14.690  -5.247  1.00  0.00
ATOM    761  CG1 VAL B  54      10.292 -15.980  -5.698  1.00  0.00
ATOM    762  CG2 VAL B  54      11.940 -14.958  -4.114  1.00  0.00
ATOM    772  N   GLU B  55      12.665 -15.285  -8.075  1.00  0.00
ATOM    773  CA  GLU B  55      13.674 -16.072  -8.714  1.00  0.00
ATOM    774  C   GLU B  55      14.364 -15.051  -9.777  1.00  0.00
ATOM    775  O   GLU B  55      14.779 -15.433 -10.884  1.00  0.00
ATOM    776  CB  GLU B  55      13.059 -17.307  -9.376  1.00  0.00
ATOM    777  CG  GLU B  55      12.349 -18.248  -8.414  1.00  0.00
ATOM    778  CD  GLU B  55      11.848 -19.499  -9.081  1.00  0.00
ATOM    779  OE1 GLU B  55      11.944 -19.588 -10.282  1.00  0.00
ATOM    780  OE2 GLU B  55      11.370 -20.367  -8.390  1.00  0.00
ATOM    787  N   ASP B  56      14.404 -13.724  -9.397  1.00  0.00
ATOM    788  CA  ASP B  56      15.274 -12.502  -9.641  1.00  0.00
ATOM    789  C   ASP B  56      15.540 -12.007 -10.977  1.00  0.00
ATOM    790  O   ASP B  56      16.576 -11.350 -11.232  1.00  0.00
ATOM    791  CB  ASP B  56      16.662 -12.720  -9.033  1.00  0.00
ATOM    792  CG  ASP B  56      16.627 -12.890  -7.520  1.00  0.00
ATOM    793  OD1 ASP B  56      15.922 -12.150  -6.875  1.00  0.00
ATOM    794  OD2 ASP B  56      17.306 -13.757  -7.025  1.00  0.00
ATOM    799  N   GLU B  57      14.817 -12.476 -11.900  1.00  0.00
ATOM    800  CA  GLU B  57      15.221 -11.869 -13.049  1.00  0.00
ATOM    801  C   GLU B  57      15.023 -10.439 -12.778  1.00  0.00
ATOM    802  O   GLU B  57      14.398  -9.935 -11.665  1.00  0.00
ATOM    803  CB  GLU B  57      14.415 -12.348 -14.259  1.00  0.00
ATOM    804  CG  GLU B  57      14.656 -13.802 -14.639  1.00  0.00
ATOM    805  CD  GLU B  57      13.874 -14.228 -15.851  1.00  0.00
ATOM    806  OE1 GLU B  57      13.109 -13.437 -16.348  1.00  0.00
ATOM    807  OE2 GLU B  57      14.043 -15.345 -16.280  1.00  0.00
ATOM    814  N   LEU B  58      15.879  -9.827 -13.717  1.00  0.00
ATOM    815  CA  LEU B  58      15.799  -8.465 -14.004  1.00  0.00
ATOM    816  C   LEU B  58      15.693  -8.109 -15.514  1.00  0.00
ATOM    817  O   LEU B  58      16.493  -8.592 -16.265  1.00  0.00
ATOM    818  CB  LEU B  58      17.029  -7.791 -13.384  1.00  0.00
ATOM    819  CG  LEU B  58      17.090  -6.264 -13.519  1.00  0.00
ATOM    820  CD1 LEU B  58      17.882  -5.682 -12.357  1.00  0.00
ATOM    821  CD2 LEU B  58      17.726  -5.898 -14.852  1.00  0.00
ATOM    833  N   ALA B  59      14.799  -7.289 -15.975  1.00  0.00
ATOM    834  CA  ALA B  59      14.917  -6.950 -17.363  1.00  0.00
ATOM    835  C   ALA B  59      15.486  -5.492 -17.711  1.00  0.00
ATOM    836  O   ALA B  59      15.459  -4.613 -16.830  1.00  0.00
ATOM    837  CB  ALA B  59      13.723  -7.256 -17.935  1.00  0.00
ATOM    843  N   PHE B  60      16.002  -5.189 -18.921  1.00  0.00
ATOM    844  CA  PHE B  60      16.413  -3.829 -18.975  1.00  0.00
ATOM    845  C   PHE B  60      15.987  -3.196 -20.045  1.00  0.00
ATOM    846  O   PHE B  60      15.708  -3.757 -21.085  1.00  0.00
ATOM    847  CB  PHE B  60      17.934  -3.673 -18.966  1.00  0.00
ATOM    848  CG  PHE B  60      18.624  -4.391 -20.091  1.00  0.00
ATOM    849  CD1 PHE B  60      18.815  -3.768 -21.316  1.00  0.00
ATOM    850  CD2 PHE B  60      19.082  -5.689 -19.928  1.00  0.00
ATOM    851  CE1 PHE B  60      19.449  -4.428 -22.352  1.00  0.00
ATOM    852  CE2 PHE B  60      19.717  -6.350 -20.961  1.00  0.00
ATOM    853  CZ  PHE B  60      19.900  -5.718 -22.175  1.00  0.00
ATOM    863  N   LEU B  61      15.786  -2.033 -19.829  1.00  0.00
ATOM    864  CA  LEU B  61      15.281  -1.674 -20.995  1.00  0.00
ATOM    865  C   LEU B  61      16.174   -.774 -21.597  1.00  0.00
ATOM    866  O   LEU B  61      17.221   -.618 -20.967  1.00  0.00
ATOM    867  CB  LEU B  61      13.899  -1.034 -20.815  1.00  0.00
ATOM    868  CG  LEU B  61      12.855  -1.896 -20.095  1.00  0.00
ATOM    869  CD1 LEU B  61      11.595  -1.075 -19.856  1.00  0.00
ATOM    870  CD2 LEU B  61      12.553  -3.131 -20.930  1.00  0.00
ATOM    882  N   ASP B  62      15.799   -.235 -22.658  1.00  0.00
ATOM    883  CA  ASP B  62      16.736    .288 -23.390  1.00  0.00
ATOM    884  C   ASP B  62      17.837   1.220 -22.886  1.00  0.00
ATOM    885  O   ASP B  62      17.639   2.218 -22.201  1.00  0.00
ATOM    886  CB  ASP B  62      15.943    .979 -24.503  1.00  0.00
ATOM    887  CG  ASP B  62      15.280   -.005 -25.457  1.00  0.00
ATOM    888  OD1 ASP B  62      15.558  -1.176 -25.359  1.00  0.00
ATOM    889  OD2 ASP B  62      14.502    .425 -26.275  1.00  0.00
ATOM    894  N   ASP B  63      19.040    .820 -23.314  1.00  0.00
ATOM    895  CA  ASP B  63      20.317   1.437 -23.105  1.00  0.00
ATOM    896  C   ASP B  63      20.479   1.500 -21.680  1.00  0.00
ATOM    897  O   ASP B  63      21.395   2.120 -21.130  1.00  0.00
ATOM    898  CB  ASP B  63      20.409   2.839 -23.713  1.00  0.00
ATOM    899  CG  ASP B  63      20.319   2.833 -25.233  1.00  0.00
ATOM    900  OD1 ASP B  63      20.511   1.792 -25.816  1.00  0.00
ATOM    901  OD2 ASP B  63      20.059   3.869 -25.797  1.00  0.00
ATOM    906  N   SER B  64      19.755    .719 -21.026  1.00  0.00
ATOM    907  CA  SER B  64      19.810    .974 -19.677  1.00  0.00
ATOM    908  C   SER B  64      20.023   -.347 -19.543  1.00  0.00
ATOM    909  O   SER B  64      19.411  -1.291 -20.032  1.00  0.00
ATOM    910  CB  SER B  64      18.552   1.494 -19.010  1.00  0.00
ATOM    911  OG  SER B  64      18.169   2.729 -19.552  1.00  0.00
ATOM    917  N   THR B  65      20.812   -.375 -18.745  1.00  0.00
ATOM    918  CA  THR B  65      21.248  -1.406 -18.180  1.00  0.00
ATOM    919  C   THR B  65      20.894  -1.032 -16.809  1.00  0.00
ATOM    920  O   THR B  65      21.133    .077 -16.272  1.00  0.00
ATOM    921  CB  THR B  65      22.751  -1.636 -18.422  1.00  0.00
ATOM    922  OG1 THR B  65      22.988  -1.825 -19.823  1.00  0.00
ATOM    923  CG2 THR B  65      23.232  -2.862 -17.661  1.00  0.00
ATOM    931  N   CYS B  66      20.312  -2.016 -16.244  1.00  0.00
ATOM    932  CA  CYS B  66      19.778  -1.968 -15.017  1.00  0.00
ATOM    933  C   CYS B  66      20.172  -3.047 -14.253  1.00  0.00
ATOM    934  O   CYS B  66      19.889  -4.169 -14.579  1.00  0.00
ATOM    935  CB  CYS B  66      18.251  -1.943 -15.090  1.00  0.00
ATOM    936  SG  CYS B  66      17.435  -1.938 -13.476  1.00  0.00
ATOM    942  N   THR B  67      20.557  -2.765 -13.195  1.00  0.00
ATOM    943  CA  THR B  67      20.899  -4.016 -12.444  1.00  0.00
ATOM    944  C   THR B  67      20.277  -3.687 -11.215  1.00  0.00
ATOM    945  O   THR B  67      20.100  -2.615 -10.611  1.00  0.00
ATOM    946  CB  THR B  67      22.398  -4.307 -12.247  1.00  0.00
ATOM    947  OG1 THR B  67      22.963  -3.337 -11.357  1.00  0.00
ATOM    948  CG2 THR B  67      23.130  -4.255 -13.580  1.00  0.00
ATOM    956  N   GLY B  68      20.090  -4.736 -10.618  1.00  0.00
ATOM    957  CA  GLY B  68      19.424  -4.482  -9.512  1.00  0.00
ATOM    958  C   GLY B  68      19.299  -5.742  -8.933  1.00  0.00
ATOM    959  O   GLY B  68      19.642  -6.842  -9.428  1.00  0.00
ATOM    963  N   THR B  69      18.746  -5.545  -7.836  1.00  0.00
ATOM    964  CA  THR B  69      18.650  -6.706  -6.906  1.00  0.00
ATOM    965  C   THR B  69      17.486  -6.533  -5.955  1.00  0.00
ATOM    966  O   THR B  69      16.918  -5.416  -5.613  1.00  0.00
ATOM    967  CB  THR B  69      19.942  -6.897  -6.090  1.00  0.00
ATOM    968  OG1 THR B  69      19.897  -8.156  -5.405  1.00  0.00
ATOM    969  CG2 THR B  69      20.102  -5.777  -5.074  1.00  0.00
ATOM    977  N   SER B  70      17.191  -7.585  -5.283  1.00  0.00
ATOM    978  CA  SER B  70      16.106  -7.295  -4.315  1.00  0.00
ATOM    979  C   SER B  70      16.445  -7.914  -3.110  1.00  0.00
ATOM    980  O   SER B  70      17.112  -8.970  -3.022  1.00  0.00
ATOM    981  CB  SER B  70      14.751  -7.812  -4.759  1.00  0.00
ATOM    982  OG  SER B  70      14.739  -9.212  -4.806  1.00  0.00
ATOM    988  N   SER B  71      15.761  -7.255  -2.174  1.00  0.00
ATOM    989  CA  SER B  71      15.793  -7.793   -.815  1.00  0.00
ATOM    990  C   SER B  71      14.801  -7.470    .088  1.00  0.00
ATOM    991  O   SER B  71      14.296  -6.424    .527  1.00  0.00
ATOM    992  CB  SER B  71      17.084  -7.398   -.126  1.00  0.00
ATOM    993  OG  SER B  71      17.130  -7.901   1.181  1.00  0.00
ATOM    999  N   GLY B  72      14.041  -8.476    .200  1.00  0.00
ATOM   1000  CA  GLY B  72      13.153  -8.101   1.176  1.00  0.00
ATOM   1001  C   GLY B  72      12.227  -7.062    .522  1.00  0.00
ATOM   1002  O   GLY B  72      11.659  -7.268   -.571  1.00  0.00
ATOM   1006  N   ASN B  73      12.141  -5.916   1.241  1.00  0.00
ATOM   1007  CA  ASN B  73      11.320  -4.768    .693  1.00  0.00
ATOM   1008  C   ASN B  73      12.174  -3.595   -.158  1.00  0.00
ATOM   1009  O   ASN B  73      11.875  -2.425   -.435  1.00  0.00
ATOM   1010  CB  ASN B  73      10.560  -4.150   1.852  1.00  0.00
ATOM   1011  CG  ASN B  73      11.470  -3.529   2.875  1.00  0.00
ATOM   1012  OD1 ASN B  73      12.671  -3.823   2.915  1.00  0.00
ATOM   1013  ND2 ASN B  73      10.923  -2.675   3.702  1.00  0.00
ATOM   1020  N   LYS B  74      13.388  -3.800   -.460  1.00  0.00
ATOM   1021  CA  LYS B  74      14.198  -2.720  -1.102  1.00  0.00
ATOM   1022  C   LYS B  74      14.625  -3.110  -2.523  1.00  0.00
ATOM   1023  O   LYS B  74      15.038  -4.244  -2.935  1.00  0.00
ATOM   1024  CB  LYS B  74      15.436  -2.397   -.264  1.00  0.00
ATOM   1025  CG  LYS B  74      15.134  -1.747   1.080  1.00  0.00
ATOM   1026  CD  LYS B  74      16.413  -1.337   1.795  1.00  0.00
ATOM   1027  CE  LYS B  74      16.112   -.654   3.121  1.00  0.00
ATOM   1028  NZ  LYS B  74      17.353   -.219   3.818  1.00  0.00
ATOM   1042  N   VAL B  75      14.435  -2.127  -3.380  1.00  0.00
ATOM   1043  CA  VAL B  75      14.873  -2.429  -4.672  1.00  0.00
ATOM   1044  C   VAL B  75      15.993  -1.416  -5.131  1.00  0.00
ATOM   1045  O   VAL B  75      16.182   -.237  -4.932  1.00  0.00
ATOM   1046  CB  VAL B  75      13.664  -2.392  -5.625  1.00  0.00
ATOM   1047  CG1 VAL B  75      14.079  -2.812  -7.027  1.00  0.00
ATOM   1048  CG2 VAL B  75      12.560  -3.294  -5.096  1.00  0.00
ATOM   1058  N   ASN B  76      17.011  -2.049  -5.694  1.00  0.00
ATOM   1059  CA  ASN B  76      18.168  -1.108  -6.062  1.00  0.00
ATOM   1060  C   ASN B  76      18.418  -1.029  -7.557  1.00  0.00
ATOM   1061  O   ASN B  76      18.657  -2.178  -8.110  1.00  0.00
ATOM   1062  CB  ASN B  76      19.456  -1.518  -5.372  1.00  0.00
ATOM   1063  CG  ASN B  76      20.571   -.536  -5.599  1.00  0.00
ATOM   1064  OD1 ASN B  76      20.601    .165  -6.617  1.00  0.00
ATOM   1065  ND2 ASN B  76      21.491   -.471  -4.669  1.00  0.00
ATOM   1072  N   LEU B  77      18.358    .134  -8.251  1.00  0.00
ATOM   1073  CA  LEU B  77      18.535    .139  -9.636  1.00  0.00
ATOM   1074  C   LEU B  77      19.894    .785 -10.004  1.00  0.00
ATOM   1075  O   LEU B  77      20.379   1.836  -9.641  1.00  0.00
ATOM   1076  CB  LEU B  77      17.368    .891 -10.289  1.00  0.00
ATOM   1077  CG  LEU B  77      15.965    .429  -9.876  1.00  0.00
ATOM   1078  CD1 LEU B  77      14.920   1.295 -10.567  1.00  0.00
ATOM   1079  CD2 LEU B  77      15.785  -1.038 -10.239  1.00  0.00
ATOM   1091  N   THR B  78      20.665    .081 -10.711  1.00  0.00
ATOM   1092  CA  THR B  78      21.846    .697 -11.080  1.00  0.00
ATOM   1093  C   THR B  78      21.849    .986 -12.500  1.00  0.00
ATOM   1094  O   THR B  78      21.538    .096 -13.341  1.00  0.00
ATOM   1095  CB  THR B  78      23.064   -.173 -10.719  1.00  0.00
ATOM   1096  OG1 THR B  78      23.130   -.342  -9.297  1.00  0.00
ATOM   1097  CG2 THR B  78      24.348    .479 -11.208  1.00  0.00
ATOM   1105  N   ILE B  79      22.168   2.386 -12.767  1.00  0.00
ATOM   1106  CA  ILE B  79      22.204   2.759 -14.109  1.00  0.00
ATOM   1107  C   ILE B  79      23.605   3.045 -14.692  1.00  0.00
ATOM   1108  O   ILE B  79      24.456   3.799 -14.185  1.00  0.00
ATOM   1109  CB  ILE B  79      21.302   3.994 -14.285  1.00  0.00
ATOM   1110  CG1 ILE B  79      19.971   3.793 -13.556  1.00  0.00
ATOM   1111  CG2 ILE B  79      21.067   4.274 -15.762  1.00  0.00
ATOM   1112  CD1 ILE B  79      19.164   2.624 -14.070  1.00  0.00
ATOM   1124  N   GLN B  80      23.948   2.312 -15.812  1.00  0.00
ATOM   1125  CA  GLN B  80      25.316   2.614 -16.229  1.00  0.00
ATOM   1126  C   GLN B  80      25.404   3.436 -17.558  1.00  0.00
ATOM   1127  O   GLN B  80      24.597   3.199 -18.467  1.00  0.00
ATOM   1128  CB  GLN B  80      26.096   1.305 -16.372  1.00  0.00
ATOM   1129  CG  GLN B  80      26.223    .510 -15.083  1.00  0.00
ATOM   1130  CD  GLN B  80      26.997   -.780 -15.272  1.00  0.00
ATOM   1131  OE1 GLN B  80      26.991  -1.371 -16.356  1.00  0.00
ATOM   1132  NE2 GLN B  80      27.668  -1.226 -14.217  1.00  0.00
ATOM   1141  N   GLY B  81      26.343   4.325 -17.688  1.00  0.00
ATOM   1142  CA  GLY B  81      26.732   5.145 -18.846  1.00  0.00
ATOM   1143  C   GLY B  81      25.773   6.262 -19.115  1.00  0.00
ATOM   1144  O   GLY B  81      25.488   6.641 -20.256  1.00  0.00
ATOM   1148  N   LEU B  82      25.268   6.761 -18.074  1.00  0.00
ATOM   1149  CA  LEU B  82      24.345   7.824 -18.024  1.00  0.00
ATOM   1150  C   LEU B  82      25.106   8.971 -18.690  1.00  0.00
ATOM   1151  O   LEU B  82      26.318   9.069 -18.529  1.00  0.00
ATOM   1152  CB  LEU B  82      23.933   8.152 -16.583  1.00  0.00
ATOM   1153  CG  LEU B  82      22.728   7.373 -16.042  1.00  0.00
ATOM   1154  CD1 LEU B  82      22.622   7.582 -14.538  1.00  0.00
ATOM   1155  CD2 LEU B  82      21.464   7.837 -16.749  1.00  0.00
ATOM   1167  N   ARG B  83      24.475   9.788 -19.384  1.00  0.00
ATOM   1168  CA  ARG B  83      25.014  10.944 -20.077  1.00  0.00
ATOM   1169  C   ARG B  83      24.489  12.118 -19.347  1.00  0.00
ATOM   1170  O   ARG B  83      23.534  11.919 -18.611  1.00  0.00
ATOM   1171  CB  ARG B  83      24.594  11.001 -21.539  1.00  0.00
ATOM   1172  CG  ARG B  83      25.109   9.857 -22.397  1.00  0.00
ATOM   1173  CD  ARG B  83      24.633   9.964 -23.800  1.00  0.00
ATOM   1174  NE  ARG B  83      23.194   9.778 -23.900  1.00  0.00
ATOM   1175  CZ  ARG B  83      22.471   9.990 -25.017  1.00  0.00
ATOM   1176  NH1 ARG B  83      23.065  10.393 -26.118  1.00  0.00
ATOM   1177  NH2 ARG B  83      21.165   9.791 -25.006  1.00  0.00
ATOM   1191  N   ALA B  84      25.114  13.296 -19.548  1.00  0.00
ATOM   1192  CA  ALA B  84      24.804  14.495 -18.838  1.00  0.00
ATOM   1193  C   ALA B  84      23.390  14.961 -18.975  1.00  0.00
ATOM   1194  O   ALA B  84      22.708  15.148 -17.916  1.00  0.00
ATOM   1195  CB  ALA B  84      25.845  15.709 -19.377  1.00  0.00
ATOM   1201  N   MET B  85      22.873  14.720 -20.076  1.00  0.00
ATOM   1202  CA  MET B  85      21.612  15.073 -20.538  1.00  0.00
ATOM   1203  C   MET B  85      20.527  14.194 -19.952  1.00  0.00
ATOM   1204  O   MET B  85      19.348  14.428 -20.169  1.00  0.00
ATOM   1205  CB  MET B  85      21.608  15.012 -22.065  1.00  0.00
ATOM   1206  CG  MET B  85      22.515  16.033 -22.738  1.00  0.00
ATOM   1207  SD  MET B  85      22.089  17.732 -22.307  1.00  0.00
ATOM   1208  CE  MET B  85      20.497  17.896 -23.111  1.00  0.00
ATOM   1218  N   ASP B  86      20.944  13.151 -19.201  1.00  0.00
ATOM   1219  CA  ASP B  86      20.048  12.155 -18.631  1.00  0.00
ATOM   1220  C   ASP B  86      19.560  12.521 -17.280  1.00  0.00
ATOM   1221  O   ASP B  86      18.795  11.765 -16.665  1.00  0.00
ATOM   1222  CB  ASP B  86      20.741  10.793 -18.549  1.00  0.00
ATOM   1223  CG  ASP B  86      21.015  10.184 -19.918  1.00  0.00
ATOM   1224  OD1 ASP B  86      20.383  10.590 -20.864  1.00  0.00
ATOM   1225  OD2 ASP B  86      21.854   9.320 -20.004  1.00  0.00
ATOM   1230  N   THR B  87      19.927  13.687 -16.898  1.00  0.00
ATOM   1231  CA  THR B  87      19.612  14.321 -15.676  1.00  0.00
ATOM   1232  C   THR B  87      18.118  14.469 -15.614  1.00  0.00
ATOM   1233  O   THR B  87      17.426  14.653 -16.608  1.00  0.00
ATOM   1234  CB  THR B  87      20.307  15.689 -15.547  1.00  0.00
ATOM   1235  OG1 THR B  87      20.047  16.239 -14.249  1.00  0.00
ATOM   1236  CG2 THR B  87      19.799  16.648 -16.612  1.00  0.00
ATOM   1244  N   GLY B  88      17.585  14.258 -14.375  1.00  0.00
ATOM   1245  CA  GLY B  88      16.168  14.351 -14.109  1.00  0.00
ATOM   1246  C   GLY B  88      15.275  13.628 -13.116  1.00  0.00
ATOM   1247  O   GLY B  88      15.638  13.089 -12.044  1.00  0.00
ATOM   1251  N   LEU B  89      13.988  13.799 -13.262  1.00  0.00
ATOM   1252  CA  LEU B  89      13.392  13.198 -12.117  1.00  0.00
ATOM   1253  C   LEU B  89      13.105  11.672 -12.277  1.00  0.00
ATOM   1254  O   LEU B  89      12.583  11.121 -13.252  1.00  0.00
ATOM   1255  CB  LEU B  89      12.093  13.951 -11.802  1.00  0.00
ATOM   1256  CG  LEU B  89      12.250  15.233 -10.976  1.00  0.00
ATOM   1257  CD1 LEU B  89      13.075  16.245 -11.760  1.00  0.00
ATOM   1258  CD2 LEU B  89      10.876  15.792 -10.638  1.00  0.00
ATOM   1270  N   TYR B  90      13.497  10.880 -11.330  1.00  0.00
ATOM   1271  CA  TYR B  90      13.144   9.508 -11.531  1.00  0.00
ATOM   1272  C   TYR B  90      12.108   9.090 -10.486  1.00  0.00
ATOM   1273  O   TYR B  90      11.915   9.384  -9.305  1.00  0.00
ATOM   1274  CB  TYR B  90      14.388   8.619 -11.465  1.00  0.00
ATOM   1275  CG  TYR B  90      15.336   8.808 -12.628  1.00  0.00
ATOM   1276  CD1 TYR B  90      16.035   9.998 -12.766  1.00  0.00
ATOM   1277  CD2 TYR B  90      15.507   7.792 -13.556  1.00  0.00
ATOM   1278  CE1 TYR B  90      16.901  10.171 -13.828  1.00  0.00
ATOM   1279  CE2 TYR B  90      16.373   7.965 -14.618  1.00  0.00
ATOM   1280  CZ  TYR B  90      17.068   9.149 -14.756  1.00  0.00
ATOM   1281  OH  TYR B  90      17.931   9.321 -15.814  1.00  0.00
ATOM   1291  N   ILE B  91      11.181   8.361 -10.995  1.00  0.00
ATOM   1292  CA  ILE B  91      10.157   7.869 -10.089  1.00  0.00
ATOM   1293  C   ILE B  91      10.168   6.286 -10.004  1.00  0.00
ATOM   1294  O   ILE B  91      10.643   5.526 -10.924  1.00  0.00
ATOM   1295  CB  ILE B  91       8.774   8.372 -10.541  1.00  0.00
ATOM   1296  CG1 ILE B  91       8.718   9.901 -10.487  1.00  0.00
ATOM   1297  CG2 ILE B  91       7.679   7.765  -9.678  1.00  0.00
ATOM   1298  CD1 ILE B  91       7.495  10.492 -11.149  1.00  0.00
ATOM   1310  N   CYS B  92       9.910   5.735  -8.918  1.00  0.00
ATOM   1311  CA  CYS B  92       9.844   4.314  -8.772  1.00  0.00
ATOM   1312  C   CYS B  92       8.442   3.782  -8.591  1.00  0.00
ATOM   1313  O   CYS B  92       7.652   4.326  -7.769  1.00  0.00
ATOM   1314  CB  CYS B  92      10.695   3.882  -7.577  1.00  0.00
ATOM   1315  SG  CYS B  92      11.086   2.116  -7.549  1.00  0.00
ATOM   1321  N   LYS B  93       8.147   2.615  -9.199  1.00  0.00
ATOM   1322  CA  LYS B  93       6.770   2.124  -9.025  1.00  0.00
ATOM   1323  C   LYS B  93       6.862    .604  -8.729  1.00  0.00
ATOM   1324  O   LYS B  93       7.393   -.292  -9.361  1.00  0.00
ATOM   1325  CB  LYS B  93       5.916   2.399 -10.263  1.00  0.00
ATOM   1326  CG  LYS B  93       4.482   1.897 -10.163  1.00  0.00
ATOM   1327  CD  LYS B  93       3.724   2.124 -11.463  1.00  0.00
ATOM   1328  CE  LYS B  93       2.291   1.621 -11.365  1.00  0.00
ATOM   1329  NZ  LYS B  93       1.561   1.768 -12.653  1.00  0.00
ATOM   1343  N   VAL B  94       5.992    .170  -7.751  1.00  0.00
ATOM   1344  CA  VAL B  94       5.935  -1.179  -7.578  1.00  0.00
ATOM   1345  C   VAL B  94       4.481  -1.815  -7.853  1.00  0.00
ATOM   1346  O   VAL B  94       3.454  -1.008  -7.478  1.00  0.00
ATOM   1347  CB  VAL B  94       6.409  -1.458  -6.139  1.00  0.00
ATOM   1348  CG1 VAL B  94       5.469   -.809  -5.133  1.00  0.00
ATOM   1349  CG2 VAL B  94       6.498  -2.958  -5.904  1.00  0.00
ATOM   1359  N   GLU B  95       4.498  -3.090  -8.431  1.00  0.00
ATOM   1360  CA  GLU B  95       3.252  -3.713  -8.602  1.00  0.00
ATOM   1361  C   GLU B  95       3.234  -5.144  -8.110  1.00  0.00
ATOM   1362  O   GLU B  95       4.185  -5.974  -8.191  1.00  0.00
ATOM   1363  CB  GLU B  95       2.862  -3.659 -10.081  1.00  0.00
ATOM   1364  CG  GLU B  95       2.596  -2.257 -10.610  1.00  0.00
ATOM   1365  CD  GLU B  95       2.164  -2.248 -12.050  1.00  0.00
ATOM   1366  OE1 GLU B  95       2.154  -3.293 -12.655  1.00  0.00
ATOM   1367  OE2 GLU B  95       1.843  -1.193 -12.546  1.00  0.00
ATOM   1374  N   LEU B  96       2.227  -5.542  -7.413  1.00  0.00
ATOM   1375  CA  LEU B  96       2.242  -6.930  -7.014  1.00  0.00
ATOM   1376  C   LEU B  96       1.276  -7.869  -7.984  1.00  0.00
ATOM   1377  O   LEU B  96        .195  -7.730  -8.606  1.00  0.00
ATOM   1378  CB  LEU B  96       1.806  -7.000  -5.545  1.00  0.00
ATOM   1379  CG  LEU B  96       2.731  -6.300  -4.542  1.00  0.00
ATOM   1380  CD1 LEU B  96       2.063  -6.262  -3.174  1.00  0.00
ATOM   1381  CD2 LEU B  96       4.062  -7.035  -4.480  1.00  0.00
ATOM   1393  N   MET B  97       1.674  -9.031  -8.096  1.00  0.00
ATOM   1394  CA  MET B  97        .860  -9.970  -9.025  1.00  0.00
ATOM   1395  C   MET B  97        .708 -11.334  -8.632  1.00  0.00
ATOM   1396  O   MET B  97       1.553 -12.236  -8.891  1.00  0.00
ATOM   1397  CB  MET B  97       1.455 -10.020 -10.431  1.00  0.00
ATOM   1398  CG  MET B  97       1.434  -8.691 -11.172  1.00  0.00
ATOM   1399  SD  MET B  97       2.302  -8.760 -12.751  1.00  0.00
ATOM   1400  CE  MET B  97       4.006  -8.768 -12.201  1.00  0.00
ATOM   1410  N   TYR B  98       -.091 -11.409  -8.092  1.00  0.00
ATOM   1411  CA  TYR B  98       -.640 -12.594  -7.655  1.00  0.00
ATOM   1412  C   TYR B  98      -2.018 -12.458  -7.154  1.00  0.00
ATOM   1413  O   TYR B  98      -2.934 -12.005  -7.911  1.00  0.00
ATOM   1414  CB  TYR B  98        .259 -13.197  -6.573  1.00  0.00
ATOM   1415  CG  TYR B  98        .865 -12.170  -5.642  1.00  0.00
ATOM   1416  CD1 TYR B  98        .049 -11.440  -4.789  1.00  0.00
ATOM   1417  CD2 TYR B  98       2.236 -11.959  -5.640  1.00  0.00
ATOM   1418  CE1 TYR B  98        .603 -10.502  -3.939  1.00  0.00
ATOM   1419  CE2 TYR B  98       2.789 -11.021  -4.790  1.00  0.00
ATOM   1420  CZ  TYR B  98       1.978 -10.295  -3.942  1.00  0.00
ATOM   1421  OH  TYR B  98       2.529  -9.361  -3.095  1.00  0.00
ATOM   1431  N   PRO B  99      -2.336 -13.007  -6.006  1.00  0.00
ATOM   1432  CA  PRO B  99      -3.573 -12.438  -5.923  1.00  0.00
ATOM   1433  C   PRO B  99      -3.087 -11.174  -6.371  1.00  0.00
ATOM   1434  O   PRO B  99      -2.005 -10.645  -6.198  1.00  0.00
ATOM   1435  CB  PRO B  99      -4.011 -12.482  -4.456  1.00  0.00
ATOM   1436  CG  PRO B  99      -3.360 -13.710  -3.917  1.00  0.00
ATOM   1437  CD  PRO B  99      -2.045 -13.788  -4.647  1.00  0.00
ATOM   1445  N   PRO B 100      -4.384 -10.604  -6.770  1.00  0.00
ATOM   1446  CA  PRO B 100      -4.909  -9.483  -7.726  1.00  0.00
ATOM   1447  C   PRO B 100      -4.204  -8.445  -7.243  1.00  0.00
ATOM   1448  O   PRO B 100      -4.152  -7.918  -6.131  1.00  0.00
ATOM   1449  CB  PRO B 100      -6.412  -9.290  -7.496  1.00  0.00
ATOM   1450  CG  PRO B 100      -6.953 -10.677  -7.436  1.00  0.00
ATOM   1451  CD  PRO B 100      -5.835 -11.490  -6.840  1.00  0.00
ATOM   1459  N   PRO B 101      -3.850  -8.041  -8.383  1.00  0.00
ATOM   1460  CA  PRO B 101      -2.873  -7.081  -8.461  1.00  0.00
ATOM   1461  C   PRO B 101      -3.089  -5.967  -7.719  1.00  0.00
ATOM   1462  O   PRO B 101      -4.127  -5.246  -7.721  1.00  0.00
ATOM   1463  CB  PRO B 101      -2.861  -6.717  -9.949  1.00  0.00
ATOM   1464  CG  PRO B 101      -3.040  -8.022 -10.646  1.00  0.00
ATOM   1465  CD  PRO B 101      -3.976  -8.797  -9.757  1.00  0.00
ATOM   1473  N   TYR B 102      -2.046  -5.609  -7.102  1.00  0.00
ATOM   1474  CA  TYR B 102      -2.383  -4.602  -6.321  1.00  0.00
ATOM   1475  C   TYR B 102      -1.519  -3.541  -6.927  1.00  0.00
ATOM   1476  O   TYR B 102       -.286  -3.468  -7.154  1.00  0.00
ATOM   1477  CB  TYR B 102      -2.104  -4.890  -4.844  1.00  0.00
ATOM   1478  CG  TYR B 102      -2.911  -6.040  -4.283  1.00  0.00
ATOM   1479  CD1 TYR B 102      -2.286  -7.239  -3.974  1.00  0.00
ATOM   1480  CD2 TYR B 102      -4.275  -5.896  -4.078  1.00  0.00
ATOM   1481  CE1 TYR B 102      -3.022  -8.290  -3.461  1.00  0.00
ATOM   1482  CE2 TYR B 102      -5.011  -6.946  -3.566  1.00  0.00
ATOM   1483  CZ  TYR B 102      -4.390  -8.139  -3.258  1.00  0.00
ATOM   1484  OH  TYR B 102      -5.123  -9.185  -2.748  1.00  0.00
ATOM   1494  N   TYR B 103      -2.039  -2.478  -6.713  1.00  0.00
ATOM   1495  CA  TYR B 103      -1.435  -1.395  -7.266  1.00  0.00
ATOM   1496  C   TYR B 103      -1.003   -.435  -6.413  1.00  0.00
ATOM   1497  O   TYR B 103      -1.682   -.304  -5.368  1.00  0.00
ATOM   1498  CB  TYR B 103      -2.374   -.730  -8.275  1.00  0.00
ATOM   1499  CG  TYR B 103      -2.745  -1.620  -9.442  1.00  0.00
ATOM   1500  CD1 TYR B 103      -3.870  -2.428  -9.368  1.00  0.00
ATOM   1501  CD2 TYR B 103      -1.960  -1.627 -10.585  1.00  0.00
ATOM   1502  CE1 TYR B 103      -4.208  -3.240 -10.433  1.00  0.00
ATOM   1503  CE2 TYR B 103      -2.298  -2.439 -11.650  1.00  0.00
ATOM   1504  CZ  TYR B 103      -3.417  -3.243 -11.576  1.00  0.00
ATOM   1505  OH  TYR B 103      -3.754  -4.052 -12.637  1.00  0.00
ATOM   1515  N   VAL B 104       -.110    .234  -6.927  1.00  0.00
ATOM   1516  CA  VAL B 104        .134   1.041  -6.066  1.00  0.00
ATOM   1517  C   VAL B 104        .222   2.543  -6.201  1.00  0.00
ATOM   1518  O   VAL B 104        .578   2.867  -7.262  1.00  0.00
ATOM   1519  CB  VAL B 104       1.461    .460  -5.544  1.00  0.00
ATOM   1520  CG1 VAL B 104       1.912   1.202  -4.295  1.00  0.00
ATOM   1521  CG2 VAL B 104       1.299  -1.025  -5.259  1.00  0.00
ATOM   1531  N   GLY B 105        .090   3.322  -5.284  1.00  0.00
ATOM   1532  CA  GLY B 105        .253   4.509  -6.016  1.00  0.00
ATOM   1533  C   GLY B 105       1.851   4.536  -6.033  1.00  0.00
ATOM   1534  O   GLY B 105       2.497   3.521  -6.115  1.00  0.00
ATOM   1538  N   MET B 106       2.340   5.698  -6.206  1.00  0.00
ATOM   1539  CA  MET B 106       3.555   6.384  -6.736  1.00  0.00
ATOM   1540  C   MET B 106       4.047   7.128  -5.553  1.00  0.00
ATOM   1541  O   MET B 106       3.311   7.531  -4.628  1.00  0.00
ATOM   1542  CB  MET B 106       3.266   7.318  -7.909  1.00  0.00
ATOM   1543  CG  MET B 106       2.452   6.688  -9.031  1.00  0.00
ATOM   1544  SD  MET B 106       3.285   5.277  -9.786  1.00  0.00
ATOM   1545  CE  MET B 106       4.654   6.091 -10.604  1.00  0.00
ATOM   1555  N   GLY B 107       5.281   7.247  -5.620  1.00  0.00
ATOM   1556  CA  GLY B 107       6.118   7.839  -4.715  1.00  0.00
ATOM   1557  C   GLY B 107       6.253   9.164  -5.337  1.00  0.00
ATOM   1558  O   GLY B 107       5.677   9.501  -6.345  1.00  0.00
ATOM   1562  N   ASN B 108       7.088   9.831  -4.723  1.00  0.00
ATOM   1563  CA  ASN B 108       7.707  11.071  -4.930  1.00  0.00
ATOM   1564  C   ASN B 108       8.856  10.693  -5.733  1.00  0.00
ATOM   1565  O   ASN B 108       9.364   9.570  -5.639  1.00  0.00
ATOM   1566  CB  ASN B 108       8.093  11.776  -3.642  1.00  0.00
ATOM   1567  CG  ASN B 108       6.898  12.205  -2.838  1.00  0.00
ATOM   1568  OD1 ASN B 108       5.940  12.771  -3.378  1.00  0.00
ATOM   1569  ND2 ASN B 108       6.934  11.947  -1.555  1.00  0.00
ATOM   1576  N   GLY B 109       9.316  11.621  -6.487  1.00  0.00
ATOM   1577  CA  GLY B 109      10.480  11.298  -7.245  1.00  0.00
ATOM   1578  C   GLY B 109      11.771  11.469  -6.521  1.00  0.00
ATOM   1579  O   GLY B 109      11.820  12.005  -5.418  1.00  0.00
ATOM   1583  N   THR B 110      12.811  11.160  -7.241  1.00  0.00
ATOM   1584  CA  THR B 110      14.159  11.510  -6.908  1.00  0.00
ATOM   1585  C   THR B 110      14.868  12.300  -8.074  1.00  0.00
ATOM   1586  O   THR B 110      14.620  12.381  -9.256  1.00  0.00
ATOM   1587  CB  THR B 110      14.952  10.238  -6.553  1.00  0.00
ATOM   1588  OG1 THR B 110      14.418   9.658  -5.356  1.00  0.00
ATOM   1589  CG2 THR B 110      16.421  10.568  -6.340  1.00  0.00
ATOM   1597  N   GLN B 111      15.797  13.156  -7.721  1.00  0.00
ATOM   1598  CA  GLN B 111      16.373  13.848  -8.811  1.00  0.00
ATOM   1599  C   GLN B 111      17.681  13.349  -9.140  1.00  0.00
ATOM   1600  O   GLN B 111      18.290  13.382  -8.149  1.00  0.00
ATOM   1601  CB  GLN B 111      16.468  15.347  -8.516  1.00  0.00
ATOM   1602  CG  GLN B 111      15.125  16.030  -8.323  1.00  0.00
ATOM   1603  CD  GLN B 111      15.266  17.513  -8.034  1.00  0.00
ATOM   1604  OE1 GLN B 111      16.282  17.960  -7.494  1.00  0.00
ATOM   1605  NE2 GLN B 111      14.245  18.284  -8.391  1.00  0.00
ATOM   1614  N   ILE B 112      18.021  12.997 -10.382  1.00  0.00
ATOM   1615  CA  ILE B 112      19.365  12.499 -10.590  1.00  0.00
ATOM   1616  C   ILE B 112      20.145  13.520 -11.446  1.00  0.00
ATOM   1617  O   ILE B 112      19.794  14.182 -12.434  1.00  0.00
ATOM   1618  CB  ILE B 112      19.347  11.121 -11.276  1.00  0.00
ATOM   1619  CG1 ILE B 112      18.705  10.077 -10.359  1.00  0.00
ATOM   1620  CG2 ILE B 112      20.757  10.700 -11.661  1.00  0.00
ATOM   1621  CD1 ILE B 112      18.655   8.688 -10.956  1.00  0.00
ATOM   1633  N   TYR B 113      21.339  13.832 -10.916  1.00  0.00
ATOM   1634  CA  TYR B 113      22.068  14.863 -11.603  1.00  0.00
ATOM   1635  C   TYR B 113      23.210  14.343 -12.138  1.00  0.00
ATOM   1636  O   TYR B 113      23.833  13.967 -11.186  1.00  0.00
ATOM   1637  CB  TYR B 113      22.448  16.033 -10.694  1.00  0.00
ATOM   1638  CG  TYR B 113      21.268  16.874 -10.256  1.00  0.00
ATOM   1639  CD1 TYR B 113      20.491  16.470  -9.180  1.00  0.00
ATOM   1640  CD2 TYR B 113      20.965  18.047 -10.930  1.00  0.00
ATOM   1641  CE1 TYR B 113      19.414  17.238  -8.780  1.00  0.00
ATOM   1642  CE2 TYR B 113      19.888  18.814 -10.530  1.00  0.00
ATOM   1643  CZ  TYR B 113      19.114  18.413  -9.460  1.00  0.00
ATOM   1644  OH  TYR B 113      18.042  19.177  -9.062  1.00  0.00
ATOM   1654  N   VAL B 114      23.487  14.431 -13.378  1.00  0.00
ATOM   1655  CA  VAL B 114      24.681  13.853 -13.921  1.00  0.00
ATOM   1656  C   VAL B 114      25.639  14.953 -14.237  1.00  0.00
ATOM   1657  O   VAL B 114      25.260  15.920 -14.835  1.00  0.00
ATOM   1658  CB  VAL B 114      24.375  13.041 -15.193  1.00  0.00
ATOM   1659  CG1 VAL B 114      25.637  12.368 -15.712  1.00  0.00
ATOM   1660  CG2 VAL B 114      23.294  12.010 -14.903  1.00  0.00
ATOM   1670  N   ILE B 115      26.886  14.754 -13.683  1.00  0.00
ATOM   1671  CA  ILE B 115      27.887  15.852 -13.870  1.00  0.00
ATOM   1672  C   ILE B 115      29.104  15.506 -14.634  1.00  0.00
ATOM   1673  O   ILE B 115      29.778  14.528 -14.341  1.00  0.00
ATOM   1674  CB  ILE B 115      28.359  16.401 -12.511  1.00  0.00
ATOM   1675  CG1 ILE B 115      27.176  16.979 -11.729  1.00  0.00
ATOM   1676  CG2 ILE B 115      29.437  17.455 -12.708  1.00  0.00
ATOM   1677  CD1 ILE B 115      27.503  17.327 -10.295  1.00  0.00
ATOM   1689  N   ASP B 116      29.358  16.328 -15.614  1.00  0.00
ATOM   1690  CA  ASP B 116      30.552  16.063 -16.271  1.00  0.00
ATOM   1691  C   ASP B 116      31.678  16.570 -15.395  1.00  0.00
ATOM   1692  O   ASP B 116      31.575  17.669 -14.864  1.00  0.00
ATOM   1693  CB  ASP B 116      30.568  16.730 -17.649  1.00  0.00
ATOM   1694  CG  ASP B 116      29.702  16.004 -18.669  1.00  0.00
ATOM   1695  OD1 ASP B 116      29.313  14.891 -18.404  1.00  0.00
ATOM   1696  OD2 ASP B 116      29.437  16.569 -19.703  1.00  0.00
ATOM   1701  N   PRO B 117      32.749  15.870 -15.233  1.00  0.00
ATOM   1702  CA  PRO B 117      33.900  16.318 -14.422  1.00  0.00
ATOM   1703  C   PRO B 117      34.480  17.386 -15.128  1.00  0.00
ATOM   1704  O   PRO B 117      34.480  17.368 -16.358  1.00  0.00
ATOM   1705  CB  PRO B 117      34.855  15.123 -14.344  1.00  0.00
ATOM   1706  CG  PRO B 117      34.538  14.322 -15.561  1.00  0.00
ATOM   1707  CD  PRO B 117      33.053  14.486 -15.741  1.00  0.00
ATOM   1715  N   GLU B 118      35.004  18.217 -14.440  1.00  0.00
ATOM   1716  CA  GLU B 118      35.513  19.235 -15.176  1.00  0.00
ATOM   1717  C   GLU B 118      36.672  18.596 -15.786  1.00  0.00
ATOM   1718  O   GLU B 118      37.274  17.658 -15.247  1.00  0.00
ATOM   1719  CB  GLU B 118      35.885  20.450 -14.323  1.00  0.00
ATOM   1720  CG  GLU B 118      34.699  21.153 -13.679  1.00  0.00
ATOM   1721  CD  GLU B 118      35.100  22.362 -12.879  1.00  0.00
ATOM   1722  OE1 GLU B 118      36.275  22.617 -12.771  1.00  0.00
ATOM   1723  OE2 GLU B 118      34.229  23.031 -12.375  1.00  0.00
ATOM   1730  N   PRO B 119      36.981  19.115 -16.974  1.00  0.00
ATOM   1731  CA  PRO B 119      38.030  18.606 -17.762  1.00  0.00
ATOM   1732  C   PRO B 119      39.230  19.129 -17.057  1.00  0.00
ATOM   1733  O   PRO B 119      40.198  19.338 -17.729  1.00  0.00
ATOM   1734  OXT PRO B 119      39.195  19.319 -15.873  1.00  0.00
ATOM   1735  CB  PRO B 119      37.822  19.218 -19.151  1.00  0.00
ATOM   1736  CG  PRO B 119      37.102  20.495 -18.883  1.00  0.00
ATOM   1737  CD  PRO B 119      36.228  20.191 -17.695  1.00  0.00
ATOM      1  N   GLN A   1     -14.286 -19.945  -4.303  1.00  0.00
ATOM      2  CA  GLN A   1     -14.278 -19.557  -5.699  1.00  0.00
ATOM      3  C   GLN A   1     -14.613 -18.110  -5.733  1.00  0.00
ATOM      4  O   GLN A   1     -15.575 -17.730  -5.099  1.00  0.00
ATOM      5  CB  GLN A   1     -15.278 -20.366  -6.530  1.00  0.00
ATOM      6  CG  GLN A   1     -15.271 -20.030  -8.011  1.00  0.00
ATOM      7  CD  GLN A   1     -16.228 -20.899  -8.806  1.00  0.00
ATOM      8  OE1 GLN A   1     -17.067 -21.603  -8.238  1.00  0.00
ATOM      9  NE2 GLN A   1     -16.107 -20.854 -10.129  1.00  0.00
ATOM     20  N   VAL A   2     -13.904 -17.389  -6.513  1.00  0.00
ATOM     21  CA  VAL A   2     -14.065 -16.008  -6.749  1.00  0.00
ATOM     22  C   VAL A   2     -14.274 -15.646  -8.210  1.00  0.00
ATOM     23  O   VAL A   2     -13.448 -15.923  -9.047  1.00  0.00
ATOM     24  CB  VAL A   2     -12.827 -15.267  -6.211  1.00  0.00
ATOM     25  CG1 VAL A   2     -12.929 -13.778  -6.503  1.00  0.00
ATOM     26  CG2 VAL A   2     -12.682 -15.517  -4.718  1.00  0.00
ATOM     36  N   GLN A   3     -15.205 -14.713  -8.409  1.00  0.00
ATOM     37  CA  GLN A   3     -15.596 -14.450  -9.820  1.00  0.00
ATOM     38  C   GLN A   3     -15.765 -13.008  -9.592  1.00  0.00
ATOM     39  O   GLN A   3     -16.196 -12.467  -8.495  1.00  0.00
ATOM     40  CB  GLN A   3     -16.870 -15.145 -10.310  1.00  0.00
ATOM     41  CG  GLN A   3     -17.211 -14.867 -11.764  1.00  0.00
ATOM     42  CD  GLN A   3     -18.524 -15.503 -12.181  1.00  0.00
ATOM     43  OE1 GLN A   3     -19.602 -15.034 -11.809  1.00  0.00
ATOM     44  NE2 GLN A   3     -18.439 -16.576 -12.959  1.00  0.00
ATOM     53  N   LEU A   4     -15.102 -12.443 -10.586  1.00  0.00
ATOM     54  CA  LEU A   4     -14.876 -11.071 -10.966  1.00  0.00
ATOM     55  C   LEU A   4     -15.711 -10.832 -12.154  1.00  0.00
ATOM     56  O   LEU A   4     -15.855 -11.759 -12.936  1.00  0.00
ATOM     57  CB  LEU A   4     -13.401 -10.797 -11.283  1.00  0.00
ATOM     58  CG  LEU A   4     -12.510 -10.475 -10.075  1.00  0.00
ATOM     59  CD1 LEU A   4     -12.315 -11.733  -9.240  1.00  0.00
ATOM     60  CD2 LEU A   4     -11.176  -9.929 -10.560  1.00  0.00
ATOM     72  N   GLN A   5     -16.325  -9.694 -12.190  1.00  0.00
ATOM     73  CA  GLN A   5     -17.287  -9.487 -13.172  1.00  0.00
ATOM     74  C   GLN A   5     -16.899  -8.132 -13.466  1.00  0.00
ATOM     75  O   GLN A   5     -16.112  -7.508 -12.690  1.00  0.00
ATOM     76  CB  GLN A   5     -18.735  -9.622 -12.694  1.00  0.00
ATOM     77  CG  GLN A   5     -19.108 -11.017 -12.224  1.00  0.00
ATOM     78  CD  GLN A   5     -20.546 -11.103 -11.749  1.00  0.00
ATOM     79  OE1 GLN A   5     -21.263 -10.098 -11.709  1.00  0.00
ATOM     80  NE2 GLN A   5     -20.978 -12.304 -11.385  1.00  0.00
ATOM     89  N   GLU A   6     -17.315  -7.768 -14.692  1.00  0.00
ATOM     90  CA  GLU A   6     -17.116  -6.569 -15.373  1.00  0.00
ATOM     91  C   GLU A   6     -18.262  -6.039 -15.759  1.00  0.00
ATOM     92  O   GLU A   6     -19.301  -6.688 -15.951  1.00  0.00
ATOM     93  CB  GLU A   6     -16.244  -6.739 -16.618  1.00  0.00
ATOM     94  CG  GLU A   6     -14.781  -7.041 -16.325  1.00  0.00
ATOM     95  CD  GLU A   6     -14.041  -5.860 -15.762  1.00  0.00
ATOM     96  OE1 GLU A   6     -14.494  -4.755 -15.949  1.00  0.00
ATOM     97  OE2 GLU A   6     -13.022  -6.061 -15.146  1.00  0.00
ATOM    104  N   SER A   7     -18.010  -4.822 -15.903  1.00  0.00
ATOM    105  CA  SER A   7     -19.073  -4.015 -16.369  1.00  0.00
ATOM    106  C   SER A   7     -19.143  -3.510 -17.562  1.00  0.00
ATOM    107  O   SER A   7     -18.103  -2.976 -17.935  1.00  0.00
ATOM    108  CB  SER A   7     -19.227  -2.793 -15.486  1.00  0.00
ATOM    109  OG  SER A   7     -18.074  -1.999 -15.523  1.00  0.00
ATOM    115  N   GLY A   8     -20.279  -3.131 -17.978  1.00  0.00
ATOM    116  CA  GLY A   8     -19.608  -2.483 -18.982  1.00  0.00
ATOM    117  C   GLY A   8     -19.242  -2.912 -20.275  1.00  0.00
ATOM    118  O   GLY A   8     -19.732  -3.838 -20.933  1.00  0.00
ATOM    122  N   GLY A   9     -18.551  -1.871 -20.553  1.00  0.00
ATOM    123  CA  GLY A   9     -17.748  -1.020 -21.264  1.00  0.00
ATOM    124  C   GLY A   9     -18.366  -0.210 -22.193  1.00  0.00
ATOM    125  O   GLY A   9     -19.576  -0.159 -22.386  1.00  0.00
ATOM    129  N   GLY A  10     -17.474   0.397 -22.817  1.00  0.00
ATOM    130  CA  GLY A  10     -17.913   1.259 -23.693  1.00  0.00
ATOM    131  C   GLY A  10     -16.738   1.839 -24.321  1.00  0.00
ATOM    132  O   GLY A  10     -15.554   1.339 -24.289  1.00  0.00
ATOM    136  N   LEU A  11     -17.279   2.782 -24.938  1.00  0.00
ATOM    137  CA  LEU A  11     -16.646   3.830 -25.528  1.00  0.00
ATOM    138  C   LEU A  11     -16.861   5.078 -24.691  1.00  0.00
ATOM    139  O   LEU A  11     -17.872   5.178 -23.980  1.00  0.00
ATOM    140  CB  LEU A  11     -17.179   4.010 -26.955  1.00  0.00
ATOM    141  CG  LEU A  11     -16.579   3.073 -28.011  1.00  0.00
ATOM    142  CD1 LEU A  11     -17.016   1.642 -27.729  1.00  0.00
ATOM    143  CD2 LEU A  11     -17.024   3.518 -29.397  1.00  0.00
ATOM    155  N   VAL A  12     -15.891   5.974 -24.651  1.00  0.00
ATOM    156  CA  VAL A  12     -16.179   7.210 -23.879  1.00  0.00
ATOM    157  C   VAL A  12     -15.491   8.266 -24.650  1.00  0.00
ATOM    158  O   VAL A  12     -14.621   7.830 -25.505  1.00  0.00
ATOM    159  CB  VAL A  12     -15.645   7.166 -22.436  1.00  0.00
ATOM    160  CG1 VAL A  12     -16.048   8.424 -21.680  1.00  0.00
ATOM    161  CG2 VAL A  12     -16.162   5.923 -21.730  1.00  0.00
ATOM    171  N   GLN A  13     -16.170   9.463 -24.650  1.00  0.00
ATOM    172  CA  GLN A  13     -15.641  10.585 -25.330  1.00  0.00
ATOM    173  C   GLN A  13     -14.721  11.184 -24.347  1.00  0.00
ATOM    174  O   GLN A  13     -15.143  11.295 -23.130  1.00  0.00
ATOM    175  CB  GLN A  13     -16.725  11.574 -25.769  1.00  0.00
ATOM    176  CG  GLN A  13     -17.683  11.024 -26.811  1.00  0.00
ATOM    177  CD  GLN A  13     -18.725  12.042 -27.233  1.00  0.00
ATOM    178  OE1 GLN A  13     -19.488  12.550 -26.405  1.00  0.00
ATOM    179  NE2 GLN A  13     -18.765  12.346 -28.525  1.00  0.00
ATOM    188  N   ALA A  14     -13.652  11.832 -24.955  1.00  0.00
ATOM    189  CA  ALA A  14     -12.598  12.541 -24.196  1.00  0.00
ATOM    190  C   ALA A  14     -13.077  13.651 -23.247  1.00  0.00
ATOM    191  O   ALA A  14     -13.919  14.506 -23.610  1.00  0.00
ATOM    192  CB  ALA A  14     -11.638  13.209 -25.151  1.00  0.00
ATOM    198  N   GLY A  15     -12.535  13.611 -21.987  1.00  0.00
ATOM    199  CA  GLY A  15     -12.878  14.584 -20.990  1.00  0.00
ATOM    200  C   GLY A  15     -14.004  14.099 -20.184  1.00  0.00
ATOM    201  O   GLY A  15     -14.201  14.648 -19.095  1.00  0.00
ATOM    205  N   GLY A  16     -14.595  12.944 -20.579  1.00  0.00
ATOM    206  CA  GLY A  16     -15.811  12.373 -20.002  1.00  0.00
ATOM    207  C   GLY A  16     -15.658  11.439 -18.753  1.00  0.00
ATOM    208  O   GLY A  16     -14.587  11.121 -18.182  1.00  0.00
ATOM    212  N   SER A  17     -16.767  10.762 -18.252  1.00  0.00
ATOM    213  CA  SER A  17     -16.446   9.827 -17.138  1.00  0.00
ATOM    214  C   SER A  17     -16.839   8.396 -17.354  1.00  0.00
ATOM    215  O   SER A  17     -17.760   8.024 -18.094  1.00  0.00
ATOM    216  CB  SER A  17     -17.113  10.303 -15.862  1.00  0.00
ATOM    217  OG  SER A  17     -16.615  11.553 -15.472  1.00  0.00
ATOM    223  N   LEU A  18     -16.006   7.573 -16.639  1.00  0.00
ATOM    224  CA  LEU A  18     -16.388   6.239 -16.785  1.00  0.00
ATOM    225  C   LEU A  18     -16.502   5.469 -15.411  1.00  0.00
ATOM    226  O   LEU A  18     -15.913   5.712 -14.362  1.00  0.00
ATOM    227  CB  LEU A  18     -15.373   5.561 -17.714  1.00  0.00
ATOM    228  CG  LEU A  18     -15.589   4.063 -17.956  1.00  0.00
ATOM    229  CD1 LEU A  18     -16.935   3.847 -18.634  1.00  0.00
ATOM    230  CD2 LEU A  18     -14.454   3.517 -18.809  1.00  0.00
ATOM    242  N   ARG A  19     -17.394   4.599 -15.255  1.00  0.00
ATOM    243  CA  ARG A  19     -17.345   3.852 -13.931  1.00  0.00
ATOM    244  C   ARG A  19     -17.222   2.361 -14.162  1.00  0.00
ATOM    245  O   ARG A  19     -18.053   1.733 -14.810  1.00  0.00
ATOM    246  CB  ARG A  19     -18.587   4.107 -13.091  1.00  0.00
ATOM    247  CG  ARG A  19     -18.627   3.364 -11.765  1.00  0.00
ATOM    248  CD  ARG A  19     -19.762   3.812 -10.918  1.00  0.00
ATOM    249  NE  ARG A  19     -19.557   5.156 -10.403  1.00  0.00
ATOM    250  CZ  ARG A  19     -20.490   5.876  -9.749  1.00  0.00
ATOM    251  NH1 ARG A  19     -21.684   5.367  -9.538  1.00  0.00
ATOM    252  NH2 ARG A  19     -20.205   7.092  -9.319  1.00  0.00
ATOM    266  N   LEU A  20     -16.172   1.788 -13.531  1.00  0.00
ATOM    267  CA  LEU A  20     -15.942   0.370 -13.711  1.00  0.00
ATOM    268  C   LEU A  20     -16.332  -0.373 -12.398  1.00  0.00
ATOM    269  O   LEU A  20     -16.056  -0.103 -11.262  1.00  0.00
ATOM    270  CB  LEU A  20     -14.473   0.110 -14.070  1.00  0.00
ATOM    271  CG  LEU A  20     -13.935   0.896 -15.272  1.00  0.00
ATOM    272  CD1 LEU A  20     -12.473   0.535 -15.502  1.00  0.00
ATOM    273  CD2 LEU A  20     -14.775   0.583 -16.501  1.00  0.00
ATOM    285  N   SER A  21     -17.101  -1.387 -12.524  1.00  0.00
ATOM    286  CA  SER A  21     -17.466  -2.016 -11.288  1.00  0.00
ATOM    287  C   SER A  21     -17.028  -3.377 -11.110  1.00  0.00
ATOM    288  O   SER A  21     -17.319  -4.214 -11.889  1.00  0.00
ATOM    289  CB  SER A  21     -18.974  -1.998 -11.131  1.00  0.00
ATOM    290  OG  SER A  21     -19.592  -2.762 -12.130  1.00  0.00
ATOM    296  N   CYS A  22     -16.732  -3.748  -9.947  1.00  0.00
ATOM    297  CA  CYS A  22     -16.331  -5.067  -9.927  1.00  0.00
ATOM    298  C   CYS A  22     -16.921  -5.790  -8.738  1.00  0.00
ATOM    299  O   CYS A  22     -16.864  -5.463  -7.579  1.00  0.00
ATOM    300  CB  CYS A  22     -14.805  -5.140  -9.893  1.00  0.00
ATOM    301  SG  CYS A  22     -14.145  -6.823  -9.938  1.00  0.00
ATOM    307  N   ALA A  23     -17.183  -7.018  -8.880  1.00  0.00
ATOM    308  CA  ALA A  23     -17.740  -7.623  -7.784  1.00  0.00
ATOM    309  C   ALA A  23     -17.080  -8.836  -7.708  1.00  0.00
ATOM    310  O   ALA A  23     -16.840  -9.416  -8.765  1.00  0.00
ATOM    311  CB  ALA A  23     -19.182  -7.763  -7.878  1.00  0.00
ATOM    317  N   ALA A  24     -16.873  -9.275  -6.504  1.00  0.00
ATOM    318  CA  ALA A  24     -16.280 -10.523  -6.223  1.00  0.00
ATOM    319  C   ALA A  24     -17.468 -11.227  -5.794  1.00  0.00
ATOM    320  O   ALA A  24     -18.368 -10.622  -5.181  1.00  0.00
ATOM    321  CB  ALA A  24     -15.122 -10.400  -5.257  1.00  0.00
ATOM    327  N   SER A  25     -17.307 -12.493  -5.904  1.00  0.00
ATOM    328  CA  SER A  25     -18.434 -13.435  -5.503  1.00  0.00
ATOM    329  C   SER A  25     -17.416 -14.210  -4.834  1.00  0.00
ATOM    330  O   SER A  25     -16.262 -14.344  -5.183  1.00  0.00
ATOM    331  CB  SER A  25     -19.165 -14.174  -6.607  1.00  0.00
ATOM    332  OG  SER A  25     -18.322 -15.101  -7.235  1.00  0.00
ATOM    338  N   GLY A  26     -18.081 -14.988  -4.092  1.00  0.00
ATOM    339  CA  GLY A  26     -17.953 -16.217  -3.369  1.00  0.00
ATOM    340  C   GLY A  26     -17.525 -15.395  -2.058  1.00  0.00
ATOM    341  O   GLY A  26     -17.669 -14.172  -2.123  1.00  0.00
ATOM    345  N   ASN A  27     -16.938 -16.013  -0.930  1.00  0.00
ATOM    346  CA  ASN A  27     -16.819 -15.427   0.518  1.00  0.00
ATOM    347  C   ASN A  27     -15.577 -14.601   0.837  1.00  0.00
ATOM    348  O   ASN A  27     -14.534 -15.112   1.182  1.00  0.00
ATOM    349  CB  ASN A  27     -16.896 -16.536   1.552  1.00  0.00
ATOM    350  CG  ASN A  27     -18.250 -17.186   1.603  1.00  0.00
ATOM    351  OD1 ASN A  27     -19.278 -16.503   1.671  1.00  0.00
ATOM    352  ND2 ASN A  27     -18.271 -18.495   1.570  1.00  0.00
ATOM    359  N   ILE A  28     -15.661 -13.196   0.746  1.00  0.00
ATOM    360  CA  ILE A  28     -14.262 -12.909   0.825  1.00  0.00
ATOM    361  C   ILE A  28     -14.965 -12.018   2.218  1.00  0.00
ATOM    362  O   ILE A  28     -15.772 -11.068   2.077  1.00  0.00
ATOM    363  CB  ILE A  28     -13.621 -12.124  -0.335  1.00  0.00
ATOM    364  CG1 ILE A  28     -13.830 -12.862  -1.659  1.00  0.00
ATOM    365  CG2 ILE A  28     -12.139 -11.902  -0.071  1.00  0.00
ATOM    366  CD1 ILE A  28     -13.371 -12.083  -2.871  1.00  0.00
ATOM    378  N   SER A  29     -14.417 -12.172   3.229  1.00  0.00
ATOM    379  CA  SER A  29     -14.121 -11.883   4.512  1.00  0.00
ATOM    380  C   SER A  29     -12.722 -11.224   4.788  1.00  0.00
ATOM    381  O   SER A  29     -12.374 -10.452   5.727  1.00  0.00
ATOM    382  CB  SER A  29     -14.269 -13.187   5.273  1.00  0.00
ATOM    383  OG  SER A  29     -15.599 -13.627   5.260  1.00  0.00
ATOM    389  N   GLN A  30     -11.811 -11.987   4.096  1.00  0.00
ATOM    390  CA  GLN A  30     -10.362 -11.973   4.445  1.00  0.00
ATOM    391  C   GLN A  30     -10.174 -10.825   3.585  1.00  0.00
ATOM    392  O   GLN A  30     -10.860 -10.529   2.569  1.00  0.00
ATOM    393  CB  GLN A  30      -9.534 -13.198   4.045  1.00  0.00
ATOM    394  CG  GLN A  30      -9.979 -14.492   4.703  1.00  0.00
ATOM    395  CD  GLN A  30      -9.817 -14.462   6.211  1.00  0.00
ATOM    396  OE1 GLN A  30      -8.723 -14.219   6.727  1.00  0.00
ATOM    397  NE2 GLN A  30     -10.908 -14.709   6.928  1.00  0.00
ATOM    406  N   ARG A  31      -9.159 -10.271   4.087  1.00  0.00
ATOM    407  CA  ARG A  31      -8.624  -9.260   3.773  1.00  0.00
ATOM    408  C   ARG A  31      -8.264  -9.934   2.400  1.00  0.00
ATOM    409  O   ARG A  31      -7.382 -10.949   2.314  1.00  0.00
ATOM    410  CB  ARG A  31      -7.478  -8.869   4.693  1.00  0.00
ATOM    411  CG  ARG A  31      -7.898  -8.455   6.096  1.00  0.00
ATOM    412  CD  ARG A  31      -6.727  -8.076   6.928  1.00  0.00
ATOM    413  NE  ARG A  31      -7.121  -7.707   8.280  1.00  0.00
ATOM    414  CZ  ARG A  31      -6.264  -7.336   9.251  1.00  0.00
ATOM    415  NH1 ARG A  31      -4.973  -7.289   9.007  1.00  0.00
ATOM    416  NH2 ARG A  31      -6.722  -7.018  10.449  1.00  0.00
ATOM    430  N   ASN A  32      -8.532  -9.110   1.563  1.00  0.00
ATOM    431  CA  ASN A  32      -8.456  -9.253   0.428  1.00  0.00
ATOM    432  C   ASN A  32      -8.185  -7.973   0.100  1.00  0.00
ATOM    433  O   ASN A  32      -8.584  -7.070   0.714  1.00  0.00
ATOM    434  CB  ASN A  32      -9.726  -9.836  -0.165  1.00  0.00
ATOM    435  CG  ASN A  32     -10.869  -8.859  -0.158  1.00  0.00
ATOM    436  OD1 ASN A  32     -11.148  -8.204  -1.168  1.00  0.00
ATOM    437  ND2 ASN A  32     -11.536  -8.750   0.963  1.00  0.00
ATOM    444  N   TRP A  33      -7.582  -7.897  -0.869  1.00  0.00
ATOM    445  CA  TRP A  33      -7.200  -6.661  -1.569  1.00  0.00
ATOM    446  C   TRP A  33      -7.782  -6.614  -3.026  1.00  0.00
ATOM    447  O   TRP A  33      -7.990  -7.525  -3.820  1.00  0.00
ATOM    448  CB  TRP A  33      -5.676  -6.540  -1.610  1.00  0.00
ATOM    449  CG  TRP A  33      -5.045  -6.459  -0.253  1.00  0.00
ATOM    450  CD1 TRP A  33      -5.687  -6.279   0.935  1.00  0.00
ATOM    451  CD2 TRP A  33      -3.634  -6.559   0.063  1.00  0.00
ATOM    452  NE1 TRP A  33      -4.779  -6.257   1.965  1.00  0.00
ATOM    453  CE2 TRP A  33      -3.518  -6.428   1.450  1.00  0.00
ATOM    454  CE3 TRP A  33      -2.480  -6.745  -0.707  1.00  0.00
ATOM    455  CZ2 TRP A  33      -2.291  -6.476   2.091  1.00  0.00
ATOM    456  CZ3 TRP A  33      -1.249  -6.794  -0.064  1.00  0.00
ATOM    457  CH2 TRP A  33      -1.157  -6.664   1.298  1.00  0.00
ATOM    468  N   MET A  34      -8.087  -5.424  -3.448  1.00  0.00
ATOM    469  CA  MET A  34      -8.516  -5.505  -4.882  1.00  0.00
ATOM    470  C   MET A  34      -7.755  -4.486  -5.915  1.00  0.00
ATOM    471  O   MET A  34      -7.345  -3.341  -5.754  1.00  0.00
ATOM    472  CB  MET A  34     -10.026  -5.278  -4.929  1.00  0.00
ATOM    473  CG  MET A  34     -10.655  -5.513  -6.295  1.00  0.00
ATOM    474  SD  MET A  34     -10.496  -4.087  -7.388  1.00  0.00
ATOM    475  CE  MET A  34     -10.993  -4.803  -8.952  1.00  0.00
ATOM    485  N   GLY A  35      -7.552  -4.926  -7.134  1.00  0.00
ATOM    486  CA  GLY A  35      -6.979  -4.068  -8.219  1.00  0.00
ATOM    487  C   GLY A  35      -7.438  -3.864  -9.610  1.00  0.00
ATOM    488  O   GLY A  35      -8.014  -4.654 -10.382  1.00  0.00
ATOM    492  N   TRP A  36      -7.176  -2.695 -10.027  1.00  0.00
ATOM    493  CA  TRP A  36      -7.454  -2.640 -11.373  1.00  0.00
ATOM    494  C   TRP A  36      -6.164  -2.529 -12.072  1.00  0.00
ATOM    495  O   TRP A  36      -5.338  -1.686 -11.636  1.00  0.00
ATOM    496  CB  TRP A  36      -8.364  -1.455 -11.701  1.00  0.00
ATOM    497  CG  TRP A  36      -9.611  -1.409 -10.871  1.00  0.00
ATOM    498  CD1 TRP A  36      -9.695  -1.116  -9.542  1.00  0.00
ATOM    499  CD2 TRP A  36     -10.966  -1.665 -11.312  1.00  0.00
ATOM    500  NE1 TRP A  36     -11.003  -1.173  -9.128  1.00  0.00
ATOM    501  CE2 TRP A  36     -11.794  -1.506 -10.198  1.00  0.00
ATOM    502  CE3 TRP A  36     -11.534  -2.011 -12.545  1.00  0.00
ATOM    503  CZ2 TRP A  36     -13.167  -1.682 -10.273  1.00  0.00
ATOM    504  CZ3 TRP A  36     -12.911  -2.186 -12.620  1.00  0.00
ATOM    505  CH2 TRP A  36     -13.705  -2.025 -11.514  1.00  0.00
ATOM    516  N   TYR A  37      -6.097  -3.239 -13.297  1.00  0.00
ATOM    517  CA  TYR A  37      -4.826  -3.102 -14.063  1.00  0.00
ATOM    518  C   TYR A  37      -5.107  -2.945 -15.528  1.00  0.00
ATOM    519  O   TYR A  37      -5.936  -3.553 -16.182  1.00  0.00
ATOM    520  CB  TYR A  37      -3.907  -4.305 -13.842  1.00  0.00
ATOM    521  CG  TYR A  37      -4.517  -5.624 -14.261  1.00  0.00
ATOM    522  CD1 TYR A  37      -4.225  -6.159 -15.509  1.00  0.00
ATOM    523  CD2 TYR A  37      -5.368  -6.300 -13.400  1.00  0.00
ATOM    524  CE1 TYR A  37      -4.783  -7.364 -15.891  1.00  0.00
ATOM    525  CE2 TYR A  37      -5.926  -7.504 -13.782  1.00  0.00
ATOM    526  CZ  TYR A  37      -5.636  -8.036 -15.023  1.00  0.00
ATOM    527  OH  TYR A  37      -6.190  -9.235 -15.404  1.00  0.00
ATOM    537  N   ARG A  38      -4.365  -2.215 -16.205  1.00  0.00
ATOM    538  CA  ARG A  38      -4.687  -2.070 -17.602  1.00  0.00
ATOM    539  C   ARG A  38      -3.774  -2.786 -18.675  1.00  0.00
ATOM    540  O   ARG A  38      -2.700  -3.406 -18.448  1.00  0.00
ATOM    541  CB  ARG A  38      -4.716  -0.578 -17.902  1.00  0.00
ATOM    542  CG  ARG A  38      -3.369   0.121 -17.796  1.00  0.00
ATOM    543  CD  ARG A  38      -3.485   1.578 -18.059  1.00  0.00
ATOM    544  NE  ARG A  38      -2.196   2.247 -17.979  1.00  0.00
ATOM    545  CZ  ARG A  38      -2.012   3.573 -18.133  1.00  0.00
ATOM    546  NH1 ARG A  38      -3.041   4.356 -18.375  1.00  0.00
ATOM    547  NH2 ARG A  38      -0.798   4.087 -18.042  1.00  0.00
ATOM    561  N   GLN A  39      -4.387  -2.970 -19.939  1.00  0.00
ATOM    562  CA  GLN A  39      -3.314  -3.447 -20.779  1.00  0.00
ATOM    563  C   GLN A  39      -3.384  -2.730 -22.169  1.00  0.00
ATOM    564  O   GLN A  39      -4.294  -2.754 -23.014  1.00  0.00
ATOM    565  CB  GLN A  39      -3.401  -4.968 -20.936  1.00  0.00
ATOM    566  CG  GLN A  39      -2.242  -5.581 -21.703  1.00  0.00
ATOM    567  CD  GLN A  39      -2.312  -7.096 -21.743  1.00  0.00
ATOM    568  OE1 GLN A  39      -3.348  -7.691 -21.432  1.00  0.00
ATOM    569  NE2 GLN A  39      -1.210  -7.729 -22.129  1.00  0.00
ATOM    578  N   ALA A  40      -2.489  -1.870 -22.437  1.00  0.00
ATOM    579  CA  ALA A  40      -2.503  -1.175 -23.753  1.00  0.00
ATOM    580  C   ALA A  40      -2.090  -2.182 -24.822  1.00  0.00
ATOM    581  O   ALA A  40      -1.437  -3.079 -24.278  1.00  0.00
ATOM    582  CB  ALA A  40      -1.722  -0.367 -23.754  1.00  0.00
ATOM    588  N   PRO A  41      -2.496  -2.055 -26.153  1.00  0.00
ATOM    589  CA  PRO A  41      -2.174  -3.115 -27.172  1.00  0.00
ATOM    590  C   PRO A  41      -0.646  -3.282 -27.175  1.00  0.00
ATOM    591  O   PRO A  41       0.048  -2.258 -27.265  1.00  0.00
ATOM    592  CB  PRO A  41      -2.694  -2.547 -28.496  1.00  0.00
ATOM    593  CG  PRO A  41      -3.813  -1.649 -28.094  1.00  0.00
ATOM    594  CD  PRO A  41      -3.335  -1.000 -26.824  1.00  0.00
ATOM    602  N   GLY A  42      -0.063  -4.379 -27.196  1.00  0.00
ATOM    603  CA  GLY A  42       1.370  -4.466 -27.326  1.00  0.00
ATOM    604  C   GLY A  42       2.153  -4.302 -26.041  1.00  0.00
ATOM    605  O   GLY A  42       3.379  -4.301 -26.100  1.00  0.00
ATOM    609  N   LYS A  43       1.489  -4.058 -24.885  1.00  0.00
ATOM    610  CA  LYS A  43       2.283  -3.707 -23.665  1.00  0.00
ATOM    611  C   LYS A  43       1.837  -4.802 -22.562  1.00  0.00
ATOM    612  O   LYS A  43       0.851  -5.573 -22.689  1.00  0.00
ATOM    613  CB  LYS A  43       2.011  -2.273 -23.207  1.00  0.00
ATOM    614  CG  LYS A  43       2.427  -1.204 -24.208  1.00  0.00
ATOM    615  CD  LYS A  43       2.196   0.193 -23.651  1.00  0.00
ATOM    616  CE  LYS A  43       2.606   1.264 -24.652  1.00  0.00
ATOM    617  NZ  LYS A  43       2.389   2.636 -24.119  1.00  0.00
ATOM    631  N   GLU A  44       2.637  -4.658 -21.501  1.00  0.00
ATOM    632  CA  GLU A  44       2.831  -5.205 -20.162  1.00  0.00
ATOM    633  C   GLU A  44       1.672  -4.627 -19.429  1.00  0.00
ATOM    634  O   GLU A  44       1.292  -3.471 -19.608  1.00  0.00
ATOM    635  CB  GLU A  44       4.164  -4.801 -19.528  1.00  0.00
ATOM    636  CG  GLU A  44       5.391  -5.378 -20.220  1.00  0.00
ATOM    637  CD  GLU A  44       6.678  -4.990 -19.547  1.00  0.00
ATOM    638  OE1 GLU A  44       6.630  -4.242 -18.602  1.00  0.00
ATOM    639  OE2 GLU A  44       7.711  -5.443 -19.981  1.00  0.00
ATOM    646  N   ARG A  45       1.250  -5.347 -18.496  1.00  0.00
ATOM    647  CA  ARG A  45       0.224  -4.981 -17.669  1.00  0.00
ATOM    648  C   ARG A  45       0.607  -3.902 -16.575  1.00  0.00
ATOM    649  O   ARG A  45       1.641  -4.079 -15.926  1.00  0.00
ATOM    650  CB  ARG A  45      -0.301  -6.253 -17.018  1.00  0.00
ATOM    651  CG  ARG A  45      -0.995  -7.217 -17.965  1.00  0.00
ATOM    652  CD  ARG A  45      -1.448  -8.446 -17.264  1.00  0.00
ATOM    653  NE  ARG A  45      -2.112  -9.372 -18.167  1.00  0.00
ATOM    654  CZ  ARG A  45      -2.577 -10.586 -17.812  1.00  0.00
ATOM    655  NH1 ARG A  45      -2.441 -11.005 -16.573  1.00  0.00
ATOM    656  NH2 ARG A  45      -3.167 -11.355 -18.709  1.00  0.00
ATOM    670  N   GLU A  46      -0.217  -2.864 -16.325  1.00  0.00
ATOM    671  CA  GLU A  46       0.154  -1.909 -15.299  1.00  0.00
ATOM    672  C   GLU A  46      -1.020  -1.704 -14.280  1.00  0.00
ATOM    673  O   GLU A  46      -2.248  -1.838 -14.392  1.00  0.00
ATOM    674  CB  GLU A  46       0.548  -0.579 -15.949  1.00  0.00
ATOM    675  CG  GLU A  46       1.769  -0.659 -16.854  1.00  0.00
ATOM    676  CD  GLU A  46       2.112   0.659 -17.491  1.00  0.00
ATOM    677  OE1 GLU A  46       1.374   1.597 -17.305  1.00  0.00
ATOM    678  OE2 GLU A  46       3.113   0.728 -18.164  1.00  0.00
ATOM    685  N   PHE A  47      -0.619  -1.589 -13.075  1.00  0.00
ATOM    686  CA  PHE A  47      -1.644  -1.330 -12.004  1.00  0.00
ATOM    687  C   PHE A  47      -1.979   0.176 -12.031  1.00  0.00
ATOM    688  O   PHE A  47      -1.113   1.032 -12.172  1.00  0.00
ATOM    689  CB  PHE A  47      -1.133  -1.730 -10.619  1.00  0.00
ATOM    690  CG  PHE A  47      -1.057  -3.215 -10.408  1.00  0.00
ATOM    691  CD1 PHE A  47       0.124  -3.904 -10.638  1.00  0.00
ATOM    692  CD2 PHE A  47      -2.167  -3.928  -9.979  1.00  0.00
ATOM    693  CE1 PHE A  47       0.196  -5.270 -10.444  1.00  0.00
ATOM    694  CE2 PHE A  47      -2.099  -5.293  -9.783  1.00  0.00
ATOM    695  CZ  PHE A  47      -0.916  -5.965 -10.017  1.00  0.00
ATOM    705  N   VAL A  48      -3.237   0.525 -11.973  1.00  0.00
ATOM    706  CA  VAL A  48      -3.676   1.767 -12.115  1.00  0.00
ATOM    707  C   VAL A  48      -4.083   2.026 -10.647  1.00  0.00
ATOM    708  O   VAL A  48      -3.658   2.870  -9.827  1.00  0.00
ATOM    709  CB  VAL A  48      -4.838   1.856 -13.121  1.00  0.00
ATOM    710  CG1 VAL A  48      -5.377   3.276 -13.187  1.00  0.00
ATOM    711  CG2 VAL A  48      -4.373   1.391 -14.493  1.00  0.00
ATOM    721  N   ALA A  49      -4.712   1.099 -10.094  1.00  0.00
ATOM    722  CA  ALA A  49      -5.089   1.320  -8.720  1.00  0.00
ATOM    723  C   ALA A  49      -5.346   0.132  -7.808  1.00  0.00
ATOM    724  O   ALA A  49      -5.896  -0.950  -8.043  1.00  0.00
ATOM    725  CB  ALA A  49      -6.629   2.128  -8.821  1.00  0.00
ATOM    731  N   ALA A  50      -5.170   0.435  -6.499  1.00  0.00
ATOM    732  CA  ALA A  50      -5.521  -0.641  -5.664  1.00  0.00
ATOM    733  C   ALA A  50      -6.135  -0.275  -4.312  1.00  0.00
ATOM    734  O   ALA A  50      -5.836   0.662  -3.598  1.00  0.00
ATOM    735  CB  ALA A  50      -4.145  -1.376  -5.349  1.00  0.00
ATOM    741  N   ILE A  51      -6.967  -1.157  -3.820  1.00  0.00
ATOM    742  CA  ILE A  51      -7.496  -0.881  -2.564  1.00  0.00
ATOM    743  C   ILE A  51      -7.295  -2.002  -1.414  1.00  0.00
ATOM    744  O   ILE A  51      -7.206  -3.259  -1.632  1.00  0.00
ATOM    745  CB  ILE A  51      -8.990  -0.582  -2.780  1.00  0.00
ATOM    746  CG1 ILE A  51      -9.531   0.285  -1.639  1.00  0.00
ATOM    747  CG2 ILE A  51      -9.782  -1.876  -2.888  1.00  0.00
ATOM    748  CD1 ILE A  51     -10.231  -0.499  -0.554  1.00  0.00
ATOM    760  N   SER A  52      -7.099  -1.655  -0.209  1.00  0.00
ATOM    761  CA  SER A  52      -6.863  -2.823   0.719  1.00  0.00
ATOM    762  C   SER A  52      -7.724  -2.331   1.762  1.00  0.00
ATOM    763  O   SER A  52      -7.995  -1.146   1.740  1.00  0.00
ATOM    764  CB  SER A  52      -5.435  -3.013   1.193  1.00  0.00
ATOM    765  OG  SER A  52      -4.583  -3.299   0.118  1.00  0.00
ATOM    771  N   GLY A  53      -8.338  -3.316   2.385  1.00  0.00
ATOM    772  CA  GLY A  53      -9.357  -3.493   3.455  1.00  0.00
ATOM    773  C   GLY A  53     -10.580  -3.039   2.621  1.00  0.00
ATOM    774  O   GLY A  53     -10.806  -3.635   1.557  1.00  0.00
ATOM    778  N   GLY A  54     -11.441  -2.059   2.951  1.00  0.00
ATOM    779  CA  GLY A  54     -11.819  -1.146   3.992  1.00  0.00
ATOM    780  C   GLY A  54     -10.964   0.079   3.982  1.00  0.00
ATOM    781  O   GLY A  54     -11.399   1.126   4.498  1.00  0.00
ATOM    785  N   SER A  55      -9.968   0.166   3.079  1.00  0.00
ATOM    786  CA  SER A  55      -9.207   1.302   3.230  1.00  0.00
ATOM    787  C   SER A  55      -8.415   1.938   2.181  1.00  0.00
ATOM    788  O   SER A  55      -8.840   2.813   1.409  1.00  0.00
ATOM    789  CB  SER A  55      -8.257   1.002   4.372  1.00  0.00
ATOM    790  OG  SER A  55      -7.490  -0.140   4.102  1.00  0.00
ATOM    796  N   SER A  56      -6.977   1.349   2.324  1.00  0.00
ATOM    797  CA  SER A  56      -5.777   2.060   1.574  1.00  0.00
ATOM    798  C   SER A  56      -5.946   2.074   0.156  1.00  0.00
ATOM    799  O   SER A  56      -6.232   1.170  -0.642  1.00  0.00
ATOM    800  CB  SER A  56      -4.440   1.393   1.828  1.00  0.00
ATOM    801  OG  SER A  56      -4.082   1.485   3.179  1.00  0.00
ATOM    807  N   THR A  57      -5.544   3.249  -0.271  1.00  0.00
ATOM    808  CA  THR A  57      -5.670   3.201  -1.686  1.00  0.00
ATOM    809  C   THR A  57      -4.375   3.433  -2.546  1.00  0.00
ATOM    810  O   THR A  57      -3.658   4.392  -2.251  1.00  0.00
ATOM    811  CB  THR A  57      -6.746   4.225  -2.093  1.00  0.00
ATOM    812  OG1 THR A  57      -6.364   5.530  -1.639  1.00  0.00
ATOM    813  CG2 THR A  57      -8.092   3.855  -1.487  1.00  0.00
ATOM    821  N   TYR A  58      -4.031   2.732  -3.520  1.00  0.00
ATOM    822  CA  TYR A  58      -2.908   3.213  -4.199  1.00  0.00
ATOM    823  C   TYR A  58      -3.121   3.569  -5.682  1.00  0.00
ATOM    824  O   TYR A  58      -3.855   2.971  -6.458  1.00  0.00
ATOM    825  CB  TYR A  58      -1.794   2.175  -4.054  1.00  0.00
ATOM    826  CG  TYR A  58      -1.375   1.925  -2.622  1.00  0.00
ATOM    827  CD1 TYR A  58      -2.029   0.964  -1.865  1.00  0.00
ATOM    828  CD2 TYR A  58      -0.337   2.657  -2.066  1.00  0.00
ATOM    829  CE1 TYR A  58      -1.647   0.735  -0.558  1.00  0.00
ATOM    830  CE2 TYR A  58       0.045   2.429  -0.758  1.00  0.00
ATOM    831  CZ  TYR A  58      -0.606   1.472  -0.005  1.00  0.00
ATOM    832  OH  TYR A  58      -0.224   1.246   1.297  1.00  0.00
ATOM    842  N   TYR A  59      -2.583   4.654  -6.161  1.00  0.00
ATOM    843  CA  TYR A  59      -2.798   4.852  -7.614  1.00  0.00
ATOM    844  C   TYR A  59      -1.433   5.049  -8.390  1.00  0.00
ATOM    845  O   TYR A  59      -0.489   5.678  -7.901  1.00  0.00
ATOM    846  CB  TYR A  59      -3.724   6.048  -7.842  1.00  0.00
ATOM    847  CG  TYR A  59      -4.988   6.009  -7.013  1.00  0.00
ATOM    848  CD1 TYR A  59      -4.928   6.229  -5.645  1.00  0.00
ATOM    849  CD2 TYR A  59      -6.208   5.751  -7.620  1.00  0.00
ATOM    850  CE1 TYR A  59      -6.082   6.192  -4.887  1.00  0.00
ATOM    851  CE2 TYR A  59      -7.363   5.714  -6.863  1.00  0.00
ATOM    852  CZ  TYR A  59      -7.303   5.933  -5.502  1.00  0.00
ATOM    853  OH  TYR A  59      -8.453   5.897  -4.747  1.00  0.00
ATOM    863  N   ALA A  60      -1.426   4.627  -9.708  1.00  0.00
ATOM    864  CA  ALA A  60      -0.234   4.870 -10.476  1.00  0.00
ATOM    865  C   ALA A  60      -0.133   6.251 -10.518  1.00  0.00
ATOM    866  O   ALA A  60      -1.247   6.774 -10.596  1.00  0.00
ATOM    867  CB  ALA A  60      -0.306   4.314 -11.537  1.00  0.00
ATOM    873  N   ASP A  61       1.030   6.783 -10.585  1.00  0.00
ATOM    874  CA  ASP A  61       1.228   8.249 -10.645  1.00  0.00
ATOM    875  C   ASP A  61       0.623   8.935 -11.798  1.00  0.00
ATOM    876  O   ASP A  61       0.162  10.062 -11.722  1.00  0.00
ATOM    877  CB  ASP A  61       2.722   8.585 -10.650  1.00  0.00
ATOM    878  CG  ASP A  61       3.388   8.346  -9.302  1.00  0.00
ATOM    879  OD1 ASP A  61       2.683   8.183  -8.334  1.00  0.00
ATOM    880  OD2 ASP A  61       4.594   8.329  -9.253  1.00  0.00
ATOM    885  N   SER A  62       0.510   8.126 -12.869  1.00  0.00
ATOM    886  CA  SER A  62       0.135   8.743 -14.071  1.00  0.00
ATOM    887  C   SER A  62      -1.347   9.029 -14.067  1.00  0.00
ATOM    888  O   SER A  62      -1.884   9.763 -14.893  1.00  0.00
ATOM    889  CB  SER A  62       0.507   7.856 -15.242  1.00  0.00
ATOM    890  OG  SER A  62      -0.255   6.680 -15.244  1.00  0.00
ATOM    896  N   VAL A  63      -2.033   8.461 -13.105  1.00  0.00
ATOM    897  CA  VAL A  63      -3.422   8.635 -13.146  1.00  0.00
ATOM    898  C   VAL A  63      -4.056   9.366 -12.022  1.00  0.00
ATOM    899  O   VAL A  63      -5.312   9.320 -11.960  1.00  0.00
ATOM    900  CB  VAL A  63      -4.078   7.245 -13.243  1.00  0.00
ATOM    901  CG1 VAL A  63      -3.708   6.573 -14.556  1.00  0.00
ATOM    902  CG2 VAL A  63      -3.654   6.389 -12.060  1.00  0.00
ATOM    912  N   LYS A  64      -3.168   9.756 -11.165  1.00  0.00
ATOM    913  CA  LYS A  64      -3.494  10.327  -9.963  1.00  0.00
ATOM    914  C   LYS A  64      -4.436  11.411 -10.180  1.00  0.00
ATOM    915  O   LYS A  64      -4.148  12.263 -11.010  1.00  0.00
ATOM    916  CB  LYS A  64      -2.241  10.833  -9.247  1.00  0.00
ATOM    917  CG  LYS A  64      -2.499  11.427  -7.869  1.00  0.00
ATOM    918  CD  LYS A  64      -1.200  11.837  -7.191  1.00  0.00
ATOM    919  CE  LYS A  64      -1.455  12.411  -5.805  1.00  0.00
ATOM    920  NZ  LYS A  64      -0.193  12.817  -5.130  1.00  0.00
ATOM    934  N   GLY A  65      -5.519  11.483  -9.478  1.00  0.00
ATOM    935  CA  GLY A  65      -6.252  12.713  -9.717  1.00  0.00
ATOM    936  C   GLY A  65      -7.234  12.775 -10.861  1.00  0.00
ATOM    937  O   GLY A  65      -7.981  13.737 -10.995  1.00  0.00
ATOM    941  N   ARG A  66      -7.216  11.794 -11.663  1.00  0.00
ATOM    942  CA  ARG A  66      -8.142  11.538 -12.686  1.00  0.00
ATOM    943  C   ARG A  66      -8.991  10.333 -12.128  1.00  0.00
ATOM    944  O   ARG A  66     -10.208  10.142 -12.080  1.00  0.00
ATOM    945  CB  ARG A  66      -7.443  11.202 -13.994  1.00  0.00
ATOM    946  CG  ARG A  66      -6.641  12.341 -14.602  1.00  0.00
ATOM    947  CD  ARG A  66      -5.945  11.922 -15.845  1.00  0.00
ATOM    948  NE  ARG A  66      -5.159  13.003 -16.418  1.00  0.00
ATOM    949  CZ  ARG A  66      -4.374  12.884 -17.507  1.00  0.00
ATOM    950  NH1 ARG A  66      -4.282  11.729 -18.127  1.00  0.00
ATOM    951  NH2 ARG A  66      -3.696  13.929 -17.950  1.00  0.00
ATOM    965  N   PHE A  67      -8.345   9.409 -11.505  1.00  0.00
ATOM    966  CA  PHE A  67      -9.144   8.209 -11.093  1.00  0.00
ATOM    967  C   PHE A  67      -9.452   8.170  -9.561  1.00  0.00
ATOM    968  O   PHE A  67      -8.608   8.499  -8.718  1.00  0.00
ATOM    969  CB  PHE A  67      -8.404   6.930 -11.488  1.00  0.00
ATOM    970  CG  PHE A  67      -8.206   6.778 -12.971  1.00  0.00
ATOM    971  CD1 PHE A  67      -8.778   7.678 -13.857  1.00  0.00
ATOM    972  CD2 PHE A  67      -7.448   5.735 -13.480  1.00  0.00
ATOM    973  CE1 PHE A  67      -8.596   7.538 -15.220  1.00  0.00
ATOM    974  CE2 PHE A  67      -7.263   5.594 -14.841  1.00  0.00
ATOM    975  CZ  PHE A  67      -7.838   6.497 -15.712  1.00  0.00
ATOM    985  N   THR A  68     -10.651   7.512  -9.229  1.00  0.00
ATOM    986  CA  THR A  68     -10.994   7.417  -7.807  1.00  0.00
ATOM    987  C   THR A  68     -11.390   5.974  -7.536  1.00  0.00
ATOM    988  O   THR A  68     -12.078   5.230  -8.165  1.00  0.00
ATOM    989  CB  THR A  68     -12.135   8.373  -7.413  1.00  0.00
ATOM    990  OG1 THR A  68     -11.743   9.726  -7.681  1.00  0.00
ATOM    991  CG2 THR A  68     -12.466   8.229  -5.935  1.00  0.00
ATOM    999  N   ILE A  69     -10.926   5.453  -6.589  1.00  0.00
ATOM   1000  CA  ILE A  69     -11.377   4.056  -6.229  1.00  0.00
ATOM   1001  C   ILE A  69     -12.296   4.042  -4.980  1.00  0.00
ATOM   1002  O   ILE A  69     -12.163   4.849  -4.053  1.00  0.00
ATOM   1003  CB  ILE A  69     -10.172   3.136  -5.968  1.00  0.00
ATOM   1004  CG1 ILE A  69      -9.455   2.809  -7.281  1.00  0.00
ATOM   1005  CG2 ILE A  69     -10.617   1.860  -5.270  1.00  0.00
ATOM   1006  CD1 ILE A  69     -10.292   2.005  -8.250  1.00  0.00
ATOM   1018  N   SER A  70     -13.330   3.081  -5.022  1.00  0.00
ATOM   1019  CA  SER A  70     -14.150   3.042  -3.804  1.00  0.00
ATOM   1020  C   SER A  70     -14.554   1.589  -3.621  1.00  0.00
ATOM   1021  O   SER A  70     -15.070   0.793  -4.367  1.00  0.00
ATOM   1022  CB  SER A  70     -15.372   3.933  -3.917  1.00  0.00
ATOM   1023  OG  SER A  70     -16.161   3.854  -2.763  1.00  0.00
ATOM   1029  N   ARG A  71     -14.530   1.227  -2.466  1.00  0.00
ATOM   1030  CA  ARG A  71     -14.934  -0.119  -2.109  1.00  0.00
ATOM   1031  C   ARG A  71     -16.277  -0.211  -1.307  1.00  0.00
ATOM   1032  O   ARG A  71     -16.702   0.737  -0.614  1.00  0.00
ATOM   1033  CB  ARG A  71     -13.820  -0.766  -1.299  1.00  0.00
ATOM   1034  CG  ARG A  71     -14.045  -2.232  -0.961  1.00  0.00
ATOM   1035  CD  ARG A  71     -12.830  -2.852  -0.374  1.00  0.00
ATOM   1036  NE  ARG A  71     -13.060  -4.233   0.017  1.00  0.00
ATOM   1037  CZ  ARG A  71     -12.851  -5.299  -0.780  1.00  0.00
ATOM   1038  NH1 ARG A  71     -12.408  -5.126  -2.006  1.00  0.00
ATOM   1039  NH2 ARG A  71     -13.092  -6.518  -0.331  1.00  0.00
ATOM   1053  N   ASP A  72     -16.986  -1.413  -1.485  1.00  0.00
ATOM   1054  CA  ASP A  72     -18.188  -1.574  -0.654  1.00  0.00
ATOM   1055  C   ASP A  72     -18.044  -2.884   0.027  1.00  0.00
ATOM   1056  O   ASP A  72     -18.059  -3.971  -0.601  1.00  0.00
ATOM   1057  CB  ASP A  72     -19.479  -1.543  -1.475  1.00  0.00
ATOM   1058  CG  ASP A  72     -20.728  -1.724  -0.622  1.00  0.00
ATOM   1059  OD1 ASP A  72     -20.659  -2.434   0.353  1.00  0.00
ATOM   1060  OD2 ASP A  72     -21.738  -1.153  -0.956  1.00  0.00
ATOM   1065  N   ASN A  73     -17.647  -2.829   1.266  1.00  0.00
ATOM   1066  CA  ASN A  73     -17.364  -4.085   1.829  1.00  0.00
ATOM   1067  C   ASN A  73     -18.500  -5.027   1.987  1.00  0.00
ATOM   1068  O   ASN A  73     -18.304  -6.243   1.914  1.00  0.00
ATOM   1069  CB  ASN A  73     -16.697  -3.872   3.175  1.00  0.00
ATOM   1070  CG  ASN A  73     -15.272  -3.409   3.046  1.00  0.00
ATOM   1071  OD1 ASN A  73     -14.629  -3.618   2.011  1.00  0.00
ATOM   1072  ND2 ASN A  73     -14.765  -2.785   4.078  1.00  0.00
ATOM   1079  N   ALA A  74     -19.653  -4.446   2.161  1.00  0.00
ATOM   1080  CA  ALA A  74     -20.807  -5.286   2.472  1.00  0.00
ATOM   1081  C   ALA A  74     -21.066  -6.092   1.138  1.00  0.00
ATOM   1082  O   ALA A  74     -21.366  -7.291   1.108  1.00  0.00
ATOM   1083  CB  ALA A  74     -21.966  -4.312   2.949  1.00  0.00
ATOM   1089  N   LYS A  75     -20.881  -5.357  -0.020  1.00  0.00
ATOM   1090  CA  LYS A  75     -21.352  -6.039  -1.205  1.00  0.00
ATOM   1091  C   LYS A  75     -20.145  -6.792  -1.958  1.00  0.00
ATOM   1092  O   LYS A  75     -20.312  -7.498  -2.975  1.00  0.00
ATOM   1093  CB  LYS A  75     -22.042  -5.028  -2.123  1.00  0.00
ATOM   1094  CG  LYS A  75     -23.304  -4.408  -1.538  1.00  0.00
ATOM   1095  CD  LYS A  75     -23.949  -3.441  -2.520  1.00  0.00
ATOM   1096  CE  LYS A  75     -25.213  -2.823  -1.940  1.00  0.00
ATOM   1097  NZ  LYS A  75     -25.837  -1.849  -2.875  1.00  0.00
ATOM   1111  N   ASN A  76     -18.964  -6.712  -1.423  1.00  0.00
ATOM   1112  CA  ASN A  76     -17.779  -7.201  -1.973  1.00  0.00
ATOM   1113  C   ASN A  76     -17.544  -6.582  -3.371  1.00  0.00
ATOM   1114  O   ASN A  76     -17.250  -7.069  -4.494  1.00  0.00
ATOM   1115  CB  ASN A  76     -17.826  -8.717  -2.018  1.00  0.00
ATOM   1116  CG  ASN A  76     -17.827  -9.336  -0.648  1.00  0.00
ATOM   1117  OD1 ASN A  76     -18.866  -9.793  -0.160  1.00  0.00
ATOM   1118  ND2 ASN A  76     -16.679  -9.360  -0.018  1.00  0.00
ATOM   1125  N   THR A  77     -17.829  -5.179  -3.356  1.00  0.00
ATOM   1126  CA  THR A  77     -17.587  -4.581  -4.637  1.00  0.00
ATOM   1127  C   THR A  77     -16.538  -3.470  -4.669  1.00  0.00
ATOM   1128  O   THR A  77     -16.227  -2.592  -3.907  1.00  0.00
ATOM   1129  CB  THR A  77     -18.911  -4.033  -5.200  1.00  0.00
ATOM   1130  OG1 THR A  77     -19.423  -3.020  -4.325  1.00  0.00
ATOM   1131  CG2 THR A  77     -19.935  -5.149  -5.334  1.00  0.00
ATOM   1139  N   VAL A  78     -15.983  -3.332  -5.840  1.00  0.00
ATOM   1140  CA  VAL A  78     -15.044  -2.272  -5.905  1.00  0.00
ATOM   1141  C   VAL A  78     -15.379  -1.256  -7.045  1.00  0.00
ATOM   1142  O   VAL A  78     -15.689  -1.511  -8.189  1.00  0.00
ATOM   1143  CB  VAL A  78     -13.638  -2.864  -6.111  1.00  0.00
ATOM   1144  CG1 VAL A  78     -12.608  -1.753  -6.258  1.00  0.00
ATOM   1145  CG2 VAL A  78     -13.285  -3.776  -4.945  1.00  0.00
ATOM   1155  N   TYR A  79     -15.445  -0.073  -6.879  1.00  0.00
ATOM   1156  CA  TYR A  79     -15.652   0.665  -8.089  1.00  0.00
ATOM   1157  C   TYR A  79     -14.435   1.597  -8.454  1.00  0.00
ATOM   1158  O   TYR A  79     -13.631   2.156  -7.742  1.00  0.00
ATOM   1159  CB  TYR A  79     -16.944   1.474  -7.957  1.00  0.00
ATOM   1160  CG  TYR A  79     -18.182   0.623  -7.788  1.00  0.00
ATOM   1161  CD1 TYR A  79     -18.445   0.014  -6.569  1.00  0.00
ATOM   1162  CD2 TYR A  79     -19.056   0.449  -8.851  1.00  0.00
ATOM   1163  CE1 TYR A  79     -19.576  -0.764  -6.415  1.00  0.00
ATOM   1164  CE2 TYR A  79     -20.187  -0.328  -8.697  1.00  0.00
ATOM   1165  CZ  TYR A  79     -20.448  -0.933  -7.484  1.00  0.00
ATOM   1166  OH  TYR A  79     -21.575  -1.708  -7.330  1.00  0.00
ATOM   1176  N   LEU A  80     -14.230   1.822  -9.739  1.00  0.00
ATOM   1177  CA  LEU A  80     -13.187   2.737 -10.111  1.00  0.00
ATOM   1178  C   LEU A  80     -13.798   3.919 -10.897  1.00  0.00
ATOM   1179  O   LEU A  80     -14.535   3.834 -11.877  1.00  0.00
ATOM   1180  CB  LEU A  80     -12.126   2.015 -10.950  1.00  0.00
ATOM   1181  CG  LEU A  80     -10.894   2.849 -11.326  1.00  0.00
ATOM   1182  CD1 LEU A  80      -9.789   1.927 -11.825  1.00  0.00
ATOM   1183  CD2 LEU A  80     -11.276   3.870 -12.387  1.00  0.00
ATOM   1195  N   GLN A  81     -13.651   5.106 -10.514  1.00  0.00
ATOM   1196  CA  GLN A  81     -14.257   6.118 -11.340  1.00  0.00
ATOM   1197  C   GLN A  81     -13.268   6.942 -12.123  1.00  0.00
ATOM   1198  O   GLN A  81     -12.289   7.526 -11.723  1.00  0.00
ATOM   1199  CB  GLN A  81     -15.116   7.043 -10.475  1.00  0.00
ATOM   1200  CG  GLN A  81     -15.916   8.067 -11.263  1.00  0.00
ATOM   1201  CD  GLN A  81     -16.857   8.867 -10.383  1.00  0.00
ATOM   1202  OE1 GLN A  81     -17.519   8.318  -9.498  1.00  0.00
ATOM   1203  NE2 GLN A  81     -16.922  10.172 -10.620  1.00  0.00
ATOM   1212  N   MET A  82     -13.495   6.994 -13.434  1.00  0.00
ATOM   1213  CA  MET A  82     -12.519   7.749 -14.066  1.00  0.00
ATOM   1214  C   MET A  82     -13.034   9.134 -14.501  1.00  0.00
ATOM   1215  O   MET A  82     -14.100   9.310 -15.080  1.00  0.00
ATOM   1216  CB  MET A  82     -11.985   6.951 -15.253  1.00  0.00
ATOM   1217  CG  MET A  82     -11.393   5.598 -14.888  1.00  0.00
ATOM   1218  SD  MET A  82     -10.722   4.723 -16.315  1.00  0.00
ATOM   1219  CE  MET A  82     -10.192   3.191 -15.555  1.00  0.00
ATOM   1229  N   ASN A  83     -12.340  10.255 -14.159  1.00  0.00
ATOM   1230  CA  ASN A  83     -12.888  11.478 -14.573  1.00  0.00
ATOM   1231  C   ASN A  83     -11.844  11.984 -15.586  1.00  0.00
ATOM   1232  O   ASN A  83     -10.626  11.875 -15.426  1.00  0.00
ATOM   1233  CB  ASN A  83     -13.119  12.425 -13.409  1.00  0.00
ATOM   1234  CG  ASN A  83     -14.128  11.899 -12.428  1.00  0.00
ATOM   1235  OD1 ASN A  83     -15.216  11.454 -12.814  1.00  0.00
ATOM   1236  ND2 ASN A  83     -13.791  11.940 -11.164  1.00  0.00
ATOM   1243  N   SER A  84     -12.306  12.664 -16.421  1.00  0.00
ATOM   1244  CA  SER A  84     -11.652  13.307 -17.489  1.00  0.00
ATOM   1245  C   SER A  84     -10.783  12.542 -18.399  1.00  0.00
ATOM   1246  O   SER A  84      -9.528  12.740 -18.399  1.00  0.00
ATOM   1247  CB  SER A  84     -10.822  14.432 -16.901  1.00  0.00
ATOM   1248  OG  SER A  84     -11.633  15.362 -16.238  1.00  0.00
ATOM   1254  N   LEU A  85     -11.447  11.551 -19.040  1.00  0.00
ATOM   1255  CA  LEU A  85     -10.668  10.584 -19.801  1.00  0.00
ATOM   1256  C   LEU A  85      -9.855  11.170 -20.977  1.00  0.00
ATOM   1257  O   LEU A  85     -10.126  12.119 -21.704  1.00  0.00
ATOM   1258  CB  LEU A  85     -11.614   9.501 -20.336  1.00  0.00
ATOM   1259  CG  LEU A  85     -11.881   8.325 -19.389  1.00  0.00
ATOM   1260  CD1 LEU A  85     -12.712   8.804 -18.206  1.00  0.00
ATOM   1261  CD2 LEU A  85     -12.598   7.216 -20.147  1.00  0.00
ATOM   1273  N   LYS A  86      -8.702  10.580 -21.175  1.00  0.00
ATOM   1274  CA  LYS A  86      -7.861  11.189 -22.246  1.00  0.00
ATOM   1275  C   LYS A  86      -7.678  10.054 -23.123  1.00  0.00
ATOM   1276  O   LYS A  86      -7.679   8.999 -22.520  1.00  0.00
ATOM   1277  CB  LYS A  86      -6.519  11.745 -21.766  1.00  0.00
ATOM   1278  CG  LYS A  86      -6.633  12.852 -20.727  1.00  0.00
ATOM   1279  CD  LYS A  86      -7.225  14.117 -21.330  1.00  0.00
ATOM   1280  CE  LYS A  86      -7.260  15.251 -20.316  1.00  0.00
ATOM   1281  NZ  LYS A  86      -7.885  16.480 -20.876  1.00  0.00
ATOM   1295  N   PRO A  87      -7.386  10.342 -24.419  1.00  0.00
ATOM   1296  CA  PRO A  87      -7.224   9.464 -25.619  1.00  0.00
ATOM   1297  C   PRO A  87      -6.247   8.463 -25.366  1.00  0.00
ATOM   1298  O   PRO A  87      -6.413   7.458 -26.023  1.00  0.00
ATOM   1299  CB  PRO A  87      -6.749  10.395 -26.739  1.00  0.00
ATOM   1300  CG  PRO A  87      -7.467  11.676 -26.477  1.00  0.00
ATOM   1301  CD  PRO A  87      -7.481  11.796 -24.976  1.00  0.00
ATOM   1309  N   GLU A  88      -5.330   8.723 -24.464  1.00  0.00
ATOM   1310  CA  GLU A  88      -4.257   7.892 -24.105  1.00  0.00
ATOM   1311  C   GLU A  88      -4.590   6.881 -23.115  1.00  0.00
ATOM   1312  O   GLU A  88      -3.809   5.998 -22.828  1.00  0.00
ATOM   1313  CB  GLU A  88      -3.101   8.743 -23.572  1.00  0.00
ATOM   1314  CG  GLU A  88      -2.471   9.664 -24.607  1.00  0.00
ATOM   1315  CD  GLU A  88      -1.361  10.506 -24.041  1.00  0.00
ATOM   1316  OE1 GLU A  88      -1.114  10.416 -22.863  1.00  0.00
ATOM   1317  OE2 GLU A  88      -0.758  11.240 -24.790  1.00  0.00
ATOM   1324  N   ASP A  89      -5.790   6.993 -22.561  1.00  0.00
ATOM   1325  CA  ASP A  89      -6.335   6.088 -21.620  1.00  0.00
ATOM   1326  C   ASP A  89      -6.979   4.957 -22.495  1.00  0.00
ATOM   1327  O   ASP A  89      -7.488   3.999 -21.952  1.00  0.00
ATOM   1328  CB  ASP A  89      -7.356   6.778 -20.712  1.00  0.00
ATOM   1329  CG  ASP A  89      -6.722   7.802 -19.780  1.00  0.00
ATOM   1330  OD1 ASP A  89      -5.653   7.540 -19.281  1.00  0.00
ATOM   1331  OD2 ASP A  89      -7.313   8.835 -19.576  1.00  0.00
ATOM   1336  N   THR A  90      -6.869   4.958 -23.884  1.00  0.00
ATOM   1337  CA  THR A  90      -7.600   3.770 -24.321  1.00  0.00
ATOM   1338  C   THR A  90      -6.859   2.351 -23.895  1.00  0.00
ATOM   1339  O   THR A  90      -5.766   1.917 -24.273  1.00  0.00
ATOM   1340  CB  THR A  90      -7.802   3.852 -25.845  1.00  0.00
ATOM   1341  OG1 THR A  90      -8.572   2.727 -26.289  1.00  0.00
ATOM   1342  CG2 THR A  90      -6.460   3.859 -26.562  1.00  0.00
ATOM   1350  N   ALA A  91      -7.606   1.508 -23.311  1.00  0.00
ATOM   1351  CA  ALA A  91      -6.825   0.338 -22.876  1.00  0.00
ATOM   1352  C   ALA A  91      -7.711  -0.945 -22.402  1.00  0.00
ATOM   1353  O   ALA A  91      -8.920  -1.035 -22.203  1.00  0.00
ATOM   1354  CB  ALA A  91      -5.856   0.527 -21.960  1.00  0.00
ATOM   1360  N   VAL A  92      -7.202  -2.096 -22.309  1.00  0.00
ATOM   1361  CA  VAL A  92      -8.137  -3.042 -21.676  1.00  0.00
ATOM   1362  C   VAL A  92      -8.043  -3.058 -20.084  1.00  0.00
ATOM   1363  O   VAL A  92      -7.044  -3.122 -19.379  1.00  0.00
ATOM   1364  CB  VAL A  92      -7.862  -4.455 -22.224  1.00  0.00
ATOM   1365  CG1 VAL A  92      -8.882  -5.444 -21.683  1.00  0.00
ATOM   1366  CG2 VAL A  92      -7.886  -4.434 -23.746  1.00  0.00
ATOM   1376  N   TYR A  93      -9.146  -2.898 -19.434  1.00  0.00
ATOM   1377  CA  TYR A  93      -9.037  -2.922 -18.039  1.00  0.00
ATOM   1378  C   TYR A  93      -9.441  -4.293 -17.491  1.00  0.00
ATOM   1379  O   TYR A  93     -10.274  -5.086 -17.800  1.00  0.00
ATOM   1380  CB  TYR A  93      -9.893  -1.806 -17.436  1.00  0.00
ATOM   1381  CG  TYR A  93      -9.375  -0.414 -17.727  1.00  0.00
ATOM   1382  CD1 TYR A  93     -10.097   0.435 -18.552  1.00  0.00
ATOM   1383  CD2 TYR A  93      -8.179   0.011 -17.170  1.00  0.00
ATOM   1384  CE1 TYR A  93      -9.624   1.706 -18.819  1.00  0.00
ATOM   1385  CE2 TYR A  93      -7.705   1.281 -17.438  1.00  0.00
ATOM   1386  CZ  TYR A  93      -8.424   2.126 -18.258  1.00  0.00
ATOM   1387  OH  TYR A  93      -7.953   3.392 -18.523  1.00  0.00
ATOM   1397  N   TYR A  94      -8.662  -4.638 -16.472  1.00  0.00
ATOM   1398  CA  TYR A  94      -8.983  -5.920 -15.829  1.00  0.00
ATOM   1399  C   TYR A  94      -9.170  -5.709 -14.283  1.00  0.00
ATOM   1400  O   TYR A  94      -8.736  -4.831 -13.573  1.00  0.00
ATOM   1401  CB  TYR A  94      -7.888  -6.951 -16.117  1.00  0.00
ATOM   1402  CG  TYR A  94      -7.900  -7.474 -17.535  1.00  0.00
ATOM   1403  CD1 TYR A  94      -7.166  -6.829 -18.519  1.00  0.00
ATOM   1404  CD2 TYR A  94      -8.647  -8.599 -17.853  1.00  0.00
ATOM   1405  CE1 TYR A  94      -7.176  -7.308 -19.815  1.00  0.00
ATOM   1406  CE2 TYR A  94      -8.659  -9.077 -19.149  1.00  0.00
ATOM   1407  CZ  TYR A  94      -7.927  -8.437 -20.127  1.00  0.00
ATOM   1408  OH  TYR A  94      -7.938  -8.912 -21.419  1.00  0.00
ATOM   1418  N   CYS A  95      -9.815  -6.559 -13.637  1.00  0.00
ATOM   1419  CA  CYS A  95      -9.928  -6.431 -12.213  1.00  0.00
ATOM   1420  C   CYS A  95      -9.200  -7.573 -11.554  1.00  0.00
ATOM   1421  O   CYS A  95      -9.118  -8.741 -11.949  1.00  0.00
ATOM   1422  CB  CYS A  95     -11.393  -6.426 -11.777  1.00  0.00
ATOM   1423  SG  CYS A  95     -12.370  -5.078 -12.484  1.00  0.00
ATOM   1429  N   ALA A  96      -8.818  -7.302 -10.365  1.00  0.00
ATOM   1430  CA  ALA A  96      -8.173  -8.385  -9.753  1.00  0.00
ATOM   1431  C   ALA A  96      -8.396  -8.422  -8.272  1.00  0.00
ATOM   1432  O   ALA A  96      -8.470  -7.530  -7.455  1.00  0.00
ATOM   1433  CB  ALA A  96      -6.494  -8.367 -10.053  1.00  0.00
ATOM   1439  N   ALA A  97      -8.270  -9.679  -7.784  1.00  0.00
ATOM   1440  CA  ALA A  97      -8.467  -9.742  -6.415  1.00  0.00
ATOM   1441  C   ALA A  97      -7.526 -10.734  -5.802  1.00  0.00
ATOM   1442  O   ALA A  97      -7.124 -11.808  -6.231  1.00  0.00
ATOM   1443  CB  ALA A  97      -9.895 -10.140  -6.037  1.00  0.00
ATOM   1449  N   SER A  98      -7.128 -10.338  -4.581  1.00  0.00
ATOM   1450  CA  SER A  98      -6.244 -11.258  -4.005  1.00  0.00
ATOM   1451  C   SER A  98      -6.547 -11.522  -2.601  1.00  0.00
ATOM   1452  O   SER A  98      -6.962 -10.839  -1.703  1.00  0.00
ATOM   1453  CB  SER A  98      -4.822 -10.751  -4.129  1.00  0.00
ATOM   1454  OG  SER A  98      -4.462 -10.587  -5.473  1.00  0.00
ATOM   1460  N   VAL A  99      -6.130 -12.557  -2.207  1.00  0.00
ATOM   1461  CA  VAL A  99      -6.423 -12.786  -0.845  1.00  0.00
ATOM   1462  C   VAL A  99      -5.078 -12.951  -0.080  1.00  0.00
ATOM   1463  O   VAL A  99      -3.871 -13.216  -0.513  1.00  0.00
ATOM   1464  CB  VAL A  99      -7.306 -14.039  -0.698  1.00  0.00
ATOM   1465  CG1 VAL A  99      -7.619 -14.302   0.767  1.00  0.00
ATOM   1466  CG2 VAL A  99      -8.586 -13.869  -1.502  1.00  0.00
ATOM   1476  N   TYR A 100      -5.063 -12.343   0.995  1.00  0.00
ATOM   1477  CA  TYR A 100      -3.848 -12.530   1.703  1.00  0.00
ATOM   1478  C   TYR A 100      -4.267 -13.067   2.866  1.00  0.00
ATOM   1479  O   TYR A 100      -5.426 -12.935   3.214  1.00  0.00
ATOM   1480  CB  TYR A 100      -3.054 -11.247   1.957  1.00  0.00
ATOM   1481  CG  TYR A 100      -2.329 -10.726   0.736  1.00  0.00
ATOM   1482  CD1 TYR A 100      -3.051 -10.223  -0.337  1.00  0.00
ATOM   1483  CD2 TYR A 100      -0.943 -10.752   0.688  1.00  0.00
ATOM   1484  CE1 TYR A 100      -2.388  -9.747  -1.453  1.00  0.00
ATOM   1485  CE2 TYR A 100      -0.281 -10.277  -0.427  1.00  0.00
ATOM   1486  CZ  TYR A 100      -1.000  -9.775  -1.495  1.00  0.00
ATOM   1487  OH  TYR A 100      -0.340  -9.302  -2.606  1.00  0.00
ATOM   1497  N   TRP A 101      -3.487 -13.990   3.270  1.00  0.00
ATOM   1498  CA  TRP A 101      -3.742 -14.682   4.471  1.00  0.00
ATOM   1499  C   TRP A 101      -2.735 -14.338   5.237  1.00  0.00
ATOM   1500  O   TRP A 101      -1.611 -14.607   4.941  1.00  0.00
ATOM   1501  CB  TRP A 101      -3.778 -16.205   4.333  1.00  0.00
ATOM   1502  CG  TRP A 101      -4.912 -16.704   3.489  1.00  0.00
ATOM   1503  CD1 TRP A 101      -4.954 -16.753   2.129  1.00  0.00
ATOM   1504  CD2 TRP A 101      -6.180 -17.229   3.949  1.00  0.00
ATOM   1505  NE1 TRP A 101      -6.156 -17.269   1.710  1.00  0.00
ATOM   1506  CE2 TRP A 101      -6.918 -17.568   2.812  1.00  0.00
ATOM   1507  CE3 TRP A 101      -6.739 -17.438   5.215  1.00  0.00
ATOM   1508  CZ2 TRP A 101      -8.193 -18.104   2.897  1.00  0.00
ATOM   1509  CZ3 TRP A 101      -8.018 -17.976   5.302  1.00  0.00
ATOM   1510  CH2 TRP A 101      -8.725 -18.301   4.172  1.00  0.00
ATOM   1521  N   LEU A 102      -3.016 -14.143   6.251  1.00  0.00
ATOM   1522  CA  LEU A 102      -1.989 -13.899   7.051  1.00  0.00
ATOM   1523  C   LEU A 102      -1.362 -14.824   7.942  1.00  0.00
ATOM   1524  O   LEU A 102      -1.864 -15.663   8.628  1.00  0.00
ATOM   1525  CB  LEU A 102      -2.434 -12.700   7.900  1.00  0.00
ATOM   1526  CG  LEU A 102      -2.827 -11.441   7.116  1.00  0.00
ATOM   1527  CD1 LEU A 102      -3.259 -10.352   8.088  1.00  0.00
ATOM   1528  CD2 LEU A 102      -1.650 -10.981   6.269  1.00  0.00
ATOM   1540  N   TYR A 103      -0.100 -14.798   7.567  1.00  0.00
ATOM   1541  CA  TYR A 103       1.106 -15.258   8.292  1.00  0.00
ATOM   1542  C   TYR A 103       2.598 -14.226   7.756  1.00  0.00
ATOM   1543  O   TYR A 103       3.377 -14.960   7.092  1.00  0.00
ATOM   1544  CB  TYR A 103       1.229 -16.760   8.019  1.00  0.00
ATOM   1545  CG  TYR A 103       2.252 -17.455   8.889  1.00  0.00
ATOM   1546  CD1 TYR A 103       2.188 -17.332  10.270  1.00  0.00
ATOM   1547  CD2 TYR A 103       3.256 -18.216   8.307  1.00  0.00
ATOM   1548  CE1 TYR A 103       3.123 -17.968  11.064  1.00  0.00
ATOM   1549  CE2 TYR A 103       4.189 -18.851   9.102  1.00  0.00
ATOM   1550  CZ  TYR A 103       4.126 -18.729  10.475  1.00  0.00
ATOM   1551  OH  TYR A 103       5.056 -19.362  11.267  1.00  0.00
ATOM   1561  N   TYR A 104       2.991 -12.967   8.088  1.00  0.00
ATOM   1562  CA  TYR A 104       4.163 -12.219   7.464  1.00  0.00
ATOM   1563  C   TYR A 104       3.565 -11.946   6.088  1.00  0.00
ATOM   1564  O   TYR A 104       3.541 -10.717   5.968  1.00  0.00
ATOM   1565  CB  TYR A 104       5.465 -13.019   7.392  1.00  0.00
ATOM   1566  CG  TYR A 104       6.026 -13.397   8.745  1.00  0.00
ATOM   1567  CD1 TYR A 104       5.731 -14.636   9.296  1.00  0.00
ATOM   1568  CD2 TYR A 104       6.833 -12.505   9.434  1.00  0.00
ATOM   1569  CE1 TYR A 104       6.244 -14.980  10.532  1.00  0.00
ATOM   1570  CE2 TYR A 104       7.345 -12.850  10.670  1.00  0.00
ATOM   1571  CZ  TYR A 104       7.054 -14.082  11.219  1.00  0.00
ATOM   1572  OH  TYR A 104       7.563 -14.425  12.449  1.00  0.00
ATOM   1582  N   GLN A 105       3.063 -12.662   4.863  1.00  0.00
ATOM   1583  CA  GLN A 105       2.129 -11.462   4.438  1.00  0.00
ATOM   1584  C   GLN A 105       1.426 -12.772   3.774  1.00  0.00
ATOM   1585  O   GLN A 105       2.283 -13.681   3.850  1.00  0.00
ATOM   1586  CB  GLN A 105       2.669 -10.379   3.500  1.00  0.00
ATOM   1587  CG  GLN A 105       1.696  -9.243   3.234  1.00  0.00
ATOM   1588  CD  GLN A 105       2.298  -8.158   2.362  1.00  0.00
ATOM   1589  OE1 GLN A 105       2.511  -8.352   1.162  1.00  0.00
ATOM   1590  NE2 GLN A 105       2.575  -7.004   2.960  1.00  0.00
ATOM   1599  N   ARG A 106       0.275 -13.326   3.436  1.00  0.00
ATOM   1600  CA  ARG A 106       0.812 -14.527   2.512  1.00  0.00
ATOM   1601  C   ARG A 106       0.074 -14.348   1.200  1.00  0.00
ATOM   1602  O   ARG A 106      -1.222 -14.301   1.257  1.00  0.00
ATOM   1603  CB  ARG A 106       0.524 -15.917   3.060  1.00  0.00
ATOM   1604  CG  ARG A 106       1.091 -17.061   2.233  1.00  0.00
ATOM   1605  CD  ARG A 106       0.897 -18.372   2.903  1.00  0.00
ATOM   1606  NE  ARG A 106       1.424 -19.470   2.108  1.00  0.00
ATOM   1607  CZ  ARG A 106       1.376 -20.767   2.468  1.00  0.00
ATOM   1608  NH1 ARG A 106       0.823 -21.112   3.611  1.00  0.00
ATOM   1609  NH2 ARG A 106       1.884 -21.693   1.675  1.00  0.00
ATOM   1623  N   TYR A 107       0.517 -14.675   0.062  1.00  0.00
ATOM   1624  CA  TYR A 107      -0.435 -14.030  -1.079  1.00  0.00
ATOM   1625  C   TYR A 107      -1.066 -15.093  -1.891  1.00  0.00
ATOM   1626  O   TYR A 107      -0.557 -15.811  -2.723  1.00  0.00
ATOM   1627  CB  TYR A 107       0.308 -13.100  -2.042  1.00  0.00
ATOM   1628  CG  TYR A 107       1.328 -13.806  -2.907  1.00  0.00
ATOM   1629  CD1 TYR A 107       0.955 -14.323  -4.139  1.00  0.00
ATOM   1630  CD2 TYR A 107       2.638 -13.937  -2.468  1.00  0.00
ATOM   1631  CE1 TYR A 107       1.887 -14.967  -4.929  1.00  0.00
ATOM   1632  CE2 TYR A 107       3.570 -14.582  -3.257  1.00  0.00
ATOM   1633  CZ  TYR A 107       3.198 -15.096  -4.484  1.00  0.00
ATOM   1634  OH  TYR A 107       4.126 -15.738  -5.270  1.00  0.00
ATOM   1644  N   SER A 108      -2.037 -14.855  -2.218  1.00  0.00
ATOM   1645  CA  SER A 108      -2.441 -15.978  -2.738  1.00  0.00
ATOM   1646  C   SER A 108      -3.126 -15.662  -4.119  1.00  0.00
ATOM   1647  O   SER A 108      -3.102 -14.530  -4.761  1.00  0.00
ATOM   1648  CB  SER A 108      -3.369 -16.646  -1.742  1.00  0.00
ATOM   1649  OG  SER A 108      -3.704 -17.940  -2.159  1.00  0.00
ATOM   1655  N   HIS A 109      -3.681 -16.711  -4.599  1.00  0.00
ATOM   1656  CA  HIS A 109      -4.216 -16.570  -5.729  1.00  0.00
ATOM   1657  C   HIS A 109      -5.044 -15.490  -5.507  1.00  0.00
ATOM   1658  O   HIS A 109      -5.813 -15.202  -4.572  1.00  0.00
ATOM   1659  CB  HIS A 109      -4.974 -17.824  -6.180  1.00  0.00
ATOM   1660  CG  HIS A 109      -4.097 -19.022  -6.370  1.00  0.00
ATOM   1661  ND1 HIS A 109      -3.187 -19.120  -7.401  1.00  0.00
ATOM   1662  CD2 HIS A 109      -3.992 -20.171  -5.662  1.00  0.00
ATOM   1663  CE1 HIS A 109      -2.559 -20.280  -7.319  1.00  0.00
ATOM   1664  NE2 HIS A 109      -3.028 -20.936  -6.273  1.00  0.00
ATOM   1672  N   PRO A 110      -4.712 -14.928  -6.639  1.00  0.00
ATOM   1673  CA  PRO A 110      -5.185 -13.911  -7.285  1.00  0.00
ATOM   1674  C   PRO A 110      -6.345 -14.320  -8.233  1.00  0.00
ATOM   1675  O   PRO A 110      -6.355 -15.385  -8.867  1.00  0.00
ATOM   1676  CB  PRO A 110      -3.920 -13.452  -8.017  1.00  0.00
ATOM   1677  CG  PRO A 110      -3.450 -14.671  -8.735  1.00  0.00
ATOM   1678  CD  PRO A 110      -3.522 -15.765  -7.704  1.00  0.00
ATOM   1686  N   TYR A 111      -7.221 -13.434  -8.454  1.00  0.00
ATOM   1687  CA  TYR A 111      -8.295 -13.723  -9.296  1.00  0.00
ATOM   1688  C   TYR A 111      -8.551 -12.665 -10.374  1.00  0.00
ATOM   1689  O   TYR A 111      -8.405 -11.438 -10.253  1.00  0.00
ATOM   1690  CB  TYR A 111      -9.542 -13.931  -8.434  1.00  0.00
ATOM   1691  CG  TYR A 111      -9.411 -15.055  -7.431  1.00  0.00
ATOM   1692  CD1 TYR A 111      -8.951 -14.791  -6.149  1.00  0.00
ATOM   1693  CD2 TYR A 111      -9.751 -16.350  -7.792  1.00  0.00
ATOM   1694  CE1 TYR A 111      -8.831 -15.818  -5.232  1.00  0.00
ATOM   1695  CE2 TYR A 111      -9.630 -17.377  -6.877  1.00  0.00
ATOM   1696  CZ  TYR A 111      -9.173 -17.114  -5.601  1.00  0.00
ATOM   1697  OH  TYR A 111      -9.054 -18.137  -4.689  1.00  0.00
ATOM   1707  N   TRP A 112      -8.835 -13.131 -11.589  1.00  0.00
ATOM   1708  CA  TRP A 112      -8.961 -12.032 -12.477  1.00  0.00
ATOM   1709  C   TRP A 112     -10.349 -12.014 -13.139  1.00  0.00
ATOM   1710  O   TRP A 112     -10.915 -13.104 -13.469  1.00  0.00
ATOM   1711  CB  TRP A 112      -7.862 -12.098 -13.538  1.00  0.00
ATOM   1712  CG  TRP A 112      -6.479 -12.164 -12.965  1.00  0.00
ATOM   1713  CD1 TRP A 112      -5.734 -11.118 -12.508  1.00  0.00
ATOM   1714  CD2 TRP A 112      -5.664 -13.347 -12.782  1.00  0.00
ATOM   1715  NE1 TRP A 112      -4.518 -11.566 -12.057  1.00  0.00
ATOM   1716  CE2 TRP A 112      -4.457 -12.927 -12.215  1.00  0.00
ATOM   1717  CE3 TRP A 112      -5.858 -14.708 -13.048  1.00  0.00
ATOM   1718  CZ2 TRP A 112      -3.441 -13.818 -11.909  1.00  0.00
ATOM   1719  CZ3 TRP A 112      -4.839 -15.602 -12.740  1.00  0.00
ATOM   1720  CH2 TRP A 112      -3.663 -15.168 -12.185  1.00  0.00
ATOM   1731  N   GLY A 113     -10.778 -10.856 -13.540  1.00  0.00
ATOM   1732  CA  GLY A 113     -11.929 -10.836 -14.327  1.00  0.00
ATOM   1733  C   GLY A 113     -11.567 -10.960 -15.755  1.00  0.00
ATOM   1734  O   GLY A 113     -10.412 -10.981 -16.247  1.00  0.00
ATOM   1738  N   GLN A 114     -12.675 -10.931 -16.359  1.00  0.00
ATOM   1739  CA  GLN A 114     -12.746 -10.825 -17.620  1.00  0.00
ATOM   1740  C   GLN A 114     -12.309  -9.406 -17.722  1.00  0.00
ATOM   1741  O   GLN A 114     -12.436  -8.677 -16.728  1.00  0.00
ATOM   1742  CB  GLN A 114     -14.154 -11.114 -18.149  1.00  0.00
ATOM   1743  CG  GLN A 114     -14.603 -12.555 -17.970  1.00  0.00
ATOM   1744  CD  GLN A 114     -15.993 -12.801 -18.525  1.00  0.00
ATOM   1745  OE1 GLN A 114     -16.962 -12.152 -18.120  1.00  0.00
ATOM   1746  NE2 GLN A 114     -16.099 -13.740 -19.458  1.00  0.00
ATOM   1755  N   GLY A 115     -11.831  -8.981 -18.879  1.00  0.00
ATOM   1756  CA  GLY A 115     -11.511  -7.593 -19.137  1.00  0.00
ATOM   1757  C   GLY A 115     -12.687  -6.775 -19.631  1.00  0.00
ATOM   1758  O   GLY A 115     -13.684  -7.276 -20.143  1.00  0.00
ATOM   1762  N   THR A 116     -12.516  -5.471 -19.475  1.00  0.00
ATOM   1763  CA  THR A 116     -13.400  -4.592 -20.221  1.00  0.00
ATOM   1764  C   THR A 116     -12.535  -3.629 -21.093  1.00  0.00
ATOM   1765  O   THR A 116     -11.413  -3.146 -21.007  1.00  0.00
ATOM   1766  CB  THR A 116     -14.320  -3.796 -19.277  1.00  0.00
ATOM   1767  OG1 THR A 116     -15.248  -3.024 -20.048  1.00  0.00
ATOM   1768  CG2 THR A 116     -13.502  -2.866 -18.394  1.00  0.00
ATOM   1776  N   GLN A 117     -13.163  -3.351 -22.142  1.00  0.00
ATOM   1777  CA  GLN A 117     -12.308  -2.498 -23.081  1.00  0.00
ATOM   1778  C   GLN A 117     -12.721  -1.072 -23.043  1.00  0.00
ATOM   1779  O   GLN A 117     -13.925  -0.785 -23.170  1.00  0.00
ATOM   1780  CB  GLN A 117     -12.389  -2.981 -24.531  1.00  0.00
ATOM   1781  CG  GLN A 117     -11.553  -2.170 -25.506  1.00  0.00
ATOM   1782  CD  GLN A 117     -11.683  -2.667 -26.933  1.00  0.00
ATOM   1783  OE1 GLN A 117     -11.606  -3.870 -27.195  1.00  0.00
ATOM   1784  NE2 GLN A 117     -11.881  -1.742 -27.865  1.00  0.00
ATOM   1793  N   VAL A 118     -11.823  -0.197 -22.824  1.00  0.00
ATOM   1794  CA  VAL A 118     -12.345   1.160 -22.789  1.00  0.00
ATOM   1795  C   VAL A 118     -11.677   1.985 -23.856  1.00  0.00
ATOM   1796  O   VAL A 118     -10.468   2.164 -24.168  1.00  0.00
ATOM   1797  CB  VAL A 118     -12.105   1.807 -21.412  1.00  0.00
ATOM   1798  CG1 VAL A 118     -12.473   3.284 -21.446  1.00  0.00
ATOM   1799  CG2 VAL A 118     -12.908   1.075 -20.348  1.00  0.00
ATOM   1809  N   THR A 119     -12.640   2.568 -24.592  1.00  0.00
ATOM   1810  CA  THR A 119     -11.959   3.392 -25.693  1.00  0.00
ATOM   1811  C   THR A 119     -12.240   4.933 -25.636  1.00  0.00
ATOM   1812  O   THR A 119     -13.345   5.508 -25.714  1.00  0.00
ATOM   1813  CB  THR A 119     -12.375   2.884 -27.086  1.00  0.00
ATOM   1814  OG1 THR A 119     -11.950   1.524 -27.247  1.00  0.00
ATOM   1815  CG2 THR A 119     -11.748   3.739 -28.176  1.00  0.00
ATOM   1823  N   VAL A 120     -11.251   5.703 -25.740  1.00  0.00
ATOM   1824  CA  VAL A 120     -11.578   7.089 -25.652  1.00  0.00
ATOM   1825  C   VAL A 120     -11.407   7.620 -26.954  1.00  0.00
ATOM   1826  O   VAL A 120     -10.370   7.389 -27.537  1.00  0.00
ATOM   1827  CB  VAL A 120     -10.675   7.850 -24.663  1.00  0.00
ATOM   1828  CG1 VAL A 120     -11.037   9.328 -24.640  1.00  0.00
ATOM   1829  CG2 VAL A 120     -10.800   7.242 -23.275  1.00  0.00
ATOM   1839  N   SER A 121     -12.436   8.349 -27.371  1.00  0.00
ATOM   1840  CA  SER A 121     -12.391   8.934 -28.733  1.00  0.00
ATOM   1841  C   SER A 121     -12.348  10.383 -28.746  1.00  0.00
ATOM   1842  O   SER A 121     -12.673  11.378 -27.940  1.00  0.00
ATOM   1843  CB  SER A 121     -13.595   8.504 -29.549  1.00  0.00
ATOM   1844  OG  SER A 121     -13.598   7.117 -29.746  1.00  0.00
ATOM   1850  N   SER A 122     -11.816  10.628 -29.783  1.00  0.00
ATOM   1851  CA  SER A 122     -11.897  11.969 -29.939  1.00  0.00
ATOM   1852  C   SER A 122     -12.909  12.595 -30.824  1.00  0.00
ATOM   1853  O   SER A 122     -13.392  13.625 -30.400  1.00  0.00
ATOM   1854  OXT SER A 122     -13.192  12.080 -31.870  1.00  0.00
ATOM   1855  CB  SER A 122     -10.519  12.410 -30.393  1.00  0.00
ATOM   1856  OG  SER A 122      -9.564  12.180 -29.395  1.00  0.00
END
