# Supplementary material for: Nanobody-based CTLA4 inhibitors for immune checkpoint blockade therapy of canine cancer patients
Source: Sci Rep. 2021 Oct 21;11:20763. doi: 10.1038/s41598-021-00325-3 (PMC8531395; doi:10.1038/s41598-021-00325-3)
Supplement: Supplementary file 1 — Supplementary Information 1. [file 41598_2021_325_MOESM1_ESM.zip › Supplemental Information/trRosetta_cNb13_5.pdb]

ATOM      1  N   MET B   1        .683    .029   -.448  1.00  0.00
ATOM      2  CA  MET B   1       2.137   -.121   -.522  1.00  0.00
ATOM      3  C   MET B   1       2.504   1.249   -.570  1.00  0.00
ATOM      4  O   MET B   1       1.860   2.152  -1.059  1.00  0.00
ATOM      5  CB  MET B   1       2.641   -.894  -1.739  1.00  0.00
ATOM      6  CG  MET B   1       2.291  -2.375  -1.734  1.00  0.00
ATOM      7  SD  MET B   1       2.986  -3.259  -3.144  1.00  0.00
ATOM      8  CE  MET B   1       4.724  -3.271  -2.713  1.00  0.00
ATOM     20  N   HIS B   2       3.562   1.456    .010  1.00  0.00
ATOM     21  CA  HIS B   2       4.239   2.720    .145  1.00  0.00
ATOM     22  C   HIS B   2       5.616   2.590   -.395  1.00  0.00
ATOM     23  O   HIS B   2       6.364   1.602   -.195  1.00  0.00
ATOM     24  CB  HIS B   2       4.291   3.179   1.605  1.00  0.00
ATOM     25  CG  HIS B   2       2.941   3.370   2.224  1.00  0.00
ATOM     26  ND1 HIS B   2       2.182   4.503   2.019  1.00  0.00
ATOM     27  CD2 HIS B   2       2.215   2.574   3.043  1.00  0.00
ATOM     28  CE1 HIS B   2       1.046   4.394   2.685  1.00  0.00
ATOM     29  NE2 HIS B   2       1.041   3.234   3.314  1.00  0.00
ATOM     37  N   VAL B   3       6.006   3.722  -1.041  1.00  0.00
ATOM     38  CA  VAL B   3       7.343   3.726  -1.678  1.00  0.00
ATOM     39  C   VAL B   3       8.177   4.929  -1.224  1.00  0.00
ATOM     40  O   VAL B   3       7.748   6.088  -1.328  1.00  0.00
ATOM     41  CB  VAL B   3       7.207   3.757  -3.212  1.00  0.00
ATOM     42  CG1 VAL B   3       6.237   4.849  -3.639  1.00  0.00
ATOM     43  CG2 VAL B   3       8.572   3.968  -3.848  1.00  0.00
ATOM     53  N   ALA B   4       9.400   4.693   -.823  1.00  0.00
ATOM     54  CA  ALA B   4      10.195   5.841   -.477  1.00  0.00
ATOM     55  C   ALA B   4      11.377   5.805  -1.496  1.00  0.00
ATOM     56  O   ALA B   4      11.986   4.833  -1.972  1.00  0.00
ATOM     57  CB  ALA B   4      10.567   5.737    .932  1.00  0.00
ATOM     63  N   GLN B   5      11.897   6.909  -1.707  1.00  0.00
ATOM     64  CA  GLN B   5      13.044   7.024  -2.576  1.00  0.00
ATOM     65  C   GLN B   5      14.116   7.950  -1.984  1.00  0.00
ATOM     66  O   GLN B   5      13.763   8.883  -1.254  1.00  0.00
ATOM     67  CB  GLN B   5      12.608   7.532  -3.953  1.00  0.00
ATOM     68  CG  GLN B   5      11.344   6.879  -4.486  1.00  0.00
ATOM     69  CD  GLN B   5      11.044   7.282  -5.917  1.00  0.00
ATOM     70  OE1 GLN B   5      10.023   6.887  -6.486  1.00  0.00
ATOM     71  NE2 GLN B   5      11.933   8.072  -6.507  1.00  0.00
ATOM     80  N   PRO B   6      15.438   7.781  -2.382  1.00  0.00
ATOM     81  CA  PRO B   6      16.258   8.797  -1.779  1.00  0.00
ATOM     82  C   PRO B   6      16.043  10.159  -2.456  1.00  0.00
ATOM     83  O   PRO B   6      15.627  10.190  -3.615  1.00  0.00
ATOM     84  CB  PRO B   6      17.674   8.260  -2.007  1.00  0.00
ATOM     85  CG  PRO B   6      17.559   7.440  -3.247  1.00  0.00
ATOM     86  CD  PRO B   6      16.206   6.789  -3.141  1.00  0.00
ATOM     94  N   ALA B   7      16.291  11.333  -1.808  1.00  0.00
ATOM     95  CA  ALA B   7      15.901  12.428  -2.682  1.00  0.00
ATOM     96  C   ALA B   7      16.554  12.912  -3.933  1.00  0.00
ATOM     97  O   ALA B   7      15.779  13.232  -4.809  1.00  0.00
ATOM     98  CB  ALA B   7      16.113  13.493  -1.613  1.00  0.00
ATOM    104  N   VAL B   8      17.928  12.970  -3.945  1.00  0.00
ATOM    105  CA  VAL B   8      18.742  13.360  -5.136  1.00  0.00
ATOM    106  C   VAL B   8      19.970  12.431  -5.469  1.00  0.00
ATOM    107  O   VAL B   8      20.556  12.004  -4.499  1.00  0.00
ATOM    108  CB  VAL B   8      19.262  14.795  -4.932  1.00  0.00
ATOM    109  CG1 VAL B   8      20.115  15.226  -6.115  1.00  0.00
ATOM    110  CG2 VAL B   8      18.091  15.746  -4.736  1.00  0.00
ATOM    120  N   VAL B   9      20.423  12.080  -6.559  1.00  0.00
ATOM    121  CA  VAL B   9      21.585  11.192  -6.647  1.00  0.00
ATOM    122  C   VAL B   9      22.519  11.710  -7.598  1.00  0.00
ATOM    123  O   VAL B   9      21.873  12.049  -8.568  1.00  0.00
ATOM    124  CB  VAL B   9      21.194   9.767  -7.082  1.00  0.00
ATOM    125  CG1 VAL B   9      22.429   8.886  -7.191  1.00  0.00
ATOM    126  CG2 VAL B   9      20.197   9.179  -6.095  1.00  0.00
ATOM    136  N   LEU B  10      23.811  11.842  -7.317  1.00  0.00
ATOM    137  CA  LEU B  10      24.655  12.430  -8.261  1.00  0.00
ATOM    138  C   LEU B  10      25.478  11.431  -9.004  1.00  0.00
ATOM    139  O   LEU B  10      26.104  10.572  -8.425  1.00  0.00
ATOM    140  CB  LEU B  10      25.572  13.440  -7.559  1.00  0.00
ATOM    141  CG  LEU B  10      24.967  14.828  -7.312  1.00  0.00
ATOM    142  CD1 LEU B  10      23.807  14.710  -6.332  1.00  0.00
ATOM    143  CD2 LEU B  10      26.041  15.763  -6.777  1.00  0.00
ATOM    155  N   ALA B  11      25.490  11.649 -10.442  1.00  0.00
ATOM    156  CA  ALA B  11      26.228  10.684 -11.111  1.00  0.00
ATOM    157  C   ALA B  11      27.521  11.238 -11.753  1.00  0.00
ATOM    158  O   ALA B  11      27.905  12.408 -12.083  1.00  0.00
ATOM    159  CB  ALA B  11      25.404  10.150 -12.123  1.00  0.00
ATOM    165  N   SER B  12      28.289  10.347 -12.152  1.00  0.00
ATOM    166  CA  SER B  12      29.429  11.015 -12.648  1.00  0.00
ATOM    167  C   SER B  12      29.454  10.772 -14.106  1.00  0.00
ATOM    168  O   SER B  12      28.505  10.197 -14.587  1.00  0.00
ATOM    169  CB  SER B  12      30.698  10.509 -11.990  1.00  0.00
ATOM    170  OG  SER B  12      30.987   9.199 -12.397  1.00  0.00
ATOM    176  N   SER B  13      30.412  11.250 -14.859  1.00  0.00
ATOM    177  CA  SER B  13      30.583  11.077 -16.378  1.00  0.00
ATOM    178  C   SER B  13      30.791   9.815 -17.071  1.00  0.00
ATOM    179  O   SER B  13      30.687   9.674 -18.260  1.00  0.00
ATOM    180  CB  SER B  13      31.756  11.918 -16.841  1.00  0.00
ATOM    181  OG  SER B  13      32.935  11.538 -16.185  1.00  0.00
ATOM    187  N   ARG B  14      31.077   8.981 -16.235  1.00  0.00
ATOM    188  CA  ARG B  14      31.410   7.629 -16.363  1.00  0.00
ATOM    189  C   ARG B  14      29.975   7.288 -16.135  1.00  0.00
ATOM    190  O   ARG B  14      29.813   6.102 -15.855  1.00  0.00
ATOM    191  CB  ARG B  14      32.376   7.075 -15.326  1.00  0.00
ATOM    192  CG  ARG B  14      33.775   7.668 -15.375  1.00  0.00
ATOM    193  CD  ARG B  14      34.663   7.064 -14.348  1.00  0.00
ATOM    194  NE  ARG B  14      36.003   7.629 -14.391  1.00  0.00
ATOM    195  CZ  ARG B  14      37.020   7.245 -13.595  1.00  0.00
ATOM    196  NH1 ARG B  14      36.836   6.297 -12.703  1.00  0.00
ATOM    197  NH2 ARG B  14      38.204   7.821 -13.712  1.00  0.00
ATOM    211  N   GLY B  15      28.931   8.255 -15.921  1.00  0.00
ATOM    212  CA  GLY B  15      27.865   7.445 -15.495  1.00  0.00
ATOM    213  C   GLY B  15      27.213   6.699 -14.320  1.00  0.00
ATOM    214  O   GLY B  15      26.022   6.818 -14.186  1.00  0.00
ATOM    218  N   VAL B  16      27.917   6.122 -13.378  1.00  0.00
ATOM    219  CA  VAL B  16      26.908   5.429 -12.868  1.00  0.00
ATOM    220  C   VAL B  16      25.907   5.830 -11.792  1.00  0.00
ATOM    221  O   VAL B  16      26.347   6.633 -10.954  1.00  0.00
ATOM    222  CB  VAL B  16      27.616   4.142 -12.404  1.00  0.00
ATOM    223  CG1 VAL B  16      26.630   3.212 -11.712  1.00  0.00
ATOM    224  CG2 VAL B  16      28.266   3.451 -13.592  1.00  0.00
ATOM    234  N   ALA B  17      24.564   5.543 -11.832  1.00  0.00
ATOM    235  CA  ALA B  17      23.809   5.997 -10.636  1.00  0.00
ATOM    236  C   ALA B  17      23.035   4.896  -9.829  1.00  0.00
ATOM    237  O   ALA B  17      22.524   3.861 -10.264  1.00  0.00
ATOM    238  CB  ALA B  17      22.952   6.998 -11.176  1.00  0.00
ATOM    244  N   SER B  18      22.960   4.998  -8.609  1.00  0.00
ATOM    245  CA  SER B  18      22.141   3.915  -8.062  1.00  0.00
ATOM    246  C   SER B  18      20.981   4.448  -7.353  1.00  0.00
ATOM    247  O   SER B  18      21.072   5.305  -6.496  1.00  0.00
ATOM    248  CB  SER B  18      22.942   3.048  -7.110  1.00  0.00
ATOM    249  OG  SER B  18      23.973   2.380  -7.786  1.00  0.00
ATOM    255  N   PHE B  19      19.843   3.855  -7.656  1.00  0.00
ATOM    256  CA  PHE B  19      18.739   4.346  -7.034  1.00  0.00
ATOM    257  C   PHE B  19      18.197   3.282  -6.036  1.00  0.00
ATOM    258  O   PHE B  19      17.911   2.129  -6.239  1.00  0.00
ATOM    259  CB  PHE B  19      17.699   4.727  -8.089  1.00  0.00
ATOM    260  CG  PHE B  19      16.329   4.979  -7.527  1.00  0.00
ATOM    261  CD1 PHE B  19      15.978   6.235  -7.055  1.00  0.00
ATOM    262  CD2 PHE B  19      15.389   3.961  -7.469  1.00  0.00
ATOM    263  CE1 PHE B  19      14.718   6.468  -6.537  1.00  0.00
ATOM    264  CE2 PHE B  19      14.128   4.192  -6.954  1.00  0.00
ATOM    265  CZ  PHE B  19      13.793   5.447  -6.487  1.00  0.00
ATOM    275  N   VAL B  20      17.869   3.648  -4.913  1.00  0.00
ATOM    276  CA  VAL B  20      17.294   2.618  -4.032  1.00  0.00
ATOM    277  C   VAL B  20      15.848   2.917  -3.681  1.00  0.00
ATOM    278  O   VAL B  20      15.539   4.036  -3.319  1.00  0.00
ATOM    279  CB  VAL B  20      18.110   2.507  -2.731  1.00  0.00
ATOM    280  CG1 VAL B  20      17.493   1.473  -1.801  1.00  0.00
ATOM    281  CG2 VAL B  20      19.553   2.150  -3.053  1.00  0.00
ATOM    291  N   CYS B  21      14.955   1.891  -3.733  1.00  0.00
ATOM    292  CA  CYS B  21      13.643   2.170  -3.419  1.00  0.00
ATOM    293  C   CYS B  21      13.135   1.435  -2.174  1.00  0.00
ATOM    294  O   CYS B  21      13.492    .306  -1.814  1.00  0.00
ATOM    295  CB  CYS B  21      12.773   1.820  -4.627  1.00  0.00
ATOM    296  SG  CYS B  21      11.001   2.055  -4.354  1.00  0.00
ATOM    302  N   GLU B  22      12.344   1.984  -1.384  1.00  0.00
ATOM    303  CA  GLU B  22      11.966   1.123   -.250  1.00  0.00
ATOM    304  C   GLU B  22      10.467    .954   -.225  1.00  0.00
ATOM    305  O   GLU B  22       9.585   1.791   -.277  1.00  0.00
ATOM    306  CB  GLU B  22      12.445   1.712   1.079  1.00  0.00
ATOM    307  CG  GLU B  22      12.116    .862   2.298  1.00  0.00
ATOM    308  CD  GLU B  22      12.664   1.435   3.575  1.00  0.00
ATOM    309  OE1 GLU B  22      13.312   2.452   3.518  1.00  0.00
ATOM    310  OE2 GLU B  22      12.433    .854   4.610  1.00  0.00
ATOM    317  N   TYR B  23      10.052   -.271   -.059  1.00  0.00
ATOM    318  CA  TYR B  23       8.666   -.497   -.043  1.00  0.00
ATOM    319  C   TYR B  23       8.100   -.920   1.255  1.00  0.00
ATOM    320  O   TYR B  23       8.293  -1.987   1.808  1.00  0.00
ATOM    321  CB  TYR B  23       8.320  -1.539  -1.110  1.00  0.00
ATOM    322  CG  TYR B  23       8.645  -1.099  -2.520  1.00  0.00
ATOM    323  CD1 TYR B  23       9.531  -1.839  -3.290  1.00  0.00
ATOM    324  CD2 TYR B  23       8.058    .043  -3.043  1.00  0.00
ATOM    325  CE1 TYR B  23       9.827  -1.437  -4.579  1.00  0.00
ATOM    326  CE2 TYR B  23       8.355    .445  -4.331  1.00  0.00
ATOM    327  CZ  TYR B  23       9.235   -.291  -5.097  1.00  0.00
ATOM    328  OH  TYR B  23       9.531    .109  -6.380  1.00  0.00
ATOM    338  N   GLY B  24       6.958   -.318   1.426  1.00  0.00
ATOM    339  CA  GLY B  24       5.879   -.291   2.426  1.00  0.00
ATOM    340  C   GLY B  24       4.972  -1.427   2.723  1.00  0.00
ATOM    341  O   GLY B  24       3.890  -1.245   3.313  1.00  0.00
ATOM    345  N   SER B  25       5.273  -2.567   2.194  1.00  0.00
ATOM    346  CA  SER B  25       4.414  -3.639   2.580  1.00  0.00
ATOM    347  C   SER B  25       5.258  -4.916   2.779  1.00  0.00
ATOM    348  O   SER B  25       6.351  -5.053   2.263  1.00  0.00
ATOM    349  CB  SER B  25       3.345  -3.850   1.526  1.00  0.00
ATOM    350  OG  SER B  25       2.471  -4.880   1.898  1.00  0.00
ATOM    356  N   SER B  26       4.684  -5.865   3.548  1.00  0.00
ATOM    357  CA  SER B  26       5.323  -7.190   3.772  1.00  0.00
ATOM    358  C   SER B  26       4.779  -7.902   2.739  1.00  0.00
ATOM    359  O   SER B  26       5.557  -8.654   2.138  1.00  0.00
ATOM    360  CB  SER B  26       4.994  -7.852   5.096  1.00  0.00
ATOM    361  OG  SER B  26       3.633  -8.178   5.170  1.00  0.00
ATOM    367  N   GLY B  27       3.632  -7.585   2.185  1.00  0.00
ATOM    368  CA  GLY B  27       3.930  -8.549   1.374  1.00  0.00
ATOM    369  C   GLY B  27       3.812  -9.901   1.676  1.00  0.00
ATOM    370  O   GLY B  27       3.915 -10.590   2.675  1.00  0.00
ATOM    374  N   ASN B  28       4.084 -10.143    .490  1.00  0.00
ATOM    375  CA  ASN B  28       4.588 -11.232   -.084  1.00  0.00
ATOM    376  C   ASN B  28       5.190 -10.564  -1.399  1.00  0.00
ATOM    377  O   ASN B  28       4.556 -10.628  -2.483  1.00  0.00
ATOM    378  CB  ASN B  28       3.524 -12.292   -.304  1.00  0.00
ATOM    379  CG  ASN B  28       4.094 -13.583   -.822  1.00  0.00
ATOM    380  OD1 ASN B  28       5.133 -13.593  -1.492  1.00  0.00
ATOM    381  ND2 ASN B  28       3.433 -14.673   -.527  1.00  0.00
ATOM    388  N   ALA B  29       6.337 -10.371  -1.367  1.00  0.00
ATOM    389  CA  ALA B  29       7.242  -9.829  -2.339  1.00  0.00
ATOM    390  C   ALA B  29       7.103 -10.759  -3.541  1.00  0.00
ATOM    391  O   ALA B  29       7.315 -10.178  -4.597  1.00  0.00
ATOM    392  CB  ALA B  29       8.350  -9.805  -2.005  1.00  0.00
ATOM    398  N   ALA B  30       6.776 -12.153  -3.482  1.00  0.00
ATOM    399  CA  ALA B  30       7.060 -12.292  -4.816  1.00  0.00
ATOM    400  C   ALA B  30       7.318 -12.407  -6.145  1.00  0.00
ATOM    401  O   ALA B  30       8.193 -12.688  -6.931  1.00  0.00
ATOM    402  CB  ALA B  30       6.545 -14.157  -4.314  1.00  0.00
ATOM    408  N   GLU B  31       6.299 -12.064  -6.652  1.00  0.00
ATOM    409  CA  GLU B  31       5.908 -11.859  -8.054  1.00  0.00
ATOM    410  C   GLU B  31       6.048 -10.331  -8.592  1.00  0.00
ATOM    411  O   GLU B  31       5.719 -10.049  -9.732  1.00  0.00
ATOM    412  CB  GLU B  31       4.467 -12.347  -8.217  1.00  0.00
ATOM    413  CG  GLU B  31       4.249 -13.803  -7.832  1.00  0.00
ATOM    414  CD  GLU B  31       5.057 -14.756  -8.669  1.00  0.00
ATOM    415  OE1 GLU B  31       5.354 -14.426  -9.792  1.00  0.00
ATOM    416  OE2 GLU B  31       5.377 -15.816  -8.184  1.00  0.00
ATOM    423  N   VAL B  32       6.485  -9.399  -7.709  1.00  0.00
ATOM    424  CA  VAL B  32       6.552  -7.876  -7.588  1.00  0.00
ATOM    425  C   VAL B  32       7.360  -7.436  -8.847  1.00  0.00
ATOM    426  O   VAL B  32       8.362  -8.142  -9.242  1.00  0.00
ATOM    427  CB  VAL B  32       7.257  -7.412  -6.300  1.00  0.00
ATOM    428  CG1 VAL B  32       8.706  -7.876  -6.289  1.00  0.00
ATOM    429  CG2 VAL B  32       7.175  -5.897  -6.182  1.00  0.00
ATOM    439  N   ARG B  33       6.773  -6.311  -9.425  1.00  0.00
ATOM    440  CA  ARG B  33       7.359  -5.743 -10.570  1.00  0.00
ATOM    441  C   ARG B  33       7.730  -4.354 -10.228  1.00  0.00
ATOM    442  O   ARG B  33       7.082  -3.461  -9.724  1.00  0.00
ATOM    443  CB  ARG B  33       6.405  -5.762 -11.755  1.00  0.00
ATOM    444  CG  ARG B  33       6.938  -5.102 -13.016  1.00  0.00
ATOM    445  CD  ARG B  33       5.978  -5.214 -14.144  1.00  0.00
ATOM    446  NE  ARG B  33       5.847  -6.585 -14.610  1.00  0.00
ATOM    447  CZ  ARG B  33       4.917  -7.010 -15.487  1.00  0.00
ATOM    448  NH1 ARG B  33       4.045  -6.160 -15.983  1.00  0.00
ATOM    449  NH2 ARG B  33       4.881  -8.280 -15.850  1.00  0.00
ATOM    463  N   VAL B  34       8.972  -4.051 -10.588  1.00  0.00
ATOM    464  CA  VAL B  34       9.466  -2.725 -10.237  1.00  0.00
ATOM    465  C   VAL B  34       9.783  -2.013 -11.414  1.00  0.00
ATOM    466  O   VAL B  34      10.465  -2.688 -12.153  1.00  0.00
ATOM    467  CB  VAL B  34      10.729  -2.783  -9.358  1.00  0.00
ATOM    468  CG1 VAL B  34      11.102  -1.392  -8.869  1.00  0.00
ATOM    469  CG2 VAL B  34      10.500  -3.724  -8.185  1.00  0.00
ATOM    479  N   THR B  35       9.216   -.694 -11.535  1.00  0.00
ATOM    480  CA  THR B  35       9.501    .089 -12.744  1.00  0.00
ATOM    481  C   THR B  35      10.231   1.511 -12.526  1.00  0.00
ATOM    482  O   THR B  35       9.967   2.239 -11.557  1.00  0.00
ATOM    483  CB  THR B  35       8.179    .300 -13.504  1.00  0.00
ATOM    484  OG1 THR B  35       7.627   -.972 -13.870  1.00  0.00
ATOM    485  CG2 THR B  35       8.412   1.127 -14.760  1.00  0.00
ATOM    493  N   VAL B  36      11.213   1.900 -13.236  1.00  0.00
ATOM    494  CA  VAL B  36      11.725   3.174 -13.093  1.00  0.00
ATOM    495  C   VAL B  36      11.296   4.003 -14.336  1.00  0.00
ATOM    496  O   VAL B  36      11.461   3.714 -15.546  1.00  0.00
ATOM    497  CB  VAL B  36      13.258   3.106 -12.957  1.00  0.00
ATOM    498  CG1 VAL B  36      13.870   2.419 -14.169  1.00  0.00
ATOM    499  CG2 VAL B  36      13.826   4.506 -12.786  1.00  0.00
ATOM    509  N   LEU B  37      10.736   5.212 -13.949  1.00  0.00
ATOM    510  CA  LEU B  37      10.372   6.012 -15.044  1.00  0.00
ATOM    511  C   LEU B  37      11.140   7.414 -14.977  1.00  0.00
ATOM    512  O   LEU B  37      11.433   8.053 -13.961  1.00  0.00
ATOM    513  CB  LEU B  37       8.849   6.194 -15.035  1.00  0.00
ATOM    514  CG  LEU B  37       8.024   4.900 -15.047  1.00  0.00
ATOM    515  CD1 LEU B  37       7.754   4.457 -13.616  1.00  0.00
ATOM    516  CD2 LEU B  37       6.724   5.134 -15.802  1.00  0.00
ATOM    528  N   ARG B  38      11.490   7.966 -16.120  1.00  0.00
ATOM    529  CA  ARG B  38      11.963   9.259 -16.144  1.00  0.00
ATOM    530  C   ARG B  38      10.908  10.427 -16.552  1.00  0.00
ATOM    531  O   ARG B  38       9.943  10.503 -17.333  1.00  0.00
ATOM    532  CB  ARG B  38      13.153   9.247 -17.093  1.00  0.00
ATOM    533  CG  ARG B  38      13.854  10.586 -17.257  1.00  0.00
ATOM    534  CD  ARG B  38      15.086  10.464 -18.078  1.00  0.00
ATOM    535  NE  ARG B  38      15.785  11.733 -18.198  1.00  0.00
ATOM    536  CZ  ARG B  38      15.627  12.600 -19.217  1.00  0.00
ATOM    537  NH1 ARG B  38      14.792  12.321 -20.194  1.00  0.00
ATOM    538  NH2 ARG B  38      16.311  13.730 -19.235  1.00  0.00
ATOM    552  N   GLN B  39      10.996  11.584 -15.783  1.00  0.00
ATOM    553  CA  GLN B  39       9.930  12.566 -16.237  1.00  0.00
ATOM    554  C   GLN B  39      10.496  13.655 -17.101  1.00  0.00
ATOM    555  O   GLN B  39      11.381  14.364 -16.616  1.00  0.00
ATOM    556  CB  GLN B  39       9.219  13.213 -15.046  1.00  0.00
ATOM    557  CG  GLN B  39       8.061  14.118 -15.428  1.00  0.00
ATOM    558  CD  GLN B  39       7.399  14.754 -14.220  1.00  0.00
ATOM    559  OE1 GLN B  39       7.149  14.089 -13.211  1.00  0.00
ATOM    560  NE2 GLN B  39       7.112  16.047 -14.316  1.00  0.00
ATOM    569  N   ALA B  40      10.114  13.914 -18.249  1.00  0.00
ATOM    570  CA  ALA B  40      10.732  14.872 -18.931  1.00  0.00
ATOM    571  C   ALA B  40      10.081  16.246 -19.197  1.00  0.00
ATOM    572  O   ALA B  40       9.159  16.636 -19.833  1.00  0.00
ATOM    573  CB  ALA B  40      11.052  14.434 -20.254  1.00  0.00
ATOM    579  N   GLY B  41      10.410  17.078 -18.311  1.00  0.00
ATOM    580  CA  GLY B  41       9.690  18.281 -18.405  1.00  0.00
ATOM    581  C   GLY B  41       8.363  17.581 -18.001  1.00  0.00
ATOM    582  O   GLY B  41       8.269  17.009 -16.923  1.00  0.00
ATOM    586  N   SER B  42       7.309  17.738 -18.844  1.00  0.00
ATOM    587  CA  SER B  42       5.925  17.213 -18.638  1.00  0.00
ATOM    588  C   SER B  42       5.594  15.863 -19.193  1.00  0.00
ATOM    589  O   SER B  42       4.389  15.370 -19.173  1.00  0.00
ATOM    590  CB  SER B  42       4.926  18.191 -19.225  1.00  0.00
ATOM    591  OG  SER B  42       5.074  18.286 -20.615  1.00  0.00
ATOM    597  N   GLN B  43       6.621  15.194 -19.812  1.00  0.00
ATOM    598  CA  GLN B  43       6.325  13.988 -20.430  1.00  0.00
ATOM    599  C   GLN B  43       6.794  12.782 -19.770  1.00  0.00
ATOM    600  O   GLN B  43       7.753  12.543 -19.037  1.00  0.00
ATOM    601  CB  GLN B  43       6.882  14.014 -21.855  1.00  0.00
ATOM    602  CG  GLN B  43       6.347  15.148 -22.713  1.00  0.00
ATOM    603  CD  GLN B  43       4.861  15.014 -22.988  1.00  0.00
ATOM    604  OE1 GLN B  43       4.415  14.042 -23.604  1.00  0.00
ATOM    605  NE2 GLN B  43       4.086  15.991 -22.533  1.00  0.00
ATOM    614  N   MET B  44       6.241  11.691 -19.910  1.00  0.00
ATOM    615  CA  MET B  44       6.924  10.706 -19.073  1.00  0.00
ATOM    616  C   MET B  44       7.387   9.478 -19.852  1.00  0.00
ATOM    617  O   MET B  44       6.618   8.928 -20.649  1.00  0.00
ATOM    618  CB  MET B  44       6.008  10.280 -17.927  1.00  0.00
ATOM    619  CG  MET B  44       6.625   9.271 -16.970  1.00  0.00
ATOM    620  SD  MET B  44       5.535   8.864 -15.591  1.00  0.00
ATOM    621  CE  MET B  44       5.579  10.393 -14.662  1.00  0.00
ATOM    631  N   THR B  45       8.579   8.989 -19.575  1.00  0.00
ATOM    632  CA  THR B  45       8.944   7.950 -20.326  1.00  0.00
ATOM    633  C   THR B  45       9.359   6.680 -19.411  1.00  0.00
ATOM    634  O   THR B  45       9.721   6.513 -18.227  1.00  0.00
ATOM    635  CB  THR B  45      10.082   8.420 -21.251  1.00  0.00
ATOM    636  OG1 THR B  45      11.207   8.825 -20.461  1.00  0.00
ATOM    637  CG2 THR B  45       9.623   9.589 -22.109  1.00  0.00
ATOM    645  N   GLU B  46       9.256   5.530 -19.947  1.00  0.00
ATOM    646  CA  GLU B  46       9.606   4.429 -19.001  1.00  0.00
ATOM    647  C   GLU B  46      10.887   4.023 -19.512  1.00  0.00
ATOM    648  O   GLU B  46      11.070   3.741 -20.724  1.00  0.00
ATOM    649  CB  GLU B  46       8.624   3.255 -18.998  1.00  0.00
ATOM    650  CG  GLU B  46       9.006   2.118 -18.060  1.00  0.00
ATOM    651  CD  GLU B  46       8.006    .996 -18.064  1.00  0.00
ATOM    652  OE1 GLU B  46       6.852   1.254 -18.312  1.00  0.00
ATOM    653  OE2 GLU B  46       8.396   -.122 -17.819  1.00  0.00
ATOM    660  N   VAL B  47      11.793   3.879 -18.605  1.00  0.00
ATOM    661  CA  VAL B  47      13.138   3.650 -18.919  1.00  0.00
ATOM    662  C   VAL B  47      13.577   2.251 -18.517  1.00  0.00
ATOM    663  O   VAL B  47      14.285   1.598 -19.286  1.00  0.00
ATOM    664  CB  VAL B  47      14.012   4.703 -18.211  1.00  0.00
ATOM    665  CG1 VAL B  47      15.488   4.414 -18.446  1.00  0.00
ATOM    666  CG2 VAL B  47      13.649   6.095 -18.706  1.00  0.00
ATOM    676  N   CYS B  48      13.122   1.795 -17.475  1.00  0.00
ATOM    677  CA  CYS B  48      13.446    .499 -17.112  1.00  0.00
ATOM    678  C   CYS B  48      12.576   -.234 -16.247  1.00  0.00
ATOM    679  O   CYS B  48      11.716   -.080 -15.422  1.00  0.00
ATOM    680  CB  CYS B  48      14.822    .513 -16.446  1.00  0.00
ATOM    681  SG  CYS B  48      15.428  -1.123 -15.968  1.00  0.00
ATOM    687  N   ALA B  49      12.686  -1.399 -16.573  1.00  0.00
ATOM    688  CA  ALA B  49      11.830  -2.083 -15.764  1.00  0.00
ATOM    689  C   ALA B  49      12.446  -3.165 -15.303  1.00  0.00
ATOM    690  O   ALA B  49      13.328  -3.784 -15.917  1.00  0.00
ATOM    691  CB  ALA B  49      10.692  -2.205 -16.279  1.00  0.00
ATOM    697  N   ALA B  50      11.908  -3.547 -14.349  1.00  0.00
ATOM    698  CA  ALA B  50      12.502  -4.736 -14.005  1.00  0.00
ATOM    699  C   ALA B  50      11.647  -5.327 -13.195  1.00  0.00
ATOM    700  O   ALA B  50      10.945  -4.635 -12.544  1.00  0.00
ATOM    701  CB  ALA B  50      13.694  -4.557 -13.170  1.00  0.00
ATOM    707  N   THR B  51      11.744  -6.728 -13.391  1.00  0.00
ATOM    708  CA  THR B  51      10.841  -7.554 -12.783  1.00  0.00
ATOM    709  C   THR B  51      11.546  -8.495 -12.159  1.00  0.00
ATOM    710  O   THR B  51      12.400  -9.181 -12.667  1.00  0.00
ATOM    711  CB  THR B  51       9.854  -8.221 -13.758  1.00  0.00
ATOM    712  OG1 THR B  51       9.175  -7.212 -14.518  1.00  0.00
ATOM    713  CG2 THR B  51       8.831  -9.051 -12.998  1.00  0.00
ATOM    721  N   TYR B  52      11.143  -8.679 -11.035  1.00  0.00
ATOM    722  CA  TYR B  52      11.778  -9.576 -10.331  1.00  0.00
ATOM    723  C   TYR B  52      10.766 -10.310 -10.077  1.00  0.00
ATOM    724  O   TYR B  52       9.615  -9.923  -9.686  1.00  0.00
ATOM    725  CB  TYR B  52      12.466  -9.057  -9.067  1.00  0.00
ATOM    726  CG  TYR B  52      13.401  -7.894  -9.315  1.00  0.00
ATOM    727  CD1 TYR B  52      12.909  -6.597  -9.320  1.00  0.00
ATOM    728  CD2 TYR B  52      14.751  -8.125  -9.536  1.00  0.00
ATOM    729  CE1 TYR B  52      13.763  -5.535  -9.546  1.00  0.00
ATOM    730  CE2 TYR B  52      15.605  -7.063  -9.762  1.00  0.00
ATOM    731  CZ  TYR B  52      15.115  -5.772  -9.768  1.00  0.00
ATOM    732  OH  TYR B  52      15.966  -4.715  -9.993  1.00  0.00
ATOM    742  N   THR B  53      11.363 -11.258  -9.845  1.00  0.00
ATOM    743  CA  THR B  53      10.698 -12.260  -9.482  1.00  0.00
ATOM    744  C   THR B  53      11.541 -12.675  -8.392  1.00  0.00
ATOM    745  O   THR B  53      12.520 -12.162  -8.211  1.00  0.00
ATOM    746  CB  THR B  53      10.530 -13.312 -10.594  1.00  0.00
ATOM    747  OG1 THR B  53      11.792 -13.937 -10.860  1.00  0.00
ATOM    748  CG2 THR B  53      10.012 -12.662 -11.869  1.00  0.00
ATOM    756  N   VAL B  54      11.007 -13.518  -7.530  1.00  0.00
ATOM    757  CA  VAL B  54      11.693 -14.021  -6.426  1.00  0.00
ATOM    758  C   VAL B  54      11.773 -14.706  -7.823  1.00  0.00
ATOM    759  O   VAL B  54      10.737 -14.734  -8.505  1.00  0.00
ATOM    760  CB  VAL B  54      10.961 -14.690  -5.247  1.00  0.00
ATOM    761  CG1 VAL B  54      10.292 -15.980  -5.698  1.00  0.00
ATOM    762  CG2 VAL B  54      11.940 -14.958  -4.114  1.00  0.00
ATOM    772  N   GLU B  55      12.665 -15.285  -8.075  1.00  0.00
ATOM    773  CA  GLU B  55      13.674 -16.072  -8.714  1.00  0.00
ATOM    774  C   GLU B  55      14.364 -15.051  -9.777  1.00  0.00
ATOM    775  O   GLU B  55      14.779 -15.433 -10.884  1.00  0.00
ATOM    776  CB  GLU B  55      13.059 -17.307  -9.376  1.00  0.00
ATOM    777  CG  GLU B  55      12.349 -18.248  -8.414  1.00  0.00
ATOM    778  CD  GLU B  55      11.848 -19.499  -9.081  1.00  0.00
ATOM    779  OE1 GLU B  55      11.944 -19.588 -10.282  1.00  0.00
ATOM    780  OE2 GLU B  55      11.370 -20.367  -8.390  1.00  0.00
ATOM    787  N   ASP B  56      14.404 -13.724  -9.397  1.00  0.00
ATOM    788  CA  ASP B  56      15.274 -12.502  -9.641  1.00  0.00
ATOM    789  C   ASP B  56      15.540 -12.007 -10.977  1.00  0.00
ATOM    790  O   ASP B  56      16.576 -11.350 -11.232  1.00  0.00
ATOM    791  CB  ASP B  56      16.662 -12.720  -9.033  1.00  0.00
ATOM    792  CG  ASP B  56      16.627 -12.890  -7.520  1.00  0.00
ATOM    793  OD1 ASP B  56      15.922 -12.150  -6.875  1.00  0.00
ATOM    794  OD2 ASP B  56      17.306 -13.757  -7.025  1.00  0.00
ATOM    799  N   GLU B  57      14.817 -12.476 -11.900  1.00  0.00
ATOM    800  CA  GLU B  57      15.221 -11.869 -13.049  1.00  0.00
ATOM    801  C   GLU B  57      15.023 -10.439 -12.778  1.00  0.00
ATOM    802  O   GLU B  57      14.398  -9.935 -11.665  1.00  0.00
ATOM    803  CB  GLU B  57      14.415 -12.348 -14.259  1.00  0.00
ATOM    804  CG  GLU B  57      14.656 -13.802 -14.639  1.00  0.00
ATOM    805  CD  GLU B  57      13.874 -14.228 -15.851  1.00  0.00
ATOM    806  OE1 GLU B  57      13.109 -13.437 -16.348  1.00  0.00
ATOM    807  OE2 GLU B  57      14.043 -15.345 -16.280  1.00  0.00
ATOM    814  N   LEU B  58      15.879  -9.827 -13.717  1.00  0.00
ATOM    815  CA  LEU B  58      15.799  -8.465 -14.004  1.00  0.00
ATOM    816  C   LEU B  58      15.693  -8.109 -15.514  1.00  0.00
ATOM    817  O   LEU B  58      16.493  -8.592 -16.265  1.00  0.00
ATOM    818  CB  LEU B  58      17.029  -7.791 -13.384  1.00  0.00
ATOM    819  CG  LEU B  58      17.090  -6.264 -13.519  1.00  0.00
ATOM    820  CD1 LEU B  58      17.882  -5.682 -12.357  1.00  0.00
ATOM    821  CD2 LEU B  58      17.726  -5.898 -14.852  1.00  0.00
ATOM    833  N   ALA B  59      14.799  -7.289 -15.975  1.00  0.00
ATOM    834  CA  ALA B  59      14.917  -6.950 -17.363  1.00  0.00
ATOM    835  C   ALA B  59      15.486  -5.492 -17.711  1.00  0.00
ATOM    836  O   ALA B  59      15.459  -4.613 -16.830  1.00  0.00
ATOM    837  CB  ALA B  59      13.723  -7.256 -17.935  1.00  0.00
ATOM    843  N   PHE B  60      16.002  -5.189 -18.921  1.00  0.00
ATOM    844  CA  PHE B  60      16.413  -3.829 -18.975  1.00  0.00
ATOM    845  C   PHE B  60      15.987  -3.196 -20.045  1.00  0.00
ATOM    846  O   PHE B  60      15.708  -3.757 -21.085  1.00  0.00
ATOM    847  CB  PHE B  60      17.934  -3.673 -18.966  1.00  0.00
ATOM    848  CG  PHE B  60      18.624  -4.391 -20.091  1.00  0.00
ATOM    849  CD1 PHE B  60      18.815  -3.768 -21.316  1.00  0.00
ATOM    850  CD2 PHE B  60      19.082  -5.689 -19.928  1.00  0.00
ATOM    851  CE1 PHE B  60      19.449  -4.428 -22.352  1.00  0.00
ATOM    852  CE2 PHE B  60      19.717  -6.350 -20.961  1.00  0.00
ATOM    853  CZ  PHE B  60      19.900  -5.718 -22.175  1.00  0.00
ATOM    863  N   LEU B  61      15.786  -2.033 -19.829  1.00  0.00
ATOM    864  CA  LEU B  61      15.281  -1.674 -20.995  1.00  0.00
ATOM    865  C   LEU B  61      16.174   -.774 -21.597  1.00  0.00
ATOM    866  O   LEU B  61      17.221   -.618 -20.967  1.00  0.00
ATOM    867  CB  LEU B  61      13.899  -1.034 -20.815  1.00  0.00
ATOM    868  CG  LEU B  61      12.855  -1.896 -20.095  1.00  0.00
ATOM    869  CD1 LEU B  61      11.595  -1.075 -19.856  1.00  0.00
ATOM    870  CD2 LEU B  61      12.553  -3.131 -20.930  1.00  0.00
ATOM    882  N   ASP B  62      15.799   -.235 -22.658  1.00  0.00
ATOM    883  CA  ASP B  62      16.736    .288 -23.390  1.00  0.00
ATOM    884  C   ASP B  62      17.837   1.220 -22.886  1.00  0.00
ATOM    885  O   ASP B  62      17.639   2.218 -22.201  1.00  0.00
ATOM    886  CB  ASP B  62      15.943    .979 -24.503  1.00  0.00
ATOM    887  CG  ASP B  62      15.280   -.005 -25.457  1.00  0.00
ATOM    888  OD1 ASP B  62      15.558  -1.176 -25.359  1.00  0.00
ATOM    889  OD2 ASP B  62      14.502    .425 -26.275  1.00  0.00
ATOM    894  N   ASP B  63      19.040    .820 -23.314  1.00  0.00
ATOM    895  CA  ASP B  63      20.317   1.437 -23.105  1.00  0.00
ATOM    896  C   ASP B  63      20.479   1.500 -21.680  1.00  0.00
ATOM    897  O   ASP B  63      21.395   2.120 -21.130  1.00  0.00
ATOM    898  CB  ASP B  63      20.409   2.839 -23.713  1.00  0.00
ATOM    899  CG  ASP B  63      20.319   2.833 -25.233  1.00  0.00
ATOM    900  OD1 ASP B  63      20.511   1.792 -25.816  1.00  0.00
ATOM    901  OD2 ASP B  63      20.059   3.869 -25.797  1.00  0.00
ATOM    906  N   SER B  64      19.755    .719 -21.026  1.00  0.00
ATOM    907  CA  SER B  64      19.810    .974 -19.677  1.00  0.00
ATOM    908  C   SER B  64      20.023   -.347 -19.543  1.00  0.00
ATOM    909  O   SER B  64      19.411  -1.291 -20.032  1.00  0.00
ATOM    910  CB  SER B  64      18.552   1.494 -19.010  1.00  0.00
ATOM    911  OG  SER B  64      18.169   2.729 -19.552  1.00  0.00
ATOM    917  N   THR B  65      20.812   -.375 -18.745  1.00  0.00
ATOM    918  CA  THR B  65      21.248  -1.406 -18.180  1.00  0.00
ATOM    919  C   THR B  65      20.894  -1.032 -16.809  1.00  0.00
ATOM    920  O   THR B  65      21.133    .077 -16.272  1.00  0.00
ATOM    921  CB  THR B  65      22.751  -1.636 -18.422  1.00  0.00
ATOM    922  OG1 THR B  65      22.988  -1.825 -19.823  1.00  0.00
ATOM    923  CG2 THR B  65      23.232  -2.862 -17.661  1.00  0.00
ATOM    931  N   CYS B  66      20.312  -2.016 -16.244  1.00  0.00
ATOM    932  CA  CYS B  66      19.778  -1.968 -15.017  1.00  0.00
ATOM    933  C   CYS B  66      20.172  -3.047 -14.253  1.00  0.00
ATOM    934  O   CYS B  66      19.889  -4.169 -14.579  1.00  0.00
ATOM    935  CB  CYS B  66      18.251  -1.943 -15.090  1.00  0.00
ATOM    936  SG  CYS B  66      17.435  -1.938 -13.476  1.00  0.00
ATOM    942  N   THR B  67      20.557  -2.765 -13.195  1.00  0.00
ATOM    943  CA  THR B  67      20.899  -4.016 -12.444  1.00  0.00
ATOM    944  C   THR B  67      20.277  -3.687 -11.215  1.00  0.00
ATOM    945  O   THR B  67      20.100  -2.615 -10.611  1.00  0.00
ATOM    946  CB  THR B  67      22.398  -4.307 -12.247  1.00  0.00
ATOM    947  OG1 THR B  67      22.963  -3.337 -11.357  1.00  0.00
ATOM    948  CG2 THR B  67      23.130  -4.255 -13.580  1.00  0.00
ATOM    956  N   GLY B  68      20.090  -4.736 -10.618  1.00  0.00
ATOM    957  CA  GLY B  68      19.424  -4.482  -9.512  1.00  0.00
ATOM    958  C   GLY B  68      19.299  -5.742  -8.933  1.00  0.00
ATOM    959  O   GLY B  68      19.642  -6.842  -9.428  1.00  0.00
ATOM    963  N   THR B  69      18.746  -5.545  -7.836  1.00  0.00
ATOM    964  CA  THR B  69      18.650  -6.706  -6.906  1.00  0.00
ATOM    965  C   THR B  69      17.486  -6.533  -5.955  1.00  0.00
ATOM    966  O   THR B  69      16.918  -5.416  -5.613  1.00  0.00
ATOM    967  CB  THR B  69      19.942  -6.897  -6.090  1.00  0.00
ATOM    968  OG1 THR B  69      19.897  -8.156  -5.405  1.00  0.00
ATOM    969  CG2 THR B  69      20.102  -5.777  -5.074  1.00  0.00
ATOM    977  N   SER B  70      17.191  -7.585  -5.283  1.00  0.00
ATOM    978  CA  SER B  70      16.106  -7.295  -4.315  1.00  0.00
ATOM    979  C   SER B  70      16.445  -7.914  -3.110  1.00  0.00
ATOM    980  O   SER B  70      17.112  -8.970  -3.022  1.00  0.00
ATOM    981  CB  SER B  70      14.751  -7.812  -4.759  1.00  0.00
ATOM    982  OG  SER B  70      14.739  -9.212  -4.806  1.00  0.00
ATOM    988  N   SER B  71      15.761  -7.255  -2.174  1.00  0.00
ATOM    989  CA  SER B  71      15.793  -7.793   -.815  1.00  0.00
ATOM    990  C   SER B  71      14.801  -7.470    .088  1.00  0.00
ATOM    991  O   SER B  71      14.296  -6.424    .527  1.00  0.00
ATOM    992  CB  SER B  71      17.084  -7.398   -.126  1.00  0.00
ATOM    993  OG  SER B  71      17.130  -7.901   1.181  1.00  0.00
ATOM    999  N   GLY B  72      14.041  -8.476    .200  1.00  0.00
ATOM   1000  CA  GLY B  72      13.153  -8.101   1.176  1.00  0.00
ATOM   1001  C   GLY B  72      12.227  -7.062    .522  1.00  0.00
ATOM   1002  O   GLY B  72      11.659  -7.268   -.571  1.00  0.00
ATOM   1006  N   ASN B  73      12.141  -5.916   1.241  1.00  0.00
ATOM   1007  CA  ASN B  73      11.320  -4.768    .693  1.00  0.00
ATOM   1008  C   ASN B  73      12.174  -3.595   -.158  1.00  0.00
ATOM   1009  O   ASN B  73      11.875  -2.425   -.435  1.00  0.00
ATOM   1010  CB  ASN B  73      10.560  -4.150   1.852  1.00  0.00
ATOM   1011  CG  ASN B  73      11.470  -3.529   2.875  1.00  0.00
ATOM   1012  OD1 ASN B  73      12.671  -3.823   2.915  1.00  0.00
ATOM   1013  ND2 ASN B  73      10.923  -2.675   3.702  1.00  0.00
ATOM   1020  N   LYS B  74      13.388  -3.800   -.460  1.00  0.00
ATOM   1021  CA  LYS B  74      14.198  -2.720  -1.102  1.00  0.00
ATOM   1022  C   LYS B  74      14.625  -3.110  -2.523  1.00  0.00
ATOM   1023  O   LYS B  74      15.038  -4.244  -2.935  1.00  0.00
ATOM   1024  CB  LYS B  74      15.436  -2.397   -.264  1.00  0.00
ATOM   1025  CG  LYS B  74      15.134  -1.747   1.080  1.00  0.00
ATOM   1026  CD  LYS B  74      16.413  -1.337   1.795  1.00  0.00
ATOM   1027  CE  LYS B  74      16.112   -.654   3.121  1.00  0.00
ATOM   1028  NZ  LYS B  74      17.353   -.219   3.818  1.00  0.00
ATOM   1042  N   VAL B  75      14.435  -2.127  -3.380  1.00  0.00
ATOM   1043  CA  VAL B  75      14.873  -2.429  -4.672  1.00  0.00
ATOM   1044  C   VAL B  75      15.993  -1.416  -5.131  1.00  0.00
ATOM   1045  O   VAL B  75      16.182   -.237  -4.932  1.00  0.00
ATOM   1046  CB  VAL B  75      13.664  -2.392  -5.625  1.00  0.00
ATOM   1047  CG1 VAL B  75      14.079  -2.812  -7.027  1.00  0.00
ATOM   1048  CG2 VAL B  75      12.560  -3.294  -5.096  1.00  0.00
ATOM   1058  N   ASN B  76      17.011  -2.049  -5.694  1.00  0.00
ATOM   1059  CA  ASN B  76      18.168  -1.108  -6.062  1.00  0.00
ATOM   1060  C   ASN B  76      18.418  -1.029  -7.557  1.00  0.00
ATOM   1061  O   ASN B  76      18.657  -2.178  -8.110  1.00  0.00
ATOM   1062  CB  ASN B  76      19.456  -1.518  -5.372  1.00  0.00
ATOM   1063  CG  ASN B  76      20.571   -.536  -5.599  1.00  0.00
ATOM   1064  OD1 ASN B  76      20.601    .165  -6.617  1.00  0.00
ATOM   1065  ND2 ASN B  76      21.491   -.471  -4.669  1.00  0.00
ATOM   1072  N   LEU B  77      18.358    .134  -8.251  1.00  0.00
ATOM   1073  CA  LEU B  77      18.535    .139  -9.636  1.00  0.00
ATOM   1074  C   LEU B  77      19.894    .785 -10.004  1.00  0.00
ATOM   1075  O   LEU B  77      20.379   1.836  -9.641  1.00  0.00
ATOM   1076  CB  LEU B  77      17.368    .891 -10.289  1.00  0.00
ATOM   1077  CG  LEU B  77      15.965    .429  -9.876  1.00  0.00
ATOM   1078  CD1 LEU B  77      14.920   1.295 -10.567  1.00  0.00
ATOM   1079  CD2 LEU B  77      15.785  -1.038 -10.239  1.00  0.00
ATOM   1091  N   THR B  78      20.665    .081 -10.711  1.00  0.00
ATOM   1092  CA  THR B  78      21.846    .697 -11.080  1.00  0.00
ATOM   1093  C   THR B  78      21.849    .986 -12.500  1.00  0.00
ATOM   1094  O   THR B  78      21.538    .096 -13.341  1.00  0.00
ATOM   1095  CB  THR B  78      23.064   -.173 -10.719  1.00  0.00
ATOM   1096  OG1 THR B  78      23.130   -.342  -9.297  1.00  0.00
ATOM   1097  CG2 THR B  78      24.348    .479 -11.208  1.00  0.00
ATOM   1105  N   ILE B  79      22.168   2.386 -12.767  1.00  0.00
ATOM   1106  CA  ILE B  79      22.204   2.759 -14.109  1.00  0.00
ATOM   1107  C   ILE B  79      23.605   3.045 -14.692  1.00  0.00
ATOM   1108  O   ILE B  79      24.456   3.799 -14.185  1.00  0.00
ATOM   1109  CB  ILE B  79      21.302   3.994 -14.285  1.00  0.00
ATOM   1110  CG1 ILE B  79      19.971   3.793 -13.556  1.00  0.00
ATOM   1111  CG2 ILE B  79      21.067   4.274 -15.762  1.00  0.00
ATOM   1112  CD1 ILE B  79      19.164   2.624 -14.070  1.00  0.00
ATOM   1124  N   GLN B  80      23.948   2.312 -15.812  1.00  0.00
ATOM   1125  CA  GLN B  80      25.316   2.614 -16.229  1.00  0.00
ATOM   1126  C   GLN B  80      25.404   3.436 -17.558  1.00  0.00
ATOM   1127  O   GLN B  80      24.597   3.199 -18.467  1.00  0.00
ATOM   1128  CB  GLN B  80      26.096   1.305 -16.372  1.00  0.00
ATOM   1129  CG  GLN B  80      26.223    .510 -15.083  1.00  0.00
ATOM   1130  CD  GLN B  80      26.997   -.780 -15.272  1.00  0.00
ATOM   1131  OE1 GLN B  80      26.991  -1.371 -16.356  1.00  0.00
ATOM   1132  NE2 GLN B  80      27.668  -1.226 -14.217  1.00  0.00
ATOM   1141  N   GLY B  81      26.343   4.325 -17.688  1.00  0.00
ATOM   1142  CA  GLY B  81      26.732   5.145 -18.846  1.00  0.00
ATOM   1143  C   GLY B  81      25.773   6.262 -19.115  1.00  0.00
ATOM   1144  O   GLY B  81      25.488   6.641 -20.256  1.00  0.00
ATOM   1148  N   LEU B  82      25.268   6.761 -18.074  1.00  0.00
ATOM   1149  CA  LEU B  82      24.345   7.824 -18.024  1.00  0.00
ATOM   1150  C   LEU B  82      25.106   8.971 -18.690  1.00  0.00
ATOM   1151  O   LEU B  82      26.318   9.069 -18.529  1.00  0.00
ATOM   1152  CB  LEU B  82      23.933   8.152 -16.583  1.00  0.00
ATOM   1153  CG  LEU B  82      22.728   7.373 -16.042  1.00  0.00
ATOM   1154  CD1 LEU B  82      22.622   7.582 -14.538  1.00  0.00
ATOM   1155  CD2 LEU B  82      21.464   7.837 -16.749  1.00  0.00
ATOM   1167  N   ARG B  83      24.475   9.788 -19.384  1.00  0.00
ATOM   1168  CA  ARG B  83      25.014  10.944 -20.077  1.00  0.00
ATOM   1169  C   ARG B  83      24.489  12.118 -19.347  1.00  0.00
ATOM   1170  O   ARG B  83      23.534  11.919 -18.611  1.00  0.00
ATOM   1171  CB  ARG B  83      24.594  11.001 -21.539  1.00  0.00
ATOM   1172  CG  ARG B  83      25.109   9.857 -22.397  1.00  0.00
ATOM   1173  CD  ARG B  83      24.633   9.964 -23.800  1.00  0.00
ATOM   1174  NE  ARG B  83      23.194   9.778 -23.900  1.00  0.00
ATOM   1175  CZ  ARG B  83      22.471   9.990 -25.017  1.00  0.00
ATOM   1176  NH1 ARG B  83      23.065  10.393 -26.118  1.00  0.00
ATOM   1177  NH2 ARG B  83      21.165   9.791 -25.006  1.00  0.00
ATOM   1191  N   ALA B  84      25.114  13.296 -19.548  1.00  0.00
ATOM   1192  CA  ALA B  84      24.804  14.495 -18.838  1.00  0.00
ATOM   1193  C   ALA B  84      23.390  14.961 -18.975  1.00  0.00
ATOM   1194  O   ALA B  84      22.708  15.148 -17.916  1.00  0.00
ATOM   1195  CB  ALA B  84      25.845  15.709 -19.377  1.00  0.00
ATOM   1201  N   MET B  85      22.873  14.720 -20.076  1.00  0.00
ATOM   1202  CA  MET B  85      21.612  15.073 -20.538  1.00  0.00
ATOM   1203  C   MET B  85      20.527  14.194 -19.952  1.00  0.00
ATOM   1204  O   MET B  85      19.348  14.428 -20.169  1.00  0.00
ATOM   1205  CB  MET B  85      21.608  15.012 -22.065  1.00  0.00
ATOM   1206  CG  MET B  85      22.515  16.033 -22.738  1.00  0.00
ATOM   1207  SD  MET B  85      22.089  17.732 -22.307  1.00  0.00
ATOM   1208  CE  MET B  85      20.497  17.896 -23.111  1.00  0.00
ATOM   1218  N   ASP B  86      20.944  13.151 -19.201  1.00  0.00
ATOM   1219  CA  ASP B  86      20.048  12.155 -18.631  1.00  0.00
ATOM   1220  C   ASP B  86      19.560  12.521 -17.280  1.00  0.00
ATOM   1221  O   ASP B  86      18.795  11.765 -16.665  1.00  0.00
ATOM   1222  CB  ASP B  86      20.741  10.793 -18.549  1.00  0.00
ATOM   1223  CG  ASP B  86      21.015  10.184 -19.918  1.00  0.00
ATOM   1224  OD1 ASP B  86      20.383  10.590 -20.864  1.00  0.00
ATOM   1225  OD2 ASP B  86      21.854   9.320 -20.004  1.00  0.00
ATOM   1230  N   THR B  87      19.927  13.687 -16.898  1.00  0.00
ATOM   1231  CA  THR B  87      19.612  14.321 -15.676  1.00  0.00
ATOM   1232  C   THR B  87      18.118  14.469 -15.614  1.00  0.00
ATOM   1233  O   THR B  87      17.426  14.653 -16.608  1.00  0.00
ATOM   1234  CB  THR B  87      20.307  15.689 -15.547  1.00  0.00
ATOM   1235  OG1 THR B  87      20.047  16.239 -14.249  1.00  0.00
ATOM   1236  CG2 THR B  87      19.799  16.648 -16.612  1.00  0.00
ATOM   1244  N   GLY B  88      17.585  14.258 -14.375  1.00  0.00
ATOM   1245  CA  GLY B  88      16.168  14.351 -14.109  1.00  0.00
ATOM   1246  C   GLY B  88      15.275  13.628 -13.116  1.00  0.00
ATOM   1247  O   GLY B  88      15.638  13.089 -12.044  1.00  0.00
ATOM   1251  N   LEU B  89      13.988  13.799 -13.262  1.00  0.00
ATOM   1252  CA  LEU B  89      13.392  13.198 -12.117  1.00  0.00
ATOM   1253  C   LEU B  89      13.105  11.672 -12.277  1.00  0.00
ATOM   1254  O   LEU B  89      12.583  11.121 -13.252  1.00  0.00
ATOM   1255  CB  LEU B  89      12.093  13.951 -11.802  1.00  0.00
ATOM   1256  CG  LEU B  89      12.250  15.233 -10.976  1.00  0.00
ATOM   1257  CD1 LEU B  89      13.075  16.245 -11.760  1.00  0.00
ATOM   1258  CD2 LEU B  89      10.876  15.792 -10.638  1.00  0.00
ATOM   1270  N   TYR B  90      13.497  10.880 -11.330  1.00  0.00
ATOM   1271  CA  TYR B  90      13.144   9.508 -11.531  1.00  0.00
ATOM   1272  C   TYR B  90      12.108   9.090 -10.486  1.00  0.00
ATOM   1273  O   TYR B  90      11.915   9.384  -9.305  1.00  0.00
ATOM   1274  CB  TYR B  90      14.388   8.619 -11.465  1.00  0.00
ATOM   1275  CG  TYR B  90      15.336   8.808 -12.628  1.00  0.00
ATOM   1276  CD1 TYR B  90      16.035   9.998 -12.766  1.00  0.00
ATOM   1277  CD2 TYR B  90      15.507   7.792 -13.556  1.00  0.00
ATOM   1278  CE1 TYR B  90      16.901  10.171 -13.828  1.00  0.00
ATOM   1279  CE2 TYR B  90      16.373   7.965 -14.618  1.00  0.00
ATOM   1280  CZ  TYR B  90      17.068   9.149 -14.756  1.00  0.00
ATOM   1281  OH  TYR B  90      17.931   9.321 -15.814  1.00  0.00
ATOM   1291  N   ILE B  91      11.181   8.361 -10.995  1.00  0.00
ATOM   1292  CA  ILE B  91      10.157   7.869 -10.089  1.00  0.00
ATOM   1293  C   ILE B  91      10.168   6.286 -10.004  1.00  0.00
ATOM   1294  O   ILE B  91      10.643   5.526 -10.924  1.00  0.00
ATOM   1295  CB  ILE B  91       8.774   8.372 -10.541  1.00  0.00
ATOM   1296  CG1 ILE B  91       8.718   9.901 -10.487  1.00  0.00
ATOM   1297  CG2 ILE B  91       7.679   7.765  -9.678  1.00  0.00
ATOM   1298  CD1 ILE B  91       7.495  10.492 -11.149  1.00  0.00
ATOM   1310  N   CYS B  92       9.910   5.735  -8.918  1.00  0.00
ATOM   1311  CA  CYS B  92       9.844   4.314  -8.772  1.00  0.00
ATOM   1312  C   CYS B  92       8.442   3.782  -8.591  1.00  0.00
ATOM   1313  O   CYS B  92       7.652   4.326  -7.769  1.00  0.00
ATOM   1314  CB  CYS B  92      10.695   3.882  -7.577  1.00  0.00
ATOM   1315  SG  CYS B  92      11.086   2.116  -7.549  1.00  0.00
ATOM   1321  N   LYS B  93       8.147   2.615  -9.199  1.00  0.00
ATOM   1322  CA  LYS B  93       6.770   2.124  -9.025  1.00  0.00
ATOM   1323  C   LYS B  93       6.862    .604  -8.729  1.00  0.00
ATOM   1324  O   LYS B  93       7.393   -.292  -9.361  1.00  0.00
ATOM   1325  CB  LYS B  93       5.916   2.399 -10.263  1.00  0.00
ATOM   1326  CG  LYS B  93       4.482   1.897 -10.163  1.00  0.00
ATOM   1327  CD  LYS B  93       3.724   2.124 -11.463  1.00  0.00
ATOM   1328  CE  LYS B  93       2.291   1.621 -11.365  1.00  0.00
ATOM   1329  NZ  LYS B  93       1.561   1.768 -12.653  1.00  0.00
ATOM   1343  N   VAL B  94       5.992    .170  -7.751  1.00  0.00
ATOM   1344  CA  VAL B  94       5.935  -1.179  -7.578  1.00  0.00
ATOM   1345  C   VAL B  94       4.481  -1.815  -7.853  1.00  0.00
ATOM   1346  O   VAL B  94       3.454  -1.008  -7.478  1.00  0.00
ATOM   1347  CB  VAL B  94       6.409  -1.458  -6.139  1.00  0.00
ATOM   1348  CG1 VAL B  94       5.469   -.809  -5.133  1.00  0.00
ATOM   1349  CG2 VAL B  94       6.498  -2.958  -5.904  1.00  0.00
ATOM   1359  N   GLU B  95       4.498  -3.090  -8.431  1.00  0.00
ATOM   1360  CA  GLU B  95       3.252  -3.713  -8.602  1.00  0.00
ATOM   1361  C   GLU B  95       3.234  -5.144  -8.110  1.00  0.00
ATOM   1362  O   GLU B  95       4.185  -5.974  -8.191  1.00  0.00
ATOM   1363  CB  GLU B  95       2.862  -3.659 -10.081  1.00  0.00
ATOM   1364  CG  GLU B  95       2.596  -2.257 -10.610  1.00  0.00
ATOM   1365  CD  GLU B  95       2.164  -2.248 -12.050  1.00  0.00
ATOM   1366  OE1 GLU B  95       2.154  -3.293 -12.655  1.00  0.00
ATOM   1367  OE2 GLU B  95       1.843  -1.193 -12.546  1.00  0.00
ATOM   1374  N   LEU B  96       2.227  -5.542  -7.413  1.00  0.00
ATOM   1375  CA  LEU B  96       2.242  -6.930  -7.014  1.00  0.00
ATOM   1376  C   LEU B  96       1.276  -7.869  -7.984  1.00  0.00
ATOM   1377  O   LEU B  96        .195  -7.730  -8.606  1.00  0.00
ATOM   1378  CB  LEU B  96       1.806  -7.000  -5.545  1.00  0.00
ATOM   1379  CG  LEU B  96       2.731  -6.300  -4.542  1.00  0.00
ATOM   1380  CD1 LEU B  96       2.063  -6.262  -3.174  1.00  0.00
ATOM   1381  CD2 LEU B  96       4.062  -7.035  -4.480  1.00  0.00
ATOM   1393  N   MET B  97       1.674  -9.031  -8.096  1.00  0.00
ATOM   1394  CA  MET B  97        .860  -9.970  -9.025  1.00  0.00
ATOM   1395  C   MET B  97        .708 -11.334  -8.632  1.00  0.00
ATOM   1396  O   MET B  97       1.553 -12.236  -8.891  1.00  0.00
ATOM   1397  CB  MET B  97       1.455 -10.020 -10.431  1.00  0.00
ATOM   1398  CG  MET B  97       1.434  -8.691 -11.172  1.00  0.00
ATOM   1399  SD  MET B  97       2.302  -8.760 -12.751  1.00  0.00
ATOM   1400  CE  MET B  97       4.006  -8.768 -12.201  1.00  0.00
ATOM   1410  N   TYR B  98       -.091 -11.409  -8.092  1.00  0.00
ATOM   1411  CA  TYR B  98       -.640 -12.594  -7.655  1.00  0.00
ATOM   1412  C   TYR B  98      -2.018 -12.458  -7.154  1.00  0.00
ATOM   1413  O   TYR B  98      -2.934 -12.005  -7.911  1.00  0.00
ATOM   1414  CB  TYR B  98        .259 -13.197  -6.573  1.00  0.00
ATOM   1415  CG  TYR B  98        .865 -12.170  -5.642  1.00  0.00
ATOM   1416  CD1 TYR B  98        .049 -11.440  -4.789  1.00  0.00
ATOM   1417  CD2 TYR B  98       2.236 -11.959  -5.640  1.00  0.00
ATOM   1418  CE1 TYR B  98        .603 -10.502  -3.939  1.00  0.00
ATOM   1419  CE2 TYR B  98       2.789 -11.021  -4.790  1.00  0.00
ATOM   1420  CZ  TYR B  98       1.978 -10.295  -3.942  1.00  0.00
ATOM   1421  OH  TYR B  98       2.529  -9.361  -3.095  1.00  0.00
ATOM   1431  N   PRO B  99      -2.336 -13.007  -6.006  1.00  0.00
ATOM   1432  CA  PRO B  99      -3.573 -12.438  -5.923  1.00  0.00
ATOM   1433  C   PRO B  99      -3.087 -11.174  -6.371  1.00  0.00
ATOM   1434  O   PRO B  99      -2.005 -10.645  -6.198  1.00  0.00
ATOM   1435  CB  PRO B  99      -4.011 -12.482  -4.456  1.00  0.00
ATOM   1436  CG  PRO B  99      -3.360 -13.710  -3.917  1.00  0.00
ATOM   1437  CD  PRO B  99      -2.045 -13.788  -4.647  1.00  0.00
ATOM   1445  N   PRO B 100      -4.384 -10.604  -6.770  1.00  0.00
ATOM   1446  CA  PRO B 100      -4.909  -9.483  -7.726  1.00  0.00
ATOM   1447  C   PRO B 100      -4.204  -8.445  -7.243  1.00  0.00
ATOM   1448  O   PRO B 100      -4.152  -7.918  -6.131  1.00  0.00
ATOM   1449  CB  PRO B 100      -6.412  -9.290  -7.496  1.00  0.00
ATOM   1450  CG  PRO B 100      -6.953 -10.677  -7.436  1.00  0.00
ATOM   1451  CD  PRO B 100      -5.835 -11.490  -6.840  1.00  0.00
ATOM   1459  N   PRO B 101      -3.850  -8.041  -8.383  1.00  0.00
ATOM   1460  CA  PRO B 101      -2.873  -7.081  -8.461  1.00  0.00
ATOM   1461  C   PRO B 101      -3.089  -5.967  -7.719  1.00  0.00
ATOM   1462  O   PRO B 101      -4.127  -5.246  -7.721  1.00  0.00
ATOM   1463  CB  PRO B 101      -2.861  -6.717  -9.949  1.00  0.00
ATOM   1464  CG  PRO B 101      -3.040  -8.022 -10.646  1.00  0.00
ATOM   1465  CD  PRO B 101      -3.976  -8.797  -9.757  1.00  0.00
ATOM   1473  N   TYR B 102      -2.046  -5.609  -7.102  1.00  0.00
ATOM   1474  CA  TYR B 102      -2.383  -4.602  -6.321  1.00  0.00
ATOM   1475  C   TYR B 102      -1.519  -3.541  -6.927  1.00  0.00
ATOM   1476  O   TYR B 102       -.286  -3.468  -7.154  1.00  0.00
ATOM   1477  CB  TYR B 102      -2.104  -4.890  -4.844  1.00  0.00
ATOM   1478  CG  TYR B 102      -2.911  -6.040  -4.283  1.00  0.00
ATOM   1479  CD1 TYR B 102      -2.286  -7.239  -3.974  1.00  0.00
ATOM   1480  CD2 TYR B 102      -4.275  -5.896  -4.078  1.00  0.00
ATOM   1481  CE1 TYR B 102      -3.022  -8.290  -3.461  1.00  0.00
ATOM   1482  CE2 TYR B 102      -5.011  -6.946  -3.566  1.00  0.00
ATOM   1483  CZ  TYR B 102      -4.390  -8.139  -3.258  1.00  0.00
ATOM   1484  OH  TYR B 102      -5.123  -9.185  -2.748  1.00  0.00
ATOM   1494  N   TYR B 103      -2.039  -2.478  -6.713  1.00  0.00
ATOM   1495  CA  TYR B 103      -1.435  -1.395  -7.266  1.00  0.00
ATOM   1496  C   TYR B 103      -1.003   -.435  -6.413  1.00  0.00
ATOM   1497  O   TYR B 103      -1.682   -.304  -5.368  1.00  0.00
ATOM   1498  CB  TYR B 103      -2.374   -.730  -8.275  1.00  0.00
ATOM   1499  CG  TYR B 103      -2.745  -1.620  -9.442  1.00  0.00
ATOM   1500  CD1 TYR B 103      -3.870  -2.428  -9.368  1.00  0.00
ATOM   1501  CD2 TYR B 103      -1.960  -1.627 -10.585  1.00  0.00
ATOM   1502  CE1 TYR B 103      -4.208  -3.240 -10.433  1.00  0.00
ATOM   1503  CE2 TYR B 103      -2.298  -2.439 -11.650  1.00  0.00
ATOM   1504  CZ  TYR B 103      -3.417  -3.243 -11.576  1.00  0.00
ATOM   1505  OH  TYR B 103      -3.754  -4.052 -12.637  1.00  0.00
ATOM   1515  N   VAL B 104       -.110    .234  -6.927  1.00  0.00
ATOM   1516  CA  VAL B 104        .134   1.041  -6.066  1.00  0.00
ATOM   1517  C   VAL B 104        .222   2.543  -6.201  1.00  0.00
ATOM   1518  O   VAL B 104        .578   2.867  -7.262  1.00  0.00
ATOM   1519  CB  VAL B 104       1.461    .460  -5.544  1.00  0.00
ATOM   1520  CG1 VAL B 104       1.912   1.202  -4.295  1.00  0.00
ATOM   1521  CG2 VAL B 104       1.299  -1.025  -5.259  1.00  0.00
ATOM   1531  N   GLY B 105        .090   3.322  -5.284  1.00  0.00
ATOM   1532  CA  GLY B 105        .253   4.509  -6.016  1.00  0.00
ATOM   1533  C   GLY B 105       1.851   4.536  -6.033  1.00  0.00
ATOM   1534  O   GLY B 105       2.497   3.521  -6.115  1.00  0.00
ATOM   1538  N   MET B 106       2.340   5.698  -6.206  1.00  0.00
ATOM   1539  CA  MET B 106       3.555   6.384  -6.736  1.00  0.00
ATOM   1540  C   MET B 106       4.047   7.128  -5.553  1.00  0.00
ATOM   1541  O   MET B 106       3.311   7.531  -4.628  1.00  0.00
ATOM   1542  CB  MET B 106       3.266   7.318  -7.909  1.00  0.00
ATOM   1543  CG  MET B 106       2.452   6.688  -9.031  1.00  0.00
ATOM   1544  SD  MET B 106       3.285   5.277  -9.786  1.00  0.00
ATOM   1545  CE  MET B 106       4.654   6.091 -10.604  1.00  0.00
ATOM   1555  N   GLY B 107       5.281   7.247  -5.620  1.00  0.00
ATOM   1556  CA  GLY B 107       6.118   7.839  -4.715  1.00  0.00
ATOM   1557  C   GLY B 107       6.253   9.164  -5.337  1.00  0.00
ATOM   1558  O   GLY B 107       5.677   9.501  -6.345  1.00  0.00
ATOM   1562  N   ASN B 108       7.088   9.831  -4.723  1.00  0.00
ATOM   1563  CA  ASN B 108       7.707  11.071  -4.930  1.00  0.00
ATOM   1564  C   ASN B 108       8.856  10.693  -5.733  1.00  0.00
ATOM   1565  O   ASN B 108       9.364   9.570  -5.639  1.00  0.00
ATOM   1566  CB  ASN B 108       8.093  11.776  -3.642  1.00  0.00
ATOM   1567  CG  ASN B 108       6.898  12.205  -2.838  1.00  0.00
ATOM   1568  OD1 ASN B 108       5.940  12.771  -3.378  1.00  0.00
ATOM   1569  ND2 ASN B 108       6.934  11.947  -1.555  1.00  0.00
ATOM   1576  N   GLY B 109       9.316  11.621  -6.487  1.00  0.00
ATOM   1577  CA  GLY B 109      10.480  11.298  -7.245  1.00  0.00
ATOM   1578  C   GLY B 109      11.771  11.469  -6.521  1.00  0.00
ATOM   1579  O   GLY B 109      11.820  12.005  -5.418  1.00  0.00
ATOM   1583  N   THR B 110      12.811  11.160  -7.241  1.00  0.00
ATOM   1584  CA  THR B 110      14.159  11.510  -6.908  1.00  0.00
ATOM   1585  C   THR B 110      14.868  12.300  -8.074  1.00  0.00
ATOM   1586  O   THR B 110      14.620  12.381  -9.256  1.00  0.00
ATOM   1587  CB  THR B 110      14.952  10.238  -6.553  1.00  0.00
ATOM   1588  OG1 THR B 110      14.418   9.658  -5.356  1.00  0.00
ATOM   1589  CG2 THR B 110      16.421  10.568  -6.340  1.00  0.00
ATOM   1597  N   GLN B 111      15.797  13.156  -7.721  1.00  0.00
ATOM   1598  CA  GLN B 111      16.373  13.848  -8.811  1.00  0.00
ATOM   1599  C   GLN B 111      17.681  13.349  -9.140  1.00  0.00
ATOM   1600  O   GLN B 111      18.290  13.382  -8.149  1.00  0.00
ATOM   1601  CB  GLN B 111      16.468  15.347  -8.516  1.00  0.00
ATOM   1602  CG  GLN B 111      15.125  16.030  -8.323  1.00  0.00
ATOM   1603  CD  GLN B 111      15.266  17.513  -8.034  1.00  0.00
ATOM   1604  OE1 GLN B 111      16.282  17.960  -7.494  1.00  0.00
ATOM   1605  NE2 GLN B 111      14.245  18.284  -8.391  1.00  0.00
ATOM   1614  N   ILE B 112      18.021  12.997 -10.382  1.00  0.00
ATOM   1615  CA  ILE B 112      19.365  12.499 -10.590  1.00  0.00
ATOM   1616  C   ILE B 112      20.145  13.520 -11.446  1.00  0.00
ATOM   1617  O   ILE B 112      19.794  14.182 -12.434  1.00  0.00
ATOM   1618  CB  ILE B 112      19.347  11.121 -11.276  1.00  0.00
ATOM   1619  CG1 ILE B 112      18.705  10.077 -10.359  1.00  0.00
ATOM   1620  CG2 ILE B 112      20.757  10.700 -11.661  1.00  0.00
ATOM   1621  CD1 ILE B 112      18.655   8.688 -10.956  1.00  0.00
ATOM   1633  N   TYR B 113      21.339  13.832 -10.916  1.00  0.00
ATOM   1634  CA  TYR B 113      22.068  14.863 -11.603  1.00  0.00
ATOM   1635  C   TYR B 113      23.210  14.343 -12.138  1.00  0.00
ATOM   1636  O   TYR B 113      23.833  13.967 -11.186  1.00  0.00
ATOM   1637  CB  TYR B 113      22.448  16.033 -10.694  1.00  0.00
ATOM   1638  CG  TYR B 113      21.268  16.874 -10.256  1.00  0.00
ATOM   1639  CD1 TYR B 113      20.491  16.470  -9.180  1.00  0.00
ATOM   1640  CD2 TYR B 113      20.965  18.047 -10.930  1.00  0.00
ATOM   1641  CE1 TYR B 113      19.414  17.238  -8.780  1.00  0.00
ATOM   1642  CE2 TYR B 113      19.888  18.814 -10.530  1.00  0.00
ATOM   1643  CZ  TYR B 113      19.114  18.413  -9.460  1.00  0.00
ATOM   1644  OH  TYR B 113      18.042  19.177  -9.062  1.00  0.00
ATOM   1654  N   VAL B 114      23.487  14.431 -13.378  1.00  0.00
ATOM   1655  CA  VAL B 114      24.681  13.853 -13.921  1.00  0.00
ATOM   1656  C   VAL B 114      25.639  14.953 -14.237  1.00  0.00
ATOM   1657  O   VAL B 114      25.260  15.920 -14.835  1.00  0.00
ATOM   1658  CB  VAL B 114      24.375  13.041 -15.193  1.00  0.00
ATOM   1659  CG1 VAL B 114      25.637  12.368 -15.712  1.00  0.00
ATOM   1660  CG2 VAL B 114      23.294  12.010 -14.903  1.00  0.00
ATOM   1670  N   ILE B 115      26.886  14.754 -13.683  1.00  0.00
ATOM   1671  CA  ILE B 115      27.887  15.852 -13.870  1.00  0.00
ATOM   1672  C   ILE B 115      29.104  15.506 -14.634  1.00  0.00
ATOM   1673  O   ILE B 115      29.778  14.528 -14.341  1.00  0.00
ATOM   1674  CB  ILE B 115      28.359  16.401 -12.511  1.00  0.00
ATOM   1675  CG1 ILE B 115      27.176  16.979 -11.729  1.00  0.00
ATOM   1676  CG2 ILE B 115      29.437  17.455 -12.708  1.00  0.00
ATOM   1677  CD1 ILE B 115      27.503  17.327 -10.295  1.00  0.00
ATOM   1689  N   ASP B 116      29.358  16.328 -15.614  1.00  0.00
ATOM   1690  CA  ASP B 116      30.552  16.063 -16.271  1.00  0.00
ATOM   1691  C   ASP B 116      31.678  16.570 -15.395  1.00  0.00
ATOM   1692  O   ASP B 116      31.575  17.669 -14.864  1.00  0.00
ATOM   1693  CB  ASP B 116      30.568  16.730 -17.649  1.00  0.00
ATOM   1694  CG  ASP B 116      29.702  16.004 -18.669  1.00  0.00
ATOM   1695  OD1 ASP B 116      29.313  14.891 -18.404  1.00  0.00
ATOM   1696  OD2 ASP B 116      29.437  16.569 -19.703  1.00  0.00
ATOM   1701  N   PRO B 117      32.749  15.870 -15.233  1.00  0.00
ATOM   1702  CA  PRO B 117      33.900  16.318 -14.422  1.00  0.00
ATOM   1703  C   PRO B 117      34.480  17.386 -15.128  1.00  0.00
ATOM   1704  O   PRO B 117      34.480  17.368 -16.358  1.00  0.00
ATOM   1705  CB  PRO B 117      34.855  15.123 -14.344  1.00  0.00
ATOM   1706  CG  PRO B 117      34.538  14.322 -15.561  1.00  0.00
ATOM   1707  CD  PRO B 117      33.053  14.486 -15.741  1.00  0.00
ATOM   1715  N   GLU B 118      35.004  18.217 -14.440  1.00  0.00
ATOM   1716  CA  GLU B 118      35.513  19.235 -15.176  1.00  0.00
ATOM   1717  C   GLU B 118      36.672  18.596 -15.786  1.00  0.00
ATOM   1718  O   GLU B 118      37.274  17.658 -15.247  1.00  0.00
ATOM   1719  CB  GLU B 118      35.885  20.450 -14.323  1.00  0.00
ATOM   1720  CG  GLU B 118      34.699  21.153 -13.679  1.00  0.00
ATOM   1721  CD  GLU B 118      35.100  22.362 -12.879  1.00  0.00
ATOM   1722  OE1 GLU B 118      36.275  22.617 -12.771  1.00  0.00
ATOM   1723  OE2 GLU B 118      34.229  23.031 -12.375  1.00  0.00
ATOM   1730  N   PRO B 119      36.981  19.115 -16.974  1.00  0.00
ATOM   1731  CA  PRO B 119      38.030  18.606 -17.762  1.00  0.00
ATOM   1732  C   PRO B 119      39.230  19.129 -17.057  1.00  0.00
ATOM   1733  O   PRO B 119      40.198  19.338 -17.729  1.00  0.00
ATOM   1734  OXT PRO B 119      39.195  19.319 -15.873  1.00  0.00
ATOM   1735  CB  PRO B 119      37.822  19.218 -19.151  1.00  0.00
ATOM   1736  CG  PRO B 119      37.102  20.495 -18.883  1.00  0.00
ATOM   1737  CD  PRO B 119      36.228  20.191 -17.695  1.00  0.00
ATOM      1  N   GLN A   1     -16.723 -11.423 -16.496  1.00  0.00
ATOM      2  CA  GLN A   1     -17.050 -10.857 -15.203  1.00  0.00
ATOM      3  C   GLN A   1     -16.654 -11.869 -14.191  1.00  0.00
ATOM      4  O   GLN A   1     -17.014 -13.015 -14.356  1.00  0.00
ATOM      5  CB  GLN A   1     -18.538 -10.518 -15.079  1.00  0.00
ATOM      6  CG  GLN A   1     -18.922  -9.874 -13.758  1.00  0.00
ATOM      7  CD  GLN A   1     -20.390  -9.496 -13.703  1.00  0.00
ATOM      8  OE1 GLN A   1     -21.184  -9.908 -14.553  1.00  0.00
ATOM      9  NE2 GLN A   1     -20.759  -8.706 -12.700  1.00  0.00
ATOM     20  N   VAL A   2     -16.034 -11.424 -13.166  1.00  0.00
ATOM     21  CA  VAL A   2     -15.603 -12.181 -12.057  1.00  0.00
ATOM     22  C   VAL A   2     -16.140 -11.692 -10.723  1.00  0.00
ATOM     23  O   VAL A   2     -15.916 -10.571 -10.331  1.00  0.00
ATOM     24  CB  VAL A   2     -14.064 -12.174 -12.022  1.00  0.00
ATOM     25  CG1 VAL A   2     -13.556 -12.927 -10.802  1.00  0.00
ATOM     26  CG2 VAL A   2     -13.514 -12.784 -13.302  1.00  0.00
ATOM     36  N   GLN A   3     -16.524 -12.669  -9.902  1.00  0.00
ATOM     37  CA  GLN A   3     -17.235 -12.260  -8.661  1.00  0.00
ATOM     38  C   GLN A   3     -16.611 -13.318  -7.855  1.00  0.00
ATOM     39  O   GLN A   3     -16.299 -14.502  -8.281  1.00  0.00
ATOM     40  CB  GLN A   3     -18.764 -12.341  -8.700  1.00  0.00
ATOM     41  CG  GLN A   3     -19.444 -11.886  -7.420  1.00  0.00
ATOM     42  CD  GLN A   3     -20.949 -12.066  -7.470  1.00  0.00
ATOM     43  OE1 GLN A   3     -21.458 -13.186  -7.375  1.00  0.00
ATOM     44  NE2 GLN A   3     -21.671 -10.961  -7.618  1.00  0.00
ATOM     53  N   LEU A   4     -16.180 -12.690  -6.774  1.00  0.00
ATOM     54  CA  LEU A   4     -15.497 -13.131  -5.585  1.00  0.00
ATOM     55  C   LEU A   4     -16.493 -13.097  -4.502  1.00  0.00
ATOM     56  O   LEU A   4     -17.332 -12.209  -4.537  1.00  0.00
ATOM     57  CB  LEU A   4     -14.301 -12.234  -5.242  1.00  0.00
ATOM     58  CG  LEU A   4     -12.989 -12.569  -5.966  1.00  0.00
ATOM     59  CD1 LEU A   4     -13.114 -12.200  -7.437  1.00  0.00
ATOM     60  CD2 LEU A   4     -11.841 -11.819  -5.309  1.00  0.00
ATOM     72  N   GLN A   5     -16.466 -14.096  -3.680  1.00  0.00
ATOM     73  CA  GLN A   5     -17.504 -14.235  -2.766  1.00  0.00
ATOM     74  C   GLN A   5     -16.665 -14.618  -1.659  1.00  0.00
ATOM     75  O   GLN A   5     -15.455 -14.946  -1.856  1.00  0.00
ATOM     76  CB  GLN A   5     -18.553 -15.286  -3.136  1.00  0.00
ATOM     77  CG  GLN A   5     -19.333 -14.970  -4.400  1.00  0.00
ATOM     78  CD  GLN A   5     -20.352 -16.042  -4.736  1.00  0.00
ATOM     79  OE1 GLN A   5     -20.442 -17.067  -4.055  1.00  0.00
ATOM     80  NE2 GLN A   5     -21.128 -15.812  -5.788  1.00  0.00
ATOM     89  N   GLU A   6     -17.282 -14.385  -0.487  1.00  0.00
ATOM     90  CA  GLU A   6     -16.811 -14.574   0.811  1.00  0.00
ATOM     91  C   GLU A   6     -17.626 -15.342   1.511  1.00  0.00
ATOM     92  O   GLU A   6     -18.834 -15.479   1.271  1.00  0.00
ATOM     93  CB  GLU A   6     -16.650 -13.258   1.574  1.00  0.00
ATOM     94  CG  GLU A   6     -15.509 -12.380   1.079  1.00  0.00
ATOM     95  CD  GLU A   6     -14.154 -12.937   1.417  1.00  0.00
ATOM     96  OE1 GLU A   6     -14.068 -13.736   2.318  1.00  0.00
ATOM     97  OE2 GLU A   6     -13.203 -12.562   0.774  1.00  0.00
ATOM    104  N   SER A   7     -16.906 -15.812   2.420  1.00  0.00
ATOM    105  CA  SER A   7     -17.553 -16.646   3.361  1.00  0.00
ATOM    106  C   SER A   7     -17.813 -16.307   4.586  1.00  0.00
ATOM    107  O   SER A   7     -16.865 -15.786   5.167  1.00  0.00
ATOM    108  CB  SER A   7     -16.779 -17.937   3.534  1.00  0.00
ATOM    109  OG  SER A   7     -15.494 -17.688   4.035  1.00  0.00
ATOM    115  N   GLY A   8     -18.701 -16.966   5.206  1.00  0.00
ATOM    116  CA  GLY A   8     -18.228 -16.376   6.350  1.00  0.00
ATOM    117  C   GLY A   8     -18.612 -15.184   7.000  1.00  0.00
ATOM    118  O   GLY A   8     -19.682 -14.572   6.891  1.00  0.00
ATOM    122  N   GLY A   9     -17.673 -15.217   7.868  1.00  0.00
ATOM    123  CA  GLY A   9     -16.892 -14.829   8.924  1.00  0.00
ATOM    124  C   GLY A   9     -17.350 -15.140  10.186  1.00  0.00
ATOM    125  O   GLY A   9     -18.369 -15.779  10.425  1.00  0.00
ATOM    129  N   GLY A  10     -16.581 -14.608  11.009  1.00  0.00
ATOM    130  CA  GLY A  10     -16.852 -14.873  12.258  1.00  0.00
ATOM    131  C   GLY A  10     -15.868 -14.155  13.052  1.00  0.00
ATOM    132  O   GLY A  10     -15.141 -13.182  12.632  1.00  0.00
ATOM    136  N   LEU A  11     -16.088 -14.672  14.168  1.00  0.00
ATOM    137  CA  LEU A  11     -15.307 -14.567  15.275  1.00  0.00
ATOM    138  C   LEU A  11     -14.586 -15.883  15.504  1.00  0.00
ATOM    139  O   LEU A  11     -15.089 -16.942  15.096  1.00  0.00
ATOM    140  CB  LEU A  11     -16.177 -14.184  16.479  1.00  0.00
ATOM    141  CG  LEU A  11     -16.524 -12.695  16.602  1.00  0.00
ATOM    142  CD1 LEU A  11     -17.441 -12.290  15.457  1.00  0.00
ATOM    143  CD2 LEU A  11     -17.184 -12.436  17.949  1.00  0.00
ATOM    155  N   VAL A  12     -13.373 -15.845  16.025  1.00  0.00
ATOM    156  CA  VAL A  12     -12.741 -17.161  16.297  1.00  0.00
ATOM    157  C   VAL A  12     -11.978 -16.926  17.541  1.00  0.00
ATOM    158  O   VAL A  12     -11.799 -15.678  17.837  1.00  0.00
ATOM    159  CB  VAL A  12     -11.800 -17.630  15.172  1.00  0.00
ATOM    160  CG1 VAL A  12     -11.256 -19.018  15.477  1.00  0.00
ATOM    161  CG2 VAL A  12     -12.537 -17.619  13.843  1.00  0.00
ATOM    171  N   GLN A  13     -11.962 -18.018  18.378  1.00  0.00
ATOM    172  CA  GLN A  13     -11.262 -17.967  19.607  1.00  0.00
ATOM    173  C   GLN A  13      -9.881 -18.318  19.233  1.00  0.00
ATOM    174  O   GLN A  13      -9.719 -19.317  18.429  1.00  0.00
ATOM    175  CB  GLN A  13     -11.831 -18.932  20.650  1.00  0.00
ATOM    176  CG  GLN A  13     -13.242 -18.600  21.101  1.00  0.00
ATOM    177  CD  GLN A  13     -13.758 -19.567  22.150  1.00  0.00
ATOM    178  OE1 GLN A  13     -13.827 -20.778  21.917  1.00  0.00
ATOM    179  NE2 GLN A  13     -14.124 -19.039  23.312  1.00  0.00
ATOM    188  N   ALA A  14      -8.943 -17.714  20.063  1.00  0.00
ATOM    189  CA  ALA A  14      -7.485 -17.922  19.923  1.00  0.00
ATOM    190  C   ALA A  14      -6.999 -19.379  19.989  1.00  0.00
ATOM    191  O   ALA A  14      -7.409 -20.166  20.874  1.00  0.00
ATOM    192  CB  ALA A  14      -6.753 -17.199  21.028  1.00  0.00
ATOM    198  N   GLY A  15      -6.118 -19.743  19.002  1.00  0.00
ATOM    199  CA  GLY A  15      -5.570 -21.067  18.934  1.00  0.00
ATOM    200  C   GLY A  15      -6.404 -21.910  18.070  1.00  0.00
ATOM    201  O   GLY A  15      -5.904 -22.955  17.642  1.00  0.00
ATOM    205  N   GLY A  16      -7.565 -21.374  17.618  1.00  0.00
ATOM    206  CA  GLY A  16      -8.597 -22.093  16.871  1.00  0.00
ATOM    207  C   GLY A  16      -8.451 -22.167  15.312  1.00  0.00
ATOM    208  O   GLY A  16      -7.529 -21.668  14.621  1.00  0.00
ATOM    212  N   SER A  17      -9.473 -22.718  14.544  1.00  0.00
ATOM    213  CA  SER A  17      -9.242 -22.616  13.076  1.00  0.00
ATOM    214  C   SER A  17     -10.308 -21.905  12.297  1.00  0.00
ATOM    215  O   SER A  17     -11.495 -21.821  12.643  1.00  0.00
ATOM    216  CB  SER A  17      -9.084 -24.003  12.485  1.00  0.00
ATOM    217  OG  SER A  17      -7.955 -24.646  13.009  1.00  0.00
ATOM    223  N   LEU A  18      -9.762 -21.338  11.173  1.00  0.00
ATOM    224  CA  LEU A  18     -10.746 -20.715  10.406  1.00  0.00
ATOM    225  C   LEU A  18     -10.692 -21.113   8.879  1.00  0.00
ATOM    226  O   LEU A  18      -9.719 -21.492   8.235  1.00  0.00
ATOM    227  CB  LEU A  18     -10.592 -19.200  10.588  1.00  0.00
ATOM    228  CG  LEU A  18     -11.557 -18.330   9.773  1.00  0.00
ATOM    229  CD1 LEU A  18     -12.989 -18.625  10.198  1.00  0.00
ATOM    230  CD2 LEU A  18     -11.216 -16.862   9.980  1.00  0.00
ATOM    242  N   ARG A  19     -11.759 -21.231   8.226  1.00  0.00
ATOM    243  CA  ARG A  19     -11.581 -21.516   6.743  1.00  0.00
ATOM    244  C   ARG A  19     -12.266 -20.455   5.908  1.00  0.00
ATOM    245  O   ARG A  19     -13.466 -20.223   6.009  1.00  0.00
ATOM    246  CB  ARG A  19     -12.148 -22.873   6.356  1.00  0.00
ATOM    247  CG  ARG A  19     -12.039 -23.215   4.878  1.00  0.00
ATOM    248  CD  ARG A  19     -12.429 -24.622   4.610  1.00  0.00
ATOM    249  NE  ARG A  19     -11.445 -25.564   5.119  1.00  0.00
ATOM    250  CZ  ARG A  19     -11.615 -26.900   5.166  1.00  0.00
ATOM    251  NH1 ARG A  19     -12.734 -27.434   4.729  1.00  0.00
ATOM    252  NH2 ARG A  19     -10.658 -27.672   5.648  1.00  0.00
ATOM    266  N   LEU A  20     -11.458 -19.856   5.002  1.00  0.00
ATOM    267  CA  LEU A  20     -12.004 -18.803   4.173  1.00  0.00
ATOM    268  C   LEU A  20     -12.181 -19.345   2.723  1.00  0.00
ATOM    269  O   LEU A  20     -11.415 -19.976   2.049  1.00  0.00
ATOM    270  CB  LEU A  20     -11.079 -17.579   4.189  1.00  0.00
ATOM    271  CG  LEU A  20     -10.723 -17.035   5.579  1.00  0.00
ATOM    272  CD1 LEU A  20      -9.803 -15.830   5.431  1.00  0.00
ATOM    273  CD2 LEU A  20     -11.997 -16.663   6.321  1.00  0.00
ATOM    285  N   SER A  21     -13.320 -19.149   2.176  1.00  0.00
ATOM    286  CA  SER A  21     -13.452 -19.698   0.858  1.00  0.00
ATOM    287  C   SER A  21     -13.673 -18.755  -0.209  1.00  0.00
ATOM    288  O   SER A  21     -14.586 -18.008  -0.178  1.00  0.00
ATOM    289  CB  SER A  21     -14.596 -20.692   0.832  1.00  0.00
ATOM    290  OG  SER A  21     -15.819 -20.059   1.090  1.00  0.00
ATOM    296  N   CYS A  22     -13.180 -19.020  -1.334  1.00  0.00
ATOM    297  CA  CYS A  22     -13.469 -18.034  -2.253  1.00  0.00
ATOM    298  C   CYS A  22     -13.842 -18.638  -3.587  1.00  0.00
ATOM    299  O   CYS A  22     -13.216 -19.443  -4.229  1.00  0.00
ATOM    300  CB  CYS A  22     -12.265 -17.105  -2.405  1.00  0.00
ATOM    301  SG  CYS A  22     -12.540 -15.719  -3.535  1.00  0.00
ATOM    307  N   ALA A  23     -14.680 -18.007  -4.293  1.00  0.00
ATOM    308  CA  ALA A  23     -15.008 -18.605  -5.481  1.00  0.00
ATOM    309  C   ALA A  23     -15.017 -17.559  -6.384  1.00  0.00
ATOM    310  O   ALA A  23     -15.486 -16.488  -6.003  1.00  0.00
ATOM    311  CB  ALA A  23     -16.264 -19.329  -5.431  1.00  0.00
ATOM    317  N   ALA A  24     -14.613 -17.860  -7.580  1.00  0.00
ATOM    318  CA  ALA A  24     -14.618 -16.948  -8.656  1.00  0.00
ATOM    319  C   ALA A  24     -15.743 -17.490  -9.384  1.00  0.00
ATOM    320  O   ALA A  24     -15.956 -18.717  -9.386  1.00  0.00
ATOM    321  CB  ALA A  24     -13.274 -16.874  -9.348  1.00  0.00
ATOM    327  N   SER A  25     -16.247 -16.604 -10.159  1.00  0.00
ATOM    328  CA  SER A  25     -17.445 -16.957 -11.030  1.00  0.00
ATOM    329  C   SER A  25     -16.745 -16.283 -12.097  1.00  0.00
ATOM    330  O   SER A  25     -16.010 -15.324 -11.988  1.00  0.00
ATOM    331  CB  SER A  25     -18.786 -16.346 -10.671  1.00  0.00
ATOM    332  OG  SER A  25     -18.775 -14.958 -10.872  1.00  0.00
ATOM    338  N   GLY A  26     -17.370 -16.648 -13.134  1.00  0.00
ATOM    339  CA  GLY A  26     -17.575 -16.271 -14.500  1.00  0.00
ATOM    340  C   GLY A  26     -16.363 -17.227 -14.941  1.00  0.00
ATOM    341  O   GLY A  26     -15.930 -17.979 -14.066  1.00  0.00
ATOM    345  N   ASN A  27     -15.766 -17.157 -16.221  1.00  0.00
ATOM    346  CA  ASN A  27     -14.861 -18.237 -16.906  1.00  0.00
ATOM    347  C   ASN A  27     -13.360 -18.154 -16.651  1.00  0.00
ATOM    348  O   ASN A  27     -12.634 -17.435 -17.303  1.00  0.00
ATOM    349  CB  ASN A  27     -15.062 -18.226 -18.410  1.00  0.00
ATOM    350  CG  ASN A  27     -16.435 -18.685 -18.814  1.00  0.00
ATOM    351  OD1 ASN A  27     -16.915 -19.728 -18.354  1.00  0.00
ATOM    352  ND2 ASN A  27     -17.077 -17.927 -19.666  1.00  0.00
ATOM    359  N   ILE A  28     -12.803 -18.961 -15.638  1.00  0.00
ATOM    360  CA  ILE A  28     -11.516 -18.340 -15.575  1.00  0.00
ATOM    361  C   ILE A  28     -11.149 -20.053 -15.973  1.00  0.00
ATOM    362  O   ILE A  28     -11.404 -21.000 -15.190  1.00  0.00
ATOM    363  CB  ILE A  28     -11.061 -17.758 -14.223  1.00  0.00
ATOM    364  CG1 ILE A  28     -12.064 -16.713 -13.728  1.00  0.00
ATOM    365  CG2 ILE A  28      -9.671 -17.154 -14.346  1.00  0.00
ATOM    366  CD1 ILE A  28     -11.777 -16.207 -12.331  1.00  0.00
ATOM    378  N   SER A  29     -10.409 -20.208 -16.853  1.00  0.00
ATOM    379  CA  SER A  29      -9.563 -20.920 -17.624  1.00  0.00
ATOM    380  C   SER A  29      -8.029 -20.622 -17.458  1.00  0.00
ATOM    381  O   SER A  29      -7.042 -21.388 -17.653  1.00  0.00
ATOM    382  CB  SER A  29     -10.011 -20.685 -19.053  1.00  0.00
ATOM    383  OG  SER A  29     -11.291 -21.215 -19.270  1.00  0.00
ATOM    389  N   GLN A  30      -7.910 -19.254 -17.504  1.00  0.00
ATOM    390  CA  GLN A  30      -6.611 -18.596 -17.827  1.00  0.00
ATOM    391  C   GLN A  30      -6.240 -18.662 -16.430  1.00  0.00
ATOM    392  O   GLN A  30      -7.027 -18.669 -15.445  1.00  0.00
ATOM    393  CB  GLN A  30      -6.668 -17.175 -18.395  1.00  0.00
ATOM    394  CG  GLN A  30      -7.390 -17.065 -19.726  1.00  0.00
ATOM    395  CD  GLN A  30      -6.689 -17.834 -20.830  1.00  0.00
ATOM    396  OE1 GLN A  30      -5.506 -17.614 -21.105  1.00  0.00
ATOM    397  NE2 GLN A  30      -7.416 -18.743 -21.471  1.00  0.00
ATOM    406  N   ARG A  31      -4.980 -18.660 -16.482  1.00  0.00
ATOM    407  CA  ARG A  31      -4.193 -18.747 -15.600  1.00  0.00
ATOM    408  C   ARG A  31      -4.726 -17.374 -15.053  1.00  0.00
ATOM    409  O   ARG A  31      -4.526 -16.217 -15.716  1.00  0.00
ATOM    410  CB  ARG A  31      -2.750 -18.809 -16.077  1.00  0.00
ATOM    411  CG  ARG A  31      -2.376 -20.085 -16.816  1.00  0.00
ATOM    412  CD  ARG A  31      -0.952 -20.076 -17.238  1.00  0.00
ATOM    413  NE  ARG A  31      -0.596 -21.282 -17.970  1.00  0.00
ATOM    414  CZ  ARG A  31       0.623 -21.532 -18.485  1.00  0.00
ATOM    415  NH1 ARG A  31       1.592 -20.655 -18.339  1.00  0.00
ATOM    416  NH2 ARG A  31       0.847 -22.661 -19.135  1.00  0.00
ATOM    430  N   ASN A  32      -4.864 -17.536 -13.868  1.00  0.00
ATOM    431  CA  ASN A  32      -5.289 -16.771 -13.128  1.00  0.00
ATOM    432  C   ASN A  32      -4.593 -17.162 -12.040  1.00  0.00
ATOM    433  O   ASN A  32      -4.264 -18.263 -11.869  1.00  0.00
ATOM    434  CB  ASN A  32      -6.800 -16.856 -13.015  1.00  0.00
ATOM    435  CG  ASN A  32      -7.257 -18.101 -12.306  1.00  0.00
ATOM    436  OD1 ASN A  32      -7.547 -18.076 -11.105  1.00  0.00
ATOM    437  ND2 ASN A  32      -7.328 -19.191 -13.028  1.00  0.00
ATOM    444  N   TRP A  33      -4.430 -16.302 -11.303  1.00  0.00
ATOM    445  CA  TRP A  33      -3.802 -16.392  -9.976  1.00  0.00
ATOM    446  C   TRP A  33      -4.785 -15.945  -8.837  1.00  0.00
ATOM    447  O   TRP A  33      -5.672 -15.099  -8.849  1.00  0.00
ATOM    448  CB  TRP A  33      -2.537 -15.534  -9.942  1.00  0.00
ATOM    449  CG  TRP A  33      -1.492 -15.968 -10.925  1.00  0.00
ATOM    450  CD1 TRP A  33      -1.485 -17.121 -11.651  1.00  0.00
ATOM    451  CD2 TRP A  33      -0.290 -15.251 -11.298  1.00  0.00
ATOM    452  NE1 TRP A  33      -0.366 -17.174 -12.445  1.00  0.00
ATOM    453  CE2 TRP A  33       0.376 -16.037 -12.243  1.00  0.00
ATOM    454  CE3 TRP A  33       0.265 -14.025 -10.912  1.00  0.00
ATOM    455  CZ2 TRP A  33       1.575 -15.640 -12.812  1.00  0.00
ATOM    456  CZ3 TRP A  33       1.468 -13.627 -11.484  1.00  0.00
ATOM    457  CH2 TRP A  33       2.105 -14.414 -12.410  1.00  0.00
ATOM    468  N   MET A  34      -4.628 -16.575  -7.711  1.00  0.00
ATOM    469  CA  MET A  34      -5.539 -15.976  -6.681  1.00  0.00
ATOM    470  C   MET A  34      -4.832 -15.530  -5.273  1.00  0.00
ATOM    471  O   MET A  34      -3.907 -16.035  -4.646  1.00  0.00
ATOM    472  CB  MET A  34      -6.662 -16.977  -6.417  1.00  0.00
ATOM    473  CG  MET A  34      -7.782 -16.448  -5.531  1.00  0.00
ATOM    474  SD  MET A  34      -7.389 -16.559  -3.775  1.00  0.00
ATOM    475  CE  MET A  34      -8.700 -15.563  -3.072  1.00  0.00
ATOM    485  N   GLY A  35      -5.325 -14.470  -4.675  1.00  0.00
ATOM    486  CA  GLY A  35      -4.863 -14.013  -3.327  1.00  0.00
ATOM    487  C   GLY A  35      -5.649 -13.621  -2.137  1.00  0.00
ATOM    488  O   GLY A  35      -6.766 -13.075  -2.066  1.00  0.00
ATOM    492  N   TRP A  36      -5.044 -13.904  -1.058  1.00  0.00
ATOM    493  CA  TRP A  36      -5.739 -13.344  -0.011  1.00  0.00
ATOM    494  C   TRP A  36      -4.908 -12.249   0.515  1.00  0.00
ATOM    495  O   TRP A  36      -3.690 -12.488   0.716  1.00  0.00
ATOM    496  CB  TRP A  36      -6.035 -14.382   1.074  1.00  0.00
ATOM    497  CG  TRP A  36      -6.709 -15.615   0.554  1.00  0.00
ATOM    498  CD1 TRP A  36      -6.148 -16.581  -0.229  1.00  0.00
ATOM    499  CD2 TRP A  36      -8.079 -16.025   0.778  1.00  0.00
ATOM    500  NE1 TRP A  36      -7.072 -17.558  -0.507  1.00  0.00
ATOM    501  CE2 TRP A  36      -8.258 -17.235   0.102  1.00  0.00
ATOM    502  CE3 TRP A  36      -9.151 -15.471   1.487  1.00  0.00
ATOM    503  CZ2 TRP A  36      -9.470 -17.907   0.110  1.00  0.00
ATOM    504  CZ3 TRP A  36     -10.366 -16.146   1.497  1.00  0.00
ATOM    505  CH2 TRP A  36     -10.520 -17.332   0.827  1.00  0.00
ATOM    516  N   TYR A  37      -5.639 -11.111   0.943  1.00  0.00
ATOM    517  CA  TYR A  37      -4.838 -10.004   1.536  1.00  0.00
ATOM    518  C   TYR A  37      -5.530  -9.438   2.739  1.00  0.00
ATOM    519  O   TYR A  37      -6.722  -9.213   2.859  1.00  0.00
ATOM    520  CB  TYR A  37      -4.582  -8.890   0.518  1.00  0.00
ATOM    521  CG  TYR A  37      -5.844  -8.259  -0.024  1.00  0.00
ATOM    522  CD1 TYR A  37      -6.320  -7.076   0.525  1.00  0.00
ATOM    523  CD2 TYR A  37      -6.526  -8.859  -1.071  1.00  0.00
ATOM    524  CE1 TYR A  37      -7.473  -6.499   0.029  1.00  0.00
ATOM    525  CE2 TYR A  37      -7.679  -8.283  -1.567  1.00  0.00
ATOM    526  CZ  TYR A  37      -8.153  -7.107  -1.020  1.00  0.00
ATOM    527  OH  TYR A  37      -9.300  -6.532  -1.515  1.00  0.00
ATOM    537  N   ARG A  38      -4.842  -9.036   3.692  1.00  0.00
ATOM    538  CA  ARG A  38      -5.547  -8.526   4.840  1.00  0.00
ATOM    539  C   ARG A  38      -5.545  -6.968   5.107  1.00  0.00
ATOM    540  O   ARG A  38      -4.891  -6.101   4.469  1.00  0.00
ATOM    541  CB  ARG A  38      -4.982  -9.232   6.064  1.00  0.00
ATOM    542  CG  ARG A  38      -3.535  -8.893   6.385  1.00  0.00
ATOM    543  CD  ARG A  38      -3.042  -9.653   7.563  1.00  0.00
ATOM    544  NE  ARG A  38      -1.664  -9.317   7.886  1.00  0.00
ATOM    545  CZ  ARG A  38      -0.952  -9.884   8.880  1.00  0.00
ATOM    546  NH1 ARG A  38      -1.500 -10.810   9.636  1.00  0.00
ATOM    547  NH2 ARG A  38       0.297  -9.510   9.094  1.00  0.00
ATOM    561  N   GLN A  39      -6.590  -6.515   5.950  1.00  0.00
ATOM    562  CA  GLN A  39      -6.262  -5.131   6.198  1.00  0.00
ATOM    563  C   GLN A  39      -6.495  -4.804   7.711  1.00  0.00
ATOM    564  O   GLN A  39      -7.548  -4.855   8.367  1.00  0.00
ATOM    565  CB  GLN A  39      -7.102  -4.220   5.299  1.00  0.00
ATOM    566  CG  GLN A  39      -6.741  -2.747   5.396  1.00  0.00
ATOM    567  CD  GLN A  39      -7.523  -1.895   4.413  1.00  0.00
ATOM    568  OE1 GLN A  39      -8.518  -2.342   3.837  1.00  0.00
ATOM    569  NE2 GLN A  39      -7.077  -0.659   4.218  1.00  0.00
ATOM    578  N   ALA A  40      -5.472  -4.616   8.440  1.00  0.00
ATOM    579  CA  ALA A  40      -5.644  -4.284   9.881  1.00  0.00
ATOM    580  C   ALA A  40      -6.178  -2.858   9.975  1.00  0.00
ATOM    581  O   ALA A  40      -5.872  -2.261   8.938  1.00  0.00
ATOM    582  CB  ALA A  40      -4.638  -4.284  10.383  1.00  0.00
ATOM    588  N   PRO A  41      -6.935  -2.424  11.066  1.00  0.00
ATOM    589  CA  PRO A  41      -7.549  -1.050  11.094  1.00  0.00
ATOM    590  C   PRO A  41      -6.402  -0.044  10.905  1.00  0.00
ATOM    591  O   PRO A  41      -5.398  -0.170  11.623  1.00  0.00
ATOM    592  CB  PRO A  41      -8.189  -0.941  12.481  1.00  0.00
ATOM    593  CG  PRO A  41      -8.518  -2.349  12.843  1.00  0.00
ATOM    594  CD  PRO A  41      -7.362  -3.152  12.313  1.00  0.00
ATOM    602  N   GLY A  42      -6.456   0.944  10.155  1.00  0.00
ATOM    603  CA  GLY A  42      -5.394   1.918  10.120  1.00  0.00
ATOM    604  C   GLY A  42      -4.215   1.567   9.239  1.00  0.00
ATOM    605  O   GLY A  42      -3.251   2.328   9.220  1.00  0.00
ATOM    609  N   LYS A  43      -4.206   0.382   8.581  1.00  0.00
ATOM    610  CA  LYS A  43      -2.956  -0.034   7.872  1.00  0.00
ATOM    611  C   LYS A  43      -3.419  -0.288   6.345  1.00  0.00
ATOM    612  O   LYS A  43      -4.619  -0.359   5.972  1.00  0.00
ATOM    613  CB  LYS A  43      -2.332  -1.278   8.509  1.00  0.00
ATOM    614  CG  LYS A  43      -1.867  -1.083   9.945  1.00  0.00
ATOM    615  CD  LYS A  43      -1.193  -2.337  10.481  1.00  0.00
ATOM    616  CE  LYS A  43      -0.731  -2.146  11.919  1.00  0.00
ATOM    617  NZ  LYS A  43      -0.066  -3.364  12.456  1.00  0.00
ATOM    631  N   GLU A  44      -2.318  -0.494   5.615  1.00  0.00
ATOM    632  CA  GLU A  44      -1.925  -0.816   4.247  1.00  0.00
ATOM    633  C   GLU A  44      -2.314  -2.250   4.152  1.00  0.00
ATOM    634  O   GLU A  44      -2.143  -3.039   5.079  1.00  0.00
ATOM    635  CB  GLU A  44      -0.432  -0.614   3.980  1.00  0.00
ATOM    636  CG  GLU A  44       0.028   0.836   4.043  1.00  0.00
ATOM    637  CD  GLU A  44       1.491   0.999   3.739  1.00  0.00
ATOM    638  OE1 GLU A  44       2.151   0.009   3.543  1.00  0.00
ATOM    639  OE2 GLU A  44       1.948   2.118   3.703  1.00  0.00
ATOM    646  N   ARG A  45      -2.646  -2.610   3.000  1.00  0.00
ATOM    647  CA  ARG A  45      -2.994  -3.896   2.686  1.00  0.00
ATOM    648  C   ARG A  45      -1.777  -4.904   2.580  1.00  0.00
ATOM    649  O   ARG A  45      -0.791  -4.553   1.928  1.00  0.00
ATOM    650  CB  ARG A  45      -3.770  -3.842   1.378  1.00  0.00
ATOM    651  CG  ARG A  45      -5.129  -3.167   1.468  1.00  0.00
ATOM    652  CD  ARG A  45      -5.810  -3.123   0.148  1.00  0.00
ATOM    653  NE  ARG A  45      -7.109  -2.477   0.230  1.00  0.00
ATOM    654  CZ  ARG A  45      -7.920  -2.255  -0.823  1.00  0.00
ATOM    655  NH1 ARG A  45      -7.551  -2.630  -2.028  1.00  0.00
ATOM    656  NH2 ARG A  45      -9.086  -1.659  -0.645  1.00  0.00
ATOM    670  N   GLU A  46      -1.860  -6.131   3.133  1.00  0.00
ATOM    671  CA  GLU A  46      -0.736  -7.037   2.996  1.00  0.00
ATOM    672  C   GLU A  46      -1.207  -8.425   2.439  1.00  0.00
ATOM    673  O   GLU A  46      -2.297  -9.015   2.494  1.00  0.00
ATOM    674  CB  GLU A  46      -0.037  -7.203   4.347  1.00  0.00
ATOM    675  CG  GLU A  46       0.573  -5.922   4.901  1.00  0.00
ATOM    676  CD  GLU A  46       1.230  -6.119   6.239  1.00  0.00
ATOM    677  OE1 GLU A  46       1.145  -7.201   6.768  1.00  0.00
ATOM    678  OE2 GLU A  46       1.818  -5.185   6.732  1.00  0.00
ATOM    685  N   PHE A  47      -0.387  -8.931   1.603  1.00  0.00
ATOM    686  CA  PHE A  47      -0.693 -10.292   1.037  1.00  0.00
ATOM    687  C   PHE A  47      -0.266 -11.341   2.083  1.00  0.00
ATOM    688  O   PHE A  47       0.778 -11.240   2.717  1.00  0.00
ATOM    689  CB  PHE A  47       0.040 -10.537  -0.282  1.00  0.00
ATOM    690  CG  PHE A  47      -0.516  -9.756  -1.439  1.00  0.00
ATOM    691  CD1 PHE A  47       0.025  -8.528  -1.791  1.00  0.00
ATOM    692  CD2 PHE A  47      -1.584 -10.246  -2.177  1.00  0.00
ATOM    693  CE1 PHE A  47      -0.487  -7.808  -2.854  1.00  0.00
ATOM    694  CE2 PHE A  47      -2.096  -9.530  -3.241  1.00  0.00
ATOM    695  CZ  PHE A  47      -1.547  -8.309  -3.579  1.00  0.00
ATOM    705  N   VAL A  48      -1.092 -12.322   2.339  1.00  0.00
ATOM    706  CA  VAL A  48      -0.915 -13.217   3.300  1.00  0.00
ATOM    707  C   VAL A  48      -0.579 -14.433   2.408  1.00  0.00
ATOM    708  O   VAL A  48       0.461 -15.128   2.345  1.00  0.00
ATOM    709  CB  VAL A  48      -2.177 -13.393   4.164  1.00  0.00
ATOM    710  CG1 VAL A  48      -1.969 -14.493   5.192  1.00  0.00
ATOM    711  CG2 VAL A  48      -2.527 -12.078   4.843  1.00  0.00
ATOM    721  N   ALA A  49      -1.314 -14.585   1.410  1.00  0.00
ATOM    722  CA  ALA A  49      -1.006 -15.709   0.560  1.00  0.00
ATOM    723  C   ALA A  49      -1.432 -15.691  -0.899  1.00  0.00
ATOM    724  O   ALA A  49      -2.468 -15.263  -1.422  1.00  0.00
ATOM    725  CB  ALA A  49      -1.901 -17.032   1.255  1.00  0.00
ATOM    731  N   ALA A  50      -0.667 -16.497  -1.673  1.00  0.00
ATOM    732  CA  ALA A  50      -1.144 -16.555  -2.995  1.00  0.00
ATOM    733  C   ALA A  50      -0.968 -17.891  -3.719  1.00  0.00
ATOM    734  O   ALA A  50      -0.025 -18.654  -3.634  1.00  0.00
ATOM    735  CB  ALA A  50      -0.268 -15.492  -3.791  1.00  0.00
ATOM    741  N   ILE A  51      -1.867 -18.155  -4.632  1.00  0.00
ATOM    742  CA  ILE A  51      -1.699 -19.334  -5.348  1.00  0.00
ATOM    743  C   ILE A  51      -1.639 -19.216  -6.962  1.00  0.00
ATOM    744  O   ILE A  51      -2.237 -18.317  -7.648  1.00  0.00
ATOM    745  CB  ILE A  51      -2.838 -20.272  -4.912  1.00  0.00
ATOM    746  CG1 ILE A  51      -2.446 -21.734  -5.147  1.00  0.00
ATOM    747  CG2 ILE A  51      -4.120 -19.937  -5.659  1.00  0.00
ATOM    748  CD1 ILE A  51      -2.975 -22.309  -6.440  1.00  0.00
ATOM    760  N   SER A  52      -0.875 -19.977  -7.631  1.00  0.00
ATOM    761  CA  SER A  52      -0.890 -19.687  -9.114  1.00  0.00
ATOM    762  C   SER A  52      -0.966 -21.068  -9.511  1.00  0.00
ATOM    763  O   SER A  52      -0.636 -21.898  -8.687  1.00  0.00
ATOM    764  CB  SER A  52       0.342 -18.996  -9.665  1.00  0.00
ATOM    765  OG  SER A  52       0.496 -17.720  -9.105  1.00  0.00
ATOM    771  N   GLY A  53      -1.690 -21.216 -10.601  1.00  0.00
ATOM    772  CA  GLY A  53      -2.197 -22.321 -11.459  1.00  0.00
ATOM    773  C   GLY A  53      -3.274 -22.840 -10.475  1.00  0.00
ATOM    774  O   GLY A  53      -4.127 -22.033 -10.075  1.00  0.00
ATOM    778  N   GLY A  54      -3.384 -24.101 -10.018  1.00  0.00
ATOM    779  CA  GLY A  54      -2.876 -25.435 -10.157  1.00  0.00
ATOM    780  C   GLY A  54      -1.619 -25.627  -9.372  1.00  0.00
ATOM    781  O   GLY A  54      -1.288 -26.778  -9.030  1.00  0.00
ATOM    785  N   SER A  55      -1.112 -24.578  -8.697  1.00  0.00
ATOM    786  CA  SER A  55       0.087 -24.864  -8.086  1.00  0.00
ATOM    787  C   SER A  55       0.634 -24.170  -6.924  1.00  0.00
ATOM    788  O   SER A  55       0.418 -24.491  -5.744  1.00  0.00
ATOM    789  CB  SER A  55       1.130 -24.770  -9.181  1.00  0.00
ATOM    790  OG  SER A  55       1.112 -23.505  -9.786  1.00  0.00
ATOM    796  N   SER A  56       1.565 -23.057  -7.498  1.00  0.00
ATOM    797  CA  SER A  56       2.585 -22.331  -6.528  1.00  0.00
ATOM    798  C   SER A  56       1.933 -21.643  -5.460  1.00  0.00
ATOM    799  O   SER A  56       0.986 -20.843  -5.461  1.00  0.00
ATOM    800  CB  SER A  56       3.440 -21.296  -7.231  1.00  0.00
ATOM    801  OG  SER A  56       4.269 -21.896  -8.189  1.00  0.00
ATOM    807  N   THR A  57       2.649 -21.839  -4.377  1.00  0.00
ATOM    808  CA  THR A  57       2.003 -21.091  -3.355  1.00  0.00
ATOM    809  C   THR A  57       2.834 -19.972  -2.630  1.00  0.00
ATOM    810  O   THR A  57       3.968 -20.263  -2.242  1.00  0.00
ATOM    811  CB  THR A  57       1.469 -22.090  -2.313  1.00  0.00
ATOM    812  OG1 THR A  57       2.554 -22.870  -1.793  1.00  0.00
ATOM    813  CG2 THR A  57       0.438 -23.017  -2.940  1.00  0.00
ATOM    821  N   TYR A  58       2.422 -18.816  -2.396  1.00  0.00
ATOM    822  CA  TYR A  58       3.299 -18.044  -1.629  1.00  0.00
ATOM    823  C   TYR A  58       2.748 -17.541  -0.282  1.00  0.00
ATOM    824  O   TYR A  58       1.593 -17.197  -0.070  1.00  0.00
ATOM    825  CB  TYR A  58       3.760 -16.867  -2.490  1.00  0.00
ATOM    826  CG  TYR A  58       4.508 -17.279  -3.738  1.00  0.00
ATOM    827  CD1 TYR A  58       3.812 -17.541  -4.909  1.00  0.00
ATOM    828  CD2 TYR A  58       5.889 -17.397  -3.712  1.00  0.00
ATOM    829  CE1 TYR A  58       4.494 -17.917  -6.050  1.00  0.00
ATOM    830  CE2 TYR A  58       6.572 -17.773  -4.853  1.00  0.00
ATOM    831  CZ  TYR A  58       5.879 -18.033  -6.018  1.00  0.00
ATOM    832  OH  TYR A  58       6.559 -18.408  -7.153  1.00  0.00
ATOM    842  N   TYR A  59       3.511 -17.577   0.773  1.00  0.00
ATOM    843  CA  TYR A  59       2.896 -17.001   1.992  1.00  0.00
ATOM    844  C   TYR A  59       3.798 -15.868   2.629  1.00  0.00
ATOM    845  O   TYR A  59       5.031 -15.944   2.640  1.00  0.00
ATOM    846  CB  TYR A  59       2.629 -18.112   3.010  1.00  0.00
ATOM    847  CG  TYR A  59       1.901 -19.306   2.435  1.00  0.00
ATOM    848  CD1 TYR A  59       2.557 -20.166   1.567  1.00  0.00
ATOM    849  CD2 TYR A  59       0.577 -19.541   2.774  1.00  0.00
ATOM    850  CE1 TYR A  59       1.893 -21.257   1.041  1.00  0.00
ATOM    851  CE2 TYR A  59      -0.088 -20.632   2.248  1.00  0.00
ATOM    852  CZ  TYR A  59       0.565 -21.487   1.385  1.00  0.00
ATOM    853  OH  TYR A  59      -0.097 -22.574   0.861  1.00  0.00
ATOM    863  N   ALA A  60       3.120 -14.879   3.320  1.00  0.00
ATOM    864  CA  ALA A  60       3.907 -13.879   3.991  1.00  0.00
ATOM    865  C   ALA A  60       4.620 -14.590   4.943  1.00  0.00
ATOM    866  O   ALA A  60       3.942 -15.508   5.408  1.00  0.00
ATOM    867  CB  ALA A  60       3.197 -13.006   4.407  1.00  0.00
ATOM    873  N   ASP A  61       5.778 -14.167   5.289  1.00  0.00
ATOM    874  CA  ASP A  61       6.602 -14.860   6.306  1.00  0.00
ATOM    875  C   ASP A  61       6.011 -14.965   7.651  1.00  0.00
ATOM    876  O   ASP A  61       6.198 -15.930   8.374  1.00  0.00
ATOM    877  CB  ASP A  61       7.957 -14.162   6.459  1.00  0.00
ATOM    878  CG  ASP A  61       8.877 -14.388   5.267  1.00  0.00
ATOM    879  OD1 ASP A  61       8.591 -15.257   4.477  1.00  0.00
ATOM    880  OD2 ASP A  61       9.855 -13.689   5.157  1.00  0.00
ATOM    885  N   SER A  62       5.147 -13.965   7.907  1.00  0.00
ATOM    886  CA  SER A  62       4.691 -13.867   9.230  1.00  0.00
ATOM    887  C   SER A  62       3.638 -14.914   9.495  1.00  0.00
ATOM    888  O   SER A  62       3.246 -15.190  10.625  1.00  0.00
ATOM    889  CB  SER A  62       4.143 -12.477   9.482  1.00  0.00
ATOM    890  OG  SER A  62       2.980 -12.252   8.734  1.00  0.00
ATOM    896  N   VAL A  63       3.176 -15.536   8.437  1.00  0.00
ATOM    897  CA  VAL A  63       2.127 -16.438   8.655  1.00  0.00
ATOM    898  C   VAL A  63       2.375 -17.866   8.346  1.00  0.00
ATOM    899  O   VAL A  63       1.368 -18.621   8.334  1.00  0.00
ATOM    900  CB  VAL A  63       0.914 -15.974   7.828  1.00  0.00
ATOM    901  CG1 VAL A  63       0.411 -14.628   8.330  1.00  0.00
ATOM    902  CG2 VAL A  63       1.289 -15.895   6.357  1.00  0.00
ATOM    912  N   LYS A  64       3.586 -18.046   7.927  1.00  0.00
ATOM    913  CA  LYS A  64       4.036 -19.244   7.437  1.00  0.00
ATOM    914  C   LYS A  64       3.707 -20.304   8.373  1.00  0.00
ATOM    915  O   LYS A  64       4.032 -20.157   9.543  1.00  0.00
ATOM    916  CB  LYS A  64       5.543 -19.192   7.182  1.00  0.00
ATOM    917  CG  LYS A  64       6.122 -20.463   6.574  1.00  0.00
ATOM    918  CD  LYS A  64       7.607 -20.308   6.280  1.00  0.00
ATOM    919  CE  LYS A  64       8.182 -21.569   5.652  1.00  0.00
ATOM    920  NZ  LYS A  64       9.635 -21.433   5.360  1.00  0.00
ATOM    934  N   GLY A  65       3.130 -21.384   7.957  1.00  0.00
ATOM    935  CA  GLY A  65       3.030 -22.393   8.996  1.00  0.00
ATOM    936  C   GLY A  65       1.849 -22.368   9.935  1.00  0.00
ATOM    937  O   GLY A  65       1.651 -23.290  10.718  1.00  0.00
ATOM    941  N   ARG A  66       1.108 -21.342   9.870  1.00  0.00
ATOM    942  CA  ARG A  66      -0.133 -21.171  10.502  1.00  0.00
ATOM    943  C   ARG A  66      -1.173 -21.295   9.326  1.00  0.00
ATOM    944  O   ARG A  66      -2.222 -21.935   9.224  1.00  0.00
ATOM    945  CB  ARG A  66      -0.212 -19.826  11.210  1.00  0.00
ATOM    946  CG  ARG A  66       0.743 -19.663  12.382  1.00  0.00
ATOM    947  CD  ARG A  66       0.645 -18.310  12.986  1.00  0.00
ATOM    948  NE  ARG A  66       1.572 -18.142  14.094  1.00  0.00
ATOM    949  CZ  ARG A  66       1.745 -16.995  14.780  1.00  0.00
ATOM    950  NH1 ARG A  66       1.049 -15.927  14.460  1.00  0.00
ATOM    951  NH2 ARG A  66       2.615 -16.945  15.774  1.00  0.00
ATOM    965  N   PHE A  67      -0.857 -20.730   8.211  1.00  0.00
ATOM    966  CA  PHE A  67      -1.909 -20.746   7.143  1.00  0.00
ATOM    967  C   PHE A  67      -1.610 -21.768   5.999  1.00  0.00
ATOM    968  O   PHE A  67      -0.467 -21.930   5.552  1.00  0.00
ATOM    969  CB  PHE A  67      -2.060 -19.349   6.540  1.00  0.00
ATOM    970  CG  PHE A  67      -2.519 -18.310   7.525  1.00  0.00
ATOM    971  CD1 PHE A  67      -2.883 -18.669   8.814  1.00  0.00
ATOM    972  CD2 PHE A  67      -2.587 -16.973   7.164  1.00  0.00
ATOM    973  CE1 PHE A  67      -3.306 -17.714   9.720  1.00  0.00
ATOM    974  CE2 PHE A  67      -3.007 -16.017   8.067  1.00  0.00
ATOM    975  CZ  PHE A  67      -3.366 -16.388   9.347  1.00  0.00
ATOM    985  N   THR A  68      -2.758 -22.289   5.374  1.00  0.00
ATOM    986  CA  THR A  68      -2.553 -23.237   4.275  1.00  0.00
ATOM    987  C   THR A  68      -3.447 -22.795   3.127  1.00  0.00
ATOM    988  O   THR A  68      -4.580 -22.421   3.129  1.00  0.00
ATOM    989  CB  THR A  68      -2.876 -24.687   4.683  1.00  0.00
ATOM    990  OG1 THR A  68      -2.026 -25.082   5.768  1.00  0.00
ATOM    991  CG2 THR A  68      -2.665 -25.631   3.509  1.00  0.00
ATOM    999  N   ILE A  69      -2.970 -22.752   2.053  1.00  0.00
ATOM   1000  CA  ILE A  69      -3.854 -22.418   0.873  1.00  0.00
ATOM   1001  C   ILE A  69      -4.137 -23.659  -0.013  1.00  0.00
ATOM   1002  O   ILE A  69      -3.310 -24.565  -0.165  1.00  0.00
ATOM   1003  CB  ILE A  69      -3.221 -21.320   0.001  1.00  0.00
ATOM   1004  CG1 ILE A  69      -3.283 -19.968   0.717  1.00  0.00
ATOM   1005  CG2 ILE A  69      -3.918 -21.243  -1.348  1.00  0.00
ATOM   1006  CD1 ILE A  69      -4.689 -19.458   0.938  1.00  0.00
ATOM   1018  N   SER A  70      -5.433 -23.697  -0.574  1.00  0.00
ATOM   1019  CA  SER A  70      -5.661 -24.847  -1.459  1.00  0.00
ATOM   1020  C   SER A  70      -6.597 -24.353  -2.549  1.00  0.00
ATOM   1021  O   SER A  70      -7.660 -23.782  -2.504  1.00  0.00
ATOM   1022  CB  SER A  70      -6.265 -26.021  -0.715  1.00  0.00
ATOM   1023  OG  SER A  70      -6.510 -27.093  -1.583  1.00  0.00
ATOM   1029  N   ARG A  71      -6.322 -24.780  -3.648  1.00  0.00
ATOM   1030  CA  ARG A  71      -7.145 -24.446  -4.793  1.00  0.00
ATOM   1031  C   ARG A  71      -7.970 -25.642  -5.380  1.00  0.00
ATOM   1032  O   ARG A  71      -7.612 -26.831  -5.235  1.00  0.00
ATOM   1033  CB  ARG A  71      -6.256 -23.868  -5.884  1.00  0.00
ATOM   1034  CG  ARG A  71      -6.998 -23.349  -7.105  1.00  0.00
ATOM   1035  CD  ARG A  71      -6.097 -22.600  -8.018  1.00  0.00
ATOM   1036  NE  ARG A  71      -6.784 -22.162  -9.221  1.00  0.00
ATOM   1037  CZ  ARG A  71      -7.410 -20.976  -9.357  1.00  0.00
ATOM   1038  NH1 ARG A  71      -7.425 -20.124  -8.356  1.00  0.00
ATOM   1039  NH2 ARG A  71      -8.009 -20.671 -10.494  1.00  0.00
ATOM   1053  N   ASP A  72      -9.168 -25.272  -6.018  1.00  0.00
ATOM   1054  CA  ASP A  72      -9.903 -26.360  -6.679  1.00  0.00
ATOM   1055  C   ASP A  72     -10.150 -25.904  -8.068  1.00  0.00
ATOM   1056  O   ASP A  72     -10.903 -24.934  -8.332  1.00  0.00
ATOM   1057  CB  ASP A  72     -11.228 -26.684  -5.984  1.00  0.00
ATOM   1058  CG  ASP A  72     -12.000 -27.801  -6.673  1.00  0.00
ATOM   1059  OD1 ASP A  72     -11.918 -27.900  -7.875  1.00  0.00
ATOM   1060  OD2 ASP A  72     -12.667 -28.542  -5.991  1.00  0.00
ATOM   1065  N   ASN A  73      -9.348 -26.397  -8.970  1.00  0.00
ATOM   1066  CA  ASN A  73      -9.502 -25.823 -10.242  1.00  0.00
ATOM   1067  C   ASN A  73     -10.797 -26.045 -10.932  1.00  0.00
ATOM   1068  O   ASN A  73     -11.236 -25.188 -11.704  1.00  0.00
ATOM   1069  CB  ASN A  73      -8.370 -26.306 -11.130  1.00  0.00
ATOM   1070  CG  ASN A  73      -7.057 -25.653 -10.797  1.00  0.00
ATOM   1071  OD1 ASN A  73      -7.021 -24.569 -10.205  1.00  0.00
ATOM   1072  ND2 ASN A  73      -5.977 -26.292 -11.169  1.00  0.00
ATOM   1079  N   ALA A  74     -11.386 -27.162 -10.613  1.00  0.00
ATOM   1080  CA  ALA A  74     -12.591 -27.539 -11.347  1.00  0.00
ATOM   1081  C   ALA A  74     -13.670 -26.479 -10.887  1.00  0.00
ATOM   1082  O   ALA A  74     -14.483 -25.950 -11.653  1.00  0.00
ATOM   1083  CB  ALA A  74     -12.890 -29.056 -10.988  1.00  0.00
ATOM   1089  N   LYS A  75     -13.603 -26.141  -9.547  1.00  0.00
ATOM   1090  CA  LYS A  75     -14.738 -25.362  -9.102  1.00  0.00
ATOM   1091  C   LYS A  75     -14.400 -23.788  -9.113  1.00  0.00
ATOM   1092  O   LYS A  75     -15.240 -22.909  -8.824  1.00  0.00
ATOM   1093  CB  LYS A  75     -15.157 -25.837  -7.710  1.00  0.00
ATOM   1094  CG  LYS A  75     -15.664 -27.273  -7.662  1.00  0.00
ATOM   1095  CD  LYS A  75     -16.091 -27.660  -6.254  1.00  0.00
ATOM   1096  CE  LYS A  75     -16.602 -29.093  -6.205  1.00  0.00
ATOM   1097  NZ  LYS A  75     -16.992 -29.498  -4.827  1.00  0.00
ATOM   1111  N   ASN A  76     -13.217 -23.434  -9.515  1.00  0.00
ATOM   1112  CA  ASN A  76     -12.697 -22.139  -9.497  1.00  0.00
ATOM   1113  C   ASN A  76     -12.734 -21.570  -8.059  1.00  0.00
ATOM   1114  O   ASN A  76     -13.141 -20.484  -7.569  1.00  0.00
ATOM   1115  CB  ASN A  76     -13.461 -21.270 -10.478  1.00  0.00
ATOM   1116  CG  ASN A  76     -13.247 -21.685 -11.907  1.00  0.00
ATOM   1117  OD1 ASN A  76     -14.115 -22.313 -12.521  1.00  0.00
ATOM   1118  ND2 ASN A  76     -12.105 -21.343 -12.448  1.00  0.00
ATOM   1125  N   THR A  77     -12.300 -22.555  -7.115  1.00  0.00
ATOM   1126  CA  THR A  77     -12.298 -22.034  -5.778  1.00  0.00
ATOM   1127  C   THR A  77     -10.948 -22.032  -5.064  1.00  0.00
ATOM   1128  O   THR A  77     -10.005 -22.781  -5.054  1.00  0.00
ATOM   1129  CB  THR A  77     -13.312 -22.819  -4.926  1.00  0.00
ATOM   1130  OG1 THR A  77     -12.925 -24.198  -4.869  1.00  0.00
ATOM   1131  CG2 THR A  77     -14.706 -22.711  -5.523  1.00  0.00
ATOM   1139  N   VAL A  78     -10.869 -21.123  -4.133  1.00  0.00
ATOM   1140  CA  VAL A  78      -9.642 -21.140  -3.422  1.00  0.00
ATOM   1141  C   VAL A  78      -9.856 -21.281  -1.879  1.00  0.00
ATOM   1142  O   VAL A  78     -10.646 -20.676  -1.188  1.00  0.00
ATOM   1143  CB  VAL A  78      -8.867 -19.847  -3.739  1.00  0.00
ATOM   1144  CG1 VAL A  78      -7.574 -19.792  -2.938  1.00  0.00
ATOM   1145  CG2 VAL A  78      -8.581 -19.769  -5.231  1.00  0.00
ATOM   1155  N   TYR A  79      -9.293 -22.094  -1.206  1.00  0.00
ATOM   1156  CA  TYR A  79      -9.560 -21.961   0.195  1.00  0.00
ATOM   1157  C   TYR A  79      -8.282 -21.569   1.028  1.00  0.00
ATOM   1158  O   TYR A  79      -7.111 -21.814   0.834  1.00  0.00
ATOM   1159  CB  TYR A  79     -10.170 -23.269   0.706  1.00  0.00
ATOM   1160  CG  TYR A  79     -11.501 -23.609   0.074  1.00  0.00
ATOM   1161  CD1 TYR A  79     -11.547 -24.100  -1.224  1.00  0.00
ATOM   1162  CD2 TYR A  79     -12.675 -23.431   0.789  1.00  0.00
ATOM   1163  CE1 TYR A  79     -12.762 -24.412  -1.801  1.00  0.00
ATOM   1164  CE2 TYR A  79     -13.890 -23.743   0.212  1.00  0.00
ATOM   1165  CZ  TYR A  79     -13.936 -24.232  -1.078  1.00  0.00
ATOM   1166  OH  TYR A  79     -15.147 -24.542  -1.654  1.00  0.00
ATOM   1176  N   LEU A  80      -8.485 -20.855   2.120  1.00  0.00
ATOM   1177  CA  LEU A  80      -7.356 -20.552   2.955  1.00  0.00
ATOM   1178  C   LEU A  80      -7.583 -21.153   4.360  1.00  0.00
ATOM   1179  O   LEU A  80      -8.576 -20.991   5.066  1.00  0.00
ATOM   1180  CB  LEU A  80      -7.152 -19.035   3.037  1.00  0.00
ATOM   1181  CG  LEU A  80      -5.911 -18.571   3.811  1.00  0.00
ATOM   1182  CD1 LEU A  80      -5.640 -17.104   3.506  1.00  0.00
ATOM   1183  CD2 LEU A  80      -6.130 -18.789   5.301  1.00  0.00
ATOM   1195  N   GLN A  81      -6.767 -21.964   4.865  1.00  0.00
ATOM   1196  CA  GLN A  81      -7.085 -22.441   6.186  1.00  0.00
ATOM   1197  C   GLN A  81      -6.193 -21.888   7.268  1.00  0.00
ATOM   1198  O   GLN A  81      -4.986 -21.868   7.312  1.00  0.00
ATOM   1199  CB  GLN A  81      -7.022 -23.970   6.210  1.00  0.00
ATOM   1200  CG  GLN A  81      -7.475 -24.592   7.521  1.00  0.00
ATOM   1201  CD  GLN A  81      -7.531 -26.106   7.454  1.00  0.00
ATOM   1202  OE1 GLN A  81      -7.993 -26.681   6.465  1.00  0.00
ATOM   1203  NE2 GLN A  81      -7.059 -26.762   8.508  1.00  0.00
ATOM   1212  N   MET A  82      -6.834 -21.315   8.284  1.00  0.00
ATOM   1213  CA  MET A  82      -5.931 -20.815   9.208  1.00  0.00
ATOM   1214  C   MET A  82      -5.856 -21.673  10.485  1.00  0.00
ATOM   1215  O   MET A  82      -6.842 -22.081  11.086  1.00  0.00
ATOM   1216  CB  MET A  82      -6.314 -19.371   9.524  1.00  0.00
ATOM   1217  CG  MET A  82      -6.338 -18.447   8.316  1.00  0.00
ATOM   1218  SD  MET A  82      -6.735 -16.742   8.751  1.00  0.00
ATOM   1219  CE  MET A  82      -6.747 -15.973   7.135  1.00  0.00
ATOM   1229  N   ASN A  83      -4.647 -22.098  10.948  1.00  0.00
ATOM   1230  CA  ASN A  83      -4.667 -22.894  12.102  1.00  0.00
ATOM   1231  C   ASN A  83      -3.965 -21.996  13.138  1.00  0.00
ATOM   1232  O   ASN A  83      -2.979 -21.299  12.884  1.00  0.00
ATOM   1233  CB  ASN A  83      -3.979 -24.230  11.888  1.00  0.00
ATOM   1234  CG  ASN A  83      -4.674 -25.079  10.861  1.00  0.00
ATOM   1235  OD1 ASN A  83      -5.898 -25.252  10.904  1.00  0.00
ATOM   1236  ND2 ASN A  83      -3.918 -25.613   9.935  1.00  0.00
ATOM   1243  N   SER A  84      -4.326 -22.192  14.235  1.00  0.00
ATOM   1244  CA  SER A  84      -3.893 -21.572  15.424  1.00  0.00
ATOM   1245  C   SER A  84      -3.890 -20.104  15.539  1.00  0.00
ATOM   1246  O   SER A  84      -2.789 -19.473  15.608  1.00  0.00
ATOM   1247  CB  SER A  84      -2.483 -22.057  15.700  1.00  0.00
ATOM   1248  OG  SER A  84      -2.454 -23.446  15.875  1.00  0.00
ATOM   1254  N   LEU A  85      -5.124 -19.568  15.384  1.00  0.00
ATOM   1255  CA  LEU A  85      -5.231 -18.121  15.259  1.00  0.00
ATOM   1256  C   LEU A  85      -4.739 -17.314  16.480  1.00  0.00
ATOM   1257  O   LEU A  85      -4.779 -17.612  17.669  1.00  0.00
ATOM   1258  CB  LEU A  85      -6.696 -17.759  14.977  1.00  0.00
ATOM   1259  CG  LEU A  85      -7.112 -17.774  13.502  1.00  0.00
ATOM   1260  CD1 LEU A  85      -7.118 -19.208  12.990  1.00  0.00
ATOM   1261  CD2 LEU A  85      -8.486 -17.136  13.355  1.00  0.00
ATOM   1273  N   LYS A  86      -4.162 -16.178  16.172  1.00  0.00
ATOM   1274  CA  LYS A  86      -3.597 -15.427  17.330  1.00  0.00
ATOM   1275  C   LYS A  86      -4.304 -14.172  17.208  1.00  0.00
ATOM   1276  O   LYS A  86      -4.577 -13.905  16.055  1.00  0.00
ATOM   1277  CB  LYS A  86      -2.082 -15.219  17.279  1.00  0.00
ATOM   1278  CG  LYS A  86      -1.271 -16.509  17.258  1.00  0.00
ATOM   1279  CD  LYS A  86      -1.376 -17.249  18.583  1.00  0.00
ATOM   1280  CE  LYS A  86      -0.499 -18.492  18.595  1.00  0.00
ATOM   1281  NZ  LYS A  86      -0.632 -19.255  19.865  1.00  0.00
ATOM   1295  N   PRO A  87      -4.413 -13.436  18.346  1.00  0.00
ATOM   1296  CA  PRO A  87      -5.138 -12.159  18.637  1.00  0.00
ATOM   1297  C   PRO A  87      -4.728 -11.146  17.728  1.00  0.00
ATOM   1298  O   PRO A  87      -5.574 -10.296  17.550  1.00  0.00
ATOM   1299  CB  PRO A  87      -4.733 -11.784  20.066  1.00  0.00
ATOM   1300  CG  PRO A  87      -4.612 -13.094  20.768  1.00  0.00
ATOM   1301  CD  PRO A  87      -4.014 -14.016  19.738  1.00  0.00
ATOM   1309  N   GLU A  88      -3.537 -11.258  17.188  1.00  0.00
ATOM   1310  CA  GLU A  88      -2.933 -10.344  16.310  1.00  0.00
ATOM   1311  C   GLU A  88      -3.309 -10.517  14.916  1.00  0.00
ATOM   1312  O   GLU A  88      -2.990  -9.707  14.073  1.00  0.00
ATOM   1313  CB  GLU A  88      -1.410 -10.447  16.427  1.00  0.00
ATOM   1314  CG  GLU A  88      -0.854 -10.020  17.779  1.00  0.00
ATOM   1315  CD  GLU A  88       0.640 -10.163  17.867  1.00  0.00
ATOM   1316  OE1 GLU A  88       1.231 -10.627  16.923  1.00  0.00
ATOM   1317  OE2 GLU A  88       1.192  -9.806  18.883  1.00  0.00
ATOM   1324  N   ASP A  89      -4.016 -11.605  14.644  1.00  0.00
ATOM   1325  CA  ASP A  89      -4.531 -11.938  13.368  1.00  0.00
ATOM   1326  C   ASP A  89      -5.900 -11.178  13.290  1.00  0.00
ATOM   1327  O   ASP A  89      -6.557 -11.234  12.272  1.00  0.00
ATOM   1328  CB  ASP A  89      -4.692 -13.452  13.212  1.00  0.00
ATOM   1329  CG  ASP A  89      -3.359 -14.188  13.175  1.00  0.00
ATOM   1330  OD1 ASP A  89      -2.440 -13.684  12.576  1.00  0.00
ATOM   1331  OD2 ASP A  89      -3.274 -15.248  13.748  1.00  0.00
ATOM   1336  N   THR A  90      -6.323 -10.332  14.314  1.00  0.00
ATOM   1337  CA  THR A  90      -7.628  -9.837  13.878  1.00  0.00
ATOM   1338  C   THR A  90      -7.541  -8.820  12.573  1.00  0.00
ATOM   1339  O   THR A  90      -7.006  -7.709  12.506  1.00  0.00
ATOM   1340  CB  THR A  90      -8.314  -9.147  15.072  1.00  0.00
ATOM   1341  OG1 THR A  90      -9.623  -8.708  14.685  1.00  0.00
ATOM   1342  CG2 THR A  90      -7.498  -7.952  15.537  1.00  0.00
ATOM   1350  N   ALA A  91      -8.320  -9.107  11.614  1.00  0.00
ATOM   1351  CA  ALA A  91      -8.081  -8.215  10.468  1.00  0.00
ATOM   1352  C   ALA A  91      -9.219  -8.270   9.302  1.00  0.00
ATOM   1353  O   ALA A  91     -10.158  -9.048   9.156  1.00  0.00
ATOM   1354  CB  ALA A  91      -6.876  -8.263   9.866  1.00  0.00
ATOM   1360  N   VAL A  92      -9.315  -7.358   8.435  1.00  0.00
ATOM   1361  CA  VAL A  92     -10.274  -7.725   7.380  1.00  0.00
ATOM   1362  C   VAL A  92      -9.620  -8.555   6.186  1.00  0.00
ATOM   1363  O   VAL A  92      -8.588  -8.321   5.570  1.00  0.00
ATOM   1364  CB  VAL A  92     -10.919  -6.441   6.825  1.00  0.00
ATOM   1365  CG1 VAL A  92     -12.001  -6.781   5.813  1.00  0.00
ATOM   1366  CG2 VAL A  92     -11.489  -5.611   7.966  1.00  0.00
ATOM   1376  N   TYR A  93     -10.191  -9.668   5.869  1.00  0.00
ATOM   1377  CA  TYR A  93      -9.600 -10.374   4.815  1.00  0.00
ATOM   1378  C   TYR A  93     -10.365 -10.133   3.511  1.00  0.00
ATOM   1379  O   TYR A  93     -11.519  -9.998   3.251  1.00  0.00
ATOM   1380  CB  TYR A  93      -9.541 -11.863   5.161  1.00  0.00
ATOM   1381  CG  TYR A  93      -8.581 -12.192   6.283  1.00  0.00
ATOM   1382  CD1 TYR A  93      -9.067 -12.646   7.500  1.00  0.00
ATOM   1383  CD2 TYR A  93      -7.216 -12.039   6.095  1.00  0.00
ATOM   1384  CE1 TYR A  93      -8.190 -12.946   8.526  1.00  0.00
ATOM   1385  CE2 TYR A  93      -6.340 -12.339   7.120  1.00  0.00
ATOM   1386  CZ  TYR A  93      -6.823 -12.791   8.331  1.00  0.00
ATOM   1387  OH  TYR A  93      -5.950 -13.089   9.351  1.00  0.00
ATOM   1397  N   TYR A  94      -9.525 -10.045   2.486  1.00  0.00
ATOM   1398  CA  TYR A  94     -10.146  -9.860   1.167  1.00  0.00
ATOM   1399  C   TYR A  94      -9.627 -10.961   0.173  1.00  0.00
ATOM   1400  O   TYR A  94      -8.606 -11.608   0.214  1.00  0.00
ATOM   1401  CB  TYR A  94      -9.856  -8.454   0.632  1.00  0.00
ATOM   1402  CG  TYR A  94     -10.634  -7.363   1.332  1.00  0.00
ATOM   1403  CD1 TYR A  94     -10.105  -6.744   2.455  1.00  0.00
ATOM   1404  CD2 TYR A  94     -11.878  -6.981   0.851  1.00  0.00
ATOM   1405  CE1 TYR A  94     -10.816  -5.747   3.094  1.00  0.00
ATOM   1406  CE2 TYR A  94     -12.589  -5.984   1.490  1.00  0.00
ATOM   1407  CZ  TYR A  94     -12.062  -5.368   2.606  1.00  0.00
ATOM   1408  OH  TYR A  94     -12.771  -4.375   3.244  1.00  0.00
ATOM   1418  N   CYS A  95     -10.305 -11.219  -0.842  1.00  0.00
ATOM   1419  CA  CYS A  95      -9.810 -12.160  -1.803  1.00  0.00
ATOM   1420  C   CYS A  95      -9.518 -11.441  -3.095  1.00  0.00
ATOM   1421  O   CYS A  95     -10.145 -10.499  -3.589  1.00  0.00
ATOM   1422  CB  CYS A  95     -10.824 -13.279  -2.049  1.00  0.00
ATOM   1423  SG  CYS A  95     -11.237 -14.237  -0.571  1.00  0.00
ATOM   1429  N   ALA A  96      -8.646 -12.039  -3.813  1.00  0.00
ATOM   1430  CA  ALA A  96      -8.410 -11.376  -5.025  1.00  0.00
ATOM   1431  C   ALA A  96      -8.060 -12.321  -6.134  1.00  0.00
ATOM   1432  O   ALA A  96      -7.400 -13.337  -6.137  1.00  0.00
ATOM   1433  CB  ALA A  96      -7.164 -10.222  -4.877  1.00  0.00
ATOM   1439  N   ALA A  97      -8.367 -11.797  -7.345  1.00  0.00
ATOM   1440  CA  ALA A  97      -8.050 -12.647  -8.390  1.00  0.00
ATOM   1441  C   ALA A  97      -7.534 -11.863  -9.557  1.00  0.00
ATOM   1442  O   ALA A  97      -7.872 -10.764  -9.981  1.00  0.00
ATOM   1443  CB  ALA A  97      -9.244 -13.480  -8.864  1.00  0.00
ATOM   1449  N   SER A  98      -6.579 -12.541 -10.216  1.00  0.00
ATOM   1450  CA  SER A  98      -6.088 -11.810 -11.304  1.00  0.00
ATOM   1451  C   SER A  98      -5.936 -12.628 -12.505  1.00  0.00
ATOM   1452  O   SER A  98      -5.618 -13.773 -12.691  1.00  0.00
ATOM   1453  CB  SER A  98      -4.753 -11.187 -10.945  1.00  0.00
ATOM   1454  OG  SER A  98      -4.884 -10.312  -9.859  1.00  0.00
ATOM   1460  N   VAL A  99      -5.941 -12.006 -13.512  1.00  0.00
ATOM   1461  CA  VAL A  99      -5.781 -12.815 -14.659  1.00  0.00
ATOM   1462  C   VAL A  99      -4.496 -12.351 -15.405  1.00  0.00
ATOM   1463  O   VAL A  99      -3.811 -11.237 -15.323  1.00  0.00
ATOM   1464  CB  VAL A  99      -7.023 -12.701 -15.562  1.00  0.00
ATOM   1465  CG1 VAL A  99      -6.857 -13.560 -16.806  1.00  0.00
ATOM   1466  CG2 VAL A  99      -8.267 -13.107 -14.788  1.00  0.00
ATOM   1476  N   TYR A 100      -3.803 -13.296 -15.793  1.00  0.00
ATOM   1477  CA  TYR A 100      -2.655 -12.865 -16.505  1.00  0.00
ATOM   1478  C   TYR A 100      -2.813 -13.459 -17.704  1.00  0.00
ATOM   1479  O   TYR A 100      -3.554 -14.418 -17.814  1.00  0.00
ATOM   1480  CB  TYR A 100      -1.322 -13.274 -15.873  1.00  0.00
ATOM   1481  CG  TYR A 100      -0.947 -12.457 -14.657  1.00  0.00
ATOM   1482  CD1 TYR A 100      -1.686 -12.572 -13.489  1.00  0.00
ATOM   1483  CD2 TYR A 100       0.137 -11.591 -14.711  1.00  0.00
ATOM   1484  CE1 TYR A 100      -1.343 -11.824 -12.378  1.00  0.00
ATOM   1485  CE2 TYR A 100       0.479 -10.845 -13.600  1.00  0.00
ATOM   1486  CZ  TYR A 100      -0.257 -10.960 -12.437  1.00  0.00
ATOM   1487  OH  TYR A 100       0.085 -10.215 -11.331  1.00  0.00
ATOM   1497  N   TRP A 101      -2.471 -12.692 -18.662  1.00  0.00
ATOM   1498  CA  TRP A 101      -2.557 -13.120 -20.002  1.00  0.00
ATOM   1499  C   TRP A 101      -1.305 -13.151 -20.390  1.00  0.00
ATOM   1500  O   TRP A 101      -0.638 -12.162 -20.408  1.00  0.00
ATOM   1501  CB  TRP A 101      -3.350 -12.189 -20.919  1.00  0.00
ATOM   1502  CG  TRP A 101      -4.805 -12.100 -20.571  1.00  0.00
ATOM   1503  CD1 TRP A 101      -5.363 -11.332 -19.594  1.00  0.00
ATOM   1504  CD2 TRP A 101      -5.900 -12.810 -21.198  1.00  0.00
ATOM   1505  NE1 TRP A 101      -6.725 -11.514 -19.570  1.00  0.00
ATOM   1506  CE2 TRP A 101      -7.070 -12.414 -20.546  1.00  0.00
ATOM   1507  CE3 TRP A 101      -5.979 -13.734 -22.247  1.00  0.00
ATOM   1508  CZ2 TRP A 101      -8.313 -12.911 -20.903  1.00  0.00
ATOM   1509  CZ3 TRP A 101      -7.226 -14.233 -22.606  1.00  0.00
ATOM   1510  CH2 TRP A 101      -8.363 -13.830 -21.951  1.00  0.00
ATOM   1521  N   LEU A 102      -1.065 -14.000 -20.996  1.00  0.00
ATOM   1522  CA  LEU A 102       0.169 -13.980 -21.476  1.00  0.00
ATOM   1523  C   LEU A 102       0.568 -13.576 -22.788  1.00  0.00
ATOM   1524  O   LEU A 102       0.025 -13.778 -23.832  1.00  0.00
ATOM   1525  CB  LEU A 102       0.687 -15.411 -21.277  1.00  0.00
ATOM   1526  CG  LEU A 102       0.672 -15.929 -19.834  1.00  0.00
ATOM   1527  CD1 LEU A 102       1.193 -17.359 -19.801  1.00  0.00
ATOM   1528  CD2 LEU A 102       1.521 -15.018 -18.958  1.00  0.00
ATOM   1540  N   TYR A 103       1.455 -12.631 -22.558  1.00  0.00
ATOM   1541  CA  TYR A 103       2.475 -12.058 -23.465  1.00  0.00
ATOM   1542  C   TYR A 103       3.958 -11.464 -22.452  1.00  0.00
ATOM   1543  O   TYR A 103       3.995 -10.205 -22.493  1.00  0.00
ATOM   1544  CB  TYR A 103       1.769 -10.967 -24.276  1.00  0.00
ATOM   1545  CG  TYR A 103       2.586 -10.449 -25.439  1.00  0.00
ATOM   1546  CD1 TYR A 103       3.101 -11.334 -26.375  1.00  0.00
ATOM   1547  CD2 TYR A 103       2.820  -9.087 -25.570  1.00  0.00
ATOM   1548  CE1 TYR A 103       3.847 -10.860 -27.437  1.00  0.00
ATOM   1549  CE2 TYR A 103       3.565  -8.614 -26.632  1.00  0.00
ATOM   1550  CZ  TYR A 103       4.078  -9.495 -27.562  1.00  0.00
ATOM   1551  OH  TYR A 103       4.820  -9.023 -28.621  1.00  0.00
ATOM   1561  N   TYR A 104       4.986 -12.141 -21.874  1.00  0.00
ATOM   1562  CA  TYR A 104       6.047 -11.524 -20.970  1.00  0.00
ATOM   1563  C   TYR A 104       5.188 -11.263 -19.739  1.00  0.00
ATOM   1564  O   TYR A 104       5.700 -11.917 -18.825  1.00  0.00
ATOM   1565  CB  TYR A 104       6.691 -10.250 -21.521  1.00  0.00
ATOM   1566  CG  TYR A 104       7.463 -10.460 -22.804  1.00  0.00
ATOM   1567  CD1 TYR A 104       6.850 -10.233 -24.028  1.00  0.00
ATOM   1568  CD2 TYR A 104       8.783 -10.881 -22.758  1.00  0.00
ATOM   1569  CE1 TYR A 104       7.555 -10.425 -25.200  1.00  0.00
ATOM   1570  CE2 TYR A 104       9.489 -11.073 -23.930  1.00  0.00
ATOM   1571  CZ  TYR A 104       8.880 -10.847 -25.147  1.00  0.00
ATOM   1572  OH  TYR A 104       9.582 -11.038 -26.314  1.00  0.00
ATOM   1582  N   GLN A 105       3.997 -10.460 -19.287  1.00  0.00
ATOM   1583  CA  GLN A 105       3.653 -11.466 -18.119  1.00  0.00
ATOM   1584  C   GLN A 105       2.231 -10.757 -18.470  1.00  0.00
ATOM   1585  O   GLN A 105       2.520  -9.768 -19.180  1.00  0.00
ATOM   1586  CB  GLN A 105       4.248 -11.241 -16.727  1.00  0.00
ATOM   1587  CG  GLN A 105       3.901 -12.323 -15.718  1.00  0.00
ATOM   1588  CD  GLN A 105       4.571 -12.099 -14.376  1.00  0.00
ATOM   1589  OE1 GLN A 105       4.208 -11.186 -13.630  1.00  0.00
ATOM   1590  NE2 GLN A 105       5.554 -12.935 -14.060  1.00  0.00
ATOM   1599  N   ARG A 106       0.922 -10.932 -18.533  1.00  0.00
ATOM   1600  CA  ARG A 106       0.450  -9.403 -18.682  1.00  0.00
ATOM   1601  C   ARG A 106      -0.543  -9.207 -17.552  1.00  0.00
ATOM   1602  O   ARG A 106      -1.541 -10.036 -17.497  1.00  0.00
ATOM   1603  CB  ARG A 106      -0.231  -9.082 -20.004  1.00  0.00
ATOM   1604  CG  ARG A 106      -0.617  -7.623 -20.188  1.00  0.00
ATOM   1605  CD  ARG A 106      -1.140  -7.360 -21.553  1.00  0.00
ATOM   1606  NE  ARG A 106      -1.524  -5.968 -21.728  1.00  0.00
ATOM   1607  CZ  ARG A 106      -2.037  -5.454 -22.862  1.00  0.00
ATOM   1608  NH1 ARG A 106      -2.221  -6.226 -23.911  1.00  0.00
ATOM   1609  NH2 ARG A 106      -2.356  -4.173 -22.922  1.00  0.00
ATOM   1623  N   TYR A 107      -0.761  -8.115 -16.953  1.00  0.00
ATOM   1624  CA  TYR A 107      -1.644  -8.410 -15.626  1.00  0.00
ATOM   1625  C   TYR A 107      -2.948  -7.717 -15.706  1.00  0.00
ATOM   1626  O   TYR A 107      -3.182  -6.534 -15.597  1.00  0.00
ATOM   1627  CB  TYR A 107      -0.966  -7.963 -14.328  1.00  0.00
ATOM   1628  CG  TYR A 107      -0.797  -6.464 -14.214  1.00  0.00
ATOM   1629  CD1 TYR A 107      -1.793  -5.696 -13.630  1.00  0.00
ATOM   1630  CD2 TYR A 107       0.355  -5.858 -14.693  1.00  0.00
ATOM   1631  CE1 TYR A 107      -1.638  -4.327 -13.525  1.00  0.00
ATOM   1632  CE2 TYR A 107       0.510  -4.489 -14.589  1.00  0.00
ATOM   1633  CZ  TYR A 107      -0.482  -3.724 -14.008  1.00  0.00
ATOM   1634  OH  TYR A 107      -0.327  -2.362 -13.903  1.00  0.00
ATOM   1644  N   SER A 108      -3.736  -8.247 -15.255  1.00  0.00
ATOM   1645  CA  SER A 108      -4.778  -7.549 -15.601  1.00  0.00
ATOM   1646  C   SER A 108      -5.689  -7.360 -14.333  1.00  0.00
ATOM   1647  O   SER A 108      -5.377  -7.636 -13.100  1.00  0.00
ATOM   1648  CB  SER A 108      -5.468  -8.275 -16.739  1.00  0.00
ATOM   1649  OG  SER A 108      -6.498  -7.496 -17.281  1.00  0.00
ATOM   1655  N   HIS A 109      -6.804  -6.817 -14.653  1.00  0.00
ATOM   1656  CA  HIS A 109      -7.584  -6.580 -13.694  1.00  0.00
ATOM   1657  C   HIS A 109      -7.660  -7.818 -13.092  1.00  0.00
ATOM   1658  O   HIS A 109      -7.798  -8.967 -13.551  1.00  0.00
ATOM   1659  CB  HIS A 109      -8.946  -6.056 -14.162  1.00  0.00
ATOM   1660  CG  HIS A 109      -8.874  -4.739 -14.870  1.00  0.00
ATOM   1661  ND1 HIS A 109      -8.569  -3.562 -14.220  1.00  0.00
ATOM   1662  CD2 HIS A 109      -9.066  -4.413 -16.170  1.00  0.00
ATOM   1663  CE1 HIS A 109      -8.578  -2.568 -15.091  1.00  0.00
ATOM   1664  NE2 HIS A 109      -8.876  -3.057 -16.279  1.00  0.00
ATOM   1672  N   PRO A 110      -7.548  -7.308 -11.894  1.00  0.00
ATOM   1673  CA  PRO A 110      -7.690  -7.811 -10.710  1.00  0.00
ATOM   1674  C   PRO A 110      -9.162  -7.732 -10.223  1.00  0.00
ATOM   1675  O   PRO A 110      -9.903  -6.768 -10.467  1.00  0.00
ATOM   1676  CB  PRO A 110      -6.729  -6.911  -9.926  1.00  0.00
ATOM   1677  CG  PRO A 110      -7.188  -5.528 -10.235  1.00  0.00
ATOM   1678  CD  PRO A 110      -7.378  -5.521 -11.728  1.00  0.00
ATOM   1686  N   TYR A 111      -9.532  -8.637  -9.421  1.00  0.00
ATOM   1687  CA  TYR A 111     -10.841  -8.636  -8.936  1.00  0.00
ATOM   1688  C   TYR A 111     -10.948  -8.790  -7.415  1.00  0.00
ATOM   1689  O   TYR A 111     -10.211  -9.477  -6.690  1.00  0.00
ATOM   1690  CB  TYR A 111     -11.621  -9.742  -9.650  1.00  0.00
ATOM   1691  CG  TYR A 111     -11.672  -9.581 -11.152  1.00  0.00
ATOM   1692  CD1 TYR A 111     -10.707 -10.181 -11.947  1.00  0.00
ATOM   1693  CD2 TYR A 111     -12.685  -8.835 -11.736  1.00  0.00
ATOM   1694  CE1 TYR A 111     -10.753 -10.034 -13.321  1.00  0.00
ATOM   1695  CE2 TYR A 111     -12.731  -8.688 -13.108  1.00  0.00
ATOM   1696  CZ  TYR A 111     -11.771  -9.283 -13.899  1.00  0.00
ATOM   1697  OH  TYR A 111     -11.818  -9.138 -15.267  1.00  0.00
ATOM   1707  N   TRP A 112     -11.842  -8.007  -6.814  1.00  0.00
ATOM   1708  CA  TRP A 112     -11.755  -8.216  -5.414  1.00  0.00
ATOM   1709  C   TRP A 112     -13.106  -8.678  -4.840  1.00  0.00
ATOM   1710  O   TRP A 112     -14.192  -8.202  -5.298  1.00  0.00
ATOM   1711  CB  TRP A 112     -11.296  -6.928  -4.729  1.00  0.00
ATOM   1712  CG  TRP A 112     -10.005  -6.391  -5.269  1.00  0.00
ATOM   1713  CD1 TRP A 112      -8.749  -6.807  -4.944  1.00  0.00
ATOM   1714  CD2 TRP A 112      -9.837  -5.329  -6.239  1.00  0.00
ATOM   1715  NE1 TRP A 112      -7.815  -6.081  -5.640  1.00  0.00
ATOM   1716  CE2 TRP A 112      -8.463  -5.172  -6.439  1.00  0.00
ATOM   1717  CE3 TRP A 112     -10.729  -4.511  -6.944  1.00  0.00
ATOM   1718  CZ2 TRP A 112      -7.951  -4.228  -7.315  1.00  0.00
ATOM   1719  CZ3 TRP A 112     -10.216  -3.565  -7.824  1.00  0.00
ATOM   1720  CH2 TRP A 112      -8.864  -3.428  -8.005  1.00  0.00
ATOM   1731  N   GLY A 113     -13.055  -9.374  -3.745  1.00  0.00
ATOM   1732  CA  GLY A 113     -14.260  -9.626  -3.090  1.00  0.00
ATOM   1733  C   GLY A 113     -14.554  -8.537  -2.136  1.00  0.00
ATOM   1734  O   GLY A 113     -13.818  -7.562  -1.844  1.00  0.00
ATOM   1738  N   GLN A 114     -15.653  -8.872  -1.612  1.00  0.00
ATOM   1739  CA  GLN A 114     -16.126  -8.266  -0.604  1.00  0.00
ATOM   1740  C   GLN A 114     -15.148  -8.766   0.400  1.00  0.00
ATOM   1741  O   GLN A 114     -14.541  -9.820   0.161  1.00  0.00
ATOM   1742  CB  GLN A 114     -17.586  -8.639  -0.334  1.00  0.00
ATOM   1743  CG  GLN A 114     -18.556  -8.177  -1.410  1.00  0.00
ATOM   1744  CD  GLN A 114     -19.992  -8.549  -1.092  1.00  0.00
ATOM   1745  OE1 GLN A 114     -20.316  -9.726  -0.907  1.00  0.00
ATOM   1746  NE2 GLN A 114     -20.861  -7.547  -1.026  1.00  0.00
ATOM   1755  N   GLY A 115     -14.991  -8.075   1.518  1.00  0.00
ATOM   1756  CA  GLY A 115     -14.179  -8.539   2.623  1.00  0.00
ATOM   1757  C   GLY A 115     -14.923  -9.430   3.597  1.00  0.00
ATOM   1758  O   GLY A 115     -16.147  -9.446   3.691  1.00  0.00
ATOM   1762  N   THR A 116     -14.117 -10.166   4.347  1.00  0.00
ATOM   1763  CA  THR A 116     -14.690 -10.778   5.534  1.00  0.00
ATOM   1764  C   THR A 116     -13.866 -10.327   6.781  1.00  0.00
ATOM   1765  O   THR A 116     -12.707  -9.987   6.983  1.00  0.00
ATOM   1766  CB  THR A 116     -14.707 -12.313   5.416  1.00  0.00
ATOM   1767  OG1 THR A 116     -15.375 -12.875   6.552  1.00  0.00
ATOM   1768  CG2 THR A 116     -13.289 -12.859   5.344  1.00  0.00
ATOM   1776  N   GLN A 117     -14.626 -10.270   7.775  1.00  0.00
ATOM   1777  CA  GLN A 117     -13.887  -9.726   8.999  1.00  0.00
ATOM   1778  C   GLN A 117     -13.537 -10.813   9.948  1.00  0.00
ATOM   1779  O   GLN A 117     -14.415 -11.622  10.296  1.00  0.00
ATOM   1780  CB  GLN A 117     -14.713  -8.681   9.752  1.00  0.00
ATOM   1781  CG  GLN A 117     -14.021  -8.102  10.975  1.00  0.00
ATOM   1782  CD  GLN A 117     -14.885  -7.091  11.704  1.00  0.00
ATOM   1783  OE1 GLN A 117     -15.484  -6.206  11.088  1.00  0.00
ATOM   1784  NE2 GLN A 117     -14.955  -7.216  13.025  1.00  0.00
ATOM   1793  N   VAL A 118     -12.325 -10.905  10.327  1.00  0.00
ATOM   1794  CA  VAL A 118     -12.095 -12.016  11.237  1.00  0.00
ATOM   1795  C   VAL A 118     -11.566 -11.493  12.546  1.00  0.00
ATOM   1796  O   VAL A 118     -10.626 -10.703  12.835  1.00  0.00
ATOM   1797  CB  VAL A 118     -11.091 -13.020  10.640  1.00  0.00
ATOM   1798  CG1 VAL A 118     -10.708 -14.069  11.674  1.00  0.00
ATOM   1799  CG2 VAL A 118     -11.686 -13.674   9.403  1.00  0.00
ATOM   1809  N   THR A 119     -12.337 -11.987  13.531  1.00  0.00
ATOM   1810  CA  THR A 119     -11.810 -11.438  14.864  1.00  0.00
ATOM   1811  C   THR A 119     -11.293 -12.522  15.869  1.00  0.00
ATOM   1812  O   THR A 119     -11.940 -13.467  16.369  1.00  0.00
ATOM   1813  CB  THR A 119     -12.896 -10.609  15.575  1.00  0.00
ATOM   1814  OG1 THR A 119     -13.251  -9.484  14.761  1.00  0.00
ATOM   1815  CG2 THR A 119     -12.394 -10.116  16.923  1.00  0.00
ATOM   1823  N   VAL A 120     -10.176 -12.321  16.411  1.00  0.00
ATOM   1824  CA  VAL A 120      -9.757 -13.362  17.293  1.00  0.00
ATOM   1825  C   VAL A 120      -9.852 -12.833  18.604  1.00  0.00
ATOM   1826  O   VAL A 120      -9.342 -11.756  18.826  1.00  0.00
ATOM   1827  CB  VAL A 120      -8.311 -13.819  17.024  1.00  0.00
ATOM   1828  CG1 VAL A 120      -7.901 -14.897  18.017  1.00  0.00
ATOM   1829  CG2 VAL A 120      -8.185 -14.324  15.596  1.00  0.00
ATOM   1839  N   SER A 121     -10.490 -13.629  19.454  1.00  0.00
ATOM   1840  CA  SER A 121     -10.682 -13.173  20.852  1.00  0.00
ATOM   1841  C   SER A 121      -9.974 -13.974  21.831  1.00  0.00
ATOM   1842  O   SER A 121      -9.471 -15.192  21.918  1.00  0.00
ATOM   1843  CB  SER A 121     -12.151 -13.183  21.229  1.00  0.00
ATOM   1844  OG  SER A 121     -12.876 -12.275  20.445  1.00  0.00
ATOM   1850  N   SER A 122      -9.814 -13.216  22.735  1.00  0.00
ATOM   1851  CA  SER A 122      -9.309 -13.947  23.753  1.00  0.00
ATOM   1852  C   SER A 122     -10.154 -14.411  24.881  1.00  0.00
ATOM   1853  O   SER A 122      -9.903 -15.529  25.282  1.00  0.00
ATOM   1854  OXT SER A 122     -11.008 -13.695  25.324  1.00  0.00
ATOM   1855  CB  SER A 122      -8.163 -13.127  24.315  1.00  0.00
ATOM   1856  OG  SER A 122      -7.135 -12.989  23.373  1.00  0.00
END
