# Supplementary material for: Nanobody-based CTLA4 inhibitors for immune checkpoint blockade therapy of canine cancer patients
Source: Sci Rep. 2021 Oct 21;11:20763. doi: 10.1038/s41598-021-00325-3 (PMC8531395; doi:10.1038/s41598-021-00325-3)
Supplement: Supplementary file 1 — Supplementary Information 1. [file 41598_2021_325_MOESM1_ESM.zip › Supplemental Information/trRosetta_cNb13_6.pdb]

ATOM      1  N   MET B   1        .683    .029   -.448  1.00  0.00
ATOM      2  CA  MET B   1       2.137   -.121   -.522  1.00  0.00
ATOM      3  C   MET B   1       2.504   1.249   -.570  1.00  0.00
ATOM      4  O   MET B   1       1.860   2.152  -1.059  1.00  0.00
ATOM      5  CB  MET B   1       2.641   -.894  -1.739  1.00  0.00
ATOM      6  CG  MET B   1       2.291  -2.375  -1.734  1.00  0.00
ATOM      7  SD  MET B   1       2.986  -3.259  -3.144  1.00  0.00
ATOM      8  CE  MET B   1       4.724  -3.271  -2.713  1.00  0.00
ATOM     20  N   HIS B   2       3.562   1.456    .010  1.00  0.00
ATOM     21  CA  HIS B   2       4.239   2.720    .145  1.00  0.00
ATOM     22  C   HIS B   2       5.616   2.590   -.395  1.00  0.00
ATOM     23  O   HIS B   2       6.364   1.602   -.195  1.00  0.00
ATOM     24  CB  HIS B   2       4.291   3.179   1.605  1.00  0.00
ATOM     25  CG  HIS B   2       2.941   3.370   2.224  1.00  0.00
ATOM     26  ND1 HIS B   2       2.182   4.503   2.019  1.00  0.00
ATOM     27  CD2 HIS B   2       2.215   2.574   3.043  1.00  0.00
ATOM     28  CE1 HIS B   2       1.046   4.394   2.685  1.00  0.00
ATOM     29  NE2 HIS B   2       1.041   3.234   3.314  1.00  0.00
ATOM     37  N   VAL B   3       6.006   3.722  -1.041  1.00  0.00
ATOM     38  CA  VAL B   3       7.343   3.726  -1.678  1.00  0.00
ATOM     39  C   VAL B   3       8.177   4.929  -1.224  1.00  0.00
ATOM     40  O   VAL B   3       7.748   6.088  -1.328  1.00  0.00
ATOM     41  CB  VAL B   3       7.207   3.757  -3.212  1.00  0.00
ATOM     42  CG1 VAL B   3       6.237   4.849  -3.639  1.00  0.00
ATOM     43  CG2 VAL B   3       8.572   3.968  -3.848  1.00  0.00
ATOM     53  N   ALA B   4       9.400   4.693   -.823  1.00  0.00
ATOM     54  CA  ALA B   4      10.195   5.841   -.477  1.00  0.00
ATOM     55  C   ALA B   4      11.377   5.805  -1.496  1.00  0.00
ATOM     56  O   ALA B   4      11.986   4.833  -1.972  1.00  0.00
ATOM     57  CB  ALA B   4      10.567   5.737    .932  1.00  0.00
ATOM     63  N   GLN B   5      11.897   6.909  -1.707  1.00  0.00
ATOM     64  CA  GLN B   5      13.044   7.024  -2.576  1.00  0.00
ATOM     65  C   GLN B   5      14.116   7.950  -1.984  1.00  0.00
ATOM     66  O   GLN B   5      13.763   8.883  -1.254  1.00  0.00
ATOM     67  CB  GLN B   5      12.608   7.532  -3.953  1.00  0.00
ATOM     68  CG  GLN B   5      11.344   6.879  -4.486  1.00  0.00
ATOM     69  CD  GLN B   5      11.044   7.282  -5.917  1.00  0.00
ATOM     70  OE1 GLN B   5      10.023   6.887  -6.486  1.00  0.00
ATOM     71  NE2 GLN B   5      11.933   8.072  -6.507  1.00  0.00
ATOM     80  N   PRO B   6      15.438   7.781  -2.382  1.00  0.00
ATOM     81  CA  PRO B   6      16.258   8.797  -1.779  1.00  0.00
ATOM     82  C   PRO B   6      16.043  10.159  -2.456  1.00  0.00
ATOM     83  O   PRO B   6      15.627  10.190  -3.615  1.00  0.00
ATOM     84  CB  PRO B   6      17.674   8.260  -2.007  1.00  0.00
ATOM     85  CG  PRO B   6      17.559   7.440  -3.247  1.00  0.00
ATOM     86  CD  PRO B   6      16.206   6.789  -3.141  1.00  0.00
ATOM     94  N   ALA B   7      16.291  11.333  -1.808  1.00  0.00
ATOM     95  CA  ALA B   7      15.901  12.428  -2.682  1.00  0.00
ATOM     96  C   ALA B   7      16.554  12.912  -3.933  1.00  0.00
ATOM     97  O   ALA B   7      15.779  13.232  -4.809  1.00  0.00
ATOM     98  CB  ALA B   7      16.113  13.493  -1.613  1.00  0.00
ATOM    104  N   VAL B   8      17.928  12.970  -3.945  1.00  0.00
ATOM    105  CA  VAL B   8      18.742  13.360  -5.136  1.00  0.00
ATOM    106  C   VAL B   8      19.970  12.431  -5.469  1.00  0.00
ATOM    107  O   VAL B   8      20.556  12.004  -4.499  1.00  0.00
ATOM    108  CB  VAL B   8      19.262  14.795  -4.932  1.00  0.00
ATOM    109  CG1 VAL B   8      20.115  15.226  -6.115  1.00  0.00
ATOM    110  CG2 VAL B   8      18.091  15.746  -4.736  1.00  0.00
ATOM    120  N   VAL B   9      20.423  12.080  -6.559  1.00  0.00
ATOM    121  CA  VAL B   9      21.585  11.192  -6.647  1.00  0.00
ATOM    122  C   VAL B   9      22.519  11.710  -7.598  1.00  0.00
ATOM    123  O   VAL B   9      21.873  12.049  -8.568  1.00  0.00
ATOM    124  CB  VAL B   9      21.194   9.767  -7.082  1.00  0.00
ATOM    125  CG1 VAL B   9      22.429   8.886  -7.191  1.00  0.00
ATOM    126  CG2 VAL B   9      20.197   9.179  -6.095  1.00  0.00
ATOM    136  N   LEU B  10      23.811  11.842  -7.317  1.00  0.00
ATOM    137  CA  LEU B  10      24.655  12.430  -8.261  1.00  0.00
ATOM    138  C   LEU B  10      25.478  11.431  -9.004  1.00  0.00
ATOM    139  O   LEU B  10      26.104  10.572  -8.425  1.00  0.00
ATOM    140  CB  LEU B  10      25.572  13.440  -7.559  1.00  0.00
ATOM    141  CG  LEU B  10      24.967  14.828  -7.312  1.00  0.00
ATOM    142  CD1 LEU B  10      23.807  14.710  -6.332  1.00  0.00
ATOM    143  CD2 LEU B  10      26.041  15.763  -6.777  1.00  0.00
ATOM    155  N   ALA B  11      25.490  11.649 -10.442  1.00  0.00
ATOM    156  CA  ALA B  11      26.228  10.684 -11.111  1.00  0.00
ATOM    157  C   ALA B  11      27.521  11.238 -11.753  1.00  0.00
ATOM    158  O   ALA B  11      27.905  12.408 -12.083  1.00  0.00
ATOM    159  CB  ALA B  11      25.404  10.150 -12.123  1.00  0.00
ATOM    165  N   SER B  12      28.289  10.347 -12.152  1.00  0.00
ATOM    166  CA  SER B  12      29.429  11.015 -12.648  1.00  0.00
ATOM    167  C   SER B  12      29.454  10.772 -14.106  1.00  0.00
ATOM    168  O   SER B  12      28.505  10.197 -14.587  1.00  0.00
ATOM    169  CB  SER B  12      30.698  10.509 -11.990  1.00  0.00
ATOM    170  OG  SER B  12      30.987   9.199 -12.397  1.00  0.00
ATOM    176  N   SER B  13      30.412  11.250 -14.859  1.00  0.00
ATOM    177  CA  SER B  13      30.583  11.077 -16.378  1.00  0.00
ATOM    178  C   SER B  13      30.791   9.815 -17.071  1.00  0.00
ATOM    179  O   SER B  13      30.687   9.674 -18.260  1.00  0.00
ATOM    180  CB  SER B  13      31.756  11.918 -16.841  1.00  0.00
ATOM    181  OG  SER B  13      32.935  11.538 -16.185  1.00  0.00
ATOM    187  N   ARG B  14      31.077   8.981 -16.235  1.00  0.00
ATOM    188  CA  ARG B  14      31.410   7.629 -16.363  1.00  0.00
ATOM    189  C   ARG B  14      29.975   7.288 -16.135  1.00  0.00
ATOM    190  O   ARG B  14      29.813   6.102 -15.855  1.00  0.00
ATOM    191  CB  ARG B  14      32.376   7.075 -15.326  1.00  0.00
ATOM    192  CG  ARG B  14      33.775   7.668 -15.375  1.00  0.00
ATOM    193  CD  ARG B  14      34.663   7.064 -14.348  1.00  0.00
ATOM    194  NE  ARG B  14      36.003   7.629 -14.391  1.00  0.00
ATOM    195  CZ  ARG B  14      37.020   7.245 -13.595  1.00  0.00
ATOM    196  NH1 ARG B  14      36.836   6.297 -12.703  1.00  0.00
ATOM    197  NH2 ARG B  14      38.204   7.821 -13.712  1.00  0.00
ATOM    211  N   GLY B  15      28.931   8.255 -15.921  1.00  0.00
ATOM    212  CA  GLY B  15      27.865   7.445 -15.495  1.00  0.00
ATOM    213  C   GLY B  15      27.213   6.699 -14.320  1.00  0.00
ATOM    214  O   GLY B  15      26.022   6.818 -14.186  1.00  0.00
ATOM    218  N   VAL B  16      27.917   6.122 -13.378  1.00  0.00
ATOM    219  CA  VAL B  16      26.908   5.429 -12.868  1.00  0.00
ATOM    220  C   VAL B  16      25.907   5.830 -11.792  1.00  0.00
ATOM    221  O   VAL B  16      26.347   6.633 -10.954  1.00  0.00
ATOM    222  CB  VAL B  16      27.616   4.142 -12.404  1.00  0.00
ATOM    223  CG1 VAL B  16      26.630   3.212 -11.712  1.00  0.00
ATOM    224  CG2 VAL B  16      28.266   3.451 -13.592  1.00  0.00
ATOM    234  N   ALA B  17      24.564   5.543 -11.832  1.00  0.00
ATOM    235  CA  ALA B  17      23.809   5.997 -10.636  1.00  0.00
ATOM    236  C   ALA B  17      23.035   4.896  -9.829  1.00  0.00
ATOM    237  O   ALA B  17      22.524   3.861 -10.264  1.00  0.00
ATOM    238  CB  ALA B  17      22.952   6.998 -11.176  1.00  0.00
ATOM    244  N   SER B  18      22.960   4.998  -8.609  1.00  0.00
ATOM    245  CA  SER B  18      22.141   3.915  -8.062  1.00  0.00
ATOM    246  C   SER B  18      20.981   4.448  -7.353  1.00  0.00
ATOM    247  O   SER B  18      21.072   5.305  -6.496  1.00  0.00
ATOM    248  CB  SER B  18      22.942   3.048  -7.110  1.00  0.00
ATOM    249  OG  SER B  18      23.973   2.380  -7.786  1.00  0.00
ATOM    255  N   PHE B  19      19.843   3.855  -7.656  1.00  0.00
ATOM    256  CA  PHE B  19      18.739   4.346  -7.034  1.00  0.00
ATOM    257  C   PHE B  19      18.197   3.282  -6.036  1.00  0.00
ATOM    258  O   PHE B  19      17.911   2.129  -6.239  1.00  0.00
ATOM    259  CB  PHE B  19      17.699   4.727  -8.089  1.00  0.00
ATOM    260  CG  PHE B  19      16.329   4.979  -7.527  1.00  0.00
ATOM    261  CD1 PHE B  19      15.978   6.235  -7.055  1.00  0.00
ATOM    262  CD2 PHE B  19      15.389   3.961  -7.469  1.00  0.00
ATOM    263  CE1 PHE B  19      14.718   6.468  -6.537  1.00  0.00
ATOM    264  CE2 PHE B  19      14.128   4.192  -6.954  1.00  0.00
ATOM    265  CZ  PHE B  19      13.793   5.447  -6.487  1.00  0.00
ATOM    275  N   VAL B  20      17.869   3.648  -4.913  1.00  0.00
ATOM    276  CA  VAL B  20      17.294   2.618  -4.032  1.00  0.00
ATOM    277  C   VAL B  20      15.848   2.917  -3.681  1.00  0.00
ATOM    278  O   VAL B  20      15.539   4.036  -3.319  1.00  0.00
ATOM    279  CB  VAL B  20      18.110   2.507  -2.731  1.00  0.00
ATOM    280  CG1 VAL B  20      17.493   1.473  -1.801  1.00  0.00
ATOM    281  CG2 VAL B  20      19.553   2.150  -3.053  1.00  0.00
ATOM    291  N   CYS B  21      14.955   1.891  -3.733  1.00  0.00
ATOM    292  CA  CYS B  21      13.643   2.170  -3.419  1.00  0.00
ATOM    293  C   CYS B  21      13.135   1.435  -2.174  1.00  0.00
ATOM    294  O   CYS B  21      13.492    .306  -1.814  1.00  0.00
ATOM    295  CB  CYS B  21      12.773   1.820  -4.627  1.00  0.00
ATOM    296  SG  CYS B  21      11.001   2.055  -4.354  1.00  0.00
ATOM    302  N   GLU B  22      12.344   1.984  -1.384  1.00  0.00
ATOM    303  CA  GLU B  22      11.966   1.123   -.250  1.00  0.00
ATOM    304  C   GLU B  22      10.467    .954   -.225  1.00  0.00
ATOM    305  O   GLU B  22       9.585   1.791   -.277  1.00  0.00
ATOM    306  CB  GLU B  22      12.445   1.712   1.079  1.00  0.00
ATOM    307  CG  GLU B  22      12.116    .862   2.298  1.00  0.00
ATOM    308  CD  GLU B  22      12.664   1.435   3.575  1.00  0.00
ATOM    309  OE1 GLU B  22      13.312   2.452   3.518  1.00  0.00
ATOM    310  OE2 GLU B  22      12.433    .854   4.610  1.00  0.00
ATOM    317  N   TYR B  23      10.052   -.271   -.059  1.00  0.00
ATOM    318  CA  TYR B  23       8.666   -.497   -.043  1.00  0.00
ATOM    319  C   TYR B  23       8.100   -.920   1.255  1.00  0.00
ATOM    320  O   TYR B  23       8.293  -1.987   1.808  1.00  0.00
ATOM    321  CB  TYR B  23       8.320  -1.539  -1.110  1.00  0.00
ATOM    322  CG  TYR B  23       8.645  -1.099  -2.520  1.00  0.00
ATOM    323  CD1 TYR B  23       9.531  -1.839  -3.290  1.00  0.00
ATOM    324  CD2 TYR B  23       8.058    .043  -3.043  1.00  0.00
ATOM    325  CE1 TYR B  23       9.827  -1.437  -4.579  1.00  0.00
ATOM    326  CE2 TYR B  23       8.355    .445  -4.331  1.00  0.00
ATOM    327  CZ  TYR B  23       9.235   -.291  -5.097  1.00  0.00
ATOM    328  OH  TYR B  23       9.531    .109  -6.380  1.00  0.00
ATOM    338  N   GLY B  24       6.958   -.318   1.426  1.00  0.00
ATOM    339  CA  GLY B  24       5.879   -.291   2.426  1.00  0.00
ATOM    340  C   GLY B  24       4.972  -1.427   2.723  1.00  0.00
ATOM    341  O   GLY B  24       3.890  -1.245   3.313  1.00  0.00
ATOM    345  N   SER B  25       5.273  -2.567   2.194  1.00  0.00
ATOM    346  CA  SER B  25       4.414  -3.639   2.580  1.00  0.00
ATOM    347  C   SER B  25       5.258  -4.916   2.779  1.00  0.00
ATOM    348  O   SER B  25       6.351  -5.053   2.263  1.00  0.00
ATOM    349  CB  SER B  25       3.345  -3.850   1.526  1.00  0.00
ATOM    350  OG  SER B  25       2.471  -4.880   1.898  1.00  0.00
ATOM    356  N   SER B  26       4.684  -5.865   3.548  1.00  0.00
ATOM    357  CA  SER B  26       5.323  -7.190   3.772  1.00  0.00
ATOM    358  C   SER B  26       4.779  -7.902   2.739  1.00  0.00
ATOM    359  O   SER B  26       5.557  -8.654   2.138  1.00  0.00
ATOM    360  CB  SER B  26       4.994  -7.852   5.096  1.00  0.00
ATOM    361  OG  SER B  26       3.633  -8.178   5.170  1.00  0.00
ATOM    367  N   GLY B  27       3.632  -7.585   2.185  1.00  0.00
ATOM    368  CA  GLY B  27       3.930  -8.549   1.374  1.00  0.00
ATOM    369  C   GLY B  27       3.812  -9.901   1.676  1.00  0.00
ATOM    370  O   GLY B  27       3.915 -10.590   2.675  1.00  0.00
ATOM    374  N   ASN B  28       4.084 -10.143    .490  1.00  0.00
ATOM    375  CA  ASN B  28       4.588 -11.232   -.084  1.00  0.00
ATOM    376  C   ASN B  28       5.190 -10.564  -1.399  1.00  0.00
ATOM    377  O   ASN B  28       4.556 -10.628  -2.483  1.00  0.00
ATOM    378  CB  ASN B  28       3.524 -12.292   -.304  1.00  0.00
ATOM    379  CG  ASN B  28       4.094 -13.583   -.822  1.00  0.00
ATOM    380  OD1 ASN B  28       5.133 -13.593  -1.492  1.00  0.00
ATOM    381  ND2 ASN B  28       3.433 -14.673   -.527  1.00  0.00
ATOM    388  N   ALA B  29       6.337 -10.371  -1.367  1.00  0.00
ATOM    389  CA  ALA B  29       7.242  -9.829  -2.339  1.00  0.00
ATOM    390  C   ALA B  29       7.103 -10.759  -3.541  1.00  0.00
ATOM    391  O   ALA B  29       7.315 -10.178  -4.597  1.00  0.00
ATOM    392  CB  ALA B  29       8.350  -9.805  -2.005  1.00  0.00
ATOM    398  N   ALA B  30       6.776 -12.153  -3.482  1.00  0.00
ATOM    399  CA  ALA B  30       7.060 -12.292  -4.816  1.00  0.00
ATOM    400  C   ALA B  30       7.318 -12.407  -6.145  1.00  0.00
ATOM    401  O   ALA B  30       8.193 -12.688  -6.931  1.00  0.00
ATOM    402  CB  ALA B  30       6.545 -14.157  -4.314  1.00  0.00
ATOM    408  N   GLU B  31       6.299 -12.064  -6.652  1.00  0.00
ATOM    409  CA  GLU B  31       5.908 -11.859  -8.054  1.00  0.00
ATOM    410  C   GLU B  31       6.048 -10.331  -8.592  1.00  0.00
ATOM    411  O   GLU B  31       5.719 -10.049  -9.732  1.00  0.00
ATOM    412  CB  GLU B  31       4.467 -12.347  -8.217  1.00  0.00
ATOM    413  CG  GLU B  31       4.249 -13.803  -7.832  1.00  0.00
ATOM    414  CD  GLU B  31       5.057 -14.756  -8.669  1.00  0.00
ATOM    415  OE1 GLU B  31       5.354 -14.426  -9.792  1.00  0.00
ATOM    416  OE2 GLU B  31       5.377 -15.816  -8.184  1.00  0.00
ATOM    423  N   VAL B  32       6.485  -9.399  -7.709  1.00  0.00
ATOM    424  CA  VAL B  32       6.552  -7.876  -7.588  1.00  0.00
ATOM    425  C   VAL B  32       7.360  -7.436  -8.847  1.00  0.00
ATOM    426  O   VAL B  32       8.362  -8.142  -9.242  1.00  0.00
ATOM    427  CB  VAL B  32       7.257  -7.412  -6.300  1.00  0.00
ATOM    428  CG1 VAL B  32       8.706  -7.876  -6.289  1.00  0.00
ATOM    429  CG2 VAL B  32       7.175  -5.897  -6.182  1.00  0.00
ATOM    439  N   ARG B  33       6.773  -6.311  -9.425  1.00  0.00
ATOM    440  CA  ARG B  33       7.359  -5.743 -10.570  1.00  0.00
ATOM    441  C   ARG B  33       7.730  -4.354 -10.228  1.00  0.00
ATOM    442  O   ARG B  33       7.082  -3.461  -9.724  1.00  0.00
ATOM    443  CB  ARG B  33       6.405  -5.762 -11.755  1.00  0.00
ATOM    444  CG  ARG B  33       6.938  -5.102 -13.016  1.00  0.00
ATOM    445  CD  ARG B  33       5.978  -5.214 -14.144  1.00  0.00
ATOM    446  NE  ARG B  33       5.847  -6.585 -14.610  1.00  0.00
ATOM    447  CZ  ARG B  33       4.917  -7.010 -15.487  1.00  0.00
ATOM    448  NH1 ARG B  33       4.045  -6.160 -15.983  1.00  0.00
ATOM    449  NH2 ARG B  33       4.881  -8.280 -15.850  1.00  0.00
ATOM    463  N   VAL B  34       8.972  -4.051 -10.588  1.00  0.00
ATOM    464  CA  VAL B  34       9.466  -2.725 -10.237  1.00  0.00
ATOM    465  C   VAL B  34       9.783  -2.013 -11.414  1.00  0.00
ATOM    466  O   VAL B  34      10.465  -2.688 -12.153  1.00  0.00
ATOM    467  CB  VAL B  34      10.729  -2.783  -9.358  1.00  0.00
ATOM    468  CG1 VAL B  34      11.102  -1.392  -8.869  1.00  0.00
ATOM    469  CG2 VAL B  34      10.500  -3.724  -8.185  1.00  0.00
ATOM    479  N   THR B  35       9.216   -.694 -11.535  1.00  0.00
ATOM    480  CA  THR B  35       9.501    .089 -12.744  1.00  0.00
ATOM    481  C   THR B  35      10.231   1.511 -12.526  1.00  0.00
ATOM    482  O   THR B  35       9.967   2.239 -11.557  1.00  0.00
ATOM    483  CB  THR B  35       8.179    .300 -13.504  1.00  0.00
ATOM    484  OG1 THR B  35       7.627   -.972 -13.870  1.00  0.00
ATOM    485  CG2 THR B  35       8.412   1.127 -14.760  1.00  0.00
ATOM    493  N   VAL B  36      11.213   1.900 -13.236  1.00  0.00
ATOM    494  CA  VAL B  36      11.725   3.174 -13.093  1.00  0.00
ATOM    495  C   VAL B  36      11.296   4.003 -14.336  1.00  0.00
ATOM    496  O   VAL B  36      11.461   3.714 -15.546  1.00  0.00
ATOM    497  CB  VAL B  36      13.258   3.106 -12.957  1.00  0.00
ATOM    498  CG1 VAL B  36      13.870   2.419 -14.169  1.00  0.00
ATOM    499  CG2 VAL B  36      13.826   4.506 -12.786  1.00  0.00
ATOM    509  N   LEU B  37      10.736   5.212 -13.949  1.00  0.00
ATOM    510  CA  LEU B  37      10.372   6.012 -15.044  1.00  0.00
ATOM    511  C   LEU B  37      11.140   7.414 -14.977  1.00  0.00
ATOM    512  O   LEU B  37      11.433   8.053 -13.961  1.00  0.00
ATOM    513  CB  LEU B  37       8.849   6.194 -15.035  1.00  0.00
ATOM    514  CG  LEU B  37       8.024   4.900 -15.047  1.00  0.00
ATOM    515  CD1 LEU B  37       7.754   4.457 -13.616  1.00  0.00
ATOM    516  CD2 LEU B  37       6.724   5.134 -15.802  1.00  0.00
ATOM    528  N   ARG B  38      11.490   7.966 -16.120  1.00  0.00
ATOM    529  CA  ARG B  38      11.963   9.259 -16.144  1.00  0.00
ATOM    530  C   ARG B  38      10.908  10.427 -16.552  1.00  0.00
ATOM    531  O   ARG B  38       9.943  10.503 -17.333  1.00  0.00
ATOM    532  CB  ARG B  38      13.153   9.247 -17.093  1.00  0.00
ATOM    533  CG  ARG B  38      13.854  10.586 -17.257  1.00  0.00
ATOM    534  CD  ARG B  38      15.086  10.464 -18.078  1.00  0.00
ATOM    535  NE  ARG B  38      15.785  11.733 -18.198  1.00  0.00
ATOM    536  CZ  ARG B  38      15.627  12.600 -19.217  1.00  0.00
ATOM    537  NH1 ARG B  38      14.792  12.321 -20.194  1.00  0.00
ATOM    538  NH2 ARG B  38      16.311  13.730 -19.235  1.00  0.00
ATOM    552  N   GLN B  39      10.996  11.584 -15.783  1.00  0.00
ATOM    553  CA  GLN B  39       9.930  12.566 -16.237  1.00  0.00
ATOM    554  C   GLN B  39      10.496  13.655 -17.101  1.00  0.00
ATOM    555  O   GLN B  39      11.381  14.364 -16.616  1.00  0.00
ATOM    556  CB  GLN B  39       9.219  13.213 -15.046  1.00  0.00
ATOM    557  CG  GLN B  39       8.061  14.118 -15.428  1.00  0.00
ATOM    558  CD  GLN B  39       7.399  14.754 -14.220  1.00  0.00
ATOM    559  OE1 GLN B  39       7.149  14.089 -13.211  1.00  0.00
ATOM    560  NE2 GLN B  39       7.112  16.047 -14.316  1.00  0.00
ATOM    569  N   ALA B  40      10.114  13.914 -18.249  1.00  0.00
ATOM    570  CA  ALA B  40      10.732  14.872 -18.931  1.00  0.00
ATOM    571  C   ALA B  40      10.081  16.246 -19.197  1.00  0.00
ATOM    572  O   ALA B  40       9.159  16.636 -19.833  1.00  0.00
ATOM    573  CB  ALA B  40      11.052  14.434 -20.254  1.00  0.00
ATOM    579  N   GLY B  41      10.410  17.078 -18.311  1.00  0.00
ATOM    580  CA  GLY B  41       9.690  18.281 -18.405  1.00  0.00
ATOM    581  C   GLY B  41       8.363  17.581 -18.001  1.00  0.00
ATOM    582  O   GLY B  41       8.269  17.009 -16.923  1.00  0.00
ATOM    586  N   SER B  42       7.309  17.738 -18.844  1.00  0.00
ATOM    587  CA  SER B  42       5.925  17.213 -18.638  1.00  0.00
ATOM    588  C   SER B  42       5.594  15.863 -19.193  1.00  0.00
ATOM    589  O   SER B  42       4.389  15.370 -19.173  1.00  0.00
ATOM    590  CB  SER B  42       4.926  18.191 -19.225  1.00  0.00
ATOM    591  OG  SER B  42       5.074  18.286 -20.615  1.00  0.00
ATOM    597  N   GLN B  43       6.621  15.194 -19.812  1.00  0.00
ATOM    598  CA  GLN B  43       6.325  13.988 -20.430  1.00  0.00
ATOM    599  C   GLN B  43       6.794  12.782 -19.770  1.00  0.00
ATOM    600  O   GLN B  43       7.753  12.543 -19.037  1.00  0.00
ATOM    601  CB  GLN B  43       6.882  14.014 -21.855  1.00  0.00
ATOM    602  CG  GLN B  43       6.347  15.148 -22.713  1.00  0.00
ATOM    603  CD  GLN B  43       4.861  15.014 -22.988  1.00  0.00
ATOM    604  OE1 GLN B  43       4.415  14.042 -23.604  1.00  0.00
ATOM    605  NE2 GLN B  43       4.086  15.991 -22.533  1.00  0.00
ATOM    614  N   MET B  44       6.241  11.691 -19.910  1.00  0.00
ATOM    615  CA  MET B  44       6.924  10.706 -19.073  1.00  0.00
ATOM    616  C   MET B  44       7.387   9.478 -19.852  1.00  0.00
ATOM    617  O   MET B  44       6.618   8.928 -20.649  1.00  0.00
ATOM    618  CB  MET B  44       6.008  10.280 -17.927  1.00  0.00
ATOM    619  CG  MET B  44       6.625   9.271 -16.970  1.00  0.00
ATOM    620  SD  MET B  44       5.535   8.864 -15.591  1.00  0.00
ATOM    621  CE  MET B  44       5.579  10.393 -14.662  1.00  0.00
ATOM    631  N   THR B  45       8.579   8.989 -19.575  1.00  0.00
ATOM    632  CA  THR B  45       8.944   7.950 -20.326  1.00  0.00
ATOM    633  C   THR B  45       9.359   6.680 -19.411  1.00  0.00
ATOM    634  O   THR B  45       9.721   6.513 -18.227  1.00  0.00
ATOM    635  CB  THR B  45      10.082   8.420 -21.251  1.00  0.00
ATOM    636  OG1 THR B  45      11.207   8.825 -20.461  1.00  0.00
ATOM    637  CG2 THR B  45       9.623   9.589 -22.109  1.00  0.00
ATOM    645  N   GLU B  46       9.256   5.530 -19.947  1.00  0.00
ATOM    646  CA  GLU B  46       9.606   4.429 -19.001  1.00  0.00
ATOM    647  C   GLU B  46      10.887   4.023 -19.512  1.00  0.00
ATOM    648  O   GLU B  46      11.070   3.741 -20.724  1.00  0.00
ATOM    649  CB  GLU B  46       8.624   3.255 -18.998  1.00  0.00
ATOM    650  CG  GLU B  46       9.006   2.118 -18.060  1.00  0.00
ATOM    651  CD  GLU B  46       8.006    .996 -18.064  1.00  0.00
ATOM    652  OE1 GLU B  46       6.852   1.254 -18.312  1.00  0.00
ATOM    653  OE2 GLU B  46       8.396   -.122 -17.819  1.00  0.00
ATOM    660  N   VAL B  47      11.793   3.879 -18.605  1.00  0.00
ATOM    661  CA  VAL B  47      13.138   3.650 -18.919  1.00  0.00
ATOM    662  C   VAL B  47      13.577   2.251 -18.517  1.00  0.00
ATOM    663  O   VAL B  47      14.285   1.598 -19.286  1.00  0.00
ATOM    664  CB  VAL B  47      14.012   4.703 -18.211  1.00  0.00
ATOM    665  CG1 VAL B  47      15.488   4.414 -18.446  1.00  0.00
ATOM    666  CG2 VAL B  47      13.649   6.095 -18.706  1.00  0.00
ATOM    676  N   CYS B  48      13.122   1.795 -17.475  1.00  0.00
ATOM    677  CA  CYS B  48      13.446    .499 -17.112  1.00  0.00
ATOM    678  C   CYS B  48      12.576   -.234 -16.247  1.00  0.00
ATOM    679  O   CYS B  48      11.716   -.080 -15.422  1.00  0.00
ATOM    680  CB  CYS B  48      14.822    .513 -16.446  1.00  0.00
ATOM    681  SG  CYS B  48      15.428  -1.123 -15.968  1.00  0.00
ATOM    687  N   ALA B  49      12.686  -1.399 -16.573  1.00  0.00
ATOM    688  CA  ALA B  49      11.830  -2.083 -15.764  1.00  0.00
ATOM    689  C   ALA B  49      12.446  -3.165 -15.303  1.00  0.00
ATOM    690  O   ALA B  49      13.328  -3.784 -15.917  1.00  0.00
ATOM    691  CB  ALA B  49      10.692  -2.205 -16.279  1.00  0.00
ATOM    697  N   ALA B  50      11.908  -3.547 -14.349  1.00  0.00
ATOM    698  CA  ALA B  50      12.502  -4.736 -14.005  1.00  0.00
ATOM    699  C   ALA B  50      11.647  -5.327 -13.195  1.00  0.00
ATOM    700  O   ALA B  50      10.945  -4.635 -12.544  1.00  0.00
ATOM    701  CB  ALA B  50      13.694  -4.557 -13.170  1.00  0.00
ATOM    707  N   THR B  51      11.744  -6.728 -13.391  1.00  0.00
ATOM    708  CA  THR B  51      10.841  -7.554 -12.783  1.00  0.00
ATOM    709  C   THR B  51      11.546  -8.495 -12.159  1.00  0.00
ATOM    710  O   THR B  51      12.400  -9.181 -12.667  1.00  0.00
ATOM    711  CB  THR B  51       9.854  -8.221 -13.758  1.00  0.00
ATOM    712  OG1 THR B  51       9.175  -7.212 -14.518  1.00  0.00
ATOM    713  CG2 THR B  51       8.831  -9.051 -12.998  1.00  0.00
ATOM    721  N   TYR B  52      11.143  -8.679 -11.035  1.00  0.00
ATOM    722  CA  TYR B  52      11.778  -9.576 -10.331  1.00  0.00
ATOM    723  C   TYR B  52      10.766 -10.310 -10.077  1.00  0.00
ATOM    724  O   TYR B  52       9.615  -9.923  -9.686  1.00  0.00
ATOM    725  CB  TYR B  52      12.466  -9.057  -9.067  1.00  0.00
ATOM    726  CG  TYR B  52      13.401  -7.894  -9.315  1.00  0.00
ATOM    727  CD1 TYR B  52      12.909  -6.597  -9.320  1.00  0.00
ATOM    728  CD2 TYR B  52      14.751  -8.125  -9.536  1.00  0.00
ATOM    729  CE1 TYR B  52      13.763  -5.535  -9.546  1.00  0.00
ATOM    730  CE2 TYR B  52      15.605  -7.063  -9.762  1.00  0.00
ATOM    731  CZ  TYR B  52      15.115  -5.772  -9.768  1.00  0.00
ATOM    732  OH  TYR B  52      15.966  -4.715  -9.993  1.00  0.00
ATOM    742  N   THR B  53      11.363 -11.258  -9.845  1.00  0.00
ATOM    743  CA  THR B  53      10.698 -12.260  -9.482  1.00  0.00
ATOM    744  C   THR B  53      11.541 -12.675  -8.392  1.00  0.00
ATOM    745  O   THR B  53      12.520 -12.162  -8.211  1.00  0.00
ATOM    746  CB  THR B  53      10.530 -13.312 -10.594  1.00  0.00
ATOM    747  OG1 THR B  53      11.792 -13.937 -10.860  1.00  0.00
ATOM    748  CG2 THR B  53      10.012 -12.662 -11.869  1.00  0.00
ATOM    756  N   VAL B  54      11.007 -13.518  -7.530  1.00  0.00
ATOM    757  CA  VAL B  54      11.693 -14.021  -6.426  1.00  0.00
ATOM    758  C   VAL B  54      11.773 -14.706  -7.823  1.00  0.00
ATOM    759  O   VAL B  54      10.737 -14.734  -8.505  1.00  0.00
ATOM    760  CB  VAL B  54      10.961 -14.690  -5.247  1.00  0.00
ATOM    761  CG1 VAL B  54      10.292 -15.980  -5.698  1.00  0.00
ATOM    762  CG2 VAL B  54      11.940 -14.958  -4.114  1.00  0.00
ATOM    772  N   GLU B  55      12.665 -15.285  -8.075  1.00  0.00
ATOM    773  CA  GLU B  55      13.674 -16.072  -8.714  1.00  0.00
ATOM    774  C   GLU B  55      14.364 -15.051  -9.777  1.00  0.00
ATOM    775  O   GLU B  55      14.779 -15.433 -10.884  1.00  0.00
ATOM    776  CB  GLU B  55      13.059 -17.307  -9.376  1.00  0.00
ATOM    777  CG  GLU B  55      12.349 -18.248  -8.414  1.00  0.00
ATOM    778  CD  GLU B  55      11.848 -19.499  -9.081  1.00  0.00
ATOM    779  OE1 GLU B  55      11.944 -19.588 -10.282  1.00  0.00
ATOM    780  OE2 GLU B  55      11.370 -20.367  -8.390  1.00  0.00
ATOM    787  N   ASP B  56      14.404 -13.724  -9.397  1.00  0.00
ATOM    788  CA  ASP B  56      15.274 -12.502  -9.641  1.00  0.00
ATOM    789  C   ASP B  56      15.540 -12.007 -10.977  1.00  0.00
ATOM    790  O   ASP B  56      16.576 -11.350 -11.232  1.00  0.00
ATOM    791  CB  ASP B  56      16.662 -12.720  -9.033  1.00  0.00
ATOM    792  CG  ASP B  56      16.627 -12.890  -7.520  1.00  0.00
ATOM    793  OD1 ASP B  56      15.922 -12.150  -6.875  1.00  0.00
ATOM    794  OD2 ASP B  56      17.306 -13.757  -7.025  1.00  0.00
ATOM    799  N   GLU B  57      14.817 -12.476 -11.900  1.00  0.00
ATOM    800  CA  GLU B  57      15.221 -11.869 -13.049  1.00  0.00
ATOM    801  C   GLU B  57      15.023 -10.439 -12.778  1.00  0.00
ATOM    802  O   GLU B  57      14.398  -9.935 -11.665  1.00  0.00
ATOM    803  CB  GLU B  57      14.415 -12.348 -14.259  1.00  0.00
ATOM    804  CG  GLU B  57      14.656 -13.802 -14.639  1.00  0.00
ATOM    805  CD  GLU B  57      13.874 -14.228 -15.851  1.00  0.00
ATOM    806  OE1 GLU B  57      13.109 -13.437 -16.348  1.00  0.00
ATOM    807  OE2 GLU B  57      14.043 -15.345 -16.280  1.00  0.00
ATOM    814  N   LEU B  58      15.879  -9.827 -13.717  1.00  0.00
ATOM    815  CA  LEU B  58      15.799  -8.465 -14.004  1.00  0.00
ATOM    816  C   LEU B  58      15.693  -8.109 -15.514  1.00  0.00
ATOM    817  O   LEU B  58      16.493  -8.592 -16.265  1.00  0.00
ATOM    818  CB  LEU B  58      17.029  -7.791 -13.384  1.00  0.00
ATOM    819  CG  LEU B  58      17.090  -6.264 -13.519  1.00  0.00
ATOM    820  CD1 LEU B  58      17.882  -5.682 -12.357  1.00  0.00
ATOM    821  CD2 LEU B  58      17.726  -5.898 -14.852  1.00  0.00
ATOM    833  N   ALA B  59      14.799  -7.289 -15.975  1.00  0.00
ATOM    834  CA  ALA B  59      14.917  -6.950 -17.363  1.00  0.00
ATOM    835  C   ALA B  59      15.486  -5.492 -17.711  1.00  0.00
ATOM    836  O   ALA B  59      15.459  -4.613 -16.830  1.00  0.00
ATOM    837  CB  ALA B  59      13.723  -7.256 -17.935  1.00  0.00
ATOM    843  N   PHE B  60      16.002  -5.189 -18.921  1.00  0.00
ATOM    844  CA  PHE B  60      16.413  -3.829 -18.975  1.00  0.00
ATOM    845  C   PHE B  60      15.987  -3.196 -20.045  1.00  0.00
ATOM    846  O   PHE B  60      15.708  -3.757 -21.085  1.00  0.00
ATOM    847  CB  PHE B  60      17.934  -3.673 -18.966  1.00  0.00
ATOM    848  CG  PHE B  60      18.624  -4.391 -20.091  1.00  0.00
ATOM    849  CD1 PHE B  60      18.815  -3.768 -21.316  1.00  0.00
ATOM    850  CD2 PHE B  60      19.082  -5.689 -19.928  1.00  0.00
ATOM    851  CE1 PHE B  60      19.449  -4.428 -22.352  1.00  0.00
ATOM    852  CE2 PHE B  60      19.717  -6.350 -20.961  1.00  0.00
ATOM    853  CZ  PHE B  60      19.900  -5.718 -22.175  1.00  0.00
ATOM    863  N   LEU B  61      15.786  -2.033 -19.829  1.00  0.00
ATOM    864  CA  LEU B  61      15.281  -1.674 -20.995  1.00  0.00
ATOM    865  C   LEU B  61      16.174   -.774 -21.597  1.00  0.00
ATOM    866  O   LEU B  61      17.221   -.618 -20.967  1.00  0.00
ATOM    867  CB  LEU B  61      13.899  -1.034 -20.815  1.00  0.00
ATOM    868  CG  LEU B  61      12.855  -1.896 -20.095  1.00  0.00
ATOM    869  CD1 LEU B  61      11.595  -1.075 -19.856  1.00  0.00
ATOM    870  CD2 LEU B  61      12.553  -3.131 -20.930  1.00  0.00
ATOM    882  N   ASP B  62      15.799   -.235 -22.658  1.00  0.00
ATOM    883  CA  ASP B  62      16.736    .288 -23.390  1.00  0.00
ATOM    884  C   ASP B  62      17.837   1.220 -22.886  1.00  0.00
ATOM    885  O   ASP B  62      17.639   2.218 -22.201  1.00  0.00
ATOM    886  CB  ASP B  62      15.943    .979 -24.503  1.00  0.00
ATOM    887  CG  ASP B  62      15.280   -.005 -25.457  1.00  0.00
ATOM    888  OD1 ASP B  62      15.558  -1.176 -25.359  1.00  0.00
ATOM    889  OD2 ASP B  62      14.502    .425 -26.275  1.00  0.00
ATOM    894  N   ASP B  63      19.040    .820 -23.314  1.00  0.00
ATOM    895  CA  ASP B  63      20.317   1.437 -23.105  1.00  0.00
ATOM    896  C   ASP B  63      20.479   1.500 -21.680  1.00  0.00
ATOM    897  O   ASP B  63      21.395   2.120 -21.130  1.00  0.00
ATOM    898  CB  ASP B  63      20.409   2.839 -23.713  1.00  0.00
ATOM    899  CG  ASP B  63      20.319   2.833 -25.233  1.00  0.00
ATOM    900  OD1 ASP B  63      20.511   1.792 -25.816  1.00  0.00
ATOM    901  OD2 ASP B  63      20.059   3.869 -25.797  1.00  0.00
ATOM    906  N   SER B  64      19.755    .719 -21.026  1.00  0.00
ATOM    907  CA  SER B  64      19.810    .974 -19.677  1.00  0.00
ATOM    908  C   SER B  64      20.023   -.347 -19.543  1.00  0.00
ATOM    909  O   SER B  64      19.411  -1.291 -20.032  1.00  0.00
ATOM    910  CB  SER B  64      18.552   1.494 -19.010  1.00  0.00
ATOM    911  OG  SER B  64      18.169   2.729 -19.552  1.00  0.00
ATOM    917  N   THR B  65      20.812   -.375 -18.745  1.00  0.00
ATOM    918  CA  THR B  65      21.248  -1.406 -18.180  1.00  0.00
ATOM    919  C   THR B  65      20.894  -1.032 -16.809  1.00  0.00
ATOM    920  O   THR B  65      21.133    .077 -16.272  1.00  0.00
ATOM    921  CB  THR B  65      22.751  -1.636 -18.422  1.00  0.00
ATOM    922  OG1 THR B  65      22.988  -1.825 -19.823  1.00  0.00
ATOM    923  CG2 THR B  65      23.232  -2.862 -17.661  1.00  0.00
ATOM    931  N   CYS B  66      20.312  -2.016 -16.244  1.00  0.00
ATOM    932  CA  CYS B  66      19.778  -1.968 -15.017  1.00  0.00
ATOM    933  C   CYS B  66      20.172  -3.047 -14.253  1.00  0.00
ATOM    934  O   CYS B  66      19.889  -4.169 -14.579  1.00  0.00
ATOM    935  CB  CYS B  66      18.251  -1.943 -15.090  1.00  0.00
ATOM    936  SG  CYS B  66      17.435  -1.938 -13.476  1.00  0.00
ATOM    942  N   THR B  67      20.557  -2.765 -13.195  1.00  0.00
ATOM    943  CA  THR B  67      20.899  -4.016 -12.444  1.00  0.00
ATOM    944  C   THR B  67      20.277  -3.687 -11.215  1.00  0.00
ATOM    945  O   THR B  67      20.100  -2.615 -10.611  1.00  0.00
ATOM    946  CB  THR B  67      22.398  -4.307 -12.247  1.00  0.00
ATOM    947  OG1 THR B  67      22.963  -3.337 -11.357  1.00  0.00
ATOM    948  CG2 THR B  67      23.130  -4.255 -13.580  1.00  0.00
ATOM    956  N   GLY B  68      20.090  -4.736 -10.618  1.00  0.00
ATOM    957  CA  GLY B  68      19.424  -4.482  -9.512  1.00  0.00
ATOM    958  C   GLY B  68      19.299  -5.742  -8.933  1.00  0.00
ATOM    959  O   GLY B  68      19.642  -6.842  -9.428  1.00  0.00
ATOM    963  N   THR B  69      18.746  -5.545  -7.836  1.00  0.00
ATOM    964  CA  THR B  69      18.650  -6.706  -6.906  1.00  0.00
ATOM    965  C   THR B  69      17.486  -6.533  -5.955  1.00  0.00
ATOM    966  O   THR B  69      16.918  -5.416  -5.613  1.00  0.00
ATOM    967  CB  THR B  69      19.942  -6.897  -6.090  1.00  0.00
ATOM    968  OG1 THR B  69      19.897  -8.156  -5.405  1.00  0.00
ATOM    969  CG2 THR B  69      20.102  -5.777  -5.074  1.00  0.00
ATOM    977  N   SER B  70      17.191  -7.585  -5.283  1.00  0.00
ATOM    978  CA  SER B  70      16.106  -7.295  -4.315  1.00  0.00
ATOM    979  C   SER B  70      16.445  -7.914  -3.110  1.00  0.00
ATOM    980  O   SER B  70      17.112  -8.970  -3.022  1.00  0.00
ATOM    981  CB  SER B  70      14.751  -7.812  -4.759  1.00  0.00
ATOM    982  OG  SER B  70      14.739  -9.212  -4.806  1.00  0.00
ATOM    988  N   SER B  71      15.761  -7.255  -2.174  1.00  0.00
ATOM    989  CA  SER B  71      15.793  -7.793   -.815  1.00  0.00
ATOM    990  C   SER B  71      14.801  -7.470    .088  1.00  0.00
ATOM    991  O   SER B  71      14.296  -6.424    .527  1.00  0.00
ATOM    992  CB  SER B  71      17.084  -7.398   -.126  1.00  0.00
ATOM    993  OG  SER B  71      17.130  -7.901   1.181  1.00  0.00
ATOM    999  N   GLY B  72      14.041  -8.476    .200  1.00  0.00
ATOM   1000  CA  GLY B  72      13.153  -8.101   1.176  1.00  0.00
ATOM   1001  C   GLY B  72      12.227  -7.062    .522  1.00  0.00
ATOM   1002  O   GLY B  72      11.659  -7.268   -.571  1.00  0.00
ATOM   1006  N   ASN B  73      12.141  -5.916   1.241  1.00  0.00
ATOM   1007  CA  ASN B  73      11.320  -4.768    .693  1.00  0.00
ATOM   1008  C   ASN B  73      12.174  -3.595   -.158  1.00  0.00
ATOM   1009  O   ASN B  73      11.875  -2.425   -.435  1.00  0.00
ATOM   1010  CB  ASN B  73      10.560  -4.150   1.852  1.00  0.00
ATOM   1011  CG  ASN B  73      11.470  -3.529   2.875  1.00  0.00
ATOM   1012  OD1 ASN B  73      12.671  -3.823   2.915  1.00  0.00
ATOM   1013  ND2 ASN B  73      10.923  -2.675   3.702  1.00  0.00
ATOM   1020  N   LYS B  74      13.388  -3.800   -.460  1.00  0.00
ATOM   1021  CA  LYS B  74      14.198  -2.720  -1.102  1.00  0.00
ATOM   1022  C   LYS B  74      14.625  -3.110  -2.523  1.00  0.00
ATOM   1023  O   LYS B  74      15.038  -4.244  -2.935  1.00  0.00
ATOM   1024  CB  LYS B  74      15.436  -2.397   -.264  1.00  0.00
ATOM   1025  CG  LYS B  74      15.134  -1.747   1.080  1.00  0.00
ATOM   1026  CD  LYS B  74      16.413  -1.337   1.795  1.00  0.00
ATOM   1027  CE  LYS B  74      16.112   -.654   3.121  1.00  0.00
ATOM   1028  NZ  LYS B  74      17.353   -.219   3.818  1.00  0.00
ATOM   1042  N   VAL B  75      14.435  -2.127  -3.380  1.00  0.00
ATOM   1043  CA  VAL B  75      14.873  -2.429  -4.672  1.00  0.00
ATOM   1044  C   VAL B  75      15.993  -1.416  -5.131  1.00  0.00
ATOM   1045  O   VAL B  75      16.182   -.237  -4.932  1.00  0.00
ATOM   1046  CB  VAL B  75      13.664  -2.392  -5.625  1.00  0.00
ATOM   1047  CG1 VAL B  75      14.079  -2.812  -7.027  1.00  0.00
ATOM   1048  CG2 VAL B  75      12.560  -3.294  -5.096  1.00  0.00
ATOM   1058  N   ASN B  76      17.011  -2.049  -5.694  1.00  0.00
ATOM   1059  CA  ASN B  76      18.168  -1.108  -6.062  1.00  0.00
ATOM   1060  C   ASN B  76      18.418  -1.029  -7.557  1.00  0.00
ATOM   1061  O   ASN B  76      18.657  -2.178  -8.110  1.00  0.00
ATOM   1062  CB  ASN B  76      19.456  -1.518  -5.372  1.00  0.00
ATOM   1063  CG  ASN B  76      20.571   -.536  -5.599  1.00  0.00
ATOM   1064  OD1 ASN B  76      20.601    .165  -6.617  1.00  0.00
ATOM   1065  ND2 ASN B  76      21.491   -.471  -4.669  1.00  0.00
ATOM   1072  N   LEU B  77      18.358    .134  -8.251  1.00  0.00
ATOM   1073  CA  LEU B  77      18.535    .139  -9.636  1.00  0.00
ATOM   1074  C   LEU B  77      19.894    .785 -10.004  1.00  0.00
ATOM   1075  O   LEU B  77      20.379   1.836  -9.641  1.00  0.00
ATOM   1076  CB  LEU B  77      17.368    .891 -10.289  1.00  0.00
ATOM   1077  CG  LEU B  77      15.965    .429  -9.876  1.00  0.00
ATOM   1078  CD1 LEU B  77      14.920   1.295 -10.567  1.00  0.00
ATOM   1079  CD2 LEU B  77      15.785  -1.038 -10.239  1.00  0.00
ATOM   1091  N   THR B  78      20.665    .081 -10.711  1.00  0.00
ATOM   1092  CA  THR B  78      21.846    .697 -11.080  1.00  0.00
ATOM   1093  C   THR B  78      21.849    .986 -12.500  1.00  0.00
ATOM   1094  O   THR B  78      21.538    .096 -13.341  1.00  0.00
ATOM   1095  CB  THR B  78      23.064   -.173 -10.719  1.00  0.00
ATOM   1096  OG1 THR B  78      23.130   -.342  -9.297  1.00  0.00
ATOM   1097  CG2 THR B  78      24.348    .479 -11.208  1.00  0.00
ATOM   1105  N   ILE B  79      22.168   2.386 -12.767  1.00  0.00
ATOM   1106  CA  ILE B  79      22.204   2.759 -14.109  1.00  0.00
ATOM   1107  C   ILE B  79      23.605   3.045 -14.692  1.00  0.00
ATOM   1108  O   ILE B  79      24.456   3.799 -14.185  1.00  0.00
ATOM   1109  CB  ILE B  79      21.302   3.994 -14.285  1.00  0.00
ATOM   1110  CG1 ILE B  79      19.971   3.793 -13.556  1.00  0.00
ATOM   1111  CG2 ILE B  79      21.067   4.274 -15.762  1.00  0.00
ATOM   1112  CD1 ILE B  79      19.164   2.624 -14.070  1.00  0.00
ATOM   1124  N   GLN B  80      23.948   2.312 -15.812  1.00  0.00
ATOM   1125  CA  GLN B  80      25.316   2.614 -16.229  1.00  0.00
ATOM   1126  C   GLN B  80      25.404   3.436 -17.558  1.00  0.00
ATOM   1127  O   GLN B  80      24.597   3.199 -18.467  1.00  0.00
ATOM   1128  CB  GLN B  80      26.096   1.305 -16.372  1.00  0.00
ATOM   1129  CG  GLN B  80      26.223    .510 -15.083  1.00  0.00
ATOM   1130  CD  GLN B  80      26.997   -.780 -15.272  1.00  0.00
ATOM   1131  OE1 GLN B  80      26.991  -1.371 -16.356  1.00  0.00
ATOM   1132  NE2 GLN B  80      27.668  -1.226 -14.217  1.00  0.00
ATOM   1141  N   GLY B  81      26.343   4.325 -17.688  1.00  0.00
ATOM   1142  CA  GLY B  81      26.732   5.145 -18.846  1.00  0.00
ATOM   1143  C   GLY B  81      25.773   6.262 -19.115  1.00  0.00
ATOM   1144  O   GLY B  81      25.488   6.641 -20.256  1.00  0.00
ATOM   1148  N   LEU B  82      25.268   6.761 -18.074  1.00  0.00
ATOM   1149  CA  LEU B  82      24.345   7.824 -18.024  1.00  0.00
ATOM   1150  C   LEU B  82      25.106   8.971 -18.690  1.00  0.00
ATOM   1151  O   LEU B  82      26.318   9.069 -18.529  1.00  0.00
ATOM   1152  CB  LEU B  82      23.933   8.152 -16.583  1.00  0.00
ATOM   1153  CG  LEU B  82      22.728   7.373 -16.042  1.00  0.00
ATOM   1154  CD1 LEU B  82      22.622   7.582 -14.538  1.00  0.00
ATOM   1155  CD2 LEU B  82      21.464   7.837 -16.749  1.00  0.00
ATOM   1167  N   ARG B  83      24.475   9.788 -19.384  1.00  0.00
ATOM   1168  CA  ARG B  83      25.014  10.944 -20.077  1.00  0.00
ATOM   1169  C   ARG B  83      24.489  12.118 -19.347  1.00  0.00
ATOM   1170  O   ARG B  83      23.534  11.919 -18.611  1.00  0.00
ATOM   1171  CB  ARG B  83      24.594  11.001 -21.539  1.00  0.00
ATOM   1172  CG  ARG B  83      25.109   9.857 -22.397  1.00  0.00
ATOM   1173  CD  ARG B  83      24.633   9.964 -23.800  1.00  0.00
ATOM   1174  NE  ARG B  83      23.194   9.778 -23.900  1.00  0.00
ATOM   1175  CZ  ARG B  83      22.471   9.990 -25.017  1.00  0.00
ATOM   1176  NH1 ARG B  83      23.065  10.393 -26.118  1.00  0.00
ATOM   1177  NH2 ARG B  83      21.165   9.791 -25.006  1.00  0.00
ATOM   1191  N   ALA B  84      25.114  13.296 -19.548  1.00  0.00
ATOM   1192  CA  ALA B  84      24.804  14.495 -18.838  1.00  0.00
ATOM   1193  C   ALA B  84      23.390  14.961 -18.975  1.00  0.00
ATOM   1194  O   ALA B  84      22.708  15.148 -17.916  1.00  0.00
ATOM   1195  CB  ALA B  84      25.845  15.709 -19.377  1.00  0.00
ATOM   1201  N   MET B  85      22.873  14.720 -20.076  1.00  0.00
ATOM   1202  CA  MET B  85      21.612  15.073 -20.538  1.00  0.00
ATOM   1203  C   MET B  85      20.527  14.194 -19.952  1.00  0.00
ATOM   1204  O   MET B  85      19.348  14.428 -20.169  1.00  0.00
ATOM   1205  CB  MET B  85      21.608  15.012 -22.065  1.00  0.00
ATOM   1206  CG  MET B  85      22.515  16.033 -22.738  1.00  0.00
ATOM   1207  SD  MET B  85      22.089  17.732 -22.307  1.00  0.00
ATOM   1208  CE  MET B  85      20.497  17.896 -23.111  1.00  0.00
ATOM   1218  N   ASP B  86      20.944  13.151 -19.201  1.00  0.00
ATOM   1219  CA  ASP B  86      20.048  12.155 -18.631  1.00  0.00
ATOM   1220  C   ASP B  86      19.560  12.521 -17.280  1.00  0.00
ATOM   1221  O   ASP B  86      18.795  11.765 -16.665  1.00  0.00
ATOM   1222  CB  ASP B  86      20.741  10.793 -18.549  1.00  0.00
ATOM   1223  CG  ASP B  86      21.015  10.184 -19.918  1.00  0.00
ATOM   1224  OD1 ASP B  86      20.383  10.590 -20.864  1.00  0.00
ATOM   1225  OD2 ASP B  86      21.854   9.320 -20.004  1.00  0.00
ATOM   1230  N   THR B  87      19.927  13.687 -16.898  1.00  0.00
ATOM   1231  CA  THR B  87      19.612  14.321 -15.676  1.00  0.00
ATOM   1232  C   THR B  87      18.118  14.469 -15.614  1.00  0.00
ATOM   1233  O   THR B  87      17.426  14.653 -16.608  1.00  0.00
ATOM   1234  CB  THR B  87      20.307  15.689 -15.547  1.00  0.00
ATOM   1235  OG1 THR B  87      20.047  16.239 -14.249  1.00  0.00
ATOM   1236  CG2 THR B  87      19.799  16.648 -16.612  1.00  0.00
ATOM   1244  N   GLY B  88      17.585  14.258 -14.375  1.00  0.00
ATOM   1245  CA  GLY B  88      16.168  14.351 -14.109  1.00  0.00
ATOM   1246  C   GLY B  88      15.275  13.628 -13.116  1.00  0.00
ATOM   1247  O   GLY B  88      15.638  13.089 -12.044  1.00  0.00
ATOM   1251  N   LEU B  89      13.988  13.799 -13.262  1.00  0.00
ATOM   1252  CA  LEU B  89      13.392  13.198 -12.117  1.00  0.00
ATOM   1253  C   LEU B  89      13.105  11.672 -12.277  1.00  0.00
ATOM   1254  O   LEU B  89      12.583  11.121 -13.252  1.00  0.00
ATOM   1255  CB  LEU B  89      12.093  13.951 -11.802  1.00  0.00
ATOM   1256  CG  LEU B  89      12.250  15.233 -10.976  1.00  0.00
ATOM   1257  CD1 LEU B  89      13.075  16.245 -11.760  1.00  0.00
ATOM   1258  CD2 LEU B  89      10.876  15.792 -10.638  1.00  0.00
ATOM   1270  N   TYR B  90      13.497  10.880 -11.330  1.00  0.00
ATOM   1271  CA  TYR B  90      13.144   9.508 -11.531  1.00  0.00
ATOM   1272  C   TYR B  90      12.108   9.090 -10.486  1.00  0.00
ATOM   1273  O   TYR B  90      11.915   9.384  -9.305  1.00  0.00
ATOM   1274  CB  TYR B  90      14.388   8.619 -11.465  1.00  0.00
ATOM   1275  CG  TYR B  90      15.336   8.808 -12.628  1.00  0.00
ATOM   1276  CD1 TYR B  90      16.035   9.998 -12.766  1.00  0.00
ATOM   1277  CD2 TYR B  90      15.507   7.792 -13.556  1.00  0.00
ATOM   1278  CE1 TYR B  90      16.901  10.171 -13.828  1.00  0.00
ATOM   1279  CE2 TYR B  90      16.373   7.965 -14.618  1.00  0.00
ATOM   1280  CZ  TYR B  90      17.068   9.149 -14.756  1.00  0.00
ATOM   1281  OH  TYR B  90      17.931   9.321 -15.814  1.00  0.00
ATOM   1291  N   ILE B  91      11.181   8.361 -10.995  1.00  0.00
ATOM   1292  CA  ILE B  91      10.157   7.869 -10.089  1.00  0.00
ATOM   1293  C   ILE B  91      10.168   6.286 -10.004  1.00  0.00
ATOM   1294  O   ILE B  91      10.643   5.526 -10.924  1.00  0.00
ATOM   1295  CB  ILE B  91       8.774   8.372 -10.541  1.00  0.00
ATOM   1296  CG1 ILE B  91       8.718   9.901 -10.487  1.00  0.00
ATOM   1297  CG2 ILE B  91       7.679   7.765  -9.678  1.00  0.00
ATOM   1298  CD1 ILE B  91       7.495  10.492 -11.149  1.00  0.00
ATOM   1310  N   CYS B  92       9.910   5.735  -8.918  1.00  0.00
ATOM   1311  CA  CYS B  92       9.844   4.314  -8.772  1.00  0.00
ATOM   1312  C   CYS B  92       8.442   3.782  -8.591  1.00  0.00
ATOM   1313  O   CYS B  92       7.652   4.326  -7.769  1.00  0.00
ATOM   1314  CB  CYS B  92      10.695   3.882  -7.577  1.00  0.00
ATOM   1315  SG  CYS B  92      11.086   2.116  -7.549  1.00  0.00
ATOM   1321  N   LYS B  93       8.147   2.615  -9.199  1.00  0.00
ATOM   1322  CA  LYS B  93       6.770   2.124  -9.025  1.00  0.00
ATOM   1323  C   LYS B  93       6.862    .604  -8.729  1.00  0.00
ATOM   1324  O   LYS B  93       7.393   -.292  -9.361  1.00  0.00
ATOM   1325  CB  LYS B  93       5.916   2.399 -10.263  1.00  0.00
ATOM   1326  CG  LYS B  93       4.482   1.897 -10.163  1.00  0.00
ATOM   1327  CD  LYS B  93       3.724   2.124 -11.463  1.00  0.00
ATOM   1328  CE  LYS B  93       2.291   1.621 -11.365  1.00  0.00
ATOM   1329  NZ  LYS B  93       1.561   1.768 -12.653  1.00  0.00
ATOM   1343  N   VAL B  94       5.992    .170  -7.751  1.00  0.00
ATOM   1344  CA  VAL B  94       5.935  -1.179  -7.578  1.00  0.00
ATOM   1345  C   VAL B  94       4.481  -1.815  -7.853  1.00  0.00
ATOM   1346  O   VAL B  94       3.454  -1.008  -7.478  1.00  0.00
ATOM   1347  CB  VAL B  94       6.409  -1.458  -6.139  1.00  0.00
ATOM   1348  CG1 VAL B  94       5.469   -.809  -5.133  1.00  0.00
ATOM   1349  CG2 VAL B  94       6.498  -2.958  -5.904  1.00  0.00
ATOM   1359  N   GLU B  95       4.498  -3.090  -8.431  1.00  0.00
ATOM   1360  CA  GLU B  95       3.252  -3.713  -8.602  1.00  0.00
ATOM   1361  C   GLU B  95       3.234  -5.144  -8.110  1.00  0.00
ATOM   1362  O   GLU B  95       4.185  -5.974  -8.191  1.00  0.00
ATOM   1363  CB  GLU B  95       2.862  -3.659 -10.081  1.00  0.00
ATOM   1364  CG  GLU B  95       2.596  -2.257 -10.610  1.00  0.00
ATOM   1365  CD  GLU B  95       2.164  -2.248 -12.050  1.00  0.00
ATOM   1366  OE1 GLU B  95       2.154  -3.293 -12.655  1.00  0.00
ATOM   1367  OE2 GLU B  95       1.843  -1.193 -12.546  1.00  0.00
ATOM   1374  N   LEU B  96       2.227  -5.542  -7.413  1.00  0.00
ATOM   1375  CA  LEU B  96       2.242  -6.930  -7.014  1.00  0.00
ATOM   1376  C   LEU B  96       1.276  -7.869  -7.984  1.00  0.00
ATOM   1377  O   LEU B  96        .195  -7.730  -8.606  1.00  0.00
ATOM   1378  CB  LEU B  96       1.806  -7.000  -5.545  1.00  0.00
ATOM   1379  CG  LEU B  96       2.731  -6.300  -4.542  1.00  0.00
ATOM   1380  CD1 LEU B  96       2.063  -6.262  -3.174  1.00  0.00
ATOM   1381  CD2 LEU B  96       4.062  -7.035  -4.480  1.00  0.00
ATOM   1393  N   MET B  97       1.674  -9.031  -8.096  1.00  0.00
ATOM   1394  CA  MET B  97        .860  -9.970  -9.025  1.00  0.00
ATOM   1395  C   MET B  97        .708 -11.334  -8.632  1.00  0.00
ATOM   1396  O   MET B  97       1.553 -12.236  -8.891  1.00  0.00
ATOM   1397  CB  MET B  97       1.455 -10.020 -10.431  1.00  0.00
ATOM   1398  CG  MET B  97       1.434  -8.691 -11.172  1.00  0.00
ATOM   1399  SD  MET B  97       2.302  -8.760 -12.751  1.00  0.00
ATOM   1400  CE  MET B  97       4.006  -8.768 -12.201  1.00  0.00
ATOM   1410  N   TYR B  98       -.091 -11.409  -8.092  1.00  0.00
ATOM   1411  CA  TYR B  98       -.640 -12.594  -7.655  1.00  0.00
ATOM   1412  C   TYR B  98      -2.018 -12.458  -7.154  1.00  0.00
ATOM   1413  O   TYR B  98      -2.934 -12.005  -7.911  1.00  0.00
ATOM   1414  CB  TYR B  98        .259 -13.197  -6.573  1.00  0.00
ATOM   1415  CG  TYR B  98        .865 -12.170  -5.642  1.00  0.00
ATOM   1416  CD1 TYR B  98        .049 -11.440  -4.789  1.00  0.00
ATOM   1417  CD2 TYR B  98       2.236 -11.959  -5.640  1.00  0.00
ATOM   1418  CE1 TYR B  98        .603 -10.502  -3.939  1.00  0.00
ATOM   1419  CE2 TYR B  98       2.789 -11.021  -4.790  1.00  0.00
ATOM   1420  CZ  TYR B  98       1.978 -10.295  -3.942  1.00  0.00
ATOM   1421  OH  TYR B  98       2.529  -9.361  -3.095  1.00  0.00
ATOM   1431  N   PRO B  99      -2.336 -13.007  -6.006  1.00  0.00
ATOM   1432  CA  PRO B  99      -3.573 -12.438  -5.923  1.00  0.00
ATOM   1433  C   PRO B  99      -3.087 -11.174  -6.371  1.00  0.00
ATOM   1434  O   PRO B  99      -2.005 -10.645  -6.198  1.00  0.00
ATOM   1435  CB  PRO B  99      -4.011 -12.482  -4.456  1.00  0.00
ATOM   1436  CG  PRO B  99      -3.360 -13.710  -3.917  1.00  0.00
ATOM   1437  CD  PRO B  99      -2.045 -13.788  -4.647  1.00  0.00
ATOM   1445  N   PRO B 100      -4.384 -10.604  -6.770  1.00  0.00
ATOM   1446  CA  PRO B 100      -4.909  -9.483  -7.726  1.00  0.00
ATOM   1447  C   PRO B 100      -4.204  -8.445  -7.243  1.00  0.00
ATOM   1448  O   PRO B 100      -4.152  -7.918  -6.131  1.00  0.00
ATOM   1449  CB  PRO B 100      -6.412  -9.290  -7.496  1.00  0.00
ATOM   1450  CG  PRO B 100      -6.953 -10.677  -7.436  1.00  0.00
ATOM   1451  CD  PRO B 100      -5.835 -11.490  -6.840  1.00  0.00
ATOM   1459  N   PRO B 101      -3.850  -8.041  -8.383  1.00  0.00
ATOM   1460  CA  PRO B 101      -2.873  -7.081  -8.461  1.00  0.00
ATOM   1461  C   PRO B 101      -3.089  -5.967  -7.719  1.00  0.00
ATOM   1462  O   PRO B 101      -4.127  -5.246  -7.721  1.00  0.00
ATOM   1463  CB  PRO B 101      -2.861  -6.717  -9.949  1.00  0.00
ATOM   1464  CG  PRO B 101      -3.040  -8.022 -10.646  1.00  0.00
ATOM   1465  CD  PRO B 101      -3.976  -8.797  -9.757  1.00  0.00
ATOM   1473  N   TYR B 102      -2.046  -5.609  -7.102  1.00  0.00
ATOM   1474  CA  TYR B 102      -2.383  -4.602  -6.321  1.00  0.00
ATOM   1475  C   TYR B 102      -1.519  -3.541  -6.927  1.00  0.00
ATOM   1476  O   TYR B 102       -.286  -3.468  -7.154  1.00  0.00
ATOM   1477  CB  TYR B 102      -2.104  -4.890  -4.844  1.00  0.00
ATOM   1478  CG  TYR B 102      -2.911  -6.040  -4.283  1.00  0.00
ATOM   1479  CD1 TYR B 102      -2.286  -7.239  -3.974  1.00  0.00
ATOM   1480  CD2 TYR B 102      -4.275  -5.896  -4.078  1.00  0.00
ATOM   1481  CE1 TYR B 102      -3.022  -8.290  -3.461  1.00  0.00
ATOM   1482  CE2 TYR B 102      -5.011  -6.946  -3.566  1.00  0.00
ATOM   1483  CZ  TYR B 102      -4.390  -8.139  -3.258  1.00  0.00
ATOM   1484  OH  TYR B 102      -5.123  -9.185  -2.748  1.00  0.00
ATOM   1494  N   TYR B 103      -2.039  -2.478  -6.713  1.00  0.00
ATOM   1495  CA  TYR B 103      -1.435  -1.395  -7.266  1.00  0.00
ATOM   1496  C   TYR B 103      -1.003   -.435  -6.413  1.00  0.00
ATOM   1497  O   TYR B 103      -1.682   -.304  -5.368  1.00  0.00
ATOM   1498  CB  TYR B 103      -2.374   -.730  -8.275  1.00  0.00
ATOM   1499  CG  TYR B 103      -2.745  -1.620  -9.442  1.00  0.00
ATOM   1500  CD1 TYR B 103      -3.870  -2.428  -9.368  1.00  0.00
ATOM   1501  CD2 TYR B 103      -1.960  -1.627 -10.585  1.00  0.00
ATOM   1502  CE1 TYR B 103      -4.208  -3.240 -10.433  1.00  0.00
ATOM   1503  CE2 TYR B 103      -2.298  -2.439 -11.650  1.00  0.00
ATOM   1504  CZ  TYR B 103      -3.417  -3.243 -11.576  1.00  0.00
ATOM   1505  OH  TYR B 103      -3.754  -4.052 -12.637  1.00  0.00
ATOM   1515  N   VAL B 104       -.110    .234  -6.927  1.00  0.00
ATOM   1516  CA  VAL B 104        .134   1.041  -6.066  1.00  0.00
ATOM   1517  C   VAL B 104        .222   2.543  -6.201  1.00  0.00
ATOM   1518  O   VAL B 104        .578   2.867  -7.262  1.00  0.00
ATOM   1519  CB  VAL B 104       1.461    .460  -5.544  1.00  0.00
ATOM   1520  CG1 VAL B 104       1.912   1.202  -4.295  1.00  0.00
ATOM   1521  CG2 VAL B 104       1.299  -1.025  -5.259  1.00  0.00
ATOM   1531  N   GLY B 105        .090   3.322  -5.284  1.00  0.00
ATOM   1532  CA  GLY B 105        .253   4.509  -6.016  1.00  0.00
ATOM   1533  C   GLY B 105       1.851   4.536  -6.033  1.00  0.00
ATOM   1534  O   GLY B 105       2.497   3.521  -6.115  1.00  0.00
ATOM   1538  N   MET B 106       2.340   5.698  -6.206  1.00  0.00
ATOM   1539  CA  MET B 106       3.555   6.384  -6.736  1.00  0.00
ATOM   1540  C   MET B 106       4.047   7.128  -5.553  1.00  0.00
ATOM   1541  O   MET B 106       3.311   7.531  -4.628  1.00  0.00
ATOM   1542  CB  MET B 106       3.266   7.318  -7.909  1.00  0.00
ATOM   1543  CG  MET B 106       2.452   6.688  -9.031  1.00  0.00
ATOM   1544  SD  MET B 106       3.285   5.277  -9.786  1.00  0.00
ATOM   1545  CE  MET B 106       4.654   6.091 -10.604  1.00  0.00
ATOM   1555  N   GLY B 107       5.281   7.247  -5.620  1.00  0.00
ATOM   1556  CA  GLY B 107       6.118   7.839  -4.715  1.00  0.00
ATOM   1557  C   GLY B 107       6.253   9.164  -5.337  1.00  0.00
ATOM   1558  O   GLY B 107       5.677   9.501  -6.345  1.00  0.00
ATOM   1562  N   ASN B 108       7.088   9.831  -4.723  1.00  0.00
ATOM   1563  CA  ASN B 108       7.707  11.071  -4.930  1.00  0.00
ATOM   1564  C   ASN B 108       8.856  10.693  -5.733  1.00  0.00
ATOM   1565  O   ASN B 108       9.364   9.570  -5.639  1.00  0.00
ATOM   1566  CB  ASN B 108       8.093  11.776  -3.642  1.00  0.00
ATOM   1567  CG  ASN B 108       6.898  12.205  -2.838  1.00  0.00
ATOM   1568  OD1 ASN B 108       5.940  12.771  -3.378  1.00  0.00
ATOM   1569  ND2 ASN B 108       6.934  11.947  -1.555  1.00  0.00
ATOM   1576  N   GLY B 109       9.316  11.621  -6.487  1.00  0.00
ATOM   1577  CA  GLY B 109      10.480  11.298  -7.245  1.00  0.00
ATOM   1578  C   GLY B 109      11.771  11.469  -6.521  1.00  0.00
ATOM   1579  O   GLY B 109      11.820  12.005  -5.418  1.00  0.00
ATOM   1583  N   THR B 110      12.811  11.160  -7.241  1.00  0.00
ATOM   1584  CA  THR B 110      14.159  11.510  -6.908  1.00  0.00
ATOM   1585  C   THR B 110      14.868  12.300  -8.074  1.00  0.00
ATOM   1586  O   THR B 110      14.620  12.381  -9.256  1.00  0.00
ATOM   1587  CB  THR B 110      14.952  10.238  -6.553  1.00  0.00
ATOM   1588  OG1 THR B 110      14.418   9.658  -5.356  1.00  0.00
ATOM   1589  CG2 THR B 110      16.421  10.568  -6.340  1.00  0.00
ATOM   1597  N   GLN B 111      15.797  13.156  -7.721  1.00  0.00
ATOM   1598  CA  GLN B 111      16.373  13.848  -8.811  1.00  0.00
ATOM   1599  C   GLN B 111      17.681  13.349  -9.140  1.00  0.00
ATOM   1600  O   GLN B 111      18.290  13.382  -8.149  1.00  0.00
ATOM   1601  CB  GLN B 111      16.468  15.347  -8.516  1.00  0.00
ATOM   1602  CG  GLN B 111      15.125  16.030  -8.323  1.00  0.00
ATOM   1603  CD  GLN B 111      15.266  17.513  -8.034  1.00  0.00
ATOM   1604  OE1 GLN B 111      16.282  17.960  -7.494  1.00  0.00
ATOM   1605  NE2 GLN B 111      14.245  18.284  -8.391  1.00  0.00
ATOM   1614  N   ILE B 112      18.021  12.997 -10.382  1.00  0.00
ATOM   1615  CA  ILE B 112      19.365  12.499 -10.590  1.00  0.00
ATOM   1616  C   ILE B 112      20.145  13.520 -11.446  1.00  0.00
ATOM   1617  O   ILE B 112      19.794  14.182 -12.434  1.00  0.00
ATOM   1618  CB  ILE B 112      19.347  11.121 -11.276  1.00  0.00
ATOM   1619  CG1 ILE B 112      18.705  10.077 -10.359  1.00  0.00
ATOM   1620  CG2 ILE B 112      20.757  10.700 -11.661  1.00  0.00
ATOM   1621  CD1 ILE B 112      18.655   8.688 -10.956  1.00  0.00
ATOM   1633  N   TYR B 113      21.339  13.832 -10.916  1.00  0.00
ATOM   1634  CA  TYR B 113      22.068  14.863 -11.603  1.00  0.00
ATOM   1635  C   TYR B 113      23.210  14.343 -12.138  1.00  0.00
ATOM   1636  O   TYR B 113      23.833  13.967 -11.186  1.00  0.00
ATOM   1637  CB  TYR B 113      22.448  16.033 -10.694  1.00  0.00
ATOM   1638  CG  TYR B 113      21.268  16.874 -10.256  1.00  0.00
ATOM   1639  CD1 TYR B 113      20.491  16.470  -9.180  1.00  0.00
ATOM   1640  CD2 TYR B 113      20.965  18.047 -10.930  1.00  0.00
ATOM   1641  CE1 TYR B 113      19.414  17.238  -8.780  1.00  0.00
ATOM   1642  CE2 TYR B 113      19.888  18.814 -10.530  1.00  0.00
ATOM   1643  CZ  TYR B 113      19.114  18.413  -9.460  1.00  0.00
ATOM   1644  OH  TYR B 113      18.042  19.177  -9.062  1.00  0.00
ATOM   1654  N   VAL B 114      23.487  14.431 -13.378  1.00  0.00
ATOM   1655  CA  VAL B 114      24.681  13.853 -13.921  1.00  0.00
ATOM   1656  C   VAL B 114      25.639  14.953 -14.237  1.00  0.00
ATOM   1657  O   VAL B 114      25.260  15.920 -14.835  1.00  0.00
ATOM   1658  CB  VAL B 114      24.375  13.041 -15.193  1.00  0.00
ATOM   1659  CG1 VAL B 114      25.637  12.368 -15.712  1.00  0.00
ATOM   1660  CG2 VAL B 114      23.294  12.010 -14.903  1.00  0.00
ATOM   1670  N   ILE B 115      26.886  14.754 -13.683  1.00  0.00
ATOM   1671  CA  ILE B 115      27.887  15.852 -13.870  1.00  0.00
ATOM   1672  C   ILE B 115      29.104  15.506 -14.634  1.00  0.00
ATOM   1673  O   ILE B 115      29.778  14.528 -14.341  1.00  0.00
ATOM   1674  CB  ILE B 115      28.359  16.401 -12.511  1.00  0.00
ATOM   1675  CG1 ILE B 115      27.176  16.979 -11.729  1.00  0.00
ATOM   1676  CG2 ILE B 115      29.437  17.455 -12.708  1.00  0.00
ATOM   1677  CD1 ILE B 115      27.503  17.327 -10.295  1.00  0.00
ATOM   1689  N   ASP B 116      29.358  16.328 -15.614  1.00  0.00
ATOM   1690  CA  ASP B 116      30.552  16.063 -16.271  1.00  0.00
ATOM   1691  C   ASP B 116      31.678  16.570 -15.395  1.00  0.00
ATOM   1692  O   ASP B 116      31.575  17.669 -14.864  1.00  0.00
ATOM   1693  CB  ASP B 116      30.568  16.730 -17.649  1.00  0.00
ATOM   1694  CG  ASP B 116      29.702  16.004 -18.669  1.00  0.00
ATOM   1695  OD1 ASP B 116      29.313  14.891 -18.404  1.00  0.00
ATOM   1696  OD2 ASP B 116      29.437  16.569 -19.703  1.00  0.00
ATOM   1701  N   PRO B 117      32.749  15.870 -15.233  1.00  0.00
ATOM   1702  CA  PRO B 117      33.900  16.318 -14.422  1.00  0.00
ATOM   1703  C   PRO B 117      34.480  17.386 -15.128  1.00  0.00
ATOM   1704  O   PRO B 117      34.480  17.368 -16.358  1.00  0.00
ATOM   1705  CB  PRO B 117      34.855  15.123 -14.344  1.00  0.00
ATOM   1706  CG  PRO B 117      34.538  14.322 -15.561  1.00  0.00
ATOM   1707  CD  PRO B 117      33.053  14.486 -15.741  1.00  0.00
ATOM   1715  N   GLU B 118      35.004  18.217 -14.440  1.00  0.00
ATOM   1716  CA  GLU B 118      35.513  19.235 -15.176  1.00  0.00
ATOM   1717  C   GLU B 118      36.672  18.596 -15.786  1.00  0.00
ATOM   1718  O   GLU B 118      37.274  17.658 -15.247  1.00  0.00
ATOM   1719  CB  GLU B 118      35.885  20.450 -14.323  1.00  0.00
ATOM   1720  CG  GLU B 118      34.699  21.153 -13.679  1.00  0.00
ATOM   1721  CD  GLU B 118      35.100  22.362 -12.879  1.00  0.00
ATOM   1722  OE1 GLU B 118      36.275  22.617 -12.771  1.00  0.00
ATOM   1723  OE2 GLU B 118      34.229  23.031 -12.375  1.00  0.00
ATOM   1730  N   PRO B 119      36.981  19.115 -16.974  1.00  0.00
ATOM   1731  CA  PRO B 119      38.030  18.606 -17.762  1.00  0.00
ATOM   1732  C   PRO B 119      39.230  19.129 -17.057  1.00  0.00
ATOM   1733  O   PRO B 119      40.198  19.338 -17.729  1.00  0.00
ATOM   1734  OXT PRO B 119      39.195  19.319 -15.873  1.00  0.00
ATOM   1735  CB  PRO B 119      37.822  19.218 -19.151  1.00  0.00
ATOM   1736  CG  PRO B 119      37.102  20.495 -18.883  1.00  0.00
ATOM   1737  CD  PRO B 119      36.228  20.191 -17.695  1.00  0.00
ATOM      1  N   GLN A   1     -14.335 -16.167 -17.706  1.00  0.00
ATOM      2  CA  GLN A   1     -14.865 -15.365 -16.623  1.00  0.00
ATOM      3  C   GLN A   1     -14.459 -16.040 -15.364  1.00  0.00
ATOM      4  O   GLN A   1     -14.657 -17.233 -15.265  1.00  0.00
ATOM      5  CB  GLN A   1     -16.387 -15.224 -16.698  1.00  0.00
ATOM      6  CG  GLN A   1     -16.986 -14.349 -15.611  1.00  0.00
ATOM      7  CD  GLN A   1     -18.487 -14.184 -15.761  1.00  0.00
ATOM      8  OE1 GLN A   1     -19.129 -14.896 -16.537  1.00  0.00
ATOM      9  NE2 GLN A   1     -19.055 -13.242 -15.016  1.00  0.00
ATOM     20  N   VAL A   2     -14.011 -15.281 -14.439  1.00  0.00
ATOM     21  CA  VAL A   2     -13.613 -15.684 -13.148  1.00  0.00
ATOM     22  C   VAL A   2     -14.346 -14.977 -12.021  1.00  0.00
ATOM     23  O   VAL A   2     -14.302 -13.775 -11.904  1.00  0.00
ATOM     24  CB  VAL A   2     -12.099 -15.447 -13.002  1.00  0.00
ATOM     25  CG1 VAL A   2     -11.636 -15.809 -11.599  1.00  0.00
ATOM     26  CG2 VAL A   2     -11.344 -16.257 -14.045  1.00  0.00
ATOM     36  N   GLN A   3     -14.693 -15.777 -11.014  1.00  0.00
ATOM     37  CA  GLN A   3     -15.577 -15.193  -9.970  1.00  0.00
ATOM     38  C   GLN A   3     -14.919 -15.929  -8.881  1.00  0.00
ATOM     39  O   GLN A   3     -14.421 -17.122  -8.976  1.00  0.00
ATOM     40  CB  GLN A   3     -17.072 -15.501 -10.100  1.00  0.00
ATOM     41  CG  GLN A   3     -17.936 -14.859  -9.028  1.00  0.00
ATOM     42  CD  GLN A   3     -19.394 -15.261  -9.143  1.00  0.00
ATOM     43  OE1 GLN A   3     -19.770 -16.388  -8.811  1.00  0.00
ATOM     44  NE2 GLN A   3     -20.225 -14.339  -9.615  1.00  0.00
ATOM     53  N   LEU A   4     -14.687 -15.008  -7.962  1.00  0.00
ATOM     54  CA  LEU A   4     -14.086 -15.052  -6.653  1.00  0.00
ATOM     55  C   LEU A   4     -15.190 -14.907  -5.690  1.00  0.00
ATOM     56  O   LEU A   4     -16.121 -14.183  -6.007  1.00  0.00
ATOM     57  CB  LEU A   4     -13.052 -13.937  -6.457  1.00  0.00
ATOM     58  CG  LEU A   4     -11.639 -14.240  -6.975  1.00  0.00
ATOM     59  CD1 LEU A   4     -11.650 -14.252  -8.497  1.00  0.00
ATOM     60  CD2 LEU A   4     -10.668 -13.198  -6.442  1.00  0.00
ATOM     72  N   GLN A   5     -15.129 -15.669  -4.646  1.00  0.00
ATOM     73  CA  GLN A   5     -16.234 -15.735  -3.805  1.00  0.00
ATOM     74  C   GLN A   5     -15.479 -15.721  -2.579  1.00  0.00
ATOM     75  O   GLN A   5     -14.224 -15.908  -2.598  1.00  0.00
ATOM     76  CB  GLN A   5     -17.101 -16.985  -3.979  1.00  0.00
ATOM     77  CG  GLN A   5     -17.774 -17.092  -5.336  1.00  0.00
ATOM     78  CD  GLN A   5     -18.613 -18.349  -5.469  1.00  0.00
ATOM     79  OE1 GLN A   5     -18.650 -19.186  -4.563  1.00  0.00
ATOM     80  NE2 GLN A   5     -19.294 -18.489  -6.601  1.00  0.00
ATOM     89  N   GLU A   6     -16.241 -15.309  -1.550  1.00  0.00
ATOM     90  CA  GLU A   6     -15.893 -15.116  -0.216  1.00  0.00
ATOM     91  C   GLU A   6     -16.678 -15.806   0.591  1.00  0.00
ATOM     92  O   GLU A   6     -17.828 -16.168   0.304  1.00  0.00
ATOM     93  CB  GLU A   6     -15.976 -13.647   0.206  1.00  0.00
ATOM     94  CG  GLU A   6     -14.904 -12.756  -0.406  1.00  0.00
ATOM     95  CD  GLU A   6     -13.535 -13.016   0.160  1.00  0.00
ATOM     96  OE1 GLU A   6     -13.450 -13.558   1.235  1.00  0.00
ATOM     97  OE2 GLU A   6     -12.573 -12.670  -0.484  1.00  0.00
ATOM    104  N   SER A   7     -16.008 -15.938   1.640  1.00  0.00
ATOM    105  CA  SER A   7     -16.646 -16.611   2.708  1.00  0.00
ATOM    106  C   SER A   7     -17.074 -16.033   3.787  1.00  0.00
ATOM    107  O   SER A   7     -16.265 -15.259   4.289  1.00  0.00
ATOM    108  CB  SER A   7     -15.743 -17.699   3.253  1.00  0.00
ATOM    109  OG  SER A   7     -14.559 -17.155   3.771  1.00  0.00
ATOM    115  N   GLY A   8     -17.937 -16.648   4.484  1.00  0.00
ATOM    116  CA  GLY A   8     -17.665 -15.743   5.476  1.00  0.00
ATOM    117  C   GLY A   8     -18.259 -14.499   5.779  1.00  0.00
ATOM    118  O   GLY A   8     -19.377 -14.091   5.443  1.00  0.00
ATOM    122  N   GLY A   9     -17.421 -14.189   6.696  1.00  0.00
ATOM    123  CA  GLY A   9     -16.811 -13.454   7.677  1.00  0.00
ATOM    124  C   GLY A   9     -17.361 -13.521   8.939  1.00  0.00
ATOM    125  O   GLY A   9     -18.314 -14.226   9.254  1.00  0.00
ATOM    129  N   GLY A  10     -16.754 -12.704   9.659  1.00  0.00
ATOM    130  CA  GLY A  10     -17.124 -12.702  10.911  1.00  0.00
ATOM    131  C   GLY A  10     -16.325 -11.683  11.571  1.00  0.00
ATOM    132  O   GLY A  10     -15.681 -10.743  10.978  1.00  0.00
ATOM    136  N   LEU A  11     -16.600 -11.947  12.762  1.00  0.00
ATOM    137  CA  LEU A  11     -15.960 -11.472  13.863  1.00  0.00
ATOM    138  C   LEU A  11     -15.113 -12.579  14.464  1.00  0.00
ATOM    139  O   LEU A  11     -15.436 -13.765  14.297  1.00  0.00
ATOM    140  CB  LEU A  11     -16.994 -10.946  14.866  1.00  0.00
ATOM    141  CG  LEU A  11     -17.531  -9.536  14.588  1.00  0.00
ATOM    142  CD1 LEU A  11     -18.363  -9.550  13.313  1.00  0.00
ATOM    143  CD2 LEU A  11     -18.358  -9.064  15.776  1.00  0.00
ATOM    155  N   VAL A  12     -13.976 -12.244  15.048  1.00  0.00
ATOM    156  CA  VAL A  12     -13.221 -13.353  15.686  1.00  0.00
ATOM    157  C   VAL A  12     -12.630 -12.723  16.885  1.00  0.00
ATOM    158  O   VAL A  12     -12.637 -11.428  16.873  1.00  0.00
ATOM    159  CB  VAL A  12     -12.115 -13.934  14.786  1.00  0.00
ATOM    160  CG1 VAL A  12     -11.442 -15.116  15.466  1.00  0.00
ATOM    161  CG2 VAL A  12     -12.701 -14.344  13.444  1.00  0.00
ATOM    171  N   GLN A  13     -12.571 -13.572  17.966  1.00  0.00
ATOM    172  CA  GLN A  13     -12.018 -13.132  19.192  1.00  0.00
ATOM    173  C   GLN A  13     -10.573 -13.357  19.020  1.00  0.00
ATOM    174  O   GLN A  13     -10.205 -14.485  18.505  1.00  0.00
ATOM    175  CB  GLN A  13     -12.575 -13.895  20.397  1.00  0.00
ATOM    176  CG  GLN A  13     -14.056 -13.672  20.646  1.00  0.00
ATOM    177  CD  GLN A  13     -14.559 -14.428  21.861  1.00  0.00
ATOM    178  OE1 GLN A  13     -14.454 -15.656  21.932  1.00  0.00
ATOM    179  NE2 GLN A  13     -15.109 -13.699  22.824  1.00  0.00
ATOM    188  N   ALA A  14      -9.810 -12.446  19.742  1.00  0.00
ATOM    189  CA  ALA A  14      -8.331 -12.468  19.766  1.00  0.00
ATOM    190  C   ALA A  14      -7.682 -13.782  20.229  1.00  0.00
ATOM    191  O   ALA A  14      -8.084 -14.389  21.249  1.00  0.00
ATOM    192  CB  ALA A  14      -7.815 -11.407  20.708  1.00  0.00
ATOM    198  N   GLY A  15      -6.662 -14.238  19.431  1.00  0.00
ATOM    199  CA  GLY A  15      -5.952 -15.448  19.735  1.00  0.00
ATOM    200  C   GLY A  15      -6.580 -16.582  19.049  1.00  0.00
ATOM    201  O   GLY A  15      -5.913 -17.615  18.933  1.00  0.00
ATOM    205  N   GLY A  16      -7.742 -16.342  18.393  1.00  0.00
ATOM    206  CA  GLY A  16      -8.592 -17.358  17.774  1.00  0.00
ATOM    207  C   GLY A  16      -8.272 -17.776  16.298  1.00  0.00
ATOM    208  O   GLY A  16      -7.349 -17.328  15.575  1.00  0.00
ATOM    212  N   SER A  17      -9.132 -18.635  15.618  1.00  0.00
ATOM    213  CA  SER A  17      -8.759 -18.851  14.192  1.00  0.00
ATOM    214  C   SER A  17      -9.814 -18.506  13.183  1.00  0.00
ATOM    215  O   SER A  17     -11.032 -18.515  13.408  1.00  0.00
ATOM    216  CB  SER A  17      -8.371 -20.300  13.977  1.00  0.00
ATOM    217  OG  SER A  17      -7.234 -20.631  14.727  1.00  0.00
ATOM    223  N   LEU A  18      -9.223 -18.148  11.997  1.00  0.00
ATOM    224  CA  LEU A  18     -10.189 -17.873  11.028  1.00  0.00
ATOM    225  C   LEU A  18      -9.923 -18.608   9.656  1.00  0.00
ATOM    226  O   LEU A  18      -8.847 -18.985   9.201  1.00  0.00
ATOM    227  CB  LEU A  18     -10.240 -16.352  10.838  1.00  0.00
ATOM    228  CG  LEU A  18     -11.211 -15.848   9.764  1.00  0.00
ATOM    229  CD1 LEU A  18     -12.633 -16.237  10.142  1.00  0.00
ATOM    230  CD2 LEU A  18     -11.076 -14.339   9.624  1.00  0.00
ATOM    242  N   ARG A  19     -10.891 -19.030   8.976  1.00  0.00
ATOM    243  CA  ARG A  19     -10.522 -19.629   7.628  1.00  0.00
ATOM    244  C   ARG A  19     -11.238 -18.906   6.507  1.00  0.00
ATOM    245  O   ARG A  19     -12.461 -18.832   6.458  1.00  0.00
ATOM    246  CB  ARG A  19     -10.875 -21.106   7.550  1.00  0.00
ATOM    247  CG  ARG A  19     -10.567 -21.768   6.216  1.00  0.00
ATOM    248  CD  ARG A  19     -10.751 -23.240   6.278  1.00  0.00
ATOM    249  NE  ARG A  19      -9.720 -23.882   7.077  1.00  0.00
ATOM    250  CZ  ARG A  19      -9.730 -25.180   7.442  1.00  0.00
ATOM    251  NH1 ARG A  19     -10.723 -25.958   7.070  1.00  0.00
ATOM    252  NH2 ARG A  19      -8.743 -25.670   8.171  1.00  0.00
ATOM    266  N   LEU A  20     -10.416 -18.428   5.544  1.00  0.00
ATOM    267  CA  LEU A  20     -10.995 -17.691   4.440  1.00  0.00
ATOM    268  C   LEU A  20     -10.948 -18.580   3.162  1.00  0.00
ATOM    269  O   LEU A  20     -10.042 -19.235   2.725  1.00  0.00
ATOM    270  CB  LEU A  20     -10.233 -16.377   4.220  1.00  0.00
ATOM    271  CG  LEU A  20     -10.096 -15.475   5.453  1.00  0.00
ATOM    272  CD1 LEU A  20      -9.319 -14.219   5.079  1.00  0.00
ATOM    273  CD2 LEU A  20     -11.479 -15.125   5.983  1.00  0.00
ATOM    285  N   SER A  21     -12.037 -18.685   2.500  1.00  0.00
ATOM    286  CA  SER A  21     -11.959 -19.543   1.354  1.00  0.00
ATOM    287  C   SER A  21     -12.177 -18.922   0.073  1.00  0.00
ATOM    288  O   SER A  21     -13.172 -18.328  -0.151  1.00  0.00
ATOM    289  CB  SER A  21     -12.964 -20.670   1.491  1.00  0.00
ATOM    290  OG  SER A  21     -14.276 -20.177   1.492  1.00  0.00
ATOM    296  N   CYS A  22     -11.538 -19.371  -0.911  1.00  0.00
ATOM    297  CA  CYS A  22     -11.845 -18.683  -2.065  1.00  0.00
ATOM    298  C   CYS A  22     -11.997 -19.632  -3.232  1.00  0.00
ATOM    299  O   CYS A  22     -11.212 -20.467  -3.605  1.00  0.00
ATOM    300  CB  CYS A  22     -10.754 -17.652  -2.355  1.00  0.00
ATOM    301  SG  CYS A  22     -11.073 -16.627  -3.811  1.00  0.00
ATOM    307  N   ALA A  23     -12.825 -19.313  -4.132  1.00  0.00
ATOM    308  CA  ALA A  23     -12.947 -20.217  -5.155  1.00  0.00
ATOM    309  C   ALA A  23     -12.987 -19.426  -6.288  1.00  0.00
ATOM    310  O   ALA A  23     -13.622 -18.375  -6.221  1.00  0.00
ATOM    311  CB  ALA A  23     -14.104 -21.082  -5.020  1.00  0.00
ATOM    317  N   ALA A  24     -12.424 -19.940  -7.338  1.00  0.00
ATOM    318  CA  ALA A  24     -12.424 -19.319  -8.604  1.00  0.00
ATOM    319  C   ALA A  24     -13.391 -20.174  -9.256  1.00  0.00
ATOM    320  O   ALA A  24     -13.451 -21.385  -8.969  1.00  0.00
ATOM    321  CB  ALA A  24     -11.033 -19.217  -9.191  1.00  0.00
ATOM    327  N   SER A  25     -13.913 -19.579 -10.263  1.00  0.00
ATOM    328  CA  SER A  25     -14.959 -20.296 -11.104  1.00  0.00
ATOM    329  C   SER A  25     -14.236 -19.800 -12.251  1.00  0.00
ATOM    330  O   SER A  25     -13.639 -18.747 -12.329  1.00  0.00
ATOM    331  CB  SER A  25     -16.395 -19.818 -11.009  1.00  0.00
ATOM    332  OG  SER A  25     -16.531 -18.531 -11.548  1.00  0.00
ATOM    338  N   GLY A  26     -14.696 -20.486 -13.208  1.00  0.00
ATOM    339  CA  GLY A  26     -14.799 -20.477 -14.636  1.00  0.00
ATOM    340  C   GLY A  26     -13.439 -21.324 -14.735  1.00  0.00
ATOM    341  O   GLY A  26     -13.014 -21.778 -13.669  1.00  0.00
ATOM    345  N   ASN A  27     -12.721 -21.473 -15.943  1.00  0.00
ATOM    346  CA  ASN A  27     -11.623 -22.543 -16.269  1.00  0.00
ATOM    347  C   ASN A  27     -10.179 -22.186 -15.932  1.00  0.00
ATOM    348  O   ASN A  27      -9.481 -21.544 -16.687  1.00  0.00
ATOM    349  CB  ASN A  27     -11.661 -22.917 -17.739  1.00  0.00
ATOM    350  CG  ASN A  27     -12.917 -23.652 -18.117  1.00  0.00
ATOM    351  OD1 ASN A  27     -13.313 -24.614 -17.449  1.00  0.00
ATOM    352  ND2 ASN A  27     -13.551 -23.217 -19.176  1.00  0.00
ATOM    359  N   ILE A  28      -9.640 -22.641 -14.712  1.00  0.00
ATOM    360  CA  ILE A  28      -8.452 -21.844 -14.710  1.00  0.00
ATOM    361  C   ILE A  28      -7.839 -23.532 -14.641  1.00  0.00
ATOM    362  O   ILE A  28      -8.059 -24.292 -13.668  1.00  0.00
ATOM    363  CB  ILE A  28      -8.219 -20.900 -13.516  1.00  0.00
ATOM    364  CG1 ILE A  28      -9.389 -19.923 -13.371  1.00  0.00
ATOM    365  CG2 ILE A  28      -6.908 -20.147 -13.681  1.00  0.00
ATOM    366  CD1 ILE A  28      -9.318 -19.065 -12.127  1.00  0.00
ATOM    378  N   SER A  29      -6.995 -23.781 -15.397  1.00  0.00
ATOM    379  CA  SER A  29      -5.991 -24.525 -15.902  1.00  0.00
ATOM    380  C   SER A  29      -4.532 -23.979 -15.701  1.00  0.00
ATOM    381  O   SER A  29      -3.443 -24.618 -15.626  1.00  0.00
ATOM    382  CB  SER A  29      -6.309 -24.702 -17.374  1.00  0.00
ATOM    383  OG  SER A  29      -7.484 -25.447 -17.547  1.00  0.00
ATOM    389  N   GLN A  30      -4.576 -22.658 -16.077  1.00  0.00
ATOM    390  CA  GLN A  30      -3.340 -21.915 -16.457  1.00  0.00
ATOM    391  C   GLN A  30      -3.116 -21.594 -15.064  1.00  0.00
ATOM    392  O   GLN A  30      -3.997 -21.481 -14.169  1.00  0.00
ATOM    393  CB  GLN A  30      -3.508 -20.692 -17.363  1.00  0.00
ATOM    394  CG  GLN A  30      -4.091 -21.005 -18.730  1.00  0.00
ATOM    395  CD  GLN A  30      -3.187 -21.904 -19.553  1.00  0.00
ATOM    396  OE1 GLN A  30      -2.018 -21.586 -19.786  1.00  0.00
ATOM    397  NE2 GLN A  30      -3.726 -23.033 -19.999  1.00  0.00
ATOM    406  N   ARG A  31      -1.867 -21.423 -15.022  1.00  0.00
ATOM    407  CA  ARG A  31      -1.175 -21.184 -14.089  1.00  0.00
ATOM    408  C   ARG A  31      -1.926 -19.812 -13.943  1.00  0.00
ATOM    409  O   ARG A  31      -1.798 -18.829 -14.856  1.00  0.00
ATOM    410  CB  ARG A  31       0.308 -21.148 -14.427  1.00  0.00
ATOM    411  CG  ARG A  31       0.912 -22.495 -14.796  1.00  0.00
ATOM    412  CD  ARG A  31       2.362 -22.380 -15.101  1.00  0.00
ATOM    413  NE  ARG A  31       2.938 -23.661 -15.481  1.00  0.00
ATOM    414  CZ  ARG A  31       4.227 -23.847 -15.825  1.00  0.00
ATOM    415  NH1 ARG A  31       5.060 -22.830 -15.831  1.00  0.00
ATOM    416  NH2 ARG A  31       4.655 -25.053 -16.156  1.00  0.00
ATOM    430  N   ASN A  32      -2.170 -19.708 -12.768  1.00  0.00
ATOM    431  CA  ASN A  32      -2.761 -18.859 -12.275  1.00  0.00
ATOM    432  C   ASN A  32      -2.143 -18.877 -11.076  1.00  0.00
ATOM    433  O   ASN A  32      -1.703 -19.847 -10.612  1.00  0.00
ATOM    434  CB  ASN A  32      -4.254 -19.132 -12.257  1.00  0.00
ATOM    435  CG  ASN A  32      -4.630 -20.227 -11.297  1.00  0.00
ATOM    436  OD1 ASN A  32      -5.047 -19.961 -10.164  1.00  0.00
ATOM    437  ND2 ASN A  32      -4.489 -21.455 -11.728  1.00  0.00
ATOM    444  N   TRP A  33      -2.167 -17.853 -10.566  1.00  0.00
ATOM    445  CA  TRP A  33      -1.678 -17.535  -9.215  1.00  0.00
ATOM    446  C   TRP A  33      -2.825 -16.979  -8.299  1.00  0.00
ATOM    447  O   TRP A  33      -3.802 -16.297  -8.587  1.00  0.00
ATOM    448  CB  TRP A  33      -0.539 -16.520  -9.302  1.00  0.00
ATOM    449  CG  TRP A  33       0.651 -17.019 -10.066  1.00  0.00
ATOM    450  CD1 TRP A  33       0.877 -18.298 -10.479  1.00  0.00
ATOM    451  CD2 TRP A  33       1.790 -16.245 -10.515  1.00  0.00
ATOM    452  NE1 TRP A  33       2.072 -18.374 -11.150  1.00  0.00
ATOM    453  CE2 TRP A  33       2.644 -17.127 -11.182  1.00  0.00
ATOM    454  CE3 TRP A  33       2.147 -14.895 -10.406  1.00  0.00
ATOM    455  CZ2 TRP A  33       3.840 -16.707 -11.742  1.00  0.00
ATOM    456  CZ3 TRP A  33       3.347 -14.475 -10.968  1.00  0.00
ATOM    457  CH2 TRP A  33       4.170 -15.357 -11.619  1.00  0.00
ATOM    468  N   MET A  34      -2.714 -17.295  -7.043  1.00  0.00
ATOM    469  CA  MET A  34      -3.796 -16.608  -6.266  1.00  0.00
ATOM    470  C   MET A  34      -3.303 -15.743  -4.964  1.00  0.00
ATOM    471  O   MET A  34      -2.396 -15.947  -4.164  1.00  0.00
ATOM    472  CB  MET A  34      -4.811 -17.669  -5.845  1.00  0.00
ATOM    473  CG  MET A  34      -6.075 -17.113  -5.204  1.00  0.00
ATOM    474  SD  MET A  34      -5.862 -16.747  -3.451  1.00  0.00
ATOM    475  CE  MET A  34      -7.353 -15.814  -3.117  1.00  0.00
ATOM    485  N   GLY A  35      -3.983 -14.655  -4.687  1.00  0.00
ATOM    486  CA  GLY A  35      -3.727 -13.831  -3.464  1.00  0.00
ATOM    487  C   GLY A  35      -4.679 -13.286  -2.471  1.00  0.00
ATOM    488  O   GLY A  35      -5.855 -12.906  -2.621  1.00  0.00
ATOM    492  N   TRP A  36      -4.163 -13.215  -1.314  1.00  0.00
ATOM    493  CA  TRP A  36      -5.029 -12.530  -0.493  1.00  0.00
ATOM    494  C   TRP A  36      -4.399 -11.233  -0.197  1.00  0.00
ATOM    495  O   TRP A  36      -3.189 -11.240   0.147  1.00  0.00
ATOM    496  CB  TRP A  36      -5.311 -13.313   0.790  1.00  0.00
ATOM    497  CG  TRP A  36      -5.770 -14.719   0.545  1.00  0.00
ATOM    498  CD1 TRP A  36      -5.015 -15.751   0.071  1.00  0.00
ATOM    499  CD2 TRP A  36      -7.096 -15.258   0.761  1.00  0.00
ATOM    500  NE1 TRP A  36      -5.778 -16.889  -0.023  1.00  0.00
ATOM    501  CE2 TRP A  36      -7.053 -16.606   0.397  1.00  0.00
ATOM    502  CE3 TRP A  36      -8.298 -14.712   1.229  1.00  0.00
ATOM    503  CZ2 TRP A  36      -8.168 -17.424   0.482  1.00  0.00
ATOM    504  CZ3 TRP A  36      -9.416 -15.533   1.316  1.00  0.00
ATOM    505  CH2 TRP A  36      -9.351 -16.855   0.953  1.00  0.00
ATOM    516  N   TYR A  37      -5.305 -10.145  -0.121  1.00  0.00
ATOM    517  CA  TYR A  37      -4.713  -8.825   0.236  1.00  0.00
ATOM    518  C   TYR A  37      -5.593  -8.096   1.206  1.00  0.00
ATOM    519  O   TYR A  37      -6.810  -8.024   1.177  1.00  0.00
ATOM    520  CB  TYR A  37      -4.487  -7.958  -1.004  1.00  0.00
ATOM    521  CG  TYR A  37      -5.751  -7.662  -1.779  1.00  0.00
ATOM    522  CD1 TYR A  37      -6.424  -6.465  -1.578  1.00  0.00
ATOM    523  CD2 TYR A  37      -6.239  -8.585  -2.692  1.00  0.00
ATOM    524  CE1 TYR A  37      -7.579  -6.194  -2.287  1.00  0.00
ATOM    525  CE2 TYR A  37      -7.393  -8.315  -3.400  1.00  0.00
ATOM    526  CZ  TYR A  37      -8.063  -7.125  -3.199  1.00  0.00
ATOM    527  OH  TYR A  37      -9.212  -6.854  -3.904  1.00  0.00
ATOM    537  N   ARG A  38      -5.066  -7.386   2.078  1.00  0.00
ATOM    538  CA  ARG A  38      -5.947  -6.726   3.007  1.00  0.00
ATOM    539  C   ARG A  38      -6.164  -5.166   2.877  1.00  0.00
ATOM    540  O   ARG A  38      -5.555  -4.389   2.094  1.00  0.00
ATOM    541  CB  ARG A  38      -5.435  -7.033   4.406  1.00  0.00
ATOM    542  CG  ARG A  38      -4.082  -6.423   4.740  1.00  0.00
ATOM    543  CD  ARG A  38      -3.629  -6.803   6.102  1.00  0.00
ATOM    544  NE  ARG A  38      -2.346  -6.206   6.434  1.00  0.00
ATOM    545  CZ  ARG A  38      -1.680  -6.413   7.587  1.00  0.00
ATOM    546  NH1 ARG A  38      -2.190  -7.202   8.507  1.00  0.00
ATOM    547  NH2 ARG A  38      -0.517  -5.822   7.793  1.00  0.00
ATOM    561  N   GLN A  39      -7.340  -4.682   3.502  1.00  0.00
ATOM    562  CA  GLN A  39      -7.212  -3.246   3.421  1.00  0.00
ATOM    563  C   GLN A  39      -7.644  -2.607   4.783  1.00  0.00
ATOM    564  O   GLN A  39      -8.747  -2.654   5.351  1.00  0.00
ATOM    565  CB  GLN A  39      -8.055  -2.704   2.263  1.00  0.00
ATOM    566  CG  GLN A  39      -7.889  -1.215   2.017  1.00  0.00
ATOM    567  CD  GLN A  39      -8.659  -0.741   0.799  1.00  0.00
ATOM    568  OE1 GLN A  39      -9.525  -1.450   0.280  1.00  0.00
ATOM    569  NE2 GLN A  39      -8.348   0.465   0.335  1.00  0.00
ATOM    578  N   ALA A  40      -6.736  -2.107   5.517  1.00  0.00
ATOM    579  CA  ALA A  40      -7.099  -1.472   6.812  1.00  0.00
ATOM    580  C   ALA A  40      -7.810  -0.157   6.509  1.00  0.00
ATOM    581  O   ALA A  40      -7.471   0.216   5.381  1.00  0.00
ATOM    582  CB  ALA A  40      -6.161  -1.209   7.372  1.00  0.00
ATOM    588  N   PRO A  41      -8.728   0.408   7.399  1.00  0.00
ATOM    589  CA  PRO A  41      -9.504   1.647   7.038  1.00  0.00
ATOM    590  C   PRO A  41      -8.475   2.734   6.691  1.00  0.00
ATOM    591  O   PRO A  41      -7.545   2.928   7.490  1.00  0.00
ATOM    592  CB  PRO A  41     -10.297   1.987   8.303  1.00  0.00
ATOM    593  CG  PRO A  41     -10.489   0.673   8.978  1.00  0.00
ATOM    594  CD  PRO A  41      -9.193  -0.058   8.753  1.00  0.00
ATOM    602  N   GLY A  42      -8.567   3.499   5.717  1.00  0.00
ATOM    603  CA  GLY A  42      -7.634   4.580   5.519  1.00  0.00
ATOM    604  C   GLY A  42      -6.334   4.204   4.843  1.00  0.00
ATOM    605  O   GLY A  42      -5.474   5.071   4.707  1.00  0.00
ATOM    609  N   LYS A  43      -6.110   2.912   4.503  1.00  0.00
ATOM    610  CA  LYS A  43      -4.750   2.525   4.015  1.00  0.00
ATOM    611  C   LYS A  43      -5.012   1.852   2.569  1.00  0.00
ATOM    612  O   LYS A  43      -6.148   1.523   2.138  1.00  0.00
ATOM    613  CB  LYS A  43      -4.051   1.570   4.985  1.00  0.00
ATOM    614  CG  LYS A  43      -3.769   2.164   6.359  1.00  0.00
ATOM    615  CD  LYS A  43      -3.009   1.183   7.238  1.00  0.00
ATOM    616  CE  LYS A  43      -2.731   1.773   8.614  1.00  0.00
ATOM    617  NZ  LYS A  43      -1.984   0.826   9.484  1.00  0.00
ATOM    631  N   GLU A  44      -3.823   1.641   1.997  1.00  0.00
ATOM    632  CA  GLU A  44      -3.249   1.065   0.785  1.00  0.00
ATOM    633  C   GLU A  44      -3.448  -0.392   1.021  1.00  0.00
ATOM    634  O   GLU A  44      -3.283  -0.906   2.125  1.00  0.00
ATOM    635  CB  GLU A  44      -1.771   1.411   0.588  1.00  0.00
ATOM    636  CG  GLU A  44      -1.501   2.886   0.322  1.00  0.00
ATOM    637  CD  GLU A  44      -0.045   3.182   0.097  1.00  0.00
ATOM    638  OE1 GLU A  44       0.749   2.279   0.203  1.00  0.00
ATOM    639  OE2 GLU A  44       0.273   4.314  -0.182  1.00  0.00
ATOM    646  N   ARG A  45      -3.608  -1.058  -0.026  1.00  0.00
ATOM    647  CA  ARG A  45      -3.761  -2.418  -0.036  1.00  0.00
ATOM    648  C   ARG A  45      -2.426  -3.236   0.203  1.00  0.00
ATOM    649  O   ARG A  45      -1.425  -2.911  -0.440  1.00  0.00
ATOM    650  CB  ARG A  45      -4.393  -2.788  -1.370  1.00  0.00
ATOM    651  CG  ARG A  45      -5.826  -2.314  -1.551  1.00  0.00
ATOM    652  CD  ARG A  45      -6.361  -2.682  -2.888  1.00  0.00
ATOM    653  NE  ARG A  45      -7.731  -2.229  -3.066  1.00  0.00
ATOM    654  CZ  ARG A  45      -8.446  -2.382  -4.198  1.00  0.00
ATOM    655  NH1 ARG A  45      -7.906  -2.974  -5.241  1.00  0.00
ATOM    656  NH2 ARG A  45      -9.688  -1.935  -4.261  1.00  0.00
ATOM    670  N   GLU A  46      -2.417  -4.296   1.037  1.00  0.00
ATOM    671  CA  GLU A  46      -1.183  -5.037   1.212  1.00  0.00
ATOM    672  C   GLU A  46      -1.419  -6.570   0.985  1.00  0.00
ATOM    673  O   GLU A  46      -2.429  -7.281   1.104  1.00  0.00
ATOM    674  CB  GLU A  46      -0.618  -4.776   2.611  1.00  0.00
ATOM    675  CG  GLU A  46      -0.232  -3.327   2.872  1.00  0.00
ATOM    676  CD  GLU A  46       0.297  -3.105   4.262  1.00  0.00
ATOM    677  OE1 GLU A  46       0.289  -4.031   5.036  1.00  0.00
ATOM    678  OE2 GLU A  46       0.710  -2.006   4.549  1.00  0.00
ATOM    685  N   PHE A  47      -0.459  -7.135   0.365  1.00  0.00
ATOM    686  CA  PHE A  47      -0.535  -8.621   0.134  1.00  0.00
ATOM    687  C   PHE A  47      -0.097  -9.321   1.437  1.00  0.00
ATOM    688  O   PHE A  47       0.853  -8.923   2.101  1.00  0.00
ATOM    689  CB  PHE A  47       0.361  -9.062  -1.025  1.00  0.00
ATOM    690  CG  PHE A  47      -0.160  -8.666  -2.377  1.00  0.00
ATOM    691  CD1 PHE A  47       0.262  -7.492  -2.983  1.00  0.00
ATOM    692  CD2 PHE A  47      -1.074  -9.465  -3.047  1.00  0.00
ATOM    693  CE1 PHE A  47      -0.217  -7.125  -4.227  1.00  0.00
ATOM    694  CE2 PHE A  47      -1.553  -9.103  -4.291  1.00  0.00
ATOM    695  CZ  PHE A  47      -1.124  -7.931  -4.881  1.00  0.00
ATOM    705  N   VAL A  48      -0.820 -10.322   1.867  1.00  0.00
ATOM    706  CA  VAL A  48      -0.639 -10.929   3.030  1.00  0.00
ATOM    707  C   VAL A  48      -0.064 -12.260   2.496  1.00  0.00
ATOM    708  O   VAL A  48       1.053 -12.792   2.685  1.00  0.00
ATOM    709  CB  VAL A  48      -1.956 -11.076   3.814  1.00  0.00
ATOM    710  CG1 VAL A  48      -1.727 -11.860   5.097  1.00  0.00
ATOM    711  CG2 VAL A  48      -2.534  -9.702   4.117  1.00  0.00
ATOM    721  N   ALA A  49      -0.664 -12.748   1.515  1.00  0.00
ATOM    722  CA  ALA A  49      -0.132 -13.985   0.997  1.00  0.00
ATOM    723  C   ALA A  49      -0.398 -14.374  -0.448  1.00  0.00
ATOM    724  O   ALA A  49      -1.416 -14.235  -1.136  1.00  0.00
ATOM    725  CB  ALA A  49      -0.928 -15.220   1.931  1.00  0.00
ATOM    731  N   ALA A  50       0.538 -15.220  -0.938  1.00  0.00
ATOM    732  CA  ALA A  50       0.216 -15.658  -2.236  1.00  0.00
ATOM    733  C   ALA A  50       0.630 -17.087  -2.589  1.00  0.00
ATOM    734  O   ALA A  50       1.645 -17.664  -2.248  1.00  0.00
ATOM    735  CB  ALA A  50       1.037 -14.698  -3.204  1.00  0.00
ATOM    741  N   ILE A  51      -0.127 -17.686  -3.472  1.00  0.00
ATOM    742  CA  ILE A  51       0.260 -18.964  -3.858  1.00  0.00
ATOM    743  C   ILE A  51       0.478 -19.224  -5.441  1.00  0.00
ATOM    744  O   ILE A  51      -0.149 -18.609  -6.372  1.00  0.00
ATOM    745  CB  ILE A  51      -0.797 -19.927  -3.288  1.00  0.00
ATOM    746  CG1 ILE A  51      -0.207 -21.330  -3.122  1.00  0.00
ATOM    747  CG2 ILE A  51      -2.022 -19.967  -4.188  1.00  0.00
ATOM    748  CD1 ILE A  51      -0.520 -22.265  -4.267  1.00  0.00
ATOM    760  N   SER A  52       1.396 -20.003  -5.842  1.00  0.00
ATOM    761  CA  SER A  52       1.504 -20.077  -7.347  1.00  0.00
ATOM    762  C   SER A  52       1.640 -21.509  -7.393  1.00  0.00
ATOM    763  O   SER A  52       1.978 -22.064  -6.365  1.00  0.00
ATOM    764  CB  SER A  52       2.695 -19.365  -7.959  1.00  0.00
ATOM    765  OG  SER A  52       2.631 -17.985  -7.725  1.00  0.00
ATOM    771  N   GLY A  53       1.060 -22.013  -8.462  1.00  0.00
ATOM    772  CA  GLY A  53       0.787 -23.351  -9.054  1.00  0.00
ATOM    773  C   GLY A  53      -0.318 -23.773  -8.054  1.00  0.00
ATOM    774  O   GLY A  53      -1.301 -23.026  -7.932  1.00  0.00
ATOM    778  N   GLY A  54      -0.322 -24.892  -7.307  1.00  0.00
ATOM    779  CA  GLY A  54       0.357 -26.134  -7.072  1.00  0.00
ATOM    780  C   GLY A  54       1.536 -25.951  -6.172  1.00  0.00
ATOM    781  O   GLY A  54       1.967 -26.928  -5.531  1.00  0.00
ATOM    785  N   SER A  55       1.836 -24.710  -5.744  1.00  0.00
ATOM    786  CA  SER A  55       2.989 -24.668  -4.994  1.00  0.00
ATOM    787  C   SER A  55       3.320 -23.647  -4.004  1.00  0.00
ATOM    788  O   SER A  55       3.019 -23.708  -2.800  1.00  0.00
ATOM    789  CB  SER A  55       4.124 -24.685  -5.998  1.00  0.00
ATOM    790  OG  SER A  55       4.017 -23.616  -6.898  1.00  0.00
ATOM    796  N   SER A  56       4.164 -22.578  -4.766  1.00  0.00
ATOM    797  CA  SER A  56       4.978 -21.505  -3.934  1.00  0.00
ATOM    798  C   SER A  56       4.137 -20.685  -3.122  1.00  0.00
ATOM    799  O   SER A  56       3.104 -20.054  -3.392  1.00  0.00
ATOM    800  CB  SER A  56       5.771 -20.554  -4.807  1.00  0.00
ATOM    801  OG  SER A  56       6.764 -21.236  -5.521  1.00  0.00
ATOM    807  N   THR A  57       4.751 -20.514  -1.974  1.00  0.00
ATOM    808  CA  THR A  57       3.913 -19.647  -1.222  1.00  0.00
ATOM    809  C   THR A  57       4.519 -18.280  -0.738  1.00  0.00
ATOM    810  O   THR A  57       5.631 -18.305  -0.207  1.00  0.00
ATOM    811  CB  THR A  57       3.396 -20.438  -0.006  1.00  0.00
ATOM    812  OG1 THR A  57       4.506 -20.907   0.770  1.00  0.00
ATOM    813  CG2 THR A  57       2.559 -21.626  -0.458  1.00  0.00
ATOM    821  N   TYR A  58       3.946 -17.174  -0.830  1.00  0.00
ATOM    822  CA  TYR A  58       4.636 -16.124  -0.216  1.00  0.00
ATOM    823  C   TYR A  58       3.886 -15.402   0.918  1.00  0.00
ATOM    824  O   TYR A  58       2.681 -15.189   0.951  1.00  0.00
ATOM    825  CB  TYR A  58       5.039 -15.130  -1.306  1.00  0.00
ATOM    826  CG  TYR A  58       5.961 -15.713  -2.354  1.00  0.00
ATOM    827  CD1 TYR A  58       5.431 -16.342  -3.472  1.00  0.00
ATOM    828  CD2 TYR A  58       7.336 -15.621  -2.197  1.00  0.00
ATOM    829  CE1 TYR A  58       6.273 -16.875  -4.429  1.00  0.00
ATOM    830  CE2 TYR A  58       8.177 -16.154  -3.154  1.00  0.00
ATOM    831  CZ  TYR A  58       7.650 -16.779  -4.266  1.00  0.00
ATOM    832  OH  TYR A  58       8.489 -17.310  -5.219  1.00  0.00
ATOM    842  N   TYR A  59       4.530 -15.077   2.002  1.00  0.00
ATOM    843  CA  TYR A  59       3.722 -14.324   2.991  1.00  0.00
ATOM    844  C   TYR A  59       4.406 -12.955   3.391  1.00  0.00
ATOM    845  O   TYR A  59       5.631 -12.847   3.512  1.00  0.00
ATOM    846  CB  TYR A  59       3.485 -15.189   4.231  1.00  0.00
ATOM    847  CG  TYR A  59       2.974 -16.578   3.918  1.00  0.00
ATOM    848  CD1 TYR A  59       3.819 -17.515   3.343  1.00  0.00
ATOM    849  CD2 TYR A  59       1.660 -16.915   4.206  1.00  0.00
ATOM    850  CE1 TYR A  59       3.353 -18.783   3.057  1.00  0.00
ATOM    851  CE2 TYR A  59       1.193 -18.183   3.920  1.00  0.00
ATOM    852  CZ  TYR A  59       2.034 -19.115   3.348  1.00  0.00
ATOM    853  OH  TYR A  59       1.570 -20.379   3.063  1.00  0.00
ATOM    863  N   ALA A  60       3.542 -11.939   3.762  1.00  0.00
ATOM    864  CA  ALA A  60       4.125 -10.705   4.220  1.00  0.00
ATOM    865  C   ALA A  60       4.813 -11.061   5.369  1.00  0.00
ATOM    866  O   ALA A  60       4.206 -11.931   5.996  1.00  0.00
ATOM    867  CB  ALA A  60       3.274  -9.871   4.352  1.00  0.00
ATOM    873  N   ASP A  61       5.867 -10.406   5.684  1.00  0.00
ATOM    874  CA  ASP A  61       6.656 -10.712   6.900  1.00  0.00
ATOM    875  C   ASP A  61       5.942 -10.581   8.181  1.00  0.00
ATOM    876  O   ASP A  61       6.166 -11.309   9.133  1.00  0.00
ATOM    877  CB  ASP A  61       7.891  -9.810   6.974  1.00  0.00
ATOM    878  CG  ASP A  61       8.954 -10.176   5.947  1.00  0.00
ATOM    879  OD1 ASP A  61       8.863 -11.238   5.380  1.00  0.00
ATOM    880  OD2 ASP A  61       9.846  -9.389   5.740  1.00  0.00
ATOM    885  N   SER A  62       4.940  -9.683   8.115  1.00  0.00
ATOM    886  CA  SER A  62       4.336  -9.342   9.334  1.00  0.00
ATOM    887  C   SER A  62       3.396 -10.438   9.772  1.00  0.00
ATOM    888  O   SER A  62       2.921 -10.493  10.904  1.00  0.00
ATOM    889  CB  SER A  62       3.599  -8.026   9.192  1.00  0.00
ATOM    890  OG  SER A  62       2.503  -8.155   8.327  1.00  0.00
ATOM    896  N   VAL A  63       3.129 -11.352   8.871  1.00  0.00
ATOM    897  CA  VAL A  63       2.181 -12.319   9.228  1.00  0.00
ATOM    898  C   VAL A  63       2.632 -13.729   9.303  1.00  0.00
ATOM    899  O   VAL A  63       1.732 -14.602   9.405  1.00  0.00
ATOM    900  CB  VAL A  63       1.015 -12.243   8.225  1.00  0.00
ATOM    901  CG1 VAL A  63       0.302 -10.904   8.337  1.00  0.00
ATOM    902  CG2 VAL A  63       1.534 -12.461   6.812  1.00  0.00
ATOM    912  N   LYS A  64       3.895 -13.825   9.034  1.00  0.00
ATOM    913  CA  LYS A  64       4.537 -15.027   8.892  1.00  0.00
ATOM    914  C   LYS A  64       4.241 -15.873  10.035  1.00  0.00
ATOM    915  O   LYS A  64       4.418 -15.408  11.153  1.00  0.00
ATOM    916  CB  LYS A  64       6.045 -14.821   8.745  1.00  0.00
ATOM    917  CG  LYS A  64       6.837 -16.102   8.516  1.00  0.00
ATOM    918  CD  LYS A  64       8.314 -15.808   8.304  1.00  0.00
ATOM    919  CE  LYS A  64       9.103 -17.085   8.054  1.00  0.00
ATOM    920  NZ  LYS A  64      10.550 -16.813   7.846  1.00  0.00
ATOM    934  N   GLY A  65       3.848 -17.091   9.859  1.00  0.00
ATOM    935  CA  GLY A  65       3.761 -17.830  11.106  1.00  0.00
ATOM    936  C   GLY A  65       2.492 -17.755  11.919  1.00  0.00
ATOM    937  O   GLY A  65       2.325 -18.484  12.890  1.00  0.00
ATOM    941  N   ARG A  66       1.642 -16.891  11.546  1.00  0.00
ATOM    942  CA  ARG A  66       0.329 -16.756  12.022  1.00  0.00
ATOM    943  C   ARG A  66      -0.555 -17.303  10.840  1.00  0.00
ATOM    944  O   ARG A  66      -1.501 -18.094  10.823  1.00  0.00
ATOM    945  CB  ARG A  66       0.012 -15.308  12.365  1.00  0.00
ATOM    946  CG  ARG A  66       0.808 -14.737  13.528  1.00  0.00
ATOM    947  CD  ARG A  66       0.483 -13.307  13.767  1.00  0.00
ATOM    948  NE  ARG A  66       1.257 -12.750  14.864  1.00  0.00
ATOM    949  CZ  ARG A  66       1.215 -11.461  15.254  1.00  0.00
ATOM    950  NH1 ARG A  66       0.432 -10.611  14.628  1.00  0.00
ATOM    951  NH2 ARG A  66       1.961 -11.052  16.265  1.00  0.00
ATOM    965  N   PHE A  67      -0.193 -16.978   9.646  1.00  0.00
ATOM    966  CA  PHE A  67      -1.115 -17.398   8.541  1.00  0.00
ATOM    967  C   PHE A  67      -0.572 -18.608   7.712  1.00  0.00
ATOM    968  O   PHE A  67       0.623 -18.704   7.406  1.00  0.00
ATOM    969  CB  PHE A  67      -1.370 -16.220   7.599  1.00  0.00
ATOM    970  CG  PHE A  67      -2.054 -15.055   8.258  1.00  0.00
ATOM    971  CD1 PHE A  67      -2.508 -15.148   9.565  1.00  0.00
ATOM    972  CD2 PHE A  67      -2.246 -13.866   7.572  1.00  0.00
ATOM    973  CE1 PHE A  67      -3.139 -14.077  10.171  1.00  0.00
ATOM    974  CE2 PHE A  67      -2.873 -12.794   8.175  1.00  0.00
ATOM    975  CZ  PHE A  67      -3.320 -12.900   9.477  1.00  0.00
ATOM    985  N   THR A  68      -1.575 -19.422   7.153  1.00  0.00
ATOM    986  CA  THR A  68      -1.139 -20.563   6.343  1.00  0.00
ATOM    987  C   THR A  68      -1.952 -20.539   5.058  1.00  0.00
ATOM    988  O   THR A  68      -3.116 -20.343   4.883  1.00  0.00
ATOM    989  CB  THR A  68      -1.325 -21.906   7.073  1.00  0.00
ATOM    990  OG1 THR A  68      -0.555 -21.906   8.282  1.00  0.00
ATOM    991  CG2 THR A  68      -0.876 -23.061   6.191  1.00  0.00
ATOM    999  N   ILE A  69      -1.371 -20.683   4.045  1.00  0.00
ATOM   1000  CA  ILE A  69      -2.158 -20.768   2.757  1.00  0.00
ATOM   1001  C   ILE A  69      -2.191 -22.211   2.189  1.00  0.00
ATOM   1002  O   ILE A  69      -1.249 -22.998   2.329  1.00  0.00
ATOM   1003  CB  ILE A  69      -1.574 -19.827   1.689  1.00  0.00
ATOM   1004  CG1 ILE A  69      -1.876 -18.368   2.039  1.00  0.00
ATOM   1005  CG2 ILE A  69      -2.127 -20.173   0.315  1.00  0.00
ATOM   1006  CD1 ILE A  69      -3.350 -18.029   2.022  1.00  0.00
ATOM   1018  N   SER A  70      -3.405 -22.567   1.561  1.00  0.00
ATOM   1019  CA  SER A  70      -3.395 -23.914   0.975  1.00  0.00
ATOM   1020  C   SER A  70      -4.262 -23.833  -0.269  1.00  0.00
ATOM   1021  O   SER A  70      -5.386 -23.426  -0.447  1.00  0.00
ATOM   1022  CB  SER A  70      -3.928 -24.954   1.941  1.00  0.00
ATOM   1023  OG  SER A  70      -3.946 -26.224   1.352  1.00  0.00
ATOM   1029  N   ARG A  71      -3.821 -24.463  -1.204  1.00  0.00
ATOM   1030  CA  ARG A  71      -4.551 -24.532  -2.455  1.00  0.00
ATOM   1031  C   ARG A  71      -5.157 -25.939  -2.785  1.00  0.00
ATOM   1032  O   ARG A  71      -4.674 -26.995  -2.323  1.00  0.00
ATOM   1033  CB  ARG A  71      -3.627 -24.105  -3.585  1.00  0.00
ATOM   1034  CG  ARG A  71      -4.292 -24.002  -4.949  1.00  0.00
ATOM   1035  CD  ARG A  71      -3.396 -23.369  -5.950  1.00  0.00
ATOM   1036  NE  ARG A  71      -3.999 -23.332  -7.272  1.00  0.00
ATOM   1037  CZ  ARG A  71      -4.746 -22.314  -7.745  1.00  0.00
ATOM   1038  NH1 ARG A  71      -4.972 -21.261  -6.991  1.00  0.00
ATOM   1039  NH2 ARG A  71      -5.252 -22.377  -8.963  1.00  0.00
ATOM   1053  N   ASP A  72      -6.316 -25.907  -3.582  1.00  0.00
ATOM   1054  CA  ASP A  72      -6.837 -27.215  -4.004  1.00  0.00
ATOM   1055  C   ASP A  72      -6.987 -27.141  -5.478  1.00  0.00
ATOM   1056  O   ASP A  72      -7.820 -26.380  -6.029  1.00  0.00
ATOM   1057  CB  ASP A  72      -8.179 -27.553  -3.351  1.00  0.00
ATOM   1058  CG  ASP A  72      -8.732 -28.900  -3.796  1.00  0.00
ATOM   1059  OD1 ASP A  72      -8.510 -29.268  -4.925  1.00  0.00
ATOM   1060  OD2 ASP A  72      -9.372 -29.548  -3.002  1.00  0.00
ATOM   1065  N   ASN A  73      -6.039 -27.711  -6.166  1.00  0.00
ATOM   1066  CA  ASN A  73      -6.125 -27.483  -7.549  1.00  0.00
ATOM   1067  C   ASN A  73      -7.301 -28.046  -8.257  1.00  0.00
ATOM   1068  O   ASN A  73      -7.757 -27.469  -9.248  1.00  0.00
ATOM   1069  CB  ASN A  73      -4.854 -27.994  -8.202  1.00  0.00
ATOM   1070  CG  ASN A  73      -3.673 -27.098  -7.946  1.00  0.00
ATOM   1071  OD1 ASN A  73      -3.834 -25.911  -7.641  1.00  0.00
ATOM   1072  ND2 ASN A  73      -2.490 -27.644  -8.066  1.00  0.00
ATOM   1079  N   ALA A  74      -7.781 -29.129  -7.714  1.00  0.00
ATOM   1080  CA  ALA A  74      -8.846 -29.838  -8.419  1.00  0.00
ATOM   1081  C   ALA A  74     -10.088 -28.867  -8.317  1.00  0.00
ATOM   1082  O   ALA A  74     -10.873 -28.658  -9.249  1.00  0.00
ATOM   1083  CB  ALA A  74      -8.994 -31.254  -7.716  1.00  0.00
ATOM   1089  N   LYS A  75     -10.207 -28.215  -7.103  1.00  0.00
ATOM   1090  CA  LYS A  75     -11.469 -27.526  -6.952  1.00  0.00
ATOM   1091  C   LYS A  75     -11.327 -25.968  -7.328  1.00  0.00
ATOM   1092  O   LYS A  75     -12.294 -25.176  -7.330  1.00  0.00
ATOM   1093  CB  LYS A  75     -11.974 -27.714  -5.520  1.00  0.00
ATOM   1094  CG  LYS A  75     -12.305 -29.155  -5.154  1.00  0.00
ATOM   1095  CD  LYS A  75     -12.830 -29.257  -3.730  1.00  0.00
ATOM   1096  CE  LYS A  75     -13.165 -30.695  -3.363  1.00  0.00
ATOM   1097  NZ  LYS A  75     -13.648 -30.815  -1.961  1.00  0.00
ATOM   1111  N   ASN A  76     -10.159 -25.551  -7.717  1.00  0.00
ATOM   1112  CA  ASN A  76      -9.806 -24.228  -7.983  1.00  0.00
ATOM   1113  C   ASN A  76     -10.067 -23.347  -6.739  1.00  0.00
ATOM   1114  O   ASN A  76     -10.652 -22.246  -6.566  1.00  0.00
ATOM   1115  CB  ASN A  76     -10.561 -23.735  -9.203  1.00  0.00
ATOM   1116  CG  ASN A  76     -10.146 -24.440 -10.464  1.00  0.00
ATOM   1117  OD1 ASN A  76     -10.860 -25.315 -10.965  1.00  0.00
ATOM   1118  ND2 ASN A  76      -9.003 -24.075 -10.987  1.00  0.00
ATOM   1125  N   THR A  77      -9.620 -24.007  -5.550  1.00  0.00
ATOM   1126  CA  THR A  77      -9.824 -23.190  -4.388  1.00  0.00
ATOM   1127  C   THR A  77      -8.568 -22.825  -3.598  1.00  0.00
ATOM   1128  O   THR A  77      -7.548 -23.406  -3.333  1.00  0.00
ATOM   1129  CB  THR A  77     -10.820 -23.890  -3.445  1.00  0.00
ATOM   1130  OG1 THR A  77     -10.277 -25.146  -3.018  1.00  0.00
ATOM   1131  CG2 THR A  77     -12.145 -24.128  -4.152  1.00  0.00
ATOM   1139  N   VAL A  78      -8.702 -21.720  -2.920  1.00  0.00
ATOM   1140  CA  VAL A  78      -7.565 -21.390  -2.138  1.00  0.00
ATOM   1141  C   VAL A  78      -7.924 -21.193  -0.629  1.00  0.00
ATOM   1142  O   VAL A  78      -8.851 -20.562  -0.171  1.00  0.00
ATOM   1143  CB  VAL A  78      -6.923 -20.112  -2.708  1.00  0.00
ATOM   1144  CG1 VAL A  78      -5.741 -19.683  -1.852  1.00  0.00
ATOM   1145  CG2 VAL A  78      -6.491 -20.348  -4.148  1.00  0.00
ATOM   1155  N   TYR A  79      -7.342 -21.734   0.265  1.00  0.00
ATOM   1156  CA  TYR A  79      -7.772 -21.313   1.565  1.00  0.00
ATOM   1157  C   TYR A  79      -6.647 -20.555   2.367  1.00  0.00
ATOM   1158  O   TYR A  79      -5.442 -20.667   2.328  1.00  0.00
ATOM   1159  CB  TYR A  79      -8.269 -22.536   2.339  1.00  0.00
ATOM   1160  CG  TYR A  79      -9.473 -23.205   1.714  1.00  0.00
ATOM   1161  CD1 TYR A  79      -9.319 -23.991   0.580  1.00  0.00
ATOM   1162  CD2 TYR A  79     -10.730 -23.034   2.274  1.00  0.00
ATOM   1163  CE1 TYR A  79     -10.419 -24.602   0.010  1.00  0.00
ATOM   1164  CE2 TYR A  79     -11.829 -23.646   1.704  1.00  0.00
ATOM   1165  CZ  TYR A  79     -11.676 -24.427   0.576  1.00  0.00
ATOM   1166  OH  TYR A  79     -12.772 -25.036   0.008  1.00  0.00
ATOM   1176  N   LEU A  80      -7.052 -19.640   3.228  1.00  0.00
ATOM   1177  CA  LEU A  80      -6.065 -18.989   4.044  1.00  0.00
ATOM   1178  C   LEU A  80      -6.366 -19.267   5.533  1.00  0.00
ATOM   1179  O   LEU A  80      -7.441 -19.087   6.101  1.00  0.00
ATOM   1180  CB  LEU A  80      -6.057 -17.481   3.761  1.00  0.00
ATOM   1181  CG  LEU A  80      -4.972 -16.674   4.485  1.00  0.00
ATOM   1182  CD1 LEU A  80      -4.851 -15.298   3.846  1.00  0.00
ATOM   1183  CD2 LEU A  80      -5.321 -16.562   5.961  1.00  0.00
ATOM   1195  N   GLN A  81      -5.516 -19.809   6.283  1.00  0.00
ATOM   1196  CA  GLN A  81      -5.913 -20.001   7.654  1.00  0.00
ATOM   1197  C   GLN A  81      -5.216 -19.085   8.627  1.00  0.00
ATOM   1198  O   GLN A  81      -4.032 -18.880   8.755  1.00  0.00
ATOM   1199  CB  GLN A  81      -5.667 -21.455   8.062  1.00  0.00
ATOM   1200  CG  GLN A  81      -6.178 -21.807   9.449  1.00  0.00
ATOM   1201  CD  GLN A  81      -6.042 -23.287   9.757  1.00  0.00
ATOM   1202  OE1 GLN A  81      -6.322 -24.140   8.910  1.00  0.00
ATOM   1203  NE2 GLN A  81      -5.610 -23.599  10.973  1.00  0.00
ATOM   1212  N   MET A  82      -6.028 -18.386   9.419  1.00  0.00
ATOM   1213  CA  MET A  82      -5.296 -17.557  10.254  1.00  0.00
ATOM   1214  C   MET A  82      -5.255 -18.068  11.706  1.00  0.00
ATOM   1215  O   MET A  82      -6.243 -18.461  12.315  1.00  0.00
ATOM   1216  CB  MET A  82      -5.884 -16.150  10.171  1.00  0.00
ATOM   1217  CG  MET A  82      -5.891 -15.551   8.773  1.00  0.00
ATOM   1218  SD  MET A  82      -6.537 -13.867   8.740  1.00  0.00
ATOM   1219  CE  MET A  82      -6.469 -13.512   6.987  1.00  0.00
ATOM   1229  N   ASN A  83      -4.060 -18.193  12.348  1.00  0.00
ATOM   1230  CA  ASN A  83      -4.106 -18.688  13.660  1.00  0.00
ATOM   1231  C   ASN A  83      -3.634 -17.479  14.488  1.00  0.00
ATOM   1232  O   ASN A  83      -2.719 -16.727  14.143  1.00  0.00
ATOM   1233  CB  ASN A  83      -3.242 -19.923  13.836  1.00  0.00
ATOM   1234  CG  ASN A  83      -3.714 -21.082  13.003  1.00  0.00
ATOM   1235  OD1 ASN A  83      -4.905 -21.414  12.998  1.00  0.00
ATOM   1236  ND2 ASN A  83      -2.804 -21.705  12.299  1.00  0.00
ATOM   1243  N   SER A  84      -4.083 -17.459  15.570  1.00  0.00
ATOM   1244  CA  SER A  84      -3.859 -16.521  16.596  1.00  0.00
ATOM   1245  C   SER A  84      -4.048 -15.083  16.342  1.00  0.00
ATOM   1246  O   SER A  84      -3.046 -14.301  16.334  1.00  0.00
ATOM   1247  CB  SER A  84      -2.439 -16.717  17.088  1.00  0.00
ATOM   1248  OG  SER A  84      -2.259 -18.007  17.604  1.00  0.00
ATOM   1254  N   LEU A  85      -5.314 -14.782  15.967  1.00  0.00
ATOM   1255  CA  LEU A  85      -5.583 -13.437  15.479  1.00  0.00
ATOM   1256  C   LEU A  85      -5.326 -12.302  16.494  1.00  0.00
ATOM   1257  O   LEU A  85      -5.457 -12.312  17.713  1.00  0.00
ATOM   1258  CB  LEU A  85      -7.042 -13.367  15.008  1.00  0.00
ATOM   1259  CG  LEU A  85      -7.293 -13.791  13.556  1.00  0.00
ATOM   1260  CD1 LEU A  85      -7.069 -15.290  13.418  1.00  0.00
ATOM   1261  CD2 LEU A  85      -8.711 -13.410  13.154  1.00  0.00
ATOM   1273  N   LYS A  86      -4.862 -11.200  15.957  1.00  0.00
ATOM   1274  CA  LYS A  86      -4.520 -10.123  16.930  1.00  0.00
ATOM   1275  C   LYS A  86      -5.358  -9.048  16.448  1.00  0.00
ATOM   1276  O   LYS A  86      -5.536  -9.103  15.248  1.00  0.00
ATOM   1277  CB  LYS A  86      -3.045  -9.717  16.941  1.00  0.00
ATOM   1278  CG  LYS A  86      -2.086 -10.843  17.302  1.00  0.00
ATOM   1279  CD  LYS A  86      -2.242 -11.256  18.758  1.00  0.00
ATOM   1280  CE  LYS A  86      -1.226 -12.321  19.144  1.00  0.00
ATOM   1281  NZ  LYS A  86      -1.400 -12.773  20.550  1.00  0.00
ATOM   1295  N   PRO A  87      -5.677  -8.087  17.355  1.00  0.00
ATOM   1296  CA  PRO A  87      -6.579  -6.896  17.265  1.00  0.00
ATOM   1297  C   PRO A  87      -6.201  -6.078  16.166  1.00  0.00
ATOM   1298  O   PRO A  87      -7.121  -5.426  15.719  1.00  0.00
ATOM   1299  CB  PRO A  87      -6.379  -6.139  18.582  1.00  0.00
ATOM   1300  CG  PRO A  87      -6.175  -7.215  19.594  1.00  0.00
ATOM   1301  CD  PRO A  87      -5.362  -8.257  18.873  1.00  0.00
ATOM   1309  N   GLU A  88      -4.955  -6.141  15.760  1.00  0.00
ATOM   1310  CA  GLU A  88      -4.376  -5.384  14.730  1.00  0.00
ATOM   1311  C   GLU A  88      -4.576  -5.934  13.399  1.00  0.00
ATOM   1312  O   GLU A  88      -4.270  -5.309  12.406  1.00  0.00
ATOM   1313  CB  GLU A  88      -2.873  -5.235  14.982  1.00  0.00
ATOM   1314  CG  GLU A  88      -2.521  -4.426  16.222  1.00  0.00
ATOM   1315  CD  GLU A  88      -1.039  -4.326  16.454  1.00  0.00
ATOM   1316  OE1 GLU A  88      -0.298  -4.910  15.701  1.00  0.00
ATOM   1317  OE2 GLU A  88      -0.647  -3.664  17.387  1.00  0.00
ATOM   1324  N   ASP A  89      -5.111  -7.146  13.354  1.00  0.00
ATOM   1325  CA  ASP A  89      -5.442  -7.842  12.166  1.00  0.00
ATOM   1326  C   ASP A  89      -6.878  -7.327  11.801  1.00  0.00
ATOM   1327  O   ASP A  89      -7.411  -7.717  10.783  1.00  0.00
ATOM   1328  CB  ASP A  89      -5.400  -9.357  12.380  1.00  0.00
ATOM   1329  CG  ASP A  89      -3.992  -9.880  12.627  1.00  0.00
ATOM   1330  OD1 ASP A  89      -3.082  -9.405  11.991  1.00  0.00
ATOM   1331  OD2 ASP A  89      -3.840 -10.752  13.450  1.00  0.00
ATOM   1336  N   THR A  90      -7.508  -6.334  12.548  1.00  0.00
ATOM   1337  CA  THR A  90      -8.809  -6.149  11.907  1.00  0.00
ATOM   1338  C   THR A  90      -8.707  -5.468  10.400  1.00  0.00
ATOM   1339  O   THR A  90      -8.308  -4.339  10.099  1.00  0.00
ATOM   1340  CB  THR A  90      -9.698  -5.304  12.837  1.00  0.00
ATOM   1341  OG1 THR A  90     -11.002  -5.161  12.257  1.00  0.00
ATOM   1342  CG2 THR A  90      -9.088  -3.927  13.050  1.00  0.00
ATOM   1350  N   ALA A  91      -9.339  -6.084   9.488  1.00  0.00
ATOM   1351  CA  ALA A  91      -9.088  -5.463   8.177  1.00  0.00
ATOM   1352  C   ALA A  91     -10.079  -5.955   6.979  1.00  0.00
ATOM   1353  O   ALA A  91     -10.895  -6.873   6.963  1.00  0.00
ATOM   1354  CB  ALA A  91      -7.829  -5.477   7.697  1.00  0.00
ATOM   1360  N   VAL A  92     -10.193  -5.298   5.908  1.00  0.00
ATOM   1361  CA  VAL A  92     -10.982  -6.038   4.910  1.00  0.00
ATOM   1362  C   VAL A  92     -10.107  -7.024   4.012  1.00  0.00
ATOM   1363  O   VAL A  92      -9.051  -6.796   3.436  1.00  0.00
ATOM   1364  CB  VAL A  92     -11.714  -5.028   4.006  1.00  0.00
ATOM   1365  CG1 VAL A  92     -12.632  -5.751   3.034  1.00  0.00
ATOM   1366  CG2 VAL A  92     -12.500  -4.044   4.860  1.00  0.00
ATOM   1376  N   TYR A  93     -10.500  -8.251   3.940  1.00  0.00
ATOM   1377  CA  TYR A  93      -9.718  -9.093   3.141  1.00  0.00
ATOM   1378  C   TYR A  93     -10.362  -9.280   1.766  1.00  0.00
ATOM   1379  O   TYR A  93     -11.490  -9.378   1.395  1.00  0.00
ATOM   1380  CB  TYR A  93      -9.516 -10.434   3.851  1.00  0.00
ATOM   1381  CG  TYR A  93      -8.649 -10.346   5.088  1.00  0.00
ATOM   1382  CD1 TYR A  93      -9.203 -10.564   6.340  1.00  0.00
ATOM   1383  CD2 TYR A  93      -7.300 -10.046   4.969  1.00  0.00
ATOM   1384  CE1 TYR A  93      -8.411 -10.484   7.470  1.00  0.00
ATOM   1385  CE2 TYR A  93      -6.509  -9.965   6.098  1.00  0.00
ATOM   1386  CZ  TYR A  93      -7.061 -10.183   7.344  1.00  0.00
ATOM   1387  OH  TYR A  93      -6.272 -10.103   8.469  1.00  0.00
ATOM   1397  N   TYR A  94      -9.434  -9.316   0.816  1.00  0.00
ATOM   1398  CA  TYR A  94      -9.929  -9.540  -0.550  1.00  0.00
ATOM   1399  C   TYR A  94      -9.176 -10.758  -1.197  1.00  0.00
ATOM   1400  O   TYR A  94      -8.093 -11.223  -0.921  1.00  0.00
ATOM   1401  CB  TYR A  94      -9.757  -8.274  -1.394  1.00  0.00
ATOM   1402  CG  TYR A  94     -10.732  -7.172  -1.048  1.00  0.00
ATOM   1403  CD1 TYR A  94     -10.406  -6.236  -0.078  1.00  0.00
ATOM   1404  CD2 TYR A  94     -11.955  -7.099  -1.700  1.00  0.00
ATOM   1405  CE1 TYR A  94     -11.297  -5.229   0.238  1.00  0.00
ATOM   1406  CE2 TYR A  94     -12.846  -6.092  -1.383  1.00  0.00
ATOM   1407  CZ  TYR A  94     -12.521  -5.160  -0.419  1.00  0.00
ATOM   1408  OH  TYR A  94     -13.410  -4.157  -0.103  1.00  0.00
ATOM   1418  N   CYS A  95      -9.704 -11.343  -2.164  1.00  0.00
ATOM   1419  CA  CYS A  95      -8.998 -12.404  -2.821  1.00  0.00
ATOM   1420  C   CYS A  95      -8.660 -11.976  -4.225  1.00  0.00
ATOM   1421  O   CYS A  95      -9.340 -11.278  -4.984  1.00  0.00
ATOM   1422  CB  CYS A  95      -9.836 -13.683  -2.855  1.00  0.00
ATOM   1423  SG  CYS A  95     -10.285 -14.314  -1.220  1.00  0.00
ATOM   1429  N   ALA A  96      -7.649 -12.595  -4.705  1.00  0.00
ATOM   1430  CA  ALA A  96      -7.367 -12.210  -6.023  1.00  0.00
ATOM   1431  C   ALA A  96      -6.787 -13.330  -6.834  1.00  0.00
ATOM   1432  O   ALA A  96      -6.012 -14.212  -6.535  1.00  0.00
ATOM   1433  CB  ALA A  96      -6.294 -10.886  -6.075  1.00  0.00
ATOM   1439  N   ALA A  97      -7.025 -13.157  -8.156  1.00  0.00
ATOM   1440  CA  ALA A  97      -6.497 -14.175  -8.931  1.00  0.00
ATOM   1441  C   ALA A  97      -5.957 -13.623 -10.214  1.00  0.00
ATOM   1442  O   ALA A  97      -6.380 -12.716 -10.921  1.00  0.00
ATOM   1443  CB  ALA A  97      -7.522 -15.259  -9.269  1.00  0.00
ATOM   1449  N   SER A  98      -4.862 -14.292 -10.611  1.00  0.00
ATOM   1450  CA  SER A  98      -4.349 -13.777 -11.807  1.00  0.00
ATOM   1451  C   SER A  98      -3.971 -14.824 -12.752  1.00  0.00
ATOM   1452  O   SER A  98      -3.498 -15.922 -12.623  1.00  0.00
ATOM   1453  CB  SER A  98      -3.147 -12.901 -11.516  1.00  0.00
ATOM   1454  OG  SER A  98      -3.499 -11.822 -10.695  1.00  0.00
ATOM   1460  N   VAL A  99      -3.944 -14.466 -13.879  1.00  0.00
ATOM   1461  CA  VAL A  99      -3.565 -15.490 -14.774  1.00  0.00
ATOM   1462  C   VAL A  99      -2.274 -15.036 -15.515  1.00  0.00
ATOM   1463  O   VAL A  99      -1.742 -13.848 -15.662  1.00  0.00
ATOM   1464  CB  VAL A  99      -4.707 -15.774 -15.767  1.00  0.00
ATOM   1465  CG1 VAL A  99      -4.306 -16.870 -16.743  1.00  0.00
ATOM   1466  CG2 VAL A  99      -5.969 -16.161 -15.010  1.00  0.00
ATOM   1476  N   TYR A 100      -1.433 -15.936 -15.603  1.00  0.00
ATOM   1477  CA  TYR A 100      -0.276 -15.524 -16.312  1.00  0.00
ATOM   1478  C   TYR A 100      -0.232 -16.401 -17.334  1.00  0.00
ATOM   1479  O   TYR A 100      -0.833 -17.456 -17.257  1.00  0.00
ATOM   1480  CB  TYR A 100       1.021 -15.575 -15.501  1.00  0.00
ATOM   1481  CG  TYR A 100       1.162 -14.449 -14.503  1.00  0.00
ATOM   1482  CD1 TYR A 100       0.321 -14.389 -13.401  1.00  0.00
ATOM   1483  CD2 TYR A 100       2.131 -13.473 -14.689  1.00  0.00
ATOM   1484  CE1 TYR A 100       0.449 -13.359 -12.488  1.00  0.00
ATOM   1485  CE2 TYR A 100       2.259 -12.444 -13.777  1.00  0.00
ATOM   1486  CZ  TYR A 100       1.422 -12.385 -12.680  1.00  0.00
ATOM   1487  OH  TYR A 100       1.550 -11.359 -11.772  1.00  0.00
ATOM   1497  N   TRP A 101       0.116 -15.841 -18.425  1.00  0.00
ATOM   1498  CA  TRP A 101       0.227 -16.582 -19.618  1.00  0.00
ATOM   1499  C   TRP A 101       1.507 -16.522 -19.893  1.00  0.00
ATOM   1500  O   TRP A 101       2.047 -15.481 -20.107  1.00  0.00
ATOM   1501  CB  TRP A 101      -0.571 -16.018 -20.795  1.00  0.00
ATOM   1502  CG  TRP A 101      -2.056 -16.061 -20.589  1.00  0.00
ATOM   1503  CD1 TRP A 101      -2.804 -15.172 -19.878  1.00  0.00
ATOM   1504  CD2 TRP A 101      -2.981 -17.049 -21.099  1.00  0.00
ATOM   1505  NE1 TRP A 101      -4.128 -15.538 -19.910  1.00  0.00
ATOM   1506  CE2 TRP A 101      -4.255 -16.684 -20.655  1.00  0.00
ATOM   1507  CE3 TRP A 101      -2.835 -18.197 -21.888  1.00  0.00
ATOM   1508  CZ2 TRP A 101      -5.383 -17.425 -20.968  1.00  0.00
ATOM   1509  CZ3 TRP A 101      -3.966 -18.941 -22.204  1.00  0.00
ATOM   1510  CH2 TRP A 101      -5.207 -18.563 -21.756  1.00  0.00
ATOM   1521  N   LEU A 102       1.912 -17.447 -20.249  1.00  0.00
ATOM   1522  CA  LEU A 102       3.180 -17.364 -20.626  1.00  0.00
ATOM   1523  C   LEU A 102       3.664 -17.228 -21.964  1.00  0.00
ATOM   1524  O   LEU A 102       3.265 -17.747 -22.963  1.00  0.00
ATOM   1525  CB  LEU A 102       3.843 -18.617 -20.040  1.00  0.00
ATOM   1526  CG  LEU A 102       3.737 -18.775 -18.518  1.00  0.00
ATOM   1527  CD1 LEU A 102       4.422 -20.066 -18.092  1.00  0.00
ATOM   1528  CD2 LEU A 102       4.369 -17.570 -17.836  1.00  0.00
ATOM   1540  N   TYR A 103       4.400 -16.137 -21.911  1.00  0.00
ATOM   1541  CA  TYR A 103       5.433 -15.654 -22.854  1.00  0.00
ATOM   1542  C   TYR A 103       6.716 -14.629 -21.914  1.00  0.00
ATOM   1543  O   TYR A 103       6.603 -13.424 -22.264  1.00  0.00
ATOM   1544  CB  TYR A 103       4.691 -14.899 -23.961  1.00  0.00
ATOM   1545  CG  TYR A 103       5.558 -14.558 -25.152  1.00  0.00
ATOM   1546  CD1 TYR A 103       6.275 -15.555 -25.798  1.00  0.00
ATOM   1547  CD2 TYR A 103       5.638 -13.247 -25.600  1.00  0.00
ATOM   1548  CE1 TYR A 103       7.067 -15.243 -26.886  1.00  0.00
ATOM   1549  CE2 TYR A 103       6.429 -12.936 -26.688  1.00  0.00
ATOM   1550  CZ  TYR A 103       7.142 -13.928 -27.330  1.00  0.00
ATOM   1551  OH  TYR A 103       7.930 -13.618 -28.414  1.00  0.00
ATOM   1561  N   TYR A 104       7.751 -14.995 -21.111  1.00  0.00
ATOM   1562  CA  TYR A 104       8.626 -14.036 -20.313  1.00  0.00
ATOM   1563  C   TYR A 104       7.614 -13.617 -19.252  1.00  0.00
ATOM   1564  O   TYR A 104       8.101 -13.956 -18.169  1.00  0.00
ATOM   1565  CB  TYR A 104       9.165 -12.848 -21.114  1.00  0.00
ATOM   1566  CG  TYR A 104      10.090 -13.242 -22.243  1.00  0.00
ATOM   1567  CD1 TYR A 104       9.588 -13.401 -23.527  1.00  0.00
ATOM   1568  CD2 TYR A 104      11.439 -13.445 -21.996  1.00  0.00
ATOM   1569  CE1 TYR A 104      10.433 -13.761 -24.559  1.00  0.00
ATOM   1570  CE2 TYR A 104      12.284 -13.805 -23.028  1.00  0.00
ATOM   1571  CZ  TYR A 104      11.786 -13.963 -24.305  1.00  0.00
ATOM   1572  OH  TYR A 104      12.627 -14.322 -25.332  1.00  0.00
ATOM   1582  N   GLN A 105       6.293 -12.911 -19.104  1.00  0.00
ATOM   1583  CA  GLN A 105       5.951 -13.651 -17.751  1.00  0.00
ATOM   1584  C   GLN A 105       4.498 -13.258 -18.372  1.00  0.00
ATOM   1585  O   GLN A 105       4.739 -12.434 -19.282  1.00  0.00
ATOM   1586  CB  GLN A 105       6.361 -13.020 -16.418  1.00  0.00
ATOM   1587  CG  GLN A 105       6.043 -13.871 -15.201  1.00  0.00
ATOM   1588  CD  GLN A 105       6.532 -13.242 -13.911  1.00  0.00
ATOM   1589  OE1 GLN A 105       5.983 -12.241 -13.444  1.00  0.00
ATOM   1590  NE2 GLN A 105       7.570 -13.829 -13.325  1.00  0.00
ATOM   1599  N   ARG A 106       3.235 -13.630 -18.486  1.00  0.00
ATOM   1600  CA  ARG A 106       2.599 -12.264 -19.046  1.00  0.00
ATOM   1601  C   ARG A 106       1.474 -11.952 -18.077  1.00  0.00
ATOM   1602  O   ARG A 106       0.585 -12.879 -17.892  1.00  0.00
ATOM   1603  CB  ARG A 106       2.030 -12.366 -20.453  1.00  0.00
ATOM   1604  CG  ARG A 106       1.491 -11.063 -21.022  1.00  0.00
ATOM   1605  CD  ARG A 106       1.089 -11.209 -22.445  1.00  0.00
ATOM   1606  NE  ARG A 106       0.559  -9.969 -22.988  1.00  0.00
ATOM   1607  CZ  ARG A 106       0.112  -9.816 -24.249  1.00  0.00
ATOM   1608  NH1 ARG A 106       0.136 -10.833 -25.084  1.00  0.00
ATOM   1609  NH2 ARG A 106      -0.352  -8.646 -24.649  1.00  0.00
ATOM   1623  N   TYR A 107       1.062 -10.793 -17.786  1.00  0.00
ATOM   1624  CA  TYR A 107       0.085 -10.890 -16.497  1.00  0.00
ATOM   1625  C   TYR A 107      -1.278 -10.431 -16.843  1.00  0.00
ATOM   1626  O   TYR A 107      -1.665  -9.302 -17.050  1.00  0.00
ATOM   1627  CB  TYR A 107       0.559 -10.055 -15.305  1.00  0.00
ATOM   1628  CG  TYR A 107       0.532  -8.564 -15.555  1.00  0.00
ATOM   1629  CD1 TYR A 107      -0.607  -7.831 -15.255  1.00  0.00
ATOM   1630  CD2 TYR A 107       1.646  -7.928 -16.083  1.00  0.00
ATOM   1631  CE1 TYR A 107      -0.633  -6.468 -15.483  1.00  0.00
ATOM   1632  CE2 TYR A 107       1.621  -6.566 -16.311  1.00  0.00
ATOM   1633  CZ  TYR A 107       0.487  -5.837 -16.013  1.00  0.00
ATOM   1634  OH  TYR A 107       0.462  -4.481 -16.240  1.00  0.00
ATOM   1644  N   SER A 108      -2.040 -10.948 -16.334  1.00  0.00
ATOM   1645  CA  SER A 108      -3.116 -10.509 -16.920  1.00  0.00
ATOM   1646  C   SER A 108      -4.174 -10.159 -15.809  1.00  0.00
ATOM   1647  O   SER A 108      -3.964 -10.088 -14.527  1.00  0.00
ATOM   1648  CB  SER A 108      -3.586 -11.576 -17.889  1.00  0.00
ATOM   1649  OG  SER A 108      -4.639 -11.103 -18.683  1.00  0.00
ATOM   1655  N   HIS A 109      -5.306  -9.873 -16.336  1.00  0.00
ATOM   1656  CA  HIS A 109      -6.207  -9.532 -15.527  1.00  0.00
ATOM   1657  C   HIS A 109      -6.196 -10.591 -14.643  1.00  0.00
ATOM   1658  O   HIS A 109      -6.143 -11.823 -14.811  1.00  0.00
ATOM   1659  CB  HIS A 109      -7.564  -9.336 -16.210  1.00  0.00
ATOM   1660  CG  HIS A 109      -7.578  -8.227 -17.216  1.00  0.00
ATOM   1661  ND1 HIS A 109      -7.490  -6.899 -16.859  1.00  0.00
ATOM   1662  CD2 HIS A 109      -7.668  -8.249 -18.567  1.00  0.00
ATOM   1663  CE1 HIS A 109      -7.527  -6.150 -17.948  1.00  0.00
ATOM   1664  NE2 HIS A 109      -7.634  -6.945 -18.996  1.00  0.00
ATOM   1672  N   PRO A 110      -6.276  -9.800 -13.605  1.00  0.00
ATOM   1673  CA  PRO A 110      -6.482 -10.024 -12.347  1.00  0.00
ATOM   1674  C   PRO A 110      -7.996 -10.046 -12.005  1.00  0.00
ATOM   1675  O   PRO A 110      -8.818  -9.285 -12.536  1.00  0.00
ATOM   1676  CB  PRO A 110      -5.727  -8.836 -11.742  1.00  0.00
ATOM   1677  CG  PRO A 110      -6.315  -7.646 -12.419  1.00  0.00
ATOM   1678  CD  PRO A 110      -6.343  -8.020 -13.877  1.00  0.00
ATOM   1686  N   TYR A 111      -8.337 -10.779 -11.033  1.00  0.00
ATOM   1687  CA  TYR A 111      -9.680 -10.852 -10.663  1.00  0.00
ATOM   1688  C   TYR A 111      -9.930 -10.657  -9.163  1.00  0.00
ATOM   1689  O   TYR A 111      -9.197 -11.039  -8.237  1.00  0.00
ATOM   1690  CB  TYR A 111     -10.238 -12.197 -11.134  1.00  0.00
ATOM   1691  CG  TYR A 111     -10.147 -12.405 -12.629  1.00  0.00
ATOM   1692  CD1 TYR A 111      -9.037 -13.030 -13.176  1.00  0.00
ATOM   1693  CD2 TYR A 111     -11.175 -11.972 -13.453  1.00  0.00
ATOM   1694  CE1 TYR A 111      -8.953 -13.220 -14.542  1.00  0.00
ATOM   1695  CE2 TYR A 111     -11.092 -12.162 -14.819  1.00  0.00
ATOM   1696  CZ  TYR A 111      -9.987 -12.783 -15.364  1.00  0.00
ATOM   1697  OH  TYR A 111      -9.905 -12.973 -16.724  1.00  0.00
ATOM   1707  N   TRP A 112     -10.973  -9.892  -8.844  1.00  0.00
ATOM   1708  CA  TRP A 112     -11.011  -9.748  -7.433  1.00  0.00
ATOM   1709  C   TRP A 112     -12.349 -10.252  -6.864  1.00  0.00
ATOM   1710  O   TRP A 112     -13.430 -10.060  -7.506  1.00  0.00
ATOM   1711  CB  TRP A 112     -10.788  -8.282  -7.058  1.00  0.00
ATOM   1712  CG  TRP A 112      -9.522  -7.708  -7.617  1.00  0.00
ATOM   1713  CD1 TRP A 112      -8.267  -7.850  -7.107  1.00  0.00
ATOM   1714  CD2 TRP A 112      -9.382  -6.893  -8.806  1.00  0.00
ATOM   1715  NE1 TRP A 112      -7.359  -7.182  -7.890  1.00  0.00
ATOM   1716  CE2 TRP A 112      -8.023  -6.591  -8.936  1.00  0.00
ATOM   1717  CE3 TRP A 112     -10.286  -6.403  -9.756  1.00  0.00
ATOM   1718  CZ2 TRP A 112      -7.540  -5.817  -9.979  1.00  0.00
ATOM   1719  CZ3 TRP A 112      -9.801  -5.627 -10.804  1.00  0.00
ATOM   1720  CH2 TRP A 112      -8.464  -5.343 -10.912  1.00  0.00
ATOM   1731  N   GLY A 113     -12.332 -10.654  -5.630  1.00  0.00
ATOM   1732  CA  GLY A 113     -13.560 -10.915  -5.024  1.00  0.00
ATOM   1733  C   GLY A 113     -14.085  -9.686  -4.395  1.00  0.00
ATOM   1734  O   GLY A 113     -13.510  -8.574  -4.302  1.00  0.00
ATOM   1738  N   GLN A 114     -15.185 -10.043  -3.888  1.00  0.00
ATOM   1739  CA  GLN A 114     -15.833  -9.291  -3.100  1.00  0.00
ATOM   1740  C   GLN A 114     -14.915  -9.392  -1.933  1.00  0.00
ATOM   1741  O   GLN A 114     -14.163 -10.374  -1.858  1.00  0.00
ATOM   1742  CB  GLN A 114     -17.258  -9.796  -2.855  1.00  0.00
ATOM   1743  CG  GLN A 114     -18.155  -9.746  -4.080  1.00  0.00
ATOM   1744  CD  GLN A 114     -19.561 -10.236  -3.788  1.00  0.00
ATOM   1745  OE1 GLN A 114     -19.758 -11.369  -3.341  1.00  0.00
ATOM   1746  NE2 GLN A 114     -20.548  -9.383  -4.038  1.00  0.00
ATOM   1755  N   GLY A 115     -14.964  -8.442  -1.014  1.00  0.00
ATOM   1756  CA  GLY A 115     -14.225  -8.508   0.228  1.00  0.00
ATOM   1757  C   GLY A 115     -14.955  -9.242   1.336  1.00  0.00
ATOM   1758  O   GLY A 115     -16.171  -9.412   1.340  1.00  0.00
ATOM   1762  N   THR A 116     -14.150  -9.656   2.303  1.00  0.00
ATOM   1763  CA  THR A 116     -14.768 -10.046   3.559  1.00  0.00
ATOM   1764  C   THR A 116     -14.144  -9.199   4.712  1.00  0.00
ATOM   1765  O   THR A 116     -13.063  -8.657   4.909  1.00  0.00
ATOM   1766  CB  THR A 116     -14.586 -11.551   3.826  1.00  0.00
ATOM   1767  OG1 THR A 116     -15.298 -11.919   5.013  1.00  0.00
ATOM   1768  CG2 THR A 116     -13.113 -11.888   3.997  1.00  0.00
ATOM   1776  N   GLN A 117     -15.008  -9.019   5.602  1.00  0.00
ATOM   1777  CA  GLN A 117     -14.475  -8.100   6.703  1.00  0.00
ATOM   1778  C   GLN A 117     -14.100  -8.869   7.916  1.00  0.00
ATOM   1779  O   GLN A 117     -14.905  -9.691   8.388  1.00  0.00
ATOM   1780  CB  GLN A 117     -15.499  -7.036   7.109  1.00  0.00
ATOM   1781  CG  GLN A 117     -15.018  -6.092   8.197  1.00  0.00
ATOM   1782  CD  GLN A 117     -16.071  -5.072   8.586  1.00  0.00
ATOM   1783  OE1 GLN A 117     -16.704  -4.454   7.726  1.00  0.00
ATOM   1784  NE2 GLN A 117     -16.267  -4.891   9.887  1.00  0.00
ATOM   1793  N   VAL A 118     -12.933  -8.693   8.394  1.00  0.00
ATOM   1794  CA  VAL A 118     -12.668  -9.512   9.567  1.00  0.00
ATOM   1795  C   VAL A 118     -12.350  -8.624  10.740  1.00  0.00
ATOM   1796  O   VAL A 118     -11.550  -7.661  10.892  1.00  0.00
ATOM   1797  CB  VAL A 118     -11.491 -10.473   9.315  1.00  0.00
ATOM   1798  CG1 VAL A 118     -11.096 -11.182  10.602  1.00  0.00
ATOM   1799  CG2 VAL A 118     -11.866 -11.480   8.238  1.00  0.00
ATOM   1809  N   THR A 119     -13.157  -8.977  11.757  1.00  0.00
ATOM   1810  CA  THR A 119     -12.847  -8.058  12.947  1.00  0.00
ATOM   1811  C   THR A 119     -12.312  -8.788  14.225  1.00  0.00
ATOM   1812  O   THR A 119     -12.889  -9.671  14.895  1.00  0.00
ATOM   1813  CB  THR A 119     -14.096  -7.250  13.347  1.00  0.00
ATOM   1814  OG1 THR A 119     -14.495  -6.413  12.254  1.00  0.00
ATOM   1815  CG2 THR A 119     -13.804  -6.386  14.563  1.00  0.00
ATOM   1823  N   VAL A 120     -11.293  -8.305  14.782  1.00  0.00
ATOM   1824  CA  VAL A 120     -10.847  -9.036  15.923  1.00  0.00
ATOM   1825  C   VAL A 120     -11.145  -8.232  17.051  1.00  0.00
ATOM   1826  O   VAL A 120     -10.797  -7.071  17.036  1.00  0.00
ATOM   1827  CB  VAL A 120      -9.336  -9.330  15.885  1.00  0.00
ATOM   1828  CG1 VAL A 120      -8.906 -10.072  17.142  1.00  0.00
ATOM   1829  CG2 VAL A 120      -8.996 -10.135  14.640  1.00  0.00
ATOM   1839  N   SER A 121     -11.769  -8.888  18.022  1.00  0.00
ATOM   1840  CA  SER A 121     -12.164  -8.147  19.245  1.00  0.00
ATOM   1841  C   SER A 121     -11.473  -8.583  20.442  1.00  0.00
ATOM   1842  O   SER A 121     -10.837  -9.660  20.867  1.00  0.00
ATOM   1843  CB  SER A 121     -13.653  -8.279  19.503  1.00  0.00
ATOM   1844  OG  SER A 121     -14.395  -7.697  18.466  1.00  0.00
ATOM   1850  N   SER A 122     -11.504  -7.617  21.138  1.00  0.00
ATOM   1851  CA  SER A 122     -11.025  -8.007  22.341  1.00  0.00
ATOM   1852  C   SER A 122     -11.924  -8.308  23.483  1.00  0.00
ATOM   1853  O   SER A 122     -11.583  -9.251  24.167  1.00  0.00
ATOM   1854  OXT SER A 122     -12.902  -7.638  23.669  1.00  0.00
ATOM   1855  CB  SER A 122     -10.055  -6.921  22.764  1.00  0.00
ATOM   1856  OG  SER A 122      -8.957  -6.862  21.897  1.00  0.00
END
