# Supplementary material for: Nanobody-based CTLA4 inhibitors for immune checkpoint blockade therapy of canine cancer patients
Source: Sci Rep. 2021 Oct 21;11:20763. doi: 10.1038/s41598-021-00325-3 (PMC8531395; doi:10.1038/s41598-021-00325-3)
Supplement: Supplementary file 1 — Supplementary Information 1. [file 41598_2021_325_MOESM1_ESM.zip › Supplemental Information/trRosetta_cNb13_7.pdb]

ATOM      1  N   MET B   1        .683    .029   -.448  1.00  0.00
ATOM      2  CA  MET B   1       2.137   -.121   -.522  1.00  0.00
ATOM      3  C   MET B   1       2.504   1.249   -.570  1.00  0.00
ATOM      4  O   MET B   1       1.860   2.152  -1.059  1.00  0.00
ATOM      5  CB  MET B   1       2.641   -.894  -1.739  1.00  0.00
ATOM      6  CG  MET B   1       2.291  -2.375  -1.734  1.00  0.00
ATOM      7  SD  MET B   1       2.986  -3.259  -3.144  1.00  0.00
ATOM      8  CE  MET B   1       4.724  -3.271  -2.713  1.00  0.00
ATOM     20  N   HIS B   2       3.562   1.456    .010  1.00  0.00
ATOM     21  CA  HIS B   2       4.239   2.720    .145  1.00  0.00
ATOM     22  C   HIS B   2       5.616   2.590   -.395  1.00  0.00
ATOM     23  O   HIS B   2       6.364   1.602   -.195  1.00  0.00
ATOM     24  CB  HIS B   2       4.291   3.179   1.605  1.00  0.00
ATOM     25  CG  HIS B   2       2.941   3.370   2.224  1.00  0.00
ATOM     26  ND1 HIS B   2       2.182   4.503   2.019  1.00  0.00
ATOM     27  CD2 HIS B   2       2.215   2.574   3.043  1.00  0.00
ATOM     28  CE1 HIS B   2       1.046   4.394   2.685  1.00  0.00
ATOM     29  NE2 HIS B   2       1.041   3.234   3.314  1.00  0.00
ATOM     37  N   VAL B   3       6.006   3.722  -1.041  1.00  0.00
ATOM     38  CA  VAL B   3       7.343   3.726  -1.678  1.00  0.00
ATOM     39  C   VAL B   3       8.177   4.929  -1.224  1.00  0.00
ATOM     40  O   VAL B   3       7.748   6.088  -1.328  1.00  0.00
ATOM     41  CB  VAL B   3       7.207   3.757  -3.212  1.00  0.00
ATOM     42  CG1 VAL B   3       6.237   4.849  -3.639  1.00  0.00
ATOM     43  CG2 VAL B   3       8.572   3.968  -3.848  1.00  0.00
ATOM     53  N   ALA B   4       9.400   4.693   -.823  1.00  0.00
ATOM     54  CA  ALA B   4      10.195   5.841   -.477  1.00  0.00
ATOM     55  C   ALA B   4      11.377   5.805  -1.496  1.00  0.00
ATOM     56  O   ALA B   4      11.986   4.833  -1.972  1.00  0.00
ATOM     57  CB  ALA B   4      10.567   5.737    .932  1.00  0.00
ATOM     63  N   GLN B   5      11.897   6.909  -1.707  1.00  0.00
ATOM     64  CA  GLN B   5      13.044   7.024  -2.576  1.00  0.00
ATOM     65  C   GLN B   5      14.116   7.950  -1.984  1.00  0.00
ATOM     66  O   GLN B   5      13.763   8.883  -1.254  1.00  0.00
ATOM     67  CB  GLN B   5      12.608   7.532  -3.953  1.00  0.00
ATOM     68  CG  GLN B   5      11.344   6.879  -4.486  1.00  0.00
ATOM     69  CD  GLN B   5      11.044   7.282  -5.917  1.00  0.00
ATOM     70  OE1 GLN B   5      10.023   6.887  -6.486  1.00  0.00
ATOM     71  NE2 GLN B   5      11.933   8.072  -6.507  1.00  0.00
ATOM     80  N   PRO B   6      15.438   7.781  -2.382  1.00  0.00
ATOM     81  CA  PRO B   6      16.258   8.797  -1.779  1.00  0.00
ATOM     82  C   PRO B   6      16.043  10.159  -2.456  1.00  0.00
ATOM     83  O   PRO B   6      15.627  10.190  -3.615  1.00  0.00
ATOM     84  CB  PRO B   6      17.674   8.260  -2.007  1.00  0.00
ATOM     85  CG  PRO B   6      17.559   7.440  -3.247  1.00  0.00
ATOM     86  CD  PRO B   6      16.206   6.789  -3.141  1.00  0.00
ATOM     94  N   ALA B   7      16.291  11.333  -1.808  1.00  0.00
ATOM     95  CA  ALA B   7      15.901  12.428  -2.682  1.00  0.00
ATOM     96  C   ALA B   7      16.554  12.912  -3.933  1.00  0.00
ATOM     97  O   ALA B   7      15.779  13.232  -4.809  1.00  0.00
ATOM     98  CB  ALA B   7      16.113  13.493  -1.613  1.00  0.00
ATOM    104  N   VAL B   8      17.928  12.970  -3.945  1.00  0.00
ATOM    105  CA  VAL B   8      18.742  13.360  -5.136  1.00  0.00
ATOM    106  C   VAL B   8      19.970  12.431  -5.469  1.00  0.00
ATOM    107  O   VAL B   8      20.556  12.004  -4.499  1.00  0.00
ATOM    108  CB  VAL B   8      19.262  14.795  -4.932  1.00  0.00
ATOM    109  CG1 VAL B   8      20.115  15.226  -6.115  1.00  0.00
ATOM    110  CG2 VAL B   8      18.091  15.746  -4.736  1.00  0.00
ATOM    120  N   VAL B   9      20.423  12.080  -6.559  1.00  0.00
ATOM    121  CA  VAL B   9      21.585  11.192  -6.647  1.00  0.00
ATOM    122  C   VAL B   9      22.519  11.710  -7.598  1.00  0.00
ATOM    123  O   VAL B   9      21.873  12.049  -8.568  1.00  0.00
ATOM    124  CB  VAL B   9      21.194   9.767  -7.082  1.00  0.00
ATOM    125  CG1 VAL B   9      22.429   8.886  -7.191  1.00  0.00
ATOM    126  CG2 VAL B   9      20.197   9.179  -6.095  1.00  0.00
ATOM    136  N   LEU B  10      23.811  11.842  -7.317  1.00  0.00
ATOM    137  CA  LEU B  10      24.655  12.430  -8.261  1.00  0.00
ATOM    138  C   LEU B  10      25.478  11.431  -9.004  1.00  0.00
ATOM    139  O   LEU B  10      26.104  10.572  -8.425  1.00  0.00
ATOM    140  CB  LEU B  10      25.572  13.440  -7.559  1.00  0.00
ATOM    141  CG  LEU B  10      24.967  14.828  -7.312  1.00  0.00
ATOM    142  CD1 LEU B  10      23.807  14.710  -6.332  1.00  0.00
ATOM    143  CD2 LEU B  10      26.041  15.763  -6.777  1.00  0.00
ATOM    155  N   ALA B  11      25.490  11.649 -10.442  1.00  0.00
ATOM    156  CA  ALA B  11      26.228  10.684 -11.111  1.00  0.00
ATOM    157  C   ALA B  11      27.521  11.238 -11.753  1.00  0.00
ATOM    158  O   ALA B  11      27.905  12.408 -12.083  1.00  0.00
ATOM    159  CB  ALA B  11      25.404  10.150 -12.123  1.00  0.00
ATOM    165  N   SER B  12      28.289  10.347 -12.152  1.00  0.00
ATOM    166  CA  SER B  12      29.429  11.015 -12.648  1.00  0.00
ATOM    167  C   SER B  12      29.454  10.772 -14.106  1.00  0.00
ATOM    168  O   SER B  12      28.505  10.197 -14.587  1.00  0.00
ATOM    169  CB  SER B  12      30.698  10.509 -11.990  1.00  0.00
ATOM    170  OG  SER B  12      30.987   9.199 -12.397  1.00  0.00
ATOM    176  N   SER B  13      30.412  11.250 -14.859  1.00  0.00
ATOM    177  CA  SER B  13      30.583  11.077 -16.378  1.00  0.00
ATOM    178  C   SER B  13      30.791   9.815 -17.071  1.00  0.00
ATOM    179  O   SER B  13      30.687   9.674 -18.260  1.00  0.00
ATOM    180  CB  SER B  13      31.756  11.918 -16.841  1.00  0.00
ATOM    181  OG  SER B  13      32.935  11.538 -16.185  1.00  0.00
ATOM    187  N   ARG B  14      31.077   8.981 -16.235  1.00  0.00
ATOM    188  CA  ARG B  14      31.410   7.629 -16.363  1.00  0.00
ATOM    189  C   ARG B  14      29.975   7.288 -16.135  1.00  0.00
ATOM    190  O   ARG B  14      29.813   6.102 -15.855  1.00  0.00
ATOM    191  CB  ARG B  14      32.376   7.075 -15.326  1.00  0.00
ATOM    192  CG  ARG B  14      33.775   7.668 -15.375  1.00  0.00
ATOM    193  CD  ARG B  14      34.663   7.064 -14.348  1.00  0.00
ATOM    194  NE  ARG B  14      36.003   7.629 -14.391  1.00  0.00
ATOM    195  CZ  ARG B  14      37.020   7.245 -13.595  1.00  0.00
ATOM    196  NH1 ARG B  14      36.836   6.297 -12.703  1.00  0.00
ATOM    197  NH2 ARG B  14      38.204   7.821 -13.712  1.00  0.00
ATOM    211  N   GLY B  15      28.931   8.255 -15.921  1.00  0.00
ATOM    212  CA  GLY B  15      27.865   7.445 -15.495  1.00  0.00
ATOM    213  C   GLY B  15      27.213   6.699 -14.320  1.00  0.00
ATOM    214  O   GLY B  15      26.022   6.818 -14.186  1.00  0.00
ATOM    218  N   VAL B  16      27.917   6.122 -13.378  1.00  0.00
ATOM    219  CA  VAL B  16      26.908   5.429 -12.868  1.00  0.00
ATOM    220  C   VAL B  16      25.907   5.830 -11.792  1.00  0.00
ATOM    221  O   VAL B  16      26.347   6.633 -10.954  1.00  0.00
ATOM    222  CB  VAL B  16      27.616   4.142 -12.404  1.00  0.00
ATOM    223  CG1 VAL B  16      26.630   3.212 -11.712  1.00  0.00
ATOM    224  CG2 VAL B  16      28.266   3.451 -13.592  1.00  0.00
ATOM    234  N   ALA B  17      24.564   5.543 -11.832  1.00  0.00
ATOM    235  CA  ALA B  17      23.809   5.997 -10.636  1.00  0.00
ATOM    236  C   ALA B  17      23.035   4.896  -9.829  1.00  0.00
ATOM    237  O   ALA B  17      22.524   3.861 -10.264  1.00  0.00
ATOM    238  CB  ALA B  17      22.952   6.998 -11.176  1.00  0.00
ATOM    244  N   SER B  18      22.960   4.998  -8.609  1.00  0.00
ATOM    245  CA  SER B  18      22.141   3.915  -8.062  1.00  0.00
ATOM    246  C   SER B  18      20.981   4.448  -7.353  1.00  0.00
ATOM    247  O   SER B  18      21.072   5.305  -6.496  1.00  0.00
ATOM    248  CB  SER B  18      22.942   3.048  -7.110  1.00  0.00
ATOM    249  OG  SER B  18      23.973   2.380  -7.786  1.00  0.00
ATOM    255  N   PHE B  19      19.843   3.855  -7.656  1.00  0.00
ATOM    256  CA  PHE B  19      18.739   4.346  -7.034  1.00  0.00
ATOM    257  C   PHE B  19      18.197   3.282  -6.036  1.00  0.00
ATOM    258  O   PHE B  19      17.911   2.129  -6.239  1.00  0.00
ATOM    259  CB  PHE B  19      17.699   4.727  -8.089  1.00  0.00
ATOM    260  CG  PHE B  19      16.329   4.979  -7.527  1.00  0.00
ATOM    261  CD1 PHE B  19      15.978   6.235  -7.055  1.00  0.00
ATOM    262  CD2 PHE B  19      15.389   3.961  -7.469  1.00  0.00
ATOM    263  CE1 PHE B  19      14.718   6.468  -6.537  1.00  0.00
ATOM    264  CE2 PHE B  19      14.128   4.192  -6.954  1.00  0.00
ATOM    265  CZ  PHE B  19      13.793   5.447  -6.487  1.00  0.00
ATOM    275  N   VAL B  20      17.869   3.648  -4.913  1.00  0.00
ATOM    276  CA  VAL B  20      17.294   2.618  -4.032  1.00  0.00
ATOM    277  C   VAL B  20      15.848   2.917  -3.681  1.00  0.00
ATOM    278  O   VAL B  20      15.539   4.036  -3.319  1.00  0.00
ATOM    279  CB  VAL B  20      18.110   2.507  -2.731  1.00  0.00
ATOM    280  CG1 VAL B  20      17.493   1.473  -1.801  1.00  0.00
ATOM    281  CG2 VAL B  20      19.553   2.150  -3.053  1.00  0.00
ATOM    291  N   CYS B  21      14.955   1.891  -3.733  1.00  0.00
ATOM    292  CA  CYS B  21      13.643   2.170  -3.419  1.00  0.00
ATOM    293  C   CYS B  21      13.135   1.435  -2.174  1.00  0.00
ATOM    294  O   CYS B  21      13.492    .306  -1.814  1.00  0.00
ATOM    295  CB  CYS B  21      12.773   1.820  -4.627  1.00  0.00
ATOM    296  SG  CYS B  21      11.001   2.055  -4.354  1.00  0.00
ATOM    302  N   GLU B  22      12.344   1.984  -1.384  1.00  0.00
ATOM    303  CA  GLU B  22      11.966   1.123   -.250  1.00  0.00
ATOM    304  C   GLU B  22      10.467    .954   -.225  1.00  0.00
ATOM    305  O   GLU B  22       9.585   1.791   -.277  1.00  0.00
ATOM    306  CB  GLU B  22      12.445   1.712   1.079  1.00  0.00
ATOM    307  CG  GLU B  22      12.116    .862   2.298  1.00  0.00
ATOM    308  CD  GLU B  22      12.664   1.435   3.575  1.00  0.00
ATOM    309  OE1 GLU B  22      13.312   2.452   3.518  1.00  0.00
ATOM    310  OE2 GLU B  22      12.433    .854   4.610  1.00  0.00
ATOM    317  N   TYR B  23      10.052   -.271   -.059  1.00  0.00
ATOM    318  CA  TYR B  23       8.666   -.497   -.043  1.00  0.00
ATOM    319  C   TYR B  23       8.100   -.920   1.255  1.00  0.00
ATOM    320  O   TYR B  23       8.293  -1.987   1.808  1.00  0.00
ATOM    321  CB  TYR B  23       8.320  -1.539  -1.110  1.00  0.00
ATOM    322  CG  TYR B  23       8.645  -1.099  -2.520  1.00  0.00
ATOM    323  CD1 TYR B  23       9.531  -1.839  -3.290  1.00  0.00
ATOM    324  CD2 TYR B  23       8.058    .043  -3.043  1.00  0.00
ATOM    325  CE1 TYR B  23       9.827  -1.437  -4.579  1.00  0.00
ATOM    326  CE2 TYR B  23       8.355    .445  -4.331  1.00  0.00
ATOM    327  CZ  TYR B  23       9.235   -.291  -5.097  1.00  0.00
ATOM    328  OH  TYR B  23       9.531    .109  -6.380  1.00  0.00
ATOM    338  N   GLY B  24       6.958   -.318   1.426  1.00  0.00
ATOM    339  CA  GLY B  24       5.879   -.291   2.426  1.00  0.00
ATOM    340  C   GLY B  24       4.972  -1.427   2.723  1.00  0.00
ATOM    341  O   GLY B  24       3.890  -1.245   3.313  1.00  0.00
ATOM    345  N   SER B  25       5.273  -2.567   2.194  1.00  0.00
ATOM    346  CA  SER B  25       4.414  -3.639   2.580  1.00  0.00
ATOM    347  C   SER B  25       5.258  -4.916   2.779  1.00  0.00
ATOM    348  O   SER B  25       6.351  -5.053   2.263  1.00  0.00
ATOM    349  CB  SER B  25       3.345  -3.850   1.526  1.00  0.00
ATOM    350  OG  SER B  25       2.471  -4.880   1.898  1.00  0.00
ATOM    356  N   SER B  26       4.684  -5.865   3.548  1.00  0.00
ATOM    357  CA  SER B  26       5.323  -7.190   3.772  1.00  0.00
ATOM    358  C   SER B  26       4.779  -7.902   2.739  1.00  0.00
ATOM    359  O   SER B  26       5.557  -8.654   2.138  1.00  0.00
ATOM    360  CB  SER B  26       4.994  -7.852   5.096  1.00  0.00
ATOM    361  OG  SER B  26       3.633  -8.178   5.170  1.00  0.00
ATOM    367  N   GLY B  27       3.632  -7.585   2.185  1.00  0.00
ATOM    368  CA  GLY B  27       3.930  -8.549   1.374  1.00  0.00
ATOM    369  C   GLY B  27       3.812  -9.901   1.676  1.00  0.00
ATOM    370  O   GLY B  27       3.915 -10.590   2.675  1.00  0.00
ATOM    374  N   ASN B  28       4.084 -10.143    .490  1.00  0.00
ATOM    375  CA  ASN B  28       4.588 -11.232   -.084  1.00  0.00
ATOM    376  C   ASN B  28       5.190 -10.564  -1.399  1.00  0.00
ATOM    377  O   ASN B  28       4.556 -10.628  -2.483  1.00  0.00
ATOM    378  CB  ASN B  28       3.524 -12.292   -.304  1.00  0.00
ATOM    379  CG  ASN B  28       4.094 -13.583   -.822  1.00  0.00
ATOM    380  OD1 ASN B  28       5.133 -13.593  -1.492  1.00  0.00
ATOM    381  ND2 ASN B  28       3.433 -14.673   -.527  1.00  0.00
ATOM    388  N   ALA B  29       6.337 -10.371  -1.367  1.00  0.00
ATOM    389  CA  ALA B  29       7.242  -9.829  -2.339  1.00  0.00
ATOM    390  C   ALA B  29       7.103 -10.759  -3.541  1.00  0.00
ATOM    391  O   ALA B  29       7.315 -10.178  -4.597  1.00  0.00
ATOM    392  CB  ALA B  29       8.350  -9.805  -2.005  1.00  0.00
ATOM    398  N   ALA B  30       6.776 -12.153  -3.482  1.00  0.00
ATOM    399  CA  ALA B  30       7.060 -12.292  -4.816  1.00  0.00
ATOM    400  C   ALA B  30       7.318 -12.407  -6.145  1.00  0.00
ATOM    401  O   ALA B  30       8.193 -12.688  -6.931  1.00  0.00
ATOM    402  CB  ALA B  30       6.545 -14.157  -4.314  1.00  0.00
ATOM    408  N   GLU B  31       6.299 -12.064  -6.652  1.00  0.00
ATOM    409  CA  GLU B  31       5.908 -11.859  -8.054  1.00  0.00
ATOM    410  C   GLU B  31       6.048 -10.331  -8.592  1.00  0.00
ATOM    411  O   GLU B  31       5.719 -10.049  -9.732  1.00  0.00
ATOM    412  CB  GLU B  31       4.467 -12.347  -8.217  1.00  0.00
ATOM    413  CG  GLU B  31       4.249 -13.803  -7.832  1.00  0.00
ATOM    414  CD  GLU B  31       5.057 -14.756  -8.669  1.00  0.00
ATOM    415  OE1 GLU B  31       5.354 -14.426  -9.792  1.00  0.00
ATOM    416  OE2 GLU B  31       5.377 -15.816  -8.184  1.00  0.00
ATOM    423  N   VAL B  32       6.485  -9.399  -7.709  1.00  0.00
ATOM    424  CA  VAL B  32       6.552  -7.876  -7.588  1.00  0.00
ATOM    425  C   VAL B  32       7.360  -7.436  -8.847  1.00  0.00
ATOM    426  O   VAL B  32       8.362  -8.142  -9.242  1.00  0.00
ATOM    427  CB  VAL B  32       7.257  -7.412  -6.300  1.00  0.00
ATOM    428  CG1 VAL B  32       8.706  -7.876  -6.289  1.00  0.00
ATOM    429  CG2 VAL B  32       7.175  -5.897  -6.182  1.00  0.00
ATOM    439  N   ARG B  33       6.773  -6.311  -9.425  1.00  0.00
ATOM    440  CA  ARG B  33       7.359  -5.743 -10.570  1.00  0.00
ATOM    441  C   ARG B  33       7.730  -4.354 -10.228  1.00  0.00
ATOM    442  O   ARG B  33       7.082  -3.461  -9.724  1.00  0.00
ATOM    443  CB  ARG B  33       6.405  -5.762 -11.755  1.00  0.00
ATOM    444  CG  ARG B  33       6.938  -5.102 -13.016  1.00  0.00
ATOM    445  CD  ARG B  33       5.978  -5.214 -14.144  1.00  0.00
ATOM    446  NE  ARG B  33       5.847  -6.585 -14.610  1.00  0.00
ATOM    447  CZ  ARG B  33       4.917  -7.010 -15.487  1.00  0.00
ATOM    448  NH1 ARG B  33       4.045  -6.160 -15.983  1.00  0.00
ATOM    449  NH2 ARG B  33       4.881  -8.280 -15.850  1.00  0.00
ATOM    463  N   VAL B  34       8.972  -4.051 -10.588  1.00  0.00
ATOM    464  CA  VAL B  34       9.466  -2.725 -10.237  1.00  0.00
ATOM    465  C   VAL B  34       9.783  -2.013 -11.414  1.00  0.00
ATOM    466  O   VAL B  34      10.465  -2.688 -12.153  1.00  0.00
ATOM    467  CB  VAL B  34      10.729  -2.783  -9.358  1.00  0.00
ATOM    468  CG1 VAL B  34      11.102  -1.392  -8.869  1.00  0.00
ATOM    469  CG2 VAL B  34      10.500  -3.724  -8.185  1.00  0.00
ATOM    479  N   THR B  35       9.216   -.694 -11.535  1.00  0.00
ATOM    480  CA  THR B  35       9.501    .089 -12.744  1.00  0.00
ATOM    481  C   THR B  35      10.231   1.511 -12.526  1.00  0.00
ATOM    482  O   THR B  35       9.967   2.239 -11.557  1.00  0.00
ATOM    483  CB  THR B  35       8.179    .300 -13.504  1.00  0.00
ATOM    484  OG1 THR B  35       7.627   -.972 -13.870  1.00  0.00
ATOM    485  CG2 THR B  35       8.412   1.127 -14.760  1.00  0.00
ATOM    493  N   VAL B  36      11.213   1.900 -13.236  1.00  0.00
ATOM    494  CA  VAL B  36      11.725   3.174 -13.093  1.00  0.00
ATOM    495  C   VAL B  36      11.296   4.003 -14.336  1.00  0.00
ATOM    496  O   VAL B  36      11.461   3.714 -15.546  1.00  0.00
ATOM    497  CB  VAL B  36      13.258   3.106 -12.957  1.00  0.00
ATOM    498  CG1 VAL B  36      13.870   2.419 -14.169  1.00  0.00
ATOM    499  CG2 VAL B  36      13.826   4.506 -12.786  1.00  0.00
ATOM    509  N   LEU B  37      10.736   5.212 -13.949  1.00  0.00
ATOM    510  CA  LEU B  37      10.372   6.012 -15.044  1.00  0.00
ATOM    511  C   LEU B  37      11.140   7.414 -14.977  1.00  0.00
ATOM    512  O   LEU B  37      11.433   8.053 -13.961  1.00  0.00
ATOM    513  CB  LEU B  37       8.849   6.194 -15.035  1.00  0.00
ATOM    514  CG  LEU B  37       8.024   4.900 -15.047  1.00  0.00
ATOM    515  CD1 LEU B  37       7.754   4.457 -13.616  1.00  0.00
ATOM    516  CD2 LEU B  37       6.724   5.134 -15.802  1.00  0.00
ATOM    528  N   ARG B  38      11.490   7.966 -16.120  1.00  0.00
ATOM    529  CA  ARG B  38      11.963   9.259 -16.144  1.00  0.00
ATOM    530  C   ARG B  38      10.908  10.427 -16.552  1.00  0.00
ATOM    531  O   ARG B  38       9.943  10.503 -17.333  1.00  0.00
ATOM    532  CB  ARG B  38      13.153   9.247 -17.093  1.00  0.00
ATOM    533  CG  ARG B  38      13.854  10.586 -17.257  1.00  0.00
ATOM    534  CD  ARG B  38      15.086  10.464 -18.078  1.00  0.00
ATOM    535  NE  ARG B  38      15.785  11.733 -18.198  1.00  0.00
ATOM    536  CZ  ARG B  38      15.627  12.600 -19.217  1.00  0.00
ATOM    537  NH1 ARG B  38      14.792  12.321 -20.194  1.00  0.00
ATOM    538  NH2 ARG B  38      16.311  13.730 -19.235  1.00  0.00
ATOM    552  N   GLN B  39      10.996  11.584 -15.783  1.00  0.00
ATOM    553  CA  GLN B  39       9.930  12.566 -16.237  1.00  0.00
ATOM    554  C   GLN B  39      10.496  13.655 -17.101  1.00  0.00
ATOM    555  O   GLN B  39      11.381  14.364 -16.616  1.00  0.00
ATOM    556  CB  GLN B  39       9.219  13.213 -15.046  1.00  0.00
ATOM    557  CG  GLN B  39       8.061  14.118 -15.428  1.00  0.00
ATOM    558  CD  GLN B  39       7.399  14.754 -14.220  1.00  0.00
ATOM    559  OE1 GLN B  39       7.149  14.089 -13.211  1.00  0.00
ATOM    560  NE2 GLN B  39       7.112  16.047 -14.316  1.00  0.00
ATOM    569  N   ALA B  40      10.114  13.914 -18.249  1.00  0.00
ATOM    570  CA  ALA B  40      10.732  14.872 -18.931  1.00  0.00
ATOM    571  C   ALA B  40      10.081  16.246 -19.197  1.00  0.00
ATOM    572  O   ALA B  40       9.159  16.636 -19.833  1.00  0.00
ATOM    573  CB  ALA B  40      11.052  14.434 -20.254  1.00  0.00
ATOM    579  N   GLY B  41      10.410  17.078 -18.311  1.00  0.00
ATOM    580  CA  GLY B  41       9.690  18.281 -18.405  1.00  0.00
ATOM    581  C   GLY B  41       8.363  17.581 -18.001  1.00  0.00
ATOM    582  O   GLY B  41       8.269  17.009 -16.923  1.00  0.00
ATOM    586  N   SER B  42       7.309  17.738 -18.844  1.00  0.00
ATOM    587  CA  SER B  42       5.925  17.213 -18.638  1.00  0.00
ATOM    588  C   SER B  42       5.594  15.863 -19.193  1.00  0.00
ATOM    589  O   SER B  42       4.389  15.370 -19.173  1.00  0.00
ATOM    590  CB  SER B  42       4.926  18.191 -19.225  1.00  0.00
ATOM    591  OG  SER B  42       5.074  18.286 -20.615  1.00  0.00
ATOM    597  N   GLN B  43       6.621  15.194 -19.812  1.00  0.00
ATOM    598  CA  GLN B  43       6.325  13.988 -20.430  1.00  0.00
ATOM    599  C   GLN B  43       6.794  12.782 -19.770  1.00  0.00
ATOM    600  O   GLN B  43       7.753  12.543 -19.037  1.00  0.00
ATOM    601  CB  GLN B  43       6.882  14.014 -21.855  1.00  0.00
ATOM    602  CG  GLN B  43       6.347  15.148 -22.713  1.00  0.00
ATOM    603  CD  GLN B  43       4.861  15.014 -22.988  1.00  0.00
ATOM    604  OE1 GLN B  43       4.415  14.042 -23.604  1.00  0.00
ATOM    605  NE2 GLN B  43       4.086  15.991 -22.533  1.00  0.00
ATOM    614  N   MET B  44       6.241  11.691 -19.910  1.00  0.00
ATOM    615  CA  MET B  44       6.924  10.706 -19.073  1.00  0.00
ATOM    616  C   MET B  44       7.387   9.478 -19.852  1.00  0.00
ATOM    617  O   MET B  44       6.618   8.928 -20.649  1.00  0.00
ATOM    618  CB  MET B  44       6.008  10.280 -17.927  1.00  0.00
ATOM    619  CG  MET B  44       6.625   9.271 -16.970  1.00  0.00
ATOM    620  SD  MET B  44       5.535   8.864 -15.591  1.00  0.00
ATOM    621  CE  MET B  44       5.579  10.393 -14.662  1.00  0.00
ATOM    631  N   THR B  45       8.579   8.989 -19.575  1.00  0.00
ATOM    632  CA  THR B  45       8.944   7.950 -20.326  1.00  0.00
ATOM    633  C   THR B  45       9.359   6.680 -19.411  1.00  0.00
ATOM    634  O   THR B  45       9.721   6.513 -18.227  1.00  0.00
ATOM    635  CB  THR B  45      10.082   8.420 -21.251  1.00  0.00
ATOM    636  OG1 THR B  45      11.207   8.825 -20.461  1.00  0.00
ATOM    637  CG2 THR B  45       9.623   9.589 -22.109  1.00  0.00
ATOM    645  N   GLU B  46       9.256   5.530 -19.947  1.00  0.00
ATOM    646  CA  GLU B  46       9.606   4.429 -19.001  1.00  0.00
ATOM    647  C   GLU B  46      10.887   4.023 -19.512  1.00  0.00
ATOM    648  O   GLU B  46      11.070   3.741 -20.724  1.00  0.00
ATOM    649  CB  GLU B  46       8.624   3.255 -18.998  1.00  0.00
ATOM    650  CG  GLU B  46       9.006   2.118 -18.060  1.00  0.00
ATOM    651  CD  GLU B  46       8.006    .996 -18.064  1.00  0.00
ATOM    652  OE1 GLU B  46       6.852   1.254 -18.312  1.00  0.00
ATOM    653  OE2 GLU B  46       8.396   -.122 -17.819  1.00  0.00
ATOM    660  N   VAL B  47      11.793   3.879 -18.605  1.00  0.00
ATOM    661  CA  VAL B  47      13.138   3.650 -18.919  1.00  0.00
ATOM    662  C   VAL B  47      13.577   2.251 -18.517  1.00  0.00
ATOM    663  O   VAL B  47      14.285   1.598 -19.286  1.00  0.00
ATOM    664  CB  VAL B  47      14.012   4.703 -18.211  1.00  0.00
ATOM    665  CG1 VAL B  47      15.488   4.414 -18.446  1.00  0.00
ATOM    666  CG2 VAL B  47      13.649   6.095 -18.706  1.00  0.00
ATOM    676  N   CYS B  48      13.122   1.795 -17.475  1.00  0.00
ATOM    677  CA  CYS B  48      13.446    .499 -17.112  1.00  0.00
ATOM    678  C   CYS B  48      12.576   -.234 -16.247  1.00  0.00
ATOM    679  O   CYS B  48      11.716   -.080 -15.422  1.00  0.00
ATOM    680  CB  CYS B  48      14.822    .513 -16.446  1.00  0.00
ATOM    681  SG  CYS B  48      15.428  -1.123 -15.968  1.00  0.00
ATOM    687  N   ALA B  49      12.686  -1.399 -16.573  1.00  0.00
ATOM    688  CA  ALA B  49      11.830  -2.083 -15.764  1.00  0.00
ATOM    689  C   ALA B  49      12.446  -3.165 -15.303  1.00  0.00
ATOM    690  O   ALA B  49      13.328  -3.784 -15.917  1.00  0.00
ATOM    691  CB  ALA B  49      10.692  -2.205 -16.279  1.00  0.00
ATOM    697  N   ALA B  50      11.908  -3.547 -14.349  1.00  0.00
ATOM    698  CA  ALA B  50      12.502  -4.736 -14.005  1.00  0.00
ATOM    699  C   ALA B  50      11.647  -5.327 -13.195  1.00  0.00
ATOM    700  O   ALA B  50      10.945  -4.635 -12.544  1.00  0.00
ATOM    701  CB  ALA B  50      13.694  -4.557 -13.170  1.00  0.00
ATOM    707  N   THR B  51      11.744  -6.728 -13.391  1.00  0.00
ATOM    708  CA  THR B  51      10.841  -7.554 -12.783  1.00  0.00
ATOM    709  C   THR B  51      11.546  -8.495 -12.159  1.00  0.00
ATOM    710  O   THR B  51      12.400  -9.181 -12.667  1.00  0.00
ATOM    711  CB  THR B  51       9.854  -8.221 -13.758  1.00  0.00
ATOM    712  OG1 THR B  51       9.175  -7.212 -14.518  1.00  0.00
ATOM    713  CG2 THR B  51       8.831  -9.051 -12.998  1.00  0.00
ATOM    721  N   TYR B  52      11.143  -8.679 -11.035  1.00  0.00
ATOM    722  CA  TYR B  52      11.778  -9.576 -10.331  1.00  0.00
ATOM    723  C   TYR B  52      10.766 -10.310 -10.077  1.00  0.00
ATOM    724  O   TYR B  52       9.615  -9.923  -9.686  1.00  0.00
ATOM    725  CB  TYR B  52      12.466  -9.057  -9.067  1.00  0.00
ATOM    726  CG  TYR B  52      13.401  -7.894  -9.315  1.00  0.00
ATOM    727  CD1 TYR B  52      12.909  -6.597  -9.320  1.00  0.00
ATOM    728  CD2 TYR B  52      14.751  -8.125  -9.536  1.00  0.00
ATOM    729  CE1 TYR B  52      13.763  -5.535  -9.546  1.00  0.00
ATOM    730  CE2 TYR B  52      15.605  -7.063  -9.762  1.00  0.00
ATOM    731  CZ  TYR B  52      15.115  -5.772  -9.768  1.00  0.00
ATOM    732  OH  TYR B  52      15.966  -4.715  -9.993  1.00  0.00
ATOM    742  N   THR B  53      11.363 -11.258  -9.845  1.00  0.00
ATOM    743  CA  THR B  53      10.698 -12.260  -9.482  1.00  0.00
ATOM    744  C   THR B  53      11.541 -12.675  -8.392  1.00  0.00
ATOM    745  O   THR B  53      12.520 -12.162  -8.211  1.00  0.00
ATOM    746  CB  THR B  53      10.530 -13.312 -10.594  1.00  0.00
ATOM    747  OG1 THR B  53      11.792 -13.937 -10.860  1.00  0.00
ATOM    748  CG2 THR B  53      10.012 -12.662 -11.869  1.00  0.00
ATOM    756  N   VAL B  54      11.007 -13.518  -7.530  1.00  0.00
ATOM    757  CA  VAL B  54      11.693 -14.021  -6.426  1.00  0.00
ATOM    758  C   VAL B  54      11.773 -14.706  -7.823  1.00  0.00
ATOM    759  O   VAL B  54      10.737 -14.734  -8.505  1.00  0.00
ATOM    760  CB  VAL B  54      10.961 -14.690  -5.247  1.00  0.00
ATOM    761  CG1 VAL B  54      10.292 -15.980  -5.698  1.00  0.00
ATOM    762  CG2 VAL B  54      11.940 -14.958  -4.114  1.00  0.00
ATOM    772  N   GLU B  55      12.665 -15.285  -8.075  1.00  0.00
ATOM    773  CA  GLU B  55      13.674 -16.072  -8.714  1.00  0.00
ATOM    774  C   GLU B  55      14.364 -15.051  -9.777  1.00  0.00
ATOM    775  O   GLU B  55      14.779 -15.433 -10.884  1.00  0.00
ATOM    776  CB  GLU B  55      13.059 -17.307  -9.376  1.00  0.00
ATOM    777  CG  GLU B  55      12.349 -18.248  -8.414  1.00  0.00
ATOM    778  CD  GLU B  55      11.848 -19.499  -9.081  1.00  0.00
ATOM    779  OE1 GLU B  55      11.944 -19.588 -10.282  1.00  0.00
ATOM    780  OE2 GLU B  55      11.370 -20.367  -8.390  1.00  0.00
ATOM    787  N   ASP B  56      14.404 -13.724  -9.397  1.00  0.00
ATOM    788  CA  ASP B  56      15.274 -12.502  -9.641  1.00  0.00
ATOM    789  C   ASP B  56      15.540 -12.007 -10.977  1.00  0.00
ATOM    790  O   ASP B  56      16.576 -11.350 -11.232  1.00  0.00
ATOM    791  CB  ASP B  56      16.662 -12.720  -9.033  1.00  0.00
ATOM    792  CG  ASP B  56      16.627 -12.890  -7.520  1.00  0.00
ATOM    793  OD1 ASP B  56      15.922 -12.150  -6.875  1.00  0.00
ATOM    794  OD2 ASP B  56      17.306 -13.757  -7.025  1.00  0.00
ATOM    799  N   GLU B  57      14.817 -12.476 -11.900  1.00  0.00
ATOM    800  CA  GLU B  57      15.221 -11.869 -13.049  1.00  0.00
ATOM    801  C   GLU B  57      15.023 -10.439 -12.778  1.00  0.00
ATOM    802  O   GLU B  57      14.398  -9.935 -11.665  1.00  0.00
ATOM    803  CB  GLU B  57      14.415 -12.348 -14.259  1.00  0.00
ATOM    804  CG  GLU B  57      14.656 -13.802 -14.639  1.00  0.00
ATOM    805  CD  GLU B  57      13.874 -14.228 -15.851  1.00  0.00
ATOM    806  OE1 GLU B  57      13.109 -13.437 -16.348  1.00  0.00
ATOM    807  OE2 GLU B  57      14.043 -15.345 -16.280  1.00  0.00
ATOM    814  N   LEU B  58      15.879  -9.827 -13.717  1.00  0.00
ATOM    815  CA  LEU B  58      15.799  -8.465 -14.004  1.00  0.00
ATOM    816  C   LEU B  58      15.693  -8.109 -15.514  1.00  0.00
ATOM    817  O   LEU B  58      16.493  -8.592 -16.265  1.00  0.00
ATOM    818  CB  LEU B  58      17.029  -7.791 -13.384  1.00  0.00
ATOM    819  CG  LEU B  58      17.090  -6.264 -13.519  1.00  0.00
ATOM    820  CD1 LEU B  58      17.882  -5.682 -12.357  1.00  0.00
ATOM    821  CD2 LEU B  58      17.726  -5.898 -14.852  1.00  0.00
ATOM    833  N   ALA B  59      14.799  -7.289 -15.975  1.00  0.00
ATOM    834  CA  ALA B  59      14.917  -6.950 -17.363  1.00  0.00
ATOM    835  C   ALA B  59      15.486  -5.492 -17.711  1.00  0.00
ATOM    836  O   ALA B  59      15.459  -4.613 -16.830  1.00  0.00
ATOM    837  CB  ALA B  59      13.723  -7.256 -17.935  1.00  0.00
ATOM    843  N   PHE B  60      16.002  -5.189 -18.921  1.00  0.00
ATOM    844  CA  PHE B  60      16.413  -3.829 -18.975  1.00  0.00
ATOM    845  C   PHE B  60      15.987  -3.196 -20.045  1.00  0.00
ATOM    846  O   PHE B  60      15.708  -3.757 -21.085  1.00  0.00
ATOM    847  CB  PHE B  60      17.934  -3.673 -18.966  1.00  0.00
ATOM    848  CG  PHE B  60      18.624  -4.391 -20.091  1.00  0.00
ATOM    849  CD1 PHE B  60      18.815  -3.768 -21.316  1.00  0.00
ATOM    850  CD2 PHE B  60      19.082  -5.689 -19.928  1.00  0.00
ATOM    851  CE1 PHE B  60      19.449  -4.428 -22.352  1.00  0.00
ATOM    852  CE2 PHE B  60      19.717  -6.350 -20.961  1.00  0.00
ATOM    853  CZ  PHE B  60      19.900  -5.718 -22.175  1.00  0.00
ATOM    863  N   LEU B  61      15.786  -2.033 -19.829  1.00  0.00
ATOM    864  CA  LEU B  61      15.281  -1.674 -20.995  1.00  0.00
ATOM    865  C   LEU B  61      16.174   -.774 -21.597  1.00  0.00
ATOM    866  O   LEU B  61      17.221   -.618 -20.967  1.00  0.00
ATOM    867  CB  LEU B  61      13.899  -1.034 -20.815  1.00  0.00
ATOM    868  CG  LEU B  61      12.855  -1.896 -20.095  1.00  0.00
ATOM    869  CD1 LEU B  61      11.595  -1.075 -19.856  1.00  0.00
ATOM    870  CD2 LEU B  61      12.553  -3.131 -20.930  1.00  0.00
ATOM    882  N   ASP B  62      15.799   -.235 -22.658  1.00  0.00
ATOM    883  CA  ASP B  62      16.736    .288 -23.390  1.00  0.00
ATOM    884  C   ASP B  62      17.837   1.220 -22.886  1.00  0.00
ATOM    885  O   ASP B  62      17.639   2.218 -22.201  1.00  0.00
ATOM    886  CB  ASP B  62      15.943    .979 -24.503  1.00  0.00
ATOM    887  CG  ASP B  62      15.280   -.005 -25.457  1.00  0.00
ATOM    888  OD1 ASP B  62      15.558  -1.176 -25.359  1.00  0.00
ATOM    889  OD2 ASP B  62      14.502    .425 -26.275  1.00  0.00
ATOM    894  N   ASP B  63      19.040    .820 -23.314  1.00  0.00
ATOM    895  CA  ASP B  63      20.317   1.437 -23.105  1.00  0.00
ATOM    896  C   ASP B  63      20.479   1.500 -21.680  1.00  0.00
ATOM    897  O   ASP B  63      21.395   2.120 -21.130  1.00  0.00
ATOM    898  CB  ASP B  63      20.409   2.839 -23.713  1.00  0.00
ATOM    899  CG  ASP B  63      20.319   2.833 -25.233  1.00  0.00
ATOM    900  OD1 ASP B  63      20.511   1.792 -25.816  1.00  0.00
ATOM    901  OD2 ASP B  63      20.059   3.869 -25.797  1.00  0.00
ATOM    906  N   SER B  64      19.755    .719 -21.026  1.00  0.00
ATOM    907  CA  SER B  64      19.810    .974 -19.677  1.00  0.00
ATOM    908  C   SER B  64      20.023   -.347 -19.543  1.00  0.00
ATOM    909  O   SER B  64      19.411  -1.291 -20.032  1.00  0.00
ATOM    910  CB  SER B  64      18.552   1.494 -19.010  1.00  0.00
ATOM    911  OG  SER B  64      18.169   2.729 -19.552  1.00  0.00
ATOM    917  N   THR B  65      20.812   -.375 -18.745  1.00  0.00
ATOM    918  CA  THR B  65      21.248  -1.406 -18.180  1.00  0.00
ATOM    919  C   THR B  65      20.894  -1.032 -16.809  1.00  0.00
ATOM    920  O   THR B  65      21.133    .077 -16.272  1.00  0.00
ATOM    921  CB  THR B  65      22.751  -1.636 -18.422  1.00  0.00
ATOM    922  OG1 THR B  65      22.988  -1.825 -19.823  1.00  0.00
ATOM    923  CG2 THR B  65      23.232  -2.862 -17.661  1.00  0.00
ATOM    931  N   CYS B  66      20.312  -2.016 -16.244  1.00  0.00
ATOM    932  CA  CYS B  66      19.778  -1.968 -15.017  1.00  0.00
ATOM    933  C   CYS B  66      20.172  -3.047 -14.253  1.00  0.00
ATOM    934  O   CYS B  66      19.889  -4.169 -14.579  1.00  0.00
ATOM    935  CB  CYS B  66      18.251  -1.943 -15.090  1.00  0.00
ATOM    936  SG  CYS B  66      17.435  -1.938 -13.476  1.00  0.00
ATOM    942  N   THR B  67      20.557  -2.765 -13.195  1.00  0.00
ATOM    943  CA  THR B  67      20.899  -4.016 -12.444  1.00  0.00
ATOM    944  C   THR B  67      20.277  -3.687 -11.215  1.00  0.00
ATOM    945  O   THR B  67      20.100  -2.615 -10.611  1.00  0.00
ATOM    946  CB  THR B  67      22.398  -4.307 -12.247  1.00  0.00
ATOM    947  OG1 THR B  67      22.963  -3.337 -11.357  1.00  0.00
ATOM    948  CG2 THR B  67      23.130  -4.255 -13.580  1.00  0.00
ATOM    956  N   GLY B  68      20.090  -4.736 -10.618  1.00  0.00
ATOM    957  CA  GLY B  68      19.424  -4.482  -9.512  1.00  0.00
ATOM    958  C   GLY B  68      19.299  -5.742  -8.933  1.00  0.00
ATOM    959  O   GLY B  68      19.642  -6.842  -9.428  1.00  0.00
ATOM    963  N   THR B  69      18.746  -5.545  -7.836  1.00  0.00
ATOM    964  CA  THR B  69      18.650  -6.706  -6.906  1.00  0.00
ATOM    965  C   THR B  69      17.486  -6.533  -5.955  1.00  0.00
ATOM    966  O   THR B  69      16.918  -5.416  -5.613  1.00  0.00
ATOM    967  CB  THR B  69      19.942  -6.897  -6.090  1.00  0.00
ATOM    968  OG1 THR B  69      19.897  -8.156  -5.405  1.00  0.00
ATOM    969  CG2 THR B  69      20.102  -5.777  -5.074  1.00  0.00
ATOM    977  N   SER B  70      17.191  -7.585  -5.283  1.00  0.00
ATOM    978  CA  SER B  70      16.106  -7.295  -4.315  1.00  0.00
ATOM    979  C   SER B  70      16.445  -7.914  -3.110  1.00  0.00
ATOM    980  O   SER B  70      17.112  -8.970  -3.022  1.00  0.00
ATOM    981  CB  SER B  70      14.751  -7.812  -4.759  1.00  0.00
ATOM    982  OG  SER B  70      14.739  -9.212  -4.806  1.00  0.00
ATOM    988  N   SER B  71      15.761  -7.255  -2.174  1.00  0.00
ATOM    989  CA  SER B  71      15.793  -7.793   -.815  1.00  0.00
ATOM    990  C   SER B  71      14.801  -7.470    .088  1.00  0.00
ATOM    991  O   SER B  71      14.296  -6.424    .527  1.00  0.00
ATOM    992  CB  SER B  71      17.084  -7.398   -.126  1.00  0.00
ATOM    993  OG  SER B  71      17.130  -7.901   1.181  1.00  0.00
ATOM    999  N   GLY B  72      14.041  -8.476    .200  1.00  0.00
ATOM   1000  CA  GLY B  72      13.153  -8.101   1.176  1.00  0.00
ATOM   1001  C   GLY B  72      12.227  -7.062    .522  1.00  0.00
ATOM   1002  O   GLY B  72      11.659  -7.268   -.571  1.00  0.00
ATOM   1006  N   ASN B  73      12.141  -5.916   1.241  1.00  0.00
ATOM   1007  CA  ASN B  73      11.320  -4.768    .693  1.00  0.00
ATOM   1008  C   ASN B  73      12.174  -3.595   -.158  1.00  0.00
ATOM   1009  O   ASN B  73      11.875  -2.425   -.435  1.00  0.00
ATOM   1010  CB  ASN B  73      10.560  -4.150   1.852  1.00  0.00
ATOM   1011  CG  ASN B  73      11.470  -3.529   2.875  1.00  0.00
ATOM   1012  OD1 ASN B  73      12.671  -3.823   2.915  1.00  0.00
ATOM   1013  ND2 ASN B  73      10.923  -2.675   3.702  1.00  0.00
ATOM   1020  N   LYS B  74      13.388  -3.800   -.460  1.00  0.00
ATOM   1021  CA  LYS B  74      14.198  -2.720  -1.102  1.00  0.00
ATOM   1022  C   LYS B  74      14.625  -3.110  -2.523  1.00  0.00
ATOM   1023  O   LYS B  74      15.038  -4.244  -2.935  1.00  0.00
ATOM   1024  CB  LYS B  74      15.436  -2.397   -.264  1.00  0.00
ATOM   1025  CG  LYS B  74      15.134  -1.747   1.080  1.00  0.00
ATOM   1026  CD  LYS B  74      16.413  -1.337   1.795  1.00  0.00
ATOM   1027  CE  LYS B  74      16.112   -.654   3.121  1.00  0.00
ATOM   1028  NZ  LYS B  74      17.353   -.219   3.818  1.00  0.00
ATOM   1042  N   VAL B  75      14.435  -2.127  -3.380  1.00  0.00
ATOM   1043  CA  VAL B  75      14.873  -2.429  -4.672  1.00  0.00
ATOM   1044  C   VAL B  75      15.993  -1.416  -5.131  1.00  0.00
ATOM   1045  O   VAL B  75      16.182   -.237  -4.932  1.00  0.00
ATOM   1046  CB  VAL B  75      13.664  -2.392  -5.625  1.00  0.00
ATOM   1047  CG1 VAL B  75      14.079  -2.812  -7.027  1.00  0.00
ATOM   1048  CG2 VAL B  75      12.560  -3.294  -5.096  1.00  0.00
ATOM   1058  N   ASN B  76      17.011  -2.049  -5.694  1.00  0.00
ATOM   1059  CA  ASN B  76      18.168  -1.108  -6.062  1.00  0.00
ATOM   1060  C   ASN B  76      18.418  -1.029  -7.557  1.00  0.00
ATOM   1061  O   ASN B  76      18.657  -2.178  -8.110  1.00  0.00
ATOM   1062  CB  ASN B  76      19.456  -1.518  -5.372  1.00  0.00
ATOM   1063  CG  ASN B  76      20.571   -.536  -5.599  1.00  0.00
ATOM   1064  OD1 ASN B  76      20.601    .165  -6.617  1.00  0.00
ATOM   1065  ND2 ASN B  76      21.491   -.471  -4.669  1.00  0.00
ATOM   1072  N   LEU B  77      18.358    .134  -8.251  1.00  0.00
ATOM   1073  CA  LEU B  77      18.535    .139  -9.636  1.00  0.00
ATOM   1074  C   LEU B  77      19.894    .785 -10.004  1.00  0.00
ATOM   1075  O   LEU B  77      20.379   1.836  -9.641  1.00  0.00
ATOM   1076  CB  LEU B  77      17.368    .891 -10.289  1.00  0.00
ATOM   1077  CG  LEU B  77      15.965    .429  -9.876  1.00  0.00
ATOM   1078  CD1 LEU B  77      14.920   1.295 -10.567  1.00  0.00
ATOM   1079  CD2 LEU B  77      15.785  -1.038 -10.239  1.00  0.00
ATOM   1091  N   THR B  78      20.665    .081 -10.711  1.00  0.00
ATOM   1092  CA  THR B  78      21.846    .697 -11.080  1.00  0.00
ATOM   1093  C   THR B  78      21.849    .986 -12.500  1.00  0.00
ATOM   1094  O   THR B  78      21.538    .096 -13.341  1.00  0.00
ATOM   1095  CB  THR B  78      23.064   -.173 -10.719  1.00  0.00
ATOM   1096  OG1 THR B  78      23.130   -.342  -9.297  1.00  0.00
ATOM   1097  CG2 THR B  78      24.348    .479 -11.208  1.00  0.00
ATOM   1105  N   ILE B  79      22.168   2.386 -12.767  1.00  0.00
ATOM   1106  CA  ILE B  79      22.204   2.759 -14.109  1.00  0.00
ATOM   1107  C   ILE B  79      23.605   3.045 -14.692  1.00  0.00
ATOM   1108  O   ILE B  79      24.456   3.799 -14.185  1.00  0.00
ATOM   1109  CB  ILE B  79      21.302   3.994 -14.285  1.00  0.00
ATOM   1110  CG1 ILE B  79      19.971   3.793 -13.556  1.00  0.00
ATOM   1111  CG2 ILE B  79      21.067   4.274 -15.762  1.00  0.00
ATOM   1112  CD1 ILE B  79      19.164   2.624 -14.070  1.00  0.00
ATOM   1124  N   GLN B  80      23.948   2.312 -15.812  1.00  0.00
ATOM   1125  CA  GLN B  80      25.316   2.614 -16.229  1.00  0.00
ATOM   1126  C   GLN B  80      25.404   3.436 -17.558  1.00  0.00
ATOM   1127  O   GLN B  80      24.597   3.199 -18.467  1.00  0.00
ATOM   1128  CB  GLN B  80      26.096   1.305 -16.372  1.00  0.00
ATOM   1129  CG  GLN B  80      26.223    .510 -15.083  1.00  0.00
ATOM   1130  CD  GLN B  80      26.997   -.780 -15.272  1.00  0.00
ATOM   1131  OE1 GLN B  80      26.991  -1.371 -16.356  1.00  0.00
ATOM   1132  NE2 GLN B  80      27.668  -1.226 -14.217  1.00  0.00
ATOM   1141  N   GLY B  81      26.343   4.325 -17.688  1.00  0.00
ATOM   1142  CA  GLY B  81      26.732   5.145 -18.846  1.00  0.00
ATOM   1143  C   GLY B  81      25.773   6.262 -19.115  1.00  0.00
ATOM   1144  O   GLY B  81      25.488   6.641 -20.256  1.00  0.00
ATOM   1148  N   LEU B  82      25.268   6.761 -18.074  1.00  0.00
ATOM   1149  CA  LEU B  82      24.345   7.824 -18.024  1.00  0.00
ATOM   1150  C   LEU B  82      25.106   8.971 -18.690  1.00  0.00
ATOM   1151  O   LEU B  82      26.318   9.069 -18.529  1.00  0.00
ATOM   1152  CB  LEU B  82      23.933   8.152 -16.583  1.00  0.00
ATOM   1153  CG  LEU B  82      22.728   7.373 -16.042  1.00  0.00
ATOM   1154  CD1 LEU B  82      22.622   7.582 -14.538  1.00  0.00
ATOM   1155  CD2 LEU B  82      21.464   7.837 -16.749  1.00  0.00
ATOM   1167  N   ARG B  83      24.475   9.788 -19.384  1.00  0.00
ATOM   1168  CA  ARG B  83      25.014  10.944 -20.077  1.00  0.00
ATOM   1169  C   ARG B  83      24.489  12.118 -19.347  1.00  0.00
ATOM   1170  O   ARG B  83      23.534  11.919 -18.611  1.00  0.00
ATOM   1171  CB  ARG B  83      24.594  11.001 -21.539  1.00  0.00
ATOM   1172  CG  ARG B  83      25.109   9.857 -22.397  1.00  0.00
ATOM   1173  CD  ARG B  83      24.633   9.964 -23.800  1.00  0.00
ATOM   1174  NE  ARG B  83      23.194   9.778 -23.900  1.00  0.00
ATOM   1175  CZ  ARG B  83      22.471   9.990 -25.017  1.00  0.00
ATOM   1176  NH1 ARG B  83      23.065  10.393 -26.118  1.00  0.00
ATOM   1177  NH2 ARG B  83      21.165   9.791 -25.006  1.00  0.00
ATOM   1191  N   ALA B  84      25.114  13.296 -19.548  1.00  0.00
ATOM   1192  CA  ALA B  84      24.804  14.495 -18.838  1.00  0.00
ATOM   1193  C   ALA B  84      23.390  14.961 -18.975  1.00  0.00
ATOM   1194  O   ALA B  84      22.708  15.148 -17.916  1.00  0.00
ATOM   1195  CB  ALA B  84      25.845  15.709 -19.377  1.00  0.00
ATOM   1201  N   MET B  85      22.873  14.720 -20.076  1.00  0.00
ATOM   1202  CA  MET B  85      21.612  15.073 -20.538  1.00  0.00
ATOM   1203  C   MET B  85      20.527  14.194 -19.952  1.00  0.00
ATOM   1204  O   MET B  85      19.348  14.428 -20.169  1.00  0.00
ATOM   1205  CB  MET B  85      21.608  15.012 -22.065  1.00  0.00
ATOM   1206  CG  MET B  85      22.515  16.033 -22.738  1.00  0.00
ATOM   1207  SD  MET B  85      22.089  17.732 -22.307  1.00  0.00
ATOM   1208  CE  MET B  85      20.497  17.896 -23.111  1.00  0.00
ATOM   1218  N   ASP B  86      20.944  13.151 -19.201  1.00  0.00
ATOM   1219  CA  ASP B  86      20.048  12.155 -18.631  1.00  0.00
ATOM   1220  C   ASP B  86      19.560  12.521 -17.280  1.00  0.00
ATOM   1221  O   ASP B  86      18.795  11.765 -16.665  1.00  0.00
ATOM   1222  CB  ASP B  86      20.741  10.793 -18.549  1.00  0.00
ATOM   1223  CG  ASP B  86      21.015  10.184 -19.918  1.00  0.00
ATOM   1224  OD1 ASP B  86      20.383  10.590 -20.864  1.00  0.00
ATOM   1225  OD2 ASP B  86      21.854   9.320 -20.004  1.00  0.00
ATOM   1230  N   THR B  87      19.927  13.687 -16.898  1.00  0.00
ATOM   1231  CA  THR B  87      19.612  14.321 -15.676  1.00  0.00
ATOM   1232  C   THR B  87      18.118  14.469 -15.614  1.00  0.00
ATOM   1233  O   THR B  87      17.426  14.653 -16.608  1.00  0.00
ATOM   1234  CB  THR B  87      20.307  15.689 -15.547  1.00  0.00
ATOM   1235  OG1 THR B  87      20.047  16.239 -14.249  1.00  0.00
ATOM   1236  CG2 THR B  87      19.799  16.648 -16.612  1.00  0.00
ATOM   1244  N   GLY B  88      17.585  14.258 -14.375  1.00  0.00
ATOM   1245  CA  GLY B  88      16.168  14.351 -14.109  1.00  0.00
ATOM   1246  C   GLY B  88      15.275  13.628 -13.116  1.00  0.00
ATOM   1247  O   GLY B  88      15.638  13.089 -12.044  1.00  0.00
ATOM   1251  N   LEU B  89      13.988  13.799 -13.262  1.00  0.00
ATOM   1252  CA  LEU B  89      13.392  13.198 -12.117  1.00  0.00
ATOM   1253  C   LEU B  89      13.105  11.672 -12.277  1.00  0.00
ATOM   1254  O   LEU B  89      12.583  11.121 -13.252  1.00  0.00
ATOM   1255  CB  LEU B  89      12.093  13.951 -11.802  1.00  0.00
ATOM   1256  CG  LEU B  89      12.250  15.233 -10.976  1.00  0.00
ATOM   1257  CD1 LEU B  89      13.075  16.245 -11.760  1.00  0.00
ATOM   1258  CD2 LEU B  89      10.876  15.792 -10.638  1.00  0.00
ATOM   1270  N   TYR B  90      13.497  10.880 -11.330  1.00  0.00
ATOM   1271  CA  TYR B  90      13.144   9.508 -11.531  1.00  0.00
ATOM   1272  C   TYR B  90      12.108   9.090 -10.486  1.00  0.00
ATOM   1273  O   TYR B  90      11.915   9.384  -9.305  1.00  0.00
ATOM   1274  CB  TYR B  90      14.388   8.619 -11.465  1.00  0.00
ATOM   1275  CG  TYR B  90      15.336   8.808 -12.628  1.00  0.00
ATOM   1276  CD1 TYR B  90      16.035   9.998 -12.766  1.00  0.00
ATOM   1277  CD2 TYR B  90      15.507   7.792 -13.556  1.00  0.00
ATOM   1278  CE1 TYR B  90      16.901  10.171 -13.828  1.00  0.00
ATOM   1279  CE2 TYR B  90      16.373   7.965 -14.618  1.00  0.00
ATOM   1280  CZ  TYR B  90      17.068   9.149 -14.756  1.00  0.00
ATOM   1281  OH  TYR B  90      17.931   9.321 -15.814  1.00  0.00
ATOM   1291  N   ILE B  91      11.181   8.361 -10.995  1.00  0.00
ATOM   1292  CA  ILE B  91      10.157   7.869 -10.089  1.00  0.00
ATOM   1293  C   ILE B  91      10.168   6.286 -10.004  1.00  0.00
ATOM   1294  O   ILE B  91      10.643   5.526 -10.924  1.00  0.00
ATOM   1295  CB  ILE B  91       8.774   8.372 -10.541  1.00  0.00
ATOM   1296  CG1 ILE B  91       8.718   9.901 -10.487  1.00  0.00
ATOM   1297  CG2 ILE B  91       7.679   7.765  -9.678  1.00  0.00
ATOM   1298  CD1 ILE B  91       7.495  10.492 -11.149  1.00  0.00
ATOM   1310  N   CYS B  92       9.910   5.735  -8.918  1.00  0.00
ATOM   1311  CA  CYS B  92       9.844   4.314  -8.772  1.00  0.00
ATOM   1312  C   CYS B  92       8.442   3.782  -8.591  1.00  0.00
ATOM   1313  O   CYS B  92       7.652   4.326  -7.769  1.00  0.00
ATOM   1314  CB  CYS B  92      10.695   3.882  -7.577  1.00  0.00
ATOM   1315  SG  CYS B  92      11.086   2.116  -7.549  1.00  0.00
ATOM   1321  N   LYS B  93       8.147   2.615  -9.199  1.00  0.00
ATOM   1322  CA  LYS B  93       6.770   2.124  -9.025  1.00  0.00
ATOM   1323  C   LYS B  93       6.862    .604  -8.729  1.00  0.00
ATOM   1324  O   LYS B  93       7.393   -.292  -9.361  1.00  0.00
ATOM   1325  CB  LYS B  93       5.916   2.399 -10.263  1.00  0.00
ATOM   1326  CG  LYS B  93       4.482   1.897 -10.163  1.00  0.00
ATOM   1327  CD  LYS B  93       3.724   2.124 -11.463  1.00  0.00
ATOM   1328  CE  LYS B  93       2.291   1.621 -11.365  1.00  0.00
ATOM   1329  NZ  LYS B  93       1.561   1.768 -12.653  1.00  0.00
ATOM   1343  N   VAL B  94       5.992    .170  -7.751  1.00  0.00
ATOM   1344  CA  VAL B  94       5.935  -1.179  -7.578  1.00  0.00
ATOM   1345  C   VAL B  94       4.481  -1.815  -7.853  1.00  0.00
ATOM   1346  O   VAL B  94       3.454  -1.008  -7.478  1.00  0.00
ATOM   1347  CB  VAL B  94       6.409  -1.458  -6.139  1.00  0.00
ATOM   1348  CG1 VAL B  94       5.469   -.809  -5.133  1.00  0.00
ATOM   1349  CG2 VAL B  94       6.498  -2.958  -5.904  1.00  0.00
ATOM   1359  N   GLU B  95       4.498  -3.090  -8.431  1.00  0.00
ATOM   1360  CA  GLU B  95       3.252  -3.713  -8.602  1.00  0.00
ATOM   1361  C   GLU B  95       3.234  -5.144  -8.110  1.00  0.00
ATOM   1362  O   GLU B  95       4.185  -5.974  -8.191  1.00  0.00
ATOM   1363  CB  GLU B  95       2.862  -3.659 -10.081  1.00  0.00
ATOM   1364  CG  GLU B  95       2.596  -2.257 -10.610  1.00  0.00
ATOM   1365  CD  GLU B  95       2.164  -2.248 -12.050  1.00  0.00
ATOM   1366  OE1 GLU B  95       2.154  -3.293 -12.655  1.00  0.00
ATOM   1367  OE2 GLU B  95       1.843  -1.193 -12.546  1.00  0.00
ATOM   1374  N   LEU B  96       2.227  -5.542  -7.413  1.00  0.00
ATOM   1375  CA  LEU B  96       2.242  -6.930  -7.014  1.00  0.00
ATOM   1376  C   LEU B  96       1.276  -7.869  -7.984  1.00  0.00
ATOM   1377  O   LEU B  96        .195  -7.730  -8.606  1.00  0.00
ATOM   1378  CB  LEU B  96       1.806  -7.000  -5.545  1.00  0.00
ATOM   1379  CG  LEU B  96       2.731  -6.300  -4.542  1.00  0.00
ATOM   1380  CD1 LEU B  96       2.063  -6.262  -3.174  1.00  0.00
ATOM   1381  CD2 LEU B  96       4.062  -7.035  -4.480  1.00  0.00
ATOM   1393  N   MET B  97       1.674  -9.031  -8.096  1.00  0.00
ATOM   1394  CA  MET B  97        .860  -9.970  -9.025  1.00  0.00
ATOM   1395  C   MET B  97        .708 -11.334  -8.632  1.00  0.00
ATOM   1396  O   MET B  97       1.553 -12.236  -8.891  1.00  0.00
ATOM   1397  CB  MET B  97       1.455 -10.020 -10.431  1.00  0.00
ATOM   1398  CG  MET B  97       1.434  -8.691 -11.172  1.00  0.00
ATOM   1399  SD  MET B  97       2.302  -8.760 -12.751  1.00  0.00
ATOM   1400  CE  MET B  97       4.006  -8.768 -12.201  1.00  0.00
ATOM   1410  N   TYR B  98       -.091 -11.409  -8.092  1.00  0.00
ATOM   1411  CA  TYR B  98       -.640 -12.594  -7.655  1.00  0.00
ATOM   1412  C   TYR B  98      -2.018 -12.458  -7.154  1.00  0.00
ATOM   1413  O   TYR B  98      -2.934 -12.005  -7.911  1.00  0.00
ATOM   1414  CB  TYR B  98        .259 -13.197  -6.573  1.00  0.00
ATOM   1415  CG  TYR B  98        .865 -12.170  -5.642  1.00  0.00
ATOM   1416  CD1 TYR B  98        .049 -11.440  -4.789  1.00  0.00
ATOM   1417  CD2 TYR B  98       2.236 -11.959  -5.640  1.00  0.00
ATOM   1418  CE1 TYR B  98        .603 -10.502  -3.939  1.00  0.00
ATOM   1419  CE2 TYR B  98       2.789 -11.021  -4.790  1.00  0.00
ATOM   1420  CZ  TYR B  98       1.978 -10.295  -3.942  1.00  0.00
ATOM   1421  OH  TYR B  98       2.529  -9.361  -3.095  1.00  0.00
ATOM   1431  N   PRO B  99      -2.336 -13.007  -6.006  1.00  0.00
ATOM   1432  CA  PRO B  99      -3.573 -12.438  -5.923  1.00  0.00
ATOM   1433  C   PRO B  99      -3.087 -11.174  -6.371  1.00  0.00
ATOM   1434  O   PRO B  99      -2.005 -10.645  -6.198  1.00  0.00
ATOM   1435  CB  PRO B  99      -4.011 -12.482  -4.456  1.00  0.00
ATOM   1436  CG  PRO B  99      -3.360 -13.710  -3.917  1.00  0.00
ATOM   1437  CD  PRO B  99      -2.045 -13.788  -4.647  1.00  0.00
ATOM   1445  N   PRO B 100      -4.384 -10.604  -6.770  1.00  0.00
ATOM   1446  CA  PRO B 100      -4.909  -9.483  -7.726  1.00  0.00
ATOM   1447  C   PRO B 100      -4.204  -8.445  -7.243  1.00  0.00
ATOM   1448  O   PRO B 100      -4.152  -7.918  -6.131  1.00  0.00
ATOM   1449  CB  PRO B 100      -6.412  -9.290  -7.496  1.00  0.00
ATOM   1450  CG  PRO B 100      -6.953 -10.677  -7.436  1.00  0.00
ATOM   1451  CD  PRO B 100      -5.835 -11.490  -6.840  1.00  0.00
ATOM   1459  N   PRO B 101      -3.850  -8.041  -8.383  1.00  0.00
ATOM   1460  CA  PRO B 101      -2.873  -7.081  -8.461  1.00  0.00
ATOM   1461  C   PRO B 101      -3.089  -5.967  -7.719  1.00  0.00
ATOM   1462  O   PRO B 101      -4.127  -5.246  -7.721  1.00  0.00
ATOM   1463  CB  PRO B 101      -2.861  -6.717  -9.949  1.00  0.00
ATOM   1464  CG  PRO B 101      -3.040  -8.022 -10.646  1.00  0.00
ATOM   1465  CD  PRO B 101      -3.976  -8.797  -9.757  1.00  0.00
ATOM   1473  N   TYR B 102      -2.046  -5.609  -7.102  1.00  0.00
ATOM   1474  CA  TYR B 102      -2.383  -4.602  -6.321  1.00  0.00
ATOM   1475  C   TYR B 102      -1.519  -3.541  -6.927  1.00  0.00
ATOM   1476  O   TYR B 102       -.286  -3.468  -7.154  1.00  0.00
ATOM   1477  CB  TYR B 102      -2.104  -4.890  -4.844  1.00  0.00
ATOM   1478  CG  TYR B 102      -2.911  -6.040  -4.283  1.00  0.00
ATOM   1479  CD1 TYR B 102      -2.286  -7.239  -3.974  1.00  0.00
ATOM   1480  CD2 TYR B 102      -4.275  -5.896  -4.078  1.00  0.00
ATOM   1481  CE1 TYR B 102      -3.022  -8.290  -3.461  1.00  0.00
ATOM   1482  CE2 TYR B 102      -5.011  -6.946  -3.566  1.00  0.00
ATOM   1483  CZ  TYR B 102      -4.390  -8.139  -3.258  1.00  0.00
ATOM   1484  OH  TYR B 102      -5.123  -9.185  -2.748  1.00  0.00
ATOM   1494  N   TYR B 103      -2.039  -2.478  -6.713  1.00  0.00
ATOM   1495  CA  TYR B 103      -1.435  -1.395  -7.266  1.00  0.00
ATOM   1496  C   TYR B 103      -1.003   -.435  -6.413  1.00  0.00
ATOM   1497  O   TYR B 103      -1.682   -.304  -5.368  1.00  0.00
ATOM   1498  CB  TYR B 103      -2.374   -.730  -8.275  1.00  0.00
ATOM   1499  CG  TYR B 103      -2.745  -1.620  -9.442  1.00  0.00
ATOM   1500  CD1 TYR B 103      -3.870  -2.428  -9.368  1.00  0.00
ATOM   1501  CD2 TYR B 103      -1.960  -1.627 -10.585  1.00  0.00
ATOM   1502  CE1 TYR B 103      -4.208  -3.240 -10.433  1.00  0.00
ATOM   1503  CE2 TYR B 103      -2.298  -2.439 -11.650  1.00  0.00
ATOM   1504  CZ  TYR B 103      -3.417  -3.243 -11.576  1.00  0.00
ATOM   1505  OH  TYR B 103      -3.754  -4.052 -12.637  1.00  0.00
ATOM   1515  N   VAL B 104       -.110    .234  -6.927  1.00  0.00
ATOM   1516  CA  VAL B 104        .134   1.041  -6.066  1.00  0.00
ATOM   1517  C   VAL B 104        .222   2.543  -6.201  1.00  0.00
ATOM   1518  O   VAL B 104        .578   2.867  -7.262  1.00  0.00
ATOM   1519  CB  VAL B 104       1.461    .460  -5.544  1.00  0.00
ATOM   1520  CG1 VAL B 104       1.912   1.202  -4.295  1.00  0.00
ATOM   1521  CG2 VAL B 104       1.299  -1.025  -5.259  1.00  0.00
ATOM   1531  N   GLY B 105        .090   3.322  -5.284  1.00  0.00
ATOM   1532  CA  GLY B 105        .253   4.509  -6.016  1.00  0.00
ATOM   1533  C   GLY B 105       1.851   4.536  -6.033  1.00  0.00
ATOM   1534  O   GLY B 105       2.497   3.521  -6.115  1.00  0.00
ATOM   1538  N   MET B 106       2.340   5.698  -6.206  1.00  0.00
ATOM   1539  CA  MET B 106       3.555   6.384  -6.736  1.00  0.00
ATOM   1540  C   MET B 106       4.047   7.128  -5.553  1.00  0.00
ATOM   1541  O   MET B 106       3.311   7.531  -4.628  1.00  0.00
ATOM   1542  CB  MET B 106       3.266   7.318  -7.909  1.00  0.00
ATOM   1543  CG  MET B 106       2.452   6.688  -9.031  1.00  0.00
ATOM   1544  SD  MET B 106       3.285   5.277  -9.786  1.00  0.00
ATOM   1545  CE  MET B 106       4.654   6.091 -10.604  1.00  0.00
ATOM   1555  N   GLY B 107       5.281   7.247  -5.620  1.00  0.00
ATOM   1556  CA  GLY B 107       6.118   7.839  -4.715  1.00  0.00
ATOM   1557  C   GLY B 107       6.253   9.164  -5.337  1.00  0.00
ATOM   1558  O   GLY B 107       5.677   9.501  -6.345  1.00  0.00
ATOM   1562  N   ASN B 108       7.088   9.831  -4.723  1.00  0.00
ATOM   1563  CA  ASN B 108       7.707  11.071  -4.930  1.00  0.00
ATOM   1564  C   ASN B 108       8.856  10.693  -5.733  1.00  0.00
ATOM   1565  O   ASN B 108       9.364   9.570  -5.639  1.00  0.00
ATOM   1566  CB  ASN B 108       8.093  11.776  -3.642  1.00  0.00
ATOM   1567  CG  ASN B 108       6.898  12.205  -2.838  1.00  0.00
ATOM   1568  OD1 ASN B 108       5.940  12.771  -3.378  1.00  0.00
ATOM   1569  ND2 ASN B 108       6.934  11.947  -1.555  1.00  0.00
ATOM   1576  N   GLY B 109       9.316  11.621  -6.487  1.00  0.00
ATOM   1577  CA  GLY B 109      10.480  11.298  -7.245  1.00  0.00
ATOM   1578  C   GLY B 109      11.771  11.469  -6.521  1.00  0.00
ATOM   1579  O   GLY B 109      11.820  12.005  -5.418  1.00  0.00
ATOM   1583  N   THR B 110      12.811  11.160  -7.241  1.00  0.00
ATOM   1584  CA  THR B 110      14.159  11.510  -6.908  1.00  0.00
ATOM   1585  C   THR B 110      14.868  12.300  -8.074  1.00  0.00
ATOM   1586  O   THR B 110      14.620  12.381  -9.256  1.00  0.00
ATOM   1587  CB  THR B 110      14.952  10.238  -6.553  1.00  0.00
ATOM   1588  OG1 THR B 110      14.418   9.658  -5.356  1.00  0.00
ATOM   1589  CG2 THR B 110      16.421  10.568  -6.340  1.00  0.00
ATOM   1597  N   GLN B 111      15.797  13.156  -7.721  1.00  0.00
ATOM   1598  CA  GLN B 111      16.373  13.848  -8.811  1.00  0.00
ATOM   1599  C   GLN B 111      17.681  13.349  -9.140  1.00  0.00
ATOM   1600  O   GLN B 111      18.290  13.382  -8.149  1.00  0.00
ATOM   1601  CB  GLN B 111      16.468  15.347  -8.516  1.00  0.00
ATOM   1602  CG  GLN B 111      15.125  16.030  -8.323  1.00  0.00
ATOM   1603  CD  GLN B 111      15.266  17.513  -8.034  1.00  0.00
ATOM   1604  OE1 GLN B 111      16.282  17.960  -7.494  1.00  0.00
ATOM   1605  NE2 GLN B 111      14.245  18.284  -8.391  1.00  0.00
ATOM   1614  N   ILE B 112      18.021  12.997 -10.382  1.00  0.00
ATOM   1615  CA  ILE B 112      19.365  12.499 -10.590  1.00  0.00
ATOM   1616  C   ILE B 112      20.145  13.520 -11.446  1.00  0.00
ATOM   1617  O   ILE B 112      19.794  14.182 -12.434  1.00  0.00
ATOM   1618  CB  ILE B 112      19.347  11.121 -11.276  1.00  0.00
ATOM   1619  CG1 ILE B 112      18.705  10.077 -10.359  1.00  0.00
ATOM   1620  CG2 ILE B 112      20.757  10.700 -11.661  1.00  0.00
ATOM   1621  CD1 ILE B 112      18.655   8.688 -10.956  1.00  0.00
ATOM   1633  N   TYR B 113      21.339  13.832 -10.916  1.00  0.00
ATOM   1634  CA  TYR B 113      22.068  14.863 -11.603  1.00  0.00
ATOM   1635  C   TYR B 113      23.210  14.343 -12.138  1.00  0.00
ATOM   1636  O   TYR B 113      23.833  13.967 -11.186  1.00  0.00
ATOM   1637  CB  TYR B 113      22.448  16.033 -10.694  1.00  0.00
ATOM   1638  CG  TYR B 113      21.268  16.874 -10.256  1.00  0.00
ATOM   1639  CD1 TYR B 113      20.491  16.470  -9.180  1.00  0.00
ATOM   1640  CD2 TYR B 113      20.965  18.047 -10.930  1.00  0.00
ATOM   1641  CE1 TYR B 113      19.414  17.238  -8.780  1.00  0.00
ATOM   1642  CE2 TYR B 113      19.888  18.814 -10.530  1.00  0.00
ATOM   1643  CZ  TYR B 113      19.114  18.413  -9.460  1.00  0.00
ATOM   1644  OH  TYR B 113      18.042  19.177  -9.062  1.00  0.00
ATOM   1654  N   VAL B 114      23.487  14.431 -13.378  1.00  0.00
ATOM   1655  CA  VAL B 114      24.681  13.853 -13.921  1.00  0.00
ATOM   1656  C   VAL B 114      25.639  14.953 -14.237  1.00  0.00
ATOM   1657  O   VAL B 114      25.260  15.920 -14.835  1.00  0.00
ATOM   1658  CB  VAL B 114      24.375  13.041 -15.193  1.00  0.00
ATOM   1659  CG1 VAL B 114      25.637  12.368 -15.712  1.00  0.00
ATOM   1660  CG2 VAL B 114      23.294  12.010 -14.903  1.00  0.00
ATOM   1670  N   ILE B 115      26.886  14.754 -13.683  1.00  0.00
ATOM   1671  CA  ILE B 115      27.887  15.852 -13.870  1.00  0.00
ATOM   1672  C   ILE B 115      29.104  15.506 -14.634  1.00  0.00
ATOM   1673  O   ILE B 115      29.778  14.528 -14.341  1.00  0.00
ATOM   1674  CB  ILE B 115      28.359  16.401 -12.511  1.00  0.00
ATOM   1675  CG1 ILE B 115      27.176  16.979 -11.729  1.00  0.00
ATOM   1676  CG2 ILE B 115      29.437  17.455 -12.708  1.00  0.00
ATOM   1677  CD1 ILE B 115      27.503  17.327 -10.295  1.00  0.00
ATOM   1689  N   ASP B 116      29.358  16.328 -15.614  1.00  0.00
ATOM   1690  CA  ASP B 116      30.552  16.063 -16.271  1.00  0.00
ATOM   1691  C   ASP B 116      31.678  16.570 -15.395  1.00  0.00
ATOM   1692  O   ASP B 116      31.575  17.669 -14.864  1.00  0.00
ATOM   1693  CB  ASP B 116      30.568  16.730 -17.649  1.00  0.00
ATOM   1694  CG  ASP B 116      29.702  16.004 -18.669  1.00  0.00
ATOM   1695  OD1 ASP B 116      29.313  14.891 -18.404  1.00  0.00
ATOM   1696  OD2 ASP B 116      29.437  16.569 -19.703  1.00  0.00
ATOM   1701  N   PRO B 117      32.749  15.870 -15.233  1.00  0.00
ATOM   1702  CA  PRO B 117      33.900  16.318 -14.422  1.00  0.00
ATOM   1703  C   PRO B 117      34.480  17.386 -15.128  1.00  0.00
ATOM   1704  O   PRO B 117      34.480  17.368 -16.358  1.00  0.00
ATOM   1705  CB  PRO B 117      34.855  15.123 -14.344  1.00  0.00
ATOM   1706  CG  PRO B 117      34.538  14.322 -15.561  1.00  0.00
ATOM   1707  CD  PRO B 117      33.053  14.486 -15.741  1.00  0.00
ATOM   1715  N   GLU B 118      35.004  18.217 -14.440  1.00  0.00
ATOM   1716  CA  GLU B 118      35.513  19.235 -15.176  1.00  0.00
ATOM   1717  C   GLU B 118      36.672  18.596 -15.786  1.00  0.00
ATOM   1718  O   GLU B 118      37.274  17.658 -15.247  1.00  0.00
ATOM   1719  CB  GLU B 118      35.885  20.450 -14.323  1.00  0.00
ATOM   1720  CG  GLU B 118      34.699  21.153 -13.679  1.00  0.00
ATOM   1721  CD  GLU B 118      35.100  22.362 -12.879  1.00  0.00
ATOM   1722  OE1 GLU B 118      36.275  22.617 -12.771  1.00  0.00
ATOM   1723  OE2 GLU B 118      34.229  23.031 -12.375  1.00  0.00
ATOM   1730  N   PRO B 119      36.981  19.115 -16.974  1.00  0.00
ATOM   1731  CA  PRO B 119      38.030  18.606 -17.762  1.00  0.00
ATOM   1732  C   PRO B 119      39.230  19.129 -17.057  1.00  0.00
ATOM   1733  O   PRO B 119      40.198  19.338 -17.729  1.00  0.00
ATOM   1734  OXT PRO B 119      39.195  19.319 -15.873  1.00  0.00
ATOM   1735  CB  PRO B 119      37.822  19.218 -19.151  1.00  0.00
ATOM   1736  CG  PRO B 119      37.102  20.495 -18.883  1.00  0.00
ATOM   1737  CD  PRO B 119      36.228  20.191 -17.695  1.00  0.00
ATOM      1  N   GLN A   1      -5.362   2.284 -28.176  1.00  0.00
ATOM      2  CA  GLN A   1      -6.298   2.874 -27.241  1.00  0.00
ATOM      3  C   GLN A   1      -7.142   1.761 -26.736  1.00  0.00
ATOM      4  O   GLN A   1      -7.633   1.003 -27.545  1.00  0.00
ATOM      5  CB  GLN A   1      -7.160   3.958 -27.892  1.00  0.00
ATOM      6  CG  GLN A   1      -8.123   4.644 -26.939  1.00  0.00
ATOM      7  CD  GLN A   1      -8.911   5.754 -27.609  1.00  0.00
ATOM      8  OE1 GLN A   1      -8.913   5.879 -28.836  1.00  0.00
ATOM      9  NE2 GLN A   1      -9.585   6.568 -26.805  1.00  0.00
ATOM     20  N   VAL A   2      -7.360   1.750 -25.477  1.00  0.00
ATOM     21  CA  VAL A   2      -8.166   0.828 -24.779  1.00  0.00
ATOM     22  C   VAL A   2      -9.285   1.465 -23.972  1.00  0.00
ATOM     23  O   VAL A   2      -9.048   2.265 -23.097  1.00  0.00
ATOM     24  CB  VAL A   2      -7.269  -0.002 -23.842  1.00  0.00
ATOM     25  CG1 VAL A   2      -8.108  -0.968 -23.019  1.00  0.00
ATOM     26  CG2 VAL A   2      -6.224  -0.751 -24.655  1.00  0.00
ATOM     36  N   GLN A   3     -10.445   0.813 -24.044  1.00  0.00
ATOM     37  CA  GLN A   3     -11.627   1.483 -23.437  1.00  0.00
ATOM     38  C   GLN A   3     -12.203   0.218 -22.960  1.00  0.00
ATOM     39  O   GLN A   3     -12.115  -0.924 -23.567  1.00  0.00
ATOM     40  CB  GLN A   3     -12.541   2.245 -24.402  1.00  0.00
ATOM     41  CG  GLN A   3     -13.717   2.934 -23.731  1.00  0.00
ATOM     42  CD  GLN A   3     -14.643   3.602 -24.730  1.00  0.00
ATOM     43  OE1 GLN A   3     -15.402   2.933 -25.437  1.00  0.00
ATOM     44  NE2 GLN A   3     -14.586   4.927 -24.794  1.00  0.00
ATOM     53  N   LEU A   4     -12.511   0.460 -21.697  1.00  0.00
ATOM     54  CA  LEU A   4     -13.115  -0.338 -20.660  1.00  0.00
ATOM     55  C   LEU A   4     -14.483   0.179 -20.489  1.00  0.00
ATOM     56  O   LEU A   4     -14.652   1.380 -20.635  1.00  0.00
ATOM     57  CB  LEU A   4     -12.339  -0.250 -19.340  1.00  0.00
ATOM     58  CG  LEU A   4     -11.147  -1.207 -19.204  1.00  0.00
ATOM     59  CD1 LEU A   4     -10.029  -0.759 -20.136  1.00  0.00
ATOM     60  CD2 LEU A   4     -10.677  -1.231 -17.758  1.00  0.00
ATOM     72  N   GLN A   5     -15.405  -0.713 -20.328  1.00  0.00
ATOM     73  CA  GLN A   5     -16.736  -0.311 -20.370  1.00  0.00
ATOM     74  C   GLN A   5     -17.167  -1.140 -19.274  1.00  0.00
ATOM     75  O   GLN A   5     -16.415  -2.061 -18.833  1.00  0.00
ATOM     76  CB  GLN A   5     -17.457  -0.607 -21.687  1.00  0.00
ATOM     77  CG  GLN A   5     -16.900   0.142 -22.885  1.00  0.00
ATOM     78  CD  GLN A   5     -17.635  -0.189 -24.169  1.00  0.00
ATOM     79  OE1 GLN A   5     -18.536  -1.033 -24.185  1.00  0.00
ATOM     80  NE2 GLN A   5     -17.258   0.474 -25.255  1.00  0.00
ATOM     89  N   GLU A   6     -18.304  -0.667 -18.733  1.00  0.00
ATOM     90  CA  GLU A   6     -19.027  -1.143 -17.642  1.00  0.00
ATOM     91  C   GLU A   6     -20.285  -1.379 -17.964  1.00  0.00
ATOM     92  O   GLU A   6     -20.881  -0.827 -18.901  1.00  0.00
ATOM     93  CB  GLU A   6     -19.029  -0.162 -16.467  1.00  0.00
ATOM     94  CG  GLU A   6     -17.686  -0.020 -15.764  1.00  0.00
ATOM     95  CD  GLU A   6     -17.313  -1.238 -14.965  1.00  0.00
ATOM     96  OE1 GLU A   6     -18.190  -1.998 -14.631  1.00  0.00
ATOM     97  OE2 GLU A   6     -16.150  -1.408 -14.688  1.00  0.00
ATOM    104  N   SER A   7     -20.676  -2.207 -17.111  1.00  0.00
ATOM    105  CA  SER A   7     -22.031  -2.601 -17.197  1.00  0.00
ATOM    106  C   SER A   7     -22.956  -2.235 -16.364  1.00  0.00
ATOM    107  O   SER A   7     -22.630  -2.340 -15.185  1.00  0.00
ATOM    108  CB  SER A   7     -22.138  -4.112 -17.163  1.00  0.00
ATOM    109  OG  SER A   7     -21.647  -4.623 -15.955  1.00  0.00
ATOM    115  N   GLY A   8     -24.162  -2.337 -16.740  1.00  0.00
ATOM    116  CA  GLY A   8     -24.504  -2.152 -15.425  1.00  0.00
ATOM    117  C   GLY A   8     -24.794  -0.975 -14.702  1.00  0.00
ATOM    118  O   GLY A   8     -25.144   0.123 -15.151  1.00  0.00
ATOM    122  N   GLY A   9     -24.872  -1.553 -13.563  1.00  0.00
ATOM    123  CA  GLY A   9     -25.036  -1.702 -12.211  1.00  0.00
ATOM    124  C   GLY A   9     -26.330  -1.775 -11.745  1.00  0.00
ATOM    125  O   GLY A   9     -27.333  -1.771 -12.451  1.00  0.00
ATOM    129  N   GLY A  10     -26.283  -1.785 -10.500  1.00  0.00
ATOM    130  CA  GLY A  10     -27.440  -1.920  -9.912  1.00  0.00
ATOM    131  C   GLY A  10     -27.179  -1.889  -8.482  1.00  0.00
ATOM    132  O   GLY A  10     -26.105  -1.447  -7.932  1.00  0.00
ATOM    136  N   LEU A  11     -28.297  -2.257  -8.061  1.00  0.00
ATOM    137  CA  LEU A  11     -28.595  -2.645  -6.793  1.00  0.00
ATOM    138  C   LEU A  11     -28.783  -4.151  -6.764  1.00  0.00
ATOM    139  O   LEU A  11     -29.154  -4.747  -7.787  1.00  0.00
ATOM    140  CB  LEU A  11     -29.855  -1.910  -6.318  1.00  0.00
ATOM    141  CG  LEU A  11     -29.637  -0.479  -5.811  1.00  0.00
ATOM    142  CD1 LEU A  11     -29.217   0.413  -6.971  1.00  0.00
ATOM    143  CD2 LEU A  11     -30.918   0.031  -5.165  1.00  0.00
ATOM    155  N   VAL A  12     -28.422  -4.802  -5.673  1.00  0.00
ATOM    156  CA  VAL A  12     -28.695  -6.261  -5.666  1.00  0.00
ATOM    157  C   VAL A  12     -29.058  -6.538  -4.260  1.00  0.00
ATOM    158  O   VAL A  12     -28.735  -5.602  -3.425  1.00  0.00
ATOM    159  CB  VAL A  12     -27.480  -7.111  -6.082  1.00  0.00
ATOM    160  CG1 VAL A  12     -27.854  -8.585  -6.134  1.00  0.00
ATOM    161  CG2 VAL A  12     -26.954  -6.639  -7.428  1.00  0.00
ATOM    171  N   GLN A  13     -30.031  -7.502  -4.134  1.00  0.00
ATOM    172  CA  GLN A  13     -30.484  -7.898  -2.854  1.00  0.00
ATOM    173  C   GLN A  13     -29.509  -8.923  -2.442  1.00  0.00
ATOM    174  O   GLN A  13     -29.175  -9.811  -3.321  1.00  0.00
ATOM    175  CB  GLN A  13     -31.912  -8.449  -2.878  1.00  0.00
ATOM    176  CG  GLN A  13     -32.968  -7.428  -3.261  1.00  0.00
ATOM    177  CD  GLN A  13     -34.368  -8.010  -3.251  1.00  0.00
ATOM    178  OE1 GLN A  13     -34.658  -8.977  -3.961  1.00  0.00
ATOM    179  NE2 GLN A  13     -35.246  -7.424  -2.445  1.00  0.00
ATOM    188  N   ALA A  14     -29.341  -8.964  -1.062  1.00  0.00
ATOM    189  CA  ALA A  14     -28.440  -9.922  -0.386  1.00  0.00
ATOM    190  C   ALA A  14     -28.700 -11.411  -0.666  1.00  0.00
ATOM    191  O   ALA A  14     -29.856 -11.892  -0.630  1.00  0.00
ATOM    192  CB  ALA A  14     -28.553  -9.765   1.112  1.00  0.00
ATOM    198  N   GLY A  15     -27.584 -12.146  -0.978  1.00  0.00
ATOM    199  CA  GLY A  15     -27.664 -13.551  -1.259  1.00  0.00
ATOM    200  C   GLY A  15     -27.828 -13.765  -2.701  1.00  0.00
ATOM    201  O   GLY A  15     -27.579 -14.893  -3.140  1.00  0.00
ATOM    205  N   GLY A  16     -28.010 -12.665  -3.472  1.00  0.00
ATOM    206  CA  GLY A  16     -28.333 -12.673  -4.899  1.00  0.00
ATOM    207  C   GLY A  16     -27.143 -12.739  -5.916  1.00  0.00
ATOM    208  O   GLY A  16     -25.920 -12.788  -5.637  1.00  0.00
ATOM    212  N   SER A  17     -27.389 -12.611  -7.281  1.00  0.00
ATOM    213  CA  SER A  17     -26.153 -12.580  -8.112  1.00  0.00
ATOM    214  C   SER A  17     -25.981 -11.368  -8.979  1.00  0.00
ATOM    215  O   SER A  17     -26.912 -10.672  -9.407  1.00  0.00
ATOM    216  CB  SER A  17     -26.108 -13.801  -9.009  1.00  0.00
ATOM    217  OG  SER A  17     -26.034 -14.978  -8.252  1.00  0.00
ATOM    223  N   LEU A  18     -24.645 -11.135  -9.191  1.00  0.00
ATOM    224  CA  LEU A  18     -24.464 -10.042 -10.039  1.00  0.00
ATOM    225  C   LEU A  18     -23.463 -10.332 -11.226  1.00  0.00
ATOM    226  O   LEU A  18     -22.546 -11.147 -11.253  1.00  0.00
ATOM    227  CB  LEU A  18     -23.981  -8.864  -9.185  1.00  0.00
ATOM    228  CG  LEU A  18     -23.668  -7.571  -9.950  1.00  0.00
ATOM    229  CD1 LEU A  18     -24.933  -7.063 -10.626  1.00  0.00
ATOM    230  CD2 LEU A  18     -23.108  -6.535  -8.987  1.00  0.00
ATOM    242  N   ARG A  19     -23.669  -9.821 -12.354  1.00  0.00
ATOM    243  CA  ARG A  19     -22.587 -10.086 -13.390  1.00  0.00
ATOM    244  C   ARG A  19     -22.027  -8.784 -13.924  1.00  0.00
ATOM    245  O   ARG A  19     -22.737  -7.944 -14.465  1.00  0.00
ATOM    246  CB  ARG A  19     -23.114 -10.898 -14.563  1.00  0.00
ATOM    247  CG  ARG A  19     -22.097 -11.173 -15.660  1.00  0.00
ATOM    248  CD  ARG A  19     -22.621 -12.131 -16.667  1.00  0.00
ATOM    249  NE  ARG A  19     -22.726 -13.478 -16.131  1.00  0.00
ATOM    250  CZ  ARG A  19     -23.322 -14.509 -16.762  1.00  0.00
ATOM    251  NH1 ARG A  19     -23.860 -14.330 -17.949  1.00  0.00
ATOM    252  NH2 ARG A  19     -23.366 -15.699 -16.189  1.00  0.00
ATOM    266  N   LEU A  20     -20.682  -8.677 -13.817  1.00  0.00
ATOM    267  CA  LEU A  20     -20.045  -7.457 -14.268  1.00  0.00
ATOM    268  C   LEU A  20     -19.289  -7.747 -15.598  1.00  0.00
ATOM    269  O   LEU A  20     -18.560  -8.659 -15.875  1.00  0.00
ATOM    270  CB  LEU A  20     -19.082  -6.932 -13.195  1.00  0.00
ATOM    271  CG  LEU A  20     -19.687  -6.736 -11.799  1.00  0.00
ATOM    272  CD1 LEU A  20     -18.615  -6.216 -10.849  1.00  0.00
ATOM    273  CD2 LEU A  20     -20.858  -5.768 -11.884  1.00  0.00
ATOM    285  N   SER A  21     -19.505  -6.938 -16.565  1.00  0.00
ATOM    286  CA  SER A  21     -18.820  -7.264 -17.781  1.00  0.00
ATOM    287  C   SER A  21     -17.855  -6.303 -18.249  1.00  0.00
ATOM    288  O   SER A  21     -18.165  -5.182 -18.453  1.00  0.00
ATOM    289  CB  SER A  21     -19.828  -7.477 -18.894  1.00  0.00
ATOM    290  OG  SER A  21     -20.527  -6.295 -19.172  1.00  0.00
ATOM    296  N   CYS A  22     -16.837  -6.738 -18.844  1.00  0.00
ATOM    297  CA  CYS A  22     -16.005  -5.710 -19.232  1.00  0.00
ATOM    298  C   CYS A  22     -15.470  -5.950 -20.626  1.00  0.00
ATOM    299  O   CYS A  22     -14.909  -6.934 -21.036  1.00  0.00
ATOM    300  CB  CYS A  22     -14.854  -5.575 -18.235  1.00  0.00
ATOM    301  SG  CYS A  22     -13.724  -4.209 -18.592  1.00  0.00
ATOM    307  N   ALA A  23     -15.243  -4.933 -21.341  1.00  0.00
ATOM    308  CA  ALA A  23     -14.785  -5.201 -22.604  1.00  0.00
ATOM    309  C   ALA A  23     -13.776  -4.274 -22.791  1.00  0.00
ATOM    310  O   ALA A  23     -13.963  -3.140 -22.355  1.00  0.00
ATOM    311  CB  ALA A  23     -15.822  -5.130 -23.617  1.00  0.00
ATOM    317  N   ALA A  24     -12.773  -4.689 -23.502  1.00  0.00
ATOM    318  CA  ALA A  24     -11.683  -3.869 -23.862  1.00  0.00
ATOM    319  C   ALA A  24     -12.015  -3.680 -25.256  1.00  0.00
ATOM    320  O   ALA A  24     -12.564  -4.593 -25.900  1.00  0.00
ATOM    321  CB  ALA A  24     -10.353  -4.502 -23.512  1.00  0.00
ATOM    327  N   SER A  25     -11.450  -2.625 -25.714  1.00  0.00
ATOM    328  CA  SER A  25     -11.657  -2.231 -27.170  1.00  0.00
ATOM    329  C   SER A  25     -10.234  -1.993 -27.207  1.00  0.00
ATOM    330  O   SER A  25      -9.543  -1.593 -26.294  1.00  0.00
ATOM    331  CB  SER A  25     -12.508  -1.008 -27.457  1.00  0.00
ATOM    332  OG  SER A  25     -11.878   0.159 -27.005  1.00  0.00
ATOM    338  N   GLY A  26      -9.982  -1.911 -28.444  1.00  0.00
ATOM    339  CA  GLY A  26      -8.987  -1.418 -29.347  1.00  0.00
ATOM    340  C   GLY A  26      -8.273  -2.856 -29.336  1.00  0.00
ATOM    341  O   GLY A  26      -8.907  -3.764 -28.794  1.00  0.00
ATOM    345  N   ASN A  27      -6.966  -3.059 -29.835  1.00  0.00
ATOM    346  CA  ASN A  27      -6.301  -4.423 -30.227  1.00  0.00
ATOM    347  C   ASN A  27      -5.559  -5.180 -29.130  1.00  0.00
ATOM    348  O   ASN A  27      -4.406  -4.938 -28.847  1.00  0.00
ATOM    349  CB  ASN A  27      -5.328  -4.233 -31.376  1.00  0.00
ATOM    350  CG  ASN A  27      -6.015  -3.855 -32.659  1.00  0.00
ATOM    351  OD1 ASN A  27      -6.994  -4.492 -33.064  1.00  0.00
ATOM    352  ND2 ASN A  27      -5.520  -2.830 -33.305  1.00  0.00
ATOM    359  N   ILE A  28      -6.238  -6.207 -28.443  1.00  0.00
ATOM    360  CA  ILE A  28      -5.300  -6.386 -27.377  1.00  0.00
ATOM    361  C   ILE A  28      -5.384  -8.004 -28.156  1.00  0.00
ATOM    362  O   ILE A  28      -6.429  -8.697 -28.166  1.00  0.00
ATOM    363  CB  ILE A  28      -5.806  -6.210 -25.934  1.00  0.00
ATOM    364  CG1 ILE A  28      -6.404  -4.813 -25.745  1.00  0.00
ATOM    365  CG2 ILE A  28      -4.678  -6.450 -24.942  1.00  0.00
ATOM    366  CD1 ILE A  28      -7.069  -4.611 -24.401  1.00  0.00
ATOM    378  N   SER A  29      -4.358  -8.492 -28.389  1.00  0.00
ATOM    379  CA  SER A  29      -3.539  -9.511 -28.720  1.00  0.00
ATOM    380  C   SER A  29      -2.640 -10.101 -27.574  1.00  0.00
ATOM    381  O   SER A  29      -2.173 -11.269 -27.447  1.00  0.00
ATOM    382  CB  SER A  29      -2.692  -9.002 -29.870  1.00  0.00
ATOM    383  OG  SER A  29      -3.482  -8.743 -30.998  1.00  0.00
ATOM    389  N   GLN A  30      -2.064  -9.015 -26.959  1.00  0.00
ATOM    390  CA  GLN A  30      -0.827  -9.152 -26.138  1.00  0.00
ATOM    391  C   GLN A  30      -1.639  -9.475 -24.985  1.00  0.00
ATOM    392  O   GLN A  30      -2.825  -9.101 -24.774  1.00  0.00
ATOM    393  CB  GLN A  30       0.040  -7.902 -25.964  1.00  0.00
ATOM    394  CG  GLN A  30       0.610  -7.354 -27.261  1.00  0.00
ATOM    395  CD  GLN A  30       1.563  -8.326 -27.931  1.00  0.00
ATOM    396  OE1 GLN A  30       2.545  -8.769 -27.328  1.00  0.00
ATOM    397  NE2 GLN A  30       1.279  -8.664 -29.184  1.00  0.00
ATOM    406  N   ARG A  31      -0.847 -10.154 -24.276  1.00  0.00
ATOM    407  CA  ARG A  31      -1.046 -10.695 -23.240  1.00  0.00
ATOM    408  C   ARG A  31      -1.286  -9.280 -22.601  1.00  0.00
ATOM    409  O   ARG A  31      -0.288  -8.387 -22.452  1.00  0.00
ATOM    410  CB  ARG A  31       0.141 -11.506 -22.742  1.00  0.00
ATOM    411  CG  ARG A  31       0.460 -12.744 -23.567  1.00  0.00
ATOM    412  CD  ARG A  31       1.620 -13.488 -23.012  1.00  0.00
ATOM    413  NE  ARG A  31       1.946 -14.658 -23.814  1.00  0.00
ATOM    414  CZ  ARG A  31       2.961 -15.504 -23.553  1.00  0.00
ATOM    415  NH1 ARG A  31       3.738 -15.300 -22.511  1.00  0.00
ATOM    416  NH2 ARG A  31       3.177 -16.541 -24.343  1.00  0.00
ATOM    430  N   ASN A  32      -2.283  -9.399 -21.935  1.00  0.00
ATOM    431  CA  ASN A  32      -2.808  -8.562 -21.354  1.00  0.00
ATOM    432  C   ASN A  32      -3.314  -9.319 -20.358  1.00  0.00
ATOM    433  O   ASN A  32      -3.621 -10.430 -20.510  1.00  0.00
ATOM    434  CB  ASN A  32      -3.823  -7.819 -22.204  1.00  0.00
ATOM    435  CG  ASN A  32      -5.038  -8.650 -22.511  1.00  0.00
ATOM    436  OD1 ASN A  32      -6.072  -8.530 -21.844  1.00  0.00
ATOM    437  ND2 ASN A  32      -4.933  -9.492 -23.508  1.00  0.00
ATOM    444  N   TRP A  33      -3.454  -8.721 -19.393  1.00  0.00
ATOM    445  CA  TRP A  33      -4.070  -9.201 -18.147  1.00  0.00
ATOM    446  C   TRP A  33      -5.329  -8.348 -17.755  1.00  0.00
ATOM    447  O   TRP A  33      -5.558  -7.157 -17.931  1.00  0.00
ATOM    448  CB  TRP A  33      -3.043  -9.168 -17.015  1.00  0.00
ATOM    449  CG  TRP A  33      -1.856 -10.052 -17.257  1.00  0.00
ATOM    450  CD1 TRP A  33      -1.725 -10.988 -18.238  1.00  0.00
ATOM    451  CD2 TRP A  33      -0.621 -10.083 -16.502  1.00  0.00
ATOM    452  NE1 TRP A  33      -0.499 -11.601 -18.145  1.00  0.00
ATOM    453  CE2 TRP A  33       0.190 -11.059 -17.089  1.00  0.00
ATOM    454  CE3 TRP A  33      -0.146  -9.374 -15.392  1.00  0.00
ATOM    455  CZ2 TRP A  33       1.456 -11.348 -16.606  1.00  0.00
ATOM    456  CZ3 TRP A  33       1.124  -9.665 -14.908  1.00  0.00
ATOM    457  CH2 TRP A  33       1.904 -10.625 -15.499  1.00  0.00
ATOM    468  N   MET A  34      -6.267  -9.015 -17.152  1.00  0.00
ATOM    469  CA  MET A  34      -7.350  -8.069 -16.730  1.00  0.00
ATOM    470  C   MET A  34      -7.793  -8.145 -15.154  1.00  0.00
ATOM    471  O   MET A  34      -7.868  -9.100 -14.389  1.00  0.00
ATOM    472  CB  MET A  34      -8.558  -8.312 -17.633  1.00  0.00
ATOM    473  CG  MET A  34      -9.686  -7.304 -17.462  1.00  0.00
ATOM    474  SD  MET A  34     -10.760  -7.694 -16.067  1.00  0.00
ATOM    475  CE  MET A  34     -11.710  -6.182 -15.939  1.00  0.00
ATOM    485  N   GLY A  35      -8.155  -7.017 -14.589  1.00  0.00
ATOM    486  CA  GLY A  35      -8.697  -6.949 -13.195  1.00  0.00
ATOM    487  C   GLY A  35      -9.893  -6.251 -12.676  1.00  0.00
ATOM    488  O   GLY A  35     -10.424  -5.191 -13.057  1.00  0.00
ATOM    492  N   TRP A  36     -10.410  -6.867 -11.694  1.00  0.00
ATOM    493  CA  TRP A  36     -11.390  -6.071 -11.148  1.00  0.00
ATOM    494  C   TRP A  36     -10.897  -5.628  -9.835  1.00  0.00
ATOM    495  O   TRP A  36     -10.396  -6.498  -9.077  1.00  0.00
ATOM    496  CB  TRP A  36     -12.710  -6.834 -11.013  1.00  0.00
ATOM    497  CG  TRP A  36     -13.161  -7.479 -12.288  1.00  0.00
ATOM    498  CD1 TRP A  36     -12.593  -8.555 -12.902  1.00  0.00
ATOM    499  CD2 TRP A  36     -14.284  -7.091 -13.117  1.00  0.00
ATOM    500  NE1 TRP A  36     -13.281  -8.861 -14.051  1.00  0.00
ATOM    501  CE2 TRP A  36     -14.319  -7.977 -14.196  1.00  0.00
ATOM    502  CE3 TRP A  36     -15.247  -6.078 -13.028  1.00  0.00
ATOM    503  CZ2 TRP A  36     -15.281  -7.884 -15.190  1.00  0.00
ATOM    504  CZ3 TRP A  36     -16.213  -5.987 -14.023  1.00  0.00
ATOM    505  CH2 TRP A  36     -16.229  -6.867 -15.075  1.00  0.00
ATOM    516  N   TYR A  37     -11.251  -4.298  -9.493  1.00  0.00
ATOM    517  CA  TYR A  37     -10.820  -3.832  -8.145  1.00  0.00
ATOM    518  C   TYR A  37     -11.909  -3.039  -7.487  1.00  0.00
ATOM    519  O   TYR A  37     -12.630  -2.210  -8.015  1.00  0.00
ATOM    520  CB  TYR A  37      -9.547  -2.987  -8.226  1.00  0.00
ATOM    521  CG  TYR A  37      -9.690  -1.747  -9.079  1.00  0.00
ATOM    522  CD1 TYR A  37      -9.965  -0.523  -8.484  1.00  0.00
ATOM    523  CD2 TYR A  37      -9.547  -1.831 -10.456  1.00  0.00
ATOM    524  CE1 TYR A  37     -10.096   0.610  -9.264  1.00  0.00
ATOM    525  CE2 TYR A  37      -9.679  -0.699 -11.236  1.00  0.00
ATOM    526  CZ  TYR A  37      -9.952   0.518 -10.644  1.00  0.00
ATOM    527  OH  TYR A  37     -10.082   1.646 -11.420  1.00  0.00
ATOM    537  N   ARG A  38     -12.049  -3.121  -6.256  1.00  0.00
ATOM    538  CA  ARG A  38     -13.126  -2.365  -5.668  1.00  0.00
ATOM    539  C   ARG A  38     -12.781  -1.072  -4.827  1.00  0.00
ATOM    540  O   ARG A  38     -11.629  -0.669  -4.515  1.00  0.00
ATOM    541  CB  ARG A  38     -13.917  -3.322  -4.789  1.00  0.00
ATOM    542  CG  ARG A  38     -13.168  -3.838  -3.570  1.00  0.00
ATOM    543  CD  ARG A  38     -13.987  -4.799  -2.788  1.00  0.00
ATOM    544  NE  ARG A  38     -13.282  -5.280  -1.610  1.00  0.00
ATOM    545  CZ  ARG A  38     -13.771  -6.189  -0.744  1.00  0.00
ATOM    546  NH1 ARG A  38     -14.965  -6.705  -0.937  1.00  0.00
ATOM    547  NH2 ARG A  38     -13.051  -6.562   0.299  1.00  0.00
ATOM    561  N   GLN A  39     -13.860  -0.167  -4.673  1.00  0.00
ATOM    562  CA  GLN A  39     -13.366   0.805  -3.726  1.00  0.00
ATOM    563  C   GLN A  39     -14.487   1.134  -2.685  1.00  0.00
ATOM    564  O   GLN A  39     -15.609   1.630  -2.877  1.00  0.00
ATOM    565  CB  GLN A  39     -12.903   2.068  -4.458  1.00  0.00
ATOM    566  CG  GLN A  39     -12.250   3.104  -3.559  1.00  0.00
ATOM    567  CD  GLN A  39     -11.712   4.290  -4.338  1.00  0.00
ATOM    568  OE1 GLN A  39     -12.044   4.481  -5.511  1.00  0.00
ATOM    569  NE2 GLN A  39     -10.878   5.094  -3.689  1.00  0.00
ATOM    578  N   ALA A  40     -14.339   0.702  -1.500  1.00  0.00
ATOM    579  CA  ALA A  40     -15.370   1.004  -0.470  1.00  0.00
ATOM    580  C   ALA A  40     -15.266   2.486  -0.120  1.00  0.00
ATOM    581  O   ALA A  40     -14.126   2.871  -0.402  1.00  0.00
ATOM    582  CB  ALA A  40     -15.132   0.435   0.470  1.00  0.00
ATOM    588  N   PRO A  41     -16.359   3.208   0.366  1.00  0.00
ATOM    589  CA  PRO A  41     -16.271   4.693   0.601  1.00  0.00
ATOM    590  C   PRO A  41     -15.103   4.924   1.572  1.00  0.00
ATOM    591  O   PRO A  41     -15.066   4.239   2.606  1.00  0.00
ATOM    592  CB  PRO A  41     -17.620   5.064   1.224  1.00  0.00
ATOM    593  CG  PRO A  41     -18.565   4.044   0.686  1.00  0.00
ATOM    594  CD  PRO A  41     -17.767   2.768   0.666  1.00  0.00
ATOM    602  N   GLY A  42     -14.252   5.818   1.440  1.00  0.00
ATOM    603  CA  GLY A  42     -13.255   6.062   2.453  1.00  0.00
ATOM    604  C   GLY A  42     -12.034   5.170   2.395  1.00  0.00
ATOM    605  O   GLY A  42     -11.182   5.288   3.272  1.00  0.00
ATOM    609  N   LYS A  43     -11.961   4.203   1.449  1.00  0.00
ATOM    610  CA  LYS A  43     -10.844   3.210   1.525  1.00  0.00
ATOM    611  C   LYS A  43     -10.103   3.321   0.092  1.00  0.00
ATOM    612  O   LYS A  43     -10.576   3.929  -0.903  1.00  0.00
ATOM    613  CB  LYS A  43     -11.361   1.798   1.808  1.00  0.00
ATOM    614  CG  LYS A  43     -12.055   1.640   3.154  1.00  0.00
ATOM    615  CD  LYS A  43     -12.473   0.197   3.393  1.00  0.00
ATOM    616  CE  LYS A  43     -13.172   0.038   4.736  1.00  0.00
ATOM    617  NZ  LYS A  43     -13.582  -1.370   4.986  1.00  0.00
ATOM    631  N   GLU A  44      -8.988   2.587   0.154  1.00  0.00
ATOM    632  CA  GLU A  44      -7.874   2.169  -0.691  1.00  0.00
ATOM    633  C   GLU A  44      -8.531   1.181  -1.590  1.00  0.00
ATOM    634  O   GLU A  44      -9.373   0.382  -1.183  1.00  0.00
ATOM    635  CB  GLU A  44      -6.719   1.542   0.093  1.00  0.00
ATOM    636  CG  GLU A  44      -5.989   2.507   1.018  1.00  0.00
ATOM    637  CD  GLU A  44      -4.839   1.865   1.741  1.00  0.00
ATOM    638  OE1 GLU A  44      -4.643   0.686   1.580  1.00  0.00
ATOM    639  OE2 GLU A  44      -4.154   2.558   2.458  1.00  0.00
ATOM    646  N   ARG A  45      -8.021   1.114  -2.731  1.00  0.00
ATOM    647  CA  ARG A  45      -8.444   0.239  -3.693  1.00  0.00
ATOM    648  C   ARG A  45      -7.988  -1.262  -3.472  1.00  0.00
ATOM    649  O   ARG A  45      -6.806  -1.470  -3.190  1.00  0.00
ATOM    650  CB  ARG A  45      -7.943   0.768  -5.030  1.00  0.00
ATOM    651  CG  ARG A  45      -8.588   2.066  -5.486  1.00  0.00
ATOM    652  CD  ARG A  45      -8.024   2.535  -6.779  1.00  0.00
ATOM    653  NE  ARG A  45      -8.637   3.777  -7.218  1.00  0.00
ATOM    654  CZ  ARG A  45      -8.284   4.454  -8.328  1.00  0.00
ATOM    655  NH1 ARG A  45      -7.320   3.997  -9.098  1.00  0.00
ATOM    656  NH2 ARG A  45      -8.904   5.577  -8.644  1.00  0.00
ATOM    670  N   GLU A  46      -8.861  -2.273  -3.656  1.00  0.00
ATOM    671  CA  GLU A  46      -8.402  -3.635  -3.468  1.00  0.00
ATOM    672  C   GLU A  46      -8.759  -4.518  -4.714  1.00  0.00
ATOM    673  O   GLU A  46      -9.654  -4.425  -5.568  1.00  0.00
ATOM    674  CB  GLU A  46      -9.019  -4.218  -2.195  1.00  0.00
ATOM    675  CG  GLU A  46      -8.615  -3.500  -0.914  1.00  0.00
ATOM    676  CD  GLU A  46      -9.257  -4.086   0.312  1.00  0.00
ATOM    677  OE1 GLU A  46     -10.064  -4.973   0.171  1.00  0.00
ATOM    678  OE2 GLU A  46      -8.941  -3.645   1.391  1.00  0.00
ATOM    685  N   PHE A  47      -7.838  -5.346  -5.017  1.00  0.00
ATOM    686  CA  PHE A  47      -8.080  -6.295  -6.161  1.00  0.00
ATOM    687  C   PHE A  47      -8.944  -7.457  -5.630  1.00  0.00
ATOM    688  O   PHE A  47      -8.744  -7.969  -4.535  1.00  0.00
ATOM    689  CB  PHE A  47      -6.771  -6.835  -6.739  1.00  0.00
ATOM    690  CG  PHE A  47      -5.998  -5.823  -7.536  1.00  0.00
ATOM    691  CD1 PHE A  47      -4.997  -5.069  -6.941  1.00  0.00
ATOM    692  CD2 PHE A  47      -6.271  -5.620  -8.880  1.00  0.00
ATOM    693  CE1 PHE A  47      -4.285  -4.137  -7.673  1.00  0.00
ATOM    694  CE2 PHE A  47      -5.560  -4.691  -9.614  1.00  0.00
ATOM    695  CZ  PHE A  47      -4.566  -3.947  -9.009  1.00  0.00
ATOM    705  N   VAL A  48      -9.961  -7.845  -6.355  1.00  0.00
ATOM    706  CA  VAL A  48     -10.859  -8.738  -5.966  1.00  0.00
ATOM    707  C   VAL A  48     -10.432  -9.898  -6.894  1.00  0.00
ATOM    708  O   VAL A  48     -10.004 -11.041  -6.615  1.00  0.00
ATOM    709  CB  VAL A  48     -12.299  -8.243  -6.191  1.00  0.00
ATOM    710  CG1 VAL A  48     -13.299  -9.329  -5.823  1.00  0.00
ATOM    711  CG2 VAL A  48     -12.547  -6.983  -5.377  1.00  0.00
ATOM    721  N   ALA A  49     -10.201  -9.579  -8.079  1.00  0.00
ATOM    722  CA  ALA A  49      -9.790 -10.648  -8.955  1.00  0.00
ATOM    723  C   ALA A  49      -8.982 -10.332 -10.203  1.00  0.00
ATOM    724  O   ALA A  49      -9.075  -9.386 -10.995  1.00  0.00
ATOM    725  CB  ALA A  49     -11.283 -11.306  -9.562  1.00  0.00
ATOM    731  N   ALA A  50      -8.242 -11.386 -10.623  1.00  0.00
ATOM    732  CA  ALA A  50      -7.591 -11.113 -11.840  1.00  0.00
ATOM    733  C   ALA A  50      -7.422 -12.295 -12.796  1.00  0.00
ATOM    734  O   ALA A  50      -7.183 -13.450 -12.501  1.00  0.00
ATOM    735  CB  ALA A  50      -6.124 -10.658 -11.423  1.00  0.00
ATOM    741  N   ILE A  51      -7.390 -11.985 -14.067  1.00  0.00
ATOM    742  CA  ILE A  51      -7.177 -13.031 -14.957  1.00  0.00
ATOM    743  C   ILE A  51      -5.932 -12.887 -15.982  1.00  0.00
ATOM    744  O   ILE A  51      -5.484 -11.776 -16.430  1.00  0.00
ATOM    745  CB  ILE A  51      -8.497 -13.222 -15.724  1.00  0.00
ATOM    746  CG1 ILE A  51      -8.596 -14.649 -16.269  1.00  0.00
ATOM    747  CG2 ILE A  51      -8.607 -12.210 -16.855  1.00  0.00
ATOM    748  CD1 ILE A  51      -8.175 -14.783 -17.714  1.00  0.00
ATOM    760  N   SER A  52      -5.254 -13.908 -16.312  1.00  0.00
ATOM    761  CA  SER A  52      -4.090 -13.585 -17.219  1.00  0.00
ATOM    762  C   SER A  52      -4.323 -14.684 -18.119  1.00  0.00
ATOM    763  O   SER A  52      -5.009 -15.598 -17.706  1.00  0.00
ATOM    764  CB  SER A  52      -2.716 -13.646 -16.580  1.00  0.00
ATOM    765  OG  SER A  52      -2.590 -12.686 -15.567  1.00  0.00
ATOM    771  N   GLY A  53      -4.018 -14.363 -19.360  1.00  0.00
ATOM    772  CA  GLY A  53      -4.081 -14.975 -20.715  1.00  0.00
ATOM    773  C   GLY A  53      -5.616 -14.873 -20.892  1.00  0.00
ATOM    774  O   GLY A  53      -6.137 -13.753 -20.781  1.00  0.00
ATOM    778  N   GLY A  54      -6.447 -15.894 -21.173  1.00  0.00
ATOM    779  CA  GLY A  54      -6.503 -17.282 -21.531  1.00  0.00
ATOM    780  C   GLY A  54      -6.386 -18.161 -20.328  1.00  0.00
ATOM    781  O   GLY A  54      -6.833 -19.323 -20.381  1.00  0.00
ATOM    785  N   SER A  55      -6.210 -17.588 -19.122  1.00  0.00
ATOM    786  CA  SER A  55      -6.034 -18.508 -18.114  1.00  0.00
ATOM    787  C   SER A  55      -6.309 -18.277 -16.699  1.00  0.00
ATOM    788  O   SER A  55      -7.403 -18.486 -16.149  1.00  0.00
ATOM    789  CB  SER A  55      -4.585 -18.941 -18.212  1.00  0.00
ATOM    790  OG  SER A  55      -3.723 -17.841 -18.107  1.00  0.00
ATOM    796  N   SER A  56      -4.953 -17.820 -16.075  1.00  0.00
ATOM    797  CA  SER A  56      -4.796 -17.811 -14.499  1.00  0.00
ATOM    798  C   SER A  56      -5.721 -16.931 -13.860  1.00  0.00
ATOM    799  O   SER A  56      -6.011 -15.747 -14.083  1.00  0.00
ATOM    800  CB  SER A  56      -3.419 -17.372 -14.043  1.00  0.00
ATOM    801  OG  SER A  56      -2.437 -18.278 -14.465  1.00  0.00
ATOM    807  N   THR A  57      -6.145 -17.536 -12.774  1.00  0.00
ATOM    808  CA  THR A  57      -7.012 -16.607 -12.138  1.00  0.00
ATOM    809  C   THR A  57      -6.655 -16.153 -10.676  1.00  0.00
ATOM    810  O   THR A  57      -6.359 -17.030  -9.862  1.00  0.00
ATOM    811  CB  THR A  57      -8.431 -17.206 -12.156  1.00  0.00
ATOM    812  OG1 THR A  57      -8.427 -18.473 -11.485  1.00  0.00
ATOM    813  CG2 THR A  57      -8.912 -17.395 -13.587  1.00  0.00
ATOM    821  N   TYR A  58      -6.672 -14.971 -10.272  1.00  0.00
ATOM    822  CA  TYR A  58      -6.437 -14.836  -8.901  1.00  0.00
ATOM    823  C   TYR A  58      -7.568 -14.180  -8.088  1.00  0.00
ATOM    824  O   TYR A  58      -8.293 -13.275  -8.480  1.00  0.00
ATOM    825  CB  TYR A  58      -5.132 -14.056  -8.726  1.00  0.00
ATOM    826  CG  TYR A  58      -3.924 -14.747  -9.317  1.00  0.00
ATOM    827  CD1 TYR A  58      -3.583 -14.534 -10.644  1.00  0.00
ATOM    828  CD2 TYR A  58      -3.157 -15.596  -8.532  1.00  0.00
ATOM    829  CE1 TYR A  58      -2.479 -15.164 -11.185  1.00  0.00
ATOM    830  CE2 TYR A  58      -2.054 -16.227  -9.073  1.00  0.00
ATOM    831  CZ  TYR A  58      -1.714 -16.014 -10.394  1.00  0.00
ATOM    832  OH  TYR A  58      -0.615 -16.643 -10.931  1.00  0.00
ATOM    842  N   TYR A  59      -7.887 -14.674  -6.926  1.00  0.00
ATOM    843  CA  TYR A  59      -8.939 -13.916  -6.208  1.00  0.00
ATOM    844  C   TYR A  59      -8.470 -13.484  -4.760  1.00  0.00
ATOM    845  O   TYR A  59      -7.767 -14.216  -4.055  1.00  0.00
ATOM    846  CB  TYR A  59     -10.218 -14.752  -6.132  1.00  0.00
ATOM    847  CG  TYR A  59     -10.649 -15.332  -7.461  1.00  0.00
ATOM    848  CD1 TYR A  59      -9.925 -16.367  -8.033  1.00  0.00
ATOM    849  CD2 TYR A  59     -11.767 -14.828  -8.108  1.00  0.00
ATOM    850  CE1 TYR A  59     -10.317 -16.897  -9.246  1.00  0.00
ATOM    851  CE2 TYR A  59     -12.159 -15.357  -9.322  1.00  0.00
ATOM    852  CZ  TYR A  59     -11.439 -16.387  -9.891  1.00  0.00
ATOM    853  OH  TYR A  59     -11.830 -16.916 -11.100  1.00  0.00
ATOM    863  N   ALA A  60      -9.035 -12.320  -4.268  1.00  0.00
ATOM    864  CA  ALA A  60      -8.705 -11.939  -2.920  1.00  0.00
ATOM    865  C   ALA A  60      -9.213 -12.968  -2.143  1.00  0.00
ATOM    866  O   ALA A  60     -10.272 -13.393  -2.610  1.00  0.00
ATOM    867  CB  ALA A  60      -9.130 -10.843  -2.686  1.00  0.00
ATOM    873  N   ASP A  61      -8.626 -13.258  -1.043  1.00  0.00
ATOM    874  CA  ASP A  61      -9.108 -14.334  -0.147  1.00  0.00
ATOM    875  C   ASP A  61     -10.471 -14.167   0.385  1.00  0.00
ATOM    876  O   ASP A  61     -11.215 -15.112   0.587  1.00  0.00
ATOM    877  CB  ASP A  61      -8.169 -14.490   1.052  1.00  0.00
ATOM    878  CG  ASP A  61      -6.834 -15.121   0.679  1.00  0.00
ATOM    879  OD1 ASP A  61      -6.732 -15.658  -0.398  1.00  0.00
ATOM    880  OD2 ASP A  61      -5.928 -15.059   1.476  1.00  0.00
ATOM    885  N   SER A  62     -10.828 -12.872   0.472  1.00  0.00
ATOM    886  CA  SER A  62     -12.024 -12.606   1.154  1.00  0.00
ATOM    887  C   SER A  62     -13.207 -12.926   0.273  1.00  0.00
ATOM    888  O   SER A  62     -14.355 -13.000   0.704  1.00  0.00
ATOM    889  CB  SER A  62     -12.055 -11.154   1.589  1.00  0.00
ATOM    890  OG  SER A  62     -12.132 -10.300   0.482  1.00  0.00
ATOM    896  N   VAL A  63     -12.931 -13.147  -0.990  1.00  0.00
ATOM    897  CA  VAL A  63     -14.027 -13.346  -1.839  1.00  0.00
ATOM    898  C   VAL A  63     -14.148 -14.664  -2.506  1.00  0.00
ATOM    899  O   VAL A  63     -15.001 -14.751  -3.427  1.00  0.00
ATOM    900  CB  VAL A  63     -13.994 -12.259  -2.929  1.00  0.00
ATOM    901  CG1 VAL A  63     -14.194 -10.882  -2.314  1.00  0.00
ATOM    902  CG2 VAL A  63     -12.677 -12.326  -3.686  1.00  0.00
ATOM    912  N   LYS A  64     -13.183 -15.451  -2.154  1.00  0.00
ATOM    913  CA  LYS A  64     -12.972 -16.676  -2.730  1.00  0.00
ATOM    914  C   LYS A  64     -14.211 -17.433  -2.727  1.00  0.00
ATOM    915  O   LYS A  64     -14.814 -17.541  -1.667  1.00  0.00
ATOM    916  CB  LYS A  64     -11.869 -17.438  -1.994  1.00  0.00
ATOM    917  CG  LYS A  64     -11.520 -18.788  -2.605  1.00  0.00
ATOM    918  CD  LYS A  64     -10.367 -19.449  -1.865  1.00  0.00
ATOM    919  CE  LYS A  64     -10.003 -20.788  -2.488  1.00  0.00
ATOM    920  NZ  LYS A  64      -8.877 -21.447  -1.773  1.00  0.00
ATOM    934  N   GLY A  65     -14.628 -18.006  -3.808  1.00  0.00
ATOM    935  CA  GLY A  65     -15.787 -18.848  -3.577  1.00  0.00
ATOM    936  C   GLY A  65     -17.164 -18.232  -3.618  1.00  0.00
ATOM    937  O   GLY A  65     -18.167 -18.936  -3.584  1.00  0.00
ATOM    941  N   ARG A  66     -17.206 -16.967  -3.668  1.00  0.00
ATOM    942  CA  ARG A  66     -18.347 -16.181  -3.894  1.00  0.00
ATOM    943  C   ARG A  66     -18.159 -15.665  -5.370  1.00  0.00
ATOM    944  O   ARG A  66     -18.933 -15.629  -6.330  1.00  0.00
ATOM    945  CB  ARG A  66     -18.442 -15.044  -2.888  1.00  0.00
ATOM    946  CG  ARG A  66     -18.664 -15.481  -1.448  1.00  0.00
ATOM    947  CD  ARG A  66     -18.693 -14.321  -0.521  1.00  0.00
ATOM    948  NE  ARG A  66     -18.883 -14.735   0.861  1.00  0.00
ATOM    949  CZ  ARG A  66     -18.881 -13.900   1.917  1.00  0.00
ATOM    950  NH1 ARG A  66     -18.697 -12.611   1.736  1.00  0.00
ATOM    951  NH2 ARG A  66     -19.062 -14.377   3.137  1.00  0.00
ATOM    965  N   PHE A  67     -16.969 -15.309  -5.713  1.00  0.00
ATOM    966  CA  PHE A  67     -16.831 -14.701  -7.077  1.00  0.00
ATOM    967  C   PHE A  67     -16.176 -15.666  -8.118  1.00  0.00
ATOM    968  O   PHE A  67     -15.225 -16.400  -7.818  1.00  0.00
ATOM    969  CB  PHE A  67     -16.003 -13.417  -6.993  1.00  0.00
ATOM    970  CG  PHE A  67     -16.631 -12.344  -6.149  1.00  0.00
ATOM    971  CD1 PHE A  67     -17.906 -12.510  -5.628  1.00  0.00
ATOM    972  CD2 PHE A  67     -15.950 -11.169  -5.875  1.00  0.00
ATOM    973  CE1 PHE A  67     -18.485 -11.523  -4.852  1.00  0.00
ATOM    974  CE2 PHE A  67     -16.525 -10.182  -5.099  1.00  0.00
ATOM    975  CZ  PHE A  67     -17.794 -10.360  -4.586  1.00  0.00
ATOM    985  N   THR A  68     -16.589 -15.450  -9.446  1.00  0.00
ATOM    986  CA  THR A  68     -15.998 -16.305 -10.480  1.00  0.00
ATOM    987  C   THR A  68     -15.549 -15.394 -11.613  1.00  0.00
ATOM    988  O   THR A  68     -16.099 -14.467 -12.123  1.00  0.00
ATOM    989  CB  THR A  68     -16.986 -17.365 -11.001  1.00  0.00
ATOM    990  OG1 THR A  68     -17.400 -18.209  -9.918  1.00  0.00
ATOM    991  CG2 THR A  68     -16.336 -18.216 -12.081  1.00  0.00
ATOM    999  N   ILE A  69     -14.472 -15.565 -12.052  1.00  0.00
ATOM   1000  CA  ILE A  69     -14.031 -14.749 -13.246  1.00  0.00
ATOM   1001  C   ILE A  69     -13.987 -15.594 -14.545  1.00  0.00
ATOM   1002  O   ILE A  69     -13.695 -16.795 -14.543  1.00  0.00
ATOM   1003  CB  ILE A  69     -12.643 -14.129 -13.009  1.00  0.00
ATOM   1004  CG1 ILE A  69     -12.732 -12.995 -11.984  1.00  0.00
ATOM   1005  CG2 ILE A  69     -12.057 -13.622 -14.318  1.00  0.00
ATOM   1006  CD1 ILE A  69     -13.557 -11.816 -12.448  1.00  0.00
ATOM   1018  N   SER A  70     -14.368 -14.897 -15.713  1.00  0.00
ATOM   1019  CA  SER A  70     -14.260 -15.696 -16.941  1.00  0.00
ATOM   1020  C   SER A  70     -13.861 -14.722 -18.036  1.00  0.00
ATOM   1021  O   SER A  70     -14.332 -13.669 -18.393  1.00  0.00
ATOM   1022  CB  SER A  70     -15.565 -16.389 -17.280  1.00  0.00
ATOM   1023  OG  SER A  70     -15.453 -17.115 -18.473  1.00  0.00
ATOM   1029  N   ARG A  71     -13.048 -15.177 -18.810  1.00  0.00
ATOM   1030  CA  ARG A  71     -12.597 -14.396 -19.944  1.00  0.00
ATOM   1031  C   ARG A  71     -13.078 -14.924 -21.339  1.00  0.00
ATOM   1032  O   ARG A  71     -13.378 -16.122 -21.528  1.00  0.00
ATOM   1033  CB  ARG A  71     -11.076 -14.340 -19.926  1.00  0.00
ATOM   1034  CG  ARG A  71     -10.457 -13.444 -20.987  1.00  0.00
ATOM   1035  CD  ARG A  71      -8.999 -13.260 -20.767  1.00  0.00
ATOM   1036  NE  ARG A  71      -8.388 -12.462 -21.817  1.00  0.00
ATOM   1037  CZ  ARG A  71      -8.255 -11.122 -21.781  1.00  0.00
ATOM   1038  NH1 ARG A  71      -8.695 -10.446 -20.743  1.00  0.00
ATOM   1039  NH2 ARG A  71      -7.685 -10.487 -22.790  1.00  0.00
ATOM   1053  N   ASP A  72     -13.204 -13.933 -22.330  1.00  0.00
ATOM   1054  CA  ASP A  72     -13.539 -14.417 -23.677  1.00  0.00
ATOM   1055  C   ASP A  72     -12.524 -13.834 -24.587  1.00  0.00
ATOM   1056  O   ASP A  72     -12.449 -12.599 -24.805  1.00  0.00
ATOM   1057  CB  ASP A  72     -14.946 -14.004 -24.118  1.00  0.00
ATOM   1058  CG  ASP A  72     -15.294 -14.489 -25.518  1.00  0.00
ATOM   1059  OD1 ASP A  72     -14.410 -14.559 -26.339  1.00  0.00
ATOM   1060  OD2 ASP A  72     -16.442 -14.782 -25.755  1.00  0.00
ATOM   1065  N   ASN A  73     -11.563 -14.638 -24.941  1.00  0.00
ATOM   1066  CA  ASN A  73     -10.536 -14.012 -25.667  1.00  0.00
ATOM   1067  C   ASN A  73     -10.887 -13.463 -27.000  1.00  0.00
ATOM   1068  O   ASN A  73     -10.295 -12.470 -27.430  1.00  0.00
ATOM   1069  CB  ASN A  73      -9.383 -14.988 -25.813  1.00  0.00
ATOM   1070  CG  ASN A  73      -8.614 -15.168 -24.533  1.00  0.00
ATOM   1071  OD1 ASN A  73      -8.648 -14.307 -23.648  1.00  0.00
ATOM   1072  ND2 ASN A  73      -7.920 -16.272 -24.420  1.00  0.00
ATOM   1079  N   ALA A  74     -11.855 -14.097 -27.598  1.00  0.00
ATOM   1080  CA  ALA A  74     -12.174 -13.724 -28.975  1.00  0.00
ATOM   1081  C   ALA A  74     -12.787 -12.273 -28.849  1.00  0.00
ATOM   1082  O   ALA A  74     -12.536 -11.352 -29.634  1.00  0.00
ATOM   1083  CB  ALA A  74     -13.136 -14.853 -29.542  1.00  0.00
ATOM   1089  N   LYS A  75     -13.600 -12.090 -27.744  1.00  0.00
ATOM   1090  CA  LYS A  75     -14.331 -10.843 -27.781  1.00  0.00
ATOM   1091  C   LYS A  75     -13.580  -9.705 -26.926  1.00  0.00
ATOM   1092  O   LYS A  75     -13.988  -8.526 -26.854  1.00  0.00
ATOM   1093  CB  LYS A  75     -15.753 -11.081 -27.270  1.00  0.00
ATOM   1094  CG  LYS A  75     -16.586 -12.013 -28.141  1.00  0.00
ATOM   1095  CD  LYS A  75     -17.994 -12.174 -27.587  1.00  0.00
ATOM   1096  CE  LYS A  75     -18.829 -13.101 -28.458  1.00  0.00
ATOM   1097  NZ  LYS A  75     -20.199 -13.296 -27.911  1.00  0.00
ATOM   1111  N   ASN A  76     -12.459 -10.029 -26.355  1.00  0.00
ATOM   1112  CA  ASN A  76     -11.715  -9.225 -25.491  1.00  0.00
ATOM   1113  C   ASN A  76     -12.582  -8.797 -24.283  1.00  0.00
ATOM   1114  O   ASN A  76     -12.805  -7.688 -23.729  1.00  0.00
ATOM   1115  CB  ASN A  76     -11.163  -8.035 -26.251  1.00  0.00
ATOM   1116  CG  ASN A  76     -10.143  -8.431 -27.283  1.00  0.00
ATOM   1117  OD1 ASN A  76     -10.434  -8.458 -28.483  1.00  0.00
ATOM   1118  ND2 ASN A  76      -8.951  -8.737 -26.837  1.00  0.00
ATOM   1125  N   THR A  77     -13.345  -9.903 -23.791  1.00  0.00
ATOM   1126  CA  THR A  77     -14.132  -9.532 -22.651  1.00  0.00
ATOM   1127  C   THR A  77     -13.841 -10.296 -21.360  1.00  0.00
ATOM   1128  O   THR A  77     -13.543 -11.436 -21.112  1.00  0.00
ATOM   1129  CB  THR A  77     -15.626  -9.682 -22.994  1.00  0.00
ATOM   1130  OG1 THR A  77     -15.911 -11.051 -23.307  1.00  0.00
ATOM   1131  CG2 THR A  77     -15.990  -8.807 -24.183  1.00  0.00
ATOM   1139  N   VAL A  78     -14.155  -9.621 -20.291  1.00  0.00
ATOM   1140  CA  VAL A  78     -13.942 -10.333 -19.083  1.00  0.00
ATOM   1141  C   VAL A  78     -15.235 -10.410 -18.207  1.00  0.00
ATOM   1142  O   VAL A  78     -15.999  -9.508 -17.944  1.00  0.00
ATOM   1143  CB  VAL A  78     -12.803  -9.654 -18.300  1.00  0.00
ATOM   1144  CG1 VAL A  78     -12.592 -10.347 -16.961  1.00  0.00
ATOM   1145  CG2 VAL A  78     -11.525  -9.672 -19.125  1.00  0.00
ATOM   1155  N   TYR A  79     -15.666 -11.430 -17.754  1.00  0.00
ATOM   1156  CA  TYR A  79     -16.794 -11.241 -16.891  1.00  0.00
ATOM   1157  C   TYR A  79     -16.497 -11.645 -15.398  1.00  0.00
ATOM   1158  O   TYR A  79     -15.742 -12.475 -14.943  1.00  0.00
ATOM   1159  CB  TYR A  79     -17.979 -12.032 -17.450  1.00  0.00
ATOM   1160  CG  TYR A  79     -18.434 -11.566 -18.815  1.00  0.00
ATOM   1161  CD1 TYR A  79     -17.692 -11.891 -19.942  1.00  0.00
ATOM   1162  CD2 TYR A  79     -19.592 -10.815 -18.941  1.00  0.00
ATOM   1163  CE1 TYR A  79     -18.108 -11.466 -21.188  1.00  0.00
ATOM   1164  CE2 TYR A  79     -20.008 -10.390 -20.188  1.00  0.00
ATOM   1165  CZ  TYR A  79     -19.271 -10.713 -21.308  1.00  0.00
ATOM   1166  OH  TYR A  79     -19.685 -10.290 -22.550  1.00  0.00
ATOM   1176  N   LEU A  80     -17.163 -10.987 -14.466  1.00  0.00
ATOM   1177  CA  LEU A  80     -16.989 -11.385 -13.096  1.00  0.00
ATOM   1178  C   LEU A  80     -18.348 -11.834 -12.516  1.00  0.00
ATOM   1179  O   LEU A  80     -19.397 -11.194 -12.549  1.00  0.00
ATOM   1180  CB  LEU A  80     -16.403 -10.226 -12.280  1.00  0.00
ATOM   1181  CG  LEU A  80     -16.061 -10.547 -10.820  1.00  0.00
ATOM   1182  CD1 LEU A  80     -15.173  -9.449 -10.252  1.00  0.00
ATOM   1183  CD2 LEU A  80     -17.345 -10.682 -10.015  1.00  0.00
ATOM   1195  N   GLN A  81     -18.505 -12.981 -12.028  1.00  0.00
ATOM   1196  CA  GLN A  81     -19.816 -13.273 -11.507  1.00  0.00
ATOM   1197  C   GLN A  81     -19.875 -13.343 -10.003  1.00  0.00
ATOM   1198  O   GLN A  81     -19.179 -13.983  -9.250  1.00  0.00
ATOM   1199  CB  GLN A  81     -20.323 -14.591 -12.097  1.00  0.00
ATOM   1200  CG  GLN A  81     -21.756 -14.929 -11.724  1.00  0.00
ATOM   1201  CD  GLN A  81     -22.263 -16.167 -12.440  1.00  0.00
ATOM   1202  OE1 GLN A  81     -22.022 -16.351 -13.636  1.00  0.00
ATOM   1203  NE2 GLN A  81     -22.971 -17.023 -11.712  1.00  0.00
ATOM   1212  N   MET A  82     -20.797 -12.564  -9.441  1.00  0.00
ATOM   1213  CA  MET A  82     -20.753 -12.678  -8.061  1.00  0.00
ATOM   1214  C   MET A  82     -21.928 -13.499  -7.498  1.00  0.00
ATOM   1215  O   MET A  82     -23.094 -13.337  -7.839  1.00  0.00
ATOM   1216  CB  MET A  82     -20.713 -11.274  -7.461  1.00  0.00
ATOM   1217  CG  MET A  82     -19.534 -10.427  -7.918  1.00  0.00
ATOM   1218  SD  MET A  82     -19.499  -8.803  -7.135  1.00  0.00
ATOM   1219  CE  MET A  82     -18.071  -8.074  -7.931  1.00  0.00
ATOM   1229  N   ASN A  83     -21.687 -14.533  -6.644  1.00  0.00
ATOM   1230  CA  ASN A  83     -22.809 -15.247  -6.196  1.00  0.00
ATOM   1231  C   ASN A  83     -22.829 -14.922  -4.691  1.00  0.00
ATOM   1232  O   ASN A  83     -21.816 -14.860  -3.990  1.00  0.00
ATOM   1233  CB  ASN A  83     -22.703 -16.729  -6.500  1.00  0.00
ATOM   1234  CG  ASN A  83     -22.667 -17.016  -7.975  1.00  0.00
ATOM   1235  OD1 ASN A  83     -23.490 -16.500  -8.741  1.00  0.00
ATOM   1236  ND2 ASN A  83     -21.730 -17.829  -8.390  1.00  0.00
ATOM   1243  N   SER A  84     -23.907 -14.944  -4.231  1.00  0.00
ATOM   1244  CA  SER A  84     -24.294 -14.716  -2.897  1.00  0.00
ATOM   1245  C   SER A  84     -23.870 -13.491  -2.198  1.00  0.00
ATOM   1246  O   SER A  84     -23.045 -13.561  -1.234  1.00  0.00
ATOM   1247  CB  SER A  84     -23.819 -15.900  -2.077  1.00  0.00
ATOM   1248  OG  SER A  84     -24.407 -17.090  -2.525  1.00  0.00
ATOM   1254  N   LEU A  85     -24.310 -12.365  -2.808  1.00  0.00
ATOM   1255  CA  LEU A  85     -23.785 -11.087  -2.348  1.00  0.00
ATOM   1256  C   LEU A  85     -24.097 -10.735  -0.877  1.00  0.00
ATOM   1257  O   LEU A  85     -25.084 -11.020  -0.208  1.00  0.00
ATOM   1258  CB  LEU A  85     -24.332  -9.977  -3.255  1.00  0.00
ATOM   1259  CG  LEU A  85     -23.518  -9.692  -4.523  1.00  0.00
ATOM   1260  CD1 LEU A  85     -23.646 -10.868  -5.483  1.00  0.00
ATOM   1261  CD2 LEU A  85     -24.014  -8.405  -5.167  1.00  0.00
ATOM   1273  N   LYS A  86     -23.137 -10.080  -0.270  1.00  0.00
ATOM   1274  CA  LYS A  86     -23.379  -9.812   1.177  1.00  0.00
ATOM   1275  C   LYS A  86     -23.281  -8.369   1.204  1.00  0.00
ATOM   1276  O   LYS A  86     -22.517  -7.943   0.361  1.00  0.00
ATOM   1277  CB  LYS A  86     -22.365 -10.456   2.124  1.00  0.00
ATOM   1278  CG  LYS A  86     -22.310 -11.976   2.046  1.00  0.00
ATOM   1279  CD  LYS A  86     -23.587 -12.603   2.585  1.00  0.00
ATOM   1280  CE  LYS A  86     -23.499 -14.122   2.588  1.00  0.00
ATOM   1281  NZ  LYS A  86     -24.761 -14.752   3.063  1.00  0.00
ATOM   1295  N   PRO A  87     -23.916  -7.747   2.232  1.00  0.00
ATOM   1296  CA  PRO A  87     -24.120  -6.297   2.542  1.00  0.00
ATOM   1297  C   PRO A  87     -22.868  -5.625   2.585  1.00  0.00
ATOM   1298  O   PRO A  87     -22.952  -4.446   2.319  1.00  0.00
ATOM   1299  CB  PRO A  87     -24.783  -6.270   3.923  1.00  0.00
ATOM   1300  CG  PRO A  87     -25.670  -7.469   3.926  1.00  0.00
ATOM   1301  CD  PRO A  87     -24.885  -8.517   3.182  1.00  0.00
ATOM   1309  N   GLU A  88     -21.804  -6.339   2.870  1.00  0.00
ATOM   1310  CA  GLU A  88     -20.492  -5.858   3.007  1.00  0.00
ATOM   1311  C   GLU A  88     -19.768  -5.732   1.752  1.00  0.00
ATOM   1312  O   GLU A  88     -18.687  -5.185   1.701  1.00  0.00
ATOM   1313  CB  GLU A  88     -19.702  -6.774   3.944  1.00  0.00
ATOM   1314  CG  GLU A  88     -20.201  -6.783   5.382  1.00  0.00
ATOM   1315  CD  GLU A  88     -19.421  -7.717   6.266  1.00  0.00
ATOM   1316  OE1 GLU A  88     -18.544  -8.381   5.769  1.00  0.00
ATOM   1317  OE2 GLU A  88     -19.703  -7.765   7.441  1.00  0.00
ATOM   1324  N   ASP A  89     -20.368  -6.249   0.689  1.00  0.00
ATOM   1325  CA  ASP A  89     -19.867  -6.188  -0.634  1.00  0.00
ATOM   1326  C   ASP A  89     -20.367  -4.804  -1.176  1.00  0.00
ATOM   1327  O   ASP A  89     -20.043  -4.447  -2.289  1.00  0.00
ATOM   1328  CB  ASP A  89     -20.372  -7.364  -1.474  1.00  0.00
ATOM   1329  CG  ASP A  89     -19.803  -8.702  -1.021  1.00  0.00
ATOM   1330  OD1 ASP A  89     -18.645  -8.748  -0.679  1.00  0.00
ATOM   1331  OD2 ASP A  89     -20.532  -9.665  -1.023  1.00  0.00
ATOM   1336  N   THR A  90     -21.069  -3.914  -0.365  1.00  0.00
ATOM   1337  CA  THR A  90     -21.364  -2.771  -1.228  1.00  0.00
ATOM   1338  C   THR A  90     -20.016  -1.903  -1.646  1.00  0.00
ATOM   1339  O   THR A  90     -19.265  -1.257  -0.909  1.00  0.00
ATOM   1340  CB  THR A  90     -22.399  -1.878  -0.521  1.00  0.00
ATOM   1341  OG1 THR A  90     -22.750  -0.781  -1.375  1.00  0.00
ATOM   1342  CG2 THR A  90     -21.836  -1.339   0.785  1.00  0.00
ATOM   1350  N   ALA A  91     -19.887  -1.675  -2.888  1.00  0.00
ATOM   1351  CA  ALA A  91     -18.607  -1.002  -3.160  1.00  0.00
ATOM   1352  C   ALA A  91     -18.461  -0.375  -4.658  1.00  0.00
ATOM   1353  O   ALA A  91     -19.186  -0.512  -5.640  1.00  0.00
ATOM   1354  CB  ALA A  91     -17.468  -1.665  -2.883  1.00  0.00
ATOM   1360  N   VAL A  92     -17.577   0.484  -4.928  1.00  0.00
ATOM   1361  CA  VAL A  92     -17.514   0.747  -6.375  1.00  0.00
ATOM   1362  C   VAL A  92     -16.545  -0.247  -7.160  1.00  0.00
ATOM   1363  O   VAL A  92     -15.401  -0.581  -6.876  1.00  0.00
ATOM   1364  CB  VAL A  92     -17.054   2.200  -6.597  1.00  0.00
ATOM   1365  CG1 VAL A  92     -17.087   2.549  -8.077  1.00  0.00
ATOM   1366  CG2 VAL A  92     -17.935   3.150  -5.799  1.00  0.00
ATOM   1376  N   TYR A  93     -17.040  -0.857  -8.184  1.00  0.00
ATOM   1377  CA  TYR A  93     -16.167  -1.718  -8.858  1.00  0.00
ATOM   1378  C   TYR A  93     -15.598  -1.039 -10.105  1.00  0.00
ATOM   1379  O   TYR A  93     -16.052  -0.288 -10.909  1.00  0.00
ATOM   1380  CB  TYR A  93     -16.896  -3.016  -9.211  1.00  0.00
ATOM   1381  CG  TYR A  93     -17.248  -3.867  -8.010  1.00  0.00
ATOM   1382  CD1 TYR A  93     -18.576  -4.043  -7.651  1.00  0.00
ATOM   1383  CD2 TYR A  93     -16.243  -4.469  -7.269  1.00  0.00
ATOM   1384  CE1 TYR A  93     -18.897  -4.819  -6.553  1.00  0.00
ATOM   1385  CE2 TYR A  93     -16.564  -5.244  -6.171  1.00  0.00
ATOM   1386  CZ  TYR A  93     -17.885  -5.419  -5.814  1.00  0.00
ATOM   1387  OH  TYR A  93     -18.205  -6.193  -4.721  1.00  0.00
ATOM   1397  N   TYR A  94     -14.323  -1.371 -10.278  1.00  0.00
ATOM   1398  CA  TYR A  94     -13.676  -0.816 -11.475  1.00  0.00
ATOM   1399  C   TYR A  94     -13.026  -1.974 -12.315  1.00  0.00
ATOM   1400  O   TYR A  94     -12.668  -3.072 -11.956  1.00  0.00
ATOM   1401  CB  TYR A  94     -12.631   0.232 -11.080  1.00  0.00
ATOM   1402  CG  TYR A  94     -13.226   1.535 -10.599  1.00  0.00
ATOM   1403  CD1 TYR A  94     -13.510   1.714  -9.253  1.00  0.00
ATOM   1404  CD2 TYR A  94     -13.490   2.553 -11.504  1.00  0.00
ATOM   1405  CE1 TYR A  94     -14.053   2.905  -8.813  1.00  0.00
ATOM   1406  CE2 TYR A  94     -14.034   3.744 -11.064  1.00  0.00
ATOM   1407  CZ  TYR A  94     -14.315   3.923  -9.725  1.00  0.00
ATOM   1408  OH  TYR A  94     -14.857   5.109  -9.287  1.00  0.00
ATOM   1418  N   CYS A  95     -12.785  -1.774 -13.523  1.00  0.00
ATOM   1419  CA  CYS A  95     -12.118  -2.786 -14.289  1.00  0.00
ATOM   1420  C   CYS A  95     -10.761  -2.279 -14.703  1.00  0.00
ATOM   1421  O   CYS A  95     -10.453  -1.125 -15.017  1.00  0.00
ATOM   1422  CB  CYS A  95     -12.932  -3.163 -15.527  1.00  0.00
ATOM   1423  SG  CYS A  95     -14.579  -3.814 -15.158  1.00  0.00
ATOM   1429  N   ALA A  96      -9.926  -3.219 -14.934  1.00  0.00
ATOM   1430  CA  ALA A  96      -8.679  -2.733 -15.349  1.00  0.00
ATOM   1431  C   ALA A  96      -7.992  -3.662 -16.304  1.00  0.00
ATOM   1432  O   ALA A  96      -7.946  -4.872 -16.344  1.00  0.00
ATOM   1433  CB  ALA A  96      -7.644  -2.446 -14.025  1.00  0.00
ATOM   1439  N   ALA A  97      -7.120  -2.997 -17.098  1.00  0.00
ATOM   1440  CA  ALA A  97      -6.467  -3.833 -17.989  1.00  0.00
ATOM   1441  C   ALA A  97      -5.043  -3.399 -18.156  1.00  0.00
ATOM   1442  O   ALA A  97      -4.560  -2.273 -18.186  1.00  0.00
ATOM   1443  CB  ALA A  97      -7.124  -3.862 -19.370  1.00  0.00
ATOM   1449  N   SER A  98      -4.229  -4.453 -18.331  1.00  0.00
ATOM   1450  CA  SER A  98      -2.896  -4.054 -18.483  1.00  0.00
ATOM   1451  C   SER A  98      -2.218  -4.765 -19.563  1.00  0.00
ATOM   1452  O   SER A  98      -2.288  -5.889 -19.985  1.00  0.00
ATOM   1453  CB  SER A  98      -2.143  -4.272 -17.185  1.00  0.00
ATOM   1454  OG  SER A  98      -2.706  -3.519 -16.146  1.00  0.00
ATOM   1460  N   VAL A  99      -1.278  -4.192 -19.998  1.00  0.00
ATOM   1461  CA  VAL A  99      -0.631  -4.902 -21.033  1.00  0.00
ATOM   1462  C   VAL A  99       0.837  -5.173 -20.593  1.00  0.00
ATOM   1463  O   VAL A  99       1.571  -4.614 -19.663  1.00  0.00
ATOM   1464  CB  VAL A  99      -0.680  -4.090 -22.341  1.00  0.00
ATOM   1465  CG1 VAL A  99       0.024  -4.841 -23.461  1.00  0.00
ATOM   1466  CG2 VAL A  99      -2.124  -3.794 -22.714  1.00  0.00
ATOM   1476  N   TYR A 100       1.206  -6.324 -20.848  1.00  0.00
ATOM   1477  CA  TYR A 100       2.557  -6.551 -20.478  1.00  0.00
ATOM   1478  C   TYR A 100       3.125  -6.905 -21.647  1.00  0.00
ATOM   1479  O   TYR A 100       2.432  -7.304 -22.564  1.00  0.00
ATOM   1480  CB  TYR A 100       2.755  -7.646 -19.428  1.00  0.00
ATOM   1481  CG  TYR A 100       2.381  -7.222 -18.026  1.00  0.00
ATOM   1482  CD1 TYR A 100       1.054  -6.974 -17.707  1.00  0.00
ATOM   1483  CD2 TYR A 100       3.365  -7.080 -17.058  1.00  0.00
ATOM   1484  CE1 TYR A 100       0.713  -6.586 -16.424  1.00  0.00
ATOM   1485  CE2 TYR A 100       3.024  -6.693 -15.777  1.00  0.00
ATOM   1486  CZ  TYR A 100       1.703  -6.446 -15.459  1.00  0.00
ATOM   1487  OH  TYR A 100       1.363  -6.060 -14.183  1.00  0.00
ATOM   1497  N   TRP A 101       4.288  -6.401 -21.781  1.00  0.00
ATOM   1498  CA  TRP A 101       5.058  -6.650 -22.935  1.00  0.00
ATOM   1499  C   TRP A 101       6.077  -7.335 -22.475  1.00  0.00
ATOM   1500  O   TRP A 101       6.830  -6.867 -21.678  1.00  0.00
ATOM   1501  CB  TRP A 101       5.569  -5.394 -23.643  1.00  0.00
ATOM   1502  CG  TRP A 101       4.478  -4.548 -24.226  1.00  0.00
ATOM   1503  CD1 TRP A 101       3.702  -3.648 -23.560  1.00  0.00
ATOM   1504  CD2 TRP A 101       4.033  -4.521 -25.603  1.00  0.00
ATOM   1505  NE1 TRP A 101       2.808  -3.064 -24.424  1.00  0.00
ATOM   1506  CE2 TRP A 101       2.998  -3.585 -25.679  1.00  0.00
ATOM   1507  CE3 TRP A 101       4.426  -5.203 -26.761  1.00  0.00
ATOM   1508  CZ2 TRP A 101       2.342  -3.311 -26.868  1.00  0.00
ATOM   1509  CZ3 TRP A 101       3.769  -4.928 -27.955  1.00  0.00
ATOM   1510  CH2 TRP A 101       2.754  -4.006 -28.006  1.00  0.00
ATOM   1521  N   LEU A 102       6.366  -8.149 -23.108  1.00  0.00
ATOM   1522  CA  LEU A 102       7.459  -8.778 -22.701  1.00  0.00
ATOM   1523  C   LEU A 102       8.785  -8.592 -23.199  1.00  0.00
ATOM   1524  O   LEU A 102       9.147  -8.417 -24.323  1.00  0.00
ATOM   1525  CB  LEU A 102       7.131 -10.269 -22.861  1.00  0.00
ATOM   1526  CG  LEU A 102       5.898 -10.764 -22.094  1.00  0.00
ATOM   1527  CD1 LEU A 102       5.694 -12.248 -22.365  1.00  0.00
ATOM   1528  CD2 LEU A 102       6.086 -10.502 -20.606  1.00  0.00
ATOM   1540  N   TYR A 103       9.475  -8.291 -22.118  1.00  0.00
ATOM   1541  CA  TYR A 103      10.939  -8.319 -21.899  1.00  0.00
ATOM   1542  C   TYR A 103      11.297  -8.673 -20.076  1.00  0.00
ATOM   1543  O   TYR A 103      11.783  -7.635 -19.552  1.00  0.00
ATOM   1544  CB  TYR A 103      11.480  -6.983 -22.415  1.00  0.00
ATOM   1545  CG  TYR A 103      12.988  -6.935 -22.515  1.00  0.00
ATOM   1546  CD1 TYR A 103      13.669  -7.911 -23.227  1.00  0.00
ATOM   1547  CD2 TYR A 103      13.693  -5.913 -21.894  1.00  0.00
ATOM   1548  CE1 TYR A 103      15.047  -7.867 -23.318  1.00  0.00
ATOM   1549  CE2 TYR A 103      15.070  -5.869 -21.985  1.00  0.00
ATOM   1550  CZ  TYR A 103      15.746  -6.841 -22.694  1.00  0.00
ATOM   1551  OH  TYR A 103      17.118  -6.797 -22.785  1.00  0.00
ATOM   1561  N   TYR A 104      11.260  -9.826 -19.356  1.00  0.00
ATOM   1562  CA  TYR A 104      11.452  -9.927 -17.847  1.00  0.00
ATOM   1563  C   TYR A 104      10.138  -9.301 -17.397  1.00  0.00
ATOM   1564  O   TYR A 104       9.557 -10.171 -16.741  1.00  0.00
ATOM   1565  CB  TYR A 104      12.675  -9.180 -17.309  1.00  0.00
ATOM   1566  CG  TYR A 104      13.993  -9.714 -17.825  1.00  0.00
ATOM   1567  CD1 TYR A 104      14.590  -9.132 -18.934  1.00  0.00
ATOM   1568  CD2 TYR A 104      14.603 -10.785 -17.190  1.00  0.00
ATOM   1569  CE1 TYR A 104      15.794  -9.619 -19.404  1.00  0.00
ATOM   1570  CE2 TYR A 104      15.807 -11.272 -17.661  1.00  0.00
ATOM   1571  CZ  TYR A 104      16.402 -10.693 -18.763  1.00  0.00
ATOM   1572  OH  TYR A 104      17.600 -11.179 -19.232  1.00  0.00
ATOM   1582  N   GLN A 105       9.376  -8.004 -17.451  1.00  0.00
ATOM   1583  CA  GLN A 105       7.978  -8.718 -17.274  1.00  0.00
ATOM   1584  C   GLN A 105       7.626  -7.335 -18.058  1.00  0.00
ATOM   1585  O   GLN A 105       8.653  -6.628 -17.959  1.00  0.00
ATOM   1586  CB  GLN A 105       7.403  -8.918 -15.870  1.00  0.00
ATOM   1587  CG  GLN A 105       6.093  -9.686 -15.836  1.00  0.00
ATOM   1588  CD  GLN A 105       5.599  -9.926 -14.422  1.00  0.00
ATOM   1589  OE1 GLN A 105       5.157  -8.999 -13.738  1.00  0.00
ATOM   1590  NE2 GLN A 105       5.670 -11.175 -13.975  1.00  0.00
ATOM   1599  N   ARG A 106       6.829  -6.770 -18.948  1.00  0.00
ATOM   1600  CA  ARG A 106       7.181  -5.223 -18.685  1.00  0.00
ATOM   1601  C   ARG A 106       5.838  -4.575 -18.412  1.00  0.00
ATOM   1602  O   ARG A 106       4.916  -4.732 -19.312  1.00  0.00
ATOM   1603  CB  ARG A 106       7.842  -4.521 -19.863  1.00  0.00
ATOM   1604  CG  ARG A 106       8.248  -3.079 -19.603  1.00  0.00
ATOM   1605  CD  ARG A 106       9.014  -2.510 -20.741  1.00  0.00
ATOM   1606  NE  ARG A 106       9.391  -1.126 -20.503  1.00  0.00
ATOM   1607  CZ  ARG A 106      10.082  -0.362 -21.370  1.00  0.00
ATOM   1608  NH1 ARG A 106      10.465  -0.859 -22.525  1.00  0.00
ATOM   1609  NH2 ARG A 106      10.376   0.889 -21.060  1.00  0.00
ATOM   1623  N   TYR A 107       5.650  -3.570 -17.668  1.00  0.00
ATOM   1624  CA  TYR A 107       4.061  -3.402 -17.401  1.00  0.00
ATOM   1625  C   TYR A 107       3.578  -2.111 -17.934  1.00  0.00
ATOM   1626  O   TYR A 107       3.767  -0.996 -17.500  1.00  0.00
ATOM   1627  CB  TYR A 107       3.681  -3.456 -15.919  1.00  0.00
ATOM   1628  CG  TYR A 107       4.216  -2.296 -15.110  1.00  0.00
ATOM   1629  CD1 TYR A 107       3.462  -1.140 -14.972  1.00  0.00
ATOM   1630  CD2 TYR A 107       5.460  -2.389 -14.504  1.00  0.00
ATOM   1631  CE1 TYR A 107       3.951  -0.080 -14.232  1.00  0.00
ATOM   1632  CE2 TYR A 107       5.949  -1.329 -13.765  1.00  0.00
ATOM   1633  CZ  TYR A 107       5.199  -0.178 -13.628  1.00  0.00
ATOM   1634  OH  TYR A 107       5.686   0.877 -12.892  1.00  0.00
ATOM   1644  N   SER A 108       2.597  -2.150 -18.313  1.00  0.00
ATOM   1645  CA  SER A 108       2.466  -0.982 -18.873  1.00  0.00
ATOM   1646  C   SER A 108       1.068  -0.391 -18.459  1.00  0.00
ATOM   1647  O   SER A 108       0.267  -0.851 -17.542  1.00  0.00
ATOM   1648  CB  SER A 108       2.627  -1.163 -20.370  1.00  0.00
ATOM   1649  OG  SER A 108       2.673   0.075 -21.023  1.00  0.00
ATOM   1655  N   HIS A 109       0.821   0.684 -19.109  1.00  0.00
ATOM   1656  CA  HIS A 109      -0.257   1.260 -18.810  1.00  0.00
ATOM   1657  C   HIS A 109      -1.166   0.233 -18.962  1.00  0.00
ATOM   1658  O   HIS A 109      -1.312  -0.634 -19.843  1.00  0.00
ATOM   1659  CB  HIS A 109      -0.552   2.460 -19.716  1.00  0.00
ATOM   1660  CG  HIS A 109       0.457   3.560 -19.606  1.00  0.00
ATOM   1661  ND1 HIS A 109       0.574   4.351 -18.484  1.00  0.00
ATOM   1662  CD2 HIS A 109       1.395   4.000 -20.478  1.00  0.00
ATOM   1663  CE1 HIS A 109       1.542   5.232 -18.669  1.00  0.00
ATOM   1664  NE2 HIS A 109       2.056   5.040 -19.870  1.00  0.00
ATOM   1672  N   PRO A 110      -1.790   0.544 -17.856  1.00  0.00
ATOM   1673  CA  PRO A 110      -2.905   0.142 -17.337  1.00  0.00
ATOM   1674  C   PRO A 110      -4.110   0.982 -17.838  1.00  0.00
ATOM   1675  O   PRO A 110      -4.044   2.204 -18.038  1.00  0.00
ATOM   1676  CB  PRO A 110      -2.588   0.338 -15.850  1.00  0.00
ATOM   1677  CG  PRO A 110      -2.162   1.762 -15.752  1.00  0.00
ATOM   1678  CD  PRO A 110      -1.192   1.942 -16.889  1.00  0.00
ATOM   1686  N   TYR A 111      -5.224   0.385 -17.885  1.00  0.00
ATOM   1687  CA  TYR A 111      -6.357   1.072 -18.324  1.00  0.00
ATOM   1688  C   TYR A 111      -7.575   0.927 -17.406  1.00  0.00
ATOM   1689  O   TYR A 111      -7.896  -0.084 -16.760  1.00  0.00
ATOM   1690  CB  TYR A 111      -6.688   0.600 -19.742  1.00  0.00
ATOM   1691  CG  TYR A 111      -5.575   0.835 -20.738  1.00  0.00
ATOM   1692  CD1 TYR A 111      -4.630  -0.153 -20.968  1.00  0.00
ATOM   1693  CD2 TYR A 111      -5.501   2.038 -21.425  1.00  0.00
ATOM   1694  CE1 TYR A 111      -3.613   0.061 -21.879  1.00  0.00
ATOM   1695  CE2 TYR A 111      -4.485   2.253 -22.335  1.00  0.00
ATOM   1696  CZ  TYR A 111      -3.544   1.270 -22.563  1.00  0.00
ATOM   1697  OH  TYR A 111      -2.532   1.483 -23.471  1.00  0.00
ATOM   1707  N   TRP A 112      -8.275   2.040 -17.191  1.00  0.00
ATOM   1708  CA  TRP A 112      -9.308   1.751 -16.263  1.00  0.00
ATOM   1709  C   TRP A 112     -10.690   2.067 -16.861  1.00  0.00
ATOM   1710  O   TRP A 112     -10.843   3.078 -17.618  1.00  0.00
ATOM   1711  CB  TRP A 112      -9.085   2.550 -14.978  1.00  0.00
ATOM   1712  CG  TRP A 112      -7.738   2.327 -14.361  1.00  0.00
ATOM   1713  CD1 TRP A 112      -7.365   1.281 -13.570  1.00  0.00
ATOM   1714  CD2 TRP A 112      -6.569   3.173 -14.483  1.00  0.00
ATOM   1715  NE1 TRP A 112      -6.053   1.418 -13.192  1.00  0.00
ATOM   1716  CE2 TRP A 112      -5.549   2.569 -13.742  1.00  0.00
ATOM   1717  CE3 TRP A 112      -6.310   4.376 -15.151  1.00  0.00
ATOM   1718  CZ2 TRP A 112      -4.284   3.126 -13.646  1.00  0.00
ATOM   1719  CZ3 TRP A 112      -5.040   4.935 -15.056  1.00  0.00
ATOM   1720  CH2 TRP A 112      -4.054   4.325 -14.323  1.00  0.00
ATOM   1731  N   GLY A 113     -11.692   1.404 -16.370  1.00  0.00
ATOM   1732  CA  GLY A 113     -12.973   1.814 -16.737  1.00  0.00
ATOM   1733  C   GLY A 113     -13.464   2.841 -15.795  1.00  0.00
ATOM   1734  O   GLY A 113     -12.900   3.246 -14.750  1.00  0.00
ATOM   1738  N   GLN A 114     -14.616   3.130 -16.225  1.00  0.00
ATOM   1739  CA  GLN A 114     -15.419   3.846 -15.556  1.00  0.00
ATOM   1740  C   GLN A 114     -15.734   2.849 -14.496  1.00  0.00
ATOM   1741  O   GLN A 114     -15.561   1.648 -14.747  1.00  0.00
ATOM   1742  CB  GLN A 114     -16.616   4.312 -16.390  1.00  0.00
ATOM   1743  CG  GLN A 114     -16.258   5.276 -17.508  1.00  0.00
ATOM   1744  CD  GLN A 114     -17.474   5.727 -18.295  1.00  0.00
ATOM   1745  OE1 GLN A 114     -18.208   4.907 -18.854  1.00  0.00
ATOM   1746  NE2 GLN A 114     -17.696   7.036 -18.341  1.00  0.00
ATOM   1755  N   GLY A 115     -16.211   3.290 -13.344  1.00  0.00
ATOM   1756  CA  GLY A 115     -16.685   2.408 -12.299  1.00  0.00
ATOM   1757  C   GLY A 115     -18.142   2.017 -12.443  1.00  0.00
ATOM   1758  O   GLY A 115     -18.947   2.662 -13.108  1.00  0.00
ATOM   1762  N   THR A 116     -18.457   0.926 -11.761  1.00  0.00
ATOM   1763  CA  THR A 116     -19.869   0.666 -11.539  1.00  0.00
ATOM   1764  C   THR A 116     -20.124   0.538 -10.005  1.00  0.00
ATOM   1765  O   THR A 116     -19.460   0.186  -9.037  1.00  0.00
ATOM   1766  CB  THR A 116     -20.323  -0.607 -12.277  1.00  0.00
ATOM   1767  OG1 THR A 116     -21.739  -0.771 -12.126  1.00  0.00
ATOM   1768  CG2 THR A 116     -19.612  -1.829 -11.719  1.00  0.00
ATOM   1776  N   GLN A 117     -21.279   0.950  -9.745  1.00  0.00
ATOM   1777  CA  GLN A 117     -21.534   0.948  -8.237  1.00  0.00
ATOM   1778  C   GLN A 117     -22.387  -0.199  -7.834  1.00  0.00
ATOM   1779  O   GLN A 117     -23.443  -0.419  -8.454  1.00  0.00
ATOM   1780  CB  GLN A 117     -22.213   2.237  -7.767  1.00  0.00
ATOM   1781  CG  GLN A 117     -22.485   2.288  -6.273  1.00  0.00
ATOM   1782  CD  GLN A 117     -23.181   3.570  -5.855  1.00  0.00
ATOM   1783  OE1 GLN A 117     -22.788   4.667  -6.261  1.00  0.00
ATOM   1784  NE2 GLN A 117     -24.222   3.439  -5.040  1.00  0.00
ATOM   1793  N   VAL A 118     -21.968  -0.952  -6.897  1.00  0.00
ATOM   1794  CA  VAL A 118     -22.873  -2.052  -6.602  1.00  0.00
ATOM   1795  C   VAL A 118     -23.323  -1.963  -5.168  1.00  0.00
ATOM   1796  O   VAL A 118     -22.699  -1.823  -4.081  1.00  0.00
ATOM   1797  CB  VAL A 118     -22.187  -3.410  -6.842  1.00  0.00
ATOM   1798  CG1 VAL A 118     -23.067  -4.548  -6.346  1.00  0.00
ATOM   1799  CG2 VAL A 118     -21.873  -3.577  -8.321  1.00  0.00
ATOM   1809  N   THR A 119     -24.668  -2.007  -5.154  1.00  0.00
ATOM   1810  CA  THR A 119     -25.128  -1.895  -3.694  1.00  0.00
ATOM   1811  C   THR A 119     -25.921  -3.134  -3.153  1.00  0.00
ATOM   1812  O   THR A 119     -26.994  -3.599  -3.588  1.00  0.00
ATOM   1813  CB  THR A 119     -26.007  -0.645  -3.497  1.00  0.00
ATOM   1814  OG1 THR A 119     -25.242   0.530  -3.793  1.00  0.00
ATOM   1815  CG2 THR A 119     -26.512  -0.568  -2.065  1.00  0.00
ATOM   1823  N   VAL A 120     -25.576  -3.596  -2.035  1.00  0.00
ATOM   1824  CA  VAL A 120     -26.322  -4.738  -1.619  1.00  0.00
ATOM   1825  C   VAL A 120     -27.146  -4.306  -0.550  1.00  0.00
ATOM   1826  O   VAL A 120     -26.631  -3.690   0.358  1.00  0.00
ATOM   1827  CB  VAL A 120     -25.421  -5.893  -1.142  1.00  0.00
ATOM   1828  CG1 VAL A 120     -26.266  -7.067  -0.670  1.00  0.00
ATOM   1829  CG2 VAL A 120     -24.486  -6.317  -2.263  1.00  0.00
ATOM   1839  N   SER A 121     -28.417  -4.669  -0.676  1.00  0.00
ATOM   1840  CA  SER A 121     -29.386  -4.250   0.364  1.00  0.00
ATOM   1841  C   SER A 121     -29.948  -5.352   1.119  1.00  0.00
ATOM   1842  O   SER A 121     -30.130  -6.651   0.964  1.00  0.00
ATOM   1843  CB  SER A 121     -30.541  -3.480  -0.248  1.00  0.00
ATOM   1844  OG  SER A 121     -30.094  -2.288  -0.834  1.00  0.00
ATOM   1850  N   SER A 122     -30.245  -4.846   2.155  1.00  0.00
ATOM   1851  CA  SER A 122     -30.932  -5.783   2.847  1.00  0.00
ATOM   1852  C   SER A 122     -32.414  -5.768   2.928  1.00  0.00
ATOM   1853  O   SER A 122     -32.940  -6.861   2.883  1.00  0.00
ATOM   1854  OXT SER A 122     -32.998  -4.725   3.030  1.00  0.00
ATOM   1855  CB  SER A 122     -30.371  -5.742   4.255  1.00  0.00
ATOM   1856  OG  SER A 122     -29.027  -6.138   4.272  1.00  0.00
END
