# Supplementary material for: Nanobody-based CTLA4 inhibitors for immune checkpoint blockade therapy of canine cancer patients
Source: Sci Rep. 2021 Oct 21;11:20763. doi: 10.1038/s41598-021-00325-3 (PMC8531395; doi:10.1038/s41598-021-00325-3)
Supplement: Supplementary file 1 — Supplementary Information 1. [file 41598_2021_325_MOESM1_ESM.zip › Supplemental Information/trRosetta_cNb13_8.pdb]

ATOM      1  N   MET B   1        .683    .029   -.448  1.00  0.00
ATOM      2  CA  MET B   1       2.137   -.121   -.522  1.00  0.00
ATOM      3  C   MET B   1       2.504   1.249   -.570  1.00  0.00
ATOM      4  O   MET B   1       1.860   2.152  -1.059  1.00  0.00
ATOM      5  CB  MET B   1       2.641   -.894  -1.739  1.00  0.00
ATOM      6  CG  MET B   1       2.291  -2.375  -1.734  1.00  0.00
ATOM      7  SD  MET B   1       2.986  -3.259  -3.144  1.00  0.00
ATOM      8  CE  MET B   1       4.724  -3.271  -2.713  1.00  0.00
ATOM     20  N   HIS B   2       3.562   1.456    .010  1.00  0.00
ATOM     21  CA  HIS B   2       4.239   2.720    .145  1.00  0.00
ATOM     22  C   HIS B   2       5.616   2.590   -.395  1.00  0.00
ATOM     23  O   HIS B   2       6.364   1.602   -.195  1.00  0.00
ATOM     24  CB  HIS B   2       4.291   3.179   1.605  1.00  0.00
ATOM     25  CG  HIS B   2       2.941   3.370   2.224  1.00  0.00
ATOM     26  ND1 HIS B   2       2.182   4.503   2.019  1.00  0.00
ATOM     27  CD2 HIS B   2       2.215   2.574   3.043  1.00  0.00
ATOM     28  CE1 HIS B   2       1.046   4.394   2.685  1.00  0.00
ATOM     29  NE2 HIS B   2       1.041   3.234   3.314  1.00  0.00
ATOM     37  N   VAL B   3       6.006   3.722  -1.041  1.00  0.00
ATOM     38  CA  VAL B   3       7.343   3.726  -1.678  1.00  0.00
ATOM     39  C   VAL B   3       8.177   4.929  -1.224  1.00  0.00
ATOM     40  O   VAL B   3       7.748   6.088  -1.328  1.00  0.00
ATOM     41  CB  VAL B   3       7.207   3.757  -3.212  1.00  0.00
ATOM     42  CG1 VAL B   3       6.237   4.849  -3.639  1.00  0.00
ATOM     43  CG2 VAL B   3       8.572   3.968  -3.848  1.00  0.00
ATOM     53  N   ALA B   4       9.400   4.693   -.823  1.00  0.00
ATOM     54  CA  ALA B   4      10.195   5.841   -.477  1.00  0.00
ATOM     55  C   ALA B   4      11.377   5.805  -1.496  1.00  0.00
ATOM     56  O   ALA B   4      11.986   4.833  -1.972  1.00  0.00
ATOM     57  CB  ALA B   4      10.567   5.737    .932  1.00  0.00
ATOM     63  N   GLN B   5      11.897   6.909  -1.707  1.00  0.00
ATOM     64  CA  GLN B   5      13.044   7.024  -2.576  1.00  0.00
ATOM     65  C   GLN B   5      14.116   7.950  -1.984  1.00  0.00
ATOM     66  O   GLN B   5      13.763   8.883  -1.254  1.00  0.00
ATOM     67  CB  GLN B   5      12.608   7.532  -3.953  1.00  0.00
ATOM     68  CG  GLN B   5      11.344   6.879  -4.486  1.00  0.00
ATOM     69  CD  GLN B   5      11.044   7.282  -5.917  1.00  0.00
ATOM     70  OE1 GLN B   5      10.023   6.887  -6.486  1.00  0.00
ATOM     71  NE2 GLN B   5      11.933   8.072  -6.507  1.00  0.00
ATOM     80  N   PRO B   6      15.438   7.781  -2.382  1.00  0.00
ATOM     81  CA  PRO B   6      16.258   8.797  -1.779  1.00  0.00
ATOM     82  C   PRO B   6      16.043  10.159  -2.456  1.00  0.00
ATOM     83  O   PRO B   6      15.627  10.190  -3.615  1.00  0.00
ATOM     84  CB  PRO B   6      17.674   8.260  -2.007  1.00  0.00
ATOM     85  CG  PRO B   6      17.559   7.440  -3.247  1.00  0.00
ATOM     86  CD  PRO B   6      16.206   6.789  -3.141  1.00  0.00
ATOM     94  N   ALA B   7      16.291  11.333  -1.808  1.00  0.00
ATOM     95  CA  ALA B   7      15.901  12.428  -2.682  1.00  0.00
ATOM     96  C   ALA B   7      16.554  12.912  -3.933  1.00  0.00
ATOM     97  O   ALA B   7      15.779  13.232  -4.809  1.00  0.00
ATOM     98  CB  ALA B   7      16.113  13.493  -1.613  1.00  0.00
ATOM    104  N   VAL B   8      17.928  12.970  -3.945  1.00  0.00
ATOM    105  CA  VAL B   8      18.742  13.360  -5.136  1.00  0.00
ATOM    106  C   VAL B   8      19.970  12.431  -5.469  1.00  0.00
ATOM    107  O   VAL B   8      20.556  12.004  -4.499  1.00  0.00
ATOM    108  CB  VAL B   8      19.262  14.795  -4.932  1.00  0.00
ATOM    109  CG1 VAL B   8      20.115  15.226  -6.115  1.00  0.00
ATOM    110  CG2 VAL B   8      18.091  15.746  -4.736  1.00  0.00
ATOM    120  N   VAL B   9      20.423  12.080  -6.559  1.00  0.00
ATOM    121  CA  VAL B   9      21.585  11.192  -6.647  1.00  0.00
ATOM    122  C   VAL B   9      22.519  11.710  -7.598  1.00  0.00
ATOM    123  O   VAL B   9      21.873  12.049  -8.568  1.00  0.00
ATOM    124  CB  VAL B   9      21.194   9.767  -7.082  1.00  0.00
ATOM    125  CG1 VAL B   9      22.429   8.886  -7.191  1.00  0.00
ATOM    126  CG2 VAL B   9      20.197   9.179  -6.095  1.00  0.00
ATOM    136  N   LEU B  10      23.811  11.842  -7.317  1.00  0.00
ATOM    137  CA  LEU B  10      24.655  12.430  -8.261  1.00  0.00
ATOM    138  C   LEU B  10      25.478  11.431  -9.004  1.00  0.00
ATOM    139  O   LEU B  10      26.104  10.572  -8.425  1.00  0.00
ATOM    140  CB  LEU B  10      25.572  13.440  -7.559  1.00  0.00
ATOM    141  CG  LEU B  10      24.967  14.828  -7.312  1.00  0.00
ATOM    142  CD1 LEU B  10      23.807  14.710  -6.332  1.00  0.00
ATOM    143  CD2 LEU B  10      26.041  15.763  -6.777  1.00  0.00
ATOM    155  N   ALA B  11      25.490  11.649 -10.442  1.00  0.00
ATOM    156  CA  ALA B  11      26.228  10.684 -11.111  1.00  0.00
ATOM    157  C   ALA B  11      27.521  11.238 -11.753  1.00  0.00
ATOM    158  O   ALA B  11      27.905  12.408 -12.083  1.00  0.00
ATOM    159  CB  ALA B  11      25.404  10.150 -12.123  1.00  0.00
ATOM    165  N   SER B  12      28.289  10.347 -12.152  1.00  0.00
ATOM    166  CA  SER B  12      29.429  11.015 -12.648  1.00  0.00
ATOM    167  C   SER B  12      29.454  10.772 -14.106  1.00  0.00
ATOM    168  O   SER B  12      28.505  10.197 -14.587  1.00  0.00
ATOM    169  CB  SER B  12      30.698  10.509 -11.990  1.00  0.00
ATOM    170  OG  SER B  12      30.987   9.199 -12.397  1.00  0.00
ATOM    176  N   SER B  13      30.412  11.250 -14.859  1.00  0.00
ATOM    177  CA  SER B  13      30.583  11.077 -16.378  1.00  0.00
ATOM    178  C   SER B  13      30.791   9.815 -17.071  1.00  0.00
ATOM    179  O   SER B  13      30.687   9.674 -18.260  1.00  0.00
ATOM    180  CB  SER B  13      31.756  11.918 -16.841  1.00  0.00
ATOM    181  OG  SER B  13      32.935  11.538 -16.185  1.00  0.00
ATOM    187  N   ARG B  14      31.077   8.981 -16.235  1.00  0.00
ATOM    188  CA  ARG B  14      31.410   7.629 -16.363  1.00  0.00
ATOM    189  C   ARG B  14      29.975   7.288 -16.135  1.00  0.00
ATOM    190  O   ARG B  14      29.813   6.102 -15.855  1.00  0.00
ATOM    191  CB  ARG B  14      32.376   7.075 -15.326  1.00  0.00
ATOM    192  CG  ARG B  14      33.775   7.668 -15.375  1.00  0.00
ATOM    193  CD  ARG B  14      34.663   7.064 -14.348  1.00  0.00
ATOM    194  NE  ARG B  14      36.003   7.629 -14.391  1.00  0.00
ATOM    195  CZ  ARG B  14      37.020   7.245 -13.595  1.00  0.00
ATOM    196  NH1 ARG B  14      36.836   6.297 -12.703  1.00  0.00
ATOM    197  NH2 ARG B  14      38.204   7.821 -13.712  1.00  0.00
ATOM    211  N   GLY B  15      28.931   8.255 -15.921  1.00  0.00
ATOM    212  CA  GLY B  15      27.865   7.445 -15.495  1.00  0.00
ATOM    213  C   GLY B  15      27.213   6.699 -14.320  1.00  0.00
ATOM    214  O   GLY B  15      26.022   6.818 -14.186  1.00  0.00
ATOM    218  N   VAL B  16      27.917   6.122 -13.378  1.00  0.00
ATOM    219  CA  VAL B  16      26.908   5.429 -12.868  1.00  0.00
ATOM    220  C   VAL B  16      25.907   5.830 -11.792  1.00  0.00
ATOM    221  O   VAL B  16      26.347   6.633 -10.954  1.00  0.00
ATOM    222  CB  VAL B  16      27.616   4.142 -12.404  1.00  0.00
ATOM    223  CG1 VAL B  16      26.630   3.212 -11.712  1.00  0.00
ATOM    224  CG2 VAL B  16      28.266   3.451 -13.592  1.00  0.00
ATOM    234  N   ALA B  17      24.564   5.543 -11.832  1.00  0.00
ATOM    235  CA  ALA B  17      23.809   5.997 -10.636  1.00  0.00
ATOM    236  C   ALA B  17      23.035   4.896  -9.829  1.00  0.00
ATOM    237  O   ALA B  17      22.524   3.861 -10.264  1.00  0.00
ATOM    238  CB  ALA B  17      22.952   6.998 -11.176  1.00  0.00
ATOM    244  N   SER B  18      22.960   4.998  -8.609  1.00  0.00
ATOM    245  CA  SER B  18      22.141   3.915  -8.062  1.00  0.00
ATOM    246  C   SER B  18      20.981   4.448  -7.353  1.00  0.00
ATOM    247  O   SER B  18      21.072   5.305  -6.496  1.00  0.00
ATOM    248  CB  SER B  18      22.942   3.048  -7.110  1.00  0.00
ATOM    249  OG  SER B  18      23.973   2.380  -7.786  1.00  0.00
ATOM    255  N   PHE B  19      19.843   3.855  -7.656  1.00  0.00
ATOM    256  CA  PHE B  19      18.739   4.346  -7.034  1.00  0.00
ATOM    257  C   PHE B  19      18.197   3.282  -6.036  1.00  0.00
ATOM    258  O   PHE B  19      17.911   2.129  -6.239  1.00  0.00
ATOM    259  CB  PHE B  19      17.699   4.727  -8.089  1.00  0.00
ATOM    260  CG  PHE B  19      16.329   4.979  -7.527  1.00  0.00
ATOM    261  CD1 PHE B  19      15.978   6.235  -7.055  1.00  0.00
ATOM    262  CD2 PHE B  19      15.389   3.961  -7.469  1.00  0.00
ATOM    263  CE1 PHE B  19      14.718   6.468  -6.537  1.00  0.00
ATOM    264  CE2 PHE B  19      14.128   4.192  -6.954  1.00  0.00
ATOM    265  CZ  PHE B  19      13.793   5.447  -6.487  1.00  0.00
ATOM    275  N   VAL B  20      17.869   3.648  -4.913  1.00  0.00
ATOM    276  CA  VAL B  20      17.294   2.618  -4.032  1.00  0.00
ATOM    277  C   VAL B  20      15.848   2.917  -3.681  1.00  0.00
ATOM    278  O   VAL B  20      15.539   4.036  -3.319  1.00  0.00
ATOM    279  CB  VAL B  20      18.110   2.507  -2.731  1.00  0.00
ATOM    280  CG1 VAL B  20      17.493   1.473  -1.801  1.00  0.00
ATOM    281  CG2 VAL B  20      19.553   2.150  -3.053  1.00  0.00
ATOM    291  N   CYS B  21      14.955   1.891  -3.733  1.00  0.00
ATOM    292  CA  CYS B  21      13.643   2.170  -3.419  1.00  0.00
ATOM    293  C   CYS B  21      13.135   1.435  -2.174  1.00  0.00
ATOM    294  O   CYS B  21      13.492    .306  -1.814  1.00  0.00
ATOM    295  CB  CYS B  21      12.773   1.820  -4.627  1.00  0.00
ATOM    296  SG  CYS B  21      11.001   2.055  -4.354  1.00  0.00
ATOM    302  N   GLU B  22      12.344   1.984  -1.384  1.00  0.00
ATOM    303  CA  GLU B  22      11.966   1.123   -.250  1.00  0.00
ATOM    304  C   GLU B  22      10.467    .954   -.225  1.00  0.00
ATOM    305  O   GLU B  22       9.585   1.791   -.277  1.00  0.00
ATOM    306  CB  GLU B  22      12.445   1.712   1.079  1.00  0.00
ATOM    307  CG  GLU B  22      12.116    .862   2.298  1.00  0.00
ATOM    308  CD  GLU B  22      12.664   1.435   3.575  1.00  0.00
ATOM    309  OE1 GLU B  22      13.312   2.452   3.518  1.00  0.00
ATOM    310  OE2 GLU B  22      12.433    .854   4.610  1.00  0.00
ATOM    317  N   TYR B  23      10.052   -.271   -.059  1.00  0.00
ATOM    318  CA  TYR B  23       8.666   -.497   -.043  1.00  0.00
ATOM    319  C   TYR B  23       8.100   -.920   1.255  1.00  0.00
ATOM    320  O   TYR B  23       8.293  -1.987   1.808  1.00  0.00
ATOM    321  CB  TYR B  23       8.320  -1.539  -1.110  1.00  0.00
ATOM    322  CG  TYR B  23       8.645  -1.099  -2.520  1.00  0.00
ATOM    323  CD1 TYR B  23       9.531  -1.839  -3.290  1.00  0.00
ATOM    324  CD2 TYR B  23       8.058    .043  -3.043  1.00  0.00
ATOM    325  CE1 TYR B  23       9.827  -1.437  -4.579  1.00  0.00
ATOM    326  CE2 TYR B  23       8.355    .445  -4.331  1.00  0.00
ATOM    327  CZ  TYR B  23       9.235   -.291  -5.097  1.00  0.00
ATOM    328  OH  TYR B  23       9.531    .109  -6.380  1.00  0.00
ATOM    338  N   GLY B  24       6.958   -.318   1.426  1.00  0.00
ATOM    339  CA  GLY B  24       5.879   -.291   2.426  1.00  0.00
ATOM    340  C   GLY B  24       4.972  -1.427   2.723  1.00  0.00
ATOM    341  O   GLY B  24       3.890  -1.245   3.313  1.00  0.00
ATOM    345  N   SER B  25       5.273  -2.567   2.194  1.00  0.00
ATOM    346  CA  SER B  25       4.414  -3.639   2.580  1.00  0.00
ATOM    347  C   SER B  25       5.258  -4.916   2.779  1.00  0.00
ATOM    348  O   SER B  25       6.351  -5.053   2.263  1.00  0.00
ATOM    349  CB  SER B  25       3.345  -3.850   1.526  1.00  0.00
ATOM    350  OG  SER B  25       2.471  -4.880   1.898  1.00  0.00
ATOM    356  N   SER B  26       4.684  -5.865   3.548  1.00  0.00
ATOM    357  CA  SER B  26       5.323  -7.190   3.772  1.00  0.00
ATOM    358  C   SER B  26       4.779  -7.902   2.739  1.00  0.00
ATOM    359  O   SER B  26       5.557  -8.654   2.138  1.00  0.00
ATOM    360  CB  SER B  26       4.994  -7.852   5.096  1.00  0.00
ATOM    361  OG  SER B  26       3.633  -8.178   5.170  1.00  0.00
ATOM    367  N   GLY B  27       3.632  -7.585   2.185  1.00  0.00
ATOM    368  CA  GLY B  27       3.930  -8.549   1.374  1.00  0.00
ATOM    369  C   GLY B  27       3.812  -9.901   1.676  1.00  0.00
ATOM    370  O   GLY B  27       3.915 -10.590   2.675  1.00  0.00
ATOM    374  N   ASN B  28       4.084 -10.143    .490  1.00  0.00
ATOM    375  CA  ASN B  28       4.588 -11.232   -.084  1.00  0.00
ATOM    376  C   ASN B  28       5.190 -10.564  -1.399  1.00  0.00
ATOM    377  O   ASN B  28       4.556 -10.628  -2.483  1.00  0.00
ATOM    378  CB  ASN B  28       3.524 -12.292   -.304  1.00  0.00
ATOM    379  CG  ASN B  28       4.094 -13.583   -.822  1.00  0.00
ATOM    380  OD1 ASN B  28       5.133 -13.593  -1.492  1.00  0.00
ATOM    381  ND2 ASN B  28       3.433 -14.673   -.527  1.00  0.00
ATOM    388  N   ALA B  29       6.337 -10.371  -1.367  1.00  0.00
ATOM    389  CA  ALA B  29       7.242  -9.829  -2.339  1.00  0.00
ATOM    390  C   ALA B  29       7.103 -10.759  -3.541  1.00  0.00
ATOM    391  O   ALA B  29       7.315 -10.178  -4.597  1.00  0.00
ATOM    392  CB  ALA B  29       8.350  -9.805  -2.005  1.00  0.00
ATOM    398  N   ALA B  30       6.776 -12.153  -3.482  1.00  0.00
ATOM    399  CA  ALA B  30       7.060 -12.292  -4.816  1.00  0.00
ATOM    400  C   ALA B  30       7.318 -12.407  -6.145  1.00  0.00
ATOM    401  O   ALA B  30       8.193 -12.688  -6.931  1.00  0.00
ATOM    402  CB  ALA B  30       6.545 -14.157  -4.314  1.00  0.00
ATOM    408  N   GLU B  31       6.299 -12.064  -6.652  1.00  0.00
ATOM    409  CA  GLU B  31       5.908 -11.859  -8.054  1.00  0.00
ATOM    410  C   GLU B  31       6.048 -10.331  -8.592  1.00  0.00
ATOM    411  O   GLU B  31       5.719 -10.049  -9.732  1.00  0.00
ATOM    412  CB  GLU B  31       4.467 -12.347  -8.217  1.00  0.00
ATOM    413  CG  GLU B  31       4.249 -13.803  -7.832  1.00  0.00
ATOM    414  CD  GLU B  31       5.057 -14.756  -8.669  1.00  0.00
ATOM    415  OE1 GLU B  31       5.354 -14.426  -9.792  1.00  0.00
ATOM    416  OE2 GLU B  31       5.377 -15.816  -8.184  1.00  0.00
ATOM    423  N   VAL B  32       6.485  -9.399  -7.709  1.00  0.00
ATOM    424  CA  VAL B  32       6.552  -7.876  -7.588  1.00  0.00
ATOM    425  C   VAL B  32       7.360  -7.436  -8.847  1.00  0.00
ATOM    426  O   VAL B  32       8.362  -8.142  -9.242  1.00  0.00
ATOM    427  CB  VAL B  32       7.257  -7.412  -6.300  1.00  0.00
ATOM    428  CG1 VAL B  32       8.706  -7.876  -6.289  1.00  0.00
ATOM    429  CG2 VAL B  32       7.175  -5.897  -6.182  1.00  0.00
ATOM    439  N   ARG B  33       6.773  -6.311  -9.425  1.00  0.00
ATOM    440  CA  ARG B  33       7.359  -5.743 -10.570  1.00  0.00
ATOM    441  C   ARG B  33       7.730  -4.354 -10.228  1.00  0.00
ATOM    442  O   ARG B  33       7.082  -3.461  -9.724  1.00  0.00
ATOM    443  CB  ARG B  33       6.405  -5.762 -11.755  1.00  0.00
ATOM    444  CG  ARG B  33       6.938  -5.102 -13.016  1.00  0.00
ATOM    445  CD  ARG B  33       5.978  -5.214 -14.144  1.00  0.00
ATOM    446  NE  ARG B  33       5.847  -6.585 -14.610  1.00  0.00
ATOM    447  CZ  ARG B  33       4.917  -7.010 -15.487  1.00  0.00
ATOM    448  NH1 ARG B  33       4.045  -6.160 -15.983  1.00  0.00
ATOM    449  NH2 ARG B  33       4.881  -8.280 -15.850  1.00  0.00
ATOM    463  N   VAL B  34       8.972  -4.051 -10.588  1.00  0.00
ATOM    464  CA  VAL B  34       9.466  -2.725 -10.237  1.00  0.00
ATOM    465  C   VAL B  34       9.783  -2.013 -11.414  1.00  0.00
ATOM    466  O   VAL B  34      10.465  -2.688 -12.153  1.00  0.00
ATOM    467  CB  VAL B  34      10.729  -2.783  -9.358  1.00  0.00
ATOM    468  CG1 VAL B  34      11.102  -1.392  -8.869  1.00  0.00
ATOM    469  CG2 VAL B  34      10.500  -3.724  -8.185  1.00  0.00
ATOM    479  N   THR B  35       9.216   -.694 -11.535  1.00  0.00
ATOM    480  CA  THR B  35       9.501    .089 -12.744  1.00  0.00
ATOM    481  C   THR B  35      10.231   1.511 -12.526  1.00  0.00
ATOM    482  O   THR B  35       9.967   2.239 -11.557  1.00  0.00
ATOM    483  CB  THR B  35       8.179    .300 -13.504  1.00  0.00
ATOM    484  OG1 THR B  35       7.627   -.972 -13.870  1.00  0.00
ATOM    485  CG2 THR B  35       8.412   1.127 -14.760  1.00  0.00
ATOM    493  N   VAL B  36      11.213   1.900 -13.236  1.00  0.00
ATOM    494  CA  VAL B  36      11.725   3.174 -13.093  1.00  0.00
ATOM    495  C   VAL B  36      11.296   4.003 -14.336  1.00  0.00
ATOM    496  O   VAL B  36      11.461   3.714 -15.546  1.00  0.00
ATOM    497  CB  VAL B  36      13.258   3.106 -12.957  1.00  0.00
ATOM    498  CG1 VAL B  36      13.870   2.419 -14.169  1.00  0.00
ATOM    499  CG2 VAL B  36      13.826   4.506 -12.786  1.00  0.00
ATOM    509  N   LEU B  37      10.736   5.212 -13.949  1.00  0.00
ATOM    510  CA  LEU B  37      10.372   6.012 -15.044  1.00  0.00
ATOM    511  C   LEU B  37      11.140   7.414 -14.977  1.00  0.00
ATOM    512  O   LEU B  37      11.433   8.053 -13.961  1.00  0.00
ATOM    513  CB  LEU B  37       8.849   6.194 -15.035  1.00  0.00
ATOM    514  CG  LEU B  37       8.024   4.900 -15.047  1.00  0.00
ATOM    515  CD1 LEU B  37       7.754   4.457 -13.616  1.00  0.00
ATOM    516  CD2 LEU B  37       6.724   5.134 -15.802  1.00  0.00
ATOM    528  N   ARG B  38      11.490   7.966 -16.120  1.00  0.00
ATOM    529  CA  ARG B  38      11.963   9.259 -16.144  1.00  0.00
ATOM    530  C   ARG B  38      10.908  10.427 -16.552  1.00  0.00
ATOM    531  O   ARG B  38       9.943  10.503 -17.333  1.00  0.00
ATOM    532  CB  ARG B  38      13.153   9.247 -17.093  1.00  0.00
ATOM    533  CG  ARG B  38      13.854  10.586 -17.257  1.00  0.00
ATOM    534  CD  ARG B  38      15.086  10.464 -18.078  1.00  0.00
ATOM    535  NE  ARG B  38      15.785  11.733 -18.198  1.00  0.00
ATOM    536  CZ  ARG B  38      15.627  12.600 -19.217  1.00  0.00
ATOM    537  NH1 ARG B  38      14.792  12.321 -20.194  1.00  0.00
ATOM    538  NH2 ARG B  38      16.311  13.730 -19.235  1.00  0.00
ATOM    552  N   GLN B  39      10.996  11.584 -15.783  1.00  0.00
ATOM    553  CA  GLN B  39       9.930  12.566 -16.237  1.00  0.00
ATOM    554  C   GLN B  39      10.496  13.655 -17.101  1.00  0.00
ATOM    555  O   GLN B  39      11.381  14.364 -16.616  1.00  0.00
ATOM    556  CB  GLN B  39       9.219  13.213 -15.046  1.00  0.00
ATOM    557  CG  GLN B  39       8.061  14.118 -15.428  1.00  0.00
ATOM    558  CD  GLN B  39       7.399  14.754 -14.220  1.00  0.00
ATOM    559  OE1 GLN B  39       7.149  14.089 -13.211  1.00  0.00
ATOM    560  NE2 GLN B  39       7.112  16.047 -14.316  1.00  0.00
ATOM    569  N   ALA B  40      10.114  13.914 -18.249  1.00  0.00
ATOM    570  CA  ALA B  40      10.732  14.872 -18.931  1.00  0.00
ATOM    571  C   ALA B  40      10.081  16.246 -19.197  1.00  0.00
ATOM    572  O   ALA B  40       9.159  16.636 -19.833  1.00  0.00
ATOM    573  CB  ALA B  40      11.052  14.434 -20.254  1.00  0.00
ATOM    579  N   GLY B  41      10.410  17.078 -18.311  1.00  0.00
ATOM    580  CA  GLY B  41       9.690  18.281 -18.405  1.00  0.00
ATOM    581  C   GLY B  41       8.363  17.581 -18.001  1.00  0.00
ATOM    582  O   GLY B  41       8.269  17.009 -16.923  1.00  0.00
ATOM    586  N   SER B  42       7.309  17.738 -18.844  1.00  0.00
ATOM    587  CA  SER B  42       5.925  17.213 -18.638  1.00  0.00
ATOM    588  C   SER B  42       5.594  15.863 -19.193  1.00  0.00
ATOM    589  O   SER B  42       4.389  15.370 -19.173  1.00  0.00
ATOM    590  CB  SER B  42       4.926  18.191 -19.225  1.00  0.00
ATOM    591  OG  SER B  42       5.074  18.286 -20.615  1.00  0.00
ATOM    597  N   GLN B  43       6.621  15.194 -19.812  1.00  0.00
ATOM    598  CA  GLN B  43       6.325  13.988 -20.430  1.00  0.00
ATOM    599  C   GLN B  43       6.794  12.782 -19.770  1.00  0.00
ATOM    600  O   GLN B  43       7.753  12.543 -19.037  1.00  0.00
ATOM    601  CB  GLN B  43       6.882  14.014 -21.855  1.00  0.00
ATOM    602  CG  GLN B  43       6.347  15.148 -22.713  1.00  0.00
ATOM    603  CD  GLN B  43       4.861  15.014 -22.988  1.00  0.00
ATOM    604  OE1 GLN B  43       4.415  14.042 -23.604  1.00  0.00
ATOM    605  NE2 GLN B  43       4.086  15.991 -22.533  1.00  0.00
ATOM    614  N   MET B  44       6.241  11.691 -19.910  1.00  0.00
ATOM    615  CA  MET B  44       6.924  10.706 -19.073  1.00  0.00
ATOM    616  C   MET B  44       7.387   9.478 -19.852  1.00  0.00
ATOM    617  O   MET B  44       6.618   8.928 -20.649  1.00  0.00
ATOM    618  CB  MET B  44       6.008  10.280 -17.927  1.00  0.00
ATOM    619  CG  MET B  44       6.625   9.271 -16.970  1.00  0.00
ATOM    620  SD  MET B  44       5.535   8.864 -15.591  1.00  0.00
ATOM    621  CE  MET B  44       5.579  10.393 -14.662  1.00  0.00
ATOM    631  N   THR B  45       8.579   8.989 -19.575  1.00  0.00
ATOM    632  CA  THR B  45       8.944   7.950 -20.326  1.00  0.00
ATOM    633  C   THR B  45       9.359   6.680 -19.411  1.00  0.00
ATOM    634  O   THR B  45       9.721   6.513 -18.227  1.00  0.00
ATOM    635  CB  THR B  45      10.082   8.420 -21.251  1.00  0.00
ATOM    636  OG1 THR B  45      11.207   8.825 -20.461  1.00  0.00
ATOM    637  CG2 THR B  45       9.623   9.589 -22.109  1.00  0.00
ATOM    645  N   GLU B  46       9.256   5.530 -19.947  1.00  0.00
ATOM    646  CA  GLU B  46       9.606   4.429 -19.001  1.00  0.00
ATOM    647  C   GLU B  46      10.887   4.023 -19.512  1.00  0.00
ATOM    648  O   GLU B  46      11.070   3.741 -20.724  1.00  0.00
ATOM    649  CB  GLU B  46       8.624   3.255 -18.998  1.00  0.00
ATOM    650  CG  GLU B  46       9.006   2.118 -18.060  1.00  0.00
ATOM    651  CD  GLU B  46       8.006    .996 -18.064  1.00  0.00
ATOM    652  OE1 GLU B  46       6.852   1.254 -18.312  1.00  0.00
ATOM    653  OE2 GLU B  46       8.396   -.122 -17.819  1.00  0.00
ATOM    660  N   VAL B  47      11.793   3.879 -18.605  1.00  0.00
ATOM    661  CA  VAL B  47      13.138   3.650 -18.919  1.00  0.00
ATOM    662  C   VAL B  47      13.577   2.251 -18.517  1.00  0.00
ATOM    663  O   VAL B  47      14.285   1.598 -19.286  1.00  0.00
ATOM    664  CB  VAL B  47      14.012   4.703 -18.211  1.00  0.00
ATOM    665  CG1 VAL B  47      15.488   4.414 -18.446  1.00  0.00
ATOM    666  CG2 VAL B  47      13.649   6.095 -18.706  1.00  0.00
ATOM    676  N   CYS B  48      13.122   1.795 -17.475  1.00  0.00
ATOM    677  CA  CYS B  48      13.446    .499 -17.112  1.00  0.00
ATOM    678  C   CYS B  48      12.576   -.234 -16.247  1.00  0.00
ATOM    679  O   CYS B  48      11.716   -.080 -15.422  1.00  0.00
ATOM    680  CB  CYS B  48      14.822    .513 -16.446  1.00  0.00
ATOM    681  SG  CYS B  48      15.428  -1.123 -15.968  1.00  0.00
ATOM    687  N   ALA B  49      12.686  -1.399 -16.573  1.00  0.00
ATOM    688  CA  ALA B  49      11.830  -2.083 -15.764  1.00  0.00
ATOM    689  C   ALA B  49      12.446  -3.165 -15.303  1.00  0.00
ATOM    690  O   ALA B  49      13.328  -3.784 -15.917  1.00  0.00
ATOM    691  CB  ALA B  49      10.692  -2.205 -16.279  1.00  0.00
ATOM    697  N   ALA B  50      11.908  -3.547 -14.349  1.00  0.00
ATOM    698  CA  ALA B  50      12.502  -4.736 -14.005  1.00  0.00
ATOM    699  C   ALA B  50      11.647  -5.327 -13.195  1.00  0.00
ATOM    700  O   ALA B  50      10.945  -4.635 -12.544  1.00  0.00
ATOM    701  CB  ALA B  50      13.694  -4.557 -13.170  1.00  0.00
ATOM    707  N   THR B  51      11.744  -6.728 -13.391  1.00  0.00
ATOM    708  CA  THR B  51      10.841  -7.554 -12.783  1.00  0.00
ATOM    709  C   THR B  51      11.546  -8.495 -12.159  1.00  0.00
ATOM    710  O   THR B  51      12.400  -9.181 -12.667  1.00  0.00
ATOM    711  CB  THR B  51       9.854  -8.221 -13.758  1.00  0.00
ATOM    712  OG1 THR B  51       9.175  -7.212 -14.518  1.00  0.00
ATOM    713  CG2 THR B  51       8.831  -9.051 -12.998  1.00  0.00
ATOM    721  N   TYR B  52      11.143  -8.679 -11.035  1.00  0.00
ATOM    722  CA  TYR B  52      11.778  -9.576 -10.331  1.00  0.00
ATOM    723  C   TYR B  52      10.766 -10.310 -10.077  1.00  0.00
ATOM    724  O   TYR B  52       9.615  -9.923  -9.686  1.00  0.00
ATOM    725  CB  TYR B  52      12.466  -9.057  -9.067  1.00  0.00
ATOM    726  CG  TYR B  52      13.401  -7.894  -9.315  1.00  0.00
ATOM    727  CD1 TYR B  52      12.909  -6.597  -9.320  1.00  0.00
ATOM    728  CD2 TYR B  52      14.751  -8.125  -9.536  1.00  0.00
ATOM    729  CE1 TYR B  52      13.763  -5.535  -9.546  1.00  0.00
ATOM    730  CE2 TYR B  52      15.605  -7.063  -9.762  1.00  0.00
ATOM    731  CZ  TYR B  52      15.115  -5.772  -9.768  1.00  0.00
ATOM    732  OH  TYR B  52      15.966  -4.715  -9.993  1.00  0.00
ATOM    742  N   THR B  53      11.363 -11.258  -9.845  1.00  0.00
ATOM    743  CA  THR B  53      10.698 -12.260  -9.482  1.00  0.00
ATOM    744  C   THR B  53      11.541 -12.675  -8.392  1.00  0.00
ATOM    745  O   THR B  53      12.520 -12.162  -8.211  1.00  0.00
ATOM    746  CB  THR B  53      10.530 -13.312 -10.594  1.00  0.00
ATOM    747  OG1 THR B  53      11.792 -13.937 -10.860  1.00  0.00
ATOM    748  CG2 THR B  53      10.012 -12.662 -11.869  1.00  0.00
ATOM    756  N   VAL B  54      11.007 -13.518  -7.530  1.00  0.00
ATOM    757  CA  VAL B  54      11.693 -14.021  -6.426  1.00  0.00
ATOM    758  C   VAL B  54      11.773 -14.706  -7.823  1.00  0.00
ATOM    759  O   VAL B  54      10.737 -14.734  -8.505  1.00  0.00
ATOM    760  CB  VAL B  54      10.961 -14.690  -5.247  1.00  0.00
ATOM    761  CG1 VAL B  54      10.292 -15.980  -5.698  1.00  0.00
ATOM    762  CG2 VAL B  54      11.940 -14.958  -4.114  1.00  0.00
ATOM    772  N   GLU B  55      12.665 -15.285  -8.075  1.00  0.00
ATOM    773  CA  GLU B  55      13.674 -16.072  -8.714  1.00  0.00
ATOM    774  C   GLU B  55      14.364 -15.051  -9.777  1.00  0.00
ATOM    775  O   GLU B  55      14.779 -15.433 -10.884  1.00  0.00
ATOM    776  CB  GLU B  55      13.059 -17.307  -9.376  1.00  0.00
ATOM    777  CG  GLU B  55      12.349 -18.248  -8.414  1.00  0.00
ATOM    778  CD  GLU B  55      11.848 -19.499  -9.081  1.00  0.00
ATOM    779  OE1 GLU B  55      11.944 -19.588 -10.282  1.00  0.00
ATOM    780  OE2 GLU B  55      11.370 -20.367  -8.390  1.00  0.00
ATOM    787  N   ASP B  56      14.404 -13.724  -9.397  1.00  0.00
ATOM    788  CA  ASP B  56      15.274 -12.502  -9.641  1.00  0.00
ATOM    789  C   ASP B  56      15.540 -12.007 -10.977  1.00  0.00
ATOM    790  O   ASP B  56      16.576 -11.350 -11.232  1.00  0.00
ATOM    791  CB  ASP B  56      16.662 -12.720  -9.033  1.00  0.00
ATOM    792  CG  ASP B  56      16.627 -12.890  -7.520  1.00  0.00
ATOM    793  OD1 ASP B  56      15.922 -12.150  -6.875  1.00  0.00
ATOM    794  OD2 ASP B  56      17.306 -13.757  -7.025  1.00  0.00
ATOM    799  N   GLU B  57      14.817 -12.476 -11.900  1.00  0.00
ATOM    800  CA  GLU B  57      15.221 -11.869 -13.049  1.00  0.00
ATOM    801  C   GLU B  57      15.023 -10.439 -12.778  1.00  0.00
ATOM    802  O   GLU B  57      14.398  -9.935 -11.665  1.00  0.00
ATOM    803  CB  GLU B  57      14.415 -12.348 -14.259  1.00  0.00
ATOM    804  CG  GLU B  57      14.656 -13.802 -14.639  1.00  0.00
ATOM    805  CD  GLU B  57      13.874 -14.228 -15.851  1.00  0.00
ATOM    806  OE1 GLU B  57      13.109 -13.437 -16.348  1.00  0.00
ATOM    807  OE2 GLU B  57      14.043 -15.345 -16.280  1.00  0.00
ATOM    814  N   LEU B  58      15.879  -9.827 -13.717  1.00  0.00
ATOM    815  CA  LEU B  58      15.799  -8.465 -14.004  1.00  0.00
ATOM    816  C   LEU B  58      15.693  -8.109 -15.514  1.00  0.00
ATOM    817  O   LEU B  58      16.493  -8.592 -16.265  1.00  0.00
ATOM    818  CB  LEU B  58      17.029  -7.791 -13.384  1.00  0.00
ATOM    819  CG  LEU B  58      17.090  -6.264 -13.519  1.00  0.00
ATOM    820  CD1 LEU B  58      17.882  -5.682 -12.357  1.00  0.00
ATOM    821  CD2 LEU B  58      17.726  -5.898 -14.852  1.00  0.00
ATOM    833  N   ALA B  59      14.799  -7.289 -15.975  1.00  0.00
ATOM    834  CA  ALA B  59      14.917  -6.950 -17.363  1.00  0.00
ATOM    835  C   ALA B  59      15.486  -5.492 -17.711  1.00  0.00
ATOM    836  O   ALA B  59      15.459  -4.613 -16.830  1.00  0.00
ATOM    837  CB  ALA B  59      13.723  -7.256 -17.935  1.00  0.00
ATOM    843  N   PHE B  60      16.002  -5.189 -18.921  1.00  0.00
ATOM    844  CA  PHE B  60      16.413  -3.829 -18.975  1.00  0.00
ATOM    845  C   PHE B  60      15.987  -3.196 -20.045  1.00  0.00
ATOM    846  O   PHE B  60      15.708  -3.757 -21.085  1.00  0.00
ATOM    847  CB  PHE B  60      17.934  -3.673 -18.966  1.00  0.00
ATOM    848  CG  PHE B  60      18.624  -4.391 -20.091  1.00  0.00
ATOM    849  CD1 PHE B  60      18.815  -3.768 -21.316  1.00  0.00
ATOM    850  CD2 PHE B  60      19.082  -5.689 -19.928  1.00  0.00
ATOM    851  CE1 PHE B  60      19.449  -4.428 -22.352  1.00  0.00
ATOM    852  CE2 PHE B  60      19.717  -6.350 -20.961  1.00  0.00
ATOM    853  CZ  PHE B  60      19.900  -5.718 -22.175  1.00  0.00
ATOM    863  N   LEU B  61      15.786  -2.033 -19.829  1.00  0.00
ATOM    864  CA  LEU B  61      15.281  -1.674 -20.995  1.00  0.00
ATOM    865  C   LEU B  61      16.174   -.774 -21.597  1.00  0.00
ATOM    866  O   LEU B  61      17.221   -.618 -20.967  1.00  0.00
ATOM    867  CB  LEU B  61      13.899  -1.034 -20.815  1.00  0.00
ATOM    868  CG  LEU B  61      12.855  -1.896 -20.095  1.00  0.00
ATOM    869  CD1 LEU B  61      11.595  -1.075 -19.856  1.00  0.00
ATOM    870  CD2 LEU B  61      12.553  -3.131 -20.930  1.00  0.00
ATOM    882  N   ASP B  62      15.799   -.235 -22.658  1.00  0.00
ATOM    883  CA  ASP B  62      16.736    .288 -23.390  1.00  0.00
ATOM    884  C   ASP B  62      17.837   1.220 -22.886  1.00  0.00
ATOM    885  O   ASP B  62      17.639   2.218 -22.201  1.00  0.00
ATOM    886  CB  ASP B  62      15.943    .979 -24.503  1.00  0.00
ATOM    887  CG  ASP B  62      15.280   -.005 -25.457  1.00  0.00
ATOM    888  OD1 ASP B  62      15.558  -1.176 -25.359  1.00  0.00
ATOM    889  OD2 ASP B  62      14.502    .425 -26.275  1.00  0.00
ATOM    894  N   ASP B  63      19.040    .820 -23.314  1.00  0.00
ATOM    895  CA  ASP B  63      20.317   1.437 -23.105  1.00  0.00
ATOM    896  C   ASP B  63      20.479   1.500 -21.680  1.00  0.00
ATOM    897  O   ASP B  63      21.395   2.120 -21.130  1.00  0.00
ATOM    898  CB  ASP B  63      20.409   2.839 -23.713  1.00  0.00
ATOM    899  CG  ASP B  63      20.319   2.833 -25.233  1.00  0.00
ATOM    900  OD1 ASP B  63      20.511   1.792 -25.816  1.00  0.00
ATOM    901  OD2 ASP B  63      20.059   3.869 -25.797  1.00  0.00
ATOM    906  N   SER B  64      19.755    .719 -21.026  1.00  0.00
ATOM    907  CA  SER B  64      19.810    .974 -19.677  1.00  0.00
ATOM    908  C   SER B  64      20.023   -.347 -19.543  1.00  0.00
ATOM    909  O   SER B  64      19.411  -1.291 -20.032  1.00  0.00
ATOM    910  CB  SER B  64      18.552   1.494 -19.010  1.00  0.00
ATOM    911  OG  SER B  64      18.169   2.729 -19.552  1.00  0.00
ATOM    917  N   THR B  65      20.812   -.375 -18.745  1.00  0.00
ATOM    918  CA  THR B  65      21.248  -1.406 -18.180  1.00  0.00
ATOM    919  C   THR B  65      20.894  -1.032 -16.809  1.00  0.00
ATOM    920  O   THR B  65      21.133    .077 -16.272  1.00  0.00
ATOM    921  CB  THR B  65      22.751  -1.636 -18.422  1.00  0.00
ATOM    922  OG1 THR B  65      22.988  -1.825 -19.823  1.00  0.00
ATOM    923  CG2 THR B  65      23.232  -2.862 -17.661  1.00  0.00
ATOM    931  N   CYS B  66      20.312  -2.016 -16.244  1.00  0.00
ATOM    932  CA  CYS B  66      19.778  -1.968 -15.017  1.00  0.00
ATOM    933  C   CYS B  66      20.172  -3.047 -14.253  1.00  0.00
ATOM    934  O   CYS B  66      19.889  -4.169 -14.579  1.00  0.00
ATOM    935  CB  CYS B  66      18.251  -1.943 -15.090  1.00  0.00
ATOM    936  SG  CYS B  66      17.435  -1.938 -13.476  1.00  0.00
ATOM    942  N   THR B  67      20.557  -2.765 -13.195  1.00  0.00
ATOM    943  CA  THR B  67      20.899  -4.016 -12.444  1.00  0.00
ATOM    944  C   THR B  67      20.277  -3.687 -11.215  1.00  0.00
ATOM    945  O   THR B  67      20.100  -2.615 -10.611  1.00  0.00
ATOM    946  CB  THR B  67      22.398  -4.307 -12.247  1.00  0.00
ATOM    947  OG1 THR B  67      22.963  -3.337 -11.357  1.00  0.00
ATOM    948  CG2 THR B  67      23.130  -4.255 -13.580  1.00  0.00
ATOM    956  N   GLY B  68      20.090  -4.736 -10.618  1.00  0.00
ATOM    957  CA  GLY B  68      19.424  -4.482  -9.512  1.00  0.00
ATOM    958  C   GLY B  68      19.299  -5.742  -8.933  1.00  0.00
ATOM    959  O   GLY B  68      19.642  -6.842  -9.428  1.00  0.00
ATOM    963  N   THR B  69      18.746  -5.545  -7.836  1.00  0.00
ATOM    964  CA  THR B  69      18.650  -6.706  -6.906  1.00  0.00
ATOM    965  C   THR B  69      17.486  -6.533  -5.955  1.00  0.00
ATOM    966  O   THR B  69      16.918  -5.416  -5.613  1.00  0.00
ATOM    967  CB  THR B  69      19.942  -6.897  -6.090  1.00  0.00
ATOM    968  OG1 THR B  69      19.897  -8.156  -5.405  1.00  0.00
ATOM    969  CG2 THR B  69      20.102  -5.777  -5.074  1.00  0.00
ATOM    977  N   SER B  70      17.191  -7.585  -5.283  1.00  0.00
ATOM    978  CA  SER B  70      16.106  -7.295  -4.315  1.00  0.00
ATOM    979  C   SER B  70      16.445  -7.914  -3.110  1.00  0.00
ATOM    980  O   SER B  70      17.112  -8.970  -3.022  1.00  0.00
ATOM    981  CB  SER B  70      14.751  -7.812  -4.759  1.00  0.00
ATOM    982  OG  SER B  70      14.739  -9.212  -4.806  1.00  0.00
ATOM    988  N   SER B  71      15.761  -7.255  -2.174  1.00  0.00
ATOM    989  CA  SER B  71      15.793  -7.793   -.815  1.00  0.00
ATOM    990  C   SER B  71      14.801  -7.470    .088  1.00  0.00
ATOM    991  O   SER B  71      14.296  -6.424    .527  1.00  0.00
ATOM    992  CB  SER B  71      17.084  -7.398   -.126  1.00  0.00
ATOM    993  OG  SER B  71      17.130  -7.901   1.181  1.00  0.00
ATOM    999  N   GLY B  72      14.041  -8.476    .200  1.00  0.00
ATOM   1000  CA  GLY B  72      13.153  -8.101   1.176  1.00  0.00
ATOM   1001  C   GLY B  72      12.227  -7.062    .522  1.00  0.00
ATOM   1002  O   GLY B  72      11.659  -7.268   -.571  1.00  0.00
ATOM   1006  N   ASN B  73      12.141  -5.916   1.241  1.00  0.00
ATOM   1007  CA  ASN B  73      11.320  -4.768    .693  1.00  0.00
ATOM   1008  C   ASN B  73      12.174  -3.595   -.158  1.00  0.00
ATOM   1009  O   ASN B  73      11.875  -2.425   -.435  1.00  0.00
ATOM   1010  CB  ASN B  73      10.560  -4.150   1.852  1.00  0.00
ATOM   1011  CG  ASN B  73      11.470  -3.529   2.875  1.00  0.00
ATOM   1012  OD1 ASN B  73      12.671  -3.823   2.915  1.00  0.00
ATOM   1013  ND2 ASN B  73      10.923  -2.675   3.702  1.00  0.00
ATOM   1020  N   LYS B  74      13.388  -3.800   -.460  1.00  0.00
ATOM   1021  CA  LYS B  74      14.198  -2.720  -1.102  1.00  0.00
ATOM   1022  C   LYS B  74      14.625  -3.110  -2.523  1.00  0.00
ATOM   1023  O   LYS B  74      15.038  -4.244  -2.935  1.00  0.00
ATOM   1024  CB  LYS B  74      15.436  -2.397   -.264  1.00  0.00
ATOM   1025  CG  LYS B  74      15.134  -1.747   1.080  1.00  0.00
ATOM   1026  CD  LYS B  74      16.413  -1.337   1.795  1.00  0.00
ATOM   1027  CE  LYS B  74      16.112   -.654   3.121  1.00  0.00
ATOM   1028  NZ  LYS B  74      17.353   -.219   3.818  1.00  0.00
ATOM   1042  N   VAL B  75      14.435  -2.127  -3.380  1.00  0.00
ATOM   1043  CA  VAL B  75      14.873  -2.429  -4.672  1.00  0.00
ATOM   1044  C   VAL B  75      15.993  -1.416  -5.131  1.00  0.00
ATOM   1045  O   VAL B  75      16.182   -.237  -4.932  1.00  0.00
ATOM   1046  CB  VAL B  75      13.664  -2.392  -5.625  1.00  0.00
ATOM   1047  CG1 VAL B  75      14.079  -2.812  -7.027  1.00  0.00
ATOM   1048  CG2 VAL B  75      12.560  -3.294  -5.096  1.00  0.00
ATOM   1058  N   ASN B  76      17.011  -2.049  -5.694  1.00  0.00
ATOM   1059  CA  ASN B  76      18.168  -1.108  -6.062  1.00  0.00
ATOM   1060  C   ASN B  76      18.418  -1.029  -7.557  1.00  0.00
ATOM   1061  O   ASN B  76      18.657  -2.178  -8.110  1.00  0.00
ATOM   1062  CB  ASN B  76      19.456  -1.518  -5.372  1.00  0.00
ATOM   1063  CG  ASN B  76      20.571   -.536  -5.599  1.00  0.00
ATOM   1064  OD1 ASN B  76      20.601    .165  -6.617  1.00  0.00
ATOM   1065  ND2 ASN B  76      21.491   -.471  -4.669  1.00  0.00
ATOM   1072  N   LEU B  77      18.358    .134  -8.251  1.00  0.00
ATOM   1073  CA  LEU B  77      18.535    .139  -9.636  1.00  0.00
ATOM   1074  C   LEU B  77      19.894    .785 -10.004  1.00  0.00
ATOM   1075  O   LEU B  77      20.379   1.836  -9.641  1.00  0.00
ATOM   1076  CB  LEU B  77      17.368    .891 -10.289  1.00  0.00
ATOM   1077  CG  LEU B  77      15.965    .429  -9.876  1.00  0.00
ATOM   1078  CD1 LEU B  77      14.920   1.295 -10.567  1.00  0.00
ATOM   1079  CD2 LEU B  77      15.785  -1.038 -10.239  1.00  0.00
ATOM   1091  N   THR B  78      20.665    .081 -10.711  1.00  0.00
ATOM   1092  CA  THR B  78      21.846    .697 -11.080  1.00  0.00
ATOM   1093  C   THR B  78      21.849    .986 -12.500  1.00  0.00
ATOM   1094  O   THR B  78      21.538    .096 -13.341  1.00  0.00
ATOM   1095  CB  THR B  78      23.064   -.173 -10.719  1.00  0.00
ATOM   1096  OG1 THR B  78      23.130   -.342  -9.297  1.00  0.00
ATOM   1097  CG2 THR B  78      24.348    .479 -11.208  1.00  0.00
ATOM   1105  N   ILE B  79      22.168   2.386 -12.767  1.00  0.00
ATOM   1106  CA  ILE B  79      22.204   2.759 -14.109  1.00  0.00
ATOM   1107  C   ILE B  79      23.605   3.045 -14.692  1.00  0.00
ATOM   1108  O   ILE B  79      24.456   3.799 -14.185  1.00  0.00
ATOM   1109  CB  ILE B  79      21.302   3.994 -14.285  1.00  0.00
ATOM   1110  CG1 ILE B  79      19.971   3.793 -13.556  1.00  0.00
ATOM   1111  CG2 ILE B  79      21.067   4.274 -15.762  1.00  0.00
ATOM   1112  CD1 ILE B  79      19.164   2.624 -14.070  1.00  0.00
ATOM   1124  N   GLN B  80      23.948   2.312 -15.812  1.00  0.00
ATOM   1125  CA  GLN B  80      25.316   2.614 -16.229  1.00  0.00
ATOM   1126  C   GLN B  80      25.404   3.436 -17.558  1.00  0.00
ATOM   1127  O   GLN B  80      24.597   3.199 -18.467  1.00  0.00
ATOM   1128  CB  GLN B  80      26.096   1.305 -16.372  1.00  0.00
ATOM   1129  CG  GLN B  80      26.223    .510 -15.083  1.00  0.00
ATOM   1130  CD  GLN B  80      26.997   -.780 -15.272  1.00  0.00
ATOM   1131  OE1 GLN B  80      26.991  -1.371 -16.356  1.00  0.00
ATOM   1132  NE2 GLN B  80      27.668  -1.226 -14.217  1.00  0.00
ATOM   1141  N   GLY B  81      26.343   4.325 -17.688  1.00  0.00
ATOM   1142  CA  GLY B  81      26.732   5.145 -18.846  1.00  0.00
ATOM   1143  C   GLY B  81      25.773   6.262 -19.115  1.00  0.00
ATOM   1144  O   GLY B  81      25.488   6.641 -20.256  1.00  0.00
ATOM   1148  N   LEU B  82      25.268   6.761 -18.074  1.00  0.00
ATOM   1149  CA  LEU B  82      24.345   7.824 -18.024  1.00  0.00
ATOM   1150  C   LEU B  82      25.106   8.971 -18.690  1.00  0.00
ATOM   1151  O   LEU B  82      26.318   9.069 -18.529  1.00  0.00
ATOM   1152  CB  LEU B  82      23.933   8.152 -16.583  1.00  0.00
ATOM   1153  CG  LEU B  82      22.728   7.373 -16.042  1.00  0.00
ATOM   1154  CD1 LEU B  82      22.622   7.582 -14.538  1.00  0.00
ATOM   1155  CD2 LEU B  82      21.464   7.837 -16.749  1.00  0.00
ATOM   1167  N   ARG B  83      24.475   9.788 -19.384  1.00  0.00
ATOM   1168  CA  ARG B  83      25.014  10.944 -20.077  1.00  0.00
ATOM   1169  C   ARG B  83      24.489  12.118 -19.347  1.00  0.00
ATOM   1170  O   ARG B  83      23.534  11.919 -18.611  1.00  0.00
ATOM   1171  CB  ARG B  83      24.594  11.001 -21.539  1.00  0.00
ATOM   1172  CG  ARG B  83      25.109   9.857 -22.397  1.00  0.00
ATOM   1173  CD  ARG B  83      24.633   9.964 -23.800  1.00  0.00
ATOM   1174  NE  ARG B  83      23.194   9.778 -23.900  1.00  0.00
ATOM   1175  CZ  ARG B  83      22.471   9.990 -25.017  1.00  0.00
ATOM   1176  NH1 ARG B  83      23.065  10.393 -26.118  1.00  0.00
ATOM   1177  NH2 ARG B  83      21.165   9.791 -25.006  1.00  0.00
ATOM   1191  N   ALA B  84      25.114  13.296 -19.548  1.00  0.00
ATOM   1192  CA  ALA B  84      24.804  14.495 -18.838  1.00  0.00
ATOM   1193  C   ALA B  84      23.390  14.961 -18.975  1.00  0.00
ATOM   1194  O   ALA B  84      22.708  15.148 -17.916  1.00  0.00
ATOM   1195  CB  ALA B  84      25.845  15.709 -19.377  1.00  0.00
ATOM   1201  N   MET B  85      22.873  14.720 -20.076  1.00  0.00
ATOM   1202  CA  MET B  85      21.612  15.073 -20.538  1.00  0.00
ATOM   1203  C   MET B  85      20.527  14.194 -19.952  1.00  0.00
ATOM   1204  O   MET B  85      19.348  14.428 -20.169  1.00  0.00
ATOM   1205  CB  MET B  85      21.608  15.012 -22.065  1.00  0.00
ATOM   1206  CG  MET B  85      22.515  16.033 -22.738  1.00  0.00
ATOM   1207  SD  MET B  85      22.089  17.732 -22.307  1.00  0.00
ATOM   1208  CE  MET B  85      20.497  17.896 -23.111  1.00  0.00
ATOM   1218  N   ASP B  86      20.944  13.151 -19.201  1.00  0.00
ATOM   1219  CA  ASP B  86      20.048  12.155 -18.631  1.00  0.00
ATOM   1220  C   ASP B  86      19.560  12.521 -17.280  1.00  0.00
ATOM   1221  O   ASP B  86      18.795  11.765 -16.665  1.00  0.00
ATOM   1222  CB  ASP B  86      20.741  10.793 -18.549  1.00  0.00
ATOM   1223  CG  ASP B  86      21.015  10.184 -19.918  1.00  0.00
ATOM   1224  OD1 ASP B  86      20.383  10.590 -20.864  1.00  0.00
ATOM   1225  OD2 ASP B  86      21.854   9.320 -20.004  1.00  0.00
ATOM   1230  N   THR B  87      19.927  13.687 -16.898  1.00  0.00
ATOM   1231  CA  THR B  87      19.612  14.321 -15.676  1.00  0.00
ATOM   1232  C   THR B  87      18.118  14.469 -15.614  1.00  0.00
ATOM   1233  O   THR B  87      17.426  14.653 -16.608  1.00  0.00
ATOM   1234  CB  THR B  87      20.307  15.689 -15.547  1.00  0.00
ATOM   1235  OG1 THR B  87      20.047  16.239 -14.249  1.00  0.00
ATOM   1236  CG2 THR B  87      19.799  16.648 -16.612  1.00  0.00
ATOM   1244  N   GLY B  88      17.585  14.258 -14.375  1.00  0.00
ATOM   1245  CA  GLY B  88      16.168  14.351 -14.109  1.00  0.00
ATOM   1246  C   GLY B  88      15.275  13.628 -13.116  1.00  0.00
ATOM   1247  O   GLY B  88      15.638  13.089 -12.044  1.00  0.00
ATOM   1251  N   LEU B  89      13.988  13.799 -13.262  1.00  0.00
ATOM   1252  CA  LEU B  89      13.392  13.198 -12.117  1.00  0.00
ATOM   1253  C   LEU B  89      13.105  11.672 -12.277  1.00  0.00
ATOM   1254  O   LEU B  89      12.583  11.121 -13.252  1.00  0.00
ATOM   1255  CB  LEU B  89      12.093  13.951 -11.802  1.00  0.00
ATOM   1256  CG  LEU B  89      12.250  15.233 -10.976  1.00  0.00
ATOM   1257  CD1 LEU B  89      13.075  16.245 -11.760  1.00  0.00
ATOM   1258  CD2 LEU B  89      10.876  15.792 -10.638  1.00  0.00
ATOM   1270  N   TYR B  90      13.497  10.880 -11.330  1.00  0.00
ATOM   1271  CA  TYR B  90      13.144   9.508 -11.531  1.00  0.00
ATOM   1272  C   TYR B  90      12.108   9.090 -10.486  1.00  0.00
ATOM   1273  O   TYR B  90      11.915   9.384  -9.305  1.00  0.00
ATOM   1274  CB  TYR B  90      14.388   8.619 -11.465  1.00  0.00
ATOM   1275  CG  TYR B  90      15.336   8.808 -12.628  1.00  0.00
ATOM   1276  CD1 TYR B  90      16.035   9.998 -12.766  1.00  0.00
ATOM   1277  CD2 TYR B  90      15.507   7.792 -13.556  1.00  0.00
ATOM   1278  CE1 TYR B  90      16.901  10.171 -13.828  1.00  0.00
ATOM   1279  CE2 TYR B  90      16.373   7.965 -14.618  1.00  0.00
ATOM   1280  CZ  TYR B  90      17.068   9.149 -14.756  1.00  0.00
ATOM   1281  OH  TYR B  90      17.931   9.321 -15.814  1.00  0.00
ATOM   1291  N   ILE B  91      11.181   8.361 -10.995  1.00  0.00
ATOM   1292  CA  ILE B  91      10.157   7.869 -10.089  1.00  0.00
ATOM   1293  C   ILE B  91      10.168   6.286 -10.004  1.00  0.00
ATOM   1294  O   ILE B  91      10.643   5.526 -10.924  1.00  0.00
ATOM   1295  CB  ILE B  91       8.774   8.372 -10.541  1.00  0.00
ATOM   1296  CG1 ILE B  91       8.718   9.901 -10.487  1.00  0.00
ATOM   1297  CG2 ILE B  91       7.679   7.765  -9.678  1.00  0.00
ATOM   1298  CD1 ILE B  91       7.495  10.492 -11.149  1.00  0.00
ATOM   1310  N   CYS B  92       9.910   5.735  -8.918  1.00  0.00
ATOM   1311  CA  CYS B  92       9.844   4.314  -8.772  1.00  0.00
ATOM   1312  C   CYS B  92       8.442   3.782  -8.591  1.00  0.00
ATOM   1313  O   CYS B  92       7.652   4.326  -7.769  1.00  0.00
ATOM   1314  CB  CYS B  92      10.695   3.882  -7.577  1.00  0.00
ATOM   1315  SG  CYS B  92      11.086   2.116  -7.549  1.00  0.00
ATOM   1321  N   LYS B  93       8.147   2.615  -9.199  1.00  0.00
ATOM   1322  CA  LYS B  93       6.770   2.124  -9.025  1.00  0.00
ATOM   1323  C   LYS B  93       6.862    .604  -8.729  1.00  0.00
ATOM   1324  O   LYS B  93       7.393   -.292  -9.361  1.00  0.00
ATOM   1325  CB  LYS B  93       5.916   2.399 -10.263  1.00  0.00
ATOM   1326  CG  LYS B  93       4.482   1.897 -10.163  1.00  0.00
ATOM   1327  CD  LYS B  93       3.724   2.124 -11.463  1.00  0.00
ATOM   1328  CE  LYS B  93       2.291   1.621 -11.365  1.00  0.00
ATOM   1329  NZ  LYS B  93       1.561   1.768 -12.653  1.00  0.00
ATOM   1343  N   VAL B  94       5.992    .170  -7.751  1.00  0.00
ATOM   1344  CA  VAL B  94       5.935  -1.179  -7.578  1.00  0.00
ATOM   1345  C   VAL B  94       4.481  -1.815  -7.853  1.00  0.00
ATOM   1346  O   VAL B  94       3.454  -1.008  -7.478  1.00  0.00
ATOM   1347  CB  VAL B  94       6.409  -1.458  -6.139  1.00  0.00
ATOM   1348  CG1 VAL B  94       5.469   -.809  -5.133  1.00  0.00
ATOM   1349  CG2 VAL B  94       6.498  -2.958  -5.904  1.00  0.00
ATOM   1359  N   GLU B  95       4.498  -3.090  -8.431  1.00  0.00
ATOM   1360  CA  GLU B  95       3.252  -3.713  -8.602  1.00  0.00
ATOM   1361  C   GLU B  95       3.234  -5.144  -8.110  1.00  0.00
ATOM   1362  O   GLU B  95       4.185  -5.974  -8.191  1.00  0.00
ATOM   1363  CB  GLU B  95       2.862  -3.659 -10.081  1.00  0.00
ATOM   1364  CG  GLU B  95       2.596  -2.257 -10.610  1.00  0.00
ATOM   1365  CD  GLU B  95       2.164  -2.248 -12.050  1.00  0.00
ATOM   1366  OE1 GLU B  95       2.154  -3.293 -12.655  1.00  0.00
ATOM   1367  OE2 GLU B  95       1.843  -1.193 -12.546  1.00  0.00
ATOM   1374  N   LEU B  96       2.227  -5.542  -7.413  1.00  0.00
ATOM   1375  CA  LEU B  96       2.242  -6.930  -7.014  1.00  0.00
ATOM   1376  C   LEU B  96       1.276  -7.869  -7.984  1.00  0.00
ATOM   1377  O   LEU B  96        .195  -7.730  -8.606  1.00  0.00
ATOM   1378  CB  LEU B  96       1.806  -7.000  -5.545  1.00  0.00
ATOM   1379  CG  LEU B  96       2.731  -6.300  -4.542  1.00  0.00
ATOM   1380  CD1 LEU B  96       2.063  -6.262  -3.174  1.00  0.00
ATOM   1381  CD2 LEU B  96       4.062  -7.035  -4.480  1.00  0.00
ATOM   1393  N   MET B  97       1.674  -9.031  -8.096  1.00  0.00
ATOM   1394  CA  MET B  97        .860  -9.970  -9.025  1.00  0.00
ATOM   1395  C   MET B  97        .708 -11.334  -8.632  1.00  0.00
ATOM   1396  O   MET B  97       1.553 -12.236  -8.891  1.00  0.00
ATOM   1397  CB  MET B  97       1.455 -10.020 -10.431  1.00  0.00
ATOM   1398  CG  MET B  97       1.434  -8.691 -11.172  1.00  0.00
ATOM   1399  SD  MET B  97       2.302  -8.760 -12.751  1.00  0.00
ATOM   1400  CE  MET B  97       4.006  -8.768 -12.201  1.00  0.00
ATOM   1410  N   TYR B  98       -.091 -11.409  -8.092  1.00  0.00
ATOM   1411  CA  TYR B  98       -.640 -12.594  -7.655  1.00  0.00
ATOM   1412  C   TYR B  98      -2.018 -12.458  -7.154  1.00  0.00
ATOM   1413  O   TYR B  98      -2.934 -12.005  -7.911  1.00  0.00
ATOM   1414  CB  TYR B  98        .259 -13.197  -6.573  1.00  0.00
ATOM   1415  CG  TYR B  98        .865 -12.170  -5.642  1.00  0.00
ATOM   1416  CD1 TYR B  98        .049 -11.440  -4.789  1.00  0.00
ATOM   1417  CD2 TYR B  98       2.236 -11.959  -5.640  1.00  0.00
ATOM   1418  CE1 TYR B  98        .603 -10.502  -3.939  1.00  0.00
ATOM   1419  CE2 TYR B  98       2.789 -11.021  -4.790  1.00  0.00
ATOM   1420  CZ  TYR B  98       1.978 -10.295  -3.942  1.00  0.00
ATOM   1421  OH  TYR B  98       2.529  -9.361  -3.095  1.00  0.00
ATOM   1431  N   PRO B  99      -2.336 -13.007  -6.006  1.00  0.00
ATOM   1432  CA  PRO B  99      -3.573 -12.438  -5.923  1.00  0.00
ATOM   1433  C   PRO B  99      -3.087 -11.174  -6.371  1.00  0.00
ATOM   1434  O   PRO B  99      -2.005 -10.645  -6.198  1.00  0.00
ATOM   1435  CB  PRO B  99      -4.011 -12.482  -4.456  1.00  0.00
ATOM   1436  CG  PRO B  99      -3.360 -13.710  -3.917  1.00  0.00
ATOM   1437  CD  PRO B  99      -2.045 -13.788  -4.647  1.00  0.00
ATOM   1445  N   PRO B 100      -4.384 -10.604  -6.770  1.00  0.00
ATOM   1446  CA  PRO B 100      -4.909  -9.483  -7.726  1.00  0.00
ATOM   1447  C   PRO B 100      -4.204  -8.445  -7.243  1.00  0.00
ATOM   1448  O   PRO B 100      -4.152  -7.918  -6.131  1.00  0.00
ATOM   1449  CB  PRO B 100      -6.412  -9.290  -7.496  1.00  0.00
ATOM   1450  CG  PRO B 100      -6.953 -10.677  -7.436  1.00  0.00
ATOM   1451  CD  PRO B 100      -5.835 -11.490  -6.840  1.00  0.00
ATOM   1459  N   PRO B 101      -3.850  -8.041  -8.383  1.00  0.00
ATOM   1460  CA  PRO B 101      -2.873  -7.081  -8.461  1.00  0.00
ATOM   1461  C   PRO B 101      -3.089  -5.967  -7.719  1.00  0.00
ATOM   1462  O   PRO B 101      -4.127  -5.246  -7.721  1.00  0.00
ATOM   1463  CB  PRO B 101      -2.861  -6.717  -9.949  1.00  0.00
ATOM   1464  CG  PRO B 101      -3.040  -8.022 -10.646  1.00  0.00
ATOM   1465  CD  PRO B 101      -3.976  -8.797  -9.757  1.00  0.00
ATOM   1473  N   TYR B 102      -2.046  -5.609  -7.102  1.00  0.00
ATOM   1474  CA  TYR B 102      -2.383  -4.602  -6.321  1.00  0.00
ATOM   1475  C   TYR B 102      -1.519  -3.541  -6.927  1.00  0.00
ATOM   1476  O   TYR B 102       -.286  -3.468  -7.154  1.00  0.00
ATOM   1477  CB  TYR B 102      -2.104  -4.890  -4.844  1.00  0.00
ATOM   1478  CG  TYR B 102      -2.911  -6.040  -4.283  1.00  0.00
ATOM   1479  CD1 TYR B 102      -2.286  -7.239  -3.974  1.00  0.00
ATOM   1480  CD2 TYR B 102      -4.275  -5.896  -4.078  1.00  0.00
ATOM   1481  CE1 TYR B 102      -3.022  -8.290  -3.461  1.00  0.00
ATOM   1482  CE2 TYR B 102      -5.011  -6.946  -3.566  1.00  0.00
ATOM   1483  CZ  TYR B 102      -4.390  -8.139  -3.258  1.00  0.00
ATOM   1484  OH  TYR B 102      -5.123  -9.185  -2.748  1.00  0.00
ATOM   1494  N   TYR B 103      -2.039  -2.478  -6.713  1.00  0.00
ATOM   1495  CA  TYR B 103      -1.435  -1.395  -7.266  1.00  0.00
ATOM   1496  C   TYR B 103      -1.003   -.435  -6.413  1.00  0.00
ATOM   1497  O   TYR B 103      -1.682   -.304  -5.368  1.00  0.00
ATOM   1498  CB  TYR B 103      -2.374   -.730  -8.275  1.00  0.00
ATOM   1499  CG  TYR B 103      -2.745  -1.620  -9.442  1.00  0.00
ATOM   1500  CD1 TYR B 103      -3.870  -2.428  -9.368  1.00  0.00
ATOM   1501  CD2 TYR B 103      -1.960  -1.627 -10.585  1.00  0.00
ATOM   1502  CE1 TYR B 103      -4.208  -3.240 -10.433  1.00  0.00
ATOM   1503  CE2 TYR B 103      -2.298  -2.439 -11.650  1.00  0.00
ATOM   1504  CZ  TYR B 103      -3.417  -3.243 -11.576  1.00  0.00
ATOM   1505  OH  TYR B 103      -3.754  -4.052 -12.637  1.00  0.00
ATOM   1515  N   VAL B 104       -.110    .234  -6.927  1.00  0.00
ATOM   1516  CA  VAL B 104        .134   1.041  -6.066  1.00  0.00
ATOM   1517  C   VAL B 104        .222   2.543  -6.201  1.00  0.00
ATOM   1518  O   VAL B 104        .578   2.867  -7.262  1.00  0.00
ATOM   1519  CB  VAL B 104       1.461    .460  -5.544  1.00  0.00
ATOM   1520  CG1 VAL B 104       1.912   1.202  -4.295  1.00  0.00
ATOM   1521  CG2 VAL B 104       1.299  -1.025  -5.259  1.00  0.00
ATOM   1531  N   GLY B 105        .090   3.322  -5.284  1.00  0.00
ATOM   1532  CA  GLY B 105        .253   4.509  -6.016  1.00  0.00
ATOM   1533  C   GLY B 105       1.851   4.536  -6.033  1.00  0.00
ATOM   1534  O   GLY B 105       2.497   3.521  -6.115  1.00  0.00
ATOM   1538  N   MET B 106       2.340   5.698  -6.206  1.00  0.00
ATOM   1539  CA  MET B 106       3.555   6.384  -6.736  1.00  0.00
ATOM   1540  C   MET B 106       4.047   7.128  -5.553  1.00  0.00
ATOM   1541  O   MET B 106       3.311   7.531  -4.628  1.00  0.00
ATOM   1542  CB  MET B 106       3.266   7.318  -7.909  1.00  0.00
ATOM   1543  CG  MET B 106       2.452   6.688  -9.031  1.00  0.00
ATOM   1544  SD  MET B 106       3.285   5.277  -9.786  1.00  0.00
ATOM   1545  CE  MET B 106       4.654   6.091 -10.604  1.00  0.00
ATOM   1555  N   GLY B 107       5.281   7.247  -5.620  1.00  0.00
ATOM   1556  CA  GLY B 107       6.118   7.839  -4.715  1.00  0.00
ATOM   1557  C   GLY B 107       6.253   9.164  -5.337  1.00  0.00
ATOM   1558  O   GLY B 107       5.677   9.501  -6.345  1.00  0.00
ATOM   1562  N   ASN B 108       7.088   9.831  -4.723  1.00  0.00
ATOM   1563  CA  ASN B 108       7.707  11.071  -4.930  1.00  0.00
ATOM   1564  C   ASN B 108       8.856  10.693  -5.733  1.00  0.00
ATOM   1565  O   ASN B 108       9.364   9.570  -5.639  1.00  0.00
ATOM   1566  CB  ASN B 108       8.093  11.776  -3.642  1.00  0.00
ATOM   1567  CG  ASN B 108       6.898  12.205  -2.838  1.00  0.00
ATOM   1568  OD1 ASN B 108       5.940  12.771  -3.378  1.00  0.00
ATOM   1569  ND2 ASN B 108       6.934  11.947  -1.555  1.00  0.00
ATOM   1576  N   GLY B 109       9.316  11.621  -6.487  1.00  0.00
ATOM   1577  CA  GLY B 109      10.480  11.298  -7.245  1.00  0.00
ATOM   1578  C   GLY B 109      11.771  11.469  -6.521  1.00  0.00
ATOM   1579  O   GLY B 109      11.820  12.005  -5.418  1.00  0.00
ATOM   1583  N   THR B 110      12.811  11.160  -7.241  1.00  0.00
ATOM   1584  CA  THR B 110      14.159  11.510  -6.908  1.00  0.00
ATOM   1585  C   THR B 110      14.868  12.300  -8.074  1.00  0.00
ATOM   1586  O   THR B 110      14.620  12.381  -9.256  1.00  0.00
ATOM   1587  CB  THR B 110      14.952  10.238  -6.553  1.00  0.00
ATOM   1588  OG1 THR B 110      14.418   9.658  -5.356  1.00  0.00
ATOM   1589  CG2 THR B 110      16.421  10.568  -6.340  1.00  0.00
ATOM   1597  N   GLN B 111      15.797  13.156  -7.721  1.00  0.00
ATOM   1598  CA  GLN B 111      16.373  13.848  -8.811  1.00  0.00
ATOM   1599  C   GLN B 111      17.681  13.349  -9.140  1.00  0.00
ATOM   1600  O   GLN B 111      18.290  13.382  -8.149  1.00  0.00
ATOM   1601  CB  GLN B 111      16.468  15.347  -8.516  1.00  0.00
ATOM   1602  CG  GLN B 111      15.125  16.030  -8.323  1.00  0.00
ATOM   1603  CD  GLN B 111      15.266  17.513  -8.034  1.00  0.00
ATOM   1604  OE1 GLN B 111      16.282  17.960  -7.494  1.00  0.00
ATOM   1605  NE2 GLN B 111      14.245  18.284  -8.391  1.00  0.00
ATOM   1614  N   ILE B 112      18.021  12.997 -10.382  1.00  0.00
ATOM   1615  CA  ILE B 112      19.365  12.499 -10.590  1.00  0.00
ATOM   1616  C   ILE B 112      20.145  13.520 -11.446  1.00  0.00
ATOM   1617  O   ILE B 112      19.794  14.182 -12.434  1.00  0.00
ATOM   1618  CB  ILE B 112      19.347  11.121 -11.276  1.00  0.00
ATOM   1619  CG1 ILE B 112      18.705  10.077 -10.359  1.00  0.00
ATOM   1620  CG2 ILE B 112      20.757  10.700 -11.661  1.00  0.00
ATOM   1621  CD1 ILE B 112      18.655   8.688 -10.956  1.00  0.00
ATOM   1633  N   TYR B 113      21.339  13.832 -10.916  1.00  0.00
ATOM   1634  CA  TYR B 113      22.068  14.863 -11.603  1.00  0.00
ATOM   1635  C   TYR B 113      23.210  14.343 -12.138  1.00  0.00
ATOM   1636  O   TYR B 113      23.833  13.967 -11.186  1.00  0.00
ATOM   1637  CB  TYR B 113      22.448  16.033 -10.694  1.00  0.00
ATOM   1638  CG  TYR B 113      21.268  16.874 -10.256  1.00  0.00
ATOM   1639  CD1 TYR B 113      20.491  16.470  -9.180  1.00  0.00
ATOM   1640  CD2 TYR B 113      20.965  18.047 -10.930  1.00  0.00
ATOM   1641  CE1 TYR B 113      19.414  17.238  -8.780  1.00  0.00
ATOM   1642  CE2 TYR B 113      19.888  18.814 -10.530  1.00  0.00
ATOM   1643  CZ  TYR B 113      19.114  18.413  -9.460  1.00  0.00
ATOM   1644  OH  TYR B 113      18.042  19.177  -9.062  1.00  0.00
ATOM   1654  N   VAL B 114      23.487  14.431 -13.378  1.00  0.00
ATOM   1655  CA  VAL B 114      24.681  13.853 -13.921  1.00  0.00
ATOM   1656  C   VAL B 114      25.639  14.953 -14.237  1.00  0.00
ATOM   1657  O   VAL B 114      25.260  15.920 -14.835  1.00  0.00
ATOM   1658  CB  VAL B 114      24.375  13.041 -15.193  1.00  0.00
ATOM   1659  CG1 VAL B 114      25.637  12.368 -15.712  1.00  0.00
ATOM   1660  CG2 VAL B 114      23.294  12.010 -14.903  1.00  0.00
ATOM   1670  N   ILE B 115      26.886  14.754 -13.683  1.00  0.00
ATOM   1671  CA  ILE B 115      27.887  15.852 -13.870  1.00  0.00
ATOM   1672  C   ILE B 115      29.104  15.506 -14.634  1.00  0.00
ATOM   1673  O   ILE B 115      29.778  14.528 -14.341  1.00  0.00
ATOM   1674  CB  ILE B 115      28.359  16.401 -12.511  1.00  0.00
ATOM   1675  CG1 ILE B 115      27.176  16.979 -11.729  1.00  0.00
ATOM   1676  CG2 ILE B 115      29.437  17.455 -12.708  1.00  0.00
ATOM   1677  CD1 ILE B 115      27.503  17.327 -10.295  1.00  0.00
ATOM   1689  N   ASP B 116      29.358  16.328 -15.614  1.00  0.00
ATOM   1690  CA  ASP B 116      30.552  16.063 -16.271  1.00  0.00
ATOM   1691  C   ASP B 116      31.678  16.570 -15.395  1.00  0.00
ATOM   1692  O   ASP B 116      31.575  17.669 -14.864  1.00  0.00
ATOM   1693  CB  ASP B 116      30.568  16.730 -17.649  1.00  0.00
ATOM   1694  CG  ASP B 116      29.702  16.004 -18.669  1.00  0.00
ATOM   1695  OD1 ASP B 116      29.313  14.891 -18.404  1.00  0.00
ATOM   1696  OD2 ASP B 116      29.437  16.569 -19.703  1.00  0.00
ATOM   1701  N   PRO B 117      32.749  15.870 -15.233  1.00  0.00
ATOM   1702  CA  PRO B 117      33.900  16.318 -14.422  1.00  0.00
ATOM   1703  C   PRO B 117      34.480  17.386 -15.128  1.00  0.00
ATOM   1704  O   PRO B 117      34.480  17.368 -16.358  1.00  0.00
ATOM   1705  CB  PRO B 117      34.855  15.123 -14.344  1.00  0.00
ATOM   1706  CG  PRO B 117      34.538  14.322 -15.561  1.00  0.00
ATOM   1707  CD  PRO B 117      33.053  14.486 -15.741  1.00  0.00
ATOM   1715  N   GLU B 118      35.004  18.217 -14.440  1.00  0.00
ATOM   1716  CA  GLU B 118      35.513  19.235 -15.176  1.00  0.00
ATOM   1717  C   GLU B 118      36.672  18.596 -15.786  1.00  0.00
ATOM   1718  O   GLU B 118      37.274  17.658 -15.247  1.00  0.00
ATOM   1719  CB  GLU B 118      35.885  20.450 -14.323  1.00  0.00
ATOM   1720  CG  GLU B 118      34.699  21.153 -13.679  1.00  0.00
ATOM   1721  CD  GLU B 118      35.100  22.362 -12.879  1.00  0.00
ATOM   1722  OE1 GLU B 118      36.275  22.617 -12.771  1.00  0.00
ATOM   1723  OE2 GLU B 118      34.229  23.031 -12.375  1.00  0.00
ATOM   1730  N   PRO B 119      36.981  19.115 -16.974  1.00  0.00
ATOM   1731  CA  PRO B 119      38.030  18.606 -17.762  1.00  0.00
ATOM   1732  C   PRO B 119      39.230  19.129 -17.057  1.00  0.00
ATOM   1733  O   PRO B 119      40.198  19.338 -17.729  1.00  0.00
ATOM   1734  OXT PRO B 119      39.195  19.319 -15.873  1.00  0.00
ATOM   1735  CB  PRO B 119      37.822  19.218 -19.151  1.00  0.00
ATOM   1736  CG  PRO B 119      37.102  20.495 -18.883  1.00  0.00
ATOM   1737  CD  PRO B 119      36.228  20.191 -17.695  1.00  0.00
ATOM      1  N   GLN A   1      -8.465 -16.068   7.369  1.00  0.00
ATOM      2  CA  GLN A   1      -7.753 -17.032   6.557  1.00  0.00
ATOM      3  C   GLN A   1      -8.566 -17.228   5.329  1.00  0.00
ATOM      4  O   GLN A   1      -9.753 -17.440   5.456  1.00  0.00
ATOM      5  CB  GLN A   1      -7.543 -18.362   7.287  1.00  0.00
ATOM      6  CG  GLN A   1      -6.756 -19.390   6.494  1.00  0.00
ATOM      7  CD  GLN A   1      -6.516 -20.666   7.278  1.00  0.00
ATOM      8  OE1 GLN A   1      -7.120 -20.888   8.331  1.00  0.00
ATOM      9  NE2 GLN A   1      -5.629 -21.515   6.769  1.00  0.00
ATOM     20  N   VAL A   2      -7.920 -17.247   4.226  1.00  0.00
ATOM     21  CA  VAL A   2      -8.465 -17.466   2.944  1.00  0.00
ATOM     22  C   VAL A   2      -7.843 -18.630   2.194  1.00  0.00
ATOM     23  O   VAL A   2      -6.661 -18.653   1.942  1.00  0.00
ATOM     24  CB  VAL A   2      -8.306 -16.179   2.114  1.00  0.00
ATOM     25  CG1 VAL A   2      -8.823 -16.390   0.699  1.00  0.00
ATOM     26  CG2 VAL A   2      -9.039 -15.031   2.791  1.00  0.00
ATOM     36  N   GLN A   3      -8.724 -19.385   1.538  1.00  0.00
ATOM     37  CA  GLN A   3      -8.210 -20.648   0.942  1.00  0.00
ATOM     38  C   GLN A   3      -9.077 -20.541  -0.240  1.00  0.00
ATOM     39  O   GLN A   3     -10.274 -20.045  -0.251  1.00  0.00
ATOM     40  CB  GLN A   3      -8.442 -21.924   1.757  1.00  0.00
ATOM     41  CG  GLN A   3      -7.874 -23.181   1.120  1.00  0.00
ATOM     42  CD  GLN A   3      -8.202 -24.431   1.916  1.00  0.00
ATOM     43  OE1 GLN A   3      -9.341 -24.907   1.908  1.00  0.00
ATOM     44  NE2 GLN A   3      -7.205 -24.970   2.607  1.00  0.00
ATOM     53  N   LEU A   4      -8.261 -20.752  -1.259  1.00  0.00
ATOM     54  CA  LEU A   4      -8.458 -20.800  -2.686  1.00  0.00
ATOM     55  C   LEU A   4      -8.364 -22.219  -3.065  1.00  0.00
ATOM     56  O   LEU A   4      -7.575 -22.915  -2.445  1.00  0.00
ATOM     57  CB  LEU A   4      -7.411 -19.971  -3.440  1.00  0.00
ATOM     58  CG  LEU A   4      -7.720 -18.474  -3.577  1.00  0.00
ATOM     59  CD1 LEU A   4      -7.581 -17.802  -2.218  1.00  0.00
ATOM     60  CD2 LEU A   4      -6.776 -17.852  -4.594  1.00  0.00
ATOM     72  N   GLN A   5      -9.227 -22.626  -3.939  1.00  0.00
ATOM     73  CA  GLN A   5      -9.331 -23.990  -4.187  1.00  0.00
ATOM     74  C   GLN A   5      -9.469 -23.863  -5.614  1.00  0.00
ATOM     75  O   GLN A   5      -9.705 -22.731  -6.137  1.00  0.00
ATOM     76  CB  GLN A   5     -10.521 -24.678  -3.512  1.00  0.00
ATOM     77  CG  GLN A   5     -10.466 -24.672  -1.994  1.00  0.00
ATOM     78  CD  GLN A   5     -11.668 -25.353  -1.368  1.00  0.00
ATOM     79  OE1 GLN A   5     -12.588 -25.786  -2.068  1.00  0.00
ATOM     80  NE2 GLN A   5     -11.667 -25.454  -0.045  1.00  0.00
ATOM     89  N   GLU A   6      -9.130 -25.008  -6.233  1.00  0.00
ATOM     90  CA  GLU A   6      -9.084 -25.296  -7.595  1.00  0.00
ATOM     91  C   GLU A   6      -9.818 -26.353  -7.889  1.00  0.00
ATOM     92  O   GLU A   6     -10.102 -27.251  -7.082  1.00  0.00
ATOM     93  CB  GLU A   6      -7.662 -25.569  -8.089  1.00  0.00
ATOM     94  CG  GLU A   6      -6.760 -24.344  -8.119  1.00  0.00
ATOM     95  CD  GLU A   6      -7.129 -23.372  -9.203  1.00  0.00
ATOM     96  OE1 GLU A   6      -7.779 -23.773 -10.140  1.00  0.00
ATOM     97  OE2 GLU A   6      -6.762 -22.225  -9.097  1.00  0.00
ATOM    104  N   SER A   7     -10.080 -26.223  -9.105  1.00  0.00
ATOM    105  CA  SER A   7     -10.828 -27.266  -9.698  1.00  0.00
ATOM    106  C   SER A   7     -10.343 -28.137 -10.528  1.00  0.00
ATOM    107  O   SER A   7      -9.655 -27.643 -11.418  1.00  0.00
ATOM    108  CB  SER A   7     -12.001 -26.694 -10.470  1.00  0.00
ATOM    109  OG  SER A   7     -11.560 -25.872 -11.515  1.00  0.00
ATOM    115  N   GLY A   8     -10.988 -29.215 -10.698  1.00  0.00
ATOM    116  CA  GLY A   8     -10.196 -29.423 -11.797  1.00  0.00
ATOM    117  C   GLY A   8      -8.966 -30.099 -11.935  1.00  0.00
ATOM    118  O   GLY A   8      -8.481 -30.952 -11.181  1.00  0.00
ATOM    122  N   GLY A   9      -8.782 -29.763 -13.156  1.00  0.00
ATOM    123  CA  GLY A   9      -8.174 -29.661 -14.379  1.00  0.00
ATOM    124  C   GLY A   9      -8.342 -30.717 -15.248  1.00  0.00
ATOM    125  O   GLY A   9      -9.035 -31.705 -15.027  1.00  0.00
ATOM    129  N   GLY A  10      -7.626 -30.503 -16.245  1.00  0.00
ATOM    130  CA  GLY A  10      -7.732 -31.394 -17.193  1.00  0.00
ATOM    131  C   GLY A  10      -6.817 -30.983 -18.245  1.00  0.00
ATOM    132  O   GLY A  10      -5.850 -30.149 -18.105  1.00  0.00
ATOM    136  N   LEU A  11      -7.186 -31.759 -19.153  1.00  0.00
ATOM    137  CA  LEU A  11      -6.849 -31.683 -20.467  1.00  0.00
ATOM    138  C   LEU A  11      -8.043 -31.186 -21.261  1.00  0.00
ATOM    139  O   LEU A  11      -9.193 -31.392 -20.842  1.00  0.00
ATOM    140  CB  LEU A  11      -6.382 -33.061 -20.954  1.00  0.00
ATOM    141  CG  LEU A  11      -4.931 -33.428 -20.618  1.00  0.00
ATOM    142  CD1 LEU A  11      -4.785 -33.601 -19.113  1.00  0.00
ATOM    143  CD2 LEU A  11      -4.545 -34.702 -21.355  1.00  0.00
ATOM    155  N   VAL A  12      -7.815 -30.434 -22.322  1.00  0.00
ATOM    156  CA  VAL A  12      -9.011 -30.036 -23.107  1.00  0.00
ATOM    157  C   VAL A  12      -8.527 -30.049 -24.504  1.00  0.00
ATOM    158  O   VAL A  12      -7.239 -30.059 -24.628  1.00  0.00
ATOM    159  CB  VAL A  12      -9.545 -28.639 -22.738  1.00  0.00
ATOM    160  CG1 VAL A  12     -10.816 -28.332 -23.517  1.00  0.00
ATOM    161  CG2 VAL A  12      -9.796 -28.560 -21.241  1.00  0.00
ATOM    171  N   GLN A  13      -9.480 -30.474 -25.400  1.00  0.00
ATOM    172  CA  GLN A  13      -9.187 -30.531 -26.783  1.00  0.00
ATOM    173  C   GLN A  13      -9.453 -29.159 -27.251  1.00  0.00
ATOM    174  O   GLN A  13     -10.538 -28.591 -26.836  1.00  0.00
ATOM    175  CB  GLN A  13     -10.041 -31.562 -27.525  1.00  0.00
ATOM    176  CG  GLN A  13      -9.784 -32.999 -27.110  1.00  0.00
ATOM    177  CD  GLN A  13     -10.635 -33.987 -27.885  1.00  0.00
ATOM    178  OE1 GLN A  13     -11.868 -33.916 -27.864  1.00  0.00
ATOM    179  NE2 GLN A  13      -9.983 -34.916 -28.574  1.00  0.00
ATOM    188  N   ALA A  14      -8.649 -28.807 -28.329  1.00  0.00
ATOM    189  CA  ALA A  14      -8.735 -27.495 -29.008  1.00  0.00
ATOM    190  C   ALA A  14     -10.114 -27.111 -29.568  1.00  0.00
ATOM    191  O   ALA A  14     -10.801 -27.923 -30.231  1.00  0.00
ATOM    192  CB  ALA A  14      -7.794 -27.464 -30.188  1.00  0.00
ATOM    198  N   GLY A  15     -10.530 -25.839 -29.265  1.00  0.00
ATOM    199  CA  GLY A  15     -11.792 -25.332 -29.723  1.00  0.00
ATOM    200  C   GLY A  15     -12.826 -25.578 -28.712  1.00  0.00
ATOM    201  O   GLY A  15     -13.869 -24.921 -28.796  1.00  0.00
ATOM    205  N   GLY A  16     -12.475 -26.325 -27.637  1.00  0.00
ATOM    206  CA  GLY A  16     -13.389 -26.800 -26.599  1.00  0.00
ATOM    207  C   GLY A  16     -13.672 -25.851 -25.385  1.00  0.00
ATOM    208  O   GLY A  16     -13.193 -24.705 -25.202  1.00  0.00
ATOM    212  N   SER A  17     -14.424 -26.308 -24.306  1.00  0.00
ATOM    213  CA  SER A  17     -14.513 -25.335 -23.181  1.00  0.00
ATOM    214  C   SER A  17     -14.027 -25.830 -21.852  1.00  0.00
ATOM    215  O   SER A  17     -14.008 -27.020 -21.508  1.00  0.00
ATOM    216  CB  SER A  17     -15.949 -24.881 -23.010  1.00  0.00
ATOM    217  OG  SER A  17     -16.398 -24.198 -24.147  1.00  0.00
ATOM    223  N   LEU A  18     -13.578 -24.774 -21.099  1.00  0.00
ATOM    224  CA  LEU A  18     -13.170 -25.206 -19.837  1.00  0.00
ATOM    225  C   LEU A  18     -13.776 -24.349 -18.657  1.00  0.00
ATOM    226  O   LEU A  18     -14.149 -23.180 -18.692  1.00  0.00
ATOM    227  CB  LEU A  18     -11.636 -25.178 -19.808  1.00  0.00
ATOM    228  CG  LEU A  18     -10.989 -25.570 -18.473  1.00  0.00
ATOM    229  CD1 LEU A  18     -11.355 -27.007 -18.134  1.00  0.00
ATOM    230  CD2 LEU A  18      -9.481 -25.397 -18.571  1.00  0.00
ATOM    242  N   ARG A  19     -14.088 -24.907 -17.577  1.00  0.00
ATOM    243  CA  ARG A  19     -14.566 -23.968 -16.479  1.00  0.00
ATOM    244  C   ARG A  19     -13.707 -24.113 -15.240  1.00  0.00
ATOM    245  O   ARG A  19     -13.579 -25.185 -14.660  1.00  0.00
ATOM    246  CB  ARG A  19     -16.012 -24.238 -16.094  1.00  0.00
ATOM    247  CG  ARG A  19     -16.551 -23.361 -14.975  1.00  0.00
ATOM    248  CD  ARG A  19     -18.014 -23.542 -14.791  1.00  0.00
ATOM    249  NE  ARG A  19     -18.774 -22.973 -15.893  1.00  0.00
ATOM    250  CZ  ARG A  19     -20.099 -23.135 -16.074  1.00  0.00
ATOM    251  NH1 ARG A  19     -20.795 -23.851 -15.219  1.00  0.00
ATOM    252  NH2 ARG A  19     -20.699 -22.576 -17.110  1.00  0.00
ATOM    266  N   LEU A  20     -13.170 -22.951 -14.801  1.00  0.00
ATOM    267  CA  LEU A  20     -12.305 -22.980 -13.641  1.00  0.00
ATOM    268  C   LEU A  20     -13.065 -22.359 -12.431  1.00  0.00
ATOM    269  O   LEU A  20     -13.709 -21.348 -12.377  1.00  0.00
ATOM    270  CB  LEU A  20     -11.008 -22.210 -13.926  1.00  0.00
ATOM    271  CG  LEU A  20     -10.238 -22.646 -15.178  1.00  0.00
ATOM    272  CD1 LEU A  20      -8.985 -21.794 -15.327  1.00  0.00
ATOM    273  CD2 LEU A  20      -9.886 -24.122 -15.071  1.00  0.00
ATOM    285  N   SER A  21     -13.059 -23.036 -11.346  1.00  0.00
ATOM    286  CA  SER A  21     -13.802 -22.447 -10.271  1.00  0.00
ATOM    287  C   SER A  21     -13.049 -22.074  -9.102  1.00  0.00
ATOM    288  O   SER A  21     -12.395 -22.867  -8.522  1.00  0.00
ATOM    289  CB  SER A  21     -14.895 -23.398  -9.825  1.00  0.00
ATOM    290  OG  SER A  21     -14.351 -24.576  -9.293  1.00  0.00
ATOM    296  N   CYS A  22     -13.424 -21.058  -8.464  1.00  0.00
ATOM    297  CA  CYS A  22     -12.614 -20.821  -7.375  1.00  0.00
ATOM    298  C   CYS A  22     -13.436 -20.428  -6.169  1.00  0.00
ATOM    299  O   CYS A  22     -14.261 -19.553  -6.098  1.00  0.00
ATOM    300  CB  CYS A  22     -11.605 -19.724  -7.714  1.00  0.00
ATOM    301  SG  CYS A  22     -10.429 -19.366  -6.387  1.00  0.00
ATOM    307  N   ALA A  23     -12.996 -20.768  -5.034  1.00  0.00
ATOM    308  CA  ALA A  23     -13.788 -20.413  -3.974  1.00  0.00
ATOM    309  C   ALA A  23     -12.889 -19.948  -3.033  1.00  0.00
ATOM    310  O   ALA A  23     -11.824 -20.553  -2.922  1.00  0.00
ATOM    311  CB  ALA A  23     -14.615 -21.502  -3.485  1.00  0.00
ATOM    317  N   ALA A  24     -13.319 -18.970  -2.296  1.00  0.00
ATOM    318  CA  ALA A  24     -12.576 -18.409  -1.236  1.00  0.00
ATOM    319  C   ALA A  24     -13.323 -18.974  -0.135  1.00  0.00
ATOM    320  O   ALA A  24     -14.552 -19.148  -0.234  1.00  0.00
ATOM    321  CB  ALA A  24     -12.474 -16.903  -1.346  1.00  0.00
ATOM    327  N   SER A  25     -12.610 -18.996   0.929  1.00  0.00
ATOM    328  CA  SER A  25     -13.198 -19.549   2.219  1.00  0.00
ATOM    329  C   SER A  25     -12.620 -18.393   2.864  1.00  0.00
ATOM    330  O   SER A  25     -11.590 -17.832   2.554  1.00  0.00
ATOM    331  CB  SER A  25     -12.672 -20.879   2.724  1.00  0.00
ATOM    332  OG  SER A  25     -11.334 -20.770   3.126  1.00  0.00
ATOM    338  N   GLY A  26     -13.189 -18.371   3.993  1.00  0.00
ATOM    339  CA  GLY A  26     -13.034 -17.824   5.306  1.00  0.00
ATOM    340  C   GLY A  26     -13.923 -16.558   4.878  1.00  0.00
ATOM    341  O   GLY A  26     -14.497 -16.650   3.790  1.00  0.00
ATOM    345  N   ASN A  27     -13.982 -15.374   5.648  1.00  0.00
ATOM    346  CA  ASN A  27     -15.058 -14.238   5.563  1.00  0.00
ATOM    347  C   ASN A  27     -14.796 -13.100   4.582  1.00  0.00
ATOM    348  O   ASN A  27     -14.112 -12.143   4.873  1.00  0.00
ATOM    349  CB  ASN A  27     -15.283 -13.611   6.926  1.00  0.00
ATOM    350  CG  ASN A  27     -15.925 -14.559   7.900  1.00  0.00
ATOM    351  OD1 ASN A  27     -16.931 -15.205   7.585  1.00  0.00
ATOM    352  ND2 ASN A  27     -15.362 -14.656   9.078  1.00  0.00
ATOM    359  N   ILE A  28     -15.391 -13.160   3.305  1.00  0.00
ATOM    360  CA  ILE A  28     -14.647 -12.105   2.689  1.00  0.00
ATOM    361  C   ILE A  28     -16.357 -11.575   2.534  1.00  0.00
ATOM    362  O   ILE A  28     -17.201 -12.201   1.849  1.00  0.00
ATOM    363  CB  ILE A  28     -13.836 -12.439   1.423  1.00  0.00
ATOM    364  CG1 ILE A  28     -12.831 -13.556   1.712  1.00  0.00
ATOM    365  CG2 ILE A  28     -13.125 -11.198   0.906  1.00  0.00
ATOM    366  CD1 ILE A  28     -12.104 -14.056   0.483  1.00  0.00
ATOM    378  N   SER A  29     -16.565 -10.480   2.857  1.00  0.00
ATOM    379  CA  SER A  29     -17.296  -9.350   2.938  1.00  0.00
ATOM    380  C   SER A  29     -16.832  -8.139   2.051  1.00  0.00
ATOM    381  O   SER A  29     -17.520  -7.195   1.567  1.00  0.00
ATOM    382  CB  SER A  29     -17.314  -8.975   4.407  1.00  0.00
ATOM    383  OG  SER A  29     -17.989  -9.942   5.163  1.00  0.00
ATOM    389  N   GLN A  30     -15.480  -8.021   2.264  1.00  0.00
ATOM    390  CA  GLN A  30     -14.755  -6.751   1.972  1.00  0.00
ATOM    391  C   GLN A  30     -14.583  -7.176   0.599  1.00  0.00
ATOM    392  O   GLN A  30     -14.522  -8.365   0.184  1.00  0.00
ATOM    393  CB  GLN A  30     -13.442  -6.505   2.721  1.00  0.00
ATOM    394  CG  GLN A  30     -13.595  -6.413   4.229  1.00  0.00
ATOM    395  CD  GLN A  30     -14.444  -5.229   4.654  1.00  0.00
ATOM    396  OE1 GLN A  30     -14.154  -4.082   4.305  1.00  0.00
ATOM    397  NE2 GLN A  30     -15.501  -5.503   5.411  1.00  0.00
ATOM    406  N   ARG A  31     -14.468  -6.080  -0.013  1.00  0.00
ATOM    407  CA  ARG A  31     -14.350  -5.880  -1.176  1.00  0.00
ATOM    408  C   ARG A  31     -12.970  -6.628  -1.118  1.00  0.00
ATOM    409  O   ARG A  31     -11.908  -6.112  -0.468  1.00  0.00
ATOM    410  CB  ARG A  31     -14.342  -4.403  -1.540  1.00  0.00
ATOM    411  CG  ARG A  31     -15.670  -3.687  -1.338  1.00  0.00
ATOM    412  CD  ARG A  31     -15.585  -2.256  -1.726  1.00  0.00
ATOM    413  NE  ARG A  31     -16.845  -1.561  -1.507  1.00  0.00
ATOM    414  CZ  ARG A  31     -17.049  -0.253  -1.756  1.00  0.00
ATOM    415  NH1 ARG A  31     -16.071   0.488  -2.231  1.00  0.00
ATOM    416  NH2 ARG A  31     -18.233   0.287  -1.524  1.00  0.00
ATOM    430  N   ASN A  32     -12.973  -7.372  -2.064  1.00  0.00
ATOM    431  CA  ASN A  32     -12.153  -8.128  -2.329  1.00  0.00
ATOM    432  C   ASN A  32     -12.314  -8.112  -3.669  1.00  0.00
ATOM    433  O   ASN A  32     -13.343  -7.918  -4.174  1.00  0.00
ATOM    434  CB  ASN A  32     -12.365  -9.469  -1.651  1.00  0.00
ATOM    435  CG  ASN A  32     -13.533 -10.226  -2.220  1.00  0.00
ATOM    436  OD1 ASN A  32     -13.363 -11.109  -3.069  1.00  0.00
ATOM    437  ND2 ASN A  32     -14.717  -9.898  -1.769  1.00  0.00
ATOM    444  N   TRP A  33     -11.346  -8.369  -4.221  1.00  0.00
ATOM    445  CA  TRP A  33     -11.184  -8.539  -5.673  1.00  0.00
ATOM    446  C   TRP A  33     -10.674  -9.978  -6.036  1.00  0.00
ATOM    447  O   TRP A  33      -9.927 -10.728  -5.417  1.00  0.00
ATOM    448  CB  TRP A  33     -10.212  -7.488  -6.212  1.00  0.00
ATOM    449  CG  TRP A  33     -10.682  -6.079  -6.010  1.00  0.00
ATOM    450  CD1 TRP A  33     -11.921  -5.683  -5.607  1.00  0.00
ATOM    451  CD2 TRP A  33      -9.914  -4.865  -6.201  1.00  0.00
ATOM    452  NE1 TRP A  33     -11.981  -4.313  -5.535  1.00  0.00
ATOM    453  CE2 TRP A  33     -10.761  -3.796  -5.894  1.00  0.00
ATOM    454  CE3 TRP A  33      -8.598  -4.605  -6.601  1.00  0.00
ATOM    455  CZ2 TRP A  33     -10.337  -2.479  -5.975  1.00  0.00
ATOM    456  CZ3 TRP A  33      -8.173  -3.284  -6.681  1.00  0.00
ATOM    457  CH2 TRP A  33      -9.020  -2.249  -6.375  1.00  0.00
ATOM    468  N   MET A  34     -11.116 -10.439  -7.168  1.00  0.00
ATOM    469  CA  MET A  34     -10.466 -11.759  -7.450  1.00  0.00
ATOM    470  C   MET A  34      -9.755 -11.908  -8.919  1.00  0.00
ATOM    471  O   MET A  34     -10.074 -11.453 -10.012  1.00  0.00
ATOM    472  CB  MET A  34     -11.521 -12.847  -7.258  1.00  0.00
ATOM    473  CG  MET A  34     -10.979 -14.269  -7.324  1.00  0.00
ATOM    474  SD  MET A  34     -10.798 -14.865  -9.016  1.00  0.00
ATOM    475  CE  MET A  34      -9.841 -16.355  -8.748  1.00  0.00
ATOM    485  N   GLY A  35      -8.673 -12.648  -8.978  1.00  0.00
ATOM    486  CA  GLY A  35      -7.984 -12.973 -10.266  1.00  0.00
ATOM    487  C   GLY A  35      -7.502 -14.272 -10.783  1.00  0.00
ATOM    488  O   GLY A  35      -7.061 -15.260 -10.166  1.00  0.00
ATOM    492  N   TRP A  36      -7.567 -14.329 -12.049  1.00  0.00
ATOM    493  CA  TRP A  36      -6.931 -15.476 -12.466  1.00  0.00
ATOM    494  C   TRP A  36      -5.697 -15.056 -13.148  1.00  0.00
ATOM    495  O   TRP A  36      -5.787 -14.127 -13.992  1.00  0.00
ATOM    496  CB  TRP A  36      -7.825 -16.296 -13.397  1.00  0.00
ATOM    497  CG  TRP A  36      -9.179 -16.586 -12.825  1.00  0.00
ATOM    498  CD1 TRP A  36     -10.189 -15.692 -12.630  1.00  0.00
ATOM    499  CD2 TRP A  36      -9.682 -17.865 -12.369  1.00  0.00
ATOM    500  NE1 TRP A  36     -11.281 -16.323 -12.085  1.00  0.00
ATOM    501  CE2 TRP A  36     -10.988 -17.653 -11.920  1.00  0.00
ATOM    502  CE3 TRP A  36      -9.136 -19.153 -12.307  1.00  0.00
ATOM    503  CZ2 TRP A  36     -11.765 -18.682 -11.411  1.00  0.00
ATOM    504  CZ3 TRP A  36      -9.916 -20.186 -11.799  1.00  0.00
ATOM    505  CH2 TRP A  36     -11.196 -19.955 -11.363  1.00  0.00
ATOM    516  N   TYR A  37      -4.585 -15.908 -12.928  1.00  0.00
ATOM    517  CA  TYR A  37      -3.333 -15.548 -13.651  1.00  0.00
ATOM    518  C   TYR A  37      -2.667 -16.775 -14.198  1.00  0.00
ATOM    519  O   TYR A  37      -2.542 -17.850 -13.638  1.00  0.00
ATOM    520  CB  TYR A  37      -2.357 -14.797 -12.741  1.00  0.00
ATOM    521  CG  TYR A  37      -1.934 -15.583 -11.520  1.00  0.00
ATOM    522  CD1 TYR A  37      -0.736 -16.284 -11.527  1.00  0.00
ATOM    523  CD2 TYR A  37      -2.742 -15.604 -10.394  1.00  0.00
ATOM    524  CE1 TYR A  37      -0.349 -17.002 -10.411  1.00  0.00
ATOM    525  CE2 TYR A  37      -2.356 -16.322  -9.278  1.00  0.00
ATOM    526  CZ  TYR A  37      -1.165 -17.019  -9.286  1.00  0.00
ATOM    527  OH  TYR A  37      -0.779 -17.733  -8.175  1.00  0.00
ATOM    537  N   ARG A  38      -2.069 -16.698 -15.283  1.00  0.00
ATOM    538  CA  ARG A  38      -1.468 -17.907 -15.787  1.00  0.00
ATOM    539  C   ARG A  38       0.105 -18.055 -15.741  1.00  0.00
ATOM    540  O   ARG A  38       0.930 -17.166 -15.400  1.00  0.00
ATOM    541  CB  ARG A  38      -1.933 -18.073 -17.226  1.00  0.00
ATOM    542  CG  ARG A  38      -1.415 -17.017 -18.190  1.00  0.00
ATOM    543  CD  ARG A  38      -1.946 -17.219 -19.563  1.00  0.00
ATOM    544  NE  ARG A  38      -1.437 -16.224 -20.493  1.00  0.00
ATOM    545  CZ  ARG A  38      -1.784 -16.144 -21.793  1.00  0.00
ATOM    546  NH1 ARG A  38      -2.639 -17.005 -22.299  1.00  0.00
ATOM    547  NH2 ARG A  38      -1.265 -15.200 -22.558  1.00  0.00
ATOM    561  N   GLN A  39       0.572 -19.389 -15.824  1.00  0.00
ATOM    562  CA  GLN A  39       2.003 -19.250 -15.962  1.00  0.00
ATOM    563  C   GLN A  39       2.521 -20.250 -17.049  1.00  0.00
ATOM    564  O   GLN A  39       2.464 -21.491 -17.057  1.00  0.00
ATOM    565  CB  GLN A  39       2.690 -19.490 -14.615  1.00  0.00
ATOM    566  CG  GLN A  39       4.189 -19.243 -14.630  1.00  0.00
ATOM    567  CD  GLN A  39       4.812 -19.389 -13.254  1.00  0.00
ATOM    568  OE1 GLN A  39       4.193 -19.926 -12.331  1.00  0.00
ATOM    569  NE2 GLN A  39       6.043 -18.914 -13.109  1.00  0.00
ATOM    578  N   ALA A  40       2.909 -19.770 -18.159  1.00  0.00
ATOM    579  CA  ALA A  40       3.427 -20.680 -19.216  1.00  0.00
ATOM    580  C   ALA A  40       4.794 -21.190 -18.770  1.00  0.00
ATOM    581  O   ALA A  40       5.262 -20.385 -17.959  1.00  0.00
ATOM    582  CB  ALA A  40       3.595 -20.093 -20.160  1.00  0.00
ATOM    588  N   PRO A  41       5.305 -22.413 -19.212  1.00  0.00
ATOM    589  CA  PRO A  41       6.605 -22.955 -18.678  1.00  0.00
ATOM    590  C   PRO A  41       7.678 -21.888 -18.944  1.00  0.00
ATOM    591  O   PRO A  41       7.753 -21.416 -20.089  1.00  0.00
ATOM    592  CB  PRO A  41       6.851 -24.233 -19.485  1.00  0.00
ATOM    593  CG  PRO A  41       5.484 -24.697 -19.859  1.00  0.00
ATOM    594  CD  PRO A  41       4.727 -23.432 -20.158  1.00  0.00
ATOM    602  N   GLY A  42       8.538 -21.540 -18.118  1.00  0.00
ATOM    603  CA  GLY A  42       9.594 -20.626 -18.474  1.00  0.00
ATOM    604  C   GLY A  42       9.234 -19.157 -18.412  1.00  0.00
ATOM    605  O   GLY A  42      10.073 -18.334 -18.768  1.00  0.00
ATOM    609  N   LYS A  43       7.973 -18.796 -18.072  1.00  0.00
ATOM    610  CA  LYS A  43       7.581 -17.358 -18.203  1.00  0.00
ATOM    611  C   LYS A  43       7.065 -16.940 -16.729  1.00  0.00
ATOM    612  O   LYS A  43       6.827 -17.760 -15.805  1.00  0.00
ATOM    613  CB  LYS A  43       6.507 -17.160 -19.275  1.00  0.00
ATOM    614  CG  LYS A  43       6.950 -17.527 -20.685  1.00  0.00
ATOM    615  CD  LYS A  43       5.857 -17.233 -21.701  1.00  0.00
ATOM    616  CE  LYS A  43       6.296 -17.605 -23.110  1.00  0.00
ATOM    617  NZ  LYS A  43       5.238 -17.319 -24.116  1.00  0.00
ATOM    631  N   GLU A  44       6.864 -15.619 -16.728  1.00  0.00
ATOM    632  CA  GLU A  44       6.387 -14.559 -15.846  1.00  0.00
ATOM    633  C   GLU A  44       4.924 -14.831 -15.811  1.00  0.00
ATOM    634  O   GLU A  44       4.296 -15.174 -16.811  1.00  0.00
ATOM    635  CB  GLU A  44       6.690 -13.152 -16.366  1.00  0.00
ATOM    636  CG  GLU A  44       8.172 -12.803 -16.407  1.00  0.00
ATOM    637  CD  GLU A  44       8.428 -11.402 -16.887  1.00  0.00
ATOM    638  OE1 GLU A  44       7.488 -10.733 -17.239  1.00  0.00
ATOM    639  OE2 GLU A  44       9.569 -11.001 -16.902  1.00  0.00
ATOM    646  N   ARG A  45       4.371 -14.501 -14.738  1.00  0.00
ATOM    647  CA  ARG A  45       3.026 -14.623 -14.516  1.00  0.00
ATOM    648  C   ARG A  45       2.134 -13.530 -15.236  1.00  0.00
ATOM    649  O   ARG A  45       2.480 -12.350 -15.145  1.00  0.00
ATOM    650  CB  ARG A  45       2.816 -14.589 -13.009  1.00  0.00
ATOM    651  CG  ARG A  45       3.364 -15.793 -12.260  1.00  0.00
ATOM    652  CD  ARG A  45       3.152 -15.671 -10.794  1.00  0.00
ATOM    653  NE  ARG A  45       3.675 -16.819 -10.074  1.00  0.00
ATOM    654  CZ  ARG A  45       3.665 -16.950  -8.733  1.00  0.00
ATOM    655  NH1 ARG A  45       3.158 -15.997  -7.983  1.00  0.00
ATOM    656  NH2 ARG A  45       4.166 -18.036  -8.171  1.00  0.00
ATOM    670  N   GLU A  46       0.998 -13.887 -15.868  1.00  0.00
ATOM    671  CA  GLU A  46       0.193 -12.857 -16.495  1.00  0.00
ATOM    672  C   GLU A  46      -1.300 -12.954 -16.024  1.00  0.00
ATOM    673  O   GLU A  46      -1.977 -13.905 -15.605  1.00  0.00
ATOM    674  CB  GLU A  46       0.291 -12.979 -18.018  1.00  0.00
ATOM    675  CG  GLU A  46       1.691 -12.762 -18.577  1.00  0.00
ATOM    676  CD  GLU A  46       1.752 -12.912 -20.071  1.00  0.00
ATOM    677  OE1 GLU A  46       0.755 -13.259 -20.657  1.00  0.00
ATOM    678  OE2 GLU A  46       2.799 -12.680 -20.628  1.00  0.00
ATOM    685  N   PHE A  47      -1.839 -11.814 -15.841  1.00  0.00
ATOM    686  CA  PHE A  47      -3.291 -11.767 -15.443  1.00  0.00
ATOM    687  C   PHE A  47      -4.133 -11.954 -16.722  1.00  0.00
ATOM    688  O   PHE A  47      -3.842 -11.405 -17.778  1.00  0.00
ATOM    689  CB  PHE A  47      -3.652 -10.445 -14.765  1.00  0.00
ATOM    690  CG  PHE A  47      -3.103 -10.308 -13.373  1.00  0.00
ATOM    691  CD1 PHE A  47      -1.893  -9.669 -13.149  1.00  0.00
ATOM    692  CD2 PHE A  47      -3.794 -10.820 -12.285  1.00  0.00
ATOM    693  CE1 PHE A  47      -1.386  -9.543 -11.869  1.00  0.00
ATOM    694  CE2 PHE A  47      -3.291 -10.694 -11.005  1.00  0.00
ATOM    695  CZ  PHE A  47      -2.085 -10.055 -10.797  1.00  0.00
ATOM    705  N   VAL A  48      -5.141 -12.785 -16.675  1.00  0.00
ATOM    706  CA  VAL A  48      -5.867 -13.139 -17.725  1.00  0.00
ATOM    707  C   VAL A  48      -7.162 -12.376 -17.364  1.00  0.00
ATOM    708  O   VAL A  48      -7.755 -11.457 -17.974  1.00  0.00
ATOM    709  CB  VAL A  48      -6.037 -14.666 -17.819  1.00  0.00
ATOM    710  CG1 VAL A  48      -6.953 -15.030 -18.978  1.00  0.00
ATOM    711  CG2 VAL A  48      -4.677 -15.330 -17.977  1.00  0.00
ATOM    721  N   ALA A  49      -7.525 -12.469 -16.173  1.00  0.00
ATOM    722  CA  ALA A  49      -8.725 -11.753 -15.818  1.00  0.00
ATOM    723  C   ALA A  49      -8.958 -11.342 -14.373  1.00  0.00
ATOM    724  O   ALA A  49      -8.711 -11.945 -13.323  1.00  0.00
ATOM    725  CB  ALA A  49     -10.013 -12.874 -16.161  1.00  0.00
ATOM    731  N   ALA A  50      -9.790 -10.278 -14.265  1.00  0.00
ATOM    732  CA  ALA A  50     -10.084  -9.983 -12.921  1.00  0.00
ATOM    733  C   ALA A  50     -11.487  -9.443 -12.639  1.00  0.00
ATOM    734  O   ALA A  50     -12.136  -8.684 -13.333  1.00  0.00
ATOM    735  CB  ALA A  50      -9.068  -8.822 -12.528  1.00  0.00
ATOM    741  N   ILE A  51     -11.965  -9.720 -11.453  1.00  0.00
ATOM    742  CA  ILE A  51     -13.213  -9.192 -11.146  1.00  0.00
ATOM    743  C   ILE A  51     -13.323  -8.287  -9.808  1.00  0.00
ATOM    744  O   ILE A  51     -12.595  -8.435  -8.767  1.00  0.00
ATOM    745  CB  ILE A  51     -14.184 -10.385 -11.079  1.00  0.00
ATOM    746  CG1 ILE A  51     -15.619  -9.921 -11.340  1.00  0.00
ATOM    747  CG2 ILE A  51     -14.083 -11.078  -9.728  1.00  0.00
ATOM    748  CD1 ILE A  51     -16.422  -9.681 -10.083  1.00  0.00
ATOM    760  N   SER A  52     -14.097  -7.281  -9.778  1.00  0.00
ATOM    761  CA  SER A  52     -14.026  -6.510  -8.481  1.00  0.00
ATOM    762  C   SER A  52     -15.451  -6.357  -8.348  1.00  0.00
ATOM    763  O   SER A  52     -16.118  -6.510  -9.353  1.00  0.00
ATOM    764  CB  SER A  52     -13.307  -5.176  -8.543  1.00  0.00
ATOM    765  OG  SER A  52     -11.955  -5.349  -8.870  1.00  0.00
ATOM    771  N   GLY A  53     -15.822  -6.393  -7.085  1.00  0.00
ATOM    772  CA  GLY A  53     -17.083  -6.363  -6.295  1.00  0.00
ATOM    773  C   GLY A  53     -17.556  -7.795  -6.646  1.00  0.00
ATOM    774  O   GLY A  53     -16.785  -8.734  -6.396  1.00  0.00
ATOM    778  N   GLY A  54     -18.742  -8.124  -7.188  1.00  0.00
ATOM    779  CA  GLY A  54     -20.028  -7.613  -7.568  1.00  0.00
ATOM    780  C   GLY A  54     -19.983  -6.962  -8.912  1.00  0.00
ATOM    781  O   GLY A  54     -21.036  -6.857  -9.570  1.00  0.00
ATOM    785  N   SER A  55     -18.804  -6.895  -9.559  1.00  0.00
ATOM    786  CA  SER A  55     -18.883  -6.200 -10.744  1.00  0.00
ATOM    787  C   SER A  55     -17.980  -6.355 -11.880  1.00  0.00
ATOM    788  O   SER A  55     -18.147  -7.162 -12.810  1.00  0.00
ATOM    789  CB  SER A  55     -18.848  -4.736 -10.356  1.00  0.00
ATOM    790  OG  SER A  55     -17.691  -4.437  -9.622  1.00  0.00
ATOM    796  N   SER A  56     -16.877  -5.267 -11.693  1.00  0.00
ATOM    797  CA  SER A  56     -15.925  -4.920 -12.910  1.00  0.00
ATOM    798  C   SER A  56     -15.155  -6.042 -13.344  1.00  0.00
ATOM    799  O   SER A  56     -14.459  -6.849 -12.712  1.00  0.00
ATOM    800  CB  SER A  56     -14.925  -3.827 -12.589  1.00  0.00
ATOM    801  OG  SER A  56     -15.574  -2.614 -12.324  1.00  0.00
ATOM    807  N   THR A  57     -15.124  -6.008 -14.656  1.00  0.00
ATOM    808  CA  THR A  57     -14.302  -7.100 -15.044  1.00  0.00
ATOM    809  C   THR A  57     -13.016  -6.785 -15.890  1.00  0.00
ATOM    810  O   THR A  57     -13.138  -6.028 -16.855  1.00  0.00
ATOM    811  CB  THR A  57     -15.187  -8.101 -15.810  1.00  0.00
ATOM    812  OG1 THR A  57     -15.776  -7.452 -16.945  1.00  0.00
ATOM    813  CG2 THR A  57     -16.289  -8.638 -14.909  1.00  0.00
ATOM    821  N   TYR A  58     -11.883  -7.264 -15.671  1.00  0.00
ATOM    822  CA  TYR A  58     -10.929  -6.930 -16.636  1.00  0.00
ATOM    823  C   TYR A  58     -10.292  -8.114 -17.387  1.00  0.00
ATOM    824  O   TYR A  58     -10.033  -9.207 -16.903  1.00  0.00
ATOM    825  CB  TYR A  58      -9.849  -6.089 -15.953  1.00  0.00
ATOM    826  CG  TYR A  58     -10.363  -4.792 -15.370  1.00  0.00
ATOM    827  CD1 TYR A  58     -10.856  -4.760 -14.074  1.00  0.00
ATOM    828  CD2 TYR A  58     -10.343  -3.633 -16.132  1.00  0.00
ATOM    829  CE1 TYR A  58     -11.326  -3.576 -13.541  1.00  0.00
ATOM    830  CE2 TYR A  58     -10.813  -2.448 -15.600  1.00  0.00
ATOM    831  CZ  TYR A  58     -11.303  -2.417 -14.310  1.00  0.00
ATOM    832  OH  TYR A  58     -11.771  -1.237 -13.780  1.00  0.00
ATOM    842  N   TYR A  59     -10.102  -8.025 -18.673  1.00  0.00
ATOM    843  CA  TYR A  59      -9.418  -9.196 -19.272  1.00  0.00
ATOM    844  C   TYR A  59      -8.124  -8.774 -20.078  1.00  0.00
ATOM    845  O   TYR A  59      -8.079  -7.734 -20.743  1.00  0.00
ATOM    846  CB  TYR A  59     -10.391  -9.956 -20.175  1.00  0.00
ATOM    847  CG  TYR A  59     -11.719 -10.263 -19.522  1.00  0.00
ATOM    848  CD1 TYR A  59     -12.629  -9.242 -19.287  1.00  0.00
ATOM    849  CD2 TYR A  59     -12.029 -11.565 -19.156  1.00  0.00
ATOM    850  CE1 TYR A  59     -13.842  -9.522 -18.690  1.00  0.00
ATOM    851  CE2 TYR A  59     -13.242 -11.844 -18.559  1.00  0.00
ATOM    852  CZ  TYR A  59     -14.147 -10.829 -18.325  1.00  0.00
ATOM    853  OH  TYR A  59     -15.356 -11.107 -17.730  1.00  0.00
ATOM    863  N   ALA A  60      -7.115  -9.720 -20.131  1.00  0.00
ATOM    864  CA  ALA A  60      -5.958  -9.413 -20.929  1.00  0.00
ATOM    865  C   ALA A  60      -6.453  -9.309 -22.219  1.00  0.00
ATOM    866  O   ALA A  60      -7.355 -10.126 -22.413  1.00  0.00
ATOM    867  CB  ALA A  60      -5.106 -10.239 -20.757  1.00  0.00
ATOM    873  N   ASP A  61      -5.876  -8.512 -23.039  1.00  0.00
ATOM    874  CA  ASP A  61      -6.332  -8.349 -24.439  1.00  0.00
ATOM    875  C   ASP A  61      -6.299  -9.562 -25.273  1.00  0.00
ATOM    876  O   ASP A  61      -7.127  -9.782 -26.141  1.00  0.00
ATOM    877  CB  ASP A  61      -5.494  -7.284 -25.151  1.00  0.00
ATOM    878  CG  ASP A  61      -5.800  -5.871 -24.673  1.00  0.00
ATOM    879  OD1 ASP A  61      -6.797  -5.691 -24.015  1.00  0.00
ATOM    880  OD2 ASP A  61      -5.033  -4.987 -24.970  1.00  0.00
ATOM    885  N   SER A  62      -5.360 -10.435 -24.863  1.00  0.00
ATOM    886  CA  SER A  62      -5.116 -11.523 -25.715  1.00  0.00
ATOM    887  C   SER A  62      -6.210 -12.552 -25.568  1.00  0.00
ATOM    888  O   SER A  62      -6.357 -13.482 -26.356  1.00  0.00
ATOM    889  CB  SER A  62      -3.763 -12.129 -25.400  1.00  0.00
ATOM    890  OG  SER A  62      -3.761 -12.720 -24.129  1.00  0.00
ATOM    896  N   VAL A  63      -7.019 -12.380 -24.550  1.00  0.00
ATOM    897  CA  VAL A  63      -7.977 -13.381 -24.342  1.00  0.00
ATOM    898  C   VAL A  63      -9.405 -13.000 -24.460  1.00  0.00
ATOM    899  O   VAL A  63     -10.246 -13.844 -24.056  1.00  0.00
ATOM    900  CB  VAL A  63      -7.755 -13.974 -22.939  1.00  0.00
ATOM    901  CG1 VAL A  63      -6.405 -14.673 -22.864  1.00  0.00
ATOM    902  CG2 VAL A  63      -7.853 -12.877 -21.891  1.00  0.00
ATOM    912  N   LYS A  64      -9.525 -11.750 -24.773  1.00  0.00
ATOM    913  CA  LYS A  64     -10.733 -11.103 -24.804  1.00  0.00
ATOM    914  C   LYS A  64     -11.674 -11.873 -25.598  1.00  0.00
ATOM    915  O   LYS A  64     -11.330 -12.218 -26.721  1.00  0.00
ATOM    916  CB  LYS A  64     -10.575  -9.690 -25.368  1.00  0.00
ATOM    917  CG  LYS A  64     -11.859  -8.870 -25.381  1.00  0.00
ATOM    918  CD  LYS A  64     -11.607  -7.456 -25.882  1.00  0.00
ATOM    919  CE  LYS A  64     -12.883  -6.629 -25.875  1.00  0.00
ATOM    920  NZ  LYS A  64     -12.652  -5.244 -26.365  1.00  0.00
ATOM    934  N   GLY A  65     -12.853 -12.136 -25.137  1.00  0.00
ATOM    935  CA  GLY A  65     -13.706 -12.767 -26.128  1.00  0.00
ATOM    936  C   GLY A  65     -13.660 -14.266 -26.293  1.00  0.00
ATOM    937  O   GLY A  65     -14.474 -14.844 -27.003  1.00  0.00
ATOM    941  N   ARG A  66     -12.730 -14.865 -25.675  1.00  0.00
ATOM    942  CA  ARG A  66     -12.588 -16.253 -25.527  1.00  0.00
ATOM    943  C   ARG A  66     -12.980 -16.511 -24.024  1.00  0.00
ATOM    944  O   ARG A  66     -13.725 -17.343 -23.502  1.00  0.00
ATOM    945  CB  ARG A  66     -11.170 -16.701 -25.845  1.00  0.00
ATOM    946  CG  ARG A  66     -10.749 -16.514 -27.294  1.00  0.00
ATOM    947  CD  ARG A  66      -9.338 -16.923 -27.514  1.00  0.00
ATOM    948  NE  ARG A  66      -8.924 -16.725 -28.894  1.00  0.00
ATOM    949  CZ  ARG A  66      -7.680 -16.947 -29.359  1.00  0.00
ATOM    950  NH1 ARG A  66      -6.740 -17.373 -28.544  1.00  0.00
ATOM    951  NH2 ARG A  66      -7.404 -16.736 -30.634  1.00  0.00
ATOM    965  N   PHE A  67     -12.554 -15.656 -23.159  1.00  0.00
ATOM    966  CA  PHE A  67     -12.824 -15.982 -21.720  1.00  0.00
ATOM    967  C   PHE A  67     -13.967 -15.117 -21.097  1.00  0.00
ATOM    968  O   PHE A  67     -14.081 -13.910 -21.347  1.00  0.00
ATOM    969  CB  PHE A  67     -11.549 -15.797 -20.896  1.00  0.00
ATOM    970  CG  PHE A  67     -10.428 -16.713 -21.301  1.00  0.00
ATOM    971  CD1 PHE A  67     -10.631 -17.703 -22.250  1.00  0.00
ATOM    972  CD2 PHE A  67      -9.170 -16.586 -20.732  1.00  0.00
ATOM    973  CE1 PHE A  67      -9.600 -18.546 -22.622  1.00  0.00
ATOM    974  CE2 PHE A  67      -8.138 -17.425 -21.103  1.00  0.00
ATOM    975  CZ  PHE A  67      -8.354 -18.406 -22.050  1.00  0.00
ATOM    985  N   THR A  68     -14.680 -15.757 -20.066  1.00  0.00
ATOM    986  CA  THR A  68     -15.753 -14.996 -19.419  1.00  0.00
ATOM    987  C   THR A  68     -15.568 -15.148 -17.917  1.00  0.00
ATOM    988  O   THR A  68     -15.308 -16.112 -17.264  1.00  0.00
ATOM    989  CB  THR A  68     -17.153 -15.479 -19.842  1.00  0.00
ATOM    990  OG1 THR A  68     -17.304 -15.331 -21.260  1.00  0.00
ATOM    991  CG2 THR A  68     -18.232 -14.673 -19.134  1.00  0.00
ATOM    999  N   ILE A  69     -15.635 -14.174 -17.260  1.00  0.00
ATOM   1000  CA  ILE A  69     -15.561 -14.301 -15.756  1.00  0.00
ATOM   1001  C   ILE A  69     -16.938 -14.066 -15.082  1.00  0.00
ATOM   1002  O   ILE A  69     -17.772 -13.279 -15.542  1.00  0.00
ATOM   1003  CB  ILE A  69     -14.544 -13.308 -15.167  1.00  0.00
ATOM   1004  CG1 ILE A  69     -13.115 -13.746 -15.499  1.00  0.00
ATOM   1005  CG2 ILE A  69     -14.729 -13.185 -13.662  1.00  0.00
ATOM   1006  CD1 ILE A  69     -12.716 -15.058 -14.863  1.00  0.00
ATOM   1018  N   SER A  70     -17.180 -14.867 -13.945  1.00  0.00
ATOM   1019  CA  SER A  70     -18.461 -14.586 -13.285  1.00  0.00
ATOM   1020  C   SER A  70     -18.222 -14.805 -11.801  1.00  0.00
ATOM   1021  O   SER A  70     -17.755 -15.733 -11.185  1.00  0.00
ATOM   1022  CB  SER A  70     -19.569 -15.487 -13.794  1.00  0.00
ATOM   1023  OG  SER A  70     -20.773 -15.230 -13.127  1.00  0.00
ATOM   1029  N   ARG A  71     -18.775 -13.987 -11.099  1.00  0.00
ATOM   1030  CA  ARG A  71     -18.690 -14.081  -9.655  1.00  0.00
ATOM   1031  C   ARG A  71     -20.031 -14.464  -8.942  1.00  0.00
ATOM   1032  O   ARG A  71     -21.146 -14.231  -9.455  1.00  0.00
ATOM   1033  CB  ARG A  71     -18.192 -12.751  -9.108  1.00  0.00
ATOM   1034  CG  ARG A  71     -17.928 -12.736  -7.610  1.00  0.00
ATOM   1035  CD  ARG A  71     -17.235 -11.492  -7.188  1.00  0.00
ATOM   1036  NE  ARG A  71     -17.043 -11.440  -5.748  1.00  0.00
ATOM   1037  CZ  ARG A  71     -15.955 -11.904  -5.103  1.00  0.00
ATOM   1038  NH1 ARG A  71     -14.972 -12.452  -5.784  1.00  0.00
ATOM   1039  NH2 ARG A  71     -15.876 -11.811  -3.788  1.00  0.00
ATOM   1053  N   ASP A  72     -19.873 -15.144  -7.721  1.00  0.00
ATOM   1054  CA  ASP A  72     -21.111 -15.411  -6.973  1.00  0.00
ATOM   1055  C   ASP A  72     -20.885 -14.886  -5.604  1.00  0.00
ATOM   1056  O   ASP A  72     -20.040 -15.390  -4.824  1.00  0.00
ATOM   1057  CB  ASP A  72     -21.456 -16.901  -6.920  1.00  0.00
ATOM   1058  CG  ASP A  72     -22.729 -17.186  -6.134  1.00  0.00
ATOM   1059  OD1 ASP A  72     -22.993 -16.479  -5.190  1.00  0.00
ATOM   1060  OD2 ASP A  72     -23.425 -18.109  -6.485  1.00  0.00
ATOM   1065  N   ASN A  73     -21.423 -13.726  -5.354  1.00  0.00
ATOM   1066  CA  ASN A  73     -21.056 -13.186  -4.111  1.00  0.00
ATOM   1067  C   ASN A  73     -21.498 -13.917  -2.898  1.00  0.00
ATOM   1068  O   ASN A  73     -20.808 -13.885  -1.876  1.00  0.00
ATOM   1069  CB  ASN A  73     -21.552 -11.753  -4.042  1.00  0.00
ATOM   1070  CG  ASN A  73     -20.735 -10.819  -4.892  1.00  0.00
ATOM   1071  OD1 ASN A  73     -19.579 -11.107  -5.218  1.00  0.00
ATOM   1072  ND2 ASN A  73     -21.314  -9.703  -5.254  1.00  0.00
ATOM   1079  N   ALA A  74     -22.609 -14.580  -3.051  1.00  0.00
ATOM   1080  CA  ALA A  74     -23.201 -15.212  -1.874  1.00  0.00
ATOM   1081  C   ALA A  74     -22.194 -16.375  -1.514  1.00  0.00
ATOM   1082  O   ALA A  74     -21.862 -16.662  -0.358  1.00  0.00
ATOM   1083  CB  ALA A  74     -24.672 -15.648  -2.282  1.00  0.00
ATOM   1089  N   LYS A  75     -21.661 -17.031  -2.610  1.00  0.00
ATOM   1090  CA  LYS A  75     -20.939 -18.232  -2.256  1.00  0.00
ATOM   1091  C   LYS A  75     -19.358 -17.948  -2.151  1.00  0.00
ATOM   1092  O   LYS A  75     -18.531 -18.818  -1.802  1.00  0.00
ATOM   1093  CB  LYS A  75     -21.246 -19.323  -3.283  1.00  0.00
ATOM   1094  CG  LYS A  75     -22.702 -19.771  -3.307  1.00  0.00
ATOM   1095  CD  LYS A  75     -22.922 -20.877  -4.328  1.00  0.00
ATOM   1096  CE  LYS A  75     -24.375 -21.330  -4.351  1.00  0.00
ATOM   1097  NZ  LYS A  75     -24.612 -22.389  -5.370  1.00  0.00
ATOM   1111  N   ASN A  76     -18.954 -16.733  -2.370  1.00  0.00
ATOM   1112  CA  ASN A  76     -17.626 -16.308  -2.432  1.00  0.00
ATOM   1113  C   ASN A  76     -16.862 -17.105  -3.516  1.00  0.00
ATOM   1114  O   ASN A  76     -15.760 -17.714  -3.526  1.00  0.00
ATOM   1115  CB  ASN A  76     -16.984 -16.441  -1.064  1.00  0.00
ATOM   1116  CG  ASN A  76     -17.579 -15.500  -0.053  1.00  0.00
ATOM   1117  OD1 ASN A  76     -18.369 -15.908   0.804  1.00  0.00
ATOM   1118  ND2 ASN A  76     -17.211 -14.247  -0.136  1.00  0.00
ATOM   1125  N   THR A  77     -17.654 -17.232  -4.702  1.00  0.00
ATOM   1126  CA  THR A  77     -16.949 -17.940  -5.730  1.00  0.00
ATOM   1127  C   THR A  77     -16.715 -17.174  -7.031  1.00  0.00
ATOM   1128  O   THR A  77     -17.361 -16.376  -7.659  1.00  0.00
ATOM   1129  CB  THR A  77     -17.697 -19.248  -6.050  1.00  0.00
ATOM   1130  OG1 THR A  77     -19.010 -18.944  -6.537  1.00  0.00
ATOM   1131  CG2 THR A  77     -17.809 -20.115  -4.805  1.00  0.00
ATOM   1139  N   VAL A  78     -15.678 -17.605  -7.692  1.00  0.00
ATOM   1140  CA  VAL A  78     -15.474 -16.941  -8.929  1.00  0.00
ATOM   1141  C   VAL A  78     -15.412 -17.939 -10.131  1.00  0.00
ATOM   1142  O   VAL A  78     -14.792 -18.978 -10.192  1.00  0.00
ATOM   1143  CB  VAL A  78     -14.173 -16.122  -8.844  1.00  0.00
ATOM   1144  CG1 VAL A  78     -13.879 -15.450 -10.178  1.00  0.00
ATOM   1145  CG2 VAL A  78     -14.283 -15.089  -7.732  1.00  0.00
ATOM   1155  N   TYR A  79     -16.062 -17.814 -11.127  1.00  0.00
ATOM   1156  CA  TYR A  79     -15.754 -18.784 -12.136  1.00  0.00
ATOM   1157  C   TYR A  79     -15.126 -18.142 -13.431  1.00  0.00
ATOM   1158  O   TYR A  79     -15.283 -17.046 -13.921  1.00  0.00
ATOM   1159  CB  TYR A  79     -17.027 -19.565 -12.472  1.00  0.00
ATOM   1160  CG  TYR A  79     -17.581 -20.357 -11.309  1.00  0.00
ATOM   1161  CD1 TYR A  79     -18.256 -19.706 -10.286  1.00  0.00
ATOM   1162  CD2 TYR A  79     -17.415 -21.733 -11.264  1.00  0.00
ATOM   1163  CE1 TYR A  79     -18.762 -20.430  -9.224  1.00  0.00
ATOM   1164  CE2 TYR A  79     -17.921 -22.456 -10.202  1.00  0.00
ATOM   1165  CZ  TYR A  79     -18.593 -21.809  -9.185  1.00  0.00
ATOM   1166  OH  TYR A  79     -19.097 -22.530  -8.126  1.00  0.00
ATOM   1176  N   LEU A  80     -14.284 -18.897 -14.114  1.00  0.00
ATOM   1177  CA  LEU A  80     -13.758 -18.384 -15.348  1.00  0.00
ATOM   1178  C   LEU A  80     -14.169 -19.318 -16.508  1.00  0.00
ATOM   1179  O   LEU A  80     -14.003 -20.534 -16.553  1.00  0.00
ATOM   1180  CB  LEU A  80     -12.232 -18.262 -15.261  1.00  0.00
ATOM   1181  CG  LEU A  80     -11.545 -17.621 -16.474  1.00  0.00
ATOM   1182  CD1 LEU A  80     -10.118 -17.237 -16.107  1.00  0.00
ATOM   1183  CD2 LEU A  80     -11.566 -18.595 -17.642  1.00  0.00
ATOM   1195  N   GLN A  81     -14.817 -18.889 -17.496  1.00  0.00
ATOM   1196  CA  GLN A  81     -15.127 -19.856 -18.517  1.00  0.00
ATOM   1197  C   GLN A  81     -14.341 -19.675 -19.789  1.00  0.00
ATOM   1198  O   GLN A  81     -14.199 -18.675 -20.453  1.00  0.00
ATOM   1199  CB  GLN A  81     -16.624 -19.808 -18.834  1.00  0.00
ATOM   1200  CG  GLN A  81     -17.090 -20.883 -19.801  1.00  0.00
ATOM   1201  CD  GLN A  81     -18.597 -20.888 -19.978  1.00  0.00
ATOM   1202  OE1 GLN A  81     -19.350 -20.753 -19.009  1.00  0.00
ATOM   1203  NE2 GLN A  81     -19.045 -21.043 -21.218  1.00  0.00
ATOM   1212  N   MET A  82     -13.692 -20.761 -20.206  1.00  0.00
ATOM   1213  CA  MET A  82     -12.980 -20.486 -21.362  1.00  0.00
ATOM   1214  C   MET A  82     -13.633 -21.095 -22.617  1.00  0.00
ATOM   1215  O   MET A  82     -14.043 -22.248 -22.676  1.00  0.00
ATOM   1216  CB  MET A  82     -11.548 -20.986 -21.177  1.00  0.00
ATOM   1217  CG  MET A  82     -10.814 -20.371 -19.995  1.00  0.00
ATOM   1218  SD  MET A  82      -9.111 -20.946 -19.858  1.00  0.00
ATOM   1219  CE  MET A  82      -8.587 -20.104 -18.368  1.00  0.00
ATOM   1229  N   ASN A  83     -13.869 -20.313 -23.708  1.00  0.00
ATOM   1230  CA  ASN A  83     -14.489 -20.937 -24.800  1.00  0.00
ATOM   1231  C   ASN A  83     -13.388 -20.896 -25.875  1.00  0.00
ATOM   1232  O   ASN A  83     -12.644 -19.928 -26.057  1.00  0.00
ATOM   1233  CB  ASN A  83     -15.770 -20.234 -25.210  1.00  0.00
ATOM   1234  CG  ASN A  83     -16.821 -20.275 -24.136  1.00  0.00
ATOM   1235  OD1 ASN A  83     -17.102 -21.335 -23.564  1.00  0.00
ATOM   1236  ND2 ASN A  83     -17.408 -19.141 -23.849  1.00  0.00
ATOM   1243  N   SER A  84     -13.457 -21.781 -26.639  1.00  0.00
ATOM   1244  CA  SER A  84     -12.635 -22.047 -27.751  1.00  0.00
ATOM   1245  C   SER A  84     -11.172 -22.113 -27.595  1.00  0.00
ATOM   1246  O   SER A  84     -10.435 -21.219 -28.117  1.00  0.00
ATOM   1247  CB  SER A  84     -12.937 -20.995 -28.800  1.00  0.00
ATOM   1248  OG  SER A  84     -14.277 -21.056 -29.201  1.00  0.00
ATOM   1254  N   LEU A  85     -10.784 -23.080 -26.729  1.00  0.00
ATOM   1255  CA  LEU A  85      -9.387 -23.112 -26.318  1.00  0.00
ATOM   1256  C   LEU A  85      -8.369 -23.345 -27.457  1.00  0.00
ATOM   1257  O   LEU A  85      -8.495 -24.007 -28.480  1.00  0.00
ATOM   1258  CB  LEU A  85      -9.212 -24.206 -25.258  1.00  0.00
ATOM   1259  CG  LEU A  85      -9.479 -23.778 -23.810  1.00  0.00
ATOM   1260  CD1 LEU A  85     -10.966 -23.505 -23.626  1.00  0.00
ATOM   1261  CD2 LEU A  85      -9.003 -24.869 -22.861  1.00  0.00
ATOM   1273  N   LYS A  86      -7.240 -22.698 -27.303  1.00  0.00
ATOM   1274  CA  LYS A  86      -6.279 -22.836 -28.436  1.00  0.00
ATOM   1275  C   LYS A  86      -5.128 -23.378 -27.748  1.00  0.00
ATOM   1276  O   LYS A  86      -5.058 -22.999 -26.596  1.00  0.00
ATOM   1277  CB  LYS A  86      -5.937 -21.525 -29.146  1.00  0.00
ATOM   1278  CG  LYS A  86      -7.132 -20.820 -29.774  1.00  0.00
ATOM   1279  CD  LYS A  86      -7.680 -21.608 -30.955  1.00  0.00
ATOM   1280  CE  LYS A  86      -8.819 -20.864 -31.637  1.00  0.00
ATOM   1281  NZ  LYS A  86      -9.400 -21.646 -32.761  1.00  0.00
ATOM   1295  N   PRO A  87      -4.249 -24.077 -28.515  1.00  0.00
ATOM   1296  CA  PRO A  87      -3.020 -24.852 -28.160  1.00  0.00
ATOM   1297  C   PRO A  87      -2.113 -24.028 -27.439  1.00  0.00
ATOM   1298  O   PRO A  87      -1.384 -24.655 -26.701  1.00  0.00
ATOM   1299  CB  PRO A  87      -2.405 -25.267 -29.500  1.00  0.00
ATOM   1300  CG  PRO A  87      -3.583 -25.530 -30.376  1.00  0.00
ATOM   1301  CD  PRO A  87      -4.582 -24.473 -29.987  1.00  0.00
ATOM   1309  N   GLU A  88      -2.187 -22.731 -27.627  1.00  0.00
ATOM   1310  CA  GLU A  88      -1.357 -21.758 -27.050  1.00  0.00
ATOM   1311  C   GLU A  88      -1.763 -21.338 -25.719  1.00  0.00
ATOM   1312  O   GLU A  88      -1.056 -20.624 -25.040  1.00  0.00
ATOM   1313  CB  GLU A  88      -1.295 -20.528 -27.959  1.00  0.00
ATOM   1314  CG  GLU A  88      -0.627 -20.775 -29.305  1.00  0.00
ATOM   1315  CD  GLU A  88      -0.611 -19.554 -30.182  1.00  0.00
ATOM   1316  OE1 GLU A  88      -1.148 -18.550 -29.781  1.00  0.00
ATOM   1317  OE2 GLU A  88      -0.061 -19.625 -31.257  1.00  0.00
ATOM   1324  N   ASP A  89      -2.942 -21.787 -25.311  1.00  0.00
ATOM   1325  CA  ASP A  89      -3.503 -21.546 -24.034  1.00  0.00
ATOM   1326  C   ASP A  89      -2.896 -22.670 -23.124  1.00  0.00
ATOM   1327  O   ASP A  89      -3.162 -22.688 -21.940  1.00  0.00
ATOM   1328  CB  ASP A  89      -5.032 -21.593 -24.081  1.00  0.00
ATOM   1329  CG  ASP A  89      -5.635 -20.440 -24.872  1.00  0.00
ATOM   1330  OD1 ASP A  89      -5.137 -19.345 -24.763  1.00  0.00
ATOM   1331  OD2 ASP A  89      -6.589 -20.666 -25.578  1.00  0.00
ATOM   1336  N   THR A  90      -1.956 -23.576 -23.613  1.00  0.00
ATOM   1337  CA  THR A  90      -1.657 -24.454 -22.483  1.00  0.00
ATOM   1338  C   THR A  90      -0.834 -23.693 -21.262  1.00  0.00
ATOM   1339  O   THR A  90       0.301 -23.210 -21.293  1.00  0.00
ATOM   1340  CB  THR A  90      -0.871 -25.671 -23.004  1.00  0.00
ATOM   1341  OG1 THR A  90      -0.619 -26.579 -21.923  1.00  0.00
ATOM   1342  CG2 THR A  90       0.452 -25.232 -23.612  1.00  0.00
ATOM   1350  N   ALA A  91      -1.330 -23.845 -20.104  1.00  0.00
ATOM   1351  CA  ALA A  91      -0.594 -23.039 -19.117  1.00  0.00
ATOM   1352  C   ALA A  91      -0.925 -23.386 -17.558  1.00  0.00
ATOM   1353  O   ALA A  91      -1.802 -24.102 -17.082  1.00  0.00
ATOM   1354  CB  ALA A  91      -0.612 -21.699 -19.250  1.00  0.00
ATOM   1360  N   VAL A  92      -0.160 -23.013 -16.626  1.00  0.00
ATOM   1361  CA  VAL A  92      -0.766 -23.266 -15.308  1.00  0.00
ATOM   1362  C   VAL A  92      -1.693 -22.075 -14.795  1.00  0.00
ATOM   1363  O   VAL A  92      -1.453 -20.874 -14.777  1.00  0.00
ATOM   1364  CB  VAL A  92       0.358 -23.524 -14.286  1.00  0.00
ATOM   1365  CG1 VAL A  92      -0.228 -23.905 -12.935  1.00  0.00
ATOM   1366  CG2 VAL A  92       1.284 -24.617 -14.800  1.00  0.00
ATOM   1376  N   TYR A  93      -2.889 -22.385 -14.424  1.00  0.00
ATOM   1377  CA  TYR A  93      -3.680 -21.322 -13.973  1.00  0.00
ATOM   1378  C   TYR A  93      -3.704 -21.281 -12.444  1.00  0.00
ATOM   1379  O   TYR A  93      -3.719 -22.123 -11.601  1.00  0.00
ATOM   1380  CB  TYR A  93      -5.091 -21.448 -14.551  1.00  0.00
ATOM   1381  CG  TYR A  93      -5.162 -21.227 -16.046  1.00  0.00
ATOM   1382  CD1 TYR A  93      -5.480 -22.282 -16.888  1.00  0.00
ATOM   1383  CD2 TYR A  93      -4.908 -19.970 -16.573  1.00  0.00
ATOM   1384  CE1 TYR A  93      -5.544 -22.080 -18.254  1.00  0.00
ATOM   1385  CE2 TYR A  93      -4.971 -19.768 -17.939  1.00  0.00
ATOM   1386  CZ  TYR A  93      -5.288 -20.818 -18.777  1.00  0.00
ATOM   1387  OH  TYR A  93      -5.352 -20.616 -20.137  1.00  0.00
ATOM   1397  N   TYR A  94      -3.684 -20.026 -12.009  1.00  0.00
ATOM   1398  CA  TYR A  94      -3.751 -19.855 -10.550  1.00  0.00
ATOM   1399  C   TYR A  94      -4.930 -18.883 -10.182  1.00  0.00
ATOM   1400  O   TYR A  94      -5.463 -18.035 -10.859  1.00  0.00
ATOM   1401  CB  TYR A  94      -2.417 -19.333 -10.012  1.00  0.00
ATOM   1402  CG  TYR A  94      -1.315 -20.369 -10.003  1.00  0.00
ATOM   1403  CD1 TYR A  94      -0.493 -20.518 -11.110  1.00  0.00
ATOM   1404  CD2 TYR A  94      -1.127 -21.171  -8.887  1.00  0.00
ATOM   1405  CE1 TYR A  94       0.513 -21.464 -11.101  1.00  0.00
ATOM   1406  CE2 TYR A  94      -0.121 -22.117  -8.878  1.00  0.00
ATOM   1407  CZ  TYR A  94       0.697 -22.265  -9.979  1.00  0.00
ATOM   1408  OH  TYR A  94       1.699 -23.208  -9.971  1.00  0.00
ATOM   1418  N   CYS A  95      -5.394 -18.919  -9.024  1.00  0.00
ATOM   1419  CA  CYS A  95      -6.413 -17.985  -8.641  1.00  0.00
ATOM   1420  C   CYS A  95      -5.863 -17.057  -7.590  1.00  0.00
ATOM   1421  O   CYS A  95      -5.066 -17.331  -6.687  1.00  0.00
ATOM   1422  CB  CYS A  95      -7.647 -18.709  -8.102  1.00  0.00
ATOM   1423  SG  CYS A  95      -8.417 -19.838  -9.287  1.00  0.00
ATOM   1429  N   ALA A  96      -6.472 -15.934  -7.548  1.00  0.00
ATOM   1430  CA  ALA A  96      -5.971 -15.094  -6.543  1.00  0.00
ATOM   1431  C   ALA A  96      -7.028 -14.205  -5.961  1.00  0.00
ATOM   1432  O   ALA A  96      -7.966 -13.639  -6.478  1.00  0.00
ATOM   1433  CB  ALA A  96      -4.693 -14.122  -7.116  1.00  0.00
ATOM   1439  N   ALA A  97      -6.716 -13.827  -4.698  1.00  0.00
ATOM   1440  CA  ALA A  97      -7.673 -13.000  -4.137  1.00  0.00
ATOM   1441  C   ALA A  97      -7.020 -11.948  -3.296  1.00  0.00
ATOM   1442  O   ALA A  97      -6.031 -12.016  -2.575  1.00  0.00
ATOM   1443  CB  ALA A  97      -8.676 -13.757  -3.264  1.00  0.00
ATOM   1449  N   SER A  98      -7.690 -10.786  -3.360  1.00  0.00
ATOM   1450  CA  SER A  98      -7.081  -9.796  -2.580  1.00  0.00
ATOM   1451  C   SER A  98      -8.045  -9.027  -1.797  1.00  0.00
ATOM   1452  O   SER A  98      -9.169  -8.654  -2.005  1.00  0.00
ATOM   1453  CB  SER A  98      -6.288  -8.858  -3.467  1.00  0.00
ATOM   1454  OG  SER A  98      -5.282  -9.548  -4.156  1.00  0.00
ATOM   1460  N   VAL A  99      -7.578  -8.501  -0.845  1.00  0.00
ATOM   1461  CA  VAL A  99      -8.524  -7.754  -0.110  1.00  0.00
ATOM   1462  C   VAL A  99      -8.052  -6.271  -0.075  1.00  0.00
ATOM   1463  O   VAL A  99      -6.878  -5.739  -0.308  1.00  0.00
ATOM   1464  CB  VAL A  99      -8.661  -8.329   1.313  1.00  0.00
ATOM   1465  CG1 VAL A  99      -9.670  -7.525   2.117  1.00  0.00
ATOM   1466  CG2 VAL A  99      -9.069  -9.793   1.243  1.00  0.00
ATOM   1476  N   TYR A 100      -8.972  -5.473  -0.276  1.00  0.00
ATOM   1477  CA  TYR A 100      -8.541  -4.124  -0.204  1.00  0.00
ATOM   1478  C   TYR A 100      -9.313  -3.621   0.778  1.00  0.00
ATOM   1479  O   TYR A 100     -10.345  -4.185   1.089  1.00  0.00
ATOM   1480  CB  TYR A 100      -8.725  -3.327  -1.498  1.00  0.00
ATOM   1481  CG  TYR A 100      -7.709  -3.656  -2.568  1.00  0.00
ATOM   1482  CD1 TYR A 100      -7.724  -4.902  -3.179  1.00  0.00
ATOM   1483  CD2 TYR A 100      -6.761  -2.714  -2.938  1.00  0.00
ATOM   1484  CE1 TYR A 100      -6.795  -5.203  -4.157  1.00  0.00
ATOM   1485  CE2 TYR A 100      -5.832  -3.015  -3.916  1.00  0.00
ATOM   1486  CZ  TYR A 100      -5.848  -4.255  -4.524  1.00  0.00
ATOM   1487  OH  TYR A 100      -4.923  -4.554  -5.498  1.00  0.00
ATOM   1497  N   TRP A 101      -8.663  -2.826   1.533  1.00  0.00
ATOM   1498  CA  TRP A 101      -9.286  -2.187   2.623  1.00  0.00
ATOM   1499  C   TRP A 101      -9.252  -0.920   2.290  1.00  0.00
ATOM   1500  O   TRP A 101      -8.218  -0.349   2.128  1.00  0.00
ATOM   1501  CB  TRP A 101      -8.577  -2.379   3.964  1.00  0.00
ATOM   1502  CG  TRP A 101      -8.579  -3.798   4.447  1.00  0.00
ATOM   1503  CD1 TRP A 101      -7.735  -4.792   4.054  1.00  0.00
ATOM   1504  CD2 TRP A 101      -9.473  -4.390   5.419  1.00  0.00
ATOM   1505  NE1 TRP A 101      -8.041  -5.959   4.712  1.00  0.00
ATOM   1506  CE2 TRP A 101      -9.101  -5.730   5.552  1.00  0.00
ATOM   1507  CE3 TRP A 101     -10.542  -3.897   6.177  1.00  0.00
ATOM   1508  CZ2 TRP A 101      -9.761  -6.593   6.412  1.00  0.00
ATOM   1509  CZ3 TRP A 101     -11.204  -4.762   7.041  1.00  0.00
ATOM   1510  CH2 TRP A 101     -10.823  -6.075   7.156  1.00  0.00
ATOM   1521  N   LEU A 102     -10.153  -0.391   2.524  1.00  0.00
ATOM   1522  CA  LEU A 102     -10.085   0.910   2.286  1.00  0.00
ATOM   1523  C   LEU A 102      -9.838   1.941   3.245  1.00  0.00
ATOM   1524  O   LEU A 102     -10.239   2.035   4.366  1.00  0.00
ATOM   1525  CB  LEU A 102     -11.416   1.251   1.603  1.00  0.00
ATOM   1526  CG  LEU A 102     -11.719   0.476   0.314  1.00  0.00
ATOM   1527  CD1 LEU A 102     -13.073   0.908  -0.232  1.00  0.00
ATOM   1528  CD2 LEU A 102     -10.615   0.727  -0.702  1.00  0.00
ATOM   1540  N   TYR A 103      -8.789   2.567   2.754  1.00  0.00
ATOM   1541  CA  TYR A 103      -8.257   3.910   3.080  1.00  0.00
ATOM   1542  C   TYR A 103      -7.384   4.628   1.563  1.00  0.00
ATOM   1543  O   TYR A 103      -6.147   4.675   1.795  1.00  0.00
ATOM   1544  CB  TYR A 103      -7.368   3.736   4.313  1.00  0.00
ATOM   1545  CG  TYR A 103      -6.946   5.042   4.949  1.00  0.00
ATOM   1546  CD1 TYR A 103      -7.904   5.979   5.310  1.00  0.00
ATOM   1547  CD2 TYR A 103      -5.602   5.303   5.172  1.00  0.00
ATOM   1548  CE1 TYR A 103      -7.518   7.172   5.892  1.00  0.00
ATOM   1549  CE2 TYR A 103      -5.218   6.496   5.753  1.00  0.00
ATOM   1550  CZ  TYR A 103      -6.170   7.428   6.112  1.00  0.00
ATOM   1551  OH  TYR A 103      -5.787   8.615   6.691  1.00  0.00
ATOM   1561  N   TYR A 104      -7.870   5.197   0.427  1.00  0.00
ATOM   1562  CA  TYR A 104      -7.031   5.615  -0.775  1.00  0.00
ATOM   1563  C   TYR A 104      -6.677   4.233  -1.311  1.00  0.00
ATOM   1564  O   TYR A 104      -7.141   4.186  -2.455  1.00  0.00
ATOM   1565  CB  TYR A 104      -5.793   6.446  -0.430  1.00  0.00
ATOM   1566  CG  TYR A 104      -6.111   7.782   0.204  1.00  0.00
ATOM   1567  CD1 TYR A 104      -6.122   7.909   1.585  1.00  0.00
ATOM   1568  CD2 TYR A 104      -6.393   8.879  -0.595  1.00  0.00
ATOM   1569  CE1 TYR A 104      -6.413   9.130   2.164  1.00  0.00
ATOM   1570  CE2 TYR A 104      -6.683  10.100  -0.017  1.00  0.00
ATOM   1571  CZ  TYR A 104      -6.694  10.227   1.357  1.00  0.00
ATOM   1572  OH  TYR A 104      -6.984  11.442   1.933  1.00  0.00
ATOM   1582  N   GLN A 105      -5.936   2.980  -0.930  1.00  0.00
ATOM   1583  CA  GLN A 105      -6.792   2.074  -1.900  1.00  0.00
ATOM   1584  C   GLN A 105      -6.280   1.050  -0.743  1.00  0.00
ATOM   1585  O   GLN A 105      -5.381   1.666  -0.130  1.00  0.00
ATOM   1586  CB  GLN A 105      -6.313   1.840  -3.335  1.00  0.00
ATOM   1587  CG  GLN A 105      -7.266   1.017  -4.184  1.00  0.00
ATOM   1588  CD  GLN A 105      -6.788   0.872  -5.617  1.00  0.00
ATOM   1589  OE1 GLN A 105      -5.816   0.165  -5.894  1.00  0.00
ATOM   1590  NE2 GLN A 105      -7.472   1.543  -6.538  1.00  0.00
ATOM   1599  N   ARG A 106      -6.587  -0.026  -0.039  1.00  0.00
ATOM   1600  CA  ARG A 106      -5.147  -0.355   0.596  1.00  0.00
ATOM   1601  C   ARG A 106      -4.886  -1.796   0.203  1.00  0.00
ATOM   1602  O   ARG A 106      -5.790  -2.668   0.533  1.00  0.00
ATOM   1603  CB  ARG A 106      -5.086  -0.233   2.112  1.00  0.00
ATOM   1604  CG  ARG A 106      -3.713  -0.470   2.718  1.00  0.00
ATOM   1605  CD  ARG A 106      -3.701  -0.192   4.177  1.00  0.00
ATOM   1606  NE  ARG A 106      -2.392  -0.432   4.765  1.00  0.00
ATOM   1607  CZ  ARG A 106      -2.098  -0.269   6.068  1.00  0.00
ATOM   1608  NH1 ARG A 106      -3.027   0.134   6.907  1.00  0.00
ATOM   1609  NH2 ARG A 106      -0.875  -0.514   6.506  1.00  0.00
ATOM   1623  N   TYR A 107      -3.746  -2.304   0.004  1.00  0.00
ATOM   1624  CA  TYR A 107      -3.929  -3.754  -0.695  1.00  0.00
ATOM   1625  C   TYR A 107      -3.383  -4.821   0.170  1.00  0.00
ATOM   1626  O   TYR A 107      -2.224  -5.083   0.406  1.00  0.00
ATOM   1627  CB  TYR A 107      -3.237  -3.869  -2.056  1.00  0.00
ATOM   1628  CG  TYR A 107      -1.728  -3.794  -1.980  1.00  0.00
ATOM   1629  CD1 TYR A 107      -0.983  -4.952  -1.817  1.00  0.00
ATOM   1630  CD2 TYR A 107      -1.090  -2.566  -2.075  1.00  0.00
ATOM   1631  CE1 TYR A 107       0.396  -4.883  -1.749  1.00  0.00
ATOM   1632  CE2 TYR A 107       0.288  -2.496  -2.006  1.00  0.00
ATOM   1633  CZ  TYR A 107       1.030  -3.649  -1.843  1.00  0.00
ATOM   1634  OH  TYR A 107       2.402  -3.580  -1.775  1.00  0.00
ATOM   1644  N   SER A 108      -3.916  -5.726   0.113  1.00  0.00
ATOM   1645  CA  SER A 108      -3.377  -6.430   1.066  1.00  0.00
ATOM   1646  C   SER A 108      -3.096  -7.876   0.513  1.00  0.00
ATOM   1647  O   SER A 108      -3.161  -8.263  -0.728  1.00  0.00
ATOM   1648  CB  SER A 108      -4.323  -6.409   2.251  1.00  0.00
ATOM   1649  OG  SER A 108      -3.732  -6.998   3.376  1.00  0.00
ATOM   1655  N   HIS A 109      -2.714  -8.654   1.455  1.00  0.00
ATOM   1656  CA  HIS A 109      -2.417  -9.825   1.102  1.00  0.00
ATOM   1657  C   HIS A 109      -3.557 -10.202   0.424  1.00  0.00
ATOM   1658  O   HIS A 109      -4.768 -10.070   0.681  1.00  0.00
ATOM   1659  CB  HIS A 109      -2.099 -10.734   2.293  1.00  0.00
ATOM   1660  CG  HIS A 109      -0.897 -10.305   3.075  1.00  0.00
ATOM   1661  ND1 HIS A 109       0.385 -10.397   2.576  1.00  0.00
ATOM   1662  CD2 HIS A 109      -0.782  -9.781   4.318  1.00  0.00
ATOM   1663  CE1 HIS A 109       1.239  -9.947   3.480  1.00  0.00
ATOM   1664  NE2 HIS A 109       0.556  -9.568   4.545  1.00  0.00
ATOM   1672  N   PRO A 110      -2.871 -10.745  -0.547  1.00  0.00
ATOM   1673  CA  PRO A 110      -3.209 -11.490  -1.550  1.00  0.00
ATOM   1674  C   PRO A 110      -3.202 -12.997  -1.176  1.00  0.00
ATOM   1675  O   PRO A 110      -2.359 -13.500  -0.419  1.00  0.00
ATOM   1676  CB  PRO A 110      -2.119 -11.094  -2.551  1.00  0.00
ATOM   1677  CG  PRO A 110      -0.844 -11.327  -1.814  1.00  0.00
ATOM   1678  CD  PRO A 110      -1.071 -10.697  -0.466  1.00  0.00
ATOM   1686  N   TYR A 111      -4.014 -13.731  -1.810  1.00  0.00
ATOM   1687  CA  TYR A 111      -4.068 -15.097  -1.533  1.00  0.00
ATOM   1688  C   TYR A 111      -4.011 -15.993  -2.775  1.00  0.00
ATOM   1689  O   TYR A 111      -4.513 -15.749  -3.885  1.00  0.00
ATOM   1690  CB  TYR A 111      -5.335 -15.375  -0.722  1.00  0.00
ATOM   1691  CG  TYR A 111      -5.398 -14.623   0.589  1.00  0.00
ATOM   1692  CD1 TYR A 111      -6.011 -13.381   0.647  1.00  0.00
ATOM   1693  CD2 TYR A 111      -4.844 -15.177   1.733  1.00  0.00
ATOM   1694  CE1 TYR A 111      -6.069 -12.693   1.844  1.00  0.00
ATOM   1695  CE2 TYR A 111      -4.901 -14.490   2.930  1.00  0.00
ATOM   1696  CZ  TYR A 111      -5.510 -13.254   2.988  1.00  0.00
ATOM   1697  OH  TYR A 111      -5.568 -12.570   4.180  1.00  0.00
ATOM   1707  N   TRP A 112      -3.239 -17.074  -2.676  1.00  0.00
ATOM   1708  CA  TRP A 112      -3.234 -17.741  -3.928  1.00  0.00
ATOM   1709  C   TRP A 112      -3.737 -19.188  -3.784  1.00  0.00
ATOM   1710  O   TRP A 112      -3.437 -19.869  -2.752  1.00  0.00
ATOM   1711  CB  TRP A 112      -1.823 -17.721  -4.517  1.00  0.00
ATOM   1712  CG  TRP A 112      -1.248 -16.343  -4.646  1.00  0.00
ATOM   1713  CD1 TRP A 112      -1.491 -15.447  -5.644  1.00  0.00
ATOM   1714  CD2 TRP A 112      -0.326 -15.692  -3.739  1.00  0.00
ATOM   1715  NE1 TRP A 112      -0.787 -14.290  -5.423  1.00  0.00
ATOM   1716  CE2 TRP A 112      -0.069 -14.421  -4.261  1.00  0.00
ATOM   1717  CE3 TRP A 112       0.292 -16.078  -2.543  1.00  0.00
ATOM   1718  CZ2 TRP A 112       0.783 -13.528  -3.632  1.00  0.00
ATOM   1719  CZ3 TRP A 112       1.146 -15.182  -1.911  1.00  0.00
ATOM   1720  CH2 TRP A 112       1.384 -13.940  -2.442  1.00  0.00
ATOM   1731  N   GLY A 113      -4.259 -19.722  -4.846  1.00  0.00
ATOM   1732  CA  GLY A 113      -4.528 -21.090  -4.809  1.00  0.00
ATOM   1733  C   GLY A 113      -3.346 -21.850  -5.265  1.00  0.00
ATOM   1734  O   GLY A 113      -2.274 -21.386  -5.723  1.00  0.00
ATOM   1738  N   GLN A 114      -3.706 -23.058  -5.188  1.00  0.00
ATOM   1739  CA  GLN A 114      -3.009 -23.996  -5.679  1.00  0.00
ATOM   1740  C   GLN A 114      -3.263 -23.696  -7.115  1.00  0.00
ATOM   1741  O   GLN A 114      -4.278 -23.050  -7.413  1.00  0.00
ATOM   1742  CB  GLN A 114      -3.478 -25.376  -5.208  1.00  0.00
ATOM   1743  CG  GLN A 114      -3.271 -25.630  -3.724  1.00  0.00
ATOM   1744  CD  GLN A 114      -3.729 -27.014  -3.306  1.00  0.00
ATOM   1745  OE1 GLN A 114      -4.892 -27.382  -3.495  1.00  0.00
ATOM   1746  NE2 GLN A 114      -2.816 -27.791  -2.735  1.00  0.00
ATOM   1755  N   GLY A 115      -2.407 -24.159  -8.011  1.00  0.00
ATOM   1756  CA  GLY A 115      -2.626 -24.053  -9.438  1.00  0.00
ATOM   1757  C   GLY A 115      -3.435 -25.196 -10.018  1.00  0.00
ATOM   1758  O   GLY A 115      -3.555 -26.284  -9.462  1.00  0.00
ATOM   1762  N   THR A 116      -3.975 -24.906 -11.192  1.00  0.00
ATOM   1763  CA  THR A 116      -4.462 -26.018 -11.992  1.00  0.00
ATOM   1764  C   THR A 116      -3.759 -25.982 -13.386  1.00  0.00
ATOM   1765  O   THR A 116      -3.284 -25.107 -14.100  1.00  0.00
ATOM   1766  CB  THR A 116      -5.992 -25.962 -12.150  1.00  0.00
ATOM   1767  OG1 THR A 116      -6.446 -27.128 -12.849  1.00  0.00
ATOM   1768  CG2 THR A 116      -6.404 -24.719 -12.923  1.00  0.00
ATOM   1776  N   GLN A 117      -3.633 -27.154 -13.811  1.00  0.00
ATOM   1777  CA  GLN A 117      -2.849 -27.177 -15.124  1.00  0.00
ATOM   1778  C   GLN A 117      -3.749 -27.378 -16.288  1.00  0.00
ATOM   1779  O   GLN A 117      -4.580 -28.304 -16.261  1.00  0.00
ATOM   1780  CB  GLN A 117      -1.790 -28.283 -15.142  1.00  0.00
ATOM   1781  CG  GLN A 117      -0.978 -28.346 -16.425  1.00  0.00
ATOM   1782  CD  GLN A 117       0.040 -29.470 -16.410  1.00  0.00
ATOM   1783  OE1 GLN A 117       0.766 -29.656 -15.429  1.00  0.00
ATOM   1784  NE2 GLN A 117       0.100 -30.228 -17.499  1.00  0.00
ATOM   1793  N   VAL A 118      -3.670 -26.550 -17.252  1.00  0.00
ATOM   1794  CA  VAL A 118      -4.611 -26.832 -18.325  1.00  0.00
ATOM   1795  C   VAL A 118      -3.857 -27.079 -19.604  1.00  0.00
ATOM   1796  O   VAL A 118      -2.947 -26.440 -20.199  1.00  0.00
ATOM   1797  CB  VAL A 118      -5.589 -25.659 -18.523  1.00  0.00
ATOM   1798  CG1 VAL A 118      -6.438 -25.877 -19.768  1.00  0.00
ATOM   1799  CG2 VAL A 118      -6.469 -25.506 -17.292  1.00  0.00
ATOM   1809  N   THR A 119      -4.275 -28.253 -20.111  1.00  0.00
ATOM   1810  CA  THR A 119      -3.491 -28.515 -21.404  1.00  0.00
ATOM   1811  C   THR A 119      -4.366 -28.604 -22.702  1.00  0.00
ATOM   1812  O   THR A 119      -5.285 -29.412 -22.946  1.00  0.00
ATOM   1813  CB  THR A 119      -2.676 -29.817 -21.290  1.00  0.00
ATOM   1814  OG1 THR A 119      -1.720 -29.692 -20.230  1.00  0.00
ATOM   1815  CG2 THR A 119      -1.949 -30.108 -22.593  1.00  0.00
ATOM   1823  N   VAL A 120      -3.982 -27.945 -23.702  1.00  0.00
ATOM   1824  CA  VAL A 120      -4.840 -28.051 -24.837  1.00  0.00
ATOM   1825  C   VAL A 120      -4.139 -28.829 -25.792  1.00  0.00
ATOM   1826  O   VAL A 120      -2.998 -28.520 -26.058  1.00  0.00
ATOM   1827  CB  VAL A 120      -5.191 -26.680 -25.445  1.00  0.00
ATOM   1828  CG1 VAL A 120      -6.070 -26.853 -26.675  1.00  0.00
ATOM   1829  CG2 VAL A 120      -5.882 -25.814 -24.405  1.00  0.00
ATOM   1839  N   SER A 121      -4.862 -29.816 -26.308  1.00  0.00
ATOM   1840  CA  SER A 121      -4.230 -30.722 -27.297  1.00  0.00
ATOM   1841  C   SER A 121      -4.810 -30.636 -28.623  1.00  0.00
ATOM   1842  O   SER A 121      -5.949 -30.250 -29.169  1.00  0.00
ATOM   1843  CB  SER A 121      -4.326 -32.168 -26.849  1.00  0.00
ATOM   1844  OG  SER A 121      -3.614 -32.372 -25.659  1.00  0.00
ATOM   1850  N   SER A 122      -3.917 -30.983 -29.331  1.00  0.00
ATOM   1851  CA  SER A 122      -4.443 -31.091 -30.572  1.00  0.00
ATOM   1852  C   SER A 122      -4.818 -32.403 -31.154  1.00  0.00
ATOM   1853  O   SER A 122      -5.837 -32.397 -31.814  1.00  0.00
ATOM   1854  OXT SER A 122      -4.131 -33.366 -30.955  1.00  0.00
ATOM   1855  CB  SER A 122      -3.445 -30.421 -31.496  1.00  0.00
ATOM   1856  OG  SER A 122      -3.346 -29.051 -31.220  1.00  0.00
END
