# Supplementary material for: Nanobody-based CTLA4 inhibitors for immune checkpoint blockade therapy of canine cancer patients
Source: Sci Rep. 2021 Oct 21;11:20763. doi: 10.1038/s41598-021-00325-3 (PMC8531395; doi:10.1038/s41598-021-00325-3)
Supplement: Supplementary file 1 — Supplementary Information 1. [file 41598_2021_325_MOESM1_ESM.zip › Supplemental Information/trRosetta_cNb13_9.pdb]

ATOM      1  N   MET B   1        .683    .029   -.448  1.00  0.00
ATOM      2  CA  MET B   1       2.137   -.121   -.522  1.00  0.00
ATOM      3  C   MET B   1       2.504   1.249   -.570  1.00  0.00
ATOM      4  O   MET B   1       1.860   2.152  -1.059  1.00  0.00
ATOM      5  CB  MET B   1       2.641   -.894  -1.739  1.00  0.00
ATOM      6  CG  MET B   1       2.291  -2.375  -1.734  1.00  0.00
ATOM      7  SD  MET B   1       2.986  -3.259  -3.144  1.00  0.00
ATOM      8  CE  MET B   1       4.724  -3.271  -2.713  1.00  0.00
ATOM     20  N   HIS B   2       3.562   1.456    .010  1.00  0.00
ATOM     21  CA  HIS B   2       4.239   2.720    .145  1.00  0.00
ATOM     22  C   HIS B   2       5.616   2.590   -.395  1.00  0.00
ATOM     23  O   HIS B   2       6.364   1.602   -.195  1.00  0.00
ATOM     24  CB  HIS B   2       4.291   3.179   1.605  1.00  0.00
ATOM     25  CG  HIS B   2       2.941   3.370   2.224  1.00  0.00
ATOM     26  ND1 HIS B   2       2.182   4.503   2.019  1.00  0.00
ATOM     27  CD2 HIS B   2       2.215   2.574   3.043  1.00  0.00
ATOM     28  CE1 HIS B   2       1.046   4.394   2.685  1.00  0.00
ATOM     29  NE2 HIS B   2       1.041   3.234   3.314  1.00  0.00
ATOM     37  N   VAL B   3       6.006   3.722  -1.041  1.00  0.00
ATOM     38  CA  VAL B   3       7.343   3.726  -1.678  1.00  0.00
ATOM     39  C   VAL B   3       8.177   4.929  -1.224  1.00  0.00
ATOM     40  O   VAL B   3       7.748   6.088  -1.328  1.00  0.00
ATOM     41  CB  VAL B   3       7.207   3.757  -3.212  1.00  0.00
ATOM     42  CG1 VAL B   3       6.237   4.849  -3.639  1.00  0.00
ATOM     43  CG2 VAL B   3       8.572   3.968  -3.848  1.00  0.00
ATOM     53  N   ALA B   4       9.400   4.693   -.823  1.00  0.00
ATOM     54  CA  ALA B   4      10.195   5.841   -.477  1.00  0.00
ATOM     55  C   ALA B   4      11.377   5.805  -1.496  1.00  0.00
ATOM     56  O   ALA B   4      11.986   4.833  -1.972  1.00  0.00
ATOM     57  CB  ALA B   4      10.567   5.737    .932  1.00  0.00
ATOM     63  N   GLN B   5      11.897   6.909  -1.707  1.00  0.00
ATOM     64  CA  GLN B   5      13.044   7.024  -2.576  1.00  0.00
ATOM     65  C   GLN B   5      14.116   7.950  -1.984  1.00  0.00
ATOM     66  O   GLN B   5      13.763   8.883  -1.254  1.00  0.00
ATOM     67  CB  GLN B   5      12.608   7.532  -3.953  1.00  0.00
ATOM     68  CG  GLN B   5      11.344   6.879  -4.486  1.00  0.00
ATOM     69  CD  GLN B   5      11.044   7.282  -5.917  1.00  0.00
ATOM     70  OE1 GLN B   5      10.023   6.887  -6.486  1.00  0.00
ATOM     71  NE2 GLN B   5      11.933   8.072  -6.507  1.00  0.00
ATOM     80  N   PRO B   6      15.438   7.781  -2.382  1.00  0.00
ATOM     81  CA  PRO B   6      16.258   8.797  -1.779  1.00  0.00
ATOM     82  C   PRO B   6      16.043  10.159  -2.456  1.00  0.00
ATOM     83  O   PRO B   6      15.627  10.190  -3.615  1.00  0.00
ATOM     84  CB  PRO B   6      17.674   8.260  -2.007  1.00  0.00
ATOM     85  CG  PRO B   6      17.559   7.440  -3.247  1.00  0.00
ATOM     86  CD  PRO B   6      16.206   6.789  -3.141  1.00  0.00
ATOM     94  N   ALA B   7      16.291  11.333  -1.808  1.00  0.00
ATOM     95  CA  ALA B   7      15.901  12.428  -2.682  1.00  0.00
ATOM     96  C   ALA B   7      16.554  12.912  -3.933  1.00  0.00
ATOM     97  O   ALA B   7      15.779  13.232  -4.809  1.00  0.00
ATOM     98  CB  ALA B   7      16.113  13.493  -1.613  1.00  0.00
ATOM    104  N   VAL B   8      17.928  12.970  -3.945  1.00  0.00
ATOM    105  CA  VAL B   8      18.742  13.360  -5.136  1.00  0.00
ATOM    106  C   VAL B   8      19.970  12.431  -5.469  1.00  0.00
ATOM    107  O   VAL B   8      20.556  12.004  -4.499  1.00  0.00
ATOM    108  CB  VAL B   8      19.262  14.795  -4.932  1.00  0.00
ATOM    109  CG1 VAL B   8      20.115  15.226  -6.115  1.00  0.00
ATOM    110  CG2 VAL B   8      18.091  15.746  -4.736  1.00  0.00
ATOM    120  N   VAL B   9      20.423  12.080  -6.559  1.00  0.00
ATOM    121  CA  VAL B   9      21.585  11.192  -6.647  1.00  0.00
ATOM    122  C   VAL B   9      22.519  11.710  -7.598  1.00  0.00
ATOM    123  O   VAL B   9      21.873  12.049  -8.568  1.00  0.00
ATOM    124  CB  VAL B   9      21.194   9.767  -7.082  1.00  0.00
ATOM    125  CG1 VAL B   9      22.429   8.886  -7.191  1.00  0.00
ATOM    126  CG2 VAL B   9      20.197   9.179  -6.095  1.00  0.00
ATOM    136  N   LEU B  10      23.811  11.842  -7.317  1.00  0.00
ATOM    137  CA  LEU B  10      24.655  12.430  -8.261  1.00  0.00
ATOM    138  C   LEU B  10      25.478  11.431  -9.004  1.00  0.00
ATOM    139  O   LEU B  10      26.104  10.572  -8.425  1.00  0.00
ATOM    140  CB  LEU B  10      25.572  13.440  -7.559  1.00  0.00
ATOM    141  CG  LEU B  10      24.967  14.828  -7.312  1.00  0.00
ATOM    142  CD1 LEU B  10      23.807  14.710  -6.332  1.00  0.00
ATOM    143  CD2 LEU B  10      26.041  15.763  -6.777  1.00  0.00
ATOM    155  N   ALA B  11      25.490  11.649 -10.442  1.00  0.00
ATOM    156  CA  ALA B  11      26.228  10.684 -11.111  1.00  0.00
ATOM    157  C   ALA B  11      27.521  11.238 -11.753  1.00  0.00
ATOM    158  O   ALA B  11      27.905  12.408 -12.083  1.00  0.00
ATOM    159  CB  ALA B  11      25.404  10.150 -12.123  1.00  0.00
ATOM    165  N   SER B  12      28.289  10.347 -12.152  1.00  0.00
ATOM    166  CA  SER B  12      29.429  11.015 -12.648  1.00  0.00
ATOM    167  C   SER B  12      29.454  10.772 -14.106  1.00  0.00
ATOM    168  O   SER B  12      28.505  10.197 -14.587  1.00  0.00
ATOM    169  CB  SER B  12      30.698  10.509 -11.990  1.00  0.00
ATOM    170  OG  SER B  12      30.987   9.199 -12.397  1.00  0.00
ATOM    176  N   SER B  13      30.412  11.250 -14.859  1.00  0.00
ATOM    177  CA  SER B  13      30.583  11.077 -16.378  1.00  0.00
ATOM    178  C   SER B  13      30.791   9.815 -17.071  1.00  0.00
ATOM    179  O   SER B  13      30.687   9.674 -18.260  1.00  0.00
ATOM    180  CB  SER B  13      31.756  11.918 -16.841  1.00  0.00
ATOM    181  OG  SER B  13      32.935  11.538 -16.185  1.00  0.00
ATOM    187  N   ARG B  14      31.077   8.981 -16.235  1.00  0.00
ATOM    188  CA  ARG B  14      31.410   7.629 -16.363  1.00  0.00
ATOM    189  C   ARG B  14      29.975   7.288 -16.135  1.00  0.00
ATOM    190  O   ARG B  14      29.813   6.102 -15.855  1.00  0.00
ATOM    191  CB  ARG B  14      32.376   7.075 -15.326  1.00  0.00
ATOM    192  CG  ARG B  14      33.775   7.668 -15.375  1.00  0.00
ATOM    193  CD  ARG B  14      34.663   7.064 -14.348  1.00  0.00
ATOM    194  NE  ARG B  14      36.003   7.629 -14.391  1.00  0.00
ATOM    195  CZ  ARG B  14      37.020   7.245 -13.595  1.00  0.00
ATOM    196  NH1 ARG B  14      36.836   6.297 -12.703  1.00  0.00
ATOM    197  NH2 ARG B  14      38.204   7.821 -13.712  1.00  0.00
ATOM    211  N   GLY B  15      28.931   8.255 -15.921  1.00  0.00
ATOM    212  CA  GLY B  15      27.865   7.445 -15.495  1.00  0.00
ATOM    213  C   GLY B  15      27.213   6.699 -14.320  1.00  0.00
ATOM    214  O   GLY B  15      26.022   6.818 -14.186  1.00  0.00
ATOM    218  N   VAL B  16      27.917   6.122 -13.378  1.00  0.00
ATOM    219  CA  VAL B  16      26.908   5.429 -12.868  1.00  0.00
ATOM    220  C   VAL B  16      25.907   5.830 -11.792  1.00  0.00
ATOM    221  O   VAL B  16      26.347   6.633 -10.954  1.00  0.00
ATOM    222  CB  VAL B  16      27.616   4.142 -12.404  1.00  0.00
ATOM    223  CG1 VAL B  16      26.630   3.212 -11.712  1.00  0.00
ATOM    224  CG2 VAL B  16      28.266   3.451 -13.592  1.00  0.00
ATOM    234  N   ALA B  17      24.564   5.543 -11.832  1.00  0.00
ATOM    235  CA  ALA B  17      23.809   5.997 -10.636  1.00  0.00
ATOM    236  C   ALA B  17      23.035   4.896  -9.829  1.00  0.00
ATOM    237  O   ALA B  17      22.524   3.861 -10.264  1.00  0.00
ATOM    238  CB  ALA B  17      22.952   6.998 -11.176  1.00  0.00
ATOM    244  N   SER B  18      22.960   4.998  -8.609  1.00  0.00
ATOM    245  CA  SER B  18      22.141   3.915  -8.062  1.00  0.00
ATOM    246  C   SER B  18      20.981   4.448  -7.353  1.00  0.00
ATOM    247  O   SER B  18      21.072   5.305  -6.496  1.00  0.00
ATOM    248  CB  SER B  18      22.942   3.048  -7.110  1.00  0.00
ATOM    249  OG  SER B  18      23.973   2.380  -7.786  1.00  0.00
ATOM    255  N   PHE B  19      19.843   3.855  -7.656  1.00  0.00
ATOM    256  CA  PHE B  19      18.739   4.346  -7.034  1.00  0.00
ATOM    257  C   PHE B  19      18.197   3.282  -6.036  1.00  0.00
ATOM    258  O   PHE B  19      17.911   2.129  -6.239  1.00  0.00
ATOM    259  CB  PHE B  19      17.699   4.727  -8.089  1.00  0.00
ATOM    260  CG  PHE B  19      16.329   4.979  -7.527  1.00  0.00
ATOM    261  CD1 PHE B  19      15.978   6.235  -7.055  1.00  0.00
ATOM    262  CD2 PHE B  19      15.389   3.961  -7.469  1.00  0.00
ATOM    263  CE1 PHE B  19      14.718   6.468  -6.537  1.00  0.00
ATOM    264  CE2 PHE B  19      14.128   4.192  -6.954  1.00  0.00
ATOM    265  CZ  PHE B  19      13.793   5.447  -6.487  1.00  0.00
ATOM    275  N   VAL B  20      17.869   3.648  -4.913  1.00  0.00
ATOM    276  CA  VAL B  20      17.294   2.618  -4.032  1.00  0.00
ATOM    277  C   VAL B  20      15.848   2.917  -3.681  1.00  0.00
ATOM    278  O   VAL B  20      15.539   4.036  -3.319  1.00  0.00
ATOM    279  CB  VAL B  20      18.110   2.507  -2.731  1.00  0.00
ATOM    280  CG1 VAL B  20      17.493   1.473  -1.801  1.00  0.00
ATOM    281  CG2 VAL B  20      19.553   2.150  -3.053  1.00  0.00
ATOM    291  N   CYS B  21      14.955   1.891  -3.733  1.00  0.00
ATOM    292  CA  CYS B  21      13.643   2.170  -3.419  1.00  0.00
ATOM    293  C   CYS B  21      13.135   1.435  -2.174  1.00  0.00
ATOM    294  O   CYS B  21      13.492    .306  -1.814  1.00  0.00
ATOM    295  CB  CYS B  21      12.773   1.820  -4.627  1.00  0.00
ATOM    296  SG  CYS B  21      11.001   2.055  -4.354  1.00  0.00
ATOM    302  N   GLU B  22      12.344   1.984  -1.384  1.00  0.00
ATOM    303  CA  GLU B  22      11.966   1.123   -.250  1.00  0.00
ATOM    304  C   GLU B  22      10.467    .954   -.225  1.00  0.00
ATOM    305  O   GLU B  22       9.585   1.791   -.277  1.00  0.00
ATOM    306  CB  GLU B  22      12.445   1.712   1.079  1.00  0.00
ATOM    307  CG  GLU B  22      12.116    .862   2.298  1.00  0.00
ATOM    308  CD  GLU B  22      12.664   1.435   3.575  1.00  0.00
ATOM    309  OE1 GLU B  22      13.312   2.452   3.518  1.00  0.00
ATOM    310  OE2 GLU B  22      12.433    .854   4.610  1.00  0.00
ATOM    317  N   TYR B  23      10.052   -.271   -.059  1.00  0.00
ATOM    318  CA  TYR B  23       8.666   -.497   -.043  1.00  0.00
ATOM    319  C   TYR B  23       8.100   -.920   1.255  1.00  0.00
ATOM    320  O   TYR B  23       8.293  -1.987   1.808  1.00  0.00
ATOM    321  CB  TYR B  23       8.320  -1.539  -1.110  1.00  0.00
ATOM    322  CG  TYR B  23       8.645  -1.099  -2.520  1.00  0.00
ATOM    323  CD1 TYR B  23       9.531  -1.839  -3.290  1.00  0.00
ATOM    324  CD2 TYR B  23       8.058    .043  -3.043  1.00  0.00
ATOM    325  CE1 TYR B  23       9.827  -1.437  -4.579  1.00  0.00
ATOM    326  CE2 TYR B  23       8.355    .445  -4.331  1.00  0.00
ATOM    327  CZ  TYR B  23       9.235   -.291  -5.097  1.00  0.00
ATOM    328  OH  TYR B  23       9.531    .109  -6.380  1.00  0.00
ATOM    338  N   GLY B  24       6.958   -.318   1.426  1.00  0.00
ATOM    339  CA  GLY B  24       5.879   -.291   2.426  1.00  0.00
ATOM    340  C   GLY B  24       4.972  -1.427   2.723  1.00  0.00
ATOM    341  O   GLY B  24       3.890  -1.245   3.313  1.00  0.00
ATOM    345  N   SER B  25       5.273  -2.567   2.194  1.00  0.00
ATOM    346  CA  SER B  25       4.414  -3.639   2.580  1.00  0.00
ATOM    347  C   SER B  25       5.258  -4.916   2.779  1.00  0.00
ATOM    348  O   SER B  25       6.351  -5.053   2.263  1.00  0.00
ATOM    349  CB  SER B  25       3.345  -3.850   1.526  1.00  0.00
ATOM    350  OG  SER B  25       2.471  -4.880   1.898  1.00  0.00
ATOM    356  N   SER B  26       4.684  -5.865   3.548  1.00  0.00
ATOM    357  CA  SER B  26       5.323  -7.190   3.772  1.00  0.00
ATOM    358  C   SER B  26       4.779  -7.902   2.739  1.00  0.00
ATOM    359  O   SER B  26       5.557  -8.654   2.138  1.00  0.00
ATOM    360  CB  SER B  26       4.994  -7.852   5.096  1.00  0.00
ATOM    361  OG  SER B  26       3.633  -8.178   5.170  1.00  0.00
ATOM    367  N   GLY B  27       3.632  -7.585   2.185  1.00  0.00
ATOM    368  CA  GLY B  27       3.930  -8.549   1.374  1.00  0.00
ATOM    369  C   GLY B  27       3.812  -9.901   1.676  1.00  0.00
ATOM    370  O   GLY B  27       3.915 -10.590   2.675  1.00  0.00
ATOM    374  N   ASN B  28       4.084 -10.143    .490  1.00  0.00
ATOM    375  CA  ASN B  28       4.588 -11.232   -.084  1.00  0.00
ATOM    376  C   ASN B  28       5.190 -10.564  -1.399  1.00  0.00
ATOM    377  O   ASN B  28       4.556 -10.628  -2.483  1.00  0.00
ATOM    378  CB  ASN B  28       3.524 -12.292   -.304  1.00  0.00
ATOM    379  CG  ASN B  28       4.094 -13.583   -.822  1.00  0.00
ATOM    380  OD1 ASN B  28       5.133 -13.593  -1.492  1.00  0.00
ATOM    381  ND2 ASN B  28       3.433 -14.673   -.527  1.00  0.00
ATOM    388  N   ALA B  29       6.337 -10.371  -1.367  1.00  0.00
ATOM    389  CA  ALA B  29       7.242  -9.829  -2.339  1.00  0.00
ATOM    390  C   ALA B  29       7.103 -10.759  -3.541  1.00  0.00
ATOM    391  O   ALA B  29       7.315 -10.178  -4.597  1.00  0.00
ATOM    392  CB  ALA B  29       8.350  -9.805  -2.005  1.00  0.00
ATOM    398  N   ALA B  30       6.776 -12.153  -3.482  1.00  0.00
ATOM    399  CA  ALA B  30       7.060 -12.292  -4.816  1.00  0.00
ATOM    400  C   ALA B  30       7.318 -12.407  -6.145  1.00  0.00
ATOM    401  O   ALA B  30       8.193 -12.688  -6.931  1.00  0.00
ATOM    402  CB  ALA B  30       6.545 -14.157  -4.314  1.00  0.00
ATOM    408  N   GLU B  31       6.299 -12.064  -6.652  1.00  0.00
ATOM    409  CA  GLU B  31       5.908 -11.859  -8.054  1.00  0.00
ATOM    410  C   GLU B  31       6.048 -10.331  -8.592  1.00  0.00
ATOM    411  O   GLU B  31       5.719 -10.049  -9.732  1.00  0.00
ATOM    412  CB  GLU B  31       4.467 -12.347  -8.217  1.00  0.00
ATOM    413  CG  GLU B  31       4.249 -13.803  -7.832  1.00  0.00
ATOM    414  CD  GLU B  31       5.057 -14.756  -8.669  1.00  0.00
ATOM    415  OE1 GLU B  31       5.354 -14.426  -9.792  1.00  0.00
ATOM    416  OE2 GLU B  31       5.377 -15.816  -8.184  1.00  0.00
ATOM    423  N   VAL B  32       6.485  -9.399  -7.709  1.00  0.00
ATOM    424  CA  VAL B  32       6.552  -7.876  -7.588  1.00  0.00
ATOM    425  C   VAL B  32       7.360  -7.436  -8.847  1.00  0.00
ATOM    426  O   VAL B  32       8.362  -8.142  -9.242  1.00  0.00
ATOM    427  CB  VAL B  32       7.257  -7.412  -6.300  1.00  0.00
ATOM    428  CG1 VAL B  32       8.706  -7.876  -6.289  1.00  0.00
ATOM    429  CG2 VAL B  32       7.175  -5.897  -6.182  1.00  0.00
ATOM    439  N   ARG B  33       6.773  -6.311  -9.425  1.00  0.00
ATOM    440  CA  ARG B  33       7.359  -5.743 -10.570  1.00  0.00
ATOM    441  C   ARG B  33       7.730  -4.354 -10.228  1.00  0.00
ATOM    442  O   ARG B  33       7.082  -3.461  -9.724  1.00  0.00
ATOM    443  CB  ARG B  33       6.405  -5.762 -11.755  1.00  0.00
ATOM    444  CG  ARG B  33       6.938  -5.102 -13.016  1.00  0.00
ATOM    445  CD  ARG B  33       5.978  -5.214 -14.144  1.00  0.00
ATOM    446  NE  ARG B  33       5.847  -6.585 -14.610  1.00  0.00
ATOM    447  CZ  ARG B  33       4.917  -7.010 -15.487  1.00  0.00
ATOM    448  NH1 ARG B  33       4.045  -6.160 -15.983  1.00  0.00
ATOM    449  NH2 ARG B  33       4.881  -8.280 -15.850  1.00  0.00
ATOM    463  N   VAL B  34       8.972  -4.051 -10.588  1.00  0.00
ATOM    464  CA  VAL B  34       9.466  -2.725 -10.237  1.00  0.00
ATOM    465  C   VAL B  34       9.783  -2.013 -11.414  1.00  0.00
ATOM    466  O   VAL B  34      10.465  -2.688 -12.153  1.00  0.00
ATOM    467  CB  VAL B  34      10.729  -2.783  -9.358  1.00  0.00
ATOM    468  CG1 VAL B  34      11.102  -1.392  -8.869  1.00  0.00
ATOM    469  CG2 VAL B  34      10.500  -3.724  -8.185  1.00  0.00
ATOM    479  N   THR B  35       9.216   -.694 -11.535  1.00  0.00
ATOM    480  CA  THR B  35       9.501    .089 -12.744  1.00  0.00
ATOM    481  C   THR B  35      10.231   1.511 -12.526  1.00  0.00
ATOM    482  O   THR B  35       9.967   2.239 -11.557  1.00  0.00
ATOM    483  CB  THR B  35       8.179    .300 -13.504  1.00  0.00
ATOM    484  OG1 THR B  35       7.627   -.972 -13.870  1.00  0.00
ATOM    485  CG2 THR B  35       8.412   1.127 -14.760  1.00  0.00
ATOM    493  N   VAL B  36      11.213   1.900 -13.236  1.00  0.00
ATOM    494  CA  VAL B  36      11.725   3.174 -13.093  1.00  0.00
ATOM    495  C   VAL B  36      11.296   4.003 -14.336  1.00  0.00
ATOM    496  O   VAL B  36      11.461   3.714 -15.546  1.00  0.00
ATOM    497  CB  VAL B  36      13.258   3.106 -12.957  1.00  0.00
ATOM    498  CG1 VAL B  36      13.870   2.419 -14.169  1.00  0.00
ATOM    499  CG2 VAL B  36      13.826   4.506 -12.786  1.00  0.00
ATOM    509  N   LEU B  37      10.736   5.212 -13.949  1.00  0.00
ATOM    510  CA  LEU B  37      10.372   6.012 -15.044  1.00  0.00
ATOM    511  C   LEU B  37      11.140   7.414 -14.977  1.00  0.00
ATOM    512  O   LEU B  37      11.433   8.053 -13.961  1.00  0.00
ATOM    513  CB  LEU B  37       8.849   6.194 -15.035  1.00  0.00
ATOM    514  CG  LEU B  37       8.024   4.900 -15.047  1.00  0.00
ATOM    515  CD1 LEU B  37       7.754   4.457 -13.616  1.00  0.00
ATOM    516  CD2 LEU B  37       6.724   5.134 -15.802  1.00  0.00
ATOM    528  N   ARG B  38      11.490   7.966 -16.120  1.00  0.00
ATOM    529  CA  ARG B  38      11.963   9.259 -16.144  1.00  0.00
ATOM    530  C   ARG B  38      10.908  10.427 -16.552  1.00  0.00
ATOM    531  O   ARG B  38       9.943  10.503 -17.333  1.00  0.00
ATOM    532  CB  ARG B  38      13.153   9.247 -17.093  1.00  0.00
ATOM    533  CG  ARG B  38      13.854  10.586 -17.257  1.00  0.00
ATOM    534  CD  ARG B  38      15.086  10.464 -18.078  1.00  0.00
ATOM    535  NE  ARG B  38      15.785  11.733 -18.198  1.00  0.00
ATOM    536  CZ  ARG B  38      15.627  12.600 -19.217  1.00  0.00
ATOM    537  NH1 ARG B  38      14.792  12.321 -20.194  1.00  0.00
ATOM    538  NH2 ARG B  38      16.311  13.730 -19.235  1.00  0.00
ATOM    552  N   GLN B  39      10.996  11.584 -15.783  1.00  0.00
ATOM    553  CA  GLN B  39       9.930  12.566 -16.237  1.00  0.00
ATOM    554  C   GLN B  39      10.496  13.655 -17.101  1.00  0.00
ATOM    555  O   GLN B  39      11.381  14.364 -16.616  1.00  0.00
ATOM    556  CB  GLN B  39       9.219  13.213 -15.046  1.00  0.00
ATOM    557  CG  GLN B  39       8.061  14.118 -15.428  1.00  0.00
ATOM    558  CD  GLN B  39       7.399  14.754 -14.220  1.00  0.00
ATOM    559  OE1 GLN B  39       7.149  14.089 -13.211  1.00  0.00
ATOM    560  NE2 GLN B  39       7.112  16.047 -14.316  1.00  0.00
ATOM    569  N   ALA B  40      10.114  13.914 -18.249  1.00  0.00
ATOM    570  CA  ALA B  40      10.732  14.872 -18.931  1.00  0.00
ATOM    571  C   ALA B  40      10.081  16.246 -19.197  1.00  0.00
ATOM    572  O   ALA B  40       9.159  16.636 -19.833  1.00  0.00
ATOM    573  CB  ALA B  40      11.052  14.434 -20.254  1.00  0.00
ATOM    579  N   GLY B  41      10.410  17.078 -18.311  1.00  0.00
ATOM    580  CA  GLY B  41       9.690  18.281 -18.405  1.00  0.00
ATOM    581  C   GLY B  41       8.363  17.581 -18.001  1.00  0.00
ATOM    582  O   GLY B  41       8.269  17.009 -16.923  1.00  0.00
ATOM    586  N   SER B  42       7.309  17.738 -18.844  1.00  0.00
ATOM    587  CA  SER B  42       5.925  17.213 -18.638  1.00  0.00
ATOM    588  C   SER B  42       5.594  15.863 -19.193  1.00  0.00
ATOM    589  O   SER B  42       4.389  15.370 -19.173  1.00  0.00
ATOM    590  CB  SER B  42       4.926  18.191 -19.225  1.00  0.00
ATOM    591  OG  SER B  42       5.074  18.286 -20.615  1.00  0.00
ATOM    597  N   GLN B  43       6.621  15.194 -19.812  1.00  0.00
ATOM    598  CA  GLN B  43       6.325  13.988 -20.430  1.00  0.00
ATOM    599  C   GLN B  43       6.794  12.782 -19.770  1.00  0.00
ATOM    600  O   GLN B  43       7.753  12.543 -19.037  1.00  0.00
ATOM    601  CB  GLN B  43       6.882  14.014 -21.855  1.00  0.00
ATOM    602  CG  GLN B  43       6.347  15.148 -22.713  1.00  0.00
ATOM    603  CD  GLN B  43       4.861  15.014 -22.988  1.00  0.00
ATOM    604  OE1 GLN B  43       4.415  14.042 -23.604  1.00  0.00
ATOM    605  NE2 GLN B  43       4.086  15.991 -22.533  1.00  0.00
ATOM    614  N   MET B  44       6.241  11.691 -19.910  1.00  0.00
ATOM    615  CA  MET B  44       6.924  10.706 -19.073  1.00  0.00
ATOM    616  C   MET B  44       7.387   9.478 -19.852  1.00  0.00
ATOM    617  O   MET B  44       6.618   8.928 -20.649  1.00  0.00
ATOM    618  CB  MET B  44       6.008  10.280 -17.927  1.00  0.00
ATOM    619  CG  MET B  44       6.625   9.271 -16.970  1.00  0.00
ATOM    620  SD  MET B  44       5.535   8.864 -15.591  1.00  0.00
ATOM    621  CE  MET B  44       5.579  10.393 -14.662  1.00  0.00
ATOM    631  N   THR B  45       8.579   8.989 -19.575  1.00  0.00
ATOM    632  CA  THR B  45       8.944   7.950 -20.326  1.00  0.00
ATOM    633  C   THR B  45       9.359   6.680 -19.411  1.00  0.00
ATOM    634  O   THR B  45       9.721   6.513 -18.227  1.00  0.00
ATOM    635  CB  THR B  45      10.082   8.420 -21.251  1.00  0.00
ATOM    636  OG1 THR B  45      11.207   8.825 -20.461  1.00  0.00
ATOM    637  CG2 THR B  45       9.623   9.589 -22.109  1.00  0.00
ATOM    645  N   GLU B  46       9.256   5.530 -19.947  1.00  0.00
ATOM    646  CA  GLU B  46       9.606   4.429 -19.001  1.00  0.00
ATOM    647  C   GLU B  46      10.887   4.023 -19.512  1.00  0.00
ATOM    648  O   GLU B  46      11.070   3.741 -20.724  1.00  0.00
ATOM    649  CB  GLU B  46       8.624   3.255 -18.998  1.00  0.00
ATOM    650  CG  GLU B  46       9.006   2.118 -18.060  1.00  0.00
ATOM    651  CD  GLU B  46       8.006    .996 -18.064  1.00  0.00
ATOM    652  OE1 GLU B  46       6.852   1.254 -18.312  1.00  0.00
ATOM    653  OE2 GLU B  46       8.396   -.122 -17.819  1.00  0.00
ATOM    660  N   VAL B  47      11.793   3.879 -18.605  1.00  0.00
ATOM    661  CA  VAL B  47      13.138   3.650 -18.919  1.00  0.00
ATOM    662  C   VAL B  47      13.577   2.251 -18.517  1.00  0.00
ATOM    663  O   VAL B  47      14.285   1.598 -19.286  1.00  0.00
ATOM    664  CB  VAL B  47      14.012   4.703 -18.211  1.00  0.00
ATOM    665  CG1 VAL B  47      15.488   4.414 -18.446  1.00  0.00
ATOM    666  CG2 VAL B  47      13.649   6.095 -18.706  1.00  0.00
ATOM    676  N   CYS B  48      13.122   1.795 -17.475  1.00  0.00
ATOM    677  CA  CYS B  48      13.446    .499 -17.112  1.00  0.00
ATOM    678  C   CYS B  48      12.576   -.234 -16.247  1.00  0.00
ATOM    679  O   CYS B  48      11.716   -.080 -15.422  1.00  0.00
ATOM    680  CB  CYS B  48      14.822    .513 -16.446  1.00  0.00
ATOM    681  SG  CYS B  48      15.428  -1.123 -15.968  1.00  0.00
ATOM    687  N   ALA B  49      12.686  -1.399 -16.573  1.00  0.00
ATOM    688  CA  ALA B  49      11.830  -2.083 -15.764  1.00  0.00
ATOM    689  C   ALA B  49      12.446  -3.165 -15.303  1.00  0.00
ATOM    690  O   ALA B  49      13.328  -3.784 -15.917  1.00  0.00
ATOM    691  CB  ALA B  49      10.692  -2.205 -16.279  1.00  0.00
ATOM    697  N   ALA B  50      11.908  -3.547 -14.349  1.00  0.00
ATOM    698  CA  ALA B  50      12.502  -4.736 -14.005  1.00  0.00
ATOM    699  C   ALA B  50      11.647  -5.327 -13.195  1.00  0.00
ATOM    700  O   ALA B  50      10.945  -4.635 -12.544  1.00  0.00
ATOM    701  CB  ALA B  50      13.694  -4.557 -13.170  1.00  0.00
ATOM    707  N   THR B  51      11.744  -6.728 -13.391  1.00  0.00
ATOM    708  CA  THR B  51      10.841  -7.554 -12.783  1.00  0.00
ATOM    709  C   THR B  51      11.546  -8.495 -12.159  1.00  0.00
ATOM    710  O   THR B  51      12.400  -9.181 -12.667  1.00  0.00
ATOM    711  CB  THR B  51       9.854  -8.221 -13.758  1.00  0.00
ATOM    712  OG1 THR B  51       9.175  -7.212 -14.518  1.00  0.00
ATOM    713  CG2 THR B  51       8.831  -9.051 -12.998  1.00  0.00
ATOM    721  N   TYR B  52      11.143  -8.679 -11.035  1.00  0.00
ATOM    722  CA  TYR B  52      11.778  -9.576 -10.331  1.00  0.00
ATOM    723  C   TYR B  52      10.766 -10.310 -10.077  1.00  0.00
ATOM    724  O   TYR B  52       9.615  -9.923  -9.686  1.00  0.00
ATOM    725  CB  TYR B  52      12.466  -9.057  -9.067  1.00  0.00
ATOM    726  CG  TYR B  52      13.401  -7.894  -9.315  1.00  0.00
ATOM    727  CD1 TYR B  52      12.909  -6.597  -9.320  1.00  0.00
ATOM    728  CD2 TYR B  52      14.751  -8.125  -9.536  1.00  0.00
ATOM    729  CE1 TYR B  52      13.763  -5.535  -9.546  1.00  0.00
ATOM    730  CE2 TYR B  52      15.605  -7.063  -9.762  1.00  0.00
ATOM    731  CZ  TYR B  52      15.115  -5.772  -9.768  1.00  0.00
ATOM    732  OH  TYR B  52      15.966  -4.715  -9.993  1.00  0.00
ATOM    742  N   THR B  53      11.363 -11.258  -9.845  1.00  0.00
ATOM    743  CA  THR B  53      10.698 -12.260  -9.482  1.00  0.00
ATOM    744  C   THR B  53      11.541 -12.675  -8.392  1.00  0.00
ATOM    745  O   THR B  53      12.520 -12.162  -8.211  1.00  0.00
ATOM    746  CB  THR B  53      10.530 -13.312 -10.594  1.00  0.00
ATOM    747  OG1 THR B  53      11.792 -13.937 -10.860  1.00  0.00
ATOM    748  CG2 THR B  53      10.012 -12.662 -11.869  1.00  0.00
ATOM    756  N   VAL B  54      11.007 -13.518  -7.530  1.00  0.00
ATOM    757  CA  VAL B  54      11.693 -14.021  -6.426  1.00  0.00
ATOM    758  C   VAL B  54      11.773 -14.706  -7.823  1.00  0.00
ATOM    759  O   VAL B  54      10.737 -14.734  -8.505  1.00  0.00
ATOM    760  CB  VAL B  54      10.961 -14.690  -5.247  1.00  0.00
ATOM    761  CG1 VAL B  54      10.292 -15.980  -5.698  1.00  0.00
ATOM    762  CG2 VAL B  54      11.940 -14.958  -4.114  1.00  0.00
ATOM    772  N   GLU B  55      12.665 -15.285  -8.075  1.00  0.00
ATOM    773  CA  GLU B  55      13.674 -16.072  -8.714  1.00  0.00
ATOM    774  C   GLU B  55      14.364 -15.051  -9.777  1.00  0.00
ATOM    775  O   GLU B  55      14.779 -15.433 -10.884  1.00  0.00
ATOM    776  CB  GLU B  55      13.059 -17.307  -9.376  1.00  0.00
ATOM    777  CG  GLU B  55      12.349 -18.248  -8.414  1.00  0.00
ATOM    778  CD  GLU B  55      11.848 -19.499  -9.081  1.00  0.00
ATOM    779  OE1 GLU B  55      11.944 -19.588 -10.282  1.00  0.00
ATOM    780  OE2 GLU B  55      11.370 -20.367  -8.390  1.00  0.00
ATOM    787  N   ASP B  56      14.404 -13.724  -9.397  1.00  0.00
ATOM    788  CA  ASP B  56      15.274 -12.502  -9.641  1.00  0.00
ATOM    789  C   ASP B  56      15.540 -12.007 -10.977  1.00  0.00
ATOM    790  O   ASP B  56      16.576 -11.350 -11.232  1.00  0.00
ATOM    791  CB  ASP B  56      16.662 -12.720  -9.033  1.00  0.00
ATOM    792  CG  ASP B  56      16.627 -12.890  -7.520  1.00  0.00
ATOM    793  OD1 ASP B  56      15.922 -12.150  -6.875  1.00  0.00
ATOM    794  OD2 ASP B  56      17.306 -13.757  -7.025  1.00  0.00
ATOM    799  N   GLU B  57      14.817 -12.476 -11.900  1.00  0.00
ATOM    800  CA  GLU B  57      15.221 -11.869 -13.049  1.00  0.00
ATOM    801  C   GLU B  57      15.023 -10.439 -12.778  1.00  0.00
ATOM    802  O   GLU B  57      14.398  -9.935 -11.665  1.00  0.00
ATOM    803  CB  GLU B  57      14.415 -12.348 -14.259  1.00  0.00
ATOM    804  CG  GLU B  57      14.656 -13.802 -14.639  1.00  0.00
ATOM    805  CD  GLU B  57      13.874 -14.228 -15.851  1.00  0.00
ATOM    806  OE1 GLU B  57      13.109 -13.437 -16.348  1.00  0.00
ATOM    807  OE2 GLU B  57      14.043 -15.345 -16.280  1.00  0.00
ATOM    814  N   LEU B  58      15.879  -9.827 -13.717  1.00  0.00
ATOM    815  CA  LEU B  58      15.799  -8.465 -14.004  1.00  0.00
ATOM    816  C   LEU B  58      15.693  -8.109 -15.514  1.00  0.00
ATOM    817  O   LEU B  58      16.493  -8.592 -16.265  1.00  0.00
ATOM    818  CB  LEU B  58      17.029  -7.791 -13.384  1.00  0.00
ATOM    819  CG  LEU B  58      17.090  -6.264 -13.519  1.00  0.00
ATOM    820  CD1 LEU B  58      17.882  -5.682 -12.357  1.00  0.00
ATOM    821  CD2 LEU B  58      17.726  -5.898 -14.852  1.00  0.00
ATOM    833  N   ALA B  59      14.799  -7.289 -15.975  1.00  0.00
ATOM    834  CA  ALA B  59      14.917  -6.950 -17.363  1.00  0.00
ATOM    835  C   ALA B  59      15.486  -5.492 -17.711  1.00  0.00
ATOM    836  O   ALA B  59      15.459  -4.613 -16.830  1.00  0.00
ATOM    837  CB  ALA B  59      13.723  -7.256 -17.935  1.00  0.00
ATOM    843  N   PHE B  60      16.002  -5.189 -18.921  1.00  0.00
ATOM    844  CA  PHE B  60      16.413  -3.829 -18.975  1.00  0.00
ATOM    845  C   PHE B  60      15.987  -3.196 -20.045  1.00  0.00
ATOM    846  O   PHE B  60      15.708  -3.757 -21.085  1.00  0.00
ATOM    847  CB  PHE B  60      17.934  -3.673 -18.966  1.00  0.00
ATOM    848  CG  PHE B  60      18.624  -4.391 -20.091  1.00  0.00
ATOM    849  CD1 PHE B  60      18.815  -3.768 -21.316  1.00  0.00
ATOM    850  CD2 PHE B  60      19.082  -5.689 -19.928  1.00  0.00
ATOM    851  CE1 PHE B  60      19.449  -4.428 -22.352  1.00  0.00
ATOM    852  CE2 PHE B  60      19.717  -6.350 -20.961  1.00  0.00
ATOM    853  CZ  PHE B  60      19.900  -5.718 -22.175  1.00  0.00
ATOM    863  N   LEU B  61      15.786  -2.033 -19.829  1.00  0.00
ATOM    864  CA  LEU B  61      15.281  -1.674 -20.995  1.00  0.00
ATOM    865  C   LEU B  61      16.174   -.774 -21.597  1.00  0.00
ATOM    866  O   LEU B  61      17.221   -.618 -20.967  1.00  0.00
ATOM    867  CB  LEU B  61      13.899  -1.034 -20.815  1.00  0.00
ATOM    868  CG  LEU B  61      12.855  -1.896 -20.095  1.00  0.00
ATOM    869  CD1 LEU B  61      11.595  -1.075 -19.856  1.00  0.00
ATOM    870  CD2 LEU B  61      12.553  -3.131 -20.930  1.00  0.00
ATOM    882  N   ASP B  62      15.799   -.235 -22.658  1.00  0.00
ATOM    883  CA  ASP B  62      16.736    .288 -23.390  1.00  0.00
ATOM    884  C   ASP B  62      17.837   1.220 -22.886  1.00  0.00
ATOM    885  O   ASP B  62      17.639   2.218 -22.201  1.00  0.00
ATOM    886  CB  ASP B  62      15.943    .979 -24.503  1.00  0.00
ATOM    887  CG  ASP B  62      15.280   -.005 -25.457  1.00  0.00
ATOM    888  OD1 ASP B  62      15.558  -1.176 -25.359  1.00  0.00
ATOM    889  OD2 ASP B  62      14.502    .425 -26.275  1.00  0.00
ATOM    894  N   ASP B  63      19.040    .820 -23.314  1.00  0.00
ATOM    895  CA  ASP B  63      20.317   1.437 -23.105  1.00  0.00
ATOM    896  C   ASP B  63      20.479   1.500 -21.680  1.00  0.00
ATOM    897  O   ASP B  63      21.395   2.120 -21.130  1.00  0.00
ATOM    898  CB  ASP B  63      20.409   2.839 -23.713  1.00  0.00
ATOM    899  CG  ASP B  63      20.319   2.833 -25.233  1.00  0.00
ATOM    900  OD1 ASP B  63      20.511   1.792 -25.816  1.00  0.00
ATOM    901  OD2 ASP B  63      20.059   3.869 -25.797  1.00  0.00
ATOM    906  N   SER B  64      19.755    .719 -21.026  1.00  0.00
ATOM    907  CA  SER B  64      19.810    .974 -19.677  1.00  0.00
ATOM    908  C   SER B  64      20.023   -.347 -19.543  1.00  0.00
ATOM    909  O   SER B  64      19.411  -1.291 -20.032  1.00  0.00
ATOM    910  CB  SER B  64      18.552   1.494 -19.010  1.00  0.00
ATOM    911  OG  SER B  64      18.169   2.729 -19.552  1.00  0.00
ATOM    917  N   THR B  65      20.812   -.375 -18.745  1.00  0.00
ATOM    918  CA  THR B  65      21.248  -1.406 -18.180  1.00  0.00
ATOM    919  C   THR B  65      20.894  -1.032 -16.809  1.00  0.00
ATOM    920  O   THR B  65      21.133    .077 -16.272  1.00  0.00
ATOM    921  CB  THR B  65      22.751  -1.636 -18.422  1.00  0.00
ATOM    922  OG1 THR B  65      22.988  -1.825 -19.823  1.00  0.00
ATOM    923  CG2 THR B  65      23.232  -2.862 -17.661  1.00  0.00
ATOM    931  N   CYS B  66      20.312  -2.016 -16.244  1.00  0.00
ATOM    932  CA  CYS B  66      19.778  -1.968 -15.017  1.00  0.00
ATOM    933  C   CYS B  66      20.172  -3.047 -14.253  1.00  0.00
ATOM    934  O   CYS B  66      19.889  -4.169 -14.579  1.00  0.00
ATOM    935  CB  CYS B  66      18.251  -1.943 -15.090  1.00  0.00
ATOM    936  SG  CYS B  66      17.435  -1.938 -13.476  1.00  0.00
ATOM    942  N   THR B  67      20.557  -2.765 -13.195  1.00  0.00
ATOM    943  CA  THR B  67      20.899  -4.016 -12.444  1.00  0.00
ATOM    944  C   THR B  67      20.277  -3.687 -11.215  1.00  0.00
ATOM    945  O   THR B  67      20.100  -2.615 -10.611  1.00  0.00
ATOM    946  CB  THR B  67      22.398  -4.307 -12.247  1.00  0.00
ATOM    947  OG1 THR B  67      22.963  -3.337 -11.357  1.00  0.00
ATOM    948  CG2 THR B  67      23.130  -4.255 -13.580  1.00  0.00
ATOM    956  N   GLY B  68      20.090  -4.736 -10.618  1.00  0.00
ATOM    957  CA  GLY B  68      19.424  -4.482  -9.512  1.00  0.00
ATOM    958  C   GLY B  68      19.299  -5.742  -8.933  1.00  0.00
ATOM    959  O   GLY B  68      19.642  -6.842  -9.428  1.00  0.00
ATOM    963  N   THR B  69      18.746  -5.545  -7.836  1.00  0.00
ATOM    964  CA  THR B  69      18.650  -6.706  -6.906  1.00  0.00
ATOM    965  C   THR B  69      17.486  -6.533  -5.955  1.00  0.00
ATOM    966  O   THR B  69      16.918  -5.416  -5.613  1.00  0.00
ATOM    967  CB  THR B  69      19.942  -6.897  -6.090  1.00  0.00
ATOM    968  OG1 THR B  69      19.897  -8.156  -5.405  1.00  0.00
ATOM    969  CG2 THR B  69      20.102  -5.777  -5.074  1.00  0.00
ATOM    977  N   SER B  70      17.191  -7.585  -5.283  1.00  0.00
ATOM    978  CA  SER B  70      16.106  -7.295  -4.315  1.00  0.00
ATOM    979  C   SER B  70      16.445  -7.914  -3.110  1.00  0.00
ATOM    980  O   SER B  70      17.112  -8.970  -3.022  1.00  0.00
ATOM    981  CB  SER B  70      14.751  -7.812  -4.759  1.00  0.00
ATOM    982  OG  SER B  70      14.739  -9.212  -4.806  1.00  0.00
ATOM    988  N   SER B  71      15.761  -7.255  -2.174  1.00  0.00
ATOM    989  CA  SER B  71      15.793  -7.793   -.815  1.00  0.00
ATOM    990  C   SER B  71      14.801  -7.470    .088  1.00  0.00
ATOM    991  O   SER B  71      14.296  -6.424    .527  1.00  0.00
ATOM    992  CB  SER B  71      17.084  -7.398   -.126  1.00  0.00
ATOM    993  OG  SER B  71      17.130  -7.901   1.181  1.00  0.00
ATOM    999  N   GLY B  72      14.041  -8.476    .200  1.00  0.00
ATOM   1000  CA  GLY B  72      13.153  -8.101   1.176  1.00  0.00
ATOM   1001  C   GLY B  72      12.227  -7.062    .522  1.00  0.00
ATOM   1002  O   GLY B  72      11.659  -7.268   -.571  1.00  0.00
ATOM   1006  N   ASN B  73      12.141  -5.916   1.241  1.00  0.00
ATOM   1007  CA  ASN B  73      11.320  -4.768    .693  1.00  0.00
ATOM   1008  C   ASN B  73      12.174  -3.595   -.158  1.00  0.00
ATOM   1009  O   ASN B  73      11.875  -2.425   -.435  1.00  0.00
ATOM   1010  CB  ASN B  73      10.560  -4.150   1.852  1.00  0.00
ATOM   1011  CG  ASN B  73      11.470  -3.529   2.875  1.00  0.00
ATOM   1012  OD1 ASN B  73      12.671  -3.823   2.915  1.00  0.00
ATOM   1013  ND2 ASN B  73      10.923  -2.675   3.702  1.00  0.00
ATOM   1020  N   LYS B  74      13.388  -3.800   -.460  1.00  0.00
ATOM   1021  CA  LYS B  74      14.198  -2.720  -1.102  1.00  0.00
ATOM   1022  C   LYS B  74      14.625  -3.110  -2.523  1.00  0.00
ATOM   1023  O   LYS B  74      15.038  -4.244  -2.935  1.00  0.00
ATOM   1024  CB  LYS B  74      15.436  -2.397   -.264  1.00  0.00
ATOM   1025  CG  LYS B  74      15.134  -1.747   1.080  1.00  0.00
ATOM   1026  CD  LYS B  74      16.413  -1.337   1.795  1.00  0.00
ATOM   1027  CE  LYS B  74      16.112   -.654   3.121  1.00  0.00
ATOM   1028  NZ  LYS B  74      17.353   -.219   3.818  1.00  0.00
ATOM   1042  N   VAL B  75      14.435  -2.127  -3.380  1.00  0.00
ATOM   1043  CA  VAL B  75      14.873  -2.429  -4.672  1.00  0.00
ATOM   1044  C   VAL B  75      15.993  -1.416  -5.131  1.00  0.00
ATOM   1045  O   VAL B  75      16.182   -.237  -4.932  1.00  0.00
ATOM   1046  CB  VAL B  75      13.664  -2.392  -5.625  1.00  0.00
ATOM   1047  CG1 VAL B  75      14.079  -2.812  -7.027  1.00  0.00
ATOM   1048  CG2 VAL B  75      12.560  -3.294  -5.096  1.00  0.00
ATOM   1058  N   ASN B  76      17.011  -2.049  -5.694  1.00  0.00
ATOM   1059  CA  ASN B  76      18.168  -1.108  -6.062  1.00  0.00
ATOM   1060  C   ASN B  76      18.418  -1.029  -7.557  1.00  0.00
ATOM   1061  O   ASN B  76      18.657  -2.178  -8.110  1.00  0.00
ATOM   1062  CB  ASN B  76      19.456  -1.518  -5.372  1.00  0.00
ATOM   1063  CG  ASN B  76      20.571   -.536  -5.599  1.00  0.00
ATOM   1064  OD1 ASN B  76      20.601    .165  -6.617  1.00  0.00
ATOM   1065  ND2 ASN B  76      21.491   -.471  -4.669  1.00  0.00
ATOM   1072  N   LEU B  77      18.358    .134  -8.251  1.00  0.00
ATOM   1073  CA  LEU B  77      18.535    .139  -9.636  1.00  0.00
ATOM   1074  C   LEU B  77      19.894    .785 -10.004  1.00  0.00
ATOM   1075  O   LEU B  77      20.379   1.836  -9.641  1.00  0.00
ATOM   1076  CB  LEU B  77      17.368    .891 -10.289  1.00  0.00
ATOM   1077  CG  LEU B  77      15.965    .429  -9.876  1.00  0.00
ATOM   1078  CD1 LEU B  77      14.920   1.295 -10.567  1.00  0.00
ATOM   1079  CD2 LEU B  77      15.785  -1.038 -10.239  1.00  0.00
ATOM   1091  N   THR B  78      20.665    .081 -10.711  1.00  0.00
ATOM   1092  CA  THR B  78      21.846    .697 -11.080  1.00  0.00
ATOM   1093  C   THR B  78      21.849    .986 -12.500  1.00  0.00
ATOM   1094  O   THR B  78      21.538    .096 -13.341  1.00  0.00
ATOM   1095  CB  THR B  78      23.064   -.173 -10.719  1.00  0.00
ATOM   1096  OG1 THR B  78      23.130   -.342  -9.297  1.00  0.00
ATOM   1097  CG2 THR B  78      24.348    .479 -11.208  1.00  0.00
ATOM   1105  N   ILE B  79      22.168   2.386 -12.767  1.00  0.00
ATOM   1106  CA  ILE B  79      22.204   2.759 -14.109  1.00  0.00
ATOM   1107  C   ILE B  79      23.605   3.045 -14.692  1.00  0.00
ATOM   1108  O   ILE B  79      24.456   3.799 -14.185  1.00  0.00
ATOM   1109  CB  ILE B  79      21.302   3.994 -14.285  1.00  0.00
ATOM   1110  CG1 ILE B  79      19.971   3.793 -13.556  1.00  0.00
ATOM   1111  CG2 ILE B  79      21.067   4.274 -15.762  1.00  0.00
ATOM   1112  CD1 ILE B  79      19.164   2.624 -14.070  1.00  0.00
ATOM   1124  N   GLN B  80      23.948   2.312 -15.812  1.00  0.00
ATOM   1125  CA  GLN B  80      25.316   2.614 -16.229  1.00  0.00
ATOM   1126  C   GLN B  80      25.404   3.436 -17.558  1.00  0.00
ATOM   1127  O   GLN B  80      24.597   3.199 -18.467  1.00  0.00
ATOM   1128  CB  GLN B  80      26.096   1.305 -16.372  1.00  0.00
ATOM   1129  CG  GLN B  80      26.223    .510 -15.083  1.00  0.00
ATOM   1130  CD  GLN B  80      26.997   -.780 -15.272  1.00  0.00
ATOM   1131  OE1 GLN B  80      26.991  -1.371 -16.356  1.00  0.00
ATOM   1132  NE2 GLN B  80      27.668  -1.226 -14.217  1.00  0.00
ATOM   1141  N   GLY B  81      26.343   4.325 -17.688  1.00  0.00
ATOM   1142  CA  GLY B  81      26.732   5.145 -18.846  1.00  0.00
ATOM   1143  C   GLY B  81      25.773   6.262 -19.115  1.00  0.00
ATOM   1144  O   GLY B  81      25.488   6.641 -20.256  1.00  0.00
ATOM   1148  N   LEU B  82      25.268   6.761 -18.074  1.00  0.00
ATOM   1149  CA  LEU B  82      24.345   7.824 -18.024  1.00  0.00
ATOM   1150  C   LEU B  82      25.106   8.971 -18.690  1.00  0.00
ATOM   1151  O   LEU B  82      26.318   9.069 -18.529  1.00  0.00
ATOM   1152  CB  LEU B  82      23.933   8.152 -16.583  1.00  0.00
ATOM   1153  CG  LEU B  82      22.728   7.373 -16.042  1.00  0.00
ATOM   1154  CD1 LEU B  82      22.622   7.582 -14.538  1.00  0.00
ATOM   1155  CD2 LEU B  82      21.464   7.837 -16.749  1.00  0.00
ATOM   1167  N   ARG B  83      24.475   9.788 -19.384  1.00  0.00
ATOM   1168  CA  ARG B  83      25.014  10.944 -20.077  1.00  0.00
ATOM   1169  C   ARG B  83      24.489  12.118 -19.347  1.00  0.00
ATOM   1170  O   ARG B  83      23.534  11.919 -18.611  1.00  0.00
ATOM   1171  CB  ARG B  83      24.594  11.001 -21.539  1.00  0.00
ATOM   1172  CG  ARG B  83      25.109   9.857 -22.397  1.00  0.00
ATOM   1173  CD  ARG B  83      24.633   9.964 -23.800  1.00  0.00
ATOM   1174  NE  ARG B  83      23.194   9.778 -23.900  1.00  0.00
ATOM   1175  CZ  ARG B  83      22.471   9.990 -25.017  1.00  0.00
ATOM   1176  NH1 ARG B  83      23.065  10.393 -26.118  1.00  0.00
ATOM   1177  NH2 ARG B  83      21.165   9.791 -25.006  1.00  0.00
ATOM   1191  N   ALA B  84      25.114  13.296 -19.548  1.00  0.00
ATOM   1192  CA  ALA B  84      24.804  14.495 -18.838  1.00  0.00
ATOM   1193  C   ALA B  84      23.390  14.961 -18.975  1.00  0.00
ATOM   1194  O   ALA B  84      22.708  15.148 -17.916  1.00  0.00
ATOM   1195  CB  ALA B  84      25.845  15.709 -19.377  1.00  0.00
ATOM   1201  N   MET B  85      22.873  14.720 -20.076  1.00  0.00
ATOM   1202  CA  MET B  85      21.612  15.073 -20.538  1.00  0.00
ATOM   1203  C   MET B  85      20.527  14.194 -19.952  1.00  0.00
ATOM   1204  O   MET B  85      19.348  14.428 -20.169  1.00  0.00
ATOM   1205  CB  MET B  85      21.608  15.012 -22.065  1.00  0.00
ATOM   1206  CG  MET B  85      22.515  16.033 -22.738  1.00  0.00
ATOM   1207  SD  MET B  85      22.089  17.732 -22.307  1.00  0.00
ATOM   1208  CE  MET B  85      20.497  17.896 -23.111  1.00  0.00
ATOM   1218  N   ASP B  86      20.944  13.151 -19.201  1.00  0.00
ATOM   1219  CA  ASP B  86      20.048  12.155 -18.631  1.00  0.00
ATOM   1220  C   ASP B  86      19.560  12.521 -17.280  1.00  0.00
ATOM   1221  O   ASP B  86      18.795  11.765 -16.665  1.00  0.00
ATOM   1222  CB  ASP B  86      20.741  10.793 -18.549  1.00  0.00
ATOM   1223  CG  ASP B  86      21.015  10.184 -19.918  1.00  0.00
ATOM   1224  OD1 ASP B  86      20.383  10.590 -20.864  1.00  0.00
ATOM   1225  OD2 ASP B  86      21.854   9.320 -20.004  1.00  0.00
ATOM   1230  N   THR B  87      19.927  13.687 -16.898  1.00  0.00
ATOM   1231  CA  THR B  87      19.612  14.321 -15.676  1.00  0.00
ATOM   1232  C   THR B  87      18.118  14.469 -15.614  1.00  0.00
ATOM   1233  O   THR B  87      17.426  14.653 -16.608  1.00  0.00
ATOM   1234  CB  THR B  87      20.307  15.689 -15.547  1.00  0.00
ATOM   1235  OG1 THR B  87      20.047  16.239 -14.249  1.00  0.00
ATOM   1236  CG2 THR B  87      19.799  16.648 -16.612  1.00  0.00
ATOM   1244  N   GLY B  88      17.585  14.258 -14.375  1.00  0.00
ATOM   1245  CA  GLY B  88      16.168  14.351 -14.109  1.00  0.00
ATOM   1246  C   GLY B  88      15.275  13.628 -13.116  1.00  0.00
ATOM   1247  O   GLY B  88      15.638  13.089 -12.044  1.00  0.00
ATOM   1251  N   LEU B  89      13.988  13.799 -13.262  1.00  0.00
ATOM   1252  CA  LEU B  89      13.392  13.198 -12.117  1.00  0.00
ATOM   1253  C   LEU B  89      13.105  11.672 -12.277  1.00  0.00
ATOM   1254  O   LEU B  89      12.583  11.121 -13.252  1.00  0.00
ATOM   1255  CB  LEU B  89      12.093  13.951 -11.802  1.00  0.00
ATOM   1256  CG  LEU B  89      12.250  15.233 -10.976  1.00  0.00
ATOM   1257  CD1 LEU B  89      13.075  16.245 -11.760  1.00  0.00
ATOM   1258  CD2 LEU B  89      10.876  15.792 -10.638  1.00  0.00
ATOM   1270  N   TYR B  90      13.497  10.880 -11.330  1.00  0.00
ATOM   1271  CA  TYR B  90      13.144   9.508 -11.531  1.00  0.00
ATOM   1272  C   TYR B  90      12.108   9.090 -10.486  1.00  0.00
ATOM   1273  O   TYR B  90      11.915   9.384  -9.305  1.00  0.00
ATOM   1274  CB  TYR B  90      14.388   8.619 -11.465  1.00  0.00
ATOM   1275  CG  TYR B  90      15.336   8.808 -12.628  1.00  0.00
ATOM   1276  CD1 TYR B  90      16.035   9.998 -12.766  1.00  0.00
ATOM   1277  CD2 TYR B  90      15.507   7.792 -13.556  1.00  0.00
ATOM   1278  CE1 TYR B  90      16.901  10.171 -13.828  1.00  0.00
ATOM   1279  CE2 TYR B  90      16.373   7.965 -14.618  1.00  0.00
ATOM   1280  CZ  TYR B  90      17.068   9.149 -14.756  1.00  0.00
ATOM   1281  OH  TYR B  90      17.931   9.321 -15.814  1.00  0.00
ATOM   1291  N   ILE B  91      11.181   8.361 -10.995  1.00  0.00
ATOM   1292  CA  ILE B  91      10.157   7.869 -10.089  1.00  0.00
ATOM   1293  C   ILE B  91      10.168   6.286 -10.004  1.00  0.00
ATOM   1294  O   ILE B  91      10.643   5.526 -10.924  1.00  0.00
ATOM   1295  CB  ILE B  91       8.774   8.372 -10.541  1.00  0.00
ATOM   1296  CG1 ILE B  91       8.718   9.901 -10.487  1.00  0.00
ATOM   1297  CG2 ILE B  91       7.679   7.765  -9.678  1.00  0.00
ATOM   1298  CD1 ILE B  91       7.495  10.492 -11.149  1.00  0.00
ATOM   1310  N   CYS B  92       9.910   5.735  -8.918  1.00  0.00
ATOM   1311  CA  CYS B  92       9.844   4.314  -8.772  1.00  0.00
ATOM   1312  C   CYS B  92       8.442   3.782  -8.591  1.00  0.00
ATOM   1313  O   CYS B  92       7.652   4.326  -7.769  1.00  0.00
ATOM   1314  CB  CYS B  92      10.695   3.882  -7.577  1.00  0.00
ATOM   1315  SG  CYS B  92      11.086   2.116  -7.549  1.00  0.00
ATOM   1321  N   LYS B  93       8.147   2.615  -9.199  1.00  0.00
ATOM   1322  CA  LYS B  93       6.770   2.124  -9.025  1.00  0.00
ATOM   1323  C   LYS B  93       6.862    .604  -8.729  1.00  0.00
ATOM   1324  O   LYS B  93       7.393   -.292  -9.361  1.00  0.00
ATOM   1325  CB  LYS B  93       5.916   2.399 -10.263  1.00  0.00
ATOM   1326  CG  LYS B  93       4.482   1.897 -10.163  1.00  0.00
ATOM   1327  CD  LYS B  93       3.724   2.124 -11.463  1.00  0.00
ATOM   1328  CE  LYS B  93       2.291   1.621 -11.365  1.00  0.00
ATOM   1329  NZ  LYS B  93       1.561   1.768 -12.653  1.00  0.00
ATOM   1343  N   VAL B  94       5.992    .170  -7.751  1.00  0.00
ATOM   1344  CA  VAL B  94       5.935  -1.179  -7.578  1.00  0.00
ATOM   1345  C   VAL B  94       4.481  -1.815  -7.853  1.00  0.00
ATOM   1346  O   VAL B  94       3.454  -1.008  -7.478  1.00  0.00
ATOM   1347  CB  VAL B  94       6.409  -1.458  -6.139  1.00  0.00
ATOM   1348  CG1 VAL B  94       5.469   -.809  -5.133  1.00  0.00
ATOM   1349  CG2 VAL B  94       6.498  -2.958  -5.904  1.00  0.00
ATOM   1359  N   GLU B  95       4.498  -3.090  -8.431  1.00  0.00
ATOM   1360  CA  GLU B  95       3.252  -3.713  -8.602  1.00  0.00
ATOM   1361  C   GLU B  95       3.234  -5.144  -8.110  1.00  0.00
ATOM   1362  O   GLU B  95       4.185  -5.974  -8.191  1.00  0.00
ATOM   1363  CB  GLU B  95       2.862  -3.659 -10.081  1.00  0.00
ATOM   1364  CG  GLU B  95       2.596  -2.257 -10.610  1.00  0.00
ATOM   1365  CD  GLU B  95       2.164  -2.248 -12.050  1.00  0.00
ATOM   1366  OE1 GLU B  95       2.154  -3.293 -12.655  1.00  0.00
ATOM   1367  OE2 GLU B  95       1.843  -1.193 -12.546  1.00  0.00
ATOM   1374  N   LEU B  96       2.227  -5.542  -7.413  1.00  0.00
ATOM   1375  CA  LEU B  96       2.242  -6.930  -7.014  1.00  0.00
ATOM   1376  C   LEU B  96       1.276  -7.869  -7.984  1.00  0.00
ATOM   1377  O   LEU B  96        .195  -7.730  -8.606  1.00  0.00
ATOM   1378  CB  LEU B  96       1.806  -7.000  -5.545  1.00  0.00
ATOM   1379  CG  LEU B  96       2.731  -6.300  -4.542  1.00  0.00
ATOM   1380  CD1 LEU B  96       2.063  -6.262  -3.174  1.00  0.00
ATOM   1381  CD2 LEU B  96       4.062  -7.035  -4.480  1.00  0.00
ATOM   1393  N   MET B  97       1.674  -9.031  -8.096  1.00  0.00
ATOM   1394  CA  MET B  97        .860  -9.970  -9.025  1.00  0.00
ATOM   1395  C   MET B  97        .708 -11.334  -8.632  1.00  0.00
ATOM   1396  O   MET B  97       1.553 -12.236  -8.891  1.00  0.00
ATOM   1397  CB  MET B  97       1.455 -10.020 -10.431  1.00  0.00
ATOM   1398  CG  MET B  97       1.434  -8.691 -11.172  1.00  0.00
ATOM   1399  SD  MET B  97       2.302  -8.760 -12.751  1.00  0.00
ATOM   1400  CE  MET B  97       4.006  -8.768 -12.201  1.00  0.00
ATOM   1410  N   TYR B  98       -.091 -11.409  -8.092  1.00  0.00
ATOM   1411  CA  TYR B  98       -.640 -12.594  -7.655  1.00  0.00
ATOM   1412  C   TYR B  98      -2.018 -12.458  -7.154  1.00  0.00
ATOM   1413  O   TYR B  98      -2.934 -12.005  -7.911  1.00  0.00
ATOM   1414  CB  TYR B  98        .259 -13.197  -6.573  1.00  0.00
ATOM   1415  CG  TYR B  98        .865 -12.170  -5.642  1.00  0.00
ATOM   1416  CD1 TYR B  98        .049 -11.440  -4.789  1.00  0.00
ATOM   1417  CD2 TYR B  98       2.236 -11.959  -5.640  1.00  0.00
ATOM   1418  CE1 TYR B  98        .603 -10.502  -3.939  1.00  0.00
ATOM   1419  CE2 TYR B  98       2.789 -11.021  -4.790  1.00  0.00
ATOM   1420  CZ  TYR B  98       1.978 -10.295  -3.942  1.00  0.00
ATOM   1421  OH  TYR B  98       2.529  -9.361  -3.095  1.00  0.00
ATOM   1431  N   PRO B  99      -2.336 -13.007  -6.006  1.00  0.00
ATOM   1432  CA  PRO B  99      -3.573 -12.438  -5.923  1.00  0.00
ATOM   1433  C   PRO B  99      -3.087 -11.174  -6.371  1.00  0.00
ATOM   1434  O   PRO B  99      -2.005 -10.645  -6.198  1.00  0.00
ATOM   1435  CB  PRO B  99      -4.011 -12.482  -4.456  1.00  0.00
ATOM   1436  CG  PRO B  99      -3.360 -13.710  -3.917  1.00  0.00
ATOM   1437  CD  PRO B  99      -2.045 -13.788  -4.647  1.00  0.00
ATOM   1445  N   PRO B 100      -4.384 -10.604  -6.770  1.00  0.00
ATOM   1446  CA  PRO B 100      -4.909  -9.483  -7.726  1.00  0.00
ATOM   1447  C   PRO B 100      -4.204  -8.445  -7.243  1.00  0.00
ATOM   1448  O   PRO B 100      -4.152  -7.918  -6.131  1.00  0.00
ATOM   1449  CB  PRO B 100      -6.412  -9.290  -7.496  1.00  0.00
ATOM   1450  CG  PRO B 100      -6.953 -10.677  -7.436  1.00  0.00
ATOM   1451  CD  PRO B 100      -5.835 -11.490  -6.840  1.00  0.00
ATOM   1459  N   PRO B 101      -3.850  -8.041  -8.383  1.00  0.00
ATOM   1460  CA  PRO B 101      -2.873  -7.081  -8.461  1.00  0.00
ATOM   1461  C   PRO B 101      -3.089  -5.967  -7.719  1.00  0.00
ATOM   1462  O   PRO B 101      -4.127  -5.246  -7.721  1.00  0.00
ATOM   1463  CB  PRO B 101      -2.861  -6.717  -9.949  1.00  0.00
ATOM   1464  CG  PRO B 101      -3.040  -8.022 -10.646  1.00  0.00
ATOM   1465  CD  PRO B 101      -3.976  -8.797  -9.757  1.00  0.00
ATOM   1473  N   TYR B 102      -2.046  -5.609  -7.102  1.00  0.00
ATOM   1474  CA  TYR B 102      -2.383  -4.602  -6.321  1.00  0.00
ATOM   1475  C   TYR B 102      -1.519  -3.541  -6.927  1.00  0.00
ATOM   1476  O   TYR B 102       -.286  -3.468  -7.154  1.00  0.00
ATOM   1477  CB  TYR B 102      -2.104  -4.890  -4.844  1.00  0.00
ATOM   1478  CG  TYR B 102      -2.911  -6.040  -4.283  1.00  0.00
ATOM   1479  CD1 TYR B 102      -2.286  -7.239  -3.974  1.00  0.00
ATOM   1480  CD2 TYR B 102      -4.275  -5.896  -4.078  1.00  0.00
ATOM   1481  CE1 TYR B 102      -3.022  -8.290  -3.461  1.00  0.00
ATOM   1482  CE2 TYR B 102      -5.011  -6.946  -3.566  1.00  0.00
ATOM   1483  CZ  TYR B 102      -4.390  -8.139  -3.258  1.00  0.00
ATOM   1484  OH  TYR B 102      -5.123  -9.185  -2.748  1.00  0.00
ATOM   1494  N   TYR B 103      -2.039  -2.478  -6.713  1.00  0.00
ATOM   1495  CA  TYR B 103      -1.435  -1.395  -7.266  1.00  0.00
ATOM   1496  C   TYR B 103      -1.003   -.435  -6.413  1.00  0.00
ATOM   1497  O   TYR B 103      -1.682   -.304  -5.368  1.00  0.00
ATOM   1498  CB  TYR B 103      -2.374   -.730  -8.275  1.00  0.00
ATOM   1499  CG  TYR B 103      -2.745  -1.620  -9.442  1.00  0.00
ATOM   1500  CD1 TYR B 103      -3.870  -2.428  -9.368  1.00  0.00
ATOM   1501  CD2 TYR B 103      -1.960  -1.627 -10.585  1.00  0.00
ATOM   1502  CE1 TYR B 103      -4.208  -3.240 -10.433  1.00  0.00
ATOM   1503  CE2 TYR B 103      -2.298  -2.439 -11.650  1.00  0.00
ATOM   1504  CZ  TYR B 103      -3.417  -3.243 -11.576  1.00  0.00
ATOM   1505  OH  TYR B 103      -3.754  -4.052 -12.637  1.00  0.00
ATOM   1515  N   VAL B 104       -.110    .234  -6.927  1.00  0.00
ATOM   1516  CA  VAL B 104        .134   1.041  -6.066  1.00  0.00
ATOM   1517  C   VAL B 104        .222   2.543  -6.201  1.00  0.00
ATOM   1518  O   VAL B 104        .578   2.867  -7.262  1.00  0.00
ATOM   1519  CB  VAL B 104       1.461    .460  -5.544  1.00  0.00
ATOM   1520  CG1 VAL B 104       1.912   1.202  -4.295  1.00  0.00
ATOM   1521  CG2 VAL B 104       1.299  -1.025  -5.259  1.00  0.00
ATOM   1531  N   GLY B 105        .090   3.322  -5.284  1.00  0.00
ATOM   1532  CA  GLY B 105        .253   4.509  -6.016  1.00  0.00
ATOM   1533  C   GLY B 105       1.851   4.536  -6.033  1.00  0.00
ATOM   1534  O   GLY B 105       2.497   3.521  -6.115  1.00  0.00
ATOM   1538  N   MET B 106       2.340   5.698  -6.206  1.00  0.00
ATOM   1539  CA  MET B 106       3.555   6.384  -6.736  1.00  0.00
ATOM   1540  C   MET B 106       4.047   7.128  -5.553  1.00  0.00
ATOM   1541  O   MET B 106       3.311   7.531  -4.628  1.00  0.00
ATOM   1542  CB  MET B 106       3.266   7.318  -7.909  1.00  0.00
ATOM   1543  CG  MET B 106       2.452   6.688  -9.031  1.00  0.00
ATOM   1544  SD  MET B 106       3.285   5.277  -9.786  1.00  0.00
ATOM   1545  CE  MET B 106       4.654   6.091 -10.604  1.00  0.00
ATOM   1555  N   GLY B 107       5.281   7.247  -5.620  1.00  0.00
ATOM   1556  CA  GLY B 107       6.118   7.839  -4.715  1.00  0.00
ATOM   1557  C   GLY B 107       6.253   9.164  -5.337  1.00  0.00
ATOM   1558  O   GLY B 107       5.677   9.501  -6.345  1.00  0.00
ATOM   1562  N   ASN B 108       7.088   9.831  -4.723  1.00  0.00
ATOM   1563  CA  ASN B 108       7.707  11.071  -4.930  1.00  0.00
ATOM   1564  C   ASN B 108       8.856  10.693  -5.733  1.00  0.00
ATOM   1565  O   ASN B 108       9.364   9.570  -5.639  1.00  0.00
ATOM   1566  CB  ASN B 108       8.093  11.776  -3.642  1.00  0.00
ATOM   1567  CG  ASN B 108       6.898  12.205  -2.838  1.00  0.00
ATOM   1568  OD1 ASN B 108       5.940  12.771  -3.378  1.00  0.00
ATOM   1569  ND2 ASN B 108       6.934  11.947  -1.555  1.00  0.00
ATOM   1576  N   GLY B 109       9.316  11.621  -6.487  1.00  0.00
ATOM   1577  CA  GLY B 109      10.480  11.298  -7.245  1.00  0.00
ATOM   1578  C   GLY B 109      11.771  11.469  -6.521  1.00  0.00
ATOM   1579  O   GLY B 109      11.820  12.005  -5.418  1.00  0.00
ATOM   1583  N   THR B 110      12.811  11.160  -7.241  1.00  0.00
ATOM   1584  CA  THR B 110      14.159  11.510  -6.908  1.00  0.00
ATOM   1585  C   THR B 110      14.868  12.300  -8.074  1.00  0.00
ATOM   1586  O   THR B 110      14.620  12.381  -9.256  1.00  0.00
ATOM   1587  CB  THR B 110      14.952  10.238  -6.553  1.00  0.00
ATOM   1588  OG1 THR B 110      14.418   9.658  -5.356  1.00  0.00
ATOM   1589  CG2 THR B 110      16.421  10.568  -6.340  1.00  0.00
ATOM   1597  N   GLN B 111      15.797  13.156  -7.721  1.00  0.00
ATOM   1598  CA  GLN B 111      16.373  13.848  -8.811  1.00  0.00
ATOM   1599  C   GLN B 111      17.681  13.349  -9.140  1.00  0.00
ATOM   1600  O   GLN B 111      18.290  13.382  -8.149  1.00  0.00
ATOM   1601  CB  GLN B 111      16.468  15.347  -8.516  1.00  0.00
ATOM   1602  CG  GLN B 111      15.125  16.030  -8.323  1.00  0.00
ATOM   1603  CD  GLN B 111      15.266  17.513  -8.034  1.00  0.00
ATOM   1604  OE1 GLN B 111      16.282  17.960  -7.494  1.00  0.00
ATOM   1605  NE2 GLN B 111      14.245  18.284  -8.391  1.00  0.00
ATOM   1614  N   ILE B 112      18.021  12.997 -10.382  1.00  0.00
ATOM   1615  CA  ILE B 112      19.365  12.499 -10.590  1.00  0.00
ATOM   1616  C   ILE B 112      20.145  13.520 -11.446  1.00  0.00
ATOM   1617  O   ILE B 112      19.794  14.182 -12.434  1.00  0.00
ATOM   1618  CB  ILE B 112      19.347  11.121 -11.276  1.00  0.00
ATOM   1619  CG1 ILE B 112      18.705  10.077 -10.359  1.00  0.00
ATOM   1620  CG2 ILE B 112      20.757  10.700 -11.661  1.00  0.00
ATOM   1621  CD1 ILE B 112      18.655   8.688 -10.956  1.00  0.00
ATOM   1633  N   TYR B 113      21.339  13.832 -10.916  1.00  0.00
ATOM   1634  CA  TYR B 113      22.068  14.863 -11.603  1.00  0.00
ATOM   1635  C   TYR B 113      23.210  14.343 -12.138  1.00  0.00
ATOM   1636  O   TYR B 113      23.833  13.967 -11.186  1.00  0.00
ATOM   1637  CB  TYR B 113      22.448  16.033 -10.694  1.00  0.00
ATOM   1638  CG  TYR B 113      21.268  16.874 -10.256  1.00  0.00
ATOM   1639  CD1 TYR B 113      20.491  16.470  -9.180  1.00  0.00
ATOM   1640  CD2 TYR B 113      20.965  18.047 -10.930  1.00  0.00
ATOM   1641  CE1 TYR B 113      19.414  17.238  -8.780  1.00  0.00
ATOM   1642  CE2 TYR B 113      19.888  18.814 -10.530  1.00  0.00
ATOM   1643  CZ  TYR B 113      19.114  18.413  -9.460  1.00  0.00
ATOM   1644  OH  TYR B 113      18.042  19.177  -9.062  1.00  0.00
ATOM   1654  N   VAL B 114      23.487  14.431 -13.378  1.00  0.00
ATOM   1655  CA  VAL B 114      24.681  13.853 -13.921  1.00  0.00
ATOM   1656  C   VAL B 114      25.639  14.953 -14.237  1.00  0.00
ATOM   1657  O   VAL B 114      25.260  15.920 -14.835  1.00  0.00
ATOM   1658  CB  VAL B 114      24.375  13.041 -15.193  1.00  0.00
ATOM   1659  CG1 VAL B 114      25.637  12.368 -15.712  1.00  0.00
ATOM   1660  CG2 VAL B 114      23.294  12.010 -14.903  1.00  0.00
ATOM   1670  N   ILE B 115      26.886  14.754 -13.683  1.00  0.00
ATOM   1671  CA  ILE B 115      27.887  15.852 -13.870  1.00  0.00
ATOM   1672  C   ILE B 115      29.104  15.506 -14.634  1.00  0.00
ATOM   1673  O   ILE B 115      29.778  14.528 -14.341  1.00  0.00
ATOM   1674  CB  ILE B 115      28.359  16.401 -12.511  1.00  0.00
ATOM   1675  CG1 ILE B 115      27.176  16.979 -11.729  1.00  0.00
ATOM   1676  CG2 ILE B 115      29.437  17.455 -12.708  1.00  0.00
ATOM   1677  CD1 ILE B 115      27.503  17.327 -10.295  1.00  0.00
ATOM   1689  N   ASP B 116      29.358  16.328 -15.614  1.00  0.00
ATOM   1690  CA  ASP B 116      30.552  16.063 -16.271  1.00  0.00
ATOM   1691  C   ASP B 116      31.678  16.570 -15.395  1.00  0.00
ATOM   1692  O   ASP B 116      31.575  17.669 -14.864  1.00  0.00
ATOM   1693  CB  ASP B 116      30.568  16.730 -17.649  1.00  0.00
ATOM   1694  CG  ASP B 116      29.702  16.004 -18.669  1.00  0.00
ATOM   1695  OD1 ASP B 116      29.313  14.891 -18.404  1.00  0.00
ATOM   1696  OD2 ASP B 116      29.437  16.569 -19.703  1.00  0.00
ATOM   1701  N   PRO B 117      32.749  15.870 -15.233  1.00  0.00
ATOM   1702  CA  PRO B 117      33.900  16.318 -14.422  1.00  0.00
ATOM   1703  C   PRO B 117      34.480  17.386 -15.128  1.00  0.00
ATOM   1704  O   PRO B 117      34.480  17.368 -16.358  1.00  0.00
ATOM   1705  CB  PRO B 117      34.855  15.123 -14.344  1.00  0.00
ATOM   1706  CG  PRO B 117      34.538  14.322 -15.561  1.00  0.00
ATOM   1707  CD  PRO B 117      33.053  14.486 -15.741  1.00  0.00
ATOM   1715  N   GLU B 118      35.004  18.217 -14.440  1.00  0.00
ATOM   1716  CA  GLU B 118      35.513  19.235 -15.176  1.00  0.00
ATOM   1717  C   GLU B 118      36.672  18.596 -15.786  1.00  0.00
ATOM   1718  O   GLU B 118      37.274  17.658 -15.247  1.00  0.00
ATOM   1719  CB  GLU B 118      35.885  20.450 -14.323  1.00  0.00
ATOM   1720  CG  GLU B 118      34.699  21.153 -13.679  1.00  0.00
ATOM   1721  CD  GLU B 118      35.100  22.362 -12.879  1.00  0.00
ATOM   1722  OE1 GLU B 118      36.275  22.617 -12.771  1.00  0.00
ATOM   1723  OE2 GLU B 118      34.229  23.031 -12.375  1.00  0.00
ATOM   1730  N   PRO B 119      36.981  19.115 -16.974  1.00  0.00
ATOM   1731  CA  PRO B 119      38.030  18.606 -17.762  1.00  0.00
ATOM   1732  C   PRO B 119      39.230  19.129 -17.057  1.00  0.00
ATOM   1733  O   PRO B 119      40.198  19.338 -17.729  1.00  0.00
ATOM   1734  OXT PRO B 119      39.195  19.319 -15.873  1.00  0.00
ATOM   1735  CB  PRO B 119      37.822  19.218 -19.151  1.00  0.00
ATOM   1736  CG  PRO B 119      37.102  20.495 -18.883  1.00  0.00
ATOM   1737  CD  PRO B 119      36.228  20.191 -17.695  1.00  0.00
ATOM      1  N   GLN A   1     -15.882 -13.157   0.651  1.00  0.00
ATOM      2  CA  GLN A   1     -15.733 -13.743  -0.665  1.00  0.00
ATOM      3  C   GLN A   1     -15.945 -12.643  -1.641  1.00  0.00
ATOM      4  O   GLN A   1     -16.919 -11.934  -1.501  1.00  0.00
ATOM      5  CB  GLN A   1     -16.727 -14.882  -0.908  1.00  0.00
ATOM      6  CG  GLN A   1     -16.576 -15.564  -2.256  1.00  0.00
ATOM      7  CD  GLN A   1     -17.535 -16.727  -2.428  1.00  0.00
ATOM      8  OE1 GLN A   1     -18.471 -16.899  -1.643  1.00  0.00
ATOM      9  NE2 GLN A   1     -17.307 -17.533  -3.460  1.00  0.00
ATOM     20  N   VAL A   2     -15.119 -12.590  -2.614  1.00  0.00
ATOM     21  CA  VAL A   2     -15.148 -11.672  -3.684  1.00  0.00
ATOM     22  C   VAL A   2     -15.211 -12.317  -5.057  1.00  0.00
ATOM     23  O   VAL A   2     -14.347 -13.073  -5.434  1.00  0.00
ATOM     24  CB  VAL A   2     -13.899 -10.775  -3.597  1.00  0.00
ATOM     25  CG1 VAL A   2     -13.856  -9.808  -4.771  1.00  0.00
ATOM     26  CG2 VAL A   2     -13.893 -10.021  -2.276  1.00  0.00
ATOM     36  N   GLN A   3     -16.043 -11.710  -5.903  1.00  0.00
ATOM     37  CA  GLN A   3     -16.299 -12.398  -7.198  1.00  0.00
ATOM     38  C   GLN A   3     -16.368 -11.136  -7.950  1.00  0.00
ATOM     39  O   GLN A   3     -16.837 -10.016  -7.496  1.00  0.00
ATOM     40  CB  GLN A   3     -17.583 -13.228  -7.280  1.00  0.00
ATOM     41  CG  GLN A   3     -17.785 -13.933  -8.611  1.00  0.00
ATOM     42  CD  GLN A   3     -19.108 -14.671  -8.679  1.00  0.00
ATOM     43  OE1 GLN A   3     -20.171 -14.058  -8.811  1.00  0.00
ATOM     44  NE2 GLN A   3     -19.051 -15.995  -8.591  1.00  0.00
ATOM     53  N   LEU A   4     -15.584 -11.340  -8.995  1.00  0.00
ATOM     54  CA  LEU A   4     -15.217 -10.525 -10.125  1.00  0.00
ATOM     55  C   LEU A   4     -15.934 -11.084 -11.283  1.00  0.00
ATOM     56  O   LEU A   4     -16.091 -12.295 -11.316  1.00  0.00
ATOM     57  CB  LEU A   4     -13.704 -10.534 -10.375  1.00  0.00
ATOM     58  CG  LEU A   4     -12.888  -9.531  -9.549  1.00  0.00
ATOM     59  CD1 LEU A   4     -12.863  -9.974  -8.093  1.00  0.00
ATOM     60  CD2 LEU A   4     -11.480  -9.434 -10.115  1.00  0.00
ATOM     72  N   GLN A   5     -16.448 -10.219 -12.097  1.00  0.00
ATOM     73  CA  GLN A   5     -17.309 -10.670 -13.091  1.00  0.00
ATOM     74  C   GLN A   5     -16.789  -9.815 -14.126  1.00  0.00
ATOM     75  O   GLN A   5     -16.018  -8.851 -13.834  1.00  0.00
ATOM     76  CB  GLN A   5     -18.797 -10.451 -12.801  1.00  0.00
ATOM     77  CG  GLN A   5     -19.319 -11.225 -11.604  1.00  0.00
ATOM     78  CD  GLN A   5     -20.792 -10.970 -11.346  1.00  0.00
ATOM     79  OE1 GLN A   5     -21.425 -10.160 -12.030  1.00  0.00
ATOM     80  NE2 GLN A   5     -21.348 -11.661 -10.359  1.00  0.00
ATOM     89  N   GLU A   6     -17.077 -10.307 -15.344  1.00  0.00
ATOM     90  CA  GLU A   6     -16.728  -9.816 -16.600  1.00  0.00
ATOM     91  C   GLU A   6     -17.792  -9.637 -17.360  1.00  0.00
ATOM     92  O   GLU A   6     -18.863 -10.246 -17.216  1.00  0.00
ATOM     93  CB  GLU A   6     -15.776 -10.750 -17.352  1.00  0.00
ATOM     94  CG  GLU A   6     -14.371 -10.816 -16.771  1.00  0.00
ATOM     95  CD  GLU A   6     -13.584  -9.556 -17.000  1.00  0.00
ATOM     96  OE1 GLU A   6     -13.928  -8.815 -17.889  1.00  0.00
ATOM     97  OE2 GLU A   6     -12.636  -9.334 -16.284  1.00  0.00
ATOM    104  N   SER A   7     -17.431  -8.791 -18.209  1.00  0.00
ATOM    105  CA  SER A   7     -18.385  -8.449 -19.195  1.00  0.00
ATOM    106  C   SER A   7     -18.319  -8.816 -20.438  1.00  0.00
ATOM    107  O   SER A   7     -17.212  -8.654 -20.944  1.00  0.00
ATOM    108  CB  SER A   7     -18.507  -6.943 -19.303  1.00  0.00
ATOM    109  OG  SER A   7     -17.293  -6.368 -19.702  1.00  0.00
ATOM    115  N   GLY A   8     -19.384  -8.772 -21.124  1.00  0.00
ATOM    116  CA  GLY A   8     -18.585  -8.918 -22.228  1.00  0.00
ATOM    117  C   GLY A   8     -18.154 -10.075 -22.910  1.00  0.00
ATOM    118  O   GLY A   8     -18.665 -11.202 -22.888  1.00  0.00
ATOM    122  N   GLY A   9     -17.361  -9.457 -23.702  1.00  0.00
ATOM    123  CA  GLY A   9     -16.437  -9.262 -24.694  1.00  0.00
ATOM    124  C   GLY A   9     -16.912  -9.218 -25.987  1.00  0.00
ATOM    125  O   GLY A   9     -18.095  -9.285 -26.304  1.00  0.00
ATOM    129  N   GLY A  10     -15.927  -9.157 -26.748  1.00  0.00
ATOM    130  CA  GLY A  10     -16.224  -9.041 -28.014  1.00  0.00
ATOM    131  C   GLY A  10     -14.959  -9.008 -28.730  1.00  0.00
ATOM    132  O   GLY A  10     -13.826  -9.389 -28.257  1.00  0.00
ATOM    136  N   LEU A  11     -15.371  -8.664 -29.859  1.00  0.00
ATOM    137  CA  LEU A  11     -14.609  -8.238 -30.901  1.00  0.00
ATOM    138  C   LEU A  11     -14.787  -6.739 -31.068  1.00  0.00
ATOM    139  O   LEU A  11     -15.840  -6.197 -30.698  1.00  0.00
ATOM    140  CB  LEU A  11     -15.012  -8.998 -32.171  1.00  0.00
ATOM    141  CG  LEU A  11     -14.410 -10.400 -32.325  1.00  0.00
ATOM    142  CD1 LEU A  11     -14.983 -11.320 -31.257  1.00  0.00
ATOM    143  CD2 LEU A  11     -14.707 -10.931 -33.720  1.00  0.00
ATOM    155  N   VAL A  12     -13.753  -6.035 -31.492  1.00  0.00
ATOM    156  CA  VAL A  12     -13.999  -4.586 -31.710  1.00  0.00
ATOM    157  C   VAL A  12     -13.168  -4.269 -32.890  1.00  0.00
ATOM    158  O   VAL A  12     -12.272  -5.160 -33.174  1.00  0.00
ATOM    159  CB  VAL A  12     -13.585  -3.710 -30.513  1.00  0.00
ATOM    160  CG1 VAL A  12     -13.942  -2.254 -30.770  1.00  0.00
ATOM    161  CG2 VAL A  12     -14.256  -4.215 -29.245  1.00  0.00
ATOM    171  N   GLN A  13     -13.744  -3.336 -33.720  1.00  0.00
ATOM    172  CA  GLN A  13     -13.073  -2.907 -34.890  1.00  0.00
ATOM    173  C   GLN A  13     -12.188  -1.833 -34.407  1.00  0.00
ATOM    174  O   GLN A  13     -12.694  -0.968 -33.590  1.00  0.00
ATOM    175  CB  GLN A  13     -14.035  -2.409 -35.972  1.00  0.00
ATOM    176  CG  GLN A  13     -14.950  -3.481 -36.534  1.00  0.00
ATOM    177  CD  GLN A  13     -15.869  -2.950 -37.618  1.00  0.00
ATOM    178  OE1 GLN A  13     -16.650  -2.021 -37.388  1.00  0.00
ATOM    179  NE2 GLN A  13     -15.782  -3.534 -38.806  1.00  0.00
ATOM    188  N   ALA A  14     -11.025  -1.732 -35.162  1.00  0.00
ATOM    189  CA  ALA A  14      -9.980  -0.718 -34.907  1.00  0.00
ATOM    190  C   ALA A  14     -10.439   0.749 -34.931  1.00  0.00
ATOM    191  O   ALA A  14     -11.177   1.190 -35.843  1.00  0.00
ATOM    192  CB  ALA A  14      -8.896  -0.820 -35.953  1.00  0.00
ATOM    198  N   GLY A  15     -10.003   1.511 -33.876  1.00  0.00
ATOM    199  CA  GLY A  15     -10.343   2.901 -33.761  1.00  0.00
ATOM    200  C   GLY A  15     -11.565   3.052 -32.964  1.00  0.00
ATOM    201  O   GLY A  15     -11.802   4.170 -32.494  1.00  0.00
ATOM    205  N   GLY A  16     -12.215   1.918 -32.606  1.00  0.00
ATOM    206  CA  GLY A  16     -13.516   1.859 -31.940  1.00  0.00
ATOM    207  C   GLY A  16     -13.539   1.928 -30.375  1.00  0.00
ATOM    208  O   GLY A  16     -12.545   2.031 -29.615  1.00  0.00
ATOM    212  N   SER A  17     -14.735   1.738 -29.689  1.00  0.00
ATOM    213  CA  SER A  17     -14.580   1.720 -28.207  1.00  0.00
ATOM    214  C   SER A  17     -15.071   0.482 -27.517  1.00  0.00
ATOM    215  O   SER A  17     -15.959  -0.263 -27.955  1.00  0.00
ATOM    216  CB  SER A  17     -15.304   2.906 -27.602  1.00  0.00
ATOM    217  OG  SER A  17     -14.738   4.113 -28.033  1.00  0.00
ATOM    223  N   LEU A  18     -14.367   0.289 -26.355  1.00  0.00
ATOM    224  CA  LEU A  18     -14.844  -0.829 -25.669  1.00  0.00
ATOM    225  C   LEU A  18     -15.129  -0.550 -24.141  1.00  0.00
ATOM    226  O   LEU A  18     -14.606   0.296 -23.422  1.00  0.00
ATOM    227  CB  LEU A  18     -13.818  -1.956 -25.842  1.00  0.00
ATOM    228  CG  LEU A  18     -14.137  -3.264 -25.109  1.00  0.00
ATOM    229  CD1 LEU A  18     -15.438  -3.843 -25.645  1.00  0.00
ATOM    230  CD2 LEU A  18     -12.986  -4.242 -25.293  1.00  0.00
ATOM    242  N   ARG A  19     -16.099  -1.110 -23.575  1.00  0.00
ATOM    243  CA  ARG A  19     -16.215  -0.848 -22.081  1.00  0.00
ATOM    244  C   ARG A  19     -16.197  -2.148 -21.306  1.00  0.00
ATOM    245  O   ARG A  19     -17.023  -3.033 -21.502  1.00  0.00
ATOM    246  CB  ARG A  19     -17.494  -0.100 -21.736  1.00  0.00
ATOM    247  CG  ARG A  19     -17.699   0.168 -20.254  1.00  0.00
ATOM    248  CD  ARG A  19     -18.857   1.066 -20.013  1.00  0.00
ATOM    249  NE  ARG A  19     -18.584   2.429 -20.441  1.00  0.00
ATOM    250  CZ  ARG A  19     -19.503   3.413 -20.496  1.00  0.00
ATOM    251  NH1 ARG A  19     -20.747   3.169 -20.148  1.00  0.00
ATOM    252  NH2 ARG A  19     -19.155   4.622 -20.900  1.00  0.00
ATOM    266  N   LEU A  20     -15.250  -2.204 -20.341  1.00  0.00
ATOM    267  CA  LEU A  20     -15.124  -3.416 -19.560  1.00  0.00
ATOM    268  C   LEU A  20     -15.675  -3.151 -18.128  1.00  0.00
ATOM    269  O   LEU A  20     -15.469  -2.225 -17.394  1.00  0.00
ATOM    270  CB  LEU A  20     -13.657  -3.864 -19.507  1.00  0.00
ATOM    271  CG  LEU A  20     -12.964  -4.028 -20.866  1.00  0.00
ATOM    272  CD1 LEU A  20     -11.523  -4.472 -20.650  1.00  0.00
ATOM    273  CD2 LEU A  20     -13.727  -5.039 -21.708  1.00  0.00
ATOM    285  N   SER A  21     -16.513  -4.004 -17.672  1.00  0.00
ATOM    286  CA  SER A  21     -17.024  -3.701 -16.367  1.00  0.00
ATOM    287  C   SER A  21     -16.715  -4.645 -15.324  1.00  0.00
ATOM    288  O   SER A  21     -17.010  -5.782 -15.429  1.00  0.00
ATOM    289  CB  SER A  21     -18.533  -3.567 -16.429  1.00  0.00
ATOM    290  OG  SER A  21     -19.131  -4.783 -16.784  1.00  0.00
ATOM    296  N   CYS A  22     -16.542  -4.196 -14.163  1.00  0.00
ATOM    297  CA  CYS A  22     -16.254  -5.208 -13.273  1.00  0.00
ATOM    298  C   CYS A  22     -16.992  -5.003 -11.970  1.00  0.00
ATOM    299  O   CYS A  22     -17.000  -4.017 -11.279  1.00  0.00
ATOM    300  CB  CYS A  22     -14.746  -5.263 -13.028  1.00  0.00
ATOM    301  SG  CYS A  22     -14.224  -6.601 -11.928  1.00  0.00
ATOM    307  N   ALA A  23     -17.342  -6.039 -11.335  1.00  0.00
ATOM    308  CA  ALA A  23     -18.031  -5.803 -10.175  1.00  0.00
ATOM    309  C   ALA A  23     -17.481  -6.700  -9.278  1.00  0.00
ATOM    310  O   ALA A  23     -17.207  -7.822  -9.698  1.00  0.00
ATOM    311  CB  ALA A  23     -19.468  -5.951 -10.321  1.00  0.00
ATOM    317  N   ALA A  24     -17.406  -6.278  -8.053  1.00  0.00
ATOM    318  CA  ALA A  24     -16.941  -7.071  -6.983  1.00  0.00
ATOM    319  C   ALA A  24     -18.213  -7.326  -6.345  1.00  0.00
ATOM    320  O   ALA A  24     -19.106  -6.458  -6.356  1.00  0.00
ATOM    321  CB  ALA A  24     -15.856  -6.378  -6.188  1.00  0.00
ATOM    327  N   SER A  25     -18.147  -8.377  -5.614  1.00  0.00
ATOM    328  CA  SER A  25     -19.375  -8.834  -4.840  1.00  0.00
ATOM    329  C   SER A  25     -18.481  -9.023  -3.722  1.00  0.00
ATOM    330  O   SER A  25     -17.318  -9.362  -3.776  1.00  0.00
ATOM    331  CB  SER A  25     -20.076 -10.097  -5.305  1.00  0.00
ATOM    332  OG  SER A  25     -19.265 -11.223  -5.108  1.00  0.00
ATOM    338  N   GLY A  26     -19.264  -9.143  -2.737  1.00  0.00
ATOM    339  CA  GLY A  26     -19.293  -9.635  -1.393  1.00  0.00
ATOM    340  C   GLY A  26     -18.904  -8.173  -0.855  1.00  0.00
ATOM    341  O   GLY A  26     -18.942  -7.268  -1.691  1.00  0.00
ATOM    345  N   ASN A  27     -18.461  -7.942   0.468  1.00  0.00
ATOM    346  CA  ASN A  27     -18.408  -6.572   1.225  1.00  0.00
ATOM    347  C   ASN A  27     -17.132  -5.747   1.090  1.00  0.00
ATOM    348  O   ASN A  27     -16.165  -5.937   1.795  1.00  0.00
ATOM    349  CB  ASN A  27     -18.657  -6.771   2.709  1.00  0.00
ATOM    350  CG  ASN A  27     -20.060  -7.223   3.005  1.00  0.00
ATOM    351  OD1 ASN A  27     -21.030  -6.638   2.511  1.00  0.00
ATOM    352  ND2 ASN A  27     -20.185  -8.254   3.802  1.00  0.00
ATOM    359  N   ILE A  28     -17.093  -4.719   0.126  1.00  0.00
ATOM    360  CA  ILE A  28     -15.686  -4.466   0.163  1.00  0.00
ATOM    361  C   ILE A  28     -16.421  -2.883   0.593  1.00  0.00
ATOM    362  O   ILE A  28     -17.134  -2.228  -0.205  1.00  0.00
ATOM    363  CB  ILE A  28     -14.894  -4.604  -1.150  1.00  0.00
ATOM    364  CG1 ILE A  28     -15.057  -6.013  -1.726  1.00  0.00
ATOM    365  CG2 ILE A  28     -13.424  -4.286  -0.920  1.00  0.00
ATOM    366  CD1 ILE A  28     -14.442  -6.187  -3.097  1.00  0.00
ATOM    378  N   SER A  29     -15.969  -2.368   1.529  1.00  0.00
ATOM    379  CA  SER A  29     -15.752  -1.334   2.367  1.00  0.00
ATOM    380  C   SER A  29     -14.330  -0.669   2.321  1.00  0.00
ATOM    381  O   SER A  29     -13.995   0.519   2.596  1.00  0.00
ATOM    382  CB  SER A  29     -16.066  -1.856   3.755  1.00  0.00
ATOM    383  OG  SER A  29     -17.423  -2.187   3.873  1.00  0.00
ATOM    389  N   GLN A  30     -13.433  -1.709   2.373  1.00  0.00
ATOM    390  CA  GLN A  30     -12.019  -1.497   2.796  1.00  0.00
ATOM    391  C   GLN A  30     -11.671  -1.158   1.433  1.00  0.00
ATOM    392  O   GLN A  30     -12.249  -1.565   0.388  1.00  0.00
ATOM    393  CB  GLN A  30     -11.265  -2.707   3.353  1.00  0.00
ATOM    394  CG  GLN A  30     -11.866  -3.284   4.623  1.00  0.00
ATOM    395  CD  GLN A  30     -11.821  -2.305   5.782  1.00  0.00
ATOM    396  OE1 GLN A  30     -10.754  -1.804   6.148  1.00  0.00
ATOM    397  NE2 GLN A  30     -12.981  -2.026   6.365  1.00  0.00
ATOM    406  N   ARG A  31     -10.656  -0.425   1.584  1.00  0.00
ATOM    407  CA  ARG A  31     -10.018   0.149   0.767  1.00  0.00
ATOM    408  C   ARG A  31      -9.607  -1.248   0.176  1.00  0.00
ATOM    409  O   ARG A  31      -8.808  -2.098   0.850  1.00  0.00
ATOM    410  CB  ARG A  31      -8.919   1.021   1.356  1.00  0.00
ATOM    411  CG  ARG A  31      -9.413   2.236   2.127  1.00  0.00
ATOM    412  CD  ARG A  31      -8.284   3.042   2.660  1.00  0.00
ATOM    413  NE  ARG A  31      -8.752   4.191   3.421  1.00  0.00
ATOM    414  CZ  ARG A  31      -7.947   5.082   4.031  1.00  0.00
ATOM    415  NH1 ARG A  31      -6.641   4.946   3.960  1.00  0.00
ATOM    416  NH2 ARG A  31      -8.470   6.095   4.700  1.00  0.00
ATOM    430  N   ASN A  32      -9.740  -1.139  -1.016  1.00  0.00
ATOM    431  CA  ASN A  32      -9.587  -1.971  -1.789  1.00  0.00
ATOM    432  C   ASN A  32      -9.188  -1.195  -2.818  1.00  0.00
ATOM    433  O   ASN A  32      -9.558  -0.102  -2.959  1.00  0.00
ATOM    434  CB  ASN A  32     -10.849  -2.782  -2.021  1.00  0.00
ATOM    435  CG  ASN A  32     -11.906  -2.007  -2.760  1.00  0.00
ATOM    436  OD1 ASN A  32     -12.050  -2.138  -3.981  1.00  0.00
ATOM    437  ND2 ASN A  32     -12.648  -1.201  -2.043  1.00  0.00
ATOM    444  N   TRP A  33      -8.506  -1.760  -3.542  1.00  0.00
ATOM    445  CA  TRP A  33      -7.969  -1.254  -4.815  1.00  0.00
ATOM    446  C   TRP A  33      -8.429  -2.136  -6.030  1.00  0.00
ATOM    447  O   TRP A  33      -8.649  -3.340  -6.090  1.00  0.00
ATOM    448  CB  TRP A  33      -6.442  -1.207  -4.751  1.00  0.00
ATOM    449  CG  TRP A  33      -5.915  -0.291  -3.688  1.00  0.00
ATOM    450  CD1 TRP A  33      -6.632   0.611  -2.961  1.00  0.00
ATOM    451  CD2 TRP A  33      -4.547  -0.186  -3.223  1.00  0.00
ATOM    452  NE1 TRP A  33      -5.809   1.270  -2.080  1.00  0.00
ATOM    453  CE2 TRP A  33      -4.530   0.794  -2.227  1.00  0.00
ATOM    454  CE3 TRP A  33      -3.355  -0.835  -3.568  1.00  0.00
ATOM    455  CZ2 TRP A  33      -3.365   1.147  -1.565  1.00  0.00
ATOM    456  CZ3 TRP A  33      -2.187  -0.480  -2.904  1.00  0.00
ATOM    457  CH2 TRP A  33      -2.192   0.484  -1.928  1.00  0.00
ATOM    468  N   MET A  34      -8.602  -1.479  -7.138  1.00  0.00
ATOM    469  CA  MET A  34      -8.922  -2.447  -8.238  1.00  0.00
ATOM    470  C   MET A  34      -8.001  -2.326  -9.588  1.00  0.00
ATOM    471  O   MET A  34      -7.512  -1.345 -10.138  1.00  0.00
ATOM    472  CB  MET A  34     -10.399  -2.282  -8.587  1.00  0.00
ATOM    473  CG  MET A  34     -10.937  -3.322  -9.560  1.00  0.00
ATOM    474  SD  MET A  34     -10.575  -2.917 -11.280  1.00  0.00
ATOM    475  CE  MET A  34     -11.005  -4.456 -12.087  1.00  0.00
ATOM    485  N   GLY A  35      -7.739  -3.443 -10.225  1.00  0.00
ATOM    486  CA  GLY A  35      -7.014  -3.477 -11.534  1.00  0.00
ATOM    487  C   GLY A  35      -7.345  -4.197 -12.783  1.00  0.00
ATOM    488  O   GLY A  35      -7.921  -5.289 -12.944  1.00  0.00
ATOM    492  N   TRP A  36      -6.955  -3.561 -13.810  1.00  0.00
ATOM    493  CA  TRP A  36      -7.122  -4.370 -14.911  1.00  0.00
ATOM    494  C   TRP A  36      -5.775  -4.745 -15.372  1.00  0.00
ATOM    495  O   TRP A  36      -4.920  -3.828 -15.476  1.00  0.00
ATOM    496  CB  TRP A  36      -7.902  -3.651 -16.012  1.00  0.00
ATOM    497  CG  TRP A  36      -9.203  -3.072 -15.544  1.00  0.00
ATOM    498  CD1 TRP A  36      -9.366  -2.001 -14.716  1.00  0.00
ATOM    499  CD2 TRP A  36     -10.536  -3.532 -15.874  1.00  0.00
ATOM    500  NE1 TRP A  36     -10.703  -1.764 -14.509  1.00  0.00
ATOM    501  CE2 TRP A  36     -11.433  -2.690 -15.211  1.00  0.00
ATOM    502  CE3 TRP A  36     -11.031  -4.573 -16.668  1.00  0.00
ATOM    503  CZ2 TRP A  36     -12.805  -2.856 -15.313  1.00  0.00
ATOM    504  CZ3 TRP A  36     -12.407  -4.738 -16.771  1.00  0.00
ATOM    505  CH2 TRP A  36     -13.270  -3.900 -16.112  1.00  0.00
ATOM    516  N   TYR A  37      -5.671  -6.073 -15.860  1.00  0.00
ATOM    517  CA  TYR A  37      -4.337  -6.470 -16.391  1.00  0.00
ATOM    518  C   TYR A  37      -4.487  -7.275 -17.647  1.00  0.00
ATOM    519  O   TYR A  37      -5.309  -8.149 -17.861  1.00  0.00
ATOM    520  CB  TYR A  37      -3.539  -7.272 -15.360  1.00  0.00
ATOM    521  CG  TYR A  37      -4.220  -8.548 -14.920  1.00  0.00
ATOM    522  CD1 TYR A  37      -3.876  -9.757 -15.509  1.00  0.00
ATOM    523  CD2 TYR A  37      -5.189  -8.512 -13.928  1.00  0.00
ATOM    524  CE1 TYR A  37      -4.498 -10.923 -15.107  1.00  0.00
ATOM    525  CE2 TYR A  37      -5.811  -9.678 -13.527  1.00  0.00
ATOM    526  CZ  TYR A  37      -5.469 -10.879 -14.113  1.00  0.00
ATOM    527  OH  TYR A  37      -6.088 -12.041 -13.712  1.00  0.00
ATOM    537  N   ARG A  38      -3.637  -7.151 -18.544  1.00  0.00
ATOM    538  CA  ARG A  38      -3.835  -7.922 -19.745  1.00  0.00
ATOM    539  C   ARG A  38      -2.902  -9.168 -20.015  1.00  0.00
ATOM    540  O   ARG A  38      -1.904  -9.518 -19.330  1.00  0.00
ATOM    541  CB  ARG A  38      -3.718  -6.960 -20.918  1.00  0.00
ATOM    542  CG  ARG A  38      -2.331  -6.371 -21.125  1.00  0.00
ATOM    543  CD  ARG A  38      -2.306  -5.410 -22.258  1.00  0.00
ATOM    544  NE  ARG A  38      -0.977  -4.860 -22.473  1.00  0.00
ATOM    545  CZ  ARG A  38      -0.674  -3.936 -23.406  1.00  0.00
ATOM    546  NH1 ARG A  38      -1.613  -3.471 -24.200  1.00  0.00
ATOM    547  NH2 ARG A  38       0.567  -3.497 -23.522  1.00  0.00
ATOM    561  N   GLN A  39      -3.426 -10.105 -20.940  1.00  0.00
ATOM    562  CA  GLN A  39      -2.333 -11.021 -21.165  1.00  0.00
ATOM    563  C   GLN A  39      -2.235 -11.349 -22.692  1.00  0.00
ATOM    564  O   GLN A  39      -3.074 -11.892 -23.429  1.00  0.00
ATOM    565  CB  GLN A  39      -2.532 -12.294 -20.337  1.00  0.00
ATOM    566  CG  GLN A  39      -1.370 -13.270 -20.410  1.00  0.00
ATOM    567  CD  GLN A  39      -1.561 -14.465 -19.494  1.00  0.00
ATOM    568  OE1 GLN A  39      -2.663 -14.714 -18.997  1.00  0.00
ATOM    569  NE2 GLN A  39      -0.488 -15.213 -19.268  1.00  0.00
ATOM    578  N   ALA A  40      -1.254 -10.867 -23.339  1.00  0.00
ATOM    579  CA  ALA A  40      -1.108 -11.166 -24.789  1.00  0.00
ATOM    580  C   ALA A  40      -0.695 -12.628 -24.930  1.00  0.00
ATOM    581  O   ALA A  40      -0.163 -12.983 -23.873  1.00  0.00
ATOM    582  CB  ALA A  40      -0.265 -10.552 -25.211  1.00  0.00
ATOM    588  N   PRO A  41      -0.984 -13.369 -26.079  1.00  0.00
ATOM    589  CA  PRO A  41      -0.670 -14.839 -26.158  1.00  0.00
ATOM    590  C   PRO A  41       0.834 -14.991 -25.883  1.00  0.00
ATOM    591  O   PRO A  41       1.615 -14.266 -26.519  1.00  0.00
ATOM    592  CB  PRO A  41      -1.036 -15.235 -27.592  1.00  0.00
ATOM    593  CG  PRO A  41      -2.106 -14.270 -27.975  1.00  0.00
ATOM    594  CD  PRO A  41      -1.678 -12.969 -27.353  1.00  0.00
ATOM    602  N   GLY A  42       1.325 -15.859 -25.142  1.00  0.00
ATOM    603  CA  GLY A  42       2.752 -16.027 -25.026  1.00  0.00
ATOM    604  C   GLY A  42       3.442 -15.096 -24.054  1.00  0.00
ATOM    605  O   GLY A  42       4.666 -15.149 -23.961  1.00  0.00
ATOM    609  N   LYS A  43       2.712 -14.164 -23.393  1.00  0.00
ATOM    610  CA  LYS A  43       3.433 -13.130 -22.587  1.00  0.00
ATOM    611  C   LYS A  43       2.814 -13.269 -21.100  1.00  0.00
ATOM    612  O   LYS A  43       1.781 -13.932 -20.824  1.00  0.00
ATOM    613  CB  LYS A  43       3.245 -11.727 -23.169  1.00  0.00
ATOM    614  CG  LYS A  43       3.824 -11.542 -24.565  1.00  0.00
ATOM    615  CD  LYS A  43       3.665 -10.107 -25.043  1.00  0.00
ATOM    616  CE  LYS A  43       4.239  -9.921 -26.440  1.00  0.00
ATOM    617  NZ  LYS A  43       4.094  -8.520 -26.919  1.00  0.00
ATOM    631  N   GLU A  44       3.537 -12.494 -20.285  1.00  0.00
ATOM    632  CA  GLU A  44       3.579 -12.069 -18.890  1.00  0.00
ATOM    633  C   GLU A  44       2.417 -11.141 -18.821  1.00  0.00
ATOM    634  O   GLU A  44       2.149 -10.358 -19.730  1.00  0.00
ATOM    635  CB  GLU A  44       4.886 -11.372 -18.507  1.00  0.00
ATOM    636  CG  GLU A  44       6.113 -12.274 -18.537  1.00  0.00
ATOM    637  CD  GLU A  44       7.370 -11.564 -18.119  1.00  0.00
ATOM    638  OE1 GLU A  44       7.309 -10.385 -17.869  1.00  0.00
ATOM    639  OE2 GLU A  44       8.394 -12.204 -18.051  1.00  0.00
ATOM    646  N   ARG A  45       1.866 -11.100 -17.699  1.00  0.00
ATOM    647  CA  ARG A  45       0.811 -10.279 -17.409  1.00  0.00
ATOM    648  C   ARG A  45       1.194  -8.755 -17.205  1.00  0.00
ATOM    649  O   ARG A  45       2.155  -8.494 -16.478  1.00  0.00
ATOM    650  CB  ARG A  45       0.134 -10.840 -16.167  1.00  0.00
ATOM    651  CG  ARG A  45      -0.560 -12.178 -16.366  1.00  0.00
ATOM    652  CD  ARG A  45      -1.165 -12.676 -15.104  1.00  0.00
ATOM    653  NE  ARG A  45      -1.830 -13.955 -15.289  1.00  0.00
ATOM    654  CZ  ARG A  45      -2.419 -14.661 -14.305  1.00  0.00
ATOM    655  NH1 ARG A  45      -2.416 -14.200 -13.073  1.00  0.00
ATOM    656  NH2 ARG A  45      -2.998 -15.817 -14.576  1.00  0.00
ATOM    670  N   GLU A  46       0.441  -7.784 -17.759  1.00  0.00
ATOM    671  CA  GLU A  46       0.807  -6.400 -17.531  1.00  0.00
ATOM    672  C   GLU A  46      -0.423  -5.579 -17.009  1.00  0.00
ATOM    673  O   GLU A  46      -1.646  -5.737 -17.149  1.00  0.00
ATOM    674  CB  GLU A  46       1.358  -5.791 -18.823  1.00  0.00
ATOM    675  CG  GLU A  46       2.636  -6.443 -19.331  1.00  0.00
ATOM    676  CD  GLU A  46       3.134  -5.834 -20.611  1.00  0.00
ATOM    677  OE1 GLU A  46       2.463  -4.982 -21.143  1.00  0.00
ATOM    678  OE2 GLU A  46       4.188  -6.222 -21.059  1.00  0.00
ATOM    685  N   PHE A  47      -0.110  -4.730 -16.110  1.00  0.00
ATOM    686  CA  PHE A  47      -1.192  -3.836 -15.566  1.00  0.00
ATOM    687  C   PHE A  47      -1.399  -2.686 -16.572  1.00  0.00
ATOM    688  O   PHE A  47      -0.457  -2.126 -17.122  1.00  0.00
ATOM    689  CB  PHE A  47      -0.826  -3.272 -14.192  1.00  0.00
ATOM    690  CG  PHE A  47      -0.889  -4.287 -13.085  1.00  0.00
ATOM    691  CD1 PHE A  47       0.247  -4.980 -12.695  1.00  0.00
ATOM    692  CD2 PHE A  47      -2.084  -4.550 -12.432  1.00  0.00
ATOM    693  CE1 PHE A  47       0.191  -5.914 -11.678  1.00  0.00
ATOM    694  CE2 PHE A  47      -2.143  -5.481 -11.414  1.00  0.00
ATOM    695  CZ  PHE A  47      -1.004  -6.165 -11.037  1.00  0.00
ATOM    705  N   VAL A  48      -2.625  -2.363 -16.890  1.00  0.00
ATOM    706  CA  VAL A  48      -2.948  -1.488 -17.831  1.00  0.00
ATOM    707  C   VAL A  48      -3.447  -0.350 -16.911  1.00  0.00
ATOM    708  O   VAL A  48      -3.020   0.818 -16.765  1.00  0.00
ATOM    709  CB  VAL A  48      -4.016  -2.042 -18.791  1.00  0.00
ATOM    710  CG1 VAL A  48      -4.431  -0.980 -19.797  1.00  0.00
ATOM    711  CG2 VAL A  48      -3.484  -3.278 -19.499  1.00  0.00
ATOM    721  N   ALA A  49      -4.191  -0.706 -15.974  1.00  0.00
ATOM    722  CA  ALA A  49      -4.656   0.342 -15.100  1.00  0.00
ATOM    723  C   ALA A  49      -5.080   0.007 -13.679  1.00  0.00
ATOM    724  O   ALA A  49      -5.697  -0.971 -13.240  1.00  0.00
ATOM    725  CB  ALA A  49      -6.112   0.923 -15.859  1.00  0.00
ATOM    731  N   ALA A  50      -4.984   1.070 -12.844  1.00  0.00
ATOM    732  CA  ALA A  50      -5.486   0.773 -11.564  1.00  0.00
ATOM    733  C   ALA A  50      -6.173   1.922 -10.825  1.00  0.00
ATOM    734  O   ALA A  50      -5.855   3.096 -10.833  1.00  0.00
ATOM    735  CB  ALA A  50      -4.204   0.387 -10.704  1.00  0.00
ATOM    741  N   ILE A  51      -7.111   1.565  -9.985  1.00  0.00
ATOM    742  CA  ILE A  51      -7.712   2.583  -9.254  1.00  0.00
ATOM    743  C   ILE A  51      -7.694   2.444  -7.641  1.00  0.00
ATOM    744  O   ILE A  51      -7.692   1.333  -7.007  1.00  0.00
ATOM    745  CB  ILE A  51      -9.155   2.697  -9.776  1.00  0.00
ATOM    746  CG1 ILE A  51      -9.712   4.098  -9.507  1.00  0.00
ATOM    747  CG2 ILE A  51     -10.039   1.639  -9.134  1.00  0.00
ATOM    748  CD1 ILE A  51     -10.557   4.191  -8.258  1.00  0.00
ATOM    760  N   SER A  52      -7.567   3.475  -6.912  1.00  0.00
ATOM    761  CA  SER A  52      -7.501   3.159  -5.436  1.00  0.00
ATOM    762  C   SER A  52      -8.398   4.213  -5.041  1.00  0.00
ATOM    763  O   SER A  52      -8.568   5.118  -5.835  1.00  0.00
ATOM    764  CB  SER A  52      -6.135   3.294  -4.791  1.00  0.00
ATOM    765  OG  SER A  52      -5.227   2.379  -5.340  1.00  0.00
ATOM    771  N   GLY A  53      -9.137   3.855  -4.012  1.00  0.00
ATOM    772  CA  GLY A  53     -10.249   4.412  -3.193  1.00  0.00
ATOM    773  C   GLY A  53     -11.361   4.249  -4.258  1.00  0.00
ATOM    774  O   GLY A  53     -11.551   3.116  -4.726  1.00  0.00
ATOM    778  N   GLY A  54     -12.162   5.227  -4.718  1.00  0.00
ATOM    779  CA  GLY A  54     -12.545   6.598  -4.536  1.00  0.00
ATOM    780  C   GLY A  54     -11.595   7.527  -5.219  1.00  0.00
ATOM    781  O   GLY A  54     -11.982   8.669  -5.531  1.00  0.00
ATOM    785  N   SER A  55     -10.527   7.008  -5.855  1.00  0.00
ATOM    786  CA  SER A  55      -9.689   7.971  -6.368  1.00  0.00
ATOM    787  C   SER A  55      -8.768   7.785  -7.486  1.00  0.00
ATOM    788  O   SER A  55      -9.057   7.977  -8.678  1.00  0.00
ATOM    789  CB  SER A  55      -8.860   8.452  -5.195  1.00  0.00
ATOM    790  OG  SER A  55      -8.170   7.388  -4.597  1.00  0.00
ATOM    796  N   SER A  56      -7.398   7.402  -6.843  1.00  0.00
ATOM    797  CA  SER A  56      -6.089   7.459  -7.732  1.00  0.00
ATOM    798  C   SER A  56      -6.144   6.572  -8.850  1.00  0.00
ATOM    799  O   SER A  56      -6.439   5.370  -8.926  1.00  0.00
ATOM    800  CB  SER A  56      -4.835   7.088  -6.966  1.00  0.00
ATOM    801  OG  SER A  56      -4.578   8.011  -5.944  1.00  0.00
ATOM    807  N   THR A  57      -5.615   7.203  -9.872  1.00  0.00
ATOM    808  CA  THR A  57      -5.633   6.269 -10.944  1.00  0.00
ATOM    809  C   THR A  57      -4.260   5.885 -11.605  1.00  0.00
ATOM    810  O   THR A  57      -3.492   6.803 -11.901  1.00  0.00
ATOM    811  CB  THR A  57      -6.586   6.816 -12.023  1.00  0.00
ATOM    812  OG1 THR A  57      -6.136   8.107 -12.452  1.00  0.00
ATOM    813  CG2 THR A  57      -8.001   6.932 -11.476  1.00  0.00
ATOM    821  N   TYR A  58      -3.899   4.720 -11.873  1.00  0.00
ATOM    822  CA  TYR A  58      -2.690   4.646 -12.571  1.00  0.00
ATOM    823  C   TYR A  58      -2.756   3.982 -13.959  1.00  0.00
ATOM    824  O   TYR A  58      -3.473   3.037 -14.262  1.00  0.00
ATOM    825  CB  TYR A  58      -1.680   3.921 -11.680  1.00  0.00
ATOM    826  CG  TYR A  58      -1.396   4.631 -10.375  1.00  0.00
ATOM    827  CD1 TYR A  58      -2.185   4.379  -9.262  1.00  0.00
ATOM    828  CD2 TYR A  58      -0.349   5.537 -10.291  1.00  0.00
ATOM    829  CE1 TYR A  58      -1.926   5.027  -8.070  1.00  0.00
ATOM    830  CE2 TYR A  58      -0.091   6.185  -9.100  1.00  0.00
ATOM    831  CZ  TYR A  58      -0.875   5.933  -7.992  1.00  0.00
ATOM    832  OH  TYR A  58      -0.617   6.580  -6.806  1.00  0.00
ATOM    842  N   TYR A  59      -2.095   4.508 -14.950  1.00  0.00
ATOM    843  CA  TYR A  59      -2.177   3.742 -16.216  1.00  0.00
ATOM    844  C   TYR A  59      -0.744   3.383 -16.782  1.00  0.00
ATOM    845  O   TYR A  59       0.207   4.167 -16.696  1.00  0.00
ATOM    846  CB  TYR A  59      -2.982   4.534 -17.248  1.00  0.00
ATOM    847  CG  TYR A  59      -4.306   5.046 -16.729  1.00  0.00
ATOM    848  CD1 TYR A  59      -4.336   6.084 -15.809  1.00  0.00
ATOM    849  CD2 TYR A  59      -5.492   4.478 -17.171  1.00  0.00
ATOM    850  CE1 TYR A  59      -5.546   6.552 -15.334  1.00  0.00
ATOM    851  CE2 TYR A  59      -6.701   4.946 -16.696  1.00  0.00
ATOM    852  CZ  TYR A  59      -6.731   5.978 -15.781  1.00  0.00
ATOM    853  OH  TYR A  59      -7.936   6.445 -15.308  1.00  0.00
ATOM    863  N   ALA A  60      -0.668   2.220 -17.528  1.00  0.00
ATOM    864  CA  ALA A  60       0.597   1.904 -18.137  1.00  0.00
ATOM    865  C   ALA A  60       0.813   2.943 -19.028  1.00  0.00
ATOM    866  O   ALA A  60      -0.244   3.311 -19.543  1.00  0.00
ATOM    867  CB  ALA A  60       0.563   0.802 -18.611  1.00  0.00
ATOM    873  N   ASP A  61       2.018   3.296 -19.282  1.00  0.00
ATOM    874  CA  ASP A  61       2.339   4.388 -20.230  1.00  0.00
ATOM    875  C   ASP A  61       1.884   4.193 -21.616  1.00  0.00
ATOM    876  O   ASP A  61       1.513   5.118 -22.320  1.00  0.00
ATOM    877  CB  ASP A  61       3.851   4.624 -20.277  1.00  0.00
ATOM    878  CG  ASP A  61       4.387   5.287 -19.015  1.00  0.00
ATOM    879  OD1 ASP A  61       3.598   5.785 -18.248  1.00  0.00
ATOM    880  OD2 ASP A  61       5.580   5.288 -18.831  1.00  0.00
ATOM    885  N   SER A  62       1.791   2.890 -21.942  1.00  0.00
ATOM    886  CA  SER A  62       1.563   2.608 -23.298  1.00  0.00
ATOM    887  C   SER A  62       0.114   2.852 -23.642  1.00  0.00
ATOM    888  O   SER A  62      -0.295   2.901 -24.799  1.00  0.00
ATOM    889  CB  SER A  62       1.952   1.174 -23.597  1.00  0.00
ATOM    890  OG  SER A  62       1.099   0.275 -22.943  1.00  0.00
ATOM    896  N   VAL A  63      -0.690   3.033 -22.622  1.00  0.00
ATOM    897  CA  VAL A  63      -2.053   3.160 -22.920  1.00  0.00
ATOM    898  C   VAL A  63      -2.711   4.446 -22.588  1.00  0.00
ATOM    899  O   VAL A  63      -3.968   4.467 -22.653  1.00  0.00
ATOM    900  CB  VAL A  63      -2.810   2.034 -22.193  1.00  0.00
ATOM    901  CG1 VAL A  63      -2.394   0.675 -22.737  1.00  0.00
ATOM    902  CG2 VAL A  63      -2.552   2.118 -20.697  1.00  0.00
ATOM    912  N   LYS A  64      -1.865   5.280 -22.075  1.00  0.00
ATOM    913  CA  LYS A  64      -2.236   6.489 -21.547  1.00  0.00
ATOM    914  C   LYS A  64      -3.066   7.200 -22.503  1.00  0.00
ATOM    915  O   LYS A  64      -2.645   7.328 -23.645  1.00  0.00
ATOM    916  CB  LYS A  64      -1.006   7.317 -21.174  1.00  0.00
ATOM    917  CG  LYS A  64      -1.322   8.655 -20.518  1.00  0.00
ATOM    918  CD  LYS A  64      -0.052   9.385 -20.109  1.00  0.00
ATOM    919  CE  LYS A  64      -0.367  10.711 -19.434  1.00  0.00
ATOM    920  NZ  LYS A  64       0.867  11.436 -19.029  1.00  0.00
ATOM    934  N   GLY A  65      -4.192   7.716 -22.131  1.00  0.00
ATOM    935  CA  GLY A  65      -4.800   8.524 -23.172  1.00  0.00
ATOM    936  C   GLY A  65      -5.681   7.859 -24.201  1.00  0.00
ATOM    937  O   GLY A  65      -6.333   8.527 -24.995  1.00  0.00
ATOM    941  N   ARG A  66      -5.680   6.592 -24.198  1.00  0.00
ATOM    942  CA  ARG A  66      -6.541   5.757 -24.927  1.00  0.00
ATOM    943  C   ARG A  66      -7.526   5.192 -23.835  1.00  0.00
ATOM    944  O   ARG A  66      -8.755   5.091 -23.814  1.00  0.00
ATOM    945  CB  ARG A  66      -5.771   4.657 -25.642  1.00  0.00
ATOM    946  CG  ARG A  66      -4.832   5.141 -26.736  1.00  0.00
ATOM    947  CD  ARG A  66      -4.078   4.018 -27.349  1.00  0.00
ATOM    948  NE  ARG A  66      -3.163   4.478 -28.381  1.00  0.00
ATOM    949  CZ  ARG A  66      -2.307   3.685 -29.054  1.00  0.00
ATOM    950  NH1 ARG A  66      -2.261   2.398 -28.793  1.00  0.00
ATOM    951  NH2 ARG A  66      -1.513   4.202 -29.976  1.00  0.00
ATOM    965  N   PHE A  67      -7.009   4.865 -22.701  1.00  0.00
ATOM    966  CA  PHE A  67      -7.934   4.210 -21.719  1.00  0.00
ATOM    967  C   PHE A  67      -8.364   5.157 -20.552  1.00  0.00
ATOM    968  O   PHE A  67      -7.564   5.935 -20.016  1.00  0.00
ATOM    969  CB  PHE A  67      -7.273   2.961 -21.134  1.00  0.00
ATOM    970  CG  PHE A  67      -6.971   1.900 -22.155  1.00  0.00
ATOM    971  CD1 PHE A  67      -7.396   2.040 -23.467  1.00  0.00
ATOM    972  CD2 PHE A  67      -6.263   0.761 -21.804  1.00  0.00
ATOM    973  CE1 PHE A  67      -7.119   1.064 -24.407  1.00  0.00
ATOM    974  CE2 PHE A  67      -5.984  -0.215 -22.740  1.00  0.00
ATOM    975  CZ  PHE A  67      -6.413  -0.063 -24.043  1.00  0.00
ATOM    985  N   THR A  68      -9.635   4.876 -20.018  1.00  0.00
ATOM    986  CA  THR A  68     -10.095   5.710 -18.904  1.00  0.00
ATOM    987  C   THR A  68     -10.629   4.773 -17.831  1.00  0.00
ATOM    988  O   THR A  68     -11.323   3.808 -17.924  1.00  0.00
ATOM    989  CB  THR A  68     -11.182   6.714 -19.332  1.00  0.00
ATOM    990  OG1 THR A  68     -10.661   7.584 -20.345  1.00  0.00
ATOM    991  CG2 THR A  68     -11.639   7.545 -18.142  1.00  0.00
ATOM    999  N   ILE A  69     -10.285   4.966 -16.723  1.00  0.00
ATOM   1000  CA  ILE A  69     -10.876   4.121 -15.617  1.00  0.00
ATOM   1001  C   ILE A  69     -11.888   4.916 -14.753  1.00  0.00
ATOM   1002  O   ILE A  69     -11.762   6.125 -14.533  1.00  0.00
ATOM   1003  CB  ILE A  69      -9.774   3.559 -14.702  1.00  0.00
ATOM   1004  CG1 ILE A  69      -8.985   2.464 -15.424  1.00  0.00
ATOM   1005  CG2 ILE A  69     -10.375   3.023 -13.411  1.00  0.00
ATOM   1006  CD1 ILE A  69      -9.806   1.239 -15.757  1.00  0.00
ATOM   1018  N   SER A  70     -12.991   4.160 -14.296  1.00  0.00
ATOM   1019  CA  SER A  70     -13.905   4.915 -13.428  1.00  0.00
ATOM   1020  C   SER A  70     -14.439   3.914 -12.417  1.00  0.00
ATOM   1021  O   SER A  70     -14.958   2.832 -12.547  1.00  0.00
ATOM   1022  CB  SER A  70     -15.036   5.547 -14.214  1.00  0.00
ATOM   1023  OG  SER A  70     -15.918   6.229 -13.366  1.00  0.00
ATOM   1029  N   ARG A  71     -14.536   4.367 -11.299  1.00  0.00
ATOM   1030  CA  ARG A  71     -15.075   3.559 -10.223  1.00  0.00
ATOM   1031  C   ARG A  71     -16.480   4.016  -9.700  1.00  0.00
ATOM   1032  O   ARG A  71     -16.880   5.194  -9.812  1.00  0.00
ATOM   1033  CB  ARG A  71     -14.086   3.559  -9.067  1.00  0.00
ATOM   1034  CG  ARG A  71     -14.456   2.645  -7.909  1.00  0.00
ATOM   1035  CD  ARG A  71     -13.345   2.522  -6.931  1.00  0.00
ATOM   1036  NE  ARG A  71     -13.718   1.707  -5.787  1.00  0.00
ATOM   1037  CZ  ARG A  71     -13.535   0.374  -5.704  1.00  0.00
ATOM   1038  NH1 ARG A  71     -12.984  -0.276  -6.705  1.00  0.00
ATOM   1039  NH2 ARG A  71     -13.910  -0.279  -4.619  1.00  0.00
ATOM   1053  N   ASP A  72     -17.269   2.984  -9.160  1.00  0.00
ATOM   1054  CA  ASP A  72     -18.542   3.403  -8.555  1.00  0.00
ATOM   1055  C   ASP A  72     -18.560   2.821  -7.191  1.00  0.00
ATOM   1056  O   ASP A  72     -18.614   1.583  -6.990  1.00  0.00
ATOM   1057  CB  ASP A  72     -19.758   2.923  -9.352  1.00  0.00
ATOM   1058  CG  ASP A  72     -21.080   3.341  -8.723  1.00  0.00
ATOM   1059  OD1 ASP A  72     -21.147   3.411  -7.518  1.00  0.00
ATOM   1060  OD2 ASP A  72     -22.011   3.584  -9.453  1.00  0.00
ATOM   1065  N   ASN A  73     -18.258   3.645  -6.228  1.00  0.00
ATOM   1066  CA  ASN A  73     -18.125   3.029  -4.973  1.00  0.00
ATOM   1067  C   ASN A  73     -19.342   2.417  -4.386  1.00  0.00
ATOM   1068  O   ASN A  73     -19.242   1.429  -3.654  1.00  0.00
ATOM   1069  CB  ASN A  73     -17.550   4.039  -3.997  1.00  0.00
ATOM   1070  CG  ASN A  73     -16.087   4.296  -4.227  1.00  0.00
ATOM   1071  OD1 ASN A  73     -15.384   3.468  -4.818  1.00  0.00
ATOM   1072  ND2 ASN A  73     -15.613   5.427  -3.770  1.00  0.00
ATOM   1079  N   ALA A  74     -20.454   2.992  -4.748  1.00  0.00
ATOM   1080  CA  ALA A  74     -21.694   2.555  -4.110  1.00  0.00
ATOM   1081  C   ALA A  74     -21.913   1.089  -4.658  1.00  0.00
ATOM   1082  O   ALA A  74     -22.306   0.148  -3.959  1.00  0.00
ATOM   1083  CB  ALA A  74     -22.804   3.626  -4.488  1.00  0.00
ATOM   1089  N   LYS A  75     -21.577   0.919  -5.989  1.00  0.00
ATOM   1090  CA  LYS A  75     -22.007  -0.354  -6.524  1.00  0.00
ATOM   1091  C   LYS A  75     -20.812  -1.430  -6.491  1.00  0.00
ATOM   1092  O   LYS A  75     -20.955  -2.619  -6.848  1.00  0.00
ATOM   1093  CB  LYS A  75     -22.538  -0.147  -7.943  1.00  0.00
ATOM   1094  CG  LYS A  75     -23.788   0.721  -8.027  1.00  0.00
ATOM   1095  CD  LYS A  75     -24.272   0.853  -9.463  1.00  0.00
ATOM   1096  CE  LYS A  75     -25.523   1.716  -9.549  1.00  0.00
ATOM   1097  NZ  LYS A  75     -25.990   1.882 -10.952  1.00  0.00
ATOM   1111  N   ASN A  76     -19.673  -1.044  -5.998  1.00  0.00
ATOM   1112  CA  ASN A  76     -18.492  -1.787  -5.978  1.00  0.00
ATOM   1113  C   ASN A  76     -18.099  -2.199  -7.416  1.00  0.00
ATOM   1114  O   ASN A  76     -17.758  -3.292  -7.940  1.00  0.00
ATOM   1115  CB  ASN A  76     -18.660  -2.985  -5.064  1.00  0.00
ATOM   1116  CG  ASN A  76     -18.819  -2.593  -3.621  1.00  0.00
ATOM   1117  OD1 ASN A  76     -19.927  -2.623  -3.075  1.00  0.00
ATOM   1118  ND2 ASN A  76     -17.731  -2.228  -2.992  1.00  0.00
ATOM   1125  N   THR A  77     -18.268  -1.102  -8.321  1.00  0.00
ATOM   1126  CA  THR A  77     -17.877  -1.457  -9.654  1.00  0.00
ATOM   1127  C   THR A  77     -16.742  -0.633 -10.260  1.00  0.00
ATOM   1128  O   THR A  77     -16.421   0.525 -10.193  1.00  0.00
ATOM   1129  CB  THR A  77     -19.104  -1.373 -10.582  1.00  0.00
ATOM   1130  OG1 THR A  77     -19.598  -0.029 -10.604  1.00  0.00
ATOM   1131  CG2 THR A  77     -20.202  -2.306 -10.097  1.00  0.00
ATOM   1139  N   VAL A  78     -16.087  -1.278 -11.185  1.00  0.00
ATOM   1140  CA  VAL A  78     -15.063  -0.512 -11.796  1.00  0.00
ATOM   1141  C   VAL A  78     -15.222  -0.447 -13.351  1.00  0.00
ATOM   1142  O   VAL A  78     -15.461  -1.366 -14.103  1.00  0.00
ATOM   1143  CB  VAL A  78     -13.697  -1.119 -11.423  1.00  0.00
ATOM   1144  CG1 VAL A  78     -12.572  -0.369 -12.120  1.00  0.00
ATOM   1145  CG2 VAL A  78     -13.513  -1.088  -9.913  1.00  0.00
ATOM   1155  N   TYR A  79     -15.204   0.573 -13.975  1.00  0.00
ATOM   1156  CA  TYR A  79     -15.254   0.377 -15.393  1.00  0.00
ATOM   1157  C   TYR A  79     -13.940   0.849 -16.123  1.00  0.00
ATOM   1158  O   TYR A  79     -13.152   1.723 -15.837  1.00  0.00
ATOM   1159  CB  TYR A  79     -16.482   1.103 -15.947  1.00  0.00
ATOM   1160  CG  TYR A  79     -17.795   0.569 -15.421  1.00  0.00
ATOM   1161  CD1 TYR A  79     -18.201   0.877 -14.130  1.00  0.00
ATOM   1162  CD2 TYR A  79     -18.594  -0.228 -16.227  1.00  0.00
ATOM   1163  CE1 TYR A  79     -19.401   0.389 -13.649  1.00  0.00
ATOM   1164  CE2 TYR A  79     -19.793  -0.715 -15.747  1.00  0.00
ATOM   1165  CZ  TYR A  79     -20.198  -0.409 -14.463  1.00  0.00
ATOM   1166  OH  TYR A  79     -21.392  -0.895 -13.984  1.00  0.00
ATOM   1176  N   LEU A  80     -13.617   0.204 -17.230  1.00  0.00
ATOM   1177  CA  LEU A  80     -12.476   0.661 -17.975  1.00  0.00
ATOM   1178  C   LEU A  80     -12.925   1.083 -19.391  1.00  0.00
ATOM   1179  O   LEU A  80     -13.587   0.405 -20.174  1.00  0.00
ATOM   1180  CB  LEU A  80     -11.415  -0.444 -18.045  1.00  0.00
ATOM   1181  CG  LEU A  80     -10.093  -0.055 -18.719  1.00  0.00
ATOM   1182  CD1 LEU A  80      -9.032  -1.098 -18.398  1.00  0.00
ATOM   1183  CD2 LEU A  80     -10.305   0.066 -20.221  1.00  0.00
ATOM   1195  N   GLN A  81     -12.711   2.242 -19.828  1.00  0.00
ATOM   1196  CA  GLN A  81     -13.166   2.506 -21.169  1.00  0.00
ATOM   1197  C   GLN A  81     -12.054   2.633 -22.178  1.00  0.00
ATOM   1198  O   GLN A  81     -11.065   3.325 -22.128  1.00  0.00
ATOM   1199  CB  GLN A  81     -14.011   3.782 -21.183  1.00  0.00
ATOM   1200  CG  GLN A  81     -14.660   4.083 -22.524  1.00  0.00
ATOM   1201  CD  GLN A  81     -15.599   5.273 -22.457  1.00  0.00
ATOM   1202  OE1 GLN A  81     -16.371   5.419 -21.506  1.00  0.00
ATOM   1203  NE2 GLN A  81     -15.538   6.131 -23.469  1.00  0.00
ATOM   1212  N   MET A  82     -12.172   1.844 -23.244  1.00  0.00
ATOM   1213  CA  MET A  82     -11.091   2.013 -24.095  1.00  0.00
ATOM   1214  C   MET A  82     -11.455   2.812 -25.360  1.00  0.00
ATOM   1215  O   MET A  82     -12.454   2.595 -26.036  1.00  0.00
ATOM   1216  CB  MET A  82     -10.533   0.635 -24.444  1.00  0.00
ATOM   1217  CG  MET A  82     -10.084  -0.186 -23.244  1.00  0.00
ATOM   1218  SD  MET A  82      -9.376  -1.777 -23.715  1.00  0.00
ATOM   1219  CE  MET A  82      -9.035  -2.485 -22.106  1.00  0.00
ATOM   1229  N   ASN A  83     -10.700   3.887 -25.724  1.00  0.00
ATOM   1230  CA  ASN A  83     -11.112   4.576 -26.874  1.00  0.00
ATOM   1231  C   ASN A  83      -9.954   4.310 -27.854  1.00  0.00
ATOM   1232  O   ASN A  83      -8.765   4.310 -27.525  1.00  0.00
ATOM   1233  CB  ASN A  83     -11.356   6.049 -26.603  1.00  0.00
ATOM   1234  CG  ASN A  83     -12.479   6.279 -25.631  1.00  0.00
ATOM   1235  OD1 ASN A  83     -13.565   5.705 -25.770  1.00  0.00
ATOM   1236  ND2 ASN A  83     -12.240   7.109 -24.647  1.00  0.00
ATOM   1243  N   SER A  84     -10.292   4.311 -28.976  1.00  0.00
ATOM   1244  CA  SER A  84      -9.505   4.121 -30.128  1.00  0.00
ATOM   1245  C   SER A  84      -8.633   2.940 -30.247  1.00  0.00
ATOM   1246  O   SER A  84      -7.369   3.077 -30.231  1.00  0.00
ATOM   1247  CB  SER A  84      -8.634   5.351 -30.291  1.00  0.00
ATOM   1248  OG  SER A  84      -9.416   6.501 -30.459  1.00  0.00
ATOM   1254  N   LEU A  85      -9.323   1.776 -30.191  1.00  0.00
ATOM   1255  CA  LEU A  85      -8.568   0.536 -30.079  1.00  0.00
ATOM   1256  C   LEU A  85      -7.620   0.231 -31.260  1.00  0.00
ATOM   1257  O   LEU A  85      -7.754   0.506 -32.447  1.00  0.00
ATOM   1258  CB  LEU A  85      -9.555  -0.627 -29.915  1.00  0.00
ATOM   1259  CG  LEU A  85      -9.991  -0.931 -28.477  1.00  0.00
ATOM   1260  CD1 LEU A  85     -10.870   0.201 -27.963  1.00  0.00
ATOM   1261  CD2 LEU A  85     -10.734  -2.259 -28.441  1.00  0.00
ATOM   1273  N   LYS A  86      -6.507  -0.366 -30.911  1.00  0.00
ATOM   1274  CA  LYS A  86      -5.538  -0.587 -32.023  1.00  0.00
ATOM   1275  C   LYS A  86      -5.379  -2.023 -31.960  1.00  0.00
ATOM   1276  O   LYS A  86      -5.514  -2.454 -30.833  1.00  0.00
ATOM   1277  CB  LYS A  86      -4.197   0.130 -31.852  1.00  0.00
ATOM   1278  CG  LYS A  86      -4.301   1.646 -31.764  1.00  0.00
ATOM   1279  CD  LYS A  86      -4.738   2.248 -33.091  1.00  0.00
ATOM   1280  CE  LYS A  86      -4.759   3.768 -33.030  1.00  0.00
ATOM   1281  NZ  LYS A  86      -5.236   4.370 -34.305  1.00  0.00
ATOM   1295  N   PRO A  87      -4.963  -2.627 -33.105  1.00  0.00
ATOM   1296  CA  PRO A  87      -4.781  -4.070 -33.457  1.00  0.00
ATOM   1297  C   PRO A  87      -3.911  -4.695 -32.521  1.00  0.00
ATOM   1298  O   PRO A  87      -4.106  -5.886 -32.412  1.00  0.00
ATOM   1299  CB  PRO A  87      -4.144  -4.067 -34.850  1.00  0.00
ATOM   1300  CG  PRO A  87      -4.773  -2.902 -35.536  1.00  0.00
ATOM   1301  CD  PRO A  87      -4.895  -1.856 -34.460  1.00  0.00
ATOM   1309  N   GLU A  88      -3.050  -3.933 -31.888  1.00  0.00
ATOM   1310  CA  GLU A  88      -2.080  -4.361 -30.968  1.00  0.00
ATOM   1311  C   GLU A  88      -2.572  -4.510 -29.608  1.00  0.00
ATOM   1312  O   GLU A  88      -1.891  -5.019 -28.744  1.00  0.00
ATOM   1313  CB  GLU A  88      -0.904  -3.382 -30.964  1.00  0.00
ATOM   1314  CG  GLU A  88      -0.121  -3.335 -32.269  1.00  0.00
ATOM   1315  CD  GLU A  88       1.006  -2.341 -32.239  1.00  0.00
ATOM   1316  OE1 GLU A  88       1.152  -1.666 -31.249  1.00  0.00
ATOM   1317  OE2 GLU A  88       1.724  -2.257 -33.209  1.00  0.00
ATOM   1324  N   ASP A  89      -3.798  -4.056 -29.389  1.00  0.00
ATOM   1325  CA  ASP A  89      -4.489  -4.150 -28.156  1.00  0.00
ATOM   1326  C   ASP A  89      -5.152  -5.571 -28.189  1.00  0.00
ATOM   1327  O   ASP A  89      -5.779  -5.959 -27.226  1.00  0.00
ATOM   1328  CB  ASP A  89      -5.518  -3.027 -28.009  1.00  0.00
ATOM   1329  CG  ASP A  89      -4.877  -1.653 -27.865  1.00  0.00
ATOM   1330  OD1 ASP A  89      -3.876  -1.552 -27.197  1.00  0.00
ATOM   1331  OD2 ASP A  89      -5.396  -0.717 -28.426  1.00  0.00
ATOM   1336  N   THR A  90      -4.933  -6.453 -29.245  1.00  0.00
ATOM   1337  CA  THR A  90      -5.722  -7.638 -28.916  1.00  0.00
ATOM   1338  C   THR A  90      -5.135  -8.474 -27.611  1.00  0.00
ATOM   1339  O   THR A  90      -4.056  -9.064 -27.505  1.00  0.00
ATOM   1340  CB  THR A  90      -5.796  -8.540 -30.161  1.00  0.00
ATOM   1341  OG1 THR A  90      -6.618  -9.681 -29.880  1.00  0.00
ATOM   1342  CG2 THR A  90      -4.406  -9.008 -30.564  1.00  0.00
ATOM   1350  N   ALA A  91      -5.993  -8.744 -26.715  1.00  0.00
ATOM   1351  CA  ALA A  91      -5.347  -9.382 -25.556  1.00  0.00
ATOM   1352  C   ALA A  91      -6.370 -10.061 -24.483  1.00  0.00
ATOM   1353  O   ALA A  91      -7.594  -9.987 -24.410  1.00  0.00
ATOM   1354  CB  ALA A  91      -4.440  -8.668 -24.861  1.00  0.00
ATOM   1360  N   VAL A  92      -5.966 -10.897 -23.629  1.00  0.00
ATOM   1361  CA  VAL A  92      -7.021 -11.213 -22.653  1.00  0.00
ATOM   1362  C   VAL A  92      -7.055 -10.216 -21.408  1.00  0.00
ATOM   1363  O   VAL A  92      -6.123  -9.831 -20.714  1.00  0.00
ATOM   1364  CB  VAL A  92      -6.821 -12.657 -22.154  1.00  0.00
ATOM   1365  CG1 VAL A  92      -7.958 -13.064 -21.229  1.00  0.00
ATOM   1366  CG2 VAL A  92      -6.723 -13.606 -23.339  1.00  0.00
ATOM   1376  N   TYR A  93      -8.189  -9.665 -21.134  1.00  0.00
ATOM   1377  CA  TYR A  93      -8.193  -8.799 -20.034  1.00  0.00
ATOM   1378  C   TYR A  93      -8.749  -9.505 -18.796  1.00  0.00
ATOM   1379  O   TYR A  93      -9.617 -10.303 -18.628  1.00  0.00
ATOM   1380  CB  TYR A  93      -8.999  -7.543 -20.371  1.00  0.00
ATOM   1381  CG  TYR A  93      -8.347  -6.660 -21.413  1.00  0.00
ATOM   1382  CD1 TYR A  93      -8.930  -6.517 -22.663  1.00  0.00
ATOM   1383  CD2 TYR A  93      -7.168  -5.994 -21.118  1.00  0.00
ATOM   1384  CE1 TYR A  93      -8.335  -5.712 -23.615  1.00  0.00
ATOM   1385  CE2 TYR A  93      -6.572  -5.188 -22.070  1.00  0.00
ATOM   1386  CZ  TYR A  93      -7.153  -5.047 -23.313  1.00  0.00
ATOM   1387  OH  TYR A  93      -6.560  -4.244 -24.261  1.00  0.00
ATOM   1397  N   TYR A  94      -8.083  -9.135 -17.708  1.00  0.00
ATOM   1398  CA  TYR A  94      -8.558  -9.713 -16.442  1.00  0.00
ATOM   1399  C   TYR A  94      -8.848  -8.565 -15.408  1.00  0.00
ATOM   1400  O   TYR A  94      -8.401  -7.442 -15.366  1.00  0.00
ATOM   1401  CB  TYR A  94      -7.532 -10.706 -15.891  1.00  0.00
ATOM   1402  CG  TYR A  94      -7.475 -12.011 -16.653  1.00  0.00
ATOM   1403  CD1 TYR A  94      -6.615 -12.147 -17.732  1.00  0.00
ATOM   1404  CD2 TYR A  94      -8.284 -13.071 -16.272  1.00  0.00
ATOM   1405  CE1 TYR A  94      -6.563 -13.339 -18.428  1.00  0.00
ATOM   1406  CE2 TYR A  94      -8.233 -14.263 -16.968  1.00  0.00
ATOM   1407  CZ  TYR A  94      -7.376 -14.400 -18.041  1.00  0.00
ATOM   1408  OH  TYR A  94      -7.325 -15.587 -18.736  1.00  0.00
ATOM   1418  N   CYS A  95      -9.609  -8.803 -14.449  1.00  0.00
ATOM   1419  CA  CYS A  95      -9.823  -7.798 -13.448  1.00  0.00
ATOM   1420  C   CYS A  95      -9.246  -8.272 -12.140  1.00  0.00
ATOM   1421  O   CYS A  95      -9.228  -9.426 -11.699  1.00  0.00
ATOM   1422  CB  CYS A  95     -11.313  -7.498 -13.281  1.00  0.00
ATOM   1423  SG  CYS A  95     -12.118  -6.893 -14.784  1.00  0.00
ATOM   1429  N   ALA A  96      -8.938  -7.313 -11.354  1.00  0.00
ATOM   1430  CA  ALA A  96      -8.433  -7.770 -10.129  1.00  0.00
ATOM   1431  C   ALA A  96      -8.774  -6.854  -8.992  1.00  0.00
ATOM   1432  O   ALA A  96      -8.839  -5.646  -8.935  1.00  0.00
ATOM   1433  CB  ALA A  96      -6.740  -7.968 -10.181  1.00  0.00
ATOM   1439  N   ALA A  97      -8.790  -7.517  -7.811  1.00  0.00
ATOM   1440  CA  ALA A  97      -9.099  -6.695  -6.742  1.00  0.00
ATOM   1441  C   ALA A  97      -8.294  -7.084  -5.540  1.00  0.00
ATOM   1442  O   ALA A  97      -7.948  -8.192  -5.148  1.00  0.00
ATOM   1443  CB  ALA A  97     -10.580  -6.742  -6.362  1.00  0.00
ATOM   1449  N   SER A  98      -7.962  -6.008  -4.806  1.00  0.00
ATOM   1450  CA  SER A  98      -7.205  -6.365  -3.684  1.00  0.00
ATOM   1451  C   SER A  98      -7.637  -5.673  -2.473  1.00  0.00
ATOM   1452  O   SER A  98      -8.065  -4.569  -2.260  1.00  0.00
ATOM   1453  CB  SER A  98      -5.740  -6.070  -3.939  1.00  0.00
ATOM   1454  OG  SER A  98      -5.263  -6.802  -5.035  1.00  0.00
ATOM   1460  N   VAL A  99      -7.339  -6.228  -1.472  1.00  0.00
ATOM   1461  CA  VAL A  99      -7.756  -5.536  -0.314  1.00  0.00
ATOM   1462  C   VAL A  99      -6.493  -5.196   0.531  1.00  0.00
ATOM   1463  O   VAL A  99      -5.282  -5.692   0.500  1.00  0.00
ATOM   1464  CB  VAL A  99      -8.747  -6.399   0.489  1.00  0.00
ATOM   1465  CG1 VAL A  99      -9.196  -5.667   1.745  1.00  0.00
ATOM   1466  CG2 VAL A  99      -9.942  -6.761  -0.380  1.00  0.00
ATOM   1476  N   TYR A 100      -6.513  -4.043   0.974  1.00  0.00
ATOM   1477  CA  TYR A 100      -5.378  -3.754   1.774  1.00  0.00
ATOM   1478  C   TYR A 100      -5.929  -3.425   2.958  1.00  0.00
ATOM   1479  O   TYR A 100      -7.097  -3.087   3.012  1.00  0.00
ATOM   1480  CB  TYR A 100      -4.503  -2.613   1.250  1.00  0.00
ATOM   1481  CG  TYR A 100      -3.645  -2.995   0.066  1.00  0.00
ATOM   1482  CD1 TYR A 100      -4.236  -3.278  -1.157  1.00  0.00
ATOM   1483  CD2 TYR A 100      -2.266  -3.064   0.202  1.00  0.00
ATOM   1484  CE1 TYR A 100      -3.451  -3.628  -2.240  1.00  0.00
ATOM   1485  CE2 TYR A 100      -1.482  -3.414  -0.880  1.00  0.00
ATOM   1486  CZ  TYR A 100      -2.070  -3.695  -2.097  1.00  0.00
ATOM   1487  OH  TYR A 100      -1.289  -4.044  -3.175  1.00  0.00
ATOM   1497  N   TRP A 101      -5.262  -3.892   3.938  1.00  0.00
ATOM   1498  CA  TRP A 101      -5.666  -3.661   5.268  1.00  0.00
ATOM   1499  C   TRP A 101      -4.698  -2.922   5.754  1.00  0.00
ATOM   1500  O   TRP A 101      -3.580  -3.332   5.822  1.00  0.00
ATOM   1501  CB  TRP A 101      -5.816  -4.924   6.117  1.00  0.00
ATOM   1502  CG  TRP A 101      -6.917  -5.830   5.655  1.00  0.00
ATOM   1503  CD1 TRP A 101      -6.855  -6.731   4.636  1.00  0.00
ATOM   1504  CD2 TRP A 101      -8.256  -5.927   6.196  1.00  0.00
ATOM   1505  NE1 TRP A 101      -8.059  -7.380   4.504  1.00  0.00
ATOM   1506  CE2 TRP A 101      -8.928  -6.901   5.452  1.00  0.00
ATOM   1507  CE3 TRP A 101      -8.928  -5.277   7.238  1.00  0.00
ATOM   1508  CZ2 TRP A 101     -10.244  -7.244   5.711  1.00  0.00
ATOM   1509  CZ3 TRP A 101     -10.250  -5.621   7.499  1.00  0.00
ATOM   1510  CH2 TRP A 101     -10.890  -6.580   6.755  1.00  0.00
ATOM   1521  N   LEU A 102      -5.041  -2.124   6.379  1.00  0.00
ATOM   1522  CA  LEU A 102      -4.063  -1.441   6.956  1.00  0.00
ATOM   1523  C   LEU A 102      -3.586  -1.598   8.293  1.00  0.00
ATOM   1524  O   LEU A 102      -4.208  -1.804   9.293  1.00  0.00
ATOM   1525  CB  LEU A 102      -4.474   0.030   6.802  1.00  0.00
ATOM   1526  CG  LEU A 102      -4.700   0.510   5.363  1.00  0.00
ATOM   1527  CD1 LEU A 102      -5.117   1.974   5.376  1.00  0.00
ATOM   1528  CD2 LEU A 102      -3.426   0.312   4.555  1.00  0.00
ATOM   1540  N   TYR A 103      -2.301  -1.833   8.132  1.00  0.00
ATOM   1541  CA  TYR A 103      -1.198  -1.744   9.115  1.00  0.00
ATOM   1542  C   TYR A 103       0.411  -1.307   8.221  1.00  0.00
ATOM   1543  O   TYR A 103       1.178  -2.307   8.261  1.00  0.00
ATOM   1544  CB  TYR A 103      -1.177  -3.079   9.864  1.00  0.00
ATOM   1545  CG  TYR A 103      -0.285  -3.077  11.086  1.00  0.00
ATOM   1546  CD1 TYR A 103      -0.448  -2.105  12.063  1.00  0.00
ATOM   1547  CD2 TYR A 103       0.695  -4.048  11.232  1.00  0.00
ATOM   1548  CE1 TYR A 103       0.366  -2.104  13.179  1.00  0.00
ATOM   1549  CE2 TYR A 103       1.508  -4.046  12.348  1.00  0.00
ATOM   1550  CZ  TYR A 103       1.346  -3.079  13.319  1.00  0.00
ATOM   1551  OH  TYR A 103       2.157  -3.078  14.431  1.00  0.00
ATOM   1561  N   TYR A 104       0.879  -0.129   7.728  1.00  0.00
ATOM   1562  CA  TYR A 104       2.153   0.037   6.908  1.00  0.00
ATOM   1563  C   TYR A 104       1.691  -0.618   5.612  1.00  0.00
ATOM   1564  O   TYR A 104       1.776   0.255   4.744  1.00  0.00
ATOM   1565  CB  TYR A 104       3.387  -0.645   7.504  1.00  0.00
ATOM   1566  CG  TYR A 104       3.807  -0.085   8.845  1.00  0.00
ATOM   1567  CD1 TYR A 104       3.370  -0.687  10.016  1.00  0.00
ATOM   1568  CD2 TYR A 104       4.628   1.031   8.904  1.00  0.00
ATOM   1569  CE1 TYR A 104       3.753  -0.176  11.241  1.00  0.00
ATOM   1570  CE2 TYR A 104       5.011   1.542  10.129  1.00  0.00
ATOM   1571  CZ  TYR A 104       4.578   0.943  11.294  1.00  0.00
ATOM   1572  OH  TYR A 104       4.959   1.453  12.513  1.00  0.00
ATOM   1582  N   GLN A 105       1.229  -1.942   5.065  1.00  0.00
ATOM   1583  CA  GLN A 105       0.433  -1.273   3.877  1.00  0.00
ATOM   1584  C   GLN A 105      -0.320  -2.697   4.112  1.00  0.00
ATOM   1585  O   GLN A 105       0.450  -3.362   4.840  1.00  0.00
ATOM   1586  CB  GLN A 105       1.132  -1.039   2.535  1.00  0.00
ATOM   1587  CG  GLN A 105       0.280  -0.317   1.506  1.00  0.00
ATOM   1588  CD  GLN A 105       1.035  -0.041   0.219  1.00  0.00
ATOM   1589  OE1 GLN A 105       1.325  -0.956  -0.556  1.00  0.00
ATOM   1590  NE2 GLN A 105       1.357   1.226  -0.016  1.00  0.00
ATOM   1599  N   ARG A 106      -1.482  -3.324   4.072  1.00  0.00
ATOM   1600  CA  ARG A 106      -0.975  -4.846   4.179  1.00  0.00
ATOM   1601  C   ARG A 106      -1.590  -5.530   2.974  1.00  0.00
ATOM   1602  O   ARG A 106      -2.879  -5.441   2.843  1.00  0.00
ATOM   1603  CB  ARG A 106      -1.418  -5.568   5.443  1.00  0.00
ATOM   1604  CG  ARG A 106      -0.883  -6.984   5.591  1.00  0.00
ATOM   1605  CD  ARG A 106      -1.236  -7.569   6.910  1.00  0.00
ATOM   1606  NE  ARG A 106      -0.740  -8.928   7.051  1.00  0.00
ATOM   1607  CZ  ARG A 106      -0.922  -9.701   8.139  1.00  0.00
ATOM   1608  NH1 ARG A 106      -1.589  -9.234   9.172  1.00  0.00
ATOM   1609  NH2 ARG A 106      -0.430 -10.927   8.170  1.00  0.00
ATOM   1623  N   TYR A 107      -1.087  -6.512   2.356  1.00  0.00
ATOM   1624  CA  TYR A 107      -1.891  -6.726   0.965  1.00  0.00
ATOM   1625  C   TYR A 107      -2.541  -8.053   0.939  1.00  0.00
ATOM   1626  O   TYR A 107      -2.028  -9.143   0.809  1.00  0.00
ATOM   1627  CB  TYR A 107      -1.000  -6.628  -0.277  1.00  0.00
ATOM   1628  CG  TYR A 107       0.024  -7.736  -0.381  1.00  0.00
ATOM   1629  CD1 TYR A 107      -0.292  -8.913  -1.045  1.00  0.00
ATOM   1630  CD2 TYR A 107       1.279  -7.576   0.186  1.00  0.00
ATOM   1631  CE1 TYR A 107       0.643  -9.925  -1.141  1.00  0.00
ATOM   1632  CE2 TYR A 107       2.215  -8.588   0.090  1.00  0.00
ATOM   1633  CZ  TYR A 107       1.900  -9.759  -0.570  1.00  0.00
ATOM   1634  OH  TYR A 107       2.831 -10.766  -0.666  1.00  0.00
ATOM   1644  N   SER A 108      -3.460  -8.064   0.429  1.00  0.00
ATOM   1645  CA  SER A 108      -3.912  -9.256   0.690  1.00  0.00
ATOM   1646  C   SER A 108      -4.458  -9.880  -0.647  1.00  0.00
ATOM   1647  O   SER A 108      -4.291  -9.414  -1.850  1.00  0.00
ATOM   1648  CB  SER A 108      -4.967  -9.128   1.772  1.00  0.00
ATOM   1649  OG  SER A 108      -5.373 -10.388   2.229  1.00  0.00
ATOM   1655  N   HIS A 109      -5.058 -10.988  -0.417  1.00  0.00
ATOM   1656  CA  HIS A 109      -5.489 -11.590  -1.435  1.00  0.00
ATOM   1657  C   HIS A 109      -6.241 -10.603  -2.038  1.00  0.00
ATOM   1658  O   HIS A 109      -7.055  -9.776  -1.588  1.00  0.00
ATOM   1659  CB  HIS A 109      -6.309 -12.834  -1.077  1.00  0.00
ATOM   1660  CG  HIS A 109      -5.521 -13.892  -0.370  1.00  0.00
ATOM   1661  ND1 HIS A 109      -4.544 -14.635  -0.997  1.00  0.00
ATOM   1662  CD2 HIS A 109      -5.566 -14.331   0.910  1.00  0.00
ATOM   1663  CE1 HIS A 109      -4.021 -15.487  -0.133  1.00  0.00
ATOM   1664  NE2 HIS A 109      -4.623 -15.323   1.030  1.00  0.00
ATOM   1672  N   PRO A 110      -5.775 -10.892  -3.225  1.00  0.00
ATOM   1673  CA  PRO A 110      -6.112 -10.511  -4.415  1.00  0.00
ATOM   1674  C   PRO A 110      -7.223 -11.413  -5.017  1.00  0.00
ATOM   1675  O   PRO A 110      -7.270 -12.638  -4.834  1.00  0.00
ATOM   1676  CB  PRO A 110      -4.759 -10.638  -5.123  1.00  0.00
ATOM   1677  CG  PRO A 110      -4.336 -12.041  -4.855  1.00  0.00
ATOM   1678  CD  PRO A 110      -4.578 -12.231  -3.381  1.00  0.00
ATOM   1686  N   TYR A 111      -8.003 -10.857  -5.843  1.00  0.00
ATOM   1687  CA  TYR A 111      -9.028 -11.601  -6.429  1.00  0.00
ATOM   1688  C   TYR A 111      -9.111 -11.465  -7.953  1.00  0.00
ATOM   1689  O   TYR A 111      -8.874 -10.442  -8.617  1.00  0.00
ATOM   1690  CB  TYR A 111     -10.352 -11.197  -5.776  1.00  0.00
ATOM   1691  CG  TYR A 111     -10.392 -11.430  -4.283  1.00  0.00
ATOM   1692  CD1 TYR A 111     -10.015 -10.419  -3.412  1.00  0.00
ATOM   1693  CD2 TYR A 111     -10.807 -12.656  -3.783  1.00  0.00
ATOM   1694  CE1 TYR A 111     -10.052 -10.631  -2.048  1.00  0.00
ATOM   1695  CE2 TYR A 111     -10.844 -12.869  -2.420  1.00  0.00
ATOM   1696  CZ  TYR A 111     -10.468 -11.863  -1.553  1.00  0.00
ATOM   1697  OH  TYR A 111     -10.506 -12.074  -0.194  1.00  0.00
ATOM   1707  N   TRP A 112      -9.335 -12.593  -8.626  1.00  0.00
ATOM   1708  CA  TRP A 112      -9.300 -12.305 -10.014  1.00  0.00
ATOM   1709  C   TRP A 112     -10.626 -12.693 -10.691  1.00  0.00
ATOM   1710  O   TRP A 112     -11.252 -13.737 -10.321  1.00  0.00
ATOM   1711  CB  TRP A 112      -8.130 -13.045 -10.664  1.00  0.00
ATOM   1712  CG  TRP A 112      -6.807 -12.750 -10.026  1.00  0.00
ATOM   1713  CD1 TRP A 112      -6.018 -11.662 -10.249  1.00  0.00
ATOM   1714  CD2 TRP A 112      -6.108 -13.559  -9.048  1.00  0.00
ATOM   1715  NE1 TRP A 112      -4.881 -11.738  -9.484  1.00  0.00
ATOM   1716  CE2 TRP A 112      -4.919 -12.891  -8.741  1.00  0.00
ATOM   1717  CE3 TRP A 112      -6.391 -14.776  -8.418  1.00  0.00
ATOM   1718  CZ2 TRP A 112      -4.007 -13.398  -7.830  1.00  0.00
ATOM   1719  CZ3 TRP A 112      -5.477 -15.285  -7.503  1.00  0.00
ATOM   1720  CH2 TRP A 112      -4.316 -14.613  -7.217  1.00  0.00
ATOM   1731  N   GLY A 113     -10.925 -12.048 -11.777  1.00  0.00
ATOM   1732  CA  GLY A 113     -12.005 -12.517 -12.524  1.00  0.00
ATOM   1733  C   GLY A 113     -11.544 -13.524 -13.502  1.00  0.00
ATOM   1734  O   GLY A 113     -10.359 -13.868 -13.737  1.00  0.00
ATOM   1738  N   GLN A 114     -12.595 -13.870 -14.110  1.00  0.00
ATOM   1739  CA  GLN A 114     -12.557 -14.588 -15.154  1.00  0.00
ATOM   1740  C   GLN A 114     -11.999 -13.563 -16.076  1.00  0.00
ATOM   1741  O   GLN A 114     -12.144 -12.367 -15.786  1.00  0.00
ATOM   1742  CB  GLN A 114     -13.938 -15.128 -15.537  1.00  0.00
ATOM   1743  CG  GLN A 114     -14.516 -16.122 -14.543  1.00  0.00
ATOM   1744  CD  GLN A 114     -15.873 -16.646 -14.971  1.00  0.00
ATOM   1745  OE1 GLN A 114     -16.815 -15.875 -15.178  1.00  0.00
ATOM   1746  NE2 GLN A 114     -15.982 -17.962 -15.108  1.00  0.00
ATOM   1755  N   GLY A 115     -11.398 -13.976 -17.180  1.00  0.00
ATOM   1756  CA  GLY A 115     -10.946 -13.072 -18.216  1.00  0.00
ATOM   1757  C   GLY A 115     -12.009 -12.738 -19.243  1.00  0.00
ATOM   1758  O   GLY A 115     -13.000 -13.437 -19.434  1.00  0.00
ATOM   1762  N   THR A 116     -11.745 -11.634 -19.925  1.00  0.00
ATOM   1763  CA  THR A 116     -12.492 -11.416 -21.152  1.00  0.00
ATOM   1764  C   THR A 116     -11.485 -11.238 -22.331  1.00  0.00
ATOM   1765  O   THR A 116     -10.337 -10.826 -22.442  1.00  0.00
ATOM   1766  CB  THR A 116     -13.415 -10.190 -21.031  1.00  0.00
ATOM   1767  OG1 THR A 116     -14.213 -10.071 -22.215  1.00  0.00
ATOM   1768  CG2 THR A 116     -12.596  -8.922 -20.846  1.00  0.00
ATOM   1776  N   GLN A 117     -12.003 -11.681 -23.383  1.00  0.00
ATOM   1777  CA  GLN A 117     -11.011 -11.629 -24.545  1.00  0.00
ATOM   1778  C   GLN A 117     -11.307 -10.499 -25.461  1.00  0.00
ATOM   1779  O   GLN A 117     -12.470 -10.341 -25.875  1.00  0.00
ATOM   1780  CB  GLN A 117     -11.017 -12.923 -25.365  1.00  0.00
ATOM   1781  CG  GLN A 117     -10.042 -12.926 -26.531  1.00  0.00
ATOM   1782  CD  GLN A 117     -10.100 -14.214 -27.329  1.00  0.00
ATOM   1783  OE1 GLN A 117     -10.102 -15.312 -26.764  1.00  0.00
ATOM   1784  NE2 GLN A 117     -10.148 -14.090 -28.650  1.00  0.00
ATOM   1793  N   VAL A 118     -10.360  -9.696 -25.743  1.00  0.00
ATOM   1794  CA  VAL A 118     -10.771  -8.618 -26.629  1.00  0.00
ATOM   1795  C   VAL A 118      -9.955  -8.668 -27.893  1.00  0.00
ATOM   1796  O   VAL A 118      -8.715  -8.743 -28.110  1.00  0.00
ATOM   1797  CB  VAL A 118     -10.587  -7.247 -25.952  1.00  0.00
ATOM   1798  CG1 VAL A 118     -10.830  -6.123 -26.949  1.00  0.00
ATOM   1799  CG2 VAL A 118     -11.529  -7.126 -24.764  1.00  0.00
ATOM   1809  N   THR A 119     -10.806  -8.672 -28.935  1.00  0.00
ATOM   1810  CA  THR A 119      -9.976  -8.743 -30.224  1.00  0.00
ATOM   1811  C   THR A 119     -10.133  -7.514 -31.182  1.00  0.00
ATOM   1812  O   THR A 119     -11.178  -7.104 -31.728  1.00  0.00
ATOM   1813  CB  THR A 119     -10.321 -10.015 -31.021  1.00  0.00
ATOM   1814  OG1 THR A 119      -9.997 -11.173 -30.240  1.00  0.00
ATOM   1815  CG2 THR A 119      -9.542 -10.054 -32.326  1.00  0.00
ATOM   1823  N   VAL A 120      -9.080  -6.997 -31.635  1.00  0.00
ATOM   1824  CA  VAL A 120      -9.298  -5.866 -32.477  1.00  0.00
ATOM   1825  C   VAL A 120      -8.982  -6.286 -33.793  1.00  0.00
ATOM   1826  O   VAL A 120      -7.925  -6.848 -33.978  1.00  0.00
ATOM   1827  CB  VAL A 120      -8.416  -4.663 -32.094  1.00  0.00
ATOM   1828  CG1 VAL A 120      -8.657  -3.502 -33.048  1.00  0.00
ATOM   1829  CG2 VAL A 120      -8.700  -4.249 -30.659  1.00  0.00
ATOM   1839  N   SER A 121      -9.912  -5.974 -34.689  1.00  0.00
ATOM   1840  CA  SER A 121      -9.712  -6.387 -36.099  1.00  0.00
ATOM   1841  C   SER A 121      -9.550  -5.277 -37.017  1.00  0.00
ATOM   1842  O   SER A 121      -9.854  -3.992 -37.060  1.00  0.00
ATOM   1843  CB  SER A 121     -10.880  -7.221 -36.591  1.00  0.00
ATOM   1844  OG  SER A 121     -10.981  -8.418 -35.869  1.00  0.00
ATOM   1850  N   SER A 122      -8.919  -5.753 -37.907  1.00  0.00
ATOM   1851  CA  SER A 122      -8.878  -4.815 -38.881  1.00  0.00
ATOM   1852  C   SER A 122      -9.762  -4.880 -40.070  1.00  0.00
ATOM   1853  O   SER A 122     -10.192  -3.809 -40.448  1.00  0.00
ATOM   1854  OXT SER A 122     -10.004  -5.938 -40.582  1.00  0.00
ATOM   1855  CB  SER A 122      -7.437  -4.781 -39.352  1.00  0.00
ATOM   1856  OG  SER A 122      -6.585  -4.337 -38.333  1.00  0.00
END
