# Supplementary material for: Nanobody-based CTLA4 inhibitors for immune checkpoint blockade therapy of canine cancer patients
Source: Sci Rep. 2021 Oct 21;11:20763. doi: 10.1038/s41598-021-00325-3 (PMC8531395; doi:10.1038/s41598-021-00325-3)
Supplement: Supplementary file 1 — Supplementary Information 1. [file 41598_2021_325_MOESM1_ESM.zip › Supplemental Information/trRosetta_cNb17_2.pdb]

ATOM      1  N   MET B   1        .683    .029   -.448  1.00  0.00
ATOM      2  CA  MET B   1       2.137   -.121   -.522  1.00  0.00
ATOM      3  C   MET B   1       2.504   1.249   -.570  1.00  0.00
ATOM      4  O   MET B   1       1.860   2.152  -1.059  1.00  0.00
ATOM      5  CB  MET B   1       2.641   -.894  -1.739  1.00  0.00
ATOM      6  CG  MET B   1       2.291  -2.375  -1.734  1.00  0.00
ATOM      7  SD  MET B   1       2.986  -3.259  -3.144  1.00  0.00
ATOM      8  CE  MET B   1       4.724  -3.271  -2.713  1.00  0.00
ATOM     20  N   HIS B   2       3.562   1.456    .010  1.00  0.00
ATOM     21  CA  HIS B   2       4.239   2.720    .145  1.00  0.00
ATOM     22  C   HIS B   2       5.616   2.590   -.395  1.00  0.00
ATOM     23  O   HIS B   2       6.364   1.602   -.195  1.00  0.00
ATOM     24  CB  HIS B   2       4.291   3.179   1.605  1.00  0.00
ATOM     25  CG  HIS B   2       2.941   3.370   2.224  1.00  0.00
ATOM     26  ND1 HIS B   2       2.182   4.503   2.019  1.00  0.00
ATOM     27  CD2 HIS B   2       2.215   2.574   3.043  1.00  0.00
ATOM     28  CE1 HIS B   2       1.046   4.394   2.685  1.00  0.00
ATOM     29  NE2 HIS B   2       1.041   3.234   3.314  1.00  0.00
ATOM     37  N   VAL B   3       6.006   3.722  -1.041  1.00  0.00
ATOM     38  CA  VAL B   3       7.343   3.726  -1.678  1.00  0.00
ATOM     39  C   VAL B   3       8.177   4.929  -1.224  1.00  0.00
ATOM     40  O   VAL B   3       7.748   6.088  -1.328  1.00  0.00
ATOM     41  CB  VAL B   3       7.207   3.757  -3.212  1.00  0.00
ATOM     42  CG1 VAL B   3       6.237   4.849  -3.639  1.00  0.00
ATOM     43  CG2 VAL B   3       8.572   3.968  -3.848  1.00  0.00
ATOM     53  N   ALA B   4       9.400   4.693   -.823  1.00  0.00
ATOM     54  CA  ALA B   4      10.195   5.841   -.477  1.00  0.00
ATOM     55  C   ALA B   4      11.377   5.805  -1.496  1.00  0.00
ATOM     56  O   ALA B   4      11.986   4.833  -1.972  1.00  0.00
ATOM     57  CB  ALA B   4      10.567   5.737    .932  1.00  0.00
ATOM     63  N   GLN B   5      11.897   6.909  -1.707  1.00  0.00
ATOM     64  CA  GLN B   5      13.044   7.024  -2.576  1.00  0.00
ATOM     65  C   GLN B   5      14.116   7.950  -1.984  1.00  0.00
ATOM     66  O   GLN B   5      13.763   8.883  -1.254  1.00  0.00
ATOM     67  CB  GLN B   5      12.608   7.532  -3.953  1.00  0.00
ATOM     68  CG  GLN B   5      11.344   6.879  -4.486  1.00  0.00
ATOM     69  CD  GLN B   5      11.044   7.282  -5.917  1.00  0.00
ATOM     70  OE1 GLN B   5      10.023   6.887  -6.486  1.00  0.00
ATOM     71  NE2 GLN B   5      11.933   8.072  -6.507  1.00  0.00
ATOM     80  N   PRO B   6      15.438   7.781  -2.382  1.00  0.00
ATOM     81  CA  PRO B   6      16.258   8.797  -1.779  1.00  0.00
ATOM     82  C   PRO B   6      16.043  10.159  -2.456  1.00  0.00
ATOM     83  O   PRO B   6      15.627  10.190  -3.615  1.00  0.00
ATOM     84  CB  PRO B   6      17.674   8.260  -2.007  1.00  0.00
ATOM     85  CG  PRO B   6      17.559   7.440  -3.247  1.00  0.00
ATOM     86  CD  PRO B   6      16.206   6.789  -3.141  1.00  0.00
ATOM     94  N   ALA B   7      16.291  11.333  -1.808  1.00  0.00
ATOM     95  CA  ALA B   7      15.901  12.428  -2.682  1.00  0.00
ATOM     96  C   ALA B   7      16.554  12.912  -3.933  1.00  0.00
ATOM     97  O   ALA B   7      15.779  13.232  -4.809  1.00  0.00
ATOM     98  CB  ALA B   7      16.113  13.493  -1.613  1.00  0.00
ATOM    104  N   VAL B   8      17.928  12.970  -3.945  1.00  0.00
ATOM    105  CA  VAL B   8      18.742  13.360  -5.136  1.00  0.00
ATOM    106  C   VAL B   8      19.970  12.431  -5.469  1.00  0.00
ATOM    107  O   VAL B   8      20.556  12.004  -4.499  1.00  0.00
ATOM    108  CB  VAL B   8      19.262  14.795  -4.932  1.00  0.00
ATOM    109  CG1 VAL B   8      20.115  15.226  -6.115  1.00  0.00
ATOM    110  CG2 VAL B   8      18.091  15.746  -4.736  1.00  0.00
ATOM    120  N   VAL B   9      20.423  12.080  -6.559  1.00  0.00
ATOM    121  CA  VAL B   9      21.585  11.192  -6.647  1.00  0.00
ATOM    122  C   VAL B   9      22.519  11.710  -7.598  1.00  0.00
ATOM    123  O   VAL B   9      21.873  12.049  -8.568  1.00  0.00
ATOM    124  CB  VAL B   9      21.194   9.767  -7.082  1.00  0.00
ATOM    125  CG1 VAL B   9      22.429   8.886  -7.191  1.00  0.00
ATOM    126  CG2 VAL B   9      20.197   9.179  -6.095  1.00  0.00
ATOM    136  N   LEU B  10      23.811  11.842  -7.317  1.00  0.00
ATOM    137  CA  LEU B  10      24.655  12.430  -8.261  1.00  0.00
ATOM    138  C   LEU B  10      25.478  11.431  -9.004  1.00  0.00
ATOM    139  O   LEU B  10      26.104  10.572  -8.425  1.00  0.00
ATOM    140  CB  LEU B  10      25.572  13.440  -7.559  1.00  0.00
ATOM    141  CG  LEU B  10      24.967  14.828  -7.312  1.00  0.00
ATOM    142  CD1 LEU B  10      23.807  14.710  -6.332  1.00  0.00
ATOM    143  CD2 LEU B  10      26.041  15.763  -6.777  1.00  0.00
ATOM    155  N   ALA B  11      25.490  11.649 -10.442  1.00  0.00
ATOM    156  CA  ALA B  11      26.228  10.684 -11.111  1.00  0.00
ATOM    157  C   ALA B  11      27.521  11.238 -11.753  1.00  0.00
ATOM    158  O   ALA B  11      27.905  12.408 -12.083  1.00  0.00
ATOM    159  CB  ALA B  11      25.404  10.150 -12.123  1.00  0.00
ATOM    165  N   SER B  12      28.289  10.347 -12.152  1.00  0.00
ATOM    166  CA  SER B  12      29.429  11.015 -12.648  1.00  0.00
ATOM    167  C   SER B  12      29.454  10.772 -14.106  1.00  0.00
ATOM    168  O   SER B  12      28.505  10.197 -14.587  1.00  0.00
ATOM    169  CB  SER B  12      30.698  10.509 -11.990  1.00  0.00
ATOM    170  OG  SER B  12      30.987   9.199 -12.397  1.00  0.00
ATOM    176  N   SER B  13      30.412  11.250 -14.859  1.00  0.00
ATOM    177  CA  SER B  13      30.583  11.077 -16.378  1.00  0.00
ATOM    178  C   SER B  13      30.791   9.815 -17.071  1.00  0.00
ATOM    179  O   SER B  13      30.687   9.674 -18.260  1.00  0.00
ATOM    180  CB  SER B  13      31.756  11.918 -16.841  1.00  0.00
ATOM    181  OG  SER B  13      32.935  11.538 -16.185  1.00  0.00
ATOM    187  N   ARG B  14      31.077   8.981 -16.235  1.00  0.00
ATOM    188  CA  ARG B  14      31.410   7.629 -16.363  1.00  0.00
ATOM    189  C   ARG B  14      29.975   7.288 -16.135  1.00  0.00
ATOM    190  O   ARG B  14      29.813   6.102 -15.855  1.00  0.00
ATOM    191  CB  ARG B  14      32.376   7.075 -15.326  1.00  0.00
ATOM    192  CG  ARG B  14      33.775   7.668 -15.375  1.00  0.00
ATOM    193  CD  ARG B  14      34.663   7.064 -14.348  1.00  0.00
ATOM    194  NE  ARG B  14      36.003   7.629 -14.391  1.00  0.00
ATOM    195  CZ  ARG B  14      37.020   7.245 -13.595  1.00  0.00
ATOM    196  NH1 ARG B  14      36.836   6.297 -12.703  1.00  0.00
ATOM    197  NH2 ARG B  14      38.204   7.821 -13.712  1.00  0.00
ATOM    211  N   GLY B  15      28.931   8.255 -15.921  1.00  0.00
ATOM    212  CA  GLY B  15      27.865   7.445 -15.495  1.00  0.00
ATOM    213  C   GLY B  15      27.213   6.699 -14.320  1.00  0.00
ATOM    214  O   GLY B  15      26.022   6.818 -14.186  1.00  0.00
ATOM    218  N   VAL B  16      27.917   6.122 -13.378  1.00  0.00
ATOM    219  CA  VAL B  16      26.908   5.429 -12.868  1.00  0.00
ATOM    220  C   VAL B  16      25.907   5.830 -11.792  1.00  0.00
ATOM    221  O   VAL B  16      26.347   6.633 -10.954  1.00  0.00
ATOM    222  CB  VAL B  16      27.616   4.142 -12.404  1.00  0.00
ATOM    223  CG1 VAL B  16      26.630   3.212 -11.712  1.00  0.00
ATOM    224  CG2 VAL B  16      28.266   3.451 -13.592  1.00  0.00
ATOM    234  N   ALA B  17      24.564   5.543 -11.832  1.00  0.00
ATOM    235  CA  ALA B  17      23.809   5.997 -10.636  1.00  0.00
ATOM    236  C   ALA B  17      23.035   4.896  -9.829  1.00  0.00
ATOM    237  O   ALA B  17      22.524   3.861 -10.264  1.00  0.00
ATOM    238  CB  ALA B  17      22.952   6.998 -11.176  1.00  0.00
ATOM    244  N   SER B  18      22.960   4.998  -8.609  1.00  0.00
ATOM    245  CA  SER B  18      22.141   3.915  -8.062  1.00  0.00
ATOM    246  C   SER B  18      20.981   4.448  -7.353  1.00  0.00
ATOM    247  O   SER B  18      21.072   5.305  -6.496  1.00  0.00
ATOM    248  CB  SER B  18      22.942   3.048  -7.110  1.00  0.00
ATOM    249  OG  SER B  18      23.973   2.380  -7.786  1.00  0.00
ATOM    255  N   PHE B  19      19.843   3.855  -7.656  1.00  0.00
ATOM    256  CA  PHE B  19      18.739   4.346  -7.034  1.00  0.00
ATOM    257  C   PHE B  19      18.197   3.282  -6.036  1.00  0.00
ATOM    258  O   PHE B  19      17.911   2.129  -6.239  1.00  0.00
ATOM    259  CB  PHE B  19      17.699   4.727  -8.089  1.00  0.00
ATOM    260  CG  PHE B  19      16.329   4.979  -7.527  1.00  0.00
ATOM    261  CD1 PHE B  19      15.978   6.235  -7.055  1.00  0.00
ATOM    262  CD2 PHE B  19      15.389   3.961  -7.469  1.00  0.00
ATOM    263  CE1 PHE B  19      14.718   6.468  -6.537  1.00  0.00
ATOM    264  CE2 PHE B  19      14.128   4.192  -6.954  1.00  0.00
ATOM    265  CZ  PHE B  19      13.793   5.447  -6.487  1.00  0.00
ATOM    275  N   VAL B  20      17.869   3.648  -4.913  1.00  0.00
ATOM    276  CA  VAL B  20      17.294   2.618  -4.032  1.00  0.00
ATOM    277  C   VAL B  20      15.848   2.917  -3.681  1.00  0.00
ATOM    278  O   VAL B  20      15.539   4.036  -3.319  1.00  0.00
ATOM    279  CB  VAL B  20      18.110   2.507  -2.731  1.00  0.00
ATOM    280  CG1 VAL B  20      17.493   1.473  -1.801  1.00  0.00
ATOM    281  CG2 VAL B  20      19.553   2.150  -3.053  1.00  0.00
ATOM    291  N   CYS B  21      14.955   1.891  -3.733  1.00  0.00
ATOM    292  CA  CYS B  21      13.643   2.170  -3.419  1.00  0.00
ATOM    293  C   CYS B  21      13.135   1.435  -2.174  1.00  0.00
ATOM    294  O   CYS B  21      13.492    .306  -1.814  1.00  0.00
ATOM    295  CB  CYS B  21      12.773   1.820  -4.627  1.00  0.00
ATOM    296  SG  CYS B  21      11.001   2.055  -4.354  1.00  0.00
ATOM    302  N   GLU B  22      12.344   1.984  -1.384  1.00  0.00
ATOM    303  CA  GLU B  22      11.966   1.123   -.250  1.00  0.00
ATOM    304  C   GLU B  22      10.467    .954   -.225  1.00  0.00
ATOM    305  O   GLU B  22       9.585   1.791   -.277  1.00  0.00
ATOM    306  CB  GLU B  22      12.445   1.712   1.079  1.00  0.00
ATOM    307  CG  GLU B  22      12.116    .862   2.298  1.00  0.00
ATOM    308  CD  GLU B  22      12.664   1.435   3.575  1.00  0.00
ATOM    309  OE1 GLU B  22      13.312   2.452   3.518  1.00  0.00
ATOM    310  OE2 GLU B  22      12.433    .854   4.610  1.00  0.00
ATOM    317  N   TYR B  23      10.052   -.271   -.059  1.00  0.00
ATOM    318  CA  TYR B  23       8.666   -.497   -.043  1.00  0.00
ATOM    319  C   TYR B  23       8.100   -.920   1.255  1.00  0.00
ATOM    320  O   TYR B  23       8.293  -1.987   1.808  1.00  0.00
ATOM    321  CB  TYR B  23       8.320  -1.539  -1.110  1.00  0.00
ATOM    322  CG  TYR B  23       8.645  -1.099  -2.520  1.00  0.00
ATOM    323  CD1 TYR B  23       9.531  -1.839  -3.290  1.00  0.00
ATOM    324  CD2 TYR B  23       8.058    .043  -3.043  1.00  0.00
ATOM    325  CE1 TYR B  23       9.827  -1.437  -4.579  1.00  0.00
ATOM    326  CE2 TYR B  23       8.355    .445  -4.331  1.00  0.00
ATOM    327  CZ  TYR B  23       9.235   -.291  -5.097  1.00  0.00
ATOM    328  OH  TYR B  23       9.531    .109  -6.380  1.00  0.00
ATOM    338  N   GLY B  24       6.958   -.318   1.426  1.00  0.00
ATOM    339  CA  GLY B  24       5.879   -.291   2.426  1.00  0.00
ATOM    340  C   GLY B  24       4.972  -1.427   2.723  1.00  0.00
ATOM    341  O   GLY B  24       3.890  -1.245   3.313  1.00  0.00
ATOM    345  N   SER B  25       5.273  -2.567   2.194  1.00  0.00
ATOM    346  CA  SER B  25       4.414  -3.639   2.580  1.00  0.00
ATOM    347  C   SER B  25       5.258  -4.916   2.779  1.00  0.00
ATOM    348  O   SER B  25       6.351  -5.053   2.263  1.00  0.00
ATOM    349  CB  SER B  25       3.345  -3.850   1.526  1.00  0.00
ATOM    350  OG  SER B  25       2.471  -4.880   1.898  1.00  0.00
ATOM    356  N   SER B  26       4.684  -5.865   3.548  1.00  0.00
ATOM    357  CA  SER B  26       5.323  -7.190   3.772  1.00  0.00
ATOM    358  C   SER B  26       4.779  -7.902   2.739  1.00  0.00
ATOM    359  O   SER B  26       5.557  -8.654   2.138  1.00  0.00
ATOM    360  CB  SER B  26       4.994  -7.852   5.096  1.00  0.00
ATOM    361  OG  SER B  26       3.633  -8.178   5.170  1.00  0.00
ATOM    367  N   GLY B  27       3.632  -7.585   2.185  1.00  0.00
ATOM    368  CA  GLY B  27       3.930  -8.549   1.374  1.00  0.00
ATOM    369  C   GLY B  27       3.812  -9.901   1.676  1.00  0.00
ATOM    370  O   GLY B  27       3.915 -10.590   2.675  1.00  0.00
ATOM    374  N   ASN B  28       4.084 -10.143    .490  1.00  0.00
ATOM    375  CA  ASN B  28       4.588 -11.232   -.084  1.00  0.00
ATOM    376  C   ASN B  28       5.190 -10.564  -1.399  1.00  0.00
ATOM    377  O   ASN B  28       4.556 -10.628  -2.483  1.00  0.00
ATOM    378  CB  ASN B  28       3.524 -12.292   -.304  1.00  0.00
ATOM    379  CG  ASN B  28       4.094 -13.583   -.822  1.00  0.00
ATOM    380  OD1 ASN B  28       5.133 -13.593  -1.492  1.00  0.00
ATOM    381  ND2 ASN B  28       3.433 -14.673   -.527  1.00  0.00
ATOM    388  N   ALA B  29       6.337 -10.371  -1.367  1.00  0.00
ATOM    389  CA  ALA B  29       7.242  -9.829  -2.339  1.00  0.00
ATOM    390  C   ALA B  29       7.103 -10.759  -3.541  1.00  0.00
ATOM    391  O   ALA B  29       7.315 -10.178  -4.597  1.00  0.00
ATOM    392  CB  ALA B  29       8.350  -9.805  -2.005  1.00  0.00
ATOM    398  N   ALA B  30       6.776 -12.153  -3.482  1.00  0.00
ATOM    399  CA  ALA B  30       7.060 -12.292  -4.816  1.00  0.00
ATOM    400  C   ALA B  30       7.318 -12.407  -6.145  1.00  0.00
ATOM    401  O   ALA B  30       8.193 -12.688  -6.931  1.00  0.00
ATOM    402  CB  ALA B  30       6.545 -14.157  -4.314  1.00  0.00
ATOM    408  N   GLU B  31       6.299 -12.064  -6.652  1.00  0.00
ATOM    409  CA  GLU B  31       5.908 -11.859  -8.054  1.00  0.00
ATOM    410  C   GLU B  31       6.048 -10.331  -8.592  1.00  0.00
ATOM    411  O   GLU B  31       5.719 -10.049  -9.732  1.00  0.00
ATOM    412  CB  GLU B  31       4.467 -12.347  -8.217  1.00  0.00
ATOM    413  CG  GLU B  31       4.249 -13.803  -7.832  1.00  0.00
ATOM    414  CD  GLU B  31       5.057 -14.756  -8.669  1.00  0.00
ATOM    415  OE1 GLU B  31       5.354 -14.426  -9.792  1.00  0.00
ATOM    416  OE2 GLU B  31       5.377 -15.816  -8.184  1.00  0.00
ATOM    423  N   VAL B  32       6.485  -9.399  -7.709  1.00  0.00
ATOM    424  CA  VAL B  32       6.552  -7.876  -7.588  1.00  0.00
ATOM    425  C   VAL B  32       7.360  -7.436  -8.847  1.00  0.00
ATOM    426  O   VAL B  32       8.362  -8.142  -9.242  1.00  0.00
ATOM    427  CB  VAL B  32       7.257  -7.412  -6.300  1.00  0.00
ATOM    428  CG1 VAL B  32       8.706  -7.876  -6.289  1.00  0.00
ATOM    429  CG2 VAL B  32       7.175  -5.897  -6.182  1.00  0.00
ATOM    439  N   ARG B  33       6.773  -6.311  -9.425  1.00  0.00
ATOM    440  CA  ARG B  33       7.359  -5.743 -10.570  1.00  0.00
ATOM    441  C   ARG B  33       7.730  -4.354 -10.228  1.00  0.00
ATOM    442  O   ARG B  33       7.082  -3.461  -9.724  1.00  0.00
ATOM    443  CB  ARG B  33       6.405  -5.762 -11.755  1.00  0.00
ATOM    444  CG  ARG B  33       6.938  -5.102 -13.016  1.00  0.00
ATOM    445  CD  ARG B  33       5.978  -5.214 -14.144  1.00  0.00
ATOM    446  NE  ARG B  33       5.847  -6.585 -14.610  1.00  0.00
ATOM    447  CZ  ARG B  33       4.917  -7.010 -15.487  1.00  0.00
ATOM    448  NH1 ARG B  33       4.045  -6.160 -15.983  1.00  0.00
ATOM    449  NH2 ARG B  33       4.881  -8.280 -15.850  1.00  0.00
ATOM    463  N   VAL B  34       8.972  -4.051 -10.588  1.00  0.00
ATOM    464  CA  VAL B  34       9.466  -2.725 -10.237  1.00  0.00
ATOM    465  C   VAL B  34       9.783  -2.013 -11.414  1.00  0.00
ATOM    466  O   VAL B  34      10.465  -2.688 -12.153  1.00  0.00
ATOM    467  CB  VAL B  34      10.729  -2.783  -9.358  1.00  0.00
ATOM    468  CG1 VAL B  34      11.102  -1.392  -8.869  1.00  0.00
ATOM    469  CG2 VAL B  34      10.500  -3.724  -8.185  1.00  0.00
ATOM    479  N   THR B  35       9.216   -.694 -11.535  1.00  0.00
ATOM    480  CA  THR B  35       9.501    .089 -12.744  1.00  0.00
ATOM    481  C   THR B  35      10.231   1.511 -12.526  1.00  0.00
ATOM    482  O   THR B  35       9.967   2.239 -11.557  1.00  0.00
ATOM    483  CB  THR B  35       8.179    .300 -13.504  1.00  0.00
ATOM    484  OG1 THR B  35       7.627   -.972 -13.870  1.00  0.00
ATOM    485  CG2 THR B  35       8.412   1.127 -14.760  1.00  0.00
ATOM    493  N   VAL B  36      11.213   1.900 -13.236  1.00  0.00
ATOM    494  CA  VAL B  36      11.725   3.174 -13.093  1.00  0.00
ATOM    495  C   VAL B  36      11.296   4.003 -14.336  1.00  0.00
ATOM    496  O   VAL B  36      11.461   3.714 -15.546  1.00  0.00
ATOM    497  CB  VAL B  36      13.258   3.106 -12.957  1.00  0.00
ATOM    498  CG1 VAL B  36      13.870   2.419 -14.169  1.00  0.00
ATOM    499  CG2 VAL B  36      13.826   4.506 -12.786  1.00  0.00
ATOM    509  N   LEU B  37      10.736   5.212 -13.949  1.00  0.00
ATOM    510  CA  LEU B  37      10.372   6.012 -15.044  1.00  0.00
ATOM    511  C   LEU B  37      11.140   7.414 -14.977  1.00  0.00
ATOM    512  O   LEU B  37      11.433   8.053 -13.961  1.00  0.00
ATOM    513  CB  LEU B  37       8.849   6.194 -15.035  1.00  0.00
ATOM    514  CG  LEU B  37       8.024   4.900 -15.047  1.00  0.00
ATOM    515  CD1 LEU B  37       7.754   4.457 -13.616  1.00  0.00
ATOM    516  CD2 LEU B  37       6.724   5.134 -15.802  1.00  0.00
ATOM    528  N   ARG B  38      11.490   7.966 -16.120  1.00  0.00
ATOM    529  CA  ARG B  38      11.963   9.259 -16.144  1.00  0.00
ATOM    530  C   ARG B  38      10.908  10.427 -16.552  1.00  0.00
ATOM    531  O   ARG B  38       9.943  10.503 -17.333  1.00  0.00
ATOM    532  CB  ARG B  38      13.153   9.247 -17.093  1.00  0.00
ATOM    533  CG  ARG B  38      13.854  10.586 -17.257  1.00  0.00
ATOM    534  CD  ARG B  38      15.086  10.464 -18.078  1.00  0.00
ATOM    535  NE  ARG B  38      15.785  11.733 -18.198  1.00  0.00
ATOM    536  CZ  ARG B  38      15.627  12.600 -19.217  1.00  0.00
ATOM    537  NH1 ARG B  38      14.792  12.321 -20.194  1.00  0.00
ATOM    538  NH2 ARG B  38      16.311  13.730 -19.235  1.00  0.00
ATOM    552  N   GLN B  39      10.996  11.584 -15.783  1.00  0.00
ATOM    553  CA  GLN B  39       9.930  12.566 -16.237  1.00  0.00
ATOM    554  C   GLN B  39      10.496  13.655 -17.101  1.00  0.00
ATOM    555  O   GLN B  39      11.381  14.364 -16.616  1.00  0.00
ATOM    556  CB  GLN B  39       9.219  13.213 -15.046  1.00  0.00
ATOM    557  CG  GLN B  39       8.061  14.118 -15.428  1.00  0.00
ATOM    558  CD  GLN B  39       7.399  14.754 -14.220  1.00  0.00
ATOM    559  OE1 GLN B  39       7.149  14.089 -13.211  1.00  0.00
ATOM    560  NE2 GLN B  39       7.112  16.047 -14.316  1.00  0.00
ATOM    569  N   ALA B  40      10.114  13.914 -18.249  1.00  0.00
ATOM    570  CA  ALA B  40      10.732  14.872 -18.931  1.00  0.00
ATOM    571  C   ALA B  40      10.081  16.246 -19.197  1.00  0.00
ATOM    572  O   ALA B  40       9.159  16.636 -19.833  1.00  0.00
ATOM    573  CB  ALA B  40      11.052  14.434 -20.254  1.00  0.00
ATOM    579  N   GLY B  41      10.410  17.078 -18.311  1.00  0.00
ATOM    580  CA  GLY B  41       9.690  18.281 -18.405  1.00  0.00
ATOM    581  C   GLY B  41       8.363  17.581 -18.001  1.00  0.00
ATOM    582  O   GLY B  41       8.269  17.009 -16.923  1.00  0.00
ATOM    586  N   SER B  42       7.309  17.738 -18.844  1.00  0.00
ATOM    587  CA  SER B  42       5.925  17.213 -18.638  1.00  0.00
ATOM    588  C   SER B  42       5.594  15.863 -19.193  1.00  0.00
ATOM    589  O   SER B  42       4.389  15.370 -19.173  1.00  0.00
ATOM    590  CB  SER B  42       4.926  18.191 -19.225  1.00  0.00
ATOM    591  OG  SER B  42       5.074  18.286 -20.615  1.00  0.00
ATOM    597  N   GLN B  43       6.621  15.194 -19.812  1.00  0.00
ATOM    598  CA  GLN B  43       6.325  13.988 -20.430  1.00  0.00
ATOM    599  C   GLN B  43       6.794  12.782 -19.770  1.00  0.00
ATOM    600  O   GLN B  43       7.753  12.543 -19.037  1.00  0.00
ATOM    601  CB  GLN B  43       6.882  14.014 -21.855  1.00  0.00
ATOM    602  CG  GLN B  43       6.347  15.148 -22.713  1.00  0.00
ATOM    603  CD  GLN B  43       4.861  15.014 -22.988  1.00  0.00
ATOM    604  OE1 GLN B  43       4.415  14.042 -23.604  1.00  0.00
ATOM    605  NE2 GLN B  43       4.086  15.991 -22.533  1.00  0.00
ATOM    614  N   MET B  44       6.241  11.691 -19.910  1.00  0.00
ATOM    615  CA  MET B  44       6.924  10.706 -19.073  1.00  0.00
ATOM    616  C   MET B  44       7.387   9.478 -19.852  1.00  0.00
ATOM    617  O   MET B  44       6.618   8.928 -20.649  1.00  0.00
ATOM    618  CB  MET B  44       6.008  10.280 -17.927  1.00  0.00
ATOM    619  CG  MET B  44       6.625   9.271 -16.970  1.00  0.00
ATOM    620  SD  MET B  44       5.535   8.864 -15.591  1.00  0.00
ATOM    621  CE  MET B  44       5.579  10.393 -14.662  1.00  0.00
ATOM    631  N   THR B  45       8.579   8.989 -19.575  1.00  0.00
ATOM    632  CA  THR B  45       8.944   7.950 -20.326  1.00  0.00
ATOM    633  C   THR B  45       9.359   6.680 -19.411  1.00  0.00
ATOM    634  O   THR B  45       9.721   6.513 -18.227  1.00  0.00
ATOM    635  CB  THR B  45      10.082   8.420 -21.251  1.00  0.00
ATOM    636  OG1 THR B  45      11.207   8.825 -20.461  1.00  0.00
ATOM    637  CG2 THR B  45       9.623   9.589 -22.109  1.00  0.00
ATOM    645  N   GLU B  46       9.256   5.530 -19.947  1.00  0.00
ATOM    646  CA  GLU B  46       9.606   4.429 -19.001  1.00  0.00
ATOM    647  C   GLU B  46      10.887   4.023 -19.512  1.00  0.00
ATOM    648  O   GLU B  46      11.070   3.741 -20.724  1.00  0.00
ATOM    649  CB  GLU B  46       8.624   3.255 -18.998  1.00  0.00
ATOM    650  CG  GLU B  46       9.006   2.118 -18.060  1.00  0.00
ATOM    651  CD  GLU B  46       8.006    .996 -18.064  1.00  0.00
ATOM    652  OE1 GLU B  46       6.852   1.254 -18.312  1.00  0.00
ATOM    653  OE2 GLU B  46       8.396   -.122 -17.819  1.00  0.00
ATOM    660  N   VAL B  47      11.793   3.879 -18.605  1.00  0.00
ATOM    661  CA  VAL B  47      13.138   3.650 -18.919  1.00  0.00
ATOM    662  C   VAL B  47      13.577   2.251 -18.517  1.00  0.00
ATOM    663  O   VAL B  47      14.285   1.598 -19.286  1.00  0.00
ATOM    664  CB  VAL B  47      14.012   4.703 -18.211  1.00  0.00
ATOM    665  CG1 VAL B  47      15.488   4.414 -18.446  1.00  0.00
ATOM    666  CG2 VAL B  47      13.649   6.095 -18.706  1.00  0.00
ATOM    676  N   CYS B  48      13.122   1.795 -17.475  1.00  0.00
ATOM    677  CA  CYS B  48      13.446    .499 -17.112  1.00  0.00
ATOM    678  C   CYS B  48      12.576   -.234 -16.247  1.00  0.00
ATOM    679  O   CYS B  48      11.716   -.080 -15.422  1.00  0.00
ATOM    680  CB  CYS B  48      14.822    .513 -16.446  1.00  0.00
ATOM    681  SG  CYS B  48      15.428  -1.123 -15.968  1.00  0.00
ATOM    687  N   ALA B  49      12.686  -1.399 -16.573  1.00  0.00
ATOM    688  CA  ALA B  49      11.830  -2.083 -15.764  1.00  0.00
ATOM    689  C   ALA B  49      12.446  -3.165 -15.303  1.00  0.00
ATOM    690  O   ALA B  49      13.328  -3.784 -15.917  1.00  0.00
ATOM    691  CB  ALA B  49      10.692  -2.205 -16.279  1.00  0.00
ATOM    697  N   ALA B  50      11.908  -3.547 -14.349  1.00  0.00
ATOM    698  CA  ALA B  50      12.502  -4.736 -14.005  1.00  0.00
ATOM    699  C   ALA B  50      11.647  -5.327 -13.195  1.00  0.00
ATOM    700  O   ALA B  50      10.945  -4.635 -12.544  1.00  0.00
ATOM    701  CB  ALA B  50      13.694  -4.557 -13.170  1.00  0.00
ATOM    707  N   THR B  51      11.744  -6.728 -13.391  1.00  0.00
ATOM    708  CA  THR B  51      10.841  -7.554 -12.783  1.00  0.00
ATOM    709  C   THR B  51      11.546  -8.495 -12.159  1.00  0.00
ATOM    710  O   THR B  51      12.400  -9.181 -12.667  1.00  0.00
ATOM    711  CB  THR B  51       9.854  -8.221 -13.758  1.00  0.00
ATOM    712  OG1 THR B  51       9.175  -7.212 -14.518  1.00  0.00
ATOM    713  CG2 THR B  51       8.831  -9.051 -12.998  1.00  0.00
ATOM    721  N   TYR B  52      11.143  -8.679 -11.035  1.00  0.00
ATOM    722  CA  TYR B  52      11.778  -9.576 -10.331  1.00  0.00
ATOM    723  C   TYR B  52      10.766 -10.310 -10.077  1.00  0.00
ATOM    724  O   TYR B  52       9.615  -9.923  -9.686  1.00  0.00
ATOM    725  CB  TYR B  52      12.466  -9.057  -9.067  1.00  0.00
ATOM    726  CG  TYR B  52      13.401  -7.894  -9.315  1.00  0.00
ATOM    727  CD1 TYR B  52      12.909  -6.597  -9.320  1.00  0.00
ATOM    728  CD2 TYR B  52      14.751  -8.125  -9.536  1.00  0.00
ATOM    729  CE1 TYR B  52      13.763  -5.535  -9.546  1.00  0.00
ATOM    730  CE2 TYR B  52      15.605  -7.063  -9.762  1.00  0.00
ATOM    731  CZ  TYR B  52      15.115  -5.772  -9.768  1.00  0.00
ATOM    732  OH  TYR B  52      15.966  -4.715  -9.993  1.00  0.00
ATOM    742  N   THR B  53      11.363 -11.258  -9.845  1.00  0.00
ATOM    743  CA  THR B  53      10.698 -12.260  -9.482  1.00  0.00
ATOM    744  C   THR B  53      11.541 -12.675  -8.392  1.00  0.00
ATOM    745  O   THR B  53      12.520 -12.162  -8.211  1.00  0.00
ATOM    746  CB  THR B  53      10.530 -13.312 -10.594  1.00  0.00
ATOM    747  OG1 THR B  53      11.792 -13.937 -10.860  1.00  0.00
ATOM    748  CG2 THR B  53      10.012 -12.662 -11.869  1.00  0.00
ATOM    756  N   VAL B  54      11.007 -13.518  -7.530  1.00  0.00
ATOM    757  CA  VAL B  54      11.693 -14.021  -6.426  1.00  0.00
ATOM    758  C   VAL B  54      11.773 -14.706  -7.823  1.00  0.00
ATOM    759  O   VAL B  54      10.737 -14.734  -8.505  1.00  0.00
ATOM    760  CB  VAL B  54      10.961 -14.690  -5.247  1.00  0.00
ATOM    761  CG1 VAL B  54      10.292 -15.980  -5.698  1.00  0.00
ATOM    762  CG2 VAL B  54      11.940 -14.958  -4.114  1.00  0.00
ATOM    772  N   GLU B  55      12.665 -15.285  -8.075  1.00  0.00
ATOM    773  CA  GLU B  55      13.674 -16.072  -8.714  1.00  0.00
ATOM    774  C   GLU B  55      14.364 -15.051  -9.777  1.00  0.00
ATOM    775  O   GLU B  55      14.779 -15.433 -10.884  1.00  0.00
ATOM    776  CB  GLU B  55      13.059 -17.307  -9.376  1.00  0.00
ATOM    777  CG  GLU B  55      12.349 -18.248  -8.414  1.00  0.00
ATOM    778  CD  GLU B  55      11.848 -19.499  -9.081  1.00  0.00
ATOM    779  OE1 GLU B  55      11.944 -19.588 -10.282  1.00  0.00
ATOM    780  OE2 GLU B  55      11.370 -20.367  -8.390  1.00  0.00
ATOM    787  N   ASP B  56      14.404 -13.724  -9.397  1.00  0.00
ATOM    788  CA  ASP B  56      15.274 -12.502  -9.641  1.00  0.00
ATOM    789  C   ASP B  56      15.540 -12.007 -10.977  1.00  0.00
ATOM    790  O   ASP B  56      16.576 -11.350 -11.232  1.00  0.00
ATOM    791  CB  ASP B  56      16.662 -12.720  -9.033  1.00  0.00
ATOM    792  CG  ASP B  56      16.627 -12.890  -7.520  1.00  0.00
ATOM    793  OD1 ASP B  56      15.922 -12.150  -6.875  1.00  0.00
ATOM    794  OD2 ASP B  56      17.306 -13.757  -7.025  1.00  0.00
ATOM    799  N   GLU B  57      14.817 -12.476 -11.900  1.00  0.00
ATOM    800  CA  GLU B  57      15.221 -11.869 -13.049  1.00  0.00
ATOM    801  C   GLU B  57      15.023 -10.439 -12.778  1.00  0.00
ATOM    802  O   GLU B  57      14.398  -9.935 -11.665  1.00  0.00
ATOM    803  CB  GLU B  57      14.415 -12.348 -14.259  1.00  0.00
ATOM    804  CG  GLU B  57      14.656 -13.802 -14.639  1.00  0.00
ATOM    805  CD  GLU B  57      13.874 -14.228 -15.851  1.00  0.00
ATOM    806  OE1 GLU B  57      13.109 -13.437 -16.348  1.00  0.00
ATOM    807  OE2 GLU B  57      14.043 -15.345 -16.280  1.00  0.00
ATOM    814  N   LEU B  58      15.879  -9.827 -13.717  1.00  0.00
ATOM    815  CA  LEU B  58      15.799  -8.465 -14.004  1.00  0.00
ATOM    816  C   LEU B  58      15.693  -8.109 -15.514  1.00  0.00
ATOM    817  O   LEU B  58      16.493  -8.592 -16.265  1.00  0.00
ATOM    818  CB  LEU B  58      17.029  -7.791 -13.384  1.00  0.00
ATOM    819  CG  LEU B  58      17.090  -6.264 -13.519  1.00  0.00
ATOM    820  CD1 LEU B  58      17.882  -5.682 -12.357  1.00  0.00
ATOM    821  CD2 LEU B  58      17.726  -5.898 -14.852  1.00  0.00
ATOM    833  N   ALA B  59      14.799  -7.289 -15.975  1.00  0.00
ATOM    834  CA  ALA B  59      14.917  -6.950 -17.363  1.00  0.00
ATOM    835  C   ALA B  59      15.486  -5.492 -17.711  1.00  0.00
ATOM    836  O   ALA B  59      15.459  -4.613 -16.830  1.00  0.00
ATOM    837  CB  ALA B  59      13.723  -7.256 -17.935  1.00  0.00
ATOM    843  N   PHE B  60      16.002  -5.189 -18.921  1.00  0.00
ATOM    844  CA  PHE B  60      16.413  -3.829 -18.975  1.00  0.00
ATOM    845  C   PHE B  60      15.987  -3.196 -20.045  1.00  0.00
ATOM    846  O   PHE B  60      15.708  -3.757 -21.085  1.00  0.00
ATOM    847  CB  PHE B  60      17.934  -3.673 -18.966  1.00  0.00
ATOM    848  CG  PHE B  60      18.624  -4.391 -20.091  1.00  0.00
ATOM    849  CD1 PHE B  60      18.815  -3.768 -21.316  1.00  0.00
ATOM    850  CD2 PHE B  60      19.082  -5.689 -19.928  1.00  0.00
ATOM    851  CE1 PHE B  60      19.449  -4.428 -22.352  1.00  0.00
ATOM    852  CE2 PHE B  60      19.717  -6.350 -20.961  1.00  0.00
ATOM    853  CZ  PHE B  60      19.900  -5.718 -22.175  1.00  0.00
ATOM    863  N   LEU B  61      15.786  -2.033 -19.829  1.00  0.00
ATOM    864  CA  LEU B  61      15.281  -1.674 -20.995  1.00  0.00
ATOM    865  C   LEU B  61      16.174   -.774 -21.597  1.00  0.00
ATOM    866  O   LEU B  61      17.221   -.618 -20.967  1.00  0.00
ATOM    867  CB  LEU B  61      13.899  -1.034 -20.815  1.00  0.00
ATOM    868  CG  LEU B  61      12.855  -1.896 -20.095  1.00  0.00
ATOM    869  CD1 LEU B  61      11.595  -1.075 -19.856  1.00  0.00
ATOM    870  CD2 LEU B  61      12.553  -3.131 -20.930  1.00  0.00
ATOM    882  N   ASP B  62      15.799   -.235 -22.658  1.00  0.00
ATOM    883  CA  ASP B  62      16.736    .288 -23.390  1.00  0.00
ATOM    884  C   ASP B  62      17.837   1.220 -22.886  1.00  0.00
ATOM    885  O   ASP B  62      17.639   2.218 -22.201  1.00  0.00
ATOM    886  CB  ASP B  62      15.943    .979 -24.503  1.00  0.00
ATOM    887  CG  ASP B  62      15.280   -.005 -25.457  1.00  0.00
ATOM    888  OD1 ASP B  62      15.558  -1.176 -25.359  1.00  0.00
ATOM    889  OD2 ASP B  62      14.502    .425 -26.275  1.00  0.00
ATOM    894  N   ASP B  63      19.040    .820 -23.314  1.00  0.00
ATOM    895  CA  ASP B  63      20.317   1.437 -23.105  1.00  0.00
ATOM    896  C   ASP B  63      20.479   1.500 -21.680  1.00  0.00
ATOM    897  O   ASP B  63      21.395   2.120 -21.130  1.00  0.00
ATOM    898  CB  ASP B  63      20.409   2.839 -23.713  1.00  0.00
ATOM    899  CG  ASP B  63      20.319   2.833 -25.233  1.00  0.00
ATOM    900  OD1 ASP B  63      20.511   1.792 -25.816  1.00  0.00
ATOM    901  OD2 ASP B  63      20.059   3.869 -25.797  1.00  0.00
ATOM    906  N   SER B  64      19.755    .719 -21.026  1.00  0.00
ATOM    907  CA  SER B  64      19.810    .974 -19.677  1.00  0.00
ATOM    908  C   SER B  64      20.023   -.347 -19.543  1.00  0.00
ATOM    909  O   SER B  64      19.411  -1.291 -20.032  1.00  0.00
ATOM    910  CB  SER B  64      18.552   1.494 -19.010  1.00  0.00
ATOM    911  OG  SER B  64      18.169   2.729 -19.552  1.00  0.00
ATOM    917  N   THR B  65      20.812   -.375 -18.745  1.00  0.00
ATOM    918  CA  THR B  65      21.248  -1.406 -18.180  1.00  0.00
ATOM    919  C   THR B  65      20.894  -1.032 -16.809  1.00  0.00
ATOM    920  O   THR B  65      21.133    .077 -16.272  1.00  0.00
ATOM    921  CB  THR B  65      22.751  -1.636 -18.422  1.00  0.00
ATOM    922  OG1 THR B  65      22.988  -1.825 -19.823  1.00  0.00
ATOM    923  CG2 THR B  65      23.232  -2.862 -17.661  1.00  0.00
ATOM    931  N   CYS B  66      20.312  -2.016 -16.244  1.00  0.00
ATOM    932  CA  CYS B  66      19.778  -1.968 -15.017  1.00  0.00
ATOM    933  C   CYS B  66      20.172  -3.047 -14.253  1.00  0.00
ATOM    934  O   CYS B  66      19.889  -4.169 -14.579  1.00  0.00
ATOM    935  CB  CYS B  66      18.251  -1.943 -15.090  1.00  0.00
ATOM    936  SG  CYS B  66      17.435  -1.938 -13.476  1.00  0.00
ATOM    942  N   THR B  67      20.557  -2.765 -13.195  1.00  0.00
ATOM    943  CA  THR B  67      20.899  -4.016 -12.444  1.00  0.00
ATOM    944  C   THR B  67      20.277  -3.687 -11.215  1.00  0.00
ATOM    945  O   THR B  67      20.100  -2.615 -10.611  1.00  0.00
ATOM    946  CB  THR B  67      22.398  -4.307 -12.247  1.00  0.00
ATOM    947  OG1 THR B  67      22.963  -3.337 -11.357  1.00  0.00
ATOM    948  CG2 THR B  67      23.130  -4.255 -13.580  1.00  0.00
ATOM    956  N   GLY B  68      20.090  -4.736 -10.618  1.00  0.00
ATOM    957  CA  GLY B  68      19.424  -4.482  -9.512  1.00  0.00
ATOM    958  C   GLY B  68      19.299  -5.742  -8.933  1.00  0.00
ATOM    959  O   GLY B  68      19.642  -6.842  -9.428  1.00  0.00
ATOM    963  N   THR B  69      18.746  -5.545  -7.836  1.00  0.00
ATOM    964  CA  THR B  69      18.650  -6.706  -6.906  1.00  0.00
ATOM    965  C   THR B  69      17.486  -6.533  -5.955  1.00  0.00
ATOM    966  O   THR B  69      16.918  -5.416  -5.613  1.00  0.00
ATOM    967  CB  THR B  69      19.942  -6.897  -6.090  1.00  0.00
ATOM    968  OG1 THR B  69      19.897  -8.156  -5.405  1.00  0.00
ATOM    969  CG2 THR B  69      20.102  -5.777  -5.074  1.00  0.00
ATOM    977  N   SER B  70      17.191  -7.585  -5.283  1.00  0.00
ATOM    978  CA  SER B  70      16.106  -7.295  -4.315  1.00  0.00
ATOM    979  C   SER B  70      16.445  -7.914  -3.110  1.00  0.00
ATOM    980  O   SER B  70      17.112  -8.970  -3.022  1.00  0.00
ATOM    981  CB  SER B  70      14.751  -7.812  -4.759  1.00  0.00
ATOM    982  OG  SER B  70      14.739  -9.212  -4.806  1.00  0.00
ATOM    988  N   SER B  71      15.761  -7.255  -2.174  1.00  0.00
ATOM    989  CA  SER B  71      15.793  -7.793   -.815  1.00  0.00
ATOM    990  C   SER B  71      14.801  -7.470    .088  1.00  0.00
ATOM    991  O   SER B  71      14.296  -6.424    .527  1.00  0.00
ATOM    992  CB  SER B  71      17.084  -7.398   -.126  1.00  0.00
ATOM    993  OG  SER B  71      17.130  -7.901   1.181  1.00  0.00
ATOM    999  N   GLY B  72      14.041  -8.476    .200  1.00  0.00
ATOM   1000  CA  GLY B  72      13.153  -8.101   1.176  1.00  0.00
ATOM   1001  C   GLY B  72      12.227  -7.062    .522  1.00  0.00
ATOM   1002  O   GLY B  72      11.659  -7.268   -.571  1.00  0.00
ATOM   1006  N   ASN B  73      12.141  -5.916   1.241  1.00  0.00
ATOM   1007  CA  ASN B  73      11.320  -4.768    .693  1.00  0.00
ATOM   1008  C   ASN B  73      12.174  -3.595   -.158  1.00  0.00
ATOM   1009  O   ASN B  73      11.875  -2.425   -.435  1.00  0.00
ATOM   1010  CB  ASN B  73      10.560  -4.150   1.852  1.00  0.00
ATOM   1011  CG  ASN B  73      11.470  -3.529   2.875  1.00  0.00
ATOM   1012  OD1 ASN B  73      12.671  -3.823   2.915  1.00  0.00
ATOM   1013  ND2 ASN B  73      10.923  -2.675   3.702  1.00  0.00
ATOM   1020  N   LYS B  74      13.388  -3.800   -.460  1.00  0.00
ATOM   1021  CA  LYS B  74      14.198  -2.720  -1.102  1.00  0.00
ATOM   1022  C   LYS B  74      14.625  -3.110  -2.523  1.00  0.00
ATOM   1023  O   LYS B  74      15.038  -4.244  -2.935  1.00  0.00
ATOM   1024  CB  LYS B  74      15.436  -2.397   -.264  1.00  0.00
ATOM   1025  CG  LYS B  74      15.134  -1.747   1.080  1.00  0.00
ATOM   1026  CD  LYS B  74      16.413  -1.337   1.795  1.00  0.00
ATOM   1027  CE  LYS B  74      16.112   -.654   3.121  1.00  0.00
ATOM   1028  NZ  LYS B  74      17.353   -.219   3.818  1.00  0.00
ATOM   1042  N   VAL B  75      14.435  -2.127  -3.380  1.00  0.00
ATOM   1043  CA  VAL B  75      14.873  -2.429  -4.672  1.00  0.00
ATOM   1044  C   VAL B  75      15.993  -1.416  -5.131  1.00  0.00
ATOM   1045  O   VAL B  75      16.182   -.237  -4.932  1.00  0.00
ATOM   1046  CB  VAL B  75      13.664  -2.392  -5.625  1.00  0.00
ATOM   1047  CG1 VAL B  75      14.079  -2.812  -7.027  1.00  0.00
ATOM   1048  CG2 VAL B  75      12.560  -3.294  -5.096  1.00  0.00
ATOM   1058  N   ASN B  76      17.011  -2.049  -5.694  1.00  0.00
ATOM   1059  CA  ASN B  76      18.168  -1.108  -6.062  1.00  0.00
ATOM   1060  C   ASN B  76      18.418  -1.029  -7.557  1.00  0.00
ATOM   1061  O   ASN B  76      18.657  -2.178  -8.110  1.00  0.00
ATOM   1062  CB  ASN B  76      19.456  -1.518  -5.372  1.00  0.00
ATOM   1063  CG  ASN B  76      20.571   -.536  -5.599  1.00  0.00
ATOM   1064  OD1 ASN B  76      20.601    .165  -6.617  1.00  0.00
ATOM   1065  ND2 ASN B  76      21.491   -.471  -4.669  1.00  0.00
ATOM   1072  N   LEU B  77      18.358    .134  -8.251  1.00  0.00
ATOM   1073  CA  LEU B  77      18.535    .139  -9.636  1.00  0.00
ATOM   1074  C   LEU B  77      19.894    .785 -10.004  1.00  0.00
ATOM   1075  O   LEU B  77      20.379   1.836  -9.641  1.00  0.00
ATOM   1076  CB  LEU B  77      17.368    .891 -10.289  1.00  0.00
ATOM   1077  CG  LEU B  77      15.965    .429  -9.876  1.00  0.00
ATOM   1078  CD1 LEU B  77      14.920   1.295 -10.567  1.00  0.00
ATOM   1079  CD2 LEU B  77      15.785  -1.038 -10.239  1.00  0.00
ATOM   1091  N   THR B  78      20.665    .081 -10.711  1.00  0.00
ATOM   1092  CA  THR B  78      21.846    .697 -11.080  1.00  0.00
ATOM   1093  C   THR B  78      21.849    .986 -12.500  1.00  0.00
ATOM   1094  O   THR B  78      21.538    .096 -13.341  1.00  0.00
ATOM   1095  CB  THR B  78      23.064   -.173 -10.719  1.00  0.00
ATOM   1096  OG1 THR B  78      23.130   -.342  -9.297  1.00  0.00
ATOM   1097  CG2 THR B  78      24.348    .479 -11.208  1.00  0.00
ATOM   1105  N   ILE B  79      22.168   2.386 -12.767  1.00  0.00
ATOM   1106  CA  ILE B  79      22.204   2.759 -14.109  1.00  0.00
ATOM   1107  C   ILE B  79      23.605   3.045 -14.692  1.00  0.00
ATOM   1108  O   ILE B  79      24.456   3.799 -14.185  1.00  0.00
ATOM   1109  CB  ILE B  79      21.302   3.994 -14.285  1.00  0.00
ATOM   1110  CG1 ILE B  79      19.971   3.793 -13.556  1.00  0.00
ATOM   1111  CG2 ILE B  79      21.067   4.274 -15.762  1.00  0.00
ATOM   1112  CD1 ILE B  79      19.164   2.624 -14.070  1.00  0.00
ATOM   1124  N   GLN B  80      23.948   2.312 -15.812  1.00  0.00
ATOM   1125  CA  GLN B  80      25.316   2.614 -16.229  1.00  0.00
ATOM   1126  C   GLN B  80      25.404   3.436 -17.558  1.00  0.00
ATOM   1127  O   GLN B  80      24.597   3.199 -18.467  1.00  0.00
ATOM   1128  CB  GLN B  80      26.096   1.305 -16.372  1.00  0.00
ATOM   1129  CG  GLN B  80      26.223    .510 -15.083  1.00  0.00
ATOM   1130  CD  GLN B  80      26.997   -.780 -15.272  1.00  0.00
ATOM   1131  OE1 GLN B  80      26.991  -1.371 -16.356  1.00  0.00
ATOM   1132  NE2 GLN B  80      27.668  -1.226 -14.217  1.00  0.00
ATOM   1141  N   GLY B  81      26.343   4.325 -17.688  1.00  0.00
ATOM   1142  CA  GLY B  81      26.732   5.145 -18.846  1.00  0.00
ATOM   1143  C   GLY B  81      25.773   6.262 -19.115  1.00  0.00
ATOM   1144  O   GLY B  81      25.488   6.641 -20.256  1.00  0.00
ATOM   1148  N   LEU B  82      25.268   6.761 -18.074  1.00  0.00
ATOM   1149  CA  LEU B  82      24.345   7.824 -18.024  1.00  0.00
ATOM   1150  C   LEU B  82      25.106   8.971 -18.690  1.00  0.00
ATOM   1151  O   LEU B  82      26.318   9.069 -18.529  1.00  0.00
ATOM   1152  CB  LEU B  82      23.933   8.152 -16.583  1.00  0.00
ATOM   1153  CG  LEU B  82      22.728   7.373 -16.042  1.00  0.00
ATOM   1154  CD1 LEU B  82      22.622   7.582 -14.538  1.00  0.00
ATOM   1155  CD2 LEU B  82      21.464   7.837 -16.749  1.00  0.00
ATOM   1167  N   ARG B  83      24.475   9.788 -19.384  1.00  0.00
ATOM   1168  CA  ARG B  83      25.014  10.944 -20.077  1.00  0.00
ATOM   1169  C   ARG B  83      24.489  12.118 -19.347  1.00  0.00
ATOM   1170  O   ARG B  83      23.534  11.919 -18.611  1.00  0.00
ATOM   1171  CB  ARG B  83      24.594  11.001 -21.539  1.00  0.00
ATOM   1172  CG  ARG B  83      25.109   9.857 -22.397  1.00  0.00
ATOM   1173  CD  ARG B  83      24.633   9.964 -23.800  1.00  0.00
ATOM   1174  NE  ARG B  83      23.194   9.778 -23.900  1.00  0.00
ATOM   1175  CZ  ARG B  83      22.471   9.990 -25.017  1.00  0.00
ATOM   1176  NH1 ARG B  83      23.065  10.393 -26.118  1.00  0.00
ATOM   1177  NH2 ARG B  83      21.165   9.791 -25.006  1.00  0.00
ATOM   1191  N   ALA B  84      25.114  13.296 -19.548  1.00  0.00
ATOM   1192  CA  ALA B  84      24.804  14.495 -18.838  1.00  0.00
ATOM   1193  C   ALA B  84      23.390  14.961 -18.975  1.00  0.00
ATOM   1194  O   ALA B  84      22.708  15.148 -17.916  1.00  0.00
ATOM   1195  CB  ALA B  84      25.845  15.709 -19.377  1.00  0.00
ATOM   1201  N   MET B  85      22.873  14.720 -20.076  1.00  0.00
ATOM   1202  CA  MET B  85      21.612  15.073 -20.538  1.00  0.00
ATOM   1203  C   MET B  85      20.527  14.194 -19.952  1.00  0.00
ATOM   1204  O   MET B  85      19.348  14.428 -20.169  1.00  0.00
ATOM   1205  CB  MET B  85      21.608  15.012 -22.065  1.00  0.00
ATOM   1206  CG  MET B  85      22.515  16.033 -22.738  1.00  0.00
ATOM   1207  SD  MET B  85      22.089  17.732 -22.307  1.00  0.00
ATOM   1208  CE  MET B  85      20.497  17.896 -23.111  1.00  0.00
ATOM   1218  N   ASP B  86      20.944  13.151 -19.201  1.00  0.00
ATOM   1219  CA  ASP B  86      20.048  12.155 -18.631  1.00  0.00
ATOM   1220  C   ASP B  86      19.560  12.521 -17.280  1.00  0.00
ATOM   1221  O   ASP B  86      18.795  11.765 -16.665  1.00  0.00
ATOM   1222  CB  ASP B  86      20.741  10.793 -18.549  1.00  0.00
ATOM   1223  CG  ASP B  86      21.015  10.184 -19.918  1.00  0.00
ATOM   1224  OD1 ASP B  86      20.383  10.590 -20.864  1.00  0.00
ATOM   1225  OD2 ASP B  86      21.854   9.320 -20.004  1.00  0.00
ATOM   1230  N   THR B  87      19.927  13.687 -16.898  1.00  0.00
ATOM   1231  CA  THR B  87      19.612  14.321 -15.676  1.00  0.00
ATOM   1232  C   THR B  87      18.118  14.469 -15.614  1.00  0.00
ATOM   1233  O   THR B  87      17.426  14.653 -16.608  1.00  0.00
ATOM   1234  CB  THR B  87      20.307  15.689 -15.547  1.00  0.00
ATOM   1235  OG1 THR B  87      20.047  16.239 -14.249  1.00  0.00
ATOM   1236  CG2 THR B  87      19.799  16.648 -16.612  1.00  0.00
ATOM   1244  N   GLY B  88      17.585  14.258 -14.375  1.00  0.00
ATOM   1245  CA  GLY B  88      16.168  14.351 -14.109  1.00  0.00
ATOM   1246  C   GLY B  88      15.275  13.628 -13.116  1.00  0.00
ATOM   1247  O   GLY B  88      15.638  13.089 -12.044  1.00  0.00
ATOM   1251  N   LEU B  89      13.988  13.799 -13.262  1.00  0.00
ATOM   1252  CA  LEU B  89      13.392  13.198 -12.117  1.00  0.00
ATOM   1253  C   LEU B  89      13.105  11.672 -12.277  1.00  0.00
ATOM   1254  O   LEU B  89      12.583  11.121 -13.252  1.00  0.00
ATOM   1255  CB  LEU B  89      12.093  13.951 -11.802  1.00  0.00
ATOM   1256  CG  LEU B  89      12.250  15.233 -10.976  1.00  0.00
ATOM   1257  CD1 LEU B  89      13.075  16.245 -11.760  1.00  0.00
ATOM   1258  CD2 LEU B  89      10.876  15.792 -10.638  1.00  0.00
ATOM   1270  N   TYR B  90      13.497  10.880 -11.330  1.00  0.00
ATOM   1271  CA  TYR B  90      13.144   9.508 -11.531  1.00  0.00
ATOM   1272  C   TYR B  90      12.108   9.090 -10.486  1.00  0.00
ATOM   1273  O   TYR B  90      11.915   9.384  -9.305  1.00  0.00
ATOM   1274  CB  TYR B  90      14.388   8.619 -11.465  1.00  0.00
ATOM   1275  CG  TYR B  90      15.336   8.808 -12.628  1.00  0.00
ATOM   1276  CD1 TYR B  90      16.035   9.998 -12.766  1.00  0.00
ATOM   1277  CD2 TYR B  90      15.507   7.792 -13.556  1.00  0.00
ATOM   1278  CE1 TYR B  90      16.901  10.171 -13.828  1.00  0.00
ATOM   1279  CE2 TYR B  90      16.373   7.965 -14.618  1.00  0.00
ATOM   1280  CZ  TYR B  90      17.068   9.149 -14.756  1.00  0.00
ATOM   1281  OH  TYR B  90      17.931   9.321 -15.814  1.00  0.00
ATOM   1291  N   ILE B  91      11.181   8.361 -10.995  1.00  0.00
ATOM   1292  CA  ILE B  91      10.157   7.869 -10.089  1.00  0.00
ATOM   1293  C   ILE B  91      10.168   6.286 -10.004  1.00  0.00
ATOM   1294  O   ILE B  91      10.643   5.526 -10.924  1.00  0.00
ATOM   1295  CB  ILE B  91       8.774   8.372 -10.541  1.00  0.00
ATOM   1296  CG1 ILE B  91       8.718   9.901 -10.487  1.00  0.00
ATOM   1297  CG2 ILE B  91       7.679   7.765  -9.678  1.00  0.00
ATOM   1298  CD1 ILE B  91       7.495  10.492 -11.149  1.00  0.00
ATOM   1310  N   CYS B  92       9.910   5.735  -8.918  1.00  0.00
ATOM   1311  CA  CYS B  92       9.844   4.314  -8.772  1.00  0.00
ATOM   1312  C   CYS B  92       8.442   3.782  -8.591  1.00  0.00
ATOM   1313  O   CYS B  92       7.652   4.326  -7.769  1.00  0.00
ATOM   1314  CB  CYS B  92      10.695   3.882  -7.577  1.00  0.00
ATOM   1315  SG  CYS B  92      11.086   2.116  -7.549  1.00  0.00
ATOM   1321  N   LYS B  93       8.147   2.615  -9.199  1.00  0.00
ATOM   1322  CA  LYS B  93       6.770   2.124  -9.025  1.00  0.00
ATOM   1323  C   LYS B  93       6.862    .604  -8.729  1.00  0.00
ATOM   1324  O   LYS B  93       7.393   -.292  -9.361  1.00  0.00
ATOM   1325  CB  LYS B  93       5.916   2.399 -10.263  1.00  0.00
ATOM   1326  CG  LYS B  93       4.482   1.897 -10.163  1.00  0.00
ATOM   1327  CD  LYS B  93       3.724   2.124 -11.463  1.00  0.00
ATOM   1328  CE  LYS B  93       2.291   1.621 -11.365  1.00  0.00
ATOM   1329  NZ  LYS B  93       1.561   1.768 -12.653  1.00  0.00
ATOM   1343  N   VAL B  94       5.992    .170  -7.751  1.00  0.00
ATOM   1344  CA  VAL B  94       5.935  -1.179  -7.578  1.00  0.00
ATOM   1345  C   VAL B  94       4.481  -1.815  -7.853  1.00  0.00
ATOM   1346  O   VAL B  94       3.454  -1.008  -7.478  1.00  0.00
ATOM   1347  CB  VAL B  94       6.409  -1.458  -6.139  1.00  0.00
ATOM   1348  CG1 VAL B  94       5.469   -.809  -5.133  1.00  0.00
ATOM   1349  CG2 VAL B  94       6.498  -2.958  -5.904  1.00  0.00
ATOM   1359  N   GLU B  95       4.498  -3.090  -8.431  1.00  0.00
ATOM   1360  CA  GLU B  95       3.252  -3.713  -8.602  1.00  0.00
ATOM   1361  C   GLU B  95       3.234  -5.144  -8.110  1.00  0.00
ATOM   1362  O   GLU B  95       4.185  -5.974  -8.191  1.00  0.00
ATOM   1363  CB  GLU B  95       2.862  -3.659 -10.081  1.00  0.00
ATOM   1364  CG  GLU B  95       2.596  -2.257 -10.610  1.00  0.00
ATOM   1365  CD  GLU B  95       2.164  -2.248 -12.050  1.00  0.00
ATOM   1366  OE1 GLU B  95       2.154  -3.293 -12.655  1.00  0.00
ATOM   1367  OE2 GLU B  95       1.843  -1.193 -12.546  1.00  0.00
ATOM   1374  N   LEU B  96       2.227  -5.542  -7.413  1.00  0.00
ATOM   1375  CA  LEU B  96       2.242  -6.930  -7.014  1.00  0.00
ATOM   1376  C   LEU B  96       1.276  -7.869  -7.984  1.00  0.00
ATOM   1377  O   LEU B  96        .195  -7.730  -8.606  1.00  0.00
ATOM   1378  CB  LEU B  96       1.806  -7.000  -5.545  1.00  0.00
ATOM   1379  CG  LEU B  96       2.731  -6.300  -4.542  1.00  0.00
ATOM   1380  CD1 LEU B  96       2.063  -6.262  -3.174  1.00  0.00
ATOM   1381  CD2 LEU B  96       4.062  -7.035  -4.480  1.00  0.00
ATOM   1393  N   MET B  97       1.674  -9.031  -8.096  1.00  0.00
ATOM   1394  CA  MET B  97        .860  -9.970  -9.025  1.00  0.00
ATOM   1395  C   MET B  97        .708 -11.334  -8.632  1.00  0.00
ATOM   1396  O   MET B  97       1.553 -12.236  -8.891  1.00  0.00
ATOM   1397  CB  MET B  97       1.455 -10.020 -10.431  1.00  0.00
ATOM   1398  CG  MET B  97       1.434  -8.691 -11.172  1.00  0.00
ATOM   1399  SD  MET B  97       2.302  -8.760 -12.751  1.00  0.00
ATOM   1400  CE  MET B  97       4.006  -8.768 -12.201  1.00  0.00
ATOM   1410  N   TYR B  98       -.091 -11.409  -8.092  1.00  0.00
ATOM   1411  CA  TYR B  98       -.640 -12.594  -7.655  1.00  0.00
ATOM   1412  C   TYR B  98      -2.018 -12.458  -7.154  1.00  0.00
ATOM   1413  O   TYR B  98      -2.934 -12.005  -7.911  1.00  0.00
ATOM   1414  CB  TYR B  98        .259 -13.197  -6.573  1.00  0.00
ATOM   1415  CG  TYR B  98        .865 -12.170  -5.642  1.00  0.00
ATOM   1416  CD1 TYR B  98        .049 -11.440  -4.789  1.00  0.00
ATOM   1417  CD2 TYR B  98       2.236 -11.959  -5.640  1.00  0.00
ATOM   1418  CE1 TYR B  98        .603 -10.502  -3.939  1.00  0.00
ATOM   1419  CE2 TYR B  98       2.789 -11.021  -4.790  1.00  0.00
ATOM   1420  CZ  TYR B  98       1.978 -10.295  -3.942  1.00  0.00
ATOM   1421  OH  TYR B  98       2.529  -9.361  -3.095  1.00  0.00
ATOM   1431  N   PRO B  99      -2.336 -13.007  -6.006  1.00  0.00
ATOM   1432  CA  PRO B  99      -3.573 -12.438  -5.923  1.00  0.00
ATOM   1433  C   PRO B  99      -3.087 -11.174  -6.371  1.00  0.00
ATOM   1434  O   PRO B  99      -2.005 -10.645  -6.198  1.00  0.00
ATOM   1435  CB  PRO B  99      -4.011 -12.482  -4.456  1.00  0.00
ATOM   1436  CG  PRO B  99      -3.360 -13.710  -3.917  1.00  0.00
ATOM   1437  CD  PRO B  99      -2.045 -13.788  -4.647  1.00  0.00
ATOM   1445  N   PRO B 100      -4.384 -10.604  -6.770  1.00  0.00
ATOM   1446  CA  PRO B 100      -4.909  -9.483  -7.726  1.00  0.00
ATOM   1447  C   PRO B 100      -4.204  -8.445  -7.243  1.00  0.00
ATOM   1448  O   PRO B 100      -4.152  -7.918  -6.131  1.00  0.00
ATOM   1449  CB  PRO B 100      -6.412  -9.290  -7.496  1.00  0.00
ATOM   1450  CG  PRO B 100      -6.953 -10.677  -7.436  1.00  0.00
ATOM   1451  CD  PRO B 100      -5.835 -11.490  -6.840  1.00  0.00
ATOM   1459  N   PRO B 101      -3.850  -8.041  -8.383  1.00  0.00
ATOM   1460  CA  PRO B 101      -2.873  -7.081  -8.461  1.00  0.00
ATOM   1461  C   PRO B 101      -3.089  -5.967  -7.719  1.00  0.00
ATOM   1462  O   PRO B 101      -4.127  -5.246  -7.721  1.00  0.00
ATOM   1463  CB  PRO B 101      -2.861  -6.717  -9.949  1.00  0.00
ATOM   1464  CG  PRO B 101      -3.040  -8.022 -10.646  1.00  0.00
ATOM   1465  CD  PRO B 101      -3.976  -8.797  -9.757  1.00  0.00
ATOM   1473  N   TYR B 102      -2.046  -5.609  -7.102  1.00  0.00
ATOM   1474  CA  TYR B 102      -2.383  -4.602  -6.321  1.00  0.00
ATOM   1475  C   TYR B 102      -1.519  -3.541  -6.927  1.00  0.00
ATOM   1476  O   TYR B 102       -.286  -3.468  -7.154  1.00  0.00
ATOM   1477  CB  TYR B 102      -2.104  -4.890  -4.844  1.00  0.00
ATOM   1478  CG  TYR B 102      -2.911  -6.040  -4.283  1.00  0.00
ATOM   1479  CD1 TYR B 102      -2.286  -7.239  -3.974  1.00  0.00
ATOM   1480  CD2 TYR B 102      -4.275  -5.896  -4.078  1.00  0.00
ATOM   1481  CE1 TYR B 102      -3.022  -8.290  -3.461  1.00  0.00
ATOM   1482  CE2 TYR B 102      -5.011  -6.946  -3.566  1.00  0.00
ATOM   1483  CZ  TYR B 102      -4.390  -8.139  -3.258  1.00  0.00
ATOM   1484  OH  TYR B 102      -5.123  -9.185  -2.748  1.00  0.00
ATOM   1494  N   TYR B 103      -2.039  -2.478  -6.713  1.00  0.00
ATOM   1495  CA  TYR B 103      -1.435  -1.395  -7.266  1.00  0.00
ATOM   1496  C   TYR B 103      -1.003   -.435  -6.413  1.00  0.00
ATOM   1497  O   TYR B 103      -1.682   -.304  -5.368  1.00  0.00
ATOM   1498  CB  TYR B 103      -2.374   -.730  -8.275  1.00  0.00
ATOM   1499  CG  TYR B 103      -2.745  -1.620  -9.442  1.00  0.00
ATOM   1500  CD1 TYR B 103      -3.870  -2.428  -9.368  1.00  0.00
ATOM   1501  CD2 TYR B 103      -1.960  -1.627 -10.585  1.00  0.00
ATOM   1502  CE1 TYR B 103      -4.208  -3.240 -10.433  1.00  0.00
ATOM   1503  CE2 TYR B 103      -2.298  -2.439 -11.650  1.00  0.00
ATOM   1504  CZ  TYR B 103      -3.417  -3.243 -11.576  1.00  0.00
ATOM   1505  OH  TYR B 103      -3.754  -4.052 -12.637  1.00  0.00
ATOM   1515  N   VAL B 104       -.110    .234  -6.927  1.00  0.00
ATOM   1516  CA  VAL B 104        .134   1.041  -6.066  1.00  0.00
ATOM   1517  C   VAL B 104        .222   2.543  -6.201  1.00  0.00
ATOM   1518  O   VAL B 104        .578   2.867  -7.262  1.00  0.00
ATOM   1519  CB  VAL B 104       1.461    .460  -5.544  1.00  0.00
ATOM   1520  CG1 VAL B 104       1.912   1.202  -4.295  1.00  0.00
ATOM   1521  CG2 VAL B 104       1.299  -1.025  -5.259  1.00  0.00
ATOM   1531  N   GLY B 105        .090   3.322  -5.284  1.00  0.00
ATOM   1532  CA  GLY B 105        .253   4.509  -6.016  1.00  0.00
ATOM   1533  C   GLY B 105       1.851   4.536  -6.033  1.00  0.00
ATOM   1534  O   GLY B 105       2.497   3.521  -6.115  1.00  0.00
ATOM   1538  N   MET B 106       2.340   5.698  -6.206  1.00  0.00
ATOM   1539  CA  MET B 106       3.555   6.384  -6.736  1.00  0.00
ATOM   1540  C   MET B 106       4.047   7.128  -5.553  1.00  0.00
ATOM   1541  O   MET B 106       3.311   7.531  -4.628  1.00  0.00
ATOM   1542  CB  MET B 106       3.266   7.318  -7.909  1.00  0.00
ATOM   1543  CG  MET B 106       2.452   6.688  -9.031  1.00  0.00
ATOM   1544  SD  MET B 106       3.285   5.277  -9.786  1.00  0.00
ATOM   1545  CE  MET B 106       4.654   6.091 -10.604  1.00  0.00
ATOM   1555  N   GLY B 107       5.281   7.247  -5.620  1.00  0.00
ATOM   1556  CA  GLY B 107       6.118   7.839  -4.715  1.00  0.00
ATOM   1557  C   GLY B 107       6.253   9.164  -5.337  1.00  0.00
ATOM   1558  O   GLY B 107       5.677   9.501  -6.345  1.00  0.00
ATOM   1562  N   ASN B 108       7.088   9.831  -4.723  1.00  0.00
ATOM   1563  CA  ASN B 108       7.707  11.071  -4.930  1.00  0.00
ATOM   1564  C   ASN B 108       8.856  10.693  -5.733  1.00  0.00
ATOM   1565  O   ASN B 108       9.364   9.570  -5.639  1.00  0.00
ATOM   1566  CB  ASN B 108       8.093  11.776  -3.642  1.00  0.00
ATOM   1567  CG  ASN B 108       6.898  12.205  -2.838  1.00  0.00
ATOM   1568  OD1 ASN B 108       5.940  12.771  -3.378  1.00  0.00
ATOM   1569  ND2 ASN B 108       6.934  11.947  -1.555  1.00  0.00
ATOM   1576  N   GLY B 109       9.316  11.621  -6.487  1.00  0.00
ATOM   1577  CA  GLY B 109      10.480  11.298  -7.245  1.00  0.00
ATOM   1578  C   GLY B 109      11.771  11.469  -6.521  1.00  0.00
ATOM   1579  O   GLY B 109      11.820  12.005  -5.418  1.00  0.00
ATOM   1583  N   THR B 110      12.811  11.160  -7.241  1.00  0.00
ATOM   1584  CA  THR B 110      14.159  11.510  -6.908  1.00  0.00
ATOM   1585  C   THR B 110      14.868  12.300  -8.074  1.00  0.00
ATOM   1586  O   THR B 110      14.620  12.381  -9.256  1.00  0.00
ATOM   1587  CB  THR B 110      14.952  10.238  -6.553  1.00  0.00
ATOM   1588  OG1 THR B 110      14.418   9.658  -5.356  1.00  0.00
ATOM   1589  CG2 THR B 110      16.421  10.568  -6.340  1.00  0.00
ATOM   1597  N   GLN B 111      15.797  13.156  -7.721  1.00  0.00
ATOM   1598  CA  GLN B 111      16.373  13.848  -8.811  1.00  0.00
ATOM   1599  C   GLN B 111      17.681  13.349  -9.140  1.00  0.00
ATOM   1600  O   GLN B 111      18.290  13.382  -8.149  1.00  0.00
ATOM   1601  CB  GLN B 111      16.468  15.347  -8.516  1.00  0.00
ATOM   1602  CG  GLN B 111      15.125  16.030  -8.323  1.00  0.00
ATOM   1603  CD  GLN B 111      15.266  17.513  -8.034  1.00  0.00
ATOM   1604  OE1 GLN B 111      16.282  17.960  -7.494  1.00  0.00
ATOM   1605  NE2 GLN B 111      14.245  18.284  -8.391  1.00  0.00
ATOM   1614  N   ILE B 112      18.021  12.997 -10.382  1.00  0.00
ATOM   1615  CA  ILE B 112      19.365  12.499 -10.590  1.00  0.00
ATOM   1616  C   ILE B 112      20.145  13.520 -11.446  1.00  0.00
ATOM   1617  O   ILE B 112      19.794  14.182 -12.434  1.00  0.00
ATOM   1618  CB  ILE B 112      19.347  11.121 -11.276  1.00  0.00
ATOM   1619  CG1 ILE B 112      18.705  10.077 -10.359  1.00  0.00
ATOM   1620  CG2 ILE B 112      20.757  10.700 -11.661  1.00  0.00
ATOM   1621  CD1 ILE B 112      18.655   8.688 -10.956  1.00  0.00
ATOM   1633  N   TYR B 113      21.339  13.832 -10.916  1.00  0.00
ATOM   1634  CA  TYR B 113      22.068  14.863 -11.603  1.00  0.00
ATOM   1635  C   TYR B 113      23.210  14.343 -12.138  1.00  0.00
ATOM   1636  O   TYR B 113      23.833  13.967 -11.186  1.00  0.00
ATOM   1637  CB  TYR B 113      22.448  16.033 -10.694  1.00  0.00
ATOM   1638  CG  TYR B 113      21.268  16.874 -10.256  1.00  0.00
ATOM   1639  CD1 TYR B 113      20.491  16.470  -9.180  1.00  0.00
ATOM   1640  CD2 TYR B 113      20.965  18.047 -10.930  1.00  0.00
ATOM   1641  CE1 TYR B 113      19.414  17.238  -8.780  1.00  0.00
ATOM   1642  CE2 TYR B 113      19.888  18.814 -10.530  1.00  0.00
ATOM   1643  CZ  TYR B 113      19.114  18.413  -9.460  1.00  0.00
ATOM   1644  OH  TYR B 113      18.042  19.177  -9.062  1.00  0.00
ATOM   1654  N   VAL B 114      23.487  14.431 -13.378  1.00  0.00
ATOM   1655  CA  VAL B 114      24.681  13.853 -13.921  1.00  0.00
ATOM   1656  C   VAL B 114      25.639  14.953 -14.237  1.00  0.00
ATOM   1657  O   VAL B 114      25.260  15.920 -14.835  1.00  0.00
ATOM   1658  CB  VAL B 114      24.375  13.041 -15.193  1.00  0.00
ATOM   1659  CG1 VAL B 114      25.637  12.368 -15.712  1.00  0.00
ATOM   1660  CG2 VAL B 114      23.294  12.010 -14.903  1.00  0.00
ATOM   1670  N   ILE B 115      26.886  14.754 -13.683  1.00  0.00
ATOM   1671  CA  ILE B 115      27.887  15.852 -13.870  1.00  0.00
ATOM   1672  C   ILE B 115      29.104  15.506 -14.634  1.00  0.00
ATOM   1673  O   ILE B 115      29.778  14.528 -14.341  1.00  0.00
ATOM   1674  CB  ILE B 115      28.359  16.401 -12.511  1.00  0.00
ATOM   1675  CG1 ILE B 115      27.176  16.979 -11.729  1.00  0.00
ATOM   1676  CG2 ILE B 115      29.437  17.455 -12.708  1.00  0.00
ATOM   1677  CD1 ILE B 115      27.503  17.327 -10.295  1.00  0.00
ATOM   1689  N   ASP B 116      29.358  16.328 -15.614  1.00  0.00
ATOM   1690  CA  ASP B 116      30.552  16.063 -16.271  1.00  0.00
ATOM   1691  C   ASP B 116      31.678  16.570 -15.395  1.00  0.00
ATOM   1692  O   ASP B 116      31.575  17.669 -14.864  1.00  0.00
ATOM   1693  CB  ASP B 116      30.568  16.730 -17.649  1.00  0.00
ATOM   1694  CG  ASP B 116      29.702  16.004 -18.669  1.00  0.00
ATOM   1695  OD1 ASP B 116      29.313  14.891 -18.404  1.00  0.00
ATOM   1696  OD2 ASP B 116      29.437  16.569 -19.703  1.00  0.00
ATOM   1701  N   PRO B 117      32.749  15.870 -15.233  1.00  0.00
ATOM   1702  CA  PRO B 117      33.900  16.318 -14.422  1.00  0.00
ATOM   1703  C   PRO B 117      34.480  17.386 -15.128  1.00  0.00
ATOM   1704  O   PRO B 117      34.480  17.368 -16.358  1.00  0.00
ATOM   1705  CB  PRO B 117      34.855  15.123 -14.344  1.00  0.00
ATOM   1706  CG  PRO B 117      34.538  14.322 -15.561  1.00  0.00
ATOM   1707  CD  PRO B 117      33.053  14.486 -15.741  1.00  0.00
ATOM   1715  N   GLU B 118      35.004  18.217 -14.440  1.00  0.00
ATOM   1716  CA  GLU B 118      35.513  19.235 -15.176  1.00  0.00
ATOM   1717  C   GLU B 118      36.672  18.596 -15.786  1.00  0.00
ATOM   1718  O   GLU B 118      37.274  17.658 -15.247  1.00  0.00
ATOM   1719  CB  GLU B 118      35.885  20.450 -14.323  1.00  0.00
ATOM   1720  CG  GLU B 118      34.699  21.153 -13.679  1.00  0.00
ATOM   1721  CD  GLU B 118      35.100  22.362 -12.879  1.00  0.00
ATOM   1722  OE1 GLU B 118      36.275  22.617 -12.771  1.00  0.00
ATOM   1723  OE2 GLU B 118      34.229  23.031 -12.375  1.00  0.00
ATOM   1730  N   PRO B 119      36.981  19.115 -16.974  1.00  0.00
ATOM   1731  CA  PRO B 119      38.030  18.606 -17.762  1.00  0.00
ATOM   1732  C   PRO B 119      39.230  19.129 -17.057  1.00  0.00
ATOM   1733  O   PRO B 119      40.198  19.338 -17.729  1.00  0.00
ATOM   1734  OXT PRO B 119      39.195  19.319 -15.873  1.00  0.00
ATOM   1735  CB  PRO B 119      37.822  19.218 -19.151  1.00  0.00
ATOM   1736  CG  PRO B 119      37.102  20.495 -18.883  1.00  0.00
ATOM   1737  CD  PRO B 119      36.228  20.191 -17.695  1.00  0.00
ATOM      1  N   GLN A   1     -12.187  18.456  -0.488  1.00  0.00
ATOM      2  CA  GLN A   1     -12.828  17.216  -0.054  1.00  0.00
ATOM      3  C   GLN A   1     -13.120  16.481  -1.339  1.00  0.00
ATOM      4  O   GLN A   1     -13.349  17.108  -2.369  1.00  0.00
ATOM      5  CB  GLN A   1     -14.105  17.464   0.753  1.00  0.00
ATOM      6  CG  GLN A   1     -13.886  18.232   2.045  1.00  0.00
ATOM      7  CD  GLN A   1     -13.033  17.463   3.038  1.00  0.00
ATOM      8  OE1 GLN A   1     -13.368  16.341   3.426  1.00  0.00
ATOM      9  NE2 GLN A   1     -11.924  18.065   3.452  1.00  0.00
ATOM     20  N   VAL A   2     -13.104  15.177  -1.305  1.00  0.00
ATOM     21  CA  VAL A   2     -13.390  14.376  -2.477  1.00  0.00
ATOM     22  C   VAL A   2     -14.489  13.368  -2.196  1.00  0.00
ATOM     23  O   VAL A   2     -14.463  12.625  -1.211  1.00  0.00
ATOM     24  CB  VAL A   2     -12.122  13.634  -2.940  1.00  0.00
ATOM     25  CG1 VAL A   2     -12.418  12.791  -4.171  1.00  0.00
ATOM     26  CG2 VAL A   2     -11.012  14.635  -3.225  1.00  0.00
ATOM     36  N   GLN A   3     -15.400  13.301  -3.140  1.00  0.00
ATOM     37  CA  GLN A   3     -16.502  12.356  -2.973  1.00  0.00
ATOM     38  C   GLN A   3     -16.496  11.506  -4.245  1.00  0.00
ATOM     39  O   GLN A   3     -16.241  11.853  -5.429  1.00  0.00
ATOM     40  CB  GLN A   3     -17.844  13.066  -2.778  1.00  0.00
ATOM     41  CG  GLN A   3     -19.015  12.126  -2.540  1.00  0.00
ATOM     42  CD  GLN A   3     -20.322  12.871  -2.338  1.00  0.00
ATOM     43  OE1 GLN A   3     -20.919  13.373  -3.293  1.00  0.00
ATOM     44  NE2 GLN A   3     -20.772  12.946  -1.092  1.00  0.00
ATOM     53  N   LEU A   4     -16.638  10.250  -3.964  1.00  0.00
ATOM     54  CA  LEU A   4     -16.756   9.211  -4.940  1.00  0.00
ATOM     55  C   LEU A   4     -18.200   8.802  -5.071  1.00  0.00
ATOM     56  O   LEU A   4     -18.885   8.534  -4.076  1.00  0.00
ATOM     57  CB  LEU A   4     -15.894   8.005  -4.548  1.00  0.00
ATOM     58  CG  LEU A   4     -14.486   7.970  -5.152  1.00  0.00
ATOM     59  CD1 LEU A   4     -13.695   9.178  -4.672  1.00  0.00
ATOM     60  CD2 LEU A   4     -13.796   6.672  -4.756  1.00  0.00
ATOM     72  N   GLN A   5     -18.610   8.573  -6.252  1.00  0.00
ATOM     73  CA  GLN A   5     -20.075   8.280  -6.392  1.00  0.00
ATOM     74  C   GLN A   5     -19.894   7.119  -7.339  1.00  0.00
ATOM     75  O   GLN A   5     -19.168   7.062  -8.405  1.00  0.00
ATOM     76  CB  GLN A   5     -20.919   9.413  -6.980  1.00  0.00
ATOM     77  CG  GLN A   5     -20.947  10.673  -6.132  1.00  0.00
ATOM     78  CD  GLN A   5     -21.786  11.772  -6.754  1.00  0.00
ATOM     79  OE1 GLN A   5     -22.327  11.613  -7.852  1.00  0.00
ATOM     80  NE2 GLN A   5     -21.900  12.896  -6.056  1.00  0.00
ATOM     89  N   GLU A   6     -20.826   6.200  -6.998  1.00  0.00
ATOM     90  CA  GLU A   6     -21.133   4.956  -7.687  1.00  0.00
ATOM     91  C   GLU A   6     -22.284   4.938  -8.404  1.00  0.00
ATOM     92  O   GLU A   6     -23.329   5.502  -8.071  1.00  0.00
ATOM     93  CB  GLU A   6     -21.234   3.779  -6.715  1.00  0.00
ATOM     94  CG  GLU A   6     -19.973   3.525  -5.903  1.00  0.00
ATOM     95  CD  GLU A   6     -18.829   3.025  -6.741  1.00  0.00
ATOM     96  OE1 GLU A   6     -19.078   2.477  -7.787  1.00  0.00
ATOM     97  OE2 GLU A   6     -17.703   3.191  -6.333  1.00  0.00
ATOM    104  N   SER A   7     -22.186   3.832  -9.137  1.00  0.00
ATOM    105  CA  SER A   7     -23.326   3.742  -9.934  1.00  0.00
ATOM    106  C   SER A   7     -24.139   2.614  -9.697  1.00  0.00
ATOM    107  O   SER A   7     -23.566   1.507  -9.712  1.00  0.00
ATOM    108  CB  SER A   7     -22.928   3.733 -11.398  1.00  0.00
ATOM    109  OG  SER A   7     -22.128   2.621 -11.694  1.00  0.00
ATOM    115  N   GLY A   8     -25.339   2.552 -10.054  1.00  0.00
ATOM    116  CA  GLY A   8     -25.608   1.228  -9.621  1.00  0.00
ATOM    117  C   GLY A   8     -25.898   0.342  -8.436  1.00  0.00
ATOM    118  O   GLY A   8     -26.662   0.520  -7.491  1.00  0.00
ATOM    122  N   GLY A   9     -25.503  -0.731  -9.037  1.00  0.00
ATOM    123  CA  GLY A   9     -25.324  -2.135  -9.132  1.00  0.00
ATOM    124  C   GLY A   9     -26.374  -3.024  -9.575  1.00  0.00
ATOM    125  O   GLY A   9     -27.303  -2.683 -10.318  1.00  0.00
ATOM    129  N   GLY A  10     -26.125  -4.251  -9.365  1.00  0.00
ATOM    130  CA  GLY A  10     -27.146  -4.896 -10.055  1.00  0.00
ATOM    131  C   GLY A  10     -26.856  -6.267 -10.109  1.00  0.00
ATOM    132  O   GLY A  10     -25.905  -6.673  -9.370  1.00  0.00
ATOM    136  N   LEU A  11     -27.736  -6.847 -10.889  1.00  0.00
ATOM    137  CA  LEU A  11     -27.550  -8.144 -11.201  1.00  0.00
ATOM    138  C   LEU A  11     -27.218  -8.244 -12.661  1.00  0.00
ATOM    139  O   LEU A  11     -27.661  -7.382 -13.420  1.00  0.00
ATOM    140  CB  LEU A  11     -28.812  -8.941 -10.851  1.00  0.00
ATOM    141  CG  LEU A  11     -28.825 -10.404 -11.314  1.00  0.00
ATOM    142  CD1 LEU A  11     -27.785 -11.194 -10.531  1.00  0.00
ATOM    143  CD2 LEU A  11     -30.216 -10.987 -11.117  1.00  0.00
ATOM    155  N   VAL A  12     -26.320  -9.149 -13.060  1.00  0.00
ATOM    156  CA  VAL A  12     -26.028  -9.297 -14.507  1.00  0.00
ATOM    157  C   VAL A  12     -25.957 -10.735 -14.666  1.00  0.00
ATOM    158  O   VAL A  12     -25.678 -11.325 -13.539  1.00  0.00
ATOM    159  CB  VAL A  12     -24.702  -8.645 -14.945  1.00  0.00
ATOM    160  CG1 VAL A  12     -24.513  -8.783 -16.448  1.00  0.00
ATOM    161  CG2 VAL A  12     -24.683  -7.182 -14.530  1.00  0.00
ATOM    171  N   GLN A  13     -26.468 -11.169 -15.874  1.00  0.00
ATOM    172  CA  GLN A  13     -26.488 -12.547 -16.252  1.00  0.00
ATOM    173  C   GLN A  13     -25.106 -12.803 -16.816  1.00  0.00
ATOM    174  O   GLN A  13     -24.664 -11.919 -17.606  1.00  0.00
ATOM    175  CB  GLN A  13     -27.587 -12.849 -17.275  1.00  0.00
ATOM    176  CG  GLN A  13     -28.998 -12.651 -16.748  1.00  0.00
ATOM    177  CD  GLN A  13     -30.054 -12.986 -17.784  1.00  0.00
ATOM    178  OE1 GLN A  13     -30.084 -12.404 -18.872  1.00  0.00
ATOM    179  NE2 GLN A  13     -30.929 -13.930 -17.452  1.00  0.00
ATOM    188  N   ALA A  14     -24.694 -14.062 -16.668  1.00  0.00
ATOM    189  CA  ALA A  14     -23.402 -14.590 -17.123  1.00  0.00
ATOM    190  C   ALA A  14     -23.197 -14.361 -18.609  1.00  0.00
ATOM    191  O   ALA A  14     -24.131 -14.496 -19.402  1.00  0.00
ATOM    192  CB  ALA A  14     -23.245 -16.092 -16.863  1.00  0.00
ATOM    198  N   GLY A  15     -21.999 -13.870 -18.960  1.00  0.00
ATOM    199  CA  GLY A  15     -21.661 -13.574 -20.339  1.00  0.00
ATOM    200  C   GLY A  15     -21.944 -12.171 -20.744  1.00  0.00
ATOM    201  O   GLY A  15     -21.423 -11.723 -21.764  1.00  0.00
ATOM    205  N   GLY A  16     -22.614 -11.424 -19.881  1.00  0.00
ATOM    206  CA  GLY A  16     -23.112 -10.088 -20.122  1.00  0.00
ATOM    207  C   GLY A  16     -22.152  -8.904 -19.867  1.00  0.00
ATOM    208  O   GLY A  16     -20.924  -8.952 -19.498  1.00  0.00
ATOM    212  N   SER A  17     -22.748  -7.676 -19.936  1.00  0.00
ATOM    213  CA  SER A  17     -21.821  -6.635 -19.583  1.00  0.00
ATOM    214  C   SER A  17     -22.303  -5.741 -18.488  1.00  0.00
ATOM    215  O   SER A  17     -23.488  -5.546 -18.198  1.00  0.00
ATOM    216  CB  SER A  17     -21.511  -5.795 -20.806  1.00  0.00
ATOM    217  OG  SER A  17     -20.895  -6.565 -21.801  1.00  0.00
ATOM    223  N   LEU A  18     -21.227  -5.177 -17.853  1.00  0.00
ATOM    224  CA  LEU A  18     -21.612  -4.261 -16.881  1.00  0.00
ATOM    225  C   LEU A  18     -20.837  -2.884 -16.940  1.00  0.00
ATOM    226  O   LEU A  18     -19.730  -2.686 -17.403  1.00  0.00
ATOM    227  CB  LEU A  18     -21.423  -4.937 -15.517  1.00  0.00
ATOM    228  CG  LEU A  18     -21.697  -4.053 -14.293  1.00  0.00
ATOM    229  CD1 LEU A  18     -23.166  -3.654 -14.273  1.00  0.00
ATOM    230  CD2 LEU A  18     -21.318  -4.808 -13.028  1.00  0.00
ATOM    242  N   ARG A  19     -21.375  -1.818 -16.695  1.00  0.00
ATOM    243  CA  ARG A  19     -20.509  -0.605 -16.666  1.00  0.00
ATOM    244  C   ARG A  19     -20.592   0.081 -15.317  1.00  0.00
ATOM    245  O   ARG A  19     -21.678   0.438 -14.866  1.00  0.00
ATOM    246  CB  ARG A  19     -20.910   0.387 -17.748  1.00  0.00
ATOM    247  CG  ARG A  19     -20.098   1.672 -17.769  1.00  0.00
ATOM    248  CD  ARG A  19     -20.395   2.489 -18.974  1.00  0.00
ATOM    249  NE  ARG A  19     -19.841   1.895 -20.180  1.00  0.00
ATOM    250  CZ  ARG A  19     -20.090   2.332 -21.430  1.00  0.00
ATOM    251  NH1 ARG A  19     -20.881   3.366 -21.621  1.00  0.00
ATOM    252  NH2 ARG A  19     -19.538   1.724 -22.465  1.00  0.00
ATOM    266  N   LEU A  20     -19.380   0.309 -14.708  1.00  0.00
ATOM    267  CA  LEU A  20     -19.321   0.938 -13.428  1.00  0.00
ATOM    268  C   LEU A  20     -18.772   2.368 -13.596  1.00  0.00
ATOM    269  O   LEU A  20     -17.835   2.764 -14.276  1.00  0.00
ATOM    270  CB  LEU A  20     -18.437   0.119 -12.479  1.00  0.00
ATOM    271  CG  LEU A  20     -18.873  -1.334 -12.250  1.00  0.00
ATOM    272  CD1 LEU A  20     -17.970  -1.977 -11.205  1.00  0.00
ATOM    273  CD2 LEU A  20     -20.328  -1.363 -11.807  1.00  0.00
ATOM    285  N   SER A  21     -19.448   3.313 -13.070  1.00  0.00
ATOM    286  CA  SER A  21     -18.947   4.644 -13.279  1.00  0.00
ATOM    287  C   SER A  21     -18.613   5.282 -11.969  1.00  0.00
ATOM    288  O   SER A  21     -19.281   5.210 -10.853  1.00  0.00
ATOM    289  CB  SER A  21     -19.966   5.487 -14.021  1.00  0.00
ATOM    290  OG  SER A  21     -21.113   5.687 -13.241  1.00  0.00
ATOM    296  N   CYS A  22     -17.604   6.136 -12.125  1.00  0.00
ATOM    297  CA  CYS A  22     -17.381   6.772 -10.973  1.00  0.00
ATOM    298  C   CYS A  22     -17.011   8.200 -11.183  1.00  0.00
ATOM    299  O   CYS A  22     -16.305   8.737 -12.013  1.00  0.00
ATOM    300  CB  CYS A  22     -16.277   6.039 -10.211  1.00  0.00
ATOM    301  SG  CYS A  22     -16.028   6.633  -8.521  1.00  0.00
ATOM    307  N   ALA A  23     -17.208   8.878 -10.139  1.00  0.00
ATOM    308  CA  ALA A  23     -16.874  10.283 -10.399  1.00  0.00
ATOM    309  C   ALA A  23     -16.334  10.772  -9.113  1.00  0.00
ATOM    310  O   ALA A  23     -16.648  10.422  -7.919  1.00  0.00
ATOM    311  CB  ALA A  23     -18.096  11.115 -10.874  1.00  0.00
ATOM    317  N   ALA A  24     -15.467  11.683  -9.325  1.00  0.00
ATOM    318  CA  ALA A  24     -14.905  12.283  -8.225  1.00  0.00
ATOM    319  C   ALA A  24     -15.484  13.635  -8.280  1.00  0.00
ATOM    320  O   ALA A  24     -15.626  14.219  -9.346  1.00  0.00
ATOM    321  CB  ALA A  24     -13.326  12.113  -8.227  1.00  0.00
ATOM    327  N   SER A  25     -15.496  14.193  -7.163  1.00  0.00
ATOM    328  CA  SER A  25     -15.967  15.545  -7.155  1.00  0.00
ATOM    329  C   SER A  25     -14.713  16.089  -6.461  1.00  0.00
ATOM    330  O   SER A  25     -14.045  15.642  -5.504  1.00  0.00
ATOM    331  CB  SER A  25     -17.252  15.756  -6.380  1.00  0.00
ATOM    332  OG  SER A  25     -18.305  15.027  -6.946  1.00  0.00
ATOM    338  N   GLY A  26     -14.718  17.343  -6.727  1.00  0.00
ATOM    339  CA  GLY A  26     -14.099  18.572  -6.199  1.00  0.00
ATOM    340  C   GLY A  26     -12.708  18.672  -7.016  1.00  0.00
ATOM    341  O   GLY A  26     -12.705  18.285  -8.208  1.00  0.00
ATOM    345  N   SER A  27     -11.501  19.045  -6.345  1.00  0.00
ATOM    346  CA  SER A  27     -10.421  19.520  -7.299  1.00  0.00
ATOM    347  C   SER A  27      -9.484  18.489  -7.051  1.00  0.00
ATOM    348  O   SER A  27      -8.913  18.404  -5.946  1.00  0.00
ATOM    349  CB  SER A  27      -9.829  20.882  -6.994  1.00  0.00
ATOM    350  OG  SER A  27      -8.788  21.187  -7.881  1.00  0.00
ATOM    356  N   ILE A  28      -9.170  17.780  -7.988  1.00  0.00
ATOM    357  CA  ILE A  28      -8.211  16.814  -7.953  1.00  0.00
ATOM    358  C   ILE A  28      -7.536  17.048  -9.262  1.00  0.00
ATOM    359  O   ILE A  28      -8.204  16.979 -10.291  1.00  0.00
ATOM    360  CB  ILE A  28      -8.792  15.394  -7.823  1.00  0.00
ATOM    361  CG1 ILE A  28      -9.760  15.106  -8.973  1.00  0.00
ATOM    362  CG2 ILE A  28      -9.490  15.227  -6.481  1.00  0.00
ATOM    363  CD1 ILE A  28     -11.061  15.870  -8.883  1.00  0.00
ATOM    375  N   SER A  29      -6.433  17.009  -9.277  1.00  0.00
ATOM    376  CA  SER A  29      -5.573  16.857 -10.441  1.00  0.00
ATOM    377  C   SER A  29      -4.620  15.917 -11.277  1.00  0.00
ATOM    378  O   SER A  29      -4.696  16.072 -12.487  1.00  0.00
ATOM    379  CB  SER A  29      -4.708  18.072 -10.166  1.00  0.00
ATOM    380  OG  SER A  29      -4.003  17.924  -8.963  1.00  0.00
ATOM    386  N   PHE A  30      -4.018  15.009 -10.793  1.00  0.00
ATOM    387  CA  PHE A  30      -3.129  13.938 -10.930  1.00  0.00
ATOM    388  C   PHE A  30      -3.624  12.763 -10.263  1.00  0.00
ATOM    389  O   PHE A  30      -2.857  11.901  -9.839  1.00  0.00
ATOM    390  CB  PHE A  30      -1.754  14.299 -10.365  1.00  0.00
ATOM    391  CG  PHE A  30      -1.138  15.515 -10.996  1.00  0.00
ATOM    392  CD1 PHE A  30      -1.206  16.749 -10.369  1.00  0.00
ATOM    393  CD2 PHE A  30      -0.493  15.427 -12.220  1.00  0.00
ATOM    394  CE1 PHE A  30      -0.641  17.870 -10.950  1.00  0.00
ATOM    395  CE2 PHE A  30       0.074  16.543 -12.802  1.00  0.00
ATOM    396  CZ  PHE A  30       0.000  17.767 -12.165  1.00  0.00
ATOM    406  N   LEU A  31      -4.739  12.478 -10.500  1.00  0.00
ATOM    407  CA  LEU A  31      -5.344  11.558  -9.696  1.00  0.00
ATOM    408  C   LEU A  31      -5.231  10.197 -10.356  1.00  0.00
ATOM    409  O   LEU A  31      -5.450  10.034 -11.535  1.00  0.00
ATOM    410  CB  LEU A  31      -6.808  11.957  -9.465  1.00  0.00
ATOM    411  CG  LEU A  31      -7.586  11.085  -8.472  1.00  0.00
ATOM    412  CD1 LEU A  31      -7.249  11.510  -7.050  1.00  0.00
ATOM    413  CD2 LEU A  31      -9.077  11.215  -8.743  1.00  0.00
ATOM    425  N   TYR A  32      -5.041   9.262  -9.549  1.00  0.00
ATOM    426  CA  TYR A  32      -5.084   7.906  -9.910  1.00  0.00
ATOM    427  C   TYR A  32      -6.413   7.336  -9.398  1.00  0.00
ATOM    428  O   TYR A  32      -6.998   7.411  -8.343  1.00  0.00
ATOM    429  CB  TYR A  32      -3.876   7.159  -9.342  1.00  0.00
ATOM    430  CG  TYR A  32      -2.546   7.685  -9.833  1.00  0.00
ATOM    431  CD1 TYR A  32      -1.369   7.257  -9.237  1.00  0.00
ATOM    432  CD2 TYR A  32      -2.502   8.595 -10.878  1.00  0.00
ATOM    433  CE1 TYR A  32      -0.153   7.737  -9.686  1.00  0.00
ATOM    434  CE2 TYR A  32      -1.288   9.076 -11.327  1.00  0.00
ATOM    435  CZ  TYR A  32      -0.117   8.649 -10.735  1.00  0.00
ATOM    436  OH  TYR A  32       1.094   9.128 -11.181  1.00  0.00
ATOM    446  N   MET A  33      -6.945   6.528 -10.233  1.00  0.00
ATOM    447  CA  MET A  33      -8.170   5.909  -9.782  1.00  0.00
ATOM    448  C   MET A  33      -8.245   4.289  -9.791  1.00  0.00
ATOM    449  O   MET A  33      -7.658   3.462 -10.509  1.00  0.00
ATOM    450  CB  MET A  33      -9.291   6.503 -10.633  1.00  0.00
ATOM    451  CG  MET A  33      -9.460   8.009 -10.489  1.00  0.00
ATOM    452  SD  MET A  33     -10.876   8.642 -11.411  1.00  0.00
ATOM    453  CE  MET A  33     -10.170   8.802 -13.048  1.00  0.00
ATOM    463  N   GLY A  34      -9.058   3.684  -8.955  1.00  0.00
ATOM    464  CA  GLY A  34      -9.074   2.259  -9.175  1.00  0.00
ATOM    465  C   GLY A  34     -10.203   1.468  -8.630  1.00  0.00
ATOM    466  O   GLY A  34     -11.006   1.735  -7.725  1.00  0.00
ATOM    470  N   TRP A  35     -10.345   0.366  -9.259  1.00  0.00
ATOM    471  CA  TRP A  35     -11.403  -0.324  -8.758  1.00  0.00
ATOM    472  C   TRP A  35     -10.963  -1.508  -8.002  1.00  0.00
ATOM    473  O   TRP A  35     -10.085  -2.234  -8.561  1.00  0.00
ATOM    474  CB  TRP A  35     -12.333  -0.735  -9.901  1.00  0.00
ATOM    475  CG  TRP A  35     -12.961   0.427 -10.608  1.00  0.00
ATOM    476  CD1 TRP A  35     -12.393   1.193 -11.581  1.00  0.00
ATOM    477  CD2 TRP A  35     -14.290   0.963 -10.402  1.00  0.00
ATOM    478  NE1 TRP A  35     -13.271   2.166 -11.992  1.00  0.00
ATOM    479  CE2 TRP A  35     -14.439   2.039 -11.281  1.00  0.00
ATOM    480  CE3 TRP A  35     -15.351   0.619  -9.554  1.00  0.00
ATOM    481  CZ2 TRP A  35     -15.606   2.783 -11.340  1.00  0.00
ATOM    482  CZ3 TRP A  35     -16.523   1.365  -9.614  1.00  0.00
ATOM    483  CH2 TRP A  35     -16.646   2.418 -10.485  1.00  0.00
ATOM    494  N   TYR A  36     -11.667  -1.804  -6.854  1.00  0.00
ATOM    495  CA  TYR A  36     -11.251  -3.012  -6.097  1.00  0.00
ATOM    496  C   TYR A  36     -12.465  -3.832  -5.668  1.00  0.00
ATOM    497  O   TYR A  36     -13.560  -3.457  -5.248  1.00  0.00
ATOM    498  CB  TYR A  36     -10.418  -2.630  -4.871  1.00  0.00
ATOM    499  CG  TYR A  36     -11.149  -1.739  -3.892  1.00  0.00
ATOM    500  CD1 TYR A  36     -11.741  -2.286  -2.763  1.00  0.00
ATOM    501  CD2 TYR A  36     -11.227  -0.373  -4.121  1.00  0.00
ATOM    502  CE1 TYR A  36     -12.408  -1.473  -1.869  1.00  0.00
ATOM    503  CE2 TYR A  36     -11.893   0.441  -3.227  1.00  0.00
ATOM    504  CZ  TYR A  36     -12.483  -0.104  -2.104  1.00  0.00
ATOM    505  OH  TYR A  36     -13.147   0.707  -1.214  1.00  0.00
ATOM    515  N   ARG A  37     -12.286  -5.098  -5.669  1.00  0.00
ATOM    516  CA  ARG A  37     -13.425  -5.865  -5.291  1.00  0.00
ATOM    517  C   ARG A  37     -13.444  -6.564  -3.883  1.00  0.00
ATOM    518  O   ARG A  37     -12.466  -6.619  -3.053  1.00  0.00
ATOM    519  CB  ARG A  37     -13.622  -6.923  -6.367  1.00  0.00
ATOM    520  CG  ARG A  37     -12.527  -7.976  -6.436  1.00  0.00
ATOM    521  CD  ARG A  37     -12.769  -8.947  -7.533  1.00  0.00
ATOM    522  NE  ARG A  37     -11.732  -9.965  -7.595  1.00  0.00
ATOM    523  CZ  ARG A  37     -11.671 -10.940  -8.523  1.00  0.00
ATOM    524  NH1 ARG A  37     -12.592 -11.016  -9.458  1.00  0.00
ATOM    525  NH2 ARG A  37     -10.685 -11.820  -8.492  1.00  0.00
ATOM    539  N   GLN A  38     -14.715  -6.842  -3.328  1.00  0.00
ATOM    540  CA  GLN A  38     -14.479  -7.628  -2.157  1.00  0.00
ATOM    541  C   GLN A  38     -15.599  -8.808  -2.197  1.00  0.00
ATOM    542  O   GLN A  38     -16.793  -8.795  -2.367  1.00  0.00
ATOM    543  CB  GLN A  38     -14.571  -6.757  -0.901  1.00  0.00
ATOM    544  CG  GLN A  38     -14.185  -7.472   0.382  1.00  0.00
ATOM    545  CD  GLN A  38     -14.115  -6.533   1.570  1.00  0.00
ATOM    546  OE1 GLN A  38     -13.992  -5.315   1.410  1.00  0.00
ATOM    547  NE2 GLN A  38     -14.193  -7.093   2.772  1.00  0.00
ATOM    556  N   ALA A  39     -15.203  -9.890  -2.285  1.00  0.00
ATOM    557  CA  ALA A  39     -15.875 -11.171  -2.306  1.00  0.00
ATOM    558  C   ALA A  39     -16.457 -11.517  -0.809  1.00  0.00
ATOM    559  O   ALA A  39     -15.798 -11.249   0.236  1.00  0.00
ATOM    560  CB  ALA A  39     -15.227 -12.162  -2.746  1.00  0.00
ATOM    566  N   PRO A  40     -17.524 -12.302  -0.573  1.00  0.00
ATOM    567  CA  PRO A  40     -17.802 -12.238   0.914  1.00  0.00
ATOM    568  C   PRO A  40     -17.154 -12.535   2.187  1.00  0.00
ATOM    569  O   PRO A  40     -17.848 -11.981   3.068  1.00  0.00
ATOM    570  CB  PRO A  40     -19.038 -13.144   0.941  1.00  0.00
ATOM    571  CG  PRO A  40     -19.715 -12.879  -0.360  1.00  0.00
ATOM    572  CD  PRO A  40     -18.593 -12.825  -1.362  1.00  0.00
ATOM    580  N   GLY A  41     -16.218 -13.281   2.684  1.00  0.00
ATOM    581  CA  GLY A  41     -15.174 -14.269   2.774  1.00  0.00
ATOM    582  C   GLY A  41     -13.706 -13.877   2.376  1.00  0.00
ATOM    583  O   GLY A  41     -12.815 -14.721   2.460  1.00  0.00
ATOM    587  N   LYS A  42     -13.407 -12.706   1.807  1.00  0.00
ATOM    588  CA  LYS A  42     -12.029 -12.630   1.308  1.00  0.00
ATOM    589  C   LYS A  42     -11.308 -11.238   1.564  1.00  0.00
ATOM    590  O   LYS A  42     -11.868 -10.386   2.247  1.00  0.00
ATOM    591  CB  LYS A  42     -12.032 -12.953  -0.188  1.00  0.00
ATOM    592  CG  LYS A  42     -12.495 -14.364  -0.525  1.00  0.00
ATOM    593  CD  LYS A  42     -12.335 -14.659  -2.009  1.00  0.00
ATOM    594  CE  LYS A  42     -12.805 -16.065  -2.349  1.00  0.00
ATOM    595  NZ  LYS A  42     -12.648 -16.369  -3.798  1.00  0.00
ATOM    609  N   GLU A  43     -10.177 -10.964   1.070  1.00  0.00
ATOM    610  CA  GLU A  43      -9.348  -9.733   1.222  1.00  0.00
ATOM    611  C   GLU A  43      -9.677  -8.833   0.071  1.00  0.00
ATOM    612  O   GLU A  43     -10.145  -9.345  -0.940  1.00  0.00
ATOM    613  CB  GLU A  43      -7.849 -10.040   1.234  1.00  0.00
ATOM    614  CG  GLU A  43      -7.393 -10.899   2.406  1.00  0.00
ATOM    615  CD  GLU A  43      -5.913 -11.164   2.396  1.00  0.00
ATOM    616  OE1 GLU A  43      -5.261 -10.750   1.467  1.00  0.00
ATOM    617  OE2 GLU A  43      -5.433 -11.780   3.318  1.00  0.00
ATOM    624  N   ARG A  44      -9.456  -7.573   0.160  1.00  0.00
ATOM    625  CA  ARG A  44      -9.695  -6.671  -0.952  1.00  0.00
ATOM    626  C   ARG A  44      -8.684  -6.776  -2.096  1.00  0.00
ATOM    627  O   ARG A  44      -7.478  -6.676  -1.879  1.00  0.00
ATOM    628  CB  ARG A  44      -9.709  -5.237  -0.444  1.00  0.00
ATOM    629  CG  ARG A  44     -10.934  -4.860   0.373  1.00  0.00
ATOM    630  CD  ARG A  44     -10.870  -3.453   0.843  1.00  0.00
ATOM    631  NE  ARG A  44     -12.072  -3.065   1.562  1.00  0.00
ATOM    632  CZ  ARG A  44     -12.258  -1.869   2.154  1.00  0.00
ATOM    633  NH1 ARG A  44     -11.312  -0.956   2.103  1.00  0.00
ATOM    634  NH2 ARG A  44     -13.390  -1.612   2.785  1.00  0.00
ATOM    648  N   GLU A  45      -9.195  -6.869  -3.370  1.00  0.00
ATOM    649  CA  GLU A  45      -8.213  -7.023  -4.463  1.00  0.00
ATOM    650  C   GLU A  45      -8.408  -5.919  -5.568  1.00  0.00
ATOM    651  O   GLU A  45      -9.429  -5.308  -5.947  1.00  0.00
ATOM    652  CB  GLU A  45      -8.336  -8.418  -5.080  1.00  0.00
ATOM    653  CG  GLU A  45      -8.043  -9.561  -4.116  1.00  0.00
ATOM    654  CD  GLU A  45      -8.232 -10.915  -4.740  1.00  0.00
ATOM    655  OE1 GLU A  45      -8.653 -10.974  -5.870  1.00  0.00
ATOM    656  OE2 GLU A  45      -7.954 -11.892  -4.085  1.00  0.00
ATOM    663  N   PHE A  46      -7.321  -5.481  -6.085  1.00  0.00
ATOM    664  CA  PHE A  46      -7.417  -4.449  -7.120  1.00  0.00
ATOM    665  C   PHE A  46      -7.698  -5.130  -8.414  1.00  0.00
ATOM    666  O   PHE A  46      -7.017  -6.103  -8.749  1.00  0.00
ATOM    667  CB  PHE A  46      -6.131  -3.628  -7.231  1.00  0.00
ATOM    668  CG  PHE A  46      -5.976  -2.598  -6.148  1.00  0.00
ATOM    669  CD1 PHE A  46      -5.237  -2.876  -5.008  1.00  0.00
ATOM    670  CD2 PHE A  46      -6.565  -1.349  -6.269  1.00  0.00
ATOM    671  CE1 PHE A  46      -5.094  -1.928  -4.011  1.00  0.00
ATOM    672  CE2 PHE A  46      -6.423  -0.400  -5.276  1.00  0.00
ATOM    673  CZ  PHE A  46      -5.685  -0.691  -4.146  1.00  0.00
ATOM    683  N   VAL A  47      -8.584  -4.580  -9.205  1.00  0.00
ATOM    684  CA  VAL A  47      -8.982  -5.261 -10.398  1.00  0.00
ATOM    685  C   VAL A  47      -8.412  -4.318 -11.450  1.00  0.00
ATOM    686  O   VAL A  47      -7.639  -4.542 -12.359  1.00  0.00
ATOM    687  CB  VAL A  47     -10.510  -5.416 -10.518  1.00  0.00
ATOM    688  CG1 VAL A  47     -10.878  -6.044 -11.855  1.00  0.00
ATOM    689  CG2 VAL A  47     -11.038  -6.256  -9.365  1.00  0.00
ATOM    699  N   ALA A  48      -8.587  -3.144 -11.265  1.00  0.00
ATOM    700  CA  ALA A  48      -7.914  -2.244 -12.196  1.00  0.00
ATOM    701  C   ALA A  48      -7.603  -0.774 -11.749  1.00  0.00
ATOM    702  O   ALA A  48      -8.195   0.006 -11.018  1.00  0.00
ATOM    703  CB  ALA A  48      -9.156  -1.987 -13.414  1.00  0.00
ATOM    709  N   THR A  49      -6.454  -0.289 -12.435  1.00  0.00
ATOM    710  CA  THR A  49      -6.104   1.009 -12.037  1.00  0.00
ATOM    711  C   THR A  49      -5.810   1.982 -13.239  1.00  0.00
ATOM    712  O   THR A  49      -5.220   1.687 -14.280  1.00  0.00
ATOM    713  CB  THR A  49      -4.888   0.925 -11.096  1.00  0.00
ATOM    714  OG1 THR A  49      -5.238   0.180  -9.924  1.00  0.00
ATOM    715  CG2 THR A  49      -4.431   2.318 -10.689  1.00  0.00
ATOM    723  N   ILE A  50      -6.165   3.153 -13.204  1.00  0.00
ATOM    724  CA  ILE A  50      -5.824   4.026 -14.287  1.00  0.00
ATOM    725  C   ILE A  50      -4.994   5.318 -13.837  1.00  0.00
ATOM    726  O   ILE A  50      -5.033   5.933 -12.721  1.00  0.00
ATOM    727  CB  ILE A  50      -7.119   4.443 -15.007  1.00  0.00
ATOM    728  CG1 ILE A  50      -6.794   5.269 -16.256  1.00  0.00
ATOM    729  CG2 ILE A  50      -8.022   5.227 -14.067  1.00  0.00
ATOM    730  CD1 ILE A  50      -7.878   5.236 -17.308  1.00  0.00
ATOM    742  N   THR A  51      -4.045   5.731 -14.616  1.00  0.00
ATOM    743  CA  THR A  51      -3.382   6.917 -14.082  1.00  0.00
ATOM    744  C   THR A  51      -3.506   7.842 -15.234  1.00  0.00
ATOM    745  O   THR A  51      -3.827   7.454 -16.375  1.00  0.00
ATOM    746  CB  THR A  51      -1.911   6.699 -13.679  1.00  0.00
ATOM    747  OG1 THR A  51      -1.128   6.429 -14.848  1.00  0.00
ATOM    748  CG2 THR A  51      -1.791   5.533 -12.711  1.00  0.00
ATOM    756  N   ARG A  52      -3.322   9.038 -14.798  1.00  0.00
ATOM    757  CA  ARG A  52      -3.413  10.282 -15.482  1.00  0.00
ATOM    758  C   ARG A  52      -2.520  10.275 -16.721  1.00  0.00
ATOM    759  O   ARG A  52      -1.312  10.037 -16.670  1.00  0.00
ATOM    760  CB  ARG A  52      -3.016  11.423 -14.556  1.00  0.00
ATOM    761  CG  ARG A  52      -3.132  12.811 -15.165  1.00  0.00
ATOM    762  CD  ARG A  52      -4.548  13.251 -15.266  1.00  0.00
ATOM    763  NE  ARG A  52      -4.657  14.686 -15.470  1.00  0.00
ATOM    764  CZ  ARG A  52      -4.710  15.285 -16.676  1.00  0.00
ATOM    765  NH1 ARG A  52      -4.662  14.561 -17.772  1.00  0.00
ATOM    766  NH2 ARG A  52      -4.809  16.600 -16.757  1.00  0.00
ATOM    780  N   GLY A  53      -3.157  10.539 -17.855  1.00  0.00
ATOM    781  CA  GLY A  53      -2.463  10.462 -19.121  1.00  0.00
ATOM    782  C   GLY A  53      -2.530   9.077 -19.726  1.00  0.00
ATOM    783  O   GLY A  53      -2.161   8.915 -20.893  1.00  0.00
ATOM    787  N   GLY A  54      -3.262   8.149 -19.060  1.00  0.00
ATOM    788  CA  GLY A  54      -3.526   6.782 -19.472  1.00  0.00
ATOM    789  C   GLY A  54      -2.796   5.493 -19.153  1.00  0.00
ATOM    790  O   GLY A  54      -3.107   4.498 -19.811  1.00  0.00
ATOM    794  N   ASN A  55      -1.841   5.404 -18.212  1.00  0.00
ATOM    795  CA  ASN A  55      -1.425   4.022 -18.106  1.00  0.00
ATOM    796  C   ASN A  55      -2.565   3.275 -17.411  1.00  0.00
ATOM    797  O   ASN A  55      -3.356   3.607 -16.499  1.00  0.00
ATOM    798  CB  ASN A  55      -0.114   3.888 -17.354  1.00  0.00
ATOM    799  CG  ASN A  55       1.048   4.472 -18.109  1.00  0.00
ATOM    800  OD1 ASN A  55       1.141   4.334 -19.333  1.00  0.00
ATOM    801  ND2 ASN A  55       1.937   5.121 -17.401  1.00  0.00
ATOM    808  N   THR A  56      -2.663   2.082 -17.837  1.00  0.00
ATOM    809  CA  THR A  56      -3.653   1.261 -17.229  1.00  0.00
ATOM    810  C   THR A  56      -3.145  -0.023 -16.596  1.00  0.00
ATOM    811  O   THR A  56      -2.374  -0.752 -17.221  1.00  0.00
ATOM    812  CB  THR A  56      -4.735   0.914 -18.269  1.00  0.00
ATOM    813  OG1 THR A  56      -4.124   0.295 -19.408  1.00  0.00
ATOM    814  CG2 THR A  56      -5.471   2.169 -18.712  1.00  0.00
ATOM    822  N   TYR A  57      -3.625  -0.376 -15.430  1.00  0.00
ATOM    823  CA  TYR A  57      -3.169  -1.631 -14.980  1.00  0.00
ATOM    824  C   TYR A  57      -4.335  -2.612 -14.630  1.00  0.00
ATOM    825  O   TYR A  57      -5.354  -2.386 -14.011  1.00  0.00
ATOM    826  CB  TYR A  57      -2.248  -1.413 -13.777  1.00  0.00
ATOM    827  CG  TYR A  57      -1.123  -0.437 -14.040  1.00  0.00
ATOM    828  CD1 TYR A  57      -1.335   0.925 -13.884  1.00  0.00
ATOM    829  CD2 TYR A  57       0.122  -0.904 -14.436  1.00  0.00
ATOM    830  CE1 TYR A  57      -0.307   1.816 -14.124  1.00  0.00
ATOM    831  CE2 TYR A  57       1.150  -0.013 -14.676  1.00  0.00
ATOM    832  CZ  TYR A  57       0.938   1.342 -14.521  1.00  0.00
ATOM    833  OH  TYR A  57       1.962   2.230 -14.760  1.00  0.00
ATOM    843  N   TYR A  58      -4.223  -3.852 -15.017  1.00  0.00
ATOM    844  CA  TYR A  58      -5.314  -4.743 -14.602  1.00  0.00
ATOM    845  C   TYR A  58      -4.832  -6.011 -13.771  1.00  0.00
ATOM    846  O   TYR A  58      -3.738  -6.534 -14.027  1.00  0.00
ATOM    847  CB  TYR A  58      -6.091  -5.182 -15.845  1.00  0.00
ATOM    848  CG  TYR A  58      -6.491  -4.038 -16.751  1.00  0.00
ATOM    849  CD1 TYR A  58      -5.589  -3.545 -17.684  1.00  0.00
ATOM    850  CD2 TYR A  58      -7.757  -3.484 -16.650  1.00  0.00
ATOM    851  CE1 TYR A  58      -5.954  -2.501 -18.512  1.00  0.00
ATOM    852  CE2 TYR A  58      -8.122  -2.439 -17.477  1.00  0.00
ATOM    853  CZ  TYR A  58      -7.226  -1.949 -18.405  1.00  0.00
ATOM    854  OH  TYR A  58      -7.589  -0.909 -19.230  1.00  0.00
ATOM    864  N   ALA A  59      -5.704  -6.597 -12.909  1.00  0.00
ATOM    865  CA  ALA A  59      -5.332  -7.820 -12.226  1.00  0.00
ATOM    866  C   ALA A  59      -5.244  -8.876 -13.228  1.00  0.00
ATOM    867  O   ALA A  59      -6.113  -8.779 -14.082  1.00  0.00
ATOM    868  CB  ALA A  59      -6.120  -8.082 -11.300  1.00  0.00
ATOM    874  N   ASP A  60      -4.355  -9.825 -13.108  1.00  0.00
ATOM    875  CA  ASP A  60      -4.268 -10.792 -14.166  1.00  0.00
ATOM    876  C   ASP A  60      -5.497 -11.586 -14.443  1.00  0.00
ATOM    877  O   ASP A  60      -5.772 -12.007 -15.556  1.00  0.00
ATOM    878  CB  ASP A  60      -3.128 -11.768 -13.863  1.00  0.00
ATOM    879  CG  ASP A  60      -1.751 -11.167 -14.112  1.00  0.00
ATOM    880  OD1 ASP A  60      -1.677 -10.149 -14.758  1.00  0.00
ATOM    881  OD2 ASP A  60      -0.788 -11.731 -13.653  1.00  0.00
ATOM    886  N   SER A  61      -6.280 -11.698 -13.353  1.00  0.00
ATOM    887  CA  SER A  61      -7.358 -12.616 -13.505  1.00  0.00
ATOM    888  C   SER A  61      -8.478 -12.069 -14.336  1.00  0.00
ATOM    889  O   SER A  61      -9.430 -12.762 -14.700  1.00  0.00
ATOM    890  CB  SER A  61      -7.884 -13.010 -12.139  1.00  0.00
ATOM    891  OG  SER A  61      -8.496 -11.921 -11.504  1.00  0.00
ATOM    897  N   VAL A  62      -8.370 -10.772 -14.597  1.00  0.00
ATOM    898  CA  VAL A  62      -9.445 -10.171 -15.301  1.00  0.00
ATOM    899  C   VAL A  62      -9.047  -9.630 -16.702  1.00  0.00
ATOM    900  O   VAL A  62      -9.698  -8.897 -17.519  1.00  0.00
ATOM    901  CB  VAL A  62     -10.014  -9.025 -14.442  1.00  0.00
ATOM    902  CG1 VAL A  62     -10.584  -9.569 -13.140  1.00  0.00
ATOM    903  CG2 VAL A  62      -8.929  -7.996 -14.167  1.00  0.00
ATOM    913  N   LYS A  63      -7.813  -9.834 -16.947  1.00  0.00
ATOM    914  CA  LYS A  63      -7.304  -9.221 -18.090  1.00  0.00
ATOM    915  C   LYS A  63      -8.094  -9.557 -19.399  1.00  0.00
ATOM    916  O   LYS A  63      -8.285 -10.743 -19.651  1.00  0.00
ATOM    917  CB  LYS A  63      -5.832  -9.616 -18.218  1.00  0.00
ATOM    918  CG  LYS A  63      -5.048  -8.800 -19.238  1.00  0.00
ATOM    919  CD  LYS A  63      -3.568  -9.151 -19.207  1.00  0.00
ATOM    920  CE  LYS A  63      -2.911  -8.669 -17.923  1.00  0.00
ATOM    921  NZ  LYS A  63      -1.450  -8.951 -17.906  1.00  0.00
ATOM    935  N   GLY A  64      -8.509  -8.628 -20.275  1.00  0.00
ATOM    936  CA  GLY A  64      -9.193  -9.159 -21.476  1.00  0.00
ATOM    937  C   GLY A  64     -10.701  -9.343 -21.315  1.00  0.00
ATOM    938  O   GLY A  64     -11.411  -9.582 -22.289  1.00  0.00
ATOM    942  N   ARG A  65     -11.185  -9.213 -20.095  1.00  0.00
ATOM    943  CA  ARG A  65     -12.617  -9.208 -19.774  1.00  0.00
ATOM    944  C   ARG A  65     -12.893  -7.656 -19.372  1.00  0.00
ATOM    945  O   ARG A  65     -13.821  -6.875 -19.641  1.00  0.00
ATOM    946  CB  ARG A  65     -12.947 -10.169 -18.642  1.00  0.00
ATOM    947  CG  ARG A  65     -12.728 -11.639 -18.967  1.00  0.00
ATOM    948  CD  ARG A  65     -13.009 -12.508 -17.796  1.00  0.00
ATOM    949  NE  ARG A  65     -12.758 -13.910 -18.089  1.00  0.00
ATOM    950  CZ  ARG A  65     -12.837 -14.906 -17.185  1.00  0.00
ATOM    951  NH1 ARG A  65     -13.159 -14.639 -15.938  1.00  0.00
ATOM    952  NH2 ARG A  65     -12.589 -16.151 -17.551  1.00  0.00
ATOM    966  N   PHE A  66     -11.988  -7.062 -18.684  1.00  0.00
ATOM    967  CA  PHE A  66     -12.352  -5.678 -18.220  1.00  0.00
ATOM    968  C   PHE A  66     -11.584  -4.565 -18.950  1.00  0.00
ATOM    969  O   PHE A  66     -10.392  -4.647 -19.206  1.00  0.00
ATOM    970  CB  PHE A  66     -12.104  -5.538 -16.718  1.00  0.00
ATOM    971  CG  PHE A  66     -12.911  -6.487 -15.878  1.00  0.00
ATOM    972  CD1 PHE A  66     -13.936  -7.233 -16.442  1.00  0.00
ATOM    973  CD2 PHE A  66     -12.650  -6.634 -14.525  1.00  0.00
ATOM    974  CE1 PHE A  66     -14.681  -8.106 -15.671  1.00  0.00
ATOM    975  CE2 PHE A  66     -13.392  -7.506 -13.752  1.00  0.00
ATOM    976  CZ  PHE A  66     -14.408  -8.242 -14.327  1.00  0.00
ATOM    986  N   THR A  67     -12.320  -3.384 -19.098  1.00  0.00
ATOM    987  CA  THR A  67     -11.665  -2.260 -19.748  1.00  0.00
ATOM    988  C   THR A  67     -11.812  -0.990 -18.871  1.00  0.00
ATOM    989  O   THR A  67     -12.781  -0.527 -18.312  1.00  0.00
ATOM    990  CB  THR A  67     -12.248  -2.014 -21.153  1.00  0.00
ATOM    991  OG1 THR A  67     -12.038  -3.174 -21.970  1.00  0.00
ATOM    992  CG2 THR A  67     -11.583  -0.812 -21.804  1.00  0.00
ATOM   1000  N   ILE A  68     -10.826  -0.336 -18.678  1.00  0.00
ATOM   1001  CA  ILE A  68     -10.979   0.917 -17.894  1.00  0.00
ATOM   1002  C   ILE A  68     -10.791   2.188 -18.744  1.00  0.00
ATOM   1003  O   ILE A  68      -9.872   2.279 -19.563  1.00  0.00
ATOM   1004  CB  ILE A  68      -9.977   0.950 -16.725  1.00  0.00
ATOM   1005  CG1 ILE A  68     -10.407   1.984 -15.682  1.00  0.00
ATOM   1006  CG2 ILE A  68      -8.576   1.252 -17.233  1.00  0.00
ATOM   1007  CD1 ILE A  68      -9.724   1.821 -14.342  1.00  0.00
ATOM   1019  N   SER A  69     -11.613   3.277 -18.441  1.00  0.00
ATOM   1020  CA  SER A  69     -11.425   4.457 -19.240  1.00  0.00
ATOM   1021  C   SER A  69     -11.597   5.685 -18.314  1.00  0.00
ATOM   1022  O   SER A  69     -12.448   6.022 -17.514  1.00  0.00
ATOM   1023  CB  SER A  69     -12.418   4.488 -20.384  1.00  0.00
ATOM   1024  OG  SER A  69     -12.267   5.652 -21.149  1.00  0.00
ATOM   1030  N   ARG A  70     -10.852   6.623 -18.607  1.00  0.00
ATOM   1031  CA  ARG A  70     -10.985   7.846 -17.864  1.00  0.00
ATOM   1032  C   ARG A  70     -11.462   9.077 -18.680  1.00  0.00
ATOM   1033  O   ARG A  70     -11.201   9.180 -19.883  1.00  0.00
ATOM   1034  CB  ARG A  70      -9.646   8.167 -17.217  1.00  0.00
ATOM   1035  CG  ARG A  70      -9.560   9.544 -16.575  1.00  0.00
ATOM   1036  CD  ARG A  70      -8.326   9.694 -15.762  1.00  0.00
ATOM   1037  NE  ARG A  70      -8.311  10.948 -15.027  1.00  0.00
ATOM   1038  CZ  ARG A  70      -7.449  11.242 -14.033  1.00  0.00
ATOM   1039  NH1 ARG A  70      -6.541  10.363 -13.670  1.00  0.00
ATOM   1040  NH2 ARG A  70      -7.517  12.413 -13.425  1.00  0.00
ATOM   1054  N   ASP A  71     -12.169  10.047 -17.974  1.00  0.00
ATOM   1055  CA  ASP A  71     -12.523  11.256 -18.646  1.00  0.00
ATOM   1056  C   ASP A  71     -12.002  12.422 -17.821  1.00  0.00
ATOM   1057  O   ASP A  71     -12.454  12.747 -16.693  1.00  0.00
ATOM   1058  CB  ASP A  71     -14.039  11.355 -18.836  1.00  0.00
ATOM   1059  CG  ASP A  71     -14.464  12.630 -19.552  1.00  0.00
ATOM   1060  OD1 ASP A  71     -13.809  13.630 -19.380  1.00  0.00
ATOM   1061  OD2 ASP A  71     -15.439  12.589 -20.264  1.00  0.00
ATOM   1066  N   ASN A  72     -10.902  12.936 -18.256  1.00  0.00
ATOM   1067  CA  ASN A  72     -10.346  13.906 -17.399  1.00  0.00
ATOM   1068  C   ASN A  72     -11.168  15.150 -17.248  1.00  0.00
ATOM   1069  O   ASN A  72     -11.085  15.820 -16.217  1.00  0.00
ATOM   1070  CB  ASN A  72      -8.950  14.256 -17.879  1.00  0.00
ATOM   1071  CG  ASN A  72      -7.967  13.140 -17.659  1.00  0.00
ATOM   1072  OD1 ASN A  72      -7.492  12.926 -16.537  1.00  0.00
ATOM   1073  ND2 ASN A  72      -7.652  12.423 -18.707  1.00  0.00
ATOM   1080  N   ALA A  73     -11.930  15.475 -18.249  1.00  0.00
ATOM   1081  CA  ALA A  73     -12.635  16.725 -18.155  1.00  0.00
ATOM   1082  C   ALA A  73     -13.664  16.603 -17.049  1.00  0.00
ATOM   1083  O   ALA A  73     -13.910  17.508 -16.246  1.00  0.00
ATOM   1084  CB  ALA A  73     -13.132  17.021 -19.618  1.00  0.00
ATOM   1090  N   LYS A  74     -14.264  15.353 -17.036  1.00  0.00
ATOM   1091  CA  LYS A  74     -15.407  15.271 -16.184  1.00  0.00
ATOM   1092  C   LYS A  74     -15.081  14.712 -14.770  1.00  0.00
ATOM   1093  O   LYS A  74     -15.895  14.832 -13.850  1.00  0.00
ATOM   1094  CB  LYS A  74     -16.473  14.413 -16.867  1.00  0.00
ATOM   1095  CG  LYS A  74     -17.010  14.996 -18.168  1.00  0.00
ATOM   1096  CD  LYS A  74     -18.059  14.085 -18.790  1.00  0.00
ATOM   1097  CE  LYS A  74     -18.583  14.657 -20.099  1.00  0.00
ATOM   1098  NZ  LYS A  74     -19.573  13.752 -20.745  1.00  0.00
ATOM   1112  N   ASN A  75     -13.836  14.344 -14.542  1.00  0.00
ATOM   1113  CA  ASN A  75     -13.287  13.675 -13.403  1.00  0.00
ATOM   1114  C   ASN A  75     -14.017  12.297 -13.226  1.00  0.00
ATOM   1115  O   ASN A  75     -14.496  11.710 -12.216  1.00  0.00
ATOM   1116  CB  ASN A  75     -13.407  14.551 -12.169  1.00  0.00
ATOM   1117  CG  ASN A  75     -12.636  15.835 -12.296  1.00  0.00
ATOM   1118  OD1 ASN A  75     -11.454  15.831 -12.658  1.00  0.00
ATOM   1119  ND2 ASN A  75     -13.282  16.936 -12.004  1.00  0.00
ATOM   1126  N   THR A  76     -14.167  11.626 -14.453  1.00  0.00
ATOM   1127  CA  THR A  76     -14.790  10.340 -14.254  1.00  0.00
ATOM   1128  C   THR A  76     -13.963   9.079 -14.686  1.00  0.00
ATOM   1129  O   THR A  76     -13.152   8.866 -15.586  1.00  0.00
ATOM   1130  CB  THR A  76     -16.142  10.335 -14.991  1.00  0.00
ATOM   1131  OG1 THR A  76     -15.924  10.503 -16.398  1.00  0.00
ATOM   1132  CG2 THR A  76     -17.031  11.461 -14.482  1.00  0.00
ATOM   1140  N   VAL A  77     -14.334   7.999 -14.034  1.00  0.00
ATOM   1141  CA  VAL A  77     -13.647   6.853 -14.443  1.00  0.00
ATOM   1142  C   VAL A  77     -14.645   5.730 -14.876  1.00  0.00
ATOM   1143  O   VAL A  77     -15.705   5.433 -14.349  1.00  0.00
ATOM   1144  CB  VAL A  77     -12.745   6.372 -13.290  1.00  0.00
ATOM   1145  CG1 VAL A  77     -13.567   6.153 -12.028  1.00  0.00
ATOM   1146  CG2 VAL A  77     -12.025   5.095 -13.694  1.00  0.00
ATOM   1156  N   TYR A  78     -14.514   5.119 -15.904  1.00  0.00
ATOM   1157  CA  TYR A  78     -15.465   4.037 -16.082  1.00  0.00
ATOM   1158  C   TYR A  78     -14.766   2.634 -16.197  1.00  0.00
ATOM   1159  O   TYR A  78     -13.688   2.309 -16.670  1.00  0.00
ATOM   1160  CB  TYR A  78     -16.323   4.317 -17.317  1.00  0.00
ATOM   1161  CG  TYR A  78     -17.082   5.624 -17.251  1.00  0.00
ATOM   1162  CD1 TYR A  78     -16.440   6.815 -17.561  1.00  0.00
ATOM   1163  CD2 TYR A  78     -18.418   5.633 -16.877  1.00  0.00
ATOM   1164  CE1 TYR A  78     -17.133   8.009 -17.500  1.00  0.00
ATOM   1165  CE2 TYR A  78     -19.110   6.827 -16.816  1.00  0.00
ATOM   1166  CZ  TYR A  78     -18.472   8.011 -17.125  1.00  0.00
ATOM   1167  OH  TYR A  78     -19.161   9.200 -17.064  1.00  0.00
ATOM   1177  N   LEU A  79     -15.466   1.622 -15.721  1.00  0.00
ATOM   1178  CA  LEU A  79     -14.898   0.309 -15.873  1.00  0.00
ATOM   1179  C   LEU A  79     -15.870  -0.572 -16.702  1.00  0.00
ATOM   1180  O   LEU A  79     -17.075  -0.754 -16.484  1.00  0.00
ATOM   1181  CB  LEU A  79     -14.632  -0.314 -14.498  1.00  0.00
ATOM   1182  CG  LEU A  79     -13.982  -1.704 -14.512  1.00  0.00
ATOM   1183  CD1 LEU A  79     -12.627  -1.625 -15.201  1.00  0.00
ATOM   1184  CD2 LEU A  79     -13.840  -2.213 -13.085  1.00  0.00
ATOM   1196  N   GLN A  80     -15.488  -1.111 -17.748  1.00  0.00
ATOM   1197  CA  GLN A  80     -16.458  -1.929 -18.411  1.00  0.00
ATOM   1198  C   GLN A  80     -16.185  -3.426 -18.302  1.00  0.00
ATOM   1199  O   GLN A  80     -15.148  -4.032 -18.520  1.00  0.00
ATOM   1200  CB  GLN A  80     -16.535  -1.523 -19.886  1.00  0.00
ATOM   1201  CG  GLN A  80     -17.570  -2.292 -20.689  1.00  0.00
ATOM   1202  CD  GLN A  80     -17.750  -1.731 -22.088  1.00  0.00
ATOM   1203  OE1 GLN A  80     -17.616  -0.524 -22.310  1.00  0.00
ATOM   1204  NE2 GLN A  80     -18.054  -2.606 -23.040  1.00  0.00
ATOM   1213  N   MET A  81     -17.213  -4.167 -17.840  1.00  0.00
ATOM   1214  CA  MET A  81     -16.875  -5.489 -17.793  1.00  0.00
ATOM   1215  C   MET A  81     -17.566  -6.347 -18.922  1.00  0.00
ATOM   1216  O   MET A  81     -18.745  -6.278 -19.252  1.00  0.00
ATOM   1217  CB  MET A  81     -17.220  -5.992 -16.392  1.00  0.00
ATOM   1218  CG  MET A  81     -16.519  -5.245 -15.265  1.00  0.00
ATOM   1219  SD  MET A  81     -17.077  -5.769 -13.631  1.00  0.00
ATOM   1220  CE  MET A  81     -16.170  -4.635 -12.584  1.00  0.00
ATOM   1230  N   ASN A  82     -16.786  -7.151 -19.655  1.00  0.00
ATOM   1231  CA  ASN A  82     -17.466  -7.874 -20.691  1.00  0.00
ATOM   1232  C   ASN A  82     -17.303  -9.313 -20.264  1.00  0.00
ATOM   1233  O   ASN A  82     -16.242  -9.729 -19.785  1.00  0.00
ATOM   1234  CB  ASN A  82     -16.895  -7.602 -22.070  1.00  0.00
ATOM   1235  CG  ASN A  82     -17.047  -6.164 -22.485  1.00  0.00
ATOM   1236  OD1 ASN A  82     -18.136  -5.588 -22.390  1.00  0.00
ATOM   1237  ND2 ASN A  82     -15.973  -5.572 -22.943  1.00  0.00
ATOM   1244  N   SER A  83     -18.210 -10.042 -20.601  1.00  0.00
ATOM   1245  CA  SER A  83     -18.366 -11.424 -20.399  1.00  0.00
ATOM   1246  C   SER A  83     -18.251 -11.931 -18.992  1.00  0.00
ATOM   1247  O   SER A  83     -17.355 -12.712 -18.661  1.00  0.00
ATOM   1248  CB  SER A  83     -17.344 -12.138 -21.261  1.00  0.00
ATOM   1249  OG  SER A  83     -17.551 -11.859 -22.619  1.00  0.00
ATOM   1255  N   LEU A  84     -19.145 -11.428 -18.192  1.00  0.00
ATOM   1256  CA  LEU A  84     -19.122 -11.660 -16.738  1.00  0.00
ATOM   1257  C   LEU A  84     -19.267 -13.161 -16.397  1.00  0.00
ATOM   1258  O   LEU A  84     -19.992 -14.009 -16.925  1.00  0.00
ATOM   1259  CB  LEU A  84     -20.245 -10.864 -16.062  1.00  0.00
ATOM   1260  CG  LEU A  84     -19.884  -9.435 -15.637  1.00  0.00
ATOM   1261  CD1 LEU A  84     -19.642  -8.582 -16.876  1.00  0.00
ATOM   1262  CD2 LEU A  84     -21.008  -8.860 -14.787  1.00  0.00
ATOM   1274  N   LYS A  85     -18.548 -13.566 -15.400  1.00  0.00
ATOM   1275  CA  LYS A  85     -18.621 -14.977 -15.063  1.00  0.00
ATOM   1276  C   LYS A  85     -19.097 -14.965 -13.686  1.00  0.00
ATOM   1277  O   LYS A  85     -18.653 -14.005 -13.100  1.00  0.00
ATOM   1278  CB  LYS A  85     -17.281 -15.704 -15.182  1.00  0.00
ATOM   1279  CG  LYS A  85     -16.674 -15.681 -16.578  1.00  0.00
ATOM   1280  CD  LYS A  85     -17.496 -16.512 -17.552  1.00  0.00
ATOM   1281  CE  LYS A  85     -16.844 -16.562 -18.926  1.00  0.00
ATOM   1282  NZ  LYS A  85     -17.649 -17.354 -19.895  1.00  0.00
ATOM   1296  N   PRO A  86     -19.690 -16.091 -13.205  1.00  0.00
ATOM   1297  CA  PRO A  86     -20.319 -16.335 -11.899  1.00  0.00
ATOM   1298  C   PRO A  86     -19.423 -16.066 -10.769  1.00  0.00
ATOM   1299  O   PRO A  86     -19.964 -15.759  -9.689  1.00  0.00
ATOM   1300  CB  PRO A  86     -20.682 -17.822 -11.950  1.00  0.00
ATOM   1301  CG  PRO A  86     -21.102 -18.048 -13.362  1.00  0.00
ATOM   1302  CD  PRO A  86     -20.186 -17.168 -14.170  1.00  0.00
ATOM   1310  N   GLU A  87     -18.142 -16.154 -11.058  1.00  0.00
ATOM   1311  CA  GLU A  87     -17.106 -15.944 -10.135  1.00  0.00
ATOM   1312  C   GLU A  87     -16.741 -14.519  -9.919  1.00  0.00
ATOM   1313  O   GLU A  87     -16.021 -14.172  -8.982  1.00  0.00
ATOM   1314  CB  GLU A  87     -15.867 -16.719 -10.589  1.00  0.00
ATOM   1315  CG  GLU A  87     -16.034 -18.232 -10.581  1.00  0.00
ATOM   1316  CD  GLU A  87     -14.816 -18.957 -11.082  1.00  0.00
ATOM   1317  OE1 GLU A  87     -13.869 -18.306 -11.448  1.00  0.00
ATOM   1318  OE2 GLU A  87     -14.834 -20.166 -11.100  1.00  0.00
ATOM   1325  N   ASP A  88     -17.310 -13.678 -10.754  1.00  0.00
ATOM   1326  CA  ASP A  88     -17.127 -12.297 -10.653  1.00  0.00
ATOM   1327  C   ASP A  88     -18.193 -11.800  -9.600  1.00  0.00
ATOM   1328  O   ASP A  88     -18.212 -10.610  -9.282  1.00  0.00
ATOM   1329  CB  ASP A  88     -17.298 -11.634 -12.022  1.00  0.00
ATOM   1330  CG  ASP A  88     -16.168 -11.967 -12.988  1.00  0.00
ATOM   1331  OD1 ASP A  88     -15.046 -12.060 -12.548  1.00  0.00
ATOM   1332  OD2 ASP A  88     -16.438 -12.128 -14.153  1.00  0.00
ATOM   1337  N   THR A  89     -19.010 -12.700  -8.920  1.00  0.00
ATOM   1338  CA  THR A  89     -19.889 -11.908  -8.081  1.00  0.00
ATOM   1339  C   THR A  89     -19.079 -11.233  -6.900  1.00  0.00
ATOM   1340  O   THR A  89     -18.363 -11.882  -6.139  1.00  0.00
ATOM   1341  CB  THR A  89     -21.030 -12.783  -7.531  1.00  0.00
ATOM   1342  OG1 THR A  89     -21.907 -11.980  -6.729  1.00  0.00
ATOM   1343  CG2 THR A  89     -20.471 -13.916  -6.683  1.00  0.00
ATOM   1351  N   ALA A  90     -19.267  -9.944  -6.716  1.00  0.00
ATOM   1352  CA  ALA A  90     -18.416  -9.373  -5.639  1.00  0.00
ATOM   1353  C   ALA A  90     -18.831  -7.834  -5.195  1.00  0.00
ATOM   1354  O   ALA A  90     -19.732  -7.072  -5.644  1.00  0.00
ATOM   1355  CB  ALA A  90     -17.087  -9.444  -5.825  1.00  0.00
ATOM   1361  N   VAL A  91     -18.369  -7.331  -4.137  1.00  0.00
ATOM   1362  CA  VAL A  91     -18.675  -5.904  -4.013  1.00  0.00
ATOM   1363  C   VAL A  91     -17.586  -4.995  -4.670  1.00  0.00
ATOM   1364  O   VAL A  91     -16.390  -5.102  -4.605  1.00  0.00
ATOM   1365  CB  VAL A  91     -18.818  -5.540  -2.525  1.00  0.00
ATOM   1366  CG1 VAL A  91     -19.234  -4.084  -2.371  1.00  0.00
ATOM   1367  CG2 VAL A  91     -19.829  -6.462  -1.860  1.00  0.00
ATOM   1377  N   TYR A  92     -18.005  -4.115  -5.520  1.00  0.00
ATOM   1378  CA  TYR A  92     -16.976  -3.295  -6.112  1.00  0.00
ATOM   1379  C   TYR A  92     -16.932  -1.943  -5.427  1.00  0.00
ATOM   1380  O   TYR A  92     -17.808  -1.276  -4.903  1.00  0.00
ATOM   1381  CB  TYR A  92     -17.213  -3.133  -7.615  1.00  0.00
ATOM   1382  CG  TYR A  92     -16.947  -4.390  -8.414  1.00  0.00
ATOM   1383  CD1 TYR A  92     -18.005  -5.109  -8.948  1.00  0.00
ATOM   1384  CD2 TYR A  92     -15.644  -4.822  -8.612  1.00  0.00
ATOM   1385  CE1 TYR A  92     -17.763  -6.257  -9.677  1.00  0.00
ATOM   1386  CE2 TYR A  92     -15.400  -5.969  -9.341  1.00  0.00
ATOM   1387  CZ  TYR A  92     -16.455  -6.686  -9.872  1.00  0.00
ATOM   1388  OH  TYR A  92     -16.212  -7.829 -10.599  1.00  0.00
ATOM   1398  N   TYR A  93     -15.674  -1.510  -5.279  1.00  0.00
ATOM   1399  CA  TYR A  93     -15.487  -0.206  -4.704  1.00  0.00
ATOM   1400  C   TYR A  93     -14.634   0.737  -5.626  1.00  0.00
ATOM   1401  O   TYR A  93     -13.752   0.401  -6.445  1.00  0.00
ATOM   1402  CB  TYR A  93     -14.842  -0.355  -3.324  1.00  0.00
ATOM   1403  CG  TYR A  93     -15.803  -0.807  -2.247  1.00  0.00
ATOM   1404  CD1 TYR A  93     -16.031  -2.161  -2.046  1.00  0.00
ATOM   1405  CD2 TYR A  93     -16.455   0.130  -1.461  1.00  0.00
ATOM   1406  CE1 TYR A  93     -16.909  -2.574  -1.062  1.00  0.00
ATOM   1407  CE2 TYR A  93     -17.333  -0.283  -0.477  1.00  0.00
ATOM   1408  CZ  TYR A  93     -17.560  -1.630  -0.278  1.00  0.00
ATOM   1409  OH  TYR A  93     -18.433  -2.042   0.702  1.00  0.00
ATOM   1419  N   CYS A  94     -14.777   1.977  -5.542  1.00  0.00
ATOM   1420  CA  CYS A  94     -13.875   2.783  -6.321  1.00  0.00
ATOM   1421  C   CYS A  94     -12.909   3.519  -5.473  1.00  0.00
ATOM   1422  O   CYS A  94     -13.201   4.107  -4.438  1.00  0.00
ATOM   1423  CB  CYS A  94     -14.649   3.791  -7.171  1.00  0.00
ATOM   1424  SG  CYS A  94     -13.622   4.714  -8.341  1.00  0.00
ATOM   1430  N   ALA A  95     -11.787   3.761  -5.990  1.00  0.00
ATOM   1431  CA  ALA A  95     -10.957   4.587  -5.142  1.00  0.00
ATOM   1432  C   ALA A  95     -10.038   5.542  -5.922  1.00  0.00
ATOM   1433  O   ALA A  95      -9.507   5.410  -7.025  1.00  0.00
ATOM   1434  CB  ALA A  95      -9.903   3.589  -4.322  1.00  0.00
ATOM   1440  N   VAL A  96      -9.781   6.672  -5.191  1.00  0.00
ATOM   1441  CA  VAL A  96      -8.945   7.662  -5.871  1.00  0.00
ATOM   1442  C   VAL A  96      -7.662   7.943  -5.020  1.00  0.00
ATOM   1443  O   VAL A  96      -7.670   7.900  -3.749  1.00  0.00
ATOM   1444  CB  VAL A  96      -9.736   8.966  -6.091  1.00  0.00
ATOM   1445  CG1 VAL A  96     -10.992   8.695  -6.905  1.00  0.00
ATOM   1446  CG2 VAL A  96     -10.086   9.590  -4.749  1.00  0.00
ATOM   1456  N   ARG A  97      -6.482   8.136  -5.710  1.00  0.00
ATOM   1457  CA  ARG A  97      -5.276   8.488  -4.974  1.00  0.00
ATOM   1458  C   ARG A  97      -4.558   9.808  -5.557  1.00  0.00
ATOM   1459  O   ARG A  97      -4.408  10.182  -6.731  1.00  0.00
ATOM   1460  CB  ARG A  97      -4.317   7.307  -5.007  1.00  0.00
ATOM   1461  CG  ARG A  97      -4.729   6.124  -4.144  1.00  0.00
ATOM   1462  CD  ARG A  97      -5.338   5.039  -4.955  1.00  0.00
ATOM   1463  NE  ARG A  97      -4.336   4.285  -5.691  1.00  0.00
ATOM   1464  CZ  ARG A  97      -4.612   3.313  -6.582  1.00  0.00
ATOM   1465  NH1 ARG A  97      -5.860   2.990  -6.837  1.00  0.00
ATOM   1466  NH2 ARG A  97      -3.626   2.684  -7.200  1.00  0.00
ATOM   1480  N   ASP A  98      -4.181  10.652  -4.670  1.00  0.00
ATOM   1481  CA  ASP A  98      -3.443  11.852  -5.055  1.00  0.00
ATOM   1482  C   ASP A  98      -1.906  11.641  -5.152  1.00  0.00
ATOM   1483  O   ASP A  98      -1.513  11.661  -3.965  1.00  0.00
ATOM   1484  CB  ASP A  98      -3.743  12.973  -4.058  1.00  0.00
ATOM   1485  CG  ASP A  98      -3.084  14.294  -4.434  1.00  0.00
ATOM   1486  OD1 ASP A  98      -1.908  14.289  -4.713  1.00  0.00
ATOM   1487  OD2 ASP A  98      -3.761  15.292  -4.440  1.00  0.00
ATOM   1492  N   PRO A  99      -1.103  11.720  -6.241  1.00  0.00
ATOM   1493  CA  PRO A  99       0.373  11.409  -6.376  1.00  0.00
ATOM   1494  C   PRO A  99       1.278  12.224  -5.503  1.00  0.00
ATOM   1495  O   PRO A  99       2.466  11.922  -5.409  1.00  0.00
ATOM   1496  CB  PRO A  99       0.662  11.712  -7.849  1.00  0.00
ATOM   1497  CG  PRO A  99      -0.580  11.293  -8.559  1.00  0.00
ATOM   1498  CD  PRO A  99      -1.695  11.691  -7.631  1.00  0.00
ATOM   1506  N   SER A 100       0.838  13.357  -5.047  1.00  0.00
ATOM   1507  CA  SER A 100       1.763  13.992  -4.139  1.00  0.00
ATOM   1508  C   SER A 100       1.975  13.241  -2.872  1.00  0.00
ATOM   1509  O   SER A 100       2.955  13.570  -2.222  1.00  0.00
ATOM   1510  CB  SER A 100       1.273  15.388  -3.806  1.00  0.00
ATOM   1511  OG  SER A 100       0.084  15.339  -3.065  1.00  0.00
ATOM   1517  N   TYR A 101       1.196  12.222  -2.472  1.00  0.00
ATOM   1518  CA  TYR A 101       1.785  11.529  -1.261  1.00  0.00
ATOM   1519  C   TYR A 101       2.998  10.605  -1.771  1.00  0.00
ATOM   1520  O   TYR A 101       2.691   9.642  -2.593  1.00  0.00
ATOM   1521  CB  TYR A 101       0.724  10.709  -0.524  1.00  0.00
ATOM   1522  CG  TYR A 101      -0.311  11.551   0.191  1.00  0.00
ATOM   1523  CD1 TYR A 101      -1.186  12.341  -0.540  1.00  0.00
ATOM   1524  CD2 TYR A 101      -0.384  11.532   1.575  1.00  0.00
ATOM   1525  CE1 TYR A 101      -2.132  13.108   0.113  1.00  0.00
ATOM   1526  CE2 TYR A 101      -1.329  12.301   2.228  1.00  0.00
ATOM   1527  CZ  TYR A 101      -2.200  13.086   1.501  1.00  0.00
ATOM   1528  OH  TYR A 101      -3.141  13.851   2.151  1.00  0.00
ATOM   1538  N   PRO A 102       4.022  10.536  -0.979  1.00  0.00
ATOM   1539  CA  PRO A 102       5.181   9.857  -1.395  1.00  0.00
ATOM   1540  C   PRO A 102       5.614   8.465  -1.887  1.00  0.00
ATOM   1541  O   PRO A 102       6.590   8.340  -2.630  1.00  0.00
ATOM   1542  CB  PRO A 102       5.914  10.130  -0.077  1.00  0.00
ATOM   1543  CG  PRO A 102       5.623  11.563   0.212  1.00  0.00
ATOM   1544  CD  PRO A 102       4.182  11.742  -0.187  1.00  0.00
ATOM   1552  N   ASN A 103       4.889   7.518  -1.569  1.00  0.00
ATOM   1553  CA  ASN A 103       5.000   6.099  -1.858  1.00  0.00
ATOM   1554  C   ASN A 103       3.943   5.528  -2.478  1.00  0.00
ATOM   1555  O   ASN A 103       3.914   4.292  -2.598  1.00  0.00
ATOM   1556  CB  ASN A 103       5.249   5.281  -0.604  1.00  0.00
ATOM   1557  CG  ASN A 103       6.531   5.656   0.085  1.00  0.00
ATOM   1558  OD1 ASN A 103       7.622   5.283  -0.360  1.00  0.00
ATOM   1559  ND2 ASN A 103       6.421   6.388   1.164  1.00  0.00
ATOM   1566  N   GLY A 104       3.008   6.354  -2.832  1.00  0.00
ATOM   1567  CA  GLY A 104       1.883   5.629  -3.247  1.00  0.00
ATOM   1568  C   GLY A 104       1.291   5.538  -1.826  1.00  0.00
ATOM   1569  O   GLY A 104       0.405   4.727  -1.539  1.00  0.00
ATOM   1573  N   VAL A 105       1.776   6.379  -0.879  1.00  0.00
ATOM   1574  CA  VAL A 105       1.014   6.207   0.289  1.00  0.00
ATOM   1575  C   VAL A 105       0.001   6.877  -0.435  1.00  0.00
ATOM   1576  O   VAL A 105       0.234   7.759  -1.257  1.00  0.00
ATOM   1577  CB  VAL A 105       1.494   6.926   1.564  1.00  0.00
ATOM   1578  CG1 VAL A 105       0.607   6.563   2.746  1.00  0.00
ATOM   1579  CG2 VAL A 105       2.944   6.567   1.847  1.00  0.00
ATOM   1589  N   TYR A 106      -1.019   6.281  -0.134  1.00  0.00
ATOM   1590  CA  TYR A 106      -2.380   6.292  -0.345  1.00  0.00
ATOM   1591  C   TYR A 106      -2.642   7.336   0.512  1.00  0.00
ATOM   1592  O   TYR A 106      -2.254   7.579   1.654  1.00  0.00
ATOM   1593  CB  TYR A 106      -3.114   5.002   0.027  1.00  0.00
ATOM   1594  CG  TYR A 106      -2.866   3.859  -0.933  1.00  0.00
ATOM   1595  CD1 TYR A 106      -1.753   3.048  -0.771  1.00  0.00
ATOM   1596  CD2 TYR A 106      -3.752   3.623  -1.973  1.00  0.00
ATOM   1597  CE1 TYR A 106      -1.526   2.004  -1.648  1.00  0.00
ATOM   1598  CE2 TYR A 106      -3.526   2.579  -2.850  1.00  0.00
ATOM   1599  CZ  TYR A 106      -2.418   1.772  -2.690  1.00  0.00
ATOM   1600  OH  TYR A 106      -2.192   0.733  -3.563  1.00  0.00
ATOM   1610  N   PRO A 107      -3.057   8.014  -0.149  1.00  0.00
ATOM   1611  CA  PRO A 107      -3.355   9.151   0.052  1.00  0.00
ATOM   1612  C   PRO A 107      -4.667   9.066   0.645  1.00  0.00
ATOM   1613  O   PRO A 107      -5.084   8.191   1.455  1.00  0.00
ATOM   1614  CB  PRO A 107      -3.319   9.752  -1.357  1.00  0.00
ATOM   1615  CG  PRO A 107      -3.927   8.699  -2.219  1.00  0.00
ATOM   1616  CD  PRO A 107      -3.493   7.403  -1.590  1.00  0.00
ATOM   1624  N   HIS A 108      -5.362  10.194   0.222  1.00  0.00
ATOM   1625  CA  HIS A 108      -6.581  10.058   0.666  1.00  0.00
ATOM   1626  C   HIS A 108      -6.975   9.732  -0.543  1.00  0.00
ATOM   1627  O   HIS A 108      -7.422  10.229  -1.608  1.00  0.00
ATOM   1628  CB  HIS A 108      -7.254  11.311   1.235  1.00  0.00
ATOM   1629  CG  HIS A 108      -6.588  11.844   2.466  1.00  0.00
ATOM   1630  ND1 HIS A 108      -6.650  11.200   3.684  1.00  0.00
ATOM   1631  CD2 HIS A 108      -5.848  12.961   2.667  1.00  0.00
ATOM   1632  CE1 HIS A 108      -5.975  11.898   4.581  1.00  0.00
ATOM   1633  NE2 HIS A 108      -5.480  12.970   3.990  1.00  0.00
ATOM   1641  N   GLU A 109      -7.278   8.820   0.072  1.00  0.00
ATOM   1642  CA  GLU A 109      -7.771   7.998  -0.269  1.00  0.00
ATOM   1643  C   GLU A 109      -9.221   8.249  -0.146  1.00  0.00
ATOM   1644  O   GLU A 109      -9.838   8.594   0.861  1.00  0.00
ATOM   1645  CB  GLU A 109      -7.195   6.842   0.552  1.00  0.00
ATOM   1646  CG  GLU A 109      -7.903   5.510   0.344  1.00  0.00
ATOM   1647  CD  GLU A 109      -7.306   4.398   1.158  1.00  0.00
ATOM   1648  OE1 GLU A 109      -6.129   4.449   1.427  1.00  0.00
ATOM   1649  OE2 GLU A 109      -8.026   3.494   1.513  1.00  0.00
ATOM   1656  N   TYR A 110      -9.794   7.928  -1.152  1.00  0.00
ATOM   1657  CA  TYR A 110     -11.146   8.059  -1.114  1.00  0.00
ATOM   1658  C   TYR A 110     -11.851   6.869  -1.654  1.00  0.00
ATOM   1659  O   TYR A 110     -11.518   6.257  -2.683  1.00  0.00
ATOM   1660  CB  TYR A 110     -11.545   9.324  -1.878  1.00  0.00
ATOM   1661  CG  TYR A 110     -11.068  10.604  -1.227  1.00  0.00
ATOM   1662  CD1 TYR A 110      -9.909  11.220  -1.675  1.00  0.00
ATOM   1663  CD2 TYR A 110     -11.791  11.162  -0.183  1.00  0.00
ATOM   1664  CE1 TYR A 110      -9.474  12.389  -1.081  1.00  0.00
ATOM   1665  CE2 TYR A 110     -11.356  12.330   0.412  1.00  0.00
ATOM   1666  CZ  TYR A 110     -10.203  12.944  -0.034  1.00  0.00
ATOM   1667  OH  TYR A 110      -9.769  14.107   0.557  1.00  0.00
ATOM   1677  N   TRP A 111     -12.891   6.517  -1.012  1.00  0.00
ATOM   1678  CA  TRP A 111     -13.467   5.328  -1.512  1.00  0.00
ATOM   1679  C   TRP A 111     -14.962   5.422  -1.868  1.00  0.00
ATOM   1680  O   TRP A 111     -15.630   6.298  -1.336  1.00  0.00
ATOM   1681  CB  TRP A 111     -13.253   4.222  -0.477  1.00  0.00
ATOM   1682  CG  TRP A 111     -13.878   4.517   0.853  1.00  0.00
ATOM   1683  CD1 TRP A 111     -13.318   5.219   1.878  1.00  0.00
ATOM   1684  CD2 TRP A 111     -15.193   4.120   1.310  1.00  0.00
ATOM   1685  NE1 TRP A 111     -14.187   5.284   2.938  1.00  0.00
ATOM   1686  CE2 TRP A 111     -15.341   4.618   2.608  1.00  0.00
ATOM   1687  CE3 TRP A 111     -16.240   3.393   0.732  1.00  0.00
ATOM   1688  CZ2 TRP A 111     -16.496   4.413   3.345  1.00  0.00
ATOM   1689  CZ3 TRP A 111     -17.400   3.188   1.470  1.00  0.00
ATOM   1690  CH2 TRP A 111     -17.524   3.686   2.743  1.00  0.00
ATOM   1701  N   GLY A 112     -15.564   4.428  -2.661  1.00  0.00
ATOM   1702  CA  GLY A 112     -16.869   4.946  -3.082  1.00  0.00
ATOM   1703  C   GLY A 112     -17.974   4.207  -2.420  1.00  0.00
ATOM   1704  O   GLY A 112     -17.703   3.177  -1.780  1.00  0.00
ATOM   1708  N   GLN A 113     -19.243   4.616  -2.565  1.00  0.00
ATOM   1709  CA  GLN A 113     -20.074   3.682  -1.913  1.00  0.00
ATOM   1710  C   GLN A 113     -20.223   2.387  -2.436  1.00  0.00
ATOM   1711  O   GLN A 113     -21.395   2.128  -2.736  1.00  0.00
ATOM   1712  CB  GLN A 113     -21.484   4.263  -1.788  1.00  0.00
ATOM   1713  CG  GLN A 113     -21.562   5.543  -0.973  1.00  0.00
ATOM   1714  CD  GLN A 113     -21.214   5.321   0.487  1.00  0.00
ATOM   1715  OE1 GLN A 113     -21.858   4.527   1.180  1.00  0.00
ATOM   1716  NE2 GLN A 113     -20.190   6.020   0.964  1.00  0.00
ATOM   1725  N   GLY A 114     -19.368   1.502  -2.595  1.00  0.00
ATOM   1726  CA  GLY A 114     -19.460   0.072  -2.726  1.00  0.00
ATOM   1727  C   GLY A 114     -20.326  -0.248  -3.787  1.00  0.00
ATOM   1728  O   GLY A 114     -21.433  -0.154  -3.286  1.00  0.00
ATOM   1732  N   THR A 115     -20.396  -0.952  -4.764  1.00  0.00
ATOM   1733  CA  THR A 115     -21.682  -1.264  -5.446  1.00  0.00
ATOM   1734  C   THR A 115     -21.777  -2.873  -5.448  1.00  0.00
ATOM   1735  O   THR A 115     -20.804  -3.661  -5.314  1.00  0.00
ATOM   1736  CB  THR A 115     -21.738  -0.682  -6.871  1.00  0.00
ATOM   1737  OG1 THR A 115     -23.043  -0.895  -7.425  1.00  0.00
ATOM   1738  CG2 THR A 115     -20.699  -1.350  -7.760  1.00  0.00
ATOM   1746  N   GLN A 116     -22.828  -3.492  -5.594  1.00  0.00
ATOM   1747  CA  GLN A 116     -22.697  -4.984  -5.488  1.00  0.00
ATOM   1748  C   GLN A 116     -22.955  -5.627  -6.802  1.00  0.00
ATOM   1749  O   GLN A 116     -23.947  -5.028  -7.327  1.00  0.00
ATOM   1750  CB  GLN A 116     -23.662  -5.568  -4.453  1.00  0.00
ATOM   1751  CG  GLN A 116     -23.539  -7.072  -4.267  1.00  0.00
ATOM   1752  CD  GLN A 116     -24.434  -7.592  -3.158  1.00  0.00
ATOM   1753  OE1 GLN A 116     -25.319  -6.882  -2.671  1.00  0.00
ATOM   1754  NE2 GLN A 116     -24.210  -8.837  -2.753  1.00  0.00
ATOM   1763  N   VAL A 117     -22.168  -6.550  -7.306  1.00  0.00
ATOM   1764  CA  VAL A 117     -22.502  -7.058  -8.654  1.00  0.00
ATOM   1765  C   VAL A 117     -22.644  -8.544  -8.576  1.00  0.00
ATOM   1766  O   VAL A 117     -21.836  -9.426  -8.195  1.00  0.00
ATOM   1767  CB  VAL A 117     -21.412  -6.702  -9.683  1.00  0.00
ATOM   1768  CG1 VAL A 117     -21.725  -7.336 -11.030  1.00  0.00
ATOM   1769  CG2 VAL A 117     -21.296  -5.191  -9.811  1.00  0.00
ATOM   1779  N   THR A 118     -23.856  -8.920  -9.001  1.00  0.00
ATOM   1780  CA  THR A 118     -23.999 -10.348  -8.935  1.00  0.00
ATOM   1781  C   THR A 118     -24.072 -11.140 -10.353  1.00  0.00
ATOM   1782  O   THR A 118     -24.651 -10.962 -11.488  1.00  0.00
ATOM   1783  CB  THR A 118     -25.252 -10.647  -8.091  1.00  0.00
ATOM   1784  OG1 THR A 118     -25.081 -10.114  -6.771  1.00  0.00
ATOM   1785  CG2 THR A 118     -25.490 -12.147  -8.001  1.00  0.00
ATOM   1793  N   VAL A 119     -23.377 -12.175 -10.400  1.00  0.00
ATOM   1794  CA  VAL A 119     -23.587 -12.759 -11.710  1.00  0.00
ATOM   1795  C   VAL A 119     -24.243 -13.991 -11.487  1.00  0.00
ATOM   1796  O   VAL A 119     -23.820 -14.858 -10.721  1.00  0.00
ATOM   1797  CB  VAL A 119     -22.273 -13.013 -12.473  1.00  0.00
ATOM   1798  CG1 VAL A 119     -22.558 -13.643 -13.827  1.00  0.00
ATOM   1799  CG2 VAL A 119     -21.508 -11.708 -12.635  1.00  0.00
ATOM   1809  N   SER A 120     -25.267 -14.062 -12.308  1.00  0.00
ATOM   1810  CA  SER A 120     -26.154 -15.337 -12.123  1.00  0.00
ATOM   1811  C   SER A 120     -26.102 -16.156 -13.246  1.00  0.00
ATOM   1812  O   SER A 120     -25.655 -16.018 -14.436  1.00  0.00
ATOM   1813  CB  SER A 120     -27.621 -15.027 -11.894  1.00  0.00
ATOM   1814  OG  SER A 120     -28.189 -14.429 -13.027  1.00  0.00
ATOM   1820  N   SER A 121     -26.477 -17.220 -12.834  1.00  0.00
ATOM   1821  CA  SER A 121     -26.582 -18.117 -13.874  1.00  0.00
ATOM   1822  C   SER A 121     -27.948 -18.548 -14.257  1.00  0.00
ATOM   1823  O   SER A 121     -28.161 -18.855 -15.415  1.00  0.00
ATOM   1824  OXT SER A 121     -28.818 -18.589 -13.432  1.00  0.00
ATOM   1825  CB  SER A 121     -25.758 -19.338 -13.515  1.00  0.00
ATOM   1826  OG  SER A 121     -25.903 -20.344 -14.481  1.00  0.00
END
