# Supplementary material for: Nanobody-based CTLA4 inhibitors for immune checkpoint blockade therapy of canine cancer patients
Source: Sci Rep. 2021 Oct 21;11:20763. doi: 10.1038/s41598-021-00325-3 (PMC8531395; doi:10.1038/s41598-021-00325-3)
Supplement: Supplementary file 1 — Supplementary Information 1. [file 41598_2021_325_MOESM1_ESM.zip › Supplemental Information/trRosetta_cNb17_3.pdb]

ATOM      1  N   MET B   1        .683    .029   -.448  1.00  0.00
ATOM      2  CA  MET B   1       2.137   -.121   -.522  1.00  0.00
ATOM      3  C   MET B   1       2.504   1.249   -.570  1.00  0.00
ATOM      4  O   MET B   1       1.860   2.152  -1.059  1.00  0.00
ATOM      5  CB  MET B   1       2.641   -.894  -1.739  1.00  0.00
ATOM      6  CG  MET B   1       2.291  -2.375  -1.734  1.00  0.00
ATOM      7  SD  MET B   1       2.986  -3.259  -3.144  1.00  0.00
ATOM      8  CE  MET B   1       4.724  -3.271  -2.713  1.00  0.00
ATOM     20  N   HIS B   2       3.562   1.456    .010  1.00  0.00
ATOM     21  CA  HIS B   2       4.239   2.720    .145  1.00  0.00
ATOM     22  C   HIS B   2       5.616   2.590   -.395  1.00  0.00
ATOM     23  O   HIS B   2       6.364   1.602   -.195  1.00  0.00
ATOM     24  CB  HIS B   2       4.291   3.179   1.605  1.00  0.00
ATOM     25  CG  HIS B   2       2.941   3.370   2.224  1.00  0.00
ATOM     26  ND1 HIS B   2       2.182   4.503   2.019  1.00  0.00
ATOM     27  CD2 HIS B   2       2.215   2.574   3.043  1.00  0.00
ATOM     28  CE1 HIS B   2       1.046   4.394   2.685  1.00  0.00
ATOM     29  NE2 HIS B   2       1.041   3.234   3.314  1.00  0.00
ATOM     37  N   VAL B   3       6.006   3.722  -1.041  1.00  0.00
ATOM     38  CA  VAL B   3       7.343   3.726  -1.678  1.00  0.00
ATOM     39  C   VAL B   3       8.177   4.929  -1.224  1.00  0.00
ATOM     40  O   VAL B   3       7.748   6.088  -1.328  1.00  0.00
ATOM     41  CB  VAL B   3       7.207   3.757  -3.212  1.00  0.00
ATOM     42  CG1 VAL B   3       6.237   4.849  -3.639  1.00  0.00
ATOM     43  CG2 VAL B   3       8.572   3.968  -3.848  1.00  0.00
ATOM     53  N   ALA B   4       9.400   4.693   -.823  1.00  0.00
ATOM     54  CA  ALA B   4      10.195   5.841   -.477  1.00  0.00
ATOM     55  C   ALA B   4      11.377   5.805  -1.496  1.00  0.00
ATOM     56  O   ALA B   4      11.986   4.833  -1.972  1.00  0.00
ATOM     57  CB  ALA B   4      10.567   5.737    .932  1.00  0.00
ATOM     63  N   GLN B   5      11.897   6.909  -1.707  1.00  0.00
ATOM     64  CA  GLN B   5      13.044   7.024  -2.576  1.00  0.00
ATOM     65  C   GLN B   5      14.116   7.950  -1.984  1.00  0.00
ATOM     66  O   GLN B   5      13.763   8.883  -1.254  1.00  0.00
ATOM     67  CB  GLN B   5      12.608   7.532  -3.953  1.00  0.00
ATOM     68  CG  GLN B   5      11.344   6.879  -4.486  1.00  0.00
ATOM     69  CD  GLN B   5      11.044   7.282  -5.917  1.00  0.00
ATOM     70  OE1 GLN B   5      10.023   6.887  -6.486  1.00  0.00
ATOM     71  NE2 GLN B   5      11.933   8.072  -6.507  1.00  0.00
ATOM     80  N   PRO B   6      15.438   7.781  -2.382  1.00  0.00
ATOM     81  CA  PRO B   6      16.258   8.797  -1.779  1.00  0.00
ATOM     82  C   PRO B   6      16.043  10.159  -2.456  1.00  0.00
ATOM     83  O   PRO B   6      15.627  10.190  -3.615  1.00  0.00
ATOM     84  CB  PRO B   6      17.674   8.260  -2.007  1.00  0.00
ATOM     85  CG  PRO B   6      17.559   7.440  -3.247  1.00  0.00
ATOM     86  CD  PRO B   6      16.206   6.789  -3.141  1.00  0.00
ATOM     94  N   ALA B   7      16.291  11.333  -1.808  1.00  0.00
ATOM     95  CA  ALA B   7      15.901  12.428  -2.682  1.00  0.00
ATOM     96  C   ALA B   7      16.554  12.912  -3.933  1.00  0.00
ATOM     97  O   ALA B   7      15.779  13.232  -4.809  1.00  0.00
ATOM     98  CB  ALA B   7      16.113  13.493  -1.613  1.00  0.00
ATOM    104  N   VAL B   8      17.928  12.970  -3.945  1.00  0.00
ATOM    105  CA  VAL B   8      18.742  13.360  -5.136  1.00  0.00
ATOM    106  C   VAL B   8      19.970  12.431  -5.469  1.00  0.00
ATOM    107  O   VAL B   8      20.556  12.004  -4.499  1.00  0.00
ATOM    108  CB  VAL B   8      19.262  14.795  -4.932  1.00  0.00
ATOM    109  CG1 VAL B   8      20.115  15.226  -6.115  1.00  0.00
ATOM    110  CG2 VAL B   8      18.091  15.746  -4.736  1.00  0.00
ATOM    120  N   VAL B   9      20.423  12.080  -6.559  1.00  0.00
ATOM    121  CA  VAL B   9      21.585  11.192  -6.647  1.00  0.00
ATOM    122  C   VAL B   9      22.519  11.710  -7.598  1.00  0.00
ATOM    123  O   VAL B   9      21.873  12.049  -8.568  1.00  0.00
ATOM    124  CB  VAL B   9      21.194   9.767  -7.082  1.00  0.00
ATOM    125  CG1 VAL B   9      22.429   8.886  -7.191  1.00  0.00
ATOM    126  CG2 VAL B   9      20.197   9.179  -6.095  1.00  0.00
ATOM    136  N   LEU B  10      23.811  11.842  -7.317  1.00  0.00
ATOM    137  CA  LEU B  10      24.655  12.430  -8.261  1.00  0.00
ATOM    138  C   LEU B  10      25.478  11.431  -9.004  1.00  0.00
ATOM    139  O   LEU B  10      26.104  10.572  -8.425  1.00  0.00
ATOM    140  CB  LEU B  10      25.572  13.440  -7.559  1.00  0.00
ATOM    141  CG  LEU B  10      24.967  14.828  -7.312  1.00  0.00
ATOM    142  CD1 LEU B  10      23.807  14.710  -6.332  1.00  0.00
ATOM    143  CD2 LEU B  10      26.041  15.763  -6.777  1.00  0.00
ATOM    155  N   ALA B  11      25.490  11.649 -10.442  1.00  0.00
ATOM    156  CA  ALA B  11      26.228  10.684 -11.111  1.00  0.00
ATOM    157  C   ALA B  11      27.521  11.238 -11.753  1.00  0.00
ATOM    158  O   ALA B  11      27.905  12.408 -12.083  1.00  0.00
ATOM    159  CB  ALA B  11      25.404  10.150 -12.123  1.00  0.00
ATOM    165  N   SER B  12      28.289  10.347 -12.152  1.00  0.00
ATOM    166  CA  SER B  12      29.429  11.015 -12.648  1.00  0.00
ATOM    167  C   SER B  12      29.454  10.772 -14.106  1.00  0.00
ATOM    168  O   SER B  12      28.505  10.197 -14.587  1.00  0.00
ATOM    169  CB  SER B  12      30.698  10.509 -11.990  1.00  0.00
ATOM    170  OG  SER B  12      30.987   9.199 -12.397  1.00  0.00
ATOM    176  N   SER B  13      30.412  11.250 -14.859  1.00  0.00
ATOM    177  CA  SER B  13      30.583  11.077 -16.378  1.00  0.00
ATOM    178  C   SER B  13      30.791   9.815 -17.071  1.00  0.00
ATOM    179  O   SER B  13      30.687   9.674 -18.260  1.00  0.00
ATOM    180  CB  SER B  13      31.756  11.918 -16.841  1.00  0.00
ATOM    181  OG  SER B  13      32.935  11.538 -16.185  1.00  0.00
ATOM    187  N   ARG B  14      31.077   8.981 -16.235  1.00  0.00
ATOM    188  CA  ARG B  14      31.410   7.629 -16.363  1.00  0.00
ATOM    189  C   ARG B  14      29.975   7.288 -16.135  1.00  0.00
ATOM    190  O   ARG B  14      29.813   6.102 -15.855  1.00  0.00
ATOM    191  CB  ARG B  14      32.376   7.075 -15.326  1.00  0.00
ATOM    192  CG  ARG B  14      33.775   7.668 -15.375  1.00  0.00
ATOM    193  CD  ARG B  14      34.663   7.064 -14.348  1.00  0.00
ATOM    194  NE  ARG B  14      36.003   7.629 -14.391  1.00  0.00
ATOM    195  CZ  ARG B  14      37.020   7.245 -13.595  1.00  0.00
ATOM    196  NH1 ARG B  14      36.836   6.297 -12.703  1.00  0.00
ATOM    197  NH2 ARG B  14      38.204   7.821 -13.712  1.00  0.00
ATOM    211  N   GLY B  15      28.931   8.255 -15.921  1.00  0.00
ATOM    212  CA  GLY B  15      27.865   7.445 -15.495  1.00  0.00
ATOM    213  C   GLY B  15      27.213   6.699 -14.320  1.00  0.00
ATOM    214  O   GLY B  15      26.022   6.818 -14.186  1.00  0.00
ATOM    218  N   VAL B  16      27.917   6.122 -13.378  1.00  0.00
ATOM    219  CA  VAL B  16      26.908   5.429 -12.868  1.00  0.00
ATOM    220  C   VAL B  16      25.907   5.830 -11.792  1.00  0.00
ATOM    221  O   VAL B  16      26.347   6.633 -10.954  1.00  0.00
ATOM    222  CB  VAL B  16      27.616   4.142 -12.404  1.00  0.00
ATOM    223  CG1 VAL B  16      26.630   3.212 -11.712  1.00  0.00
ATOM    224  CG2 VAL B  16      28.266   3.451 -13.592  1.00  0.00
ATOM    234  N   ALA B  17      24.564   5.543 -11.832  1.00  0.00
ATOM    235  CA  ALA B  17      23.809   5.997 -10.636  1.00  0.00
ATOM    236  C   ALA B  17      23.035   4.896  -9.829  1.00  0.00
ATOM    237  O   ALA B  17      22.524   3.861 -10.264  1.00  0.00
ATOM    238  CB  ALA B  17      22.952   6.998 -11.176  1.00  0.00
ATOM    244  N   SER B  18      22.960   4.998  -8.609  1.00  0.00
ATOM    245  CA  SER B  18      22.141   3.915  -8.062  1.00  0.00
ATOM    246  C   SER B  18      20.981   4.448  -7.353  1.00  0.00
ATOM    247  O   SER B  18      21.072   5.305  -6.496  1.00  0.00
ATOM    248  CB  SER B  18      22.942   3.048  -7.110  1.00  0.00
ATOM    249  OG  SER B  18      23.973   2.380  -7.786  1.00  0.00
ATOM    255  N   PHE B  19      19.843   3.855  -7.656  1.00  0.00
ATOM    256  CA  PHE B  19      18.739   4.346  -7.034  1.00  0.00
ATOM    257  C   PHE B  19      18.197   3.282  -6.036  1.00  0.00
ATOM    258  O   PHE B  19      17.911   2.129  -6.239  1.00  0.00
ATOM    259  CB  PHE B  19      17.699   4.727  -8.089  1.00  0.00
ATOM    260  CG  PHE B  19      16.329   4.979  -7.527  1.00  0.00
ATOM    261  CD1 PHE B  19      15.978   6.235  -7.055  1.00  0.00
ATOM    262  CD2 PHE B  19      15.389   3.961  -7.469  1.00  0.00
ATOM    263  CE1 PHE B  19      14.718   6.468  -6.537  1.00  0.00
ATOM    264  CE2 PHE B  19      14.128   4.192  -6.954  1.00  0.00
ATOM    265  CZ  PHE B  19      13.793   5.447  -6.487  1.00  0.00
ATOM    275  N   VAL B  20      17.869   3.648  -4.913  1.00  0.00
ATOM    276  CA  VAL B  20      17.294   2.618  -4.032  1.00  0.00
ATOM    277  C   VAL B  20      15.848   2.917  -3.681  1.00  0.00
ATOM    278  O   VAL B  20      15.539   4.036  -3.319  1.00  0.00
ATOM    279  CB  VAL B  20      18.110   2.507  -2.731  1.00  0.00
ATOM    280  CG1 VAL B  20      17.493   1.473  -1.801  1.00  0.00
ATOM    281  CG2 VAL B  20      19.553   2.150  -3.053  1.00  0.00
ATOM    291  N   CYS B  21      14.955   1.891  -3.733  1.00  0.00
ATOM    292  CA  CYS B  21      13.643   2.170  -3.419  1.00  0.00
ATOM    293  C   CYS B  21      13.135   1.435  -2.174  1.00  0.00
ATOM    294  O   CYS B  21      13.492    .306  -1.814  1.00  0.00
ATOM    295  CB  CYS B  21      12.773   1.820  -4.627  1.00  0.00
ATOM    296  SG  CYS B  21      11.001   2.055  -4.354  1.00  0.00
ATOM    302  N   GLU B  22      12.344   1.984  -1.384  1.00  0.00
ATOM    303  CA  GLU B  22      11.966   1.123   -.250  1.00  0.00
ATOM    304  C   GLU B  22      10.467    .954   -.225  1.00  0.00
ATOM    305  O   GLU B  22       9.585   1.791   -.277  1.00  0.00
ATOM    306  CB  GLU B  22      12.445   1.712   1.079  1.00  0.00
ATOM    307  CG  GLU B  22      12.116    .862   2.298  1.00  0.00
ATOM    308  CD  GLU B  22      12.664   1.435   3.575  1.00  0.00
ATOM    309  OE1 GLU B  22      13.312   2.452   3.518  1.00  0.00
ATOM    310  OE2 GLU B  22      12.433    .854   4.610  1.00  0.00
ATOM    317  N   TYR B  23      10.052   -.271   -.059  1.00  0.00
ATOM    318  CA  TYR B  23       8.666   -.497   -.043  1.00  0.00
ATOM    319  C   TYR B  23       8.100   -.920   1.255  1.00  0.00
ATOM    320  O   TYR B  23       8.293  -1.987   1.808  1.00  0.00
ATOM    321  CB  TYR B  23       8.320  -1.539  -1.110  1.00  0.00
ATOM    322  CG  TYR B  23       8.645  -1.099  -2.520  1.00  0.00
ATOM    323  CD1 TYR B  23       9.531  -1.839  -3.290  1.00  0.00
ATOM    324  CD2 TYR B  23       8.058    .043  -3.043  1.00  0.00
ATOM    325  CE1 TYR B  23       9.827  -1.437  -4.579  1.00  0.00
ATOM    326  CE2 TYR B  23       8.355    .445  -4.331  1.00  0.00
ATOM    327  CZ  TYR B  23       9.235   -.291  -5.097  1.00  0.00
ATOM    328  OH  TYR B  23       9.531    .109  -6.380  1.00  0.00
ATOM    338  N   GLY B  24       6.958   -.318   1.426  1.00  0.00
ATOM    339  CA  GLY B  24       5.879   -.291   2.426  1.00  0.00
ATOM    340  C   GLY B  24       4.972  -1.427   2.723  1.00  0.00
ATOM    341  O   GLY B  24       3.890  -1.245   3.313  1.00  0.00
ATOM    345  N   SER B  25       5.273  -2.567   2.194  1.00  0.00
ATOM    346  CA  SER B  25       4.414  -3.639   2.580  1.00  0.00
ATOM    347  C   SER B  25       5.258  -4.916   2.779  1.00  0.00
ATOM    348  O   SER B  25       6.351  -5.053   2.263  1.00  0.00
ATOM    349  CB  SER B  25       3.345  -3.850   1.526  1.00  0.00
ATOM    350  OG  SER B  25       2.471  -4.880   1.898  1.00  0.00
ATOM    356  N   SER B  26       4.684  -5.865   3.548  1.00  0.00
ATOM    357  CA  SER B  26       5.323  -7.190   3.772  1.00  0.00
ATOM    358  C   SER B  26       4.779  -7.902   2.739  1.00  0.00
ATOM    359  O   SER B  26       5.557  -8.654   2.138  1.00  0.00
ATOM    360  CB  SER B  26       4.994  -7.852   5.096  1.00  0.00
ATOM    361  OG  SER B  26       3.633  -8.178   5.170  1.00  0.00
ATOM    367  N   GLY B  27       3.632  -7.585   2.185  1.00  0.00
ATOM    368  CA  GLY B  27       3.930  -8.549   1.374  1.00  0.00
ATOM    369  C   GLY B  27       3.812  -9.901   1.676  1.00  0.00
ATOM    370  O   GLY B  27       3.915 -10.590   2.675  1.00  0.00
ATOM    374  N   ASN B  28       4.084 -10.143    .490  1.00  0.00
ATOM    375  CA  ASN B  28       4.588 -11.232   -.084  1.00  0.00
ATOM    376  C   ASN B  28       5.190 -10.564  -1.399  1.00  0.00
ATOM    377  O   ASN B  28       4.556 -10.628  -2.483  1.00  0.00
ATOM    378  CB  ASN B  28       3.524 -12.292   -.304  1.00  0.00
ATOM    379  CG  ASN B  28       4.094 -13.583   -.822  1.00  0.00
ATOM    380  OD1 ASN B  28       5.133 -13.593  -1.492  1.00  0.00
ATOM    381  ND2 ASN B  28       3.433 -14.673   -.527  1.00  0.00
ATOM    388  N   ALA B  29       6.337 -10.371  -1.367  1.00  0.00
ATOM    389  CA  ALA B  29       7.242  -9.829  -2.339  1.00  0.00
ATOM    390  C   ALA B  29       7.103 -10.759  -3.541  1.00  0.00
ATOM    391  O   ALA B  29       7.315 -10.178  -4.597  1.00  0.00
ATOM    392  CB  ALA B  29       8.350  -9.805  -2.005  1.00  0.00
ATOM    398  N   ALA B  30       6.776 -12.153  -3.482  1.00  0.00
ATOM    399  CA  ALA B  30       7.060 -12.292  -4.816  1.00  0.00
ATOM    400  C   ALA B  30       7.318 -12.407  -6.145  1.00  0.00
ATOM    401  O   ALA B  30       8.193 -12.688  -6.931  1.00  0.00
ATOM    402  CB  ALA B  30       6.545 -14.157  -4.314  1.00  0.00
ATOM    408  N   GLU B  31       6.299 -12.064  -6.652  1.00  0.00
ATOM    409  CA  GLU B  31       5.908 -11.859  -8.054  1.00  0.00
ATOM    410  C   GLU B  31       6.048 -10.331  -8.592  1.00  0.00
ATOM    411  O   GLU B  31       5.719 -10.049  -9.732  1.00  0.00
ATOM    412  CB  GLU B  31       4.467 -12.347  -8.217  1.00  0.00
ATOM    413  CG  GLU B  31       4.249 -13.803  -7.832  1.00  0.00
ATOM    414  CD  GLU B  31       5.057 -14.756  -8.669  1.00  0.00
ATOM    415  OE1 GLU B  31       5.354 -14.426  -9.792  1.00  0.00
ATOM    416  OE2 GLU B  31       5.377 -15.816  -8.184  1.00  0.00
ATOM    423  N   VAL B  32       6.485  -9.399  -7.709  1.00  0.00
ATOM    424  CA  VAL B  32       6.552  -7.876  -7.588  1.00  0.00
ATOM    425  C   VAL B  32       7.360  -7.436  -8.847  1.00  0.00
ATOM    426  O   VAL B  32       8.362  -8.142  -9.242  1.00  0.00
ATOM    427  CB  VAL B  32       7.257  -7.412  -6.300  1.00  0.00
ATOM    428  CG1 VAL B  32       8.706  -7.876  -6.289  1.00  0.00
ATOM    429  CG2 VAL B  32       7.175  -5.897  -6.182  1.00  0.00
ATOM    439  N   ARG B  33       6.773  -6.311  -9.425  1.00  0.00
ATOM    440  CA  ARG B  33       7.359  -5.743 -10.570  1.00  0.00
ATOM    441  C   ARG B  33       7.730  -4.354 -10.228  1.00  0.00
ATOM    442  O   ARG B  33       7.082  -3.461  -9.724  1.00  0.00
ATOM    443  CB  ARG B  33       6.405  -5.762 -11.755  1.00  0.00
ATOM    444  CG  ARG B  33       6.938  -5.102 -13.016  1.00  0.00
ATOM    445  CD  ARG B  33       5.978  -5.214 -14.144  1.00  0.00
ATOM    446  NE  ARG B  33       5.847  -6.585 -14.610  1.00  0.00
ATOM    447  CZ  ARG B  33       4.917  -7.010 -15.487  1.00  0.00
ATOM    448  NH1 ARG B  33       4.045  -6.160 -15.983  1.00  0.00
ATOM    449  NH2 ARG B  33       4.881  -8.280 -15.850  1.00  0.00
ATOM    463  N   VAL B  34       8.972  -4.051 -10.588  1.00  0.00
ATOM    464  CA  VAL B  34       9.466  -2.725 -10.237  1.00  0.00
ATOM    465  C   VAL B  34       9.783  -2.013 -11.414  1.00  0.00
ATOM    466  O   VAL B  34      10.465  -2.688 -12.153  1.00  0.00
ATOM    467  CB  VAL B  34      10.729  -2.783  -9.358  1.00  0.00
ATOM    468  CG1 VAL B  34      11.102  -1.392  -8.869  1.00  0.00
ATOM    469  CG2 VAL B  34      10.500  -3.724  -8.185  1.00  0.00
ATOM    479  N   THR B  35       9.216   -.694 -11.535  1.00  0.00
ATOM    480  CA  THR B  35       9.501    .089 -12.744  1.00  0.00
ATOM    481  C   THR B  35      10.231   1.511 -12.526  1.00  0.00
ATOM    482  O   THR B  35       9.967   2.239 -11.557  1.00  0.00
ATOM    483  CB  THR B  35       8.179    .300 -13.504  1.00  0.00
ATOM    484  OG1 THR B  35       7.627   -.972 -13.870  1.00  0.00
ATOM    485  CG2 THR B  35       8.412   1.127 -14.760  1.00  0.00
ATOM    493  N   VAL B  36      11.213   1.900 -13.236  1.00  0.00
ATOM    494  CA  VAL B  36      11.725   3.174 -13.093  1.00  0.00
ATOM    495  C   VAL B  36      11.296   4.003 -14.336  1.00  0.00
ATOM    496  O   VAL B  36      11.461   3.714 -15.546  1.00  0.00
ATOM    497  CB  VAL B  36      13.258   3.106 -12.957  1.00  0.00
ATOM    498  CG1 VAL B  36      13.870   2.419 -14.169  1.00  0.00
ATOM    499  CG2 VAL B  36      13.826   4.506 -12.786  1.00  0.00
ATOM    509  N   LEU B  37      10.736   5.212 -13.949  1.00  0.00
ATOM    510  CA  LEU B  37      10.372   6.012 -15.044  1.00  0.00
ATOM    511  C   LEU B  37      11.140   7.414 -14.977  1.00  0.00
ATOM    512  O   LEU B  37      11.433   8.053 -13.961  1.00  0.00
ATOM    513  CB  LEU B  37       8.849   6.194 -15.035  1.00  0.00
ATOM    514  CG  LEU B  37       8.024   4.900 -15.047  1.00  0.00
ATOM    515  CD1 LEU B  37       7.754   4.457 -13.616  1.00  0.00
ATOM    516  CD2 LEU B  37       6.724   5.134 -15.802  1.00  0.00
ATOM    528  N   ARG B  38      11.490   7.966 -16.120  1.00  0.00
ATOM    529  CA  ARG B  38      11.963   9.259 -16.144  1.00  0.00
ATOM    530  C   ARG B  38      10.908  10.427 -16.552  1.00  0.00
ATOM    531  O   ARG B  38       9.943  10.503 -17.333  1.00  0.00
ATOM    532  CB  ARG B  38      13.153   9.247 -17.093  1.00  0.00
ATOM    533  CG  ARG B  38      13.854  10.586 -17.257  1.00  0.00
ATOM    534  CD  ARG B  38      15.086  10.464 -18.078  1.00  0.00
ATOM    535  NE  ARG B  38      15.785  11.733 -18.198  1.00  0.00
ATOM    536  CZ  ARG B  38      15.627  12.600 -19.217  1.00  0.00
ATOM    537  NH1 ARG B  38      14.792  12.321 -20.194  1.00  0.00
ATOM    538  NH2 ARG B  38      16.311  13.730 -19.235  1.00  0.00
ATOM    552  N   GLN B  39      10.996  11.584 -15.783  1.00  0.00
ATOM    553  CA  GLN B  39       9.930  12.566 -16.237  1.00  0.00
ATOM    554  C   GLN B  39      10.496  13.655 -17.101  1.00  0.00
ATOM    555  O   GLN B  39      11.381  14.364 -16.616  1.00  0.00
ATOM    556  CB  GLN B  39       9.219  13.213 -15.046  1.00  0.00
ATOM    557  CG  GLN B  39       8.061  14.118 -15.428  1.00  0.00
ATOM    558  CD  GLN B  39       7.399  14.754 -14.220  1.00  0.00
ATOM    559  OE1 GLN B  39       7.149  14.089 -13.211  1.00  0.00
ATOM    560  NE2 GLN B  39       7.112  16.047 -14.316  1.00  0.00
ATOM    569  N   ALA B  40      10.114  13.914 -18.249  1.00  0.00
ATOM    570  CA  ALA B  40      10.732  14.872 -18.931  1.00  0.00
ATOM    571  C   ALA B  40      10.081  16.246 -19.197  1.00  0.00
ATOM    572  O   ALA B  40       9.159  16.636 -19.833  1.00  0.00
ATOM    573  CB  ALA B  40      11.052  14.434 -20.254  1.00  0.00
ATOM    579  N   GLY B  41      10.410  17.078 -18.311  1.00  0.00
ATOM    580  CA  GLY B  41       9.690  18.281 -18.405  1.00  0.00
ATOM    581  C   GLY B  41       8.363  17.581 -18.001  1.00  0.00
ATOM    582  O   GLY B  41       8.269  17.009 -16.923  1.00  0.00
ATOM    586  N   SER B  42       7.309  17.738 -18.844  1.00  0.00
ATOM    587  CA  SER B  42       5.925  17.213 -18.638  1.00  0.00
ATOM    588  C   SER B  42       5.594  15.863 -19.193  1.00  0.00
ATOM    589  O   SER B  42       4.389  15.370 -19.173  1.00  0.00
ATOM    590  CB  SER B  42       4.926  18.191 -19.225  1.00  0.00
ATOM    591  OG  SER B  42       5.074  18.286 -20.615  1.00  0.00
ATOM    597  N   GLN B  43       6.621  15.194 -19.812  1.00  0.00
ATOM    598  CA  GLN B  43       6.325  13.988 -20.430  1.00  0.00
ATOM    599  C   GLN B  43       6.794  12.782 -19.770  1.00  0.00
ATOM    600  O   GLN B  43       7.753  12.543 -19.037  1.00  0.00
ATOM    601  CB  GLN B  43       6.882  14.014 -21.855  1.00  0.00
ATOM    602  CG  GLN B  43       6.347  15.148 -22.713  1.00  0.00
ATOM    603  CD  GLN B  43       4.861  15.014 -22.988  1.00  0.00
ATOM    604  OE1 GLN B  43       4.415  14.042 -23.604  1.00  0.00
ATOM    605  NE2 GLN B  43       4.086  15.991 -22.533  1.00  0.00
ATOM    614  N   MET B  44       6.241  11.691 -19.910  1.00  0.00
ATOM    615  CA  MET B  44       6.924  10.706 -19.073  1.00  0.00
ATOM    616  C   MET B  44       7.387   9.478 -19.852  1.00  0.00
ATOM    617  O   MET B  44       6.618   8.928 -20.649  1.00  0.00
ATOM    618  CB  MET B  44       6.008  10.280 -17.927  1.00  0.00
ATOM    619  CG  MET B  44       6.625   9.271 -16.970  1.00  0.00
ATOM    620  SD  MET B  44       5.535   8.864 -15.591  1.00  0.00
ATOM    621  CE  MET B  44       5.579  10.393 -14.662  1.00  0.00
ATOM    631  N   THR B  45       8.579   8.989 -19.575  1.00  0.00
ATOM    632  CA  THR B  45       8.944   7.950 -20.326  1.00  0.00
ATOM    633  C   THR B  45       9.359   6.680 -19.411  1.00  0.00
ATOM    634  O   THR B  45       9.721   6.513 -18.227  1.00  0.00
ATOM    635  CB  THR B  45      10.082   8.420 -21.251  1.00  0.00
ATOM    636  OG1 THR B  45      11.207   8.825 -20.461  1.00  0.00
ATOM    637  CG2 THR B  45       9.623   9.589 -22.109  1.00  0.00
ATOM    645  N   GLU B  46       9.256   5.530 -19.947  1.00  0.00
ATOM    646  CA  GLU B  46       9.606   4.429 -19.001  1.00  0.00
ATOM    647  C   GLU B  46      10.887   4.023 -19.512  1.00  0.00
ATOM    648  O   GLU B  46      11.070   3.741 -20.724  1.00  0.00
ATOM    649  CB  GLU B  46       8.624   3.255 -18.998  1.00  0.00
ATOM    650  CG  GLU B  46       9.006   2.118 -18.060  1.00  0.00
ATOM    651  CD  GLU B  46       8.006    .996 -18.064  1.00  0.00
ATOM    652  OE1 GLU B  46       6.852   1.254 -18.312  1.00  0.00
ATOM    653  OE2 GLU B  46       8.396   -.122 -17.819  1.00  0.00
ATOM    660  N   VAL B  47      11.793   3.879 -18.605  1.00  0.00
ATOM    661  CA  VAL B  47      13.138   3.650 -18.919  1.00  0.00
ATOM    662  C   VAL B  47      13.577   2.251 -18.517  1.00  0.00
ATOM    663  O   VAL B  47      14.285   1.598 -19.286  1.00  0.00
ATOM    664  CB  VAL B  47      14.012   4.703 -18.211  1.00  0.00
ATOM    665  CG1 VAL B  47      15.488   4.414 -18.446  1.00  0.00
ATOM    666  CG2 VAL B  47      13.649   6.095 -18.706  1.00  0.00
ATOM    676  N   CYS B  48      13.122   1.795 -17.475  1.00  0.00
ATOM    677  CA  CYS B  48      13.446    .499 -17.112  1.00  0.00
ATOM    678  C   CYS B  48      12.576   -.234 -16.247  1.00  0.00
ATOM    679  O   CYS B  48      11.716   -.080 -15.422  1.00  0.00
ATOM    680  CB  CYS B  48      14.822    .513 -16.446  1.00  0.00
ATOM    681  SG  CYS B  48      15.428  -1.123 -15.968  1.00  0.00
ATOM    687  N   ALA B  49      12.686  -1.399 -16.573  1.00  0.00
ATOM    688  CA  ALA B  49      11.830  -2.083 -15.764  1.00  0.00
ATOM    689  C   ALA B  49      12.446  -3.165 -15.303  1.00  0.00
ATOM    690  O   ALA B  49      13.328  -3.784 -15.917  1.00  0.00
ATOM    691  CB  ALA B  49      10.692  -2.205 -16.279  1.00  0.00
ATOM    697  N   ALA B  50      11.908  -3.547 -14.349  1.00  0.00
ATOM    698  CA  ALA B  50      12.502  -4.736 -14.005  1.00  0.00
ATOM    699  C   ALA B  50      11.647  -5.327 -13.195  1.00  0.00
ATOM    700  O   ALA B  50      10.945  -4.635 -12.544  1.00  0.00
ATOM    701  CB  ALA B  50      13.694  -4.557 -13.170  1.00  0.00
ATOM    707  N   THR B  51      11.744  -6.728 -13.391  1.00  0.00
ATOM    708  CA  THR B  51      10.841  -7.554 -12.783  1.00  0.00
ATOM    709  C   THR B  51      11.546  -8.495 -12.159  1.00  0.00
ATOM    710  O   THR B  51      12.400  -9.181 -12.667  1.00  0.00
ATOM    711  CB  THR B  51       9.854  -8.221 -13.758  1.00  0.00
ATOM    712  OG1 THR B  51       9.175  -7.212 -14.518  1.00  0.00
ATOM    713  CG2 THR B  51       8.831  -9.051 -12.998  1.00  0.00
ATOM    721  N   TYR B  52      11.143  -8.679 -11.035  1.00  0.00
ATOM    722  CA  TYR B  52      11.778  -9.576 -10.331  1.00  0.00
ATOM    723  C   TYR B  52      10.766 -10.310 -10.077  1.00  0.00
ATOM    724  O   TYR B  52       9.615  -9.923  -9.686  1.00  0.00
ATOM    725  CB  TYR B  52      12.466  -9.057  -9.067  1.00  0.00
ATOM    726  CG  TYR B  52      13.401  -7.894  -9.315  1.00  0.00
ATOM    727  CD1 TYR B  52      12.909  -6.597  -9.320  1.00  0.00
ATOM    728  CD2 TYR B  52      14.751  -8.125  -9.536  1.00  0.00
ATOM    729  CE1 TYR B  52      13.763  -5.535  -9.546  1.00  0.00
ATOM    730  CE2 TYR B  52      15.605  -7.063  -9.762  1.00  0.00
ATOM    731  CZ  TYR B  52      15.115  -5.772  -9.768  1.00  0.00
ATOM    732  OH  TYR B  52      15.966  -4.715  -9.993  1.00  0.00
ATOM    742  N   THR B  53      11.363 -11.258  -9.845  1.00  0.00
ATOM    743  CA  THR B  53      10.698 -12.260  -9.482  1.00  0.00
ATOM    744  C   THR B  53      11.541 -12.675  -8.392  1.00  0.00
ATOM    745  O   THR B  53      12.520 -12.162  -8.211  1.00  0.00
ATOM    746  CB  THR B  53      10.530 -13.312 -10.594  1.00  0.00
ATOM    747  OG1 THR B  53      11.792 -13.937 -10.860  1.00  0.00
ATOM    748  CG2 THR B  53      10.012 -12.662 -11.869  1.00  0.00
ATOM    756  N   VAL B  54      11.007 -13.518  -7.530  1.00  0.00
ATOM    757  CA  VAL B  54      11.693 -14.021  -6.426  1.00  0.00
ATOM    758  C   VAL B  54      11.773 -14.706  -7.823  1.00  0.00
ATOM    759  O   VAL B  54      10.737 -14.734  -8.505  1.00  0.00
ATOM    760  CB  VAL B  54      10.961 -14.690  -5.247  1.00  0.00
ATOM    761  CG1 VAL B  54      10.292 -15.980  -5.698  1.00  0.00
ATOM    762  CG2 VAL B  54      11.940 -14.958  -4.114  1.00  0.00
ATOM    772  N   GLU B  55      12.665 -15.285  -8.075  1.00  0.00
ATOM    773  CA  GLU B  55      13.674 -16.072  -8.714  1.00  0.00
ATOM    774  C   GLU B  55      14.364 -15.051  -9.777  1.00  0.00
ATOM    775  O   GLU B  55      14.779 -15.433 -10.884  1.00  0.00
ATOM    776  CB  GLU B  55      13.059 -17.307  -9.376  1.00  0.00
ATOM    777  CG  GLU B  55      12.349 -18.248  -8.414  1.00  0.00
ATOM    778  CD  GLU B  55      11.848 -19.499  -9.081  1.00  0.00
ATOM    779  OE1 GLU B  55      11.944 -19.588 -10.282  1.00  0.00
ATOM    780  OE2 GLU B  55      11.370 -20.367  -8.390  1.00  0.00
ATOM    787  N   ASP B  56      14.404 -13.724  -9.397  1.00  0.00
ATOM    788  CA  ASP B  56      15.274 -12.502  -9.641  1.00  0.00
ATOM    789  C   ASP B  56      15.540 -12.007 -10.977  1.00  0.00
ATOM    790  O   ASP B  56      16.576 -11.350 -11.232  1.00  0.00
ATOM    791  CB  ASP B  56      16.662 -12.720  -9.033  1.00  0.00
ATOM    792  CG  ASP B  56      16.627 -12.890  -7.520  1.00  0.00
ATOM    793  OD1 ASP B  56      15.922 -12.150  -6.875  1.00  0.00
ATOM    794  OD2 ASP B  56      17.306 -13.757  -7.025  1.00  0.00
ATOM    799  N   GLU B  57      14.817 -12.476 -11.900  1.00  0.00
ATOM    800  CA  GLU B  57      15.221 -11.869 -13.049  1.00  0.00
ATOM    801  C   GLU B  57      15.023 -10.439 -12.778  1.00  0.00
ATOM    802  O   GLU B  57      14.398  -9.935 -11.665  1.00  0.00
ATOM    803  CB  GLU B  57      14.415 -12.348 -14.259  1.00  0.00
ATOM    804  CG  GLU B  57      14.656 -13.802 -14.639  1.00  0.00
ATOM    805  CD  GLU B  57      13.874 -14.228 -15.851  1.00  0.00
ATOM    806  OE1 GLU B  57      13.109 -13.437 -16.348  1.00  0.00
ATOM    807  OE2 GLU B  57      14.043 -15.345 -16.280  1.00  0.00
ATOM    814  N   LEU B  58      15.879  -9.827 -13.717  1.00  0.00
ATOM    815  CA  LEU B  58      15.799  -8.465 -14.004  1.00  0.00
ATOM    816  C   LEU B  58      15.693  -8.109 -15.514  1.00  0.00
ATOM    817  O   LEU B  58      16.493  -8.592 -16.265  1.00  0.00
ATOM    818  CB  LEU B  58      17.029  -7.791 -13.384  1.00  0.00
ATOM    819  CG  LEU B  58      17.090  -6.264 -13.519  1.00  0.00
ATOM    820  CD1 LEU B  58      17.882  -5.682 -12.357  1.00  0.00
ATOM    821  CD2 LEU B  58      17.726  -5.898 -14.852  1.00  0.00
ATOM    833  N   ALA B  59      14.799  -7.289 -15.975  1.00  0.00
ATOM    834  CA  ALA B  59      14.917  -6.950 -17.363  1.00  0.00
ATOM    835  C   ALA B  59      15.486  -5.492 -17.711  1.00  0.00
ATOM    836  O   ALA B  59      15.459  -4.613 -16.830  1.00  0.00
ATOM    837  CB  ALA B  59      13.723  -7.256 -17.935  1.00  0.00
ATOM    843  N   PHE B  60      16.002  -5.189 -18.921  1.00  0.00
ATOM    844  CA  PHE B  60      16.413  -3.829 -18.975  1.00  0.00
ATOM    845  C   PHE B  60      15.987  -3.196 -20.045  1.00  0.00
ATOM    846  O   PHE B  60      15.708  -3.757 -21.085  1.00  0.00
ATOM    847  CB  PHE B  60      17.934  -3.673 -18.966  1.00  0.00
ATOM    848  CG  PHE B  60      18.624  -4.391 -20.091  1.00  0.00
ATOM    849  CD1 PHE B  60      18.815  -3.768 -21.316  1.00  0.00
ATOM    850  CD2 PHE B  60      19.082  -5.689 -19.928  1.00  0.00
ATOM    851  CE1 PHE B  60      19.449  -4.428 -22.352  1.00  0.00
ATOM    852  CE2 PHE B  60      19.717  -6.350 -20.961  1.00  0.00
ATOM    853  CZ  PHE B  60      19.900  -5.718 -22.175  1.00  0.00
ATOM    863  N   LEU B  61      15.786  -2.033 -19.829  1.00  0.00
ATOM    864  CA  LEU B  61      15.281  -1.674 -20.995  1.00  0.00
ATOM    865  C   LEU B  61      16.174   -.774 -21.597  1.00  0.00
ATOM    866  O   LEU B  61      17.221   -.618 -20.967  1.00  0.00
ATOM    867  CB  LEU B  61      13.899  -1.034 -20.815  1.00  0.00
ATOM    868  CG  LEU B  61      12.855  -1.896 -20.095  1.00  0.00
ATOM    869  CD1 LEU B  61      11.595  -1.075 -19.856  1.00  0.00
ATOM    870  CD2 LEU B  61      12.553  -3.131 -20.930  1.00  0.00
ATOM    882  N   ASP B  62      15.799   -.235 -22.658  1.00  0.00
ATOM    883  CA  ASP B  62      16.736    .288 -23.390  1.00  0.00
ATOM    884  C   ASP B  62      17.837   1.220 -22.886  1.00  0.00
ATOM    885  O   ASP B  62      17.639   2.218 -22.201  1.00  0.00
ATOM    886  CB  ASP B  62      15.943    .979 -24.503  1.00  0.00
ATOM    887  CG  ASP B  62      15.280   -.005 -25.457  1.00  0.00
ATOM    888  OD1 ASP B  62      15.558  -1.176 -25.359  1.00  0.00
ATOM    889  OD2 ASP B  62      14.502    .425 -26.275  1.00  0.00
ATOM    894  N   ASP B  63      19.040    .820 -23.314  1.00  0.00
ATOM    895  CA  ASP B  63      20.317   1.437 -23.105  1.00  0.00
ATOM    896  C   ASP B  63      20.479   1.500 -21.680  1.00  0.00
ATOM    897  O   ASP B  63      21.395   2.120 -21.130  1.00  0.00
ATOM    898  CB  ASP B  63      20.409   2.839 -23.713  1.00  0.00
ATOM    899  CG  ASP B  63      20.319   2.833 -25.233  1.00  0.00
ATOM    900  OD1 ASP B  63      20.511   1.792 -25.816  1.00  0.00
ATOM    901  OD2 ASP B  63      20.059   3.869 -25.797  1.00  0.00
ATOM    906  N   SER B  64      19.755    .719 -21.026  1.00  0.00
ATOM    907  CA  SER B  64      19.810    .974 -19.677  1.00  0.00
ATOM    908  C   SER B  64      20.023   -.347 -19.543  1.00  0.00
ATOM    909  O   SER B  64      19.411  -1.291 -20.032  1.00  0.00
ATOM    910  CB  SER B  64      18.552   1.494 -19.010  1.00  0.00
ATOM    911  OG  SER B  64      18.169   2.729 -19.552  1.00  0.00
ATOM    917  N   THR B  65      20.812   -.375 -18.745  1.00  0.00
ATOM    918  CA  THR B  65      21.248  -1.406 -18.180  1.00  0.00
ATOM    919  C   THR B  65      20.894  -1.032 -16.809  1.00  0.00
ATOM    920  O   THR B  65      21.133    .077 -16.272  1.00  0.00
ATOM    921  CB  THR B  65      22.751  -1.636 -18.422  1.00  0.00
ATOM    922  OG1 THR B  65      22.988  -1.825 -19.823  1.00  0.00
ATOM    923  CG2 THR B  65      23.232  -2.862 -17.661  1.00  0.00
ATOM    931  N   CYS B  66      20.312  -2.016 -16.244  1.00  0.00
ATOM    932  CA  CYS B  66      19.778  -1.968 -15.017  1.00  0.00
ATOM    933  C   CYS B  66      20.172  -3.047 -14.253  1.00  0.00
ATOM    934  O   CYS B  66      19.889  -4.169 -14.579  1.00  0.00
ATOM    935  CB  CYS B  66      18.251  -1.943 -15.090  1.00  0.00
ATOM    936  SG  CYS B  66      17.435  -1.938 -13.476  1.00  0.00
ATOM    942  N   THR B  67      20.557  -2.765 -13.195  1.00  0.00
ATOM    943  CA  THR B  67      20.899  -4.016 -12.444  1.00  0.00
ATOM    944  C   THR B  67      20.277  -3.687 -11.215  1.00  0.00
ATOM    945  O   THR B  67      20.100  -2.615 -10.611  1.00  0.00
ATOM    946  CB  THR B  67      22.398  -4.307 -12.247  1.00  0.00
ATOM    947  OG1 THR B  67      22.963  -3.337 -11.357  1.00  0.00
ATOM    948  CG2 THR B  67      23.130  -4.255 -13.580  1.00  0.00
ATOM    956  N   GLY B  68      20.090  -4.736 -10.618  1.00  0.00
ATOM    957  CA  GLY B  68      19.424  -4.482  -9.512  1.00  0.00
ATOM    958  C   GLY B  68      19.299  -5.742  -8.933  1.00  0.00
ATOM    959  O   GLY B  68      19.642  -6.842  -9.428  1.00  0.00
ATOM    963  N   THR B  69      18.746  -5.545  -7.836  1.00  0.00
ATOM    964  CA  THR B  69      18.650  -6.706  -6.906  1.00  0.00
ATOM    965  C   THR B  69      17.486  -6.533  -5.955  1.00  0.00
ATOM    966  O   THR B  69      16.918  -5.416  -5.613  1.00  0.00
ATOM    967  CB  THR B  69      19.942  -6.897  -6.090  1.00  0.00
ATOM    968  OG1 THR B  69      19.897  -8.156  -5.405  1.00  0.00
ATOM    969  CG2 THR B  69      20.102  -5.777  -5.074  1.00  0.00
ATOM    977  N   SER B  70      17.191  -7.585  -5.283  1.00  0.00
ATOM    978  CA  SER B  70      16.106  -7.295  -4.315  1.00  0.00
ATOM    979  C   SER B  70      16.445  -7.914  -3.110  1.00  0.00
ATOM    980  O   SER B  70      17.112  -8.970  -3.022  1.00  0.00
ATOM    981  CB  SER B  70      14.751  -7.812  -4.759  1.00  0.00
ATOM    982  OG  SER B  70      14.739  -9.212  -4.806  1.00  0.00
ATOM    988  N   SER B  71      15.761  -7.255  -2.174  1.00  0.00
ATOM    989  CA  SER B  71      15.793  -7.793   -.815  1.00  0.00
ATOM    990  C   SER B  71      14.801  -7.470    .088  1.00  0.00
ATOM    991  O   SER B  71      14.296  -6.424    .527  1.00  0.00
ATOM    992  CB  SER B  71      17.084  -7.398   -.126  1.00  0.00
ATOM    993  OG  SER B  71      17.130  -7.901   1.181  1.00  0.00
ATOM    999  N   GLY B  72      14.041  -8.476    .200  1.00  0.00
ATOM   1000  CA  GLY B  72      13.153  -8.101   1.176  1.00  0.00
ATOM   1001  C   GLY B  72      12.227  -7.062    .522  1.00  0.00
ATOM   1002  O   GLY B  72      11.659  -7.268   -.571  1.00  0.00
ATOM   1006  N   ASN B  73      12.141  -5.916   1.241  1.00  0.00
ATOM   1007  CA  ASN B  73      11.320  -4.768    .693  1.00  0.00
ATOM   1008  C   ASN B  73      12.174  -3.595   -.158  1.00  0.00
ATOM   1009  O   ASN B  73      11.875  -2.425   -.435  1.00  0.00
ATOM   1010  CB  ASN B  73      10.560  -4.150   1.852  1.00  0.00
ATOM   1011  CG  ASN B  73      11.470  -3.529   2.875  1.00  0.00
ATOM   1012  OD1 ASN B  73      12.671  -3.823   2.915  1.00  0.00
ATOM   1013  ND2 ASN B  73      10.923  -2.675   3.702  1.00  0.00
ATOM   1020  N   LYS B  74      13.388  -3.800   -.460  1.00  0.00
ATOM   1021  CA  LYS B  74      14.198  -2.720  -1.102  1.00  0.00
ATOM   1022  C   LYS B  74      14.625  -3.110  -2.523  1.00  0.00
ATOM   1023  O   LYS B  74      15.038  -4.244  -2.935  1.00  0.00
ATOM   1024  CB  LYS B  74      15.436  -2.397   -.264  1.00  0.00
ATOM   1025  CG  LYS B  74      15.134  -1.747   1.080  1.00  0.00
ATOM   1026  CD  LYS B  74      16.413  -1.337   1.795  1.00  0.00
ATOM   1027  CE  LYS B  74      16.112   -.654   3.121  1.00  0.00
ATOM   1028  NZ  LYS B  74      17.353   -.219   3.818  1.00  0.00
ATOM   1042  N   VAL B  75      14.435  -2.127  -3.380  1.00  0.00
ATOM   1043  CA  VAL B  75      14.873  -2.429  -4.672  1.00  0.00
ATOM   1044  C   VAL B  75      15.993  -1.416  -5.131  1.00  0.00
ATOM   1045  O   VAL B  75      16.182   -.237  -4.932  1.00  0.00
ATOM   1046  CB  VAL B  75      13.664  -2.392  -5.625  1.00  0.00
ATOM   1047  CG1 VAL B  75      14.079  -2.812  -7.027  1.00  0.00
ATOM   1048  CG2 VAL B  75      12.560  -3.294  -5.096  1.00  0.00
ATOM   1058  N   ASN B  76      17.011  -2.049  -5.694  1.00  0.00
ATOM   1059  CA  ASN B  76      18.168  -1.108  -6.062  1.00  0.00
ATOM   1060  C   ASN B  76      18.418  -1.029  -7.557  1.00  0.00
ATOM   1061  O   ASN B  76      18.657  -2.178  -8.110  1.00  0.00
ATOM   1062  CB  ASN B  76      19.456  -1.518  -5.372  1.00  0.00
ATOM   1063  CG  ASN B  76      20.571   -.536  -5.599  1.00  0.00
ATOM   1064  OD1 ASN B  76      20.601    .165  -6.617  1.00  0.00
ATOM   1065  ND2 ASN B  76      21.491   -.471  -4.669  1.00  0.00
ATOM   1072  N   LEU B  77      18.358    .134  -8.251  1.00  0.00
ATOM   1073  CA  LEU B  77      18.535    .139  -9.636  1.00  0.00
ATOM   1074  C   LEU B  77      19.894    .785 -10.004  1.00  0.00
ATOM   1075  O   LEU B  77      20.379   1.836  -9.641  1.00  0.00
ATOM   1076  CB  LEU B  77      17.368    .891 -10.289  1.00  0.00
ATOM   1077  CG  LEU B  77      15.965    .429  -9.876  1.00  0.00
ATOM   1078  CD1 LEU B  77      14.920   1.295 -10.567  1.00  0.00
ATOM   1079  CD2 LEU B  77      15.785  -1.038 -10.239  1.00  0.00
ATOM   1091  N   THR B  78      20.665    .081 -10.711  1.00  0.00
ATOM   1092  CA  THR B  78      21.846    .697 -11.080  1.00  0.00
ATOM   1093  C   THR B  78      21.849    .986 -12.500  1.00  0.00
ATOM   1094  O   THR B  78      21.538    .096 -13.341  1.00  0.00
ATOM   1095  CB  THR B  78      23.064   -.173 -10.719  1.00  0.00
ATOM   1096  OG1 THR B  78      23.130   -.342  -9.297  1.00  0.00
ATOM   1097  CG2 THR B  78      24.348    .479 -11.208  1.00  0.00
ATOM   1105  N   ILE B  79      22.168   2.386 -12.767  1.00  0.00
ATOM   1106  CA  ILE B  79      22.204   2.759 -14.109  1.00  0.00
ATOM   1107  C   ILE B  79      23.605   3.045 -14.692  1.00  0.00
ATOM   1108  O   ILE B  79      24.456   3.799 -14.185  1.00  0.00
ATOM   1109  CB  ILE B  79      21.302   3.994 -14.285  1.00  0.00
ATOM   1110  CG1 ILE B  79      19.971   3.793 -13.556  1.00  0.00
ATOM   1111  CG2 ILE B  79      21.067   4.274 -15.762  1.00  0.00
ATOM   1112  CD1 ILE B  79      19.164   2.624 -14.070  1.00  0.00
ATOM   1124  N   GLN B  80      23.948   2.312 -15.812  1.00  0.00
ATOM   1125  CA  GLN B  80      25.316   2.614 -16.229  1.00  0.00
ATOM   1126  C   GLN B  80      25.404   3.436 -17.558  1.00  0.00
ATOM   1127  O   GLN B  80      24.597   3.199 -18.467  1.00  0.00
ATOM   1128  CB  GLN B  80      26.096   1.305 -16.372  1.00  0.00
ATOM   1129  CG  GLN B  80      26.223    .510 -15.083  1.00  0.00
ATOM   1130  CD  GLN B  80      26.997   -.780 -15.272  1.00  0.00
ATOM   1131  OE1 GLN B  80      26.991  -1.371 -16.356  1.00  0.00
ATOM   1132  NE2 GLN B  80      27.668  -1.226 -14.217  1.00  0.00
ATOM   1141  N   GLY B  81      26.343   4.325 -17.688  1.00  0.00
ATOM   1142  CA  GLY B  81      26.732   5.145 -18.846  1.00  0.00
ATOM   1143  C   GLY B  81      25.773   6.262 -19.115  1.00  0.00
ATOM   1144  O   GLY B  81      25.488   6.641 -20.256  1.00  0.00
ATOM   1148  N   LEU B  82      25.268   6.761 -18.074  1.00  0.00
ATOM   1149  CA  LEU B  82      24.345   7.824 -18.024  1.00  0.00
ATOM   1150  C   LEU B  82      25.106   8.971 -18.690  1.00  0.00
ATOM   1151  O   LEU B  82      26.318   9.069 -18.529  1.00  0.00
ATOM   1152  CB  LEU B  82      23.933   8.152 -16.583  1.00  0.00
ATOM   1153  CG  LEU B  82      22.728   7.373 -16.042  1.00  0.00
ATOM   1154  CD1 LEU B  82      22.622   7.582 -14.538  1.00  0.00
ATOM   1155  CD2 LEU B  82      21.464   7.837 -16.749  1.00  0.00
ATOM   1167  N   ARG B  83      24.475   9.788 -19.384  1.00  0.00
ATOM   1168  CA  ARG B  83      25.014  10.944 -20.077  1.00  0.00
ATOM   1169  C   ARG B  83      24.489  12.118 -19.347  1.00  0.00
ATOM   1170  O   ARG B  83      23.534  11.919 -18.611  1.00  0.00
ATOM   1171  CB  ARG B  83      24.594  11.001 -21.539  1.00  0.00
ATOM   1172  CG  ARG B  83      25.109   9.857 -22.397  1.00  0.00
ATOM   1173  CD  ARG B  83      24.633   9.964 -23.800  1.00  0.00
ATOM   1174  NE  ARG B  83      23.194   9.778 -23.900  1.00  0.00
ATOM   1175  CZ  ARG B  83      22.471   9.990 -25.017  1.00  0.00
ATOM   1176  NH1 ARG B  83      23.065  10.393 -26.118  1.00  0.00
ATOM   1177  NH2 ARG B  83      21.165   9.791 -25.006  1.00  0.00
ATOM   1191  N   ALA B  84      25.114  13.296 -19.548  1.00  0.00
ATOM   1192  CA  ALA B  84      24.804  14.495 -18.838  1.00  0.00
ATOM   1193  C   ALA B  84      23.390  14.961 -18.975  1.00  0.00
ATOM   1194  O   ALA B  84      22.708  15.148 -17.916  1.00  0.00
ATOM   1195  CB  ALA B  84      25.845  15.709 -19.377  1.00  0.00
ATOM   1201  N   MET B  85      22.873  14.720 -20.076  1.00  0.00
ATOM   1202  CA  MET B  85      21.612  15.073 -20.538  1.00  0.00
ATOM   1203  C   MET B  85      20.527  14.194 -19.952  1.00  0.00
ATOM   1204  O   MET B  85      19.348  14.428 -20.169  1.00  0.00
ATOM   1205  CB  MET B  85      21.608  15.012 -22.065  1.00  0.00
ATOM   1206  CG  MET B  85      22.515  16.033 -22.738  1.00  0.00
ATOM   1207  SD  MET B  85      22.089  17.732 -22.307  1.00  0.00
ATOM   1208  CE  MET B  85      20.497  17.896 -23.111  1.00  0.00
ATOM   1218  N   ASP B  86      20.944  13.151 -19.201  1.00  0.00
ATOM   1219  CA  ASP B  86      20.048  12.155 -18.631  1.00  0.00
ATOM   1220  C   ASP B  86      19.560  12.521 -17.280  1.00  0.00
ATOM   1221  O   ASP B  86      18.795  11.765 -16.665  1.00  0.00
ATOM   1222  CB  ASP B  86      20.741  10.793 -18.549  1.00  0.00
ATOM   1223  CG  ASP B  86      21.015  10.184 -19.918  1.00  0.00
ATOM   1224  OD1 ASP B  86      20.383  10.590 -20.864  1.00  0.00
ATOM   1225  OD2 ASP B  86      21.854   9.320 -20.004  1.00  0.00
ATOM   1230  N   THR B  87      19.927  13.687 -16.898  1.00  0.00
ATOM   1231  CA  THR B  87      19.612  14.321 -15.676  1.00  0.00
ATOM   1232  C   THR B  87      18.118  14.469 -15.614  1.00  0.00
ATOM   1233  O   THR B  87      17.426  14.653 -16.608  1.00  0.00
ATOM   1234  CB  THR B  87      20.307  15.689 -15.547  1.00  0.00
ATOM   1235  OG1 THR B  87      20.047  16.239 -14.249  1.00  0.00
ATOM   1236  CG2 THR B  87      19.799  16.648 -16.612  1.00  0.00
ATOM   1244  N   GLY B  88      17.585  14.258 -14.375  1.00  0.00
ATOM   1245  CA  GLY B  88      16.168  14.351 -14.109  1.00  0.00
ATOM   1246  C   GLY B  88      15.275  13.628 -13.116  1.00  0.00
ATOM   1247  O   GLY B  88      15.638  13.089 -12.044  1.00  0.00
ATOM   1251  N   LEU B  89      13.988  13.799 -13.262  1.00  0.00
ATOM   1252  CA  LEU B  89      13.392  13.198 -12.117  1.00  0.00
ATOM   1253  C   LEU B  89      13.105  11.672 -12.277  1.00  0.00
ATOM   1254  O   LEU B  89      12.583  11.121 -13.252  1.00  0.00
ATOM   1255  CB  LEU B  89      12.093  13.951 -11.802  1.00  0.00
ATOM   1256  CG  LEU B  89      12.250  15.233 -10.976  1.00  0.00
ATOM   1257  CD1 LEU B  89      13.075  16.245 -11.760  1.00  0.00
ATOM   1258  CD2 LEU B  89      10.876  15.792 -10.638  1.00  0.00
ATOM   1270  N   TYR B  90      13.497  10.880 -11.330  1.00  0.00
ATOM   1271  CA  TYR B  90      13.144   9.508 -11.531  1.00  0.00
ATOM   1272  C   TYR B  90      12.108   9.090 -10.486  1.00  0.00
ATOM   1273  O   TYR B  90      11.915   9.384  -9.305  1.00  0.00
ATOM   1274  CB  TYR B  90      14.388   8.619 -11.465  1.00  0.00
ATOM   1275  CG  TYR B  90      15.336   8.808 -12.628  1.00  0.00
ATOM   1276  CD1 TYR B  90      16.035   9.998 -12.766  1.00  0.00
ATOM   1277  CD2 TYR B  90      15.507   7.792 -13.556  1.00  0.00
ATOM   1278  CE1 TYR B  90      16.901  10.171 -13.828  1.00  0.00
ATOM   1279  CE2 TYR B  90      16.373   7.965 -14.618  1.00  0.00
ATOM   1280  CZ  TYR B  90      17.068   9.149 -14.756  1.00  0.00
ATOM   1281  OH  TYR B  90      17.931   9.321 -15.814  1.00  0.00
ATOM   1291  N   ILE B  91      11.181   8.361 -10.995  1.00  0.00
ATOM   1292  CA  ILE B  91      10.157   7.869 -10.089  1.00  0.00
ATOM   1293  C   ILE B  91      10.168   6.286 -10.004  1.00  0.00
ATOM   1294  O   ILE B  91      10.643   5.526 -10.924  1.00  0.00
ATOM   1295  CB  ILE B  91       8.774   8.372 -10.541  1.00  0.00
ATOM   1296  CG1 ILE B  91       8.718   9.901 -10.487  1.00  0.00
ATOM   1297  CG2 ILE B  91       7.679   7.765  -9.678  1.00  0.00
ATOM   1298  CD1 ILE B  91       7.495  10.492 -11.149  1.00  0.00
ATOM   1310  N   CYS B  92       9.910   5.735  -8.918  1.00  0.00
ATOM   1311  CA  CYS B  92       9.844   4.314  -8.772  1.00  0.00
ATOM   1312  C   CYS B  92       8.442   3.782  -8.591  1.00  0.00
ATOM   1313  O   CYS B  92       7.652   4.326  -7.769  1.00  0.00
ATOM   1314  CB  CYS B  92      10.695   3.882  -7.577  1.00  0.00
ATOM   1315  SG  CYS B  92      11.086   2.116  -7.549  1.00  0.00
ATOM   1321  N   LYS B  93       8.147   2.615  -9.199  1.00  0.00
ATOM   1322  CA  LYS B  93       6.770   2.124  -9.025  1.00  0.00
ATOM   1323  C   LYS B  93       6.862    .604  -8.729  1.00  0.00
ATOM   1324  O   LYS B  93       7.393   -.292  -9.361  1.00  0.00
ATOM   1325  CB  LYS B  93       5.916   2.399 -10.263  1.00  0.00
ATOM   1326  CG  LYS B  93       4.482   1.897 -10.163  1.00  0.00
ATOM   1327  CD  LYS B  93       3.724   2.124 -11.463  1.00  0.00
ATOM   1328  CE  LYS B  93       2.291   1.621 -11.365  1.00  0.00
ATOM   1329  NZ  LYS B  93       1.561   1.768 -12.653  1.00  0.00
ATOM   1343  N   VAL B  94       5.992    .170  -7.751  1.00  0.00
ATOM   1344  CA  VAL B  94       5.935  -1.179  -7.578  1.00  0.00
ATOM   1345  C   VAL B  94       4.481  -1.815  -7.853  1.00  0.00
ATOM   1346  O   VAL B  94       3.454  -1.008  -7.478  1.00  0.00
ATOM   1347  CB  VAL B  94       6.409  -1.458  -6.139  1.00  0.00
ATOM   1348  CG1 VAL B  94       5.469   -.809  -5.133  1.00  0.00
ATOM   1349  CG2 VAL B  94       6.498  -2.958  -5.904  1.00  0.00
ATOM   1359  N   GLU B  95       4.498  -3.090  -8.431  1.00  0.00
ATOM   1360  CA  GLU B  95       3.252  -3.713  -8.602  1.00  0.00
ATOM   1361  C   GLU B  95       3.234  -5.144  -8.110  1.00  0.00
ATOM   1362  O   GLU B  95       4.185  -5.974  -8.191  1.00  0.00
ATOM   1363  CB  GLU B  95       2.862  -3.659 -10.081  1.00  0.00
ATOM   1364  CG  GLU B  95       2.596  -2.257 -10.610  1.00  0.00
ATOM   1365  CD  GLU B  95       2.164  -2.248 -12.050  1.00  0.00
ATOM   1366  OE1 GLU B  95       2.154  -3.293 -12.655  1.00  0.00
ATOM   1367  OE2 GLU B  95       1.843  -1.193 -12.546  1.00  0.00
ATOM   1374  N   LEU B  96       2.227  -5.542  -7.413  1.00  0.00
ATOM   1375  CA  LEU B  96       2.242  -6.930  -7.014  1.00  0.00
ATOM   1376  C   LEU B  96       1.276  -7.869  -7.984  1.00  0.00
ATOM   1377  O   LEU B  96        .195  -7.730  -8.606  1.00  0.00
ATOM   1378  CB  LEU B  96       1.806  -7.000  -5.545  1.00  0.00
ATOM   1379  CG  LEU B  96       2.731  -6.300  -4.542  1.00  0.00
ATOM   1380  CD1 LEU B  96       2.063  -6.262  -3.174  1.00  0.00
ATOM   1381  CD2 LEU B  96       4.062  -7.035  -4.480  1.00  0.00
ATOM   1393  N   MET B  97       1.674  -9.031  -8.096  1.00  0.00
ATOM   1394  CA  MET B  97        .860  -9.970  -9.025  1.00  0.00
ATOM   1395  C   MET B  97        .708 -11.334  -8.632  1.00  0.00
ATOM   1396  O   MET B  97       1.553 -12.236  -8.891  1.00  0.00
ATOM   1397  CB  MET B  97       1.455 -10.020 -10.431  1.00  0.00
ATOM   1398  CG  MET B  97       1.434  -8.691 -11.172  1.00  0.00
ATOM   1399  SD  MET B  97       2.302  -8.760 -12.751  1.00  0.00
ATOM   1400  CE  MET B  97       4.006  -8.768 -12.201  1.00  0.00
ATOM   1410  N   TYR B  98       -.091 -11.409  -8.092  1.00  0.00
ATOM   1411  CA  TYR B  98       -.640 -12.594  -7.655  1.00  0.00
ATOM   1412  C   TYR B  98      -2.018 -12.458  -7.154  1.00  0.00
ATOM   1413  O   TYR B  98      -2.934 -12.005  -7.911  1.00  0.00
ATOM   1414  CB  TYR B  98        .259 -13.197  -6.573  1.00  0.00
ATOM   1415  CG  TYR B  98        .865 -12.170  -5.642  1.00  0.00
ATOM   1416  CD1 TYR B  98        .049 -11.440  -4.789  1.00  0.00
ATOM   1417  CD2 TYR B  98       2.236 -11.959  -5.640  1.00  0.00
ATOM   1418  CE1 TYR B  98        .603 -10.502  -3.939  1.00  0.00
ATOM   1419  CE2 TYR B  98       2.789 -11.021  -4.790  1.00  0.00
ATOM   1420  CZ  TYR B  98       1.978 -10.295  -3.942  1.00  0.00
ATOM   1421  OH  TYR B  98       2.529  -9.361  -3.095  1.00  0.00
ATOM   1431  N   PRO B  99      -2.336 -13.007  -6.006  1.00  0.00
ATOM   1432  CA  PRO B  99      -3.573 -12.438  -5.923  1.00  0.00
ATOM   1433  C   PRO B  99      -3.087 -11.174  -6.371  1.00  0.00
ATOM   1434  O   PRO B  99      -2.005 -10.645  -6.198  1.00  0.00
ATOM   1435  CB  PRO B  99      -4.011 -12.482  -4.456  1.00  0.00
ATOM   1436  CG  PRO B  99      -3.360 -13.710  -3.917  1.00  0.00
ATOM   1437  CD  PRO B  99      -2.045 -13.788  -4.647  1.00  0.00
ATOM   1445  N   PRO B 100      -4.384 -10.604  -6.770  1.00  0.00
ATOM   1446  CA  PRO B 100      -4.909  -9.483  -7.726  1.00  0.00
ATOM   1447  C   PRO B 100      -4.204  -8.445  -7.243  1.00  0.00
ATOM   1448  O   PRO B 100      -4.152  -7.918  -6.131  1.00  0.00
ATOM   1449  CB  PRO B 100      -6.412  -9.290  -7.496  1.00  0.00
ATOM   1450  CG  PRO B 100      -6.953 -10.677  -7.436  1.00  0.00
ATOM   1451  CD  PRO B 100      -5.835 -11.490  -6.840  1.00  0.00
ATOM   1459  N   PRO B 101      -3.850  -8.041  -8.383  1.00  0.00
ATOM   1460  CA  PRO B 101      -2.873  -7.081  -8.461  1.00  0.00
ATOM   1461  C   PRO B 101      -3.089  -5.967  -7.719  1.00  0.00
ATOM   1462  O   PRO B 101      -4.127  -5.246  -7.721  1.00  0.00
ATOM   1463  CB  PRO B 101      -2.861  -6.717  -9.949  1.00  0.00
ATOM   1464  CG  PRO B 101      -3.040  -8.022 -10.646  1.00  0.00
ATOM   1465  CD  PRO B 101      -3.976  -8.797  -9.757  1.00  0.00
ATOM   1473  N   TYR B 102      -2.046  -5.609  -7.102  1.00  0.00
ATOM   1474  CA  TYR B 102      -2.383  -4.602  -6.321  1.00  0.00
ATOM   1475  C   TYR B 102      -1.519  -3.541  -6.927  1.00  0.00
ATOM   1476  O   TYR B 102       -.286  -3.468  -7.154  1.00  0.00
ATOM   1477  CB  TYR B 102      -2.104  -4.890  -4.844  1.00  0.00
ATOM   1478  CG  TYR B 102      -2.911  -6.040  -4.283  1.00  0.00
ATOM   1479  CD1 TYR B 102      -2.286  -7.239  -3.974  1.00  0.00
ATOM   1480  CD2 TYR B 102      -4.275  -5.896  -4.078  1.00  0.00
ATOM   1481  CE1 TYR B 102      -3.022  -8.290  -3.461  1.00  0.00
ATOM   1482  CE2 TYR B 102      -5.011  -6.946  -3.566  1.00  0.00
ATOM   1483  CZ  TYR B 102      -4.390  -8.139  -3.258  1.00  0.00
ATOM   1484  OH  TYR B 102      -5.123  -9.185  -2.748  1.00  0.00
ATOM   1494  N   TYR B 103      -2.039  -2.478  -6.713  1.00  0.00
ATOM   1495  CA  TYR B 103      -1.435  -1.395  -7.266  1.00  0.00
ATOM   1496  C   TYR B 103      -1.003   -.435  -6.413  1.00  0.00
ATOM   1497  O   TYR B 103      -1.682   -.304  -5.368  1.00  0.00
ATOM   1498  CB  TYR B 103      -2.374   -.730  -8.275  1.00  0.00
ATOM   1499  CG  TYR B 103      -2.745  -1.620  -9.442  1.00  0.00
ATOM   1500  CD1 TYR B 103      -3.870  -2.428  -9.368  1.00  0.00
ATOM   1501  CD2 TYR B 103      -1.960  -1.627 -10.585  1.00  0.00
ATOM   1502  CE1 TYR B 103      -4.208  -3.240 -10.433  1.00  0.00
ATOM   1503  CE2 TYR B 103      -2.298  -2.439 -11.650  1.00  0.00
ATOM   1504  CZ  TYR B 103      -3.417  -3.243 -11.576  1.00  0.00
ATOM   1505  OH  TYR B 103      -3.754  -4.052 -12.637  1.00  0.00
ATOM   1515  N   VAL B 104       -.110    .234  -6.927  1.00  0.00
ATOM   1516  CA  VAL B 104        .134   1.041  -6.066  1.00  0.00
ATOM   1517  C   VAL B 104        .222   2.543  -6.201  1.00  0.00
ATOM   1518  O   VAL B 104        .578   2.867  -7.262  1.00  0.00
ATOM   1519  CB  VAL B 104       1.461    .460  -5.544  1.00  0.00
ATOM   1520  CG1 VAL B 104       1.912   1.202  -4.295  1.00  0.00
ATOM   1521  CG2 VAL B 104       1.299  -1.025  -5.259  1.00  0.00
ATOM   1531  N   GLY B 105        .090   3.322  -5.284  1.00  0.00
ATOM   1532  CA  GLY B 105        .253   4.509  -6.016  1.00  0.00
ATOM   1533  C   GLY B 105       1.851   4.536  -6.033  1.00  0.00
ATOM   1534  O   GLY B 105       2.497   3.521  -6.115  1.00  0.00
ATOM   1538  N   MET B 106       2.340   5.698  -6.206  1.00  0.00
ATOM   1539  CA  MET B 106       3.555   6.384  -6.736  1.00  0.00
ATOM   1540  C   MET B 106       4.047   7.128  -5.553  1.00  0.00
ATOM   1541  O   MET B 106       3.311   7.531  -4.628  1.00  0.00
ATOM   1542  CB  MET B 106       3.266   7.318  -7.909  1.00  0.00
ATOM   1543  CG  MET B 106       2.452   6.688  -9.031  1.00  0.00
ATOM   1544  SD  MET B 106       3.285   5.277  -9.786  1.00  0.00
ATOM   1545  CE  MET B 106       4.654   6.091 -10.604  1.00  0.00
ATOM   1555  N   GLY B 107       5.281   7.247  -5.620  1.00  0.00
ATOM   1556  CA  GLY B 107       6.118   7.839  -4.715  1.00  0.00
ATOM   1557  C   GLY B 107       6.253   9.164  -5.337  1.00  0.00
ATOM   1558  O   GLY B 107       5.677   9.501  -6.345  1.00  0.00
ATOM   1562  N   ASN B 108       7.088   9.831  -4.723  1.00  0.00
ATOM   1563  CA  ASN B 108       7.707  11.071  -4.930  1.00  0.00
ATOM   1564  C   ASN B 108       8.856  10.693  -5.733  1.00  0.00
ATOM   1565  O   ASN B 108       9.364   9.570  -5.639  1.00  0.00
ATOM   1566  CB  ASN B 108       8.093  11.776  -3.642  1.00  0.00
ATOM   1567  CG  ASN B 108       6.898  12.205  -2.838  1.00  0.00
ATOM   1568  OD1 ASN B 108       5.940  12.771  -3.378  1.00  0.00
ATOM   1569  ND2 ASN B 108       6.934  11.947  -1.555  1.00  0.00
ATOM   1576  N   GLY B 109       9.316  11.621  -6.487  1.00  0.00
ATOM   1577  CA  GLY B 109      10.480  11.298  -7.245  1.00  0.00
ATOM   1578  C   GLY B 109      11.771  11.469  -6.521  1.00  0.00
ATOM   1579  O   GLY B 109      11.820  12.005  -5.418  1.00  0.00
ATOM   1583  N   THR B 110      12.811  11.160  -7.241  1.00  0.00
ATOM   1584  CA  THR B 110      14.159  11.510  -6.908  1.00  0.00
ATOM   1585  C   THR B 110      14.868  12.300  -8.074  1.00  0.00
ATOM   1586  O   THR B 110      14.620  12.381  -9.256  1.00  0.00
ATOM   1587  CB  THR B 110      14.952  10.238  -6.553  1.00  0.00
ATOM   1588  OG1 THR B 110      14.418   9.658  -5.356  1.00  0.00
ATOM   1589  CG2 THR B 110      16.421  10.568  -6.340  1.00  0.00
ATOM   1597  N   GLN B 111      15.797  13.156  -7.721  1.00  0.00
ATOM   1598  CA  GLN B 111      16.373  13.848  -8.811  1.00  0.00
ATOM   1599  C   GLN B 111      17.681  13.349  -9.140  1.00  0.00
ATOM   1600  O   GLN B 111      18.290  13.382  -8.149  1.00  0.00
ATOM   1601  CB  GLN B 111      16.468  15.347  -8.516  1.00  0.00
ATOM   1602  CG  GLN B 111      15.125  16.030  -8.323  1.00  0.00
ATOM   1603  CD  GLN B 111      15.266  17.513  -8.034  1.00  0.00
ATOM   1604  OE1 GLN B 111      16.282  17.960  -7.494  1.00  0.00
ATOM   1605  NE2 GLN B 111      14.245  18.284  -8.391  1.00  0.00
ATOM   1614  N   ILE B 112      18.021  12.997 -10.382  1.00  0.00
ATOM   1615  CA  ILE B 112      19.365  12.499 -10.590  1.00  0.00
ATOM   1616  C   ILE B 112      20.145  13.520 -11.446  1.00  0.00
ATOM   1617  O   ILE B 112      19.794  14.182 -12.434  1.00  0.00
ATOM   1618  CB  ILE B 112      19.347  11.121 -11.276  1.00  0.00
ATOM   1619  CG1 ILE B 112      18.705  10.077 -10.359  1.00  0.00
ATOM   1620  CG2 ILE B 112      20.757  10.700 -11.661  1.00  0.00
ATOM   1621  CD1 ILE B 112      18.655   8.688 -10.956  1.00  0.00
ATOM   1633  N   TYR B 113      21.339  13.832 -10.916  1.00  0.00
ATOM   1634  CA  TYR B 113      22.068  14.863 -11.603  1.00  0.00
ATOM   1635  C   TYR B 113      23.210  14.343 -12.138  1.00  0.00
ATOM   1636  O   TYR B 113      23.833  13.967 -11.186  1.00  0.00
ATOM   1637  CB  TYR B 113      22.448  16.033 -10.694  1.00  0.00
ATOM   1638  CG  TYR B 113      21.268  16.874 -10.256  1.00  0.00
ATOM   1639  CD1 TYR B 113      20.491  16.470  -9.180  1.00  0.00
ATOM   1640  CD2 TYR B 113      20.965  18.047 -10.930  1.00  0.00
ATOM   1641  CE1 TYR B 113      19.414  17.238  -8.780  1.00  0.00
ATOM   1642  CE2 TYR B 113      19.888  18.814 -10.530  1.00  0.00
ATOM   1643  CZ  TYR B 113      19.114  18.413  -9.460  1.00  0.00
ATOM   1644  OH  TYR B 113      18.042  19.177  -9.062  1.00  0.00
ATOM   1654  N   VAL B 114      23.487  14.431 -13.378  1.00  0.00
ATOM   1655  CA  VAL B 114      24.681  13.853 -13.921  1.00  0.00
ATOM   1656  C   VAL B 114      25.639  14.953 -14.237  1.00  0.00
ATOM   1657  O   VAL B 114      25.260  15.920 -14.835  1.00  0.00
ATOM   1658  CB  VAL B 114      24.375  13.041 -15.193  1.00  0.00
ATOM   1659  CG1 VAL B 114      25.637  12.368 -15.712  1.00  0.00
ATOM   1660  CG2 VAL B 114      23.294  12.010 -14.903  1.00  0.00
ATOM   1670  N   ILE B 115      26.886  14.754 -13.683  1.00  0.00
ATOM   1671  CA  ILE B 115      27.887  15.852 -13.870  1.00  0.00
ATOM   1672  C   ILE B 115      29.104  15.506 -14.634  1.00  0.00
ATOM   1673  O   ILE B 115      29.778  14.528 -14.341  1.00  0.00
ATOM   1674  CB  ILE B 115      28.359  16.401 -12.511  1.00  0.00
ATOM   1675  CG1 ILE B 115      27.176  16.979 -11.729  1.00  0.00
ATOM   1676  CG2 ILE B 115      29.437  17.455 -12.708  1.00  0.00
ATOM   1677  CD1 ILE B 115      27.503  17.327 -10.295  1.00  0.00
ATOM   1689  N   ASP B 116      29.358  16.328 -15.614  1.00  0.00
ATOM   1690  CA  ASP B 116      30.552  16.063 -16.271  1.00  0.00
ATOM   1691  C   ASP B 116      31.678  16.570 -15.395  1.00  0.00
ATOM   1692  O   ASP B 116      31.575  17.669 -14.864  1.00  0.00
ATOM   1693  CB  ASP B 116      30.568  16.730 -17.649  1.00  0.00
ATOM   1694  CG  ASP B 116      29.702  16.004 -18.669  1.00  0.00
ATOM   1695  OD1 ASP B 116      29.313  14.891 -18.404  1.00  0.00
ATOM   1696  OD2 ASP B 116      29.437  16.569 -19.703  1.00  0.00
ATOM   1701  N   PRO B 117      32.749  15.870 -15.233  1.00  0.00
ATOM   1702  CA  PRO B 117      33.900  16.318 -14.422  1.00  0.00
ATOM   1703  C   PRO B 117      34.480  17.386 -15.128  1.00  0.00
ATOM   1704  O   PRO B 117      34.480  17.368 -16.358  1.00  0.00
ATOM   1705  CB  PRO B 117      34.855  15.123 -14.344  1.00  0.00
ATOM   1706  CG  PRO B 117      34.538  14.322 -15.561  1.00  0.00
ATOM   1707  CD  PRO B 117      33.053  14.486 -15.741  1.00  0.00
ATOM   1715  N   GLU B 118      35.004  18.217 -14.440  1.00  0.00
ATOM   1716  CA  GLU B 118      35.513  19.235 -15.176  1.00  0.00
ATOM   1717  C   GLU B 118      36.672  18.596 -15.786  1.00  0.00
ATOM   1718  O   GLU B 118      37.274  17.658 -15.247  1.00  0.00
ATOM   1719  CB  GLU B 118      35.885  20.450 -14.323  1.00  0.00
ATOM   1720  CG  GLU B 118      34.699  21.153 -13.679  1.00  0.00
ATOM   1721  CD  GLU B 118      35.100  22.362 -12.879  1.00  0.00
ATOM   1722  OE1 GLU B 118      36.275  22.617 -12.771  1.00  0.00
ATOM   1723  OE2 GLU B 118      34.229  23.031 -12.375  1.00  0.00
ATOM   1730  N   PRO B 119      36.981  19.115 -16.974  1.00  0.00
ATOM   1731  CA  PRO B 119      38.030  18.606 -17.762  1.00  0.00
ATOM   1732  C   PRO B 119      39.230  19.129 -17.057  1.00  0.00
ATOM   1733  O   PRO B 119      40.198  19.338 -17.729  1.00  0.00
ATOM   1734  OXT PRO B 119      39.195  19.319 -15.873  1.00  0.00
ATOM   1735  CB  PRO B 119      37.822  19.218 -19.151  1.00  0.00
ATOM   1736  CG  PRO B 119      37.102  20.495 -18.883  1.00  0.00
ATOM   1737  CD  PRO B 119      36.228  20.191 -17.695  1.00  0.00
ATOM      1  N   GLN A   1      22.834  35.611  -6.071  1.00  0.00
ATOM      2  CA  GLN A   1      24.168  35.114  -6.401  1.00  0.00
ATOM      3  C   GLN A   1      24.503  34.176  -5.268  1.00  0.00
ATOM      4  O   GLN A   1      24.048  34.377  -4.146  1.00  0.00
ATOM      5  CB  GLN A   1      25.202  36.236  -6.525  1.00  0.00
ATOM      6  CG  GLN A   1      24.905  37.238  -7.627  1.00  0.00
ATOM      7  CD  GLN A   1      24.956  36.611  -9.008  1.00  0.00
ATOM      8  OE1 GLN A   1      25.975  36.041  -9.408  1.00  0.00
ATOM      9  NE2 GLN A   1      23.856  36.713  -9.744  1.00  0.00
ATOM     20  N   VAL A   2      25.272  33.156  -5.536  1.00  0.00
ATOM     21  CA  VAL A   2      25.670  32.208  -4.517  1.00  0.00
ATOM     22  C   VAL A   2      27.179  32.053  -4.473  1.00  0.00
ATOM     23  O   VAL A   2      27.847  31.840  -5.489  1.00  0.00
ATOM     24  CB  VAL A   2      25.023  30.835  -4.783  1.00  0.00
ATOM     25  CG1 VAL A   2      25.439  29.835  -3.714  1.00  0.00
ATOM     26  CG2 VAL A   2      23.509  30.978  -4.828  1.00  0.00
ATOM     36  N   GLN A   3      27.679  32.069  -3.259  1.00  0.00
ATOM     37  CA  GLN A   3      29.124  31.921  -3.102  1.00  0.00
ATOM     38  C   GLN A   3      29.303  30.755  -2.128  1.00  0.00
ATOM     39  O   GLN A   3      28.604  30.444  -1.126  1.00  0.00
ATOM     40  CB  GLN A   3      29.779  33.199  -2.574  1.00  0.00
ATOM     41  CG  GLN A   3      31.292  33.116  -2.449  1.00  0.00
ATOM     42  CD  GLN A   3      31.901  34.408  -1.936  1.00  0.00
ATOM     43  OE1 GLN A   3      31.821  34.717  -0.745  1.00  0.00
ATOM     44  NE2 GLN A   3      32.516  35.168  -2.834  1.00  0.00
ATOM     53  N   LEU A   4      30.226  29.945  -2.540  1.00  0.00
ATOM     54  CA  LEU A   4      30.686  28.805  -1.808  1.00  0.00
ATOM     55  C   LEU A   4      32.001  29.126  -1.145  1.00  0.00
ATOM     56  O   LEU A   4      32.933  29.632  -1.781  1.00  0.00
ATOM     57  CB  LEU A   4      30.840  27.596  -2.738  1.00  0.00
ATOM     58  CG  LEU A   4      29.630  26.657  -2.813  1.00  0.00
ATOM     59  CD1 LEU A   4      28.430  27.414  -3.363  1.00  0.00
ATOM     60  CD2 LEU A   4      29.971  25.460  -3.689  1.00  0.00
ATOM     72  N   GLN A   5      32.152  28.683   0.037  1.00  0.00
ATOM     73  CA  GLN A   5      33.412  29.101   0.736  1.00  0.00
ATOM     74  C   GLN A   5      33.723  27.734   1.292  1.00  0.00
ATOM     75  O   GLN A   5      32.933  26.924   1.915  1.00  0.00
ATOM     76  CB  GLN A   5      33.239  30.168   1.819  1.00  0.00
ATOM     77  CG  GLN A   5      32.727  31.502   1.303  1.00  0.00
ATOM     78  CD  GLN A   5      32.562  32.526   2.409  1.00  0.00
ATOM     79  OE1 GLN A   5      32.793  32.233   3.586  1.00  0.00
ATOM     80  NE2 GLN A   5      32.158  33.736   2.039  1.00  0.00
ATOM     89  N   GLU A   6      35.066  27.591   1.226  1.00  0.00
ATOM     90  CA  GLU A   6      35.865  26.493   1.748  1.00  0.00
ATOM     91  C   GLU A   6      36.576  26.751   2.873  1.00  0.00
ATOM     92  O   GLU A   6      37.125  27.826   3.125  1.00  0.00
ATOM     93  CB  GLU A   6      36.884  25.994   0.721  1.00  0.00
ATOM     94  CG  GLU A   6      36.274  25.506  -0.584  1.00  0.00
ATOM     95  CD  GLU A   6      35.483  24.237  -0.421  1.00  0.00
ATOM     96  OE1 GLU A   6      35.736  23.518   0.516  1.00  0.00
ATOM     97  OE2 GLU A   6      34.626  23.986  -1.235  1.00  0.00
ATOM    104  N   SER A   7      36.971  25.550   3.284  1.00  0.00
ATOM    105  CA  SER A   7      37.696  25.716   4.463  1.00  0.00
ATOM    106  C   SER A   7      39.047  25.312   4.401  1.00  0.00
ATOM    107  O   SER A   7      39.260  24.162   3.973  1.00  0.00
ATOM    108  CB  SER A   7      37.029  24.948   5.588  1.00  0.00
ATOM    109  OG  SER A   7      37.000  23.575   5.310  1.00  0.00
ATOM    115  N   GLY A   8      39.912  25.701   5.221  1.00  0.00
ATOM    116  CA  GLY A   8      41.011  24.958   4.718  1.00  0.00
ATOM    117  C   GLY A   8      42.056  24.863   3.636  1.00  0.00
ATOM    118  O   GLY A   8      42.773  25.738   3.157  1.00  0.00
ATOM    122  N   GLY A   9      42.238  23.595   3.809  1.00  0.00
ATOM    123  CA  GLY A   9      42.909  22.369   3.567  1.00  0.00
ATOM    124  C   GLY A   9      44.128  22.002   4.253  1.00  0.00
ATOM    125  O   GLY A   9      44.449  22.426   5.369  1.00  0.00
ATOM    129  N   GLY A  10      44.717  20.999   3.742  1.00  0.00
ATOM    130  CA  GLY A  10      45.707  20.714   4.677  1.00  0.00
ATOM    131  C   GLY A  10      46.283  19.476   4.357  1.00  0.00
ATOM    132  O   GLY A  10      45.981  18.988   3.222  1.00  0.00
ATOM    136  N   LEU A  11      47.104  19.139   5.322  1.00  0.00
ATOM    137  CA  LEU A  11      47.651  17.909   5.289  1.00  0.00
ATOM    138  C   LEU A  11      47.089  17.102   6.423  1.00  0.00
ATOM    139  O   LEU A  11      46.726  17.697   7.438  1.00  0.00
ATOM    140  CB  LEU A  11      49.178  18.025   5.378  1.00  0.00
ATOM    141  CG  LEU A  11      49.937  16.701   5.535  1.00  0.00
ATOM    142  CD1 LEU A  11      49.806  15.886   4.255  1.00  0.00
ATOM    143  CD2 LEU A  11      51.396  16.988   5.854  1.00  0.00
ATOM    155  N   VAL A  12      46.837  15.804   6.230  1.00  0.00
ATOM    156  CA  VAL A  12      46.337  14.985   7.361  1.00  0.00
ATOM    157  C   VAL A  12      47.094  13.758   7.217  1.00  0.00
ATOM    158  O   VAL A  12      47.514  13.599   5.994  1.00  0.00
ATOM    159  CB  VAL A  12      44.826  14.689   7.296  1.00  0.00
ATOM    160  CG1 VAL A  12      44.384  13.905   8.522  1.00  0.00
ATOM    161  CG2 VAL A  12      44.049  15.992   7.180  1.00  0.00
ATOM    171  N   GLN A  13      47.438  13.192   8.429  1.00  0.00
ATOM    172  CA  GLN A  13      48.175  11.971   8.528  1.00  0.00
ATOM    173  C   GLN A  13      47.127  10.887   8.390  1.00  0.00
ATOM    174  O   GLN A  13      46.066  11.061   9.057  1.00  0.00
ATOM    175  CB  GLN A  13      48.937  11.863   9.852  1.00  0.00
ATOM    176  CG  GLN A  13      50.033  12.901  10.025  1.00  0.00
ATOM    177  CD  GLN A  13      50.779  12.741  11.336  1.00  0.00
ATOM    178  OE1 GLN A  13      50.183  12.790  12.416  1.00  0.00
ATOM    179  NE2 GLN A  13      52.091  12.549  11.249  1.00  0.00
ATOM    188  N   ALA A  14      47.594   9.757   7.860  1.00  0.00
ATOM    189  CA  ALA A  14      46.804   8.544   7.615  1.00  0.00
ATOM    190  C   ALA A  14      46.137   8.047   8.885  1.00  0.00
ATOM    191  O   ALA A  14      46.732   8.080   9.963  1.00  0.00
ATOM    192  CB  ALA A  14      47.639   7.389   7.051  1.00  0.00
ATOM    198  N   GLY A  15      44.842   7.721   8.768  1.00  0.00
ATOM    199  CA  GLY A  15      44.060   7.254   9.898  1.00  0.00
ATOM    200  C   GLY A  15      43.344   8.335  10.627  1.00  0.00
ATOM    201  O   GLY A  15      42.423   8.039  11.386  1.00  0.00
ATOM    205  N   GLY A  16      43.631   9.580  10.281  1.00  0.00
ATOM    206  CA  GLY A  16      43.160  10.775  10.946  1.00  0.00
ATOM    207  C   GLY A  16      41.788  11.344  10.519  1.00  0.00
ATOM    208  O   GLY A  16      40.970  10.860   9.656  1.00  0.00
ATOM    212  N   SER A  17      41.499  12.569  11.052  1.00  0.00
ATOM    213  CA  SER A  17      40.262  13.079  10.526  1.00  0.00
ATOM    214  C   SER A  17      40.377  14.439   9.922  1.00  0.00
ATOM    215  O   SER A  17      41.242  15.275  10.208  1.00  0.00
ATOM    216  CB  SER A  17      39.219  13.114  11.626  1.00  0.00
ATOM    217  OG  SER A  17      38.954  11.825  12.107  1.00  0.00
ATOM    223  N   LEU A  18      39.379  14.613   8.998  1.00  0.00
ATOM    224  CA  LEU A  18      39.377  15.897   8.465  1.00  0.00
ATOM    225  C   LEU A  18      37.953  16.584   8.429  1.00  0.00
ATOM    226  O   LEU A  18      36.872  16.028   8.399  1.00  0.00
ATOM    227  CB  LEU A  18      39.975  15.807   7.055  1.00  0.00
ATOM    228  CG  LEU A  18      39.970  17.109   6.245  1.00  0.00
ATOM    229  CD1 LEU A  18      40.863  18.136   6.928  1.00  0.00
ATOM    230  CD2 LEU A  18      40.446  16.827   4.828  1.00  0.00
ATOM    242  N   ARG A  19      37.795  17.776   8.631  1.00  0.00
ATOM    243  CA  ARG A  19      36.421  18.324   8.449  1.00  0.00
ATOM    244  C   ARG A  19      36.418  19.428   7.411  1.00  0.00
ATOM    245  O   ARG A  19      37.151  20.407   7.540  1.00  0.00
ATOM    246  CB  ARG A  19      35.868  18.876   9.755  1.00  0.00
ATOM    247  CG  ARG A  19      34.480  19.487   9.654  1.00  0.00
ATOM    248  CD  ARG A  19      33.920  19.802  10.993  1.00  0.00
ATOM    249  NE  ARG A  19      33.544  18.600  11.720  1.00  0.00
ATOM    250  CZ  ARG A  19      33.160  18.575  13.011  1.00  0.00
ATOM    251  NH1 ARG A  19      33.106  19.693  13.702  1.00  0.00
ATOM    252  NH2 ARG A  19      32.838  17.429  13.583  1.00  0.00
ATOM    266  N   LEU A  20      35.509  19.264   6.392  1.00  0.00
ATOM    267  CA  LEU A  20      35.413  20.227   5.345  1.00  0.00
ATOM    268  C   LEU A  20      34.104  21.023   5.512  1.00  0.00
ATOM    269  O   LEU A  20      32.980  20.620   5.783  1.00  0.00
ATOM    270  CB  LEU A  20      35.460  19.529   3.980  1.00  0.00
ATOM    271  CG  LEU A  20      36.712  18.686   3.706  1.00  0.00
ATOM    272  CD1 LEU A  20      36.665  18.155   2.280  1.00  0.00
ATOM    273  CD2 LEU A  20      37.954  19.535   3.933  1.00  0.00
ATOM    285  N   SER A  21      34.193  22.295   5.503  1.00  0.00
ATOM    286  CA  SER A  21      32.968  23.019   5.710  1.00  0.00
ATOM    287  C   SER A  21      32.666  23.871   4.518  1.00  0.00
ATOM    288  O   SER A  21      33.499  24.569   3.803  1.00  0.00
ATOM    289  CB  SER A  21      33.063  23.882   6.953  1.00  0.00
ATOM    290  OG  SER A  21      34.018  24.894   6.789  1.00  0.00
ATOM    296  N   CYS A  22      31.348  23.997   4.375  1.00  0.00
ATOM    297  CA  CYS A  22      31.090  24.838   3.373  1.00  0.00
ATOM    298  C   CYS A  22      29.909  25.701   3.653  1.00  0.00
ATOM    299  O   CYS A  22      28.841  25.461   4.181  1.00  0.00
ATOM    300  CB  CYS A  22      30.871  24.029   2.095  1.00  0.00
ATOM    301  SG  CYS A  22      30.754  25.034   0.595  1.00  0.00
ATOM    307  N   ALA A  23      29.921  26.735   2.933  1.00  0.00
ATOM    308  CA  ALA A  23      28.767  27.578   3.269  1.00  0.00
ATOM    309  C   ALA A  23      28.388  28.204   1.985  1.00  0.00
ATOM    310  O   ALA A  23      29.135  28.544   1.000  1.00  0.00
ATOM    311  CB  ALA A  23      29.090  28.633   4.361  1.00  0.00
ATOM    317  N   ALA A  24      27.132  28.421   1.962  1.00  0.00
ATOM    318  CA  ALA A  24      26.623  29.051   0.854  1.00  0.00
ATOM    319  C   ALA A  24      26.251  30.370   1.390  1.00  0.00
ATOM    320  O   ALA A  24      25.745  30.481   2.499  1.00  0.00
ATOM    321  CB  ALA A  24      25.514  28.159   0.148  1.00  0.00
ATOM    327  N   SER A  25      26.211  31.250   0.504  1.00  0.00
ATOM    328  CA  SER A  25      25.772  32.541   0.939  1.00  0.00
ATOM    329  C   SER A  25      24.665  32.637  -0.117  1.00  0.00
ATOM    330  O   SER A  25      24.659  32.338  -1.331  1.00  0.00
ATOM    331  CB  SER A  25      26.826  33.626   0.841  1.00  0.00
ATOM    332  OG  SER A  25      27.922  33.338   1.664  1.00  0.00
ATOM    338  N   GLY A  26      23.860  33.522   0.343  1.00  0.00
ATOM    339  CA  GLY A  26      22.790  34.396  -0.172  1.00  0.00
ATOM    340  C   GLY A  26      21.461  33.489  -0.027  1.00  0.00
ATOM    341  O   GLY A  26      21.387  32.718   0.960  1.00  0.00
ATOM    345  N   SER A  27      20.485  33.463  -1.073  1.00  0.00
ATOM    346  CA  SER A  27      19.137  32.946  -0.606  1.00  0.00
ATOM    347  C   SER A  27      19.093  31.783  -1.410  1.00  0.00
ATOM    348  O   SER A  27      18.985  31.873  -2.649  1.00  0.00
ATOM    349  CB  SER A  27      17.954  33.851  -0.888  1.00  0.00
ATOM    350  OG  SER A  27      16.753  33.246  -0.495  1.00  0.00
ATOM    356  N   ILE A  28      19.037  30.710  -0.840  1.00  0.00
ATOM    357  CA  ILE A  28      18.884  29.504  -1.453  1.00  0.00
ATOM    358  C   ILE A  28      17.899  28.854  -0.541  1.00  0.00
ATOM    359  O   ILE A  28      18.192  28.720   0.644  1.00  0.00
ATOM    360  CB  ILE A  28      20.203  28.718  -1.571  1.00  0.00
ATOM    361  CG1 ILE A  28      20.824  28.508  -0.188  1.00  0.00
ATOM    362  CG2 ILE A  28      21.174  29.444  -2.490  1.00  0.00
ATOM    363  CD1 ILE A  28      21.390  29.768   0.425  1.00  0.00
ATOM    375  N   SER A  29      17.074  28.287  -1.008  1.00  0.00
ATOM    376  CA  SER A  29      16.213  27.302  -0.373  1.00  0.00
ATOM    377  C   SER A  29      15.830  25.779  -0.207  1.00  0.00
ATOM    378  O   SER A  29      15.492  25.467   0.925  1.00  0.00
ATOM    379  CB  SER A  29      14.900  27.949  -0.772  1.00  0.00
ATOM    380  OG  SER A  29      14.752  27.962  -2.165  1.00  0.00
ATOM    386  N   PHE A  30      16.029  24.965  -1.055  1.00  0.00
ATOM    387  CA  PHE A  30      15.949  23.643  -1.504  1.00  0.00
ATOM    388  C   PHE A  30      17.191  23.218  -2.091  1.00  0.00
ATOM    389  O   PHE A  30      17.222  22.337  -2.949  1.00  0.00
ATOM    390  CB  PHE A  30      14.825  23.487  -2.530  1.00  0.00
ATOM    391  CG  PHE A  30      13.474  23.901  -2.019  1.00  0.00
ATOM    392  CD1 PHE A  30      12.953  25.148  -2.327  1.00  0.00
ATOM    393  CD2 PHE A  30      12.724  23.046  -1.228  1.00  0.00
ATOM    394  CE1 PHE A  30      11.711  25.531  -1.856  1.00  0.00
ATOM    395  CE2 PHE A  30      11.482  23.424  -0.757  1.00  0.00
ATOM    396  CZ  PHE A  30      10.975  24.669  -1.072  1.00  0.00
ATOM    406  N   LEU A  31      18.154  23.437  -1.453  1.00  0.00
ATOM    407  CA  LEU A  31      19.364  23.317  -2.069  1.00  0.00
ATOM    408  C   LEU A  31      19.918  21.937  -1.775  1.00  0.00
ATOM    409  O   LEU A  31      19.885  21.454  -0.665  1.00  0.00
ATOM    410  CB  LEU A  31      20.306  24.423  -1.576  1.00  0.00
ATOM    411  CG  LEU A  31      21.668  24.498  -2.277  1.00  0.00
ATOM    412  CD1 LEU A  31      21.516  25.225  -3.606  1.00  0.00
ATOM    413  CD2 LEU A  31      22.665  25.212  -1.375  1.00  0.00
ATOM    425  N   TYR A  32      20.529  21.424  -2.737  1.00  0.00
ATOM    426  CA  TYR A  32      21.274  20.239  -2.639  1.00  0.00
ATOM    427  C   TYR A  32      22.758  20.628  -2.624  1.00  0.00
ATOM    428  O   TYR A  32      23.427  21.379  -3.295  1.00  0.00
ATOM    429  CB  TYR A  32      20.936  19.294  -3.792  1.00  0.00
ATOM    430  CG  TYR A  32      19.483  18.877  -3.835  1.00  0.00
ATOM    431  CD1 TYR A  32      18.985  18.207  -4.943  1.00  0.00
ATOM    432  CD2 TYR A  32      18.647  19.164  -2.766  1.00  0.00
ATOM    433  CE1 TYR A  32      17.658  17.826  -4.981  1.00  0.00
ATOM    434  CE2 TYR A  32      17.320  18.783  -2.804  1.00  0.00
ATOM    435  CZ  TYR A  32      16.825  18.116  -3.905  1.00  0.00
ATOM    436  OH  TYR A  32      15.503  17.737  -3.944  1.00  0.00
ATOM    446  N   MET A  33      23.433  19.924  -1.799  1.00  0.00
ATOM    447  CA  MET A  33      24.852  20.201  -1.783  1.00  0.00
ATOM    448  C   MET A  33      25.866  18.961  -2.031  1.00  0.00
ATOM    449  O   MET A  33      25.726  17.749  -1.793  1.00  0.00
ATOM    450  CB  MET A  33      25.143  20.875  -0.444  1.00  0.00
ATOM    451  CG  MET A  33      24.417  22.195  -0.232  1.00  0.00
ATOM    452  SD  MET A  33      24.894  23.014   1.303  1.00  0.00
ATOM    453  CE  MET A  33      23.846  22.163   2.480  1.00  0.00
ATOM    463  N   GLY A  34      27.057  19.201  -2.530  1.00  0.00
ATOM    464  CA  GLY A  34      27.859  18.003  -2.581  1.00  0.00
ATOM    465  C   GLY A  34      29.328  18.135  -2.720  1.00  0.00
ATOM    466  O   GLY A  34      30.012  19.084  -3.131  1.00  0.00
ATOM    470  N   TRP A  35      29.932  17.093  -2.298  1.00  0.00
ATOM    471  CA  TRP A  35      31.276  17.254  -2.410  1.00  0.00
ATOM    472  C   TRP A  35      31.831  16.406  -3.478  1.00  0.00
ATOM    473  O   TRP A  35      31.449  15.196  -3.488  1.00  0.00
ATOM    474  CB  TRP A  35      31.943  16.931  -1.071  1.00  0.00
ATOM    475  CG  TRP A  35      31.558  17.871   0.030  1.00  0.00
ATOM    476  CD1 TRP A  35      30.424  17.822   0.784  1.00  0.00
ATOM    477  CD2 TRP A  35      32.310  19.011   0.512  1.00  0.00
ATOM    478  NE1 TRP A  35      30.417  18.848   1.697  1.00  0.00
ATOM    479  CE2 TRP A  35      31.564  19.585   1.546  1.00  0.00
ATOM    480  CE3 TRP A  35      33.538  19.580   0.155  1.00  0.00
ATOM    481  CZ2 TRP A  35      32.003  20.707   2.230  1.00  0.00
ATOM    482  CZ3 TRP A  35      33.979  20.706   0.842  1.00  0.00
ATOM    483  CH2 TRP A  35      33.229  21.253   1.854  1.00  0.00
ATOM    494  N   TYR A  36      32.834  16.959  -4.246  1.00  0.00
ATOM    495  CA  TYR A  36      33.422  16.104  -5.309  1.00  0.00
ATOM    496  C   TYR A  36      34.945  16.210  -5.314  1.00  0.00
ATOM    497  O   TYR A  36      35.666  17.194  -5.150  1.00  0.00
ATOM    498  CB  TYR A  36      32.867  16.482  -6.684  1.00  0.00
ATOM    499  CG  TYR A  36      33.145  17.916  -7.081  1.00  0.00
ATOM    500  CD1 TYR A  36      34.206  18.209  -7.924  1.00  0.00
ATOM    501  CD2 TYR A  36      32.337  18.937  -6.602  1.00  0.00
ATOM    502  CE1 TYR A  36      34.460  19.517  -8.286  1.00  0.00
ATOM    503  CE2 TYR A  36      32.590  20.245  -6.964  1.00  0.00
ATOM    504  CZ  TYR A  36      33.647  20.537  -7.803  1.00  0.00
ATOM    505  OH  TYR A  36      33.899  21.841  -8.163  1.00  0.00
ATOM    515  N   ARG A  37      35.557  15.129  -5.614  1.00  0.00
ATOM    516  CA  ARG A  37      36.979  15.220  -5.597  1.00  0.00
ATOM    517  C   ARG A  37      37.762  15.228  -6.960  1.00  0.00
ATOM    518  O   ARG A  37      37.255  15.039  -8.124  1.00  0.00
ATOM    519  CB  ARG A  37      37.485  14.064  -4.747  1.00  0.00
ATOM    520  CG  ARG A  37      37.253  12.684  -5.342  1.00  0.00
ATOM    521  CD  ARG A  37      37.737  11.609  -4.438  1.00  0.00
ATOM    522  NE  ARG A  37      37.532  10.288  -5.008  1.00  0.00
ATOM    523  CZ  ARG A  37      37.829   9.131  -4.385  1.00  0.00
ATOM    524  NH1 ARG A  37      38.343   9.149  -3.176  1.00  0.00
ATOM    525  NH2 ARG A  37      37.603   7.977  -4.991  1.00  0.00
ATOM    539  N   GLN A  38      39.038  15.836  -6.957  1.00  0.00
ATOM    540  CA  GLN A  38      39.618  15.562  -8.234  1.00  0.00
ATOM    541  C   GLN A  38      41.164  15.156  -7.928  1.00  0.00
ATOM    542  O   GLN A  38      42.028  15.674  -7.264  1.00  0.00
ATOM    543  CB  GLN A  38      39.489  16.780  -9.153  1.00  0.00
ATOM    544  CG  GLN A  38      39.941  16.532 -10.582  1.00  0.00
ATOM    545  CD  GLN A  38      39.630  17.699 -11.498  1.00  0.00
ATOM    546  OE1 GLN A  38      38.774  18.535 -11.194  1.00  0.00
ATOM    547  NE2 GLN A  38      40.324  17.765 -12.629  1.00  0.00
ATOM    556  N   ALA A  39      41.480  14.082  -8.212  1.00  0.00
ATOM    557  CA  ALA A  39      42.748  13.390  -8.132  1.00  0.00
ATOM    558  C   ALA A  39      43.775  13.980  -9.270  1.00  0.00
ATOM    559  O   ALA A  39      43.375  14.282 -10.430  1.00  0.00
ATOM    560  CB  ALA A  39      42.729  12.128  -8.195  1.00  0.00
ATOM    566  N   PRO A  40      45.117  13.967  -9.161  1.00  0.00
ATOM    567  CA  PRO A  40      45.666  14.730 -10.348  1.00  0.00
ATOM    568  C   PRO A  40      45.666  14.682 -11.806  1.00  0.00
ATOM    569  O   PRO A  40      46.091  15.794 -12.191  1.00  0.00
ATOM    570  CB  PRO A  40      47.155  14.622 -10.002  1.00  0.00
ATOM    571  CG  PRO A  40      47.189  14.649  -8.513  1.00  0.00
ATOM    572  CD  PRO A  40      46.046  13.762  -8.096  1.00  0.00
ATOM    580  N   GLY A  41      45.517  13.839 -12.780  1.00  0.00
ATOM    581  CA  GLY A  41      45.326  12.597 -13.482  1.00  0.00
ATOM    582  C   GLY A  41      43.869  12.045 -13.689  1.00  0.00
ATOM    583  O   GLY A  41      43.708  10.987 -14.295  1.00  0.00
ATOM    587  N   LYS A  42      42.804  12.600 -13.106  1.00  0.00
ATOM    588  CA  LYS A  42      41.579  11.803 -13.241  1.00  0.00
ATOM    589  C   LYS A  42      40.267  12.652 -13.530  1.00  0.00
ATOM    590  O   LYS A  42      40.363  13.856 -13.744  1.00  0.00
ATOM    591  CB  LYS A  42      41.396  10.968 -11.972  1.00  0.00
ATOM    592  CG  LYS A  42      42.502   9.951 -11.725  1.00  0.00
ATOM    593  CD  LYS A  42      42.180   9.064 -10.530  1.00  0.00
ATOM    594  CE  LYS A  42      43.286   8.052 -10.277  1.00  0.00
ATOM    595  NZ  LYS A  42      42.982   7.174  -9.115  1.00  0.00
ATOM    609  N   GLU A  43      39.115  12.131 -13.528  1.00  0.00
ATOM    610  CA  GLU A  43      37.789  12.759 -13.800  1.00  0.00
ATOM    611  C   GLU A  43      37.219  13.177 -12.480  1.00  0.00
ATOM    612  O   GLU A  43      37.625  12.606 -11.475  1.00  0.00
ATOM    613  CB  GLU A  43      36.827  11.803 -14.508  1.00  0.00
ATOM    614  CG  GLU A  43      37.281  11.366 -15.894  1.00  0.00
ATOM    615  CD  GLU A  43      36.303  10.443 -16.566  1.00  0.00
ATOM    616  OE1 GLU A  43      35.325  10.093 -15.949  1.00  0.00
ATOM    617  OE2 GLU A  43      36.533  10.088 -17.698  1.00  0.00
ATOM    624  N   ARG A  44      36.325  14.096 -12.430  1.00  0.00
ATOM    625  CA  ARG A  44      35.693  14.486 -11.182  1.00  0.00
ATOM    626  C   ARG A  44      34.693  13.472 -10.621  1.00  0.00
ATOM    627  O   ARG A  44      33.767  13.057 -11.313  1.00  0.00
ATOM    628  CB  ARG A  44      34.983  15.818 -11.373  1.00  0.00
ATOM    629  CG  ARG A  44      35.903  17.021 -11.505  1.00  0.00
ATOM    630  CD  ARG A  44      35.138  18.279 -11.699  1.00  0.00
ATOM    631  NE  ARG A  44      36.009  19.441 -11.752  1.00  0.00
ATOM    632  CZ  ARG A  44      35.592  20.701 -11.984  1.00  0.00
ATOM    633  NH1 ARG A  44      34.315  20.944 -12.183  1.00  0.00
ATOM    634  NH2 ARG A  44      36.465  21.692 -12.013  1.00  0.00
ATOM    648  N   GLU A  45      34.819  13.148  -9.290  1.00  0.00
ATOM    649  CA  GLU A  45      33.884  12.130  -8.770  1.00  0.00
ATOM    650  C   GLU A  45      33.101  12.661  -7.511  1.00  0.00
ATOM    651  O   GLU A  45      33.425  13.484  -6.630  1.00  0.00
ATOM    652  CB  GLU A  45      34.649  10.852  -8.418  1.00  0.00
ATOM    653  CG  GLU A  45      35.344  10.189  -9.600  1.00  0.00
ATOM    654  CD  GLU A  45      36.134   8.972  -9.206  1.00  0.00
ATOM    655  OE1 GLU A  45      36.207   8.688  -8.035  1.00  0.00
ATOM    656  OE2 GLU A  45      36.665   8.326 -10.078  1.00  0.00
ATOM    663  N   PHE A  46      31.880  12.282  -7.442  1.00  0.00
ATOM    664  CA  PHE A  46      31.081  12.736  -6.301  1.00  0.00
ATOM    665  C   PHE A  46      31.374  11.831  -5.155  1.00  0.00
ATOM    666  O   PHE A  46      31.345  10.609  -5.322  1.00  0.00
ATOM    667  CB  PHE A  46      29.583  12.720  -6.608  1.00  0.00
ATOM    668  CG  PHE A  46      29.126  13.877  -7.451  1.00  0.00
ATOM    669  CD1 PHE A  46      29.013  13.749  -8.828  1.00  0.00
ATOM    670  CD2 PHE A  46      28.807  15.095  -6.870  1.00  0.00
ATOM    671  CE1 PHE A  46      28.593  14.813  -9.604  1.00  0.00
ATOM    672  CE2 PHE A  46      28.386  16.159  -7.643  1.00  0.00
ATOM    673  CZ  PHE A  46      28.279  16.017  -9.012  1.00  0.00
ATOM    683  N   VAL A  47      31.527  12.380  -3.977  1.00  0.00
ATOM    684  CA  VAL A  47      31.935  11.572  -2.870  1.00  0.00
ATOM    685  C   VAL A  47      30.675  11.630  -2.016  1.00  0.00
ATOM    686  O   VAL A  47      29.987  10.728  -1.581  1.00  0.00
ATOM    687  CB  VAL A  47      33.166  12.137  -2.136  1.00  0.00
ATOM    688  CG1 VAL A  47      33.483  11.300  -0.905  1.00  0.00
ATOM    689  CG2 VAL A  47      34.358  12.180  -3.080  1.00  0.00
ATOM    699  N   ALA A  48      30.160  12.708  -1.896  1.00  0.00
ATOM    700  CA  ALA A  48      28.878  12.730  -1.200  1.00  0.00
ATOM    701  C   ALA A  48      27.881  13.910  -1.469  1.00  0.00
ATOM    702  O   ALA A  48      28.057  15.092  -1.724  1.00  0.00
ATOM    703  CB  ALA A  48      29.369  13.054   0.457  1.00  0.00
ATOM    709  N   THR A  49      26.542  13.473  -1.268  1.00  0.00
ATOM    710  CA  THR A  49      25.605  14.480  -1.540  1.00  0.00
ATOM    711  C   THR A  49      24.502  14.635  -0.429  1.00  0.00
ATOM    712  O   THR A  49      23.963  13.714   0.188  1.00  0.00
ATOM    713  CB  THR A  49      24.961  14.196  -2.910  1.00  0.00
ATOM    714  OG1 THR A  49      25.966  14.235  -3.930  1.00  0.00
ATOM    715  CG2 THR A  49      23.889  15.229  -3.219  1.00  0.00
ATOM    723  N   ILE A  50      24.088  15.739  -0.100  1.00  0.00
ATOM    724  CA  ILE A  50      23.037  15.839   0.868  1.00  0.00
ATOM    725  C   ILE A  50      21.750  16.632   0.342  1.00  0.00
ATOM    726  O   ILE A  50      21.697  17.569  -0.520  1.00  0.00
ATOM    727  CB  ILE A  50      23.600  16.509   2.135  1.00  0.00
ATOM    728  CG1 ILE A  50      22.548  16.516   3.248  1.00  0.00
ATOM    729  CG2 ILE A  50      24.064  17.925   1.828  1.00  0.00
ATOM    730  CD1 ILE A  50      23.132  16.600   4.640  1.00  0.00
ATOM    742  N   THR A  51      20.583  16.197   0.699  1.00  0.00
ATOM    743  CA  THR A  51      19.508  17.019   0.153  1.00  0.00
ATOM    744  C   THR A  51      18.765  17.357   1.390  1.00  0.00
ATOM    745  O   THR A  51      18.953  16.762   2.469  1.00  0.00
ATOM    746  CB  THR A  51      18.613  16.299  -0.874  1.00  0.00
ATOM    747  OG1 THR A  51      17.879  15.254  -0.222  1.00  0.00
ATOM    748  CG2 THR A  51      19.455  15.701  -1.990  1.00  0.00
ATOM    756  N   ARG A  52      18.025  18.378   1.137  1.00  0.00
ATOM    757  CA  ARG A  52      17.186  19.134   2.003  1.00  0.00
ATOM    758  C   ARG A  52      16.194  18.216   2.716  1.00  0.00
ATOM    759  O   ARG A  52      15.424  17.469   2.111  1.00  0.00
ATOM    760  CB  ARG A  52      16.439  20.200   1.214  1.00  0.00
ATOM    761  CG  ARG A  52      15.552  21.110   2.050  1.00  0.00
ATOM    762  CD  ARG A  52      16.350  22.096   2.823  1.00  0.00
ATOM    763  NE  ARG A  52      15.532  23.197   3.306  1.00  0.00
ATOM    764  CZ  ARG A  52      14.914  23.223   4.503  1.00  0.00
ATOM    765  NH1 ARG A  52      15.031  22.204   5.325  1.00  0.00
ATOM    766  NH2 ARG A  52      14.190  24.273   4.850  1.00  0.00
ATOM    780  N   GLY A  53      16.240  18.288   4.041  1.00  0.00
ATOM    781  CA  GLY A  53      15.436  17.401   4.851  1.00  0.00
ATOM    782  C   GLY A  53      16.155  16.109   5.170  1.00  0.00
ATOM    783  O   GLY A  53      15.675  15.350   6.017  1.00  0.00
ATOM    787  N   GLY A  54      17.433  15.991   4.729  1.00  0.00
ATOM    788  CA  GLY A  54      18.340  14.882   4.966  1.00  0.00
ATOM    789  C   GLY A  54      18.626  13.643   4.141  1.00  0.00
ATOM    790  O   GLY A  54      19.288  12.755   4.681  1.00  0.00
ATOM    794  N   ASN A  55      18.185  13.482   2.883  1.00  0.00
ATOM    795  CA  ASN A  55      18.712  12.237   2.365  1.00  0.00
ATOM    796  C   ASN A  55      20.201  12.468   2.106  1.00  0.00
ATOM    797  O   ASN A  55      20.840  13.463   1.696  1.00  0.00
ATOM    798  CB  ASN A  55      17.977  11.795   1.113  1.00  0.00
ATOM    799  CG  ASN A  55      16.552  11.402   1.387  1.00  0.00
ATOM    800  OD1 ASN A  55      16.254  10.772   2.408  1.00  0.00
ATOM    801  ND2 ASN A  55      15.665  11.761   0.494  1.00  0.00
ATOM    808  N   THR A  56      20.876  11.412   2.313  1.00  0.00
ATOM    809  CA  THR A  56      22.273  11.479   2.054  1.00  0.00
ATOM    810  C   THR A  56      22.805  10.472   1.048  1.00  0.00
ATOM    811  O   THR A  56      22.488   9.285   1.142  1.00  0.00
ATOM    812  CB  THR A  56      23.045  11.320   3.377  1.00  0.00
ATOM    813  OG1 THR A  56      22.658  10.096   4.015  1.00  0.00
ATOM    814  CG2 THR A  56      22.753  12.487   4.308  1.00  0.00
ATOM    822  N   TYR A  57      23.675  10.879   0.158  1.00  0.00
ATOM    823  CA  TYR A  57      24.182   9.849  -0.659  1.00  0.00
ATOM    824  C   TYR A  57      25.744   9.774  -0.643  1.00  0.00
ATOM    825  O   TYR A  57      26.546  10.682  -0.715  1.00  0.00
ATOM    826  CB  TYR A  57      23.651  10.047  -2.081  1.00  0.00
ATOM    827  CG  TYR A  57      22.146  10.171  -2.157  1.00  0.00
ATOM    828  CD1 TYR A  57      21.540  11.404  -1.963  1.00  0.00
ATOM    829  CD2 TYR A  57      21.370   9.052  -2.422  1.00  0.00
ATOM    830  CE1 TYR A  57      20.165  11.518  -2.033  1.00  0.00
ATOM    831  CE2 TYR A  57      19.995   9.166  -2.492  1.00  0.00
ATOM    832  CZ  TYR A  57      19.394  10.393  -2.299  1.00  0.00
ATOM    833  OH  TYR A  57      18.023  10.505  -2.369  1.00  0.00
ATOM    843  N   TYR A  58      26.295   8.595  -0.568  1.00  0.00
ATOM    844  CA  TYR A  58      27.762   8.580  -0.625  1.00  0.00
ATOM    845  C   TYR A  58      28.354   7.676  -1.793  1.00  0.00
ATOM    846  O   TYR A  58      27.762   6.639  -2.128  1.00  0.00
ATOM    847  CB  TYR A  58      28.304   8.124   0.731  1.00  0.00
ATOM    848  CG  TYR A  58      27.705   8.862   1.908  1.00  0.00
ATOM    849  CD1 TYR A  58      26.488   8.453   2.435  1.00  0.00
ATOM    850  CD2 TYR A  58      28.371   9.945   2.459  1.00  0.00
ATOM    851  CE1 TYR A  58      25.940   9.127   3.510  1.00  0.00
ATOM    852  CE2 TYR A  58      27.823  10.619   3.533  1.00  0.00
ATOM    853  CZ  TYR A  58      26.613  10.213   4.058  1.00  0.00
ATOM    854  OH  TYR A  58      26.067  10.884   5.129  1.00  0.00
ATOM    864  N   ALA A  59      29.586   7.970  -2.287  1.00  0.00
ATOM    865  CA  ALA A  59      30.197   7.096  -3.268  1.00  0.00
ATOM    866  C   ALA A  59      30.503   5.834  -2.606  1.00  0.00
ATOM    867  O   ALA A  59      30.896   5.995  -1.459  1.00  0.00
ATOM    868  CB  ALA A  59      31.189   7.629  -3.797  1.00  0.00
ATOM    874  N   ASP A  60      30.415   4.707  -3.262  1.00  0.00
ATOM    875  CA  ASP A  60      30.655   3.493  -2.533  1.00  0.00
ATOM    876  C   ASP A  60      31.996   3.352  -1.901  1.00  0.00
ATOM    877  O   ASP A  60      32.176   2.719  -0.872  1.00  0.00
ATOM    878  CB  ASP A  60      30.437   2.297  -3.463  1.00  0.00
ATOM    879  CG  ASP A  60      28.964   2.012  -3.726  1.00  0.00
ATOM    880  OD1 ASP A  60      28.142   2.524  -3.005  1.00  0.00
ATOM    881  OD2 ASP A  60      28.677   1.284  -4.645  1.00  0.00
ATOM    886  N   SER A  61      32.936   4.065  -2.551  1.00  0.00
ATOM    887  CA  SER A  61      34.266   3.801  -2.117  1.00  0.00
ATOM    888  C   SER A  61      34.590   4.445  -0.804  1.00  0.00
ATOM    889  O   SER A  61      35.638   4.216  -0.197  1.00  0.00
ATOM    890  CB  SER A  61      35.246   4.276  -3.172  1.00  0.00
ATOM    891  OG  SER A  61      35.229   5.673  -3.279  1.00  0.00
ATOM    897  N   VAL A  62      33.674   5.311  -0.390  1.00  0.00
ATOM    898  CA  VAL A  62      33.963   6.026   0.802  1.00  0.00
ATOM    899  C   VAL A  62      32.986   5.714   1.968  1.00  0.00
ATOM    900  O   VAL A  62      32.844   6.284   3.102  1.00  0.00
ATOM    901  CB  VAL A  62      33.936   7.534   0.488  1.00  0.00
ATOM    902  CG1 VAL A  62      35.022   7.888  -0.518  1.00  0.00
ATOM    903  CG2 VAL A  62      32.565   7.928  -0.038  1.00  0.00
ATOM    913  N   LYS A  63      32.100   4.866   1.620  1.00  0.00
ATOM    914  CA  LYS A  63      31.060   4.658   2.523  1.00  0.00
ATOM    915  C   LYS A  63      31.534   4.263   3.962  1.00  0.00
ATOM    916  O   LYS A  63      32.319   3.324   4.057  1.00  0.00
ATOM    917  CB  LYS A  63      30.135   3.590   1.935  1.00  0.00
ATOM    918  CG  LYS A  63      28.795   3.458   2.648  1.00  0.00
ATOM    919  CD  LYS A  63      27.878   2.483   1.924  1.00  0.00
ATOM    920  CE  LYS A  63      27.412   3.047   0.590  1.00  0.00
ATOM    921  NZ  LYS A  63      26.466   2.131  -0.101  1.00  0.00
ATOM    935  N   GLY A  64      31.080   4.851   5.080  1.00  0.00
ATOM    936  CA  GLY A  64      31.617   4.294   6.344  1.00  0.00
ATOM    937  C   GLY A  64      32.920   4.936   6.815  1.00  0.00
ATOM    938  O   GLY A  64      33.360   4.710   7.940  1.00  0.00
ATOM    942  N   ARG A  65      33.521   5.746   5.964  1.00  0.00
ATOM    943  CA  ARG A  65      34.694   6.564   6.295  1.00  0.00
ATOM    944  C   ARG A  65      34.087   8.072   6.332  1.00  0.00
ATOM    945  O   ARG A  65      34.267   9.026   7.107  1.00  0.00
ATOM    946  CB  ARG A  65      35.801   6.407   5.263  1.00  0.00
ATOM    947  CG  ARG A  65      36.422   5.020   5.197  1.00  0.00
ATOM    948  CD  ARG A  65      37.447   4.928   4.126  1.00  0.00
ATOM    949  NE  ARG A  65      38.012   3.592   4.029  1.00  0.00
ATOM    950  CZ  ARG A  65      38.890   3.199   3.085  1.00  0.00
ATOM    951  NH1 ARG A  65      39.292   4.049   2.167  1.00  0.00
ATOM    952  NH2 ARG A  65      39.346   1.959   3.083  1.00  0.00
ATOM    966  N   PHE A  66      33.216   8.372   5.440  1.00  0.00
ATOM    967  CA  PHE A  66      32.792   9.815   5.431  1.00  0.00
ATOM    968  C   PHE A  66      31.361  10.037   5.945  1.00  0.00
ATOM    969  O   PHE A  66      30.433   9.300   5.646  1.00  0.00
ATOM    970  CB  PHE A  66      32.897  10.391   4.018  1.00  0.00
ATOM    971  CG  PHE A  66      34.289  10.360   3.452  1.00  0.00
ATOM    972  CD1 PHE A  66      35.373  10.046   4.258  1.00  0.00
ATOM    973  CD2 PHE A  66      34.516  10.647   2.115  1.00  0.00
ATOM    974  CE1 PHE A  66      36.654  10.018   3.740  1.00  0.00
ATOM    975  CE2 PHE A  66      35.795  10.619   1.594  1.00  0.00
ATOM    976  CZ  PHE A  66      36.865  10.304   2.408  1.00  0.00
ATOM    986  N   THR A  67      31.188  11.261   6.601  1.00  0.00
ATOM    987  CA  THR A  67      29.857  11.576   7.096  1.00  0.00
ATOM    988  C   THR A  67      29.438  12.987   6.607  1.00  0.00
ATOM    989  O   THR A  67      30.046  14.033   6.609  1.00  0.00
ATOM    990  CB  THR A  67      29.803  11.502   8.633  1.00  0.00
ATOM    991  OG1 THR A  67      30.124  10.172   9.062  1.00  0.00
ATOM    992  CG2 THR A  67      28.418  11.874   9.139  1.00  0.00
ATOM   1000  N   ILE A  68      28.344  13.102   6.129  1.00  0.00
ATOM   1001  CA  ILE A  68      27.917  14.467   5.722  1.00  0.00
ATOM   1002  C   ILE A  68      26.806  15.044   6.620  1.00  0.00
ATOM   1003  O   ILE A  68      25.842  14.355   6.967  1.00  0.00
ATOM   1004  CB  ILE A  68      27.425  14.466   4.263  1.00  0.00
ATOM   1005  CG1 ILE A  68      27.403  15.892   3.706  1.00  0.00
ATOM   1006  CG2 ILE A  68      26.046  13.833   4.166  1.00  0.00
ATOM   1007  CD1 ILE A  68      27.315  15.957   2.198  1.00  0.00
ATOM   1019  N   SER A  69      26.866  16.412   6.897  1.00  0.00
ATOM   1020  CA  SER A  69      25.822  16.939   7.733  1.00  0.00
ATOM   1021  C   SER A  69      25.459  18.347   7.204  1.00  0.00
ATOM   1022  O   SER A  69      26.112  19.332   6.920  1.00  0.00
ATOM   1023  CB  SER A  69      26.275  16.994   9.178  1.00  0.00
ATOM   1024  OG  SER A  69      25.277  17.538   9.997  1.00  0.00
ATOM   1030  N   ARG A  70      24.260  18.612   7.311  1.00  0.00
ATOM   1031  CA  ARG A  70      23.825  19.927   6.927  1.00  0.00
ATOM   1032  C   ARG A  70      23.255  20.805   8.072  1.00  0.00
ATOM   1033  O   ARG A  70      22.691  20.292   9.044  1.00  0.00
ATOM   1034  CB  ARG A  70      22.772  19.788   5.836  1.00  0.00
ATOM   1035  CG  ARG A  70      22.052  21.079   5.475  1.00  0.00
ATOM   1036  CD  ARG A  70      21.224  20.921   4.252  1.00  0.00
ATOM   1037  NE  ARG A  70      20.655  22.186   3.817  1.00  0.00
ATOM   1038  CZ  ARG A  70      20.071  22.390   2.619  1.00  0.00
ATOM   1039  NH1 ARG A  70      19.988  21.405   1.752  1.00  0.00
ATOM   1040  NH2 ARG A  70      19.582  23.580   2.316  1.00  0.00
ATOM   1054  N   ASP A  71      23.399  22.183   7.921  1.00  0.00
ATOM   1055  CA  ASP A  71      22.785  23.040   8.883  1.00  0.00
ATOM   1056  C   ASP A  71      21.903  24.028   8.135  1.00  0.00
ATOM   1057  O   ASP A  71      22.340  24.940   7.387  1.00  0.00
ATOM   1058  CB  ASP A  71      23.838  23.772   9.718  1.00  0.00
ATOM   1059  CG  ASP A  71      23.228  24.699  10.761  1.00  0.00
ATOM   1060  OD1 ASP A  71      22.178  25.238  10.506  1.00  0.00
ATOM   1061  OD2 ASP A  71      23.819  24.858  11.802  1.00  0.00
ATOM   1066  N   ASN A  72      20.647  23.735   8.140  1.00  0.00
ATOM   1067  CA  ASN A  72      19.863  24.564   7.314  1.00  0.00
ATOM   1068  C   ASN A  72      19.792  25.995   7.754  1.00  0.00
ATOM   1069  O   ASN A  72      19.592  26.883   6.924  1.00  0.00
ATOM   1070  CB  ASN A  72      18.466  23.981   7.204  1.00  0.00
ATOM   1071  CG  ASN A  72      18.430  22.718   6.389  1.00  0.00
ATOM   1072  OD1 ASN A  72      18.476  22.759   5.154  1.00  0.00
ATOM   1073  ND2 ASN A  72      18.350  21.595   7.056  1.00  0.00
ATOM   1080  N   ALA A  73      19.932  26.226   9.025  1.00  0.00
ATOM   1081  CA  ALA A  73      19.754  27.584   9.466  1.00  0.00
ATOM   1082  C   ALA A  73      20.892  28.413   8.905  1.00  0.00
ATOM   1083  O   ALA A  73      20.747  29.555   8.460  1.00  0.00
ATOM   1084  CB  ALA A  73      19.591  27.485  11.027  1.00  0.00
ATOM   1090  N   LYS A  74      22.095  27.724   8.928  1.00  0.00
ATOM   1091  CA  LYS A  74      23.233  28.540   8.649  1.00  0.00
ATOM   1092  C   LYS A  74      23.671  28.495   7.158  1.00  0.00
ATOM   1093  O   LYS A  74      24.454  29.338   6.713  1.00  0.00
ATOM   1094  CB  LYS A  74      24.385  28.112   9.560  1.00  0.00
ATOM   1095  CG  LYS A  74      24.123  28.320  11.045  1.00  0.00
ATOM   1096  CD  LYS A  74      25.309  27.866  11.884  1.00  0.00
ATOM   1097  CE  LYS A  74      25.042  28.057  13.370  1.00  0.00
ATOM   1098  NZ  LYS A  74      26.173  27.570  14.206  1.00  0.00
ATOM   1112  N   ASN A  75      22.993  27.697   6.358  1.00  0.00
ATOM   1113  CA  ASN A  75      23.256  27.351   4.994  1.00  0.00
ATOM   1114  C   ASN A  75      24.676  26.688   4.905  1.00  0.00
ATOM   1115  O   ASN A  75      25.644  26.849   4.112  1.00  0.00
ATOM   1116  CB  ASN A  75      23.140  28.578   4.108  1.00  0.00
ATOM   1117  CG  ASN A  75      21.757  29.167   4.117  1.00  0.00
ATOM   1118  OD1 ASN A  75      20.763  28.455   3.931  1.00  0.00
ATOM   1119  ND2 ASN A  75      21.673  30.456   4.330  1.00  0.00
ATOM   1126  N   THR A  76      24.879  25.754   5.938  1.00  0.00
ATOM   1127  CA  THR A  76      26.168  25.120   5.801  1.00  0.00
ATOM   1128  C   THR A  76      26.173  23.564   5.606  1.00  0.00
ATOM   1129  O   THR A  76      25.452  22.656   6.017  1.00  0.00
ATOM   1130  CB  THR A  76      27.020  25.478   7.033  1.00  0.00
ATOM   1131  OG1 THR A  76      26.399  24.958   8.215  1.00  0.00
ATOM   1132  CG2 THR A  76      27.162  26.988   7.162  1.00  0.00
ATOM   1140  N   VAL A  77      27.260  23.147   4.996  1.00  0.00
ATOM   1141  CA  VAL A  77      27.311  21.756   4.860  1.00  0.00
ATOM   1142  C   VAL A  77      28.631  21.185   5.473  1.00  0.00
ATOM   1143  O   VAL A  77      29.751  21.666   5.408  1.00  0.00
ATOM   1144  CB  VAL A  77      27.196  21.395   3.368  1.00  0.00
ATOM   1145  CG1 VAL A  77      28.272  22.109   2.563  1.00  0.00
ATOM   1146  CG2 VAL A  77      27.299  19.889   3.190  1.00  0.00
ATOM   1156  N   TYR A  78      28.634  20.241   6.219  1.00  0.00
ATOM   1157  CA  TYR A  78      29.958  19.778   6.592  1.00  0.00
ATOM   1158  C   TYR A  78      30.225  18.295   6.146  1.00  0.00
ATOM   1159  O   TYR A  78      29.473  17.338   6.046  1.00  0.00
ATOM   1160  CB  TYR A  78      30.138  19.929   8.105  1.00  0.00
ATOM   1161  CG  TYR A  78      29.961  21.347   8.602  1.00  0.00
ATOM   1162  CD1 TYR A  78      28.686  21.854   8.814  1.00  0.00
ATOM   1163  CD2 TYR A  78      31.072  22.140   8.845  1.00  0.00
ATOM   1164  CE1 TYR A  78      28.525  23.148   9.268  1.00  0.00
ATOM   1165  CE2 TYR A  78      30.910  23.435   9.300  1.00  0.00
ATOM   1166  CZ  TYR A  78      29.643  23.939   9.510  1.00  0.00
ATOM   1167  OH  TYR A  78      29.481  25.229   9.962  1.00  0.00
ATOM   1177  N   LEU A  79      31.480  18.022   5.846  1.00  0.00
ATOM   1178  CA  LEU A  79      31.785  16.658   5.504  1.00  0.00
ATOM   1179  C   LEU A  79      32.842  16.109   6.499  1.00  0.00
ATOM   1180  O   LEU A  79      33.926  16.630   6.789  1.00  0.00
ATOM   1181  CB  LEU A  79      32.296  16.575   4.061  1.00  0.00
ATOM   1182  CG  LEU A  79      32.619  15.166   3.548  1.00  0.00
ATOM   1183  CD1 LEU A  79      31.361  14.309   3.592  1.00  0.00
ATOM   1184  CD2 LEU A  79      33.171  15.254   2.133  1.00  0.00
ATOM   1196  N   GLN A  80      32.606  15.095   7.166  1.00  0.00
ATOM   1197  CA  GLN A  80      33.665  14.659   8.024  1.00  0.00
ATOM   1198  C   GLN A  80      34.370  13.394   7.545  1.00  0.00
ATOM   1199  O   GLN A  80      33.881  12.335   7.186  1.00  0.00
ATOM   1200  CB  GLN A  80      33.113  14.441   9.436  1.00  0.00
ATOM   1201  CG  GLN A  80      34.158  14.020  10.455  1.00  0.00
ATOM   1202  CD  GLN A  80      33.611  14.002  11.870  1.00  0.00
ATOM   1203  OE1 GLN A  80      32.738  14.800  12.224  1.00  0.00
ATOM   1204  NE2 GLN A  80      34.122  13.090  12.689  1.00  0.00
ATOM   1213  N   MET A  81      35.712  13.485   7.445  1.00  0.00
ATOM   1214  CA  MET A  81      36.249  12.302   7.024  1.00  0.00
ATOM   1215  C   MET A  81      37.002  11.519   8.168  1.00  0.00
ATOM   1216  O   MET A  81      37.780  12.012   8.978  1.00  0.00
ATOM   1217  CB  MET A  81      37.164  12.618   5.841  1.00  0.00
ATOM   1218  CG  MET A  81      36.469  13.308   4.675  1.00  0.00
ATOM   1219  SD  MET A  81      37.617  13.800   3.374  1.00  0.00
ATOM   1220  CE  MET A  81      36.515  14.664   2.259  1.00  0.00
ATOM   1230  N   ASN A  82      36.696  10.228   8.341  1.00  0.00
ATOM   1231  CA  ASN A  82      37.385   9.582   9.422  1.00  0.00
ATOM   1232  C   ASN A  82      38.220   8.540   8.719  1.00  0.00
ATOM   1233  O   ASN A  82      37.775   7.889   7.766  1.00  0.00
ATOM   1234  CB  ASN A  82      36.439   8.985  10.448  1.00  0.00
ATOM   1235  CG  ASN A  82      35.599  10.026  11.135  1.00  0.00
ATOM   1236  OD1 ASN A  82      36.115  11.038  11.620  1.00  0.00
ATOM   1237  ND2 ASN A  82      34.311   9.797  11.185  1.00  0.00
ATOM   1244  N   SER A  83      39.260   8.271   9.277  1.00  0.00
ATOM   1245  CA  SER A  83      40.250   7.338   8.920  1.00  0.00
ATOM   1246  C   SER A  83      40.816   7.433   7.534  1.00  0.00
ATOM   1247  O   SER A  83      40.676   6.518   6.718  1.00  0.00
ATOM   1248  CB  SER A  83      39.673   5.951   9.119  1.00  0.00
ATOM   1249  OG  SER A  83      39.324   5.740  10.460  1.00  0.00
ATOM   1255  N   LEU A  84      41.404   8.569   7.298  1.00  0.00
ATOM   1256  CA  LEU A  84      41.890   8.941   5.959  1.00  0.00
ATOM   1257  C   LEU A  84      42.975   7.965   5.453  1.00  0.00
ATOM   1258  O   LEU A  84      43.900   7.441   6.081  1.00  0.00
ATOM   1259  CB  LEU A  84      42.448  10.369   5.982  1.00  0.00
ATOM   1260  CG  LEU A  84      41.432  11.485   5.704  1.00  0.00
ATOM   1261  CD1 LEU A  84      40.430  11.557   6.849  1.00  0.00
ATOM   1262  CD2 LEU A  84      42.165  12.808   5.535  1.00  0.00
ATOM   1274  N   LYS A  85      42.916   7.690   4.189  1.00  0.00
ATOM   1275  CA  LYS A  85      43.893   6.747   3.672  1.00  0.00
ATOM   1276  C   LYS A  85      44.597   7.522   2.658  1.00  0.00
ATOM   1277  O   LYS A  85      43.836   8.291   2.119  1.00  0.00
ATOM   1278  CB  LYS A  85      43.268   5.486   3.074  1.00  0.00
ATOM   1279  CG  LYS A  85      42.438   4.669   4.055  1.00  0.00
ATOM   1280  CD  LYS A  85      43.315   4.031   5.123  1.00  0.00
ATOM   1281  CE  LYS A  85      42.499   3.143   6.052  1.00  0.00
ATOM   1282  NZ  LYS A  85      43.340   2.530   7.115  1.00  0.00
ATOM   1296  N   PRO A  86      45.839   7.108   2.287  1.00  0.00
ATOM   1297  CA  PRO A  86      46.793   7.727   1.356  1.00  0.00
ATOM   1298  C   PRO A  86      46.233   7.949   0.018  1.00  0.00
ATOM   1299  O   PRO A  86      46.737   8.871  -0.652  1.00  0.00
ATOM   1300  CB  PRO A  86      47.939   6.713   1.294  1.00  0.00
ATOM   1301  CG  PRO A  86      48.039   6.187   2.684  1.00  0.00
ATOM   1302  CD  PRO A  86      46.613   6.124   3.164  1.00  0.00
ATOM   1310  N   GLU A  87      45.232   7.152  -0.290  1.00  0.00
ATOM   1311  CA  GLU A  87      44.547   7.179  -1.515  1.00  0.00
ATOM   1312  C   GLU A  87      43.478   8.208  -1.610  1.00  0.00
ATOM   1313  O   GLU A  87      42.957   8.500  -2.687  1.00  0.00
ATOM   1314  CB  GLU A  87      43.943   5.798  -1.780  1.00  0.00
ATOM   1315  CG  GLU A  87      44.969   4.692  -1.985  1.00  0.00
ATOM   1316  CD  GLU A  87      44.341   3.342  -2.191  1.00  0.00
ATOM   1317  OE1 GLU A  87      43.138   3.257  -2.158  1.00  0.00
ATOM   1318  OE2 GLU A  87      45.066   2.394  -2.382  1.00  0.00
ATOM   1325  N   ASP A  88      43.205   8.818  -0.477  1.00  0.00
ATOM   1326  CA  ASP A  88      42.272   9.853  -0.400  1.00  0.00
ATOM   1327  C   ASP A  88      43.058  11.166  -0.788  1.00  0.00
ATOM   1328  O   ASP A  88      42.449  12.235  -0.851  1.00  0.00
ATOM   1329  CB  ASP A  88      41.665   9.924   1.003  1.00  0.00
ATOM   1330  CG  ASP A  88      40.755   8.743   1.315  1.00  0.00
ATOM   1331  OD1 ASP A  88      40.062   8.302   0.429  1.00  0.00
ATOM   1332  OD2 ASP A  88      40.764   8.292   2.435  1.00  0.00
ATOM   1337  N   THR A  89      44.388  11.116  -1.200  1.00  0.00
ATOM   1338  CA  THR A  89      44.803  12.487  -1.426  1.00  0.00
ATOM   1339  C   THR A  89      44.080  13.090  -2.700  1.00  0.00
ATOM   1340  O   THR A  89      44.109  12.532  -3.796  1.00  0.00
ATOM   1341  CB  THR A  89      46.333  12.562  -1.580  1.00  0.00
ATOM   1342  OG1 THR A  89      46.730  13.926  -1.771  1.00  0.00
ATOM   1343  CG2 THR A  89      46.790  11.734  -2.771  1.00  0.00
ATOM   1351  N   ALA A  90      43.507  14.264  -2.554  1.00  0.00
ATOM   1352  CA  ALA A  90      42.789  14.724  -3.771  1.00  0.00
ATOM   1353  C   ALA A  90      42.306  16.305  -3.714  1.00  0.00
ATOM   1354  O   ALA A  90      42.431  17.162  -2.795  1.00  0.00
ATOM   1355  CB  ALA A  90      41.767  13.958  -4.189  1.00  0.00
ATOM   1361  N   VAL A  91      41.921  16.892  -4.760  1.00  0.00
ATOM   1362  CA  VAL A  91      41.341  18.208  -4.486  1.00  0.00
ATOM   1363  C   VAL A  91      39.804  18.144  -4.209  1.00  0.00
ATOM   1364  O   VAL A  91      38.969  17.511  -4.798  1.00  0.00
ATOM   1365  CB  VAL A  91      41.609  19.143  -5.679  1.00  0.00
ATOM   1366  CG1 VAL A  91      41.105  20.547  -5.378  1.00  0.00
ATOM   1367  CG2 VAL A  91      43.097  19.163  -5.998  1.00  0.00
ATOM   1377  N   TYR A  92      39.390  18.705  -3.121  1.00  0.00
ATOM   1378  CA  TYR A  92      37.968  18.625  -2.892  1.00  0.00
ATOM   1379  C   TYR A  92      37.305  19.933  -3.278  1.00  0.00
ATOM   1380  O   TYR A  92      37.712  21.083  -3.248  1.00  0.00
ATOM   1381  CB  TYR A  92      37.674  18.281  -1.430  1.00  0.00
ATOM   1382  CG  TYR A  92      38.014  16.854  -1.060  1.00  0.00
ATOM   1383  CD1 TYR A  92      39.116  16.589  -0.260  1.00  0.00
ATOM   1384  CD2 TYR A  92      37.224  15.812  -1.519  1.00  0.00
ATOM   1385  CE1 TYR A  92      39.426  15.286   0.078  1.00  0.00
ATOM   1386  CE2 TYR A  92      37.533  14.509  -1.181  1.00  0.00
ATOM   1387  CZ  TYR A  92      38.630  14.245  -0.385  1.00  0.00
ATOM   1388  OH  TYR A  92      38.939  12.947  -0.048  1.00  0.00
ATOM   1398  N   TYR A  93      36.123  19.727  -3.872  1.00  0.00
ATOM   1399  CA  TYR A  93      35.352  20.886  -4.230  1.00  0.00
ATOM   1400  C   TYR A  93      33.909  20.859  -3.612  1.00  0.00
ATOM   1401  O   TYR A  93      33.227  19.852  -3.323  1.00  0.00
ATOM   1402  CB  TYR A  93      35.294  20.997  -5.755  1.00  0.00
ATOM   1403  CG  TYR A  93      36.569  21.523  -6.378  1.00  0.00
ATOM   1404  CD1 TYR A  93      37.596  20.647  -6.698  1.00  0.00
ATOM   1405  CD2 TYR A  93      36.711  22.879  -6.629  1.00  0.00
ATOM   1406  CE1 TYR A  93      38.760  21.127  -7.267  1.00  0.00
ATOM   1407  CE2 TYR A  93      37.875  23.359  -7.197  1.00  0.00
ATOM   1408  CZ  TYR A  93      38.896  22.487  -7.516  1.00  0.00
ATOM   1409  OH  TYR A  93      40.056  22.965  -8.082  1.00  0.00
ATOM   1419  N   CYS A  94      33.305  21.935  -3.405  1.00  0.00
ATOM   1420  CA  CYS A  94      31.941  21.832  -2.958  1.00  0.00
ATOM   1421  C   CYS A  94      30.979  22.277  -3.994  1.00  0.00
ATOM   1422  O   CYS A  94      31.115  23.282  -4.681  1.00  0.00
ATOM   1423  CB  CYS A  94      31.722  22.664  -1.695  1.00  0.00
ATOM   1424  SG  CYS A  94      30.095  22.442  -0.935  1.00  0.00
ATOM   1430  N   ALA A  95      29.847  21.727  -3.973  1.00  0.00
ATOM   1431  CA  ALA A  95      28.936  22.307  -4.934  1.00  0.00
ATOM   1432  C   ALA A  95      27.470  22.313  -4.468  1.00  0.00
ATOM   1433  O   ALA A  95      26.865  21.525  -3.741  1.00  0.00
ATOM   1434  CB  ALA A  95      28.927  21.337  -6.289  1.00  0.00
ATOM   1440  N   VAL A  96      26.788  23.363  -5.025  1.00  0.00
ATOM   1441  CA  VAL A  96      25.391  23.474  -4.606  1.00  0.00
ATOM   1442  C   VAL A  96      24.457  23.411  -5.860  1.00  0.00
ATOM   1443  O   VAL A  96      24.808  23.876  -6.990  1.00  0.00
ATOM   1444  CB  VAL A  96      25.169  24.793  -3.841  1.00  0.00
ATOM   1445  CG1 VAL A  96      26.085  24.867  -2.629  1.00  0.00
ATOM   1446  CG2 VAL A  96      25.404  25.975  -4.769  1.00  0.00
ATOM   1456  N   ARG A  97      23.266  22.727  -5.720  1.00  0.00
ATOM   1457  CA  ARG A  97      22.320  22.711  -6.826  1.00  0.00
ATOM   1458  C   ARG A  97      20.841  23.177  -6.384  1.00  0.00
ATOM   1459  O   ARG A  97      20.209  22.942  -5.342  1.00  0.00
ATOM   1460  CB  ARG A  97      22.277  21.310  -7.418  1.00  0.00
ATOM   1461  CG  ARG A  97      23.510  20.914  -8.215  1.00  0.00
ATOM   1462  CD  ARG A  97      24.415  20.038  -7.429  1.00  0.00
ATOM   1463  NE  ARG A  97      23.909  18.677  -7.340  1.00  0.00
ATOM   1464  CZ  ARG A  97      24.472  17.698  -6.604  1.00  0.00
ATOM   1465  NH1 ARG A  97      25.554  17.945  -5.900  1.00  0.00
ATOM   1466  NH2 ARG A  97      23.934  16.491  -6.590  1.00  0.00
ATOM   1480  N   ASP A  98      20.276  24.005  -7.181  1.00  0.00
ATOM   1481  CA  ASP A  98      18.904  24.443  -6.944  1.00  0.00
ATOM   1482  C   ASP A  98      17.828  23.502  -7.555  1.00  0.00
ATOM   1483  O   ASP A  98      17.814  23.791  -8.771  1.00  0.00
ATOM   1484  CB  ASP A  98      18.720  25.857  -7.500  1.00  0.00
ATOM   1485  CG  ASP A  98      17.339  26.432  -7.215  1.00  0.00
ATOM   1486  OD1 ASP A  98      16.371  25.755  -7.473  1.00  0.00
ATOM   1487  OD2 ASP A  98      17.264  27.540  -6.743  1.00  0.00
ATOM   1492  N   PRO A  99      16.892  22.754  -6.920  1.00  0.00
ATOM   1493  CA  PRO A  99      15.913  21.748  -7.488  1.00  0.00
ATOM   1494  C   PRO A  99      14.957  22.294  -8.505  1.00  0.00
ATOM   1495  O   PRO A  99      14.251  21.524  -9.150  1.00  0.00
ATOM   1496  CB  PRO A  99      15.142  21.274  -6.253  1.00  0.00
ATOM   1497  CG  PRO A  99      16.162  21.265  -5.166  1.00  0.00
ATOM   1498  CD  PRO A  99      17.013  22.475  -5.440  1.00  0.00
ATOM   1506  N   SER A 100      14.738  23.574  -8.520  1.00  0.00
ATOM   1507  CA  SER A 100      13.883  23.983  -9.608  1.00  0.00
ATOM   1508  C   SER A 100      14.484  23.784 -10.954  1.00  0.00
ATOM   1509  O   SER A 100      13.703  23.826 -11.891  1.00  0.00
ATOM   1510  CB  SER A 100      13.515  25.445  -9.445  1.00  0.00
ATOM   1511  OG  SER A 100      14.640  26.266  -9.600  1.00  0.00
ATOM   1517  N   TYR A 101      15.785  23.513 -11.155  1.00  0.00
ATOM   1518  CA  TYR A 101      16.049  23.158 -12.603  1.00  0.00
ATOM   1519  C   TYR A 101      15.540  21.650 -12.835  1.00  0.00
ATOM   1520  O   TYR A 101      16.138  20.721 -12.146  1.00  0.00
ATOM   1521  CB  TYR A 101      17.532  23.310 -12.947  1.00  0.00
ATOM   1522  CG  TYR A 101      18.005  24.747 -12.987  1.00  0.00
ATOM   1523  CD1 TYR A 101      18.024  25.503 -11.825  1.00  0.00
ATOM   1524  CD2 TYR A 101      18.421  25.306 -14.186  1.00  0.00
ATOM   1525  CE1 TYR A 101      18.457  26.815 -11.862  1.00  0.00
ATOM   1526  CE2 TYR A 101      18.853  26.618 -14.223  1.00  0.00
ATOM   1527  CZ  TYR A 101      18.872  27.371 -13.066  1.00  0.00
ATOM   1528  OH  TYR A 101      19.303  28.677 -13.103  1.00  0.00
ATOM   1538  N   PRO A 102      14.996  21.413 -13.988  1.00  0.00
ATOM   1539  CA  PRO A 102      14.406  20.160 -14.236  1.00  0.00
ATOM   1540  C   PRO A 102      14.776  18.667 -14.233  1.00  0.00
ATOM   1541  O   PRO A 102      13.916  17.811 -14.015  1.00  0.00
ATOM   1542  CB  PRO A 102      14.016  20.537 -15.670  1.00  0.00
ATOM   1543  CG  PRO A 102      13.462  21.915 -15.547  1.00  0.00
ATOM   1544  CD  PRO A 102      14.359  22.592 -14.544  1.00  0.00
ATOM   1552  N   ASN A 103      15.972  18.394 -14.372  1.00  0.00
ATOM   1553  CA  ASN A 103      16.655  17.113 -14.414  1.00  0.00
ATOM   1554  C   ASN A 103      17.646  16.931 -13.513  1.00  0.00
ATOM   1555  O   ASN A 103      18.370  15.926 -13.614  1.00  0.00
ATOM   1556  CB  ASN A 103      17.264  16.840 -15.777  1.00  0.00
ATOM   1557  CG  ASN A 103      16.235  16.787 -16.871  1.00  0.00
ATOM   1558  OD1 ASN A 103      15.509  15.797 -17.011  1.00  0.00
ATOM   1559  ND2 ASN A 103      16.157  17.836 -17.650  1.00  0.00
ATOM   1566  N   GLY A 104      17.783  17.891 -12.653  1.00  0.00
ATOM   1567  CA  GLY A 104      18.969  17.700 -11.932  1.00  0.00
ATOM   1568  C   GLY A 104      19.834  18.466 -12.953  1.00  0.00
ATOM   1569  O   GLY A 104      21.065  18.366 -12.971  1.00  0.00
ATOM   1573  N   VAL A 105      19.203  19.263 -13.851  1.00  0.00
ATOM   1574  CA  VAL A 105      20.182  19.949 -14.589  1.00  0.00
ATOM   1575  C   VAL A 105      20.378  20.679 -13.395  1.00  0.00
ATOM   1576  O   VAL A 105      19.470  20.941 -12.610  1.00  0.00
ATOM   1577  CB  VAL A 105      19.709  20.780 -15.798  1.00  0.00
ATOM   1578  CG1 VAL A 105      20.901  21.381 -16.529  1.00  0.00
ATOM   1579  CG2 VAL A 105      18.884  19.912 -16.733  1.00  0.00
ATOM   1589  N   TYR A 106      21.587  20.818 -13.331  1.00  0.00
ATOM   1590  CA  TYR A 106      22.569  21.398 -12.558  1.00  0.00
ATOM   1591  C   TYR A 106      22.368  22.678 -13.020  1.00  0.00
ATOM   1592  O   TYR A 106      22.214  23.127 -14.155  1.00  0.00
ATOM   1593  CB  TYR A 106      23.989  20.882 -12.802  1.00  0.00
ATOM   1594  CG  TYR A 106      24.235  19.490 -12.260  1.00  0.00
ATOM   1595  CD1 TYR A 106      23.904  18.381 -13.024  1.00  0.00
ATOM   1596  CD2 TYR A 106      24.791  19.325 -11.001  1.00  0.00
ATOM   1597  CE1 TYR A 106      24.128  17.111 -12.530  1.00  0.00
ATOM   1598  CE2 TYR A 106      25.015  18.055 -10.506  1.00  0.00
ATOM   1599  CZ  TYR A 106      24.685  16.951 -11.266  1.00  0.00
ATOM   1600  OH  TYR A 106      24.908  15.685 -10.773  1.00  0.00
ATOM   1610  N   PRO A 107      22.117  23.153 -12.136  1.00  0.00
ATOM   1611  CA  PRO A 107      21.722  24.268 -11.985  1.00  0.00
ATOM   1612  C   PRO A 107      22.926  25.062 -11.963  1.00  0.00
ATOM   1613  O   PRO A 107      23.967  24.891 -12.657  1.00  0.00
ATOM   1614  CB  PRO A 107      20.984  24.174 -10.646  1.00  0.00
ATOM   1615  CG  PRO A 107      21.856  23.303  -9.807  1.00  0.00
ATOM   1616  CD  PRO A 107      22.449  22.321 -10.781  1.00  0.00
ATOM   1624  N   HIS A 108      22.684  26.118 -11.091  1.00  0.00
ATOM   1625  CA  HIS A 108      23.808  26.769 -10.985  1.00  0.00
ATOM   1626  C   HIS A 108      23.998  26.231  -9.804  1.00  0.00
ATOM   1627  O   HIS A 108      23.779  26.421  -8.580  1.00  0.00
ATOM   1628  CB  HIS A 108      23.725  28.299 -10.979  1.00  0.00
ATOM   1629  CG  HIS A 108      23.209  28.878 -12.260  1.00  0.00
ATOM   1630  ND1 HIS A 108      23.944  28.875 -13.427  1.00  0.00
ATOM   1631  CD2 HIS A 108      22.032  29.478 -12.557  1.00  0.00
ATOM   1632  CE1 HIS A 108      23.240  29.450 -14.387  1.00  0.00
ATOM   1633  NE2 HIS A 108      22.078  29.824 -13.885  1.00  0.00
ATOM   1641  N   GLU A 109      24.926  25.900 -10.380  1.00  0.00
ATOM   1642  CA  GLU A 109      25.703  25.357 -10.012  1.00  0.00
ATOM   1643  C   GLU A 109      26.696  26.299  -9.455  1.00  0.00
ATOM   1644  O   GLU A 109      27.217  27.258 -10.022  1.00  0.00
ATOM   1645  CB  GLU A 109      26.154  24.492 -11.191  1.00  0.00
ATOM   1646  CG  GLU A 109      27.433  23.705 -10.940  1.00  0.00
ATOM   1647  CD  GLU A 109      27.839  22.860 -12.114  1.00  0.00
ATOM   1648  OE1 GLU A 109      26.977  22.440 -12.847  1.00  0.00
ATOM   1649  OE2 GLU A 109      29.016  22.635 -12.280  1.00  0.00
ATOM   1656  N   TYR A 110      27.071  25.929  -8.375  1.00  0.00
ATOM   1657  CA  TYR A 110      28.038  26.696  -7.806  1.00  0.00
ATOM   1658  C   TYR A 110      29.146  25.890  -7.236  1.00  0.00
ATOM   1659  O   TYR A 110      28.995  24.848  -6.576  1.00  0.00
ATOM   1660  CB  TYR A 110      27.402  27.585  -6.734  1.00  0.00
ATOM   1661  CG  TYR A 110      26.442  28.615  -7.289  1.00  0.00
ATOM   1662  CD1 TYR A 110      25.078  28.369  -7.279  1.00  0.00
ATOM   1663  CD2 TYR A 110      26.928  29.807  -7.805  1.00  0.00
ATOM   1664  CE1 TYR A 110      24.202  29.310  -7.784  1.00  0.00
ATOM   1665  CE2 TYR A 110      26.053  30.749  -8.311  1.00  0.00
ATOM   1666  CZ  TYR A 110      24.694  30.503  -8.301  1.00  0.00
ATOM   1667  OH  TYR A 110      23.822  31.440  -8.804  1.00  0.00
ATOM   1677  N   TRP A 111      30.313  26.362  -7.422  1.00  0.00
ATOM   1678  CA  TRP A 111      31.332  25.510  -6.943  1.00  0.00
ATOM   1679  C   TRP A 111      32.331  26.162  -5.970  1.00  0.00
ATOM   1680  O   TRP A 111      32.457  27.379  -6.000  1.00  0.00
ATOM   1681  CB  TRP A 111      32.084  24.941  -8.148  1.00  0.00
ATOM   1682  CG  TRP A 111      32.722  25.991  -9.006  1.00  0.00
ATOM   1683  CD1 TRP A 111      32.135  26.673 -10.030  1.00  0.00
ATOM   1684  CD2 TRP A 111      34.078  26.489  -8.918  1.00  0.00
ATOM   1685  NE1 TRP A 111      33.029  27.555 -10.585  1.00  0.00
ATOM   1686  CE2 TRP A 111      34.223  27.456  -9.916  1.00  0.00
ATOM   1687  CE3 TRP A 111      35.165  26.194  -8.085  1.00  0.00
ATOM   1688  CZ2 TRP A 111      35.415  28.137 -10.110  1.00  0.00
ATOM   1689  CZ3 TRP A 111      36.360  26.878  -8.278  1.00  0.00
ATOM   1690  CH2 TRP A 111      36.481  27.824  -9.265  1.00  0.00
ATOM   1701  N   GLY A 112      33.181  25.362  -5.186  1.00  0.00
ATOM   1702  CA  GLY A 112      33.767  26.231  -4.161  1.00  0.00
ATOM   1703  C   GLY A 112      35.217  26.439  -4.405  1.00  0.00
ATOM   1704  O   GLY A 112      35.781  25.749  -5.271  1.00  0.00
ATOM   1708  N   GLN A 113      35.909  27.313  -3.660  1.00  0.00
ATOM   1709  CA  GLN A 113      37.262  27.232  -4.048  1.00  0.00
ATOM   1710  C   GLN A 113      38.012  26.082  -3.750  1.00  0.00
ATOM   1711  O   GLN A 113      38.987  26.325  -3.028  1.00  0.00
ATOM   1712  CB  GLN A 113      38.029  28.415  -3.451  1.00  0.00
ATOM   1713  CG  GLN A 113      37.535  29.775  -3.912  1.00  0.00
ATOM   1714  CD  GLN A 113      37.768  30.002  -5.395  1.00  0.00
ATOM   1715  OE1 GLN A 113      38.906  29.958  -5.873  1.00  0.00
ATOM   1716  NE2 GLN A 113      36.691  30.246  -6.132  1.00  0.00
ATOM   1725  N   GLY A 114      37.842  24.914  -4.132  1.00  0.00
ATOM   1726  CA  GLY A 114      38.726  23.783  -4.230  1.00  0.00
ATOM   1727  C   GLY A 114      39.312  23.535  -2.976  1.00  0.00
ATOM   1728  O   GLY A 114      40.229  24.335  -2.928  1.00  0.00
ATOM   1732  N   THR A 115      39.536  22.634  -2.205  1.00  0.00
ATOM   1733  CA  THR A 115      40.534  22.741  -1.105  1.00  0.00
ATOM   1734  C   THR A 115      41.558  21.521  -1.348  1.00  0.00
ATOM   1735  O   THR A 115      41.314  20.487  -2.024  1.00  0.00
ATOM   1736  CB  THR A 115      39.873  22.670   0.285  1.00  0.00
ATOM   1737  OG1 THR A 115      40.858  22.913   1.297  1.00  0.00
ATOM   1738  CG2 THR A 115      39.249  21.300   0.508  1.00  0.00
ATOM   1746  N   GLN A 116      42.693  21.482  -0.877  1.00  0.00
ATOM   1747  CA  GLN A 116      43.503  20.288  -1.292  1.00  0.00
ATOM   1748  C   GLN A 116      43.751  19.394  -0.131  1.00  0.00
ATOM   1749  O   GLN A 116      44.023  20.137   0.865  1.00  0.00
ATOM   1750  CB  GLN A 116      44.848  20.695  -1.900  1.00  0.00
ATOM   1751  CG  GLN A 116      45.692  19.527  -2.383  1.00  0.00
ATOM   1752  CD  GLN A 116      46.965  19.980  -3.074  1.00  0.00
ATOM   1753  OE1 GLN A 116      47.344  21.152  -3.001  1.00  0.00
ATOM   1754  NE2 GLN A 116      47.632  19.051  -3.749  1.00  0.00
ATOM   1763  N   VAL A 117      43.568  18.095  -0.186  1.00  0.00
ATOM   1764  CA  VAL A 117      43.786  17.331   1.061  1.00  0.00
ATOM   1765  C   VAL A 117      44.795  16.261   0.790  1.00  0.00
ATOM   1766  O   VAL A 117      44.794  15.329  -0.051  1.00  0.00
ATOM   1767  CB  VAL A 117      42.481  16.687   1.569  1.00  0.00
ATOM   1768  CG1 VAL A 117      42.758  15.814   2.784  1.00  0.00
ATOM   1769  CG2 VAL A 117      41.465  17.768   1.901  1.00  0.00
ATOM   1779  N   THR A 118      45.837  16.382   1.619  1.00  0.00
ATOM   1780  CA  THR A 118      46.809  15.355   1.369  1.00  0.00
ATOM   1781  C   THR A 118      46.978  14.215   2.516  1.00  0.00
ATOM   1782  O   THR A 118      47.029  14.191   3.801  1.00  0.00
ATOM   1783  CB  THR A 118      48.158  16.050   1.106  1.00  0.00
ATOM   1784  OG1 THR A 118      48.043  16.901  -0.043  1.00  0.00
ATOM   1785  CG2 THR A 118      49.251  15.020   0.862  1.00  0.00
ATOM   1793  N   VAL A 119      47.047  13.050   2.076  1.00  0.00
ATOM   1794  CA  VAL A 119      47.223  12.181   3.223  1.00  0.00
ATOM   1795  C   VAL A 119      48.512  11.614   3.089  1.00  0.00
ATOM   1796  O   VAL A 119      48.894  11.028   2.075  1.00  0.00
ATOM   1797  CB  VAL A 119      46.176  11.053   3.291  1.00  0.00
ATOM   1798  CG1 VAL A 119      46.427  10.167   4.501  1.00  0.00
ATOM   1799  CG2 VAL A 119      44.778  11.648   3.338  1.00  0.00
ATOM   1809  N   SER A 120      49.131  11.730   4.242  1.00  0.00
ATOM   1810  CA  SER A 120      50.611  11.226   4.232  1.00  0.00
ATOM   1811  C   SER A 120      50.774  10.121   5.060  1.00  0.00
ATOM   1812  O   SER A 120      50.051   9.551   5.948  1.00  0.00
ATOM   1813  CB  SER A 120      51.608  12.263   4.713  1.00  0.00
ATOM   1814  OG  SER A 120      51.404  12.565   6.067  1.00  0.00
ATOM   1820  N   SER A 121      51.796   9.624   4.667  1.00  0.00
ATOM   1821  CA  SER A 121      52.145   8.565   5.474  1.00  0.00
ATOM   1822  C   SER A 121      53.350   8.733   6.323  1.00  0.00
ATOM   1823  O   SER A 121      53.403   8.142   7.386  1.00  0.00
ATOM   1824  OXT SER A 121      54.247   9.440   5.957  1.00  0.00
ATOM   1825  CB  SER A 121      52.328   7.349   4.587  1.00  0.00
ATOM   1826  OG  SER A 121      52.791   6.252   5.327  1.00  0.00
END
