# Supplementary material for: Nanobody-based CTLA4 inhibitors for immune checkpoint blockade therapy of canine cancer patients
Source: Sci Rep. 2021 Oct 21;11:20763. doi: 10.1038/s41598-021-00325-3 (PMC8531395; doi:10.1038/s41598-021-00325-3)
Supplement: Supplementary file 1 — Supplementary Information 1. [file 41598_2021_325_MOESM1_ESM.zip › Supplemental Information/trRosetta_cNb17_4.pdb]

ATOM      1  N   MET B   1        .683    .029   -.448  1.00  0.00
ATOM      2  CA  MET B   1       2.137   -.121   -.522  1.00  0.00
ATOM      3  C   MET B   1       2.504   1.249   -.570  1.00  0.00
ATOM      4  O   MET B   1       1.860   2.152  -1.059  1.00  0.00
ATOM      5  CB  MET B   1       2.641   -.894  -1.739  1.00  0.00
ATOM      6  CG  MET B   1       2.291  -2.375  -1.734  1.00  0.00
ATOM      7  SD  MET B   1       2.986  -3.259  -3.144  1.00  0.00
ATOM      8  CE  MET B   1       4.724  -3.271  -2.713  1.00  0.00
ATOM     20  N   HIS B   2       3.562   1.456    .010  1.00  0.00
ATOM     21  CA  HIS B   2       4.239   2.720    .145  1.00  0.00
ATOM     22  C   HIS B   2       5.616   2.590   -.395  1.00  0.00
ATOM     23  O   HIS B   2       6.364   1.602   -.195  1.00  0.00
ATOM     24  CB  HIS B   2       4.291   3.179   1.605  1.00  0.00
ATOM     25  CG  HIS B   2       2.941   3.370   2.224  1.00  0.00
ATOM     26  ND1 HIS B   2       2.182   4.503   2.019  1.00  0.00
ATOM     27  CD2 HIS B   2       2.215   2.574   3.043  1.00  0.00
ATOM     28  CE1 HIS B   2       1.046   4.394   2.685  1.00  0.00
ATOM     29  NE2 HIS B   2       1.041   3.234   3.314  1.00  0.00
ATOM     37  N   VAL B   3       6.006   3.722  -1.041  1.00  0.00
ATOM     38  CA  VAL B   3       7.343   3.726  -1.678  1.00  0.00
ATOM     39  C   VAL B   3       8.177   4.929  -1.224  1.00  0.00
ATOM     40  O   VAL B   3       7.748   6.088  -1.328  1.00  0.00
ATOM     41  CB  VAL B   3       7.207   3.757  -3.212  1.00  0.00
ATOM     42  CG1 VAL B   3       6.237   4.849  -3.639  1.00  0.00
ATOM     43  CG2 VAL B   3       8.572   3.968  -3.848  1.00  0.00
ATOM     53  N   ALA B   4       9.400   4.693   -.823  1.00  0.00
ATOM     54  CA  ALA B   4      10.195   5.841   -.477  1.00  0.00
ATOM     55  C   ALA B   4      11.377   5.805  -1.496  1.00  0.00
ATOM     56  O   ALA B   4      11.986   4.833  -1.972  1.00  0.00
ATOM     57  CB  ALA B   4      10.567   5.737    .932  1.00  0.00
ATOM     63  N   GLN B   5      11.897   6.909  -1.707  1.00  0.00
ATOM     64  CA  GLN B   5      13.044   7.024  -2.576  1.00  0.00
ATOM     65  C   GLN B   5      14.116   7.950  -1.984  1.00  0.00
ATOM     66  O   GLN B   5      13.763   8.883  -1.254  1.00  0.00
ATOM     67  CB  GLN B   5      12.608   7.532  -3.953  1.00  0.00
ATOM     68  CG  GLN B   5      11.344   6.879  -4.486  1.00  0.00
ATOM     69  CD  GLN B   5      11.044   7.282  -5.917  1.00  0.00
ATOM     70  OE1 GLN B   5      10.023   6.887  -6.486  1.00  0.00
ATOM     71  NE2 GLN B   5      11.933   8.072  -6.507  1.00  0.00
ATOM     80  N   PRO B   6      15.438   7.781  -2.382  1.00  0.00
ATOM     81  CA  PRO B   6      16.258   8.797  -1.779  1.00  0.00
ATOM     82  C   PRO B   6      16.043  10.159  -2.456  1.00  0.00
ATOM     83  O   PRO B   6      15.627  10.190  -3.615  1.00  0.00
ATOM     84  CB  PRO B   6      17.674   8.260  -2.007  1.00  0.00
ATOM     85  CG  PRO B   6      17.559   7.440  -3.247  1.00  0.00
ATOM     86  CD  PRO B   6      16.206   6.789  -3.141  1.00  0.00
ATOM     94  N   ALA B   7      16.291  11.333  -1.808  1.00  0.00
ATOM     95  CA  ALA B   7      15.901  12.428  -2.682  1.00  0.00
ATOM     96  C   ALA B   7      16.554  12.912  -3.933  1.00  0.00
ATOM     97  O   ALA B   7      15.779  13.232  -4.809  1.00  0.00
ATOM     98  CB  ALA B   7      16.113  13.493  -1.613  1.00  0.00
ATOM    104  N   VAL B   8      17.928  12.970  -3.945  1.00  0.00
ATOM    105  CA  VAL B   8      18.742  13.360  -5.136  1.00  0.00
ATOM    106  C   VAL B   8      19.970  12.431  -5.469  1.00  0.00
ATOM    107  O   VAL B   8      20.556  12.004  -4.499  1.00  0.00
ATOM    108  CB  VAL B   8      19.262  14.795  -4.932  1.00  0.00
ATOM    109  CG1 VAL B   8      20.115  15.226  -6.115  1.00  0.00
ATOM    110  CG2 VAL B   8      18.091  15.746  -4.736  1.00  0.00
ATOM    120  N   VAL B   9      20.423  12.080  -6.559  1.00  0.00
ATOM    121  CA  VAL B   9      21.585  11.192  -6.647  1.00  0.00
ATOM    122  C   VAL B   9      22.519  11.710  -7.598  1.00  0.00
ATOM    123  O   VAL B   9      21.873  12.049  -8.568  1.00  0.00
ATOM    124  CB  VAL B   9      21.194   9.767  -7.082  1.00  0.00
ATOM    125  CG1 VAL B   9      22.429   8.886  -7.191  1.00  0.00
ATOM    126  CG2 VAL B   9      20.197   9.179  -6.095  1.00  0.00
ATOM    136  N   LEU B  10      23.811  11.842  -7.317  1.00  0.00
ATOM    137  CA  LEU B  10      24.655  12.430  -8.261  1.00  0.00
ATOM    138  C   LEU B  10      25.478  11.431  -9.004  1.00  0.00
ATOM    139  O   LEU B  10      26.104  10.572  -8.425  1.00  0.00
ATOM    140  CB  LEU B  10      25.572  13.440  -7.559  1.00  0.00
ATOM    141  CG  LEU B  10      24.967  14.828  -7.312  1.00  0.00
ATOM    142  CD1 LEU B  10      23.807  14.710  -6.332  1.00  0.00
ATOM    143  CD2 LEU B  10      26.041  15.763  -6.777  1.00  0.00
ATOM    155  N   ALA B  11      25.490  11.649 -10.442  1.00  0.00
ATOM    156  CA  ALA B  11      26.228  10.684 -11.111  1.00  0.00
ATOM    157  C   ALA B  11      27.521  11.238 -11.753  1.00  0.00
ATOM    158  O   ALA B  11      27.905  12.408 -12.083  1.00  0.00
ATOM    159  CB  ALA B  11      25.404  10.150 -12.123  1.00  0.00
ATOM    165  N   SER B  12      28.289  10.347 -12.152  1.00  0.00
ATOM    166  CA  SER B  12      29.429  11.015 -12.648  1.00  0.00
ATOM    167  C   SER B  12      29.454  10.772 -14.106  1.00  0.00
ATOM    168  O   SER B  12      28.505  10.197 -14.587  1.00  0.00
ATOM    169  CB  SER B  12      30.698  10.509 -11.990  1.00  0.00
ATOM    170  OG  SER B  12      30.987   9.199 -12.397  1.00  0.00
ATOM    176  N   SER B  13      30.412  11.250 -14.859  1.00  0.00
ATOM    177  CA  SER B  13      30.583  11.077 -16.378  1.00  0.00
ATOM    178  C   SER B  13      30.791   9.815 -17.071  1.00  0.00
ATOM    179  O   SER B  13      30.687   9.674 -18.260  1.00  0.00
ATOM    180  CB  SER B  13      31.756  11.918 -16.841  1.00  0.00
ATOM    181  OG  SER B  13      32.935  11.538 -16.185  1.00  0.00
ATOM    187  N   ARG B  14      31.077   8.981 -16.235  1.00  0.00
ATOM    188  CA  ARG B  14      31.410   7.629 -16.363  1.00  0.00
ATOM    189  C   ARG B  14      29.975   7.288 -16.135  1.00  0.00
ATOM    190  O   ARG B  14      29.813   6.102 -15.855  1.00  0.00
ATOM    191  CB  ARG B  14      32.376   7.075 -15.326  1.00  0.00
ATOM    192  CG  ARG B  14      33.775   7.668 -15.375  1.00  0.00
ATOM    193  CD  ARG B  14      34.663   7.064 -14.348  1.00  0.00
ATOM    194  NE  ARG B  14      36.003   7.629 -14.391  1.00  0.00
ATOM    195  CZ  ARG B  14      37.020   7.245 -13.595  1.00  0.00
ATOM    196  NH1 ARG B  14      36.836   6.297 -12.703  1.00  0.00
ATOM    197  NH2 ARG B  14      38.204   7.821 -13.712  1.00  0.00
ATOM    211  N   GLY B  15      28.931   8.255 -15.921  1.00  0.00
ATOM    212  CA  GLY B  15      27.865   7.445 -15.495  1.00  0.00
ATOM    213  C   GLY B  15      27.213   6.699 -14.320  1.00  0.00
ATOM    214  O   GLY B  15      26.022   6.818 -14.186  1.00  0.00
ATOM    218  N   VAL B  16      27.917   6.122 -13.378  1.00  0.00
ATOM    219  CA  VAL B  16      26.908   5.429 -12.868  1.00  0.00
ATOM    220  C   VAL B  16      25.907   5.830 -11.792  1.00  0.00
ATOM    221  O   VAL B  16      26.347   6.633 -10.954  1.00  0.00
ATOM    222  CB  VAL B  16      27.616   4.142 -12.404  1.00  0.00
ATOM    223  CG1 VAL B  16      26.630   3.212 -11.712  1.00  0.00
ATOM    224  CG2 VAL B  16      28.266   3.451 -13.592  1.00  0.00
ATOM    234  N   ALA B  17      24.564   5.543 -11.832  1.00  0.00
ATOM    235  CA  ALA B  17      23.809   5.997 -10.636  1.00  0.00
ATOM    236  C   ALA B  17      23.035   4.896  -9.829  1.00  0.00
ATOM    237  O   ALA B  17      22.524   3.861 -10.264  1.00  0.00
ATOM    238  CB  ALA B  17      22.952   6.998 -11.176  1.00  0.00
ATOM    244  N   SER B  18      22.960   4.998  -8.609  1.00  0.00
ATOM    245  CA  SER B  18      22.141   3.915  -8.062  1.00  0.00
ATOM    246  C   SER B  18      20.981   4.448  -7.353  1.00  0.00
ATOM    247  O   SER B  18      21.072   5.305  -6.496  1.00  0.00
ATOM    248  CB  SER B  18      22.942   3.048  -7.110  1.00  0.00
ATOM    249  OG  SER B  18      23.973   2.380  -7.786  1.00  0.00
ATOM    255  N   PHE B  19      19.843   3.855  -7.656  1.00  0.00
ATOM    256  CA  PHE B  19      18.739   4.346  -7.034  1.00  0.00
ATOM    257  C   PHE B  19      18.197   3.282  -6.036  1.00  0.00
ATOM    258  O   PHE B  19      17.911   2.129  -6.239  1.00  0.00
ATOM    259  CB  PHE B  19      17.699   4.727  -8.089  1.00  0.00
ATOM    260  CG  PHE B  19      16.329   4.979  -7.527  1.00  0.00
ATOM    261  CD1 PHE B  19      15.978   6.235  -7.055  1.00  0.00
ATOM    262  CD2 PHE B  19      15.389   3.961  -7.469  1.00  0.00
ATOM    263  CE1 PHE B  19      14.718   6.468  -6.537  1.00  0.00
ATOM    264  CE2 PHE B  19      14.128   4.192  -6.954  1.00  0.00
ATOM    265  CZ  PHE B  19      13.793   5.447  -6.487  1.00  0.00
ATOM    275  N   VAL B  20      17.869   3.648  -4.913  1.00  0.00
ATOM    276  CA  VAL B  20      17.294   2.618  -4.032  1.00  0.00
ATOM    277  C   VAL B  20      15.848   2.917  -3.681  1.00  0.00
ATOM    278  O   VAL B  20      15.539   4.036  -3.319  1.00  0.00
ATOM    279  CB  VAL B  20      18.110   2.507  -2.731  1.00  0.00
ATOM    280  CG1 VAL B  20      17.493   1.473  -1.801  1.00  0.00
ATOM    281  CG2 VAL B  20      19.553   2.150  -3.053  1.00  0.00
ATOM    291  N   CYS B  21      14.955   1.891  -3.733  1.00  0.00
ATOM    292  CA  CYS B  21      13.643   2.170  -3.419  1.00  0.00
ATOM    293  C   CYS B  21      13.135   1.435  -2.174  1.00  0.00
ATOM    294  O   CYS B  21      13.492    .306  -1.814  1.00  0.00
ATOM    295  CB  CYS B  21      12.773   1.820  -4.627  1.00  0.00
ATOM    296  SG  CYS B  21      11.001   2.055  -4.354  1.00  0.00
ATOM    302  N   GLU B  22      12.344   1.984  -1.384  1.00  0.00
ATOM    303  CA  GLU B  22      11.966   1.123   -.250  1.00  0.00
ATOM    304  C   GLU B  22      10.467    .954   -.225  1.00  0.00
ATOM    305  O   GLU B  22       9.585   1.791   -.277  1.00  0.00
ATOM    306  CB  GLU B  22      12.445   1.712   1.079  1.00  0.00
ATOM    307  CG  GLU B  22      12.116    .862   2.298  1.00  0.00
ATOM    308  CD  GLU B  22      12.664   1.435   3.575  1.00  0.00
ATOM    309  OE1 GLU B  22      13.312   2.452   3.518  1.00  0.00
ATOM    310  OE2 GLU B  22      12.433    .854   4.610  1.00  0.00
ATOM    317  N   TYR B  23      10.052   -.271   -.059  1.00  0.00
ATOM    318  CA  TYR B  23       8.666   -.497   -.043  1.00  0.00
ATOM    319  C   TYR B  23       8.100   -.920   1.255  1.00  0.00
ATOM    320  O   TYR B  23       8.293  -1.987   1.808  1.00  0.00
ATOM    321  CB  TYR B  23       8.320  -1.539  -1.110  1.00  0.00
ATOM    322  CG  TYR B  23       8.645  -1.099  -2.520  1.00  0.00
ATOM    323  CD1 TYR B  23       9.531  -1.839  -3.290  1.00  0.00
ATOM    324  CD2 TYR B  23       8.058    .043  -3.043  1.00  0.00
ATOM    325  CE1 TYR B  23       9.827  -1.437  -4.579  1.00  0.00
ATOM    326  CE2 TYR B  23       8.355    .445  -4.331  1.00  0.00
ATOM    327  CZ  TYR B  23       9.235   -.291  -5.097  1.00  0.00
ATOM    328  OH  TYR B  23       9.531    .109  -6.380  1.00  0.00
ATOM    338  N   GLY B  24       6.958   -.318   1.426  1.00  0.00
ATOM    339  CA  GLY B  24       5.879   -.291   2.426  1.00  0.00
ATOM    340  C   GLY B  24       4.972  -1.427   2.723  1.00  0.00
ATOM    341  O   GLY B  24       3.890  -1.245   3.313  1.00  0.00
ATOM    345  N   SER B  25       5.273  -2.567   2.194  1.00  0.00
ATOM    346  CA  SER B  25       4.414  -3.639   2.580  1.00  0.00
ATOM    347  C   SER B  25       5.258  -4.916   2.779  1.00  0.00
ATOM    348  O   SER B  25       6.351  -5.053   2.263  1.00  0.00
ATOM    349  CB  SER B  25       3.345  -3.850   1.526  1.00  0.00
ATOM    350  OG  SER B  25       2.471  -4.880   1.898  1.00  0.00
ATOM    356  N   SER B  26       4.684  -5.865   3.548  1.00  0.00
ATOM    357  CA  SER B  26       5.323  -7.190   3.772  1.00  0.00
ATOM    358  C   SER B  26       4.779  -7.902   2.739  1.00  0.00
ATOM    359  O   SER B  26       5.557  -8.654   2.138  1.00  0.00
ATOM    360  CB  SER B  26       4.994  -7.852   5.096  1.00  0.00
ATOM    361  OG  SER B  26       3.633  -8.178   5.170  1.00  0.00
ATOM    367  N   GLY B  27       3.632  -7.585   2.185  1.00  0.00
ATOM    368  CA  GLY B  27       3.930  -8.549   1.374  1.00  0.00
ATOM    369  C   GLY B  27       3.812  -9.901   1.676  1.00  0.00
ATOM    370  O   GLY B  27       3.915 -10.590   2.675  1.00  0.00
ATOM    374  N   ASN B  28       4.084 -10.143    .490  1.00  0.00
ATOM    375  CA  ASN B  28       4.588 -11.232   -.084  1.00  0.00
ATOM    376  C   ASN B  28       5.190 -10.564  -1.399  1.00  0.00
ATOM    377  O   ASN B  28       4.556 -10.628  -2.483  1.00  0.00
ATOM    378  CB  ASN B  28       3.524 -12.292   -.304  1.00  0.00
ATOM    379  CG  ASN B  28       4.094 -13.583   -.822  1.00  0.00
ATOM    380  OD1 ASN B  28       5.133 -13.593  -1.492  1.00  0.00
ATOM    381  ND2 ASN B  28       3.433 -14.673   -.527  1.00  0.00
ATOM    388  N   ALA B  29       6.337 -10.371  -1.367  1.00  0.00
ATOM    389  CA  ALA B  29       7.242  -9.829  -2.339  1.00  0.00
ATOM    390  C   ALA B  29       7.103 -10.759  -3.541  1.00  0.00
ATOM    391  O   ALA B  29       7.315 -10.178  -4.597  1.00  0.00
ATOM    392  CB  ALA B  29       8.350  -9.805  -2.005  1.00  0.00
ATOM    398  N   ALA B  30       6.776 -12.153  -3.482  1.00  0.00
ATOM    399  CA  ALA B  30       7.060 -12.292  -4.816  1.00  0.00
ATOM    400  C   ALA B  30       7.318 -12.407  -6.145  1.00  0.00
ATOM    401  O   ALA B  30       8.193 -12.688  -6.931  1.00  0.00
ATOM    402  CB  ALA B  30       6.545 -14.157  -4.314  1.00  0.00
ATOM    408  N   GLU B  31       6.299 -12.064  -6.652  1.00  0.00
ATOM    409  CA  GLU B  31       5.908 -11.859  -8.054  1.00  0.00
ATOM    410  C   GLU B  31       6.048 -10.331  -8.592  1.00  0.00
ATOM    411  O   GLU B  31       5.719 -10.049  -9.732  1.00  0.00
ATOM    412  CB  GLU B  31       4.467 -12.347  -8.217  1.00  0.00
ATOM    413  CG  GLU B  31       4.249 -13.803  -7.832  1.00  0.00
ATOM    414  CD  GLU B  31       5.057 -14.756  -8.669  1.00  0.00
ATOM    415  OE1 GLU B  31       5.354 -14.426  -9.792  1.00  0.00
ATOM    416  OE2 GLU B  31       5.377 -15.816  -8.184  1.00  0.00
ATOM    423  N   VAL B  32       6.485  -9.399  -7.709  1.00  0.00
ATOM    424  CA  VAL B  32       6.552  -7.876  -7.588  1.00  0.00
ATOM    425  C   VAL B  32       7.360  -7.436  -8.847  1.00  0.00
ATOM    426  O   VAL B  32       8.362  -8.142  -9.242  1.00  0.00
ATOM    427  CB  VAL B  32       7.257  -7.412  -6.300  1.00  0.00
ATOM    428  CG1 VAL B  32       8.706  -7.876  -6.289  1.00  0.00
ATOM    429  CG2 VAL B  32       7.175  -5.897  -6.182  1.00  0.00
ATOM    439  N   ARG B  33       6.773  -6.311  -9.425  1.00  0.00
ATOM    440  CA  ARG B  33       7.359  -5.743 -10.570  1.00  0.00
ATOM    441  C   ARG B  33       7.730  -4.354 -10.228  1.00  0.00
ATOM    442  O   ARG B  33       7.082  -3.461  -9.724  1.00  0.00
ATOM    443  CB  ARG B  33       6.405  -5.762 -11.755  1.00  0.00
ATOM    444  CG  ARG B  33       6.938  -5.102 -13.016  1.00  0.00
ATOM    445  CD  ARG B  33       5.978  -5.214 -14.144  1.00  0.00
ATOM    446  NE  ARG B  33       5.847  -6.585 -14.610  1.00  0.00
ATOM    447  CZ  ARG B  33       4.917  -7.010 -15.487  1.00  0.00
ATOM    448  NH1 ARG B  33       4.045  -6.160 -15.983  1.00  0.00
ATOM    449  NH2 ARG B  33       4.881  -8.280 -15.850  1.00  0.00
ATOM    463  N   VAL B  34       8.972  -4.051 -10.588  1.00  0.00
ATOM    464  CA  VAL B  34       9.466  -2.725 -10.237  1.00  0.00
ATOM    465  C   VAL B  34       9.783  -2.013 -11.414  1.00  0.00
ATOM    466  O   VAL B  34      10.465  -2.688 -12.153  1.00  0.00
ATOM    467  CB  VAL B  34      10.729  -2.783  -9.358  1.00  0.00
ATOM    468  CG1 VAL B  34      11.102  -1.392  -8.869  1.00  0.00
ATOM    469  CG2 VAL B  34      10.500  -3.724  -8.185  1.00  0.00
ATOM    479  N   THR B  35       9.216   -.694 -11.535  1.00  0.00
ATOM    480  CA  THR B  35       9.501    .089 -12.744  1.00  0.00
ATOM    481  C   THR B  35      10.231   1.511 -12.526  1.00  0.00
ATOM    482  O   THR B  35       9.967   2.239 -11.557  1.00  0.00
ATOM    483  CB  THR B  35       8.179    .300 -13.504  1.00  0.00
ATOM    484  OG1 THR B  35       7.627   -.972 -13.870  1.00  0.00
ATOM    485  CG2 THR B  35       8.412   1.127 -14.760  1.00  0.00
ATOM    493  N   VAL B  36      11.213   1.900 -13.236  1.00  0.00
ATOM    494  CA  VAL B  36      11.725   3.174 -13.093  1.00  0.00
ATOM    495  C   VAL B  36      11.296   4.003 -14.336  1.00  0.00
ATOM    496  O   VAL B  36      11.461   3.714 -15.546  1.00  0.00
ATOM    497  CB  VAL B  36      13.258   3.106 -12.957  1.00  0.00
ATOM    498  CG1 VAL B  36      13.870   2.419 -14.169  1.00  0.00
ATOM    499  CG2 VAL B  36      13.826   4.506 -12.786  1.00  0.00
ATOM    509  N   LEU B  37      10.736   5.212 -13.949  1.00  0.00
ATOM    510  CA  LEU B  37      10.372   6.012 -15.044  1.00  0.00
ATOM    511  C   LEU B  37      11.140   7.414 -14.977  1.00  0.00
ATOM    512  O   LEU B  37      11.433   8.053 -13.961  1.00  0.00
ATOM    513  CB  LEU B  37       8.849   6.194 -15.035  1.00  0.00
ATOM    514  CG  LEU B  37       8.024   4.900 -15.047  1.00  0.00
ATOM    515  CD1 LEU B  37       7.754   4.457 -13.616  1.00  0.00
ATOM    516  CD2 LEU B  37       6.724   5.134 -15.802  1.00  0.00
ATOM    528  N   ARG B  38      11.490   7.966 -16.120  1.00  0.00
ATOM    529  CA  ARG B  38      11.963   9.259 -16.144  1.00  0.00
ATOM    530  C   ARG B  38      10.908  10.427 -16.552  1.00  0.00
ATOM    531  O   ARG B  38       9.943  10.503 -17.333  1.00  0.00
ATOM    532  CB  ARG B  38      13.153   9.247 -17.093  1.00  0.00
ATOM    533  CG  ARG B  38      13.854  10.586 -17.257  1.00  0.00
ATOM    534  CD  ARG B  38      15.086  10.464 -18.078  1.00  0.00
ATOM    535  NE  ARG B  38      15.785  11.733 -18.198  1.00  0.00
ATOM    536  CZ  ARG B  38      15.627  12.600 -19.217  1.00  0.00
ATOM    537  NH1 ARG B  38      14.792  12.321 -20.194  1.00  0.00
ATOM    538  NH2 ARG B  38      16.311  13.730 -19.235  1.00  0.00
ATOM    552  N   GLN B  39      10.996  11.584 -15.783  1.00  0.00
ATOM    553  CA  GLN B  39       9.930  12.566 -16.237  1.00  0.00
ATOM    554  C   GLN B  39      10.496  13.655 -17.101  1.00  0.00
ATOM    555  O   GLN B  39      11.381  14.364 -16.616  1.00  0.00
ATOM    556  CB  GLN B  39       9.219  13.213 -15.046  1.00  0.00
ATOM    557  CG  GLN B  39       8.061  14.118 -15.428  1.00  0.00
ATOM    558  CD  GLN B  39       7.399  14.754 -14.220  1.00  0.00
ATOM    559  OE1 GLN B  39       7.149  14.089 -13.211  1.00  0.00
ATOM    560  NE2 GLN B  39       7.112  16.047 -14.316  1.00  0.00
ATOM    569  N   ALA B  40      10.114  13.914 -18.249  1.00  0.00
ATOM    570  CA  ALA B  40      10.732  14.872 -18.931  1.00  0.00
ATOM    571  C   ALA B  40      10.081  16.246 -19.197  1.00  0.00
ATOM    572  O   ALA B  40       9.159  16.636 -19.833  1.00  0.00
ATOM    573  CB  ALA B  40      11.052  14.434 -20.254  1.00  0.00
ATOM    579  N   GLY B  41      10.410  17.078 -18.311  1.00  0.00
ATOM    580  CA  GLY B  41       9.690  18.281 -18.405  1.00  0.00
ATOM    581  C   GLY B  41       8.363  17.581 -18.001  1.00  0.00
ATOM    582  O   GLY B  41       8.269  17.009 -16.923  1.00  0.00
ATOM    586  N   SER B  42       7.309  17.738 -18.844  1.00  0.00
ATOM    587  CA  SER B  42       5.925  17.213 -18.638  1.00  0.00
ATOM    588  C   SER B  42       5.594  15.863 -19.193  1.00  0.00
ATOM    589  O   SER B  42       4.389  15.370 -19.173  1.00  0.00
ATOM    590  CB  SER B  42       4.926  18.191 -19.225  1.00  0.00
ATOM    591  OG  SER B  42       5.074  18.286 -20.615  1.00  0.00
ATOM    597  N   GLN B  43       6.621  15.194 -19.812  1.00  0.00
ATOM    598  CA  GLN B  43       6.325  13.988 -20.430  1.00  0.00
ATOM    599  C   GLN B  43       6.794  12.782 -19.770  1.00  0.00
ATOM    600  O   GLN B  43       7.753  12.543 -19.037  1.00  0.00
ATOM    601  CB  GLN B  43       6.882  14.014 -21.855  1.00  0.00
ATOM    602  CG  GLN B  43       6.347  15.148 -22.713  1.00  0.00
ATOM    603  CD  GLN B  43       4.861  15.014 -22.988  1.00  0.00
ATOM    604  OE1 GLN B  43       4.415  14.042 -23.604  1.00  0.00
ATOM    605  NE2 GLN B  43       4.086  15.991 -22.533  1.00  0.00
ATOM    614  N   MET B  44       6.241  11.691 -19.910  1.00  0.00
ATOM    615  CA  MET B  44       6.924  10.706 -19.073  1.00  0.00
ATOM    616  C   MET B  44       7.387   9.478 -19.852  1.00  0.00
ATOM    617  O   MET B  44       6.618   8.928 -20.649  1.00  0.00
ATOM    618  CB  MET B  44       6.008  10.280 -17.927  1.00  0.00
ATOM    619  CG  MET B  44       6.625   9.271 -16.970  1.00  0.00
ATOM    620  SD  MET B  44       5.535   8.864 -15.591  1.00  0.00
ATOM    621  CE  MET B  44       5.579  10.393 -14.662  1.00  0.00
ATOM    631  N   THR B  45       8.579   8.989 -19.575  1.00  0.00
ATOM    632  CA  THR B  45       8.944   7.950 -20.326  1.00  0.00
ATOM    633  C   THR B  45       9.359   6.680 -19.411  1.00  0.00
ATOM    634  O   THR B  45       9.721   6.513 -18.227  1.00  0.00
ATOM    635  CB  THR B  45      10.082   8.420 -21.251  1.00  0.00
ATOM    636  OG1 THR B  45      11.207   8.825 -20.461  1.00  0.00
ATOM    637  CG2 THR B  45       9.623   9.589 -22.109  1.00  0.00
ATOM    645  N   GLU B  46       9.256   5.530 -19.947  1.00  0.00
ATOM    646  CA  GLU B  46       9.606   4.429 -19.001  1.00  0.00
ATOM    647  C   GLU B  46      10.887   4.023 -19.512  1.00  0.00
ATOM    648  O   GLU B  46      11.070   3.741 -20.724  1.00  0.00
ATOM    649  CB  GLU B  46       8.624   3.255 -18.998  1.00  0.00
ATOM    650  CG  GLU B  46       9.006   2.118 -18.060  1.00  0.00
ATOM    651  CD  GLU B  46       8.006    .996 -18.064  1.00  0.00
ATOM    652  OE1 GLU B  46       6.852   1.254 -18.312  1.00  0.00
ATOM    653  OE2 GLU B  46       8.396   -.122 -17.819  1.00  0.00
ATOM    660  N   VAL B  47      11.793   3.879 -18.605  1.00  0.00
ATOM    661  CA  VAL B  47      13.138   3.650 -18.919  1.00  0.00
ATOM    662  C   VAL B  47      13.577   2.251 -18.517  1.00  0.00
ATOM    663  O   VAL B  47      14.285   1.598 -19.286  1.00  0.00
ATOM    664  CB  VAL B  47      14.012   4.703 -18.211  1.00  0.00
ATOM    665  CG1 VAL B  47      15.488   4.414 -18.446  1.00  0.00
ATOM    666  CG2 VAL B  47      13.649   6.095 -18.706  1.00  0.00
ATOM    676  N   CYS B  48      13.122   1.795 -17.475  1.00  0.00
ATOM    677  CA  CYS B  48      13.446    .499 -17.112  1.00  0.00
ATOM    678  C   CYS B  48      12.576   -.234 -16.247  1.00  0.00
ATOM    679  O   CYS B  48      11.716   -.080 -15.422  1.00  0.00
ATOM    680  CB  CYS B  48      14.822    .513 -16.446  1.00  0.00
ATOM    681  SG  CYS B  48      15.428  -1.123 -15.968  1.00  0.00
ATOM    687  N   ALA B  49      12.686  -1.399 -16.573  1.00  0.00
ATOM    688  CA  ALA B  49      11.830  -2.083 -15.764  1.00  0.00
ATOM    689  C   ALA B  49      12.446  -3.165 -15.303  1.00  0.00
ATOM    690  O   ALA B  49      13.328  -3.784 -15.917  1.00  0.00
ATOM    691  CB  ALA B  49      10.692  -2.205 -16.279  1.00  0.00
ATOM    697  N   ALA B  50      11.908  -3.547 -14.349  1.00  0.00
ATOM    698  CA  ALA B  50      12.502  -4.736 -14.005  1.00  0.00
ATOM    699  C   ALA B  50      11.647  -5.327 -13.195  1.00  0.00
ATOM    700  O   ALA B  50      10.945  -4.635 -12.544  1.00  0.00
ATOM    701  CB  ALA B  50      13.694  -4.557 -13.170  1.00  0.00
ATOM    707  N   THR B  51      11.744  -6.728 -13.391  1.00  0.00
ATOM    708  CA  THR B  51      10.841  -7.554 -12.783  1.00  0.00
ATOM    709  C   THR B  51      11.546  -8.495 -12.159  1.00  0.00
ATOM    710  O   THR B  51      12.400  -9.181 -12.667  1.00  0.00
ATOM    711  CB  THR B  51       9.854  -8.221 -13.758  1.00  0.00
ATOM    712  OG1 THR B  51       9.175  -7.212 -14.518  1.00  0.00
ATOM    713  CG2 THR B  51       8.831  -9.051 -12.998  1.00  0.00
ATOM    721  N   TYR B  52      11.143  -8.679 -11.035  1.00  0.00
ATOM    722  CA  TYR B  52      11.778  -9.576 -10.331  1.00  0.00
ATOM    723  C   TYR B  52      10.766 -10.310 -10.077  1.00  0.00
ATOM    724  O   TYR B  52       9.615  -9.923  -9.686  1.00  0.00
ATOM    725  CB  TYR B  52      12.466  -9.057  -9.067  1.00  0.00
ATOM    726  CG  TYR B  52      13.401  -7.894  -9.315  1.00  0.00
ATOM    727  CD1 TYR B  52      12.909  -6.597  -9.320  1.00  0.00
ATOM    728  CD2 TYR B  52      14.751  -8.125  -9.536  1.00  0.00
ATOM    729  CE1 TYR B  52      13.763  -5.535  -9.546  1.00  0.00
ATOM    730  CE2 TYR B  52      15.605  -7.063  -9.762  1.00  0.00
ATOM    731  CZ  TYR B  52      15.115  -5.772  -9.768  1.00  0.00
ATOM    732  OH  TYR B  52      15.966  -4.715  -9.993  1.00  0.00
ATOM    742  N   THR B  53      11.363 -11.258  -9.845  1.00  0.00
ATOM    743  CA  THR B  53      10.698 -12.260  -9.482  1.00  0.00
ATOM    744  C   THR B  53      11.541 -12.675  -8.392  1.00  0.00
ATOM    745  O   THR B  53      12.520 -12.162  -8.211  1.00  0.00
ATOM    746  CB  THR B  53      10.530 -13.312 -10.594  1.00  0.00
ATOM    747  OG1 THR B  53      11.792 -13.937 -10.860  1.00  0.00
ATOM    748  CG2 THR B  53      10.012 -12.662 -11.869  1.00  0.00
ATOM    756  N   VAL B  54      11.007 -13.518  -7.530  1.00  0.00
ATOM    757  CA  VAL B  54      11.693 -14.021  -6.426  1.00  0.00
ATOM    758  C   VAL B  54      11.773 -14.706  -7.823  1.00  0.00
ATOM    759  O   VAL B  54      10.737 -14.734  -8.505  1.00  0.00
ATOM    760  CB  VAL B  54      10.961 -14.690  -5.247  1.00  0.00
ATOM    761  CG1 VAL B  54      10.292 -15.980  -5.698  1.00  0.00
ATOM    762  CG2 VAL B  54      11.940 -14.958  -4.114  1.00  0.00
ATOM    772  N   GLU B  55      12.665 -15.285  -8.075  1.00  0.00
ATOM    773  CA  GLU B  55      13.674 -16.072  -8.714  1.00  0.00
ATOM    774  C   GLU B  55      14.364 -15.051  -9.777  1.00  0.00
ATOM    775  O   GLU B  55      14.779 -15.433 -10.884  1.00  0.00
ATOM    776  CB  GLU B  55      13.059 -17.307  -9.376  1.00  0.00
ATOM    777  CG  GLU B  55      12.349 -18.248  -8.414  1.00  0.00
ATOM    778  CD  GLU B  55      11.848 -19.499  -9.081  1.00  0.00
ATOM    779  OE1 GLU B  55      11.944 -19.588 -10.282  1.00  0.00
ATOM    780  OE2 GLU B  55      11.370 -20.367  -8.390  1.00  0.00
ATOM    787  N   ASP B  56      14.404 -13.724  -9.397  1.00  0.00
ATOM    788  CA  ASP B  56      15.274 -12.502  -9.641  1.00  0.00
ATOM    789  C   ASP B  56      15.540 -12.007 -10.977  1.00  0.00
ATOM    790  O   ASP B  56      16.576 -11.350 -11.232  1.00  0.00
ATOM    791  CB  ASP B  56      16.662 -12.720  -9.033  1.00  0.00
ATOM    792  CG  ASP B  56      16.627 -12.890  -7.520  1.00  0.00
ATOM    793  OD1 ASP B  56      15.922 -12.150  -6.875  1.00  0.00
ATOM    794  OD2 ASP B  56      17.306 -13.757  -7.025  1.00  0.00
ATOM    799  N   GLU B  57      14.817 -12.476 -11.900  1.00  0.00
ATOM    800  CA  GLU B  57      15.221 -11.869 -13.049  1.00  0.00
ATOM    801  C   GLU B  57      15.023 -10.439 -12.778  1.00  0.00
ATOM    802  O   GLU B  57      14.398  -9.935 -11.665  1.00  0.00
ATOM    803  CB  GLU B  57      14.415 -12.348 -14.259  1.00  0.00
ATOM    804  CG  GLU B  57      14.656 -13.802 -14.639  1.00  0.00
ATOM    805  CD  GLU B  57      13.874 -14.228 -15.851  1.00  0.00
ATOM    806  OE1 GLU B  57      13.109 -13.437 -16.348  1.00  0.00
ATOM    807  OE2 GLU B  57      14.043 -15.345 -16.280  1.00  0.00
ATOM    814  N   LEU B  58      15.879  -9.827 -13.717  1.00  0.00
ATOM    815  CA  LEU B  58      15.799  -8.465 -14.004  1.00  0.00
ATOM    816  C   LEU B  58      15.693  -8.109 -15.514  1.00  0.00
ATOM    817  O   LEU B  58      16.493  -8.592 -16.265  1.00  0.00
ATOM    818  CB  LEU B  58      17.029  -7.791 -13.384  1.00  0.00
ATOM    819  CG  LEU B  58      17.090  -6.264 -13.519  1.00  0.00
ATOM    820  CD1 LEU B  58      17.882  -5.682 -12.357  1.00  0.00
ATOM    821  CD2 LEU B  58      17.726  -5.898 -14.852  1.00  0.00
ATOM    833  N   ALA B  59      14.799  -7.289 -15.975  1.00  0.00
ATOM    834  CA  ALA B  59      14.917  -6.950 -17.363  1.00  0.00
ATOM    835  C   ALA B  59      15.486  -5.492 -17.711  1.00  0.00
ATOM    836  O   ALA B  59      15.459  -4.613 -16.830  1.00  0.00
ATOM    837  CB  ALA B  59      13.723  -7.256 -17.935  1.00  0.00
ATOM    843  N   PHE B  60      16.002  -5.189 -18.921  1.00  0.00
ATOM    844  CA  PHE B  60      16.413  -3.829 -18.975  1.00  0.00
ATOM    845  C   PHE B  60      15.987  -3.196 -20.045  1.00  0.00
ATOM    846  O   PHE B  60      15.708  -3.757 -21.085  1.00  0.00
ATOM    847  CB  PHE B  60      17.934  -3.673 -18.966  1.00  0.00
ATOM    848  CG  PHE B  60      18.624  -4.391 -20.091  1.00  0.00
ATOM    849  CD1 PHE B  60      18.815  -3.768 -21.316  1.00  0.00
ATOM    850  CD2 PHE B  60      19.082  -5.689 -19.928  1.00  0.00
ATOM    851  CE1 PHE B  60      19.449  -4.428 -22.352  1.00  0.00
ATOM    852  CE2 PHE B  60      19.717  -6.350 -20.961  1.00  0.00
ATOM    853  CZ  PHE B  60      19.900  -5.718 -22.175  1.00  0.00
ATOM    863  N   LEU B  61      15.786  -2.033 -19.829  1.00  0.00
ATOM    864  CA  LEU B  61      15.281  -1.674 -20.995  1.00  0.00
ATOM    865  C   LEU B  61      16.174   -.774 -21.597  1.00  0.00
ATOM    866  O   LEU B  61      17.221   -.618 -20.967  1.00  0.00
ATOM    867  CB  LEU B  61      13.899  -1.034 -20.815  1.00  0.00
ATOM    868  CG  LEU B  61      12.855  -1.896 -20.095  1.00  0.00
ATOM    869  CD1 LEU B  61      11.595  -1.075 -19.856  1.00  0.00
ATOM    870  CD2 LEU B  61      12.553  -3.131 -20.930  1.00  0.00
ATOM    882  N   ASP B  62      15.799   -.235 -22.658  1.00  0.00
ATOM    883  CA  ASP B  62      16.736    .288 -23.390  1.00  0.00
ATOM    884  C   ASP B  62      17.837   1.220 -22.886  1.00  0.00
ATOM    885  O   ASP B  62      17.639   2.218 -22.201  1.00  0.00
ATOM    886  CB  ASP B  62      15.943    .979 -24.503  1.00  0.00
ATOM    887  CG  ASP B  62      15.280   -.005 -25.457  1.00  0.00
ATOM    888  OD1 ASP B  62      15.558  -1.176 -25.359  1.00  0.00
ATOM    889  OD2 ASP B  62      14.502    .425 -26.275  1.00  0.00
ATOM    894  N   ASP B  63      19.040    .820 -23.314  1.00  0.00
ATOM    895  CA  ASP B  63      20.317   1.437 -23.105  1.00  0.00
ATOM    896  C   ASP B  63      20.479   1.500 -21.680  1.00  0.00
ATOM    897  O   ASP B  63      21.395   2.120 -21.130  1.00  0.00
ATOM    898  CB  ASP B  63      20.409   2.839 -23.713  1.00  0.00
ATOM    899  CG  ASP B  63      20.319   2.833 -25.233  1.00  0.00
ATOM    900  OD1 ASP B  63      20.511   1.792 -25.816  1.00  0.00
ATOM    901  OD2 ASP B  63      20.059   3.869 -25.797  1.00  0.00
ATOM    906  N   SER B  64      19.755    .719 -21.026  1.00  0.00
ATOM    907  CA  SER B  64      19.810    .974 -19.677  1.00  0.00
ATOM    908  C   SER B  64      20.023   -.347 -19.543  1.00  0.00
ATOM    909  O   SER B  64      19.411  -1.291 -20.032  1.00  0.00
ATOM    910  CB  SER B  64      18.552   1.494 -19.010  1.00  0.00
ATOM    911  OG  SER B  64      18.169   2.729 -19.552  1.00  0.00
ATOM    917  N   THR B  65      20.812   -.375 -18.745  1.00  0.00
ATOM    918  CA  THR B  65      21.248  -1.406 -18.180  1.00  0.00
ATOM    919  C   THR B  65      20.894  -1.032 -16.809  1.00  0.00
ATOM    920  O   THR B  65      21.133    .077 -16.272  1.00  0.00
ATOM    921  CB  THR B  65      22.751  -1.636 -18.422  1.00  0.00
ATOM    922  OG1 THR B  65      22.988  -1.825 -19.823  1.00  0.00
ATOM    923  CG2 THR B  65      23.232  -2.862 -17.661  1.00  0.00
ATOM    931  N   CYS B  66      20.312  -2.016 -16.244  1.00  0.00
ATOM    932  CA  CYS B  66      19.778  -1.968 -15.017  1.00  0.00
ATOM    933  C   CYS B  66      20.172  -3.047 -14.253  1.00  0.00
ATOM    934  O   CYS B  66      19.889  -4.169 -14.579  1.00  0.00
ATOM    935  CB  CYS B  66      18.251  -1.943 -15.090  1.00  0.00
ATOM    936  SG  CYS B  66      17.435  -1.938 -13.476  1.00  0.00
ATOM    942  N   THR B  67      20.557  -2.765 -13.195  1.00  0.00
ATOM    943  CA  THR B  67      20.899  -4.016 -12.444  1.00  0.00
ATOM    944  C   THR B  67      20.277  -3.687 -11.215  1.00  0.00
ATOM    945  O   THR B  67      20.100  -2.615 -10.611  1.00  0.00
ATOM    946  CB  THR B  67      22.398  -4.307 -12.247  1.00  0.00
ATOM    947  OG1 THR B  67      22.963  -3.337 -11.357  1.00  0.00
ATOM    948  CG2 THR B  67      23.130  -4.255 -13.580  1.00  0.00
ATOM    956  N   GLY B  68      20.090  -4.736 -10.618  1.00  0.00
ATOM    957  CA  GLY B  68      19.424  -4.482  -9.512  1.00  0.00
ATOM    958  C   GLY B  68      19.299  -5.742  -8.933  1.00  0.00
ATOM    959  O   GLY B  68      19.642  -6.842  -9.428  1.00  0.00
ATOM    963  N   THR B  69      18.746  -5.545  -7.836  1.00  0.00
ATOM    964  CA  THR B  69      18.650  -6.706  -6.906  1.00  0.00
ATOM    965  C   THR B  69      17.486  -6.533  -5.955  1.00  0.00
ATOM    966  O   THR B  69      16.918  -5.416  -5.613  1.00  0.00
ATOM    967  CB  THR B  69      19.942  -6.897  -6.090  1.00  0.00
ATOM    968  OG1 THR B  69      19.897  -8.156  -5.405  1.00  0.00
ATOM    969  CG2 THR B  69      20.102  -5.777  -5.074  1.00  0.00
ATOM    977  N   SER B  70      17.191  -7.585  -5.283  1.00  0.00
ATOM    978  CA  SER B  70      16.106  -7.295  -4.315  1.00  0.00
ATOM    979  C   SER B  70      16.445  -7.914  -3.110  1.00  0.00
ATOM    980  O   SER B  70      17.112  -8.970  -3.022  1.00  0.00
ATOM    981  CB  SER B  70      14.751  -7.812  -4.759  1.00  0.00
ATOM    982  OG  SER B  70      14.739  -9.212  -4.806  1.00  0.00
ATOM    988  N   SER B  71      15.761  -7.255  -2.174  1.00  0.00
ATOM    989  CA  SER B  71      15.793  -7.793   -.815  1.00  0.00
ATOM    990  C   SER B  71      14.801  -7.470    .088  1.00  0.00
ATOM    991  O   SER B  71      14.296  -6.424    .527  1.00  0.00
ATOM    992  CB  SER B  71      17.084  -7.398   -.126  1.00  0.00
ATOM    993  OG  SER B  71      17.130  -7.901   1.181  1.00  0.00
ATOM    999  N   GLY B  72      14.041  -8.476    .200  1.00  0.00
ATOM   1000  CA  GLY B  72      13.153  -8.101   1.176  1.00  0.00
ATOM   1001  C   GLY B  72      12.227  -7.062    .522  1.00  0.00
ATOM   1002  O   GLY B  72      11.659  -7.268   -.571  1.00  0.00
ATOM   1006  N   ASN B  73      12.141  -5.916   1.241  1.00  0.00
ATOM   1007  CA  ASN B  73      11.320  -4.768    .693  1.00  0.00
ATOM   1008  C   ASN B  73      12.174  -3.595   -.158  1.00  0.00
ATOM   1009  O   ASN B  73      11.875  -2.425   -.435  1.00  0.00
ATOM   1010  CB  ASN B  73      10.560  -4.150   1.852  1.00  0.00
ATOM   1011  CG  ASN B  73      11.470  -3.529   2.875  1.00  0.00
ATOM   1012  OD1 ASN B  73      12.671  -3.823   2.915  1.00  0.00
ATOM   1013  ND2 ASN B  73      10.923  -2.675   3.702  1.00  0.00
ATOM   1020  N   LYS B  74      13.388  -3.800   -.460  1.00  0.00
ATOM   1021  CA  LYS B  74      14.198  -2.720  -1.102  1.00  0.00
ATOM   1022  C   LYS B  74      14.625  -3.110  -2.523  1.00  0.00
ATOM   1023  O   LYS B  74      15.038  -4.244  -2.935  1.00  0.00
ATOM   1024  CB  LYS B  74      15.436  -2.397   -.264  1.00  0.00
ATOM   1025  CG  LYS B  74      15.134  -1.747   1.080  1.00  0.00
ATOM   1026  CD  LYS B  74      16.413  -1.337   1.795  1.00  0.00
ATOM   1027  CE  LYS B  74      16.112   -.654   3.121  1.00  0.00
ATOM   1028  NZ  LYS B  74      17.353   -.219   3.818  1.00  0.00
ATOM   1042  N   VAL B  75      14.435  -2.127  -3.380  1.00  0.00
ATOM   1043  CA  VAL B  75      14.873  -2.429  -4.672  1.00  0.00
ATOM   1044  C   VAL B  75      15.993  -1.416  -5.131  1.00  0.00
ATOM   1045  O   VAL B  75      16.182   -.237  -4.932  1.00  0.00
ATOM   1046  CB  VAL B  75      13.664  -2.392  -5.625  1.00  0.00
ATOM   1047  CG1 VAL B  75      14.079  -2.812  -7.027  1.00  0.00
ATOM   1048  CG2 VAL B  75      12.560  -3.294  -5.096  1.00  0.00
ATOM   1058  N   ASN B  76      17.011  -2.049  -5.694  1.00  0.00
ATOM   1059  CA  ASN B  76      18.168  -1.108  -6.062  1.00  0.00
ATOM   1060  C   ASN B  76      18.418  -1.029  -7.557  1.00  0.00
ATOM   1061  O   ASN B  76      18.657  -2.178  -8.110  1.00  0.00
ATOM   1062  CB  ASN B  76      19.456  -1.518  -5.372  1.00  0.00
ATOM   1063  CG  ASN B  76      20.571   -.536  -5.599  1.00  0.00
ATOM   1064  OD1 ASN B  76      20.601    .165  -6.617  1.00  0.00
ATOM   1065  ND2 ASN B  76      21.491   -.471  -4.669  1.00  0.00
ATOM   1072  N   LEU B  77      18.358    .134  -8.251  1.00  0.00
ATOM   1073  CA  LEU B  77      18.535    .139  -9.636  1.00  0.00
ATOM   1074  C   LEU B  77      19.894    .785 -10.004  1.00  0.00
ATOM   1075  O   LEU B  77      20.379   1.836  -9.641  1.00  0.00
ATOM   1076  CB  LEU B  77      17.368    .891 -10.289  1.00  0.00
ATOM   1077  CG  LEU B  77      15.965    .429  -9.876  1.00  0.00
ATOM   1078  CD1 LEU B  77      14.920   1.295 -10.567  1.00  0.00
ATOM   1079  CD2 LEU B  77      15.785  -1.038 -10.239  1.00  0.00
ATOM   1091  N   THR B  78      20.665    .081 -10.711  1.00  0.00
ATOM   1092  CA  THR B  78      21.846    .697 -11.080  1.00  0.00
ATOM   1093  C   THR B  78      21.849    .986 -12.500  1.00  0.00
ATOM   1094  O   THR B  78      21.538    .096 -13.341  1.00  0.00
ATOM   1095  CB  THR B  78      23.064   -.173 -10.719  1.00  0.00
ATOM   1096  OG1 THR B  78      23.130   -.342  -9.297  1.00  0.00
ATOM   1097  CG2 THR B  78      24.348    .479 -11.208  1.00  0.00
ATOM   1105  N   ILE B  79      22.168   2.386 -12.767  1.00  0.00
ATOM   1106  CA  ILE B  79      22.204   2.759 -14.109  1.00  0.00
ATOM   1107  C   ILE B  79      23.605   3.045 -14.692  1.00  0.00
ATOM   1108  O   ILE B  79      24.456   3.799 -14.185  1.00  0.00
ATOM   1109  CB  ILE B  79      21.302   3.994 -14.285  1.00  0.00
ATOM   1110  CG1 ILE B  79      19.971   3.793 -13.556  1.00  0.00
ATOM   1111  CG2 ILE B  79      21.067   4.274 -15.762  1.00  0.00
ATOM   1112  CD1 ILE B  79      19.164   2.624 -14.070  1.00  0.00
ATOM   1124  N   GLN B  80      23.948   2.312 -15.812  1.00  0.00
ATOM   1125  CA  GLN B  80      25.316   2.614 -16.229  1.00  0.00
ATOM   1126  C   GLN B  80      25.404   3.436 -17.558  1.00  0.00
ATOM   1127  O   GLN B  80      24.597   3.199 -18.467  1.00  0.00
ATOM   1128  CB  GLN B  80      26.096   1.305 -16.372  1.00  0.00
ATOM   1129  CG  GLN B  80      26.223    .510 -15.083  1.00  0.00
ATOM   1130  CD  GLN B  80      26.997   -.780 -15.272  1.00  0.00
ATOM   1131  OE1 GLN B  80      26.991  -1.371 -16.356  1.00  0.00
ATOM   1132  NE2 GLN B  80      27.668  -1.226 -14.217  1.00  0.00
ATOM   1141  N   GLY B  81      26.343   4.325 -17.688  1.00  0.00
ATOM   1142  CA  GLY B  81      26.732   5.145 -18.846  1.00  0.00
ATOM   1143  C   GLY B  81      25.773   6.262 -19.115  1.00  0.00
ATOM   1144  O   GLY B  81      25.488   6.641 -20.256  1.00  0.00
ATOM   1148  N   LEU B  82      25.268   6.761 -18.074  1.00  0.00
ATOM   1149  CA  LEU B  82      24.345   7.824 -18.024  1.00  0.00
ATOM   1150  C   LEU B  82      25.106   8.971 -18.690  1.00  0.00
ATOM   1151  O   LEU B  82      26.318   9.069 -18.529  1.00  0.00
ATOM   1152  CB  LEU B  82      23.933   8.152 -16.583  1.00  0.00
ATOM   1153  CG  LEU B  82      22.728   7.373 -16.042  1.00  0.00
ATOM   1154  CD1 LEU B  82      22.622   7.582 -14.538  1.00  0.00
ATOM   1155  CD2 LEU B  82      21.464   7.837 -16.749  1.00  0.00
ATOM   1167  N   ARG B  83      24.475   9.788 -19.384  1.00  0.00
ATOM   1168  CA  ARG B  83      25.014  10.944 -20.077  1.00  0.00
ATOM   1169  C   ARG B  83      24.489  12.118 -19.347  1.00  0.00
ATOM   1170  O   ARG B  83      23.534  11.919 -18.611  1.00  0.00
ATOM   1171  CB  ARG B  83      24.594  11.001 -21.539  1.00  0.00
ATOM   1172  CG  ARG B  83      25.109   9.857 -22.397  1.00  0.00
ATOM   1173  CD  ARG B  83      24.633   9.964 -23.800  1.00  0.00
ATOM   1174  NE  ARG B  83      23.194   9.778 -23.900  1.00  0.00
ATOM   1175  CZ  ARG B  83      22.471   9.990 -25.017  1.00  0.00
ATOM   1176  NH1 ARG B  83      23.065  10.393 -26.118  1.00  0.00
ATOM   1177  NH2 ARG B  83      21.165   9.791 -25.006  1.00  0.00
ATOM   1191  N   ALA B  84      25.114  13.296 -19.548  1.00  0.00
ATOM   1192  CA  ALA B  84      24.804  14.495 -18.838  1.00  0.00
ATOM   1193  C   ALA B  84      23.390  14.961 -18.975  1.00  0.00
ATOM   1194  O   ALA B  84      22.708  15.148 -17.916  1.00  0.00
ATOM   1195  CB  ALA B  84      25.845  15.709 -19.377  1.00  0.00
ATOM   1201  N   MET B  85      22.873  14.720 -20.076  1.00  0.00
ATOM   1202  CA  MET B  85      21.612  15.073 -20.538  1.00  0.00
ATOM   1203  C   MET B  85      20.527  14.194 -19.952  1.00  0.00
ATOM   1204  O   MET B  85      19.348  14.428 -20.169  1.00  0.00
ATOM   1205  CB  MET B  85      21.608  15.012 -22.065  1.00  0.00
ATOM   1206  CG  MET B  85      22.515  16.033 -22.738  1.00  0.00
ATOM   1207  SD  MET B  85      22.089  17.732 -22.307  1.00  0.00
ATOM   1208  CE  MET B  85      20.497  17.896 -23.111  1.00  0.00
ATOM   1218  N   ASP B  86      20.944  13.151 -19.201  1.00  0.00
ATOM   1219  CA  ASP B  86      20.048  12.155 -18.631  1.00  0.00
ATOM   1220  C   ASP B  86      19.560  12.521 -17.280  1.00  0.00
ATOM   1221  O   ASP B  86      18.795  11.765 -16.665  1.00  0.00
ATOM   1222  CB  ASP B  86      20.741  10.793 -18.549  1.00  0.00
ATOM   1223  CG  ASP B  86      21.015  10.184 -19.918  1.00  0.00
ATOM   1224  OD1 ASP B  86      20.383  10.590 -20.864  1.00  0.00
ATOM   1225  OD2 ASP B  86      21.854   9.320 -20.004  1.00  0.00
ATOM   1230  N   THR B  87      19.927  13.687 -16.898  1.00  0.00
ATOM   1231  CA  THR B  87      19.612  14.321 -15.676  1.00  0.00
ATOM   1232  C   THR B  87      18.118  14.469 -15.614  1.00  0.00
ATOM   1233  O   THR B  87      17.426  14.653 -16.608  1.00  0.00
ATOM   1234  CB  THR B  87      20.307  15.689 -15.547  1.00  0.00
ATOM   1235  OG1 THR B  87      20.047  16.239 -14.249  1.00  0.00
ATOM   1236  CG2 THR B  87      19.799  16.648 -16.612  1.00  0.00
ATOM   1244  N   GLY B  88      17.585  14.258 -14.375  1.00  0.00
ATOM   1245  CA  GLY B  88      16.168  14.351 -14.109  1.00  0.00
ATOM   1246  C   GLY B  88      15.275  13.628 -13.116  1.00  0.00
ATOM   1247  O   GLY B  88      15.638  13.089 -12.044  1.00  0.00
ATOM   1251  N   LEU B  89      13.988  13.799 -13.262  1.00  0.00
ATOM   1252  CA  LEU B  89      13.392  13.198 -12.117  1.00  0.00
ATOM   1253  C   LEU B  89      13.105  11.672 -12.277  1.00  0.00
ATOM   1254  O   LEU B  89      12.583  11.121 -13.252  1.00  0.00
ATOM   1255  CB  LEU B  89      12.093  13.951 -11.802  1.00  0.00
ATOM   1256  CG  LEU B  89      12.250  15.233 -10.976  1.00  0.00
ATOM   1257  CD1 LEU B  89      13.075  16.245 -11.760  1.00  0.00
ATOM   1258  CD2 LEU B  89      10.876  15.792 -10.638  1.00  0.00
ATOM   1270  N   TYR B  90      13.497  10.880 -11.330  1.00  0.00
ATOM   1271  CA  TYR B  90      13.144   9.508 -11.531  1.00  0.00
ATOM   1272  C   TYR B  90      12.108   9.090 -10.486  1.00  0.00
ATOM   1273  O   TYR B  90      11.915   9.384  -9.305  1.00  0.00
ATOM   1274  CB  TYR B  90      14.388   8.619 -11.465  1.00  0.00
ATOM   1275  CG  TYR B  90      15.336   8.808 -12.628  1.00  0.00
ATOM   1276  CD1 TYR B  90      16.035   9.998 -12.766  1.00  0.00
ATOM   1277  CD2 TYR B  90      15.507   7.792 -13.556  1.00  0.00
ATOM   1278  CE1 TYR B  90      16.901  10.171 -13.828  1.00  0.00
ATOM   1279  CE2 TYR B  90      16.373   7.965 -14.618  1.00  0.00
ATOM   1280  CZ  TYR B  90      17.068   9.149 -14.756  1.00  0.00
ATOM   1281  OH  TYR B  90      17.931   9.321 -15.814  1.00  0.00
ATOM   1291  N   ILE B  91      11.181   8.361 -10.995  1.00  0.00
ATOM   1292  CA  ILE B  91      10.157   7.869 -10.089  1.00  0.00
ATOM   1293  C   ILE B  91      10.168   6.286 -10.004  1.00  0.00
ATOM   1294  O   ILE B  91      10.643   5.526 -10.924  1.00  0.00
ATOM   1295  CB  ILE B  91       8.774   8.372 -10.541  1.00  0.00
ATOM   1296  CG1 ILE B  91       8.718   9.901 -10.487  1.00  0.00
ATOM   1297  CG2 ILE B  91       7.679   7.765  -9.678  1.00  0.00
ATOM   1298  CD1 ILE B  91       7.495  10.492 -11.149  1.00  0.00
ATOM   1310  N   CYS B  92       9.910   5.735  -8.918  1.00  0.00
ATOM   1311  CA  CYS B  92       9.844   4.314  -8.772  1.00  0.00
ATOM   1312  C   CYS B  92       8.442   3.782  -8.591  1.00  0.00
ATOM   1313  O   CYS B  92       7.652   4.326  -7.769  1.00  0.00
ATOM   1314  CB  CYS B  92      10.695   3.882  -7.577  1.00  0.00
ATOM   1315  SG  CYS B  92      11.086   2.116  -7.549  1.00  0.00
ATOM   1321  N   LYS B  93       8.147   2.615  -9.199  1.00  0.00
ATOM   1322  CA  LYS B  93       6.770   2.124  -9.025  1.00  0.00
ATOM   1323  C   LYS B  93       6.862    .604  -8.729  1.00  0.00
ATOM   1324  O   LYS B  93       7.393   -.292  -9.361  1.00  0.00
ATOM   1325  CB  LYS B  93       5.916   2.399 -10.263  1.00  0.00
ATOM   1326  CG  LYS B  93       4.482   1.897 -10.163  1.00  0.00
ATOM   1327  CD  LYS B  93       3.724   2.124 -11.463  1.00  0.00
ATOM   1328  CE  LYS B  93       2.291   1.621 -11.365  1.00  0.00
ATOM   1329  NZ  LYS B  93       1.561   1.768 -12.653  1.00  0.00
ATOM   1343  N   VAL B  94       5.992    .170  -7.751  1.00  0.00
ATOM   1344  CA  VAL B  94       5.935  -1.179  -7.578  1.00  0.00
ATOM   1345  C   VAL B  94       4.481  -1.815  -7.853  1.00  0.00
ATOM   1346  O   VAL B  94       3.454  -1.008  -7.478  1.00  0.00
ATOM   1347  CB  VAL B  94       6.409  -1.458  -6.139  1.00  0.00
ATOM   1348  CG1 VAL B  94       5.469   -.809  -5.133  1.00  0.00
ATOM   1349  CG2 VAL B  94       6.498  -2.958  -5.904  1.00  0.00
ATOM   1359  N   GLU B  95       4.498  -3.090  -8.431  1.00  0.00
ATOM   1360  CA  GLU B  95       3.252  -3.713  -8.602  1.00  0.00
ATOM   1361  C   GLU B  95       3.234  -5.144  -8.110  1.00  0.00
ATOM   1362  O   GLU B  95       4.185  -5.974  -8.191  1.00  0.00
ATOM   1363  CB  GLU B  95       2.862  -3.659 -10.081  1.00  0.00
ATOM   1364  CG  GLU B  95       2.596  -2.257 -10.610  1.00  0.00
ATOM   1365  CD  GLU B  95       2.164  -2.248 -12.050  1.00  0.00
ATOM   1366  OE1 GLU B  95       2.154  -3.293 -12.655  1.00  0.00
ATOM   1367  OE2 GLU B  95       1.843  -1.193 -12.546  1.00  0.00
ATOM   1374  N   LEU B  96       2.227  -5.542  -7.413  1.00  0.00
ATOM   1375  CA  LEU B  96       2.242  -6.930  -7.014  1.00  0.00
ATOM   1376  C   LEU B  96       1.276  -7.869  -7.984  1.00  0.00
ATOM   1377  O   LEU B  96        .195  -7.730  -8.606  1.00  0.00
ATOM   1378  CB  LEU B  96       1.806  -7.000  -5.545  1.00  0.00
ATOM   1379  CG  LEU B  96       2.731  -6.300  -4.542  1.00  0.00
ATOM   1380  CD1 LEU B  96       2.063  -6.262  -3.174  1.00  0.00
ATOM   1381  CD2 LEU B  96       4.062  -7.035  -4.480  1.00  0.00
ATOM   1393  N   MET B  97       1.674  -9.031  -8.096  1.00  0.00
ATOM   1394  CA  MET B  97        .860  -9.970  -9.025  1.00  0.00
ATOM   1395  C   MET B  97        .708 -11.334  -8.632  1.00  0.00
ATOM   1396  O   MET B  97       1.553 -12.236  -8.891  1.00  0.00
ATOM   1397  CB  MET B  97       1.455 -10.020 -10.431  1.00  0.00
ATOM   1398  CG  MET B  97       1.434  -8.691 -11.172  1.00  0.00
ATOM   1399  SD  MET B  97       2.302  -8.760 -12.751  1.00  0.00
ATOM   1400  CE  MET B  97       4.006  -8.768 -12.201  1.00  0.00
ATOM   1410  N   TYR B  98       -.091 -11.409  -8.092  1.00  0.00
ATOM   1411  CA  TYR B  98       -.640 -12.594  -7.655  1.00  0.00
ATOM   1412  C   TYR B  98      -2.018 -12.458  -7.154  1.00  0.00
ATOM   1413  O   TYR B  98      -2.934 -12.005  -7.911  1.00  0.00
ATOM   1414  CB  TYR B  98        .259 -13.197  -6.573  1.00  0.00
ATOM   1415  CG  TYR B  98        .865 -12.170  -5.642  1.00  0.00
ATOM   1416  CD1 TYR B  98        .049 -11.440  -4.789  1.00  0.00
ATOM   1417  CD2 TYR B  98       2.236 -11.959  -5.640  1.00  0.00
ATOM   1418  CE1 TYR B  98        .603 -10.502  -3.939  1.00  0.00
ATOM   1419  CE2 TYR B  98       2.789 -11.021  -4.790  1.00  0.00
ATOM   1420  CZ  TYR B  98       1.978 -10.295  -3.942  1.00  0.00
ATOM   1421  OH  TYR B  98       2.529  -9.361  -3.095  1.00  0.00
ATOM   1431  N   PRO B  99      -2.336 -13.007  -6.006  1.00  0.00
ATOM   1432  CA  PRO B  99      -3.573 -12.438  -5.923  1.00  0.00
ATOM   1433  C   PRO B  99      -3.087 -11.174  -6.371  1.00  0.00
ATOM   1434  O   PRO B  99      -2.005 -10.645  -6.198  1.00  0.00
ATOM   1435  CB  PRO B  99      -4.011 -12.482  -4.456  1.00  0.00
ATOM   1436  CG  PRO B  99      -3.360 -13.710  -3.917  1.00  0.00
ATOM   1437  CD  PRO B  99      -2.045 -13.788  -4.647  1.00  0.00
ATOM   1445  N   PRO B 100      -4.384 -10.604  -6.770  1.00  0.00
ATOM   1446  CA  PRO B 100      -4.909  -9.483  -7.726  1.00  0.00
ATOM   1447  C   PRO B 100      -4.204  -8.445  -7.243  1.00  0.00
ATOM   1448  O   PRO B 100      -4.152  -7.918  -6.131  1.00  0.00
ATOM   1449  CB  PRO B 100      -6.412  -9.290  -7.496  1.00  0.00
ATOM   1450  CG  PRO B 100      -6.953 -10.677  -7.436  1.00  0.00
ATOM   1451  CD  PRO B 100      -5.835 -11.490  -6.840  1.00  0.00
ATOM   1459  N   PRO B 101      -3.850  -8.041  -8.383  1.00  0.00
ATOM   1460  CA  PRO B 101      -2.873  -7.081  -8.461  1.00  0.00
ATOM   1461  C   PRO B 101      -3.089  -5.967  -7.719  1.00  0.00
ATOM   1462  O   PRO B 101      -4.127  -5.246  -7.721  1.00  0.00
ATOM   1463  CB  PRO B 101      -2.861  -6.717  -9.949  1.00  0.00
ATOM   1464  CG  PRO B 101      -3.040  -8.022 -10.646  1.00  0.00
ATOM   1465  CD  PRO B 101      -3.976  -8.797  -9.757  1.00  0.00
ATOM   1473  N   TYR B 102      -2.046  -5.609  -7.102  1.00  0.00
ATOM   1474  CA  TYR B 102      -2.383  -4.602  -6.321  1.00  0.00
ATOM   1475  C   TYR B 102      -1.519  -3.541  -6.927  1.00  0.00
ATOM   1476  O   TYR B 102       -.286  -3.468  -7.154  1.00  0.00
ATOM   1477  CB  TYR B 102      -2.104  -4.890  -4.844  1.00  0.00
ATOM   1478  CG  TYR B 102      -2.911  -6.040  -4.283  1.00  0.00
ATOM   1479  CD1 TYR B 102      -2.286  -7.239  -3.974  1.00  0.00
ATOM   1480  CD2 TYR B 102      -4.275  -5.896  -4.078  1.00  0.00
ATOM   1481  CE1 TYR B 102      -3.022  -8.290  -3.461  1.00  0.00
ATOM   1482  CE2 TYR B 102      -5.011  -6.946  -3.566  1.00  0.00
ATOM   1483  CZ  TYR B 102      -4.390  -8.139  -3.258  1.00  0.00
ATOM   1484  OH  TYR B 102      -5.123  -9.185  -2.748  1.00  0.00
ATOM   1494  N   TYR B 103      -2.039  -2.478  -6.713  1.00  0.00
ATOM   1495  CA  TYR B 103      -1.435  -1.395  -7.266  1.00  0.00
ATOM   1496  C   TYR B 103      -1.003   -.435  -6.413  1.00  0.00
ATOM   1497  O   TYR B 103      -1.682   -.304  -5.368  1.00  0.00
ATOM   1498  CB  TYR B 103      -2.374   -.730  -8.275  1.00  0.00
ATOM   1499  CG  TYR B 103      -2.745  -1.620  -9.442  1.00  0.00
ATOM   1500  CD1 TYR B 103      -3.870  -2.428  -9.368  1.00  0.00
ATOM   1501  CD2 TYR B 103      -1.960  -1.627 -10.585  1.00  0.00
ATOM   1502  CE1 TYR B 103      -4.208  -3.240 -10.433  1.00  0.00
ATOM   1503  CE2 TYR B 103      -2.298  -2.439 -11.650  1.00  0.00
ATOM   1504  CZ  TYR B 103      -3.417  -3.243 -11.576  1.00  0.00
ATOM   1505  OH  TYR B 103      -3.754  -4.052 -12.637  1.00  0.00
ATOM   1515  N   VAL B 104       -.110    .234  -6.927  1.00  0.00
ATOM   1516  CA  VAL B 104        .134   1.041  -6.066  1.00  0.00
ATOM   1517  C   VAL B 104        .222   2.543  -6.201  1.00  0.00
ATOM   1518  O   VAL B 104        .578   2.867  -7.262  1.00  0.00
ATOM   1519  CB  VAL B 104       1.461    .460  -5.544  1.00  0.00
ATOM   1520  CG1 VAL B 104       1.912   1.202  -4.295  1.00  0.00
ATOM   1521  CG2 VAL B 104       1.299  -1.025  -5.259  1.00  0.00
ATOM   1531  N   GLY B 105        .090   3.322  -5.284  1.00  0.00
ATOM   1532  CA  GLY B 105        .253   4.509  -6.016  1.00  0.00
ATOM   1533  C   GLY B 105       1.851   4.536  -6.033  1.00  0.00
ATOM   1534  O   GLY B 105       2.497   3.521  -6.115  1.00  0.00
ATOM   1538  N   MET B 106       2.340   5.698  -6.206  1.00  0.00
ATOM   1539  CA  MET B 106       3.555   6.384  -6.736  1.00  0.00
ATOM   1540  C   MET B 106       4.047   7.128  -5.553  1.00  0.00
ATOM   1541  O   MET B 106       3.311   7.531  -4.628  1.00  0.00
ATOM   1542  CB  MET B 106       3.266   7.318  -7.909  1.00  0.00
ATOM   1543  CG  MET B 106       2.452   6.688  -9.031  1.00  0.00
ATOM   1544  SD  MET B 106       3.285   5.277  -9.786  1.00  0.00
ATOM   1545  CE  MET B 106       4.654   6.091 -10.604  1.00  0.00
ATOM   1555  N   GLY B 107       5.281   7.247  -5.620  1.00  0.00
ATOM   1556  CA  GLY B 107       6.118   7.839  -4.715  1.00  0.00
ATOM   1557  C   GLY B 107       6.253   9.164  -5.337  1.00  0.00
ATOM   1558  O   GLY B 107       5.677   9.501  -6.345  1.00  0.00
ATOM   1562  N   ASN B 108       7.088   9.831  -4.723  1.00  0.00
ATOM   1563  CA  ASN B 108       7.707  11.071  -4.930  1.00  0.00
ATOM   1564  C   ASN B 108       8.856  10.693  -5.733  1.00  0.00
ATOM   1565  O   ASN B 108       9.364   9.570  -5.639  1.00  0.00
ATOM   1566  CB  ASN B 108       8.093  11.776  -3.642  1.00  0.00
ATOM   1567  CG  ASN B 108       6.898  12.205  -2.838  1.00  0.00
ATOM   1568  OD1 ASN B 108       5.940  12.771  -3.378  1.00  0.00
ATOM   1569  ND2 ASN B 108       6.934  11.947  -1.555  1.00  0.00
ATOM   1576  N   GLY B 109       9.316  11.621  -6.487  1.00  0.00
ATOM   1577  CA  GLY B 109      10.480  11.298  -7.245  1.00  0.00
ATOM   1578  C   GLY B 109      11.771  11.469  -6.521  1.00  0.00
ATOM   1579  O   GLY B 109      11.820  12.005  -5.418  1.00  0.00
ATOM   1583  N   THR B 110      12.811  11.160  -7.241  1.00  0.00
ATOM   1584  CA  THR B 110      14.159  11.510  -6.908  1.00  0.00
ATOM   1585  C   THR B 110      14.868  12.300  -8.074  1.00  0.00
ATOM   1586  O   THR B 110      14.620  12.381  -9.256  1.00  0.00
ATOM   1587  CB  THR B 110      14.952  10.238  -6.553  1.00  0.00
ATOM   1588  OG1 THR B 110      14.418   9.658  -5.356  1.00  0.00
ATOM   1589  CG2 THR B 110      16.421  10.568  -6.340  1.00  0.00
ATOM   1597  N   GLN B 111      15.797  13.156  -7.721  1.00  0.00
ATOM   1598  CA  GLN B 111      16.373  13.848  -8.811  1.00  0.00
ATOM   1599  C   GLN B 111      17.681  13.349  -9.140  1.00  0.00
ATOM   1600  O   GLN B 111      18.290  13.382  -8.149  1.00  0.00
ATOM   1601  CB  GLN B 111      16.468  15.347  -8.516  1.00  0.00
ATOM   1602  CG  GLN B 111      15.125  16.030  -8.323  1.00  0.00
ATOM   1603  CD  GLN B 111      15.266  17.513  -8.034  1.00  0.00
ATOM   1604  OE1 GLN B 111      16.282  17.960  -7.494  1.00  0.00
ATOM   1605  NE2 GLN B 111      14.245  18.284  -8.391  1.00  0.00
ATOM   1614  N   ILE B 112      18.021  12.997 -10.382  1.00  0.00
ATOM   1615  CA  ILE B 112      19.365  12.499 -10.590  1.00  0.00
ATOM   1616  C   ILE B 112      20.145  13.520 -11.446  1.00  0.00
ATOM   1617  O   ILE B 112      19.794  14.182 -12.434  1.00  0.00
ATOM   1618  CB  ILE B 112      19.347  11.121 -11.276  1.00  0.00
ATOM   1619  CG1 ILE B 112      18.705  10.077 -10.359  1.00  0.00
ATOM   1620  CG2 ILE B 112      20.757  10.700 -11.661  1.00  0.00
ATOM   1621  CD1 ILE B 112      18.655   8.688 -10.956  1.00  0.00
ATOM   1633  N   TYR B 113      21.339  13.832 -10.916  1.00  0.00
ATOM   1634  CA  TYR B 113      22.068  14.863 -11.603  1.00  0.00
ATOM   1635  C   TYR B 113      23.210  14.343 -12.138  1.00  0.00
ATOM   1636  O   TYR B 113      23.833  13.967 -11.186  1.00  0.00
ATOM   1637  CB  TYR B 113      22.448  16.033 -10.694  1.00  0.00
ATOM   1638  CG  TYR B 113      21.268  16.874 -10.256  1.00  0.00
ATOM   1639  CD1 TYR B 113      20.491  16.470  -9.180  1.00  0.00
ATOM   1640  CD2 TYR B 113      20.965  18.047 -10.930  1.00  0.00
ATOM   1641  CE1 TYR B 113      19.414  17.238  -8.780  1.00  0.00
ATOM   1642  CE2 TYR B 113      19.888  18.814 -10.530  1.00  0.00
ATOM   1643  CZ  TYR B 113      19.114  18.413  -9.460  1.00  0.00
ATOM   1644  OH  TYR B 113      18.042  19.177  -9.062  1.00  0.00
ATOM   1654  N   VAL B 114      23.487  14.431 -13.378  1.00  0.00
ATOM   1655  CA  VAL B 114      24.681  13.853 -13.921  1.00  0.00
ATOM   1656  C   VAL B 114      25.639  14.953 -14.237  1.00  0.00
ATOM   1657  O   VAL B 114      25.260  15.920 -14.835  1.00  0.00
ATOM   1658  CB  VAL B 114      24.375  13.041 -15.193  1.00  0.00
ATOM   1659  CG1 VAL B 114      25.637  12.368 -15.712  1.00  0.00
ATOM   1660  CG2 VAL B 114      23.294  12.010 -14.903  1.00  0.00
ATOM   1670  N   ILE B 115      26.886  14.754 -13.683  1.00  0.00
ATOM   1671  CA  ILE B 115      27.887  15.852 -13.870  1.00  0.00
ATOM   1672  C   ILE B 115      29.104  15.506 -14.634  1.00  0.00
ATOM   1673  O   ILE B 115      29.778  14.528 -14.341  1.00  0.00
ATOM   1674  CB  ILE B 115      28.359  16.401 -12.511  1.00  0.00
ATOM   1675  CG1 ILE B 115      27.176  16.979 -11.729  1.00  0.00
ATOM   1676  CG2 ILE B 115      29.437  17.455 -12.708  1.00  0.00
ATOM   1677  CD1 ILE B 115      27.503  17.327 -10.295  1.00  0.00
ATOM   1689  N   ASP B 116      29.358  16.328 -15.614  1.00  0.00
ATOM   1690  CA  ASP B 116      30.552  16.063 -16.271  1.00  0.00
ATOM   1691  C   ASP B 116      31.678  16.570 -15.395  1.00  0.00
ATOM   1692  O   ASP B 116      31.575  17.669 -14.864  1.00  0.00
ATOM   1693  CB  ASP B 116      30.568  16.730 -17.649  1.00  0.00
ATOM   1694  CG  ASP B 116      29.702  16.004 -18.669  1.00  0.00
ATOM   1695  OD1 ASP B 116      29.313  14.891 -18.404  1.00  0.00
ATOM   1696  OD2 ASP B 116      29.437  16.569 -19.703  1.00  0.00
ATOM   1701  N   PRO B 117      32.749  15.870 -15.233  1.00  0.00
ATOM   1702  CA  PRO B 117      33.900  16.318 -14.422  1.00  0.00
ATOM   1703  C   PRO B 117      34.480  17.386 -15.128  1.00  0.00
ATOM   1704  O   PRO B 117      34.480  17.368 -16.358  1.00  0.00
ATOM   1705  CB  PRO B 117      34.855  15.123 -14.344  1.00  0.00
ATOM   1706  CG  PRO B 117      34.538  14.322 -15.561  1.00  0.00
ATOM   1707  CD  PRO B 117      33.053  14.486 -15.741  1.00  0.00
ATOM   1715  N   GLU B 118      35.004  18.217 -14.440  1.00  0.00
ATOM   1716  CA  GLU B 118      35.513  19.235 -15.176  1.00  0.00
ATOM   1717  C   GLU B 118      36.672  18.596 -15.786  1.00  0.00
ATOM   1718  O   GLU B 118      37.274  17.658 -15.247  1.00  0.00
ATOM   1719  CB  GLU B 118      35.885  20.450 -14.323  1.00  0.00
ATOM   1720  CG  GLU B 118      34.699  21.153 -13.679  1.00  0.00
ATOM   1721  CD  GLU B 118      35.100  22.362 -12.879  1.00  0.00
ATOM   1722  OE1 GLU B 118      36.275  22.617 -12.771  1.00  0.00
ATOM   1723  OE2 GLU B 118      34.229  23.031 -12.375  1.00  0.00
ATOM   1730  N   PRO B 119      36.981  19.115 -16.974  1.00  0.00
ATOM   1731  CA  PRO B 119      38.030  18.606 -17.762  1.00  0.00
ATOM   1732  C   PRO B 119      39.230  19.129 -17.057  1.00  0.00
ATOM   1733  O   PRO B 119      40.198  19.338 -17.729  1.00  0.00
ATOM   1734  OXT PRO B 119      39.195  19.319 -15.873  1.00  0.00
ATOM   1735  CB  PRO B 119      37.822  19.218 -19.151  1.00  0.00
ATOM   1736  CG  PRO B 119      37.102  20.495 -18.883  1.00  0.00
ATOM   1737  CD  PRO B 119      36.228  20.191 -17.695  1.00  0.00
ATOM      1  N   GLN A   1     -12.592  -2.636  12.232  1.00  0.00
ATOM      2  CA  GLN A   1     -13.677  -3.096  11.367  1.00  0.00
ATOM      3  C   GLN A   1     -13.765  -2.043  10.291  1.00  0.00
ATOM      4  O   GLN A   1     -13.466  -0.880  10.541  1.00  0.00
ATOM      5  CB  GLN A   1     -15.004  -3.246  12.115  1.00  0.00
ATOM      6  CG  GLN A   1     -14.975  -4.269  13.238  1.00  0.00
ATOM      7  CD  GLN A   1     -14.742  -5.679  12.730  1.00  0.00
ATOM      8  OE1 GLN A   1     -15.501  -6.188  11.901  1.00  0.00
ATOM      9  NE2 GLN A   1     -13.688  -6.318  13.226  1.00  0.00
ATOM     20  N   VAL A   2     -14.151  -2.425   9.104  1.00  0.00
ATOM     21  CA  VAL A   2     -14.288  -1.491   8.006  1.00  0.00
ATOM     22  C   VAL A   2     -15.669  -1.577   7.383  1.00  0.00
ATOM     23  O   VAL A   2     -16.172  -2.653   7.047  1.00  0.00
ATOM     24  CB  VAL A   2     -13.223  -1.773   6.929  1.00  0.00
ATOM     25  CG1 VAL A   2     -13.363  -0.794   5.773  1.00  0.00
ATOM     26  CG2 VAL A   2     -11.833  -1.689   7.542  1.00  0.00
ATOM     36  N   GLN A   3     -16.220  -0.408   7.152  1.00  0.00
ATOM     37  CA  GLN A   3     -17.549  -0.375   6.547  1.00  0.00
ATOM     38  C   GLN A   3     -17.407   0.520   5.316  1.00  0.00
ATOM     39  O   GLN A   3     -16.707   1.558   5.166  1.00  0.00
ATOM     40  CB  GLN A   3     -18.608   0.162   7.513  1.00  0.00
ATOM     41  CG  GLN A   3     -20.021   0.161   6.951  1.00  0.00
ATOM     42  CD  GLN A   3     -21.039   0.688   7.945  1.00  0.00
ATOM     43  OE1 GLN A   3     -21.133   1.897   8.174  1.00  0.00
ATOM     44  NE2 GLN A   3     -21.808  -0.216   8.538  1.00  0.00
ATOM     53  N   LEU A   4     -17.998  -0.005   4.290  1.00  0.00
ATOM     54  CA  LEU A   4     -18.115   0.628   3.012  1.00  0.00
ATOM     55  C   LEU A   4     -19.501   1.198   2.855  1.00  0.00
ATOM     56  O   LEU A   4     -20.506   0.516   3.088  1.00  0.00
ATOM     57  CB  LEU A   4     -17.820  -0.372   1.888  1.00  0.00
ATOM     58  CG  LEU A   4     -16.373  -0.397   1.383  1.00  0.00
ATOM     59  CD1 LEU A   4     -15.445  -0.809   2.517  1.00  0.00
ATOM     60  CD2 LEU A   4     -16.261  -1.358   0.208  1.00  0.00
ATOM     72  N   GLN A   5     -19.575   2.340   2.300  1.00  0.00
ATOM     73  CA  GLN A   5     -20.942   2.956   2.250  1.00  0.00
ATOM     74  C   GLN A   5     -20.835   3.414   0.817  1.00  0.00
ATOM     75  O   GLN A   5     -19.867   4.057   0.252  1.00  0.00
ATOM     76  CB  GLN A   5     -21.183   4.103   3.234  1.00  0.00
ATOM     77  CG  GLN A   5     -21.092   3.698   4.696  1.00  0.00
ATOM     78  CD  GLN A   5     -21.328   4.865   5.635  1.00  0.00
ATOM     79  OE1 GLN A   5     -21.525   6.002   5.198  1.00  0.00
ATOM     80  NE2 GLN A   5     -21.309   4.590   6.935  1.00  0.00
ATOM     89  N   GLU A   6     -22.057   3.233   0.266  1.00  0.00
ATOM     90  CA  GLU A   6     -22.494   3.632  -1.063  1.00  0.00
ATOM     91  C   GLU A   6     -23.318   4.708  -1.124  1.00  0.00
ATOM     92  O   GLU A   6     -24.194   4.970  -0.298  1.00  0.00
ATOM     93  CB  GLU A   6     -23.239   2.503  -1.779  1.00  0.00
ATOM     94  CG  GLU A   6     -22.427   1.227  -1.954  1.00  0.00
ATOM     95  CD  GLU A   6     -21.285   1.389  -2.919  1.00  0.00
ATOM     96  OE1 GLU A   6     -21.352   2.265  -3.748  1.00  0.00
ATOM     97  OE2 GLU A   6     -20.345   0.635  -2.828  1.00  0.00
ATOM    104  N   SER A   7     -23.334   5.024  -2.416  1.00  0.00
ATOM    105  CA  SER A   7     -24.144   6.148  -2.574  1.00  0.00
ATOM    106  C   SER A   7     -25.290   5.957  -3.374  1.00  0.00
ATOM    107  O   SER A   7     -25.100   5.455  -4.499  1.00  0.00
ATOM    108  CB  SER A   7     -23.336   7.282  -3.175  1.00  0.00
ATOM    109  OG  SER A   7     -22.856   6.937  -4.445  1.00  0.00
ATOM    115  N   GLY A   8     -26.282   6.723  -3.338  1.00  0.00
ATOM    116  CA  GLY A   8     -27.055   6.095  -4.349  1.00  0.00
ATOM    117  C   GLY A   8     -27.948   4.929  -4.687  1.00  0.00
ATOM    118  O   GLY A   8     -28.876   4.440  -4.047  1.00  0.00
ATOM    122  N   GLY A   9     -27.728   5.022  -5.956  1.00  0.00
ATOM    123  CA  GLY A   9     -27.958   4.665  -7.310  1.00  0.00
ATOM    124  C   GLY A   9     -29.036   5.230  -8.090  1.00  0.00
ATOM    125  O   GLY A   9     -29.542   6.337  -7.872  1.00  0.00
ATOM    129  N   GLY A  10     -29.243   4.623  -9.186  1.00  0.00
ATOM    130  CA  GLY A  10     -30.146   5.459  -9.835  1.00  0.00
ATOM    131  C   GLY A  10     -30.278   5.032 -11.165  1.00  0.00
ATOM    132  O   GLY A  10     -29.769   3.902 -11.448  1.00  0.00
ATOM    136  N   LEU A  11     -31.006   5.909 -11.812  1.00  0.00
ATOM    137  CA  LEU A  11     -31.130   5.769 -13.145  1.00  0.00
ATOM    138  C   LEU A  11     -30.410   6.902 -13.817  1.00  0.00
ATOM    139  O   LEU A  11     -30.318   7.972 -13.215  1.00  0.00
ATOM    140  CB  LEU A  11     -32.617   5.741 -13.521  1.00  0.00
ATOM    141  CG  LEU A  11     -32.924   5.768 -15.024  1.00  0.00
ATOM    142  CD1 LEU A  11     -32.464   4.463 -15.660  1.00  0.00
ATOM    143  CD2 LEU A  11     -34.415   5.982 -15.234  1.00  0.00
ATOM    155  N   VAL A  12     -29.748   6.664 -14.953  1.00  0.00
ATOM    156  CA  VAL A  12     -29.082   7.789 -15.656  1.00  0.00
ATOM    157  C   VAL A  12     -29.400   7.521 -17.043  1.00  0.00
ATOM    158  O   VAL A  12     -29.673   6.262 -17.235  1.00  0.00
ATOM    159  CB  VAL A  12     -27.555   7.830 -15.457  1.00  0.00
ATOM    160  CG1 VAL A  12     -26.961   9.047 -16.152  1.00  0.00
ATOM    161  CG2 VAL A  12     -27.227   7.844 -13.972  1.00  0.00
ATOM    171  N   GLN A  13     -29.619   8.671 -17.777  1.00  0.00
ATOM    172  CA  GLN A  13     -29.933   8.648 -19.171  1.00  0.00
ATOM    173  C   GLN A  13     -28.589   8.540 -19.858  1.00  0.00
ATOM    174  O   GLN A  13     -27.680   9.299 -19.410  1.00  0.00
ATOM    175  CB  GLN A  13     -30.700   9.899 -19.610  1.00  0.00
ATOM    176  CG  GLN A  13     -32.077  10.036 -18.983  1.00  0.00
ATOM    177  CD  GLN A  13     -32.811  11.273 -19.466  1.00  0.00
ATOM    178  OE1 GLN A  13     -32.328  12.398 -19.313  1.00  0.00
ATOM    179  NE2 GLN A  13     -33.986  11.071 -20.052  1.00  0.00
ATOM    188  N   ALA A  14     -28.639   7.917 -21.036  1.00  0.00
ATOM    189  CA  ALA A  14     -27.492   7.675 -21.919  1.00  0.00
ATOM    190  C   ALA A  14     -26.779   8.967 -22.273  1.00  0.00
ATOM    191  O   ALA A  14     -27.418   9.994 -22.509  1.00  0.00
ATOM    192  CB  ALA A  14     -27.880   6.987 -23.232  1.00  0.00
ATOM    198  N   GLY A  15     -25.442   8.939 -22.167  1.00  0.00
ATOM    199  CA  GLY A  15     -24.622  10.103 -22.448  1.00  0.00
ATOM    200  C   GLY A  15     -24.333  10.941 -21.254  1.00  0.00
ATOM    201  O   GLY A  15     -23.413  11.756 -21.302  1.00  0.00
ATOM    205  N   GLY A  16     -24.979  10.638 -20.140  1.00  0.00
ATOM    206  CA  GLY A  16     -24.954  11.399 -18.910  1.00  0.00
ATOM    207  C   GLY A  16     -23.811  11.113 -17.910  1.00  0.00
ATOM    208  O   GLY A  16     -22.831  10.295 -18.047  1.00  0.00
ATOM    212  N   SER A  17     -23.959  11.730 -16.699  1.00  0.00
ATOM    213  CA  SER A  17     -22.920  11.332 -15.790  1.00  0.00
ATOM    214  C   SER A  17     -23.424  10.790 -14.493  1.00  0.00
ATOM    215  O   SER A  17     -24.525  11.048 -13.994  1.00  0.00
ATOM    216  CB  SER A  17     -22.010  12.513 -15.511  1.00  0.00
ATOM    217  OG  SER A  17     -21.378  12.947 -16.684  1.00  0.00
ATOM    223  N   LEU A  18     -22.480   9.960 -13.947  1.00  0.00
ATOM    224  CA  LEU A  18     -22.853   9.495 -12.691  1.00  0.00
ATOM    225  C   LEU A  18     -21.723   9.609 -11.592  1.00  0.00
ATOM    226  O   LEU A  18     -20.521   9.638 -11.778  1.00  0.00
ATOM    227  CB  LEU A  18     -23.306   8.039 -12.861  1.00  0.00
ATOM    228  CG  LEU A  18     -23.667   7.299 -11.566  1.00  0.00
ATOM    229  CD1 LEU A  18     -24.879   7.959 -10.924  1.00  0.00
ATOM    230  CD2 LEU A  18     -23.941   5.836 -11.878  1.00  0.00
ATOM    242  N   ARG A  19     -21.964   9.884 -10.429  1.00  0.00
ATOM    243  CA  ARG A  19     -20.828   9.842  -9.466  1.00  0.00
ATOM    244  C   ARG A  19     -21.113   8.865  -8.343  1.00  0.00
ATOM    245  O   ARG A  19     -22.125   8.984  -7.656  1.00  0.00
ATOM    246  CB  ARG A  19     -20.558  11.214  -8.867  1.00  0.00
ATOM    247  CG  ARG A  19     -19.433  11.256  -7.846  1.00  0.00
ATOM    248  CD  ARG A  19     -19.084  12.651  -7.471  1.00  0.00
ATOM    249  NE  ARG A  19     -18.391  13.343  -8.545  1.00  0.00
ATOM    250  CZ  ARG A  19     -18.098  14.658  -8.543  1.00  0.00
ATOM    251  NH1 ARG A  19     -18.443  15.408  -7.519  1.00  0.00
ATOM    252  NH2 ARG A  19     -17.463  15.195  -9.570  1.00  0.00
ATOM    266  N   LEU A  20     -20.139   7.916  -8.139  1.00  0.00
ATOM    267  CA  LEU A  20     -20.291   6.930  -7.119  1.00  0.00
ATOM    268  C   LEU A  20     -19.316   7.242  -5.967  1.00  0.00
ATOM    269  O   LEU A  20     -18.141   7.582  -6.017  1.00  0.00
ATOM    270  CB  LEU A  20     -20.032   5.532  -7.693  1.00  0.00
ATOM    271  CG  LEU A  20     -20.932   5.115  -8.864  1.00  0.00
ATOM    272  CD1 LEU A  20     -20.633   3.672  -9.247  1.00  0.00
ATOM    273  CD2 LEU A  20     -22.390   5.284  -8.467  1.00  0.00
ATOM    285  N   SER A  21     -19.805   7.290  -4.791  1.00  0.00
ATOM    286  CA  SER A  21     -18.888   7.632  -3.737  1.00  0.00
ATOM    287  C   SER A  21     -18.801   6.514  -2.748  1.00  0.00
ATOM    288  O   SER A  21     -19.769   5.771  -2.295  1.00  0.00
ATOM    289  CB  SER A  21     -19.327   8.906  -3.041  1.00  0.00
ATOM    290  OG  SER A  21     -20.543   8.718  -2.370  1.00  0.00
ATOM    296  N   CYS A  22     -17.585   6.485  -2.204  1.00  0.00
ATOM    297  CA  CYS A  22     -17.548   5.550  -1.253  1.00  0.00
ATOM    298  C   CYS A  22     -16.722   5.968  -0.087  1.00  0.00
ATOM    299  O   CYS A  22     -15.668   6.568  -0.019  1.00  0.00
ATOM    300  CB  CYS A  22     -17.007   4.254  -1.856  1.00  0.00
ATOM    301  SG  CYS A  22     -17.126   2.822  -0.757  1.00  0.00
ATOM    307  N   ALA A  23     -17.019   5.303   0.942  1.00  0.00
ATOM    308  CA  ALA A  23     -16.216   5.774   2.077  1.00  0.00
ATOM    309  C   ALA A  23     -15.979   4.558   2.883  1.00  0.00
ATOM    310  O   ALA A  23     -16.734   3.535   3.044  1.00  0.00
ATOM    311  CB  ALA A  23     -16.923   6.889   2.894  1.00  0.00
ATOM    317  N   ALA A  24     -14.857   4.648   3.484  1.00  0.00
ATOM    318  CA  ALA A  24     -14.509   3.618   4.322  1.00  0.00
ATOM    319  C   ALA A  24     -14.610   4.249   5.647  1.00  0.00
ATOM    320  O   ALA A  24     -14.233   5.399   5.830  1.00  0.00
ATOM    321  CB  ALA A  24     -13.134   2.960   3.877  1.00  0.00
ATOM    327  N   SER A  25     -14.798   3.415   6.559  1.00  0.00
ATOM    328  CA  SER A  25     -14.820   3.949   7.887  1.00  0.00
ATOM    329  C   SER A  25     -13.739   2.992   8.402  1.00  0.00
ATOM    330  O   SER A  25     -13.565   1.769   8.211  1.00  0.00
ATOM    331  CB  SER A  25     -16.156   3.822   8.591  1.00  0.00
ATOM    332  OG  SER A  25     -17.151   4.538   7.914  1.00  0.00
ATOM    338  N   GLY A  26     -13.286   3.560   9.459  1.00  0.00
ATOM    339  CA  GLY A  26     -12.521   3.178  10.659  1.00  0.00
ATOM    340  C   GLY A  26     -10.984   3.384  10.206  1.00  0.00
ATOM    341  O   GLY A  26     -10.728   4.332   9.427  1.00  0.00
ATOM    345  N   SER A  27      -9.989   2.420  10.565  1.00  0.00
ATOM    346  CA  SER A  27      -8.577   2.967  10.464  1.00  0.00
ATOM    347  C   SER A  27      -8.117   2.111   9.436  1.00  0.00
ATOM    348  O   SER A  27      -7.969   0.891   9.647  1.00  0.00
ATOM    349  CB  SER A  27      -7.729   2.828  11.713  1.00  0.00
ATOM    350  OG  SER A  27      -6.424   3.285  11.487  1.00  0.00
ATOM    356  N   ILE A  28      -7.757   2.628   8.395  1.00  0.00
ATOM    357  CA  ILE A  28      -7.192   1.968   7.347  1.00  0.00
ATOM    358  C   ILE A  28      -6.108   2.922   6.973  1.00  0.00
ATOM    359  O   ILE A  28      -6.415   4.072   6.666  1.00  0.00
ATOM    360  CB  ILE A  28      -8.183   1.704   6.198  1.00  0.00
ATOM    361  CG1 ILE A  28      -8.787   3.020   5.702  1.00  0.00
ATOM    362  CG2 ILE A  28      -9.277   0.748   6.649  1.00  0.00
ATOM    363  CD1 ILE A  28      -9.761   3.650   6.672  1.00  0.00
ATOM    375  N   SER A  29      -5.120   2.496   6.730  1.00  0.00
ATOM    376  CA  SER A  29      -4.030   3.147   6.020  1.00  0.00
ATOM    377  C   SER A  29      -3.193   3.266   4.686  1.00  0.00
ATOM    378  O   SER A  29      -2.842   4.404   4.412  1.00  0.00
ATOM    379  CB  SER A  29      -2.969   2.889   7.073  1.00  0.00
ATOM    380  OG  SER A  29      -2.749   1.514   7.236  1.00  0.00
ATOM    386  N   PHE A  30      -3.072   2.364   3.916  1.00  0.00
ATOM    387  CA  PHE A  30      -2.548   1.855   2.723  1.00  0.00
ATOM    388  C   PHE A  30      -3.553   1.150   1.974  1.00  0.00
ATOM    389  O   PHE A  30      -3.250   0.248   1.194  1.00  0.00
ATOM    390  CB  PHE A  30      -1.373   0.916   3.003  1.00  0.00
ATOM    391  CG  PHE A  30      -0.258   1.556   3.780  1.00  0.00
ATOM    392  CD1 PHE A  30      -0.143   1.355   5.147  1.00  0.00
ATOM    393  CD2 PHE A  30       0.676   2.360   3.147  1.00  0.00
ATOM    394  CE1 PHE A  30       0.882   1.943   5.864  1.00  0.00
ATOM    395  CE2 PHE A  30       1.702   2.948   3.859  1.00  0.00
ATOM    396  CZ  PHE A  30       1.806   2.739   5.221  1.00  0.00
ATOM    406  N   LEU A  31      -4.572   1.718   1.832  1.00  0.00
ATOM    407  CA  LEU A  31      -5.642   1.001   1.385  1.00  0.00
ATOM    408  C   LEU A  31      -5.744   1.179  -0.117  1.00  0.00
ATOM    409  O   LEU A  31      -5.627   2.261  -0.647  1.00  0.00
ATOM    410  CB  LEU A  31      -6.915   1.472   2.100  1.00  0.00
ATOM    411  CG  LEU A  31      -8.185   0.669   1.796  1.00  0.00
ATOM    412  CD1 LEU A  31      -8.192  -0.605   2.630  1.00  0.00
ATOM    413  CD2 LEU A  31      -9.409   1.522   2.092  1.00  0.00
ATOM    425  N   TYR A  32      -6.102   0.146  -0.723  1.00  0.00
ATOM    426  CA  TYR A  32      -6.436   0.123  -2.086  1.00  0.00
ATOM    427  C   TYR A  32      -7.965   0.038  -2.184  1.00  0.00
ATOM    428  O   TYR A  32      -8.796  -0.646  -1.633  1.00  0.00
ATOM    429  CB  TYR A  32      -5.745  -1.046  -2.790  1.00  0.00
ATOM    430  CG  TYR A  32      -4.235  -0.993  -2.726  1.00  0.00
ATOM    431  CD1 TYR A  32      -3.485  -2.090  -3.122  1.00  0.00
ATOM    432  CD2 TYR A  32      -3.601   0.154  -2.271  1.00  0.00
ATOM    433  CE1 TYR A  32      -2.105  -2.040  -3.064  1.00  0.00
ATOM    434  CE2 TYR A  32      -2.222   0.204  -2.212  1.00  0.00
ATOM    435  CZ  TYR A  32      -1.475  -0.888  -2.608  1.00  0.00
ATOM    436  OH  TYR A  32      -0.101  -0.839  -2.549  1.00  0.00
ATOM    446  N   MET A  33      -8.429   0.769  -3.123  1.00  0.00
ATOM    447  CA  MET A  33      -9.860   0.684  -3.306  1.00  0.00
ATOM    448  C   MET A  33     -10.411   0.292  -4.781  1.00  0.00
ATOM    449  O   MET A  33      -9.907   0.479  -5.901  1.00  0.00
ATOM    450  CB  MET A  33     -10.431   2.028  -2.859  1.00  0.00
ATOM    451  CG  MET A  33     -10.177   2.365  -1.397  1.00  0.00
ATOM    452  SD  MET A  33     -10.981   3.897  -0.885  1.00  0.00
ATOM    453  CE  MET A  33      -9.790   5.109  -1.449  1.00  0.00
ATOM    463  N   GLY A  34     -11.584  -0.288  -4.890  1.00  0.00
ATOM    464  CA  GLY A  34     -11.958  -0.465  -6.271  1.00  0.00
ATOM    465  C   GLY A  34     -13.382  -0.714  -6.596  1.00  0.00
ATOM    466  O   GLY A  34     -14.307  -1.130  -5.882  1.00  0.00
ATOM    470  N   TRP A  35     -13.648  -0.396  -7.803  1.00  0.00
ATOM    471  CA  TRP A  35     -14.963  -0.608  -8.064  1.00  0.00
ATOM    472  C   TRP A  35     -15.155  -1.759  -8.962  1.00  0.00
ATOM    473  O   TRP A  35     -14.408  -1.800  -9.986  1.00  0.00
ATOM    474  CB  TRP A  35     -15.573   0.654  -8.677  1.00  0.00
ATOM    475  CG  TRP A  35     -15.575   1.830  -7.749  1.00  0.00
ATOM    476  CD1 TRP A  35     -14.531   2.670  -7.495  1.00  0.00
ATOM    477  CD2 TRP A  35     -16.677   2.307  -6.941  1.00  0.00
ATOM    478  NE1 TRP A  35     -14.906   3.631  -6.589  1.00  0.00
ATOM    479  CE2 TRP A  35     -16.217   3.425  -6.240  1.00  0.00
ATOM    480  CE3 TRP A  35     -17.999   1.881  -6.760  1.00  0.00
ATOM    481  CZ2 TRP A  35     -17.030   4.128  -5.365  1.00  0.00
ATOM    482  CZ3 TRP A  35     -18.815   2.587  -5.883  1.00  0.00
ATOM    483  CH2 TRP A  35     -18.341   3.683  -5.205  1.00  0.00
ATOM    494  N   TYR A  36     -16.233  -2.576  -8.696  1.00  0.00
ATOM    495  CA  TYR A  36     -16.454  -3.726  -9.611  1.00  0.00
ATOM    496  C   TYR A  36     -17.928  -3.847  -9.988  1.00  0.00
ATOM    497  O   TYR A  36     -18.933  -3.693  -9.294  1.00  0.00
ATOM    498  CB  TYR A  36     -15.966  -5.030  -8.978  1.00  0.00
ATOM    499  CG  TYR A  36     -16.661  -5.374  -7.678  1.00  0.00
ATOM    500  CD1 TYR A  36     -17.708  -6.285  -7.671  1.00  0.00
ATOM    501  CD2 TYR A  36     -16.250  -4.781  -6.494  1.00  0.00
ATOM    502  CE1 TYR A  36     -18.342  -6.599  -6.485  1.00  0.00
ATOM    503  CE2 TYR A  36     -16.884  -5.095  -5.308  1.00  0.00
ATOM    504  CZ  TYR A  36     -17.926  -6.000  -5.300  1.00  0.00
ATOM    505  OH  TYR A  36     -18.558  -6.312  -4.119  1.00  0.00
ATOM    515  N   ARG A  37     -18.145  -4.251 -11.181  1.00  0.00
ATOM    516  CA  ARG A  37     -19.521  -4.344 -11.542  1.00  0.00
ATOM    517  C   ARG A  37     -20.182  -5.764 -11.678  1.00  0.00
ATOM    518  O   ARG A  37     -19.572  -6.891 -11.613  1.00  0.00
ATOM    519  CB  ARG A  37     -19.683  -3.598 -12.857  1.00  0.00
ATOM    520  CG  ARG A  37     -18.989  -4.241 -14.048  1.00  0.00
ATOM    521  CD  ARG A  37     -19.160  -3.436 -15.283  1.00  0.00
ATOM    522  NE  ARG A  37     -18.511  -4.054 -16.428  1.00  0.00
ATOM    523  CZ  ARG A  37     -18.461  -3.516 -17.663  1.00  0.00
ATOM    524  NH1 ARG A  37     -19.027  -2.353 -17.896  1.00  0.00
ATOM    525  NH2 ARG A  37     -17.845  -4.160 -18.639  1.00  0.00
ATOM    539  N   GLN A  38     -21.583  -5.832 -11.503  1.00  0.00
ATOM    540  CA  GLN A  38     -21.968  -7.165 -11.851  1.00  0.00
ATOM    541  C   GLN A  38     -23.320  -7.005 -12.742  1.00  0.00
ATOM    542  O   GLN A  38     -24.342  -6.387 -12.572  1.00  0.00
ATOM    543  CB  GLN A  38     -22.177  -8.007 -10.589  1.00  0.00
ATOM    544  CG  GLN A  38     -22.440  -9.479 -10.860  1.00  0.00
ATOM    545  CD  GLN A  38     -22.461 -10.306  -9.589  1.00  0.00
ATOM    546  OE1 GLN A  38     -21.936  -9.891  -8.552  1.00  0.00
ATOM    547  NE2 GLN A  38     -23.071 -11.484  -9.662  1.00  0.00
ATOM    556  N   ALA A  39     -23.260  -7.368 -13.837  1.00  0.00
ATOM    557  CA  ALA A  39     -24.244  -7.426 -14.896  1.00  0.00
ATOM    558  C   ALA A  39     -25.335  -8.612 -14.575  1.00  0.00
ATOM    559  O   ALA A  39     -24.983  -9.719 -14.078  1.00  0.00
ATOM    560  CB  ALA A  39     -23.821  -7.552 -16.080  1.00  0.00
ATOM    566  N   PRO A  40     -26.607  -8.611 -15.016  1.00  0.00
ATOM    567  CA  PRO A  40     -27.298  -9.798 -14.377  1.00  0.00
ATOM    568  C   PRO A  40     -27.195 -11.253 -14.316  1.00  0.00
ATOM    569  O   PRO A  40     -27.927 -11.613 -13.368  1.00  0.00
ATOM    570  CB  PRO A  40     -28.693  -9.580 -14.972  1.00  0.00
ATOM    571  CG  PRO A  40     -28.824  -8.099 -15.068  1.00  0.00
ATOM    572  CD  PRO A  40     -27.485  -7.638 -15.580  1.00  0.00
ATOM    580  N   GLY A  41     -26.727 -12.253 -14.994  1.00  0.00
ATOM    581  CA  GLY A  41     -26.109 -13.000 -16.059  1.00  0.00
ATOM    582  C   GLY A  41     -24.543 -13.117 -16.109  1.00  0.00
ATOM    583  O   GLY A  41     -24.017 -13.761 -17.016  1.00  0.00
ATOM    587  N   LYS A  42     -23.746 -12.422 -15.293  1.00  0.00
ATOM    588  CA  LYS A  42     -22.325 -12.498 -15.654  1.00  0.00
ATOM    589  C   LYS A  42     -21.337 -12.637 -14.418  1.00  0.00
ATOM    590  O   LYS A  42     -21.798 -12.796 -13.292  1.00  0.00
ATOM    591  CB  LYS A  42     -21.964 -11.263 -16.480  1.00  0.00
ATOM    592  CG  LYS A  42     -22.701 -11.158 -17.809  1.00  0.00
ATOM    593  CD  LYS A  42     -22.187  -9.988 -18.635  1.00  0.00
ATOM    594  CE  LYS A  42     -22.927  -9.877 -19.959  1.00  0.00
ATOM    595  NZ  LYS A  42     -22.430  -8.740 -20.781  1.00  0.00
ATOM    609  N   GLU A  43     -20.081 -12.569 -14.549  1.00  0.00
ATOM    610  CA  GLU A  43     -19.010 -12.701 -13.519  1.00  0.00
ATOM    611  C   GLU A  43     -18.683 -11.319 -13.043  1.00  0.00
ATOM    612  O   GLU A  43     -18.946 -10.380 -13.785  1.00  0.00
ATOM    613  CB  GLU A  43     -17.753 -13.376 -14.070  1.00  0.00
ATOM    614  CG  GLU A  43     -17.960 -14.815 -14.524  1.00  0.00
ATOM    615  CD  GLU A  43     -16.700 -15.452 -15.042  1.00  0.00
ATOM    616  OE1 GLU A  43     -15.701 -14.777 -15.112  1.00  0.00
ATOM    617  OE2 GLU A  43     -16.737 -16.615 -15.366  1.00  0.00
ATOM    624  N   ARG A  44     -18.132 -11.150 -11.896  1.00  0.00
ATOM    625  CA  ARG A  44     -17.734  -9.838 -11.421  1.00  0.00
ATOM    626  C   ARG A  44     -16.500  -9.250 -12.109  1.00  0.00
ATOM    627  O   ARG A  44     -15.449  -9.885 -12.160  1.00  0.00
ATOM    628  CB  ARG A  44     -17.474  -9.902  -9.923  1.00  0.00
ATOM    629  CG  ARG A  44     -18.719 -10.046  -9.063  1.00  0.00
ATOM    630  CD  ARG A  44     -18.384 -10.114  -7.618  1.00  0.00
ATOM    631  NE  ARG A  44     -19.574 -10.178  -6.787  1.00  0.00
ATOM    632  CZ  ARG A  44     -19.566 -10.311  -5.446  1.00  0.00
ATOM    633  NH1 ARG A  44     -18.423 -10.393  -4.801  1.00  0.00
ATOM    634  NH2 ARG A  44     -20.706 -10.359  -4.779  1.00  0.00
ATOM    648  N   GLU A  45     -16.596  -7.951 -12.553  1.00  0.00
ATOM    649  CA  GLU A  45     -15.419  -7.411 -13.263  1.00  0.00
ATOM    650  C   GLU A  45     -14.922  -6.067 -12.607  1.00  0.00
ATOM    651  O   GLU A  45     -15.544  -5.175 -11.995  1.00  0.00
ATOM    652  CB  GLU A  45     -15.757  -7.187 -14.738  1.00  0.00
ATOM    653  CG  GLU A  45     -16.133  -8.453 -15.496  1.00  0.00
ATOM    654  CD  GLU A  45     -16.517  -8.187 -16.925  1.00  0.00
ATOM    655  OE1 GLU A  45     -16.566  -7.042 -17.304  1.00  0.00
ATOM    656  OE2 GLU A  45     -16.761  -9.131 -17.638  1.00  0.00
ATOM    663  N   PHE A  46     -13.651  -5.919 -12.588  1.00  0.00
ATOM    664  CA  PHE A  46     -13.108  -4.696 -11.993  1.00  0.00
ATOM    665  C   PHE A  46     -13.167  -3.625 -13.026  1.00  0.00
ATOM    666  O   PHE A  46     -12.741  -3.851 -14.161  1.00  0.00
ATOM    667  CB  PHE A  46     -11.667  -4.882 -11.515  1.00  0.00
ATOM    668  CG  PHE A  46     -11.552  -5.625 -10.214  1.00  0.00
ATOM    669  CD1 PHE A  46     -11.321  -6.993 -10.199  1.00  0.00
ATOM    670  CD2 PHE A  46     -11.673  -4.959  -9.005  1.00  0.00
ATOM    671  CE1 PHE A  46     -11.215  -7.677  -9.002  1.00  0.00
ATOM    672  CE2 PHE A  46     -11.566  -5.640  -7.808  1.00  0.00
ATOM    673  CZ  PHE A  46     -11.336  -7.001  -7.808  1.00  0.00
ATOM    683  N   VAL A  47     -13.557  -2.436 -12.641  1.00  0.00
ATOM    684  CA  VAL A  47     -13.753  -1.409 -13.616  1.00  0.00
ATOM    685  C   VAL A  47     -12.631  -0.454 -13.230  1.00  0.00
ATOM    686  O   VAL A  47     -11.719  -0.012 -13.899  1.00  0.00
ATOM    687  CB  VAL A  47     -15.142  -0.748 -13.521  1.00  0.00
ATOM    688  CG1 VAL A  47     -15.250   0.408 -14.504  1.00  0.00
ATOM    689  CG2 VAL A  47     -16.226  -1.783 -13.784  1.00  0.00
ATOM    699  N   ALA A  48     -12.493  -0.238 -12.055  1.00  0.00
ATOM    700  CA  ALA A  48     -11.329   0.559 -11.685  1.00  0.00
ATOM    701  C   ALA A  48     -10.745   0.432 -10.235  1.00  0.00
ATOM    702  O   ALA A  48     -11.272   0.224  -9.153  1.00  0.00
ATOM    703  CB  ALA A  48     -11.997   2.185 -11.654  1.00  0.00
ATOM    709  N   THR A  49      -9.351   0.718 -10.244  1.00  0.00
ATOM    710  CA  THR A  49      -8.769   0.574  -8.977  1.00  0.00
ATOM    711  C   THR A  49      -7.841   1.777  -8.566  1.00  0.00
ATOM    712  O   THR A  49      -7.075   2.387  -9.315  1.00  0.00
ATOM    713  CB  THR A  49      -7.987  -0.752  -8.943  1.00  0.00
ATOM    714  OG1 THR A  49      -8.888  -1.847  -9.145  1.00  0.00
ATOM    715  CG2 THR A  49      -7.282  -0.921  -7.605  1.00  0.00
ATOM    723  N   ILE A  50      -7.821   2.194  -7.415  1.00  0.00
ATOM    724  CA  ILE A  50      -6.917   3.247  -7.063  1.00  0.00
ATOM    725  C   ILE A  50      -5.919   2.868  -5.870  1.00  0.00
ATOM    726  O   ILE A  50      -6.115   2.062  -4.903  1.00  0.00
ATOM    727  CB  ILE A  50      -7.738   4.497  -6.699  1.00  0.00
ATOM    728  CG1 ILE A  50      -6.812   5.690  -6.445  1.00  0.00
ATOM    729  CG2 ILE A  50      -8.609   4.227  -5.482  1.00  0.00
ATOM    730  CD1 ILE A  50      -7.476   7.033  -6.651  1.00  0.00
ATOM    742  N   THR A  51      -4.698   3.295  -5.943  1.00  0.00
ATOM    743  CA  THR A  51      -3.909   2.880  -4.787  1.00  0.00
ATOM    744  C   THR A  51      -3.388   4.189  -4.326  1.00  0.00
ATOM    745  O   THR A  51      -3.443   5.218  -5.028  1.00  0.00
ATOM    746  CB  THR A  51      -2.771   1.894  -5.113  1.00  0.00
ATOM    747  OG1 THR A  51      -1.784   2.548  -5.919  1.00  0.00
ATOM    748  CG2 THR A  51      -3.311   0.684  -5.860  1.00  0.00
ATOM    756  N   ARG A  52      -2.998   4.049  -3.109  1.00  0.00
ATOM    757  CA  ARG A  52      -2.496   5.016  -2.194  1.00  0.00
ATOM    758  C   ARG A  52      -1.309   5.760  -2.805  1.00  0.00
ATOM    759  O   ARG A  52      -0.306   5.181  -3.226  1.00  0.00
ATOM    760  CB  ARG A  52      -2.081   4.346  -0.892  1.00  0.00
ATOM    761  CG  ARG A  52      -1.582   5.296   0.185  1.00  0.00
ATOM    762  CD  ARG A  52      -2.697   6.052   0.811  1.00  0.00
ATOM    763  NE  ARG A  52      -2.302   6.654   2.075  1.00  0.00
ATOM    764  CZ  ARG A  52      -1.798   7.897   2.205  1.00  0.00
ATOM    765  NH1 ARG A  52      -1.634   8.654   1.143  1.00  0.00
ATOM    766  NH2 ARG A  52      -1.468   8.354   3.400  1.00  0.00
ATOM    780  N   GLY A  53      -1.456   7.078  -2.849  1.00  0.00
ATOM    781  CA  GLY A  53      -0.462   7.904  -3.496  1.00  0.00
ATOM    782  C   GLY A  53      -0.751   8.098  -4.968  1.00  0.00
ATOM    783  O   GLY A  53      -0.105   8.941  -5.599  1.00  0.00
ATOM    787  N   GLY A  54      -1.895   7.550  -5.448  1.00  0.00
ATOM    788  CA  GLY A  54      -2.416   7.656  -6.800  1.00  0.00
ATOM    789  C   GLY A  54      -2.242   6.749  -8.002  1.00  0.00
ATOM    790  O   GLY A  54      -2.618   7.188  -9.090  1.00  0.00
ATOM    794  N   ASN A  55      -1.697   5.523  -7.923  1.00  0.00
ATOM    795  CA  ASN A  55      -1.769   4.903  -9.228  1.00  0.00
ATOM    796  C   ASN A  55      -3.236   4.536  -9.457  1.00  0.00
ATOM    797  O   ASN A  55      -4.132   4.127  -8.685  1.00  0.00
ATOM    798  CB  ASN A  55      -0.858   3.693  -9.324  1.00  0.00
ATOM    799  CG  ASN A  55       0.599   4.061  -9.269  1.00  0.00
ATOM    800  OD1 ASN A  55       1.019   5.069  -9.848  1.00  0.00
ATOM    801  ND2 ASN A  55       1.378   3.262  -8.585  1.00  0.00
ATOM    808  N   THR A  56      -3.551   4.634 -10.684  1.00  0.00
ATOM    809  CA  THR A  56      -4.879   4.267 -11.040  1.00  0.00
ATOM    810  C   THR A  56      -5.001   3.171 -12.085  1.00  0.00
ATOM    811  O   THR A  56      -4.330   3.230 -13.117  1.00  0.00
ATOM    812  CB  THR A  56      -5.639   5.514 -11.529  1.00  0.00
ATOM    813  OG1 THR A  56      -4.921   6.117 -12.614  1.00  0.00
ATOM    814  CG2 THR A  56      -5.789   6.523 -10.402  1.00  0.00
ATOM    822  N   TYR A  57      -5.900   2.236 -11.907  1.00  0.00
ATOM    823  CA  TYR A  57      -6.003   1.330 -12.980  1.00  0.00
ATOM    824  C   TYR A  57      -7.458   1.215 -13.542  1.00  0.00
ATOM    825  O   TYR A  57      -8.501   1.126 -12.928  1.00  0.00
ATOM    826  CB  TYR A  57      -5.478  -0.033 -12.522  1.00  0.00
ATOM    827  CG  TYR A  57      -4.088   0.019 -11.926  1.00  0.00
ATOM    828  CD1 TYR A  57      -3.919   0.324 -10.583  1.00  0.00
ATOM    829  CD2 TYR A  57      -2.982  -0.240 -12.722  1.00  0.00
ATOM    830  CE1 TYR A  57      -2.650   0.371 -10.040  1.00  0.00
ATOM    831  CE2 TYR A  57      -1.713  -0.193 -12.179  1.00  0.00
ATOM    832  CZ  TYR A  57      -1.546   0.111 -10.843  1.00  0.00
ATOM    833  OH  TYR A  57      -0.281   0.157 -10.302  1.00  0.00
ATOM    843  N   TYR A  58      -7.609   1.185 -14.837  1.00  0.00
ATOM    844  CA  TYR A  58      -8.989   1.009 -15.306  1.00  0.00
ATOM    845  C   TYR A  58      -9.191  -0.247 -16.262  1.00  0.00
ATOM    846  O   TYR A  58      -8.280  -0.585 -17.032  1.00  0.00
ATOM    847  CB  TYR A  58      -9.438   2.292 -16.008  1.00  0.00
ATOM    848  CG  TYR A  58      -9.177   3.550 -15.209  1.00  0.00
ATOM    849  CD1 TYR A  58      -7.927   4.152 -15.253  1.00  0.00
ATOM    850  CD2 TYR A  58     -10.185   4.101 -14.433  1.00  0.00
ATOM    851  CE1 TYR A  58      -7.688   5.300 -14.523  1.00  0.00
ATOM    852  CE2 TYR A  58      -9.945   5.248 -13.702  1.00  0.00
ATOM    853  CZ  TYR A  58      -8.704   5.847 -13.746  1.00  0.00
ATOM    854  OH  TYR A  58      -8.465   6.992 -13.019  1.00  0.00
ATOM    864  N   ALA A  59     -10.420  -0.823 -16.333  1.00  0.00
ATOM    865  CA  ALA A  59     -10.661  -1.894 -17.279  1.00  0.00
ATOM    866  C   ALA A  59     -10.589  -1.323 -18.619  1.00  0.00
ATOM    867  O   ALA A  59     -11.081  -0.205 -18.675  1.00  0.00
ATOM    868  CB  ALA A  59     -11.737  -2.473 -17.046  1.00  0.00
ATOM    874  N   ASP A  60     -10.108  -2.026 -19.609  1.00  0.00
ATOM    875  CA  ASP A  60      -9.993  -1.382 -20.888  1.00  0.00
ATOM    876  C   ASP A  60     -11.255  -0.869 -21.489  1.00  0.00
ATOM    877  O   ASP A  60     -11.286   0.109 -22.220  1.00  0.00
ATOM    878  CB  ASP A  60      -9.350  -2.351 -21.883  1.00  0.00
ATOM    879  CG  ASP A  60      -7.850  -2.509 -21.672  1.00  0.00
ATOM    880  OD1 ASP A  60      -7.279  -1.699 -20.983  1.00  0.00
ATOM    881  OD2 ASP A  60      -7.292  -3.438 -22.203  1.00  0.00
ATOM    886  N   SER A  61     -12.332  -1.555 -21.061  1.00  0.00
ATOM    887  CA  SER A  61     -13.533  -1.244 -21.759  1.00  0.00
ATOM    888  C   SER A  61     -14.124   0.070 -21.348  1.00  0.00
ATOM    889  O   SER A  61     -15.079   0.579 -21.938  1.00  0.00
ATOM    890  CB  SER A  61     -14.547  -2.348 -21.538  1.00  0.00
ATOM    891  OG  SER A  61     -14.970  -2.383 -20.203  1.00  0.00
ATOM    897  N   VAL A  62     -13.557   0.601 -20.272  1.00  0.00
ATOM    898  CA  VAL A  62     -14.130   1.800 -19.774  1.00  0.00
ATOM    899  C   VAL A  62     -13.176   3.024 -19.849  1.00  0.00
ATOM    900  O   VAL A  62     -13.292   4.193 -19.348  1.00  0.00
ATOM    901  CB  VAL A  62     -14.565   1.566 -18.315  1.00  0.00
ATOM    902  CG1 VAL A  62     -15.644   0.496 -18.245  1.00  0.00
ATOM    903  CG2 VAL A  62     -13.361   1.173 -17.472  1.00  0.00
ATOM    913  N   LYS A  63     -12.047   2.706 -20.348  1.00  0.00
ATOM    914  CA  LYS A  63     -11.052   3.678 -20.286  1.00  0.00
ATOM    915  C   LYS A  63     -11.461   5.052 -20.915  1.00  0.00
ATOM    916  O   LYS A  63     -11.912   5.035 -22.057  1.00  0.00
ATOM    917  CB  LYS A  63      -9.802   3.113 -20.963  1.00  0.00
ATOM    918  CG  LYS A  63      -8.535   3.924 -20.722  1.00  0.00
ATOM    919  CD  LYS A  63      -7.314   3.227 -21.303  1.00  0.00
ATOM    920  CE  LYS A  63      -6.972   1.965 -20.525  1.00  0.00
ATOM    921  NZ  LYS A  63      -5.743   1.307 -21.044  1.00  0.00
ATOM    935  N   GLY A  64     -11.287   6.231 -20.298  1.00  0.00
ATOM    936  CA  GLY A  64     -11.693   7.418 -21.087  1.00  0.00
ATOM    937  C   GLY A  64     -13.159   7.814 -20.922  1.00  0.00
ATOM    938  O   GLY A  64     -13.571   8.887 -21.358  1.00  0.00
ATOM    942  N   ARG A  65     -13.934   6.960 -20.281  1.00  0.00
ATOM    943  CA  ARG A  65     -15.324   7.236 -19.900  1.00  0.00
ATOM    944  C   ARG A  65     -15.231   7.400 -18.284  1.00  0.00
ATOM    945  O   ARG A  65     -15.752   8.205 -17.494  1.00  0.00
ATOM    946  CB  ARG A  65     -16.259   6.112 -20.319  1.00  0.00
ATOM    947  CG  ARG A  65     -16.402   5.925 -21.821  1.00  0.00
ATOM    948  CD  ARG A  65     -17.277   4.772 -22.151  1.00  0.00
ATOM    949  NE  ARG A  65     -17.381   4.561 -23.585  1.00  0.00
ATOM    950  CZ  ARG A  65     -18.030   3.532 -24.163  1.00  0.00
ATOM    951  NH1 ARG A  65     -18.626   2.628 -23.416  1.00  0.00
ATOM    952  NH2 ARG A  65     -18.067   3.429 -25.480  1.00  0.00
ATOM    966  N   PHE A  66     -14.449   6.597 -17.661  1.00  0.00
ATOM    967  CA  PHE A  66     -14.506   6.695 -16.161  1.00  0.00
ATOM    968  C   PHE A  66     -13.253   7.334 -15.541  1.00  0.00
ATOM    969  O   PHE A  66     -12.123   7.074 -15.925  1.00  0.00
ATOM    970  CB  PHE A  66     -14.703   5.310 -15.544  1.00  0.00
ATOM    971  CG  PHE A  66     -15.976   4.633 -15.968  1.00  0.00
ATOM    972  CD1 PHE A  66     -16.951   5.332 -16.665  1.00  0.00
ATOM    973  CD2 PHE A  66     -16.202   3.298 -15.669  1.00  0.00
ATOM    974  CE1 PHE A  66     -18.123   4.711 -17.055  1.00  0.00
ATOM    975  CE2 PHE A  66     -17.371   2.675 -16.058  1.00  0.00
ATOM    976  CZ  PHE A  66     -18.333   3.383 -16.752  1.00  0.00
ATOM    986  N   THR A  67     -13.518   8.063 -14.376  1.00  0.00
ATOM    987  CA  THR A  67     -12.389   8.679 -13.697  1.00  0.00
ATOM    988  C   THR A  67     -12.412   8.298 -12.194  1.00  0.00
ATOM    989  O   THR A  67     -13.320   8.304 -11.394  1.00  0.00
ATOM    990  CB  THR A  67     -12.408  10.210 -13.864  1.00  0.00
ATOM    991  OG1 THR A  67     -12.314  10.543 -15.256  1.00  0.00
ATOM    992  CG2 THR A  67     -11.246  10.844 -13.115  1.00  0.00
ATOM   1000  N   ILE A  68     -11.385   7.917 -11.707  1.00  0.00
ATOM   1001  CA  ILE A  68     -11.390   7.615 -10.251  1.00  0.00
ATOM   1002  C   ILE A  68     -10.577   8.628  -9.422  1.00  0.00
ATOM   1003  O   ILE A  68      -9.467   9.017  -9.798  1.00  0.00
ATOM   1004  CB  ILE A  68     -10.836   6.203  -9.989  1.00  0.00
ATOM   1005  CG1 ILE A  68     -11.236   5.723  -8.592  1.00  0.00
ATOM   1006  CG2 ILE A  68      -9.324   6.186 -10.149  1.00  0.00
ATOM   1007  CD1 ILE A  68     -11.082   4.232  -8.390  1.00  0.00
ATOM   1019  N   SER A  69     -11.085   8.969  -8.167  1.00  0.00
ATOM   1020  CA  SER A  69     -10.315   9.912  -7.402  1.00  0.00
ATOM   1021  C   SER A  69     -10.388   9.487  -5.916  1.00  0.00
ATOM   1022  O   SER A  69     -11.302   9.202  -5.167  1.00  0.00
ATOM   1023  CB  SER A  69     -10.849  11.317  -7.599  1.00  0.00
ATOM   1024  OG  SER A  69     -10.127  12.241  -6.832  1.00  0.00
ATOM   1030  N   ARG A  70      -9.344   9.704  -5.297  1.00  0.00
ATOM   1031  CA  ARG A  70      -9.327   9.423  -3.888  1.00  0.00
ATOM   1032  C   ARG A  70      -9.136  10.654  -2.963  1.00  0.00
ATOM   1033  O   ARG A  70      -8.498  11.641  -3.344  1.00  0.00
ATOM   1034  CB  ARG A  70      -8.221   8.416  -3.608  1.00  0.00
ATOM   1035  CG  ARG A  70      -7.929   8.179  -2.134  1.00  0.00
ATOM   1036  CD  ARG A  70      -7.021   7.021  -1.934  1.00  0.00
ATOM   1037  NE  ARG A  70      -6.858   6.698  -0.526  1.00  0.00
ATOM   1038  CZ  ARG A  70      -6.299   5.564  -0.061  1.00  0.00
ATOM   1039  NH1 ARG A  70      -5.855   4.657  -0.903  1.00  0.00
ATOM   1040  NH2 ARG A  70      -6.197   5.362   1.241  1.00  0.00
ATOM   1054  N   ASP A  71      -9.702  10.563  -1.692  1.00  0.00
ATOM   1055  CA  ASP A  71      -9.451  11.613  -0.759  1.00  0.00
ATOM   1056  C   ASP A  71      -8.886  10.990   0.508  1.00  0.00
ATOM   1057  O   ASP A  71      -9.544  10.257   1.289  1.00  0.00
ATOM   1058  CB  ASP A  71     -10.731  12.397  -0.458  1.00  0.00
ATOM   1059  CG  ASP A  71     -10.511  13.531   0.534  1.00  0.00
ATOM   1060  OD1 ASP A  71      -9.674  13.390   1.392  1.00  0.00
ATOM   1061  OD2 ASP A  71     -11.184  14.528   0.422  1.00  0.00
ATOM   1066  N   ASN A  72      -7.604  11.082   0.623  1.00  0.00
ATOM   1067  CA  ASN A  72      -7.076  10.365   1.716  1.00  0.00
ATOM   1068  C   ASN A  72      -7.491  10.881   3.059  1.00  0.00
ATOM   1069  O   ASN A  72      -7.534  10.116   4.025  1.00  0.00
ATOM   1070  CB  ASN A  72      -5.563  10.338   1.610  1.00  0.00
ATOM   1071  CG  ASN A  72      -5.078   9.466   0.485  1.00  0.00
ATOM   1072  OD1 ASN A  72      -5.060   8.235   0.601  1.00  0.00
ATOM   1073  ND2 ASN A  72      -4.686  10.079  -0.602  1.00  0.00
ATOM   1080  N   ALA A  73      -7.773  12.147   3.141  1.00  0.00
ATOM   1081  CA  ALA A  73      -8.064  12.669   4.449  1.00  0.00
ATOM   1082  C   ALA A  73      -9.370  12.061   4.919  1.00  0.00
ATOM   1083  O   ALA A  73      -9.569  11.688   6.079  1.00  0.00
ATOM   1084  CB  ALA A  73      -7.972  14.232   4.292  1.00  0.00
ATOM   1090  N   LYS A  74     -10.291  11.953   3.888  1.00  0.00
ATOM   1091  CA  LYS A  74     -11.611  11.625   4.325  1.00  0.00
ATOM   1092  C   LYS A  74     -11.920  10.103   4.255  1.00  0.00
ATOM   1093  O   LYS A  74     -12.902   9.640   4.840  1.00  0.00
ATOM   1094  CB  LYS A  74     -12.619  12.416   3.491  1.00  0.00
ATOM   1095  CG  LYS A  74     -12.527  13.927   3.660  1.00  0.00
ATOM   1096  CD  LYS A  74     -13.555  14.644   2.797  1.00  0.00
ATOM   1097  CE  LYS A  74     -13.453  16.154   2.952  1.00  0.00
ATOM   1098  NZ  LYS A  74     -14.419  16.870   2.074  1.00  0.00
ATOM   1112  N   ASN A  75     -10.977   9.320   3.771  1.00  0.00
ATOM   1113  CA  ASN A  75     -11.033   7.924   3.462  1.00  0.00
ATOM   1114  C   ASN A  75     -12.160   7.687   2.395  1.00  0.00
ATOM   1115  O   ASN A  75     -13.080   6.828   2.303  1.00  0.00
ATOM   1116  CB  ASN A  75     -11.260   7.114   4.725  1.00  0.00
ATOM   1117  CG  ASN A  75     -10.139   7.265   5.716  1.00  0.00
ATOM   1118  OD1 ASN A  75      -8.962   7.123   5.367  1.00  0.00
ATOM   1119  ND2 ASN A  75     -10.483   7.549   6.947  1.00  0.00
ATOM   1126  N   THR A  76     -12.118   8.651   1.372  1.00  0.00
ATOM   1127  CA  THR A  76     -13.128   8.379   0.377  1.00  0.00
ATOM   1128  C   THR A  76     -12.626   8.105  -1.084  1.00  0.00
ATOM   1129  O   THR A  76     -11.680   8.526  -1.747  1.00  0.00
ATOM   1130  CB  THR A  76     -14.122   9.554   0.358  1.00  0.00
ATOM   1131  OG1 THR A  76     -13.441  10.755  -0.027  1.00  0.00
ATOM   1132  CG2 THR A  76     -14.744   9.748   1.734  1.00  0.00
ATOM   1140  N   VAL A  77     -13.485   7.388  -1.774  1.00  0.00
ATOM   1141  CA  VAL A  77     -13.083   7.179  -3.096  1.00  0.00
ATOM   1142  C   VAL A  77     -14.187   7.653  -4.096  1.00  0.00
ATOM   1143  O   VAL A  77     -15.395   7.522  -3.987  1.00  0.00
ATOM   1144  CB  VAL A  77     -12.769   5.683  -3.292  1.00  0.00
ATOM   1145  CG1 VAL A  77     -13.966   4.832  -2.893  1.00  0.00
ATOM   1146  CG2 VAL A  77     -12.377   5.421  -4.737  1.00  0.00
ATOM   1156  N   TYR A  78     -13.935   8.347  -5.045  1.00  0.00
ATOM   1157  CA  TYR A  78     -15.063   8.588  -5.927  1.00  0.00
ATOM   1158  C   TYR A  78     -14.816   8.047  -7.381  1.00  0.00
ATOM   1159  O   TYR A  78     -13.795   7.959  -8.044  1.00  0.00
ATOM   1160  CB  TYR A  78     -15.372  10.087  -5.952  1.00  0.00
ATOM   1161  CG  TYR A  78     -15.686  10.669  -4.591  1.00  0.00
ATOM   1162  CD1 TYR A  78     -14.653  11.008  -3.727  1.00  0.00
ATOM   1163  CD2 TYR A  78     -17.004  10.862  -4.206  1.00  0.00
ATOM   1164  CE1 TYR A  78     -14.940  11.539  -2.484  1.00  0.00
ATOM   1165  CE2 TYR A  78     -17.290  11.393  -2.962  1.00  0.00
ATOM   1166  CZ  TYR A  78     -16.264  11.730  -2.104  1.00  0.00
ATOM   1167  OH  TYR A  78     -16.548  12.259  -0.866  1.00  0.00
ATOM   1177  N   LEU A  79     -15.899   7.633  -8.011  1.00  0.00
ATOM   1178  CA  LEU A  79     -15.733   7.199  -9.373  1.00  0.00
ATOM   1179  C   LEU A  79     -16.619   8.075 -10.298  1.00  0.00
ATOM   1180  O   LEU A  79     -17.828   8.304 -10.166  1.00  0.00
ATOM   1181  CB  LEU A  79     -16.104   5.716  -9.504  1.00  0.00
ATOM   1182  CG  LEU A  79     -15.930   5.108 -10.902  1.00  0.00
ATOM   1183  CD1 LEU A  79     -14.470   5.210 -11.323  1.00  0.00
ATOM   1184  CD2 LEU A  79     -16.395   3.660 -10.888  1.00  0.00
ATOM   1196  N   GLN A  80     -16.113   8.707 -11.232  1.00  0.00
ATOM   1197  CA  GLN A  80     -17.029   9.454 -12.041  1.00  0.00
ATOM   1198  C   GLN A  80     -17.265   8.855 -13.424  1.00  0.00
ATOM   1199  O   GLN A  80     -16.444   8.483 -14.247  1.00  0.00
ATOM   1200  CB  GLN A  80     -16.522  10.892 -12.178  1.00  0.00
ATOM   1201  CG  GLN A  80     -17.438  11.801 -12.980  1.00  0.00
ATOM   1202  CD  GLN A  80     -17.001  13.253 -12.930  1.00  0.00
ATOM   1203  OE1 GLN A  80     -16.450  13.716 -11.927  1.00  0.00
ATOM   1204  NE2 GLN A  80     -17.244  13.980 -14.014  1.00  0.00
ATOM   1213  N   MET A  81     -18.558   8.653 -13.751  1.00  0.00
ATOM   1214  CA  MET A  81     -18.664   8.130 -15.008  1.00  0.00
ATOM   1215  C   MET A  81     -19.197   9.168 -16.070  1.00  0.00
ATOM   1216  O   MET A  81     -20.138   9.936 -15.908  1.00  0.00
ATOM   1217  CB  MET A  81     -19.558   6.895 -14.908  1.00  0.00
ATOM   1218  CG  MET A  81     -19.050   5.825 -13.951  1.00  0.00
ATOM   1219  SD  MET A  81     -20.215   4.463 -13.749  1.00  0.00
ATOM   1220  CE  MET A  81     -19.379   3.485 -12.504  1.00  0.00
ATOM   1230  N   ASN A  82     -18.507   9.299 -17.210  1.00  0.00
ATOM   1231  CA  ASN A  82     -19.018  10.287 -18.116  1.00  0.00
ATOM   1232  C   ASN A  82     -19.435   9.466 -19.313  1.00  0.00
ATOM   1233  O   ASN A  82     -18.749   8.520 -19.719  1.00  0.00
ATOM   1234  CB  ASN A  82     -17.996  11.353 -18.461  1.00  0.00
ATOM   1235  CG  ASN A  82     -17.573  12.158 -17.263  1.00  0.00
ATOM   1236  OD1 ASN A  82     -18.413  12.650 -16.502  1.00  0.00
ATOM   1237  ND2 ASN A  82     -16.285  12.300 -17.080  1.00  0.00
ATOM   1244  N   SER A  83     -20.367   9.924 -19.935  1.00  0.00
ATOM   1245  CA  SER A  83     -20.986   9.441 -21.102  1.00  0.00
ATOM   1246  C   SER A  83     -21.468   8.021 -21.087  1.00  0.00
ATOM   1247  O   SER A  83     -20.995   7.173 -21.849  1.00  0.00
ATOM   1248  CB  SER A  83     -20.011   9.615 -22.249  1.00  0.00
ATOM   1249  OG  SER A  83     -19.694  10.967 -22.438  1.00  0.00
ATOM   1255  N   LEU A  84     -22.371   7.796 -20.178  1.00  0.00
ATOM   1256  CA  LEU A  84     -22.868   6.443 -19.879  1.00  0.00
ATOM   1257  C   LEU A  84     -23.554   5.802 -21.107  1.00  0.00
ATOM   1258  O   LEU A  84     -24.301   6.326 -21.939  1.00  0.00
ATOM   1259  CB  LEU A  84     -23.851   6.494 -18.704  1.00  0.00
ATOM   1260  CG  LEU A  84     -23.229   6.356 -17.309  1.00  0.00
ATOM   1261  CD1 LEU A  84     -22.372   7.580 -17.011  1.00  0.00
ATOM   1262  CD2 LEU A  84     -24.333   6.196 -16.274  1.00  0.00
ATOM   1274  N   LYS A  85     -23.334   4.535 -21.255  1.00  0.00
ATOM   1275  CA  LYS A  85     -23.928   3.893 -22.416  1.00  0.00
ATOM   1276  C   LYS A  85     -24.779   2.867 -21.828  1.00  0.00
ATOM   1277  O   LYS A  85     -24.271   2.430 -20.821  1.00  0.00
ATOM   1278  CB  LYS A  85     -22.899   3.284 -23.369  1.00  0.00
ATOM   1279  CG  LYS A  85     -21.913   4.286 -23.955  1.00  0.00
ATOM   1280  CD  LYS A  85     -22.604   5.246 -24.913  1.00  0.00
ATOM   1281  CE  LYS A  85     -21.607   6.191 -25.567  1.00  0.00
ATOM   1282  NZ  LYS A  85     -22.271   7.150 -26.489  1.00  0.00
ATOM   1296  N   PRO A  86     -25.800   2.376 -22.581  1.00  0.00
ATOM   1297  CA  PRO A  86     -26.844   1.403 -22.225  1.00  0.00
ATOM   1298  C   PRO A  86     -26.303   0.129 -21.741  1.00  0.00
ATOM   1299  O   PRO A  86     -27.033  -0.532 -20.977  1.00  0.00
ATOM   1300  CB  PRO A  86     -27.602   1.197 -23.540  1.00  0.00
ATOM   1301  CG  PRO A  86     -27.613   2.547 -24.172  1.00  0.00
ATOM   1302  CD  PRO A  86     -26.273   3.136 -23.820  1.00  0.00
ATOM   1310  N   GLU A  87     -25.084  -0.138 -22.159  1.00  0.00
ATOM   1311  CA  GLU A  87     -24.370  -1.301 -21.828  1.00  0.00
ATOM   1312  C   GLU A  87     -23.681  -1.257 -20.512  1.00  0.00
ATOM   1313  O   GLU A  87     -23.216  -2.272 -19.992  1.00  0.00
ATOM   1314  CB  GLU A  87     -23.345  -1.587 -22.926  1.00  0.00
ATOM   1315  CG  GLU A  87     -23.951  -1.929 -24.280  1.00  0.00
ATOM   1316  CD  GLU A  87     -22.915  -2.153 -25.346  1.00  0.00
ATOM   1317  OE1 GLU A  87     -21.751  -2.027 -25.052  1.00  0.00
ATOM   1318  OE2 GLU A  87     -23.288  -2.450 -26.457  1.00  0.00
ATOM   1325  N   ASP A  88     -23.685  -0.076 -19.933  1.00  0.00
ATOM   1326  CA  ASP A  88     -23.136   0.129 -18.666  1.00  0.00
ATOM   1327  C   ASP A  88     -24.274  -0.254 -17.640  1.00  0.00
ATOM   1328  O   ASP A  88     -24.033  -0.213 -16.433  1.00  0.00
ATOM   1329  CB  ASP A  88     -22.669   1.578 -18.513  1.00  0.00
ATOM   1330  CG  ASP A  88     -21.451   1.902 -19.368  1.00  0.00
ATOM   1331  OD1 ASP A  88     -20.601   1.053 -19.503  1.00  0.00
ATOM   1332  OD2 ASP A  88     -21.383   2.993 -19.880  1.00  0.00
ATOM   1337  N   THR A  89     -25.492  -0.774 -18.074  1.00  0.00
ATOM   1338  CA  THR A  89     -26.306  -0.962 -16.890  1.00  0.00
ATOM   1339  C   THR A  89     -25.737  -2.142 -15.999  1.00  0.00
ATOM   1340  O   THR A  89     -25.521  -3.263 -16.454  1.00  0.00
ATOM   1341  CB  THR A  89     -27.768  -1.235 -17.287  1.00  0.00
ATOM   1342  OG1 THR A  89     -28.567  -1.388 -16.106  1.00  0.00
ATOM   1343  CG2 THR A  89     -27.865  -2.499 -18.127  1.00  0.00
ATOM   1351  N   ALA A  90     -25.577  -1.890 -14.718  1.00  0.00
ATOM   1352  CA  ALA A  90     -24.971  -3.020 -13.968  1.00  0.00
ATOM   1353  C   ALA A  90     -25.020  -2.844 -12.323  1.00  0.00
ATOM   1354  O   ALA A  90     -25.466  -1.895 -11.620  1.00  0.00
ATOM   1355  CB  ALA A  90     -23.735  -3.393 -14.341  1.00  0.00
ATOM   1361  N   VAL A  91     -24.779  -3.824 -11.570  1.00  0.00
ATOM   1362  CA  VAL A  91     -24.665  -3.437 -10.163  1.00  0.00
ATOM   1363  C   VAL A  91     -23.207  -3.041  -9.762  1.00  0.00
ATOM   1364  O   VAL A  91     -22.180  -3.592 -10.056  1.00  0.00
ATOM   1365  CB  VAL A  91     -25.145  -4.599  -9.273  1.00  0.00
ATOM   1366  CG1 VAL A  91     -25.131  -4.187  -7.808  1.00  0.00
ATOM   1367  CG2 VAL A  91     -26.539  -5.035  -9.697  1.00  0.00
ATOM   1377  N   TYR A  92     -23.060  -1.896  -9.181  1.00  0.00
ATOM   1378  CA  TYR A  92     -21.702  -1.557  -8.828  1.00  0.00
ATOM   1379  C   TYR A  92     -21.468  -1.822  -7.353  1.00  0.00
ATOM   1380  O   TYR A  92     -22.221  -1.766  -6.395  1.00  0.00
ATOM   1381  CB  TYR A  92     -21.404  -0.096  -9.170  1.00  0.00
ATOM   1382  CG  TYR A  92     -21.294   0.173 -10.654  1.00  0.00
ATOM   1383  CD1 TYR A  92     -22.300   0.866 -11.310  1.00  0.00
ATOM   1384  CD2 TYR A  92     -20.187  -0.274 -11.360  1.00  0.00
ATOM   1385  CE1 TYR A  92     -22.200   1.111 -12.666  1.00  0.00
ATOM   1386  CE2 TYR A  92     -20.085  -0.029 -12.715  1.00  0.00
ATOM   1387  CZ  TYR A  92     -21.088   0.661 -13.368  1.00  0.00
ATOM   1388  OH  TYR A  92     -20.987   0.906 -14.718  1.00  0.00
ATOM   1398  N   TYR A  93     -20.248  -2.327  -7.134  1.00  0.00
ATOM   1399  CA  TYR A  93     -19.866  -2.563  -5.768  1.00  0.00
ATOM   1400  C   TYR A  93     -18.529  -1.832  -5.387  1.00  0.00
ATOM   1401  O   TYR A  93     -17.581  -1.542  -6.148  1.00  0.00
ATOM   1402  CB  TYR A  93     -19.755  -4.071  -5.532  1.00  0.00
ATOM   1403  CG  TYR A  93     -21.090  -4.767  -5.388  1.00  0.00
ATOM   1404  CD1 TYR A  93     -21.764  -5.213  -6.516  1.00  0.00
ATOM   1405  CD2 TYR A  93     -21.640  -4.959  -4.131  1.00  0.00
ATOM   1406  CE1 TYR A  93     -22.984  -5.849  -6.384  1.00  0.00
ATOM   1407  CE2 TYR A  93     -22.860  -5.594  -3.999  1.00  0.00
ATOM   1408  CZ  TYR A  93     -23.530  -6.038  -5.121  1.00  0.00
ATOM   1409  OH  TYR A  93     -24.745  -6.671  -4.990  1.00  0.00
ATOM   1419  N   CYS A  94     -18.312  -1.524  -4.195  1.00  0.00
ATOM   1420  CA  CYS A  94     -17.015  -0.974  -3.898  1.00  0.00
ATOM   1421  C   CYS A  94     -16.184  -1.904  -3.099  1.00  0.00
ATOM   1422  O   CYS A  94     -16.591  -2.548  -2.139  1.00  0.00
ATOM   1423  CB  CYS A  94     -17.149   0.344  -3.135  1.00  0.00
ATOM   1424  SG  CYS A  94     -15.585   1.220  -2.892  1.00  0.00
ATOM   1430  N   ALA A  95     -14.939  -1.821  -3.266  1.00  0.00
ATOM   1431  CA  ALA A  95     -14.204  -2.674  -2.360  1.00  0.00
ATOM   1432  C   ALA A  95     -12.848  -2.092  -1.929  1.00  0.00
ATOM   1433  O   ALA A  95     -12.068  -1.360  -2.540  1.00  0.00
ATOM   1434  CB  ALA A  95     -13.806  -4.072  -3.175  1.00  0.00
ATOM   1440  N   VAL A  96     -12.502  -2.538  -0.680  1.00  0.00
ATOM   1441  CA  VAL A  96     -11.241  -2.002  -0.168  1.00  0.00
ATOM   1442  C   VAL A  96     -10.262  -3.178   0.157  1.00  0.00
ATOM   1443  O   VAL A  96     -10.674  -4.308   0.571  1.00  0.00
ATOM   1444  CB  VAL A  96     -11.496  -1.155   1.094  1.00  0.00
ATOM   1445  CG1 VAL A  96     -12.460  -0.019   0.786  1.00  0.00
ATOM   1446  CG2 VAL A  96     -12.039  -2.038   2.207  1.00  0.00
ATOM   1456  N   ARG A  97      -8.925  -2.978  -0.127  1.00  0.00
ATOM   1457  CA  ARG A  97      -7.959  -4.003   0.236  1.00  0.00
ATOM   1458  C   ARG A  97      -6.734  -3.420   1.108  1.00  0.00
ATOM   1459  O   ARG A  97      -6.124  -2.344   1.006  1.00  0.00
ATOM   1460  CB  ARG A  97      -7.436  -4.661  -1.033  1.00  0.00
ATOM   1461  CG  ARG A  97      -8.430  -5.574  -1.735  1.00  0.00
ATOM   1462  CD  ARG A  97      -9.054  -4.908  -2.907  1.00  0.00
ATOM   1463  NE  ARG A  97      -8.149  -4.849  -4.043  1.00  0.00
ATOM   1464  CZ  ARG A  97      -8.415  -4.212  -5.200  1.00  0.00
ATOM   1465  NH1 ARG A  97      -9.559  -3.585  -5.358  1.00  0.00
ATOM   1466  NH2 ARG A  97      -7.523  -4.216  -6.176  1.00  0.00
ATOM   1480  N   ASP A  98      -6.415  -4.126   2.128  1.00  0.00
ATOM   1481  CA  ASP A  98      -5.270  -3.757   2.955  1.00  0.00
ATOM   1482  C   ASP A  98      -3.916  -4.326   2.447  1.00  0.00
ATOM   1483  O   ASP A  98      -3.922  -5.521   2.814  1.00  0.00
ATOM   1484  CB  ASP A  98      -5.513  -4.224   4.392  1.00  0.00
ATOM   1485  CG  ASP A  98      -4.405  -3.799   5.349  1.00  0.00
ATOM   1486  OD1 ASP A  98      -3.259  -4.013   5.030  1.00  0.00
ATOM   1487  OD2 ASP A  98      -4.716  -3.267   6.386  1.00  0.00
ATOM   1492  N   PRO A  99      -2.831  -3.657   1.985  1.00  0.00
ATOM   1493  CA  PRO A  99      -1.550  -4.195   1.382  1.00  0.00
ATOM   1494  C   PRO A  99      -0.759  -5.102   2.274  1.00  0.00
ATOM   1495  O   PRO A  99       0.194  -5.727   1.813  1.00  0.00
ATOM   1496  CB  PRO A  99      -0.745  -2.927   1.083  1.00  0.00
ATOM   1497  CG  PRO A  99      -1.772  -1.928   0.674  1.00  0.00
ATOM   1498  CD  PRO A  99      -2.946  -2.208   1.573  1.00  0.00
ATOM   1506  N   SER A 100      -0.957  -5.034   3.555  1.00  0.00
ATOM   1507  CA  SER A 100      -0.212  -6.027   4.291  1.00  0.00
ATOM   1508  C   SER A 100      -0.637  -7.426   4.013  1.00  0.00
ATOM   1509  O   SER A 100       0.146  -8.294   4.367  1.00  0.00
ATOM   1510  CB  SER A 100      -0.339  -5.762   5.778  1.00  0.00
ATOM   1511  OG  SER A 100      -1.655  -5.964   6.213  1.00  0.00
ATOM   1517  N   TYR A 101      -1.769  -7.745   3.364  1.00  0.00
ATOM   1518  CA  TYR A 101      -1.819  -9.226   3.052  1.00  0.00
ATOM   1519  C   TYR A 101      -0.844  -9.492   1.801  1.00  0.00
ATOM   1520  O   TYR A 101      -1.155  -8.902   0.683  1.00  0.00
ATOM   1521  CB  TYR A 101      -3.250  -9.680   2.756  1.00  0.00
ATOM   1522  CG  TYR A 101      -4.152  -9.685   3.971  1.00  0.00
ATOM   1523  CD1 TYR A 101      -4.480  -8.491   4.596  1.00  0.00
ATOM   1524  CD2 TYR A 101      -4.651 -10.883   4.459  1.00  0.00
ATOM   1525  CE1 TYR A 101      -5.305  -8.495   5.704  1.00  0.00
ATOM   1526  CE2 TYR A 101      -5.475 -10.888   5.568  1.00  0.00
ATOM   1527  CZ  TYR A 101      -5.802  -9.699   6.189  1.00  0.00
ATOM   1528  OH  TYR A 101      -6.622  -9.704   7.294  1.00  0.00
ATOM   1538  N   PRO A 102      -0.184 -10.608   1.832  1.00  0.00
ATOM   1539  CA  PRO A 102       0.787 -10.872   0.849  1.00  0.00
ATOM   1540  C   PRO A 102       0.912 -10.975  -0.680  1.00  0.00
ATOM   1541  O   PRO A 102       1.985 -10.732  -1.237  1.00  0.00
ATOM   1542  CB  PRO A 102       1.123 -12.248   1.434  1.00  0.00
ATOM   1543  CG  PRO A 102       1.202 -12.011   2.904  1.00  0.00
ATOM   1544  CD  PRO A 102       0.078 -11.051   3.189  1.00  0.00
ATOM   1552  N   ASN A 103      -0.125 -11.223  -1.303  1.00  0.00
ATOM   1553  CA  ASN A 103      -0.361 -11.386  -2.727  1.00  0.00
ATOM   1554  C   ASN A 103      -1.295 -10.578  -3.277  1.00  0.00
ATOM   1555  O   ASN A 103      -1.654 -10.788  -4.448  1.00  0.00
ATOM   1556  CB  ASN A 103      -0.768 -12.806  -3.076  1.00  0.00
ATOM   1557  CG  ASN A 103       0.289 -13.814  -2.722  1.00  0.00
ATOM   1558  OD1 ASN A 103       1.299 -13.945  -3.422  1.00  0.00
ATOM   1559  ND2 ASN A 103       0.076 -14.530  -1.647  1.00  0.00
ATOM   1566  N   GLY A 104      -1.782  -9.684  -2.474  1.00  0.00
ATOM   1567  CA  GLY A 104      -2.887  -9.071  -3.081  1.00  0.00
ATOM   1568  C   GLY A 104      -3.887 -10.118  -2.550  1.00  0.00
ATOM   1569  O   GLY A 104      -5.018 -10.241  -3.030  1.00  0.00
ATOM   1573  N   VAL A 105      -3.489 -10.921  -1.532  1.00  0.00
ATOM   1574  CA  VAL A 105      -4.589 -11.700  -1.135  1.00  0.00
ATOM   1575  C   VAL A 105      -5.078 -10.489  -0.593  1.00  0.00
ATOM   1576  O   VAL A 105      -4.350  -9.622  -0.119  1.00  0.00
ATOM   1577  CB  VAL A 105      -4.333 -12.822  -0.111  1.00  0.00
ATOM   1578  CG1 VAL A 105      -5.608 -13.615   0.139  1.00  0.00
ATOM   1579  CG2 VAL A 105      -3.219 -13.731  -0.605  1.00  0.00
ATOM   1589  N   TYR A 106      -6.271 -10.516  -0.846  1.00  0.00
ATOM   1590  CA  TYR A 106      -7.431  -9.797  -0.662  1.00  0.00
ATOM   1591  C   TYR A 106      -7.620 -10.175   0.648  1.00  0.00
ATOM   1592  O   TYR A 106      -7.549 -11.269   1.205  1.00  0.00
ATOM   1593  CB  TYR A 106      -8.596 -10.180  -1.578  1.00  0.00
ATOM   1594  CG  TYR A 106      -8.419  -9.731  -3.012  1.00  0.00
ATOM   1595  CD1 TYR A 106      -7.707 -10.522  -3.902  1.00  0.00
ATOM   1596  CD2 TYR A 106      -8.968  -8.531  -3.436  1.00  0.00
ATOM   1597  CE1 TYR A 106      -7.544 -10.112  -5.211  1.00  0.00
ATOM   1598  CE2 TYR A 106      -8.806  -8.121  -4.745  1.00  0.00
ATOM   1599  CZ  TYR A 106      -8.097  -8.907  -5.631  1.00  0.00
ATOM   1600  OH  TYR A 106      -7.935  -8.499  -6.935  1.00  0.00
ATOM   1610  N   PRO A 107      -7.587  -9.250   1.111  1.00  0.00
ATOM   1611  CA  PRO A 107      -7.577  -9.011   2.279  1.00  0.00
ATOM   1612  C   PRO A 107      -8.970  -9.046   2.651  1.00  0.00
ATOM   1613  O   PRO A 107      -9.859  -9.829   2.214  1.00  0.00
ATOM   1614  CB  PRO A 107      -6.929  -7.623   2.323  1.00  0.00
ATOM   1615  CG  PRO A 107      -7.528  -6.904   1.162  1.00  0.00
ATOM   1616  CD  PRO A 107      -7.718  -7.971   0.118  1.00  0.00
ATOM   1624  N   HIS A 108      -9.129  -8.104   3.662  1.00  0.00
ATOM   1625  CA  HIS A 108     -10.406  -8.057   3.919  1.00  0.00
ATOM   1626  C   HIS A 108     -10.487  -6.923   3.262  1.00  0.00
ATOM   1627  O   HIS A 108     -10.413  -5.678   3.421  1.00  0.00
ATOM   1628  CB  HIS A 108     -10.814  -7.966   5.392  1.00  0.00
ATOM   1629  CG  HIS A 108     -10.433  -9.170   6.197  1.00  0.00
ATOM   1630  ND1 HIS A 108     -11.057 -10.391   6.051  1.00  0.00
ATOM   1631  CD2 HIS A 108      -9.492  -9.340   7.156  1.00  0.00
ATOM   1632  CE1 HIS A 108     -10.516 -11.261   6.886  1.00  0.00
ATOM   1633  NE2 HIS A 108      -9.565 -10.648   7.568  1.00  0.00
ATOM   1641  N   GLU A 109     -11.224  -7.588   2.700  1.00  0.00
ATOM   1642  CA  GLU A 109     -11.809  -7.313   1.916  1.00  0.00
ATOM   1643  C   GLU A 109     -13.082  -6.790   2.455  1.00  0.00
ATOM   1644  O   GLU A 109     -13.845  -7.348   3.242  1.00  0.00
ATOM   1645  CB  GLU A 109     -11.890  -8.567   1.043  1.00  0.00
ATOM   1646  CG  GLU A 109     -12.864  -8.460  -0.122  1.00  0.00
ATOM   1647  CD  GLU A 109     -12.910  -9.705  -0.962  1.00  0.00
ATOM   1648  OE1 GLU A 109     -11.915 -10.386  -1.036  1.00  0.00
ATOM   1649  OE2 GLU A 109     -13.941  -9.976  -1.532  1.00  0.00
ATOM   1656  N   TYR A 110     -13.384  -5.765   1.908  1.00  0.00
ATOM   1657  CA  TYR A 110     -14.577  -5.237   2.289  1.00  0.00
ATOM   1658  C   TYR A 110     -15.404  -4.800   1.136  1.00  0.00
ATOM   1659  O   TYR A 110     -14.969  -4.184   0.148  1.00  0.00
ATOM   1660  CB  TYR A 110     -14.322  -4.073   3.251  1.00  0.00
ATOM   1661  CG  TYR A 110     -13.709  -4.495   4.568  1.00  0.00
ATOM   1662  CD1 TYR A 110     -12.340  -4.389   4.761  1.00  0.00
ATOM   1663  CD2 TYR A 110     -14.516  -4.987   5.582  1.00  0.00
ATOM   1664  CE1 TYR A 110     -11.780  -4.772   5.964  1.00  0.00
ATOM   1665  CE2 TYR A 110     -13.957  -5.372   6.785  1.00  0.00
ATOM   1666  CZ  TYR A 110     -12.594  -5.266   6.978  1.00  0.00
ATOM   1667  OH  TYR A 110     -12.037  -5.648   8.175  1.00  0.00
ATOM   1677  N   TRP A 111     -16.646  -5.055   1.231  1.00  0.00
ATOM   1678  CA  TRP A 111     -17.369  -4.704   0.069  1.00  0.00
ATOM   1679  C   TRP A 111     -18.580  -3.782   0.302  1.00  0.00
ATOM   1680  O   TRP A 111     -19.084  -3.761   1.417  1.00  0.00
ATOM   1681  CB  TRP A 111     -17.826  -5.993  -0.616  1.00  0.00
ATOM   1682  CG  TRP A 111     -18.712  -6.845   0.242  1.00  0.00
ATOM   1683  CD1 TRP A 111     -18.312  -7.782   1.147  1.00  0.00
ATOM   1684  CD2 TRP A 111     -20.159  -6.841   0.281  1.00  0.00
ATOM   1685  NE1 TRP A 111     -19.405  -8.361   1.742  1.00  0.00
ATOM   1686  CE2 TRP A 111     -20.544  -7.797   1.225  1.00  0.00
ATOM   1687  CE3 TRP A 111     -21.144  -6.115  -0.400  1.00  0.00
ATOM   1688  CZ2 TRP A 111     -21.876  -8.051   1.511  1.00  0.00
ATOM   1689  CZ3 TRP A 111     -22.480  -6.369  -0.113  1.00  0.00
ATOM   1690  CH2 TRP A 111     -22.836  -7.312   0.818  1.00  0.00
ATOM   1701  N   GLY A 112     -19.177  -3.111  -0.780  1.00  0.00
ATOM   1702  CA  GLY A 112     -20.070  -2.094  -0.216  1.00  0.00
ATOM   1703  C   GLY A 112     -21.493  -2.443  -0.456  1.00  0.00
ATOM   1704  O   GLY A 112     -21.755  -3.386  -1.222  1.00  0.00
ATOM   1708  N   GLN A 113     -22.471  -1.713   0.099  1.00  0.00
ATOM   1709  CA  GLN A 113     -23.702  -2.212  -0.373  1.00  0.00
ATOM   1710  C   GLN A 113     -24.064  -2.035  -1.719  1.00  0.00
ATOM   1711  O   GLN A 113     -25.107  -1.382  -1.848  1.00  0.00
ATOM   1712  CB  GLN A 113     -24.840  -1.619   0.462  1.00  0.00
ATOM   1713  CG  GLN A 113     -24.777  -1.970   1.939  1.00  0.00
ATOM   1714  CD  GLN A 113     -24.980  -3.452   2.191  1.00  0.00
ATOM   1715  OE1 GLN A 113     -26.014  -4.022   1.827  1.00  0.00
ATOM   1716  NE2 GLN A 113     -23.994  -4.087   2.814  1.00  0.00
ATOM   1725  N   GLY A 114     -23.508  -2.461  -2.743  1.00  0.00
ATOM   1726  CA  GLY A 114     -23.979  -2.687  -4.083  1.00  0.00
ATOM   1727  C   GLY A 114     -24.531  -1.499  -4.595  1.00  0.00
ATOM   1728  O   GLY A 114     -25.656  -1.485  -4.129  1.00  0.00
ATOM   1732  N   THR A 115     -24.503  -0.795  -5.575  1.00  0.00
ATOM   1733  CA  THR A 115     -25.547   0.224  -5.868  1.00  0.00
ATOM   1734  C   THR A 115     -26.114  -0.162  -7.326  1.00  0.00
ATOM   1735  O   THR A 115     -25.513  -0.868  -8.179  1.00  0.00
ATOM   1736  CB  THR A 115     -24.983   1.657  -5.831  1.00  0.00
ATOM   1737  OG1 THR A 115     -26.053   2.598  -5.984  1.00  0.00
ATOM   1738  CG2 THR A 115     -23.971   1.860  -6.949  1.00  0.00
ATOM   1746  N   GLN A 116     -27.203   0.213  -7.753  1.00  0.00
ATOM   1747  CA  GLN A 116     -27.565  -0.326  -9.107  1.00  0.00
ATOM   1748  C   GLN A 116     -27.585   0.764 -10.116  1.00  0.00
ATOM   1749  O   GLN A 116     -28.139   1.772  -9.572  1.00  0.00
ATOM   1750  CB  GLN A 116     -28.931  -1.019  -9.098  1.00  0.00
ATOM   1751  CG  GLN A 116     -29.328  -1.628 -10.433  1.00  0.00
ATOM   1752  CD  GLN A 116     -30.635  -2.395 -10.352  1.00  0.00
ATOM   1753  OE1 GLN A 116     -31.371  -2.292  -9.366  1.00  0.00
ATOM   1754  NE2 GLN A 116     -30.930  -3.168 -11.390  1.00  0.00
ATOM   1763  N   VAL A 117     -26.996   0.657 -11.285  1.00  0.00
ATOM   1764  CA  VAL A 117     -27.034   1.843 -12.169  1.00  0.00
ATOM   1765  C   VAL A 117     -27.632   1.437 -13.478  1.00  0.00
ATOM   1766  O   VAL A 117     -27.284   0.553 -14.298  1.00  0.00
ATOM   1767  CB  VAL A 117     -25.626   2.420 -12.407  1.00  0.00
ATOM   1768  CG1 VAL A 117     -25.683   3.563 -13.410  1.00  0.00
ATOM   1769  CG2 VAL A 117     -25.028   2.888 -11.089  1.00  0.00
ATOM   1779  N   THR A 118     -28.707   2.184 -13.751  1.00  0.00
ATOM   1780  CA  THR A 118     -29.285   1.805 -15.010  1.00  0.00
ATOM   1781  C   THR A 118     -29.151   2.875 -16.228  1.00  0.00
ATOM   1782  O   THR A 118     -29.270   4.148 -16.361  1.00  0.00
ATOM   1783  CB  THR A 118     -30.766   1.469 -14.755  1.00  0.00
ATOM   1784  OG1 THR A 118     -30.859   0.378 -13.829  1.00  0.00
ATOM   1785  CG2 THR A 118     -31.458   1.086 -16.055  1.00  0.00
ATOM   1793  N   VAL A 119     -28.819   2.372 -17.320  1.00  0.00
ATOM   1794  CA  VAL A 119     -28.780   3.455 -18.282  1.00  0.00
ATOM   1795  C   VAL A 119     -29.811   3.188 -19.213  1.00  0.00
ATOM   1796  O   VAL A 119     -29.925   2.118 -19.812  1.00  0.00
ATOM   1797  CB  VAL A 119     -27.434   3.550 -19.026  1.00  0.00
ATOM   1798  CG1 VAL A 119     -27.463   4.689 -20.034  1.00  0.00
ATOM   1799  CG2 VAL A 119     -26.303   3.739 -18.028  1.00  0.00
ATOM   1809  N   SER A 120     -30.503   4.292 -19.382  1.00  0.00
ATOM   1810  CA  SER A 120     -31.743   4.137 -20.322  1.00  0.00
ATOM   1811  C   SER A 120     -31.595   4.892 -21.481  1.00  0.00
ATOM   1812  O   SER A 120     -30.783   5.805 -21.860  1.00  0.00
ATOM   1813  CB  SER A 120     -33.044   4.589 -19.689  1.00  0.00
ATOM   1814  OG  SER A 120     -33.029   5.968 -19.438  1.00  0.00
ATOM   1820  N   SER A 121     -32.380   4.393 -22.242  1.00  0.00
ATOM   1821  CA  SER A 121     -32.422   5.114 -23.415  1.00  0.00
ATOM   1822  C   SER A 121     -33.667   5.871 -23.696  1.00  0.00
ATOM   1823  O   SER A 121     -33.594   6.894 -24.350  1.00  0.00
ATOM   1824  OXT SER A 121     -34.719   5.471 -23.281  1.00  0.00
ATOM   1825  CB  SER A 121     -32.156   4.155 -24.557  1.00  0.00
ATOM   1826  OG  SER A 121     -32.290   4.797 -25.795  1.00  0.00
END
