# Supplementary material for: Nanobody-based CTLA4 inhibitors for immune checkpoint blockade therapy of canine cancer patients
Source: Sci Rep. 2021 Oct 21;11:20763. doi: 10.1038/s41598-021-00325-3 (PMC8531395; doi:10.1038/s41598-021-00325-3)
Supplement: Supplementary file 1 — Supplementary Information 1. [file 41598_2021_325_MOESM1_ESM.zip › Supplemental Information/trRosetta_cNb17_5.pdb]

ATOM      1  N   MET B   1        .683    .029   -.448  1.00  0.00
ATOM      2  CA  MET B   1       2.137   -.121   -.522  1.00  0.00
ATOM      3  C   MET B   1       2.504   1.249   -.570  1.00  0.00
ATOM      4  O   MET B   1       1.860   2.152  -1.059  1.00  0.00
ATOM      5  CB  MET B   1       2.641   -.894  -1.739  1.00  0.00
ATOM      6  CG  MET B   1       2.291  -2.375  -1.734  1.00  0.00
ATOM      7  SD  MET B   1       2.986  -3.259  -3.144  1.00  0.00
ATOM      8  CE  MET B   1       4.724  -3.271  -2.713  1.00  0.00
ATOM     20  N   HIS B   2       3.562   1.456    .010  1.00  0.00
ATOM     21  CA  HIS B   2       4.239   2.720    .145  1.00  0.00
ATOM     22  C   HIS B   2       5.616   2.590   -.395  1.00  0.00
ATOM     23  O   HIS B   2       6.364   1.602   -.195  1.00  0.00
ATOM     24  CB  HIS B   2       4.291   3.179   1.605  1.00  0.00
ATOM     25  CG  HIS B   2       2.941   3.370   2.224  1.00  0.00
ATOM     26  ND1 HIS B   2       2.182   4.503   2.019  1.00  0.00
ATOM     27  CD2 HIS B   2       2.215   2.574   3.043  1.00  0.00
ATOM     28  CE1 HIS B   2       1.046   4.394   2.685  1.00  0.00
ATOM     29  NE2 HIS B   2       1.041   3.234   3.314  1.00  0.00
ATOM     37  N   VAL B   3       6.006   3.722  -1.041  1.00  0.00
ATOM     38  CA  VAL B   3       7.343   3.726  -1.678  1.00  0.00
ATOM     39  C   VAL B   3       8.177   4.929  -1.224  1.00  0.00
ATOM     40  O   VAL B   3       7.748   6.088  -1.328  1.00  0.00
ATOM     41  CB  VAL B   3       7.207   3.757  -3.212  1.00  0.00
ATOM     42  CG1 VAL B   3       6.237   4.849  -3.639  1.00  0.00
ATOM     43  CG2 VAL B   3       8.572   3.968  -3.848  1.00  0.00
ATOM     53  N   ALA B   4       9.400   4.693   -.823  1.00  0.00
ATOM     54  CA  ALA B   4      10.195   5.841   -.477  1.00  0.00
ATOM     55  C   ALA B   4      11.377   5.805  -1.496  1.00  0.00
ATOM     56  O   ALA B   4      11.986   4.833  -1.972  1.00  0.00
ATOM     57  CB  ALA B   4      10.567   5.737    .932  1.00  0.00
ATOM     63  N   GLN B   5      11.897   6.909  -1.707  1.00  0.00
ATOM     64  CA  GLN B   5      13.044   7.024  -2.576  1.00  0.00
ATOM     65  C   GLN B   5      14.116   7.950  -1.984  1.00  0.00
ATOM     66  O   GLN B   5      13.763   8.883  -1.254  1.00  0.00
ATOM     67  CB  GLN B   5      12.608   7.532  -3.953  1.00  0.00
ATOM     68  CG  GLN B   5      11.344   6.879  -4.486  1.00  0.00
ATOM     69  CD  GLN B   5      11.044   7.282  -5.917  1.00  0.00
ATOM     70  OE1 GLN B   5      10.023   6.887  -6.486  1.00  0.00
ATOM     71  NE2 GLN B   5      11.933   8.072  -6.507  1.00  0.00
ATOM     80  N   PRO B   6      15.438   7.781  -2.382  1.00  0.00
ATOM     81  CA  PRO B   6      16.258   8.797  -1.779  1.00  0.00
ATOM     82  C   PRO B   6      16.043  10.159  -2.456  1.00  0.00
ATOM     83  O   PRO B   6      15.627  10.190  -3.615  1.00  0.00
ATOM     84  CB  PRO B   6      17.674   8.260  -2.007  1.00  0.00
ATOM     85  CG  PRO B   6      17.559   7.440  -3.247  1.00  0.00
ATOM     86  CD  PRO B   6      16.206   6.789  -3.141  1.00  0.00
ATOM     94  N   ALA B   7      16.291  11.333  -1.808  1.00  0.00
ATOM     95  CA  ALA B   7      15.901  12.428  -2.682  1.00  0.00
ATOM     96  C   ALA B   7      16.554  12.912  -3.933  1.00  0.00
ATOM     97  O   ALA B   7      15.779  13.232  -4.809  1.00  0.00
ATOM     98  CB  ALA B   7      16.113  13.493  -1.613  1.00  0.00
ATOM    104  N   VAL B   8      17.928  12.970  -3.945  1.00  0.00
ATOM    105  CA  VAL B   8      18.742  13.360  -5.136  1.00  0.00
ATOM    106  C   VAL B   8      19.970  12.431  -5.469  1.00  0.00
ATOM    107  O   VAL B   8      20.556  12.004  -4.499  1.00  0.00
ATOM    108  CB  VAL B   8      19.262  14.795  -4.932  1.00  0.00
ATOM    109  CG1 VAL B   8      20.115  15.226  -6.115  1.00  0.00
ATOM    110  CG2 VAL B   8      18.091  15.746  -4.736  1.00  0.00
ATOM    120  N   VAL B   9      20.423  12.080  -6.559  1.00  0.00
ATOM    121  CA  VAL B   9      21.585  11.192  -6.647  1.00  0.00
ATOM    122  C   VAL B   9      22.519  11.710  -7.598  1.00  0.00
ATOM    123  O   VAL B   9      21.873  12.049  -8.568  1.00  0.00
ATOM    124  CB  VAL B   9      21.194   9.767  -7.082  1.00  0.00
ATOM    125  CG1 VAL B   9      22.429   8.886  -7.191  1.00  0.00
ATOM    126  CG2 VAL B   9      20.197   9.179  -6.095  1.00  0.00
ATOM    136  N   LEU B  10      23.811  11.842  -7.317  1.00  0.00
ATOM    137  CA  LEU B  10      24.655  12.430  -8.261  1.00  0.00
ATOM    138  C   LEU B  10      25.478  11.431  -9.004  1.00  0.00
ATOM    139  O   LEU B  10      26.104  10.572  -8.425  1.00  0.00
ATOM    140  CB  LEU B  10      25.572  13.440  -7.559  1.00  0.00
ATOM    141  CG  LEU B  10      24.967  14.828  -7.312  1.00  0.00
ATOM    142  CD1 LEU B  10      23.807  14.710  -6.332  1.00  0.00
ATOM    143  CD2 LEU B  10      26.041  15.763  -6.777  1.00  0.00
ATOM    155  N   ALA B  11      25.490  11.649 -10.442  1.00  0.00
ATOM    156  CA  ALA B  11      26.228  10.684 -11.111  1.00  0.00
ATOM    157  C   ALA B  11      27.521  11.238 -11.753  1.00  0.00
ATOM    158  O   ALA B  11      27.905  12.408 -12.083  1.00  0.00
ATOM    159  CB  ALA B  11      25.404  10.150 -12.123  1.00  0.00
ATOM    165  N   SER B  12      28.289  10.347 -12.152  1.00  0.00
ATOM    166  CA  SER B  12      29.429  11.015 -12.648  1.00  0.00
ATOM    167  C   SER B  12      29.454  10.772 -14.106  1.00  0.00
ATOM    168  O   SER B  12      28.505  10.197 -14.587  1.00  0.00
ATOM    169  CB  SER B  12      30.698  10.509 -11.990  1.00  0.00
ATOM    170  OG  SER B  12      30.987   9.199 -12.397  1.00  0.00
ATOM    176  N   SER B  13      30.412  11.250 -14.859  1.00  0.00
ATOM    177  CA  SER B  13      30.583  11.077 -16.378  1.00  0.00
ATOM    178  C   SER B  13      30.791   9.815 -17.071  1.00  0.00
ATOM    179  O   SER B  13      30.687   9.674 -18.260  1.00  0.00
ATOM    180  CB  SER B  13      31.756  11.918 -16.841  1.00  0.00
ATOM    181  OG  SER B  13      32.935  11.538 -16.185  1.00  0.00
ATOM    187  N   ARG B  14      31.077   8.981 -16.235  1.00  0.00
ATOM    188  CA  ARG B  14      31.410   7.629 -16.363  1.00  0.00
ATOM    189  C   ARG B  14      29.975   7.288 -16.135  1.00  0.00
ATOM    190  O   ARG B  14      29.813   6.102 -15.855  1.00  0.00
ATOM    191  CB  ARG B  14      32.376   7.075 -15.326  1.00  0.00
ATOM    192  CG  ARG B  14      33.775   7.668 -15.375  1.00  0.00
ATOM    193  CD  ARG B  14      34.663   7.064 -14.348  1.00  0.00
ATOM    194  NE  ARG B  14      36.003   7.629 -14.391  1.00  0.00
ATOM    195  CZ  ARG B  14      37.020   7.245 -13.595  1.00  0.00
ATOM    196  NH1 ARG B  14      36.836   6.297 -12.703  1.00  0.00
ATOM    197  NH2 ARG B  14      38.204   7.821 -13.712  1.00  0.00
ATOM    211  N   GLY B  15      28.931   8.255 -15.921  1.00  0.00
ATOM    212  CA  GLY B  15      27.865   7.445 -15.495  1.00  0.00
ATOM    213  C   GLY B  15      27.213   6.699 -14.320  1.00  0.00
ATOM    214  O   GLY B  15      26.022   6.818 -14.186  1.00  0.00
ATOM    218  N   VAL B  16      27.917   6.122 -13.378  1.00  0.00
ATOM    219  CA  VAL B  16      26.908   5.429 -12.868  1.00  0.00
ATOM    220  C   VAL B  16      25.907   5.830 -11.792  1.00  0.00
ATOM    221  O   VAL B  16      26.347   6.633 -10.954  1.00  0.00
ATOM    222  CB  VAL B  16      27.616   4.142 -12.404  1.00  0.00
ATOM    223  CG1 VAL B  16      26.630   3.212 -11.712  1.00  0.00
ATOM    224  CG2 VAL B  16      28.266   3.451 -13.592  1.00  0.00
ATOM    234  N   ALA B  17      24.564   5.543 -11.832  1.00  0.00
ATOM    235  CA  ALA B  17      23.809   5.997 -10.636  1.00  0.00
ATOM    236  C   ALA B  17      23.035   4.896  -9.829  1.00  0.00
ATOM    237  O   ALA B  17      22.524   3.861 -10.264  1.00  0.00
ATOM    238  CB  ALA B  17      22.952   6.998 -11.176  1.00  0.00
ATOM    244  N   SER B  18      22.960   4.998  -8.609  1.00  0.00
ATOM    245  CA  SER B  18      22.141   3.915  -8.062  1.00  0.00
ATOM    246  C   SER B  18      20.981   4.448  -7.353  1.00  0.00
ATOM    247  O   SER B  18      21.072   5.305  -6.496  1.00  0.00
ATOM    248  CB  SER B  18      22.942   3.048  -7.110  1.00  0.00
ATOM    249  OG  SER B  18      23.973   2.380  -7.786  1.00  0.00
ATOM    255  N   PHE B  19      19.843   3.855  -7.656  1.00  0.00
ATOM    256  CA  PHE B  19      18.739   4.346  -7.034  1.00  0.00
ATOM    257  C   PHE B  19      18.197   3.282  -6.036  1.00  0.00
ATOM    258  O   PHE B  19      17.911   2.129  -6.239  1.00  0.00
ATOM    259  CB  PHE B  19      17.699   4.727  -8.089  1.00  0.00
ATOM    260  CG  PHE B  19      16.329   4.979  -7.527  1.00  0.00
ATOM    261  CD1 PHE B  19      15.978   6.235  -7.055  1.00  0.00
ATOM    262  CD2 PHE B  19      15.389   3.961  -7.469  1.00  0.00
ATOM    263  CE1 PHE B  19      14.718   6.468  -6.537  1.00  0.00
ATOM    264  CE2 PHE B  19      14.128   4.192  -6.954  1.00  0.00
ATOM    265  CZ  PHE B  19      13.793   5.447  -6.487  1.00  0.00
ATOM    275  N   VAL B  20      17.869   3.648  -4.913  1.00  0.00
ATOM    276  CA  VAL B  20      17.294   2.618  -4.032  1.00  0.00
ATOM    277  C   VAL B  20      15.848   2.917  -3.681  1.00  0.00
ATOM    278  O   VAL B  20      15.539   4.036  -3.319  1.00  0.00
ATOM    279  CB  VAL B  20      18.110   2.507  -2.731  1.00  0.00
ATOM    280  CG1 VAL B  20      17.493   1.473  -1.801  1.00  0.00
ATOM    281  CG2 VAL B  20      19.553   2.150  -3.053  1.00  0.00
ATOM    291  N   CYS B  21      14.955   1.891  -3.733  1.00  0.00
ATOM    292  CA  CYS B  21      13.643   2.170  -3.419  1.00  0.00
ATOM    293  C   CYS B  21      13.135   1.435  -2.174  1.00  0.00
ATOM    294  O   CYS B  21      13.492    .306  -1.814  1.00  0.00
ATOM    295  CB  CYS B  21      12.773   1.820  -4.627  1.00  0.00
ATOM    296  SG  CYS B  21      11.001   2.055  -4.354  1.00  0.00
ATOM    302  N   GLU B  22      12.344   1.984  -1.384  1.00  0.00
ATOM    303  CA  GLU B  22      11.966   1.123   -.250  1.00  0.00
ATOM    304  C   GLU B  22      10.467    .954   -.225  1.00  0.00
ATOM    305  O   GLU B  22       9.585   1.791   -.277  1.00  0.00
ATOM    306  CB  GLU B  22      12.445   1.712   1.079  1.00  0.00
ATOM    307  CG  GLU B  22      12.116    .862   2.298  1.00  0.00
ATOM    308  CD  GLU B  22      12.664   1.435   3.575  1.00  0.00
ATOM    309  OE1 GLU B  22      13.312   2.452   3.518  1.00  0.00
ATOM    310  OE2 GLU B  22      12.433    .854   4.610  1.00  0.00
ATOM    317  N   TYR B  23      10.052   -.271   -.059  1.00  0.00
ATOM    318  CA  TYR B  23       8.666   -.497   -.043  1.00  0.00
ATOM    319  C   TYR B  23       8.100   -.920   1.255  1.00  0.00
ATOM    320  O   TYR B  23       8.293  -1.987   1.808  1.00  0.00
ATOM    321  CB  TYR B  23       8.320  -1.539  -1.110  1.00  0.00
ATOM    322  CG  TYR B  23       8.645  -1.099  -2.520  1.00  0.00
ATOM    323  CD1 TYR B  23       9.531  -1.839  -3.290  1.00  0.00
ATOM    324  CD2 TYR B  23       8.058    .043  -3.043  1.00  0.00
ATOM    325  CE1 TYR B  23       9.827  -1.437  -4.579  1.00  0.00
ATOM    326  CE2 TYR B  23       8.355    .445  -4.331  1.00  0.00
ATOM    327  CZ  TYR B  23       9.235   -.291  -5.097  1.00  0.00
ATOM    328  OH  TYR B  23       9.531    .109  -6.380  1.00  0.00
ATOM    338  N   GLY B  24       6.958   -.318   1.426  1.00  0.00
ATOM    339  CA  GLY B  24       5.879   -.291   2.426  1.00  0.00
ATOM    340  C   GLY B  24       4.972  -1.427   2.723  1.00  0.00
ATOM    341  O   GLY B  24       3.890  -1.245   3.313  1.00  0.00
ATOM    345  N   SER B  25       5.273  -2.567   2.194  1.00  0.00
ATOM    346  CA  SER B  25       4.414  -3.639   2.580  1.00  0.00
ATOM    347  C   SER B  25       5.258  -4.916   2.779  1.00  0.00
ATOM    348  O   SER B  25       6.351  -5.053   2.263  1.00  0.00
ATOM    349  CB  SER B  25       3.345  -3.850   1.526  1.00  0.00
ATOM    350  OG  SER B  25       2.471  -4.880   1.898  1.00  0.00
ATOM    356  N   SER B  26       4.684  -5.865   3.548  1.00  0.00
ATOM    357  CA  SER B  26       5.323  -7.190   3.772  1.00  0.00
ATOM    358  C   SER B  26       4.779  -7.902   2.739  1.00  0.00
ATOM    359  O   SER B  26       5.557  -8.654   2.138  1.00  0.00
ATOM    360  CB  SER B  26       4.994  -7.852   5.096  1.00  0.00
ATOM    361  OG  SER B  26       3.633  -8.178   5.170  1.00  0.00
ATOM    367  N   GLY B  27       3.632  -7.585   2.185  1.00  0.00
ATOM    368  CA  GLY B  27       3.930  -8.549   1.374  1.00  0.00
ATOM    369  C   GLY B  27       3.812  -9.901   1.676  1.00  0.00
ATOM    370  O   GLY B  27       3.915 -10.590   2.675  1.00  0.00
ATOM    374  N   ASN B  28       4.084 -10.143    .490  1.00  0.00
ATOM    375  CA  ASN B  28       4.588 -11.232   -.084  1.00  0.00
ATOM    376  C   ASN B  28       5.190 -10.564  -1.399  1.00  0.00
ATOM    377  O   ASN B  28       4.556 -10.628  -2.483  1.00  0.00
ATOM    378  CB  ASN B  28       3.524 -12.292   -.304  1.00  0.00
ATOM    379  CG  ASN B  28       4.094 -13.583   -.822  1.00  0.00
ATOM    380  OD1 ASN B  28       5.133 -13.593  -1.492  1.00  0.00
ATOM    381  ND2 ASN B  28       3.433 -14.673   -.527  1.00  0.00
ATOM    388  N   ALA B  29       6.337 -10.371  -1.367  1.00  0.00
ATOM    389  CA  ALA B  29       7.242  -9.829  -2.339  1.00  0.00
ATOM    390  C   ALA B  29       7.103 -10.759  -3.541  1.00  0.00
ATOM    391  O   ALA B  29       7.315 -10.178  -4.597  1.00  0.00
ATOM    392  CB  ALA B  29       8.350  -9.805  -2.005  1.00  0.00
ATOM    398  N   ALA B  30       6.776 -12.153  -3.482  1.00  0.00
ATOM    399  CA  ALA B  30       7.060 -12.292  -4.816  1.00  0.00
ATOM    400  C   ALA B  30       7.318 -12.407  -6.145  1.00  0.00
ATOM    401  O   ALA B  30       8.193 -12.688  -6.931  1.00  0.00
ATOM    402  CB  ALA B  30       6.545 -14.157  -4.314  1.00  0.00
ATOM    408  N   GLU B  31       6.299 -12.064  -6.652  1.00  0.00
ATOM    409  CA  GLU B  31       5.908 -11.859  -8.054  1.00  0.00
ATOM    410  C   GLU B  31       6.048 -10.331  -8.592  1.00  0.00
ATOM    411  O   GLU B  31       5.719 -10.049  -9.732  1.00  0.00
ATOM    412  CB  GLU B  31       4.467 -12.347  -8.217  1.00  0.00
ATOM    413  CG  GLU B  31       4.249 -13.803  -7.832  1.00  0.00
ATOM    414  CD  GLU B  31       5.057 -14.756  -8.669  1.00  0.00
ATOM    415  OE1 GLU B  31       5.354 -14.426  -9.792  1.00  0.00
ATOM    416  OE2 GLU B  31       5.377 -15.816  -8.184  1.00  0.00
ATOM    423  N   VAL B  32       6.485  -9.399  -7.709  1.00  0.00
ATOM    424  CA  VAL B  32       6.552  -7.876  -7.588  1.00  0.00
ATOM    425  C   VAL B  32       7.360  -7.436  -8.847  1.00  0.00
ATOM    426  O   VAL B  32       8.362  -8.142  -9.242  1.00  0.00
ATOM    427  CB  VAL B  32       7.257  -7.412  -6.300  1.00  0.00
ATOM    428  CG1 VAL B  32       8.706  -7.876  -6.289  1.00  0.00
ATOM    429  CG2 VAL B  32       7.175  -5.897  -6.182  1.00  0.00
ATOM    439  N   ARG B  33       6.773  -6.311  -9.425  1.00  0.00
ATOM    440  CA  ARG B  33       7.359  -5.743 -10.570  1.00  0.00
ATOM    441  C   ARG B  33       7.730  -4.354 -10.228  1.00  0.00
ATOM    442  O   ARG B  33       7.082  -3.461  -9.724  1.00  0.00
ATOM    443  CB  ARG B  33       6.405  -5.762 -11.755  1.00  0.00
ATOM    444  CG  ARG B  33       6.938  -5.102 -13.016  1.00  0.00
ATOM    445  CD  ARG B  33       5.978  -5.214 -14.144  1.00  0.00
ATOM    446  NE  ARG B  33       5.847  -6.585 -14.610  1.00  0.00
ATOM    447  CZ  ARG B  33       4.917  -7.010 -15.487  1.00  0.00
ATOM    448  NH1 ARG B  33       4.045  -6.160 -15.983  1.00  0.00
ATOM    449  NH2 ARG B  33       4.881  -8.280 -15.850  1.00  0.00
ATOM    463  N   VAL B  34       8.972  -4.051 -10.588  1.00  0.00
ATOM    464  CA  VAL B  34       9.466  -2.725 -10.237  1.00  0.00
ATOM    465  C   VAL B  34       9.783  -2.013 -11.414  1.00  0.00
ATOM    466  O   VAL B  34      10.465  -2.688 -12.153  1.00  0.00
ATOM    467  CB  VAL B  34      10.729  -2.783  -9.358  1.00  0.00
ATOM    468  CG1 VAL B  34      11.102  -1.392  -8.869  1.00  0.00
ATOM    469  CG2 VAL B  34      10.500  -3.724  -8.185  1.00  0.00
ATOM    479  N   THR B  35       9.216   -.694 -11.535  1.00  0.00
ATOM    480  CA  THR B  35       9.501    .089 -12.744  1.00  0.00
ATOM    481  C   THR B  35      10.231   1.511 -12.526  1.00  0.00
ATOM    482  O   THR B  35       9.967   2.239 -11.557  1.00  0.00
ATOM    483  CB  THR B  35       8.179    .300 -13.504  1.00  0.00
ATOM    484  OG1 THR B  35       7.627   -.972 -13.870  1.00  0.00
ATOM    485  CG2 THR B  35       8.412   1.127 -14.760  1.00  0.00
ATOM    493  N   VAL B  36      11.213   1.900 -13.236  1.00  0.00
ATOM    494  CA  VAL B  36      11.725   3.174 -13.093  1.00  0.00
ATOM    495  C   VAL B  36      11.296   4.003 -14.336  1.00  0.00
ATOM    496  O   VAL B  36      11.461   3.714 -15.546  1.00  0.00
ATOM    497  CB  VAL B  36      13.258   3.106 -12.957  1.00  0.00
ATOM    498  CG1 VAL B  36      13.870   2.419 -14.169  1.00  0.00
ATOM    499  CG2 VAL B  36      13.826   4.506 -12.786  1.00  0.00
ATOM    509  N   LEU B  37      10.736   5.212 -13.949  1.00  0.00
ATOM    510  CA  LEU B  37      10.372   6.012 -15.044  1.00  0.00
ATOM    511  C   LEU B  37      11.140   7.414 -14.977  1.00  0.00
ATOM    512  O   LEU B  37      11.433   8.053 -13.961  1.00  0.00
ATOM    513  CB  LEU B  37       8.849   6.194 -15.035  1.00  0.00
ATOM    514  CG  LEU B  37       8.024   4.900 -15.047  1.00  0.00
ATOM    515  CD1 LEU B  37       7.754   4.457 -13.616  1.00  0.00
ATOM    516  CD2 LEU B  37       6.724   5.134 -15.802  1.00  0.00
ATOM    528  N   ARG B  38      11.490   7.966 -16.120  1.00  0.00
ATOM    529  CA  ARG B  38      11.963   9.259 -16.144  1.00  0.00
ATOM    530  C   ARG B  38      10.908  10.427 -16.552  1.00  0.00
ATOM    531  O   ARG B  38       9.943  10.503 -17.333  1.00  0.00
ATOM    532  CB  ARG B  38      13.153   9.247 -17.093  1.00  0.00
ATOM    533  CG  ARG B  38      13.854  10.586 -17.257  1.00  0.00
ATOM    534  CD  ARG B  38      15.086  10.464 -18.078  1.00  0.00
ATOM    535  NE  ARG B  38      15.785  11.733 -18.198  1.00  0.00
ATOM    536  CZ  ARG B  38      15.627  12.600 -19.217  1.00  0.00
ATOM    537  NH1 ARG B  38      14.792  12.321 -20.194  1.00  0.00
ATOM    538  NH2 ARG B  38      16.311  13.730 -19.235  1.00  0.00
ATOM    552  N   GLN B  39      10.996  11.584 -15.783  1.00  0.00
ATOM    553  CA  GLN B  39       9.930  12.566 -16.237  1.00  0.00
ATOM    554  C   GLN B  39      10.496  13.655 -17.101  1.00  0.00
ATOM    555  O   GLN B  39      11.381  14.364 -16.616  1.00  0.00
ATOM    556  CB  GLN B  39       9.219  13.213 -15.046  1.00  0.00
ATOM    557  CG  GLN B  39       8.061  14.118 -15.428  1.00  0.00
ATOM    558  CD  GLN B  39       7.399  14.754 -14.220  1.00  0.00
ATOM    559  OE1 GLN B  39       7.149  14.089 -13.211  1.00  0.00
ATOM    560  NE2 GLN B  39       7.112  16.047 -14.316  1.00  0.00
ATOM    569  N   ALA B  40      10.114  13.914 -18.249  1.00  0.00
ATOM    570  CA  ALA B  40      10.732  14.872 -18.931  1.00  0.00
ATOM    571  C   ALA B  40      10.081  16.246 -19.197  1.00  0.00
ATOM    572  O   ALA B  40       9.159  16.636 -19.833  1.00  0.00
ATOM    573  CB  ALA B  40      11.052  14.434 -20.254  1.00  0.00
ATOM    579  N   GLY B  41      10.410  17.078 -18.311  1.00  0.00
ATOM    580  CA  GLY B  41       9.690  18.281 -18.405  1.00  0.00
ATOM    581  C   GLY B  41       8.363  17.581 -18.001  1.00  0.00
ATOM    582  O   GLY B  41       8.269  17.009 -16.923  1.00  0.00
ATOM    586  N   SER B  42       7.309  17.738 -18.844  1.00  0.00
ATOM    587  CA  SER B  42       5.925  17.213 -18.638  1.00  0.00
ATOM    588  C   SER B  42       5.594  15.863 -19.193  1.00  0.00
ATOM    589  O   SER B  42       4.389  15.370 -19.173  1.00  0.00
ATOM    590  CB  SER B  42       4.926  18.191 -19.225  1.00  0.00
ATOM    591  OG  SER B  42       5.074  18.286 -20.615  1.00  0.00
ATOM    597  N   GLN B  43       6.621  15.194 -19.812  1.00  0.00
ATOM    598  CA  GLN B  43       6.325  13.988 -20.430  1.00  0.00
ATOM    599  C   GLN B  43       6.794  12.782 -19.770  1.00  0.00
ATOM    600  O   GLN B  43       7.753  12.543 -19.037  1.00  0.00
ATOM    601  CB  GLN B  43       6.882  14.014 -21.855  1.00  0.00
ATOM    602  CG  GLN B  43       6.347  15.148 -22.713  1.00  0.00
ATOM    603  CD  GLN B  43       4.861  15.014 -22.988  1.00  0.00
ATOM    604  OE1 GLN B  43       4.415  14.042 -23.604  1.00  0.00
ATOM    605  NE2 GLN B  43       4.086  15.991 -22.533  1.00  0.00
ATOM    614  N   MET B  44       6.241  11.691 -19.910  1.00  0.00
ATOM    615  CA  MET B  44       6.924  10.706 -19.073  1.00  0.00
ATOM    616  C   MET B  44       7.387   9.478 -19.852  1.00  0.00
ATOM    617  O   MET B  44       6.618   8.928 -20.649  1.00  0.00
ATOM    618  CB  MET B  44       6.008  10.280 -17.927  1.00  0.00
ATOM    619  CG  MET B  44       6.625   9.271 -16.970  1.00  0.00
ATOM    620  SD  MET B  44       5.535   8.864 -15.591  1.00  0.00
ATOM    621  CE  MET B  44       5.579  10.393 -14.662  1.00  0.00
ATOM    631  N   THR B  45       8.579   8.989 -19.575  1.00  0.00
ATOM    632  CA  THR B  45       8.944   7.950 -20.326  1.00  0.00
ATOM    633  C   THR B  45       9.359   6.680 -19.411  1.00  0.00
ATOM    634  O   THR B  45       9.721   6.513 -18.227  1.00  0.00
ATOM    635  CB  THR B  45      10.082   8.420 -21.251  1.00  0.00
ATOM    636  OG1 THR B  45      11.207   8.825 -20.461  1.00  0.00
ATOM    637  CG2 THR B  45       9.623   9.589 -22.109  1.00  0.00
ATOM    645  N   GLU B  46       9.256   5.530 -19.947  1.00  0.00
ATOM    646  CA  GLU B  46       9.606   4.429 -19.001  1.00  0.00
ATOM    647  C   GLU B  46      10.887   4.023 -19.512  1.00  0.00
ATOM    648  O   GLU B  46      11.070   3.741 -20.724  1.00  0.00
ATOM    649  CB  GLU B  46       8.624   3.255 -18.998  1.00  0.00
ATOM    650  CG  GLU B  46       9.006   2.118 -18.060  1.00  0.00
ATOM    651  CD  GLU B  46       8.006    .996 -18.064  1.00  0.00
ATOM    652  OE1 GLU B  46       6.852   1.254 -18.312  1.00  0.00
ATOM    653  OE2 GLU B  46       8.396   -.122 -17.819  1.00  0.00
ATOM    660  N   VAL B  47      11.793   3.879 -18.605  1.00  0.00
ATOM    661  CA  VAL B  47      13.138   3.650 -18.919  1.00  0.00
ATOM    662  C   VAL B  47      13.577   2.251 -18.517  1.00  0.00
ATOM    663  O   VAL B  47      14.285   1.598 -19.286  1.00  0.00
ATOM    664  CB  VAL B  47      14.012   4.703 -18.211  1.00  0.00
ATOM    665  CG1 VAL B  47      15.488   4.414 -18.446  1.00  0.00
ATOM    666  CG2 VAL B  47      13.649   6.095 -18.706  1.00  0.00
ATOM    676  N   CYS B  48      13.122   1.795 -17.475  1.00  0.00
ATOM    677  CA  CYS B  48      13.446    .499 -17.112  1.00  0.00
ATOM    678  C   CYS B  48      12.576   -.234 -16.247  1.00  0.00
ATOM    679  O   CYS B  48      11.716   -.080 -15.422  1.00  0.00
ATOM    680  CB  CYS B  48      14.822    .513 -16.446  1.00  0.00
ATOM    681  SG  CYS B  48      15.428  -1.123 -15.968  1.00  0.00
ATOM    687  N   ALA B  49      12.686  -1.399 -16.573  1.00  0.00
ATOM    688  CA  ALA B  49      11.830  -2.083 -15.764  1.00  0.00
ATOM    689  C   ALA B  49      12.446  -3.165 -15.303  1.00  0.00
ATOM    690  O   ALA B  49      13.328  -3.784 -15.917  1.00  0.00
ATOM    691  CB  ALA B  49      10.692  -2.205 -16.279  1.00  0.00
ATOM    697  N   ALA B  50      11.908  -3.547 -14.349  1.00  0.00
ATOM    698  CA  ALA B  50      12.502  -4.736 -14.005  1.00  0.00
ATOM    699  C   ALA B  50      11.647  -5.327 -13.195  1.00  0.00
ATOM    700  O   ALA B  50      10.945  -4.635 -12.544  1.00  0.00
ATOM    701  CB  ALA B  50      13.694  -4.557 -13.170  1.00  0.00
ATOM    707  N   THR B  51      11.744  -6.728 -13.391  1.00  0.00
ATOM    708  CA  THR B  51      10.841  -7.554 -12.783  1.00  0.00
ATOM    709  C   THR B  51      11.546  -8.495 -12.159  1.00  0.00
ATOM    710  O   THR B  51      12.400  -9.181 -12.667  1.00  0.00
ATOM    711  CB  THR B  51       9.854  -8.221 -13.758  1.00  0.00
ATOM    712  OG1 THR B  51       9.175  -7.212 -14.518  1.00  0.00
ATOM    713  CG2 THR B  51       8.831  -9.051 -12.998  1.00  0.00
ATOM    721  N   TYR B  52      11.143  -8.679 -11.035  1.00  0.00
ATOM    722  CA  TYR B  52      11.778  -9.576 -10.331  1.00  0.00
ATOM    723  C   TYR B  52      10.766 -10.310 -10.077  1.00  0.00
ATOM    724  O   TYR B  52       9.615  -9.923  -9.686  1.00  0.00
ATOM    725  CB  TYR B  52      12.466  -9.057  -9.067  1.00  0.00
ATOM    726  CG  TYR B  52      13.401  -7.894  -9.315  1.00  0.00
ATOM    727  CD1 TYR B  52      12.909  -6.597  -9.320  1.00  0.00
ATOM    728  CD2 TYR B  52      14.751  -8.125  -9.536  1.00  0.00
ATOM    729  CE1 TYR B  52      13.763  -5.535  -9.546  1.00  0.00
ATOM    730  CE2 TYR B  52      15.605  -7.063  -9.762  1.00  0.00
ATOM    731  CZ  TYR B  52      15.115  -5.772  -9.768  1.00  0.00
ATOM    732  OH  TYR B  52      15.966  -4.715  -9.993  1.00  0.00
ATOM    742  N   THR B  53      11.363 -11.258  -9.845  1.00  0.00
ATOM    743  CA  THR B  53      10.698 -12.260  -9.482  1.00  0.00
ATOM    744  C   THR B  53      11.541 -12.675  -8.392  1.00  0.00
ATOM    745  O   THR B  53      12.520 -12.162  -8.211  1.00  0.00
ATOM    746  CB  THR B  53      10.530 -13.312 -10.594  1.00  0.00
ATOM    747  OG1 THR B  53      11.792 -13.937 -10.860  1.00  0.00
ATOM    748  CG2 THR B  53      10.012 -12.662 -11.869  1.00  0.00
ATOM    756  N   VAL B  54      11.007 -13.518  -7.530  1.00  0.00
ATOM    757  CA  VAL B  54      11.693 -14.021  -6.426  1.00  0.00
ATOM    758  C   VAL B  54      11.773 -14.706  -7.823  1.00  0.00
ATOM    759  O   VAL B  54      10.737 -14.734  -8.505  1.00  0.00
ATOM    760  CB  VAL B  54      10.961 -14.690  -5.247  1.00  0.00
ATOM    761  CG1 VAL B  54      10.292 -15.980  -5.698  1.00  0.00
ATOM    762  CG2 VAL B  54      11.940 -14.958  -4.114  1.00  0.00
ATOM    772  N   GLU B  55      12.665 -15.285  -8.075  1.00  0.00
ATOM    773  CA  GLU B  55      13.674 -16.072  -8.714  1.00  0.00
ATOM    774  C   GLU B  55      14.364 -15.051  -9.777  1.00  0.00
ATOM    775  O   GLU B  55      14.779 -15.433 -10.884  1.00  0.00
ATOM    776  CB  GLU B  55      13.059 -17.307  -9.376  1.00  0.00
ATOM    777  CG  GLU B  55      12.349 -18.248  -8.414  1.00  0.00
ATOM    778  CD  GLU B  55      11.848 -19.499  -9.081  1.00  0.00
ATOM    779  OE1 GLU B  55      11.944 -19.588 -10.282  1.00  0.00
ATOM    780  OE2 GLU B  55      11.370 -20.367  -8.390  1.00  0.00
ATOM    787  N   ASP B  56      14.404 -13.724  -9.397  1.00  0.00
ATOM    788  CA  ASP B  56      15.274 -12.502  -9.641  1.00  0.00
ATOM    789  C   ASP B  56      15.540 -12.007 -10.977  1.00  0.00
ATOM    790  O   ASP B  56      16.576 -11.350 -11.232  1.00  0.00
ATOM    791  CB  ASP B  56      16.662 -12.720  -9.033  1.00  0.00
ATOM    792  CG  ASP B  56      16.627 -12.890  -7.520  1.00  0.00
ATOM    793  OD1 ASP B  56      15.922 -12.150  -6.875  1.00  0.00
ATOM    794  OD2 ASP B  56      17.306 -13.757  -7.025  1.00  0.00
ATOM    799  N   GLU B  57      14.817 -12.476 -11.900  1.00  0.00
ATOM    800  CA  GLU B  57      15.221 -11.869 -13.049  1.00  0.00
ATOM    801  C   GLU B  57      15.023 -10.439 -12.778  1.00  0.00
ATOM    802  O   GLU B  57      14.398  -9.935 -11.665  1.00  0.00
ATOM    803  CB  GLU B  57      14.415 -12.348 -14.259  1.00  0.00
ATOM    804  CG  GLU B  57      14.656 -13.802 -14.639  1.00  0.00
ATOM    805  CD  GLU B  57      13.874 -14.228 -15.851  1.00  0.00
ATOM    806  OE1 GLU B  57      13.109 -13.437 -16.348  1.00  0.00
ATOM    807  OE2 GLU B  57      14.043 -15.345 -16.280  1.00  0.00
ATOM    814  N   LEU B  58      15.879  -9.827 -13.717  1.00  0.00
ATOM    815  CA  LEU B  58      15.799  -8.465 -14.004  1.00  0.00
ATOM    816  C   LEU B  58      15.693  -8.109 -15.514  1.00  0.00
ATOM    817  O   LEU B  58      16.493  -8.592 -16.265  1.00  0.00
ATOM    818  CB  LEU B  58      17.029  -7.791 -13.384  1.00  0.00
ATOM    819  CG  LEU B  58      17.090  -6.264 -13.519  1.00  0.00
ATOM    820  CD1 LEU B  58      17.882  -5.682 -12.357  1.00  0.00
ATOM    821  CD2 LEU B  58      17.726  -5.898 -14.852  1.00  0.00
ATOM    833  N   ALA B  59      14.799  -7.289 -15.975  1.00  0.00
ATOM    834  CA  ALA B  59      14.917  -6.950 -17.363  1.00  0.00
ATOM    835  C   ALA B  59      15.486  -5.492 -17.711  1.00  0.00
ATOM    836  O   ALA B  59      15.459  -4.613 -16.830  1.00  0.00
ATOM    837  CB  ALA B  59      13.723  -7.256 -17.935  1.00  0.00
ATOM    843  N   PHE B  60      16.002  -5.189 -18.921  1.00  0.00
ATOM    844  CA  PHE B  60      16.413  -3.829 -18.975  1.00  0.00
ATOM    845  C   PHE B  60      15.987  -3.196 -20.045  1.00  0.00
ATOM    846  O   PHE B  60      15.708  -3.757 -21.085  1.00  0.00
ATOM    847  CB  PHE B  60      17.934  -3.673 -18.966  1.00  0.00
ATOM    848  CG  PHE B  60      18.624  -4.391 -20.091  1.00  0.00
ATOM    849  CD1 PHE B  60      18.815  -3.768 -21.316  1.00  0.00
ATOM    850  CD2 PHE B  60      19.082  -5.689 -19.928  1.00  0.00
ATOM    851  CE1 PHE B  60      19.449  -4.428 -22.352  1.00  0.00
ATOM    852  CE2 PHE B  60      19.717  -6.350 -20.961  1.00  0.00
ATOM    853  CZ  PHE B  60      19.900  -5.718 -22.175  1.00  0.00
ATOM    863  N   LEU B  61      15.786  -2.033 -19.829  1.00  0.00
ATOM    864  CA  LEU B  61      15.281  -1.674 -20.995  1.00  0.00
ATOM    865  C   LEU B  61      16.174   -.774 -21.597  1.00  0.00
ATOM    866  O   LEU B  61      17.221   -.618 -20.967  1.00  0.00
ATOM    867  CB  LEU B  61      13.899  -1.034 -20.815  1.00  0.00
ATOM    868  CG  LEU B  61      12.855  -1.896 -20.095  1.00  0.00
ATOM    869  CD1 LEU B  61      11.595  -1.075 -19.856  1.00  0.00
ATOM    870  CD2 LEU B  61      12.553  -3.131 -20.930  1.00  0.00
ATOM    882  N   ASP B  62      15.799   -.235 -22.658  1.00  0.00
ATOM    883  CA  ASP B  62      16.736    .288 -23.390  1.00  0.00
ATOM    884  C   ASP B  62      17.837   1.220 -22.886  1.00  0.00
ATOM    885  O   ASP B  62      17.639   2.218 -22.201  1.00  0.00
ATOM    886  CB  ASP B  62      15.943    .979 -24.503  1.00  0.00
ATOM    887  CG  ASP B  62      15.280   -.005 -25.457  1.00  0.00
ATOM    888  OD1 ASP B  62      15.558  -1.176 -25.359  1.00  0.00
ATOM    889  OD2 ASP B  62      14.502    .425 -26.275  1.00  0.00
ATOM    894  N   ASP B  63      19.040    .820 -23.314  1.00  0.00
ATOM    895  CA  ASP B  63      20.317   1.437 -23.105  1.00  0.00
ATOM    896  C   ASP B  63      20.479   1.500 -21.680  1.00  0.00
ATOM    897  O   ASP B  63      21.395   2.120 -21.130  1.00  0.00
ATOM    898  CB  ASP B  63      20.409   2.839 -23.713  1.00  0.00
ATOM    899  CG  ASP B  63      20.319   2.833 -25.233  1.00  0.00
ATOM    900  OD1 ASP B  63      20.511   1.792 -25.816  1.00  0.00
ATOM    901  OD2 ASP B  63      20.059   3.869 -25.797  1.00  0.00
ATOM    906  N   SER B  64      19.755    .719 -21.026  1.00  0.00
ATOM    907  CA  SER B  64      19.810    .974 -19.677  1.00  0.00
ATOM    908  C   SER B  64      20.023   -.347 -19.543  1.00  0.00
ATOM    909  O   SER B  64      19.411  -1.291 -20.032  1.00  0.00
ATOM    910  CB  SER B  64      18.552   1.494 -19.010  1.00  0.00
ATOM    911  OG  SER B  64      18.169   2.729 -19.552  1.00  0.00
ATOM    917  N   THR B  65      20.812   -.375 -18.745  1.00  0.00
ATOM    918  CA  THR B  65      21.248  -1.406 -18.180  1.00  0.00
ATOM    919  C   THR B  65      20.894  -1.032 -16.809  1.00  0.00
ATOM    920  O   THR B  65      21.133    .077 -16.272  1.00  0.00
ATOM    921  CB  THR B  65      22.751  -1.636 -18.422  1.00  0.00
ATOM    922  OG1 THR B  65      22.988  -1.825 -19.823  1.00  0.00
ATOM    923  CG2 THR B  65      23.232  -2.862 -17.661  1.00  0.00
ATOM    931  N   CYS B  66      20.312  -2.016 -16.244  1.00  0.00
ATOM    932  CA  CYS B  66      19.778  -1.968 -15.017  1.00  0.00
ATOM    933  C   CYS B  66      20.172  -3.047 -14.253  1.00  0.00
ATOM    934  O   CYS B  66      19.889  -4.169 -14.579  1.00  0.00
ATOM    935  CB  CYS B  66      18.251  -1.943 -15.090  1.00  0.00
ATOM    936  SG  CYS B  66      17.435  -1.938 -13.476  1.00  0.00
ATOM    942  N   THR B  67      20.557  -2.765 -13.195  1.00  0.00
ATOM    943  CA  THR B  67      20.899  -4.016 -12.444  1.00  0.00
ATOM    944  C   THR B  67      20.277  -3.687 -11.215  1.00  0.00
ATOM    945  O   THR B  67      20.100  -2.615 -10.611  1.00  0.00
ATOM    946  CB  THR B  67      22.398  -4.307 -12.247  1.00  0.00
ATOM    947  OG1 THR B  67      22.963  -3.337 -11.357  1.00  0.00
ATOM    948  CG2 THR B  67      23.130  -4.255 -13.580  1.00  0.00
ATOM    956  N   GLY B  68      20.090  -4.736 -10.618  1.00  0.00
ATOM    957  CA  GLY B  68      19.424  -4.482  -9.512  1.00  0.00
ATOM    958  C   GLY B  68      19.299  -5.742  -8.933  1.00  0.00
ATOM    959  O   GLY B  68      19.642  -6.842  -9.428  1.00  0.00
ATOM    963  N   THR B  69      18.746  -5.545  -7.836  1.00  0.00
ATOM    964  CA  THR B  69      18.650  -6.706  -6.906  1.00  0.00
ATOM    965  C   THR B  69      17.486  -6.533  -5.955  1.00  0.00
ATOM    966  O   THR B  69      16.918  -5.416  -5.613  1.00  0.00
ATOM    967  CB  THR B  69      19.942  -6.897  -6.090  1.00  0.00
ATOM    968  OG1 THR B  69      19.897  -8.156  -5.405  1.00  0.00
ATOM    969  CG2 THR B  69      20.102  -5.777  -5.074  1.00  0.00
ATOM    977  N   SER B  70      17.191  -7.585  -5.283  1.00  0.00
ATOM    978  CA  SER B  70      16.106  -7.295  -4.315  1.00  0.00
ATOM    979  C   SER B  70      16.445  -7.914  -3.110  1.00  0.00
ATOM    980  O   SER B  70      17.112  -8.970  -3.022  1.00  0.00
ATOM    981  CB  SER B  70      14.751  -7.812  -4.759  1.00  0.00
ATOM    982  OG  SER B  70      14.739  -9.212  -4.806  1.00  0.00
ATOM    988  N   SER B  71      15.761  -7.255  -2.174  1.00  0.00
ATOM    989  CA  SER B  71      15.793  -7.793   -.815  1.00  0.00
ATOM    990  C   SER B  71      14.801  -7.470    .088  1.00  0.00
ATOM    991  O   SER B  71      14.296  -6.424    .527  1.00  0.00
ATOM    992  CB  SER B  71      17.084  -7.398   -.126  1.00  0.00
ATOM    993  OG  SER B  71      17.130  -7.901   1.181  1.00  0.00
ATOM    999  N   GLY B  72      14.041  -8.476    .200  1.00  0.00
ATOM   1000  CA  GLY B  72      13.153  -8.101   1.176  1.00  0.00
ATOM   1001  C   GLY B  72      12.227  -7.062    .522  1.00  0.00
ATOM   1002  O   GLY B  72      11.659  -7.268   -.571  1.00  0.00
ATOM   1006  N   ASN B  73      12.141  -5.916   1.241  1.00  0.00
ATOM   1007  CA  ASN B  73      11.320  -4.768    .693  1.00  0.00
ATOM   1008  C   ASN B  73      12.174  -3.595   -.158  1.00  0.00
ATOM   1009  O   ASN B  73      11.875  -2.425   -.435  1.00  0.00
ATOM   1010  CB  ASN B  73      10.560  -4.150   1.852  1.00  0.00
ATOM   1011  CG  ASN B  73      11.470  -3.529   2.875  1.00  0.00
ATOM   1012  OD1 ASN B  73      12.671  -3.823   2.915  1.00  0.00
ATOM   1013  ND2 ASN B  73      10.923  -2.675   3.702  1.00  0.00
ATOM   1020  N   LYS B  74      13.388  -3.800   -.460  1.00  0.00
ATOM   1021  CA  LYS B  74      14.198  -2.720  -1.102  1.00  0.00
ATOM   1022  C   LYS B  74      14.625  -3.110  -2.523  1.00  0.00
ATOM   1023  O   LYS B  74      15.038  -4.244  -2.935  1.00  0.00
ATOM   1024  CB  LYS B  74      15.436  -2.397   -.264  1.00  0.00
ATOM   1025  CG  LYS B  74      15.134  -1.747   1.080  1.00  0.00
ATOM   1026  CD  LYS B  74      16.413  -1.337   1.795  1.00  0.00
ATOM   1027  CE  LYS B  74      16.112   -.654   3.121  1.00  0.00
ATOM   1028  NZ  LYS B  74      17.353   -.219   3.818  1.00  0.00
ATOM   1042  N   VAL B  75      14.435  -2.127  -3.380  1.00  0.00
ATOM   1043  CA  VAL B  75      14.873  -2.429  -4.672  1.00  0.00
ATOM   1044  C   VAL B  75      15.993  -1.416  -5.131  1.00  0.00
ATOM   1045  O   VAL B  75      16.182   -.237  -4.932  1.00  0.00
ATOM   1046  CB  VAL B  75      13.664  -2.392  -5.625  1.00  0.00
ATOM   1047  CG1 VAL B  75      14.079  -2.812  -7.027  1.00  0.00
ATOM   1048  CG2 VAL B  75      12.560  -3.294  -5.096  1.00  0.00
ATOM   1058  N   ASN B  76      17.011  -2.049  -5.694  1.00  0.00
ATOM   1059  CA  ASN B  76      18.168  -1.108  -6.062  1.00  0.00
ATOM   1060  C   ASN B  76      18.418  -1.029  -7.557  1.00  0.00
ATOM   1061  O   ASN B  76      18.657  -2.178  -8.110  1.00  0.00
ATOM   1062  CB  ASN B  76      19.456  -1.518  -5.372  1.00  0.00
ATOM   1063  CG  ASN B  76      20.571   -.536  -5.599  1.00  0.00
ATOM   1064  OD1 ASN B  76      20.601    .165  -6.617  1.00  0.00
ATOM   1065  ND2 ASN B  76      21.491   -.471  -4.669  1.00  0.00
ATOM   1072  N   LEU B  77      18.358    .134  -8.251  1.00  0.00
ATOM   1073  CA  LEU B  77      18.535    .139  -9.636  1.00  0.00
ATOM   1074  C   LEU B  77      19.894    .785 -10.004  1.00  0.00
ATOM   1075  O   LEU B  77      20.379   1.836  -9.641  1.00  0.00
ATOM   1076  CB  LEU B  77      17.368    .891 -10.289  1.00  0.00
ATOM   1077  CG  LEU B  77      15.965    .429  -9.876  1.00  0.00
ATOM   1078  CD1 LEU B  77      14.920   1.295 -10.567  1.00  0.00
ATOM   1079  CD2 LEU B  77      15.785  -1.038 -10.239  1.00  0.00
ATOM   1091  N   THR B  78      20.665    .081 -10.711  1.00  0.00
ATOM   1092  CA  THR B  78      21.846    .697 -11.080  1.00  0.00
ATOM   1093  C   THR B  78      21.849    .986 -12.500  1.00  0.00
ATOM   1094  O   THR B  78      21.538    .096 -13.341  1.00  0.00
ATOM   1095  CB  THR B  78      23.064   -.173 -10.719  1.00  0.00
ATOM   1096  OG1 THR B  78      23.130   -.342  -9.297  1.00  0.00
ATOM   1097  CG2 THR B  78      24.348    .479 -11.208  1.00  0.00
ATOM   1105  N   ILE B  79      22.168   2.386 -12.767  1.00  0.00
ATOM   1106  CA  ILE B  79      22.204   2.759 -14.109  1.00  0.00
ATOM   1107  C   ILE B  79      23.605   3.045 -14.692  1.00  0.00
ATOM   1108  O   ILE B  79      24.456   3.799 -14.185  1.00  0.00
ATOM   1109  CB  ILE B  79      21.302   3.994 -14.285  1.00  0.00
ATOM   1110  CG1 ILE B  79      19.971   3.793 -13.556  1.00  0.00
ATOM   1111  CG2 ILE B  79      21.067   4.274 -15.762  1.00  0.00
ATOM   1112  CD1 ILE B  79      19.164   2.624 -14.070  1.00  0.00
ATOM   1124  N   GLN B  80      23.948   2.312 -15.812  1.00  0.00
ATOM   1125  CA  GLN B  80      25.316   2.614 -16.229  1.00  0.00
ATOM   1126  C   GLN B  80      25.404   3.436 -17.558  1.00  0.00
ATOM   1127  O   GLN B  80      24.597   3.199 -18.467  1.00  0.00
ATOM   1128  CB  GLN B  80      26.096   1.305 -16.372  1.00  0.00
ATOM   1129  CG  GLN B  80      26.223    .510 -15.083  1.00  0.00
ATOM   1130  CD  GLN B  80      26.997   -.780 -15.272  1.00  0.00
ATOM   1131  OE1 GLN B  80      26.991  -1.371 -16.356  1.00  0.00
ATOM   1132  NE2 GLN B  80      27.668  -1.226 -14.217  1.00  0.00
ATOM   1141  N   GLY B  81      26.343   4.325 -17.688  1.00  0.00
ATOM   1142  CA  GLY B  81      26.732   5.145 -18.846  1.00  0.00
ATOM   1143  C   GLY B  81      25.773   6.262 -19.115  1.00  0.00
ATOM   1144  O   GLY B  81      25.488   6.641 -20.256  1.00  0.00
ATOM   1148  N   LEU B  82      25.268   6.761 -18.074  1.00  0.00
ATOM   1149  CA  LEU B  82      24.345   7.824 -18.024  1.00  0.00
ATOM   1150  C   LEU B  82      25.106   8.971 -18.690  1.00  0.00
ATOM   1151  O   LEU B  82      26.318   9.069 -18.529  1.00  0.00
ATOM   1152  CB  LEU B  82      23.933   8.152 -16.583  1.00  0.00
ATOM   1153  CG  LEU B  82      22.728   7.373 -16.042  1.00  0.00
ATOM   1154  CD1 LEU B  82      22.622   7.582 -14.538  1.00  0.00
ATOM   1155  CD2 LEU B  82      21.464   7.837 -16.749  1.00  0.00
ATOM   1167  N   ARG B  83      24.475   9.788 -19.384  1.00  0.00
ATOM   1168  CA  ARG B  83      25.014  10.944 -20.077  1.00  0.00
ATOM   1169  C   ARG B  83      24.489  12.118 -19.347  1.00  0.00
ATOM   1170  O   ARG B  83      23.534  11.919 -18.611  1.00  0.00
ATOM   1171  CB  ARG B  83      24.594  11.001 -21.539  1.00  0.00
ATOM   1172  CG  ARG B  83      25.109   9.857 -22.397  1.00  0.00
ATOM   1173  CD  ARG B  83      24.633   9.964 -23.800  1.00  0.00
ATOM   1174  NE  ARG B  83      23.194   9.778 -23.900  1.00  0.00
ATOM   1175  CZ  ARG B  83      22.471   9.990 -25.017  1.00  0.00
ATOM   1176  NH1 ARG B  83      23.065  10.393 -26.118  1.00  0.00
ATOM   1177  NH2 ARG B  83      21.165   9.791 -25.006  1.00  0.00
ATOM   1191  N   ALA B  84      25.114  13.296 -19.548  1.00  0.00
ATOM   1192  CA  ALA B  84      24.804  14.495 -18.838  1.00  0.00
ATOM   1193  C   ALA B  84      23.390  14.961 -18.975  1.00  0.00
ATOM   1194  O   ALA B  84      22.708  15.148 -17.916  1.00  0.00
ATOM   1195  CB  ALA B  84      25.845  15.709 -19.377  1.00  0.00
ATOM   1201  N   MET B  85      22.873  14.720 -20.076  1.00  0.00
ATOM   1202  CA  MET B  85      21.612  15.073 -20.538  1.00  0.00
ATOM   1203  C   MET B  85      20.527  14.194 -19.952  1.00  0.00
ATOM   1204  O   MET B  85      19.348  14.428 -20.169  1.00  0.00
ATOM   1205  CB  MET B  85      21.608  15.012 -22.065  1.00  0.00
ATOM   1206  CG  MET B  85      22.515  16.033 -22.738  1.00  0.00
ATOM   1207  SD  MET B  85      22.089  17.732 -22.307  1.00  0.00
ATOM   1208  CE  MET B  85      20.497  17.896 -23.111  1.00  0.00
ATOM   1218  N   ASP B  86      20.944  13.151 -19.201  1.00  0.00
ATOM   1219  CA  ASP B  86      20.048  12.155 -18.631  1.00  0.00
ATOM   1220  C   ASP B  86      19.560  12.521 -17.280  1.00  0.00
ATOM   1221  O   ASP B  86      18.795  11.765 -16.665  1.00  0.00
ATOM   1222  CB  ASP B  86      20.741  10.793 -18.549  1.00  0.00
ATOM   1223  CG  ASP B  86      21.015  10.184 -19.918  1.00  0.00
ATOM   1224  OD1 ASP B  86      20.383  10.590 -20.864  1.00  0.00
ATOM   1225  OD2 ASP B  86      21.854   9.320 -20.004  1.00  0.00
ATOM   1230  N   THR B  87      19.927  13.687 -16.898  1.00  0.00
ATOM   1231  CA  THR B  87      19.612  14.321 -15.676  1.00  0.00
ATOM   1232  C   THR B  87      18.118  14.469 -15.614  1.00  0.00
ATOM   1233  O   THR B  87      17.426  14.653 -16.608  1.00  0.00
ATOM   1234  CB  THR B  87      20.307  15.689 -15.547  1.00  0.00
ATOM   1235  OG1 THR B  87      20.047  16.239 -14.249  1.00  0.00
ATOM   1236  CG2 THR B  87      19.799  16.648 -16.612  1.00  0.00
ATOM   1244  N   GLY B  88      17.585  14.258 -14.375  1.00  0.00
ATOM   1245  CA  GLY B  88      16.168  14.351 -14.109  1.00  0.00
ATOM   1246  C   GLY B  88      15.275  13.628 -13.116  1.00  0.00
ATOM   1247  O   GLY B  88      15.638  13.089 -12.044  1.00  0.00
ATOM   1251  N   LEU B  89      13.988  13.799 -13.262  1.00  0.00
ATOM   1252  CA  LEU B  89      13.392  13.198 -12.117  1.00  0.00
ATOM   1253  C   LEU B  89      13.105  11.672 -12.277  1.00  0.00
ATOM   1254  O   LEU B  89      12.583  11.121 -13.252  1.00  0.00
ATOM   1255  CB  LEU B  89      12.093  13.951 -11.802  1.00  0.00
ATOM   1256  CG  LEU B  89      12.250  15.233 -10.976  1.00  0.00
ATOM   1257  CD1 LEU B  89      13.075  16.245 -11.760  1.00  0.00
ATOM   1258  CD2 LEU B  89      10.876  15.792 -10.638  1.00  0.00
ATOM   1270  N   TYR B  90      13.497  10.880 -11.330  1.00  0.00
ATOM   1271  CA  TYR B  90      13.144   9.508 -11.531  1.00  0.00
ATOM   1272  C   TYR B  90      12.108   9.090 -10.486  1.00  0.00
ATOM   1273  O   TYR B  90      11.915   9.384  -9.305  1.00  0.00
ATOM   1274  CB  TYR B  90      14.388   8.619 -11.465  1.00  0.00
ATOM   1275  CG  TYR B  90      15.336   8.808 -12.628  1.00  0.00
ATOM   1276  CD1 TYR B  90      16.035   9.998 -12.766  1.00  0.00
ATOM   1277  CD2 TYR B  90      15.507   7.792 -13.556  1.00  0.00
ATOM   1278  CE1 TYR B  90      16.901  10.171 -13.828  1.00  0.00
ATOM   1279  CE2 TYR B  90      16.373   7.965 -14.618  1.00  0.00
ATOM   1280  CZ  TYR B  90      17.068   9.149 -14.756  1.00  0.00
ATOM   1281  OH  TYR B  90      17.931   9.321 -15.814  1.00  0.00
ATOM   1291  N   ILE B  91      11.181   8.361 -10.995  1.00  0.00
ATOM   1292  CA  ILE B  91      10.157   7.869 -10.089  1.00  0.00
ATOM   1293  C   ILE B  91      10.168   6.286 -10.004  1.00  0.00
ATOM   1294  O   ILE B  91      10.643   5.526 -10.924  1.00  0.00
ATOM   1295  CB  ILE B  91       8.774   8.372 -10.541  1.00  0.00
ATOM   1296  CG1 ILE B  91       8.718   9.901 -10.487  1.00  0.00
ATOM   1297  CG2 ILE B  91       7.679   7.765  -9.678  1.00  0.00
ATOM   1298  CD1 ILE B  91       7.495  10.492 -11.149  1.00  0.00
ATOM   1310  N   CYS B  92       9.910   5.735  -8.918  1.00  0.00
ATOM   1311  CA  CYS B  92       9.844   4.314  -8.772  1.00  0.00
ATOM   1312  C   CYS B  92       8.442   3.782  -8.591  1.00  0.00
ATOM   1313  O   CYS B  92       7.652   4.326  -7.769  1.00  0.00
ATOM   1314  CB  CYS B  92      10.695   3.882  -7.577  1.00  0.00
ATOM   1315  SG  CYS B  92      11.086   2.116  -7.549  1.00  0.00
ATOM   1321  N   LYS B  93       8.147   2.615  -9.199  1.00  0.00
ATOM   1322  CA  LYS B  93       6.770   2.124  -9.025  1.00  0.00
ATOM   1323  C   LYS B  93       6.862    .604  -8.729  1.00  0.00
ATOM   1324  O   LYS B  93       7.393   -.292  -9.361  1.00  0.00
ATOM   1325  CB  LYS B  93       5.916   2.399 -10.263  1.00  0.00
ATOM   1326  CG  LYS B  93       4.482   1.897 -10.163  1.00  0.00
ATOM   1327  CD  LYS B  93       3.724   2.124 -11.463  1.00  0.00
ATOM   1328  CE  LYS B  93       2.291   1.621 -11.365  1.00  0.00
ATOM   1329  NZ  LYS B  93       1.561   1.768 -12.653  1.00  0.00
ATOM   1343  N   VAL B  94       5.992    .170  -7.751  1.00  0.00
ATOM   1344  CA  VAL B  94       5.935  -1.179  -7.578  1.00  0.00
ATOM   1345  C   VAL B  94       4.481  -1.815  -7.853  1.00  0.00
ATOM   1346  O   VAL B  94       3.454  -1.008  -7.478  1.00  0.00
ATOM   1347  CB  VAL B  94       6.409  -1.458  -6.139  1.00  0.00
ATOM   1348  CG1 VAL B  94       5.469   -.809  -5.133  1.00  0.00
ATOM   1349  CG2 VAL B  94       6.498  -2.958  -5.904  1.00  0.00
ATOM   1359  N   GLU B  95       4.498  -3.090  -8.431  1.00  0.00
ATOM   1360  CA  GLU B  95       3.252  -3.713  -8.602  1.00  0.00
ATOM   1361  C   GLU B  95       3.234  -5.144  -8.110  1.00  0.00
ATOM   1362  O   GLU B  95       4.185  -5.974  -8.191  1.00  0.00
ATOM   1363  CB  GLU B  95       2.862  -3.659 -10.081  1.00  0.00
ATOM   1364  CG  GLU B  95       2.596  -2.257 -10.610  1.00  0.00
ATOM   1365  CD  GLU B  95       2.164  -2.248 -12.050  1.00  0.00
ATOM   1366  OE1 GLU B  95       2.154  -3.293 -12.655  1.00  0.00
ATOM   1367  OE2 GLU B  95       1.843  -1.193 -12.546  1.00  0.00
ATOM   1374  N   LEU B  96       2.227  -5.542  -7.413  1.00  0.00
ATOM   1375  CA  LEU B  96       2.242  -6.930  -7.014  1.00  0.00
ATOM   1376  C   LEU B  96       1.276  -7.869  -7.984  1.00  0.00
ATOM   1377  O   LEU B  96        .195  -7.730  -8.606  1.00  0.00
ATOM   1378  CB  LEU B  96       1.806  -7.000  -5.545  1.00  0.00
ATOM   1379  CG  LEU B  96       2.731  -6.300  -4.542  1.00  0.00
ATOM   1380  CD1 LEU B  96       2.063  -6.262  -3.174  1.00  0.00
ATOM   1381  CD2 LEU B  96       4.062  -7.035  -4.480  1.00  0.00
ATOM   1393  N   MET B  97       1.674  -9.031  -8.096  1.00  0.00
ATOM   1394  CA  MET B  97        .860  -9.970  -9.025  1.00  0.00
ATOM   1395  C   MET B  97        .708 -11.334  -8.632  1.00  0.00
ATOM   1396  O   MET B  97       1.553 -12.236  -8.891  1.00  0.00
ATOM   1397  CB  MET B  97       1.455 -10.020 -10.431  1.00  0.00
ATOM   1398  CG  MET B  97       1.434  -8.691 -11.172  1.00  0.00
ATOM   1399  SD  MET B  97       2.302  -8.760 -12.751  1.00  0.00
ATOM   1400  CE  MET B  97       4.006  -8.768 -12.201  1.00  0.00
ATOM   1410  N   TYR B  98       -.091 -11.409  -8.092  1.00  0.00
ATOM   1411  CA  TYR B  98       -.640 -12.594  -7.655  1.00  0.00
ATOM   1412  C   TYR B  98      -2.018 -12.458  -7.154  1.00  0.00
ATOM   1413  O   TYR B  98      -2.934 -12.005  -7.911  1.00  0.00
ATOM   1414  CB  TYR B  98        .259 -13.197  -6.573  1.00  0.00
ATOM   1415  CG  TYR B  98        .865 -12.170  -5.642  1.00  0.00
ATOM   1416  CD1 TYR B  98        .049 -11.440  -4.789  1.00  0.00
ATOM   1417  CD2 TYR B  98       2.236 -11.959  -5.640  1.00  0.00
ATOM   1418  CE1 TYR B  98        .603 -10.502  -3.939  1.00  0.00
ATOM   1419  CE2 TYR B  98       2.789 -11.021  -4.790  1.00  0.00
ATOM   1420  CZ  TYR B  98       1.978 -10.295  -3.942  1.00  0.00
ATOM   1421  OH  TYR B  98       2.529  -9.361  -3.095  1.00  0.00
ATOM   1431  N   PRO B  99      -2.336 -13.007  -6.006  1.00  0.00
ATOM   1432  CA  PRO B  99      -3.573 -12.438  -5.923  1.00  0.00
ATOM   1433  C   PRO B  99      -3.087 -11.174  -6.371  1.00  0.00
ATOM   1434  O   PRO B  99      -2.005 -10.645  -6.198  1.00  0.00
ATOM   1435  CB  PRO B  99      -4.011 -12.482  -4.456  1.00  0.00
ATOM   1436  CG  PRO B  99      -3.360 -13.710  -3.917  1.00  0.00
ATOM   1437  CD  PRO B  99      -2.045 -13.788  -4.647  1.00  0.00
ATOM   1445  N   PRO B 100      -4.384 -10.604  -6.770  1.00  0.00
ATOM   1446  CA  PRO B 100      -4.909  -9.483  -7.726  1.00  0.00
ATOM   1447  C   PRO B 100      -4.204  -8.445  -7.243  1.00  0.00
ATOM   1448  O   PRO B 100      -4.152  -7.918  -6.131  1.00  0.00
ATOM   1449  CB  PRO B 100      -6.412  -9.290  -7.496  1.00  0.00
ATOM   1450  CG  PRO B 100      -6.953 -10.677  -7.436  1.00  0.00
ATOM   1451  CD  PRO B 100      -5.835 -11.490  -6.840  1.00  0.00
ATOM   1459  N   PRO B 101      -3.850  -8.041  -8.383  1.00  0.00
ATOM   1460  CA  PRO B 101      -2.873  -7.081  -8.461  1.00  0.00
ATOM   1461  C   PRO B 101      -3.089  -5.967  -7.719  1.00  0.00
ATOM   1462  O   PRO B 101      -4.127  -5.246  -7.721  1.00  0.00
ATOM   1463  CB  PRO B 101      -2.861  -6.717  -9.949  1.00  0.00
ATOM   1464  CG  PRO B 101      -3.040  -8.022 -10.646  1.00  0.00
ATOM   1465  CD  PRO B 101      -3.976  -8.797  -9.757  1.00  0.00
ATOM   1473  N   TYR B 102      -2.046  -5.609  -7.102  1.00  0.00
ATOM   1474  CA  TYR B 102      -2.383  -4.602  -6.321  1.00  0.00
ATOM   1475  C   TYR B 102      -1.519  -3.541  -6.927  1.00  0.00
ATOM   1476  O   TYR B 102       -.286  -3.468  -7.154  1.00  0.00
ATOM   1477  CB  TYR B 102      -2.104  -4.890  -4.844  1.00  0.00
ATOM   1478  CG  TYR B 102      -2.911  -6.040  -4.283  1.00  0.00
ATOM   1479  CD1 TYR B 102      -2.286  -7.239  -3.974  1.00  0.00
ATOM   1480  CD2 TYR B 102      -4.275  -5.896  -4.078  1.00  0.00
ATOM   1481  CE1 TYR B 102      -3.022  -8.290  -3.461  1.00  0.00
ATOM   1482  CE2 TYR B 102      -5.011  -6.946  -3.566  1.00  0.00
ATOM   1483  CZ  TYR B 102      -4.390  -8.139  -3.258  1.00  0.00
ATOM   1484  OH  TYR B 102      -5.123  -9.185  -2.748  1.00  0.00
ATOM   1494  N   TYR B 103      -2.039  -2.478  -6.713  1.00  0.00
ATOM   1495  CA  TYR B 103      -1.435  -1.395  -7.266  1.00  0.00
ATOM   1496  C   TYR B 103      -1.003   -.435  -6.413  1.00  0.00
ATOM   1497  O   TYR B 103      -1.682   -.304  -5.368  1.00  0.00
ATOM   1498  CB  TYR B 103      -2.374   -.730  -8.275  1.00  0.00
ATOM   1499  CG  TYR B 103      -2.745  -1.620  -9.442  1.00  0.00
ATOM   1500  CD1 TYR B 103      -3.870  -2.428  -9.368  1.00  0.00
ATOM   1501  CD2 TYR B 103      -1.960  -1.627 -10.585  1.00  0.00
ATOM   1502  CE1 TYR B 103      -4.208  -3.240 -10.433  1.00  0.00
ATOM   1503  CE2 TYR B 103      -2.298  -2.439 -11.650  1.00  0.00
ATOM   1504  CZ  TYR B 103      -3.417  -3.243 -11.576  1.00  0.00
ATOM   1505  OH  TYR B 103      -3.754  -4.052 -12.637  1.00  0.00
ATOM   1515  N   VAL B 104       -.110    .234  -6.927  1.00  0.00
ATOM   1516  CA  VAL B 104        .134   1.041  -6.066  1.00  0.00
ATOM   1517  C   VAL B 104        .222   2.543  -6.201  1.00  0.00
ATOM   1518  O   VAL B 104        .578   2.867  -7.262  1.00  0.00
ATOM   1519  CB  VAL B 104       1.461    .460  -5.544  1.00  0.00
ATOM   1520  CG1 VAL B 104       1.912   1.202  -4.295  1.00  0.00
ATOM   1521  CG2 VAL B 104       1.299  -1.025  -5.259  1.00  0.00
ATOM   1531  N   GLY B 105        .090   3.322  -5.284  1.00  0.00
ATOM   1532  CA  GLY B 105        .253   4.509  -6.016  1.00  0.00
ATOM   1533  C   GLY B 105       1.851   4.536  -6.033  1.00  0.00
ATOM   1534  O   GLY B 105       2.497   3.521  -6.115  1.00  0.00
ATOM   1538  N   MET B 106       2.340   5.698  -6.206  1.00  0.00
ATOM   1539  CA  MET B 106       3.555   6.384  -6.736  1.00  0.00
ATOM   1540  C   MET B 106       4.047   7.128  -5.553  1.00  0.00
ATOM   1541  O   MET B 106       3.311   7.531  -4.628  1.00  0.00
ATOM   1542  CB  MET B 106       3.266   7.318  -7.909  1.00  0.00
ATOM   1543  CG  MET B 106       2.452   6.688  -9.031  1.00  0.00
ATOM   1544  SD  MET B 106       3.285   5.277  -9.786  1.00  0.00
ATOM   1545  CE  MET B 106       4.654   6.091 -10.604  1.00  0.00
ATOM   1555  N   GLY B 107       5.281   7.247  -5.620  1.00  0.00
ATOM   1556  CA  GLY B 107       6.118   7.839  -4.715  1.00  0.00
ATOM   1557  C   GLY B 107       6.253   9.164  -5.337  1.00  0.00
ATOM   1558  O   GLY B 107       5.677   9.501  -6.345  1.00  0.00
ATOM   1562  N   ASN B 108       7.088   9.831  -4.723  1.00  0.00
ATOM   1563  CA  ASN B 108       7.707  11.071  -4.930  1.00  0.00
ATOM   1564  C   ASN B 108       8.856  10.693  -5.733  1.00  0.00
ATOM   1565  O   ASN B 108       9.364   9.570  -5.639  1.00  0.00
ATOM   1566  CB  ASN B 108       8.093  11.776  -3.642  1.00  0.00
ATOM   1567  CG  ASN B 108       6.898  12.205  -2.838  1.00  0.00
ATOM   1568  OD1 ASN B 108       5.940  12.771  -3.378  1.00  0.00
ATOM   1569  ND2 ASN B 108       6.934  11.947  -1.555  1.00  0.00
ATOM   1576  N   GLY B 109       9.316  11.621  -6.487  1.00  0.00
ATOM   1577  CA  GLY B 109      10.480  11.298  -7.245  1.00  0.00
ATOM   1578  C   GLY B 109      11.771  11.469  -6.521  1.00  0.00
ATOM   1579  O   GLY B 109      11.820  12.005  -5.418  1.00  0.00
ATOM   1583  N   THR B 110      12.811  11.160  -7.241  1.00  0.00
ATOM   1584  CA  THR B 110      14.159  11.510  -6.908  1.00  0.00
ATOM   1585  C   THR B 110      14.868  12.300  -8.074  1.00  0.00
ATOM   1586  O   THR B 110      14.620  12.381  -9.256  1.00  0.00
ATOM   1587  CB  THR B 110      14.952  10.238  -6.553  1.00  0.00
ATOM   1588  OG1 THR B 110      14.418   9.658  -5.356  1.00  0.00
ATOM   1589  CG2 THR B 110      16.421  10.568  -6.340  1.00  0.00
ATOM   1597  N   GLN B 111      15.797  13.156  -7.721  1.00  0.00
ATOM   1598  CA  GLN B 111      16.373  13.848  -8.811  1.00  0.00
ATOM   1599  C   GLN B 111      17.681  13.349  -9.140  1.00  0.00
ATOM   1600  O   GLN B 111      18.290  13.382  -8.149  1.00  0.00
ATOM   1601  CB  GLN B 111      16.468  15.347  -8.516  1.00  0.00
ATOM   1602  CG  GLN B 111      15.125  16.030  -8.323  1.00  0.00
ATOM   1603  CD  GLN B 111      15.266  17.513  -8.034  1.00  0.00
ATOM   1604  OE1 GLN B 111      16.282  17.960  -7.494  1.00  0.00
ATOM   1605  NE2 GLN B 111      14.245  18.284  -8.391  1.00  0.00
ATOM   1614  N   ILE B 112      18.021  12.997 -10.382  1.00  0.00
ATOM   1615  CA  ILE B 112      19.365  12.499 -10.590  1.00  0.00
ATOM   1616  C   ILE B 112      20.145  13.520 -11.446  1.00  0.00
ATOM   1617  O   ILE B 112      19.794  14.182 -12.434  1.00  0.00
ATOM   1618  CB  ILE B 112      19.347  11.121 -11.276  1.00  0.00
ATOM   1619  CG1 ILE B 112      18.705  10.077 -10.359  1.00  0.00
ATOM   1620  CG2 ILE B 112      20.757  10.700 -11.661  1.00  0.00
ATOM   1621  CD1 ILE B 112      18.655   8.688 -10.956  1.00  0.00
ATOM   1633  N   TYR B 113      21.339  13.832 -10.916  1.00  0.00
ATOM   1634  CA  TYR B 113      22.068  14.863 -11.603  1.00  0.00
ATOM   1635  C   TYR B 113      23.210  14.343 -12.138  1.00  0.00
ATOM   1636  O   TYR B 113      23.833  13.967 -11.186  1.00  0.00
ATOM   1637  CB  TYR B 113      22.448  16.033 -10.694  1.00  0.00
ATOM   1638  CG  TYR B 113      21.268  16.874 -10.256  1.00  0.00
ATOM   1639  CD1 TYR B 113      20.491  16.470  -9.180  1.00  0.00
ATOM   1640  CD2 TYR B 113      20.965  18.047 -10.930  1.00  0.00
ATOM   1641  CE1 TYR B 113      19.414  17.238  -8.780  1.00  0.00
ATOM   1642  CE2 TYR B 113      19.888  18.814 -10.530  1.00  0.00
ATOM   1643  CZ  TYR B 113      19.114  18.413  -9.460  1.00  0.00
ATOM   1644  OH  TYR B 113      18.042  19.177  -9.062  1.00  0.00
ATOM   1654  N   VAL B 114      23.487  14.431 -13.378  1.00  0.00
ATOM   1655  CA  VAL B 114      24.681  13.853 -13.921  1.00  0.00
ATOM   1656  C   VAL B 114      25.639  14.953 -14.237  1.00  0.00
ATOM   1657  O   VAL B 114      25.260  15.920 -14.835  1.00  0.00
ATOM   1658  CB  VAL B 114      24.375  13.041 -15.193  1.00  0.00
ATOM   1659  CG1 VAL B 114      25.637  12.368 -15.712  1.00  0.00
ATOM   1660  CG2 VAL B 114      23.294  12.010 -14.903  1.00  0.00
ATOM   1670  N   ILE B 115      26.886  14.754 -13.683  1.00  0.00
ATOM   1671  CA  ILE B 115      27.887  15.852 -13.870  1.00  0.00
ATOM   1672  C   ILE B 115      29.104  15.506 -14.634  1.00  0.00
ATOM   1673  O   ILE B 115      29.778  14.528 -14.341  1.00  0.00
ATOM   1674  CB  ILE B 115      28.359  16.401 -12.511  1.00  0.00
ATOM   1675  CG1 ILE B 115      27.176  16.979 -11.729  1.00  0.00
ATOM   1676  CG2 ILE B 115      29.437  17.455 -12.708  1.00  0.00
ATOM   1677  CD1 ILE B 115      27.503  17.327 -10.295  1.00  0.00
ATOM   1689  N   ASP B 116      29.358  16.328 -15.614  1.00  0.00
ATOM   1690  CA  ASP B 116      30.552  16.063 -16.271  1.00  0.00
ATOM   1691  C   ASP B 116      31.678  16.570 -15.395  1.00  0.00
ATOM   1692  O   ASP B 116      31.575  17.669 -14.864  1.00  0.00
ATOM   1693  CB  ASP B 116      30.568  16.730 -17.649  1.00  0.00
ATOM   1694  CG  ASP B 116      29.702  16.004 -18.669  1.00  0.00
ATOM   1695  OD1 ASP B 116      29.313  14.891 -18.404  1.00  0.00
ATOM   1696  OD2 ASP B 116      29.437  16.569 -19.703  1.00  0.00
ATOM   1701  N   PRO B 117      32.749  15.870 -15.233  1.00  0.00
ATOM   1702  CA  PRO B 117      33.900  16.318 -14.422  1.00  0.00
ATOM   1703  C   PRO B 117      34.480  17.386 -15.128  1.00  0.00
ATOM   1704  O   PRO B 117      34.480  17.368 -16.358  1.00  0.00
ATOM   1705  CB  PRO B 117      34.855  15.123 -14.344  1.00  0.00
ATOM   1706  CG  PRO B 117      34.538  14.322 -15.561  1.00  0.00
ATOM   1707  CD  PRO B 117      33.053  14.486 -15.741  1.00  0.00
ATOM   1715  N   GLU B 118      35.004  18.217 -14.440  1.00  0.00
ATOM   1716  CA  GLU B 118      35.513  19.235 -15.176  1.00  0.00
ATOM   1717  C   GLU B 118      36.672  18.596 -15.786  1.00  0.00
ATOM   1718  O   GLU B 118      37.274  17.658 -15.247  1.00  0.00
ATOM   1719  CB  GLU B 118      35.885  20.450 -14.323  1.00  0.00
ATOM   1720  CG  GLU B 118      34.699  21.153 -13.679  1.00  0.00
ATOM   1721  CD  GLU B 118      35.100  22.362 -12.879  1.00  0.00
ATOM   1722  OE1 GLU B 118      36.275  22.617 -12.771  1.00  0.00
ATOM   1723  OE2 GLU B 118      34.229  23.031 -12.375  1.00  0.00
ATOM   1730  N   PRO B 119      36.981  19.115 -16.974  1.00  0.00
ATOM   1731  CA  PRO B 119      38.030  18.606 -17.762  1.00  0.00
ATOM   1732  C   PRO B 119      39.230  19.129 -17.057  1.00  0.00
ATOM   1733  O   PRO B 119      40.198  19.338 -17.729  1.00  0.00
ATOM   1734  OXT PRO B 119      39.195  19.319 -15.873  1.00  0.00
ATOM   1735  CB  PRO B 119      37.822  19.218 -19.151  1.00  0.00
ATOM   1736  CG  PRO B 119      37.102  20.495 -18.883  1.00  0.00
ATOM   1737  CD  PRO B 119      36.228  20.191 -17.695  1.00  0.00
ATOM      1  N   GLN A   1       3.250   0.012 -24.007  1.00  0.00
ATOM      2  CA  GLN A   1       3.239   0.465 -22.618  1.00  0.00
ATOM      3  C   GLN A   1       1.796   0.819 -22.355  1.00  0.00
ATOM      4  O   GLN A   1       1.086   1.228 -23.269  1.00  0.00
ATOM      5  CB  GLN A   1       4.163   1.662 -22.380  1.00  0.00
ATOM      6  CG  GLN A   1       5.629   1.382 -22.660  1.00  0.00
ATOM      7  CD  GLN A   1       6.211   0.346 -21.717  1.00  0.00
ATOM      8  OE1 GLN A   1       6.181   0.514 -20.494  1.00  0.00
ATOM      9  NE2 GLN A   1       6.744  -0.731 -22.281  1.00  0.00
ATOM     20  N   VAL A   2       1.347   0.660 -21.140  1.00  0.00
ATOM     21  CA  VAL A   2      -0.016   0.989 -20.778  1.00  0.00
ATOM     22  C   VAL A   2      -0.054   1.936 -19.593  1.00  0.00
ATOM     23  O   VAL A   2       0.586   1.720 -18.559  1.00  0.00
ATOM     24  CB  VAL A   2      -0.801  -0.291 -20.434  1.00  0.00
ATOM     25  CG1 VAL A   2      -2.233   0.049 -20.053  1.00  0.00
ATOM     26  CG2 VAL A   2      -0.771  -1.249 -21.616  1.00  0.00
ATOM     36  N   GLN A   3      -0.894   2.934 -19.739  1.00  0.00
ATOM     37  CA  GLN A   3      -1.014   3.903 -18.652  1.00  0.00
ATOM     38  C   GLN A   3      -2.506   3.950 -18.321  1.00  0.00
ATOM     39  O   GLN A   3      -3.495   3.868 -19.099  1.00  0.00
ATOM     40  CB  GLN A   3      -0.484   5.283 -19.050  1.00  0.00
ATOM     41  CG  GLN A   3      -0.531   6.313 -17.933  1.00  0.00
ATOM     42  CD  GLN A   3       0.015   7.661 -18.367  1.00  0.00
ATOM     43  OE1 GLN A   3      -0.647   8.412 -19.087  1.00  0.00
ATOM     44  NE2 GLN A   3       1.229   7.974 -17.929  1.00  0.00
ATOM     53  N   LEU A   4      -2.698   3.924 -17.040  1.00  0.00
ATOM     54  CA  LEU A   4      -3.978   4.040 -16.411  1.00  0.00
ATOM     55  C   LEU A   4      -4.155   5.438 -15.877  1.00  0.00
ATOM     56  O   LEU A   4      -3.285   5.974 -15.180  1.00  0.00
ATOM     57  CB  LEU A   4      -4.114   3.016 -15.278  1.00  0.00
ATOM     58  CG  LEU A   4      -4.780   1.689 -15.658  1.00  0.00
ATOM     59  CD1 LEU A   4      -3.942   0.982 -16.714  1.00  0.00
ATOM     60  CD2 LEU A   4      -4.935   0.825 -14.415  1.00  0.00
ATOM     72  N   GLN A   5      -5.308   5.951 -16.030  1.00  0.00
ATOM     73  CA  GLN A   5      -5.449   7.383 -15.603  1.00  0.00
ATOM     74  C   GLN A   5      -6.766   7.187 -14.893  1.00  0.00
ATOM     75  O   GLN A   5      -7.824   6.583 -15.322  1.00  0.00
ATOM     76  CB  GLN A   5      -5.523   8.403 -16.741  1.00  0.00
ATOM     77  CG  GLN A   5      -4.271   8.470 -17.599  1.00  0.00
ATOM     78  CD  GLN A   5      -4.389   9.486 -18.719  1.00  0.00
ATOM     79  OE1 GLN A   5      -5.431  10.126 -18.887  1.00  0.00
ATOM     80  NE2 GLN A   5      -3.321   9.640 -19.493  1.00  0.00
ATOM     89  N   GLU A   6      -6.726   7.971 -13.792  1.00  0.00
ATOM     90  CA  GLU A   6      -7.802   8.219 -12.845  1.00  0.00
ATOM     91  C   GLU A   6      -8.399   9.435 -12.922  1.00  0.00
ATOM     92  O   GLU A   6      -7.814  10.489 -13.178  1.00  0.00
ATOM     93  CB  GLU A   6      -7.327   8.084 -11.397  1.00  0.00
ATOM     94  CG  GLU A   6      -6.749   6.720 -11.050  1.00  0.00
ATOM     95  CD  GLU A   6      -7.785   5.631 -11.047  1.00  0.00
ATOM     96  OE1 GLU A   6      -8.941   5.936 -10.878  1.00  0.00
ATOM     97  OE2 GLU A   6      -7.420   4.490 -11.213  1.00  0.00
ATOM    104  N   SER A   7      -9.491   9.302 -12.175  1.00  0.00
ATOM    105  CA  SER A   7     -10.189  10.508 -12.216  1.00  0.00
ATOM    106  C   SER A   7     -10.330  11.164 -10.976  1.00  0.00
ATOM    107  O   SER A   7     -10.788  10.482 -10.039  1.00  0.00
ATOM    108  CB  SER A   7     -11.576  10.278 -12.785  1.00  0.00
ATOM    109  OG  SER A   7     -12.312   9.403 -11.975  1.00  0.00
ATOM    115  N   GLY A   8     -10.605  12.384 -10.877  1.00  0.00
ATOM    116  CA  GLY A   8     -10.672  12.459  -9.462  1.00  0.00
ATOM    117  C   GLY A   8      -9.880  12.519  -8.181  1.00  0.00
ATOM    118  O   GLY A   8      -8.887  13.187  -7.902  1.00  0.00
ATOM    122  N   GLY A   9     -10.858  12.082  -7.459  1.00  0.00
ATOM    123  CA  GLY A   9     -11.474  11.766  -6.221  1.00  0.00
ATOM    124  C   GLY A   9     -12.143  12.759  -5.410  1.00  0.00
ATOM    125  O   GLY A   9     -12.646  13.795  -5.860  1.00  0.00
ATOM    129  N   GLY A  10     -12.415  12.358  -4.236  1.00  0.00
ATOM    130  CA  GLY A  10     -13.225  13.376  -3.744  1.00  0.00
ATOM    131  C   GLY A  10     -13.798  12.948  -2.537  1.00  0.00
ATOM    132  O   GLY A  10     -13.324  11.882  -2.032  1.00  0.00
ATOM    136  N   LEU A  11     -14.677  13.843  -2.155  1.00  0.00
ATOM    137  CA  LEU A  11     -15.455  13.556  -1.094  1.00  0.00
ATOM    138  C   LEU A  11     -16.868  13.381  -1.568  1.00  0.00
ATOM    139  O   LEU A  11     -17.226  13.997  -2.573  1.00  0.00
ATOM    140  CB  LEU A  11     -15.340  14.679  -0.056  1.00  0.00
ATOM    141  CG  LEU A  11     -16.307  14.588   1.132  1.00  0.00
ATOM    142  CD1 LEU A  11     -15.939  13.388   1.995  1.00  0.00
ATOM    143  CD2 LEU A  11     -16.247  15.878   1.936  1.00  0.00
ATOM    155  N   VAL A  12     -17.630  12.443  -1.000  1.00  0.00
ATOM    156  CA  VAL A  12     -19.046  12.301  -1.420  1.00  0.00
ATOM    157  C   VAL A  12     -19.726  12.095  -0.158  1.00  0.00
ATOM    158  O   VAL A  12     -18.916  11.631   0.750  1.00  0.00
ATOM    159  CB  VAL A  12     -19.299  11.110  -2.363  1.00  0.00
ATOM    160  CG1 VAL A  12     -20.757  11.076  -2.798  1.00  0.00
ATOM    161  CG2 VAL A  12     -18.378  11.200  -3.570  1.00  0.00
ATOM    171  N   GLN A  13     -20.973  12.690  -0.115  1.00  0.00
ATOM    172  CA  GLN A  13     -21.829  12.604   1.027  1.00  0.00
ATOM    173  C   GLN A  13     -22.536  11.276   0.868  1.00  0.00
ATOM    174  O   GLN A  13     -22.974  11.021  -0.292  1.00  0.00
ATOM    175  CB  GLN A  13     -22.817  13.773   1.095  1.00  0.00
ATOM    176  CG  GLN A  13     -22.162  15.129   1.298  1.00  0.00
ATOM    177  CD  GLN A  13     -23.177  16.253   1.387  1.00  0.00
ATOM    178  OE1 GLN A  13     -23.970  16.467   0.465  1.00  0.00
ATOM    179  NE2 GLN A  13     -23.158  16.979   2.499  1.00  0.00
ATOM    188  N   ALA A  14     -22.890  10.717   2.026  1.00  0.00
ATOM    189  CA  ALA A  14     -23.591   9.436   2.172  1.00  0.00
ATOM    190  C   ALA A  14     -24.898   9.425   1.402  1.00  0.00
ATOM    191  O   ALA A  14     -25.622  10.421   1.375  1.00  0.00
ATOM    192  CB  ALA A  14     -23.912   9.091   3.630  1.00  0.00
ATOM    198  N   GLY A  15     -25.122   8.333   0.656  1.00  0.00
ATOM    199  CA  GLY A  15     -26.315   8.185  -0.157  1.00  0.00
ATOM    200  C   GLY A  15     -26.156   8.660  -1.557  1.00  0.00
ATOM    201  O   GLY A  15     -26.972   8.306  -2.407  1.00  0.00
ATOM    205  N   GLY A  16     -25.037   9.304  -1.846  1.00  0.00
ATOM    206  CA  GLY A  16     -24.737   9.966  -3.097  1.00  0.00
ATOM    207  C   GLY A  16     -24.129   9.115  -4.234  1.00  0.00
ATOM    208  O   GLY A  16     -23.884   7.855  -4.230  1.00  0.00
ATOM    212  N   SER A  17     -23.702   9.842  -5.310  1.00  0.00
ATOM    213  CA  SER A  17     -23.053   8.997  -6.276  1.00  0.00
ATOM    214  C   SER A  17     -21.677   9.446  -6.644  1.00  0.00
ATOM    215  O   SER A  17     -21.258  10.605  -6.555  1.00  0.00
ATOM    216  CB  SER A  17     -23.899   8.918  -7.531  1.00  0.00
ATOM    217  OG  SER A  17     -25.146   8.339  -7.260  1.00  0.00
ATOM    223  N   LEU A  18     -20.951   8.372  -7.090  1.00  0.00
ATOM    224  CA  LEU A  18     -19.688   8.742  -7.536  1.00  0.00
ATOM    225  C   LEU A  18     -19.287   8.129  -8.938  1.00  0.00
ATOM    226  O   LEU A  18     -19.716   7.108  -9.441  1.00  0.00
ATOM    227  CB  LEU A  18     -18.683   8.330  -6.453  1.00  0.00
ATOM    228  CG  LEU A  18     -17.205   8.557  -6.795  1.00  0.00
ATOM    229  CD1 LEU A  18     -16.943  10.049  -6.950  1.00  0.00
ATOM    230  CD2 LEU A  18     -16.333   7.961  -5.700  1.00  0.00
ATOM    242  N   ARG A  19     -18.632   8.747  -9.760  1.00  0.00
ATOM    243  CA  ARG A  19     -18.217   8.017 -10.992  1.00  0.00
ATOM    244  C   ARG A  19     -16.708   8.021 -11.133  1.00  0.00
ATOM    245  O   ARG A  19     -16.086   9.081 -11.151  1.00  0.00
ATOM    246  CB  ARG A  19     -18.829   8.641 -12.237  1.00  0.00
ATOM    247  CG  ARG A  19     -18.430   7.977 -13.546  1.00  0.00
ATOM    248  CD  ARG A  19     -19.229   8.493 -14.688  1.00  0.00
ATOM    249  NE  ARG A  19     -20.602   8.018 -14.647  1.00  0.00
ATOM    250  CZ  ARG A  19     -21.585   8.450 -15.461  1.00  0.00
ATOM    251  NH1 ARG A  19     -21.330   9.364 -16.373  1.00  0.00
ATOM    252  NH2 ARG A  19     -22.805   7.956 -15.344  1.00  0.00
ATOM    266  N   LEU A  20     -16.138   6.780 -11.297  1.00  0.00
ATOM    267  CA  LEU A  20     -14.724   6.644 -11.431  1.00  0.00
ATOM    268  C   LEU A  20     -14.390   6.274 -12.889  1.00  0.00
ATOM    269  O   LEU A  20     -14.937   5.466 -13.629  1.00  0.00
ATOM    270  CB  LEU A  20     -14.203   5.577 -10.460  1.00  0.00
ATOM    271  CG  LEU A  20     -14.495   5.828  -8.975  1.00  0.00
ATOM    272  CD1 LEU A  20     -13.822   4.750  -8.135  1.00  0.00
ATOM    273  CD2 LEU A  20     -14.000   7.212  -8.587  1.00  0.00
ATOM    285  N   SER A  21     -13.511   6.983 -13.480  1.00  0.00
ATOM    286  CA  SER A  21     -13.249   6.653 -14.855  1.00  0.00
ATOM    287  C   SER A  21     -11.820   6.245 -15.023  1.00  0.00
ATOM    288  O   SER A  21     -10.768   6.771 -14.466  1.00  0.00
ATOM    289  CB  SER A  21     -13.560   7.834 -15.754  1.00  0.00
ATOM    290  OG  SER A  21     -12.688   8.901 -15.501  1.00  0.00
ATOM    296  N   CYS A  22     -11.717   5.356 -16.010  1.00  0.00
ATOM    297  CA  CYS A  22     -10.430   5.074 -16.219  1.00  0.00
ATOM    298  C   CYS A  22     -10.124   4.885 -17.664  1.00  0.00
ATOM    299  O   CYS A  22     -10.744   4.338 -18.555  1.00  0.00
ATOM    300  CB  CYS A  22     -10.065   3.820 -15.425  1.00  0.00
ATOM    301  SG  CYS A  22      -8.295   3.447 -15.406  1.00  0.00
ATOM    307  N   ALA A  23      -8.894   5.035 -17.891  1.00  0.00
ATOM    308  CA  ALA A  23      -8.640   4.884 -19.329  1.00  0.00
ATOM    309  C   ALA A  23      -7.303   4.258 -19.398  1.00  0.00
ATOM    310  O   ALA A  23      -6.304   4.396 -18.606  1.00  0.00
ATOM    311  CB  ALA A  23      -8.695   6.233 -20.095  1.00  0.00
ATOM    317  N   ALA A  24      -7.222   3.522 -20.437  1.00  0.00
ATOM    318  CA  ALA A  24      -6.018   2.908 -20.679  1.00  0.00
ATOM    319  C   ALA A  24      -5.534   3.630 -21.866  1.00  0.00
ATOM    320  O   ALA A  24      -6.300   3.952 -22.765  1.00  0.00
ATOM    321  CB  ALA A  24      -6.186   1.329 -20.744  1.00  0.00
ATOM    327  N   SER A  25      -4.292   3.576 -21.982  1.00  0.00
ATOM    328  CA  SER A  25      -3.757   4.184 -23.162  1.00  0.00
ATOM    329  C   SER A  25      -2.995   2.925 -23.593  1.00  0.00
ATOM    330  O   SER A  25      -2.315   2.110 -22.933  1.00  0.00
ATOM    331  CB  SER A  25      -2.876   5.389 -22.902  1.00  0.00
ATOM    332  OG  SER A  25      -3.599   6.416 -22.281  1.00  0.00
ATOM    338  N   GLY A  26      -2.780   3.094 -24.846  1.00  0.00
ATOM    339  CA  GLY A  26      -1.880   2.554 -25.881  1.00  0.00
ATOM    340  C   GLY A  26      -2.692   1.282 -26.458  1.00  0.00
ATOM    341  O   GLY A  26      -3.941   1.371 -26.526  1.00  0.00
ATOM    345  N   SER A  27      -2.012   0.054 -26.733  1.00  0.00
ATOM    346  CA  SER A  27      -2.794  -0.855 -27.663  1.00  0.00
ATOM    347  C   SER A  27      -3.004  -1.919 -26.754  1.00  0.00
ATOM    348  O   SER A  27      -2.047  -2.615 -26.362  1.00  0.00
ATOM    349  CB  SER A  27      -2.050  -1.329 -28.896  1.00  0.00
ATOM    350  OG  SER A  27      -2.828  -2.225 -29.640  1.00  0.00
ATOM    356  N   ILE A  28      -4.155  -2.199 -26.476  1.00  0.00
ATOM    357  CA  ILE A  28      -4.540  -3.253 -25.706  1.00  0.00
ATOM    358  C   ILE A  28      -5.713  -3.749 -26.483  1.00  0.00
ATOM    359  O   ILE A  28      -6.649  -2.980 -26.692  1.00  0.00
ATOM    360  CB  ILE A  28      -4.903  -2.845 -24.266  1.00  0.00
ATOM    361  CG1 ILE A  28      -6.013  -1.791 -24.274  1.00  0.00
ATOM    362  CG2 ILE A  28      -3.674  -2.324 -23.536  1.00  0.00
ATOM    363  CD1 ILE A  28      -5.563  -0.434 -24.765  1.00  0.00
ATOM    375  N   SER A  29      -5.814  -4.841 -26.607  1.00  0.00
ATOM    376  CA  SER A  29      -7.005  -5.576 -27.001  1.00  0.00
ATOM    377  C   SER A  29      -8.190  -6.524 -26.564  1.00  0.00
ATOM    378  O   SER A  29      -9.250  -6.297 -27.127  1.00  0.00
ATOM    379  CB  SER A  29      -6.361  -6.332 -28.147  1.00  0.00
ATOM    380  OG  SER A  29      -5.346  -7.179 -27.681  1.00  0.00
ATOM    386  N   PHE A  30      -8.114  -7.270 -25.637  1.00  0.00
ATOM    387  CA  PHE A  30      -8.692  -8.247 -24.820  1.00  0.00
ATOM    388  C   PHE A  30      -8.473  -7.957 -23.429  1.00  0.00
ATOM    389  O   PHE A  30      -8.447  -8.855 -22.588  1.00  0.00
ATOM    390  CB  PHE A  30      -8.126  -9.631 -25.145  1.00  0.00
ATOM    391  CG  PHE A  30      -8.305 -10.038 -26.580  1.00  0.00
ATOM    392  CD1 PHE A  30      -7.265  -9.910 -27.487  1.00  0.00
ATOM    393  CD2 PHE A  30      -9.515 -10.548 -27.025  1.00  0.00
ATOM    394  CE1 PHE A  30      -7.429 -10.283 -28.809  1.00  0.00
ATOM    395  CE2 PHE A  30      -9.682 -10.924 -28.343  1.00  0.00
ATOM    396  CZ  PHE A  30      -8.637 -10.792 -29.236  1.00  0.00
ATOM    406  N   LEU A  31      -8.725  -6.860 -23.093  1.00  0.00
ATOM    407  CA  LEU A  31      -8.277  -6.451 -21.873  1.00  0.00
ATOM    408  C   LEU A  31      -9.397  -6.634 -20.866  1.00  0.00
ATOM    409  O   LEU A  31     -10.536  -6.302 -21.104  1.00  0.00
ATOM    410  CB  LEU A  31      -7.820  -4.988 -21.954  1.00  0.00
ATOM    411  CG  LEU A  31      -7.169  -4.424 -20.685  1.00  0.00
ATOM    412  CD1 LEU A  31      -5.715  -4.871 -20.619  1.00  0.00
ATOM    413  CD2 LEU A  31      -7.273  -2.906 -20.692  1.00  0.00
ATOM    425  N   TYR A  32      -9.005  -7.012 -19.741  1.00  0.00
ATOM    426  CA  TYR A  32      -9.835  -7.073 -18.611  1.00  0.00
ATOM    427  C   TYR A  32      -9.482  -5.878 -17.716  1.00  0.00
ATOM    428  O   TYR A  32      -8.437  -5.411 -17.327  1.00  0.00
ATOM    429  CB  TYR A  32      -9.661  -8.409 -17.888  1.00  0.00
ATOM    430  CG  TYR A  32     -10.011  -9.613 -18.735  1.00  0.00
ATOM    431  CD1 TYR A  32      -9.693 -10.888 -18.292  1.00  0.00
ATOM    432  CD2 TYR A  32     -10.649  -9.441 -19.954  1.00  0.00
ATOM    433  CE1 TYR A  32     -10.013 -11.988 -19.065  1.00  0.00
ATOM    434  CE2 TYR A  32     -10.969 -10.540 -20.728  1.00  0.00
ATOM    435  CZ  TYR A  32     -10.653 -11.809 -20.287  1.00  0.00
ATOM    436  OH  TYR A  32     -10.971 -12.903 -21.057  1.00  0.00
ATOM    446  N   MET A  33     -10.519  -5.345 -17.192  1.00  0.00
ATOM    447  CA  MET A  33     -10.247  -4.251 -16.288  1.00  0.00
ATOM    448  C   MET A  33     -10.845  -4.349 -14.784  1.00  0.00
ATOM    449  O   MET A  33     -11.855  -4.937 -14.358  1.00  0.00
ATOM    450  CB  MET A  33     -10.744  -2.985 -16.983  1.00  0.00
ATOM    451  CG  MET A  33     -10.047  -2.674 -18.299  1.00  0.00
ATOM    452  SD  MET A  33     -10.576  -1.104 -19.013  1.00  0.00
ATOM    453  CE  MET A  33     -12.083  -1.601 -19.843  1.00  0.00
ATOM    463  N   GLY A  34     -10.239  -3.704 -13.813  1.00  0.00
ATOM    464  CA  GLY A  34     -10.966  -3.815 -12.573  1.00  0.00
ATOM    465  C   GLY A  34     -10.677  -2.846 -11.490  1.00  0.00
ATOM    466  O   GLY A  34      -9.686  -2.125 -11.302  1.00  0.00
ATOM    470  N   TRP A  35     -11.656  -2.752 -10.675  1.00  0.00
ATOM    471  CA  TRP A  35     -11.375  -1.837  -9.712  1.00  0.00
ATOM    472  C   TRP A  35     -11.139  -2.482  -8.410  1.00  0.00
ATOM    473  O   TRP A  35     -11.981  -3.364  -8.061  1.00  0.00
ATOM    474  CB  TRP A  35     -12.526  -0.834  -9.609  1.00  0.00
ATOM    475  CG  TRP A  35     -12.714  -0.009 -10.845  1.00  0.00
ATOM    476  CD1 TRP A  35     -13.372  -0.380 -11.980  1.00  0.00
ATOM    477  CD2 TRP A  35     -12.238   1.338 -11.081  1.00  0.00
ATOM    478  NE1 TRP A  35     -13.338   0.638 -12.901  1.00  0.00
ATOM    479  CE2 TRP A  35     -12.649   1.698 -12.368  1.00  0.00
ATOM    480  CE3 TRP A  35     -11.508   2.254 -10.313  1.00  0.00
ATOM    481  CZ2 TRP A  35     -12.353   2.937 -12.912  1.00  0.00
ATOM    482  CZ3 TRP A  35     -11.212   3.498 -10.859  1.00  0.00
ATOM    483  CH2 TRP A  35     -11.626   3.829 -12.126  1.00  0.00
ATOM    494  N   TYR A  36     -10.136  -1.947  -7.630  1.00  0.00
ATOM    495  CA  TYR A  36      -9.905  -2.572  -6.302  1.00  0.00
ATOM    496  C   TYR A  36      -9.729  -1.508  -5.221  1.00  0.00
ATOM    497  O   TYR A  36      -9.129  -0.433  -5.265  1.00  0.00
ATOM    498  CB  TYR A  36      -8.682  -3.491  -6.335  1.00  0.00
ATOM    499  CG  TYR A  36      -7.398  -2.784  -6.707  1.00  0.00
ATOM    500  CD1 TYR A  36      -6.513  -2.384  -5.716  1.00  0.00
ATOM    501  CD2 TYR A  36      -7.103  -2.536  -8.040  1.00  0.00
ATOM    502  CE1 TYR A  36      -5.341  -1.739  -6.056  1.00  0.00
ATOM    503  CE2 TYR A  36      -5.931  -1.891  -8.380  1.00  0.00
ATOM    504  CZ  TYR A  36      -5.051  -1.493  -7.394  1.00  0.00
ATOM    505  OH  TYR A  36      -3.883  -0.849  -7.734  1.00  0.00
ATOM    515  N   ARG A  37     -10.207  -1.820  -4.077  1.00  0.00
ATOM    516  CA  ARG A  37     -10.063  -0.818  -3.074  1.00  0.00
ATOM    517  C   ARG A  37      -9.012  -1.032  -1.924  1.00  0.00
ATOM    518  O   ARG A  37      -8.327  -2.097  -1.715  1.00  0.00
ATOM    519  CB  ARG A  37     -11.437  -0.616  -2.452  1.00  0.00
ATOM    520  CG  ARG A  37     -11.960  -1.802  -1.658  1.00  0.00
ATOM    521  CD  ARG A  37     -13.319  -1.544  -1.117  1.00  0.00
ATOM    522  NE  ARG A  37     -13.818  -2.669  -0.344  1.00  0.00
ATOM    523  CZ  ARG A  37     -15.041  -2.730   0.217  1.00  0.00
ATOM    524  NH1 ARG A  37     -15.876  -1.723   0.084  1.00  0.00
ATOM    525  NH2 ARG A  37     -15.401  -3.801   0.904  1.00  0.00
ATOM    539  N   GLN A  38      -8.516   0.131  -1.292  1.00  0.00
ATOM    540  CA  GLN A  38      -7.734  -0.317  -0.182  1.00  0.00
ATOM    541  C   GLN A  38      -8.131   0.668   1.051  1.00  0.00
ATOM    542  O   GLN A  38      -8.205   1.868   1.146  1.00  0.00
ATOM    543  CB  GLN A  38      -6.243  -0.274  -0.526  1.00  0.00
ATOM    544  CG  GLN A  38      -5.340  -0.875   0.538  1.00  0.00
ATOM    545  CD  GLN A  38      -3.898  -0.978   0.083  1.00  0.00
ATOM    546  OE1 GLN A  38      -3.607  -0.952  -1.117  1.00  0.00
ATOM    547  NE2 GLN A  38      -2.983  -1.095   1.039  1.00  0.00
ATOM    556  N   ALA A  39      -8.636   0.172   1.964  1.00  0.00
ATOM    557  CA  ALA A  39      -9.082   0.702   3.234  1.00  0.00
ATOM    558  C   ALA A  39      -7.783   1.072   4.168  1.00  0.00
ATOM    559  O   ALA A  39      -6.758   0.332   4.200  1.00  0.00
ATOM    560  CB  ALA A  39      -9.898   0.005   3.902  1.00  0.00
ATOM    566  N   PRO A  40      -7.783   2.016   5.127  1.00  0.00
ATOM    567  CA  PRO A  40      -6.361   2.131   5.637  1.00  0.00
ATOM    568  C   PRO A  40      -5.332   1.316   6.273  1.00  0.00
ATOM    569  O   PRO A  40      -4.265   1.962   6.172  1.00  0.00
ATOM    570  CB  PRO A  40      -6.588   3.252   6.656  1.00  0.00
ATOM    571  CG  PRO A  40      -7.653   4.095   6.043  1.00  0.00
ATOM    572  CD  PRO A  40      -8.636   3.105   5.479  1.00  0.00
ATOM    580  N   GLY A  41      -5.206   0.256   7.009  1.00  0.00
ATOM    581  CA  GLY A  41      -5.554  -0.891   7.807  1.00  0.00
ATOM    582  C   GLY A  41      -5.876  -2.255   7.097  1.00  0.00
ATOM    583  O   GLY A  41      -6.167  -3.235   7.782  1.00  0.00
ATOM    587  N   LYS A  42      -5.993  -2.361   5.771  1.00  0.00
ATOM    588  CA  LYS A  42      -6.519  -3.659   5.330  1.00  0.00
ATOM    589  C   LYS A  42      -5.817  -4.251   4.034  1.00  0.00
ATOM    590  O   LYS A  42      -4.833  -3.684   3.569  1.00  0.00
ATOM    591  CB  LYS A  42      -8.025  -3.523   5.096  1.00  0.00
ATOM    592  CG  LYS A  42      -8.826  -3.178   6.345  1.00  0.00
ATOM    593  CD  LYS A  42     -10.321  -3.200   6.066  1.00  0.00
ATOM    594  CE  LYS A  42     -11.123  -2.848   7.310  1.00  0.00
ATOM    595  NZ  LYS A  42     -12.589  -2.873   7.053  1.00  0.00
ATOM    609  N   GLU A  43      -6.249  -5.284   3.447  1.00  0.00
ATOM    610  CA  GLU A  43      -5.710  -5.989   2.247  1.00  0.00
ATOM    611  C   GLU A  43      -6.425  -5.439   1.053  1.00  0.00
ATOM    612  O   GLU A  43      -7.520  -4.918   1.231  1.00  0.00
ATOM    613  CB  GLU A  43      -5.910  -7.504   2.325  1.00  0.00
ATOM    614  CG  GLU A  43      -5.169  -8.178   3.472  1.00  0.00
ATOM    615  CD  GLU A  43      -5.373  -9.667   3.506  1.00  0.00
ATOM    616  OE1 GLU A  43      -6.125 -10.163   2.702  1.00  0.00
ATOM    617  OE2 GLU A  43      -4.775 -10.310   4.336  1.00  0.00
ATOM    624  N   ARG A  44      -5.894  -5.533  -0.112  1.00  0.00
ATOM    625  CA  ARG A  44      -6.579  -5.076  -1.308  1.00  0.00
ATOM    626  C   ARG A  44      -7.745  -5.958  -1.760  1.00  0.00
ATOM    627  O   ARG A  44      -7.586  -7.163  -1.943  1.00  0.00
ATOM    628  CB  ARG A  44      -5.579  -4.966  -2.449  1.00  0.00
ATOM    629  CG  ARG A  44      -4.602  -3.808  -2.335  1.00  0.00
ATOM    630  CD  ARG A  44      -3.654  -3.774  -3.477  1.00  0.00
ATOM    631  NE  ARG A  44      -2.764  -2.626  -3.411  1.00  0.00
ATOM    632  CZ  ARG A  44      -1.764  -2.381  -4.279  1.00  0.00
ATOM    633  NH1 ARG A  44      -1.538  -3.212  -5.273  1.00  0.00
ATOM    634  NH2 ARG A  44      -1.010  -1.306  -4.133  1.00  0.00
ATOM    648  N   GLU A  45      -8.928  -5.320  -2.056  1.00  0.00
ATOM    649  CA  GLU A  45     -10.062  -6.184  -2.439  1.00  0.00
ATOM    650  C   GLU A  45     -10.669  -5.750  -3.826  1.00  0.00
ATOM    651  O   GLU A  45     -10.729  -4.634  -4.382  1.00  0.00
ATOM    652  CB  GLU A  45     -11.140  -6.142  -1.353  1.00  0.00
ATOM    653  CG  GLU A  45     -10.685  -6.662   0.004  1.00  0.00
ATOM    654  CD  GLU A  45     -11.749  -6.549   1.060  1.00  0.00
ATOM    655  OE1 GLU A  45     -12.791  -6.013   0.771  1.00  0.00
ATOM    656  OE2 GLU A  45     -11.518  -7.001   2.157  1.00  0.00
ATOM    663  N   PHE A  46     -11.059  -6.718  -4.567  1.00  0.00
ATOM    664  CA  PHE A  46     -11.634  -6.398  -5.876  1.00  0.00
ATOM    665  C   PHE A  46     -13.066  -6.048  -5.667  1.00  0.00
ATOM    666  O   PHE A  46     -13.779  -6.786  -4.983  1.00  0.00
ATOM    667  CB  PHE A  46     -11.519  -7.568  -6.854  1.00  0.00
ATOM    668  CG  PHE A  46     -10.146  -7.734  -7.442  1.00  0.00
ATOM    669  CD1 PHE A  46      -9.239  -8.621  -6.882  1.00  0.00
ATOM    670  CD2 PHE A  46      -9.761  -7.004  -8.556  1.00  0.00
ATOM    671  CE1 PHE A  46      -7.976  -8.773  -7.423  1.00  0.00
ATOM    672  CE2 PHE A  46      -8.500  -7.156  -9.099  1.00  0.00
ATOM    673  CZ  PHE A  46      -7.607  -8.042  -8.531  1.00  0.00
ATOM    683  N   VAL A  47     -13.540  -5.025  -6.333  1.00  0.00
ATOM    684  CA  VAL A  47     -14.870  -4.570  -6.073  1.00  0.00
ATOM    685  C   VAL A  47     -15.537  -4.915  -7.399  1.00  0.00
ATOM    686  O   VAL A  47     -16.513  -5.601  -7.624  1.00  0.00
ATOM    687  CB  VAL A  47     -14.939  -3.064  -5.759  1.00  0.00
ATOM    688  CG1 VAL A  47     -16.385  -2.617  -5.603  1.00  0.00
ATOM    689  CG2 VAL A  47     -14.142  -2.761  -4.498  1.00  0.00
ATOM    699  N   ALA A  48     -14.922  -4.638  -8.393  1.00  0.00
ATOM    700  CA  ALA A  48     -15.500  -5.102  -9.650  1.00  0.00
ATOM    701  C   ALA A  48     -14.566  -5.304 -10.893  1.00  0.00
ATOM    702  O   ALA A  48     -13.562  -4.717 -11.270  1.00  0.00
ATOM    703  CB  ALA A  48     -16.454  -3.711 -10.148  1.00  0.00
ATOM    709  N   THR A  49     -15.098  -6.310 -11.747  1.00  0.00
ATOM    710  CA  THR A  49     -14.275  -6.562 -12.853  1.00  0.00
ATOM    711  C   THR A  49     -15.052  -6.613 -14.221  1.00  0.00
ATOM    712  O   THR A  49     -16.165  -7.111 -14.402  1.00  0.00
ATOM    713  CB  THR A  49     -13.513  -7.878 -12.611  1.00  0.00
ATOM    714  OG1 THR A  49     -12.677  -7.742 -11.456  1.00  0.00
ATOM    715  CG2 THR A  49     -12.654  -8.227 -13.816  1.00  0.00
ATOM    723  N   ILE A  50     -14.566  -6.142 -15.241  1.00  0.00
ATOM    724  CA  ILE A  50     -15.273  -6.265 -16.481  1.00  0.00
ATOM    725  C   ILE A  50     -14.435  -6.998 -17.631  1.00  0.00
ATOM    726  O   ILE A  50     -13.171  -7.018 -17.796  1.00  0.00
ATOM    727  CB  ILE A  50     -15.702  -4.860 -16.941  1.00  0.00
ATOM    728  CG1 ILE A  50     -16.578  -4.953 -18.194  1.00  0.00
ATOM    729  CG2 ILE A  50     -14.483  -3.989 -17.204  1.00  0.00
ATOM    730  CD1 ILE A  50     -17.496  -3.767 -18.387  1.00  0.00
ATOM    742  N   THR A  51     -15.068  -7.804 -18.422  1.00  0.00
ATOM    743  CA  THR A  51     -14.180  -8.391 -19.421  1.00  0.00
ATOM    744  C   THR A  51     -14.901  -8.041 -20.668  1.00  0.00
ATOM    745  O   THR A  51     -16.081  -7.637 -20.671  1.00  0.00
ATOM    746  CB  THR A  51     -13.983  -9.913 -19.282  1.00  0.00
ATOM    747  OG1 THR A  51     -15.219 -10.585 -19.558  1.00  0.00
ATOM    748  CG2 THR A  51     -13.522 -10.265 -17.877  1.00  0.00
ATOM    756  N   ARG A  52     -14.070  -8.145 -21.644  1.00  0.00
ATOM    757  CA  ARG A  52     -14.240  -7.845 -23.024  1.00  0.00
ATOM    758  C   ARG A  52     -15.452  -8.590 -23.584  1.00  0.00
ATOM    759  O   ARG A  52     -15.571  -9.814 -23.515  1.00  0.00
ATOM    760  CB  ARG A  52     -12.989  -8.220 -23.804  1.00  0.00
ATOM    761  CG  ARG A  52     -13.036  -7.889 -25.287  1.00  0.00
ATOM    762  CD  ARG A  52     -12.874  -6.432 -25.531  1.00  0.00
ATOM    763  NE  ARG A  52     -12.529  -6.148 -26.914  1.00  0.00
ATOM    764  CZ  ARG A  52     -13.424  -5.897 -27.890  1.00  0.00
ATOM    765  NH1 ARG A  52     -14.711  -5.898 -27.618  1.00  0.00
ATOM    766  NH2 ARG A  52     -13.009  -5.650 -29.120  1.00  0.00
ATOM    780  N   GLY A  53     -16.365  -7.805 -24.142  1.00  0.00
ATOM    781  CA  GLY A  53     -17.612  -8.356 -24.619  1.00  0.00
ATOM    782  C   GLY A  53     -18.678  -8.370 -23.546  1.00  0.00
ATOM    783  O   GLY A  53     -19.845  -8.621 -23.863  1.00  0.00
ATOM    787  N   GLY A  54     -18.353  -7.821 -22.349  1.00  0.00
ATOM    788  CA  GLY A  54     -19.221  -7.660 -21.196  1.00  0.00
ATOM    789  C   GLY A  54     -19.447  -8.554 -19.993  1.00  0.00
ATOM    790  O   GLY A  54     -20.402  -8.278 -19.265  1.00  0.00
ATOM    794  N   ASN A  55     -18.669  -9.612 -19.710  1.00  0.00
ATOM    795  CA  ASN A  55     -19.106 -10.182 -18.454  1.00  0.00
ATOM    796  C   ASN A  55     -18.661  -9.214 -17.357  1.00  0.00
ATOM    797  O   ASN A  55     -17.641  -8.499 -17.227  1.00  0.00
ATOM    798  CB  ASN A  55     -18.543 -11.576 -18.245  1.00  0.00
ATOM    799  CG  ASN A  55     -19.105 -12.577 -19.217  1.00  0.00
ATOM    800  OD1 ASN A  55     -20.298 -12.546 -19.538  1.00  0.00
ATOM    801  ND2 ASN A  55     -18.268 -13.465 -19.689  1.00  0.00
ATOM    808  N   THR A  56     -19.487  -9.196 -16.392  1.00  0.00
ATOM    809  CA  THR A  56     -19.160  -8.374 -15.278  1.00  0.00
ATOM    810  C   THR A  56     -19.079  -9.084 -13.937  1.00  0.00
ATOM    811  O   THR A  56     -19.977  -9.853 -13.595  1.00  0.00
ATOM    812  CB  THR A  56     -20.181  -7.225 -15.176  1.00  0.00
ATOM    813  OG1 THR A  56     -21.506  -7.767 -15.095  1.00  0.00
ATOM    814  CG2 THR A  56     -20.084  -6.315 -16.391  1.00  0.00
ATOM    822  N   TYR A  57     -18.095  -8.777 -13.128  1.00  0.00
ATOM    823  CA  TYR A  57     -18.169  -9.412 -11.873  1.00  0.00
ATOM    824  C   TYR A  57     -18.128  -8.405 -10.678  1.00  0.00
ATOM    825  O   TYR A  57     -17.403  -7.443 -10.524  1.00  0.00
ATOM    826  CB  TYR A  57     -17.033 -10.434 -11.775  1.00  0.00
ATOM    827  CG  TYR A  57     -16.992 -11.412 -12.928  1.00  0.00
ATOM    828  CD1 TYR A  57     -16.333 -11.075 -14.101  1.00  0.00
ATOM    829  CD2 TYR A  57     -17.613 -12.647 -12.812  1.00  0.00
ATOM    830  CE1 TYR A  57     -16.296 -11.969 -15.154  1.00  0.00
ATOM    831  CE2 TYR A  57     -17.576 -13.541 -13.865  1.00  0.00
ATOM    832  CZ  TYR A  57     -16.920 -13.205 -15.032  1.00  0.00
ATOM    833  OH  TYR A  57     -16.883 -14.095 -16.081  1.00  0.00
ATOM    843  N   TYR A  58     -18.950  -8.604  -9.686  1.00  0.00
ATOM    844  CA  TYR A  58     -18.821  -7.667  -8.563  1.00  0.00
ATOM    845  C   TYR A  58     -18.548  -8.372  -7.163  1.00  0.00
ATOM    846  O   TYR A  58     -19.050  -9.480  -6.924  1.00  0.00
ATOM    847  CB  TYR A  58     -20.085  -6.807  -8.491  1.00  0.00
ATOM    848  CG  TYR A  58     -20.479  -6.189  -9.814  1.00  0.00
ATOM    849  CD1 TYR A  58     -21.222  -6.922 -10.728  1.00  0.00
ATOM    850  CD2 TYR A  58     -20.098  -4.890 -10.113  1.00  0.00
ATOM    851  CE1 TYR A  58     -21.582  -6.358 -11.937  1.00  0.00
ATOM    852  CE2 TYR A  58     -20.457  -4.325 -11.322  1.00  0.00
ATOM    853  CZ  TYR A  58     -21.196  -5.054 -12.230  1.00  0.00
ATOM    854  OH  TYR A  58     -21.555  -4.492 -13.434  1.00  0.00
ATOM    864  N   ALA A  59     -17.906  -7.669  -6.192  1.00  0.00
ATOM    865  CA  ALA A  59     -17.747  -8.244  -4.871  1.00  0.00
ATOM    866  C   ALA A  59     -19.070  -8.331  -4.265  1.00  0.00
ATOM    867  O   ALA A  59     -19.769  -7.367  -4.537  1.00  0.00
ATOM    868  CB  ALA A  59     -16.932  -7.597  -4.189  1.00  0.00
ATOM    874  N   ASP A  60     -19.366  -9.325  -3.470  1.00  0.00
ATOM    875  CA  ASP A  60     -20.708  -9.395  -2.965  1.00  0.00
ATOM    876  C   ASP A  60     -21.176  -8.234  -2.158  1.00  0.00
ATOM    877  O   ASP A  60     -22.345  -7.883  -2.127  1.00  0.00
ATOM    878  CB  ASP A  60     -20.861 -10.659  -2.115  1.00  0.00
ATOM    879  CG  ASP A  60     -20.961 -11.927  -2.953  1.00  0.00
ATOM    880  OD1 ASP A  60     -21.191 -11.819  -4.133  1.00  0.00
ATOM    881  OD2 ASP A  60     -20.806 -12.991  -2.403  1.00  0.00
ATOM    886  N   SER A  61     -20.155  -7.594  -1.557  1.00  0.00
ATOM    887  CA  SER A  61     -20.562  -6.611  -0.612  1.00  0.00
ATOM    888  C   SER A  61     -21.059  -5.353  -1.256  1.00  0.00
ATOM    889  O   SER A  61     -21.588  -4.445  -0.612  1.00  0.00
ATOM    890  CB  SER A  61     -19.405  -6.286   0.312  1.00  0.00
ATOM    891  OG  SER A  61     -18.376  -5.637  -0.382  1.00  0.00
ATOM    897  N   VAL A  62     -20.831  -5.292  -2.562  1.00  0.00
ATOM    898  CA  VAL A  62     -21.193  -4.086  -3.218  1.00  0.00
ATOM    899  C   VAL A  62     -22.320  -4.265  -4.272  1.00  0.00
ATOM    900  O   VAL A  62     -22.766  -3.451  -5.149  1.00  0.00
ATOM    901  CB  VAL A  62     -19.938  -3.499  -3.891  1.00  0.00
ATOM    902  CG1 VAL A  62     -18.892  -3.140  -2.846  1.00  0.00
ATOM    903  CG2 VAL A  62     -19.376  -4.492  -4.896  1.00  0.00
ATOM    913  N   LYS A  63     -22.703  -5.479  -4.345  1.00  0.00
ATOM    914  CA  LYS A  63     -23.572  -5.788  -5.388  1.00  0.00
ATOM    915  C   LYS A  63     -24.858  -4.896  -5.434  1.00  0.00
ATOM    916  O   LYS A  63     -25.515  -4.806  -4.401  1.00  0.00
ATOM    917  CB  LYS A  63     -23.932  -7.270  -5.275  1.00  0.00
ATOM    918  CG  LYS A  63     -24.631  -7.842  -6.502  1.00  0.00
ATOM    919  CD  LYS A  63     -24.828  -9.346  -6.374  1.00  0.00
ATOM    920  CE  LYS A  63     -23.503 -10.088  -6.455  1.00  0.00
ATOM    921  NZ  LYS A  63     -23.686 -11.563  -6.393  1.00  0.00
ATOM    935  N   GLY A  64     -25.301  -4.289  -6.546  1.00  0.00
ATOM    936  CA  GLY A  64     -26.566  -3.535  -6.387  1.00  0.00
ATOM    937  C   GLY A  64     -26.385  -2.083  -5.949  1.00  0.00
ATOM    938  O   GLY A  64     -27.330  -1.298  -5.975  1.00  0.00
ATOM    942  N   ARG A  65     -25.174  -1.728  -5.566  1.00  0.00
ATOM    943  CA  ARG A  65     -24.780  -0.348  -5.256  1.00  0.00
ATOM    944  C   ARG A  65     -23.819   0.044  -6.509  1.00  0.00
ATOM    945  O   ARG A  65     -23.721   1.075  -7.196  1.00  0.00
ATOM    946  CB  ARG A  65     -24.062  -0.252  -3.919  1.00  0.00
ATOM    947  CG  ARG A  65     -24.918  -0.588  -2.708  1.00  0.00
ATOM    948  CD  ARG A  65     -24.132  -0.535  -1.448  1.00  0.00
ATOM    949  NE  ARG A  65     -24.935  -0.899  -0.292  1.00  0.00
ATOM    950  CZ  ARG A  65     -24.458  -1.029   0.961  1.00  0.00
ATOM    951  NH1 ARG A  65     -23.182  -0.822   1.203  1.00  0.00
ATOM    952  NH2 ARG A  65     -25.271  -1.365   1.946  1.00  0.00
ATOM    966  N   PHE A  66     -23.022  -0.863  -6.939  1.00  0.00
ATOM    967  CA  PHE A  66     -22.059  -0.408  -8.001  1.00  0.00
ATOM    968  C   PHE A  66     -22.378  -0.966  -9.397  1.00  0.00
ATOM    969  O   PHE A  66     -22.723  -2.124  -9.579  1.00  0.00
ATOM    970  CB  PHE A  66     -20.630  -0.807  -7.630  1.00  0.00
ATOM    971  CG  PHE A  66     -20.147  -0.204  -6.341  1.00  0.00
ATOM    972  CD1 PHE A  66     -20.877   0.791  -5.709  1.00  0.00
ATOM    973  CD2 PHE A  66     -18.962  -0.630  -5.761  1.00  0.00
ATOM    974  CE1 PHE A  66     -20.433   1.348  -4.524  1.00  0.00
ATOM    975  CE2 PHE A  66     -18.517  -0.077  -4.576  1.00  0.00
ATOM    976  CZ  PHE A  66     -19.254   0.913  -3.957  1.00  0.00
ATOM    986  N   THR A  67     -22.032  -0.097 -10.437  1.00  0.00
ATOM    987  CA  THR A  67     -22.266  -0.551 -11.799  1.00  0.00
ATOM    988  C   THR A  67     -20.976  -0.369 -12.640  1.00  0.00
ATOM    989  O   THR A  67     -20.223   0.575 -12.733  1.00  0.00
ATOM    990  CB  THR A  67     -23.440   0.208 -12.445  1.00  0.00
ATOM    991  OG1 THR A  67     -24.638  -0.031 -11.694  1.00  0.00
ATOM    992  CG2 THR A  67     -23.646  -0.247 -13.881  1.00  0.00
ATOM   1000  N   ILE A  68     -20.621  -1.295 -13.313  1.00  0.00
ATOM   1001  CA  ILE A  68     -19.422  -1.098 -14.171  1.00  0.00
ATOM   1002  C   ILE A  68     -19.756  -1.053 -15.674  1.00  0.00
ATOM   1003  O   ILE A  68     -20.543  -1.860 -16.178  1.00  0.00
ATOM   1004  CB  ILE A  68     -18.392  -2.215 -13.925  1.00  0.00
ATOM   1005  CG1 ILE A  68     -17.016  -1.798 -14.449  1.00  0.00
ATOM   1006  CG2 ILE A  68     -18.845  -3.511 -14.581  1.00  0.00
ATOM   1007  CD1 ILE A  68     -15.878  -2.640 -13.916  1.00  0.00
ATOM   1019  N   SER A  69     -19.022  -0.159 -16.456  1.00  0.00
ATOM   1020  CA  SER A  69     -19.341  -0.129 -17.858  1.00  0.00
ATOM   1021  C   SER A  69     -18.019   0.067 -18.639  1.00  0.00
ATOM   1022  O   SER A  69     -17.097   0.855 -18.546  1.00  0.00
ATOM   1023  CB  SER A  69     -20.326   0.984 -18.155  1.00  0.00
ATOM   1024  OG  SER A  69     -20.618   1.044 -19.524  1.00  0.00
ATOM   1030  N   ARG A  70     -17.996  -0.535 -19.714  1.00  0.00
ATOM   1031  CA  ARG A  70     -16.848  -0.357 -20.560  1.00  0.00
ATOM   1032  C   ARG A  70     -17.122   0.337 -21.921  1.00  0.00
ATOM   1033  O   ARG A  70     -18.217   0.225 -22.481  1.00  0.00
ATOM   1034  CB  ARG A  70     -16.218  -1.718 -20.815  1.00  0.00
ATOM   1035  CG  ARG A  70     -15.122  -1.728 -21.870  1.00  0.00
ATOM   1036  CD  ARG A  70     -14.394  -3.023 -21.892  1.00  0.00
ATOM   1037  NE  ARG A  70     -13.252  -2.986 -22.791  1.00  0.00
ATOM   1038  CZ  ARG A  70     -12.279  -3.918 -22.829  1.00  0.00
ATOM   1039  NH1 ARG A  70     -12.324  -4.949 -22.015  1.00  0.00
ATOM   1040  NH2 ARG A  70     -11.279  -3.795 -23.685  1.00  0.00
ATOM   1054  N   ASP A  71     -16.063   1.060 -22.468  1.00  0.00
ATOM   1055  CA  ASP A  71     -16.219   1.614 -23.774  1.00  0.00
ATOM   1056  C   ASP A  71     -15.060   1.131 -24.630  1.00  0.00
ATOM   1057  O   ASP A  71     -13.864   1.485 -24.465  1.00  0.00
ATOM   1058  CB  ASP A  71     -16.260   3.143 -23.721  1.00  0.00
ATOM   1059  CG  ASP A  71     -16.427   3.779 -25.094  1.00  0.00
ATOM   1060  OD1 ASP A  71     -15.944   3.220 -26.049  1.00  0.00
ATOM   1061  OD2 ASP A  71     -17.039   4.818 -25.173  1.00  0.00
ATOM   1066  N   ASN A  72     -15.347   0.148 -25.415  1.00  0.00
ATOM   1067  CA  ASN A  72     -14.231  -0.394 -26.083  1.00  0.00
ATOM   1068  C   ASN A  72     -13.581   0.533 -27.064  1.00  0.00
ATOM   1069  O   ASN A  72     -12.384   0.407 -27.327  1.00  0.00
ATOM   1070  CB  ASN A  72     -14.640  -1.682 -26.773  1.00  0.00
ATOM   1071  CG  ASN A  72     -14.911  -2.798 -25.801  1.00  0.00
ATOM   1072  OD1 ASN A  72     -13.979  -3.415 -25.271  1.00  0.00
ATOM   1073  ND2 ASN A  72     -16.167  -3.067 -25.556  1.00  0.00
ATOM   1080  N   ALA A  73     -14.340   1.433 -27.614  1.00  0.00
ATOM   1081  CA  ALA A  73     -13.747   2.252 -28.636  1.00  0.00
ATOM   1082  C   ALA A  73     -12.698   3.131 -27.986  1.00  0.00
ATOM   1083  O   ALA A  73     -11.604   3.381 -28.502  1.00  0.00
ATOM   1084  CB  ALA A  73     -14.963   2.939 -29.361  1.00  0.00
ATOM   1090  N   LYS A  74     -13.105   3.590 -26.742  1.00  0.00
ATOM   1091  CA  LYS A  74     -12.270   4.615 -26.203  1.00  0.00
ATOM   1092  C   LYS A  74     -11.186   4.075 -25.229  1.00  0.00
ATOM   1093  O   LYS A  74     -10.235   4.788 -24.897  1.00  0.00
ATOM   1094  CB  LYS A  74     -13.149   5.653 -25.504  1.00  0.00
ATOM   1095  CG  LYS A  74     -14.107   6.391 -26.430  1.00  0.00
ATOM   1096  CD  LYS A  74     -14.949   7.401 -25.664  1.00  0.00
ATOM   1097  CE  LYS A  74     -15.919   8.126 -26.584  1.00  0.00
ATOM   1098  NZ  LYS A  74     -16.786   9.080 -25.839  1.00  0.00
ATOM   1112  N   ASN A  75     -11.191   2.780 -24.982  1.00  0.00
ATOM   1113  CA  ASN A  75     -10.416   2.038 -24.035  1.00  0.00
ATOM   1114  C   ASN A  75     -10.710   2.592 -22.597  1.00  0.00
ATOM   1115  O   ASN A  75      -9.958   2.890 -21.627  1.00  0.00
ATOM   1116  CB  ASN A  75      -8.941   2.112 -24.388  1.00  0.00
ATOM   1117  CG  ASN A  75      -8.638   1.501 -25.728  1.00  0.00
ATOM   1118  OD1 ASN A  75      -9.053   0.373 -26.019  1.00  0.00
ATOM   1119  ND2 ASN A  75      -7.920   2.224 -26.550  1.00  0.00
ATOM   1126  N   THR A  76     -12.085   2.807 -22.393  1.00  0.00
ATOM   1127  CA  THR A  76     -12.333   3.263 -21.046  1.00  0.00
ATOM   1128  C   THR A  76     -13.251   2.360 -20.151  1.00  0.00
ATOM   1129  O   THR A  76     -14.217   1.636 -20.388  1.00  0.00
ATOM   1130  CB  THR A  76     -12.929   4.681 -21.115  1.00  0.00
ATOM   1131  OG1 THR A  76     -14.187   4.641 -21.802  1.00  0.00
ATOM   1132  CG2 THR A  76     -11.985   5.622 -21.849  1.00  0.00
ATOM   1140  N   VAL A  77     -13.019   2.538 -18.869  1.00  0.00
ATOM   1141  CA  VAL A  77     -13.865   1.783 -18.052  1.00  0.00
ATOM   1142  C   VAL A  77     -14.613   2.698 -17.029  1.00  0.00
ATOM   1143  O   VAL A  77     -14.164   3.655 -16.419  1.00  0.00
ATOM   1144  CB  VAL A  77     -13.031   0.712 -17.323  1.00  0.00
ATOM   1145  CG1 VAL A  77     -11.887   1.359 -16.557  1.00  0.00
ATOM   1146  CG2 VAL A  77     -13.922  -0.091 -16.388  1.00  0.00
ATOM   1156  N   TYR A  78     -15.800   2.619 -16.849  1.00  0.00
ATOM   1157  CA  TYR A  78     -16.300   3.463 -15.779  1.00  0.00
ATOM   1158  C   TYR A  78     -16.968   2.635 -14.622  1.00  0.00
ATOM   1159  O   TYR A  78     -17.598   1.589 -14.641  1.00  0.00
ATOM   1160  CB  TYR A  78     -17.287   4.480 -16.358  1.00  0.00
ATOM   1161  CG  TYR A  78     -16.695   5.361 -17.435  1.00  0.00
ATOM   1162  CD1 TYR A  78     -16.588   4.889 -18.736  1.00  0.00
ATOM   1163  CD2 TYR A  78     -16.258   6.639 -17.123  1.00  0.00
ATOM   1164  CE1 TYR A  78     -16.047   5.693 -19.720  1.00  0.00
ATOM   1165  CE2 TYR A  78     -15.716   7.444 -18.108  1.00  0.00
ATOM   1166  CZ  TYR A  78     -15.610   6.975 -19.401  1.00  0.00
ATOM   1167  OH  TYR A  78     -15.071   7.776 -20.381  1.00  0.00
ATOM   1177  N   LEU A  79     -16.853   3.167 -13.420  1.00  0.00
ATOM   1178  CA  LEU A  79     -17.514   2.482 -12.340  1.00  0.00
ATOM   1179  C   LEU A  79     -18.543   3.442 -11.685  1.00  0.00
ATOM   1180  O   LEU A  79     -18.328   4.588 -11.271  1.00  0.00
ATOM   1181  CB  LEU A  79     -16.485   1.998 -11.312  1.00  0.00
ATOM   1182  CG  LEU A  79     -17.051   1.210 -10.124  1.00  0.00
ATOM   1183  CD1 LEU A  79     -17.751  -0.043 -10.632  1.00  0.00
ATOM   1184  CD2 LEU A  79     -15.924   0.855  -9.166  1.00  0.00
ATOM   1196  N   GLN A  80     -19.736   3.124 -11.613  1.00  0.00
ATOM   1197  CA  GLN A  80     -20.589   4.070 -10.958  1.00  0.00
ATOM   1198  C   GLN A  80     -21.056   3.628  -9.574  1.00  0.00
ATOM   1199  O   GLN A  80     -21.548   2.563  -9.237  1.00  0.00
ATOM   1200  CB  GLN A  80     -21.802   4.355 -11.847  1.00  0.00
ATOM   1201  CG  GLN A  80     -22.762   5.385 -11.278  1.00  0.00
ATOM   1202  CD  GLN A  80     -23.842   5.779 -12.269  1.00  0.00
ATOM   1203  OE1 GLN A  80     -23.613   5.801 -13.481  1.00  0.00
ATOM   1204  NE2 GLN A  80     -25.027   6.093 -11.757  1.00  0.00
ATOM   1213  N   MET A  81     -20.832   4.513  -8.581  1.00  0.00
ATOM   1214  CA  MET A  81     -21.296   4.033  -7.390  1.00  0.00
ATOM   1215  C   MET A  81     -22.613   4.750  -6.902  1.00  0.00
ATOM   1216  O   MET A  81     -22.816   5.960  -6.918  1.00  0.00
ATOM   1217  CB  MET A  81     -20.158   4.163  -6.378  1.00  0.00
ATOM   1218  CG  MET A  81     -18.885   3.424  -6.765  1.00  0.00
ATOM   1219  SD  MET A  81     -17.525   3.736  -5.621  1.00  0.00
ATOM   1220  CE  MET A  81     -16.197   2.843  -6.423  1.00  0.00
ATOM   1230  N   ASN A  82     -23.640   3.976  -6.530  1.00  0.00
ATOM   1231  CA  ASN A  82     -24.822   4.688  -6.135  1.00  0.00
ATOM   1232  C   ASN A  82     -24.966   4.326  -4.677  1.00  0.00
ATOM   1233  O   ASN A  82     -24.744   3.179  -4.270  1.00  0.00
ATOM   1234  CB  ASN A  82     -26.039   4.307  -6.958  1.00  0.00
ATOM   1235  CG  ASN A  82     -25.885   4.657  -8.413  1.00  0.00
ATOM   1236  OD1 ASN A  82     -25.514   5.783  -8.758  1.00  0.00
ATOM   1237  ND2 ASN A  82     -26.163   3.710  -9.274  1.00  0.00
ATOM   1244  N   SER A  83     -25.487   5.181  -3.997  1.00  0.00
ATOM   1245  CA  SER A  83     -25.797   5.166  -2.626  1.00  0.00
ATOM   1246  C   SER A  83     -24.685   4.840  -1.673  1.00  0.00
ATOM   1247  O   SER A  83     -24.724   3.834  -0.958  1.00  0.00
ATOM   1248  CB  SER A  83     -26.926   4.177  -2.416  1.00  0.00
ATOM   1249  OG  SER A  83     -28.070   4.563  -3.129  1.00  0.00
ATOM   1255  N   LEU A  84     -23.700   5.687  -1.727  1.00  0.00
ATOM   1256  CA  LEU A  84     -22.438   5.476  -0.998  1.00  0.00
ATOM   1257  C   LEU A  84     -22.664   5.422   0.530  1.00  0.00
ATOM   1258  O   LEU A  84     -23.417   6.107   1.228  1.00  0.00
ATOM   1259  CB  LEU A  84     -21.445   6.594  -1.335  1.00  0.00
ATOM   1260  CG  LEU A  84     -20.548   6.343  -2.555  1.00  0.00
ATOM   1261  CD1 LEU A  84     -21.400   6.334  -3.818  1.00  0.00
ATOM   1262  CD2 LEU A  84     -19.475   7.419  -2.626  1.00  0.00
ATOM   1274  N   LYS A  85     -21.934   4.556   1.159  1.00  0.00
ATOM   1275  CA  LYS A  85     -22.136   4.440   2.593  1.00  0.00
ATOM   1276  C   LYS A  85     -20.822   4.757   3.139  1.00  0.00
ATOM   1277  O   LYS A  85     -19.955   4.355   2.399  1.00  0.00
ATOM   1278  CB  LYS A  85     -22.601   3.052   3.034  1.00  0.00
ATOM   1279  CG  LYS A  85     -23.928   2.611   2.430  1.00  0.00
ATOM   1280  CD  LYS A  85     -25.083   3.445   2.967  1.00  0.00
ATOM   1281  CE  LYS A  85     -26.419   2.949   2.433  1.00  0.00
ATOM   1282  NZ  LYS A  85     -27.556   3.769   2.932  1.00  0.00
ATOM   1296  N   PRO A  86     -20.751   5.169   4.434  1.00  0.00
ATOM   1297  CA  PRO A  86     -19.588   5.617   5.212  1.00  0.00
ATOM   1298  C   PRO A  86     -18.499   4.635   5.240  1.00  0.00
ATOM   1299  O   PRO A  86     -17.349   5.081   5.417  1.00  0.00
ATOM   1300  CB  PRO A  86     -20.158   5.824   6.618  1.00  0.00
ATOM   1301  CG  PRO A  86     -21.523   6.373   6.383  1.00  0.00
ATOM   1302  CD  PRO A  86     -22.010   5.653   5.154  1.00  0.00
ATOM   1310  N   GLU A  87     -18.884   3.392   5.039  1.00  0.00
ATOM   1311  CA  GLU A  87     -18.019   2.287   5.029  1.00  0.00
ATOM   1312  C   GLU A  87     -17.319   2.054   3.738  1.00  0.00
ATOM   1313  O   GLU A  87     -16.369   1.275   3.650  1.00  0.00
ATOM   1314  CB  GLU A  87     -18.806   1.032   5.409  1.00  0.00
ATOM   1315  CG  GLU A  87     -19.344   1.034   6.834  1.00  0.00
ATOM   1316  CD  GLU A  87     -20.155  -0.190   7.155  1.00  0.00
ATOM   1317  OE1 GLU A  87     -20.317  -1.015   6.289  1.00  0.00
ATOM   1318  OE2 GLU A  87     -20.615  -0.299   8.267  1.00  0.00
ATOM   1325  N   ASP A  88     -17.746   2.800   2.743  1.00  0.00
ATOM   1326  CA  ASP A  88     -17.158   2.755   1.478  1.00  0.00
ATOM   1327  C   ASP A  88     -15.928   3.743   1.543  1.00  0.00
ATOM   1328  O   ASP A  88     -15.195   3.853   0.559  1.00  0.00
ATOM   1329  CB  ASP A  88     -18.173   3.148   0.402  1.00  0.00
ATOM   1330  CG  ASP A  88     -19.265   2.104   0.207  1.00  0.00
ATOM   1331  OD1 ASP A  88     -18.966   0.936   0.292  1.00  0.00
ATOM   1332  OD2 ASP A  88     -20.388   2.485  -0.021  1.00  0.00
ATOM   1337  N   THR A  89     -15.574   4.378   2.731  1.00  0.00
ATOM   1338  CA  THR A  89     -14.448   5.236   2.421  1.00  0.00
ATOM   1339  C   THR A  89     -13.156   4.376   2.104  1.00  0.00
ATOM   1340  O   THR A  89     -12.736   3.514   2.874  1.00  0.00
ATOM   1341  CB  THR A  89     -14.183   6.208   3.585  1.00  0.00
ATOM   1342  OG1 THR A  89     -13.087   7.071   3.252  1.00  0.00
ATOM   1343  CG2 THR A  89     -13.850   5.441   4.855  1.00  0.00
ATOM   1351  N   ALA A  90     -12.500   4.678   1.005  1.00  0.00
ATOM   1352  CA  ALA A  90     -11.347   3.778   0.743  1.00  0.00
ATOM   1353  C   ALA A  90     -10.343   4.302  -0.463  1.00  0.00
ATOM   1354  O   ALA A  90     -10.420   5.323  -1.201  1.00  0.00
ATOM   1355  CB  ALA A  90     -11.633   2.478   0.555  1.00  0.00
ATOM   1361  N   VAL A  91      -9.206   3.781  -0.617  1.00  0.00
ATOM   1362  CA  VAL A  91      -8.547   4.220  -1.847  1.00  0.00
ATOM   1363  C   VAL A  91      -8.894   3.316  -3.074  1.00  0.00
ATOM   1364  O   VAL A  91      -8.952   2.115  -3.120  1.00  0.00
ATOM   1365  CB  VAL A  91      -7.022   4.234  -1.634  1.00  0.00
ATOM   1366  CG1 VAL A  91      -6.318   4.783  -2.866  1.00  0.00
ATOM   1367  CG2 VAL A  91      -6.679   5.060  -0.404  1.00  0.00
ATOM   1377  N   TYR A  92      -9.331   3.919  -4.130  1.00  0.00
ATOM   1378  CA  TYR A  92      -9.647   3.056  -5.243  1.00  0.00
ATOM   1379  C   TYR A  92      -8.517   3.079  -6.255  1.00  0.00
ATOM   1380  O   TYR A  92      -7.728   3.958  -6.562  1.00  0.00
ATOM   1381  CB  TYR A  92     -10.966   3.476  -5.895  1.00  0.00
ATOM   1382  CG  TYR A  92     -12.186   3.169  -5.056  1.00  0.00
ATOM   1383  CD1 TYR A  92     -12.877   4.197  -4.433  1.00  0.00
ATOM   1384  CD2 TYR A  92     -12.614   1.858  -4.909  1.00  0.00
ATOM   1385  CE1 TYR A  92     -13.991   3.917  -3.666  1.00  0.00
ATOM   1386  CE2 TYR A  92     -13.729   1.577  -4.143  1.00  0.00
ATOM   1387  CZ  TYR A  92     -14.415   2.601  -3.523  1.00  0.00
ATOM   1388  OH  TYR A  92     -15.526   2.321  -2.759  1.00  0.00
ATOM   1398  N   TYR A  93      -8.304   1.866  -6.779  1.00  0.00
ATOM   1399  CA  TYR A  93      -7.303   1.756  -7.805  1.00  0.00
ATOM   1400  C   TYR A  93      -7.868   1.117  -9.124  1.00  0.00
ATOM   1401  O   TYR A  93      -8.809   0.302  -9.228  1.00  0.00
ATOM   1402  CB  TYR A  93      -6.120   0.948  -7.266  1.00  0.00
ATOM   1403  CG  TYR A  93      -5.224   1.728  -6.330  1.00  0.00
ATOM   1404  CD1 TYR A  93      -5.520   1.787  -4.976  1.00  0.00
ATOM   1405  CD2 TYR A  93      -4.107   2.385  -6.825  1.00  0.00
ATOM   1406  CE1 TYR A  93      -4.701   2.500  -4.121  1.00  0.00
ATOM   1407  CE2 TYR A  93      -3.289   3.098  -5.969  1.00  0.00
ATOM   1408  CZ  TYR A  93      -3.584   3.156  -4.623  1.00  0.00
ATOM   1409  OH  TYR A  93      -2.769   3.865  -3.771  1.00  0.00
ATOM   1419  N   CYS A  94      -7.325   1.381 -10.220  1.00  0.00
ATOM   1420  CA  CYS A  94      -7.811   0.663 -11.368  1.00  0.00
ATOM   1421  C   CYS A  94      -6.817  -0.308 -11.882  1.00  0.00
ATOM   1422  O   CYS A  94      -5.622  -0.072 -12.015  1.00  0.00
ATOM   1423  CB  CYS A  94      -8.178   1.631 -12.493  1.00  0.00
ATOM   1424  SG  CYS A  94      -8.991   0.846 -13.907  1.00  0.00
ATOM   1430  N   ALA A  95      -7.281  -1.332 -12.446  1.00  0.00
ATOM   1431  CA  ALA A  95      -6.246  -2.160 -13.023  1.00  0.00
ATOM   1432  C   ALA A  95      -6.678  -2.878 -14.312  1.00  0.00
ATOM   1433  O   ALA A  95      -7.785  -3.293 -14.658  1.00  0.00
ATOM   1434  CB  ALA A  95      -5.920  -3.399 -11.958  1.00  0.00
ATOM   1440  N   VAL A  96      -5.602  -3.093 -15.133  1.00  0.00
ATOM   1441  CA  VAL A  96      -5.924  -3.738 -16.406  1.00  0.00
ATOM   1442  C   VAL A  96      -5.115  -5.070 -16.543  1.00  0.00
ATOM   1443  O   VAL A  96      -3.951  -5.210 -16.049  1.00  0.00
ATOM   1444  CB  VAL A  96      -5.596  -2.793 -17.578  1.00  0.00
ATOM   1445  CG1 VAL A  96      -6.369  -1.489 -17.442  1.00  0.00
ATOM   1446  CG2 VAL A  96      -4.099  -2.531 -17.628  1.00  0.00
ATOM   1456  N   ARG A  97      -5.763  -6.138 -17.132  1.00  0.00
ATOM   1457  CA  ARG A  97      -5.030  -7.375 -17.364  1.00  0.00
ATOM   1458  C   ARG A  97      -5.132  -7.878 -18.892  1.00  0.00
ATOM   1459  O   ARG A  97      -6.093  -7.855 -19.677  1.00  0.00
ATOM   1460  CB  ARG A  97      -5.557  -8.445 -16.419  1.00  0.00
ATOM   1461  CG  ARG A  97      -5.164  -8.260 -14.961  1.00  0.00
ATOM   1462  CD  ARG A  97      -6.275  -7.684 -14.162  1.00  0.00
ATOM   1463  NE  ARG A  97      -7.300  -8.672 -13.868  1.00  0.00
ATOM   1464  CZ  ARG A  97      -8.466  -8.403 -13.248  1.00  0.00
ATOM   1465  NH1 ARG A  97      -8.740  -7.175 -12.866  1.00  0.00
ATOM   1466  NH2 ARG A  97      -9.335  -9.374 -13.026  1.00  0.00
ATOM   1480  N   ASP A  98      -4.024  -8.260 -19.409  1.00  0.00
ATOM   1481  CA  ASP A  98      -3.989  -8.818 -20.757  1.00  0.00
ATOM   1482  C   ASP A  98      -4.256 -10.348 -20.813  1.00  0.00
ATOM   1483  O   ASP A  98      -3.174 -10.868 -20.463  1.00  0.00
ATOM   1484  CB  ASP A  98      -2.632  -8.514 -21.396  1.00  0.00
ATOM   1485  CG  ASP A  98      -2.539  -8.983 -22.843  1.00  0.00
ATOM   1486  OD1 ASP A  98      -2.876 -10.113 -23.102  1.00  0.00
ATOM   1487  OD2 ASP A  98      -2.132  -8.206 -23.672  1.00  0.00
ATOM   1492  N   PRO A  99      -5.291 -11.011 -21.386  1.00  0.00
ATOM   1493  CA  PRO A  99      -5.627 -12.488 -21.353  1.00  0.00
ATOM   1494  C   PRO A  99      -4.578 -13.392 -21.922  1.00  0.00
ATOM   1495  O   PRO A  99      -4.679 -14.608 -21.777  1.00  0.00
ATOM   1496  CB  PRO A  99      -6.902 -12.575 -22.198  1.00  0.00
ATOM   1497  CG  PRO A  99      -7.633 -11.313 -21.890  1.00  0.00
ATOM   1498  CD  PRO A  99      -6.552 -10.273 -21.771  1.00  0.00
ATOM   1506  N   SER A 100      -3.709 -12.888 -22.745  1.00  0.00
ATOM   1507  CA  SER A 100      -2.694 -13.836 -23.138  1.00  0.00
ATOM   1508  C   SER A 100      -1.809 -14.268 -22.022  1.00  0.00
ATOM   1509  O   SER A 100      -1.149 -15.273 -22.233  1.00  0.00
ATOM   1510  CB  SER A 100      -1.840 -13.240 -24.240  1.00  0.00
ATOM   1511  OG  SER A 100      -1.093 -12.154 -23.765  1.00  0.00
ATOM   1517  N   TYR A 101      -1.761 -13.652 -20.829  1.00  0.00
ATOM   1518  CA  TYR A 101      -0.931 -14.443 -19.841  1.00  0.00
ATOM   1519  C   TYR A 101      -1.823 -15.683 -19.338  1.00  0.00
ATOM   1520  O   TYR A 101      -2.919 -15.390 -18.699  1.00  0.00
ATOM   1521  CB  TYR A 101      -0.478 -13.565 -18.672  1.00  0.00
ATOM   1522  CG  TYR A 101       0.562 -12.533 -19.050  1.00  0.00
ATOM   1523  CD1 TYR A 101       0.232 -11.502 -19.918  1.00  0.00
ATOM   1524  CD2 TYR A 101       1.844 -12.619 -18.530  1.00  0.00
ATOM   1525  CE1 TYR A 101       1.181 -10.559 -20.262  1.00  0.00
ATOM   1526  CE2 TYR A 101       2.794 -11.676 -18.875  1.00  0.00
ATOM   1527  CZ  TYR A 101       2.465 -10.650 -19.737  1.00  0.00
ATOM   1528  OH  TYR A 101       3.411  -9.712 -20.081  1.00  0.00
ATOM   1538  N   PRO A 102      -1.181 -16.791 -19.136  1.00  0.00
ATOM   1539  CA  PRO A 102      -1.893 -17.962 -18.819  1.00  0.00
ATOM   1540  C   PRO A 102      -2.889 -18.483 -17.769  1.00  0.00
ATOM   1541  O   PRO A 102      -3.688 -19.376 -18.055  1.00  0.00
ATOM   1542  CB  PRO A 102      -0.618 -18.804 -18.705  1.00  0.00
ATOM   1543  CG  PRO A 102       0.196 -18.397 -19.885  1.00  0.00
ATOM   1544  CD  PRO A 102      -0.014 -16.909 -19.991  1.00  0.00
ATOM   1552  N   ASN A 103      -2.895 -17.903 -16.679  1.00  0.00
ATOM   1553  CA  ASN A 103      -3.692 -18.131 -15.487  1.00  0.00
ATOM   1554  C   ASN A 103      -4.407 -17.078 -15.032  1.00  0.00
ATOM   1555  O   ASN A 103      -4.971 -17.168 -13.928  1.00  0.00
ATOM   1556  CB  ASN A 103      -2.845 -18.605 -14.320  1.00  0.00
ATOM   1557  CG  ASN A 103      -2.152 -19.909 -14.600  1.00  0.00
ATOM   1558  OD1 ASN A 103      -2.774 -20.977 -14.567  1.00  0.00
ATOM   1559  ND2 ASN A 103      -0.875 -19.843 -14.877  1.00  0.00
ATOM   1566  N   GLY A 104      -4.370 -16.026 -15.790  1.00  0.00
ATOM   1567  CA  GLY A 104      -4.948 -14.946 -15.110  1.00  0.00
ATOM   1568  C   GLY A 104      -3.624 -14.530 -14.438  1.00  0.00
ATOM   1569  O   GLY A 104      -3.598 -13.774 -13.462  1.00  0.00
ATOM   1573  N   VAL A 105      -2.469 -15.026 -14.945  1.00  0.00
ATOM   1574  CA  VAL A 105      -1.398 -14.422 -14.264  1.00  0.00
ATOM   1575  C   VAL A 105      -1.757 -13.270 -14.999  1.00  0.00
ATOM   1576  O   VAL A 105      -2.211 -13.313 -16.139  1.00  0.00
ATOM   1577  CB  VAL A 105       0.018 -14.963 -14.541  1.00  0.00
ATOM   1578  CG1 VAL A 105       1.039 -14.259 -13.661  1.00  0.00
ATOM   1579  CG2 VAL A 105       0.053 -16.466 -14.312  1.00  0.00
ATOM   1589  N   TYR A 106      -1.630 -12.359 -14.197  1.00  0.00
ATOM   1590  CA  TYR A 106      -1.732 -10.990 -14.092  1.00  0.00
ATOM   1591  C   TYR A 106      -0.536 -10.715 -14.715  1.00  0.00
ATOM   1592  O   TYR A 106       0.587 -11.201 -14.587  1.00  0.00
ATOM   1593  CB  TYR A 106      -1.813 -10.443 -12.665  1.00  0.00
ATOM   1594  CG  TYR A 106      -3.140 -10.702 -11.986  1.00  0.00
ATOM   1595  CD1 TYR A 106      -3.361 -11.907 -11.335  1.00  0.00
ATOM   1596  CD2 TYR A 106      -4.133  -9.736 -12.014  1.00  0.00
ATOM   1597  CE1 TYR A 106      -4.573 -12.144 -10.715  1.00  0.00
ATOM   1598  CE2 TYR A 106      -5.345  -9.972 -11.394  1.00  0.00
ATOM   1599  CZ  TYR A 106      -5.566 -11.171 -10.746  1.00  0.00
ATOM   1600  OH  TYR A 106      -6.773 -11.407 -10.129  1.00  0.00
ATOM   1610  N   PRO A 107      -0.873 -10.159 -15.519  1.00  0.00
ATOM   1611  CA  PRO A 107      -0.249  -9.766 -16.456  1.00  0.00
ATOM   1612  C   PRO A 107       0.356  -8.545 -15.982  1.00  0.00
ATOM   1613  O   PRO A 107       0.814  -8.317 -14.827  1.00  0.00
ATOM   1614  CB  PRO A 107      -1.337  -9.579 -17.518  1.00  0.00
ATOM   1615  CG  PRO A 107      -2.485  -8.994 -16.767  1.00  0.00
ATOM   1616  CD  PRO A 107      -2.405  -9.632 -15.406  1.00  0.00
ATOM   1624  N   HIS A 108       0.424  -7.691 -17.077  1.00  0.00
ATOM   1625  CA  HIS A 108       0.866  -6.551 -16.624  1.00  0.00
ATOM   1626  C   HIS A 108      -0.349  -6.061 -16.697  1.00  0.00
ATOM   1627  O   HIS A 108      -1.126  -5.447 -17.473  1.00  0.00
ATOM   1628  CB  HIS A 108       1.899  -5.816 -17.484  1.00  0.00
ATOM   1629  CG  HIS A 108       3.193  -6.555 -17.632  1.00  0.00
ATOM   1630  ND1 HIS A 108       4.090  -6.700 -16.594  1.00  0.00
ATOM   1631  CD2 HIS A 108       3.740  -7.190 -18.695  1.00  0.00
ATOM   1632  CE1 HIS A 108       5.134  -7.393 -17.014  1.00  0.00
ATOM   1633  NE2 HIS A 108       4.947  -7.701 -18.284  1.00  0.00
ATOM   1641  N   GLU A 109      -0.094  -5.927 -15.593  1.00  0.00
ATOM   1642  CA  GLU A 109      -0.681  -5.490 -14.887  1.00  0.00
ATOM   1643  C   GLU A 109      -0.379  -4.044 -14.871  1.00  0.00
ATOM   1644  O   GLU A 109       0.723  -3.512 -14.745  1.00  0.00
ATOM   1645  CB  GLU A 109      -0.382  -6.274 -13.607  1.00  0.00
ATOM   1646  CG  GLU A 109      -1.017  -5.693 -12.351  1.00  0.00
ATOM   1647  CD  GLU A 109      -0.710  -6.494 -11.117  1.00  0.00
ATOM   1648  OE1 GLU A 109      -0.520  -7.680 -11.233  1.00  0.00
ATOM   1649  OE2 GLU A 109      -0.665  -5.918 -10.055  1.00  0.00
ATOM   1656  N   TYR A 110      -1.392  -3.400 -14.852  1.00  0.00
ATOM   1657  CA  TYR A 110      -1.221  -2.055 -14.771  1.00  0.00
ATOM   1658  C   TYR A 110      -2.112  -1.424 -13.765  1.00  0.00
ATOM   1659  O   TYR A 110      -3.314  -1.703 -13.612  1.00  0.00
ATOM   1660  CB  TYR A 110      -1.438  -1.440 -16.156  1.00  0.00
ATOM   1661  CG  TYR A 110      -0.395  -1.847 -17.173  1.00  0.00
ATOM   1662  CD1 TYR A 110      -0.660  -2.877 -18.064  1.00  0.00
ATOM   1663  CD2 TYR A 110       0.826  -1.191 -17.215  1.00  0.00
ATOM   1664  CE1 TYR A 110       0.292  -3.248 -18.994  1.00  0.00
ATOM   1665  CE2 TYR A 110       1.779  -1.563 -18.144  1.00  0.00
ATOM   1666  CZ  TYR A 110       1.515  -2.587 -19.031  1.00  0.00
ATOM   1667  OH  TYR A 110       2.462  -2.957 -19.957  1.00  0.00
ATOM   1677  N   TRP A 111      -1.578  -0.507 -13.065  1.00  0.00
ATOM   1678  CA  TRP A 111      -2.440  -0.008 -12.064  1.00  0.00
ATOM   1679  C   TRP A 111      -2.638   1.519 -12.068  1.00  0.00
ATOM   1680  O   TRP A 111      -1.779   2.212 -12.594  1.00  0.00
ATOM   1681  CB  TRP A 111      -1.901  -0.453 -10.704  1.00  0.00
ATOM   1682  CG  TRP A 111      -0.518   0.046 -10.415  1.00  0.00
ATOM   1683  CD1 TRP A 111       0.654  -0.547 -10.777  1.00  0.00
ATOM   1684  CD2 TRP A 111      -0.153   1.252  -9.701  1.00  0.00
ATOM   1685  NE1 TRP A 111       1.719   0.200 -10.338  1.00  0.00
ATOM   1686  CE2 TRP A 111       1.244   1.305  -9.679  1.00  0.00
ATOM   1687  CE3 TRP A 111      -0.888   2.274  -9.088  1.00  0.00
ATOM   1688  CZ2 TRP A 111       1.928   2.343  -9.065  1.00  0.00
ATOM   1689  CZ3 TRP A 111      -0.202   3.315  -8.474  1.00  0.00
ATOM   1690  CH2 TRP A 111       1.170   3.348  -8.463  1.00  0.00
ATOM   1701  N   GLY A 112      -3.699   2.097 -11.348  1.00  0.00
ATOM   1702  CA  GLY A 112      -3.814   3.489 -11.794  1.00  0.00
ATOM   1703  C   GLY A 112      -3.399   4.428 -10.720  1.00  0.00
ATOM   1704  O   GLY A 112      -3.202   3.979  -9.579  1.00  0.00
ATOM   1708  N   GLN A 113      -3.300   5.741 -10.972  1.00  0.00
ATOM   1709  CA  GLN A 113      -2.983   6.389  -9.760  1.00  0.00
ATOM   1710  C   GLN A 113      -3.935   6.457  -8.729  1.00  0.00
ATOM   1711  O   GLN A 113      -4.231   7.621  -8.432  1.00  0.00
ATOM   1712  CB  GLN A 113      -2.561   7.830 -10.055  1.00  0.00
ATOM   1713  CG  GLN A 113      -1.330   7.952 -10.937  1.00  0.00
ATOM   1714  CD  GLN A 113      -0.080   7.421 -10.260  1.00  0.00
ATOM   1715  OE1 GLN A 113       0.313   7.895  -9.190  1.00  0.00
ATOM   1716  NE2 GLN A 113       0.552   6.431 -10.880  1.00  0.00
ATOM   1725  N   GLY A 114      -4.464   5.536  -8.088  1.00  0.00
ATOM   1726  CA  GLY A 114      -5.105   5.489  -6.801  1.00  0.00
ATOM   1727  C   GLY A 114      -6.149   6.430  -6.761  1.00  0.00
ATOM   1728  O   GLY A 114      -5.578   7.477  -6.515  1.00  0.00
ATOM   1732  N   THR A 115      -7.311   6.533  -6.449  1.00  0.00
ATOM   1733  CA  THR A 115      -7.973   7.847  -6.223  1.00  0.00
ATOM   1734  C   THR A 115      -8.560   7.769  -4.725  1.00  0.00
ATOM   1735  O   THR A 115      -8.789   6.709  -4.085  1.00  0.00
ATOM   1736  CB  THR A 115      -9.078   8.124  -7.260  1.00  0.00
ATOM   1737  OG1 THR A 115      -9.584   9.452  -7.078  1.00  0.00
ATOM   1738  CG2 THR A 115     -10.216   7.126  -7.106  1.00  0.00
ATOM   1746  N   GLN A 116      -8.854   8.758  -4.057  1.00  0.00
ATOM   1747  CA  GLN A 116      -9.313   8.458  -2.660  1.00  0.00
ATOM   1748  C   GLN A 116     -10.751   8.792  -2.497  1.00  0.00
ATOM   1749  O   GLN A 116     -10.953   9.894  -3.098  1.00  0.00
ATOM   1750  CB  GLN A 116      -8.504   9.233  -1.616  1.00  0.00
ATOM   1751  CG  GLN A 116      -8.892   8.930  -0.178  1.00  0.00
ATOM   1752  CD  GLN A 116      -7.996   9.635   0.824  1.00  0.00
ATOM   1753  OE1 GLN A 116      -7.225  10.530   0.465  1.00  0.00
ATOM   1754  NE2 GLN A 116      -8.092   9.235   2.086  1.00  0.00
ATOM   1763  N   VAL A 117     -11.609   7.972  -1.934  1.00  0.00
ATOM   1764  CA  VAL A 117     -13.024   8.399  -1.898  1.00  0.00
ATOM   1765  C   VAL A 117     -13.489   8.373  -0.477  1.00  0.00
ATOM   1766  O   VAL A 117     -13.513   7.437   0.360  1.00  0.00
ATOM   1767  CB  VAL A 117     -13.920   7.476  -2.746  1.00  0.00
ATOM   1768  CG1 VAL A 117     -15.382   7.869  -2.596  1.00  0.00
ATOM   1769  CG2 VAL A 117     -13.491   7.536  -4.204  1.00  0.00
ATOM   1779  N   THR A 118     -13.942   9.577  -0.112  1.00  0.00
ATOM   1780  CA  THR A 118     -14.396   9.559   1.251  1.00  0.00
ATOM   1781  C   THR A 118     -15.998   9.706   1.489  1.00  0.00
ATOM   1782  O   THR A 118     -16.947  10.424   1.001  1.00  0.00
ATOM   1783  CB  THR A 118     -13.641  10.671   2.003  1.00  0.00
ATOM   1784  OG1 THR A 118     -12.231  10.410   1.957  1.00  0.00
ATOM   1785  CG2 THR A 118     -14.093  10.735   3.454  1.00  0.00
ATOM   1793  N   VAL A 119     -16.468   8.914   2.330  1.00  0.00
ATOM   1794  CA  VAL A 119     -17.883   9.206   2.433  1.00  0.00
ATOM   1795  C   VAL A 119     -18.087   9.699   3.743  1.00  0.00
ATOM   1796  O   VAL A 119     -17.722   9.102   4.757  1.00  0.00
ATOM   1797  CB  VAL A 119     -18.771   7.967   2.212  1.00  0.00
ATOM   1798  CG1 VAL A 119     -20.240   8.333   2.352  1.00  0.00
ATOM   1799  CG2 VAL A 119     -18.492   7.369   0.842  1.00  0.00
ATOM   1809  N   SER A 120     -18.807  10.795   3.660  1.00  0.00
ATOM   1810  CA  SER A 120     -19.045  11.514   5.028  1.00  0.00
ATOM   1811  C   SER A 120     -20.391  11.502   5.377  1.00  0.00
ATOM   1812  O   SER A 120     -21.475  11.209   4.763  1.00  0.00
ATOM   1813  CB  SER A 120     -18.623  12.970   5.029  1.00  0.00
ATOM   1814  OG  SER A 120     -19.417  13.723   4.152  1.00  0.00
ATOM   1820  N   SER A 121     -20.376  11.713   6.560  1.00  0.00
ATOM   1821  CA  SER A 121     -21.664  11.837   7.033  1.00  0.00
ATOM   1822  C   SER A 121     -22.087  13.184   7.486  1.00  0.00
ATOM   1823  O   SER A 121     -23.261  13.491   7.387  1.00  0.00
ATOM   1824  OXT SER A 121     -21.280  13.946   7.939  1.00  0.00
ATOM   1825  CB  SER A 121     -21.834  10.853   8.173  1.00  0.00
ATOM   1826  OG  SER A 121     -23.090  10.997   8.778  1.00  0.00
END
