# Supplementary material for: Nanobody-based CTLA4 inhibitors for immune checkpoint blockade therapy of canine cancer patients
Source: Sci Rep. 2021 Oct 21;11:20763. doi: 10.1038/s41598-021-00325-3 (PMC8531395; doi:10.1038/s41598-021-00325-3)
Supplement: Supplementary file 1 — Supplementary Information 1. [file 41598_2021_325_MOESM1_ESM.zip › Supplemental Information/trRosetta_cNb17_6.pdb]

ATOM      1  N   MET B   1        .683    .029   -.448  1.00  0.00
ATOM      2  CA  MET B   1       2.137   -.121   -.522  1.00  0.00
ATOM      3  C   MET B   1       2.504   1.249   -.570  1.00  0.00
ATOM      4  O   MET B   1       1.860   2.152  -1.059  1.00  0.00
ATOM      5  CB  MET B   1       2.641   -.894  -1.739  1.00  0.00
ATOM      6  CG  MET B   1       2.291  -2.375  -1.734  1.00  0.00
ATOM      7  SD  MET B   1       2.986  -3.259  -3.144  1.00  0.00
ATOM      8  CE  MET B   1       4.724  -3.271  -2.713  1.00  0.00
ATOM     20  N   HIS B   2       3.562   1.456    .010  1.00  0.00
ATOM     21  CA  HIS B   2       4.239   2.720    .145  1.00  0.00
ATOM     22  C   HIS B   2       5.616   2.590   -.395  1.00  0.00
ATOM     23  O   HIS B   2       6.364   1.602   -.195  1.00  0.00
ATOM     24  CB  HIS B   2       4.291   3.179   1.605  1.00  0.00
ATOM     25  CG  HIS B   2       2.941   3.370   2.224  1.00  0.00
ATOM     26  ND1 HIS B   2       2.182   4.503   2.019  1.00  0.00
ATOM     27  CD2 HIS B   2       2.215   2.574   3.043  1.00  0.00
ATOM     28  CE1 HIS B   2       1.046   4.394   2.685  1.00  0.00
ATOM     29  NE2 HIS B   2       1.041   3.234   3.314  1.00  0.00
ATOM     37  N   VAL B   3       6.006   3.722  -1.041  1.00  0.00
ATOM     38  CA  VAL B   3       7.343   3.726  -1.678  1.00  0.00
ATOM     39  C   VAL B   3       8.177   4.929  -1.224  1.00  0.00
ATOM     40  O   VAL B   3       7.748   6.088  -1.328  1.00  0.00
ATOM     41  CB  VAL B   3       7.207   3.757  -3.212  1.00  0.00
ATOM     42  CG1 VAL B   3       6.237   4.849  -3.639  1.00  0.00
ATOM     43  CG2 VAL B   3       8.572   3.968  -3.848  1.00  0.00
ATOM     53  N   ALA B   4       9.400   4.693   -.823  1.00  0.00
ATOM     54  CA  ALA B   4      10.195   5.841   -.477  1.00  0.00
ATOM     55  C   ALA B   4      11.377   5.805  -1.496  1.00  0.00
ATOM     56  O   ALA B   4      11.986   4.833  -1.972  1.00  0.00
ATOM     57  CB  ALA B   4      10.567   5.737    .932  1.00  0.00
ATOM     63  N   GLN B   5      11.897   6.909  -1.707  1.00  0.00
ATOM     64  CA  GLN B   5      13.044   7.024  -2.576  1.00  0.00
ATOM     65  C   GLN B   5      14.116   7.950  -1.984  1.00  0.00
ATOM     66  O   GLN B   5      13.763   8.883  -1.254  1.00  0.00
ATOM     67  CB  GLN B   5      12.608   7.532  -3.953  1.00  0.00
ATOM     68  CG  GLN B   5      11.344   6.879  -4.486  1.00  0.00
ATOM     69  CD  GLN B   5      11.044   7.282  -5.917  1.00  0.00
ATOM     70  OE1 GLN B   5      10.023   6.887  -6.486  1.00  0.00
ATOM     71  NE2 GLN B   5      11.933   8.072  -6.507  1.00  0.00
ATOM     80  N   PRO B   6      15.438   7.781  -2.382  1.00  0.00
ATOM     81  CA  PRO B   6      16.258   8.797  -1.779  1.00  0.00
ATOM     82  C   PRO B   6      16.043  10.159  -2.456  1.00  0.00
ATOM     83  O   PRO B   6      15.627  10.190  -3.615  1.00  0.00
ATOM     84  CB  PRO B   6      17.674   8.260  -2.007  1.00  0.00
ATOM     85  CG  PRO B   6      17.559   7.440  -3.247  1.00  0.00
ATOM     86  CD  PRO B   6      16.206   6.789  -3.141  1.00  0.00
ATOM     94  N   ALA B   7      16.291  11.333  -1.808  1.00  0.00
ATOM     95  CA  ALA B   7      15.901  12.428  -2.682  1.00  0.00
ATOM     96  C   ALA B   7      16.554  12.912  -3.933  1.00  0.00
ATOM     97  O   ALA B   7      15.779  13.232  -4.809  1.00  0.00
ATOM     98  CB  ALA B   7      16.113  13.493  -1.613  1.00  0.00
ATOM    104  N   VAL B   8      17.928  12.970  -3.945  1.00  0.00
ATOM    105  CA  VAL B   8      18.742  13.360  -5.136  1.00  0.00
ATOM    106  C   VAL B   8      19.970  12.431  -5.469  1.00  0.00
ATOM    107  O   VAL B   8      20.556  12.004  -4.499  1.00  0.00
ATOM    108  CB  VAL B   8      19.262  14.795  -4.932  1.00  0.00
ATOM    109  CG1 VAL B   8      20.115  15.226  -6.115  1.00  0.00
ATOM    110  CG2 VAL B   8      18.091  15.746  -4.736  1.00  0.00
ATOM    120  N   VAL B   9      20.423  12.080  -6.559  1.00  0.00
ATOM    121  CA  VAL B   9      21.585  11.192  -6.647  1.00  0.00
ATOM    122  C   VAL B   9      22.519  11.710  -7.598  1.00  0.00
ATOM    123  O   VAL B   9      21.873  12.049  -8.568  1.00  0.00
ATOM    124  CB  VAL B   9      21.194   9.767  -7.082  1.00  0.00
ATOM    125  CG1 VAL B   9      22.429   8.886  -7.191  1.00  0.00
ATOM    126  CG2 VAL B   9      20.197   9.179  -6.095  1.00  0.00
ATOM    136  N   LEU B  10      23.811  11.842  -7.317  1.00  0.00
ATOM    137  CA  LEU B  10      24.655  12.430  -8.261  1.00  0.00
ATOM    138  C   LEU B  10      25.478  11.431  -9.004  1.00  0.00
ATOM    139  O   LEU B  10      26.104  10.572  -8.425  1.00  0.00
ATOM    140  CB  LEU B  10      25.572  13.440  -7.559  1.00  0.00
ATOM    141  CG  LEU B  10      24.967  14.828  -7.312  1.00  0.00
ATOM    142  CD1 LEU B  10      23.807  14.710  -6.332  1.00  0.00
ATOM    143  CD2 LEU B  10      26.041  15.763  -6.777  1.00  0.00
ATOM    155  N   ALA B  11      25.490  11.649 -10.442  1.00  0.00
ATOM    156  CA  ALA B  11      26.228  10.684 -11.111  1.00  0.00
ATOM    157  C   ALA B  11      27.521  11.238 -11.753  1.00  0.00
ATOM    158  O   ALA B  11      27.905  12.408 -12.083  1.00  0.00
ATOM    159  CB  ALA B  11      25.404  10.150 -12.123  1.00  0.00
ATOM    165  N   SER B  12      28.289  10.347 -12.152  1.00  0.00
ATOM    166  CA  SER B  12      29.429  11.015 -12.648  1.00  0.00
ATOM    167  C   SER B  12      29.454  10.772 -14.106  1.00  0.00
ATOM    168  O   SER B  12      28.505  10.197 -14.587  1.00  0.00
ATOM    169  CB  SER B  12      30.698  10.509 -11.990  1.00  0.00
ATOM    170  OG  SER B  12      30.987   9.199 -12.397  1.00  0.00
ATOM    176  N   SER B  13      30.412  11.250 -14.859  1.00  0.00
ATOM    177  CA  SER B  13      30.583  11.077 -16.378  1.00  0.00
ATOM    178  C   SER B  13      30.791   9.815 -17.071  1.00  0.00
ATOM    179  O   SER B  13      30.687   9.674 -18.260  1.00  0.00
ATOM    180  CB  SER B  13      31.756  11.918 -16.841  1.00  0.00
ATOM    181  OG  SER B  13      32.935  11.538 -16.185  1.00  0.00
ATOM    187  N   ARG B  14      31.077   8.981 -16.235  1.00  0.00
ATOM    188  CA  ARG B  14      31.410   7.629 -16.363  1.00  0.00
ATOM    189  C   ARG B  14      29.975   7.288 -16.135  1.00  0.00
ATOM    190  O   ARG B  14      29.813   6.102 -15.855  1.00  0.00
ATOM    191  CB  ARG B  14      32.376   7.075 -15.326  1.00  0.00
ATOM    192  CG  ARG B  14      33.775   7.668 -15.375  1.00  0.00
ATOM    193  CD  ARG B  14      34.663   7.064 -14.348  1.00  0.00
ATOM    194  NE  ARG B  14      36.003   7.629 -14.391  1.00  0.00
ATOM    195  CZ  ARG B  14      37.020   7.245 -13.595  1.00  0.00
ATOM    196  NH1 ARG B  14      36.836   6.297 -12.703  1.00  0.00
ATOM    197  NH2 ARG B  14      38.204   7.821 -13.712  1.00  0.00
ATOM    211  N   GLY B  15      28.931   8.255 -15.921  1.00  0.00
ATOM    212  CA  GLY B  15      27.865   7.445 -15.495  1.00  0.00
ATOM    213  C   GLY B  15      27.213   6.699 -14.320  1.00  0.00
ATOM    214  O   GLY B  15      26.022   6.818 -14.186  1.00  0.00
ATOM    218  N   VAL B  16      27.917   6.122 -13.378  1.00  0.00
ATOM    219  CA  VAL B  16      26.908   5.429 -12.868  1.00  0.00
ATOM    220  C   VAL B  16      25.907   5.830 -11.792  1.00  0.00
ATOM    221  O   VAL B  16      26.347   6.633 -10.954  1.00  0.00
ATOM    222  CB  VAL B  16      27.616   4.142 -12.404  1.00  0.00
ATOM    223  CG1 VAL B  16      26.630   3.212 -11.712  1.00  0.00
ATOM    224  CG2 VAL B  16      28.266   3.451 -13.592  1.00  0.00
ATOM    234  N   ALA B  17      24.564   5.543 -11.832  1.00  0.00
ATOM    235  CA  ALA B  17      23.809   5.997 -10.636  1.00  0.00
ATOM    236  C   ALA B  17      23.035   4.896  -9.829  1.00  0.00
ATOM    237  O   ALA B  17      22.524   3.861 -10.264  1.00  0.00
ATOM    238  CB  ALA B  17      22.952   6.998 -11.176  1.00  0.00
ATOM    244  N   SER B  18      22.960   4.998  -8.609  1.00  0.00
ATOM    245  CA  SER B  18      22.141   3.915  -8.062  1.00  0.00
ATOM    246  C   SER B  18      20.981   4.448  -7.353  1.00  0.00
ATOM    247  O   SER B  18      21.072   5.305  -6.496  1.00  0.00
ATOM    248  CB  SER B  18      22.942   3.048  -7.110  1.00  0.00
ATOM    249  OG  SER B  18      23.973   2.380  -7.786  1.00  0.00
ATOM    255  N   PHE B  19      19.843   3.855  -7.656  1.00  0.00
ATOM    256  CA  PHE B  19      18.739   4.346  -7.034  1.00  0.00
ATOM    257  C   PHE B  19      18.197   3.282  -6.036  1.00  0.00
ATOM    258  O   PHE B  19      17.911   2.129  -6.239  1.00  0.00
ATOM    259  CB  PHE B  19      17.699   4.727  -8.089  1.00  0.00
ATOM    260  CG  PHE B  19      16.329   4.979  -7.527  1.00  0.00
ATOM    261  CD1 PHE B  19      15.978   6.235  -7.055  1.00  0.00
ATOM    262  CD2 PHE B  19      15.389   3.961  -7.469  1.00  0.00
ATOM    263  CE1 PHE B  19      14.718   6.468  -6.537  1.00  0.00
ATOM    264  CE2 PHE B  19      14.128   4.192  -6.954  1.00  0.00
ATOM    265  CZ  PHE B  19      13.793   5.447  -6.487  1.00  0.00
ATOM    275  N   VAL B  20      17.869   3.648  -4.913  1.00  0.00
ATOM    276  CA  VAL B  20      17.294   2.618  -4.032  1.00  0.00
ATOM    277  C   VAL B  20      15.848   2.917  -3.681  1.00  0.00
ATOM    278  O   VAL B  20      15.539   4.036  -3.319  1.00  0.00
ATOM    279  CB  VAL B  20      18.110   2.507  -2.731  1.00  0.00
ATOM    280  CG1 VAL B  20      17.493   1.473  -1.801  1.00  0.00
ATOM    281  CG2 VAL B  20      19.553   2.150  -3.053  1.00  0.00
ATOM    291  N   CYS B  21      14.955   1.891  -3.733  1.00  0.00
ATOM    292  CA  CYS B  21      13.643   2.170  -3.419  1.00  0.00
ATOM    293  C   CYS B  21      13.135   1.435  -2.174  1.00  0.00
ATOM    294  O   CYS B  21      13.492    .306  -1.814  1.00  0.00
ATOM    295  CB  CYS B  21      12.773   1.820  -4.627  1.00  0.00
ATOM    296  SG  CYS B  21      11.001   2.055  -4.354  1.00  0.00
ATOM    302  N   GLU B  22      12.344   1.984  -1.384  1.00  0.00
ATOM    303  CA  GLU B  22      11.966   1.123   -.250  1.00  0.00
ATOM    304  C   GLU B  22      10.467    .954   -.225  1.00  0.00
ATOM    305  O   GLU B  22       9.585   1.791   -.277  1.00  0.00
ATOM    306  CB  GLU B  22      12.445   1.712   1.079  1.00  0.00
ATOM    307  CG  GLU B  22      12.116    .862   2.298  1.00  0.00
ATOM    308  CD  GLU B  22      12.664   1.435   3.575  1.00  0.00
ATOM    309  OE1 GLU B  22      13.312   2.452   3.518  1.00  0.00
ATOM    310  OE2 GLU B  22      12.433    .854   4.610  1.00  0.00
ATOM    317  N   TYR B  23      10.052   -.271   -.059  1.00  0.00
ATOM    318  CA  TYR B  23       8.666   -.497   -.043  1.00  0.00
ATOM    319  C   TYR B  23       8.100   -.920   1.255  1.00  0.00
ATOM    320  O   TYR B  23       8.293  -1.987   1.808  1.00  0.00
ATOM    321  CB  TYR B  23       8.320  -1.539  -1.110  1.00  0.00
ATOM    322  CG  TYR B  23       8.645  -1.099  -2.520  1.00  0.00
ATOM    323  CD1 TYR B  23       9.531  -1.839  -3.290  1.00  0.00
ATOM    324  CD2 TYR B  23       8.058    .043  -3.043  1.00  0.00
ATOM    325  CE1 TYR B  23       9.827  -1.437  -4.579  1.00  0.00
ATOM    326  CE2 TYR B  23       8.355    .445  -4.331  1.00  0.00
ATOM    327  CZ  TYR B  23       9.235   -.291  -5.097  1.00  0.00
ATOM    328  OH  TYR B  23       9.531    .109  -6.380  1.00  0.00
ATOM    338  N   GLY B  24       6.958   -.318   1.426  1.00  0.00
ATOM    339  CA  GLY B  24       5.879   -.291   2.426  1.00  0.00
ATOM    340  C   GLY B  24       4.972  -1.427   2.723  1.00  0.00
ATOM    341  O   GLY B  24       3.890  -1.245   3.313  1.00  0.00
ATOM    345  N   SER B  25       5.273  -2.567   2.194  1.00  0.00
ATOM    346  CA  SER B  25       4.414  -3.639   2.580  1.00  0.00
ATOM    347  C   SER B  25       5.258  -4.916   2.779  1.00  0.00
ATOM    348  O   SER B  25       6.351  -5.053   2.263  1.00  0.00
ATOM    349  CB  SER B  25       3.345  -3.850   1.526  1.00  0.00
ATOM    350  OG  SER B  25       2.471  -4.880   1.898  1.00  0.00
ATOM    356  N   SER B  26       4.684  -5.865   3.548  1.00  0.00
ATOM    357  CA  SER B  26       5.323  -7.190   3.772  1.00  0.00
ATOM    358  C   SER B  26       4.779  -7.902   2.739  1.00  0.00
ATOM    359  O   SER B  26       5.557  -8.654   2.138  1.00  0.00
ATOM    360  CB  SER B  26       4.994  -7.852   5.096  1.00  0.00
ATOM    361  OG  SER B  26       3.633  -8.178   5.170  1.00  0.00
ATOM    367  N   GLY B  27       3.632  -7.585   2.185  1.00  0.00
ATOM    368  CA  GLY B  27       3.930  -8.549   1.374  1.00  0.00
ATOM    369  C   GLY B  27       3.812  -9.901   1.676  1.00  0.00
ATOM    370  O   GLY B  27       3.915 -10.590   2.675  1.00  0.00
ATOM    374  N   ASN B  28       4.084 -10.143    .490  1.00  0.00
ATOM    375  CA  ASN B  28       4.588 -11.232   -.084  1.00  0.00
ATOM    376  C   ASN B  28       5.190 -10.564  -1.399  1.00  0.00
ATOM    377  O   ASN B  28       4.556 -10.628  -2.483  1.00  0.00
ATOM    378  CB  ASN B  28       3.524 -12.292   -.304  1.00  0.00
ATOM    379  CG  ASN B  28       4.094 -13.583   -.822  1.00  0.00
ATOM    380  OD1 ASN B  28       5.133 -13.593  -1.492  1.00  0.00
ATOM    381  ND2 ASN B  28       3.433 -14.673   -.527  1.00  0.00
ATOM    388  N   ALA B  29       6.337 -10.371  -1.367  1.00  0.00
ATOM    389  CA  ALA B  29       7.242  -9.829  -2.339  1.00  0.00
ATOM    390  C   ALA B  29       7.103 -10.759  -3.541  1.00  0.00
ATOM    391  O   ALA B  29       7.315 -10.178  -4.597  1.00  0.00
ATOM    392  CB  ALA B  29       8.350  -9.805  -2.005  1.00  0.00
ATOM    398  N   ALA B  30       6.776 -12.153  -3.482  1.00  0.00
ATOM    399  CA  ALA B  30       7.060 -12.292  -4.816  1.00  0.00
ATOM    400  C   ALA B  30       7.318 -12.407  -6.145  1.00  0.00
ATOM    401  O   ALA B  30       8.193 -12.688  -6.931  1.00  0.00
ATOM    402  CB  ALA B  30       6.545 -14.157  -4.314  1.00  0.00
ATOM    408  N   GLU B  31       6.299 -12.064  -6.652  1.00  0.00
ATOM    409  CA  GLU B  31       5.908 -11.859  -8.054  1.00  0.00
ATOM    410  C   GLU B  31       6.048 -10.331  -8.592  1.00  0.00
ATOM    411  O   GLU B  31       5.719 -10.049  -9.732  1.00  0.00
ATOM    412  CB  GLU B  31       4.467 -12.347  -8.217  1.00  0.00
ATOM    413  CG  GLU B  31       4.249 -13.803  -7.832  1.00  0.00
ATOM    414  CD  GLU B  31       5.057 -14.756  -8.669  1.00  0.00
ATOM    415  OE1 GLU B  31       5.354 -14.426  -9.792  1.00  0.00
ATOM    416  OE2 GLU B  31       5.377 -15.816  -8.184  1.00  0.00
ATOM    423  N   VAL B  32       6.485  -9.399  -7.709  1.00  0.00
ATOM    424  CA  VAL B  32       6.552  -7.876  -7.588  1.00  0.00
ATOM    425  C   VAL B  32       7.360  -7.436  -8.847  1.00  0.00
ATOM    426  O   VAL B  32       8.362  -8.142  -9.242  1.00  0.00
ATOM    427  CB  VAL B  32       7.257  -7.412  -6.300  1.00  0.00
ATOM    428  CG1 VAL B  32       8.706  -7.876  -6.289  1.00  0.00
ATOM    429  CG2 VAL B  32       7.175  -5.897  -6.182  1.00  0.00
ATOM    439  N   ARG B  33       6.773  -6.311  -9.425  1.00  0.00
ATOM    440  CA  ARG B  33       7.359  -5.743 -10.570  1.00  0.00
ATOM    441  C   ARG B  33       7.730  -4.354 -10.228  1.00  0.00
ATOM    442  O   ARG B  33       7.082  -3.461  -9.724  1.00  0.00
ATOM    443  CB  ARG B  33       6.405  -5.762 -11.755  1.00  0.00
ATOM    444  CG  ARG B  33       6.938  -5.102 -13.016  1.00  0.00
ATOM    445  CD  ARG B  33       5.978  -5.214 -14.144  1.00  0.00
ATOM    446  NE  ARG B  33       5.847  -6.585 -14.610  1.00  0.00
ATOM    447  CZ  ARG B  33       4.917  -7.010 -15.487  1.00  0.00
ATOM    448  NH1 ARG B  33       4.045  -6.160 -15.983  1.00  0.00
ATOM    449  NH2 ARG B  33       4.881  -8.280 -15.850  1.00  0.00
ATOM    463  N   VAL B  34       8.972  -4.051 -10.588  1.00  0.00
ATOM    464  CA  VAL B  34       9.466  -2.725 -10.237  1.00  0.00
ATOM    465  C   VAL B  34       9.783  -2.013 -11.414  1.00  0.00
ATOM    466  O   VAL B  34      10.465  -2.688 -12.153  1.00  0.00
ATOM    467  CB  VAL B  34      10.729  -2.783  -9.358  1.00  0.00
ATOM    468  CG1 VAL B  34      11.102  -1.392  -8.869  1.00  0.00
ATOM    469  CG2 VAL B  34      10.500  -3.724  -8.185  1.00  0.00
ATOM    479  N   THR B  35       9.216   -.694 -11.535  1.00  0.00
ATOM    480  CA  THR B  35       9.501    .089 -12.744  1.00  0.00
ATOM    481  C   THR B  35      10.231   1.511 -12.526  1.00  0.00
ATOM    482  O   THR B  35       9.967   2.239 -11.557  1.00  0.00
ATOM    483  CB  THR B  35       8.179    .300 -13.504  1.00  0.00
ATOM    484  OG1 THR B  35       7.627   -.972 -13.870  1.00  0.00
ATOM    485  CG2 THR B  35       8.412   1.127 -14.760  1.00  0.00
ATOM    493  N   VAL B  36      11.213   1.900 -13.236  1.00  0.00
ATOM    494  CA  VAL B  36      11.725   3.174 -13.093  1.00  0.00
ATOM    495  C   VAL B  36      11.296   4.003 -14.336  1.00  0.00
ATOM    496  O   VAL B  36      11.461   3.714 -15.546  1.00  0.00
ATOM    497  CB  VAL B  36      13.258   3.106 -12.957  1.00  0.00
ATOM    498  CG1 VAL B  36      13.870   2.419 -14.169  1.00  0.00
ATOM    499  CG2 VAL B  36      13.826   4.506 -12.786  1.00  0.00
ATOM    509  N   LEU B  37      10.736   5.212 -13.949  1.00  0.00
ATOM    510  CA  LEU B  37      10.372   6.012 -15.044  1.00  0.00
ATOM    511  C   LEU B  37      11.140   7.414 -14.977  1.00  0.00
ATOM    512  O   LEU B  37      11.433   8.053 -13.961  1.00  0.00
ATOM    513  CB  LEU B  37       8.849   6.194 -15.035  1.00  0.00
ATOM    514  CG  LEU B  37       8.024   4.900 -15.047  1.00  0.00
ATOM    515  CD1 LEU B  37       7.754   4.457 -13.616  1.00  0.00
ATOM    516  CD2 LEU B  37       6.724   5.134 -15.802  1.00  0.00
ATOM    528  N   ARG B  38      11.490   7.966 -16.120  1.00  0.00
ATOM    529  CA  ARG B  38      11.963   9.259 -16.144  1.00  0.00
ATOM    530  C   ARG B  38      10.908  10.427 -16.552  1.00  0.00
ATOM    531  O   ARG B  38       9.943  10.503 -17.333  1.00  0.00
ATOM    532  CB  ARG B  38      13.153   9.247 -17.093  1.00  0.00
ATOM    533  CG  ARG B  38      13.854  10.586 -17.257  1.00  0.00
ATOM    534  CD  ARG B  38      15.086  10.464 -18.078  1.00  0.00
ATOM    535  NE  ARG B  38      15.785  11.733 -18.198  1.00  0.00
ATOM    536  CZ  ARG B  38      15.627  12.600 -19.217  1.00  0.00
ATOM    537  NH1 ARG B  38      14.792  12.321 -20.194  1.00  0.00
ATOM    538  NH2 ARG B  38      16.311  13.730 -19.235  1.00  0.00
ATOM    552  N   GLN B  39      10.996  11.584 -15.783  1.00  0.00
ATOM    553  CA  GLN B  39       9.930  12.566 -16.237  1.00  0.00
ATOM    554  C   GLN B  39      10.496  13.655 -17.101  1.00  0.00
ATOM    555  O   GLN B  39      11.381  14.364 -16.616  1.00  0.00
ATOM    556  CB  GLN B  39       9.219  13.213 -15.046  1.00  0.00
ATOM    557  CG  GLN B  39       8.061  14.118 -15.428  1.00  0.00
ATOM    558  CD  GLN B  39       7.399  14.754 -14.220  1.00  0.00
ATOM    559  OE1 GLN B  39       7.149  14.089 -13.211  1.00  0.00
ATOM    560  NE2 GLN B  39       7.112  16.047 -14.316  1.00  0.00
ATOM    569  N   ALA B  40      10.114  13.914 -18.249  1.00  0.00
ATOM    570  CA  ALA B  40      10.732  14.872 -18.931  1.00  0.00
ATOM    571  C   ALA B  40      10.081  16.246 -19.197  1.00  0.00
ATOM    572  O   ALA B  40       9.159  16.636 -19.833  1.00  0.00
ATOM    573  CB  ALA B  40      11.052  14.434 -20.254  1.00  0.00
ATOM    579  N   GLY B  41      10.410  17.078 -18.311  1.00  0.00
ATOM    580  CA  GLY B  41       9.690  18.281 -18.405  1.00  0.00
ATOM    581  C   GLY B  41       8.363  17.581 -18.001  1.00  0.00
ATOM    582  O   GLY B  41       8.269  17.009 -16.923  1.00  0.00
ATOM    586  N   SER B  42       7.309  17.738 -18.844  1.00  0.00
ATOM    587  CA  SER B  42       5.925  17.213 -18.638  1.00  0.00
ATOM    588  C   SER B  42       5.594  15.863 -19.193  1.00  0.00
ATOM    589  O   SER B  42       4.389  15.370 -19.173  1.00  0.00
ATOM    590  CB  SER B  42       4.926  18.191 -19.225  1.00  0.00
ATOM    591  OG  SER B  42       5.074  18.286 -20.615  1.00  0.00
ATOM    597  N   GLN B  43       6.621  15.194 -19.812  1.00  0.00
ATOM    598  CA  GLN B  43       6.325  13.988 -20.430  1.00  0.00
ATOM    599  C   GLN B  43       6.794  12.782 -19.770  1.00  0.00
ATOM    600  O   GLN B  43       7.753  12.543 -19.037  1.00  0.00
ATOM    601  CB  GLN B  43       6.882  14.014 -21.855  1.00  0.00
ATOM    602  CG  GLN B  43       6.347  15.148 -22.713  1.00  0.00
ATOM    603  CD  GLN B  43       4.861  15.014 -22.988  1.00  0.00
ATOM    604  OE1 GLN B  43       4.415  14.042 -23.604  1.00  0.00
ATOM    605  NE2 GLN B  43       4.086  15.991 -22.533  1.00  0.00
ATOM    614  N   MET B  44       6.241  11.691 -19.910  1.00  0.00
ATOM    615  CA  MET B  44       6.924  10.706 -19.073  1.00  0.00
ATOM    616  C   MET B  44       7.387   9.478 -19.852  1.00  0.00
ATOM    617  O   MET B  44       6.618   8.928 -20.649  1.00  0.00
ATOM    618  CB  MET B  44       6.008  10.280 -17.927  1.00  0.00
ATOM    619  CG  MET B  44       6.625   9.271 -16.970  1.00  0.00
ATOM    620  SD  MET B  44       5.535   8.864 -15.591  1.00  0.00
ATOM    621  CE  MET B  44       5.579  10.393 -14.662  1.00  0.00
ATOM    631  N   THR B  45       8.579   8.989 -19.575  1.00  0.00
ATOM    632  CA  THR B  45       8.944   7.950 -20.326  1.00  0.00
ATOM    633  C   THR B  45       9.359   6.680 -19.411  1.00  0.00
ATOM    634  O   THR B  45       9.721   6.513 -18.227  1.00  0.00
ATOM    635  CB  THR B  45      10.082   8.420 -21.251  1.00  0.00
ATOM    636  OG1 THR B  45      11.207   8.825 -20.461  1.00  0.00
ATOM    637  CG2 THR B  45       9.623   9.589 -22.109  1.00  0.00
ATOM    645  N   GLU B  46       9.256   5.530 -19.947  1.00  0.00
ATOM    646  CA  GLU B  46       9.606   4.429 -19.001  1.00  0.00
ATOM    647  C   GLU B  46      10.887   4.023 -19.512  1.00  0.00
ATOM    648  O   GLU B  46      11.070   3.741 -20.724  1.00  0.00
ATOM    649  CB  GLU B  46       8.624   3.255 -18.998  1.00  0.00
ATOM    650  CG  GLU B  46       9.006   2.118 -18.060  1.00  0.00
ATOM    651  CD  GLU B  46       8.006    .996 -18.064  1.00  0.00
ATOM    652  OE1 GLU B  46       6.852   1.254 -18.312  1.00  0.00
ATOM    653  OE2 GLU B  46       8.396   -.122 -17.819  1.00  0.00
ATOM    660  N   VAL B  47      11.793   3.879 -18.605  1.00  0.00
ATOM    661  CA  VAL B  47      13.138   3.650 -18.919  1.00  0.00
ATOM    662  C   VAL B  47      13.577   2.251 -18.517  1.00  0.00
ATOM    663  O   VAL B  47      14.285   1.598 -19.286  1.00  0.00
ATOM    664  CB  VAL B  47      14.012   4.703 -18.211  1.00  0.00
ATOM    665  CG1 VAL B  47      15.488   4.414 -18.446  1.00  0.00
ATOM    666  CG2 VAL B  47      13.649   6.095 -18.706  1.00  0.00
ATOM    676  N   CYS B  48      13.122   1.795 -17.475  1.00  0.00
ATOM    677  CA  CYS B  48      13.446    .499 -17.112  1.00  0.00
ATOM    678  C   CYS B  48      12.576   -.234 -16.247  1.00  0.00
ATOM    679  O   CYS B  48      11.716   -.080 -15.422  1.00  0.00
ATOM    680  CB  CYS B  48      14.822    .513 -16.446  1.00  0.00
ATOM    681  SG  CYS B  48      15.428  -1.123 -15.968  1.00  0.00
ATOM    687  N   ALA B  49      12.686  -1.399 -16.573  1.00  0.00
ATOM    688  CA  ALA B  49      11.830  -2.083 -15.764  1.00  0.00
ATOM    689  C   ALA B  49      12.446  -3.165 -15.303  1.00  0.00
ATOM    690  O   ALA B  49      13.328  -3.784 -15.917  1.00  0.00
ATOM    691  CB  ALA B  49      10.692  -2.205 -16.279  1.00  0.00
ATOM    697  N   ALA B  50      11.908  -3.547 -14.349  1.00  0.00
ATOM    698  CA  ALA B  50      12.502  -4.736 -14.005  1.00  0.00
ATOM    699  C   ALA B  50      11.647  -5.327 -13.195  1.00  0.00
ATOM    700  O   ALA B  50      10.945  -4.635 -12.544  1.00  0.00
ATOM    701  CB  ALA B  50      13.694  -4.557 -13.170  1.00  0.00
ATOM    707  N   THR B  51      11.744  -6.728 -13.391  1.00  0.00
ATOM    708  CA  THR B  51      10.841  -7.554 -12.783  1.00  0.00
ATOM    709  C   THR B  51      11.546  -8.495 -12.159  1.00  0.00
ATOM    710  O   THR B  51      12.400  -9.181 -12.667  1.00  0.00
ATOM    711  CB  THR B  51       9.854  -8.221 -13.758  1.00  0.00
ATOM    712  OG1 THR B  51       9.175  -7.212 -14.518  1.00  0.00
ATOM    713  CG2 THR B  51       8.831  -9.051 -12.998  1.00  0.00
ATOM    721  N   TYR B  52      11.143  -8.679 -11.035  1.00  0.00
ATOM    722  CA  TYR B  52      11.778  -9.576 -10.331  1.00  0.00
ATOM    723  C   TYR B  52      10.766 -10.310 -10.077  1.00  0.00
ATOM    724  O   TYR B  52       9.615  -9.923  -9.686  1.00  0.00
ATOM    725  CB  TYR B  52      12.466  -9.057  -9.067  1.00  0.00
ATOM    726  CG  TYR B  52      13.401  -7.894  -9.315  1.00  0.00
ATOM    727  CD1 TYR B  52      12.909  -6.597  -9.320  1.00  0.00
ATOM    728  CD2 TYR B  52      14.751  -8.125  -9.536  1.00  0.00
ATOM    729  CE1 TYR B  52      13.763  -5.535  -9.546  1.00  0.00
ATOM    730  CE2 TYR B  52      15.605  -7.063  -9.762  1.00  0.00
ATOM    731  CZ  TYR B  52      15.115  -5.772  -9.768  1.00  0.00
ATOM    732  OH  TYR B  52      15.966  -4.715  -9.993  1.00  0.00
ATOM    742  N   THR B  53      11.363 -11.258  -9.845  1.00  0.00
ATOM    743  CA  THR B  53      10.698 -12.260  -9.482  1.00  0.00
ATOM    744  C   THR B  53      11.541 -12.675  -8.392  1.00  0.00
ATOM    745  O   THR B  53      12.520 -12.162  -8.211  1.00  0.00
ATOM    746  CB  THR B  53      10.530 -13.312 -10.594  1.00  0.00
ATOM    747  OG1 THR B  53      11.792 -13.937 -10.860  1.00  0.00
ATOM    748  CG2 THR B  53      10.012 -12.662 -11.869  1.00  0.00
ATOM    756  N   VAL B  54      11.007 -13.518  -7.530  1.00  0.00
ATOM    757  CA  VAL B  54      11.693 -14.021  -6.426  1.00  0.00
ATOM    758  C   VAL B  54      11.773 -14.706  -7.823  1.00  0.00
ATOM    759  O   VAL B  54      10.737 -14.734  -8.505  1.00  0.00
ATOM    760  CB  VAL B  54      10.961 -14.690  -5.247  1.00  0.00
ATOM    761  CG1 VAL B  54      10.292 -15.980  -5.698  1.00  0.00
ATOM    762  CG2 VAL B  54      11.940 -14.958  -4.114  1.00  0.00
ATOM    772  N   GLU B  55      12.665 -15.285  -8.075  1.00  0.00
ATOM    773  CA  GLU B  55      13.674 -16.072  -8.714  1.00  0.00
ATOM    774  C   GLU B  55      14.364 -15.051  -9.777  1.00  0.00
ATOM    775  O   GLU B  55      14.779 -15.433 -10.884  1.00  0.00
ATOM    776  CB  GLU B  55      13.059 -17.307  -9.376  1.00  0.00
ATOM    777  CG  GLU B  55      12.349 -18.248  -8.414  1.00  0.00
ATOM    778  CD  GLU B  55      11.848 -19.499  -9.081  1.00  0.00
ATOM    779  OE1 GLU B  55      11.944 -19.588 -10.282  1.00  0.00
ATOM    780  OE2 GLU B  55      11.370 -20.367  -8.390  1.00  0.00
ATOM    787  N   ASP B  56      14.404 -13.724  -9.397  1.00  0.00
ATOM    788  CA  ASP B  56      15.274 -12.502  -9.641  1.00  0.00
ATOM    789  C   ASP B  56      15.540 -12.007 -10.977  1.00  0.00
ATOM    790  O   ASP B  56      16.576 -11.350 -11.232  1.00  0.00
ATOM    791  CB  ASP B  56      16.662 -12.720  -9.033  1.00  0.00
ATOM    792  CG  ASP B  56      16.627 -12.890  -7.520  1.00  0.00
ATOM    793  OD1 ASP B  56      15.922 -12.150  -6.875  1.00  0.00
ATOM    794  OD2 ASP B  56      17.306 -13.757  -7.025  1.00  0.00
ATOM    799  N   GLU B  57      14.817 -12.476 -11.900  1.00  0.00
ATOM    800  CA  GLU B  57      15.221 -11.869 -13.049  1.00  0.00
ATOM    801  C   GLU B  57      15.023 -10.439 -12.778  1.00  0.00
ATOM    802  O   GLU B  57      14.398  -9.935 -11.665  1.00  0.00
ATOM    803  CB  GLU B  57      14.415 -12.348 -14.259  1.00  0.00
ATOM    804  CG  GLU B  57      14.656 -13.802 -14.639  1.00  0.00
ATOM    805  CD  GLU B  57      13.874 -14.228 -15.851  1.00  0.00
ATOM    806  OE1 GLU B  57      13.109 -13.437 -16.348  1.00  0.00
ATOM    807  OE2 GLU B  57      14.043 -15.345 -16.280  1.00  0.00
ATOM    814  N   LEU B  58      15.879  -9.827 -13.717  1.00  0.00
ATOM    815  CA  LEU B  58      15.799  -8.465 -14.004  1.00  0.00
ATOM    816  C   LEU B  58      15.693  -8.109 -15.514  1.00  0.00
ATOM    817  O   LEU B  58      16.493  -8.592 -16.265  1.00  0.00
ATOM    818  CB  LEU B  58      17.029  -7.791 -13.384  1.00  0.00
ATOM    819  CG  LEU B  58      17.090  -6.264 -13.519  1.00  0.00
ATOM    820  CD1 LEU B  58      17.882  -5.682 -12.357  1.00  0.00
ATOM    821  CD2 LEU B  58      17.726  -5.898 -14.852  1.00  0.00
ATOM    833  N   ALA B  59      14.799  -7.289 -15.975  1.00  0.00
ATOM    834  CA  ALA B  59      14.917  -6.950 -17.363  1.00  0.00
ATOM    835  C   ALA B  59      15.486  -5.492 -17.711  1.00  0.00
ATOM    836  O   ALA B  59      15.459  -4.613 -16.830  1.00  0.00
ATOM    837  CB  ALA B  59      13.723  -7.256 -17.935  1.00  0.00
ATOM    843  N   PHE B  60      16.002  -5.189 -18.921  1.00  0.00
ATOM    844  CA  PHE B  60      16.413  -3.829 -18.975  1.00  0.00
ATOM    845  C   PHE B  60      15.987  -3.196 -20.045  1.00  0.00
ATOM    846  O   PHE B  60      15.708  -3.757 -21.085  1.00  0.00
ATOM    847  CB  PHE B  60      17.934  -3.673 -18.966  1.00  0.00
ATOM    848  CG  PHE B  60      18.624  -4.391 -20.091  1.00  0.00
ATOM    849  CD1 PHE B  60      18.815  -3.768 -21.316  1.00  0.00
ATOM    850  CD2 PHE B  60      19.082  -5.689 -19.928  1.00  0.00
ATOM    851  CE1 PHE B  60      19.449  -4.428 -22.352  1.00  0.00
ATOM    852  CE2 PHE B  60      19.717  -6.350 -20.961  1.00  0.00
ATOM    853  CZ  PHE B  60      19.900  -5.718 -22.175  1.00  0.00
ATOM    863  N   LEU B  61      15.786  -2.033 -19.829  1.00  0.00
ATOM    864  CA  LEU B  61      15.281  -1.674 -20.995  1.00  0.00
ATOM    865  C   LEU B  61      16.174   -.774 -21.597  1.00  0.00
ATOM    866  O   LEU B  61      17.221   -.618 -20.967  1.00  0.00
ATOM    867  CB  LEU B  61      13.899  -1.034 -20.815  1.00  0.00
ATOM    868  CG  LEU B  61      12.855  -1.896 -20.095  1.00  0.00
ATOM    869  CD1 LEU B  61      11.595  -1.075 -19.856  1.00  0.00
ATOM    870  CD2 LEU B  61      12.553  -3.131 -20.930  1.00  0.00
ATOM    882  N   ASP B  62      15.799   -.235 -22.658  1.00  0.00
ATOM    883  CA  ASP B  62      16.736    .288 -23.390  1.00  0.00
ATOM    884  C   ASP B  62      17.837   1.220 -22.886  1.00  0.00
ATOM    885  O   ASP B  62      17.639   2.218 -22.201  1.00  0.00
ATOM    886  CB  ASP B  62      15.943    .979 -24.503  1.00  0.00
ATOM    887  CG  ASP B  62      15.280   -.005 -25.457  1.00  0.00
ATOM    888  OD1 ASP B  62      15.558  -1.176 -25.359  1.00  0.00
ATOM    889  OD2 ASP B  62      14.502    .425 -26.275  1.00  0.00
ATOM    894  N   ASP B  63      19.040    .820 -23.314  1.00  0.00
ATOM    895  CA  ASP B  63      20.317   1.437 -23.105  1.00  0.00
ATOM    896  C   ASP B  63      20.479   1.500 -21.680  1.00  0.00
ATOM    897  O   ASP B  63      21.395   2.120 -21.130  1.00  0.00
ATOM    898  CB  ASP B  63      20.409   2.839 -23.713  1.00  0.00
ATOM    899  CG  ASP B  63      20.319   2.833 -25.233  1.00  0.00
ATOM    900  OD1 ASP B  63      20.511   1.792 -25.816  1.00  0.00
ATOM    901  OD2 ASP B  63      20.059   3.869 -25.797  1.00  0.00
ATOM    906  N   SER B  64      19.755    .719 -21.026  1.00  0.00
ATOM    907  CA  SER B  64      19.810    .974 -19.677  1.00  0.00
ATOM    908  C   SER B  64      20.023   -.347 -19.543  1.00  0.00
ATOM    909  O   SER B  64      19.411  -1.291 -20.032  1.00  0.00
ATOM    910  CB  SER B  64      18.552   1.494 -19.010  1.00  0.00
ATOM    911  OG  SER B  64      18.169   2.729 -19.552  1.00  0.00
ATOM    917  N   THR B  65      20.812   -.375 -18.745  1.00  0.00
ATOM    918  CA  THR B  65      21.248  -1.406 -18.180  1.00  0.00
ATOM    919  C   THR B  65      20.894  -1.032 -16.809  1.00  0.00
ATOM    920  O   THR B  65      21.133    .077 -16.272  1.00  0.00
ATOM    921  CB  THR B  65      22.751  -1.636 -18.422  1.00  0.00
ATOM    922  OG1 THR B  65      22.988  -1.825 -19.823  1.00  0.00
ATOM    923  CG2 THR B  65      23.232  -2.862 -17.661  1.00  0.00
ATOM    931  N   CYS B  66      20.312  -2.016 -16.244  1.00  0.00
ATOM    932  CA  CYS B  66      19.778  -1.968 -15.017  1.00  0.00
ATOM    933  C   CYS B  66      20.172  -3.047 -14.253  1.00  0.00
ATOM    934  O   CYS B  66      19.889  -4.169 -14.579  1.00  0.00
ATOM    935  CB  CYS B  66      18.251  -1.943 -15.090  1.00  0.00
ATOM    936  SG  CYS B  66      17.435  -1.938 -13.476  1.00  0.00
ATOM    942  N   THR B  67      20.557  -2.765 -13.195  1.00  0.00
ATOM    943  CA  THR B  67      20.899  -4.016 -12.444  1.00  0.00
ATOM    944  C   THR B  67      20.277  -3.687 -11.215  1.00  0.00
ATOM    945  O   THR B  67      20.100  -2.615 -10.611  1.00  0.00
ATOM    946  CB  THR B  67      22.398  -4.307 -12.247  1.00  0.00
ATOM    947  OG1 THR B  67      22.963  -3.337 -11.357  1.00  0.00
ATOM    948  CG2 THR B  67      23.130  -4.255 -13.580  1.00  0.00
ATOM    956  N   GLY B  68      20.090  -4.736 -10.618  1.00  0.00
ATOM    957  CA  GLY B  68      19.424  -4.482  -9.512  1.00  0.00
ATOM    958  C   GLY B  68      19.299  -5.742  -8.933  1.00  0.00
ATOM    959  O   GLY B  68      19.642  -6.842  -9.428  1.00  0.00
ATOM    963  N   THR B  69      18.746  -5.545  -7.836  1.00  0.00
ATOM    964  CA  THR B  69      18.650  -6.706  -6.906  1.00  0.00
ATOM    965  C   THR B  69      17.486  -6.533  -5.955  1.00  0.00
ATOM    966  O   THR B  69      16.918  -5.416  -5.613  1.00  0.00
ATOM    967  CB  THR B  69      19.942  -6.897  -6.090  1.00  0.00
ATOM    968  OG1 THR B  69      19.897  -8.156  -5.405  1.00  0.00
ATOM    969  CG2 THR B  69      20.102  -5.777  -5.074  1.00  0.00
ATOM    977  N   SER B  70      17.191  -7.585  -5.283  1.00  0.00
ATOM    978  CA  SER B  70      16.106  -7.295  -4.315  1.00  0.00
ATOM    979  C   SER B  70      16.445  -7.914  -3.110  1.00  0.00
ATOM    980  O   SER B  70      17.112  -8.970  -3.022  1.00  0.00
ATOM    981  CB  SER B  70      14.751  -7.812  -4.759  1.00  0.00
ATOM    982  OG  SER B  70      14.739  -9.212  -4.806  1.00  0.00
ATOM    988  N   SER B  71      15.761  -7.255  -2.174  1.00  0.00
ATOM    989  CA  SER B  71      15.793  -7.793   -.815  1.00  0.00
ATOM    990  C   SER B  71      14.801  -7.470    .088  1.00  0.00
ATOM    991  O   SER B  71      14.296  -6.424    .527  1.00  0.00
ATOM    992  CB  SER B  71      17.084  -7.398   -.126  1.00  0.00
ATOM    993  OG  SER B  71      17.130  -7.901   1.181  1.00  0.00
ATOM    999  N   GLY B  72      14.041  -8.476    .200  1.00  0.00
ATOM   1000  CA  GLY B  72      13.153  -8.101   1.176  1.00  0.00
ATOM   1001  C   GLY B  72      12.227  -7.062    .522  1.00  0.00
ATOM   1002  O   GLY B  72      11.659  -7.268   -.571  1.00  0.00
ATOM   1006  N   ASN B  73      12.141  -5.916   1.241  1.00  0.00
ATOM   1007  CA  ASN B  73      11.320  -4.768    .693  1.00  0.00
ATOM   1008  C   ASN B  73      12.174  -3.595   -.158  1.00  0.00
ATOM   1009  O   ASN B  73      11.875  -2.425   -.435  1.00  0.00
ATOM   1010  CB  ASN B  73      10.560  -4.150   1.852  1.00  0.00
ATOM   1011  CG  ASN B  73      11.470  -3.529   2.875  1.00  0.00
ATOM   1012  OD1 ASN B  73      12.671  -3.823   2.915  1.00  0.00
ATOM   1013  ND2 ASN B  73      10.923  -2.675   3.702  1.00  0.00
ATOM   1020  N   LYS B  74      13.388  -3.800   -.460  1.00  0.00
ATOM   1021  CA  LYS B  74      14.198  -2.720  -1.102  1.00  0.00
ATOM   1022  C   LYS B  74      14.625  -3.110  -2.523  1.00  0.00
ATOM   1023  O   LYS B  74      15.038  -4.244  -2.935  1.00  0.00
ATOM   1024  CB  LYS B  74      15.436  -2.397   -.264  1.00  0.00
ATOM   1025  CG  LYS B  74      15.134  -1.747   1.080  1.00  0.00
ATOM   1026  CD  LYS B  74      16.413  -1.337   1.795  1.00  0.00
ATOM   1027  CE  LYS B  74      16.112   -.654   3.121  1.00  0.00
ATOM   1028  NZ  LYS B  74      17.353   -.219   3.818  1.00  0.00
ATOM   1042  N   VAL B  75      14.435  -2.127  -3.380  1.00  0.00
ATOM   1043  CA  VAL B  75      14.873  -2.429  -4.672  1.00  0.00
ATOM   1044  C   VAL B  75      15.993  -1.416  -5.131  1.00  0.00
ATOM   1045  O   VAL B  75      16.182   -.237  -4.932  1.00  0.00
ATOM   1046  CB  VAL B  75      13.664  -2.392  -5.625  1.00  0.00
ATOM   1047  CG1 VAL B  75      14.079  -2.812  -7.027  1.00  0.00
ATOM   1048  CG2 VAL B  75      12.560  -3.294  -5.096  1.00  0.00
ATOM   1058  N   ASN B  76      17.011  -2.049  -5.694  1.00  0.00
ATOM   1059  CA  ASN B  76      18.168  -1.108  -6.062  1.00  0.00
ATOM   1060  C   ASN B  76      18.418  -1.029  -7.557  1.00  0.00
ATOM   1061  O   ASN B  76      18.657  -2.178  -8.110  1.00  0.00
ATOM   1062  CB  ASN B  76      19.456  -1.518  -5.372  1.00  0.00
ATOM   1063  CG  ASN B  76      20.571   -.536  -5.599  1.00  0.00
ATOM   1064  OD1 ASN B  76      20.601    .165  -6.617  1.00  0.00
ATOM   1065  ND2 ASN B  76      21.491   -.471  -4.669  1.00  0.00
ATOM   1072  N   LEU B  77      18.358    .134  -8.251  1.00  0.00
ATOM   1073  CA  LEU B  77      18.535    .139  -9.636  1.00  0.00
ATOM   1074  C   LEU B  77      19.894    .785 -10.004  1.00  0.00
ATOM   1075  O   LEU B  77      20.379   1.836  -9.641  1.00  0.00
ATOM   1076  CB  LEU B  77      17.368    .891 -10.289  1.00  0.00
ATOM   1077  CG  LEU B  77      15.965    .429  -9.876  1.00  0.00
ATOM   1078  CD1 LEU B  77      14.920   1.295 -10.567  1.00  0.00
ATOM   1079  CD2 LEU B  77      15.785  -1.038 -10.239  1.00  0.00
ATOM   1091  N   THR B  78      20.665    .081 -10.711  1.00  0.00
ATOM   1092  CA  THR B  78      21.846    .697 -11.080  1.00  0.00
ATOM   1093  C   THR B  78      21.849    .986 -12.500  1.00  0.00
ATOM   1094  O   THR B  78      21.538    .096 -13.341  1.00  0.00
ATOM   1095  CB  THR B  78      23.064   -.173 -10.719  1.00  0.00
ATOM   1096  OG1 THR B  78      23.130   -.342  -9.297  1.00  0.00
ATOM   1097  CG2 THR B  78      24.348    .479 -11.208  1.00  0.00
ATOM   1105  N   ILE B  79      22.168   2.386 -12.767  1.00  0.00
ATOM   1106  CA  ILE B  79      22.204   2.759 -14.109  1.00  0.00
ATOM   1107  C   ILE B  79      23.605   3.045 -14.692  1.00  0.00
ATOM   1108  O   ILE B  79      24.456   3.799 -14.185  1.00  0.00
ATOM   1109  CB  ILE B  79      21.302   3.994 -14.285  1.00  0.00
ATOM   1110  CG1 ILE B  79      19.971   3.793 -13.556  1.00  0.00
ATOM   1111  CG2 ILE B  79      21.067   4.274 -15.762  1.00  0.00
ATOM   1112  CD1 ILE B  79      19.164   2.624 -14.070  1.00  0.00
ATOM   1124  N   GLN B  80      23.948   2.312 -15.812  1.00  0.00
ATOM   1125  CA  GLN B  80      25.316   2.614 -16.229  1.00  0.00
ATOM   1126  C   GLN B  80      25.404   3.436 -17.558  1.00  0.00
ATOM   1127  O   GLN B  80      24.597   3.199 -18.467  1.00  0.00
ATOM   1128  CB  GLN B  80      26.096   1.305 -16.372  1.00  0.00
ATOM   1129  CG  GLN B  80      26.223    .510 -15.083  1.00  0.00
ATOM   1130  CD  GLN B  80      26.997   -.780 -15.272  1.00  0.00
ATOM   1131  OE1 GLN B  80      26.991  -1.371 -16.356  1.00  0.00
ATOM   1132  NE2 GLN B  80      27.668  -1.226 -14.217  1.00  0.00
ATOM   1141  N   GLY B  81      26.343   4.325 -17.688  1.00  0.00
ATOM   1142  CA  GLY B  81      26.732   5.145 -18.846  1.00  0.00
ATOM   1143  C   GLY B  81      25.773   6.262 -19.115  1.00  0.00
ATOM   1144  O   GLY B  81      25.488   6.641 -20.256  1.00  0.00
ATOM   1148  N   LEU B  82      25.268   6.761 -18.074  1.00  0.00
ATOM   1149  CA  LEU B  82      24.345   7.824 -18.024  1.00  0.00
ATOM   1150  C   LEU B  82      25.106   8.971 -18.690  1.00  0.00
ATOM   1151  O   LEU B  82      26.318   9.069 -18.529  1.00  0.00
ATOM   1152  CB  LEU B  82      23.933   8.152 -16.583  1.00  0.00
ATOM   1153  CG  LEU B  82      22.728   7.373 -16.042  1.00  0.00
ATOM   1154  CD1 LEU B  82      22.622   7.582 -14.538  1.00  0.00
ATOM   1155  CD2 LEU B  82      21.464   7.837 -16.749  1.00  0.00
ATOM   1167  N   ARG B  83      24.475   9.788 -19.384  1.00  0.00
ATOM   1168  CA  ARG B  83      25.014  10.944 -20.077  1.00  0.00
ATOM   1169  C   ARG B  83      24.489  12.118 -19.347  1.00  0.00
ATOM   1170  O   ARG B  83      23.534  11.919 -18.611  1.00  0.00
ATOM   1171  CB  ARG B  83      24.594  11.001 -21.539  1.00  0.00
ATOM   1172  CG  ARG B  83      25.109   9.857 -22.397  1.00  0.00
ATOM   1173  CD  ARG B  83      24.633   9.964 -23.800  1.00  0.00
ATOM   1174  NE  ARG B  83      23.194   9.778 -23.900  1.00  0.00
ATOM   1175  CZ  ARG B  83      22.471   9.990 -25.017  1.00  0.00
ATOM   1176  NH1 ARG B  83      23.065  10.393 -26.118  1.00  0.00
ATOM   1177  NH2 ARG B  83      21.165   9.791 -25.006  1.00  0.00
ATOM   1191  N   ALA B  84      25.114  13.296 -19.548  1.00  0.00
ATOM   1192  CA  ALA B  84      24.804  14.495 -18.838  1.00  0.00
ATOM   1193  C   ALA B  84      23.390  14.961 -18.975  1.00  0.00
ATOM   1194  O   ALA B  84      22.708  15.148 -17.916  1.00  0.00
ATOM   1195  CB  ALA B  84      25.845  15.709 -19.377  1.00  0.00
ATOM   1201  N   MET B  85      22.873  14.720 -20.076  1.00  0.00
ATOM   1202  CA  MET B  85      21.612  15.073 -20.538  1.00  0.00
ATOM   1203  C   MET B  85      20.527  14.194 -19.952  1.00  0.00
ATOM   1204  O   MET B  85      19.348  14.428 -20.169  1.00  0.00
ATOM   1205  CB  MET B  85      21.608  15.012 -22.065  1.00  0.00
ATOM   1206  CG  MET B  85      22.515  16.033 -22.738  1.00  0.00
ATOM   1207  SD  MET B  85      22.089  17.732 -22.307  1.00  0.00
ATOM   1208  CE  MET B  85      20.497  17.896 -23.111  1.00  0.00
ATOM   1218  N   ASP B  86      20.944  13.151 -19.201  1.00  0.00
ATOM   1219  CA  ASP B  86      20.048  12.155 -18.631  1.00  0.00
ATOM   1220  C   ASP B  86      19.560  12.521 -17.280  1.00  0.00
ATOM   1221  O   ASP B  86      18.795  11.765 -16.665  1.00  0.00
ATOM   1222  CB  ASP B  86      20.741  10.793 -18.549  1.00  0.00
ATOM   1223  CG  ASP B  86      21.015  10.184 -19.918  1.00  0.00
ATOM   1224  OD1 ASP B  86      20.383  10.590 -20.864  1.00  0.00
ATOM   1225  OD2 ASP B  86      21.854   9.320 -20.004  1.00  0.00
ATOM   1230  N   THR B  87      19.927  13.687 -16.898  1.00  0.00
ATOM   1231  CA  THR B  87      19.612  14.321 -15.676  1.00  0.00
ATOM   1232  C   THR B  87      18.118  14.469 -15.614  1.00  0.00
ATOM   1233  O   THR B  87      17.426  14.653 -16.608  1.00  0.00
ATOM   1234  CB  THR B  87      20.307  15.689 -15.547  1.00  0.00
ATOM   1235  OG1 THR B  87      20.047  16.239 -14.249  1.00  0.00
ATOM   1236  CG2 THR B  87      19.799  16.648 -16.612  1.00  0.00
ATOM   1244  N   GLY B  88      17.585  14.258 -14.375  1.00  0.00
ATOM   1245  CA  GLY B  88      16.168  14.351 -14.109  1.00  0.00
ATOM   1246  C   GLY B  88      15.275  13.628 -13.116  1.00  0.00
ATOM   1247  O   GLY B  88      15.638  13.089 -12.044  1.00  0.00
ATOM   1251  N   LEU B  89      13.988  13.799 -13.262  1.00  0.00
ATOM   1252  CA  LEU B  89      13.392  13.198 -12.117  1.00  0.00
ATOM   1253  C   LEU B  89      13.105  11.672 -12.277  1.00  0.00
ATOM   1254  O   LEU B  89      12.583  11.121 -13.252  1.00  0.00
ATOM   1255  CB  LEU B  89      12.093  13.951 -11.802  1.00  0.00
ATOM   1256  CG  LEU B  89      12.250  15.233 -10.976  1.00  0.00
ATOM   1257  CD1 LEU B  89      13.075  16.245 -11.760  1.00  0.00
ATOM   1258  CD2 LEU B  89      10.876  15.792 -10.638  1.00  0.00
ATOM   1270  N   TYR B  90      13.497  10.880 -11.330  1.00  0.00
ATOM   1271  CA  TYR B  90      13.144   9.508 -11.531  1.00  0.00
ATOM   1272  C   TYR B  90      12.108   9.090 -10.486  1.00  0.00
ATOM   1273  O   TYR B  90      11.915   9.384  -9.305  1.00  0.00
ATOM   1274  CB  TYR B  90      14.388   8.619 -11.465  1.00  0.00
ATOM   1275  CG  TYR B  90      15.336   8.808 -12.628  1.00  0.00
ATOM   1276  CD1 TYR B  90      16.035   9.998 -12.766  1.00  0.00
ATOM   1277  CD2 TYR B  90      15.507   7.792 -13.556  1.00  0.00
ATOM   1278  CE1 TYR B  90      16.901  10.171 -13.828  1.00  0.00
ATOM   1279  CE2 TYR B  90      16.373   7.965 -14.618  1.00  0.00
ATOM   1280  CZ  TYR B  90      17.068   9.149 -14.756  1.00  0.00
ATOM   1281  OH  TYR B  90      17.931   9.321 -15.814  1.00  0.00
ATOM   1291  N   ILE B  91      11.181   8.361 -10.995  1.00  0.00
ATOM   1292  CA  ILE B  91      10.157   7.869 -10.089  1.00  0.00
ATOM   1293  C   ILE B  91      10.168   6.286 -10.004  1.00  0.00
ATOM   1294  O   ILE B  91      10.643   5.526 -10.924  1.00  0.00
ATOM   1295  CB  ILE B  91       8.774   8.372 -10.541  1.00  0.00
ATOM   1296  CG1 ILE B  91       8.718   9.901 -10.487  1.00  0.00
ATOM   1297  CG2 ILE B  91       7.679   7.765  -9.678  1.00  0.00
ATOM   1298  CD1 ILE B  91       7.495  10.492 -11.149  1.00  0.00
ATOM   1310  N   CYS B  92       9.910   5.735  -8.918  1.00  0.00
ATOM   1311  CA  CYS B  92       9.844   4.314  -8.772  1.00  0.00
ATOM   1312  C   CYS B  92       8.442   3.782  -8.591  1.00  0.00
ATOM   1313  O   CYS B  92       7.652   4.326  -7.769  1.00  0.00
ATOM   1314  CB  CYS B  92      10.695   3.882  -7.577  1.00  0.00
ATOM   1315  SG  CYS B  92      11.086   2.116  -7.549  1.00  0.00
ATOM   1321  N   LYS B  93       8.147   2.615  -9.199  1.00  0.00
ATOM   1322  CA  LYS B  93       6.770   2.124  -9.025  1.00  0.00
ATOM   1323  C   LYS B  93       6.862    .604  -8.729  1.00  0.00
ATOM   1324  O   LYS B  93       7.393   -.292  -9.361  1.00  0.00
ATOM   1325  CB  LYS B  93       5.916   2.399 -10.263  1.00  0.00
ATOM   1326  CG  LYS B  93       4.482   1.897 -10.163  1.00  0.00
ATOM   1327  CD  LYS B  93       3.724   2.124 -11.463  1.00  0.00
ATOM   1328  CE  LYS B  93       2.291   1.621 -11.365  1.00  0.00
ATOM   1329  NZ  LYS B  93       1.561   1.768 -12.653  1.00  0.00
ATOM   1343  N   VAL B  94       5.992    .170  -7.751  1.00  0.00
ATOM   1344  CA  VAL B  94       5.935  -1.179  -7.578  1.00  0.00
ATOM   1345  C   VAL B  94       4.481  -1.815  -7.853  1.00  0.00
ATOM   1346  O   VAL B  94       3.454  -1.008  -7.478  1.00  0.00
ATOM   1347  CB  VAL B  94       6.409  -1.458  -6.139  1.00  0.00
ATOM   1348  CG1 VAL B  94       5.469   -.809  -5.133  1.00  0.00
ATOM   1349  CG2 VAL B  94       6.498  -2.958  -5.904  1.00  0.00
ATOM   1359  N   GLU B  95       4.498  -3.090  -8.431  1.00  0.00
ATOM   1360  CA  GLU B  95       3.252  -3.713  -8.602  1.00  0.00
ATOM   1361  C   GLU B  95       3.234  -5.144  -8.110  1.00  0.00
ATOM   1362  O   GLU B  95       4.185  -5.974  -8.191  1.00  0.00
ATOM   1363  CB  GLU B  95       2.862  -3.659 -10.081  1.00  0.00
ATOM   1364  CG  GLU B  95       2.596  -2.257 -10.610  1.00  0.00
ATOM   1365  CD  GLU B  95       2.164  -2.248 -12.050  1.00  0.00
ATOM   1366  OE1 GLU B  95       2.154  -3.293 -12.655  1.00  0.00
ATOM   1367  OE2 GLU B  95       1.843  -1.193 -12.546  1.00  0.00
ATOM   1374  N   LEU B  96       2.227  -5.542  -7.413  1.00  0.00
ATOM   1375  CA  LEU B  96       2.242  -6.930  -7.014  1.00  0.00
ATOM   1376  C   LEU B  96       1.276  -7.869  -7.984  1.00  0.00
ATOM   1377  O   LEU B  96        .195  -7.730  -8.606  1.00  0.00
ATOM   1378  CB  LEU B  96       1.806  -7.000  -5.545  1.00  0.00
ATOM   1379  CG  LEU B  96       2.731  -6.300  -4.542  1.00  0.00
ATOM   1380  CD1 LEU B  96       2.063  -6.262  -3.174  1.00  0.00
ATOM   1381  CD2 LEU B  96       4.062  -7.035  -4.480  1.00  0.00
ATOM   1393  N   MET B  97       1.674  -9.031  -8.096  1.00  0.00
ATOM   1394  CA  MET B  97        .860  -9.970  -9.025  1.00  0.00
ATOM   1395  C   MET B  97        .708 -11.334  -8.632  1.00  0.00
ATOM   1396  O   MET B  97       1.553 -12.236  -8.891  1.00  0.00
ATOM   1397  CB  MET B  97       1.455 -10.020 -10.431  1.00  0.00
ATOM   1398  CG  MET B  97       1.434  -8.691 -11.172  1.00  0.00
ATOM   1399  SD  MET B  97       2.302  -8.760 -12.751  1.00  0.00
ATOM   1400  CE  MET B  97       4.006  -8.768 -12.201  1.00  0.00
ATOM   1410  N   TYR B  98       -.091 -11.409  -8.092  1.00  0.00
ATOM   1411  CA  TYR B  98       -.640 -12.594  -7.655  1.00  0.00
ATOM   1412  C   TYR B  98      -2.018 -12.458  -7.154  1.00  0.00
ATOM   1413  O   TYR B  98      -2.934 -12.005  -7.911  1.00  0.00
ATOM   1414  CB  TYR B  98        .259 -13.197  -6.573  1.00  0.00
ATOM   1415  CG  TYR B  98        .865 -12.170  -5.642  1.00  0.00
ATOM   1416  CD1 TYR B  98        .049 -11.440  -4.789  1.00  0.00
ATOM   1417  CD2 TYR B  98       2.236 -11.959  -5.640  1.00  0.00
ATOM   1418  CE1 TYR B  98        .603 -10.502  -3.939  1.00  0.00
ATOM   1419  CE2 TYR B  98       2.789 -11.021  -4.790  1.00  0.00
ATOM   1420  CZ  TYR B  98       1.978 -10.295  -3.942  1.00  0.00
ATOM   1421  OH  TYR B  98       2.529  -9.361  -3.095  1.00  0.00
ATOM   1431  N   PRO B  99      -2.336 -13.007  -6.006  1.00  0.00
ATOM   1432  CA  PRO B  99      -3.573 -12.438  -5.923  1.00  0.00
ATOM   1433  C   PRO B  99      -3.087 -11.174  -6.371  1.00  0.00
ATOM   1434  O   PRO B  99      -2.005 -10.645  -6.198  1.00  0.00
ATOM   1435  CB  PRO B  99      -4.011 -12.482  -4.456  1.00  0.00
ATOM   1436  CG  PRO B  99      -3.360 -13.710  -3.917  1.00  0.00
ATOM   1437  CD  PRO B  99      -2.045 -13.788  -4.647  1.00  0.00
ATOM   1445  N   PRO B 100      -4.384 -10.604  -6.770  1.00  0.00
ATOM   1446  CA  PRO B 100      -4.909  -9.483  -7.726  1.00  0.00
ATOM   1447  C   PRO B 100      -4.204  -8.445  -7.243  1.00  0.00
ATOM   1448  O   PRO B 100      -4.152  -7.918  -6.131  1.00  0.00
ATOM   1449  CB  PRO B 100      -6.412  -9.290  -7.496  1.00  0.00
ATOM   1450  CG  PRO B 100      -6.953 -10.677  -7.436  1.00  0.00
ATOM   1451  CD  PRO B 100      -5.835 -11.490  -6.840  1.00  0.00
ATOM   1459  N   PRO B 101      -3.850  -8.041  -8.383  1.00  0.00
ATOM   1460  CA  PRO B 101      -2.873  -7.081  -8.461  1.00  0.00
ATOM   1461  C   PRO B 101      -3.089  -5.967  -7.719  1.00  0.00
ATOM   1462  O   PRO B 101      -4.127  -5.246  -7.721  1.00  0.00
ATOM   1463  CB  PRO B 101      -2.861  -6.717  -9.949  1.00  0.00
ATOM   1464  CG  PRO B 101      -3.040  -8.022 -10.646  1.00  0.00
ATOM   1465  CD  PRO B 101      -3.976  -8.797  -9.757  1.00  0.00
ATOM   1473  N   TYR B 102      -2.046  -5.609  -7.102  1.00  0.00
ATOM   1474  CA  TYR B 102      -2.383  -4.602  -6.321  1.00  0.00
ATOM   1475  C   TYR B 102      -1.519  -3.541  -6.927  1.00  0.00
ATOM   1476  O   TYR B 102       -.286  -3.468  -7.154  1.00  0.00
ATOM   1477  CB  TYR B 102      -2.104  -4.890  -4.844  1.00  0.00
ATOM   1478  CG  TYR B 102      -2.911  -6.040  -4.283  1.00  0.00
ATOM   1479  CD1 TYR B 102      -2.286  -7.239  -3.974  1.00  0.00
ATOM   1480  CD2 TYR B 102      -4.275  -5.896  -4.078  1.00  0.00
ATOM   1481  CE1 TYR B 102      -3.022  -8.290  -3.461  1.00  0.00
ATOM   1482  CE2 TYR B 102      -5.011  -6.946  -3.566  1.00  0.00
ATOM   1483  CZ  TYR B 102      -4.390  -8.139  -3.258  1.00  0.00
ATOM   1484  OH  TYR B 102      -5.123  -9.185  -2.748  1.00  0.00
ATOM   1494  N   TYR B 103      -2.039  -2.478  -6.713  1.00  0.00
ATOM   1495  CA  TYR B 103      -1.435  -1.395  -7.266  1.00  0.00
ATOM   1496  C   TYR B 103      -1.003   -.435  -6.413  1.00  0.00
ATOM   1497  O   TYR B 103      -1.682   -.304  -5.368  1.00  0.00
ATOM   1498  CB  TYR B 103      -2.374   -.730  -8.275  1.00  0.00
ATOM   1499  CG  TYR B 103      -2.745  -1.620  -9.442  1.00  0.00
ATOM   1500  CD1 TYR B 103      -3.870  -2.428  -9.368  1.00  0.00
ATOM   1501  CD2 TYR B 103      -1.960  -1.627 -10.585  1.00  0.00
ATOM   1502  CE1 TYR B 103      -4.208  -3.240 -10.433  1.00  0.00
ATOM   1503  CE2 TYR B 103      -2.298  -2.439 -11.650  1.00  0.00
ATOM   1504  CZ  TYR B 103      -3.417  -3.243 -11.576  1.00  0.00
ATOM   1505  OH  TYR B 103      -3.754  -4.052 -12.637  1.00  0.00
ATOM   1515  N   VAL B 104       -.110    .234  -6.927  1.00  0.00
ATOM   1516  CA  VAL B 104        .134   1.041  -6.066  1.00  0.00
ATOM   1517  C   VAL B 104        .222   2.543  -6.201  1.00  0.00
ATOM   1518  O   VAL B 104        .578   2.867  -7.262  1.00  0.00
ATOM   1519  CB  VAL B 104       1.461    .460  -5.544  1.00  0.00
ATOM   1520  CG1 VAL B 104       1.912   1.202  -4.295  1.00  0.00
ATOM   1521  CG2 VAL B 104       1.299  -1.025  -5.259  1.00  0.00
ATOM   1531  N   GLY B 105        .090   3.322  -5.284  1.00  0.00
ATOM   1532  CA  GLY B 105        .253   4.509  -6.016  1.00  0.00
ATOM   1533  C   GLY B 105       1.851   4.536  -6.033  1.00  0.00
ATOM   1534  O   GLY B 105       2.497   3.521  -6.115  1.00  0.00
ATOM   1538  N   MET B 106       2.340   5.698  -6.206  1.00  0.00
ATOM   1539  CA  MET B 106       3.555   6.384  -6.736  1.00  0.00
ATOM   1540  C   MET B 106       4.047   7.128  -5.553  1.00  0.00
ATOM   1541  O   MET B 106       3.311   7.531  -4.628  1.00  0.00
ATOM   1542  CB  MET B 106       3.266   7.318  -7.909  1.00  0.00
ATOM   1543  CG  MET B 106       2.452   6.688  -9.031  1.00  0.00
ATOM   1544  SD  MET B 106       3.285   5.277  -9.786  1.00  0.00
ATOM   1545  CE  MET B 106       4.654   6.091 -10.604  1.00  0.00
ATOM   1555  N   GLY B 107       5.281   7.247  -5.620  1.00  0.00
ATOM   1556  CA  GLY B 107       6.118   7.839  -4.715  1.00  0.00
ATOM   1557  C   GLY B 107       6.253   9.164  -5.337  1.00  0.00
ATOM   1558  O   GLY B 107       5.677   9.501  -6.345  1.00  0.00
ATOM   1562  N   ASN B 108       7.088   9.831  -4.723  1.00  0.00
ATOM   1563  CA  ASN B 108       7.707  11.071  -4.930  1.00  0.00
ATOM   1564  C   ASN B 108       8.856  10.693  -5.733  1.00  0.00
ATOM   1565  O   ASN B 108       9.364   9.570  -5.639  1.00  0.00
ATOM   1566  CB  ASN B 108       8.093  11.776  -3.642  1.00  0.00
ATOM   1567  CG  ASN B 108       6.898  12.205  -2.838  1.00  0.00
ATOM   1568  OD1 ASN B 108       5.940  12.771  -3.378  1.00  0.00
ATOM   1569  ND2 ASN B 108       6.934  11.947  -1.555  1.00  0.00
ATOM   1576  N   GLY B 109       9.316  11.621  -6.487  1.00  0.00
ATOM   1577  CA  GLY B 109      10.480  11.298  -7.245  1.00  0.00
ATOM   1578  C   GLY B 109      11.771  11.469  -6.521  1.00  0.00
ATOM   1579  O   GLY B 109      11.820  12.005  -5.418  1.00  0.00
ATOM   1583  N   THR B 110      12.811  11.160  -7.241  1.00  0.00
ATOM   1584  CA  THR B 110      14.159  11.510  -6.908  1.00  0.00
ATOM   1585  C   THR B 110      14.868  12.300  -8.074  1.00  0.00
ATOM   1586  O   THR B 110      14.620  12.381  -9.256  1.00  0.00
ATOM   1587  CB  THR B 110      14.952  10.238  -6.553  1.00  0.00
ATOM   1588  OG1 THR B 110      14.418   9.658  -5.356  1.00  0.00
ATOM   1589  CG2 THR B 110      16.421  10.568  -6.340  1.00  0.00
ATOM   1597  N   GLN B 111      15.797  13.156  -7.721  1.00  0.00
ATOM   1598  CA  GLN B 111      16.373  13.848  -8.811  1.00  0.00
ATOM   1599  C   GLN B 111      17.681  13.349  -9.140  1.00  0.00
ATOM   1600  O   GLN B 111      18.290  13.382  -8.149  1.00  0.00
ATOM   1601  CB  GLN B 111      16.468  15.347  -8.516  1.00  0.00
ATOM   1602  CG  GLN B 111      15.125  16.030  -8.323  1.00  0.00
ATOM   1603  CD  GLN B 111      15.266  17.513  -8.034  1.00  0.00
ATOM   1604  OE1 GLN B 111      16.282  17.960  -7.494  1.00  0.00
ATOM   1605  NE2 GLN B 111      14.245  18.284  -8.391  1.00  0.00
ATOM   1614  N   ILE B 112      18.021  12.997 -10.382  1.00  0.00
ATOM   1615  CA  ILE B 112      19.365  12.499 -10.590  1.00  0.00
ATOM   1616  C   ILE B 112      20.145  13.520 -11.446  1.00  0.00
ATOM   1617  O   ILE B 112      19.794  14.182 -12.434  1.00  0.00
ATOM   1618  CB  ILE B 112      19.347  11.121 -11.276  1.00  0.00
ATOM   1619  CG1 ILE B 112      18.705  10.077 -10.359  1.00  0.00
ATOM   1620  CG2 ILE B 112      20.757  10.700 -11.661  1.00  0.00
ATOM   1621  CD1 ILE B 112      18.655   8.688 -10.956  1.00  0.00
ATOM   1633  N   TYR B 113      21.339  13.832 -10.916  1.00  0.00
ATOM   1634  CA  TYR B 113      22.068  14.863 -11.603  1.00  0.00
ATOM   1635  C   TYR B 113      23.210  14.343 -12.138  1.00  0.00
ATOM   1636  O   TYR B 113      23.833  13.967 -11.186  1.00  0.00
ATOM   1637  CB  TYR B 113      22.448  16.033 -10.694  1.00  0.00
ATOM   1638  CG  TYR B 113      21.268  16.874 -10.256  1.00  0.00
ATOM   1639  CD1 TYR B 113      20.491  16.470  -9.180  1.00  0.00
ATOM   1640  CD2 TYR B 113      20.965  18.047 -10.930  1.00  0.00
ATOM   1641  CE1 TYR B 113      19.414  17.238  -8.780  1.00  0.00
ATOM   1642  CE2 TYR B 113      19.888  18.814 -10.530  1.00  0.00
ATOM   1643  CZ  TYR B 113      19.114  18.413  -9.460  1.00  0.00
ATOM   1644  OH  TYR B 113      18.042  19.177  -9.062  1.00  0.00
ATOM   1654  N   VAL B 114      23.487  14.431 -13.378  1.00  0.00
ATOM   1655  CA  VAL B 114      24.681  13.853 -13.921  1.00  0.00
ATOM   1656  C   VAL B 114      25.639  14.953 -14.237  1.00  0.00
ATOM   1657  O   VAL B 114      25.260  15.920 -14.835  1.00  0.00
ATOM   1658  CB  VAL B 114      24.375  13.041 -15.193  1.00  0.00
ATOM   1659  CG1 VAL B 114      25.637  12.368 -15.712  1.00  0.00
ATOM   1660  CG2 VAL B 114      23.294  12.010 -14.903  1.00  0.00
ATOM   1670  N   ILE B 115      26.886  14.754 -13.683  1.00  0.00
ATOM   1671  CA  ILE B 115      27.887  15.852 -13.870  1.00  0.00
ATOM   1672  C   ILE B 115      29.104  15.506 -14.634  1.00  0.00
ATOM   1673  O   ILE B 115      29.778  14.528 -14.341  1.00  0.00
ATOM   1674  CB  ILE B 115      28.359  16.401 -12.511  1.00  0.00
ATOM   1675  CG1 ILE B 115      27.176  16.979 -11.729  1.00  0.00
ATOM   1676  CG2 ILE B 115      29.437  17.455 -12.708  1.00  0.00
ATOM   1677  CD1 ILE B 115      27.503  17.327 -10.295  1.00  0.00
ATOM   1689  N   ASP B 116      29.358  16.328 -15.614  1.00  0.00
ATOM   1690  CA  ASP B 116      30.552  16.063 -16.271  1.00  0.00
ATOM   1691  C   ASP B 116      31.678  16.570 -15.395  1.00  0.00
ATOM   1692  O   ASP B 116      31.575  17.669 -14.864  1.00  0.00
ATOM   1693  CB  ASP B 116      30.568  16.730 -17.649  1.00  0.00
ATOM   1694  CG  ASP B 116      29.702  16.004 -18.669  1.00  0.00
ATOM   1695  OD1 ASP B 116      29.313  14.891 -18.404  1.00  0.00
ATOM   1696  OD2 ASP B 116      29.437  16.569 -19.703  1.00  0.00
ATOM   1701  N   PRO B 117      32.749  15.870 -15.233  1.00  0.00
ATOM   1702  CA  PRO B 117      33.900  16.318 -14.422  1.00  0.00
ATOM   1703  C   PRO B 117      34.480  17.386 -15.128  1.00  0.00
ATOM   1704  O   PRO B 117      34.480  17.368 -16.358  1.00  0.00
ATOM   1705  CB  PRO B 117      34.855  15.123 -14.344  1.00  0.00
ATOM   1706  CG  PRO B 117      34.538  14.322 -15.561  1.00  0.00
ATOM   1707  CD  PRO B 117      33.053  14.486 -15.741  1.00  0.00
ATOM   1715  N   GLU B 118      35.004  18.217 -14.440  1.00  0.00
ATOM   1716  CA  GLU B 118      35.513  19.235 -15.176  1.00  0.00
ATOM   1717  C   GLU B 118      36.672  18.596 -15.786  1.00  0.00
ATOM   1718  O   GLU B 118      37.274  17.658 -15.247  1.00  0.00
ATOM   1719  CB  GLU B 118      35.885  20.450 -14.323  1.00  0.00
ATOM   1720  CG  GLU B 118      34.699  21.153 -13.679  1.00  0.00
ATOM   1721  CD  GLU B 118      35.100  22.362 -12.879  1.00  0.00
ATOM   1722  OE1 GLU B 118      36.275  22.617 -12.771  1.00  0.00
ATOM   1723  OE2 GLU B 118      34.229  23.031 -12.375  1.00  0.00
ATOM   1730  N   PRO B 119      36.981  19.115 -16.974  1.00  0.00
ATOM   1731  CA  PRO B 119      38.030  18.606 -17.762  1.00  0.00
ATOM   1732  C   PRO B 119      39.230  19.129 -17.057  1.00  0.00
ATOM   1733  O   PRO B 119      40.198  19.338 -17.729  1.00  0.00
ATOM   1734  OXT PRO B 119      39.195  19.319 -15.873  1.00  0.00
ATOM   1735  CB  PRO B 119      37.822  19.218 -19.151  1.00  0.00
ATOM   1736  CG  PRO B 119      37.102  20.495 -18.883  1.00  0.00
ATOM   1737  CD  PRO B 119      36.228  20.191 -17.695  1.00  0.00
ATOM      1  N   GLN A   1     -10.612 -14.500  -9.135  1.00  0.00
ATOM      2  CA  GLN A   1      -9.389 -13.884  -8.624  1.00  0.00
ATOM      3  C   GLN A   1      -9.879 -12.786  -7.713  1.00  0.00
ATOM      4  O   GLN A   1     -10.945 -12.224  -7.944  1.00  0.00
ATOM      5  CB  GLN A   1      -8.496 -13.332  -9.738  1.00  0.00
ATOM      6  CG  GLN A   1      -7.994 -14.384 -10.713  1.00  0.00
ATOM      7  CD  GLN A   1      -7.078 -15.396 -10.052  1.00  0.00
ATOM      8  OE1 GLN A   1      -6.052 -15.037  -9.468  1.00  0.00
ATOM      9  NE2 GLN A   1      -7.445 -16.669 -10.140  1.00  0.00
ATOM     20  N   VAL A   2      -9.138 -12.480  -6.683  1.00  0.00
ATOM     21  CA  VAL A   2      -9.507 -11.429  -5.759  1.00  0.00
ATOM     22  C   VAL A   2      -8.384 -10.421  -5.599  1.00  0.00
ATOM     23  O   VAL A   2      -7.223 -10.765  -5.357  1.00  0.00
ATOM     24  CB  VAL A   2      -9.858 -12.026  -4.383  1.00  0.00
ATOM     25  CG1 VAL A   2     -10.247 -10.925  -3.408  1.00  0.00
ATOM     26  CG2 VAL A   2     -10.985 -13.038  -4.531  1.00  0.00
ATOM     36  N   GLN A   3      -8.782  -9.171  -5.643  1.00  0.00
ATOM     37  CA  GLN A   3      -7.781  -8.118  -5.493  1.00  0.00
ATOM     38  C   GLN A   3      -8.293  -7.239  -4.351  1.00  0.00
ATOM     39  O   GLN A   3      -9.478  -6.917  -4.068  1.00  0.00
ATOM     40  CB  GLN A   3      -7.594  -7.313  -6.781  1.00  0.00
ATOM     41  CG  GLN A   3      -6.518  -6.243  -6.694  1.00  0.00
ATOM     42  CD  GLN A   3      -6.357  -5.479  -7.996  1.00  0.00
ATOM     43  OE1 GLN A   3      -7.179  -4.624  -8.335  1.00  0.00
ATOM     44  NE2 GLN A   3      -5.294  -5.782  -8.731  1.00  0.00
ATOM     53  N   LEU A   4      -7.337  -6.946  -3.527  1.00  0.00
ATOM     54  CA  LEU A   4      -7.478  -6.071  -2.404  1.00  0.00
ATOM     55  C   LEU A   4      -6.892  -4.723  -2.735  1.00  0.00
ATOM     56  O   LEU A   4      -5.759  -4.618  -3.221  1.00  0.00
ATOM     57  CB  LEU A   4      -6.785  -6.665  -1.171  1.00  0.00
ATOM     58  CG  LEU A   4      -7.681  -7.484  -0.235  1.00  0.00
ATOM     59  CD1 LEU A   4      -8.230  -8.691  -0.983  1.00  0.00
ATOM     60  CD2 LEU A   4      -6.880  -7.916   0.985  1.00  0.00
ATOM     72  N   GLN A   5      -7.545  -3.714  -2.321  1.00  0.00
ATOM     73  CA  GLN A   5      -7.023  -2.375  -2.751  1.00  0.00
ATOM     74  C   GLN A   5      -7.170  -1.727  -1.397  1.00  0.00
ATOM     75  O   GLN A   5      -8.191  -1.746  -0.607  1.00  0.00
ATOM     76  CB  GLN A   5      -7.832  -1.675  -3.846  1.00  0.00
ATOM     77  CG  GLN A   5      -7.865  -2.421  -5.169  1.00  0.00
ATOM     78  CD  GLN A   5      -8.684  -1.698  -6.221  1.00  0.00
ATOM     79  OE1 GLN A   5      -9.270  -0.644  -5.957  1.00  0.00
ATOM     80  NE2 GLN A   5      -8.731  -2.261  -7.423  1.00  0.00
ATOM     89  N   GLU A   6      -6.102  -0.911  -1.247  1.00  0.00
ATOM     90  CA  GLU A   6      -5.848   0.021  -0.159  1.00  0.00
ATOM     91  C   GLU A   6      -6.022   1.335  -0.443  1.00  0.00
ATOM     92  O   GLU A   6      -5.744   1.864  -1.521  1.00  0.00
ATOM     93  CB  GLU A   6      -4.417  -0.100   0.369  1.00  0.00
ATOM     94  CG  GLU A   6      -4.053  -1.484   0.888  1.00  0.00
ATOM     95  CD  GLU A   6      -4.788  -1.847   2.149  1.00  0.00
ATOM     96  OE1 GLU A   6      -5.211  -0.956   2.845  1.00  0.00
ATOM     97  OE2 GLU A   6      -4.925  -3.018   2.417  1.00  0.00
ATOM    104  N   SER A   7      -6.008   1.924   0.750  1.00  0.00
ATOM    105  CA  SER A   7      -6.208   3.290   0.558  1.00  0.00
ATOM    106  C   SER A   7      -5.143   4.118   0.969  1.00  0.00
ATOM    107  O   SER A   7      -4.727   3.947   2.130  1.00  0.00
ATOM    108  CB  SER A   7      -7.458   3.733   1.295  1.00  0.00
ATOM    109  OG  SER A   7      -7.327   3.525   2.674  1.00  0.00
ATOM    115  N   GLY A   8      -5.001   5.297   0.563  1.00  0.00
ATOM    116  CA  GLY A   8      -3.850   5.631   1.323  1.00  0.00
ATOM    117  C   GLY A   8      -2.356   5.478   1.450  1.00  0.00
ATOM    118  O   GLY A   8      -1.482   5.559   0.590  1.00  0.00
ATOM    122  N   GLY A   9      -2.353   5.748   2.713  1.00  0.00
ATOM    123  CA  GLY A   9      -1.708   6.015   3.948  1.00  0.00
ATOM    124  C   GLY A   9      -1.223   7.330   4.303  1.00  0.00
ATOM    125  O   GLY A   9      -1.687   8.384   3.853  1.00  0.00
ATOM    129  N   GLY A  10      -0.463   7.334   5.321  1.00  0.00
ATOM    130  CA  GLY A  10      -0.313   8.692   5.587  1.00  0.00
ATOM    131  C   GLY A  10       0.310   8.838   6.835  1.00  0.00
ATOM    132  O   GLY A  10       0.800   7.784   7.350  1.00  0.00
ATOM    136  N   LEU A  11       0.311  10.111   7.151  1.00  0.00
ATOM    137  CA  LEU A  11       0.727  10.457   8.384  1.00  0.00
ATOM    138  C   LEU A  11      -0.449  10.976   9.160  1.00  0.00
ATOM    139  O   LEU A  11      -1.368  11.510   8.538  1.00  0.00
ATOM    140  CB  LEU A  11       1.840  11.507   8.272  1.00  0.00
ATOM    141  CG  LEU A  11       2.294  12.137   9.595  1.00  0.00
ATOM    142  CD1 LEU A  11       3.002  11.087  10.442  1.00  0.00
ATOM    143  CD2 LEU A  11       3.212  13.316   9.307  1.00  0.00
ATOM    155  N   VAL A  12      -0.543  10.688  10.461  1.00  0.00
ATOM    156  CA  VAL A  12      -1.669  11.245  11.250  1.00  0.00
ATOM    157  C   VAL A  12      -1.020  11.642  12.483  1.00  0.00
ATOM    158  O   VAL A  12       0.085  10.980  12.674  1.00  0.00
ATOM    159  CB  VAL A  12      -2.789  10.228  11.541  1.00  0.00
ATOM    160  CG1 VAL A  12      -3.932  10.894  12.292  1.00  0.00
ATOM    161  CG2 VAL A  12      -3.284   9.617  10.238  1.00  0.00
ATOM    171  N   GLN A  13      -1.548  12.801  13.020  1.00  0.00
ATOM    172  CA  GLN A  13      -1.072  13.370  14.242  1.00  0.00
ATOM    173  C   GLN A  13      -1.806  12.608  15.324  1.00  0.00
ATOM    174  O   GLN A  13      -3.044  12.432  15.129  1.00  0.00
ATOM    175  CB  GLN A  13      -1.342  14.876  14.320  1.00  0.00
ATOM    176  CG  GLN A  13      -0.595  15.697  13.282  1.00  0.00
ATOM    177  CD  GLN A  13      -0.871  17.182  13.413  1.00  0.00
ATOM    178  OE1 GLN A  13      -2.021  17.624  13.334  1.00  0.00
ATOM    179  NE2 GLN A  13       0.185  17.963  13.612  1.00  0.00
ATOM    188  N   ALA A  14      -1.129  12.521  16.469  1.00  0.00
ATOM    189  CA  ALA A  14      -1.600  11.846  17.684  1.00  0.00
ATOM    190  C   ALA A  14      -2.936  12.396  18.146  1.00  0.00
ATOM    191  O   ALA A  14      -3.174  13.603  18.089  1.00  0.00
ATOM    192  CB  ALA A  14      -0.620  11.970  18.856  1.00  0.00
ATOM    198  N   GLY A  15      -3.859  11.478  18.470  1.00  0.00
ATOM    199  CA  GLY A  15      -5.194  11.847  18.905  1.00  0.00
ATOM    200  C   GLY A  15      -6.189  11.926  17.803  1.00  0.00
ATOM    201  O   GLY A  15      -7.389  11.918  18.076  1.00  0.00
ATOM    205  N   GLY A  16      -5.723  11.826  16.568  1.00  0.00
ATOM    206  CA  GLY A  16      -6.488  12.012  15.355  1.00  0.00
ATOM    207  C   GLY A  16      -7.252  10.792  14.791  1.00  0.00
ATOM    208  O   GLY A  16      -7.333   9.613  15.293  1.00  0.00
ATOM    212  N   SER A  17      -7.793  10.995  13.552  1.00  0.00
ATOM    213  CA  SER A  17      -8.391   9.788  13.050  1.00  0.00
ATOM    214  C   SER A  17      -7.888   9.377  11.706  1.00  0.00
ATOM    215  O   SER A  17      -7.394  10.138  10.867  1.00  0.00
ATOM    216  CB  SER A  17      -9.896   9.957  12.983  1.00  0.00
ATOM    217  OG  SER A  17     -10.434  10.175  14.259  1.00  0.00
ATOM    223  N   LEU A  18      -8.054   8.025  11.550  1.00  0.00
ATOM    224  CA  LEU A  18      -7.688   7.594  10.280  1.00  0.00
ATOM    225  C   LEU A  18      -8.740   6.639   9.588  1.00  0.00
ATOM    226  O   LEU A  18      -9.560   5.929  10.141  1.00  0.00
ATOM    227  CB  LEU A  18      -6.324   6.902  10.409  1.00  0.00
ATOM    228  CG  LEU A  18      -5.782   6.258   9.127  1.00  0.00
ATOM    229  CD1 LEU A  18      -5.518   7.338   8.087  1.00  0.00
ATOM    230  CD2 LEU A  18      -4.511   5.485   9.446  1.00  0.00
ATOM    242  N   ARG A  19      -8.969   6.672   8.391  1.00  0.00
ATOM    243  CA  ARG A  19      -9.892   5.640   7.842  1.00  0.00
ATOM    244  C   ARG A  19      -9.206   4.825   6.764  1.00  0.00
ATOM    245  O   ARG A  19      -8.709   5.380   5.786  1.00  0.00
ATOM    246  CB  ARG A  19     -11.145   6.274   7.256  1.00  0.00
ATOM    247  CG  ARG A  19     -12.130   5.293   6.641  1.00  0.00
ATOM    248  CD  ARG A  19     -13.415   5.952   6.290  1.00  0.00
ATOM    249  NE  ARG A  19     -14.193   6.285   7.472  1.00  0.00
ATOM    250  CZ  ARG A  19     -15.318   7.027   7.463  1.00  0.00
ATOM    251  NH1 ARG A  19     -15.783   7.502   6.328  1.00  0.00
ATOM    252  NH2 ARG A  19     -15.955   7.276   8.593  1.00  0.00
ATOM    266  N   LEU A  20      -9.249   3.463   6.950  1.00  0.00
ATOM    267  CA  LEU A  20      -8.630   2.584   6.013  1.00  0.00
ATOM    268  C   LEU A  20      -9.724   1.856   5.207  1.00  0.00
ATOM    269  O   LEU A  20     -10.766   1.347   5.599  1.00  0.00
ATOM    270  CB  LEU A  20      -7.729   1.582   6.745  1.00  0.00
ATOM    271  CG  LEU A  20      -6.611   2.192   7.600  1.00  0.00
ATOM    272  CD1 LEU A  20      -5.739   1.080   8.167  1.00  0.00
ATOM    273  CD2 LEU A  20      -5.790   3.151   6.751  1.00  0.00
ATOM    285  N   SER A  21      -9.624   1.886   3.937  1.00  0.00
ATOM    286  CA  SER A  21     -10.681   1.244   3.202  1.00  0.00
ATOM    287  C   SER A  21     -10.129   0.124   2.379  1.00  0.00
ATOM    288  O   SER A  21      -9.018   0.102   1.702  1.00  0.00
ATOM    289  CB  SER A  21     -11.392   2.242   2.309  1.00  0.00
ATOM    290  OG  SER A  21     -10.536   2.715   1.305  1.00  0.00
ATOM    296  N   CYS A  22     -11.044  -0.836   2.251  1.00  0.00
ATOM    297  CA  CYS A  22     -10.579  -1.783   1.434  1.00  0.00
ATOM    298  C   CYS A  22     -11.647  -2.343   0.560  1.00  0.00
ATOM    299  O   CYS A  22     -12.808  -2.622   0.782  1.00  0.00
ATOM    300  CB  CYS A  22      -9.940  -2.888   2.274  1.00  0.00
ATOM    301  SG  CYS A  22      -9.045  -4.127   1.306  1.00  0.00
ATOM    307  N   ALA A  23     -11.154  -2.903  -0.456  1.00  0.00
ATOM    308  CA  ALA A  23     -12.237  -3.402  -1.312  1.00  0.00
ATOM    309  C   ALA A  23     -11.689  -4.639  -1.908  1.00  0.00
ATOM    310  O   ALA A  23     -10.476  -4.917  -2.220  1.00  0.00
ATOM    311  CB  ALA A  23     -12.672  -2.376  -2.393  1.00  0.00
ATOM    317  N   ALA A  24     -12.631  -5.469  -2.129  1.00  0.00
ATOM    318  CA  ALA A  24     -12.296  -6.654  -2.734  1.00  0.00
ATOM    319  C   ALA A  24     -12.899  -6.505  -4.067  1.00  0.00
ATOM    320  O   ALA A  24     -13.998  -5.984  -4.208  1.00  0.00
ATOM    321  CB  ALA A  24     -12.707  -7.893  -1.829  1.00  0.00
ATOM    327  N   SER A  25     -12.343  -7.223  -4.925  1.00  0.00
ATOM    328  CA  SER A  25     -12.933  -7.194  -6.228  1.00  0.00
ATOM    329  C   SER A  25     -13.099  -8.716  -6.302  1.00  0.00
ATOM    330  O   SER A  25     -12.329  -9.643  -5.973  1.00  0.00
ATOM    331  CB  SER A  25     -12.043  -6.609  -7.306  1.00  0.00
ATOM    332  OG  SER A  25     -11.740  -5.269  -7.034  1.00  0.00
ATOM    338  N   GLY A  26     -13.995  -8.897  -7.202  1.00  0.00
ATOM    339  CA  GLY A  26     -14.465  -9.994  -8.068  1.00  0.00
ATOM    340  C   GLY A  26     -15.593 -10.724  -7.170  1.00  0.00
ATOM    341  O   GLY A  26     -16.299 -10.004  -6.425  1.00  0.00
ATOM    345  N   SER A  27     -15.667 -12.151  -7.123  1.00  0.00
ATOM    346  CA  SER A  27     -17.009 -12.654  -6.623  1.00  0.00
ATOM    347  C   SER A  27     -16.548 -13.278  -5.440  1.00  0.00
ATOM    348  O   SER A  27     -15.832 -14.297  -5.500  1.00  0.00
ATOM    349  CB  SER A  27     -17.715 -13.646  -7.526  1.00  0.00
ATOM    350  OG  SER A  27     -18.899 -14.108  -6.936  1.00  0.00
ATOM    356  N   ILE A  28     -16.978 -12.861  -4.382  1.00  0.00
ATOM    357  CA  ILE A  28     -16.724 -13.409  -3.162  1.00  0.00
ATOM    358  C   ILE A  28     -18.077 -13.335  -2.539  1.00  0.00
ATOM    359  O   ILE A  28     -18.618 -12.236  -2.433  1.00  0.00
ATOM    360  CB  ILE A  28     -15.654 -12.637  -2.367  1.00  0.00
ATOM    361  CG1 ILE A  28     -16.073 -11.176  -2.189  1.00  0.00
ATOM    362  CG2 ILE A  28     -14.306 -12.727  -3.066  1.00  0.00
ATOM    363  CD1 ILE A  28     -16.010 -10.362  -3.462  1.00  0.00
ATOM    375  N   SER A  29     -18.419 -14.213  -1.964  1.00  0.00
ATOM    376  CA  SER A  29     -19.506 -14.265  -0.999  1.00  0.00
ATOM    377  C   SER A  29     -19.935 -14.360   0.517  1.00  0.00
ATOM    378  O   SER A  29     -20.929 -13.706   0.800  1.00  0.00
ATOM    379  CB  SER A  29     -20.241 -15.426  -1.641  1.00  0.00
ATOM    380  OG  SER A  29     -19.458 -16.588  -1.621  1.00  0.00
ATOM    386  N   PHE A  30     -19.253 -14.867   1.353  1.00  0.00
ATOM    387  CA  PHE A  30     -19.051 -15.241   2.685  1.00  0.00
ATOM    388  C   PHE A  30     -17.731 -14.883   3.131  1.00  0.00
ATOM    389  O   PHE A  30     -17.173 -15.505   4.033  1.00  0.00
ATOM    390  CB  PHE A  30     -19.254 -16.747   2.863  1.00  0.00
ATOM    391  CG  PHE A  30     -20.608 -17.232   2.430  1.00  0.00
ATOM    392  CD1 PHE A  30     -20.785 -17.824   1.189  1.00  0.00
ATOM    393  CD2 PHE A  30     -21.708 -17.095   3.262  1.00  0.00
ATOM    394  CE1 PHE A  30     -22.031 -18.269   0.789  1.00  0.00
ATOM    395  CE2 PHE A  30     -22.954 -17.541   2.867  1.00  0.00
ATOM    396  CZ  PHE A  30     -23.115 -18.129   1.628  1.00  0.00
ATOM    406  N   LEU A  31     -17.400 -13.779   2.900  1.00  0.00
ATOM    407  CA  LEU A  31     -16.080 -13.470   3.040  1.00  0.00
ATOM    408  C   LEU A  31     -15.873 -12.866   4.416  1.00  0.00
ATOM    409  O   LEU A  31     -16.621 -12.029   4.871  1.00  0.00
ATOM    410  CB  LEU A  31     -15.655 -12.504   1.926  1.00  0.00
ATOM    411  CG  LEU A  31     -14.160 -12.164   1.875  1.00  0.00
ATOM    412  CD1 LEU A  31     -13.407 -13.291   1.181  1.00  0.00
ATOM    413  CD2 LEU A  31     -13.964 -10.845   1.144  1.00  0.00
ATOM    425  N   TYR A  32     -14.796 -13.199   4.954  1.00  0.00
ATOM    426  CA  TYR A  32     -14.312 -12.625   6.140  1.00  0.00
ATOM    427  C   TYR A  32     -13.178 -11.665   5.757  1.00  0.00
ATOM    428  O   TYR A  32     -12.220 -11.760   5.026  1.00  0.00
ATOM    429  CB  TYR A  32     -13.847 -13.710   7.113  1.00  0.00
ATOM    430  CG  TYR A  32     -14.940 -14.671   7.524  1.00  0.00
ATOM    431  CD1 TYR A  32     -14.620 -15.828   8.219  1.00  0.00
ATOM    432  CD2 TYR A  32     -16.261 -14.396   7.207  1.00  0.00
ATOM    433  CE1 TYR A  32     -15.619 -16.706   8.596  1.00  0.00
ATOM    434  CE2 TYR A  32     -17.260 -15.273   7.582  1.00  0.00
ATOM    435  CZ  TYR A  32     -16.942 -16.423   8.275  1.00  0.00
ATOM    436  OH  TYR A  32     -17.937 -17.298   8.649  1.00  0.00
ATOM    446  N   MET A  33     -13.206 -10.588   6.444  1.00  0.00
ATOM    447  CA  MET A  33     -12.125  -9.667   6.172  1.00  0.00
ATOM    448  C   MET A  33     -11.214  -9.183   7.422  1.00  0.00
ATOM    449  O   MET A  33     -11.498  -9.072   8.627  1.00  0.00
ATOM    450  CB  MET A  33     -12.751  -8.466   5.466  1.00  0.00
ATOM    451  CG  MET A  33     -13.418  -8.793   4.138  1.00  0.00
ATOM    452  SD  MET A  33     -14.025  -7.324   3.283  1.00  0.00
ATOM    453  CE  MET A  33     -15.600  -7.085   4.100  1.00  0.00
ATOM    463  N   GLY A  34      -9.976  -8.803   7.200  1.00  0.00
ATOM    464  CA  GLY A  34      -9.353  -8.306   8.402  1.00  0.00
ATOM    465  C   GLY A  34      -8.137  -7.468   8.280  1.00  0.00
ATOM    466  O   GLY A  34      -7.331  -7.358   7.344  1.00  0.00
ATOM    470  N   TRP A  35      -7.967  -6.739   9.314  1.00  0.00
ATOM    471  CA  TRP A  35      -6.863  -5.963   9.162  1.00  0.00
ATOM    472  C   TRP A  35      -5.767  -6.409  10.038  1.00  0.00
ATOM    473  O   TRP A  35      -6.077  -6.643  11.246  1.00  0.00
ATOM    474  CB  TRP A  35      -7.220  -4.504   9.453  1.00  0.00
ATOM    475  CG  TRP A  35      -8.205  -3.924   8.485  1.00  0.00
ATOM    476  CD1 TRP A  35      -9.559  -4.076   8.510  1.00  0.00
ATOM    477  CD2 TRP A  35      -7.918  -3.091   7.337  1.00  0.00
ATOM    478  NE1 TRP A  35     -10.132  -3.400   7.462  1.00  0.00
ATOM    479  CE2 TRP A  35      -9.142  -2.789   6.733  1.00  0.00
ATOM    480  CE3 TRP A  35      -6.737  -2.583   6.781  1.00  0.00
ATOM    481  CZ2 TRP A  35      -9.226  -2.002   5.596  1.00  0.00
ATOM    482  CZ3 TRP A  35      -6.820  -1.792   5.641  1.00  0.00
ATOM    483  CH2 TRP A  35      -8.034  -1.509   5.065  1.00  0.00
ATOM    494  N   TYR A  36      -4.495  -6.360   9.509  1.00  0.00
ATOM    495  CA  TYR A  36      -3.378  -6.781  10.392  1.00  0.00
ATOM    496  C   TYR A  36      -2.207  -5.806  10.293  1.00  0.00
ATOM    497  O   TYR A  36      -1.742  -5.233   9.308  1.00  0.00
ATOM    498  CB  TYR A  36      -2.910  -8.196  10.047  1.00  0.00
ATOM    499  CG  TYR A  36      -2.414  -8.344   8.625  1.00  0.00
ATOM    500  CD1 TYR A  36      -1.054  -8.311   8.357  1.00  0.00
ATOM    501  CD2 TYR A  36      -3.321  -8.515   7.589  1.00  0.00
ATOM    502  CE1 TYR A  36      -0.601  -8.446   7.060  1.00  0.00
ATOM    503  CE2 TYR A  36      -2.869  -8.650   6.291  1.00  0.00
ATOM    504  CZ  TYR A  36      -1.515  -8.617   6.024  1.00  0.00
ATOM    505  OH  TYR A  36      -1.065  -8.751   4.731  1.00  0.00
ATOM    515  N   ARG A  37      -1.566  -5.624  11.384  1.00  0.00
ATOM    516  CA  ARG A  37      -0.488  -4.697  11.299  1.00  0.00
ATOM    517  C   ARG A  37       0.989  -5.236  11.328  1.00  0.00
ATOM    518  O   ARG A  37       1.346  -6.450  11.544  1.00  0.00
ATOM    519  CB  ARG A  37      -0.670  -3.702  12.435  1.00  0.00
ATOM    520  CG  ARG A  37      -0.491  -4.283  13.829  1.00  0.00
ATOM    521  CD  ARG A  37      -0.723  -3.263  14.882  1.00  0.00
ATOM    522  NE  ARG A  37      -0.539  -3.810  16.217  1.00  0.00
ATOM    523  CZ  ARG A  37      -0.735  -3.123  17.360  1.00  0.00
ATOM    524  NH1 ARG A  37      -1.119  -1.866  17.313  1.00  0.00
ATOM    525  NH2 ARG A  37      -0.540  -3.712  18.527  1.00  0.00
ATOM    539  N   GLN A  38       1.975  -4.421  10.725  1.00  0.00
ATOM    540  CA  GLN A  38       3.236  -5.021  11.034  1.00  0.00
ATOM    541  C   GLN A  38       4.214  -3.785  11.439  1.00  0.00
ATOM    542  O   GLN A  38       4.457  -2.729  10.909  1.00  0.00
ATOM    543  CB  GLN A  38       3.752  -5.827   9.839  1.00  0.00
ATOM    544  CG  GLN A  38       5.012  -6.626  10.125  1.00  0.00
ATOM    545  CD  GLN A  38       5.386  -7.546   8.979  1.00  0.00
ATOM    546  OE1 GLN A  38       4.551  -7.877   8.133  1.00  0.00
ATOM    547  NE2 GLN A  38       6.646  -7.965   8.945  1.00  0.00
ATOM    556  N   ALA A  39       4.618  -3.781  12.521  1.00  0.00
ATOM    557  CA  ALA A  39       5.523  -2.893  13.217  1.00  0.00
ATOM    558  C   ALA A  39       7.053  -3.112  12.659  1.00  0.00
ATOM    559  O   ALA A  39       7.499  -4.262  12.385  1.00  0.00
ATOM    560  CB  ALA A  39       5.524  -2.933  14.480  1.00  0.00
ATOM    566  N   PRO A  40       8.009  -2.164  12.675  1.00  0.00
ATOM    567  CA  PRO A  40       9.207  -2.731  11.944  1.00  0.00
ATOM    568  C   PRO A  40      10.145  -3.846  12.029  1.00  0.00
ATOM    569  O   PRO A  40      10.739  -3.885  10.929  1.00  0.00
ATOM    570  CB  PRO A  40      10.122  -1.507  12.050  1.00  0.00
ATOM    571  CG  PRO A  40       9.191  -0.346  11.986  1.00  0.00
ATOM    572  CD  PRO A  40       8.031  -0.749  12.858  1.00  0.00
ATOM    580  N   GLY A  41      10.641  -4.673  12.895  1.00  0.00
ATOM    581  CA  GLY A  41      10.923  -5.313  14.154  1.00  0.00
ATOM    582  C   GLY A  41       9.931  -6.400  14.705  1.00  0.00
ATOM    583  O   GLY A  41      10.177  -6.950  15.777  1.00  0.00
ATOM    587  N   LYS A  42       8.751  -6.649  14.131  1.00  0.00
ATOM    588  CA  LYS A  42       7.884  -7.528  14.925  1.00  0.00
ATOM    589  C   LYS A  42       7.083  -8.607  14.079  1.00  0.00
ATOM    590  O   LYS A  42       7.318  -8.729  12.880  1.00  0.00
ATOM    591  CB  LYS A  42       6.912  -6.661  15.727  1.00  0.00
ATOM    592  CG  LYS A  42       7.579  -5.744  16.743  1.00  0.00
ATOM    593  CD  LYS A  42       6.547  -5.022  17.598  1.00  0.00
ATOM    594  CE  LYS A  42       7.211  -4.100  18.608  1.00  0.00
ATOM    595  NZ  LYS A  42       6.214  -3.392  19.456  1.00  0.00
ATOM    609  N   GLU A  43       6.191  -9.339  14.594  1.00  0.00
ATOM    610  CA  GLU A  43       5.363 -10.411  13.967  1.00  0.00
ATOM    611  C   GLU A  43       4.085  -9.775  13.514  1.00  0.00
ATOM    612  O   GLU A  43       3.738  -8.735  14.062  1.00  0.00
ATOM    613  CB  GLU A  43       5.064 -11.556  14.937  1.00  0.00
ATOM    614  CG  GLU A  43       6.295 -12.317  15.410  1.00  0.00
ATOM    615  CD  GLU A  43       5.961 -13.446  16.346  1.00  0.00
ATOM    616  OE1 GLU A  43       4.809 -13.598  16.676  1.00  0.00
ATOM    617  OE2 GLU A  43       6.858 -14.158  16.730  1.00  0.00
ATOM    624  N   ARG A  44       3.387 -10.327  12.590  1.00  0.00
ATOM    625  CA  ARG A  44       2.108  -9.785  12.167  1.00  0.00
ATOM    626  C   ARG A  44       0.962  -9.983  13.162  1.00  0.00
ATOM    627  O   ARG A  44       0.690 -11.102  13.590  1.00  0.00
ATOM    628  CB  ARG A  44       1.713 -10.410  10.837  1.00  0.00
ATOM    629  CG  ARG A  44       2.525  -9.939   9.642  1.00  0.00
ATOM    630  CD  ARG A  44       2.089 -10.600   8.386  1.00  0.00
ATOM    631  NE  ARG A  44       2.813 -10.099   7.229  1.00  0.00
ATOM    632  CZ  ARG A  44       2.667 -10.566   5.973  1.00  0.00
ATOM    633  NH1 ARG A  44       1.822 -11.544   5.730  1.00  0.00
ATOM    634  NH2 ARG A  44       3.373 -10.042   4.987  1.00  0.00
ATOM    648  N   GLU A  45       0.196  -8.878  13.453  1.00  0.00
ATOM    649  CA  GLU A  45      -0.874  -9.066  14.454  1.00  0.00
ATOM    650  C   GLU A  45      -2.273  -8.616  13.888  1.00  0.00
ATOM    651  O   GLU A  45      -2.576  -7.746  13.045  1.00  0.00
ATOM    652  CB  GLU A  45      -0.540  -8.283  15.726  1.00  0.00
ATOM    653  CG  GLU A  45       0.739  -8.729  16.421  1.00  0.00
ATOM    654  CD  GLU A  45       1.067  -7.900  17.631  1.00  0.00
ATOM    655  OE1 GLU A  45       0.364  -6.952  17.887  1.00  0.00
ATOM    656  OE2 GLU A  45       2.022  -8.215  18.301  1.00  0.00
ATOM    663  N   PHE A  46      -3.259  -9.343  14.260  1.00  0.00
ATOM    664  CA  PHE A  46      -4.596  -8.991  13.774  1.00  0.00
ATOM    665  C   PHE A  46      -5.127  -7.911  14.651  1.00  0.00
ATOM    666  O   PHE A  46      -5.065  -8.037  15.877  1.00  0.00
ATOM    667  CB  PHE A  46      -5.545 -10.190  13.791  1.00  0.00
ATOM    668  CG  PHE A  46      -5.330 -11.149  12.654  1.00  0.00
ATOM    669  CD1 PHE A  46      -4.533 -12.272  12.816  1.00  0.00
ATOM    670  CD2 PHE A  46      -5.924 -10.929  11.421  1.00  0.00
ATOM    671  CE1 PHE A  46      -4.335 -13.154  11.770  1.00  0.00
ATOM    672  CE2 PHE A  46      -5.728 -11.809  10.374  1.00  0.00
ATOM    673  CZ  PHE A  46      -4.933 -12.923  10.550  1.00  0.00
ATOM    683  N   VAL A  47      -5.757  -6.920  14.073  1.00  0.00
ATOM    684  CA  VAL A  47      -6.173  -5.797  14.855  1.00  0.00
ATOM    685  C   VAL A  47      -7.685  -5.956  14.771  1.00  0.00
ATOM    686  O   VAL A  47      -8.509  -6.052  15.659  1.00  0.00
ATOM    687  CB  VAL A  47      -5.692  -4.452  14.278  1.00  0.00
ATOM    688  CG1 VAL A  47      -6.258  -3.293  15.085  1.00  0.00
ATOM    689  CG2 VAL A  47      -4.172  -4.409  14.264  1.00  0.00
ATOM    699  N   ALA A  48      -8.136  -6.214  13.688  1.00  0.00
ATOM    700  CA  ALA A  48      -9.565  -6.507  13.643  1.00  0.00
ATOM    701  C   ALA A  48     -10.132  -7.373  12.466  1.00  0.00
ATOM    702  O   ALA A  48      -9.810  -7.475  11.292  1.00  0.00
ATOM    703  CB  ALA A  48     -10.248  -4.928  13.280  1.00  0.00
ATOM    709  N   THR A  49     -11.294  -8.075  12.893  1.00  0.00
ATOM    710  CA  THR A  49     -11.816  -8.902  11.888  1.00  0.00
ATOM    711  C   THR A  49     -13.373  -8.765  11.701  1.00  0.00
ATOM    712  O   THR A  49     -14.200  -8.625  12.604  1.00  0.00
ATOM    713  CB  THR A  49     -11.433 -10.360  12.204  1.00  0.00
ATOM    714  OG1 THR A  49     -10.007 -10.495  12.194  1.00  0.00
ATOM    715  CG2 THR A  49     -12.034 -11.304  11.174  1.00  0.00
ATOM    723  N   ILE A  50     -13.879  -8.798  10.587  1.00  0.00
ATOM    724  CA  ILE A  50     -15.304  -8.735  10.458  1.00  0.00
ATOM    725  C   ILE A  50     -15.936  -9.979   9.673  1.00  0.00
ATOM    726  O   ILE A  50     -15.404 -10.688   8.758  1.00  0.00
ATOM    727  CB  ILE A  50     -15.676  -7.415   9.760  1.00  0.00
ATOM    728  CG1 ILE A  50     -17.197  -7.240   9.720  1.00  0.00
ATOM    729  CG2 ILE A  50     -15.096  -7.374   8.354  1.00  0.00
ATOM    730  CD1 ILE A  50     -17.644  -5.801   9.603  1.00  0.00
ATOM    742  N   THR A  51     -17.067 -10.450  10.094  1.00  0.00
ATOM    743  CA  THR A  51     -17.522 -11.574   9.281  1.00  0.00
ATOM    744  C   THR A  51     -18.880 -11.111   8.910  1.00  0.00
ATOM    745  O   THR A  51     -19.442 -10.154   9.479  1.00  0.00
ATOM    746  CB  THR A  51     -17.560 -12.923  10.024  1.00  0.00
ATOM    747  OG1 THR A  51     -18.562 -12.880  11.048  1.00  0.00
ATOM    748  CG2 THR A  51     -16.209 -13.225  10.652  1.00  0.00
ATOM    756  N   ARG A  52     -19.264 -11.798   7.892  1.00  0.00
ATOM    757  CA  ARG A  52     -20.448 -11.688   7.111  1.00  0.00
ATOM    758  C   ARG A  52     -21.684 -11.765   8.007  1.00  0.00
ATOM    759  O   ARG A  52     -21.899 -12.712   8.766  1.00  0.00
ATOM    760  CB  ARG A  52     -20.492 -12.789   6.062  1.00  0.00
ATOM    761  CG  ARG A  52     -21.690 -12.736   5.128  1.00  0.00
ATOM    762  CD  ARG A  52     -21.558 -11.646   4.126  1.00  0.00
ATOM    763  NE  ARG A  52     -22.473 -11.822   3.010  1.00  0.00
ATOM    764  CZ  ARG A  52     -23.716 -11.304   2.951  1.00  0.00
ATOM    765  NH1 ARG A  52     -24.176 -10.584   3.950  1.00  0.00
ATOM    766  NH2 ARG A  52     -24.473 -11.522   1.890  1.00  0.00
ATOM    780  N   GLY A  53     -22.500 -10.723   7.902  1.00  0.00
ATOM    781  CA  GLY A  53     -23.654 -10.607   8.765  1.00  0.00
ATOM    782  C   GLY A  53     -23.334  -9.878  10.051  1.00  0.00
ATOM    783  O   GLY A  53     -24.261  -9.527  10.787  1.00  0.00
ATOM    787  N   GLY A  54     -22.075  -9.392  10.186  1.00  0.00
ATOM    788  CA  GLY A  54     -21.554  -8.608  11.292  1.00  0.00
ATOM    789  C   GLY A  54     -20.829  -9.035  12.553  1.00  0.00
ATOM    790  O   GLY A  54     -20.687  -8.181  13.430  1.00  0.00
ATOM    794  N   ASN A  55     -20.359 -10.279  12.744  1.00  0.00
ATOM    795  CA  ASN A  55     -19.648 -10.315  14.004  1.00  0.00
ATOM    796  C   ASN A  55     -18.337  -9.559  13.786  1.00  0.00
ATOM    797  O   ASN A  55     -17.564  -9.477  12.803  1.00  0.00
ATOM    798  CB  ASN A  55     -19.412 -11.739  14.473  1.00  0.00
ATOM    799  CG  ASN A  55     -20.688 -12.440  14.853  1.00  0.00
ATOM    800  OD1 ASN A  55     -21.584 -11.840  15.456  1.00  0.00
ATOM    801  ND2 ASN A  55     -20.784 -13.700  14.513  1.00  0.00
ATOM    808  N   THR A  56     -17.974  -8.948  14.839  1.00  0.00
ATOM    809  CA  THR A  56     -16.737  -8.248  14.785  1.00  0.00
ATOM    810  C   THR A  56     -15.702  -8.660  15.819  1.00  0.00
ATOM    811  O   THR A  56     -16.028  -8.772  17.001  1.00  0.00
ATOM    812  CB  THR A  56     -17.000  -6.736  14.913  1.00  0.00
ATOM    813  OG1 THR A  56     -17.731  -6.478  16.119  1.00  0.00
ATOM    814  CG2 THR A  56     -17.800  -6.232  13.722  1.00  0.00
ATOM    822  N   TYR A  57     -14.455  -8.787  15.438  1.00  0.00
ATOM    823  CA  TYR A  57     -13.562  -9.068  16.490  1.00  0.00
ATOM    824  C   TYR A  57     -12.378  -8.050  16.571  1.00  0.00
ATOM    825  O   TYR A  57     -11.701  -7.603  15.668  1.00  0.00
ATOM    826  CB  TYR A  57     -13.049 -10.501  16.325  1.00  0.00
ATOM    827  CG  TYR A  57     -14.150 -11.531  16.196  1.00  0.00
ATOM    828  CD1 TYR A  57     -14.714 -11.792  14.956  1.00  0.00
ATOM    829  CD2 TYR A  57     -14.595 -12.215  17.318  1.00  0.00
ATOM    830  CE1 TYR A  57     -15.719 -12.733  14.839  1.00  0.00
ATOM    831  CE2 TYR A  57     -15.600 -13.156  17.201  1.00  0.00
ATOM    832  CZ  TYR A  57     -16.160 -13.415  15.967  1.00  0.00
ATOM    833  OH  TYR A  57     -17.162 -14.352  15.850  1.00  0.00
ATOM    843  N   TYR A  58     -12.028  -7.618  17.750  1.00  0.00
ATOM    844  CA  TYR A  58     -10.868  -6.717  17.772  1.00  0.00
ATOM    845  C   TYR A  58      -9.682  -7.215  18.709  1.00  0.00
ATOM    846  O   TYR A  58      -9.940  -7.836  19.750  1.00  0.00
ATOM    847  CB  TYR A  58     -11.335  -5.323  18.197  1.00  0.00
ATOM    848  CG  TYR A  58     -12.537  -4.821  17.428  1.00  0.00
ATOM    849  CD1 TYR A  58     -13.815  -5.194  17.818  1.00  0.00
ATOM    850  CD2 TYR A  58     -12.361  -3.988  16.334  1.00  0.00
ATOM    851  CE1 TYR A  58     -14.913  -4.736  17.115  1.00  0.00
ATOM    852  CE2 TYR A  58     -13.458  -3.530  15.631  1.00  0.00
ATOM    853  CZ  TYR A  58     -14.729  -3.901  16.018  1.00  0.00
ATOM    854  OH  TYR A  58     -15.823  -3.444  15.319  1.00  0.00
ATOM    864  N   ALA A  59      -8.416  -6.805  18.432  1.00  0.00
ATOM    865  CA  ALA A  59      -7.333  -7.148  19.333  1.00  0.00
ATOM    866  C   ALA A  59      -7.550  -6.423  20.579  1.00  0.00
ATOM    867  O   ALA A  59      -7.984  -5.296  20.392  1.00  0.00
ATOM    868  CB  ALA A  59      -6.224  -6.923  18.817  1.00  0.00
ATOM    874  N   ASP A  60      -7.217  -6.963  21.722  1.00  0.00
ATOM    875  CA  ASP A  60      -7.526  -6.231  22.918  1.00  0.00
ATOM    876  C   ASP A  60      -6.909  -4.882  23.049  1.00  0.00
ATOM    877  O   ASP A  60      -7.445  -3.969  23.657  1.00  0.00
ATOM    878  CB  ASP A  60      -7.117  -7.064  24.136  1.00  0.00
ATOM    879  CG  ASP A  60      -8.081  -8.208  24.421  1.00  0.00
ATOM    880  OD1 ASP A  60      -9.164  -8.194  23.888  1.00  0.00
ATOM    881  OD2 ASP A  60      -7.723  -9.085  25.171  1.00  0.00
ATOM    886  N   SER A  61      -5.757  -4.786  22.357  1.00  0.00
ATOM    887  CA  SER A  61      -5.024  -3.594  22.615  1.00  0.00
ATOM    888  C   SER A  61      -5.609  -2.391  21.940  1.00  0.00
ATOM    889  O   SER A  61      -5.202  -1.248  22.158  1.00  0.00
ATOM    890  CB  SER A  61      -3.586  -3.778  22.171  1.00  0.00
ATOM    891  OG  SER A  61      -3.503  -3.893  20.777  1.00  0.00
ATOM    897  N   VAL A  62      -6.560  -2.678  21.060  1.00  0.00
ATOM    898  CA  VAL A  62      -7.091  -1.592  20.317  1.00  0.00
ATOM    899  C   VAL A  62      -8.595  -1.324  20.596  1.00  0.00
ATOM    900  O   VAL A  62      -9.422  -0.557  19.996  1.00  0.00
ATOM    901  CB  VAL A  62      -6.880  -1.874  18.817  1.00  0.00
ATOM    902  CG1 VAL A  62      -5.395  -1.950  18.493  1.00  0.00
ATOM    903  CG2 VAL A  62      -7.583  -3.166  18.430  1.00  0.00
ATOM    913  N   LYS A  63      -9.066  -2.146  21.448  1.00  0.00
ATOM    914  CA  LYS A  63     -10.447  -2.121  21.629  1.00  0.00
ATOM    915  C   LYS A  63     -11.018  -0.709  21.990  1.00  0.00
ATOM    916  O   LYS A  63     -10.496  -0.115  22.929  1.00  0.00
ATOM    917  CB  LYS A  63     -10.797  -3.149  22.707  1.00  0.00
ATOM    918  CG  LYS A  63     -12.284  -3.464  22.816  1.00  0.00
ATOM    919  CD  LYS A  63     -12.538  -4.592  23.804  1.00  0.00
ATOM    920  CE  LYS A  63     -12.025  -5.922  23.272  1.00  0.00
ATOM    921  NZ  LYS A  63     -12.323  -7.045  24.201  1.00  0.00
ATOM    935  N   GLY A  64     -12.073  -0.155  21.372  1.00  0.00
ATOM    936  CA  GLY A  64     -12.487   1.166  21.899  1.00  0.00
ATOM    937  C   GLY A  64     -11.780   2.355  21.251  1.00  0.00
ATOM    938  O   GLY A  64     -12.171   3.503  21.452  1.00  0.00
ATOM    942  N   ARG A  65     -10.757   2.077  20.466  1.00  0.00
ATOM    943  CA  ARG A  65     -10.055   3.073  19.645  1.00  0.00
ATOM    944  C   ARG A  65     -10.515   2.686  18.134  1.00  0.00
ATOM    945  O   ARG A  65     -10.857   3.378  17.161  1.00  0.00
ATOM    946  CB  ARG A  65      -8.548   2.998  19.833  1.00  0.00
ATOM    947  CG  ARG A  65      -8.056   3.370  21.223  1.00  0.00
ATOM    948  CD  ARG A  65      -6.585   3.212  21.346  1.00  0.00
ATOM    949  NE  ARG A  65      -6.116   3.523  22.687  1.00  0.00
ATOM    950  CZ  ARG A  65      -4.845   3.373  23.107  1.00  0.00
ATOM    951  NH1 ARG A  65      -3.929   2.915  22.282  1.00  0.00
ATOM    952  NH2 ARG A  65      -4.519   3.685  24.349  1.00  0.00
ATOM    966  N   PHE A  66     -10.602   1.437  17.852  1.00  0.00
ATOM    967  CA  PHE A  66     -10.892   1.134  16.408  1.00  0.00
ATOM    968  C   PHE A  66     -12.314   0.602  16.168  1.00  0.00
ATOM    969  O   PHE A  66     -12.846  -0.212  16.907  1.00  0.00
ATOM    970  CB  PHE A  66      -9.891   0.111  15.868  1.00  0.00
ATOM    971  CG  PHE A  66      -8.463   0.574  15.919  1.00  0.00
ATOM    972  CD1 PHE A  66      -8.158   1.894  16.218  1.00  0.00
ATOM    973  CD2 PHE A  66      -7.423  -0.307  15.667  1.00  0.00
ATOM    974  CE1 PHE A  66      -6.845   2.323  16.264  1.00  0.00
ATOM    975  CE2 PHE A  66      -6.110   0.118  15.714  1.00  0.00
ATOM    976  CZ  PHE A  66      -5.821   1.435  16.013  1.00  0.00
ATOM    986  N   THR A  67     -12.845   0.972  14.927  1.00  0.00
ATOM    987  CA  THR A  67     -14.176   0.489  14.593  1.00  0.00
ATOM    988  C   THR A  67     -14.154  -0.178  13.194  1.00  0.00
ATOM    989  O   THR A  67     -13.670   0.198  12.150  1.00  0.00
ATOM    990  CB  THR A  67     -15.207   1.632  14.629  1.00  0.00
ATOM    991  OG1 THR A  67     -15.263   2.188  15.949  1.00  0.00
ATOM    992  CG2 THR A  67     -16.585   1.121  14.238  1.00  0.00
ATOM   1000  N   ILE A  68     -14.681  -1.249  13.086  1.00  0.00
ATOM   1001  CA  ILE A  68     -14.720  -1.858  11.730  1.00  0.00
ATOM   1002  C   ILE A  68     -16.137  -1.896  11.125  1.00  0.00
ATOM   1003  O   ILE A  68     -17.111  -2.239  11.802  1.00  0.00
ATOM   1004  CB  ILE A  68     -14.158  -3.291  11.765  1.00  0.00
ATOM   1005  CG1 ILE A  68     -13.788  -3.754  10.353  1.00  0.00
ATOM   1006  CG2 ILE A  68     -15.163  -4.242  12.394  1.00  0.00
ATOM   1007  CD1 ILE A  68     -12.884  -4.966  10.325  1.00  0.00
ATOM   1019  N   SER A  69     -16.242  -1.667   9.751  1.00  0.00
ATOM   1020  CA  SER A  69     -17.569  -1.709   9.199  1.00  0.00
ATOM   1021  C   SER A  69     -17.479  -2.370   7.803  1.00  0.00
ATOM   1022  O   SER A  69     -16.778  -2.183   6.828  1.00  0.00
ATOM   1023  CB  SER A  69     -18.151  -0.312   9.110  1.00  0.00
ATOM   1024  OG  SER A  69     -19.431  -0.336   8.541  1.00  0.00
ATOM   1030  N   ARG A  70     -18.461  -3.064   7.530  1.00  0.00
ATOM   1031  CA  ARG A  70     -18.521  -3.660   6.224  1.00  0.00
ATOM   1032  C   ARG A  70     -19.677  -3.165   5.315  1.00  0.00
ATOM   1033  O   ARG A  70     -20.744  -2.776   5.801  1.00  0.00
ATOM   1034  CB  ARG A  70     -18.628  -5.170   6.385  1.00  0.00
ATOM   1035  CG  ARG A  70     -18.920  -5.931   5.101  1.00  0.00
ATOM   1036  CD  ARG A  70     -18.771  -7.397   5.286  1.00  0.00
ATOM   1037  NE  ARG A  70     -18.902  -8.117   4.030  1.00  0.00
ATOM   1038  CZ  ARG A  70     -18.574  -9.412   3.853  1.00  0.00
ATOM   1039  NH1 ARG A  70     -18.099 -10.113   4.859  1.00  0.00
ATOM   1040  NH2 ARG A  70     -18.730  -9.978   2.669  1.00  0.00
ATOM   1054  N   ASP A  71     -19.443  -3.210   3.942  1.00  0.00
ATOM   1055  CA  ASP A  71     -20.515  -2.884   3.058  1.00  0.00
ATOM   1056  C   ASP A  71     -20.690  -4.040   2.086  1.00  0.00
ATOM   1057  O   ASP A  71     -19.856  -4.346   1.194  1.00  0.00
ATOM   1058  CB  ASP A  71     -20.233  -1.579   2.310  1.00  0.00
ATOM   1059  CG  ASP A  71     -21.352  -1.189   1.355  1.00  0.00
ATOM   1060  OD1 ASP A  71     -21.981  -2.069   0.818  1.00  0.00
ATOM   1061  OD2 ASP A  71     -21.567  -0.014   1.172  1.00  0.00
ATOM   1066  N   ASN A  72     -21.660  -4.839   2.373  1.00  0.00
ATOM   1067  CA  ASN A  72     -21.713  -5.990   1.561  1.00  0.00
ATOM   1068  C   ASN A  72     -22.021  -5.722   0.120  1.00  0.00
ATOM   1069  O   ASN A  72     -21.624  -6.501  -0.748  1.00  0.00
ATOM   1070  CB  ASN A  72     -22.721  -6.963   2.141  1.00  0.00
ATOM   1071  CG  ASN A  72     -22.249  -7.590   3.424  1.00  0.00
ATOM   1072  OD1 ASN A  72     -21.419  -8.506   3.414  1.00  0.00
ATOM   1073  ND2 ASN A  72     -22.761  -7.112   4.530  1.00  0.00
ATOM   1080  N   ALA A  73     -22.728  -4.664  -0.143  1.00  0.00
ATOM   1081  CA  ALA A  73     -23.121  -4.463  -1.511  1.00  0.00
ATOM   1082  C   ALA A  73     -21.873  -4.174  -2.322  1.00  0.00
ATOM   1083  O   ALA A  73     -21.676  -4.626  -3.453  1.00  0.00
ATOM   1084  CB  ALA A  73     -24.253  -3.372  -1.453  1.00  0.00
ATOM   1090  N   LYS A  74     -20.981  -3.369  -1.628  1.00  0.00
ATOM   1091  CA  LYS A  74     -19.915  -2.864  -2.432  1.00  0.00
ATOM   1092  C   LYS A  74     -18.622  -3.722  -2.348  1.00  0.00
ATOM   1093  O   LYS A  74     -17.719  -3.572  -3.176  1.00  0.00
ATOM   1094  CB  LYS A  74     -19.627  -1.419  -2.022  1.00  0.00
ATOM   1095  CG  LYS A  74     -20.780  -0.454  -2.269  1.00  0.00
ATOM   1096  CD  LYS A  74     -20.421   0.958  -1.831  1.00  0.00
ATOM   1097  CE  LYS A  74     -21.578   1.920  -2.060  1.00  0.00
ATOM   1098  NZ  LYS A  74     -21.260   3.296  -1.589  1.00  0.00
ATOM   1112  N   ASN A  75     -18.640  -4.758  -1.533  1.00  0.00
ATOM   1113  CA  ASN A  75     -17.568  -5.626  -1.152  1.00  0.00
ATOM   1114  C   ASN A  75     -16.438  -4.769  -0.481  1.00  0.00
ATOM   1115  O   ASN A  75     -15.183  -4.756  -0.618  1.00  0.00
ATOM   1116  CB  ASN A  75     -17.063  -6.399  -2.357  1.00  0.00
ATOM   1117  CG  ASN A  75     -18.117  -7.292  -2.952  1.00  0.00
ATOM   1118  OD1 ASN A  75     -18.771  -8.062  -2.240  1.00  0.00
ATOM   1119  ND2 ASN A  75     -18.293  -7.204  -4.247  1.00  0.00
ATOM   1126  N   THR A  76     -16.965  -3.833   0.427  1.00  0.00
ATOM   1127  CA  THR A  76     -15.903  -3.097   1.071  1.00  0.00
ATOM   1128  C   THR A  76     -15.803  -3.218   2.631  1.00  0.00
ATOM   1129  O   THR A  76     -16.638  -3.353   3.526  1.00  0.00
ATOM   1130  CB  THR A  76     -16.036  -1.613   0.685  1.00  0.00
ATOM   1131  OG1 THR A  76     -17.282  -1.099   1.173  1.00  0.00
ATOM   1132  CG2 THR A  76     -15.982  -1.448  -0.827  1.00  0.00
ATOM   1140  N   VAL A  77     -14.587  -2.979   3.068  1.00  0.00
ATOM   1141  CA  VAL A  77     -14.488  -3.027   4.461  1.00  0.00
ATOM   1142  C   VAL A  77     -13.883  -1.699   5.023  1.00  0.00
ATOM   1143  O   VAL A  77     -12.975  -1.036   4.548  1.00  0.00
ATOM   1144  CB  VAL A  77     -13.622  -4.237   4.860  1.00  0.00
ATOM   1145  CG1 VAL A  77     -12.267  -4.171   4.170  1.00  0.00
ATOM   1146  CG2 VAL A  77     -13.458  -4.282   6.370  1.00  0.00
ATOM   1156  N   TYR A  78     -14.380  -1.111   5.948  1.00  0.00
ATOM   1157  CA  TYR A  78     -13.615   0.035   6.407  1.00  0.00
ATOM   1158  C   TYR A  78     -13.153  -0.111   7.902  1.00  0.00
ATOM   1159  O   TYR A  78     -13.682  -0.656   8.858  1.00  0.00
ATOM   1160  CB  TYR A  78     -14.448   1.305   6.219  1.00  0.00
ATOM   1161  CG  TYR A  78     -14.876   1.549   4.789  1.00  0.00
ATOM   1162  CD1 TYR A  78     -15.978   0.882   4.271  1.00  0.00
ATOM   1163  CD2 TYR A  78     -14.167   2.437   3.994  1.00  0.00
ATOM   1164  CE1 TYR A  78     -16.368   1.104   2.965  1.00  0.00
ATOM   1165  CE2 TYR A  78     -14.558   2.659   2.687  1.00  0.00
ATOM   1166  CZ  TYR A  78     -15.653   1.996   2.173  1.00  0.00
ATOM   1167  OH  TYR A  78     -16.043   2.217   0.872  1.00  0.00
ATOM   1177  N   LEU A  79     -12.004   0.472   8.188  1.00  0.00
ATOM   1178  CA  LEU A  79     -11.578   0.429   9.562  1.00  0.00
ATOM   1179  C   LEU A  79     -11.419   1.880  10.090  1.00  0.00
ATOM   1180  O   LEU A  79     -10.766   2.792   9.567  1.00  0.00
ATOM   1181  CB  LEU A  79     -10.259  -0.344   9.682  1.00  0.00
ATOM   1182  CG  LEU A  79      -9.710  -0.506  11.105  1.00  0.00
ATOM   1183  CD1 LEU A  79     -10.717  -1.267  11.956  1.00  0.00
ATOM   1184  CD2 LEU A  79      -8.375  -1.235  11.056  1.00  0.00
ATOM   1196  N   GLN A  80     -12.049   2.255  11.086  1.00  0.00
ATOM   1197  CA  GLN A  80     -11.799   3.601  11.505  1.00  0.00
ATOM   1198  C   GLN A  80     -10.976   3.709  12.785  1.00  0.00
ATOM   1199  O   GLN A  80     -11.139   3.136  13.850  1.00  0.00
ATOM   1200  CB  GLN A  80     -13.134   4.328  11.685  1.00  0.00
ATOM   1201  CG  GLN A  80     -12.998   5.787  12.085  1.00  0.00
ATOM   1202  CD  GLN A  80     -14.328   6.519  12.065  1.00  0.00
ATOM   1203  OE1 GLN A  80     -15.208   6.215  11.255  1.00  0.00
ATOM   1204  NE2 GLN A  80     -14.481   7.489  12.959  1.00  0.00
ATOM   1213  N   MET A  81      -9.883   4.495  12.701  1.00  0.00
ATOM   1214  CA  MET A  81      -9.224   4.537  13.897  1.00  0.00
ATOM   1215  C   MET A  81      -9.399   5.910  14.654  1.00  0.00
ATOM   1216  O   MET A  81      -9.315   7.023  14.145  1.00  0.00
ATOM   1217  CB  MET A  81      -7.757   4.216  13.614  1.00  0.00
ATOM   1218  CG  MET A  81      -7.525   2.865  12.951  1.00  0.00
ATOM   1219  SD  MET A  81      -5.799   2.601  12.497  1.00  0.00
ATOM   1220  CE  MET A  81      -5.908   1.024  11.657  1.00  0.00
ATOM   1230  N   ASN A  82      -9.769   5.867  15.940  1.00  0.00
ATOM   1231  CA  ASN A  82      -9.951   7.148  16.561  1.00  0.00
ATOM   1232  C   ASN A  82      -8.879   7.165  17.624  1.00  0.00
ATOM   1233  O   ASN A  82      -8.619   6.159  18.296  1.00  0.00
ATOM   1234  CB  ASN A  82     -11.346   7.333  17.128  1.00  0.00
ATOM   1235  CG  ASN A  82     -12.410   7.301  16.066  1.00  0.00
ATOM   1236  OD1 ASN A  82     -12.307   7.988  15.045  1.00  0.00
ATOM   1237  ND2 ASN A  82     -13.433   6.514  16.289  1.00  0.00
ATOM   1244  N   SER A  83      -8.447   8.266  17.883  1.00  0.00
ATOM   1245  CA  SER A  83      -7.478   8.645  18.829  1.00  0.00
ATOM   1246  C   SER A  83      -6.152   7.948  18.771  1.00  0.00
ATOM   1247  O   SER A  83      -5.751   7.248  19.706  1.00  0.00
ATOM   1248  CB  SER A  83      -8.074   8.449  20.209  1.00  0.00
ATOM   1249  OG  SER A  83      -9.208   9.253  20.384  1.00  0.00
ATOM   1255  N   LEU A  84      -5.528   8.126  17.644  1.00  0.00
ATOM   1256  CA  LEU A  84      -4.287   7.408  17.307  1.00  0.00
ATOM   1257  C   LEU A  84      -3.150   7.736  18.301  1.00  0.00
ATOM   1258  O   LEU A  84      -2.856   8.821  18.813  1.00  0.00
ATOM   1259  CB  LEU A  84      -3.847   7.762  15.882  1.00  0.00
ATOM   1260  CG  LEU A  84      -4.424   6.877  14.769  1.00  0.00
ATOM   1261  CD1 LEU A  84      -5.926   7.107  14.664  1.00  0.00
ATOM   1262  CD2 LEU A  84      -3.729   7.198  13.454  1.00  0.00
ATOM   1274  N   LYS A  85      -2.387   6.736  18.607  1.00  0.00
ATOM   1275  CA  LYS A  85      -1.325   6.985  19.567  1.00  0.00
ATOM   1276  C   LYS A  85      -0.119   6.649  18.821  1.00  0.00
ATOM   1277  O   LYS A  85      -0.339   5.734  18.062  1.00  0.00
ATOM   1278  CB  LYS A  85      -1.443   6.145  20.840  1.00  0.00
ATOM   1279  CG  LYS A  85      -2.726   6.375  21.629  1.00  0.00
ATOM   1280  CD  LYS A  85      -2.754   7.767  22.243  1.00  0.00
ATOM   1281  CE  LYS A  85      -3.993   7.967  23.104  1.00  0.00
ATOM   1282  NZ  LYS A  85      -4.045   9.332  23.694  1.00  0.00
ATOM   1296  N   PRO A  86       1.062   7.171  19.249  1.00  0.00
ATOM   1297  CA  PRO A  86       2.404   7.063  18.657  1.00  0.00
ATOM   1298  C   PRO A  86       2.840   5.675  18.466  1.00  0.00
ATOM   1299  O   PRO A  86       3.675   5.472  17.564  1.00  0.00
ATOM   1300  CB  PRO A  86       3.301   7.770  19.677  1.00  0.00
ATOM   1301  CG  PRO A  86       2.472   8.907  20.169  1.00  0.00
ATOM   1302  CD  PRO A  86       1.071   8.357  20.214  1.00  0.00
ATOM   1310  N   GLU A  87       2.257   4.808  19.267  1.00  0.00
ATOM   1311  CA  GLU A  87       2.521   3.430  19.267  1.00  0.00
ATOM   1312  C   GLU A  87       1.785   2.652  18.237  1.00  0.00
ATOM   1313  O   GLU A  87       2.085   1.488  17.969  1.00  0.00
ATOM   1314  CB  GLU A  87       2.203   2.861  20.652  1.00  0.00
ATOM   1315  CG  GLU A  87       3.099   3.383  21.767  1.00  0.00
ATOM   1316  CD  GLU A  87       2.724   2.843  23.119  1.00  0.00
ATOM   1317  OE1 GLU A  87       1.780   2.095  23.198  1.00  0.00
ATOM   1318  OE2 GLU A  87       3.384   3.179  24.074  1.00  0.00
ATOM   1325  N   ASP A  88       0.858   3.333  17.598  1.00  0.00
ATOM   1326  CA  ASP A  88       0.115   2.775  16.556  1.00  0.00
ATOM   1327  C   ASP A  88       0.992   2.962  15.257  1.00  0.00
ATOM   1328  O   ASP A  88       0.586   2.504  14.188  1.00  0.00
ATOM   1329  CB  ASP A  88      -1.251   3.456  16.448  1.00  0.00
ATOM   1330  CG  ASP A  88      -2.171   3.129  17.617  1.00  0.00
ATOM   1331  OD1 ASP A  88      -2.140   2.011  18.077  1.00  0.00
ATOM   1332  OD2 ASP A  88      -2.894   3.998  18.039  1.00  0.00
ATOM   1337  N   THR A  89       2.274   3.504  15.323  1.00  0.00
ATOM   1338  CA  THR A  89       2.763   3.576  13.960  1.00  0.00
ATOM   1339  C   THR A  89       3.041   2.126  13.386  1.00  0.00
ATOM   1340  O   THR A  89       3.757   1.315  13.971  1.00  0.00
ATOM   1341  CB  THR A  89       4.034   4.442  13.896  1.00  0.00
ATOM   1342  OG1 THR A  89       4.488   4.529  12.538  1.00  0.00
ATOM   1343  CG2 THR A  89       5.134   3.838  14.755  1.00  0.00
ATOM   1351  N   ALA A  90       2.531   1.850  12.206  1.00  0.00
ATOM   1352  CA  ALA A  90       2.774   0.448  11.774  1.00  0.00
ATOM   1353  C   ALA A  90       2.398   0.156  10.189  1.00  0.00
ATOM   1354  O   ALA A  90       1.920   0.925   9.311  1.00  0.00
ATOM   1355  CB  ALA A  90       2.246  -0.517  12.546  1.00  0.00
ATOM   1361  N   VAL A  91       2.788  -0.902   9.628  1.00  0.00
ATOM   1362  CA  VAL A  91       2.194  -1.087   8.303  1.00  0.00
ATOM   1363  C   VAL A  91       0.838  -1.864   8.353  1.00  0.00
ATOM   1364  O   VAL A  91       0.565  -2.842   8.997  1.00  0.00
ATOM   1365  CB  VAL A  91       3.185  -1.843   7.399  1.00  0.00
ATOM   1366  CG1 VAL A  91       2.632  -1.961   5.986  1.00  0.00
ATOM   1367  CG2 VAL A  91       4.528  -1.130   7.394  1.00  0.00
ATOM   1377  N   TYR A  92      -0.168  -1.308   7.763  1.00  0.00
ATOM   1378  CA  TYR A  92      -1.405  -2.047   7.831  1.00  0.00
ATOM   1379  C   TYR A  92      -1.639  -2.790   6.530  1.00  0.00
ATOM   1380  O   TYR A  92      -1.324  -2.524   5.382  1.00  0.00
ATOM   1381  CB  TYR A  92      -2.577  -1.111   8.137  1.00  0.00
ATOM   1382  CG  TYR A  92      -2.583  -0.586   9.556  1.00  0.00
ATOM   1383  CD1 TYR A  92      -2.260   0.739   9.806  1.00  0.00
ATOM   1384  CD2 TYR A  92      -2.913  -1.429  10.606  1.00  0.00
ATOM   1385  CE1 TYR A  92      -2.265   1.220  11.101  1.00  0.00
ATOM   1386  CE2 TYR A  92      -2.919  -0.950  11.901  1.00  0.00
ATOM   1387  CZ  TYR A  92      -2.596   0.370  12.150  1.00  0.00
ATOM   1388  OH  TYR A  92      -2.603   0.847  13.441  1.00  0.00
ATOM   1398  N   TYR A  93      -2.166  -4.002   6.746  1.00  0.00
ATOM   1399  CA  TYR A  93      -2.502  -4.791   5.593  1.00  0.00
ATOM   1400  C   TYR A  93      -4.005  -5.247   5.599  1.00  0.00
ATOM   1401  O   TYR A  93      -4.732  -5.448   6.595  1.00  0.00
ATOM   1402  CB  TYR A  93      -1.563  -5.997   5.520  1.00  0.00
ATOM   1403  CG  TYR A  93      -0.177  -5.662   5.015  1.00  0.00
ATOM   1404  CD1 TYR A  93       0.798  -5.231   5.904  1.00  0.00
ATOM   1405  CD2 TYR A  93       0.120  -5.784   3.667  1.00  0.00
ATOM   1406  CE1 TYR A  93       2.065  -4.925   5.443  1.00  0.00
ATOM   1407  CE2 TYR A  93       1.386  -5.477   3.206  1.00  0.00
ATOM   1408  CZ  TYR A  93       2.355  -5.050   4.090  1.00  0.00
ATOM   1409  OH  TYR A  93       3.616  -4.745   3.632  1.00  0.00
ATOM   1419  N   CYS A  94      -4.579  -5.495   4.515  1.00  0.00
ATOM   1420  CA  CYS A  94      -5.913  -6.030   4.601  1.00  0.00
ATOM   1421  C   CYS A  94      -5.974  -7.448   4.179  1.00  0.00
ATOM   1422  O   CYS A  94      -5.409  -7.903   3.191  1.00  0.00
ATOM   1423  CB  CYS A  94      -6.877  -5.217   3.737  1.00  0.00
ATOM   1424  SG  CYS A  94      -8.615  -5.680   3.933  1.00  0.00
ATOM   1430  N   ALA A  95      -6.864  -8.152   4.723  1.00  0.00
ATOM   1431  CA  ALA A  95      -6.932  -9.483   4.163  1.00  0.00
ATOM   1432  C   ALA A  95      -8.353 -10.070   4.139  1.00  0.00
ATOM   1433  O   ALA A  95      -9.299  -9.891   4.906  1.00  0.00
ATOM   1434  CB  ALA A  95      -6.085 -10.510   5.166  1.00  0.00
ATOM   1440  N   VAL A  96      -8.496 -10.953   3.100  1.00  0.00
ATOM   1441  CA  VAL A  96      -9.833 -11.533   2.973  1.00  0.00
ATOM   1442  C   VAL A  96      -9.742 -13.093   3.063  1.00  0.00
ATOM   1443  O   VAL A  96      -8.737 -13.739   2.628  1.00  0.00
ATOM   1444  CB  VAL A  96     -10.470 -11.113   1.634  1.00  0.00
ATOM   1445  CG1 VAL A  96     -10.547  -9.597   1.534  1.00  0.00
ATOM   1446  CG2 VAL A  96      -9.670 -11.690   0.477  1.00  0.00
ATOM   1456  N   ARG A  97     -10.757 -13.741   3.739  1.00  0.00
ATOM   1457  CA  ARG A  97     -10.770 -15.196   3.778  1.00  0.00
ATOM   1458  C   ARG A  97     -12.177 -15.818   3.295  1.00  0.00
ATOM   1459  O   ARG A  97     -13.335 -15.423   3.501  1.00  0.00
ATOM   1460  CB  ARG A  97     -10.449 -15.654   5.194  1.00  0.00
ATOM   1461  CG  ARG A  97      -9.000 -15.464   5.614  1.00  0.00
ATOM   1462  CD  ARG A  97      -8.831 -14.265   6.474  1.00  0.00
ATOM   1463  NE  ARG A  97      -9.301 -14.500   7.830  1.00  0.00
ATOM   1464  CZ  ARG A  97      -9.362 -13.559   8.793  1.00  0.00
ATOM   1465  NH1 ARG A  97      -8.983 -12.328   8.533  1.00  0.00
ATOM   1466  NH2 ARG A  97      -9.806 -13.875   9.997  1.00  0.00
ATOM   1480  N   ASP A  98     -12.080 -16.805   2.484  1.00  0.00
ATOM   1481  CA  ASP A  98     -13.274 -17.514   2.035  1.00  0.00
ATOM   1482  C   ASP A  98     -13.723 -18.658   2.986  1.00  0.00
ATOM   1483  O   ASP A  98     -12.945 -19.602   2.728  1.00  0.00
ATOM   1484  CB  ASP A  98     -13.029 -18.081   0.635  1.00  0.00
ATOM   1485  CG  ASP A  98     -14.259 -18.762   0.047  1.00  0.00
ATOM   1486  OD1 ASP A  98     -14.846 -19.570   0.726  1.00  0.00
ATOM   1487  OD2 ASP A  98     -14.598 -18.466  -1.073  1.00  0.00
ATOM   1492  N   PRO A  99     -14.862 -18.762   3.714  1.00  0.00
ATOM   1493  CA  PRO A  99     -15.265 -19.811   4.730  1.00  0.00
ATOM   1494  C   PRO A  99     -15.332 -21.213   4.205  1.00  0.00
ATOM   1495  O   PRO A  99     -15.472 -22.149   4.988  1.00  0.00
ATOM   1496  CB  PRO A  99     -16.659 -19.355   5.170  1.00  0.00
ATOM   1497  CG  PRO A  99     -16.578 -17.866   5.156  1.00  0.00
ATOM   1498  CD  PRO A  99     -15.727 -17.548   3.957  1.00  0.00
ATOM   1506  N   SER A 100     -15.465 -21.387   2.925  1.00  0.00
ATOM   1507  CA  SER A 100     -15.412 -22.776   2.540  1.00  0.00
ATOM   1508  C   SER A 100     -14.089 -23.416   2.775  1.00  0.00
ATOM   1509  O   SER A 100     -14.083 -24.637   2.753  1.00  0.00
ATOM   1510  CB  SER A 100     -15.769 -22.913   1.073  1.00  0.00
ATOM   1511  OG  SER A 100     -14.792 -22.321   0.261  1.00  0.00
ATOM   1517  N   TYR A 101     -12.969 -22.728   3.057  1.00  0.00
ATOM   1518  CA  TYR A 101     -11.842 -23.660   3.449  1.00  0.00
ATOM   1519  C   TYR A 101     -12.112 -24.141   4.960  1.00  0.00
ATOM   1520  O   TYR A 101     -12.116 -23.214   5.874  1.00  0.00
ATOM   1521  CB  TYR A 101     -10.483 -22.971   3.312  1.00  0.00
ATOM   1522  CG  TYR A 101     -10.067 -22.721   1.879  1.00  0.00
ATOM   1523  CD1 TYR A 101     -10.786 -21.832   1.093  1.00  0.00
ATOM   1524  CD2 TYR A 101      -8.967 -23.380   1.351  1.00  0.00
ATOM   1525  CE1 TYR A 101     -10.406 -21.603  -0.215  1.00  0.00
ATOM   1526  CE2 TYR A 101      -8.587 -23.151   0.042  1.00  0.00
ATOM   1527  CZ  TYR A 101      -9.303 -22.266  -0.739  1.00  0.00
ATOM   1528  OH  TYR A 101      -8.924 -22.038  -2.042  1.00  0.00
ATOM   1538  N   PRO A 102     -11.791 -25.369   5.224  1.00  0.00
ATOM   1539  CA  PRO A 102     -12.107 -25.918   6.480  1.00  0.00
ATOM   1540  C   PRO A 102     -11.855 -25.653   7.973  1.00  0.00
ATOM   1541  O   PRO A 102     -12.669 -26.026   8.820  1.00  0.00
ATOM   1542  CB  PRO A 102     -11.476 -27.272   6.137  1.00  0.00
ATOM   1543  CG  PRO A 102     -11.951 -27.558   4.754  1.00  0.00
ATOM   1544  CD  PRO A 102     -11.898 -26.224   4.056  1.00  0.00
ATOM   1552  N   ASN A 103     -10.855 -24.985   8.255  1.00  0.00
ATOM   1553  CA  ASN A 103     -10.330 -24.557   9.540  1.00  0.00
ATOM   1554  C   ASN A 103     -10.155 -23.227   9.703  1.00  0.00
ATOM   1555  O   ASN A 103      -9.556 -22.821  10.714  1.00  0.00
ATOM   1556  CB  ASN A 103      -8.992 -25.203   9.849  1.00  0.00
ATOM   1557  CG  ASN A 103      -9.078 -26.702   9.925  1.00  0.00
ATOM   1558  OD1 ASN A 103      -9.562 -27.260  10.916  1.00  0.00
ATOM   1559  ND2 ASN A 103      -8.616 -27.365   8.896  1.00  0.00
ATOM   1566  N   GLY A 104     -10.585 -22.496   8.723  1.00  0.00
ATOM   1567  CA  GLY A 104     -10.145 -21.177   8.901  1.00  0.00
ATOM   1568  C   GLY A 104      -8.812 -21.415   8.164  1.00  0.00
ATOM   1569  O   GLY A 104      -7.860 -20.635   8.270  1.00  0.00
ATOM   1573  N   VAL A 105      -8.702 -22.521   7.388  1.00  0.00
ATOM   1574  CA  VAL A 105      -7.464 -22.467   6.724  1.00  0.00
ATOM   1575  C   VAL A 105      -8.068 -21.439   5.965  1.00  0.00
ATOM   1576  O   VAL A 105      -9.263 -21.427   5.680  1.00  0.00
ATOM   1577  CB  VAL A 105      -7.032 -23.709   5.921  1.00  0.00
ATOM   1578  CG1 VAL A 105      -5.638 -23.512   5.344  1.00  0.00
ATOM   1579  CG2 VAL A 105      -7.078 -24.942   6.810  1.00  0.00
ATOM   1589  N   TYR A 106      -7.181 -20.613   5.830  1.00  0.00
ATOM   1590  CA  TYR A 106      -6.916 -19.400   5.235  1.00  0.00
ATOM   1591  C   TYR A 106      -6.748 -19.904   3.966  1.00  0.00
ATOM   1592  O   TYR A 106      -6.127 -20.878   3.545  1.00  0.00
ATOM   1593  CB  TYR A 106      -5.682 -18.664   5.764  1.00  0.00
ATOM   1594  CG  TYR A 106      -5.870 -18.068   7.142  1.00  0.00
ATOM   1595  CD1 TYR A 106      -5.653 -18.848   8.268  1.00  0.00
ATOM   1596  CD2 TYR A 106      -6.258 -16.744   7.278  1.00  0.00
ATOM   1597  CE1 TYR A 106      -5.825 -18.305   9.527  1.00  0.00
ATOM   1598  CE2 TYR A 106      -6.429 -16.201   8.536  1.00  0.00
ATOM   1599  CZ  TYR A 106      -6.214 -16.976   9.658  1.00  0.00
ATOM   1600  OH  TYR A 106      -6.385 -16.435  10.911  1.00  0.00
ATOM   1610  N   PRO A 107      -7.500 -19.397   3.468  1.00  0.00
ATOM   1611  CA  PRO A 107      -7.877 -19.553   2.348  1.00  0.00
ATOM   1612  C   PRO A 107      -6.955 -18.775   1.559  1.00  0.00
ATOM   1613  O   PRO A 107      -5.715 -18.633   1.752  1.00  0.00
ATOM   1614  CB  PRO A 107      -9.306 -19.003   2.405  1.00  0.00
ATOM   1615  CG  PRO A 107      -9.195 -17.786   3.259  1.00  0.00
ATOM   1616  CD  PRO A 107      -8.133 -18.133   4.268  1.00  0.00
ATOM   1624  N   HIS A 108      -7.681 -18.281   0.481  1.00  0.00
ATOM   1625  CA  HIS A 108      -6.876 -17.487  -0.169  1.00  0.00
ATOM   1626  C   HIS A 108      -7.501 -16.452   0.341  1.00  0.00
ATOM   1627  O   HIS A 108      -8.453 -15.660   0.119  1.00  0.00
ATOM   1628  CB  HIS A 108      -6.914 -17.561  -1.698  1.00  0.00
ATOM   1629  CG  HIS A 108      -6.473 -18.883  -2.247  1.00  0.00
ATOM   1630  ND1 HIS A 108      -5.160 -19.302  -2.212  1.00  0.00
ATOM   1631  CD2 HIS A 108      -7.171 -19.877  -2.844  1.00  0.00
ATOM   1632  CE1 HIS A 108      -5.069 -20.499  -2.765  1.00  0.00
ATOM   1633  NE2 HIS A 108      -6.275 -20.870  -3.157  1.00  0.00
ATOM   1641  N   GLU A 109      -6.427 -16.290   0.691  1.00  0.00
ATOM   1642  CA  GLU A 109      -6.079 -15.499   1.227  1.00  0.00
ATOM   1643  C   GLU A 109      -5.659 -14.449   0.276  1.00  0.00
ATOM   1644  O   GLU A 109      -4.877 -14.564  -0.666  1.00  0.00
ATOM   1645  CB  GLU A 109      -4.992 -16.097   2.123  1.00  0.00
ATOM   1646  CG  GLU A 109      -4.190 -15.068   2.910  1.00  0.00
ATOM   1647  CD  GLU A 109      -3.140 -15.692   3.785  1.00  0.00
ATOM   1648  OE1 GLU A 109      -3.337 -16.801   4.220  1.00  0.00
ATOM   1649  OE2 GLU A 109      -2.137 -15.058   4.020  1.00  0.00
ATOM   1656  N   TYR A 110      -6.074 -13.376   0.620  1.00  0.00
ATOM   1657  CA  TYR A 110      -5.686 -12.331  -0.157  1.00  0.00
ATOM   1658  C   TYR A 110      -5.220 -11.168   0.640  1.00  0.00
ATOM   1659  O   TYR A 110      -5.780 -10.743   1.665  1.00  0.00
ATOM   1660  CB  TYR A 110      -6.845 -11.935  -1.075  1.00  0.00
ATOM   1661  CG  TYR A 110      -7.203 -12.993  -2.095  1.00  0.00
ATOM   1662  CD1 TYR A 110      -8.258 -13.861  -1.854  1.00  0.00
ATOM   1663  CD2 TYR A 110      -6.476 -13.095  -3.272  1.00  0.00
ATOM   1664  CE1 TYR A 110      -8.585 -14.826  -2.787  1.00  0.00
ATOM   1665  CE2 TYR A 110      -6.802 -14.061  -4.204  1.00  0.00
ATOM   1666  CZ  TYR A 110      -7.852 -14.924  -3.965  1.00  0.00
ATOM   1667  OH  TYR A 110      -8.178 -15.885  -4.892  1.00  0.00
ATOM   1677  N   TRP A 111      -4.199 -10.567   0.178  1.00  0.00
ATOM   1678  CA  TRP A 111      -3.743  -9.530   1.022  1.00  0.00
ATOM   1679  C   TRP A 111      -3.592  -8.153   0.349  1.00  0.00
ATOM   1680  O   TRP A 111      -3.453  -8.115  -0.865  1.00  0.00
ATOM   1681  CB  TRP A 111      -2.404  -9.959   1.624  1.00  0.00
ATOM   1682  CG  TRP A 111      -1.343 -10.222   0.598  1.00  0.00
ATOM   1683  CD1 TRP A 111      -1.120 -11.394  -0.060  1.00  0.00
ATOM   1684  CD2 TRP A 111      -0.352  -9.289   0.104  1.00  0.00
ATOM   1685  NE1 TRP A 111      -0.062 -11.257  -0.924  1.00  0.00
ATOM   1686  CE2 TRP A 111       0.420  -9.975  -0.837  1.00  0.00
ATOM   1687  CE3 TRP A 111      -0.062  -7.948   0.383  1.00  0.00
ATOM   1688  CZ2 TRP A 111       1.470  -9.368  -1.508  1.00  0.00
ATOM   1689  CZ3 TRP A 111       0.990  -7.338  -0.291  1.00  0.00
ATOM   1690  CH2 TRP A 111       1.735  -8.030  -1.212  1.00  0.00
ATOM   1701  N   GLY A 112      -3.462  -6.993   1.134  1.00  0.00
ATOM   1702  CA  GLY A 112      -3.656  -5.847   0.241  1.00  0.00
ATOM   1703  C   GLY A 112      -2.386  -5.103   0.046  1.00  0.00
ATOM   1704  O   GLY A 112      -1.410  -5.391   0.760  1.00  0.00
ATOM   1708  N   GLN A 113      -2.318  -4.101  -0.844  1.00  0.00
ATOM   1709  CA  GLN A 113      -1.035  -3.526  -0.747  1.00  0.00
ATOM   1710  C   GLN A 113      -0.675  -2.797   0.398  1.00  0.00
ATOM   1711  O   GLN A 113      -0.389  -1.620   0.142  1.00  0.00
ATOM   1712  CB  GLN A 113      -0.809  -2.595  -1.941  1.00  0.00
ATOM   1713  CG  GLN A 113      -0.864  -3.288  -3.291  1.00  0.00
ATOM   1714  CD  GLN A 113       0.273  -4.276  -3.480  1.00  0.00
ATOM   1715  OE1 GLN A 113       1.450  -3.909  -3.419  1.00  0.00
ATOM   1716  NE2 GLN A 113      -0.073  -5.538  -3.711  1.00  0.00
ATOM   1725  N   GLY A 114      -0.582  -3.180   1.574  1.00  0.00
ATOM   1726  CA  GLY A 114       0.136  -2.667   2.712  1.00  0.00
ATOM   1727  C   GLY A 114      -0.227  -1.326   2.931  1.00  0.00
ATOM   1728  O   GLY A 114       0.459  -0.712   2.134  1.00  0.00
ATOM   1732  N   THR A 115      -0.570  -0.577   3.813  1.00  0.00
ATOM   1733  CA  THR A 115      -0.512   0.905   3.683  1.00  0.00
ATOM   1734  C   THR A 115       0.405   1.399   4.913  1.00  0.00
ATOM   1735  O   THR A 115       0.633   0.742   5.963  1.00  0.00
ATOM   1736  CB  THR A 115      -1.913   1.544   3.717  1.00  0.00
ATOM   1737  OG1 THR A 115      -1.806   2.948   3.453  1.00  0.00
ATOM   1738  CG2 THR A 115      -2.561   1.336   5.078  1.00  0.00
ATOM   1746  N   GLN A 116       0.970   2.490   4.945  1.00  0.00
ATOM   1747  CA  GLN A 116       1.833   2.714   6.153  1.00  0.00
ATOM   1748  C   GLN A 116       1.259   3.776   7.018  1.00  0.00
ATOM   1749  O   GLN A 116       0.840   4.701   6.252  1.00  0.00
ATOM   1750  CB  GLN A 116       3.261   3.108   5.767  1.00  0.00
ATOM   1751  CG  GLN A 116       4.195   3.300   6.950  1.00  0.00
ATOM   1752  CD  GLN A 116       5.623   3.584   6.520  1.00  0.00
ATOM   1753  OE1 GLN A 116       5.888   3.865   5.348  1.00  0.00
ATOM   1754  NE2 GLN A 116       6.550   3.511   7.468  1.00  0.00
ATOM   1763  N   VAL A 117       1.129   3.637   8.317  1.00  0.00
ATOM   1764  CA  VAL A 117       0.478   4.744   9.051  1.00  0.00
ATOM   1765  C   VAL A 117       1.404   5.204  10.131  1.00  0.00
ATOM   1766  O   VAL A 117       1.926   4.575  11.085  1.00  0.00
ATOM   1767  CB  VAL A 117      -0.860   4.304   9.677  1.00  0.00
ATOM   1768  CG1 VAL A 117      -1.447   5.426  10.520  1.00  0.00
ATOM   1769  CG2 VAL A 117      -1.830   3.885   8.583  1.00  0.00
ATOM   1779  N   THR A 118       1.670   6.507   9.994  1.00  0.00
ATOM   1780  CA  THR A 118       2.555   6.959  11.032  1.00  0.00
ATOM   1781  C   THR A 118       1.924   7.964  12.144  1.00  0.00
ATOM   1782  O   THR A 118       1.136   8.980  12.136  1.00  0.00
ATOM   1783  CB  THR A 118       3.770   7.614  10.349  1.00  0.00
ATOM   1784  OG1 THR A 118       4.438   6.647   9.527  1.00  0.00
ATOM   1785  CG2 THR A 118       4.744   8.147  11.389  1.00  0.00
ATOM   1793  N   VAL A 119       2.237   7.690  13.320  1.00  0.00
ATOM   1794  CA  VAL A 119       1.618   8.696  14.160  1.00  0.00
ATOM   1795  C   VAL A 119       2.679   9.432  14.736  1.00  0.00
ATOM   1796  O   VAL A 119       3.613   8.912  15.348  1.00  0.00
ATOM   1797  CB  VAL A 119       0.751   8.092  15.281  1.00  0.00
ATOM   1798  CG1 VAL A 119       0.147   9.194  16.138  1.00  0.00
ATOM   1799  CG2 VAL A 119      -0.338   7.218  14.679  1.00  0.00
ATOM   1809  N   SER A 120       2.413  10.711  14.593  1.00  0.00
ATOM   1810  CA  SER A 120       3.543  11.664  15.104  1.00  0.00
ATOM   1811  C   SER A 120       3.113  12.420  16.189  1.00  0.00
ATOM   1812  O   SER A 120       1.977  12.643  16.734  1.00  0.00
ATOM   1813  CB  SER A 120       4.016  12.657  14.060  1.00  0.00
ATOM   1814  OG  SER A 120       2.994  13.556  13.723  1.00  0.00
ATOM   1820  N   SER A 121       4.138  12.785  16.699  1.00  0.00
ATOM   1821  CA  SER A 121       3.866  13.645  17.740  1.00  0.00
ATOM   1822  C   SER A 121       4.245  15.067  17.556  1.00  0.00
ATOM   1823  O   SER A 121       3.590  15.924  18.120  1.00  0.00
ATOM   1824  OXT SER A 121       5.180  15.354  16.862  1.00  0.00
ATOM   1825  CB  SER A 121       4.553  13.105  18.978  1.00  0.00
ATOM   1826  OG  SER A 121       4.410  13.986  20.058  1.00  0.00
END
