# Supplementary material for: Nanobody-based CTLA4 inhibitors for immune checkpoint blockade therapy of canine cancer patients
Source: Sci Rep. 2021 Oct 21;11:20763. doi: 10.1038/s41598-021-00325-3 (PMC8531395; doi:10.1038/s41598-021-00325-3)
Supplement: Supplementary file 1 — Supplementary Information 1. [file 41598_2021_325_MOESM1_ESM.zip › Supplemental Information/trRosetta_cNb17_7.pdb]

ATOM      1  N   MET B   1        .683    .029   -.448  1.00  0.00
ATOM      2  CA  MET B   1       2.137   -.121   -.522  1.00  0.00
ATOM      3  C   MET B   1       2.504   1.249   -.570  1.00  0.00
ATOM      4  O   MET B   1       1.860   2.152  -1.059  1.00  0.00
ATOM      5  CB  MET B   1       2.641   -.894  -1.739  1.00  0.00
ATOM      6  CG  MET B   1       2.291  -2.375  -1.734  1.00  0.00
ATOM      7  SD  MET B   1       2.986  -3.259  -3.144  1.00  0.00
ATOM      8  CE  MET B   1       4.724  -3.271  -2.713  1.00  0.00
ATOM     20  N   HIS B   2       3.562   1.456    .010  1.00  0.00
ATOM     21  CA  HIS B   2       4.239   2.720    .145  1.00  0.00
ATOM     22  C   HIS B   2       5.616   2.590   -.395  1.00  0.00
ATOM     23  O   HIS B   2       6.364   1.602   -.195  1.00  0.00
ATOM     24  CB  HIS B   2       4.291   3.179   1.605  1.00  0.00
ATOM     25  CG  HIS B   2       2.941   3.370   2.224  1.00  0.00
ATOM     26  ND1 HIS B   2       2.182   4.503   2.019  1.00  0.00
ATOM     27  CD2 HIS B   2       2.215   2.574   3.043  1.00  0.00
ATOM     28  CE1 HIS B   2       1.046   4.394   2.685  1.00  0.00
ATOM     29  NE2 HIS B   2       1.041   3.234   3.314  1.00  0.00
ATOM     37  N   VAL B   3       6.006   3.722  -1.041  1.00  0.00
ATOM     38  CA  VAL B   3       7.343   3.726  -1.678  1.00  0.00
ATOM     39  C   VAL B   3       8.177   4.929  -1.224  1.00  0.00
ATOM     40  O   VAL B   3       7.748   6.088  -1.328  1.00  0.00
ATOM     41  CB  VAL B   3       7.207   3.757  -3.212  1.00  0.00
ATOM     42  CG1 VAL B   3       6.237   4.849  -3.639  1.00  0.00
ATOM     43  CG2 VAL B   3       8.572   3.968  -3.848  1.00  0.00
ATOM     53  N   ALA B   4       9.400   4.693   -.823  1.00  0.00
ATOM     54  CA  ALA B   4      10.195   5.841   -.477  1.00  0.00
ATOM     55  C   ALA B   4      11.377   5.805  -1.496  1.00  0.00
ATOM     56  O   ALA B   4      11.986   4.833  -1.972  1.00  0.00
ATOM     57  CB  ALA B   4      10.567   5.737    .932  1.00  0.00
ATOM     63  N   GLN B   5      11.897   6.909  -1.707  1.00  0.00
ATOM     64  CA  GLN B   5      13.044   7.024  -2.576  1.00  0.00
ATOM     65  C   GLN B   5      14.116   7.950  -1.984  1.00  0.00
ATOM     66  O   GLN B   5      13.763   8.883  -1.254  1.00  0.00
ATOM     67  CB  GLN B   5      12.608   7.532  -3.953  1.00  0.00
ATOM     68  CG  GLN B   5      11.344   6.879  -4.486  1.00  0.00
ATOM     69  CD  GLN B   5      11.044   7.282  -5.917  1.00  0.00
ATOM     70  OE1 GLN B   5      10.023   6.887  -6.486  1.00  0.00
ATOM     71  NE2 GLN B   5      11.933   8.072  -6.507  1.00  0.00
ATOM     80  N   PRO B   6      15.438   7.781  -2.382  1.00  0.00
ATOM     81  CA  PRO B   6      16.258   8.797  -1.779  1.00  0.00
ATOM     82  C   PRO B   6      16.043  10.159  -2.456  1.00  0.00
ATOM     83  O   PRO B   6      15.627  10.190  -3.615  1.00  0.00
ATOM     84  CB  PRO B   6      17.674   8.260  -2.007  1.00  0.00
ATOM     85  CG  PRO B   6      17.559   7.440  -3.247  1.00  0.00
ATOM     86  CD  PRO B   6      16.206   6.789  -3.141  1.00  0.00
ATOM     94  N   ALA B   7      16.291  11.333  -1.808  1.00  0.00
ATOM     95  CA  ALA B   7      15.901  12.428  -2.682  1.00  0.00
ATOM     96  C   ALA B   7      16.554  12.912  -3.933  1.00  0.00
ATOM     97  O   ALA B   7      15.779  13.232  -4.809  1.00  0.00
ATOM     98  CB  ALA B   7      16.113  13.493  -1.613  1.00  0.00
ATOM    104  N   VAL B   8      17.928  12.970  -3.945  1.00  0.00
ATOM    105  CA  VAL B   8      18.742  13.360  -5.136  1.00  0.00
ATOM    106  C   VAL B   8      19.970  12.431  -5.469  1.00  0.00
ATOM    107  O   VAL B   8      20.556  12.004  -4.499  1.00  0.00
ATOM    108  CB  VAL B   8      19.262  14.795  -4.932  1.00  0.00
ATOM    109  CG1 VAL B   8      20.115  15.226  -6.115  1.00  0.00
ATOM    110  CG2 VAL B   8      18.091  15.746  -4.736  1.00  0.00
ATOM    120  N   VAL B   9      20.423  12.080  -6.559  1.00  0.00
ATOM    121  CA  VAL B   9      21.585  11.192  -6.647  1.00  0.00
ATOM    122  C   VAL B   9      22.519  11.710  -7.598  1.00  0.00
ATOM    123  O   VAL B   9      21.873  12.049  -8.568  1.00  0.00
ATOM    124  CB  VAL B   9      21.194   9.767  -7.082  1.00  0.00
ATOM    125  CG1 VAL B   9      22.429   8.886  -7.191  1.00  0.00
ATOM    126  CG2 VAL B   9      20.197   9.179  -6.095  1.00  0.00
ATOM    136  N   LEU B  10      23.811  11.842  -7.317  1.00  0.00
ATOM    137  CA  LEU B  10      24.655  12.430  -8.261  1.00  0.00
ATOM    138  C   LEU B  10      25.478  11.431  -9.004  1.00  0.00
ATOM    139  O   LEU B  10      26.104  10.572  -8.425  1.00  0.00
ATOM    140  CB  LEU B  10      25.572  13.440  -7.559  1.00  0.00
ATOM    141  CG  LEU B  10      24.967  14.828  -7.312  1.00  0.00
ATOM    142  CD1 LEU B  10      23.807  14.710  -6.332  1.00  0.00
ATOM    143  CD2 LEU B  10      26.041  15.763  -6.777  1.00  0.00
ATOM    155  N   ALA B  11      25.490  11.649 -10.442  1.00  0.00
ATOM    156  CA  ALA B  11      26.228  10.684 -11.111  1.00  0.00
ATOM    157  C   ALA B  11      27.521  11.238 -11.753  1.00  0.00
ATOM    158  O   ALA B  11      27.905  12.408 -12.083  1.00  0.00
ATOM    159  CB  ALA B  11      25.404  10.150 -12.123  1.00  0.00
ATOM    165  N   SER B  12      28.289  10.347 -12.152  1.00  0.00
ATOM    166  CA  SER B  12      29.429  11.015 -12.648  1.00  0.00
ATOM    167  C   SER B  12      29.454  10.772 -14.106  1.00  0.00
ATOM    168  O   SER B  12      28.505  10.197 -14.587  1.00  0.00
ATOM    169  CB  SER B  12      30.698  10.509 -11.990  1.00  0.00
ATOM    170  OG  SER B  12      30.987   9.199 -12.397  1.00  0.00
ATOM    176  N   SER B  13      30.412  11.250 -14.859  1.00  0.00
ATOM    177  CA  SER B  13      30.583  11.077 -16.378  1.00  0.00
ATOM    178  C   SER B  13      30.791   9.815 -17.071  1.00  0.00
ATOM    179  O   SER B  13      30.687   9.674 -18.260  1.00  0.00
ATOM    180  CB  SER B  13      31.756  11.918 -16.841  1.00  0.00
ATOM    181  OG  SER B  13      32.935  11.538 -16.185  1.00  0.00
ATOM    187  N   ARG B  14      31.077   8.981 -16.235  1.00  0.00
ATOM    188  CA  ARG B  14      31.410   7.629 -16.363  1.00  0.00
ATOM    189  C   ARG B  14      29.975   7.288 -16.135  1.00  0.00
ATOM    190  O   ARG B  14      29.813   6.102 -15.855  1.00  0.00
ATOM    191  CB  ARG B  14      32.376   7.075 -15.326  1.00  0.00
ATOM    192  CG  ARG B  14      33.775   7.668 -15.375  1.00  0.00
ATOM    193  CD  ARG B  14      34.663   7.064 -14.348  1.00  0.00
ATOM    194  NE  ARG B  14      36.003   7.629 -14.391  1.00  0.00
ATOM    195  CZ  ARG B  14      37.020   7.245 -13.595  1.00  0.00
ATOM    196  NH1 ARG B  14      36.836   6.297 -12.703  1.00  0.00
ATOM    197  NH2 ARG B  14      38.204   7.821 -13.712  1.00  0.00
ATOM    211  N   GLY B  15      28.931   8.255 -15.921  1.00  0.00
ATOM    212  CA  GLY B  15      27.865   7.445 -15.495  1.00  0.00
ATOM    213  C   GLY B  15      27.213   6.699 -14.320  1.00  0.00
ATOM    214  O   GLY B  15      26.022   6.818 -14.186  1.00  0.00
ATOM    218  N   VAL B  16      27.917   6.122 -13.378  1.00  0.00
ATOM    219  CA  VAL B  16      26.908   5.429 -12.868  1.00  0.00
ATOM    220  C   VAL B  16      25.907   5.830 -11.792  1.00  0.00
ATOM    221  O   VAL B  16      26.347   6.633 -10.954  1.00  0.00
ATOM    222  CB  VAL B  16      27.616   4.142 -12.404  1.00  0.00
ATOM    223  CG1 VAL B  16      26.630   3.212 -11.712  1.00  0.00
ATOM    224  CG2 VAL B  16      28.266   3.451 -13.592  1.00  0.00
ATOM    234  N   ALA B  17      24.564   5.543 -11.832  1.00  0.00
ATOM    235  CA  ALA B  17      23.809   5.997 -10.636  1.00  0.00
ATOM    236  C   ALA B  17      23.035   4.896  -9.829  1.00  0.00
ATOM    237  O   ALA B  17      22.524   3.861 -10.264  1.00  0.00
ATOM    238  CB  ALA B  17      22.952   6.998 -11.176  1.00  0.00
ATOM    244  N   SER B  18      22.960   4.998  -8.609  1.00  0.00
ATOM    245  CA  SER B  18      22.141   3.915  -8.062  1.00  0.00
ATOM    246  C   SER B  18      20.981   4.448  -7.353  1.00  0.00
ATOM    247  O   SER B  18      21.072   5.305  -6.496  1.00  0.00
ATOM    248  CB  SER B  18      22.942   3.048  -7.110  1.00  0.00
ATOM    249  OG  SER B  18      23.973   2.380  -7.786  1.00  0.00
ATOM    255  N   PHE B  19      19.843   3.855  -7.656  1.00  0.00
ATOM    256  CA  PHE B  19      18.739   4.346  -7.034  1.00  0.00
ATOM    257  C   PHE B  19      18.197   3.282  -6.036  1.00  0.00
ATOM    258  O   PHE B  19      17.911   2.129  -6.239  1.00  0.00
ATOM    259  CB  PHE B  19      17.699   4.727  -8.089  1.00  0.00
ATOM    260  CG  PHE B  19      16.329   4.979  -7.527  1.00  0.00
ATOM    261  CD1 PHE B  19      15.978   6.235  -7.055  1.00  0.00
ATOM    262  CD2 PHE B  19      15.389   3.961  -7.469  1.00  0.00
ATOM    263  CE1 PHE B  19      14.718   6.468  -6.537  1.00  0.00
ATOM    264  CE2 PHE B  19      14.128   4.192  -6.954  1.00  0.00
ATOM    265  CZ  PHE B  19      13.793   5.447  -6.487  1.00  0.00
ATOM    275  N   VAL B  20      17.869   3.648  -4.913  1.00  0.00
ATOM    276  CA  VAL B  20      17.294   2.618  -4.032  1.00  0.00
ATOM    277  C   VAL B  20      15.848   2.917  -3.681  1.00  0.00
ATOM    278  O   VAL B  20      15.539   4.036  -3.319  1.00  0.00
ATOM    279  CB  VAL B  20      18.110   2.507  -2.731  1.00  0.00
ATOM    280  CG1 VAL B  20      17.493   1.473  -1.801  1.00  0.00
ATOM    281  CG2 VAL B  20      19.553   2.150  -3.053  1.00  0.00
ATOM    291  N   CYS B  21      14.955   1.891  -3.733  1.00  0.00
ATOM    292  CA  CYS B  21      13.643   2.170  -3.419  1.00  0.00
ATOM    293  C   CYS B  21      13.135   1.435  -2.174  1.00  0.00
ATOM    294  O   CYS B  21      13.492    .306  -1.814  1.00  0.00
ATOM    295  CB  CYS B  21      12.773   1.820  -4.627  1.00  0.00
ATOM    296  SG  CYS B  21      11.001   2.055  -4.354  1.00  0.00
ATOM    302  N   GLU B  22      12.344   1.984  -1.384  1.00  0.00
ATOM    303  CA  GLU B  22      11.966   1.123   -.250  1.00  0.00
ATOM    304  C   GLU B  22      10.467    .954   -.225  1.00  0.00
ATOM    305  O   GLU B  22       9.585   1.791   -.277  1.00  0.00
ATOM    306  CB  GLU B  22      12.445   1.712   1.079  1.00  0.00
ATOM    307  CG  GLU B  22      12.116    .862   2.298  1.00  0.00
ATOM    308  CD  GLU B  22      12.664   1.435   3.575  1.00  0.00
ATOM    309  OE1 GLU B  22      13.312   2.452   3.518  1.00  0.00
ATOM    310  OE2 GLU B  22      12.433    .854   4.610  1.00  0.00
ATOM    317  N   TYR B  23      10.052   -.271   -.059  1.00  0.00
ATOM    318  CA  TYR B  23       8.666   -.497   -.043  1.00  0.00
ATOM    319  C   TYR B  23       8.100   -.920   1.255  1.00  0.00
ATOM    320  O   TYR B  23       8.293  -1.987   1.808  1.00  0.00
ATOM    321  CB  TYR B  23       8.320  -1.539  -1.110  1.00  0.00
ATOM    322  CG  TYR B  23       8.645  -1.099  -2.520  1.00  0.00
ATOM    323  CD1 TYR B  23       9.531  -1.839  -3.290  1.00  0.00
ATOM    324  CD2 TYR B  23       8.058    .043  -3.043  1.00  0.00
ATOM    325  CE1 TYR B  23       9.827  -1.437  -4.579  1.00  0.00
ATOM    326  CE2 TYR B  23       8.355    .445  -4.331  1.00  0.00
ATOM    327  CZ  TYR B  23       9.235   -.291  -5.097  1.00  0.00
ATOM    328  OH  TYR B  23       9.531    .109  -6.380  1.00  0.00
ATOM    338  N   GLY B  24       6.958   -.318   1.426  1.00  0.00
ATOM    339  CA  GLY B  24       5.879   -.291   2.426  1.00  0.00
ATOM    340  C   GLY B  24       4.972  -1.427   2.723  1.00  0.00
ATOM    341  O   GLY B  24       3.890  -1.245   3.313  1.00  0.00
ATOM    345  N   SER B  25       5.273  -2.567   2.194  1.00  0.00
ATOM    346  CA  SER B  25       4.414  -3.639   2.580  1.00  0.00
ATOM    347  C   SER B  25       5.258  -4.916   2.779  1.00  0.00
ATOM    348  O   SER B  25       6.351  -5.053   2.263  1.00  0.00
ATOM    349  CB  SER B  25       3.345  -3.850   1.526  1.00  0.00
ATOM    350  OG  SER B  25       2.471  -4.880   1.898  1.00  0.00
ATOM    356  N   SER B  26       4.684  -5.865   3.548  1.00  0.00
ATOM    357  CA  SER B  26       5.323  -7.190   3.772  1.00  0.00
ATOM    358  C   SER B  26       4.779  -7.902   2.739  1.00  0.00
ATOM    359  O   SER B  26       5.557  -8.654   2.138  1.00  0.00
ATOM    360  CB  SER B  26       4.994  -7.852   5.096  1.00  0.00
ATOM    361  OG  SER B  26       3.633  -8.178   5.170  1.00  0.00
ATOM    367  N   GLY B  27       3.632  -7.585   2.185  1.00  0.00
ATOM    368  CA  GLY B  27       3.930  -8.549   1.374  1.00  0.00
ATOM    369  C   GLY B  27       3.812  -9.901   1.676  1.00  0.00
ATOM    370  O   GLY B  27       3.915 -10.590   2.675  1.00  0.00
ATOM    374  N   ASN B  28       4.084 -10.143    .490  1.00  0.00
ATOM    375  CA  ASN B  28       4.588 -11.232   -.084  1.00  0.00
ATOM    376  C   ASN B  28       5.190 -10.564  -1.399  1.00  0.00
ATOM    377  O   ASN B  28       4.556 -10.628  -2.483  1.00  0.00
ATOM    378  CB  ASN B  28       3.524 -12.292   -.304  1.00  0.00
ATOM    379  CG  ASN B  28       4.094 -13.583   -.822  1.00  0.00
ATOM    380  OD1 ASN B  28       5.133 -13.593  -1.492  1.00  0.00
ATOM    381  ND2 ASN B  28       3.433 -14.673   -.527  1.00  0.00
ATOM    388  N   ALA B  29       6.337 -10.371  -1.367  1.00  0.00
ATOM    389  CA  ALA B  29       7.242  -9.829  -2.339  1.00  0.00
ATOM    390  C   ALA B  29       7.103 -10.759  -3.541  1.00  0.00
ATOM    391  O   ALA B  29       7.315 -10.178  -4.597  1.00  0.00
ATOM    392  CB  ALA B  29       8.350  -9.805  -2.005  1.00  0.00
ATOM    398  N   ALA B  30       6.776 -12.153  -3.482  1.00  0.00
ATOM    399  CA  ALA B  30       7.060 -12.292  -4.816  1.00  0.00
ATOM    400  C   ALA B  30       7.318 -12.407  -6.145  1.00  0.00
ATOM    401  O   ALA B  30       8.193 -12.688  -6.931  1.00  0.00
ATOM    402  CB  ALA B  30       6.545 -14.157  -4.314  1.00  0.00
ATOM    408  N   GLU B  31       6.299 -12.064  -6.652  1.00  0.00
ATOM    409  CA  GLU B  31       5.908 -11.859  -8.054  1.00  0.00
ATOM    410  C   GLU B  31       6.048 -10.331  -8.592  1.00  0.00
ATOM    411  O   GLU B  31       5.719 -10.049  -9.732  1.00  0.00
ATOM    412  CB  GLU B  31       4.467 -12.347  -8.217  1.00  0.00
ATOM    413  CG  GLU B  31       4.249 -13.803  -7.832  1.00  0.00
ATOM    414  CD  GLU B  31       5.057 -14.756  -8.669  1.00  0.00
ATOM    415  OE1 GLU B  31       5.354 -14.426  -9.792  1.00  0.00
ATOM    416  OE2 GLU B  31       5.377 -15.816  -8.184  1.00  0.00
ATOM    423  N   VAL B  32       6.485  -9.399  -7.709  1.00  0.00
ATOM    424  CA  VAL B  32       6.552  -7.876  -7.588  1.00  0.00
ATOM    425  C   VAL B  32       7.360  -7.436  -8.847  1.00  0.00
ATOM    426  O   VAL B  32       8.362  -8.142  -9.242  1.00  0.00
ATOM    427  CB  VAL B  32       7.257  -7.412  -6.300  1.00  0.00
ATOM    428  CG1 VAL B  32       8.706  -7.876  -6.289  1.00  0.00
ATOM    429  CG2 VAL B  32       7.175  -5.897  -6.182  1.00  0.00
ATOM    439  N   ARG B  33       6.773  -6.311  -9.425  1.00  0.00
ATOM    440  CA  ARG B  33       7.359  -5.743 -10.570  1.00  0.00
ATOM    441  C   ARG B  33       7.730  -4.354 -10.228  1.00  0.00
ATOM    442  O   ARG B  33       7.082  -3.461  -9.724  1.00  0.00
ATOM    443  CB  ARG B  33       6.405  -5.762 -11.755  1.00  0.00
ATOM    444  CG  ARG B  33       6.938  -5.102 -13.016  1.00  0.00
ATOM    445  CD  ARG B  33       5.978  -5.214 -14.144  1.00  0.00
ATOM    446  NE  ARG B  33       5.847  -6.585 -14.610  1.00  0.00
ATOM    447  CZ  ARG B  33       4.917  -7.010 -15.487  1.00  0.00
ATOM    448  NH1 ARG B  33       4.045  -6.160 -15.983  1.00  0.00
ATOM    449  NH2 ARG B  33       4.881  -8.280 -15.850  1.00  0.00
ATOM    463  N   VAL B  34       8.972  -4.051 -10.588  1.00  0.00
ATOM    464  CA  VAL B  34       9.466  -2.725 -10.237  1.00  0.00
ATOM    465  C   VAL B  34       9.783  -2.013 -11.414  1.00  0.00
ATOM    466  O   VAL B  34      10.465  -2.688 -12.153  1.00  0.00
ATOM    467  CB  VAL B  34      10.729  -2.783  -9.358  1.00  0.00
ATOM    468  CG1 VAL B  34      11.102  -1.392  -8.869  1.00  0.00
ATOM    469  CG2 VAL B  34      10.500  -3.724  -8.185  1.00  0.00
ATOM    479  N   THR B  35       9.216   -.694 -11.535  1.00  0.00
ATOM    480  CA  THR B  35       9.501    .089 -12.744  1.00  0.00
ATOM    481  C   THR B  35      10.231   1.511 -12.526  1.00  0.00
ATOM    482  O   THR B  35       9.967   2.239 -11.557  1.00  0.00
ATOM    483  CB  THR B  35       8.179    .300 -13.504  1.00  0.00
ATOM    484  OG1 THR B  35       7.627   -.972 -13.870  1.00  0.00
ATOM    485  CG2 THR B  35       8.412   1.127 -14.760  1.00  0.00
ATOM    493  N   VAL B  36      11.213   1.900 -13.236  1.00  0.00
ATOM    494  CA  VAL B  36      11.725   3.174 -13.093  1.00  0.00
ATOM    495  C   VAL B  36      11.296   4.003 -14.336  1.00  0.00
ATOM    496  O   VAL B  36      11.461   3.714 -15.546  1.00  0.00
ATOM    497  CB  VAL B  36      13.258   3.106 -12.957  1.00  0.00
ATOM    498  CG1 VAL B  36      13.870   2.419 -14.169  1.00  0.00
ATOM    499  CG2 VAL B  36      13.826   4.506 -12.786  1.00  0.00
ATOM    509  N   LEU B  37      10.736   5.212 -13.949  1.00  0.00
ATOM    510  CA  LEU B  37      10.372   6.012 -15.044  1.00  0.00
ATOM    511  C   LEU B  37      11.140   7.414 -14.977  1.00  0.00
ATOM    512  O   LEU B  37      11.433   8.053 -13.961  1.00  0.00
ATOM    513  CB  LEU B  37       8.849   6.194 -15.035  1.00  0.00
ATOM    514  CG  LEU B  37       8.024   4.900 -15.047  1.00  0.00
ATOM    515  CD1 LEU B  37       7.754   4.457 -13.616  1.00  0.00
ATOM    516  CD2 LEU B  37       6.724   5.134 -15.802  1.00  0.00
ATOM    528  N   ARG B  38      11.490   7.966 -16.120  1.00  0.00
ATOM    529  CA  ARG B  38      11.963   9.259 -16.144  1.00  0.00
ATOM    530  C   ARG B  38      10.908  10.427 -16.552  1.00  0.00
ATOM    531  O   ARG B  38       9.943  10.503 -17.333  1.00  0.00
ATOM    532  CB  ARG B  38      13.153   9.247 -17.093  1.00  0.00
ATOM    533  CG  ARG B  38      13.854  10.586 -17.257  1.00  0.00
ATOM    534  CD  ARG B  38      15.086  10.464 -18.078  1.00  0.00
ATOM    535  NE  ARG B  38      15.785  11.733 -18.198  1.00  0.00
ATOM    536  CZ  ARG B  38      15.627  12.600 -19.217  1.00  0.00
ATOM    537  NH1 ARG B  38      14.792  12.321 -20.194  1.00  0.00
ATOM    538  NH2 ARG B  38      16.311  13.730 -19.235  1.00  0.00
ATOM    552  N   GLN B  39      10.996  11.584 -15.783  1.00  0.00
ATOM    553  CA  GLN B  39       9.930  12.566 -16.237  1.00  0.00
ATOM    554  C   GLN B  39      10.496  13.655 -17.101  1.00  0.00
ATOM    555  O   GLN B  39      11.381  14.364 -16.616  1.00  0.00
ATOM    556  CB  GLN B  39       9.219  13.213 -15.046  1.00  0.00
ATOM    557  CG  GLN B  39       8.061  14.118 -15.428  1.00  0.00
ATOM    558  CD  GLN B  39       7.399  14.754 -14.220  1.00  0.00
ATOM    559  OE1 GLN B  39       7.149  14.089 -13.211  1.00  0.00
ATOM    560  NE2 GLN B  39       7.112  16.047 -14.316  1.00  0.00
ATOM    569  N   ALA B  40      10.114  13.914 -18.249  1.00  0.00
ATOM    570  CA  ALA B  40      10.732  14.872 -18.931  1.00  0.00
ATOM    571  C   ALA B  40      10.081  16.246 -19.197  1.00  0.00
ATOM    572  O   ALA B  40       9.159  16.636 -19.833  1.00  0.00
ATOM    573  CB  ALA B  40      11.052  14.434 -20.254  1.00  0.00
ATOM    579  N   GLY B  41      10.410  17.078 -18.311  1.00  0.00
ATOM    580  CA  GLY B  41       9.690  18.281 -18.405  1.00  0.00
ATOM    581  C   GLY B  41       8.363  17.581 -18.001  1.00  0.00
ATOM    582  O   GLY B  41       8.269  17.009 -16.923  1.00  0.00
ATOM    586  N   SER B  42       7.309  17.738 -18.844  1.00  0.00
ATOM    587  CA  SER B  42       5.925  17.213 -18.638  1.00  0.00
ATOM    588  C   SER B  42       5.594  15.863 -19.193  1.00  0.00
ATOM    589  O   SER B  42       4.389  15.370 -19.173  1.00  0.00
ATOM    590  CB  SER B  42       4.926  18.191 -19.225  1.00  0.00
ATOM    591  OG  SER B  42       5.074  18.286 -20.615  1.00  0.00
ATOM    597  N   GLN B  43       6.621  15.194 -19.812  1.00  0.00
ATOM    598  CA  GLN B  43       6.325  13.988 -20.430  1.00  0.00
ATOM    599  C   GLN B  43       6.794  12.782 -19.770  1.00  0.00
ATOM    600  O   GLN B  43       7.753  12.543 -19.037  1.00  0.00
ATOM    601  CB  GLN B  43       6.882  14.014 -21.855  1.00  0.00
ATOM    602  CG  GLN B  43       6.347  15.148 -22.713  1.00  0.00
ATOM    603  CD  GLN B  43       4.861  15.014 -22.988  1.00  0.00
ATOM    604  OE1 GLN B  43       4.415  14.042 -23.604  1.00  0.00
ATOM    605  NE2 GLN B  43       4.086  15.991 -22.533  1.00  0.00
ATOM    614  N   MET B  44       6.241  11.691 -19.910  1.00  0.00
ATOM    615  CA  MET B  44       6.924  10.706 -19.073  1.00  0.00
ATOM    616  C   MET B  44       7.387   9.478 -19.852  1.00  0.00
ATOM    617  O   MET B  44       6.618   8.928 -20.649  1.00  0.00
ATOM    618  CB  MET B  44       6.008  10.280 -17.927  1.00  0.00
ATOM    619  CG  MET B  44       6.625   9.271 -16.970  1.00  0.00
ATOM    620  SD  MET B  44       5.535   8.864 -15.591  1.00  0.00
ATOM    621  CE  MET B  44       5.579  10.393 -14.662  1.00  0.00
ATOM    631  N   THR B  45       8.579   8.989 -19.575  1.00  0.00
ATOM    632  CA  THR B  45       8.944   7.950 -20.326  1.00  0.00
ATOM    633  C   THR B  45       9.359   6.680 -19.411  1.00  0.00
ATOM    634  O   THR B  45       9.721   6.513 -18.227  1.00  0.00
ATOM    635  CB  THR B  45      10.082   8.420 -21.251  1.00  0.00
ATOM    636  OG1 THR B  45      11.207   8.825 -20.461  1.00  0.00
ATOM    637  CG2 THR B  45       9.623   9.589 -22.109  1.00  0.00
ATOM    645  N   GLU B  46       9.256   5.530 -19.947  1.00  0.00
ATOM    646  CA  GLU B  46       9.606   4.429 -19.001  1.00  0.00
ATOM    647  C   GLU B  46      10.887   4.023 -19.512  1.00  0.00
ATOM    648  O   GLU B  46      11.070   3.741 -20.724  1.00  0.00
ATOM    649  CB  GLU B  46       8.624   3.255 -18.998  1.00  0.00
ATOM    650  CG  GLU B  46       9.006   2.118 -18.060  1.00  0.00
ATOM    651  CD  GLU B  46       8.006    .996 -18.064  1.00  0.00
ATOM    652  OE1 GLU B  46       6.852   1.254 -18.312  1.00  0.00
ATOM    653  OE2 GLU B  46       8.396   -.122 -17.819  1.00  0.00
ATOM    660  N   VAL B  47      11.793   3.879 -18.605  1.00  0.00
ATOM    661  CA  VAL B  47      13.138   3.650 -18.919  1.00  0.00
ATOM    662  C   VAL B  47      13.577   2.251 -18.517  1.00  0.00
ATOM    663  O   VAL B  47      14.285   1.598 -19.286  1.00  0.00
ATOM    664  CB  VAL B  47      14.012   4.703 -18.211  1.00  0.00
ATOM    665  CG1 VAL B  47      15.488   4.414 -18.446  1.00  0.00
ATOM    666  CG2 VAL B  47      13.649   6.095 -18.706  1.00  0.00
ATOM    676  N   CYS B  48      13.122   1.795 -17.475  1.00  0.00
ATOM    677  CA  CYS B  48      13.446    .499 -17.112  1.00  0.00
ATOM    678  C   CYS B  48      12.576   -.234 -16.247  1.00  0.00
ATOM    679  O   CYS B  48      11.716   -.080 -15.422  1.00  0.00
ATOM    680  CB  CYS B  48      14.822    .513 -16.446  1.00  0.00
ATOM    681  SG  CYS B  48      15.428  -1.123 -15.968  1.00  0.00
ATOM    687  N   ALA B  49      12.686  -1.399 -16.573  1.00  0.00
ATOM    688  CA  ALA B  49      11.830  -2.083 -15.764  1.00  0.00
ATOM    689  C   ALA B  49      12.446  -3.165 -15.303  1.00  0.00
ATOM    690  O   ALA B  49      13.328  -3.784 -15.917  1.00  0.00
ATOM    691  CB  ALA B  49      10.692  -2.205 -16.279  1.00  0.00
ATOM    697  N   ALA B  50      11.908  -3.547 -14.349  1.00  0.00
ATOM    698  CA  ALA B  50      12.502  -4.736 -14.005  1.00  0.00
ATOM    699  C   ALA B  50      11.647  -5.327 -13.195  1.00  0.00
ATOM    700  O   ALA B  50      10.945  -4.635 -12.544  1.00  0.00
ATOM    701  CB  ALA B  50      13.694  -4.557 -13.170  1.00  0.00
ATOM    707  N   THR B  51      11.744  -6.728 -13.391  1.00  0.00
ATOM    708  CA  THR B  51      10.841  -7.554 -12.783  1.00  0.00
ATOM    709  C   THR B  51      11.546  -8.495 -12.159  1.00  0.00
ATOM    710  O   THR B  51      12.400  -9.181 -12.667  1.00  0.00
ATOM    711  CB  THR B  51       9.854  -8.221 -13.758  1.00  0.00
ATOM    712  OG1 THR B  51       9.175  -7.212 -14.518  1.00  0.00
ATOM    713  CG2 THR B  51       8.831  -9.051 -12.998  1.00  0.00
ATOM    721  N   TYR B  52      11.143  -8.679 -11.035  1.00  0.00
ATOM    722  CA  TYR B  52      11.778  -9.576 -10.331  1.00  0.00
ATOM    723  C   TYR B  52      10.766 -10.310 -10.077  1.00  0.00
ATOM    724  O   TYR B  52       9.615  -9.923  -9.686  1.00  0.00
ATOM    725  CB  TYR B  52      12.466  -9.057  -9.067  1.00  0.00
ATOM    726  CG  TYR B  52      13.401  -7.894  -9.315  1.00  0.00
ATOM    727  CD1 TYR B  52      12.909  -6.597  -9.320  1.00  0.00
ATOM    728  CD2 TYR B  52      14.751  -8.125  -9.536  1.00  0.00
ATOM    729  CE1 TYR B  52      13.763  -5.535  -9.546  1.00  0.00
ATOM    730  CE2 TYR B  52      15.605  -7.063  -9.762  1.00  0.00
ATOM    731  CZ  TYR B  52      15.115  -5.772  -9.768  1.00  0.00
ATOM    732  OH  TYR B  52      15.966  -4.715  -9.993  1.00  0.00
ATOM    742  N   THR B  53      11.363 -11.258  -9.845  1.00  0.00
ATOM    743  CA  THR B  53      10.698 -12.260  -9.482  1.00  0.00
ATOM    744  C   THR B  53      11.541 -12.675  -8.392  1.00  0.00
ATOM    745  O   THR B  53      12.520 -12.162  -8.211  1.00  0.00
ATOM    746  CB  THR B  53      10.530 -13.312 -10.594  1.00  0.00
ATOM    747  OG1 THR B  53      11.792 -13.937 -10.860  1.00  0.00
ATOM    748  CG2 THR B  53      10.012 -12.662 -11.869  1.00  0.00
ATOM    756  N   VAL B  54      11.007 -13.518  -7.530  1.00  0.00
ATOM    757  CA  VAL B  54      11.693 -14.021  -6.426  1.00  0.00
ATOM    758  C   VAL B  54      11.773 -14.706  -7.823  1.00  0.00
ATOM    759  O   VAL B  54      10.737 -14.734  -8.505  1.00  0.00
ATOM    760  CB  VAL B  54      10.961 -14.690  -5.247  1.00  0.00
ATOM    761  CG1 VAL B  54      10.292 -15.980  -5.698  1.00  0.00
ATOM    762  CG2 VAL B  54      11.940 -14.958  -4.114  1.00  0.00
ATOM    772  N   GLU B  55      12.665 -15.285  -8.075  1.00  0.00
ATOM    773  CA  GLU B  55      13.674 -16.072  -8.714  1.00  0.00
ATOM    774  C   GLU B  55      14.364 -15.051  -9.777  1.00  0.00
ATOM    775  O   GLU B  55      14.779 -15.433 -10.884  1.00  0.00
ATOM    776  CB  GLU B  55      13.059 -17.307  -9.376  1.00  0.00
ATOM    777  CG  GLU B  55      12.349 -18.248  -8.414  1.00  0.00
ATOM    778  CD  GLU B  55      11.848 -19.499  -9.081  1.00  0.00
ATOM    779  OE1 GLU B  55      11.944 -19.588 -10.282  1.00  0.00
ATOM    780  OE2 GLU B  55      11.370 -20.367  -8.390  1.00  0.00
ATOM    787  N   ASP B  56      14.404 -13.724  -9.397  1.00  0.00
ATOM    788  CA  ASP B  56      15.274 -12.502  -9.641  1.00  0.00
ATOM    789  C   ASP B  56      15.540 -12.007 -10.977  1.00  0.00
ATOM    790  O   ASP B  56      16.576 -11.350 -11.232  1.00  0.00
ATOM    791  CB  ASP B  56      16.662 -12.720  -9.033  1.00  0.00
ATOM    792  CG  ASP B  56      16.627 -12.890  -7.520  1.00  0.00
ATOM    793  OD1 ASP B  56      15.922 -12.150  -6.875  1.00  0.00
ATOM    794  OD2 ASP B  56      17.306 -13.757  -7.025  1.00  0.00
ATOM    799  N   GLU B  57      14.817 -12.476 -11.900  1.00  0.00
ATOM    800  CA  GLU B  57      15.221 -11.869 -13.049  1.00  0.00
ATOM    801  C   GLU B  57      15.023 -10.439 -12.778  1.00  0.00
ATOM    802  O   GLU B  57      14.398  -9.935 -11.665  1.00  0.00
ATOM    803  CB  GLU B  57      14.415 -12.348 -14.259  1.00  0.00
ATOM    804  CG  GLU B  57      14.656 -13.802 -14.639  1.00  0.00
ATOM    805  CD  GLU B  57      13.874 -14.228 -15.851  1.00  0.00
ATOM    806  OE1 GLU B  57      13.109 -13.437 -16.348  1.00  0.00
ATOM    807  OE2 GLU B  57      14.043 -15.345 -16.280  1.00  0.00
ATOM    814  N   LEU B  58      15.879  -9.827 -13.717  1.00  0.00
ATOM    815  CA  LEU B  58      15.799  -8.465 -14.004  1.00  0.00
ATOM    816  C   LEU B  58      15.693  -8.109 -15.514  1.00  0.00
ATOM    817  O   LEU B  58      16.493  -8.592 -16.265  1.00  0.00
ATOM    818  CB  LEU B  58      17.029  -7.791 -13.384  1.00  0.00
ATOM    819  CG  LEU B  58      17.090  -6.264 -13.519  1.00  0.00
ATOM    820  CD1 LEU B  58      17.882  -5.682 -12.357  1.00  0.00
ATOM    821  CD2 LEU B  58      17.726  -5.898 -14.852  1.00  0.00
ATOM    833  N   ALA B  59      14.799  -7.289 -15.975  1.00  0.00
ATOM    834  CA  ALA B  59      14.917  -6.950 -17.363  1.00  0.00
ATOM    835  C   ALA B  59      15.486  -5.492 -17.711  1.00  0.00
ATOM    836  O   ALA B  59      15.459  -4.613 -16.830  1.00  0.00
ATOM    837  CB  ALA B  59      13.723  -7.256 -17.935  1.00  0.00
ATOM    843  N   PHE B  60      16.002  -5.189 -18.921  1.00  0.00
ATOM    844  CA  PHE B  60      16.413  -3.829 -18.975  1.00  0.00
ATOM    845  C   PHE B  60      15.987  -3.196 -20.045  1.00  0.00
ATOM    846  O   PHE B  60      15.708  -3.757 -21.085  1.00  0.00
ATOM    847  CB  PHE B  60      17.934  -3.673 -18.966  1.00  0.00
ATOM    848  CG  PHE B  60      18.624  -4.391 -20.091  1.00  0.00
ATOM    849  CD1 PHE B  60      18.815  -3.768 -21.316  1.00  0.00
ATOM    850  CD2 PHE B  60      19.082  -5.689 -19.928  1.00  0.00
ATOM    851  CE1 PHE B  60      19.449  -4.428 -22.352  1.00  0.00
ATOM    852  CE2 PHE B  60      19.717  -6.350 -20.961  1.00  0.00
ATOM    853  CZ  PHE B  60      19.900  -5.718 -22.175  1.00  0.00
ATOM    863  N   LEU B  61      15.786  -2.033 -19.829  1.00  0.00
ATOM    864  CA  LEU B  61      15.281  -1.674 -20.995  1.00  0.00
ATOM    865  C   LEU B  61      16.174   -.774 -21.597  1.00  0.00
ATOM    866  O   LEU B  61      17.221   -.618 -20.967  1.00  0.00
ATOM    867  CB  LEU B  61      13.899  -1.034 -20.815  1.00  0.00
ATOM    868  CG  LEU B  61      12.855  -1.896 -20.095  1.00  0.00
ATOM    869  CD1 LEU B  61      11.595  -1.075 -19.856  1.00  0.00
ATOM    870  CD2 LEU B  61      12.553  -3.131 -20.930  1.00  0.00
ATOM    882  N   ASP B  62      15.799   -.235 -22.658  1.00  0.00
ATOM    883  CA  ASP B  62      16.736    .288 -23.390  1.00  0.00
ATOM    884  C   ASP B  62      17.837   1.220 -22.886  1.00  0.00
ATOM    885  O   ASP B  62      17.639   2.218 -22.201  1.00  0.00
ATOM    886  CB  ASP B  62      15.943    .979 -24.503  1.00  0.00
ATOM    887  CG  ASP B  62      15.280   -.005 -25.457  1.00  0.00
ATOM    888  OD1 ASP B  62      15.558  -1.176 -25.359  1.00  0.00
ATOM    889  OD2 ASP B  62      14.502    .425 -26.275  1.00  0.00
ATOM    894  N   ASP B  63      19.040    .820 -23.314  1.00  0.00
ATOM    895  CA  ASP B  63      20.317   1.437 -23.105  1.00  0.00
ATOM    896  C   ASP B  63      20.479   1.500 -21.680  1.00  0.00
ATOM    897  O   ASP B  63      21.395   2.120 -21.130  1.00  0.00
ATOM    898  CB  ASP B  63      20.409   2.839 -23.713  1.00  0.00
ATOM    899  CG  ASP B  63      20.319   2.833 -25.233  1.00  0.00
ATOM    900  OD1 ASP B  63      20.511   1.792 -25.816  1.00  0.00
ATOM    901  OD2 ASP B  63      20.059   3.869 -25.797  1.00  0.00
ATOM    906  N   SER B  64      19.755    .719 -21.026  1.00  0.00
ATOM    907  CA  SER B  64      19.810    .974 -19.677  1.00  0.00
ATOM    908  C   SER B  64      20.023   -.347 -19.543  1.00  0.00
ATOM    909  O   SER B  64      19.411  -1.291 -20.032  1.00  0.00
ATOM    910  CB  SER B  64      18.552   1.494 -19.010  1.00  0.00
ATOM    911  OG  SER B  64      18.169   2.729 -19.552  1.00  0.00
ATOM    917  N   THR B  65      20.812   -.375 -18.745  1.00  0.00
ATOM    918  CA  THR B  65      21.248  -1.406 -18.180  1.00  0.00
ATOM    919  C   THR B  65      20.894  -1.032 -16.809  1.00  0.00
ATOM    920  O   THR B  65      21.133    .077 -16.272  1.00  0.00
ATOM    921  CB  THR B  65      22.751  -1.636 -18.422  1.00  0.00
ATOM    922  OG1 THR B  65      22.988  -1.825 -19.823  1.00  0.00
ATOM    923  CG2 THR B  65      23.232  -2.862 -17.661  1.00  0.00
ATOM    931  N   CYS B  66      20.312  -2.016 -16.244  1.00  0.00
ATOM    932  CA  CYS B  66      19.778  -1.968 -15.017  1.00  0.00
ATOM    933  C   CYS B  66      20.172  -3.047 -14.253  1.00  0.00
ATOM    934  O   CYS B  66      19.889  -4.169 -14.579  1.00  0.00
ATOM    935  CB  CYS B  66      18.251  -1.943 -15.090  1.00  0.00
ATOM    936  SG  CYS B  66      17.435  -1.938 -13.476  1.00  0.00
ATOM    942  N   THR B  67      20.557  -2.765 -13.195  1.00  0.00
ATOM    943  CA  THR B  67      20.899  -4.016 -12.444  1.00  0.00
ATOM    944  C   THR B  67      20.277  -3.687 -11.215  1.00  0.00
ATOM    945  O   THR B  67      20.100  -2.615 -10.611  1.00  0.00
ATOM    946  CB  THR B  67      22.398  -4.307 -12.247  1.00  0.00
ATOM    947  OG1 THR B  67      22.963  -3.337 -11.357  1.00  0.00
ATOM    948  CG2 THR B  67      23.130  -4.255 -13.580  1.00  0.00
ATOM    956  N   GLY B  68      20.090  -4.736 -10.618  1.00  0.00
ATOM    957  CA  GLY B  68      19.424  -4.482  -9.512  1.00  0.00
ATOM    958  C   GLY B  68      19.299  -5.742  -8.933  1.00  0.00
ATOM    959  O   GLY B  68      19.642  -6.842  -9.428  1.00  0.00
ATOM    963  N   THR B  69      18.746  -5.545  -7.836  1.00  0.00
ATOM    964  CA  THR B  69      18.650  -6.706  -6.906  1.00  0.00
ATOM    965  C   THR B  69      17.486  -6.533  -5.955  1.00  0.00
ATOM    966  O   THR B  69      16.918  -5.416  -5.613  1.00  0.00
ATOM    967  CB  THR B  69      19.942  -6.897  -6.090  1.00  0.00
ATOM    968  OG1 THR B  69      19.897  -8.156  -5.405  1.00  0.00
ATOM    969  CG2 THR B  69      20.102  -5.777  -5.074  1.00  0.00
ATOM    977  N   SER B  70      17.191  -7.585  -5.283  1.00  0.00
ATOM    978  CA  SER B  70      16.106  -7.295  -4.315  1.00  0.00
ATOM    979  C   SER B  70      16.445  -7.914  -3.110  1.00  0.00
ATOM    980  O   SER B  70      17.112  -8.970  -3.022  1.00  0.00
ATOM    981  CB  SER B  70      14.751  -7.812  -4.759  1.00  0.00
ATOM    982  OG  SER B  70      14.739  -9.212  -4.806  1.00  0.00
ATOM    988  N   SER B  71      15.761  -7.255  -2.174  1.00  0.00
ATOM    989  CA  SER B  71      15.793  -7.793   -.815  1.00  0.00
ATOM    990  C   SER B  71      14.801  -7.470    .088  1.00  0.00
ATOM    991  O   SER B  71      14.296  -6.424    .527  1.00  0.00
ATOM    992  CB  SER B  71      17.084  -7.398   -.126  1.00  0.00
ATOM    993  OG  SER B  71      17.130  -7.901   1.181  1.00  0.00
ATOM    999  N   GLY B  72      14.041  -8.476    .200  1.00  0.00
ATOM   1000  CA  GLY B  72      13.153  -8.101   1.176  1.00  0.00
ATOM   1001  C   GLY B  72      12.227  -7.062    .522  1.00  0.00
ATOM   1002  O   GLY B  72      11.659  -7.268   -.571  1.00  0.00
ATOM   1006  N   ASN B  73      12.141  -5.916   1.241  1.00  0.00
ATOM   1007  CA  ASN B  73      11.320  -4.768    .693  1.00  0.00
ATOM   1008  C   ASN B  73      12.174  -3.595   -.158  1.00  0.00
ATOM   1009  O   ASN B  73      11.875  -2.425   -.435  1.00  0.00
ATOM   1010  CB  ASN B  73      10.560  -4.150   1.852  1.00  0.00
ATOM   1011  CG  ASN B  73      11.470  -3.529   2.875  1.00  0.00
ATOM   1012  OD1 ASN B  73      12.671  -3.823   2.915  1.00  0.00
ATOM   1013  ND2 ASN B  73      10.923  -2.675   3.702  1.00  0.00
ATOM   1020  N   LYS B  74      13.388  -3.800   -.460  1.00  0.00
ATOM   1021  CA  LYS B  74      14.198  -2.720  -1.102  1.00  0.00
ATOM   1022  C   LYS B  74      14.625  -3.110  -2.523  1.00  0.00
ATOM   1023  O   LYS B  74      15.038  -4.244  -2.935  1.00  0.00
ATOM   1024  CB  LYS B  74      15.436  -2.397   -.264  1.00  0.00
ATOM   1025  CG  LYS B  74      15.134  -1.747   1.080  1.00  0.00
ATOM   1026  CD  LYS B  74      16.413  -1.337   1.795  1.00  0.00
ATOM   1027  CE  LYS B  74      16.112   -.654   3.121  1.00  0.00
ATOM   1028  NZ  LYS B  74      17.353   -.219   3.818  1.00  0.00
ATOM   1042  N   VAL B  75      14.435  -2.127  -3.380  1.00  0.00
ATOM   1043  CA  VAL B  75      14.873  -2.429  -4.672  1.00  0.00
ATOM   1044  C   VAL B  75      15.993  -1.416  -5.131  1.00  0.00
ATOM   1045  O   VAL B  75      16.182   -.237  -4.932  1.00  0.00
ATOM   1046  CB  VAL B  75      13.664  -2.392  -5.625  1.00  0.00
ATOM   1047  CG1 VAL B  75      14.079  -2.812  -7.027  1.00  0.00
ATOM   1048  CG2 VAL B  75      12.560  -3.294  -5.096  1.00  0.00
ATOM   1058  N   ASN B  76      17.011  -2.049  -5.694  1.00  0.00
ATOM   1059  CA  ASN B  76      18.168  -1.108  -6.062  1.00  0.00
ATOM   1060  C   ASN B  76      18.418  -1.029  -7.557  1.00  0.00
ATOM   1061  O   ASN B  76      18.657  -2.178  -8.110  1.00  0.00
ATOM   1062  CB  ASN B  76      19.456  -1.518  -5.372  1.00  0.00
ATOM   1063  CG  ASN B  76      20.571   -.536  -5.599  1.00  0.00
ATOM   1064  OD1 ASN B  76      20.601    .165  -6.617  1.00  0.00
ATOM   1065  ND2 ASN B  76      21.491   -.471  -4.669  1.00  0.00
ATOM   1072  N   LEU B  77      18.358    .134  -8.251  1.00  0.00
ATOM   1073  CA  LEU B  77      18.535    .139  -9.636  1.00  0.00
ATOM   1074  C   LEU B  77      19.894    .785 -10.004  1.00  0.00
ATOM   1075  O   LEU B  77      20.379   1.836  -9.641  1.00  0.00
ATOM   1076  CB  LEU B  77      17.368    .891 -10.289  1.00  0.00
ATOM   1077  CG  LEU B  77      15.965    .429  -9.876  1.00  0.00
ATOM   1078  CD1 LEU B  77      14.920   1.295 -10.567  1.00  0.00
ATOM   1079  CD2 LEU B  77      15.785  -1.038 -10.239  1.00  0.00
ATOM   1091  N   THR B  78      20.665    .081 -10.711  1.00  0.00
ATOM   1092  CA  THR B  78      21.846    .697 -11.080  1.00  0.00
ATOM   1093  C   THR B  78      21.849    .986 -12.500  1.00  0.00
ATOM   1094  O   THR B  78      21.538    .096 -13.341  1.00  0.00
ATOM   1095  CB  THR B  78      23.064   -.173 -10.719  1.00  0.00
ATOM   1096  OG1 THR B  78      23.130   -.342  -9.297  1.00  0.00
ATOM   1097  CG2 THR B  78      24.348    .479 -11.208  1.00  0.00
ATOM   1105  N   ILE B  79      22.168   2.386 -12.767  1.00  0.00
ATOM   1106  CA  ILE B  79      22.204   2.759 -14.109  1.00  0.00
ATOM   1107  C   ILE B  79      23.605   3.045 -14.692  1.00  0.00
ATOM   1108  O   ILE B  79      24.456   3.799 -14.185  1.00  0.00
ATOM   1109  CB  ILE B  79      21.302   3.994 -14.285  1.00  0.00
ATOM   1110  CG1 ILE B  79      19.971   3.793 -13.556  1.00  0.00
ATOM   1111  CG2 ILE B  79      21.067   4.274 -15.762  1.00  0.00
ATOM   1112  CD1 ILE B  79      19.164   2.624 -14.070  1.00  0.00
ATOM   1124  N   GLN B  80      23.948   2.312 -15.812  1.00  0.00
ATOM   1125  CA  GLN B  80      25.316   2.614 -16.229  1.00  0.00
ATOM   1126  C   GLN B  80      25.404   3.436 -17.558  1.00  0.00
ATOM   1127  O   GLN B  80      24.597   3.199 -18.467  1.00  0.00
ATOM   1128  CB  GLN B  80      26.096   1.305 -16.372  1.00  0.00
ATOM   1129  CG  GLN B  80      26.223    .510 -15.083  1.00  0.00
ATOM   1130  CD  GLN B  80      26.997   -.780 -15.272  1.00  0.00
ATOM   1131  OE1 GLN B  80      26.991  -1.371 -16.356  1.00  0.00
ATOM   1132  NE2 GLN B  80      27.668  -1.226 -14.217  1.00  0.00
ATOM   1141  N   GLY B  81      26.343   4.325 -17.688  1.00  0.00
ATOM   1142  CA  GLY B  81      26.732   5.145 -18.846  1.00  0.00
ATOM   1143  C   GLY B  81      25.773   6.262 -19.115  1.00  0.00
ATOM   1144  O   GLY B  81      25.488   6.641 -20.256  1.00  0.00
ATOM   1148  N   LEU B  82      25.268   6.761 -18.074  1.00  0.00
ATOM   1149  CA  LEU B  82      24.345   7.824 -18.024  1.00  0.00
ATOM   1150  C   LEU B  82      25.106   8.971 -18.690  1.00  0.00
ATOM   1151  O   LEU B  82      26.318   9.069 -18.529  1.00  0.00
ATOM   1152  CB  LEU B  82      23.933   8.152 -16.583  1.00  0.00
ATOM   1153  CG  LEU B  82      22.728   7.373 -16.042  1.00  0.00
ATOM   1154  CD1 LEU B  82      22.622   7.582 -14.538  1.00  0.00
ATOM   1155  CD2 LEU B  82      21.464   7.837 -16.749  1.00  0.00
ATOM   1167  N   ARG B  83      24.475   9.788 -19.384  1.00  0.00
ATOM   1168  CA  ARG B  83      25.014  10.944 -20.077  1.00  0.00
ATOM   1169  C   ARG B  83      24.489  12.118 -19.347  1.00  0.00
ATOM   1170  O   ARG B  83      23.534  11.919 -18.611  1.00  0.00
ATOM   1171  CB  ARG B  83      24.594  11.001 -21.539  1.00  0.00
ATOM   1172  CG  ARG B  83      25.109   9.857 -22.397  1.00  0.00
ATOM   1173  CD  ARG B  83      24.633   9.964 -23.800  1.00  0.00
ATOM   1174  NE  ARG B  83      23.194   9.778 -23.900  1.00  0.00
ATOM   1175  CZ  ARG B  83      22.471   9.990 -25.017  1.00  0.00
ATOM   1176  NH1 ARG B  83      23.065  10.393 -26.118  1.00  0.00
ATOM   1177  NH2 ARG B  83      21.165   9.791 -25.006  1.00  0.00
ATOM   1191  N   ALA B  84      25.114  13.296 -19.548  1.00  0.00
ATOM   1192  CA  ALA B  84      24.804  14.495 -18.838  1.00  0.00
ATOM   1193  C   ALA B  84      23.390  14.961 -18.975  1.00  0.00
ATOM   1194  O   ALA B  84      22.708  15.148 -17.916  1.00  0.00
ATOM   1195  CB  ALA B  84      25.845  15.709 -19.377  1.00  0.00
ATOM   1201  N   MET B  85      22.873  14.720 -20.076  1.00  0.00
ATOM   1202  CA  MET B  85      21.612  15.073 -20.538  1.00  0.00
ATOM   1203  C   MET B  85      20.527  14.194 -19.952  1.00  0.00
ATOM   1204  O   MET B  85      19.348  14.428 -20.169  1.00  0.00
ATOM   1205  CB  MET B  85      21.608  15.012 -22.065  1.00  0.00
ATOM   1206  CG  MET B  85      22.515  16.033 -22.738  1.00  0.00
ATOM   1207  SD  MET B  85      22.089  17.732 -22.307  1.00  0.00
ATOM   1208  CE  MET B  85      20.497  17.896 -23.111  1.00  0.00
ATOM   1218  N   ASP B  86      20.944  13.151 -19.201  1.00  0.00
ATOM   1219  CA  ASP B  86      20.048  12.155 -18.631  1.00  0.00
ATOM   1220  C   ASP B  86      19.560  12.521 -17.280  1.00  0.00
ATOM   1221  O   ASP B  86      18.795  11.765 -16.665  1.00  0.00
ATOM   1222  CB  ASP B  86      20.741  10.793 -18.549  1.00  0.00
ATOM   1223  CG  ASP B  86      21.015  10.184 -19.918  1.00  0.00
ATOM   1224  OD1 ASP B  86      20.383  10.590 -20.864  1.00  0.00
ATOM   1225  OD2 ASP B  86      21.854   9.320 -20.004  1.00  0.00
ATOM   1230  N   THR B  87      19.927  13.687 -16.898  1.00  0.00
ATOM   1231  CA  THR B  87      19.612  14.321 -15.676  1.00  0.00
ATOM   1232  C   THR B  87      18.118  14.469 -15.614  1.00  0.00
ATOM   1233  O   THR B  87      17.426  14.653 -16.608  1.00  0.00
ATOM   1234  CB  THR B  87      20.307  15.689 -15.547  1.00  0.00
ATOM   1235  OG1 THR B  87      20.047  16.239 -14.249  1.00  0.00
ATOM   1236  CG2 THR B  87      19.799  16.648 -16.612  1.00  0.00
ATOM   1244  N   GLY B  88      17.585  14.258 -14.375  1.00  0.00
ATOM   1245  CA  GLY B  88      16.168  14.351 -14.109  1.00  0.00
ATOM   1246  C   GLY B  88      15.275  13.628 -13.116  1.00  0.00
ATOM   1247  O   GLY B  88      15.638  13.089 -12.044  1.00  0.00
ATOM   1251  N   LEU B  89      13.988  13.799 -13.262  1.00  0.00
ATOM   1252  CA  LEU B  89      13.392  13.198 -12.117  1.00  0.00
ATOM   1253  C   LEU B  89      13.105  11.672 -12.277  1.00  0.00
ATOM   1254  O   LEU B  89      12.583  11.121 -13.252  1.00  0.00
ATOM   1255  CB  LEU B  89      12.093  13.951 -11.802  1.00  0.00
ATOM   1256  CG  LEU B  89      12.250  15.233 -10.976  1.00  0.00
ATOM   1257  CD1 LEU B  89      13.075  16.245 -11.760  1.00  0.00
ATOM   1258  CD2 LEU B  89      10.876  15.792 -10.638  1.00  0.00
ATOM   1270  N   TYR B  90      13.497  10.880 -11.330  1.00  0.00
ATOM   1271  CA  TYR B  90      13.144   9.508 -11.531  1.00  0.00
ATOM   1272  C   TYR B  90      12.108   9.090 -10.486  1.00  0.00
ATOM   1273  O   TYR B  90      11.915   9.384  -9.305  1.00  0.00
ATOM   1274  CB  TYR B  90      14.388   8.619 -11.465  1.00  0.00
ATOM   1275  CG  TYR B  90      15.336   8.808 -12.628  1.00  0.00
ATOM   1276  CD1 TYR B  90      16.035   9.998 -12.766  1.00  0.00
ATOM   1277  CD2 TYR B  90      15.507   7.792 -13.556  1.00  0.00
ATOM   1278  CE1 TYR B  90      16.901  10.171 -13.828  1.00  0.00
ATOM   1279  CE2 TYR B  90      16.373   7.965 -14.618  1.00  0.00
ATOM   1280  CZ  TYR B  90      17.068   9.149 -14.756  1.00  0.00
ATOM   1281  OH  TYR B  90      17.931   9.321 -15.814  1.00  0.00
ATOM   1291  N   ILE B  91      11.181   8.361 -10.995  1.00  0.00
ATOM   1292  CA  ILE B  91      10.157   7.869 -10.089  1.00  0.00
ATOM   1293  C   ILE B  91      10.168   6.286 -10.004  1.00  0.00
ATOM   1294  O   ILE B  91      10.643   5.526 -10.924  1.00  0.00
ATOM   1295  CB  ILE B  91       8.774   8.372 -10.541  1.00  0.00
ATOM   1296  CG1 ILE B  91       8.718   9.901 -10.487  1.00  0.00
ATOM   1297  CG2 ILE B  91       7.679   7.765  -9.678  1.00  0.00
ATOM   1298  CD1 ILE B  91       7.495  10.492 -11.149  1.00  0.00
ATOM   1310  N   CYS B  92       9.910   5.735  -8.918  1.00  0.00
ATOM   1311  CA  CYS B  92       9.844   4.314  -8.772  1.00  0.00
ATOM   1312  C   CYS B  92       8.442   3.782  -8.591  1.00  0.00
ATOM   1313  O   CYS B  92       7.652   4.326  -7.769  1.00  0.00
ATOM   1314  CB  CYS B  92      10.695   3.882  -7.577  1.00  0.00
ATOM   1315  SG  CYS B  92      11.086   2.116  -7.549  1.00  0.00
ATOM   1321  N   LYS B  93       8.147   2.615  -9.199  1.00  0.00
ATOM   1322  CA  LYS B  93       6.770   2.124  -9.025  1.00  0.00
ATOM   1323  C   LYS B  93       6.862    .604  -8.729  1.00  0.00
ATOM   1324  O   LYS B  93       7.393   -.292  -9.361  1.00  0.00
ATOM   1325  CB  LYS B  93       5.916   2.399 -10.263  1.00  0.00
ATOM   1326  CG  LYS B  93       4.482   1.897 -10.163  1.00  0.00
ATOM   1327  CD  LYS B  93       3.724   2.124 -11.463  1.00  0.00
ATOM   1328  CE  LYS B  93       2.291   1.621 -11.365  1.00  0.00
ATOM   1329  NZ  LYS B  93       1.561   1.768 -12.653  1.00  0.00
ATOM   1343  N   VAL B  94       5.992    .170  -7.751  1.00  0.00
ATOM   1344  CA  VAL B  94       5.935  -1.179  -7.578  1.00  0.00
ATOM   1345  C   VAL B  94       4.481  -1.815  -7.853  1.00  0.00
ATOM   1346  O   VAL B  94       3.454  -1.008  -7.478  1.00  0.00
ATOM   1347  CB  VAL B  94       6.409  -1.458  -6.139  1.00  0.00
ATOM   1348  CG1 VAL B  94       5.469   -.809  -5.133  1.00  0.00
ATOM   1349  CG2 VAL B  94       6.498  -2.958  -5.904  1.00  0.00
ATOM   1359  N   GLU B  95       4.498  -3.090  -8.431  1.00  0.00
ATOM   1360  CA  GLU B  95       3.252  -3.713  -8.602  1.00  0.00
ATOM   1361  C   GLU B  95       3.234  -5.144  -8.110  1.00  0.00
ATOM   1362  O   GLU B  95       4.185  -5.974  -8.191  1.00  0.00
ATOM   1363  CB  GLU B  95       2.862  -3.659 -10.081  1.00  0.00
ATOM   1364  CG  GLU B  95       2.596  -2.257 -10.610  1.00  0.00
ATOM   1365  CD  GLU B  95       2.164  -2.248 -12.050  1.00  0.00
ATOM   1366  OE1 GLU B  95       2.154  -3.293 -12.655  1.00  0.00
ATOM   1367  OE2 GLU B  95       1.843  -1.193 -12.546  1.00  0.00
ATOM   1374  N   LEU B  96       2.227  -5.542  -7.413  1.00  0.00
ATOM   1375  CA  LEU B  96       2.242  -6.930  -7.014  1.00  0.00
ATOM   1376  C   LEU B  96       1.276  -7.869  -7.984  1.00  0.00
ATOM   1377  O   LEU B  96        .195  -7.730  -8.606  1.00  0.00
ATOM   1378  CB  LEU B  96       1.806  -7.000  -5.545  1.00  0.00
ATOM   1379  CG  LEU B  96       2.731  -6.300  -4.542  1.00  0.00
ATOM   1380  CD1 LEU B  96       2.063  -6.262  -3.174  1.00  0.00
ATOM   1381  CD2 LEU B  96       4.062  -7.035  -4.480  1.00  0.00
ATOM   1393  N   MET B  97       1.674  -9.031  -8.096  1.00  0.00
ATOM   1394  CA  MET B  97        .860  -9.970  -9.025  1.00  0.00
ATOM   1395  C   MET B  97        .708 -11.334  -8.632  1.00  0.00
ATOM   1396  O   MET B  97       1.553 -12.236  -8.891  1.00  0.00
ATOM   1397  CB  MET B  97       1.455 -10.020 -10.431  1.00  0.00
ATOM   1398  CG  MET B  97       1.434  -8.691 -11.172  1.00  0.00
ATOM   1399  SD  MET B  97       2.302  -8.760 -12.751  1.00  0.00
ATOM   1400  CE  MET B  97       4.006  -8.768 -12.201  1.00  0.00
ATOM   1410  N   TYR B  98       -.091 -11.409  -8.092  1.00  0.00
ATOM   1411  CA  TYR B  98       -.640 -12.594  -7.655  1.00  0.00
ATOM   1412  C   TYR B  98      -2.018 -12.458  -7.154  1.00  0.00
ATOM   1413  O   TYR B  98      -2.934 -12.005  -7.911  1.00  0.00
ATOM   1414  CB  TYR B  98        .259 -13.197  -6.573  1.00  0.00
ATOM   1415  CG  TYR B  98        .865 -12.170  -5.642  1.00  0.00
ATOM   1416  CD1 TYR B  98        .049 -11.440  -4.789  1.00  0.00
ATOM   1417  CD2 TYR B  98       2.236 -11.959  -5.640  1.00  0.00
ATOM   1418  CE1 TYR B  98        .603 -10.502  -3.939  1.00  0.00
ATOM   1419  CE2 TYR B  98       2.789 -11.021  -4.790  1.00  0.00
ATOM   1420  CZ  TYR B  98       1.978 -10.295  -3.942  1.00  0.00
ATOM   1421  OH  TYR B  98       2.529  -9.361  -3.095  1.00  0.00
ATOM   1431  N   PRO B  99      -2.336 -13.007  -6.006  1.00  0.00
ATOM   1432  CA  PRO B  99      -3.573 -12.438  -5.923  1.00  0.00
ATOM   1433  C   PRO B  99      -3.087 -11.174  -6.371  1.00  0.00
ATOM   1434  O   PRO B  99      -2.005 -10.645  -6.198  1.00  0.00
ATOM   1435  CB  PRO B  99      -4.011 -12.482  -4.456  1.00  0.00
ATOM   1436  CG  PRO B  99      -3.360 -13.710  -3.917  1.00  0.00
ATOM   1437  CD  PRO B  99      -2.045 -13.788  -4.647  1.00  0.00
ATOM   1445  N   PRO B 100      -4.384 -10.604  -6.770  1.00  0.00
ATOM   1446  CA  PRO B 100      -4.909  -9.483  -7.726  1.00  0.00
ATOM   1447  C   PRO B 100      -4.204  -8.445  -7.243  1.00  0.00
ATOM   1448  O   PRO B 100      -4.152  -7.918  -6.131  1.00  0.00
ATOM   1449  CB  PRO B 100      -6.412  -9.290  -7.496  1.00  0.00
ATOM   1450  CG  PRO B 100      -6.953 -10.677  -7.436  1.00  0.00
ATOM   1451  CD  PRO B 100      -5.835 -11.490  -6.840  1.00  0.00
ATOM   1459  N   PRO B 101      -3.850  -8.041  -8.383  1.00  0.00
ATOM   1460  CA  PRO B 101      -2.873  -7.081  -8.461  1.00  0.00
ATOM   1461  C   PRO B 101      -3.089  -5.967  -7.719  1.00  0.00
ATOM   1462  O   PRO B 101      -4.127  -5.246  -7.721  1.00  0.00
ATOM   1463  CB  PRO B 101      -2.861  -6.717  -9.949  1.00  0.00
ATOM   1464  CG  PRO B 101      -3.040  -8.022 -10.646  1.00  0.00
ATOM   1465  CD  PRO B 101      -3.976  -8.797  -9.757  1.00  0.00
ATOM   1473  N   TYR B 102      -2.046  -5.609  -7.102  1.00  0.00
ATOM   1474  CA  TYR B 102      -2.383  -4.602  -6.321  1.00  0.00
ATOM   1475  C   TYR B 102      -1.519  -3.541  -6.927  1.00  0.00
ATOM   1476  O   TYR B 102       -.286  -3.468  -7.154  1.00  0.00
ATOM   1477  CB  TYR B 102      -2.104  -4.890  -4.844  1.00  0.00
ATOM   1478  CG  TYR B 102      -2.911  -6.040  -4.283  1.00  0.00
ATOM   1479  CD1 TYR B 102      -2.286  -7.239  -3.974  1.00  0.00
ATOM   1480  CD2 TYR B 102      -4.275  -5.896  -4.078  1.00  0.00
ATOM   1481  CE1 TYR B 102      -3.022  -8.290  -3.461  1.00  0.00
ATOM   1482  CE2 TYR B 102      -5.011  -6.946  -3.566  1.00  0.00
ATOM   1483  CZ  TYR B 102      -4.390  -8.139  -3.258  1.00  0.00
ATOM   1484  OH  TYR B 102      -5.123  -9.185  -2.748  1.00  0.00
ATOM   1494  N   TYR B 103      -2.039  -2.478  -6.713  1.00  0.00
ATOM   1495  CA  TYR B 103      -1.435  -1.395  -7.266  1.00  0.00
ATOM   1496  C   TYR B 103      -1.003   -.435  -6.413  1.00  0.00
ATOM   1497  O   TYR B 103      -1.682   -.304  -5.368  1.00  0.00
ATOM   1498  CB  TYR B 103      -2.374   -.730  -8.275  1.00  0.00
ATOM   1499  CG  TYR B 103      -2.745  -1.620  -9.442  1.00  0.00
ATOM   1500  CD1 TYR B 103      -3.870  -2.428  -9.368  1.00  0.00
ATOM   1501  CD2 TYR B 103      -1.960  -1.627 -10.585  1.00  0.00
ATOM   1502  CE1 TYR B 103      -4.208  -3.240 -10.433  1.00  0.00
ATOM   1503  CE2 TYR B 103      -2.298  -2.439 -11.650  1.00  0.00
ATOM   1504  CZ  TYR B 103      -3.417  -3.243 -11.576  1.00  0.00
ATOM   1505  OH  TYR B 103      -3.754  -4.052 -12.637  1.00  0.00
ATOM   1515  N   VAL B 104       -.110    .234  -6.927  1.00  0.00
ATOM   1516  CA  VAL B 104        .134   1.041  -6.066  1.00  0.00
ATOM   1517  C   VAL B 104        .222   2.543  -6.201  1.00  0.00
ATOM   1518  O   VAL B 104        .578   2.867  -7.262  1.00  0.00
ATOM   1519  CB  VAL B 104       1.461    .460  -5.544  1.00  0.00
ATOM   1520  CG1 VAL B 104       1.912   1.202  -4.295  1.00  0.00
ATOM   1521  CG2 VAL B 104       1.299  -1.025  -5.259  1.00  0.00
ATOM   1531  N   GLY B 105        .090   3.322  -5.284  1.00  0.00
ATOM   1532  CA  GLY B 105        .253   4.509  -6.016  1.00  0.00
ATOM   1533  C   GLY B 105       1.851   4.536  -6.033  1.00  0.00
ATOM   1534  O   GLY B 105       2.497   3.521  -6.115  1.00  0.00
ATOM   1538  N   MET B 106       2.340   5.698  -6.206  1.00  0.00
ATOM   1539  CA  MET B 106       3.555   6.384  -6.736  1.00  0.00
ATOM   1540  C   MET B 106       4.047   7.128  -5.553  1.00  0.00
ATOM   1541  O   MET B 106       3.311   7.531  -4.628  1.00  0.00
ATOM   1542  CB  MET B 106       3.266   7.318  -7.909  1.00  0.00
ATOM   1543  CG  MET B 106       2.452   6.688  -9.031  1.00  0.00
ATOM   1544  SD  MET B 106       3.285   5.277  -9.786  1.00  0.00
ATOM   1545  CE  MET B 106       4.654   6.091 -10.604  1.00  0.00
ATOM   1555  N   GLY B 107       5.281   7.247  -5.620  1.00  0.00
ATOM   1556  CA  GLY B 107       6.118   7.839  -4.715  1.00  0.00
ATOM   1557  C   GLY B 107       6.253   9.164  -5.337  1.00  0.00
ATOM   1558  O   GLY B 107       5.677   9.501  -6.345  1.00  0.00
ATOM   1562  N   ASN B 108       7.088   9.831  -4.723  1.00  0.00
ATOM   1563  CA  ASN B 108       7.707  11.071  -4.930  1.00  0.00
ATOM   1564  C   ASN B 108       8.856  10.693  -5.733  1.00  0.00
ATOM   1565  O   ASN B 108       9.364   9.570  -5.639  1.00  0.00
ATOM   1566  CB  ASN B 108       8.093  11.776  -3.642  1.00  0.00
ATOM   1567  CG  ASN B 108       6.898  12.205  -2.838  1.00  0.00
ATOM   1568  OD1 ASN B 108       5.940  12.771  -3.378  1.00  0.00
ATOM   1569  ND2 ASN B 108       6.934  11.947  -1.555  1.00  0.00
ATOM   1576  N   GLY B 109       9.316  11.621  -6.487  1.00  0.00
ATOM   1577  CA  GLY B 109      10.480  11.298  -7.245  1.00  0.00
ATOM   1578  C   GLY B 109      11.771  11.469  -6.521  1.00  0.00
ATOM   1579  O   GLY B 109      11.820  12.005  -5.418  1.00  0.00
ATOM   1583  N   THR B 110      12.811  11.160  -7.241  1.00  0.00
ATOM   1584  CA  THR B 110      14.159  11.510  -6.908  1.00  0.00
ATOM   1585  C   THR B 110      14.868  12.300  -8.074  1.00  0.00
ATOM   1586  O   THR B 110      14.620  12.381  -9.256  1.00  0.00
ATOM   1587  CB  THR B 110      14.952  10.238  -6.553  1.00  0.00
ATOM   1588  OG1 THR B 110      14.418   9.658  -5.356  1.00  0.00
ATOM   1589  CG2 THR B 110      16.421  10.568  -6.340  1.00  0.00
ATOM   1597  N   GLN B 111      15.797  13.156  -7.721  1.00  0.00
ATOM   1598  CA  GLN B 111      16.373  13.848  -8.811  1.00  0.00
ATOM   1599  C   GLN B 111      17.681  13.349  -9.140  1.00  0.00
ATOM   1600  O   GLN B 111      18.290  13.382  -8.149  1.00  0.00
ATOM   1601  CB  GLN B 111      16.468  15.347  -8.516  1.00  0.00
ATOM   1602  CG  GLN B 111      15.125  16.030  -8.323  1.00  0.00
ATOM   1603  CD  GLN B 111      15.266  17.513  -8.034  1.00  0.00
ATOM   1604  OE1 GLN B 111      16.282  17.960  -7.494  1.00  0.00
ATOM   1605  NE2 GLN B 111      14.245  18.284  -8.391  1.00  0.00
ATOM   1614  N   ILE B 112      18.021  12.997 -10.382  1.00  0.00
ATOM   1615  CA  ILE B 112      19.365  12.499 -10.590  1.00  0.00
ATOM   1616  C   ILE B 112      20.145  13.520 -11.446  1.00  0.00
ATOM   1617  O   ILE B 112      19.794  14.182 -12.434  1.00  0.00
ATOM   1618  CB  ILE B 112      19.347  11.121 -11.276  1.00  0.00
ATOM   1619  CG1 ILE B 112      18.705  10.077 -10.359  1.00  0.00
ATOM   1620  CG2 ILE B 112      20.757  10.700 -11.661  1.00  0.00
ATOM   1621  CD1 ILE B 112      18.655   8.688 -10.956  1.00  0.00
ATOM   1633  N   TYR B 113      21.339  13.832 -10.916  1.00  0.00
ATOM   1634  CA  TYR B 113      22.068  14.863 -11.603  1.00  0.00
ATOM   1635  C   TYR B 113      23.210  14.343 -12.138  1.00  0.00
ATOM   1636  O   TYR B 113      23.833  13.967 -11.186  1.00  0.00
ATOM   1637  CB  TYR B 113      22.448  16.033 -10.694  1.00  0.00
ATOM   1638  CG  TYR B 113      21.268  16.874 -10.256  1.00  0.00
ATOM   1639  CD1 TYR B 113      20.491  16.470  -9.180  1.00  0.00
ATOM   1640  CD2 TYR B 113      20.965  18.047 -10.930  1.00  0.00
ATOM   1641  CE1 TYR B 113      19.414  17.238  -8.780  1.00  0.00
ATOM   1642  CE2 TYR B 113      19.888  18.814 -10.530  1.00  0.00
ATOM   1643  CZ  TYR B 113      19.114  18.413  -9.460  1.00  0.00
ATOM   1644  OH  TYR B 113      18.042  19.177  -9.062  1.00  0.00
ATOM   1654  N   VAL B 114      23.487  14.431 -13.378  1.00  0.00
ATOM   1655  CA  VAL B 114      24.681  13.853 -13.921  1.00  0.00
ATOM   1656  C   VAL B 114      25.639  14.953 -14.237  1.00  0.00
ATOM   1657  O   VAL B 114      25.260  15.920 -14.835  1.00  0.00
ATOM   1658  CB  VAL B 114      24.375  13.041 -15.193  1.00  0.00
ATOM   1659  CG1 VAL B 114      25.637  12.368 -15.712  1.00  0.00
ATOM   1660  CG2 VAL B 114      23.294  12.010 -14.903  1.00  0.00
ATOM   1670  N   ILE B 115      26.886  14.754 -13.683  1.00  0.00
ATOM   1671  CA  ILE B 115      27.887  15.852 -13.870  1.00  0.00
ATOM   1672  C   ILE B 115      29.104  15.506 -14.634  1.00  0.00
ATOM   1673  O   ILE B 115      29.778  14.528 -14.341  1.00  0.00
ATOM   1674  CB  ILE B 115      28.359  16.401 -12.511  1.00  0.00
ATOM   1675  CG1 ILE B 115      27.176  16.979 -11.729  1.00  0.00
ATOM   1676  CG2 ILE B 115      29.437  17.455 -12.708  1.00  0.00
ATOM   1677  CD1 ILE B 115      27.503  17.327 -10.295  1.00  0.00
ATOM   1689  N   ASP B 116      29.358  16.328 -15.614  1.00  0.00
ATOM   1690  CA  ASP B 116      30.552  16.063 -16.271  1.00  0.00
ATOM   1691  C   ASP B 116      31.678  16.570 -15.395  1.00  0.00
ATOM   1692  O   ASP B 116      31.575  17.669 -14.864  1.00  0.00
ATOM   1693  CB  ASP B 116      30.568  16.730 -17.649  1.00  0.00
ATOM   1694  CG  ASP B 116      29.702  16.004 -18.669  1.00  0.00
ATOM   1695  OD1 ASP B 116      29.313  14.891 -18.404  1.00  0.00
ATOM   1696  OD2 ASP B 116      29.437  16.569 -19.703  1.00  0.00
ATOM   1701  N   PRO B 117      32.749  15.870 -15.233  1.00  0.00
ATOM   1702  CA  PRO B 117      33.900  16.318 -14.422  1.00  0.00
ATOM   1703  C   PRO B 117      34.480  17.386 -15.128  1.00  0.00
ATOM   1704  O   PRO B 117      34.480  17.368 -16.358  1.00  0.00
ATOM   1705  CB  PRO B 117      34.855  15.123 -14.344  1.00  0.00
ATOM   1706  CG  PRO B 117      34.538  14.322 -15.561  1.00  0.00
ATOM   1707  CD  PRO B 117      33.053  14.486 -15.741  1.00  0.00
ATOM   1715  N   GLU B 118      35.004  18.217 -14.440  1.00  0.00
ATOM   1716  CA  GLU B 118      35.513  19.235 -15.176  1.00  0.00
ATOM   1717  C   GLU B 118      36.672  18.596 -15.786  1.00  0.00
ATOM   1718  O   GLU B 118      37.274  17.658 -15.247  1.00  0.00
ATOM   1719  CB  GLU B 118      35.885  20.450 -14.323  1.00  0.00
ATOM   1720  CG  GLU B 118      34.699  21.153 -13.679  1.00  0.00
ATOM   1721  CD  GLU B 118      35.100  22.362 -12.879  1.00  0.00
ATOM   1722  OE1 GLU B 118      36.275  22.617 -12.771  1.00  0.00
ATOM   1723  OE2 GLU B 118      34.229  23.031 -12.375  1.00  0.00
ATOM   1730  N   PRO B 119      36.981  19.115 -16.974  1.00  0.00
ATOM   1731  CA  PRO B 119      38.030  18.606 -17.762  1.00  0.00
ATOM   1732  C   PRO B 119      39.230  19.129 -17.057  1.00  0.00
ATOM   1733  O   PRO B 119      40.198  19.338 -17.729  1.00  0.00
ATOM   1734  OXT PRO B 119      39.195  19.319 -15.873  1.00  0.00
ATOM   1735  CB  PRO B 119      37.822  19.218 -19.151  1.00  0.00
ATOM   1736  CG  PRO B 119      37.102  20.495 -18.883  1.00  0.00
ATOM   1737  CD  PRO B 119      36.228  20.191 -17.695  1.00  0.00
ATOM      1  N   GLN A   1      -7.814  13.068 -10.456  1.00  0.00
ATOM      2  CA  GLN A   1      -6.867  12.397  -9.568  1.00  0.00
ATOM      3  C   GLN A   1      -7.733  11.802  -8.485  1.00  0.00
ATOM      4  O   GLN A   1      -8.782  12.350  -8.164  1.00  0.00
ATOM      5  CB  GLN A   1      -5.822  13.354  -8.988  1.00  0.00
ATOM      6  CG  GLN A   1      -4.937  14.016 -10.030  1.00  0.00
ATOM      7  CD  GLN A   1      -4.068  13.017 -10.770  1.00  0.00
ATOM      8  OE1 GLN A   1      -3.288  12.281 -10.160  1.00  0.00
ATOM      9  NE2 GLN A   1      -4.199  12.987 -12.091  1.00  0.00
ATOM     20  N   VAL A   2      -7.327  10.692  -7.930  1.00  0.00
ATOM     21  CA  VAL A   2      -8.073  10.049  -6.869  1.00  0.00
ATOM     22  C   VAL A   2      -7.196   9.800  -5.657  1.00  0.00
ATOM     23  O   VAL A   2      -6.092   9.253  -5.746  1.00  0.00
ATOM     24  CB  VAL A   2      -8.658   8.711  -7.361  1.00  0.00
ATOM     25  CG1 VAL A   2      -9.442   8.032  -6.249  1.00  0.00
ATOM     26  CG2 VAL A   2      -9.541   8.950  -8.577  1.00  0.00
ATOM     36  N   GLN A   3      -7.760  10.126  -4.517  1.00  0.00
ATOM     37  CA  GLN A   3      -7.004   9.920  -3.284  1.00  0.00
ATOM     38  C   GLN A   3      -7.914   9.074  -2.393  1.00  0.00
ATOM     39  O   GLN A   3      -9.167   9.117  -2.271  1.00  0.00
ATOM     40  CB  GLN A   3      -6.630  11.243  -2.610  1.00  0.00
ATOM     41  CG  GLN A   3      -5.790  11.084  -1.354  1.00  0.00
ATOM     42  CD  GLN A   3      -5.432  12.419  -0.726  1.00  0.00
ATOM     43  OE1 GLN A   3      -6.267  13.062  -0.085  1.00  0.00
ATOM     44  NE2 GLN A   3      -4.186  12.840  -0.906  1.00  0.00
ATOM     53  N   LEU A   4      -7.250   8.112  -1.834  1.00  0.00
ATOM     54  CA  LEU A   4      -7.800   7.199  -0.879  1.00  0.00
ATOM     55  C   LEU A   4      -7.367   7.595   0.508  1.00  0.00
ATOM     56  O   LEU A   4      -6.180   7.825   0.769  1.00  0.00
ATOM     57  CB  LEU A   4      -7.351   5.765  -1.188  1.00  0.00
ATOM     58  CG  LEU A   4      -8.312   4.938  -2.050  1.00  0.00
ATOM     59  CD1 LEU A   4      -8.464   5.594  -3.415  1.00  0.00
ATOM     60  CD2 LEU A   4      -7.781   3.518  -2.182  1.00  0.00
ATOM     72  N   GLN A   5      -8.251   7.501   1.417  1.00  0.00
ATOM     73  CA  GLN A   5      -7.854   8.005   2.773  1.00  0.00
ATOM     74  C   GLN A   5      -8.430   6.836   3.531  1.00  0.00
ATOM     75  O   GLN A   5      -9.600   6.302   3.410  1.00  0.00
ATOM     76  CB  GLN A   5      -8.464   9.349   3.178  1.00  0.00
ATOM     77  CG  GLN A   5      -8.052  10.513   2.294  1.00  0.00
ATOM     78  CD  GLN A   5      -8.686  11.821   2.726  1.00  0.00
ATOM     79  OE1 GLN A   5      -9.475  11.862   3.673  1.00  0.00
ATOM     80  NE2 GLN A   5      -8.344  12.901   2.031  1.00  0.00
ATOM     89  N   GLU A   6      -7.574   6.579   4.545  1.00  0.00
ATOM     90  CA  GLU A   6      -7.746   5.620   5.625  1.00  0.00
ATOM     91  C   GLU A   6      -8.047   6.136   6.843  1.00  0.00
ATOM     92  O   GLU A   6      -7.595   7.193   7.288  1.00  0.00
ATOM     93  CB  GLU A   6      -6.490   4.772   5.837  1.00  0.00
ATOM     94  CG  GLU A   6      -6.056   3.976   4.614  1.00  0.00
ATOM     95  CD  GLU A   6      -7.015   2.872   4.265  1.00  0.00
ATOM     96  OE1 GLU A   6      -7.731   2.436   5.134  1.00  0.00
ATOM     97  OE2 GLU A   6      -7.030   2.463   3.128  1.00  0.00
ATOM    104  N   SER A   7      -8.421   5.077   7.555  1.00  0.00
ATOM    105  CA  SER A   7      -8.777   5.519   8.828  1.00  0.00
ATOM    106  C   SER A   7      -7.989   5.014   9.883  1.00  0.00
ATOM    107  O   SER A   7      -7.853   3.776   9.927  1.00  0.00
ATOM    108  CB  SER A   7     -10.224   5.159   9.109  1.00  0.00
ATOM    109  OG  SER A   7     -10.409   3.771   9.087  1.00  0.00
ATOM    115  N   GLY A   8      -7.936   5.555  11.014  1.00  0.00
ATOM    116  CA  GLY A   8      -7.077   4.618  11.642  1.00  0.00
ATOM    117  C   GLY A   8      -5.656   4.136  11.789  1.00  0.00
ATOM    118  O   GLY A   8      -4.620   4.780  11.935  1.00  0.00
ATOM    122  N   GLY A   9      -6.008   2.962  12.196  1.00  0.00
ATOM    123  CA  GLY A   9      -5.740   1.671  12.719  1.00  0.00
ATOM    124  C   GLY A   9      -5.569   1.425  14.133  1.00  0.00
ATOM    125  O   GLY A   9      -6.065   2.126  15.023  1.00  0.00
ATOM    129  N   GLY A  10      -5.096   0.276  14.396  1.00  0.00
ATOM    130  CA  GLY A  10      -5.229   0.198  15.779  1.00  0.00
ATOM    131  C   GLY A  10      -4.967  -1.121  16.181  1.00  0.00
ATOM    132  O   GLY A  10      -4.462  -1.889  15.303  1.00  0.00
ATOM    136  N   LEU A  11      -5.242  -1.227  17.458  1.00  0.00
ATOM    137  CA  LEU A  11      -5.204  -2.452  18.015  1.00  0.00
ATOM    138  C   LEU A  11      -6.601  -2.855  18.388  1.00  0.00
ATOM    139  O   LEU A  11      -7.409  -1.967  18.665  1.00  0.00
ATOM    140  CB  LEU A  11      -4.276  -2.432  19.236  1.00  0.00
ATOM    141  CG  LEU A  11      -4.268  -3.709  20.086  1.00  0.00
ATOM    142  CD1 LEU A  11      -3.638  -4.845  19.292  1.00  0.00
ATOM    143  CD2 LEU A  11      -3.502  -3.454  21.376  1.00  0.00
ATOM    155  N   VAL A  12      -6.969  -4.130  18.238  1.00  0.00
ATOM    156  CA  VAL A  12      -8.329  -4.550  18.658  1.00  0.00
ATOM    157  C   VAL A  12      -8.076  -5.820  19.308  1.00  0.00
ATOM    158  O   VAL A  12      -6.964  -6.354  18.892  1.00  0.00
ATOM    159  CB  VAL A  12      -9.313  -4.736  17.488  1.00  0.00
ATOM    160  CG1 VAL A  12     -10.696  -5.099  18.008  1.00  0.00
ATOM    161  CG2 VAL A  12      -9.368  -3.466  16.651  1.00  0.00
ATOM    171  N   GLN A  13      -8.894  -6.038  20.400  1.00  0.00
ATOM    172  CA  GLN A  13      -8.831  -7.232  21.184  1.00  0.00
ATOM    173  C   GLN A  13      -9.683  -8.226  20.425  1.00  0.00
ATOM    174  O   GLN A  13     -10.791  -7.788  19.998  1.00  0.00
ATOM    175  CB  GLN A  13      -9.343  -7.012  22.611  1.00  0.00
ATOM    176  CG  GLN A  13      -8.499  -6.053  23.434  1.00  0.00
ATOM    177  CD  GLN A  13      -9.026  -5.887  24.846  1.00  0.00
ATOM    178  OE1 GLN A  13     -10.175  -5.485  25.052  1.00  0.00
ATOM    179  NE2 GLN A  13      -8.188  -6.194  25.830  1.00  0.00
ATOM    188  N   ALA A  14      -9.306  -9.493  20.598  1.00  0.00
ATOM    189  CA  ALA A  14      -9.953 -10.662  19.989  1.00  0.00
ATOM    190  C   ALA A  14     -11.431 -10.721  20.326  1.00  0.00
ATOM    191  O   ALA A  14     -11.833 -10.425  21.453  1.00  0.00
ATOM    192  CB  ALA A  14      -9.327 -11.990  20.428  1.00  0.00
ATOM    198  N   GLY A  15     -12.251 -10.967  19.294  1.00  0.00
ATOM    199  CA  GLY A  15     -13.693 -11.029  19.452  1.00  0.00
ATOM    200  C   GLY A  15     -14.383  -9.733  19.216  1.00  0.00
ATOM    201  O   GLY A  15     -15.596  -9.728  19.014  1.00  0.00
ATOM    205  N   GLY A  16     -13.616  -8.665  19.066  1.00  0.00
ATOM    206  CA  GLY A  16     -14.075  -7.298  18.966  1.00  0.00
ATOM    207  C   GLY A  16     -14.475  -6.773  17.568  1.00  0.00
ATOM    208  O   GLY A  16     -14.494  -7.421  16.460  1.00  0.00
ATOM    212  N   SER A  17     -14.716  -5.429  17.523  1.00  0.00
ATOM    213  CA  SER A  17     -14.976  -4.999  16.176  1.00  0.00
ATOM    214  C   SER A  17     -14.097  -3.882  15.717  1.00  0.00
ATOM    215  O   SER A  17     -13.535  -3.068  16.457  1.00  0.00
ATOM    216  CB  SER A  17     -16.425  -4.570  16.050  1.00  0.00
ATOM    217  OG  SER A  17     -17.290  -5.643  16.307  1.00  0.00
ATOM    223  N   LEU A  18     -14.007  -3.906  14.349  1.00  0.00
ATOM    224  CA  LEU A  18     -13.275  -2.833  13.853  1.00  0.00
ATOM    225  C   LEU A  18     -13.961  -2.079  12.645  1.00  0.00
ATOM    226  O   LEU A  18     -14.771  -2.537  11.861  1.00  0.00
ATOM    227  CB  LEU A  18     -11.895  -3.370  13.450  1.00  0.00
ATOM    228  CG  LEU A  18     -10.958  -2.359  12.778  1.00  0.00
ATOM    229  CD1 LEU A  18     -10.616  -1.250  13.763  1.00  0.00
ATOM    230  CD2 LEU A  18      -9.702  -3.072  12.299  1.00  0.00
ATOM    242  N   ARG A  19     -13.887  -0.871  12.498  1.00  0.00
ATOM    243  CA  ARG A  19     -14.473  -0.296  11.255  1.00  0.00
ATOM    244  C   ARG A  19     -13.422   0.460  10.467  1.00  0.00
ATOM    245  O   ARG A  19     -12.791   1.376  10.990  1.00  0.00
ATOM    246  CB  ARG A  19     -15.625   0.648  11.571  1.00  0.00
ATOM    247  CG  ARG A  19     -16.261   1.307  10.358  1.00  0.00
ATOM    248  CD  ARG A  19     -17.505   2.036  10.720  1.00  0.00
ATOM    249  NE  ARG A  19     -18.594   1.125  11.033  1.00  0.00
ATOM    250  CZ  ARG A  19     -19.782   1.502  11.543  1.00  0.00
ATOM    251  NH1 ARG A  19     -20.019   2.772  11.791  1.00  0.00
ATOM    252  NH2 ARG A  19     -20.711   0.597  11.795  1.00  0.00
ATOM    266  N   LEU A  20     -13.298   0.079   9.151  1.00  0.00
ATOM    267  CA  LEU A  20     -12.337   0.706   8.304  1.00  0.00
ATOM    268  C   LEU A  20     -13.069   1.612   7.296  1.00  0.00
ATOM    269  O   LEU A  20     -14.084   1.390   6.648  1.00  0.00
ATOM    270  CB  LEU A  20     -11.501  -0.357   7.579  1.00  0.00
ATOM    271  CG  LEU A  20     -10.739  -1.335   8.482  1.00  0.00
ATOM    272  CD1 LEU A  20      -9.873  -2.250   7.625  1.00  0.00
ATOM    273  CD2 LEU A  20      -9.893  -0.554   9.476  1.00  0.00
ATOM    285  N   SER A  21     -12.664   2.817   7.200  1.00  0.00
ATOM    286  CA  SER A  21     -13.392   3.661   6.291  1.00  0.00
ATOM    287  C   SER A  21     -12.486   4.155   5.209  1.00  0.00
ATOM    288  O   SER A  21     -11.251   4.553   5.320  1.00  0.00
ATOM    289  CB  SER A  21     -14.005   4.836   7.029  1.00  0.00
ATOM    290  OG  SER A  21     -13.011   5.682   7.538  1.00  0.00
ATOM    296  N   CYS A  22     -13.179   4.334   4.086  1.00  0.00
ATOM    297  CA  CYS A  22     -12.385   4.869   3.156  1.00  0.00
ATOM    298  C   CYS A  22     -13.101   5.863   2.310  1.00  0.00
ATOM    299  O   CYS A  22     -14.224   5.866   1.844  1.00  0.00
ATOM    300  CB  CYS A  22     -11.810   3.745   2.294  1.00  0.00
ATOM    301  SG  CYS A  22     -10.521   4.283   1.144  1.00  0.00
ATOM    307  N   ALA A  23     -12.291   6.642   1.741  1.00  0.00
ATOM    308  CA  ALA A  23     -13.036   7.632   0.952  1.00  0.00
ATOM    309  C   ALA A  23     -12.171   7.889  -0.219  1.00  0.00
ATOM    310  O   ALA A  23     -10.892   7.874  -0.297  1.00  0.00
ATOM    311  CB  ALA A  23     -13.344   8.928   1.749  1.00  0.00
ATOM    317  N   ALA A  24     -12.889   8.185  -1.231  1.00  0.00
ATOM    318  CA  ALA A  24     -12.233   8.507  -2.393  1.00  0.00
ATOM    319  C   ALA A  24     -12.503   9.948  -2.512  1.00  0.00
ATOM    320  O   ALA A  24     -13.599  10.412  -2.227  1.00  0.00
ATOM    321  CB  ALA A  24     -12.659   7.536  -3.576  1.00  0.00
ATOM    327  N   SER A  25     -11.646  10.537  -3.206  1.00  0.00
ATOM    328  CA  SER A  25     -11.891  11.928  -3.437  1.00  0.00
ATOM    329  C   SER A  25     -11.795  11.800  -4.961  1.00  0.00
ATOM    330  O   SER A  25     -10.995  11.166  -5.683  1.00  0.00
ATOM    331  CB  SER A  25     -10.864  12.856  -2.820  1.00  0.00
ATOM    332  OG  SER A  25     -10.850  12.734  -1.425  1.00  0.00
ATOM    338  N   GLY A  26     -12.399  12.838  -5.409  1.00  0.00
ATOM    339  CA  GLY A  26     -12.463  13.606  -6.665  1.00  0.00
ATOM    340  C   GLY A  26     -13.651  12.882  -7.487  1.00  0.00
ATOM    341  O   GLY A  26     -14.624  12.435  -6.833  1.00  0.00
ATOM    345  N   SER A  27     -13.512  12.631  -8.889  1.00  0.00
ATOM    346  CA  SER A  27     -14.841  12.374  -9.575  1.00  0.00
ATOM    347  C   SER A  27     -14.596  11.035  -9.963  1.00  0.00
ATOM    348  O   SER A  27     -13.739  10.774 -10.829  1.00  0.00
ATOM    349  CB  SER A  27     -15.138  13.247 -10.778  1.00  0.00
ATOM    350  OG  SER A  27     -16.344  12.873 -11.385  1.00  0.00
ATOM    356  N   ILE A  28     -15.336  10.179  -9.516  1.00  0.00
ATOM    357  CA  ILE A  28     -15.310   8.863  -9.864  1.00  0.00
ATOM    358  C   ILE A  28     -16.770   8.579  -9.976  1.00  0.00
ATOM    359  O   ILE A  28     -17.485   8.769  -8.994  1.00  0.00
ATOM    360  CB  ILE A  28     -14.604   7.979  -8.820  1.00  0.00
ATOM    361  CG1 ILE A  28     -15.276   8.128  -7.453  1.00  0.00
ATOM    362  CG2 ILE A  28     -13.128   8.334  -8.733  1.00  0.00
ATOM    363  CD1 ILE A  28     -15.027   9.465  -6.792  1.00  0.00
ATOM    375  N   SER A  29     -17.103   7.967 -10.832  1.00  0.00
ATOM    376  CA  SER A  29     -18.374   7.274 -10.977  1.00  0.00
ATOM    377  C   SER A  29     -19.146   5.897 -10.978  1.00  0.00
ATOM    378  O   SER A  29     -20.268   5.949 -10.496  1.00  0.00
ATOM    379  CB  SER A  29     -18.737   7.876 -12.322  1.00  0.00
ATOM    380  OG  SER A  29     -17.812   7.500 -13.305  1.00  0.00
ATOM    386  N   PHE A  30     -18.622   4.861 -11.250  1.00  0.00
ATOM    387  CA  PHE A  30     -18.701   3.475 -11.425  1.00  0.00
ATOM    388  C   PHE A  30     -17.606   2.806 -10.777  1.00  0.00
ATOM    389  O   PHE A  30     -17.199   1.716 -11.176  1.00  0.00
ATOM    390  CB  PHE A  30     -18.705   3.116 -12.913  1.00  0.00
ATOM    391  CG  PHE A  30     -19.817   3.761 -13.689  1.00  0.00
ATOM    392  CD1 PHE A  30     -19.586   4.903 -14.441  1.00  0.00
ATOM    393  CD2 PHE A  30     -21.097   3.229 -13.669  1.00  0.00
ATOM    394  CE1 PHE A  30     -20.609   5.498 -15.156  1.00  0.00
ATOM    395  CE2 PHE A  30     -22.120   3.819 -14.383  1.00  0.00
ATOM    396  CZ  PHE A  30     -21.876   4.956 -15.128  1.00  0.00
ATOM    406  N   LEU A  31     -17.404   3.125  -9.664  1.00  0.00
ATOM    407  CA  LEU A  31     -16.225   2.743  -9.098  1.00  0.00
ATOM    408  C   LEU A  31     -16.462   1.467  -8.313  1.00  0.00
ATOM    409  O   LEU A  31     -17.420   1.327  -7.586  1.00  0.00
ATOM    410  CB  LEU A  31     -15.692   3.869  -8.202  1.00  0.00
ATOM    411  CG  LEU A  31     -14.303   3.636  -7.595  1.00  0.00
ATOM    412  CD1 LEU A  31     -13.235   3.959  -8.631  1.00  0.00
ATOM    413  CD2 LEU A  31     -14.139   4.500  -6.354  1.00  0.00
ATOM    425  N   TYR A  32     -15.514   0.655  -8.374  1.00  0.00
ATOM    426  CA  TYR A  32     -15.435  -0.505  -7.588  1.00  0.00
ATOM    427  C   TYR A  32     -14.405  -0.242  -6.482  1.00  0.00
ATOM    428  O   TYR A  32     -13.292   0.232  -6.477  1.00  0.00
ATOM    429  CB  TYR A  32     -15.063  -1.714  -8.449  1.00  0.00
ATOM    430  CG  TYR A  32     -16.060  -2.014  -9.545  1.00  0.00
ATOM    431  CD1 TYR A  32     -15.747  -2.934 -10.535  1.00  0.00
ATOM    432  CD2 TYR A  32     -17.288  -1.369  -9.562  1.00  0.00
ATOM    433  CE1 TYR A  32     -16.659  -3.208 -11.536  1.00  0.00
ATOM    434  CE2 TYR A  32     -18.199  -1.642 -10.563  1.00  0.00
ATOM    435  CZ  TYR A  32     -17.888  -2.559 -11.546  1.00  0.00
ATOM    436  OH  TYR A  32     -18.796  -2.831 -12.544  1.00  0.00
ATOM    446  N   MET A  33     -14.769  -0.729  -5.358  1.00  0.00
ATOM    447  CA  MET A  33     -13.812  -0.567  -4.288  1.00  0.00
ATOM    448  C   MET A  33     -13.326  -1.900  -3.502  1.00  0.00
ATOM    449  O   MET A  33     -13.914  -2.977  -3.309  1.00  0.00
ATOM    450  CB  MET A  33     -14.422   0.439  -3.314  1.00  0.00
ATOM    451  CG  MET A  33     -14.679   1.816  -3.910  1.00  0.00
ATOM    452  SD  MET A  33     -15.276   3.002  -2.688  1.00  0.00
ATOM    453  CE  MET A  33     -17.022   2.607  -2.658  1.00  0.00
ATOM    463  N   GLY A  34     -12.147  -1.904  -2.923  1.00  0.00
ATOM    464  CA  GLY A  34     -11.927  -3.123  -2.184  1.00  0.00
ATOM    465  C   GLY A  34     -10.864  -3.148  -1.152  1.00  0.00
ATOM    466  O   GLY A  34      -9.878  -2.412  -0.999  1.00  0.00
ATOM    470  N   TRP A  35     -11.072  -4.068  -0.292  1.00  0.00
ATOM    471  CA  TRP A  35     -10.099  -4.049   0.656  1.00  0.00
ATOM    472  C   TRP A  35      -9.200  -5.207   0.528  1.00  0.00
ATOM    473  O   TRP A  35      -9.759  -6.336   0.378  1.00  0.00
ATOM    474  CB  TRP A  35     -10.740  -4.022   2.045  1.00  0.00
ATOM    475  CG  TRP A  35     -11.532  -2.779   2.316  1.00  0.00
ATOM    476  CD1 TRP A  35     -12.809  -2.523   1.915  1.00  0.00
ATOM    477  CD2 TRP A  35     -11.102  -1.610   3.052  1.00  0.00
ATOM    478  NE1 TRP A  35     -13.202  -1.281   2.348  1.00  0.00
ATOM    479  CE2 TRP A  35     -12.169  -0.708   3.047  1.00  0.00
ATOM    480  CE3 TRP A  35      -9.914  -1.262   3.707  1.00  0.00
ATOM    481  CZ2 TRP A  35     -12.089   0.527   3.670  1.00  0.00
ATOM    482  CZ3 TRP A  35      -9.833  -0.023   4.333  1.00  0.00
ATOM    483  CH2 TRP A  35     -10.895   0.847   4.315  1.00  0.00
ATOM    494  N   TYR A  36      -7.860  -4.976   0.754  1.00  0.00
ATOM    495  CA  TYR A  36      -6.945  -6.142   0.654  1.00  0.00
ATOM    496  C   TYR A  36      -5.953  -6.158   1.815  1.00  0.00
ATOM    497  O   TYR A  36      -5.353  -5.226   2.350  1.00  0.00
ATOM    498  CB  TYR A  36      -6.192  -6.134  -0.678  1.00  0.00
ATOM    499  CG  TYR A  36      -5.342  -4.901  -0.890  1.00  0.00
ATOM    500  CD1 TYR A  36      -3.980  -4.943  -0.632  1.00  0.00
ATOM    501  CD2 TYR A  36      -5.925  -3.727  -1.345  1.00  0.00
ATOM    502  CE1 TYR A  36      -3.204  -3.818  -0.826  1.00  0.00
ATOM    503  CE2 TYR A  36      -5.149  -2.601  -1.539  1.00  0.00
ATOM    504  CZ  TYR A  36      -3.794  -2.643  -1.282  1.00  0.00
ATOM    505  OH  TYR A  36      -3.022  -1.521  -1.475  1.00  0.00
ATOM    515  N   ARG A  37      -5.639  -7.323   2.237  1.00  0.00
ATOM    516  CA  ARG A  37      -4.731  -7.339   3.334  1.00  0.00
ATOM    517  C   ARG A  37      -3.242  -7.782   3.090  1.00  0.00
ATOM    518  O   ARG A  37      -2.765  -8.259   1.998  1.00  0.00
ATOM    519  CB  ARG A  37      -5.342  -8.237   4.400  1.00  0.00
ATOM    520  CG  ARG A  37      -5.427  -9.708   4.025  1.00  0.00
ATOM    521  CD  ARG A  37      -6.069 -10.511   5.097  1.00  0.00
ATOM    522  NE  ARG A  37      -6.139 -11.921   4.749  1.00  0.00
ATOM    523  CZ  ARG A  37      -6.717 -12.869   5.512  1.00  0.00
ATOM    524  NH1 ARG A  37      -7.268 -12.543   6.660  1.00  0.00
ATOM    525  NH2 ARG A  37      -6.728 -14.127   5.107  1.00  0.00
ATOM    539  N   GLN A  38      -2.277  -7.297   4.002  1.00  0.00
ATOM    540  CA  GLN A  38      -1.055  -7.971   3.689  1.00  0.00
ATOM    541  C   GLN A  38      -0.412  -8.387   5.125  1.00  0.00
ATOM    542  O   GLN A  38      -0.212  -7.768   6.140  1.00  0.00
ATOM    543  CB  GLN A  38      -0.139  -7.062   2.864  1.00  0.00
ATOM    544  CG  GLN A  38       1.119  -7.744   2.355  1.00  0.00
ATOM    545  CD  GLN A  38       1.904  -6.869   1.397  1.00  0.00
ATOM    546  OE1 GLN A  38       1.368  -5.918   0.821  1.00  0.00
ATOM    547  NE2 GLN A  38       3.183  -7.184   1.222  1.00  0.00
ATOM    556  N   ALA A  39      -0.296  -9.519   5.328  1.00  0.00
ATOM    557  CA  ALA A  39       0.259 -10.253   6.444  1.00  0.00
ATOM    558  C   ALA A  39       1.894 -10.094   6.455  1.00  0.00
ATOM    559  O   ALA A  39       2.568 -10.109   5.386  1.00  0.00
ATOM    560  CB  ALA A  39      -0.047 -11.474   6.549  1.00  0.00
ATOM    566  N   PRO A  40       2.657 -10.177   7.561  1.00  0.00
ATOM    567  CA  PRO A  40       4.073  -9.831   7.151  1.00  0.00
ATOM    568  C   PRO A  40       5.122 -10.296   6.249  1.00  0.00
ATOM    569  O   PRO A  40       5.969  -9.377   6.198  1.00  0.00
ATOM    570  CB  PRO A  40       4.731  -9.947   8.529  1.00  0.00
ATOM    571  CG  PRO A  40       3.675  -9.497   9.479  1.00  0.00
ATOM    572  CD  PRO A  40       2.413 -10.137   8.967  1.00  0.00
ATOM    580  N   GLY A  41       5.510 -11.369   5.634  1.00  0.00
ATOM    581  CA  GLY A  41       5.566 -12.743   5.206  1.00  0.00
ATOM    582  C   GLY A  41       4.650 -13.218   4.021  1.00  0.00
ATOM    583  O   GLY A  41       4.705 -14.391   3.653  1.00  0.00
ATOM    587  N   LYS A  42       3.703 -12.440   3.492  1.00  0.00
ATOM    588  CA  LYS A  42       2.814 -13.147   2.561  1.00  0.00
ATOM    589  C   LYS A  42       2.426 -12.320   1.261  1.00  0.00
ATOM    590  O   LYS A  42       2.967 -11.239   1.050  1.00  0.00
ATOM    591  CB  LYS A  42       1.550 -13.565   3.315  1.00  0.00
ATOM    592  CG  LYS A  42       1.794 -14.550   4.451  1.00  0.00
ATOM    593  CD  LYS A  42       0.483 -15.028   5.057  1.00  0.00
ATOM    594  CE  LYS A  42       0.723 -16.006   6.197  1.00  0.00
ATOM    595  NZ  LYS A  42      -0.551 -16.488   6.796  1.00  0.00
ATOM    609  N   GLU A  43       1.559 -12.729   0.438  1.00  0.00
ATOM    610  CA  GLU A  43       1.090 -12.107  -0.835  1.00  0.00
ATOM    611  C   GLU A  43      -0.118 -11.286  -0.507  1.00  0.00
ATOM    612  O   GLU A  43      -0.748 -11.573   0.505  1.00  0.00
ATOM    613  CB  GLU A  43       0.741 -13.151  -1.898  1.00  0.00
ATOM    614  CG  GLU A  43       1.919 -14.001  -2.355  1.00  0.00
ATOM    615  CD  GLU A  43       1.543 -15.001  -3.413  1.00  0.00
ATOM    616  OE1 GLU A  43       0.384 -15.083  -3.740  1.00  0.00
ATOM    617  OE2 GLU A  43       2.417 -15.682  -3.895  1.00  0.00
ATOM    624  N   ARG A  44      -0.471 -10.326  -1.281  1.00  0.00
ATOM    625  CA  ARG A  44      -1.673  -9.547  -1.042  1.00  0.00
ATOM    626  C   ARG A  44      -2.985 -10.278  -1.338  1.00  0.00
ATOM    627  O   ARG A  44      -3.177 -10.803  -2.432  1.00  0.00
ATOM    628  CB  ARG A  44      -1.623  -8.276  -1.877  1.00  0.00
ATOM    629  CG  ARG A  44      -0.624  -7.235  -1.401  1.00  0.00
ATOM    630  CD  ARG A  44      -0.625  -6.032  -2.270  1.00  0.00
ATOM    631  NE  ARG A  44       0.276  -5.004  -1.777  1.00  0.00
ATOM    632  CZ  ARG A  44       0.521  -3.836  -2.402  1.00  0.00
ATOM    633  NH1 ARG A  44      -0.075  -3.564  -3.543  1.00  0.00
ATOM    634  NH2 ARG A  44       1.359  -2.964  -1.871  1.00  0.00
ATOM    648  N   GLU A  45      -3.962 -10.214  -0.371  1.00  0.00
ATOM    649  CA  GLU A  45      -5.203 -10.967  -0.642  1.00  0.00
ATOM    650  C   GLU A  45      -6.471 -10.038  -0.530  1.00  0.00
ATOM    651  O   GLU A  45      -6.687  -9.024   0.165  1.00  0.00
ATOM    652  CB  GLU A  45      -5.322 -12.143   0.330  1.00  0.00
ATOM    653  CG  GLU A  45      -4.202 -13.169   0.214  1.00  0.00
ATOM    654  CD  GLU A  45      -4.318 -14.277   1.223  1.00  0.00
ATOM    655  OE1 GLU A  45      -5.201 -14.218   2.044  1.00  0.00
ATOM    656  OE2 GLU A  45      -3.522 -15.185   1.171  1.00  0.00
ATOM    663  N   PHE A  46      -7.393 -10.287  -1.383  1.00  0.00
ATOM    664  CA  PHE A  46      -8.606  -9.465  -1.347  1.00  0.00
ATOM    665  C   PHE A  46      -9.498 -10.022  -0.293  1.00  0.00
ATOM    666  O   PHE A  46      -9.724 -11.235  -0.266  1.00  0.00
ATOM    667  CB  PHE A  46      -9.330  -9.455  -2.693  1.00  0.00
ATOM    668  CG  PHE A  46      -8.693  -8.558  -3.717  1.00  0.00
ATOM    669  CD1 PHE A  46      -7.797  -9.068  -4.645  1.00  0.00
ATOM    670  CD2 PHE A  46      -8.989  -7.204  -3.755  1.00  0.00
ATOM    671  CE1 PHE A  46      -7.210  -8.243  -5.587  1.00  0.00
ATOM    672  CE2 PHE A  46      -8.406  -6.378  -4.695  1.00  0.00
ATOM    673  CZ  PHE A  46      -7.515  -6.899  -5.612  1.00  0.00
ATOM    683  N   VAL A  47     -10.112  -9.171   0.489  1.00  0.00
ATOM    684  CA  VAL A  47     -10.878  -9.655   1.595  1.00  0.00
ATOM    685  C   VAL A  47     -12.279  -9.260   1.146  1.00  0.00
ATOM    686  O   VAL A  47     -13.272  -9.943   0.998  1.00  0.00
ATOM    687  CB  VAL A  47     -10.485  -8.998   2.932  1.00  0.00
ATOM    688  CG1 VAL A  47     -11.406  -9.469   4.048  1.00  0.00
ATOM    689  CG2 VAL A  47      -9.034  -9.320   3.259  1.00  0.00
ATOM    699  N   ALA A  48     -12.400  -8.156   0.686  1.00  0.00
ATOM    700  CA  ALA A  48     -13.710  -7.838   0.127  1.00  0.00
ATOM    701  C   ALA A  48     -13.825  -6.713  -0.959  1.00  0.00
ATOM    702  O   ALA A  48     -13.210  -5.672  -1.131  1.00  0.00
ATOM    703  CB  ALA A  48     -14.519  -7.090   1.497  1.00  0.00
ATOM    709  N   THR A  49     -14.933  -6.971  -1.814  1.00  0.00
ATOM    710  CA  THR A  49     -15.054  -6.017  -2.834  1.00  0.00
ATOM    711  C   THR A  49     -16.517  -5.465  -3.014  1.00  0.00
ATOM    712  O   THR A  49     -17.554  -6.127  -2.931  1.00  0.00
ATOM    713  CB  THR A  49     -14.539  -6.633  -4.148  1.00  0.00
ATOM    714  OG1 THR A  49     -13.152  -6.964  -4.012  1.00  0.00
ATOM    715  CG2 THR A  49     -14.712  -5.654  -5.299  1.00  0.00
ATOM    723  N   ILE A  50     -16.720  -4.285  -3.268  1.00  0.00
ATOM    724  CA  ILE A  50     -18.061  -3.832  -3.490  1.00  0.00
ATOM    725  C   ILE A  50     -18.276  -3.129  -4.911  1.00  0.00
ATOM    726  O   ILE A  50     -17.430  -2.478  -5.607  1.00  0.00
ATOM    727  CB  ILE A  50     -18.448  -2.872  -2.351  1.00  0.00
ATOM    728  CG1 ILE A  50     -19.920  -2.465  -2.472  1.00  0.00
ATOM    729  CG2 ILE A  50     -17.551  -1.643  -2.362  1.00  0.00
ATOM    730  CD1 ILE A  50     -20.542  -2.029  -1.165  1.00  0.00
ATOM    742  N   THR A  51     -19.388  -3.353  -5.536  1.00  0.00
ATOM    743  CA  THR A  51     -19.447  -2.643  -6.810  1.00  0.00
ATOM    744  C   THR A  51     -20.726  -1.909  -6.656  1.00  0.00
ATOM    745  O   THR A  51     -21.553  -2.181  -5.764  1.00  0.00
ATOM    746  CB  THR A  51     -19.458  -3.558  -8.050  1.00  0.00
ATOM    747  OG1 THR A  51     -20.677  -4.312  -8.079  1.00  0.00
ATOM    748  CG2 THR A  51     -18.275  -4.513  -8.018  1.00  0.00
ATOM    756  N   ARG A  52     -20.733  -0.951  -7.514  1.00  0.00
ATOM    757  CA  ARG A  52     -21.689   0.083  -7.719  1.00  0.00
ATOM    758  C   ARG A  52     -23.080  -0.513  -7.925  1.00  0.00
ATOM    759  O   ARG A  52     -23.327  -1.342  -8.803  1.00  0.00
ATOM    760  CB  ARG A  52     -21.299   0.932  -8.921  1.00  0.00
ATOM    761  CG  ARG A  52     -22.221   2.107  -9.200  1.00  0.00
ATOM    762  CD  ARG A  52     -22.016   3.211  -8.227  1.00  0.00
ATOM    763  NE  ARG A  52     -22.586   4.463  -8.697  1.00  0.00
ATOM    764  CZ  ARG A  52     -23.840   4.879  -8.433  1.00  0.00
ATOM    765  NH1 ARG A  52     -24.640   4.133  -7.703  1.00  0.00
ATOM    766  NH2 ARG A  52     -24.267   6.036  -8.908  1.00  0.00
ATOM    780  N   GLY A  53     -23.996  -0.067  -7.074  1.00  0.00
ATOM    781  CA  GLY A  53     -25.332  -0.620  -7.080  1.00  0.00
ATOM    782  C   GLY A  53     -25.459  -1.816  -6.163  1.00  0.00
ATOM    783  O   GLY A  53     -26.583  -2.261  -5.911  1.00  0.00
ATOM    787  N   GLY A  54     -24.364  -2.152  -5.435  1.00  0.00
ATOM    788  CA  GLY A  54     -24.262  -3.212  -4.447  1.00  0.00
ATOM    789  C   GLY A  54     -23.816  -4.654  -4.584  1.00  0.00
ATOM    790  O   GLY A  54     -24.031  -5.397  -3.624  1.00  0.00
ATOM    794  N   ASN A  55     -23.221  -5.136  -5.688  1.00  0.00
ATOM    795  CA  ASN A  55     -22.848  -6.513  -5.446  1.00  0.00
ATOM    796  C   ASN A  55     -21.657  -6.480  -4.486  1.00  0.00
ATOM    797  O   ASN A  55     -20.688  -5.696  -4.373  1.00  0.00
ATOM    798  CB  ASN A  55     -22.518  -7.239  -6.737  1.00  0.00
ATOM    799  CG  ASN A  55     -23.722  -7.428  -7.618  1.00  0.00
ATOM    800  OD1 ASN A  55     -24.822  -7.713  -7.133  1.00  0.00
ATOM    801  ND2 ASN A  55     -23.534  -7.274  -8.904  1.00  0.00
ATOM    808  N   THR A  56     -21.667  -7.480  -3.702  1.00  0.00
ATOM    809  CA  THR A  56     -20.580  -7.597  -2.793  1.00  0.00
ATOM    810  C   THR A  56     -19.783  -8.888  -2.882  1.00  0.00
ATOM    811  O   THR A  56     -20.370  -9.970  -2.918  1.00  0.00
ATOM    812  CB  THR A  56     -21.099  -7.427  -1.353  1.00  0.00
ATOM    813  OG1 THR A  56     -22.137  -8.383  -1.101  1.00  0.00
ATOM    814  CG2 THR A  56     -21.647  -6.023  -1.146  1.00  0.00
ATOM    822  N   TYR A  57     -18.477  -8.821  -2.814  1.00  0.00
ATOM    823  CA  TYR A  57     -17.840 -10.077  -2.801  1.00  0.00
ATOM    824  C   TYR A  57     -16.887 -10.263  -1.576  1.00  0.00
ATOM    825  O   TYR A  57     -16.085  -9.477  -1.115  1.00  0.00
ATOM    826  CB  TYR A  57     -17.086 -10.257  -4.121  1.00  0.00
ATOM    827  CG  TYR A  57     -17.946 -10.046  -5.348  1.00  0.00
ATOM    828  CD1 TYR A  57     -18.137  -8.767  -5.849  1.00  0.00
ATOM    829  CD2 TYR A  57     -18.543 -11.131  -5.971  1.00  0.00
ATOM    830  CE1 TYR A  57     -18.923  -8.574  -6.970  1.00  0.00
ATOM    831  CE2 TYR A  57     -19.329 -10.939  -7.091  1.00  0.00
ATOM    832  CZ  TYR A  57     -19.518  -9.666  -7.590  1.00  0.00
ATOM    833  OH  TYR A  57     -20.301  -9.475  -8.706  1.00  0.00
ATOM    843  N   TYR A  58     -16.911 -11.409  -0.955  1.00  0.00
ATOM    844  CA  TYR A  58     -15.948 -11.551   0.145  1.00  0.00
ATOM    845  C   TYR A  58     -14.969 -12.795  -0.010  1.00  0.00
ATOM    846  O   TYR A  58     -15.378 -13.836  -0.546  1.00  0.00
ATOM    847  CB  TYR A  58     -16.717 -11.638   1.465  1.00  0.00
ATOM    848  CG  TYR A  58     -17.753 -10.550   1.642  1.00  0.00
ATOM    849  CD1 TYR A  58     -19.014 -10.696   1.081  1.00  0.00
ATOM    850  CD2 TYR A  58     -17.443  -9.407   2.363  1.00  0.00
ATOM    851  CE1 TYR A  58     -19.961  -9.703   1.242  1.00  0.00
ATOM    852  CE2 TYR A  58     -18.389  -8.414   2.523  1.00  0.00
ATOM    853  CZ  TYR A  58     -19.643  -8.559   1.967  1.00  0.00
ATOM    854  OH  TYR A  58     -20.586  -7.569   2.127  1.00  0.00
ATOM    864  N   ALA A  59     -13.754 -12.749   0.597  1.00  0.00
ATOM    865  CA  ALA A  59     -12.889 -13.912   0.568  1.00  0.00
ATOM    866  C   ALA A  59     -13.519 -14.950   1.376  1.00  0.00
ATOM    867  O   ALA A  59     -14.062 -14.497   2.372  1.00  0.00
ATOM    868  CB  ALA A  59     -11.735 -13.630   0.938  1.00  0.00
ATOM    874  N   ASP A  60     -13.400 -16.207   1.041  1.00  0.00
ATOM    875  CA  ASP A  60     -14.106 -17.175   1.833  1.00  0.00
ATOM    876  C   ASP A  60     -13.758 -17.230   3.280  1.00  0.00
ATOM    877  O   ASP A  60     -14.564 -17.553   4.139  1.00  0.00
ATOM    878  CB  ASP A  60     -13.888 -18.568   1.237  1.00  0.00
ATOM    879  CG  ASP A  60     -14.702 -18.804  -0.029  1.00  0.00
ATOM    880  OD1 ASP A  60     -15.607 -18.046  -0.280  1.00  0.00
ATOM    881  OD2 ASP A  60     -14.409 -19.742  -0.731  1.00  0.00
ATOM    886  N   SER A  61     -12.500 -16.808   3.512  1.00  0.00
ATOM    887  CA  SER A  61     -12.049 -17.036   4.843  1.00  0.00
ATOM    888  C   SER A  61     -12.627 -16.068   5.830  1.00  0.00
ATOM    889  O   SER A  61     -12.470 -16.192   7.046  1.00  0.00
ATOM    890  CB  SER A  61     -10.535 -16.960   4.883  1.00  0.00
ATOM    891  OG  SER A  61     -10.091 -15.655   4.628  1.00  0.00
ATOM    897  N   VAL A  62     -13.274 -15.053   5.270  1.00  0.00
ATOM    898  CA  VAL A  62     -13.766 -14.050   6.146  1.00  0.00
ATOM    899  C   VAL A  62     -15.316 -13.939   6.155  1.00  0.00
ATOM    900  O   VAL A  62     -16.076 -13.057   6.680  1.00  0.00
ATOM    901  CB  VAL A  62     -13.149 -12.698   5.739  1.00  0.00
ATOM    902  CG1 VAL A  62     -11.636 -12.732   5.908  1.00  0.00
ATOM    903  CG2 VAL A  62     -13.524 -12.369   4.303  1.00  0.00
ATOM    913  N   LYS A  63     -15.849 -14.781   5.361  1.00  0.00
ATOM    914  CA  LYS A  63     -17.218 -14.641   5.146  1.00  0.00
ATOM    915  C   LYS A  63     -18.073 -14.641   6.458  1.00  0.00
ATOM    916  O   LYS A  63     -17.900 -15.569   7.242  1.00  0.00
ATOM    917  CB  LYS A  63     -17.661 -15.759   4.200  1.00  0.00
ATOM    918  CG  LYS A  63     -19.060 -15.579   3.626  1.00  0.00
ATOM    919  CD  LYS A  63     -19.373 -16.648   2.589  1.00  0.00
ATOM    920  CE  LYS A  63     -18.544 -16.458   1.328  1.00  0.00
ATOM    921  NZ  LYS A  63     -18.884 -17.459   0.282  1.00  0.00
ATOM    935  N   GLY A  64     -19.015 -13.723   6.729  1.00  0.00
ATOM    936  CA  GLY A  64     -19.747 -13.932   8.000  1.00  0.00
ATOM    937  C   GLY A  64     -19.095 -13.283   9.219  1.00  0.00
ATOM    938  O   GLY A  64     -19.698 -13.210  10.288  1.00  0.00
ATOM    942  N   ARG A  65     -17.879 -12.800   9.051  1.00  0.00
ATOM    943  CA  ARG A  65     -17.160 -12.013  10.061  1.00  0.00
ATOM    944  C   ARG A  65     -17.164 -10.516   9.425  1.00  0.00
ATOM    945  O   ARG A  65     -17.357  -9.396   9.926  1.00  0.00
ATOM    946  CB  ARG A  65     -15.753 -12.544  10.294  1.00  0.00
ATOM    947  CG  ARG A  65     -15.686 -13.934  10.907  1.00  0.00
ATOM    948  CD  ARG A  65     -14.285 -14.407  11.043  1.00  0.00
ATOM    949  NE  ARG A  65     -14.218 -15.753  11.588  1.00  0.00
ATOM    950  CZ  ARG A  65     -13.084 -16.467  11.729  1.00  0.00
ATOM    951  NH1 ARG A  65     -11.932 -15.949  11.361  1.00  0.00
ATOM    952  NH2 ARG A  65     -13.128 -17.686  12.235  1.00  0.00
ATOM    966  N   PHE A  66     -16.982 -10.420   8.159  1.00  0.00
ATOM    967  CA  PHE A  66     -16.854  -9.013   7.645  1.00  0.00
ATOM    968  C   PHE A  66     -18.071  -8.545   6.831  1.00  0.00
ATOM    969  O   PHE A  66     -18.637  -9.264   6.021  1.00  0.00
ATOM    970  CB  PHE A  66     -15.604  -8.877   6.773  1.00  0.00
ATOM    971  CG  PHE A  66     -14.324  -9.175   7.500  1.00  0.00
ATOM    972  CD1 PHE A  66     -14.311  -9.325   8.879  1.00  0.00
ATOM    973  CD2 PHE A  66     -13.129  -9.302   6.808  1.00  0.00
ATOM    974  CE1 PHE A  66     -13.134  -9.598   9.550  1.00  0.00
ATOM    975  CE2 PHE A  66     -11.952  -9.576   7.475  1.00  0.00
ATOM    976  CZ  PHE A  66     -11.954  -9.724   8.848  1.00  0.00
ATOM    986  N   THR A  67     -18.328  -7.175   6.951  1.00  0.00
ATOM    987  CA  THR A  67     -19.443  -6.630   6.191  1.00  0.00
ATOM    988  C   THR A  67     -18.972  -5.392   5.386  1.00  0.00
ATOM    989  O   THR A  67     -18.308  -4.438   5.724  1.00  0.00
ATOM    990  CB  THR A  67     -20.616  -6.255   7.116  1.00  0.00
ATOM    991  OG1 THR A  67     -21.084  -7.426   7.798  1.00  0.00
ATOM    992  CG2 THR A  67     -21.757  -5.649   6.314  1.00  0.00
ATOM   1000  N   ILE A  68     -19.282  -5.336   4.229  1.00  0.00
ATOM   1001  CA  ILE A  68     -18.888  -4.118   3.473  1.00  0.00
ATOM   1002  C   ILE A  68     -20.086  -3.224   3.101  1.00  0.00
ATOM   1003  O   ILE A  68     -21.132  -3.709   2.660  1.00  0.00
ATOM   1004  CB  ILE A  68     -18.136  -4.500   2.185  1.00  0.00
ATOM   1005  CG1 ILE A  68     -17.360  -3.297   1.643  1.00  0.00
ATOM   1006  CG2 ILE A  68     -19.105  -5.028   1.140  1.00  0.00
ATOM   1007  CD1 ILE A  68     -16.300  -3.662   0.627  1.00  0.00
ATOM   1019  N   SER A  69     -19.882  -1.843   3.148  1.00  0.00
ATOM   1020  CA  SER A  69     -21.007  -1.021   2.795  1.00  0.00
ATOM   1021  C   SER A  69     -20.472   0.199   2.008  1.00  0.00
ATOM   1022  O   SER A  69     -19.588   1.009   2.212  1.00  0.00
ATOM   1023  CB  SER A  69     -21.758  -0.587   4.038  1.00  0.00
ATOM   1024  OG  SER A  69     -22.837   0.244   3.709  1.00  0.00
ATOM   1030  N   ARG A  70     -21.234   0.574   1.115  1.00  0.00
ATOM   1031  CA  ARG A  70     -20.875   1.752   0.374  1.00  0.00
ATOM   1032  C   ARG A  70     -21.832   2.963   0.537  1.00  0.00
ATOM   1033  O   ARG A  70     -23.033   2.795   0.771  1.00  0.00
ATOM   1034  CB  ARG A  70     -20.782   1.386  -1.100  1.00  0.00
ATOM   1035  CG  ARG A  70     -20.625   2.569  -2.044  1.00  0.00
ATOM   1036  CD  ARG A  70     -20.300   2.130  -3.425  1.00  0.00
ATOM   1037  NE  ARG A  70     -20.001   3.256  -4.295  1.00  0.00
ATOM   1038  CZ  ARG A  70     -19.442   3.151  -5.517  1.00  0.00
ATOM   1039  NH1 ARG A  70     -19.128   1.968  -5.996  1.00  0.00
ATOM   1040  NH2 ARG A  70     -19.209   4.237  -6.232  1.00  0.00
ATOM   1054  N   ASP A  71     -21.260   4.224   0.380  1.00  0.00
ATOM   1055  CA  ASP A  71     -22.116   5.366   0.396  1.00  0.00
ATOM   1056  C   ASP A  71     -21.862   6.161  -0.875  1.00  0.00
ATOM   1057  O   ASP A  71     -20.796   6.784  -1.117  1.00  0.00
ATOM   1058  CB  ASP A  71     -21.864   6.225   1.638  1.00  0.00
ATOM   1059  CG  ASP A  71     -22.757   7.456   1.699  1.00  0.00
ATOM   1060  OD1 ASP A  71     -23.089   7.977   0.661  1.00  0.00
ATOM   1061  OD2 ASP A  71     -23.100   7.862   2.783  1.00  0.00
ATOM   1066  N   ASN A  72     -22.737   5.978  -1.805  1.00  0.00
ATOM   1067  CA  ASN A  72     -22.406   6.592  -3.029  1.00  0.00
ATOM   1068  C   ASN A  72     -22.386   8.089  -2.990  1.00  0.00
ATOM   1069  O   ASN A  72     -21.669   8.714  -3.774  1.00  0.00
ATOM   1070  CB  ASN A  72     -23.363   6.109  -4.103  1.00  0.00
ATOM   1071  CG  ASN A  72     -23.133   4.672  -4.479  1.00  0.00
ATOM   1072  OD1 ASN A  72     -22.194   4.353  -5.217  1.00  0.00
ATOM   1073  ND2 ASN A  72     -23.971   3.797  -3.984  1.00  0.00
ATOM   1080  N   ALA A  73     -23.161   8.665  -2.120  1.00  0.00
ATOM   1081  CA  ALA A  73     -23.228  10.101  -2.154  1.00  0.00
ATOM   1082  C   ALA A  73     -21.879  10.646  -1.729  1.00  0.00
ATOM   1083  O   ALA A  73     -21.339  11.619  -2.262  1.00  0.00
ATOM   1084  CB  ALA A  73     -24.495  10.468  -1.296  1.00  0.00
ATOM   1090  N   LYS A  74     -21.323   9.903  -0.698  1.00  0.00
ATOM   1091  CA  LYS A  74     -20.183  10.516  -0.095  1.00  0.00
ATOM   1092  C   LYS A  74     -18.834  10.011  -0.679  1.00  0.00
ATOM   1093  O   LYS A  74     -17.789  10.629  -0.458  1.00  0.00
ATOM   1094  CB  LYS A  74     -20.235  10.281   1.415  1.00  0.00
ATOM   1095  CG  LYS A  74     -21.426  10.927   2.111  1.00  0.00
ATOM   1096  CD  LYS A  74     -21.411  10.645   3.607  1.00  0.00
ATOM   1097  CE  LYS A  74     -22.610  11.274   4.301  1.00  0.00
ATOM   1098  NZ  LYS A  74     -22.636  10.964   5.757  1.00  0.00
ATOM   1112  N   ASN A  75     -18.893   9.071  -1.601  1.00  0.00
ATOM   1113  CA  ASN A  75     -17.827   8.328  -2.203  1.00  0.00
ATOM   1114  C   ASN A  75     -17.047   7.562  -1.078  1.00  0.00
ATOM   1115  O   ASN A  75     -15.815   7.415  -0.844  1.00  0.00
ATOM   1116  CB  ASN A  75     -16.925   9.254  -2.999  1.00  0.00
ATOM   1117  CG  ASN A  75     -17.645   9.925  -4.135  1.00  0.00
ATOM   1118  OD1 ASN A  75     -18.328   9.267  -4.929  1.00  0.00
ATOM   1119  ND2 ASN A  75     -17.506  11.223  -4.229  1.00  0.00
ATOM   1126  N   THR A  76     -17.921   6.952  -0.161  1.00  0.00
ATOM   1127  CA  THR A  76     -17.180   6.209   0.831  1.00  0.00
ATOM   1128  C   THR A  76     -17.453   4.667   0.909  1.00  0.00
ATOM   1129  O   THR A  76     -18.452   3.973   0.722  1.00  0.00
ATOM   1130  CB  THR A  76     -17.443   6.841   2.210  1.00  0.00
ATOM   1131  OG1 THR A  76     -18.835   6.731   2.532  1.00  0.00
ATOM   1132  CG2 THR A  76     -17.041   8.309   2.209  1.00  0.00
ATOM   1140  N   VAL A  77     -16.436   4.011   1.421  1.00  0.00
ATOM   1141  CA  VAL A  77     -16.680   2.641   1.551  1.00  0.00
ATOM   1142  C   VAL A  77     -16.447   2.171   3.024  1.00  0.00
ATOM   1143  O   VAL A  77     -15.565   2.527   3.788  1.00  0.00
ATOM   1144  CB  VAL A  77     -15.763   1.875   0.579  1.00  0.00
ATOM   1145  CG1 VAL A  77     -14.306   2.244   0.819  1.00  0.00
ATOM   1146  CG2 VAL A  77     -15.974   0.378   0.738  1.00  0.00
ATOM   1156  N   TYR A  78     -17.243   1.484   3.610  1.00  0.00
ATOM   1157  CA  TYR A  78     -16.805   1.049   4.923  1.00  0.00
ATOM   1158  C   TYR A  78     -16.711  -0.516   5.038  1.00  0.00
ATOM   1159  O   TYR A  78     -17.369  -1.401   4.516  1.00  0.00
ATOM   1160  CB  TYR A  78     -17.752   1.614   5.984  1.00  0.00
ATOM   1161  CG  TYR A  78     -17.844   3.124   5.979  1.00  0.00
ATOM   1162  CD1 TYR A  78     -18.665   3.765   5.062  1.00  0.00
ATOM   1163  CD2 TYR A  78     -17.107   3.867   6.888  1.00  0.00
ATOM   1164  CE1 TYR A  78     -18.749   5.144   5.057  1.00  0.00
ATOM   1165  CE2 TYR A  78     -17.191   5.247   6.883  1.00  0.00
ATOM   1166  CZ  TYR A  78     -18.007   5.884   5.971  1.00  0.00
ATOM   1167  OH  TYR A  78     -18.091   7.258   5.965  1.00  0.00
ATOM   1177  N   LEU A  79     -15.774  -0.958   5.855  1.00  0.00
ATOM   1178  CA  LEU A  79     -15.701  -2.382   6.050  1.00  0.00
ATOM   1179  C   LEU A  79     -15.906  -2.701   7.555  1.00  0.00
ATOM   1180  O   LEU A  79     -15.294  -2.202   8.508  1.00  0.00
ATOM   1181  CB  LEU A  79     -14.349  -2.914   5.557  1.00  0.00
ATOM   1182  CG  LEU A  79     -14.153  -4.431   5.665  1.00  0.00
ATOM   1183  CD1 LEU A  79     -15.208  -5.142   4.829  1.00  0.00
ATOM   1184  CD2 LEU A  79     -12.751  -4.796   5.200  1.00  0.00
ATOM   1196  N   GLN A  80     -16.814  -3.459   7.915  1.00  0.00
ATOM   1197  CA  GLN A  80     -16.888  -3.709   9.323  1.00  0.00
ATOM   1198  C   GLN A  80     -16.435  -5.108   9.729  1.00  0.00
ATOM   1199  O   GLN A  80     -16.767  -6.185   9.261  1.00  0.00
ATOM   1200  CB  GLN A  80     -18.323  -3.469   9.802  1.00  0.00
ATOM   1201  CG  GLN A  80     -18.519  -3.658  11.296  1.00  0.00
ATOM   1202  CD  GLN A  80     -19.899  -3.226  11.758  1.00  0.00
ATOM   1203  OE1 GLN A  80     -20.492  -2.297  11.203  1.00  0.00
ATOM   1204  NE2 GLN A  80     -20.418  -3.901  12.777  1.00  0.00
ATOM   1213  N   MET A  81     -15.492  -5.151  10.692  1.00  0.00
ATOM   1214  CA  MET A  81     -15.165  -6.442  10.993  1.00  0.00
ATOM   1215  C   MET A  81     -15.734  -6.918  12.386  1.00  0.00
ATOM   1216  O   MET A  81     -15.701  -6.275  13.429  1.00  0.00
ATOM   1217  CB  MET A  81     -13.643  -6.550  10.924  1.00  0.00
ATOM   1218  CG  MET A  81     -13.046  -6.174   9.575  1.00  0.00
ATOM   1219  SD  MET A  81     -11.242  -6.165   9.590  1.00  0.00
ATOM   1220  CE  MET A  81     -10.893  -5.577   7.936  1.00  0.00
ATOM   1230  N   ASN A  82     -16.401  -8.079  12.420  1.00  0.00
ATOM   1231  CA  ASN A  82     -16.928  -8.436  13.706  1.00  0.00
ATOM   1232  C   ASN A  82     -16.170  -9.697  14.045  1.00  0.00
ATOM   1233  O   ASN A  82     -15.932 -10.558  13.190  1.00  0.00
ATOM   1234  CB  ASN A  82     -18.431  -8.640  13.689  1.00  0.00
ATOM   1235  CG  ASN A  82     -19.181  -7.385  13.336  1.00  0.00
ATOM   1236  OD1 ASN A  82     -18.935  -6.318  13.909  1.00  0.00
ATOM   1237  ND2 ASN A  82     -20.091  -7.491  12.401  1.00  0.00
ATOM   1244  N   SER A  83     -15.993  -9.873  15.230  1.00  0.00
ATOM   1245  CA  SER A  83     -15.360 -10.940  15.889  1.00  0.00
ATOM   1246  C   SER A  83     -13.968 -11.291  15.452  1.00  0.00
ATOM   1247  O   SER A  83     -13.709 -12.389  14.952  1.00  0.00
ATOM   1248  CB  SER A  83     -16.242 -12.165  15.743  1.00  0.00
ATOM   1249  OG  SER A  83     -17.495 -11.954  16.334  1.00  0.00
ATOM   1255  N   LEU A  84     -13.120 -10.319  15.616  1.00  0.00
ATOM   1256  CA  LEU A  84     -11.738 -10.385  15.111  1.00  0.00
ATOM   1257  C   LEU A  84     -10.949 -11.546  15.758  1.00  0.00
ATOM   1258  O   LEU A  84     -10.964 -11.936  16.929  1.00  0.00
ATOM   1259  CB  LEU A  84     -11.019  -9.057  15.377  1.00  0.00
ATOM   1260  CG  LEU A  84     -11.156  -7.995  14.279  1.00  0.00
ATOM   1261  CD1 LEU A  84     -12.603  -7.521  14.208  1.00  0.00
ATOM   1262  CD2 LEU A  84     -10.215  -6.836  14.574  1.00  0.00
ATOM   1274  N   LYS A  85     -10.140 -12.167  14.960  1.00  0.00
ATOM   1275  CA  LYS A  85      -9.401 -13.290  15.512  1.00  0.00
ATOM   1276  C   LYS A  85      -8.011 -12.895  15.327  1.00  0.00
ATOM   1277  O   LYS A  85      -7.891 -12.257  14.307  1.00  0.00
ATOM   1278  CB  LYS A  85      -9.700 -14.618  14.815  1.00  0.00
ATOM   1279  CG  LYS A  85     -11.157 -15.054  14.888  1.00  0.00
ATOM   1280  CD  LYS A  85     -11.554 -15.422  16.310  1.00  0.00
ATOM   1281  CE  LYS A  85     -12.983 -15.941  16.370  1.00  0.00
ATOM   1282  NZ  LYS A  85     -13.392 -16.285  17.759  1.00  0.00
ATOM   1296  N   PRO A  86      -7.069 -13.491  16.107  1.00  0.00
ATOM   1297  CA  PRO A  86      -5.623 -13.239  16.187  1.00  0.00
ATOM   1298  C   PRO A  86      -4.942 -13.369  14.894  1.00  0.00
ATOM   1299  O   PRO A  86      -3.889 -12.720  14.751  1.00  0.00
ATOM   1300  CB  PRO A  86      -5.128 -14.312  17.162  1.00  0.00
ATOM   1301  CG  PRO A  86      -6.219 -14.423  18.170  1.00  0.00
ATOM   1302  CD  PRO A  86      -7.484 -14.237  17.375  1.00  0.00
ATOM   1310  N   GLU A  87      -5.564 -14.143  14.029  1.00  0.00
ATOM   1311  CA  GLU A  87      -5.097 -14.417  12.734  1.00  0.00
ATOM   1312  C   GLU A  87      -5.424 -13.381  11.720  1.00  0.00
ATOM   1313  O   GLU A  87      -4.890 -13.372  10.610  1.00  0.00
ATOM   1314  CB  GLU A  87      -5.655 -15.766  12.277  1.00  0.00
ATOM   1315  CG  GLU A  87      -5.158 -16.959  13.082  1.00  0.00
ATOM   1316  CD  GLU A  87      -5.767 -18.259  12.637  1.00  0.00
ATOM   1317  OE1 GLU A  87      -6.573 -18.240  11.739  1.00  0.00
ATOM   1318  OE2 GLU A  87      -5.426 -19.274  13.199  1.00  0.00
ATOM   1325  N   ASP A  88      -6.257 -12.453  12.137  1.00  0.00
ATOM   1326  CA  ASP A  88      -6.622 -11.371  11.334  1.00  0.00
ATOM   1327  C   ASP A  88      -5.491 -10.288  11.535  1.00  0.00
ATOM   1328  O   ASP A  88      -5.542  -9.240  10.890  1.00  0.00
ATOM   1329  CB  ASP A  88      -8.007 -10.855  11.730  1.00  0.00
ATOM   1330  CG  ASP A  88      -9.127 -11.823  11.370  1.00  0.00
ATOM   1331  OD1 ASP A  88      -9.037 -12.446  10.338  1.00  0.00
ATOM   1332  OD2 ASP A  88     -10.058 -11.932  12.130  1.00  0.00
ATOM   1337  N   THR A  89      -4.366 -10.555  12.312  1.00  0.00
ATOM   1338  CA  THR A  89      -3.571  -9.343  12.319  1.00  0.00
ATOM   1339  C   THR A  89      -2.937  -9.079  10.892  1.00  0.00
ATOM   1340  O   THR A  89      -2.271  -9.928  10.302  1.00  0.00
ATOM   1341  CB  THR A  89      -2.474  -9.432  13.396  1.00  0.00
ATOM   1342  OG1 THR A  89      -1.717  -8.214  13.412  1.00  0.00
ATOM   1343  CG2 THR A  89      -1.542 -10.600  13.112  1.00  0.00
ATOM   1351  N   ALA A  90      -3.088  -7.872  10.392  1.00  0.00
ATOM   1352  CA  ALA A  90      -2.530  -7.729   9.022  1.00  0.00
ATOM   1353  C   ALA A  90      -2.451  -6.166   8.485  1.00  0.00
ATOM   1354  O   ALA A  90      -2.811  -5.093   9.046  1.00  0.00
ATOM   1355  CB  ALA A  90      -3.077  -8.502   8.069  1.00  0.00
ATOM   1361  N   VAL A  91      -1.774  -5.877   7.463  1.00  0.00
ATOM   1362  CA  VAL A  91      -1.985  -4.498   7.020  1.00  0.00
ATOM   1363  C   VAL A  91      -3.173  -4.363   6.012  1.00  0.00
ATOM   1364  O   VAL A  91      -3.441  -5.073   5.080  1.00  0.00
ATOM   1365  CB  VAL A  91      -0.696  -3.968   6.367  1.00  0.00
ATOM   1366  CG1 VAL A  91      -0.855  -2.503   5.987  1.00  0.00
ATOM   1367  CG2 VAL A  91       0.479  -4.154   7.315  1.00  0.00
ATOM   1377  N   TYR A  92      -4.075  -3.482   6.299  1.00  0.00
ATOM   1378  CA  TYR A  92      -5.160  -3.385   5.353  1.00  0.00
ATOM   1379  C   TYR A  92      -4.945  -2.197   4.436  1.00  0.00
ATOM   1380  O   TYR A  92      -4.400  -1.122   4.624  1.00  0.00
ATOM   1381  CB  TYR A  92      -6.502  -3.271   6.080  1.00  0.00
ATOM   1382  CG  TYR A  92      -6.942  -4.553   6.753  1.00  0.00
ATOM   1383  CD1 TYR A  92      -6.901  -4.660   8.134  1.00  0.00
ATOM   1384  CD2 TYR A  92      -7.386  -5.621   5.987  1.00  0.00
ATOM   1385  CE1 TYR A  92      -7.302  -5.830   8.749  1.00  0.00
ATOM   1386  CE2 TYR A  92      -7.788  -6.791   6.601  1.00  0.00
ATOM   1387  CZ  TYR A  92      -7.747  -6.897   7.977  1.00  0.00
ATOM   1388  OH  TYR A  92      -8.147  -8.063   8.588  1.00  0.00
ATOM   1398  N   TYR A  93      -5.314  -2.474   3.179  1.00  0.00
ATOM   1399  CA  TYR A  93      -5.226  -1.412   2.215  1.00  0.00
ATOM   1400  C   TYR A  93      -6.594  -1.151   1.488  1.00  0.00
ATOM   1401  O   TYR A  93      -7.504  -1.978   1.268  1.00  0.00
ATOM   1402  CB  TYR A  93      -4.122  -1.740   1.207  1.00  0.00
ATOM   1403  CG  TYR A  93      -2.724  -1.514   1.738  1.00  0.00
ATOM   1404  CD1 TYR A  93      -2.079  -2.521   2.443  1.00  0.00
ATOM   1405  CD2 TYR A  93      -2.087  -0.302   1.521  1.00  0.00
ATOM   1406  CE1 TYR A  93      -0.802  -2.314   2.927  1.00  0.00
ATOM   1407  CE2 TYR A  93      -0.810  -0.096   2.006  1.00  0.00
ATOM   1408  CZ  TYR A  93      -0.169  -1.097   2.706  1.00  0.00
ATOM   1409  OH  TYR A  93       1.103  -0.892   3.189  1.00  0.00
ATOM   1419  N   CYS A  94      -6.835  -0.019   1.014  1.00  0.00
ATOM   1420  CA  CYS A  94      -8.048   0.115   0.252  1.00  0.00
ATOM   1421  C   CYS A  94      -7.781   0.315  -1.192  1.00  0.00
ATOM   1422  O   CYS A  94      -6.925   1.067  -1.641  1.00  0.00
ATOM   1423  CB  CYS A  94      -8.882   1.289   0.765  1.00  0.00
ATOM   1424  SG  CYS A  94     -10.520   1.418   0.009  1.00  0.00
ATOM   1430  N   ALA A  95      -8.658  -0.119  -1.984  1.00  0.00
ATOM   1431  CA  ALA A  95      -8.376   0.229  -3.359  1.00  0.00
ATOM   1432  C   ALA A  95      -9.638   0.480  -4.202  1.00  0.00
ATOM   1433  O   ALA A  95     -10.761  -0.019  -4.118  1.00  0.00
ATOM   1434  CB  ALA A  95      -7.656  -1.086  -4.087  1.00  0.00
ATOM   1440  N   VAL A  96      -9.380   1.374  -5.208  1.00  0.00
ATOM   1441  CA  VAL A  96     -10.536   1.706  -6.040  1.00  0.00
ATOM   1442  C   VAL A  96     -10.229   1.356  -7.534  1.00  0.00
ATOM   1443  O   VAL A  96      -9.059   1.449  -8.025  1.00  0.00
ATOM   1444  CB  VAL A  96     -10.878   3.202  -5.902  1.00  0.00
ATOM   1445  CG1 VAL A  96     -11.163   3.551  -4.449  1.00  0.00
ATOM   1446  CG2 VAL A  96      -9.736   4.046  -6.446  1.00  0.00
ATOM   1456  N   ARG A  97     -11.266   0.834  -8.281  1.00  0.00
ATOM   1457  CA  ARG A  97     -11.061   0.573  -9.698  1.00  0.00
ATOM   1458  C   ARG A  97     -12.190   1.257 -10.624  1.00  0.00
ATOM   1459  O   ARG A  97     -13.411   1.379 -10.434  1.00  0.00
ATOM   1460  CB  ARG A  97     -11.035  -0.932  -9.923  1.00  0.00
ATOM   1461  CG  ARG A  97      -9.783  -1.633  -9.417  1.00  0.00
ATOM   1462  CD  ARG A  97     -10.022  -2.312  -8.118  1.00  0.00
ATOM   1463  NE  ARG A  97     -10.771  -3.547  -8.282  1.00  0.00
ATOM   1464  CZ  ARG A  97     -11.215  -4.313  -7.266  1.00  0.00
ATOM   1465  NH1 ARG A  97     -10.980  -3.957  -6.023  1.00  0.00
ATOM   1466  NH2 ARG A  97     -11.890  -5.421  -7.521  1.00  0.00
ATOM   1480  N   ASP A  98     -11.742   1.861 -11.661  1.00  0.00
ATOM   1481  CA  ASP A  98     -12.663   2.452 -12.629  1.00  0.00
ATOM   1482  C   ASP A  98     -13.150   1.459 -13.722  1.00  0.00
ATOM   1483  O   ASP A  98     -12.195   1.386 -14.525  1.00  0.00
ATOM   1484  CB  ASP A  98     -11.993   3.655 -13.295  1.00  0.00
ATOM   1485  CG  ASP A  98     -12.917   4.391 -14.257  1.00  0.00
ATOM   1486  OD1 ASP A  98     -13.521   3.744 -15.080  1.00  0.00
ATOM   1487  OD2 ASP A  98     -13.009   5.590 -14.160  1.00  0.00
ATOM   1492  N   PRO A  99     -14.403   0.998 -13.955  1.00  0.00
ATOM   1493  CA  PRO A  99     -14.878  -0.051 -14.938  1.00  0.00
ATOM   1494  C   PRO A  99     -14.593   0.251 -16.378  1.00  0.00
ATOM   1495  O   PRO A  99     -14.776  -0.617 -17.229  1.00  0.00
ATOM   1496  CB  PRO A  99     -16.391  -0.090 -14.705  1.00  0.00
ATOM   1497  CG  PRO A  99     -16.542   0.136 -13.240  1.00  0.00
ATOM   1498  CD  PRO A  99     -15.480   1.148 -12.905  1.00  0.00
ATOM   1506  N   SER A 100     -14.376   1.485 -16.718  1.00  0.00
ATOM   1507  CA  SER A 100     -14.013   1.628 -18.107  1.00  0.00
ATOM   1508  C   SER A 100     -12.707   1.005 -18.456  1.00  0.00
ATOM   1509  O   SER A 100     -12.506   0.835 -19.648  1.00  0.00
ATOM   1510  CB  SER A 100     -13.969   3.098 -18.475  1.00  0.00
ATOM   1511  OG  SER A 100     -12.926   3.752 -17.805  1.00  0.00
ATOM   1517  N   TYR A 101     -11.814   0.590 -17.542  1.00  0.00
ATOM   1518  CA  TYR A 101     -10.688  -0.185 -18.194  1.00  0.00
ATOM   1519  C   TYR A 101     -11.246  -1.653 -18.542  1.00  0.00
ATOM   1520  O   TYR A 101     -11.621  -2.388 -17.535  1.00  0.00
ATOM   1521  CB  TYR A 101      -9.462  -0.252 -17.282  1.00  0.00
ATOM   1522  CG  TYR A 101      -8.748   1.073 -17.122  1.00  0.00
ATOM   1523  CD1 TYR A 101      -9.379   2.128 -16.480  1.00  0.00
ATOM   1524  CD2 TYR A 101      -7.462   1.231 -17.618  1.00  0.00
ATOM   1525  CE1 TYR A 101      -8.726   3.336 -16.333  1.00  0.00
ATOM   1526  CE2 TYR A 101      -6.810   2.440 -17.472  1.00  0.00
ATOM   1527  CZ  TYR A 101      -7.437   3.490 -16.832  1.00  0.00
ATOM   1528  OH  TYR A 101      -6.788   4.694 -16.687  1.00  0.00
ATOM   1538  N   PRO A 102     -10.814  -2.170 -19.650  1.00  0.00
ATOM   1539  CA  PRO A 102     -11.342  -3.392 -20.102  1.00  0.00
ATOM   1540  C   PRO A 102     -11.513  -4.845 -19.627  1.00  0.00
ATOM   1541  O   PRO A 102     -12.444  -5.535 -20.048  1.00  0.00
ATOM   1542  CB  PRO A 102     -10.443  -3.415 -21.343  1.00  0.00
ATOM   1543  CG  PRO A 102     -10.510  -2.022 -21.869  1.00  0.00
ATOM   1544  CD  PRO A 102     -10.493  -1.156 -20.637  1.00  0.00
ATOM   1552  N   ASN A 103     -10.732  -5.236 -18.754  1.00  0.00
ATOM   1553  CA  ASN A 103     -10.615  -6.524 -18.092  1.00  0.00
ATOM   1554  C   ASN A 103     -10.695  -6.513 -16.743  1.00  0.00
ATOM   1555  O   ASN A 103     -10.436  -7.557 -16.120  1.00  0.00
ATOM   1556  CB  ASN A 103      -9.312  -7.222 -18.435  1.00  0.00
ATOM   1557  CG  ASN A 103      -9.179  -7.509 -19.905  1.00  0.00
ATOM   1558  OD1 ASN A 103      -9.802  -8.439 -20.428  1.00  0.00
ATOM   1559  ND2 ASN A 103      -8.379  -6.725 -20.582  1.00  0.00
ATOM   1566  N   GLY A 104     -10.977  -5.360 -16.222  1.00  0.00
ATOM   1567  CA  GLY A 104     -10.805  -5.425 -14.833  1.00  0.00
ATOM   1568  C   GLY A 104      -9.311  -5.052 -14.897  1.00  0.00
ATOM   1569  O   GLY A 104      -8.548  -5.247 -13.945  1.00  0.00
ATOM   1573  N   VAL A 105      -8.840  -4.502 -16.044  1.00  0.00
ATOM   1574  CA  VAL A 105      -7.500  -4.133 -15.834  1.00  0.00
ATOM   1575  C   VAL A 105      -8.050  -3.108 -15.031  1.00  0.00
ATOM   1576  O   VAL A 105      -9.123  -2.564 -15.277  1.00  0.00
ATOM   1577  CB  VAL A 105      -6.695  -3.651 -17.055  1.00  0.00
ATOM   1578  CG1 VAL A 105      -5.250  -3.378 -16.666  1.00  0.00
ATOM   1579  CG2 VAL A 105      -6.768  -4.687 -18.166  1.00  0.00
ATOM   1589  N   TYR A 106      -7.297  -3.049 -14.074  1.00  0.00
ATOM   1590  CA  TYR A 106      -7.084  -2.347 -12.908  1.00  0.00
ATOM   1591  C   TYR A 106      -6.530  -1.243 -13.512  1.00  0.00
ATOM   1592  O   TYR A 106      -5.680  -1.128 -14.394  1.00  0.00
ATOM   1593  CB  TYR A 106      -6.150  -3.018 -11.897  1.00  0.00
ATOM   1594  CG  TYR A 106      -6.765  -4.210 -11.195  1.00  0.00
ATOM   1595  CD1 TYR A 106      -6.716  -5.463 -11.787  1.00  0.00
ATOM   1596  CD2 TYR A 106      -7.376  -4.048  -9.961  1.00  0.00
ATOM   1597  CE1 TYR A 106      -7.277  -6.551 -11.146  1.00  0.00
ATOM   1598  CE2 TYR A 106      -7.936  -5.135  -9.320  1.00  0.00
ATOM   1599  CZ  TYR A 106      -7.888  -6.383  -9.909  1.00  0.00
ATOM   1600  OH  TYR A 106      -8.447  -7.466  -9.270  1.00  0.00
ATOM   1610  N   PRO A 107      -7.204  -0.516 -13.216  1.00  0.00
ATOM   1611  CA  PRO A 107      -7.263   0.622 -13.567  1.00  0.00
ATOM   1612  C   PRO A 107      -6.306   1.295 -12.723  1.00  0.00
ATOM   1613  O   PRO A 107      -5.191   0.853 -12.329  1.00  0.00
ATOM   1614  CB  PRO A 107      -8.729   0.973 -13.292  1.00  0.00
ATOM   1615  CG  PRO A 107      -9.024   0.316 -11.987  1.00  0.00
ATOM   1616  CD  PRO A 107      -8.205  -0.947 -12.011  1.00  0.00
ATOM   1624  N   HIS A 108      -6.810   2.572 -12.500  1.00  0.00
ATOM   1625  CA  HIS A 108      -6.002   3.139 -11.648  1.00  0.00
ATOM   1626  C   HIS A 108      -6.887   2.950 -10.698  1.00  0.00
ATOM   1627  O   HIS A 108      -7.866   3.500 -10.130  1.00  0.00
ATOM   1628  CB  HIS A 108      -5.648   4.607 -11.902  1.00  0.00
ATOM   1629  CG  HIS A 108      -4.884   4.831 -13.170  1.00  0.00
ATOM   1630  ND1 HIS A 108      -3.572   4.438 -13.328  1.00  0.00
ATOM   1631  CD2 HIS A 108      -5.248   5.408 -14.340  1.00  0.00
ATOM   1632  CE1 HIS A 108      -3.162   4.764 -14.542  1.00  0.00
ATOM   1633  NE2 HIS A 108      -4.159   5.354 -15.175  1.00  0.00
ATOM   1641  N   GLU A 109      -5.973   2.398 -10.298  1.00  0.00
ATOM   1642  CA  GLU A 109      -5.896   1.927  -9.400  1.00  0.00
ATOM   1643  C   GLU A 109      -5.422   2.911  -8.405  1.00  0.00
ATOM   1644  O   GLU A 109      -4.423   3.624  -8.477  1.00  0.00
ATOM   1645  CB  GLU A 109      -4.986   0.728  -9.677  1.00  0.00
ATOM   1646  CG  GLU A 109      -4.575  -0.049  -8.433  1.00  0.00
ATOM   1647  CD  GLU A 109      -3.691  -1.223  -8.744  1.00  0.00
ATOM   1648  OE1 GLU A 109      -3.814  -1.770  -9.814  1.00  0.00
ATOM   1649  OE2 GLU A 109      -2.889  -1.576  -7.910  1.00  0.00
ATOM   1656  N   TYR A 110      -6.071   2.840  -7.398  1.00  0.00
ATOM   1657  CA  TYR A 110      -5.670   3.662  -6.393  1.00  0.00
ATOM   1658  C   TYR A 110      -5.603   2.972  -5.080  1.00  0.00
ATOM   1659  O   TYR A 110      -6.459   2.178  -4.655  1.00  0.00
ATOM   1660  CB  TYR A 110      -6.612   4.867  -6.329  1.00  0.00
ATOM   1661  CG  TYR A 110      -6.536   5.764  -7.545  1.00  0.00
ATOM   1662  CD1 TYR A 110      -7.469   5.635  -8.562  1.00  0.00
ATOM   1663  CD2 TYR A 110      -5.533   6.717  -7.641  1.00  0.00
ATOM   1664  CE1 TYR A 110      -7.400   6.455  -9.672  1.00  0.00
ATOM   1665  CE2 TYR A 110      -5.463   7.537  -8.751  1.00  0.00
ATOM   1666  CZ  TYR A 110      -6.392   7.408  -9.763  1.00  0.00
ATOM   1667  OH  TYR A 110      -6.324   8.225 -10.868  1.00  0.00
ATOM   1677  N   TRP A 111      -4.605   3.280  -4.355  1.00  0.00
ATOM   1678  CA  TRP A 111      -4.541   2.527  -3.162  1.00  0.00
ATOM   1679  C   TRP A 111      -4.444   3.354  -1.866  1.00  0.00
ATOM   1680  O   TRP A 111      -4.015   4.498  -1.941  1.00  0.00
ATOM   1681  CB  TRP A 111      -3.343   1.581  -3.259  1.00  0.00
ATOM   1682  CG  TRP A 111      -2.033   2.289  -3.432  1.00  0.00
ATOM   1683  CD1 TRP A 111      -1.474   2.690  -4.608  1.00  0.00
ATOM   1684  CD2 TRP A 111      -1.108   2.686  -2.392  1.00  0.00
ATOM   1685  NE1 TRP A 111      -0.269   3.305  -4.374  1.00  0.00
ATOM   1686  CE2 TRP A 111      -0.030   3.312  -3.023  1.00  0.00
ATOM   1687  CE3 TRP A 111      -1.108   2.562  -0.997  1.00  0.00
ATOM   1688  CZ2 TRP A 111       1.046   3.816  -2.309  1.00  0.00
ATOM   1689  CZ3 TRP A 111      -0.031   3.069  -0.281  1.00  0.00
ATOM   1690  CH2 TRP A 111       1.018   3.680  -0.921  1.00  0.00
ATOM   1701  N   GLY A 112      -4.695   2.751  -0.621  1.00  0.00
ATOM   1702  CA  GLY A 112      -4.837   3.831   0.360  1.00  0.00
ATOM   1703  C   GLY A 112      -3.689   3.849   1.302  1.00  0.00
ATOM   1704  O   GLY A 112      -2.889   2.899   1.286  1.00  0.00
ATOM   1708  N   GLN A 113      -3.560   4.846   2.191  1.00  0.00
ATOM   1709  CA  GLN A 113      -2.446   4.554   3.005  1.00  0.00
ATOM   1710  C   GLN A 113      -2.500   3.485   3.914  1.00  0.00
ATOM   1711  O   GLN A 113      -2.346   3.850   5.086  1.00  0.00
ATOM   1712  CB  GLN A 113      -2.079   5.797   3.820  1.00  0.00
ATOM   1713  CG  GLN A 113      -1.688   7.000   2.979  1.00  0.00
ATOM   1714  CD  GLN A 113      -0.401   6.774   2.208  1.00  0.00
ATOM   1715  OE1 GLN A 113       0.652   6.507   2.795  1.00  0.00
ATOM   1716  NE2 GLN A 113      -0.478   6.877   0.886  1.00  0.00
ATOM   1725  N   GLY A 114      -2.643   2.273   3.692  1.00  0.00
ATOM   1726  CA  GLY A 114      -2.319   1.098   4.456  1.00  0.00
ATOM   1727  C   GLY A 114      -2.930   1.176   5.721  1.00  0.00
ATOM   1728  O   GLY A 114      -2.171   1.884   6.359  1.00  0.00
ATOM   1732  N   THR A 115      -3.593   0.521   6.487  1.00  0.00
ATOM   1733  CA  THR A 115      -3.735   0.863   7.929  1.00  0.00
ATOM   1734  C   THR A 115      -3.241  -0.449   8.723  1.00  0.00
ATOM   1735  O   THR A 115      -3.181  -1.612   8.244  1.00  0.00
ATOM   1736  CB  THR A 115      -5.183   1.245   8.293  1.00  0.00
ATOM   1737  OG1 THR A 115      -5.233   1.693   9.653  1.00  0.00
ATOM   1738  CG2 THR A 115      -6.108   0.049   8.122  1.00  0.00
ATOM   1746  N   GLN A 116      -2.879  -0.437   9.897  1.00  0.00
ATOM   1747  CA  GLN A 116      -2.388  -1.757  10.416  1.00  0.00
ATOM   1748  C   GLN A 116      -3.317  -2.296  11.442  1.00  0.00
ATOM   1749  O   GLN A 116      -3.671  -1.321  12.179  1.00  0.00
ATOM   1750  CB  GLN A 116      -0.987  -1.645  11.026  1.00  0.00
ATOM   1751  CG  GLN A 116      -0.418  -2.964  11.523  1.00  0.00
ATOM   1752  CD  GLN A 116       1.009  -2.827  12.020  1.00  0.00
ATOM   1753  OE1 GLN A 116       1.510  -1.715  12.210  1.00  0.00
ATOM   1754  NE2 GLN A 116       1.672  -3.958  12.231  1.00  0.00
ATOM   1763  N   VAL A 117      -3.742  -3.539  11.430  1.00  0.00
ATOM   1764  CA  VAL A 117      -4.719  -3.926  12.471  1.00  0.00
ATOM   1765  C   VAL A 117      -4.173  -5.102  13.216  1.00  0.00
ATOM   1766  O   VAL A 117      -3.813  -6.234  12.810  1.00  0.00
ATOM   1767  CB  VAL A 117      -6.084  -4.296  11.860  1.00  0.00
ATOM   1768  CG1 VAL A 117      -7.030  -4.802  12.940  1.00  0.00
ATOM   1769  CG2 VAL A 117      -6.676  -3.091  11.145  1.00  0.00
ATOM   1779  N   THR A 118      -4.087  -4.827  14.523  1.00  0.00
ATOM   1780  CA  THR A 118      -3.569  -5.954  15.247  1.00  0.00
ATOM   1781  C   THR A 118      -4.605  -6.726  16.235  1.00  0.00
ATOM   1782  O   THR A 118      -5.514  -6.383  17.077  1.00  0.00
ATOM   1783  CB  THR A 118      -2.340  -5.468  16.037  1.00  0.00
ATOM   1784  OG1 THR A 118      -1.346  -4.977  15.127  1.00  0.00
ATOM   1785  CG2 THR A 118      -1.750  -6.604  16.860  1.00  0.00
ATOM   1793  N   VAL A 119      -4.555  -7.970  16.161  1.00  0.00
ATOM   1794  CA  VAL A 119      -5.512  -8.483  17.121  1.00  0.00
ATOM   1795  C   VAL A 119      -4.754  -9.161  18.104  1.00  0.00
ATOM   1796  O   VAL A 119      -3.933 -10.040  17.842  1.00  0.00
ATOM   1797  CB  VAL A 119      -6.525  -9.461  16.496  1.00  0.00
ATOM   1798  CG1 VAL A 119      -7.487  -9.978  17.555  1.00  0.00
ATOM   1799  CG2 VAL A 119      -7.281  -8.773  15.370  1.00  0.00
ATOM   1809  N   SER A 120      -5.172  -8.765  19.285  1.00  0.00
ATOM   1810  CA  SER A 120      -4.367  -9.361  20.486  1.00  0.00
ATOM   1811  C   SER A 120      -5.165 -10.192  21.266  1.00  0.00
ATOM   1812  O   SER A 120      -6.421 -10.426  21.332  1.00  0.00
ATOM   1813  CB  SER A 120      -3.810  -8.309  21.425  1.00  0.00
ATOM   1814  OG  SER A 120      -4.843  -7.616  22.071  1.00  0.00
ATOM   1820  N   SER A 121      -4.369 -10.856  21.874  1.00  0.00
ATOM   1821  CA  SER A 121      -5.021 -11.662  22.779  1.00  0.00
ATOM   1822  C   SER A 121      -4.835 -11.349  24.217  1.00  0.00
ATOM   1823  O   SER A 121      -5.734 -11.612  24.994  1.00  0.00
ATOM   1824  OXT SER A 121      -3.812 -10.847  24.594  1.00  0.00
ATOM   1825  CB  SER A 121      -4.587 -13.092  22.522  1.00  0.00
ATOM   1826  OG  SER A 121      -5.129 -13.962  23.478  1.00  0.00
END
