# Supplementary material for: Nanobody-based CTLA4 inhibitors for immune checkpoint blockade therapy of canine cancer patients
Source: Sci Rep. 2021 Oct 21;11:20763. doi: 10.1038/s41598-021-00325-3 (PMC8531395; doi:10.1038/s41598-021-00325-3)
Supplement: Supplementary file 1 — Supplementary Information 1. [file 41598_2021_325_MOESM1_ESM.zip › Supplemental Information/trRosetta_cNb17_8.pdb]

ATOM      1  N   MET B   1        .683    .029   -.448  1.00  0.00
ATOM      2  CA  MET B   1       2.137   -.121   -.522  1.00  0.00
ATOM      3  C   MET B   1       2.504   1.249   -.570  1.00  0.00
ATOM      4  O   MET B   1       1.860   2.152  -1.059  1.00  0.00
ATOM      5  CB  MET B   1       2.641   -.894  -1.739  1.00  0.00
ATOM      6  CG  MET B   1       2.291  -2.375  -1.734  1.00  0.00
ATOM      7  SD  MET B   1       2.986  -3.259  -3.144  1.00  0.00
ATOM      8  CE  MET B   1       4.724  -3.271  -2.713  1.00  0.00
ATOM     20  N   HIS B   2       3.562   1.456    .010  1.00  0.00
ATOM     21  CA  HIS B   2       4.239   2.720    .145  1.00  0.00
ATOM     22  C   HIS B   2       5.616   2.590   -.395  1.00  0.00
ATOM     23  O   HIS B   2       6.364   1.602   -.195  1.00  0.00
ATOM     24  CB  HIS B   2       4.291   3.179   1.605  1.00  0.00
ATOM     25  CG  HIS B   2       2.941   3.370   2.224  1.00  0.00
ATOM     26  ND1 HIS B   2       2.182   4.503   2.019  1.00  0.00
ATOM     27  CD2 HIS B   2       2.215   2.574   3.043  1.00  0.00
ATOM     28  CE1 HIS B   2       1.046   4.394   2.685  1.00  0.00
ATOM     29  NE2 HIS B   2       1.041   3.234   3.314  1.00  0.00
ATOM     37  N   VAL B   3       6.006   3.722  -1.041  1.00  0.00
ATOM     38  CA  VAL B   3       7.343   3.726  -1.678  1.00  0.00
ATOM     39  C   VAL B   3       8.177   4.929  -1.224  1.00  0.00
ATOM     40  O   VAL B   3       7.748   6.088  -1.328  1.00  0.00
ATOM     41  CB  VAL B   3       7.207   3.757  -3.212  1.00  0.00
ATOM     42  CG1 VAL B   3       6.237   4.849  -3.639  1.00  0.00
ATOM     43  CG2 VAL B   3       8.572   3.968  -3.848  1.00  0.00
ATOM     53  N   ALA B   4       9.400   4.693   -.823  1.00  0.00
ATOM     54  CA  ALA B   4      10.195   5.841   -.477  1.00  0.00
ATOM     55  C   ALA B   4      11.377   5.805  -1.496  1.00  0.00
ATOM     56  O   ALA B   4      11.986   4.833  -1.972  1.00  0.00
ATOM     57  CB  ALA B   4      10.567   5.737    .932  1.00  0.00
ATOM     63  N   GLN B   5      11.897   6.909  -1.707  1.00  0.00
ATOM     64  CA  GLN B   5      13.044   7.024  -2.576  1.00  0.00
ATOM     65  C   GLN B   5      14.116   7.950  -1.984  1.00  0.00
ATOM     66  O   GLN B   5      13.763   8.883  -1.254  1.00  0.00
ATOM     67  CB  GLN B   5      12.608   7.532  -3.953  1.00  0.00
ATOM     68  CG  GLN B   5      11.344   6.879  -4.486  1.00  0.00
ATOM     69  CD  GLN B   5      11.044   7.282  -5.917  1.00  0.00
ATOM     70  OE1 GLN B   5      10.023   6.887  -6.486  1.00  0.00
ATOM     71  NE2 GLN B   5      11.933   8.072  -6.507  1.00  0.00
ATOM     80  N   PRO B   6      15.438   7.781  -2.382  1.00  0.00
ATOM     81  CA  PRO B   6      16.258   8.797  -1.779  1.00  0.00
ATOM     82  C   PRO B   6      16.043  10.159  -2.456  1.00  0.00
ATOM     83  O   PRO B   6      15.627  10.190  -3.615  1.00  0.00
ATOM     84  CB  PRO B   6      17.674   8.260  -2.007  1.00  0.00
ATOM     85  CG  PRO B   6      17.559   7.440  -3.247  1.00  0.00
ATOM     86  CD  PRO B   6      16.206   6.789  -3.141  1.00  0.00
ATOM     94  N   ALA B   7      16.291  11.333  -1.808  1.00  0.00
ATOM     95  CA  ALA B   7      15.901  12.428  -2.682  1.00  0.00
ATOM     96  C   ALA B   7      16.554  12.912  -3.933  1.00  0.00
ATOM     97  O   ALA B   7      15.779  13.232  -4.809  1.00  0.00
ATOM     98  CB  ALA B   7      16.113  13.493  -1.613  1.00  0.00
ATOM    104  N   VAL B   8      17.928  12.970  -3.945  1.00  0.00
ATOM    105  CA  VAL B   8      18.742  13.360  -5.136  1.00  0.00
ATOM    106  C   VAL B   8      19.970  12.431  -5.469  1.00  0.00
ATOM    107  O   VAL B   8      20.556  12.004  -4.499  1.00  0.00
ATOM    108  CB  VAL B   8      19.262  14.795  -4.932  1.00  0.00
ATOM    109  CG1 VAL B   8      20.115  15.226  -6.115  1.00  0.00
ATOM    110  CG2 VAL B   8      18.091  15.746  -4.736  1.00  0.00
ATOM    120  N   VAL B   9      20.423  12.080  -6.559  1.00  0.00
ATOM    121  CA  VAL B   9      21.585  11.192  -6.647  1.00  0.00
ATOM    122  C   VAL B   9      22.519  11.710  -7.598  1.00  0.00
ATOM    123  O   VAL B   9      21.873  12.049  -8.568  1.00  0.00
ATOM    124  CB  VAL B   9      21.194   9.767  -7.082  1.00  0.00
ATOM    125  CG1 VAL B   9      22.429   8.886  -7.191  1.00  0.00
ATOM    126  CG2 VAL B   9      20.197   9.179  -6.095  1.00  0.00
ATOM    136  N   LEU B  10      23.811  11.842  -7.317  1.00  0.00
ATOM    137  CA  LEU B  10      24.655  12.430  -8.261  1.00  0.00
ATOM    138  C   LEU B  10      25.478  11.431  -9.004  1.00  0.00
ATOM    139  O   LEU B  10      26.104  10.572  -8.425  1.00  0.00
ATOM    140  CB  LEU B  10      25.572  13.440  -7.559  1.00  0.00
ATOM    141  CG  LEU B  10      24.967  14.828  -7.312  1.00  0.00
ATOM    142  CD1 LEU B  10      23.807  14.710  -6.332  1.00  0.00
ATOM    143  CD2 LEU B  10      26.041  15.763  -6.777  1.00  0.00
ATOM    155  N   ALA B  11      25.490  11.649 -10.442  1.00  0.00
ATOM    156  CA  ALA B  11      26.228  10.684 -11.111  1.00  0.00
ATOM    157  C   ALA B  11      27.521  11.238 -11.753  1.00  0.00
ATOM    158  O   ALA B  11      27.905  12.408 -12.083  1.00  0.00
ATOM    159  CB  ALA B  11      25.404  10.150 -12.123  1.00  0.00
ATOM    165  N   SER B  12      28.289  10.347 -12.152  1.00  0.00
ATOM    166  CA  SER B  12      29.429  11.015 -12.648  1.00  0.00
ATOM    167  C   SER B  12      29.454  10.772 -14.106  1.00  0.00
ATOM    168  O   SER B  12      28.505  10.197 -14.587  1.00  0.00
ATOM    169  CB  SER B  12      30.698  10.509 -11.990  1.00  0.00
ATOM    170  OG  SER B  12      30.987   9.199 -12.397  1.00  0.00
ATOM    176  N   SER B  13      30.412  11.250 -14.859  1.00  0.00
ATOM    177  CA  SER B  13      30.583  11.077 -16.378  1.00  0.00
ATOM    178  C   SER B  13      30.791   9.815 -17.071  1.00  0.00
ATOM    179  O   SER B  13      30.687   9.674 -18.260  1.00  0.00
ATOM    180  CB  SER B  13      31.756  11.918 -16.841  1.00  0.00
ATOM    181  OG  SER B  13      32.935  11.538 -16.185  1.00  0.00
ATOM    187  N   ARG B  14      31.077   8.981 -16.235  1.00  0.00
ATOM    188  CA  ARG B  14      31.410   7.629 -16.363  1.00  0.00
ATOM    189  C   ARG B  14      29.975   7.288 -16.135  1.00  0.00
ATOM    190  O   ARG B  14      29.813   6.102 -15.855  1.00  0.00
ATOM    191  CB  ARG B  14      32.376   7.075 -15.326  1.00  0.00
ATOM    192  CG  ARG B  14      33.775   7.668 -15.375  1.00  0.00
ATOM    193  CD  ARG B  14      34.663   7.064 -14.348  1.00  0.00
ATOM    194  NE  ARG B  14      36.003   7.629 -14.391  1.00  0.00
ATOM    195  CZ  ARG B  14      37.020   7.245 -13.595  1.00  0.00
ATOM    196  NH1 ARG B  14      36.836   6.297 -12.703  1.00  0.00
ATOM    197  NH2 ARG B  14      38.204   7.821 -13.712  1.00  0.00
ATOM    211  N   GLY B  15      28.931   8.255 -15.921  1.00  0.00
ATOM    212  CA  GLY B  15      27.865   7.445 -15.495  1.00  0.00
ATOM    213  C   GLY B  15      27.213   6.699 -14.320  1.00  0.00
ATOM    214  O   GLY B  15      26.022   6.818 -14.186  1.00  0.00
ATOM    218  N   VAL B  16      27.917   6.122 -13.378  1.00  0.00
ATOM    219  CA  VAL B  16      26.908   5.429 -12.868  1.00  0.00
ATOM    220  C   VAL B  16      25.907   5.830 -11.792  1.00  0.00
ATOM    221  O   VAL B  16      26.347   6.633 -10.954  1.00  0.00
ATOM    222  CB  VAL B  16      27.616   4.142 -12.404  1.00  0.00
ATOM    223  CG1 VAL B  16      26.630   3.212 -11.712  1.00  0.00
ATOM    224  CG2 VAL B  16      28.266   3.451 -13.592  1.00  0.00
ATOM    234  N   ALA B  17      24.564   5.543 -11.832  1.00  0.00
ATOM    235  CA  ALA B  17      23.809   5.997 -10.636  1.00  0.00
ATOM    236  C   ALA B  17      23.035   4.896  -9.829  1.00  0.00
ATOM    237  O   ALA B  17      22.524   3.861 -10.264  1.00  0.00
ATOM    238  CB  ALA B  17      22.952   6.998 -11.176  1.00  0.00
ATOM    244  N   SER B  18      22.960   4.998  -8.609  1.00  0.00
ATOM    245  CA  SER B  18      22.141   3.915  -8.062  1.00  0.00
ATOM    246  C   SER B  18      20.981   4.448  -7.353  1.00  0.00
ATOM    247  O   SER B  18      21.072   5.305  -6.496  1.00  0.00
ATOM    248  CB  SER B  18      22.942   3.048  -7.110  1.00  0.00
ATOM    249  OG  SER B  18      23.973   2.380  -7.786  1.00  0.00
ATOM    255  N   PHE B  19      19.843   3.855  -7.656  1.00  0.00
ATOM    256  CA  PHE B  19      18.739   4.346  -7.034  1.00  0.00
ATOM    257  C   PHE B  19      18.197   3.282  -6.036  1.00  0.00
ATOM    258  O   PHE B  19      17.911   2.129  -6.239  1.00  0.00
ATOM    259  CB  PHE B  19      17.699   4.727  -8.089  1.00  0.00
ATOM    260  CG  PHE B  19      16.329   4.979  -7.527  1.00  0.00
ATOM    261  CD1 PHE B  19      15.978   6.235  -7.055  1.00  0.00
ATOM    262  CD2 PHE B  19      15.389   3.961  -7.469  1.00  0.00
ATOM    263  CE1 PHE B  19      14.718   6.468  -6.537  1.00  0.00
ATOM    264  CE2 PHE B  19      14.128   4.192  -6.954  1.00  0.00
ATOM    265  CZ  PHE B  19      13.793   5.447  -6.487  1.00  0.00
ATOM    275  N   VAL B  20      17.869   3.648  -4.913  1.00  0.00
ATOM    276  CA  VAL B  20      17.294   2.618  -4.032  1.00  0.00
ATOM    277  C   VAL B  20      15.848   2.917  -3.681  1.00  0.00
ATOM    278  O   VAL B  20      15.539   4.036  -3.319  1.00  0.00
ATOM    279  CB  VAL B  20      18.110   2.507  -2.731  1.00  0.00
ATOM    280  CG1 VAL B  20      17.493   1.473  -1.801  1.00  0.00
ATOM    281  CG2 VAL B  20      19.553   2.150  -3.053  1.00  0.00
ATOM    291  N   CYS B  21      14.955   1.891  -3.733  1.00  0.00
ATOM    292  CA  CYS B  21      13.643   2.170  -3.419  1.00  0.00
ATOM    293  C   CYS B  21      13.135   1.435  -2.174  1.00  0.00
ATOM    294  O   CYS B  21      13.492    .306  -1.814  1.00  0.00
ATOM    295  CB  CYS B  21      12.773   1.820  -4.627  1.00  0.00
ATOM    296  SG  CYS B  21      11.001   2.055  -4.354  1.00  0.00
ATOM    302  N   GLU B  22      12.344   1.984  -1.384  1.00  0.00
ATOM    303  CA  GLU B  22      11.966   1.123   -.250  1.00  0.00
ATOM    304  C   GLU B  22      10.467    .954   -.225  1.00  0.00
ATOM    305  O   GLU B  22       9.585   1.791   -.277  1.00  0.00
ATOM    306  CB  GLU B  22      12.445   1.712   1.079  1.00  0.00
ATOM    307  CG  GLU B  22      12.116    .862   2.298  1.00  0.00
ATOM    308  CD  GLU B  22      12.664   1.435   3.575  1.00  0.00
ATOM    309  OE1 GLU B  22      13.312   2.452   3.518  1.00  0.00
ATOM    310  OE2 GLU B  22      12.433    .854   4.610  1.00  0.00
ATOM    317  N   TYR B  23      10.052   -.271   -.059  1.00  0.00
ATOM    318  CA  TYR B  23       8.666   -.497   -.043  1.00  0.00
ATOM    319  C   TYR B  23       8.100   -.920   1.255  1.00  0.00
ATOM    320  O   TYR B  23       8.293  -1.987   1.808  1.00  0.00
ATOM    321  CB  TYR B  23       8.320  -1.539  -1.110  1.00  0.00
ATOM    322  CG  TYR B  23       8.645  -1.099  -2.520  1.00  0.00
ATOM    323  CD1 TYR B  23       9.531  -1.839  -3.290  1.00  0.00
ATOM    324  CD2 TYR B  23       8.058    .043  -3.043  1.00  0.00
ATOM    325  CE1 TYR B  23       9.827  -1.437  -4.579  1.00  0.00
ATOM    326  CE2 TYR B  23       8.355    .445  -4.331  1.00  0.00
ATOM    327  CZ  TYR B  23       9.235   -.291  -5.097  1.00  0.00
ATOM    328  OH  TYR B  23       9.531    .109  -6.380  1.00  0.00
ATOM    338  N   GLY B  24       6.958   -.318   1.426  1.00  0.00
ATOM    339  CA  GLY B  24       5.879   -.291   2.426  1.00  0.00
ATOM    340  C   GLY B  24       4.972  -1.427   2.723  1.00  0.00
ATOM    341  O   GLY B  24       3.890  -1.245   3.313  1.00  0.00
ATOM    345  N   SER B  25       5.273  -2.567   2.194  1.00  0.00
ATOM    346  CA  SER B  25       4.414  -3.639   2.580  1.00  0.00
ATOM    347  C   SER B  25       5.258  -4.916   2.779  1.00  0.00
ATOM    348  O   SER B  25       6.351  -5.053   2.263  1.00  0.00
ATOM    349  CB  SER B  25       3.345  -3.850   1.526  1.00  0.00
ATOM    350  OG  SER B  25       2.471  -4.880   1.898  1.00  0.00
ATOM    356  N   SER B  26       4.684  -5.865   3.548  1.00  0.00
ATOM    357  CA  SER B  26       5.323  -7.190   3.772  1.00  0.00
ATOM    358  C   SER B  26       4.779  -7.902   2.739  1.00  0.00
ATOM    359  O   SER B  26       5.557  -8.654   2.138  1.00  0.00
ATOM    360  CB  SER B  26       4.994  -7.852   5.096  1.00  0.00
ATOM    361  OG  SER B  26       3.633  -8.178   5.170  1.00  0.00
ATOM    367  N   GLY B  27       3.632  -7.585   2.185  1.00  0.00
ATOM    368  CA  GLY B  27       3.930  -8.549   1.374  1.00  0.00
ATOM    369  C   GLY B  27       3.812  -9.901   1.676  1.00  0.00
ATOM    370  O   GLY B  27       3.915 -10.590   2.675  1.00  0.00
ATOM    374  N   ASN B  28       4.084 -10.143    .490  1.00  0.00
ATOM    375  CA  ASN B  28       4.588 -11.232   -.084  1.00  0.00
ATOM    376  C   ASN B  28       5.190 -10.564  -1.399  1.00  0.00
ATOM    377  O   ASN B  28       4.556 -10.628  -2.483  1.00  0.00
ATOM    378  CB  ASN B  28       3.524 -12.292   -.304  1.00  0.00
ATOM    379  CG  ASN B  28       4.094 -13.583   -.822  1.00  0.00
ATOM    380  OD1 ASN B  28       5.133 -13.593  -1.492  1.00  0.00
ATOM    381  ND2 ASN B  28       3.433 -14.673   -.527  1.00  0.00
ATOM    388  N   ALA B  29       6.337 -10.371  -1.367  1.00  0.00
ATOM    389  CA  ALA B  29       7.242  -9.829  -2.339  1.00  0.00
ATOM    390  C   ALA B  29       7.103 -10.759  -3.541  1.00  0.00
ATOM    391  O   ALA B  29       7.315 -10.178  -4.597  1.00  0.00
ATOM    392  CB  ALA B  29       8.350  -9.805  -2.005  1.00  0.00
ATOM    398  N   ALA B  30       6.776 -12.153  -3.482  1.00  0.00
ATOM    399  CA  ALA B  30       7.060 -12.292  -4.816  1.00  0.00
ATOM    400  C   ALA B  30       7.318 -12.407  -6.145  1.00  0.00
ATOM    401  O   ALA B  30       8.193 -12.688  -6.931  1.00  0.00
ATOM    402  CB  ALA B  30       6.545 -14.157  -4.314  1.00  0.00
ATOM    408  N   GLU B  31       6.299 -12.064  -6.652  1.00  0.00
ATOM    409  CA  GLU B  31       5.908 -11.859  -8.054  1.00  0.00
ATOM    410  C   GLU B  31       6.048 -10.331  -8.592  1.00  0.00
ATOM    411  O   GLU B  31       5.719 -10.049  -9.732  1.00  0.00
ATOM    412  CB  GLU B  31       4.467 -12.347  -8.217  1.00  0.00
ATOM    413  CG  GLU B  31       4.249 -13.803  -7.832  1.00  0.00
ATOM    414  CD  GLU B  31       5.057 -14.756  -8.669  1.00  0.00
ATOM    415  OE1 GLU B  31       5.354 -14.426  -9.792  1.00  0.00
ATOM    416  OE2 GLU B  31       5.377 -15.816  -8.184  1.00  0.00
ATOM    423  N   VAL B  32       6.485  -9.399  -7.709  1.00  0.00
ATOM    424  CA  VAL B  32       6.552  -7.876  -7.588  1.00  0.00
ATOM    425  C   VAL B  32       7.360  -7.436  -8.847  1.00  0.00
ATOM    426  O   VAL B  32       8.362  -8.142  -9.242  1.00  0.00
ATOM    427  CB  VAL B  32       7.257  -7.412  -6.300  1.00  0.00
ATOM    428  CG1 VAL B  32       8.706  -7.876  -6.289  1.00  0.00
ATOM    429  CG2 VAL B  32       7.175  -5.897  -6.182  1.00  0.00
ATOM    439  N   ARG B  33       6.773  -6.311  -9.425  1.00  0.00
ATOM    440  CA  ARG B  33       7.359  -5.743 -10.570  1.00  0.00
ATOM    441  C   ARG B  33       7.730  -4.354 -10.228  1.00  0.00
ATOM    442  O   ARG B  33       7.082  -3.461  -9.724  1.00  0.00
ATOM    443  CB  ARG B  33       6.405  -5.762 -11.755  1.00  0.00
ATOM    444  CG  ARG B  33       6.938  -5.102 -13.016  1.00  0.00
ATOM    445  CD  ARG B  33       5.978  -5.214 -14.144  1.00  0.00
ATOM    446  NE  ARG B  33       5.847  -6.585 -14.610  1.00  0.00
ATOM    447  CZ  ARG B  33       4.917  -7.010 -15.487  1.00  0.00
ATOM    448  NH1 ARG B  33       4.045  -6.160 -15.983  1.00  0.00
ATOM    449  NH2 ARG B  33       4.881  -8.280 -15.850  1.00  0.00
ATOM    463  N   VAL B  34       8.972  -4.051 -10.588  1.00  0.00
ATOM    464  CA  VAL B  34       9.466  -2.725 -10.237  1.00  0.00
ATOM    465  C   VAL B  34       9.783  -2.013 -11.414  1.00  0.00
ATOM    466  O   VAL B  34      10.465  -2.688 -12.153  1.00  0.00
ATOM    467  CB  VAL B  34      10.729  -2.783  -9.358  1.00  0.00
ATOM    468  CG1 VAL B  34      11.102  -1.392  -8.869  1.00  0.00
ATOM    469  CG2 VAL B  34      10.500  -3.724  -8.185  1.00  0.00
ATOM    479  N   THR B  35       9.216   -.694 -11.535  1.00  0.00
ATOM    480  CA  THR B  35       9.501    .089 -12.744  1.00  0.00
ATOM    481  C   THR B  35      10.231   1.511 -12.526  1.00  0.00
ATOM    482  O   THR B  35       9.967   2.239 -11.557  1.00  0.00
ATOM    483  CB  THR B  35       8.179    .300 -13.504  1.00  0.00
ATOM    484  OG1 THR B  35       7.627   -.972 -13.870  1.00  0.00
ATOM    485  CG2 THR B  35       8.412   1.127 -14.760  1.00  0.00
ATOM    493  N   VAL B  36      11.213   1.900 -13.236  1.00  0.00
ATOM    494  CA  VAL B  36      11.725   3.174 -13.093  1.00  0.00
ATOM    495  C   VAL B  36      11.296   4.003 -14.336  1.00  0.00
ATOM    496  O   VAL B  36      11.461   3.714 -15.546  1.00  0.00
ATOM    497  CB  VAL B  36      13.258   3.106 -12.957  1.00  0.00
ATOM    498  CG1 VAL B  36      13.870   2.419 -14.169  1.00  0.00
ATOM    499  CG2 VAL B  36      13.826   4.506 -12.786  1.00  0.00
ATOM    509  N   LEU B  37      10.736   5.212 -13.949  1.00  0.00
ATOM    510  CA  LEU B  37      10.372   6.012 -15.044  1.00  0.00
ATOM    511  C   LEU B  37      11.140   7.414 -14.977  1.00  0.00
ATOM    512  O   LEU B  37      11.433   8.053 -13.961  1.00  0.00
ATOM    513  CB  LEU B  37       8.849   6.194 -15.035  1.00  0.00
ATOM    514  CG  LEU B  37       8.024   4.900 -15.047  1.00  0.00
ATOM    515  CD1 LEU B  37       7.754   4.457 -13.616  1.00  0.00
ATOM    516  CD2 LEU B  37       6.724   5.134 -15.802  1.00  0.00
ATOM    528  N   ARG B  38      11.490   7.966 -16.120  1.00  0.00
ATOM    529  CA  ARG B  38      11.963   9.259 -16.144  1.00  0.00
ATOM    530  C   ARG B  38      10.908  10.427 -16.552  1.00  0.00
ATOM    531  O   ARG B  38       9.943  10.503 -17.333  1.00  0.00
ATOM    532  CB  ARG B  38      13.153   9.247 -17.093  1.00  0.00
ATOM    533  CG  ARG B  38      13.854  10.586 -17.257  1.00  0.00
ATOM    534  CD  ARG B  38      15.086  10.464 -18.078  1.00  0.00
ATOM    535  NE  ARG B  38      15.785  11.733 -18.198  1.00  0.00
ATOM    536  CZ  ARG B  38      15.627  12.600 -19.217  1.00  0.00
ATOM    537  NH1 ARG B  38      14.792  12.321 -20.194  1.00  0.00
ATOM    538  NH2 ARG B  38      16.311  13.730 -19.235  1.00  0.00
ATOM    552  N   GLN B  39      10.996  11.584 -15.783  1.00  0.00
ATOM    553  CA  GLN B  39       9.930  12.566 -16.237  1.00  0.00
ATOM    554  C   GLN B  39      10.496  13.655 -17.101  1.00  0.00
ATOM    555  O   GLN B  39      11.381  14.364 -16.616  1.00  0.00
ATOM    556  CB  GLN B  39       9.219  13.213 -15.046  1.00  0.00
ATOM    557  CG  GLN B  39       8.061  14.118 -15.428  1.00  0.00
ATOM    558  CD  GLN B  39       7.399  14.754 -14.220  1.00  0.00
ATOM    559  OE1 GLN B  39       7.149  14.089 -13.211  1.00  0.00
ATOM    560  NE2 GLN B  39       7.112  16.047 -14.316  1.00  0.00
ATOM    569  N   ALA B  40      10.114  13.914 -18.249  1.00  0.00
ATOM    570  CA  ALA B  40      10.732  14.872 -18.931  1.00  0.00
ATOM    571  C   ALA B  40      10.081  16.246 -19.197  1.00  0.00
ATOM    572  O   ALA B  40       9.159  16.636 -19.833  1.00  0.00
ATOM    573  CB  ALA B  40      11.052  14.434 -20.254  1.00  0.00
ATOM    579  N   GLY B  41      10.410  17.078 -18.311  1.00  0.00
ATOM    580  CA  GLY B  41       9.690  18.281 -18.405  1.00  0.00
ATOM    581  C   GLY B  41       8.363  17.581 -18.001  1.00  0.00
ATOM    582  O   GLY B  41       8.269  17.009 -16.923  1.00  0.00
ATOM    586  N   SER B  42       7.309  17.738 -18.844  1.00  0.00
ATOM    587  CA  SER B  42       5.925  17.213 -18.638  1.00  0.00
ATOM    588  C   SER B  42       5.594  15.863 -19.193  1.00  0.00
ATOM    589  O   SER B  42       4.389  15.370 -19.173  1.00  0.00
ATOM    590  CB  SER B  42       4.926  18.191 -19.225  1.00  0.00
ATOM    591  OG  SER B  42       5.074  18.286 -20.615  1.00  0.00
ATOM    597  N   GLN B  43       6.621  15.194 -19.812  1.00  0.00
ATOM    598  CA  GLN B  43       6.325  13.988 -20.430  1.00  0.00
ATOM    599  C   GLN B  43       6.794  12.782 -19.770  1.00  0.00
ATOM    600  O   GLN B  43       7.753  12.543 -19.037  1.00  0.00
ATOM    601  CB  GLN B  43       6.882  14.014 -21.855  1.00  0.00
ATOM    602  CG  GLN B  43       6.347  15.148 -22.713  1.00  0.00
ATOM    603  CD  GLN B  43       4.861  15.014 -22.988  1.00  0.00
ATOM    604  OE1 GLN B  43       4.415  14.042 -23.604  1.00  0.00
ATOM    605  NE2 GLN B  43       4.086  15.991 -22.533  1.00  0.00
ATOM    614  N   MET B  44       6.241  11.691 -19.910  1.00  0.00
ATOM    615  CA  MET B  44       6.924  10.706 -19.073  1.00  0.00
ATOM    616  C   MET B  44       7.387   9.478 -19.852  1.00  0.00
ATOM    617  O   MET B  44       6.618   8.928 -20.649  1.00  0.00
ATOM    618  CB  MET B  44       6.008  10.280 -17.927  1.00  0.00
ATOM    619  CG  MET B  44       6.625   9.271 -16.970  1.00  0.00
ATOM    620  SD  MET B  44       5.535   8.864 -15.591  1.00  0.00
ATOM    621  CE  MET B  44       5.579  10.393 -14.662  1.00  0.00
ATOM    631  N   THR B  45       8.579   8.989 -19.575  1.00  0.00
ATOM    632  CA  THR B  45       8.944   7.950 -20.326  1.00  0.00
ATOM    633  C   THR B  45       9.359   6.680 -19.411  1.00  0.00
ATOM    634  O   THR B  45       9.721   6.513 -18.227  1.00  0.00
ATOM    635  CB  THR B  45      10.082   8.420 -21.251  1.00  0.00
ATOM    636  OG1 THR B  45      11.207   8.825 -20.461  1.00  0.00
ATOM    637  CG2 THR B  45       9.623   9.589 -22.109  1.00  0.00
ATOM    645  N   GLU B  46       9.256   5.530 -19.947  1.00  0.00
ATOM    646  CA  GLU B  46       9.606   4.429 -19.001  1.00  0.00
ATOM    647  C   GLU B  46      10.887   4.023 -19.512  1.00  0.00
ATOM    648  O   GLU B  46      11.070   3.741 -20.724  1.00  0.00
ATOM    649  CB  GLU B  46       8.624   3.255 -18.998  1.00  0.00
ATOM    650  CG  GLU B  46       9.006   2.118 -18.060  1.00  0.00
ATOM    651  CD  GLU B  46       8.006    .996 -18.064  1.00  0.00
ATOM    652  OE1 GLU B  46       6.852   1.254 -18.312  1.00  0.00
ATOM    653  OE2 GLU B  46       8.396   -.122 -17.819  1.00  0.00
ATOM    660  N   VAL B  47      11.793   3.879 -18.605  1.00  0.00
ATOM    661  CA  VAL B  47      13.138   3.650 -18.919  1.00  0.00
ATOM    662  C   VAL B  47      13.577   2.251 -18.517  1.00  0.00
ATOM    663  O   VAL B  47      14.285   1.598 -19.286  1.00  0.00
ATOM    664  CB  VAL B  47      14.012   4.703 -18.211  1.00  0.00
ATOM    665  CG1 VAL B  47      15.488   4.414 -18.446  1.00  0.00
ATOM    666  CG2 VAL B  47      13.649   6.095 -18.706  1.00  0.00
ATOM    676  N   CYS B  48      13.122   1.795 -17.475  1.00  0.00
ATOM    677  CA  CYS B  48      13.446    .499 -17.112  1.00  0.00
ATOM    678  C   CYS B  48      12.576   -.234 -16.247  1.00  0.00
ATOM    679  O   CYS B  48      11.716   -.080 -15.422  1.00  0.00
ATOM    680  CB  CYS B  48      14.822    .513 -16.446  1.00  0.00
ATOM    681  SG  CYS B  48      15.428  -1.123 -15.968  1.00  0.00
ATOM    687  N   ALA B  49      12.686  -1.399 -16.573  1.00  0.00
ATOM    688  CA  ALA B  49      11.830  -2.083 -15.764  1.00  0.00
ATOM    689  C   ALA B  49      12.446  -3.165 -15.303  1.00  0.00
ATOM    690  O   ALA B  49      13.328  -3.784 -15.917  1.00  0.00
ATOM    691  CB  ALA B  49      10.692  -2.205 -16.279  1.00  0.00
ATOM    697  N   ALA B  50      11.908  -3.547 -14.349  1.00  0.00
ATOM    698  CA  ALA B  50      12.502  -4.736 -14.005  1.00  0.00
ATOM    699  C   ALA B  50      11.647  -5.327 -13.195  1.00  0.00
ATOM    700  O   ALA B  50      10.945  -4.635 -12.544  1.00  0.00
ATOM    701  CB  ALA B  50      13.694  -4.557 -13.170  1.00  0.00
ATOM    707  N   THR B  51      11.744  -6.728 -13.391  1.00  0.00
ATOM    708  CA  THR B  51      10.841  -7.554 -12.783  1.00  0.00
ATOM    709  C   THR B  51      11.546  -8.495 -12.159  1.00  0.00
ATOM    710  O   THR B  51      12.400  -9.181 -12.667  1.00  0.00
ATOM    711  CB  THR B  51       9.854  -8.221 -13.758  1.00  0.00
ATOM    712  OG1 THR B  51       9.175  -7.212 -14.518  1.00  0.00
ATOM    713  CG2 THR B  51       8.831  -9.051 -12.998  1.00  0.00
ATOM    721  N   TYR B  52      11.143  -8.679 -11.035  1.00  0.00
ATOM    722  CA  TYR B  52      11.778  -9.576 -10.331  1.00  0.00
ATOM    723  C   TYR B  52      10.766 -10.310 -10.077  1.00  0.00
ATOM    724  O   TYR B  52       9.615  -9.923  -9.686  1.00  0.00
ATOM    725  CB  TYR B  52      12.466  -9.057  -9.067  1.00  0.00
ATOM    726  CG  TYR B  52      13.401  -7.894  -9.315  1.00  0.00
ATOM    727  CD1 TYR B  52      12.909  -6.597  -9.320  1.00  0.00
ATOM    728  CD2 TYR B  52      14.751  -8.125  -9.536  1.00  0.00
ATOM    729  CE1 TYR B  52      13.763  -5.535  -9.546  1.00  0.00
ATOM    730  CE2 TYR B  52      15.605  -7.063  -9.762  1.00  0.00
ATOM    731  CZ  TYR B  52      15.115  -5.772  -9.768  1.00  0.00
ATOM    732  OH  TYR B  52      15.966  -4.715  -9.993  1.00  0.00
ATOM    742  N   THR B  53      11.363 -11.258  -9.845  1.00  0.00
ATOM    743  CA  THR B  53      10.698 -12.260  -9.482  1.00  0.00
ATOM    744  C   THR B  53      11.541 -12.675  -8.392  1.00  0.00
ATOM    745  O   THR B  53      12.520 -12.162  -8.211  1.00  0.00
ATOM    746  CB  THR B  53      10.530 -13.312 -10.594  1.00  0.00
ATOM    747  OG1 THR B  53      11.792 -13.937 -10.860  1.00  0.00
ATOM    748  CG2 THR B  53      10.012 -12.662 -11.869  1.00  0.00
ATOM    756  N   VAL B  54      11.007 -13.518  -7.530  1.00  0.00
ATOM    757  CA  VAL B  54      11.693 -14.021  -6.426  1.00  0.00
ATOM    758  C   VAL B  54      11.773 -14.706  -7.823  1.00  0.00
ATOM    759  O   VAL B  54      10.737 -14.734  -8.505  1.00  0.00
ATOM    760  CB  VAL B  54      10.961 -14.690  -5.247  1.00  0.00
ATOM    761  CG1 VAL B  54      10.292 -15.980  -5.698  1.00  0.00
ATOM    762  CG2 VAL B  54      11.940 -14.958  -4.114  1.00  0.00
ATOM    772  N   GLU B  55      12.665 -15.285  -8.075  1.00  0.00
ATOM    773  CA  GLU B  55      13.674 -16.072  -8.714  1.00  0.00
ATOM    774  C   GLU B  55      14.364 -15.051  -9.777  1.00  0.00
ATOM    775  O   GLU B  55      14.779 -15.433 -10.884  1.00  0.00
ATOM    776  CB  GLU B  55      13.059 -17.307  -9.376  1.00  0.00
ATOM    777  CG  GLU B  55      12.349 -18.248  -8.414  1.00  0.00
ATOM    778  CD  GLU B  55      11.848 -19.499  -9.081  1.00  0.00
ATOM    779  OE1 GLU B  55      11.944 -19.588 -10.282  1.00  0.00
ATOM    780  OE2 GLU B  55      11.370 -20.367  -8.390  1.00  0.00
ATOM    787  N   ASP B  56      14.404 -13.724  -9.397  1.00  0.00
ATOM    788  CA  ASP B  56      15.274 -12.502  -9.641  1.00  0.00
ATOM    789  C   ASP B  56      15.540 -12.007 -10.977  1.00  0.00
ATOM    790  O   ASP B  56      16.576 -11.350 -11.232  1.00  0.00
ATOM    791  CB  ASP B  56      16.662 -12.720  -9.033  1.00  0.00
ATOM    792  CG  ASP B  56      16.627 -12.890  -7.520  1.00  0.00
ATOM    793  OD1 ASP B  56      15.922 -12.150  -6.875  1.00  0.00
ATOM    794  OD2 ASP B  56      17.306 -13.757  -7.025  1.00  0.00
ATOM    799  N   GLU B  57      14.817 -12.476 -11.900  1.00  0.00
ATOM    800  CA  GLU B  57      15.221 -11.869 -13.049  1.00  0.00
ATOM    801  C   GLU B  57      15.023 -10.439 -12.778  1.00  0.00
ATOM    802  O   GLU B  57      14.398  -9.935 -11.665  1.00  0.00
ATOM    803  CB  GLU B  57      14.415 -12.348 -14.259  1.00  0.00
ATOM    804  CG  GLU B  57      14.656 -13.802 -14.639  1.00  0.00
ATOM    805  CD  GLU B  57      13.874 -14.228 -15.851  1.00  0.00
ATOM    806  OE1 GLU B  57      13.109 -13.437 -16.348  1.00  0.00
ATOM    807  OE2 GLU B  57      14.043 -15.345 -16.280  1.00  0.00
ATOM    814  N   LEU B  58      15.879  -9.827 -13.717  1.00  0.00
ATOM    815  CA  LEU B  58      15.799  -8.465 -14.004  1.00  0.00
ATOM    816  C   LEU B  58      15.693  -8.109 -15.514  1.00  0.00
ATOM    817  O   LEU B  58      16.493  -8.592 -16.265  1.00  0.00
ATOM    818  CB  LEU B  58      17.029  -7.791 -13.384  1.00  0.00
ATOM    819  CG  LEU B  58      17.090  -6.264 -13.519  1.00  0.00
ATOM    820  CD1 LEU B  58      17.882  -5.682 -12.357  1.00  0.00
ATOM    821  CD2 LEU B  58      17.726  -5.898 -14.852  1.00  0.00
ATOM    833  N   ALA B  59      14.799  -7.289 -15.975  1.00  0.00
ATOM    834  CA  ALA B  59      14.917  -6.950 -17.363  1.00  0.00
ATOM    835  C   ALA B  59      15.486  -5.492 -17.711  1.00  0.00
ATOM    836  O   ALA B  59      15.459  -4.613 -16.830  1.00  0.00
ATOM    837  CB  ALA B  59      13.723  -7.256 -17.935  1.00  0.00
ATOM    843  N   PHE B  60      16.002  -5.189 -18.921  1.00  0.00
ATOM    844  CA  PHE B  60      16.413  -3.829 -18.975  1.00  0.00
ATOM    845  C   PHE B  60      15.987  -3.196 -20.045  1.00  0.00
ATOM    846  O   PHE B  60      15.708  -3.757 -21.085  1.00  0.00
ATOM    847  CB  PHE B  60      17.934  -3.673 -18.966  1.00  0.00
ATOM    848  CG  PHE B  60      18.624  -4.391 -20.091  1.00  0.00
ATOM    849  CD1 PHE B  60      18.815  -3.768 -21.316  1.00  0.00
ATOM    850  CD2 PHE B  60      19.082  -5.689 -19.928  1.00  0.00
ATOM    851  CE1 PHE B  60      19.449  -4.428 -22.352  1.00  0.00
ATOM    852  CE2 PHE B  60      19.717  -6.350 -20.961  1.00  0.00
ATOM    853  CZ  PHE B  60      19.900  -5.718 -22.175  1.00  0.00
ATOM    863  N   LEU B  61      15.786  -2.033 -19.829  1.00  0.00
ATOM    864  CA  LEU B  61      15.281  -1.674 -20.995  1.00  0.00
ATOM    865  C   LEU B  61      16.174   -.774 -21.597  1.00  0.00
ATOM    866  O   LEU B  61      17.221   -.618 -20.967  1.00  0.00
ATOM    867  CB  LEU B  61      13.899  -1.034 -20.815  1.00  0.00
ATOM    868  CG  LEU B  61      12.855  -1.896 -20.095  1.00  0.00
ATOM    869  CD1 LEU B  61      11.595  -1.075 -19.856  1.00  0.00
ATOM    870  CD2 LEU B  61      12.553  -3.131 -20.930  1.00  0.00
ATOM    882  N   ASP B  62      15.799   -.235 -22.658  1.00  0.00
ATOM    883  CA  ASP B  62      16.736    .288 -23.390  1.00  0.00
ATOM    884  C   ASP B  62      17.837   1.220 -22.886  1.00  0.00
ATOM    885  O   ASP B  62      17.639   2.218 -22.201  1.00  0.00
ATOM    886  CB  ASP B  62      15.943    .979 -24.503  1.00  0.00
ATOM    887  CG  ASP B  62      15.280   -.005 -25.457  1.00  0.00
ATOM    888  OD1 ASP B  62      15.558  -1.176 -25.359  1.00  0.00
ATOM    889  OD2 ASP B  62      14.502    .425 -26.275  1.00  0.00
ATOM    894  N   ASP B  63      19.040    .820 -23.314  1.00  0.00
ATOM    895  CA  ASP B  63      20.317   1.437 -23.105  1.00  0.00
ATOM    896  C   ASP B  63      20.479   1.500 -21.680  1.00  0.00
ATOM    897  O   ASP B  63      21.395   2.120 -21.130  1.00  0.00
ATOM    898  CB  ASP B  63      20.409   2.839 -23.713  1.00  0.00
ATOM    899  CG  ASP B  63      20.319   2.833 -25.233  1.00  0.00
ATOM    900  OD1 ASP B  63      20.511   1.792 -25.816  1.00  0.00
ATOM    901  OD2 ASP B  63      20.059   3.869 -25.797  1.00  0.00
ATOM    906  N   SER B  64      19.755    .719 -21.026  1.00  0.00
ATOM    907  CA  SER B  64      19.810    .974 -19.677  1.00  0.00
ATOM    908  C   SER B  64      20.023   -.347 -19.543  1.00  0.00
ATOM    909  O   SER B  64      19.411  -1.291 -20.032  1.00  0.00
ATOM    910  CB  SER B  64      18.552   1.494 -19.010  1.00  0.00
ATOM    911  OG  SER B  64      18.169   2.729 -19.552  1.00  0.00
ATOM    917  N   THR B  65      20.812   -.375 -18.745  1.00  0.00
ATOM    918  CA  THR B  65      21.248  -1.406 -18.180  1.00  0.00
ATOM    919  C   THR B  65      20.894  -1.032 -16.809  1.00  0.00
ATOM    920  O   THR B  65      21.133    .077 -16.272  1.00  0.00
ATOM    921  CB  THR B  65      22.751  -1.636 -18.422  1.00  0.00
ATOM    922  OG1 THR B  65      22.988  -1.825 -19.823  1.00  0.00
ATOM    923  CG2 THR B  65      23.232  -2.862 -17.661  1.00  0.00
ATOM    931  N   CYS B  66      20.312  -2.016 -16.244  1.00  0.00
ATOM    932  CA  CYS B  66      19.778  -1.968 -15.017  1.00  0.00
ATOM    933  C   CYS B  66      20.172  -3.047 -14.253  1.00  0.00
ATOM    934  O   CYS B  66      19.889  -4.169 -14.579  1.00  0.00
ATOM    935  CB  CYS B  66      18.251  -1.943 -15.090  1.00  0.00
ATOM    936  SG  CYS B  66      17.435  -1.938 -13.476  1.00  0.00
ATOM    942  N   THR B  67      20.557  -2.765 -13.195  1.00  0.00
ATOM    943  CA  THR B  67      20.899  -4.016 -12.444  1.00  0.00
ATOM    944  C   THR B  67      20.277  -3.687 -11.215  1.00  0.00
ATOM    945  O   THR B  67      20.100  -2.615 -10.611  1.00  0.00
ATOM    946  CB  THR B  67      22.398  -4.307 -12.247  1.00  0.00
ATOM    947  OG1 THR B  67      22.963  -3.337 -11.357  1.00  0.00
ATOM    948  CG2 THR B  67      23.130  -4.255 -13.580  1.00  0.00
ATOM    956  N   GLY B  68      20.090  -4.736 -10.618  1.00  0.00
ATOM    957  CA  GLY B  68      19.424  -4.482  -9.512  1.00  0.00
ATOM    958  C   GLY B  68      19.299  -5.742  -8.933  1.00  0.00
ATOM    959  O   GLY B  68      19.642  -6.842  -9.428  1.00  0.00
ATOM    963  N   THR B  69      18.746  -5.545  -7.836  1.00  0.00
ATOM    964  CA  THR B  69      18.650  -6.706  -6.906  1.00  0.00
ATOM    965  C   THR B  69      17.486  -6.533  -5.955  1.00  0.00
ATOM    966  O   THR B  69      16.918  -5.416  -5.613  1.00  0.00
ATOM    967  CB  THR B  69      19.942  -6.897  -6.090  1.00  0.00
ATOM    968  OG1 THR B  69      19.897  -8.156  -5.405  1.00  0.00
ATOM    969  CG2 THR B  69      20.102  -5.777  -5.074  1.00  0.00
ATOM    977  N   SER B  70      17.191  -7.585  -5.283  1.00  0.00
ATOM    978  CA  SER B  70      16.106  -7.295  -4.315  1.00  0.00
ATOM    979  C   SER B  70      16.445  -7.914  -3.110  1.00  0.00
ATOM    980  O   SER B  70      17.112  -8.970  -3.022  1.00  0.00
ATOM    981  CB  SER B  70      14.751  -7.812  -4.759  1.00  0.00
ATOM    982  OG  SER B  70      14.739  -9.212  -4.806  1.00  0.00
ATOM    988  N   SER B  71      15.761  -7.255  -2.174  1.00  0.00
ATOM    989  CA  SER B  71      15.793  -7.793   -.815  1.00  0.00
ATOM    990  C   SER B  71      14.801  -7.470    .088  1.00  0.00
ATOM    991  O   SER B  71      14.296  -6.424    .527  1.00  0.00
ATOM    992  CB  SER B  71      17.084  -7.398   -.126  1.00  0.00
ATOM    993  OG  SER B  71      17.130  -7.901   1.181  1.00  0.00
ATOM    999  N   GLY B  72      14.041  -8.476    .200  1.00  0.00
ATOM   1000  CA  GLY B  72      13.153  -8.101   1.176  1.00  0.00
ATOM   1001  C   GLY B  72      12.227  -7.062    .522  1.00  0.00
ATOM   1002  O   GLY B  72      11.659  -7.268   -.571  1.00  0.00
ATOM   1006  N   ASN B  73      12.141  -5.916   1.241  1.00  0.00
ATOM   1007  CA  ASN B  73      11.320  -4.768    .693  1.00  0.00
ATOM   1008  C   ASN B  73      12.174  -3.595   -.158  1.00  0.00
ATOM   1009  O   ASN B  73      11.875  -2.425   -.435  1.00  0.00
ATOM   1010  CB  ASN B  73      10.560  -4.150   1.852  1.00  0.00
ATOM   1011  CG  ASN B  73      11.470  -3.529   2.875  1.00  0.00
ATOM   1012  OD1 ASN B  73      12.671  -3.823   2.915  1.00  0.00
ATOM   1013  ND2 ASN B  73      10.923  -2.675   3.702  1.00  0.00
ATOM   1020  N   LYS B  74      13.388  -3.800   -.460  1.00  0.00
ATOM   1021  CA  LYS B  74      14.198  -2.720  -1.102  1.00  0.00
ATOM   1022  C   LYS B  74      14.625  -3.110  -2.523  1.00  0.00
ATOM   1023  O   LYS B  74      15.038  -4.244  -2.935  1.00  0.00
ATOM   1024  CB  LYS B  74      15.436  -2.397   -.264  1.00  0.00
ATOM   1025  CG  LYS B  74      15.134  -1.747   1.080  1.00  0.00
ATOM   1026  CD  LYS B  74      16.413  -1.337   1.795  1.00  0.00
ATOM   1027  CE  LYS B  74      16.112   -.654   3.121  1.00  0.00
ATOM   1028  NZ  LYS B  74      17.353   -.219   3.818  1.00  0.00
ATOM   1042  N   VAL B  75      14.435  -2.127  -3.380  1.00  0.00
ATOM   1043  CA  VAL B  75      14.873  -2.429  -4.672  1.00  0.00
ATOM   1044  C   VAL B  75      15.993  -1.416  -5.131  1.00  0.00
ATOM   1045  O   VAL B  75      16.182   -.237  -4.932  1.00  0.00
ATOM   1046  CB  VAL B  75      13.664  -2.392  -5.625  1.00  0.00
ATOM   1047  CG1 VAL B  75      14.079  -2.812  -7.027  1.00  0.00
ATOM   1048  CG2 VAL B  75      12.560  -3.294  -5.096  1.00  0.00
ATOM   1058  N   ASN B  76      17.011  -2.049  -5.694  1.00  0.00
ATOM   1059  CA  ASN B  76      18.168  -1.108  -6.062  1.00  0.00
ATOM   1060  C   ASN B  76      18.418  -1.029  -7.557  1.00  0.00
ATOM   1061  O   ASN B  76      18.657  -2.178  -8.110  1.00  0.00
ATOM   1062  CB  ASN B  76      19.456  -1.518  -5.372  1.00  0.00
ATOM   1063  CG  ASN B  76      20.571   -.536  -5.599  1.00  0.00
ATOM   1064  OD1 ASN B  76      20.601    .165  -6.617  1.00  0.00
ATOM   1065  ND2 ASN B  76      21.491   -.471  -4.669  1.00  0.00
ATOM   1072  N   LEU B  77      18.358    .134  -8.251  1.00  0.00
ATOM   1073  CA  LEU B  77      18.535    .139  -9.636  1.00  0.00
ATOM   1074  C   LEU B  77      19.894    .785 -10.004  1.00  0.00
ATOM   1075  O   LEU B  77      20.379   1.836  -9.641  1.00  0.00
ATOM   1076  CB  LEU B  77      17.368    .891 -10.289  1.00  0.00
ATOM   1077  CG  LEU B  77      15.965    .429  -9.876  1.00  0.00
ATOM   1078  CD1 LEU B  77      14.920   1.295 -10.567  1.00  0.00
ATOM   1079  CD2 LEU B  77      15.785  -1.038 -10.239  1.00  0.00
ATOM   1091  N   THR B  78      20.665    .081 -10.711  1.00  0.00
ATOM   1092  CA  THR B  78      21.846    .697 -11.080  1.00  0.00
ATOM   1093  C   THR B  78      21.849    .986 -12.500  1.00  0.00
ATOM   1094  O   THR B  78      21.538    .096 -13.341  1.00  0.00
ATOM   1095  CB  THR B  78      23.064   -.173 -10.719  1.00  0.00
ATOM   1096  OG1 THR B  78      23.130   -.342  -9.297  1.00  0.00
ATOM   1097  CG2 THR B  78      24.348    .479 -11.208  1.00  0.00
ATOM   1105  N   ILE B  79      22.168   2.386 -12.767  1.00  0.00
ATOM   1106  CA  ILE B  79      22.204   2.759 -14.109  1.00  0.00
ATOM   1107  C   ILE B  79      23.605   3.045 -14.692  1.00  0.00
ATOM   1108  O   ILE B  79      24.456   3.799 -14.185  1.00  0.00
ATOM   1109  CB  ILE B  79      21.302   3.994 -14.285  1.00  0.00
ATOM   1110  CG1 ILE B  79      19.971   3.793 -13.556  1.00  0.00
ATOM   1111  CG2 ILE B  79      21.067   4.274 -15.762  1.00  0.00
ATOM   1112  CD1 ILE B  79      19.164   2.624 -14.070  1.00  0.00
ATOM   1124  N   GLN B  80      23.948   2.312 -15.812  1.00  0.00
ATOM   1125  CA  GLN B  80      25.316   2.614 -16.229  1.00  0.00
ATOM   1126  C   GLN B  80      25.404   3.436 -17.558  1.00  0.00
ATOM   1127  O   GLN B  80      24.597   3.199 -18.467  1.00  0.00
ATOM   1128  CB  GLN B  80      26.096   1.305 -16.372  1.00  0.00
ATOM   1129  CG  GLN B  80      26.223    .510 -15.083  1.00  0.00
ATOM   1130  CD  GLN B  80      26.997   -.780 -15.272  1.00  0.00
ATOM   1131  OE1 GLN B  80      26.991  -1.371 -16.356  1.00  0.00
ATOM   1132  NE2 GLN B  80      27.668  -1.226 -14.217  1.00  0.00
ATOM   1141  N   GLY B  81      26.343   4.325 -17.688  1.00  0.00
ATOM   1142  CA  GLY B  81      26.732   5.145 -18.846  1.00  0.00
ATOM   1143  C   GLY B  81      25.773   6.262 -19.115  1.00  0.00
ATOM   1144  O   GLY B  81      25.488   6.641 -20.256  1.00  0.00
ATOM   1148  N   LEU B  82      25.268   6.761 -18.074  1.00  0.00
ATOM   1149  CA  LEU B  82      24.345   7.824 -18.024  1.00  0.00
ATOM   1150  C   LEU B  82      25.106   8.971 -18.690  1.00  0.00
ATOM   1151  O   LEU B  82      26.318   9.069 -18.529  1.00  0.00
ATOM   1152  CB  LEU B  82      23.933   8.152 -16.583  1.00  0.00
ATOM   1153  CG  LEU B  82      22.728   7.373 -16.042  1.00  0.00
ATOM   1154  CD1 LEU B  82      22.622   7.582 -14.538  1.00  0.00
ATOM   1155  CD2 LEU B  82      21.464   7.837 -16.749  1.00  0.00
ATOM   1167  N   ARG B  83      24.475   9.788 -19.384  1.00  0.00
ATOM   1168  CA  ARG B  83      25.014  10.944 -20.077  1.00  0.00
ATOM   1169  C   ARG B  83      24.489  12.118 -19.347  1.00  0.00
ATOM   1170  O   ARG B  83      23.534  11.919 -18.611  1.00  0.00
ATOM   1171  CB  ARG B  83      24.594  11.001 -21.539  1.00  0.00
ATOM   1172  CG  ARG B  83      25.109   9.857 -22.397  1.00  0.00
ATOM   1173  CD  ARG B  83      24.633   9.964 -23.800  1.00  0.00
ATOM   1174  NE  ARG B  83      23.194   9.778 -23.900  1.00  0.00
ATOM   1175  CZ  ARG B  83      22.471   9.990 -25.017  1.00  0.00
ATOM   1176  NH1 ARG B  83      23.065  10.393 -26.118  1.00  0.00
ATOM   1177  NH2 ARG B  83      21.165   9.791 -25.006  1.00  0.00
ATOM   1191  N   ALA B  84      25.114  13.296 -19.548  1.00  0.00
ATOM   1192  CA  ALA B  84      24.804  14.495 -18.838  1.00  0.00
ATOM   1193  C   ALA B  84      23.390  14.961 -18.975  1.00  0.00
ATOM   1194  O   ALA B  84      22.708  15.148 -17.916  1.00  0.00
ATOM   1195  CB  ALA B  84      25.845  15.709 -19.377  1.00  0.00
ATOM   1201  N   MET B  85      22.873  14.720 -20.076  1.00  0.00
ATOM   1202  CA  MET B  85      21.612  15.073 -20.538  1.00  0.00
ATOM   1203  C   MET B  85      20.527  14.194 -19.952  1.00  0.00
ATOM   1204  O   MET B  85      19.348  14.428 -20.169  1.00  0.00
ATOM   1205  CB  MET B  85      21.608  15.012 -22.065  1.00  0.00
ATOM   1206  CG  MET B  85      22.515  16.033 -22.738  1.00  0.00
ATOM   1207  SD  MET B  85      22.089  17.732 -22.307  1.00  0.00
ATOM   1208  CE  MET B  85      20.497  17.896 -23.111  1.00  0.00
ATOM   1218  N   ASP B  86      20.944  13.151 -19.201  1.00  0.00
ATOM   1219  CA  ASP B  86      20.048  12.155 -18.631  1.00  0.00
ATOM   1220  C   ASP B  86      19.560  12.521 -17.280  1.00  0.00
ATOM   1221  O   ASP B  86      18.795  11.765 -16.665  1.00  0.00
ATOM   1222  CB  ASP B  86      20.741  10.793 -18.549  1.00  0.00
ATOM   1223  CG  ASP B  86      21.015  10.184 -19.918  1.00  0.00
ATOM   1224  OD1 ASP B  86      20.383  10.590 -20.864  1.00  0.00
ATOM   1225  OD2 ASP B  86      21.854   9.320 -20.004  1.00  0.00
ATOM   1230  N   THR B  87      19.927  13.687 -16.898  1.00  0.00
ATOM   1231  CA  THR B  87      19.612  14.321 -15.676  1.00  0.00
ATOM   1232  C   THR B  87      18.118  14.469 -15.614  1.00  0.00
ATOM   1233  O   THR B  87      17.426  14.653 -16.608  1.00  0.00
ATOM   1234  CB  THR B  87      20.307  15.689 -15.547  1.00  0.00
ATOM   1235  OG1 THR B  87      20.047  16.239 -14.249  1.00  0.00
ATOM   1236  CG2 THR B  87      19.799  16.648 -16.612  1.00  0.00
ATOM   1244  N   GLY B  88      17.585  14.258 -14.375  1.00  0.00
ATOM   1245  CA  GLY B  88      16.168  14.351 -14.109  1.00  0.00
ATOM   1246  C   GLY B  88      15.275  13.628 -13.116  1.00  0.00
ATOM   1247  O   GLY B  88      15.638  13.089 -12.044  1.00  0.00
ATOM   1251  N   LEU B  89      13.988  13.799 -13.262  1.00  0.00
ATOM   1252  CA  LEU B  89      13.392  13.198 -12.117  1.00  0.00
ATOM   1253  C   LEU B  89      13.105  11.672 -12.277  1.00  0.00
ATOM   1254  O   LEU B  89      12.583  11.121 -13.252  1.00  0.00
ATOM   1255  CB  LEU B  89      12.093  13.951 -11.802  1.00  0.00
ATOM   1256  CG  LEU B  89      12.250  15.233 -10.976  1.00  0.00
ATOM   1257  CD1 LEU B  89      13.075  16.245 -11.760  1.00  0.00
ATOM   1258  CD2 LEU B  89      10.876  15.792 -10.638  1.00  0.00
ATOM   1270  N   TYR B  90      13.497  10.880 -11.330  1.00  0.00
ATOM   1271  CA  TYR B  90      13.144   9.508 -11.531  1.00  0.00
ATOM   1272  C   TYR B  90      12.108   9.090 -10.486  1.00  0.00
ATOM   1273  O   TYR B  90      11.915   9.384  -9.305  1.00  0.00
ATOM   1274  CB  TYR B  90      14.388   8.619 -11.465  1.00  0.00
ATOM   1275  CG  TYR B  90      15.336   8.808 -12.628  1.00  0.00
ATOM   1276  CD1 TYR B  90      16.035   9.998 -12.766  1.00  0.00
ATOM   1277  CD2 TYR B  90      15.507   7.792 -13.556  1.00  0.00
ATOM   1278  CE1 TYR B  90      16.901  10.171 -13.828  1.00  0.00
ATOM   1279  CE2 TYR B  90      16.373   7.965 -14.618  1.00  0.00
ATOM   1280  CZ  TYR B  90      17.068   9.149 -14.756  1.00  0.00
ATOM   1281  OH  TYR B  90      17.931   9.321 -15.814  1.00  0.00
ATOM   1291  N   ILE B  91      11.181   8.361 -10.995  1.00  0.00
ATOM   1292  CA  ILE B  91      10.157   7.869 -10.089  1.00  0.00
ATOM   1293  C   ILE B  91      10.168   6.286 -10.004  1.00  0.00
ATOM   1294  O   ILE B  91      10.643   5.526 -10.924  1.00  0.00
ATOM   1295  CB  ILE B  91       8.774   8.372 -10.541  1.00  0.00
ATOM   1296  CG1 ILE B  91       8.718   9.901 -10.487  1.00  0.00
ATOM   1297  CG2 ILE B  91       7.679   7.765  -9.678  1.00  0.00
ATOM   1298  CD1 ILE B  91       7.495  10.492 -11.149  1.00  0.00
ATOM   1310  N   CYS B  92       9.910   5.735  -8.918  1.00  0.00
ATOM   1311  CA  CYS B  92       9.844   4.314  -8.772  1.00  0.00
ATOM   1312  C   CYS B  92       8.442   3.782  -8.591  1.00  0.00
ATOM   1313  O   CYS B  92       7.652   4.326  -7.769  1.00  0.00
ATOM   1314  CB  CYS B  92      10.695   3.882  -7.577  1.00  0.00
ATOM   1315  SG  CYS B  92      11.086   2.116  -7.549  1.00  0.00
ATOM   1321  N   LYS B  93       8.147   2.615  -9.199  1.00  0.00
ATOM   1322  CA  LYS B  93       6.770   2.124  -9.025  1.00  0.00
ATOM   1323  C   LYS B  93       6.862    .604  -8.729  1.00  0.00
ATOM   1324  O   LYS B  93       7.393   -.292  -9.361  1.00  0.00
ATOM   1325  CB  LYS B  93       5.916   2.399 -10.263  1.00  0.00
ATOM   1326  CG  LYS B  93       4.482   1.897 -10.163  1.00  0.00
ATOM   1327  CD  LYS B  93       3.724   2.124 -11.463  1.00  0.00
ATOM   1328  CE  LYS B  93       2.291   1.621 -11.365  1.00  0.00
ATOM   1329  NZ  LYS B  93       1.561   1.768 -12.653  1.00  0.00
ATOM   1343  N   VAL B  94       5.992    .170  -7.751  1.00  0.00
ATOM   1344  CA  VAL B  94       5.935  -1.179  -7.578  1.00  0.00
ATOM   1345  C   VAL B  94       4.481  -1.815  -7.853  1.00  0.00
ATOM   1346  O   VAL B  94       3.454  -1.008  -7.478  1.00  0.00
ATOM   1347  CB  VAL B  94       6.409  -1.458  -6.139  1.00  0.00
ATOM   1348  CG1 VAL B  94       5.469   -.809  -5.133  1.00  0.00
ATOM   1349  CG2 VAL B  94       6.498  -2.958  -5.904  1.00  0.00
ATOM   1359  N   GLU B  95       4.498  -3.090  -8.431  1.00  0.00
ATOM   1360  CA  GLU B  95       3.252  -3.713  -8.602  1.00  0.00
ATOM   1361  C   GLU B  95       3.234  -5.144  -8.110  1.00  0.00
ATOM   1362  O   GLU B  95       4.185  -5.974  -8.191  1.00  0.00
ATOM   1363  CB  GLU B  95       2.862  -3.659 -10.081  1.00  0.00
ATOM   1364  CG  GLU B  95       2.596  -2.257 -10.610  1.00  0.00
ATOM   1365  CD  GLU B  95       2.164  -2.248 -12.050  1.00  0.00
ATOM   1366  OE1 GLU B  95       2.154  -3.293 -12.655  1.00  0.00
ATOM   1367  OE2 GLU B  95       1.843  -1.193 -12.546  1.00  0.00
ATOM   1374  N   LEU B  96       2.227  -5.542  -7.413  1.00  0.00
ATOM   1375  CA  LEU B  96       2.242  -6.930  -7.014  1.00  0.00
ATOM   1376  C   LEU B  96       1.276  -7.869  -7.984  1.00  0.00
ATOM   1377  O   LEU B  96        .195  -7.730  -8.606  1.00  0.00
ATOM   1378  CB  LEU B  96       1.806  -7.000  -5.545  1.00  0.00
ATOM   1379  CG  LEU B  96       2.731  -6.300  -4.542  1.00  0.00
ATOM   1380  CD1 LEU B  96       2.063  -6.262  -3.174  1.00  0.00
ATOM   1381  CD2 LEU B  96       4.062  -7.035  -4.480  1.00  0.00
ATOM   1393  N   MET B  97       1.674  -9.031  -8.096  1.00  0.00
ATOM   1394  CA  MET B  97        .860  -9.970  -9.025  1.00  0.00
ATOM   1395  C   MET B  97        .708 -11.334  -8.632  1.00  0.00
ATOM   1396  O   MET B  97       1.553 -12.236  -8.891  1.00  0.00
ATOM   1397  CB  MET B  97       1.455 -10.020 -10.431  1.00  0.00
ATOM   1398  CG  MET B  97       1.434  -8.691 -11.172  1.00  0.00
ATOM   1399  SD  MET B  97       2.302  -8.760 -12.751  1.00  0.00
ATOM   1400  CE  MET B  97       4.006  -8.768 -12.201  1.00  0.00
ATOM   1410  N   TYR B  98       -.091 -11.409  -8.092  1.00  0.00
ATOM   1411  CA  TYR B  98       -.640 -12.594  -7.655  1.00  0.00
ATOM   1412  C   TYR B  98      -2.018 -12.458  -7.154  1.00  0.00
ATOM   1413  O   TYR B  98      -2.934 -12.005  -7.911  1.00  0.00
ATOM   1414  CB  TYR B  98        .259 -13.197  -6.573  1.00  0.00
ATOM   1415  CG  TYR B  98        .865 -12.170  -5.642  1.00  0.00
ATOM   1416  CD1 TYR B  98        .049 -11.440  -4.789  1.00  0.00
ATOM   1417  CD2 TYR B  98       2.236 -11.959  -5.640  1.00  0.00
ATOM   1418  CE1 TYR B  98        .603 -10.502  -3.939  1.00  0.00
ATOM   1419  CE2 TYR B  98       2.789 -11.021  -4.790  1.00  0.00
ATOM   1420  CZ  TYR B  98       1.978 -10.295  -3.942  1.00  0.00
ATOM   1421  OH  TYR B  98       2.529  -9.361  -3.095  1.00  0.00
ATOM   1431  N   PRO B  99      -2.336 -13.007  -6.006  1.00  0.00
ATOM   1432  CA  PRO B  99      -3.573 -12.438  -5.923  1.00  0.00
ATOM   1433  C   PRO B  99      -3.087 -11.174  -6.371  1.00  0.00
ATOM   1434  O   PRO B  99      -2.005 -10.645  -6.198  1.00  0.00
ATOM   1435  CB  PRO B  99      -4.011 -12.482  -4.456  1.00  0.00
ATOM   1436  CG  PRO B  99      -3.360 -13.710  -3.917  1.00  0.00
ATOM   1437  CD  PRO B  99      -2.045 -13.788  -4.647  1.00  0.00
ATOM   1445  N   PRO B 100      -4.384 -10.604  -6.770  1.00  0.00
ATOM   1446  CA  PRO B 100      -4.909  -9.483  -7.726  1.00  0.00
ATOM   1447  C   PRO B 100      -4.204  -8.445  -7.243  1.00  0.00
ATOM   1448  O   PRO B 100      -4.152  -7.918  -6.131  1.00  0.00
ATOM   1449  CB  PRO B 100      -6.412  -9.290  -7.496  1.00  0.00
ATOM   1450  CG  PRO B 100      -6.953 -10.677  -7.436  1.00  0.00
ATOM   1451  CD  PRO B 100      -5.835 -11.490  -6.840  1.00  0.00
ATOM   1459  N   PRO B 101      -3.850  -8.041  -8.383  1.00  0.00
ATOM   1460  CA  PRO B 101      -2.873  -7.081  -8.461  1.00  0.00
ATOM   1461  C   PRO B 101      -3.089  -5.967  -7.719  1.00  0.00
ATOM   1462  O   PRO B 101      -4.127  -5.246  -7.721  1.00  0.00
ATOM   1463  CB  PRO B 101      -2.861  -6.717  -9.949  1.00  0.00
ATOM   1464  CG  PRO B 101      -3.040  -8.022 -10.646  1.00  0.00
ATOM   1465  CD  PRO B 101      -3.976  -8.797  -9.757  1.00  0.00
ATOM   1473  N   TYR B 102      -2.046  -5.609  -7.102  1.00  0.00
ATOM   1474  CA  TYR B 102      -2.383  -4.602  -6.321  1.00  0.00
ATOM   1475  C   TYR B 102      -1.519  -3.541  -6.927  1.00  0.00
ATOM   1476  O   TYR B 102       -.286  -3.468  -7.154  1.00  0.00
ATOM   1477  CB  TYR B 102      -2.104  -4.890  -4.844  1.00  0.00
ATOM   1478  CG  TYR B 102      -2.911  -6.040  -4.283  1.00  0.00
ATOM   1479  CD1 TYR B 102      -2.286  -7.239  -3.974  1.00  0.00
ATOM   1480  CD2 TYR B 102      -4.275  -5.896  -4.078  1.00  0.00
ATOM   1481  CE1 TYR B 102      -3.022  -8.290  -3.461  1.00  0.00
ATOM   1482  CE2 TYR B 102      -5.011  -6.946  -3.566  1.00  0.00
ATOM   1483  CZ  TYR B 102      -4.390  -8.139  -3.258  1.00  0.00
ATOM   1484  OH  TYR B 102      -5.123  -9.185  -2.748  1.00  0.00
ATOM   1494  N   TYR B 103      -2.039  -2.478  -6.713  1.00  0.00
ATOM   1495  CA  TYR B 103      -1.435  -1.395  -7.266  1.00  0.00
ATOM   1496  C   TYR B 103      -1.003   -.435  -6.413  1.00  0.00
ATOM   1497  O   TYR B 103      -1.682   -.304  -5.368  1.00  0.00
ATOM   1498  CB  TYR B 103      -2.374   -.730  -8.275  1.00  0.00
ATOM   1499  CG  TYR B 103      -2.745  -1.620  -9.442  1.00  0.00
ATOM   1500  CD1 TYR B 103      -3.870  -2.428  -9.368  1.00  0.00
ATOM   1501  CD2 TYR B 103      -1.960  -1.627 -10.585  1.00  0.00
ATOM   1502  CE1 TYR B 103      -4.208  -3.240 -10.433  1.00  0.00
ATOM   1503  CE2 TYR B 103      -2.298  -2.439 -11.650  1.00  0.00
ATOM   1504  CZ  TYR B 103      -3.417  -3.243 -11.576  1.00  0.00
ATOM   1505  OH  TYR B 103      -3.754  -4.052 -12.637  1.00  0.00
ATOM   1515  N   VAL B 104       -.110    .234  -6.927  1.00  0.00
ATOM   1516  CA  VAL B 104        .134   1.041  -6.066  1.00  0.00
ATOM   1517  C   VAL B 104        .222   2.543  -6.201  1.00  0.00
ATOM   1518  O   VAL B 104        .578   2.867  -7.262  1.00  0.00
ATOM   1519  CB  VAL B 104       1.461    .460  -5.544  1.00  0.00
ATOM   1520  CG1 VAL B 104       1.912   1.202  -4.295  1.00  0.00
ATOM   1521  CG2 VAL B 104       1.299  -1.025  -5.259  1.00  0.00
ATOM   1531  N   GLY B 105        .090   3.322  -5.284  1.00  0.00
ATOM   1532  CA  GLY B 105        .253   4.509  -6.016  1.00  0.00
ATOM   1533  C   GLY B 105       1.851   4.536  -6.033  1.00  0.00
ATOM   1534  O   GLY B 105       2.497   3.521  -6.115  1.00  0.00
ATOM   1538  N   MET B 106       2.340   5.698  -6.206  1.00  0.00
ATOM   1539  CA  MET B 106       3.555   6.384  -6.736  1.00  0.00
ATOM   1540  C   MET B 106       4.047   7.128  -5.553  1.00  0.00
ATOM   1541  O   MET B 106       3.311   7.531  -4.628  1.00  0.00
ATOM   1542  CB  MET B 106       3.266   7.318  -7.909  1.00  0.00
ATOM   1543  CG  MET B 106       2.452   6.688  -9.031  1.00  0.00
ATOM   1544  SD  MET B 106       3.285   5.277  -9.786  1.00  0.00
ATOM   1545  CE  MET B 106       4.654   6.091 -10.604  1.00  0.00
ATOM   1555  N   GLY B 107       5.281   7.247  -5.620  1.00  0.00
ATOM   1556  CA  GLY B 107       6.118   7.839  -4.715  1.00  0.00
ATOM   1557  C   GLY B 107       6.253   9.164  -5.337  1.00  0.00
ATOM   1558  O   GLY B 107       5.677   9.501  -6.345  1.00  0.00
ATOM   1562  N   ASN B 108       7.088   9.831  -4.723  1.00  0.00
ATOM   1563  CA  ASN B 108       7.707  11.071  -4.930  1.00  0.00
ATOM   1564  C   ASN B 108       8.856  10.693  -5.733  1.00  0.00
ATOM   1565  O   ASN B 108       9.364   9.570  -5.639  1.00  0.00
ATOM   1566  CB  ASN B 108       8.093  11.776  -3.642  1.00  0.00
ATOM   1567  CG  ASN B 108       6.898  12.205  -2.838  1.00  0.00
ATOM   1568  OD1 ASN B 108       5.940  12.771  -3.378  1.00  0.00
ATOM   1569  ND2 ASN B 108       6.934  11.947  -1.555  1.00  0.00
ATOM   1576  N   GLY B 109       9.316  11.621  -6.487  1.00  0.00
ATOM   1577  CA  GLY B 109      10.480  11.298  -7.245  1.00  0.00
ATOM   1578  C   GLY B 109      11.771  11.469  -6.521  1.00  0.00
ATOM   1579  O   GLY B 109      11.820  12.005  -5.418  1.00  0.00
ATOM   1583  N   THR B 110      12.811  11.160  -7.241  1.00  0.00
ATOM   1584  CA  THR B 110      14.159  11.510  -6.908  1.00  0.00
ATOM   1585  C   THR B 110      14.868  12.300  -8.074  1.00  0.00
ATOM   1586  O   THR B 110      14.620  12.381  -9.256  1.00  0.00
ATOM   1587  CB  THR B 110      14.952  10.238  -6.553  1.00  0.00
ATOM   1588  OG1 THR B 110      14.418   9.658  -5.356  1.00  0.00
ATOM   1589  CG2 THR B 110      16.421  10.568  -6.340  1.00  0.00
ATOM   1597  N   GLN B 111      15.797  13.156  -7.721  1.00  0.00
ATOM   1598  CA  GLN B 111      16.373  13.848  -8.811  1.00  0.00
ATOM   1599  C   GLN B 111      17.681  13.349  -9.140  1.00  0.00
ATOM   1600  O   GLN B 111      18.290  13.382  -8.149  1.00  0.00
ATOM   1601  CB  GLN B 111      16.468  15.347  -8.516  1.00  0.00
ATOM   1602  CG  GLN B 111      15.125  16.030  -8.323  1.00  0.00
ATOM   1603  CD  GLN B 111      15.266  17.513  -8.034  1.00  0.00
ATOM   1604  OE1 GLN B 111      16.282  17.960  -7.494  1.00  0.00
ATOM   1605  NE2 GLN B 111      14.245  18.284  -8.391  1.00  0.00
ATOM   1614  N   ILE B 112      18.021  12.997 -10.382  1.00  0.00
ATOM   1615  CA  ILE B 112      19.365  12.499 -10.590  1.00  0.00
ATOM   1616  C   ILE B 112      20.145  13.520 -11.446  1.00  0.00
ATOM   1617  O   ILE B 112      19.794  14.182 -12.434  1.00  0.00
ATOM   1618  CB  ILE B 112      19.347  11.121 -11.276  1.00  0.00
ATOM   1619  CG1 ILE B 112      18.705  10.077 -10.359  1.00  0.00
ATOM   1620  CG2 ILE B 112      20.757  10.700 -11.661  1.00  0.00
ATOM   1621  CD1 ILE B 112      18.655   8.688 -10.956  1.00  0.00
ATOM   1633  N   TYR B 113      21.339  13.832 -10.916  1.00  0.00
ATOM   1634  CA  TYR B 113      22.068  14.863 -11.603  1.00  0.00
ATOM   1635  C   TYR B 113      23.210  14.343 -12.138  1.00  0.00
ATOM   1636  O   TYR B 113      23.833  13.967 -11.186  1.00  0.00
ATOM   1637  CB  TYR B 113      22.448  16.033 -10.694  1.00  0.00
ATOM   1638  CG  TYR B 113      21.268  16.874 -10.256  1.00  0.00
ATOM   1639  CD1 TYR B 113      20.491  16.470  -9.180  1.00  0.00
ATOM   1640  CD2 TYR B 113      20.965  18.047 -10.930  1.00  0.00
ATOM   1641  CE1 TYR B 113      19.414  17.238  -8.780  1.00  0.00
ATOM   1642  CE2 TYR B 113      19.888  18.814 -10.530  1.00  0.00
ATOM   1643  CZ  TYR B 113      19.114  18.413  -9.460  1.00  0.00
ATOM   1644  OH  TYR B 113      18.042  19.177  -9.062  1.00  0.00
ATOM   1654  N   VAL B 114      23.487  14.431 -13.378  1.00  0.00
ATOM   1655  CA  VAL B 114      24.681  13.853 -13.921  1.00  0.00
ATOM   1656  C   VAL B 114      25.639  14.953 -14.237  1.00  0.00
ATOM   1657  O   VAL B 114      25.260  15.920 -14.835  1.00  0.00
ATOM   1658  CB  VAL B 114      24.375  13.041 -15.193  1.00  0.00
ATOM   1659  CG1 VAL B 114      25.637  12.368 -15.712  1.00  0.00
ATOM   1660  CG2 VAL B 114      23.294  12.010 -14.903  1.00  0.00
ATOM   1670  N   ILE B 115      26.886  14.754 -13.683  1.00  0.00
ATOM   1671  CA  ILE B 115      27.887  15.852 -13.870  1.00  0.00
ATOM   1672  C   ILE B 115      29.104  15.506 -14.634  1.00  0.00
ATOM   1673  O   ILE B 115      29.778  14.528 -14.341  1.00  0.00
ATOM   1674  CB  ILE B 115      28.359  16.401 -12.511  1.00  0.00
ATOM   1675  CG1 ILE B 115      27.176  16.979 -11.729  1.00  0.00
ATOM   1676  CG2 ILE B 115      29.437  17.455 -12.708  1.00  0.00
ATOM   1677  CD1 ILE B 115      27.503  17.327 -10.295  1.00  0.00
ATOM   1689  N   ASP B 116      29.358  16.328 -15.614  1.00  0.00
ATOM   1690  CA  ASP B 116      30.552  16.063 -16.271  1.00  0.00
ATOM   1691  C   ASP B 116      31.678  16.570 -15.395  1.00  0.00
ATOM   1692  O   ASP B 116      31.575  17.669 -14.864  1.00  0.00
ATOM   1693  CB  ASP B 116      30.568  16.730 -17.649  1.00  0.00
ATOM   1694  CG  ASP B 116      29.702  16.004 -18.669  1.00  0.00
ATOM   1695  OD1 ASP B 116      29.313  14.891 -18.404  1.00  0.00
ATOM   1696  OD2 ASP B 116      29.437  16.569 -19.703  1.00  0.00
ATOM   1701  N   PRO B 117      32.749  15.870 -15.233  1.00  0.00
ATOM   1702  CA  PRO B 117      33.900  16.318 -14.422  1.00  0.00
ATOM   1703  C   PRO B 117      34.480  17.386 -15.128  1.00  0.00
ATOM   1704  O   PRO B 117      34.480  17.368 -16.358  1.00  0.00
ATOM   1705  CB  PRO B 117      34.855  15.123 -14.344  1.00  0.00
ATOM   1706  CG  PRO B 117      34.538  14.322 -15.561  1.00  0.00
ATOM   1707  CD  PRO B 117      33.053  14.486 -15.741  1.00  0.00
ATOM   1715  N   GLU B 118      35.004  18.217 -14.440  1.00  0.00
ATOM   1716  CA  GLU B 118      35.513  19.235 -15.176  1.00  0.00
ATOM   1717  C   GLU B 118      36.672  18.596 -15.786  1.00  0.00
ATOM   1718  O   GLU B 118      37.274  17.658 -15.247  1.00  0.00
ATOM   1719  CB  GLU B 118      35.885  20.450 -14.323  1.00  0.00
ATOM   1720  CG  GLU B 118      34.699  21.153 -13.679  1.00  0.00
ATOM   1721  CD  GLU B 118      35.100  22.362 -12.879  1.00  0.00
ATOM   1722  OE1 GLU B 118      36.275  22.617 -12.771  1.00  0.00
ATOM   1723  OE2 GLU B 118      34.229  23.031 -12.375  1.00  0.00
ATOM   1730  N   PRO B 119      36.981  19.115 -16.974  1.00  0.00
ATOM   1731  CA  PRO B 119      38.030  18.606 -17.762  1.00  0.00
ATOM   1732  C   PRO B 119      39.230  19.129 -17.057  1.00  0.00
ATOM   1733  O   PRO B 119      40.198  19.338 -17.729  1.00  0.00
ATOM   1734  OXT PRO B 119      39.195  19.319 -15.873  1.00  0.00
ATOM   1735  CB  PRO B 119      37.822  19.218 -19.151  1.00  0.00
ATOM   1736  CG  PRO B 119      37.102  20.495 -18.883  1.00  0.00
ATOM   1737  CD  PRO B 119      36.228  20.191 -17.695  1.00  0.00
ATOM      1  N   GLN A   1      -4.908 -25.840   5.485  1.00  0.00
ATOM      2  CA  GLN A   1      -6.243 -25.748   4.899  1.00  0.00
ATOM      3  C   GLN A   1      -6.760 -24.409   5.363  1.00  0.00
ATOM      4  O   GLN A   1      -6.395 -23.947   6.440  1.00  0.00
ATOM      5  CB  GLN A   1      -7.163 -26.889   5.343  1.00  0.00
ATOM      6  CG  GLN A   1      -6.681 -28.271   4.936  1.00  0.00
ATOM      7  CD  GLN A   1      -6.658 -28.456   3.430  1.00  0.00
ATOM      8  OE1 GLN A   1      -7.680 -28.301   2.757  1.00  0.00
ATOM      9  NE2 GLN A   1      -5.489 -28.789   2.895  1.00  0.00
ATOM     20  N   VAL A   2      -7.584 -23.774   4.576  1.00  0.00
ATOM     21  CA  VAL A   2      -8.154 -22.492   4.935  1.00  0.00
ATOM     22  C   VAL A   2      -9.668 -22.520   4.839  1.00  0.00
ATOM     23  O   VAL A   2     -10.255 -22.942   3.839  1.00  0.00
ATOM     24  CB  VAL A   2      -7.603 -21.386   4.015  1.00  0.00
ATOM     25  CG1 VAL A   2      -8.199 -20.037   4.389  1.00  0.00
ATOM     26  CG2 VAL A   2      -6.085 -21.348   4.103  1.00  0.00
ATOM     36  N   GLN A   3     -10.274 -21.969   5.865  1.00  0.00
ATOM     37  CA  GLN A   3     -11.735 -21.935   5.871  1.00  0.00
ATOM     38  C   GLN A   3     -12.101 -20.466   6.087  1.00  0.00
ATOM     39  O   GLN A   3     -11.526 -19.602   6.802  1.00  0.00
ATOM     40  CB  GLN A   3     -12.326 -22.828   6.965  1.00  0.00
ATOM     41  CG  GLN A   3     -13.845 -22.875   6.976  1.00  0.00
ATOM     42  CD  GLN A   3     -14.388 -23.780   8.066  1.00  0.00
ATOM     43  OE1 GLN A   3     -14.392 -23.419   9.246  1.00  0.00
ATOM     44  NE2 GLN A   3     -14.851 -24.962   7.676  1.00  0.00
ATOM     53  N   LEU A   4     -13.047 -20.102   5.281  1.00  0.00
ATOM     54  CA  LEU A   4     -13.668 -18.813   5.294  1.00  0.00
ATOM     55  C   LEU A   4     -15.007 -18.902   5.980  1.00  0.00
ATOM     56  O   LEU A   4     -15.830 -19.771   5.670  1.00  0.00
ATOM     57  CB  LEU A   4     -13.837 -18.284   3.864  1.00  0.00
ATOM     58  CG  LEU A   4     -12.710 -17.379   3.352  1.00  0.00
ATOM     59  CD1 LEU A   4     -11.404 -18.161   3.320  1.00  0.00
ATOM     60  CD2 LEU A   4     -13.068 -16.856   1.969  1.00  0.00
ATOM     72  N   GLN A   5     -15.304 -17.936   6.751  1.00  0.00
ATOM     73  CA  GLN A   5     -16.582 -18.082   7.521  1.00  0.00
ATOM     74  C   GLN A   5     -17.058 -16.672   7.270  1.00  0.00
ATOM     75  O   GLN A   5     -16.400 -15.570   7.406  1.00  0.00
ATOM     76  CB  GLN A   5     -16.420 -18.409   9.007  1.00  0.00
ATOM     77  CG  GLN A   5     -15.752 -19.746   9.282  1.00  0.00
ATOM     78  CD  GLN A   5     -15.603 -20.025  10.765  1.00  0.00
ATOM     79  OE1 GLN A   5     -15.967 -19.199  11.606  1.00  0.00
ATOM     80  NE2 GLN A   5     -15.067 -21.195  11.094  1.00  0.00
ATOM     89  N   GLU A   6     -18.396 -16.747   7.093  1.00  0.00
ATOM     90  CA  GLU A   6     -19.330 -15.642   6.937  1.00  0.00
ATOM     91  C   GLU A   6     -20.118 -15.368   8.006  1.00  0.00
ATOM     92  O   GLU A   6     -20.595 -16.216   8.763  1.00  0.00
ATOM     93  CB  GLU A   6     -20.289 -15.870   5.766  1.00  0.00
ATOM     94  CG  GLU A   6     -19.604 -16.054   4.420  1.00  0.00
ATOM     95  CD  GLU A   6     -18.942 -14.799   3.925  1.00  0.00
ATOM     96  OE1 GLU A   6     -19.340 -13.736   4.339  1.00  0.00
ATOM     97  OE2 GLU A   6     -18.037 -14.901   3.129  1.00  0.00
ATOM    104  N   SER A   7     -20.649 -14.184   7.715  1.00  0.00
ATOM    105  CA  SER A   7     -21.463 -13.805   8.781  1.00  0.00
ATOM    106  C   SER A   7     -22.832 -13.657   8.471  1.00  0.00
ATOM    107  O   SER A   7     -23.101 -12.926   7.498  1.00  0.00
ATOM    108  CB  SER A   7     -20.970 -12.494   9.362  1.00  0.00
ATOM    109  OG  SER A   7     -21.033 -11.468   8.410  1.00  0.00
ATOM    115  N   GLY A   8     -23.733 -13.669   9.343  1.00  0.00
ATOM    116  CA  GLY A   8     -24.840 -13.430   8.488  1.00  0.00
ATOM    117  C   GLY A   8     -25.785 -14.031   7.480  1.00  0.00
ATOM    118  O   GLY A   8     -26.378 -15.107   7.503  1.00  0.00
ATOM    122  N   GLY A   9     -26.089 -12.889   6.959  1.00  0.00
ATOM    123  CA  GLY A   9     -26.835 -12.053   6.090  1.00  0.00
ATOM    124  C   GLY A   9     -28.139 -11.535   6.440  1.00  0.00
ATOM    125  O   GLY A   9     -28.525 -11.359   7.602  1.00  0.00
ATOM    129  N   GLY A  10     -28.761 -11.018   5.460  1.00  0.00
ATOM    130  CA  GLY A  10     -29.854 -10.414   6.074  1.00  0.00
ATOM    131  C   GLY A  10     -30.501  -9.597   5.135  1.00  0.00
ATOM    132  O   GLY A  10     -30.138  -9.731   3.924  1.00  0.00
ATOM    136  N   LEU A  11     -31.433  -8.913   5.753  1.00  0.00
ATOM    137  CA  LEU A  11     -32.076  -7.952   5.064  1.00  0.00
ATOM    138  C   LEU A  11     -31.692  -6.615   5.629  1.00  0.00
ATOM    139  O   LEU A  11     -31.375  -6.554   6.817  1.00  0.00
ATOM    140  CB  LEU A  11     -33.590  -8.187   5.148  1.00  0.00
ATOM    141  CG  LEU A  11     -34.469  -7.074   4.564  1.00  0.00
ATOM    142  CD1 LEU A  11     -34.291  -7.026   3.052  1.00  0.00
ATOM    143  CD2 LEU A  11     -35.923  -7.329   4.934  1.00  0.00
ATOM    155  N   VAL A  12     -31.534  -5.582   4.796  1.00  0.00
ATOM    156  CA  VAL A  12     -31.212  -4.244   5.350  1.00  0.00
ATOM    157  C   VAL A  12     -32.053  -3.369   4.560  1.00  0.00
ATOM    158  O   VAL A  12     -32.371  -3.914   3.421  1.00  0.00
ATOM    159  CB  VAL A  12     -29.732  -3.845   5.193  1.00  0.00
ATOM    160  CG1 VAL A  12     -29.473  -2.495   5.844  1.00  0.00
ATOM    161  CG2 VAL A  12     -28.840  -4.917   5.801  1.00  0.00
ATOM    171  N   GLN A  13     -32.555  -2.305   5.286  1.00  0.00
ATOM    172  CA  GLN A  13     -33.398  -1.306   4.707  1.00  0.00
ATOM    173  C   GLN A  13     -32.437  -0.332   4.060  1.00  0.00
ATOM    174  O   GLN A  13     -31.431  -0.008   4.757  1.00  0.00
ATOM    175  CB  GLN A  13     -34.286  -0.625   5.753  1.00  0.00
ATOM    176  CG  GLN A  13     -35.301  -1.549   6.404  1.00  0.00
ATOM    177  CD  GLN A  13     -36.175  -0.828   7.412  1.00  0.00
ATOM    178  OE1 GLN A  13     -35.680  -0.241   8.378  1.00  0.00
ATOM    179  NE2 GLN A  13     -37.485  -0.867   7.192  1.00  0.00
ATOM    188  N   ALA A  14     -32.948   0.299   3.002  1.00  0.00
ATOM    189  CA  ALA A  14     -32.244   1.297   2.188  1.00  0.00
ATOM    190  C   ALA A  14     -31.741   2.453   3.034  1.00  0.00
ATOM    191  O   ALA A  14     -32.428   2.908   3.950  1.00  0.00
ATOM    192  CB  ALA A  14     -33.117   1.886   1.076  1.00  0.00
ATOM    198  N   GLY A  15     -30.473   2.825   2.810  1.00  0.00
ATOM    199  CA  GLY A  15     -29.841   3.898   3.556  1.00  0.00
ATOM    200  C   GLY A  15     -29.106   3.441   4.766  1.00  0.00
ATOM    201  O   GLY A  15     -28.288   4.194   5.291  1.00  0.00
ATOM    205  N   GLY A  16     -29.254   2.172   5.112  1.00  0.00
ATOM    206  CA  GLY A  16     -28.747   1.557   6.318  1.00  0.00
ATOM    207  C   GLY A  16     -27.299   1.019   6.299  1.00  0.00
ATOM    208  O   GLY A  16     -26.448   1.084   5.339  1.00  0.00
ATOM    212  N   SER A  17     -26.958   0.289   7.403  1.00  0.00
ATOM    213  CA  SER A  17     -25.639  -0.266   7.264  1.00  0.00
ATOM    214  C   SER A  17     -25.581  -1.746   7.455  1.00  0.00
ATOM    215  O   SER A  17     -26.395  -2.412   8.104  1.00  0.00
ATOM    216  CB  SER A  17     -24.702   0.396   8.256  1.00  0.00
ATOM    217  OG  SER A  17     -24.592   1.770   8.002  1.00  0.00
ATOM    223  N   LEU A  18     -24.492  -2.249   6.793  1.00  0.00
ATOM    224  CA  LEU A  18     -24.331  -3.613   7.009  1.00  0.00
ATOM    225  C   LEU A  18     -22.857  -4.044   7.386  1.00  0.00
ATOM    226  O   LEU A  18     -21.829  -3.456   7.108  1.00  0.00
ATOM    227  CB  LEU A  18     -24.803  -4.334   5.739  1.00  0.00
ATOM    228  CG  LEU A  18     -24.612  -5.856   5.729  1.00  0.00
ATOM    229  CD1 LEU A  18     -25.475  -6.484   6.816  1.00  0.00
ATOM    230  CD2 LEU A  18     -24.977  -6.403   4.357  1.00  0.00
ATOM    242  N   ARG A  19     -22.618  -4.932   8.186  1.00  0.00
ATOM    243  CA  ARG A  19     -21.192  -5.325   8.365  1.00  0.00
ATOM    244  C   ARG A  19     -20.999  -6.797   8.057  1.00  0.00
ATOM    245  O   ARG A  19     -21.656  -7.649   8.652  1.00  0.00
ATOM    246  CB  ARG A  19     -20.717  -5.054   9.785  1.00  0.00
ATOM    247  CG  ARG A  19     -19.279  -5.459  10.066  1.00  0.00
ATOM    248  CD  ARG A  19     -18.820  -4.969  11.392  1.00  0.00
ATOM    249  NE  ARG A  19     -18.616  -3.529  11.397  1.00  0.00
ATOM    250  CZ  ARG A  19     -18.357  -2.798  12.498  1.00  0.00
ATOM    251  NH1 ARG A  19     -18.272  -3.384  13.672  1.00  0.00
ATOM    252  NH2 ARG A  19     -18.187  -1.491  12.398  1.00  0.00
ATOM    266  N   LEU A  20     -20.017  -7.072   7.134  1.00  0.00
ATOM    267  CA  LEU A  20     -19.744  -8.418   6.748  1.00  0.00
ATOM    268  C   LEU A  20     -18.393  -8.850   7.351  1.00  0.00
ATOM    269  O   LEU A  20     -17.338  -8.232   7.411  1.00  0.00
ATOM    270  CB  LEU A  20     -19.723  -8.534   5.219  1.00  0.00
ATOM    271  CG  LEU A  20     -21.012  -8.110   4.502  1.00  0.00
ATOM    272  CD1 LEU A  20     -20.879  -8.388   3.010  1.00  0.00
ATOM    273  CD2 LEU A  20     -22.193  -8.863   5.094  1.00  0.00
ATOM    285  N   SER A  21     -18.373  -9.945   8.004  1.00  0.00
ATOM    286  CA  SER A  21     -17.116 -10.306   8.601  1.00  0.00
ATOM    287  C   SER A  21     -16.634 -11.605   8.041  1.00  0.00
ATOM    288  O   SER A  21     -17.336 -12.667   7.767  1.00  0.00
ATOM    289  CB  SER A  21     -17.252 -10.409  10.108  1.00  0.00
ATOM    290  OG  SER A  21     -18.099 -11.467  10.463  1.00  0.00
ATOM    296  N   CYS A  22     -15.302 -11.627   8.031  1.00  0.00
ATOM    297  CA  CYS A  22     -14.883 -12.827   7.624  1.00  0.00
ATOM    298  C   CYS A  22     -13.664 -13.273   8.354  1.00  0.00
ATOM    299  O   CYS A  22     -12.674 -12.668   8.716  1.00  0.00
ATOM    300  CB  CYS A  22     -14.616 -12.771   6.120  1.00  0.00
ATOM    301  SG  CYS A  22     -14.277 -14.383   5.371  1.00  0.00
ATOM    307  N   ALA A  23     -13.522 -14.523   8.280  1.00  0.00
ATOM    308  CA  ALA A  23     -12.337 -14.926   9.047  1.00  0.00
ATOM    309  C   ALA A  23     -11.789 -16.073   8.292  1.00  0.00
ATOM    310  O   ALA A  23     -12.411 -16.959   7.604  1.00  0.00
ATOM    311  CB  ALA A  23     -12.669 -15.298  10.517  1.00  0.00
ATOM    317  N   ALA A  24     -10.522 -16.117   8.430  1.00  0.00
ATOM    318  CA  ALA A  24      -9.862 -17.162   7.832  1.00  0.00
ATOM    319  C   ALA A  24      -9.431 -17.961   8.990  1.00  0.00
ATOM    320  O   ALA A  24      -9.022 -17.423  10.011  1.00  0.00
ATOM    321  CB  ALA A  24      -8.772 -16.635   6.803  1.00  0.00
ATOM    327  N   SER A  25      -9.235 -19.159   8.696  1.00  0.00
ATOM    328  CA  SER A  25      -8.730 -19.978   9.755  1.00  0.00
ATOM    329  C   SER A  25      -7.526 -20.470   8.944  1.00  0.00
ATOM    330  O   SER A  25      -7.434 -20.840   7.754  1.00  0.00
ATOM    331  CB  SER A  25      -9.675 -21.077  10.202  1.00  0.00
ATOM    332  OG  SER A  25     -10.862 -20.540  10.715  1.00  0.00
ATOM    338  N   GLY A  26      -6.695 -20.887   9.826  1.00  0.00
ATOM    339  CA  GLY A  26      -5.512 -21.766   9.880  1.00  0.00
ATOM    340  C   GLY A  26      -4.284 -20.761   9.577  1.00  0.00
ATOM    341  O   GLY A  26      -4.367 -19.590  10.018  1.00  0.00
ATOM    345  N   SER A  27      -3.222 -21.161   8.706  1.00  0.00
ATOM    346  CA  SER A  27      -1.970 -20.319   8.881  1.00  0.00
ATOM    347  C   SER A  27      -1.951 -19.740   7.590  1.00  0.00
ATOM    348  O   SER A  27      -1.722 -20.442   6.585  1.00  0.00
ATOM    349  CB  SER A  27      -0.694 -21.090   9.155  1.00  0.00
ATOM    350  OG  SER A  27       0.410 -20.229   9.216  1.00  0.00
ATOM    356  N   ILE A  28      -2.039 -18.529   7.518  1.00  0.00
ATOM    357  CA  ILE A  28      -1.933 -17.803   6.371  1.00  0.00
ATOM    358  C   ILE A  28      -1.094 -16.663   6.843  1.00  0.00
ATOM    359  O   ILE A  28      -1.506 -15.974   7.774  1.00  0.00
ATOM    360  CB  ILE A  28      -3.297 -17.356   5.814  1.00  0.00
ATOM    361  CG1 ILE A  28      -4.058 -16.540   6.862  1.00  0.00
ATOM    362  CG2 ILE A  28      -4.114 -18.562   5.376  1.00  0.00
ATOM    363  CD1 ILE A  28      -4.570 -17.362   8.023  1.00  0.00
ATOM    375  N   SER A  29      -0.281 -16.323   6.179  1.00  0.00
ATOM    376  CA  SER A  29       0.431 -15.056   6.236  1.00  0.00
ATOM    377  C   SER A  29       0.667 -13.633   5.596  1.00  0.00
ATOM    378  O   SER A  29       0.872 -12.744   6.409  1.00  0.00
ATOM    379  CB  SER A  29       1.825 -15.653   6.279  1.00  0.00
ATOM    380  OG  SER A  29       2.103 -16.364   5.104  1.00  0.00
ATOM    386  N   PHE A  30       0.479 -13.402   4.442  1.00  0.00
ATOM    387  CA  PHE A  30       0.488 -12.502   3.371  1.00  0.00
ATOM    388  C   PHE A  30      -0.726 -12.592   2.606  1.00  0.00
ATOM    389  O   PHE A  30      -0.752 -12.290   1.414  1.00  0.00
ATOM    390  CB  PHE A  30       1.685 -12.763   2.454  1.00  0.00
ATOM    391  CG  PHE A  30       3.013 -12.688   3.153  1.00  0.00
ATOM    392  CD1 PHE A  30       3.664 -13.843   3.560  1.00  0.00
ATOM    393  CD2 PHE A  30       3.611 -11.464   3.407  1.00  0.00
ATOM    394  CE1 PHE A  30       4.885 -13.776   4.204  1.00  0.00
ATOM    395  CE2 PHE A  30       4.832 -11.394   4.049  1.00  0.00
ATOM    396  CZ  PHE A  30       5.470 -12.552   4.448  1.00  0.00
ATOM    406  N   LEU A  31      -1.721 -12.566   3.230  1.00  0.00
ATOM    407  CA  LEU A  31      -2.875 -12.927   2.600  1.00  0.00
ATOM    408  C   LEU A  31      -3.569 -11.670   2.111  1.00  0.00
ATOM    409  O   LEU A  31      -3.680 -10.685   2.806  1.00  0.00
ATOM    410  CB  LEU A  31      -3.762 -13.725   3.565  1.00  0.00
ATOM    411  CG  LEU A  31      -5.043 -14.314   2.960  1.00  0.00
ATOM    412  CD1 LEU A  31      -4.708 -15.596   2.211  1.00  0.00
ATOM    413  CD2 LEU A  31      -6.054 -14.575   4.066  1.00  0.00
ATOM    425  N   TYR A  32      -4.130 -11.804   1.003  1.00  0.00
ATOM    426  CA  TYR A  32      -4.979 -10.837   0.442  1.00  0.00
ATOM    427  C   TYR A  32      -6.419 -11.339   0.606  1.00  0.00
ATOM    428  O   TYR A  32      -6.958 -12.402   0.403  1.00  0.00
ATOM    429  CB  TYR A  32      -4.616 -10.588  -1.023  1.00  0.00
ATOM    430  CG  TYR A  32      -3.206 -10.081  -1.226  1.00  0.00
ATOM    431  CD1 TYR A  32      -2.667 -10.024  -2.503  1.00  0.00
ATOM    432  CD2 TYR A  32      -2.451  -9.674  -0.136  1.00  0.00
ATOM    433  CE1 TYR A  32      -1.378  -9.560  -2.688  1.00  0.00
ATOM    434  CE2 TYR A  32      -1.163  -9.211  -0.321  1.00  0.00
ATOM    435  CZ  TYR A  32      -0.627  -9.153  -1.591  1.00  0.00
ATOM    436  OH  TYR A  32       0.656  -8.692  -1.775  1.00  0.00
ATOM    446  N   MET A  33      -7.225 -10.397   0.918  1.00  0.00
ATOM    447  CA  MET A  33      -8.610 -10.795   1.027  1.00  0.00
ATOM    448  C   MET A  33      -9.699  -9.992   0.133  1.00  0.00
ATOM    449  O   MET A  33      -9.684  -8.824  -0.292  1.00  0.00
ATOM    450  CB  MET A  33      -8.966 -10.713   2.509  1.00  0.00
ATOM    451  CG  MET A  33      -8.153 -11.637   3.405  1.00  0.00
ATOM    452  SD  MET A  33      -8.699 -11.598   5.124  1.00  0.00
ATOM    453  CE  MET A  33      -7.840 -10.144   5.719  1.00  0.00
ATOM    463  N   GLY A  34     -10.814 -10.596  -0.209  1.00  0.00
ATOM    464  CA  GLY A  34     -11.706  -9.702  -0.905  1.00  0.00
ATOM    465  C   GLY A  34     -13.139 -10.063  -1.005  1.00  0.00
ATOM    466  O   GLY A  34     -13.700 -11.162  -0.884  1.00  0.00
ATOM    470  N   TRP A  35     -13.866  -9.033  -1.211  1.00  0.00
ATOM    471  CA  TRP A  35     -15.175  -9.389  -1.270  1.00  0.00
ATOM    472  C   TRP A  35     -15.699  -9.286  -2.641  1.00  0.00
ATOM    473  O   TRP A  35     -15.421  -8.219  -3.268  1.00  0.00
ATOM    474  CB  TRP A  35     -15.988  -8.507  -0.320  1.00  0.00
ATOM    475  CG  TRP A  35     -15.628  -8.691   1.123  1.00  0.00
ATOM    476  CD1 TRP A  35     -14.577  -8.124   1.779  1.00  0.00
ATOM    477  CD2 TRP A  35     -16.322  -9.500   2.102  1.00  0.00
ATOM    478  NE1 TRP A  35     -14.567  -8.524   3.093  1.00  0.00
ATOM    479  CE2 TRP A  35     -15.629  -9.366   3.309  1.00  0.00
ATOM    480  CE3 TRP A  35     -17.460 -10.316   2.052  1.00  0.00
ATOM    481  CZ2 TRP A  35     -16.032 -10.019   4.462  1.00  0.00
ATOM    482  CZ3 TRP A  35     -17.865 -10.970   3.210  1.00  0.00
ATOM    483  CH2 TRP A  35     -17.168 -10.824   4.384  1.00  0.00
ATOM    494  N   TYR A  36     -16.576 -10.272  -3.042  1.00  0.00
ATOM    495  CA  TYR A  36     -17.134 -10.165  -4.415  1.00  0.00
ATOM    496  C   TYR A  36     -18.635 -10.440  -4.417  1.00  0.00
ATOM    497  O   TYR A  36     -19.282 -11.278  -3.789  1.00  0.00
ATOM    498  CB  TYR A  36     -16.424 -11.126  -5.370  1.00  0.00
ATOM    499  CG  TYR A  36     -16.542 -12.581  -4.970  1.00  0.00
ATOM    500  CD1 TYR A  36     -17.493 -13.392  -5.572  1.00  0.00
ATOM    501  CD2 TYR A  36     -15.699 -13.104  -4.001  1.00  0.00
ATOM    502  CE1 TYR A  36     -17.600 -14.719  -5.207  1.00  0.00
ATOM    503  CE2 TYR A  36     -15.806 -14.431  -3.635  1.00  0.00
ATOM    504  CZ  TYR A  36     -16.752 -15.238  -4.235  1.00  0.00
ATOM    505  OH  TYR A  36     -16.859 -16.560  -3.870  1.00  0.00
ATOM    515  N   ARG A  37     -19.306  -9.750  -5.258  1.00  0.00
ATOM    516  CA  ARG A  37     -20.711  -9.990  -5.246  1.00  0.00
ATOM    517  C   ARG A  37     -21.361 -10.793  -6.430  1.00  0.00
ATOM    518  O   ARG A  37     -20.767 -11.171  -7.504  1.00  0.00
ATOM    519  CB  ARG A  37     -21.389  -8.632  -5.142  1.00  0.00
ATOM    520  CG  ARG A  37     -21.221  -7.739  -6.361  1.00  0.00
ATOM    521  CD  ARG A  37     -21.876  -6.420  -6.169  1.00  0.00
ATOM    522  NE  ARG A  37     -21.731  -5.567  -7.337  1.00  0.00
ATOM    523  CZ  ARG A  37     -22.181  -4.300  -7.420  1.00  0.00
ATOM    524  NH1 ARG A  37     -22.802  -3.755  -6.398  1.00  0.00
ATOM    525  NH2 ARG A  37     -21.999  -3.606  -8.531  1.00  0.00
ATOM    539  N   GLN A  38     -22.577 -11.461  -6.154  1.00  0.00
ATOM    540  CA  GLN A  38     -23.057 -11.956  -7.407  1.00  0.00
ATOM    541  C   GLN A  38     -24.654 -11.640  -7.411  1.00  0.00
ATOM    542  O   GLN A  38     -25.528 -11.841  -6.605  1.00  0.00
ATOM    543  CB  GLN A  38     -22.741 -13.447  -7.550  1.00  0.00
ATOM    544  CG  GLN A  38     -23.078 -14.027  -8.913  1.00  0.00
ATOM    545  CD  GLN A  38     -22.586 -15.452  -9.074  1.00  0.00
ATOM    546  OE1 GLN A  38     -21.695 -15.901  -8.348  1.00  0.00
ATOM    547  NE2 GLN A  38     -23.165 -16.173 -10.027  1.00  0.00
ATOM    556  N   ALA A  39     -25.032 -10.912  -8.225  1.00  0.00
ATOM    557  CA  ALA A  39     -26.355 -10.436  -8.562  1.00  0.00
ATOM    558  C   ALA A  39     -27.219 -11.647  -9.260  1.00  0.00
ATOM    559  O   ALA A  39     -26.690 -12.452 -10.077  1.00  0.00
ATOM    560  CB  ALA A  39     -26.437  -9.395  -9.274  1.00  0.00
ATOM    566  N   PRO A  40     -28.562 -11.741  -9.220  1.00  0.00
ATOM    567  CA  PRO A  40     -28.932 -13.066  -9.852  1.00  0.00
ATOM    568  C   PRO A  40     -28.802 -13.775 -11.121  1.00  0.00
ATOM    569  O   PRO A  40     -29.094 -14.968 -10.883  1.00  0.00
ATOM    570  CB  PRO A  40     -30.451 -12.975  -9.666  1.00  0.00
ATOM    571  CG  PRO A  40     -30.620 -12.235  -8.384  1.00  0.00
ATOM    572  CD  PRO A  40     -29.599 -11.130  -8.453  1.00  0.00
ATOM    580  N   GLY A  41     -28.635 -13.544 -12.385  1.00  0.00
ATOM    581  CA  GLY A  41     -28.486 -12.828 -13.626  1.00  0.00
ATOM    582  C   GLY A  41     -27.069 -12.291 -14.039  1.00  0.00
ATOM    583  O   GLY A  41     -26.942 -11.685 -15.103  1.00  0.00
ATOM    587  N   LYS A  42     -26.019 -12.333 -13.215  1.00  0.00
ATOM    588  CA  LYS A  42     -24.858 -11.579 -13.704  1.00  0.00
ATOM    589  C   LYS A  42     -23.458 -12.290 -13.461  1.00  0.00
ATOM    590  O   LYS A  42     -23.432 -13.435 -13.019  1.00  0.00
ATOM    591  CB  LYS A  42     -24.864 -10.195 -13.051  1.00  0.00
ATOM    592  CG  LYS A  42     -26.070  -9.337 -13.411  1.00  0.00
ATOM    593  CD  LYS A  42     -25.936  -7.931 -12.844  1.00  0.00
ATOM    594  CE  LYS A  42     -27.143  -7.075 -13.195  1.00  0.00
ATOM    595  NZ  LYS A  42     -27.023  -5.694 -12.653  1.00  0.00
ATOM    609  N   GLU A  43     -22.359 -11.709 -13.692  1.00  0.00
ATOM    610  CA  GLU A  43     -20.966 -12.223 -13.549  1.00  0.00
ATOM    611  C   GLU A  43     -20.486 -11.829 -12.187  1.00  0.00
ATOM    612  O   GLU A  43     -21.031 -10.875 -11.642  1.00  0.00
ATOM    613  CB  GLU A  43     -20.027 -11.660 -14.618  1.00  0.00
ATOM    614  CG  GLU A  43     -20.386 -12.057 -16.043  1.00  0.00
ATOM    615  CD  GLU A  43     -19.432 -11.502 -17.064  1.00  0.00
ATOM    616  OE1 GLU A  43     -18.548 -10.770 -16.687  1.00  0.00
ATOM    617  OE2 GLU A  43     -19.586 -11.811 -18.222  1.00  0.00
ATOM    624  N   ARG A  44     -19.526 -12.475 -11.633  1.00  0.00
ATOM    625  CA  ARG A  44     -18.982 -12.088 -10.344  1.00  0.00
ATOM    626  C   ARG A  44     -18.127 -10.819 -10.360  1.00  0.00
ATOM    627  O   ARG A  44     -17.179 -10.711 -11.134  1.00  0.00
ATOM    628  CB  ARG A  44     -18.147 -13.231  -9.786  1.00  0.00
ATOM    629  CG  ARG A  44     -18.945 -14.431  -9.303  1.00  0.00
ATOM    630  CD  ARG A  44     -18.062 -15.507  -8.785  1.00  0.00
ATOM    631  NE  ARG A  44     -18.823 -16.626  -8.255  1.00  0.00
ATOM    632  CZ  ARG A  44     -18.281 -17.764  -7.780  1.00  0.00
ATOM    633  NH1 ARG A  44     -16.975 -17.919  -7.778  1.00  0.00
ATOM    634  NH2 ARG A  44     -19.061 -18.725  -7.318  1.00  0.00
ATOM    648  N   GLU A  45     -18.403  -9.873  -9.399  1.00  0.00
ATOM    649  CA  GLU A  45     -17.609  -8.629  -9.455  1.00  0.00
ATOM    650  C   GLU A  45     -16.903  -8.337  -8.078  1.00  0.00
ATOM    651  O   GLU A  45     -17.237  -8.621  -6.909  1.00  0.00
ATOM    652  CB  GLU A  45     -18.509  -7.455  -9.848  1.00  0.00
ATOM    653  CG  GLU A  45     -19.145  -7.584 -11.226  1.00  0.00
ATOM    654  CD  GLU A  45     -20.068  -6.444 -11.553  1.00  0.00
ATOM    655  OE1 GLU A  45     -20.273  -5.608 -10.706  1.00  0.00
ATOM    656  OE2 GLU A  45     -20.569  -6.409 -12.652  1.00  0.00
ATOM    663  N   PHE A  46     -15.730  -7.833  -8.174  1.00  0.00
ATOM    664  CA  PHE A  46     -15.005  -7.534  -6.937  1.00  0.00
ATOM    665  C   PHE A  46     -15.478  -6.212  -6.442  1.00  0.00
ATOM    666  O   PHE A  46     -15.537  -5.257  -7.222  1.00  0.00
ATOM    667  CB  PHE A  46     -13.492  -7.499  -7.155  1.00  0.00
ATOM    668  CG  PHE A  46     -12.862  -8.861  -7.253  1.00  0.00
ATOM    669  CD1 PHE A  46     -12.634  -9.446  -8.490  1.00  0.00
ATOM    670  CD2 PHE A  46     -12.497  -9.556  -6.112  1.00  0.00
ATOM    671  CE1 PHE A  46     -12.055 -10.699  -8.581  1.00  0.00
ATOM    672  CE2 PHE A  46     -11.917 -10.807  -6.200  1.00  0.00
ATOM    673  CZ  PHE A  46     -11.696 -11.378  -7.437  1.00  0.00
ATOM    683  N   VAL A  47     -15.692  -6.090  -5.157  1.00  0.00
ATOM    684  CA  VAL A  47     -16.267  -4.883  -4.650  1.00  0.00
ATOM    685  C   VAL A  47     -15.091  -4.340  -3.848  1.00  0.00
ATOM    686  O   VAL A  47     -14.525  -3.269  -3.924  1.00  0.00
ATOM    687  CB  VAL A  47     -17.509  -5.133  -3.772  1.00  0.00
ATOM    688  CG1 VAL A  47     -18.008  -3.826  -3.172  1.00  0.00
ATOM    689  CG2 VAL A  47     -18.600  -5.799  -4.596  1.00  0.00
ATOM    699  N   ALA A  48     -14.500  -5.132  -3.165  1.00  0.00
ATOM    700  CA  ALA A  48     -13.290  -4.638  -2.516  1.00  0.00
ATOM    701  C   ALA A  48     -12.177  -5.658  -2.094  1.00  0.00
ATOM    702  O   ALA A  48     -12.227  -6.814  -1.701  1.00  0.00
ATOM    703  CB  ALA A  48     -13.904  -4.119  -0.952  1.00  0.00
ATOM    709  N   THR A  49     -10.903  -5.022  -2.105  1.00  0.00
ATOM    710  CA  THR A  49      -9.864  -5.905  -1.778  1.00  0.00
ATOM    711  C   THR A  49      -8.859  -5.332  -0.712  1.00  0.00
ATOM    712  O   THR A  49      -8.459  -4.167  -0.648  1.00  0.00
ATOM    713  CB  THR A  49      -9.123  -6.292  -3.072  1.00  0.00
ATOM    714  OG1 THR A  49     -10.022  -6.971  -3.956  1.00  0.00
ATOM    715  CG2 THR A  49      -7.943  -7.199  -2.759  1.00  0.00
ATOM    723  N   ILE A  50      -8.385  -6.050   0.159  1.00  0.00
ATOM    724  CA  ILE A  50      -7.424  -5.510   1.073  1.00  0.00
ATOM    725  C   ILE A  50      -6.031  -6.298   1.083  1.00  0.00
ATOM    726  O   ILE A  50      -5.819  -7.531   0.839  1.00  0.00
ATOM    727  CB  ILE A  50      -8.042  -5.493   2.482  1.00  0.00
ATOM    728  CG1 ILE A  50      -7.101  -4.799   3.471  1.00  0.00
ATOM    729  CG2 ILE A  50      -8.355  -6.908   2.944  1.00  0.00
ATOM    730  CD1 ILE A  50      -7.802  -4.225   4.681  1.00  0.00
ATOM    742  N   THR A  51      -4.943  -5.605   1.201  1.00  0.00
ATOM    743  CA  THR A  51      -3.756  -6.455   1.202  1.00  0.00
ATOM    744  C   THR A  51      -3.105  -6.014   2.459  1.00  0.00
ATOM    745  O   THR A  51      -3.442  -4.977   3.061  1.00  0.00
ATOM    746  CB  THR A  51      -2.834  -6.264  -0.018  1.00  0.00
ATOM    747  OG1 THR A  51      -2.255  -4.954   0.018  1.00  0.00
ATOM    748  CG2 THR A  51      -3.618  -6.433  -1.310  1.00  0.00
ATOM    756  N   ARG A  52      -2.261  -6.923   2.801  1.00  0.00
ATOM    757  CA  ARG A  52      -1.444  -7.018   3.963  1.00  0.00
ATOM    758  C   ARG A  52      -0.604  -5.752   4.126  1.00  0.00
ATOM    759  O   ARG A  52       0.153  -5.337   3.247  1.00  0.00
ATOM    760  CB  ARG A  52      -0.540  -8.239   3.874  1.00  0.00
ATOM    761  CG  ARG A  52       0.339  -8.474   5.091  1.00  0.00
ATOM    762  CD  ARG A  52      -0.441  -9.008   6.237  1.00  0.00
ATOM    763  NE  ARG A  52       0.420  -9.596   7.252  1.00  0.00
ATOM    764  CZ  ARG A  52       0.925  -8.928   8.307  1.00  0.00
ATOM    765  NH1 ARG A  52       0.647  -7.653   8.472  1.00  0.00
ATOM    766  NH2 ARG A  52       1.700  -9.553   9.176  1.00  0.00
ATOM    780  N   GLY A  53      -0.766  -5.136   5.291  1.00  0.00
ATOM    781  CA  GLY A  53      -0.118  -3.870   5.547  1.00  0.00
ATOM    782  C   GLY A  53      -0.970  -2.696   5.120  1.00  0.00
ATOM    783  O   GLY A  53      -0.636  -1.557   5.462  1.00  0.00
ATOM    787  N   GLY A  54      -2.207  -2.976   4.638  1.00  0.00
ATOM    788  CA  GLY A  54      -3.223  -2.022   4.229  1.00  0.00
ATOM    789  C   GLY A  54      -3.535  -1.429   2.869  1.00  0.00
ATOM    790  O   GLY A  54      -4.317  -0.477   2.843  1.00  0.00
ATOM    794  N   ASN A  55      -2.995  -1.887   1.728  1.00  0.00
ATOM    795  CA  ASN A  55      -3.575  -1.160   0.619  1.00  0.00
ATOM    796  C   ASN A  55      -5.009  -1.669   0.467  1.00  0.00
ATOM    797  O   ASN A  55      -5.521  -2.802   0.615  1.00  0.00
ATOM    798  CB  ASN A  55      -2.768  -1.342  -0.653  1.00  0.00
ATOM    799  CG  ASN A  55      -1.413  -0.696  -0.575  1.00  0.00
ATOM    800  OD1 ASN A  55      -1.265   0.400  -0.023  1.00  0.00
ATOM    801  ND2 ASN A  55      -0.420  -1.354  -1.117  1.00  0.00
ATOM    808  N   THR A  56      -5.787  -0.747   0.069  1.00  0.00
ATOM    809  CA  THR A  56      -7.144  -1.106  -0.166  1.00  0.00
ATOM    810  C   THR A  56      -7.664  -0.833  -1.568  1.00  0.00
ATOM    811  O   THR A  56      -7.459   0.261  -2.096  1.00  0.00
ATOM    812  CB  THR A  56      -8.046  -0.383   0.852  1.00  0.00
ATOM    813  OG1 THR A  56      -7.824   1.031   0.770  1.00  0.00
ATOM    814  CG2 THR A  56      -7.743  -0.859   2.265  1.00  0.00
ATOM    822  N   TYR A  57      -8.411  -1.742  -2.144  1.00  0.00
ATOM    823  CA  TYR A  57      -8.926  -1.349  -3.395  1.00  0.00
ATOM    824  C   TYR A  57     -10.483  -1.465  -3.475  1.00  0.00
ATOM    825  O   TYR A  57     -11.195  -2.370  -3.090  1.00  0.00
ATOM    826  CB  TYR A  57      -8.251  -2.185  -4.485  1.00  0.00
ATOM    827  CG  TYR A  57      -6.739  -2.149  -4.433  1.00  0.00
ATOM    828  CD1 TYR A  57      -6.052  -3.023  -3.602  1.00  0.00
ATOM    829  CD2 TYR A  57      -6.040  -1.243  -5.216  1.00  0.00
ATOM    830  CE1 TYR A  57      -4.672  -2.989  -3.555  1.00  0.00
ATOM    831  CE2 TYR A  57      -4.659  -1.209  -5.168  1.00  0.00
ATOM    832  CZ  TYR A  57      -3.977  -2.079  -4.342  1.00  0.00
ATOM    833  OH  TYR A  57      -2.602  -2.046  -4.295  1.00  0.00
ATOM    843  N   TYR A  58     -11.136  -0.492  -4.046  1.00  0.00
ATOM    844  CA  TYR A  58     -12.588  -0.686  -4.153  1.00  0.00
ATOM    845  C   TYR A  58     -13.144  -0.590  -5.641  1.00  0.00
ATOM    846  O   TYR A  58     -12.613   0.188  -6.447  1.00  0.00
ATOM    847  CB  TYR A  58     -13.289   0.335  -3.254  1.00  0.00
ATOM    848  CG  TYR A  58     -12.741   0.386  -1.846  1.00  0.00
ATOM    849  CD1 TYR A  58     -11.617   1.151  -1.567  1.00  0.00
ATOM    850  CD2 TYR A  58     -13.361  -0.329  -0.833  1.00  0.00
ATOM    851  CE1 TYR A  58     -11.115   1.199  -0.281  1.00  0.00
ATOM    852  CE2 TYR A  58     -12.859  -0.282   0.453  1.00  0.00
ATOM    853  CZ  TYR A  58     -11.742   0.478   0.730  1.00  0.00
ATOM    854  OH  TYR A  58     -11.243   0.526   2.012  1.00  0.00
ATOM    864  N   ALA A  59     -14.295  -1.242  -5.951  1.00  0.00
ATOM    865  CA  ALA A  59     -14.885  -1.080  -7.265  1.00  0.00
ATOM    866  C   ALA A  59     -15.356   0.296  -7.370  1.00  0.00
ATOM    867  O   ALA A  59     -15.838   0.702  -6.323  1.00  0.00
ATOM    868  CB  ALA A  59     -15.775  -1.924  -7.472  1.00  0.00
ATOM    874  N   ASP A  60     -15.304   0.925  -8.514  1.00  0.00
ATOM    875  CA  ASP A  60     -15.712   2.302  -8.535  1.00  0.00
ATOM    876  C   ASP A  60     -17.113   2.586  -8.117  1.00  0.00
ATOM    877  O   ASP A  60     -17.440   3.631  -7.577  1.00  0.00
ATOM    878  CB  ASP A  60     -15.511   2.864  -9.944  1.00  0.00
ATOM    879  CG  ASP A  60     -14.050   3.148 -10.266  1.00  0.00
ATOM    880  OD1 ASP A  60     -13.257   3.184  -9.355  1.00  0.00
ATOM    881  OD2 ASP A  60     -13.741   3.327 -11.419  1.00  0.00
ATOM    886  N   SER A  61     -17.925   1.533  -8.331  1.00  0.00
ATOM    887  CA  SER A  61     -19.307   1.820  -8.145  1.00  0.00
ATOM    888  C   SER A  61     -19.695   1.911  -6.702  1.00  0.00
ATOM    889  O   SER A  61     -20.810   2.292  -6.340  1.00  0.00
ATOM    890  CB  SER A  61     -20.141   0.756  -8.830  1.00  0.00
ATOM    891  OG  SER A  61     -19.997  -0.483  -8.192  1.00  0.00
ATOM    897  N   VAL A  62     -18.751   1.499  -5.864  1.00  0.00
ATOM    898  CA  VAL A  62     -19.088   1.471  -4.486  1.00  0.00
ATOM    899  C   VAL A  62     -18.252   2.454  -3.621  1.00  0.00
ATOM    900  O   VAL A  62     -18.168   2.571  -2.352  1.00  0.00
ATOM    901  CB  VAL A  62     -18.904   0.033  -3.966  1.00  0.00
ATOM    902  CG1 VAL A  62     -19.859  -0.916  -4.676  1.00  0.00
ATOM    903  CG2 VAL A  62     -17.462  -0.408  -4.160  1.00  0.00
ATOM    913  N   LYS A  63     -17.413   3.102  -4.329  1.00  0.00
ATOM    914  CA  LYS A  63     -16.482   3.868  -3.632  1.00  0.00
ATOM    915  C   LYS A  63     -17.119   4.887  -2.628  1.00  0.00
ATOM    916  O   LYS A  63     -17.986   5.638  -3.065  1.00  0.00
ATOM    917  CB  LYS A  63     -15.601   4.583  -4.658  1.00  0.00
ATOM    918  CG  LYS A  63     -14.348   5.224  -4.073  1.00  0.00
ATOM    919  CD  LYS A  63     -13.454   5.788  -5.167  1.00  0.00
ATOM    920  CE  LYS A  63     -12.821   4.679  -5.993  1.00  0.00
ATOM    921  NZ  LYS A  63     -11.895   5.214  -7.027  1.00  0.00
ATOM    935  N   GLY A  64     -16.722   5.018  -1.352  1.00  0.00
ATOM    936  CA  GLY A  64     -17.418   6.077  -0.584  1.00  0.00
ATOM    937  C   GLY A  64     -18.700   5.617   0.106  1.00  0.00
ATOM    938  O   GLY A  64     -19.260   6.336   0.932  1.00  0.00
ATOM    942  N   ARG A  65     -19.149   4.420  -0.217  1.00  0.00
ATOM    943  CA  ARG A  65     -20.275   3.755   0.451  1.00  0.00
ATOM    944  C   ARG A  65     -19.548   2.567   1.291  1.00  0.00
ATOM    945  O   ARG A  65     -19.718   2.135   2.443  1.00  0.00
ATOM    946  CB  ARG A  65     -21.291   3.224  -0.549  1.00  0.00
ATOM    947  CG  ARG A  65     -22.018   4.292  -1.351  1.00  0.00
ATOM    948  CD  ARG A  65     -22.944   3.695  -2.347  1.00  0.00
ATOM    949  NE  ARG A  65     -23.608   4.711  -3.147  1.00  0.00
ATOM    950  CZ  ARG A  65     -24.426   4.454  -4.187  1.00  0.00
ATOM    951  NH1 ARG A  65     -24.668   3.211  -4.540  1.00  0.00
ATOM    952  NH2 ARG A  65     -24.983   5.450  -4.852  1.00  0.00
ATOM    966  N   PHE A  66     -18.576   1.958   0.718  1.00  0.00
ATOM    967  CA  PHE A  66     -18.033   0.779   1.478  1.00  0.00
ATOM    968  C   PHE A  66     -16.642   1.028   2.082  1.00  0.00
ATOM    969  O   PHE A  66     -15.755   1.611   1.475  1.00  0.00
ATOM    970  CB  PHE A  66     -17.958  -0.450   0.571  1.00  0.00
ATOM    971  CG  PHE A  66     -19.289  -0.882   0.024  1.00  0.00
ATOM    972  CD1 PHE A  66     -20.465  -0.331   0.509  1.00  0.00
ATOM    973  CD2 PHE A  66     -19.367  -1.841  -0.974  1.00  0.00
ATOM    974  CE1 PHE A  66     -21.691  -0.728   0.008  1.00  0.00
ATOM    975  CE2 PHE A  66     -20.590  -2.240  -1.477  1.00  0.00
ATOM    976  CZ  PHE A  66     -21.753  -1.682  -0.985  1.00  0.00
ATOM    986  N   THR A  67     -16.427   0.348   3.285  1.00  0.00
ATOM    987  CA  THR A  67     -15.125   0.495   3.918  1.00  0.00
ATOM    988  C   THR A  67     -14.545  -0.904   4.252  1.00  0.00
ATOM    989  O   THR A  67     -15.060  -1.864   4.779  1.00  0.00
ATOM    990  CB  THR A  67     -15.221   1.356   5.192  1.00  0.00
ATOM    991  OG1 THR A  67     -15.690   2.667   4.851  1.00  0.00
ATOM    992  CG2 THR A  67     -13.862   1.467   5.865  1.00  0.00
ATOM   1000  N   ILE A  68     -13.406  -1.116   3.943  1.00  0.00
ATOM   1001  CA  ILE A  68     -12.829  -2.433   4.323  1.00  0.00
ATOM   1002  C   ILE A  68     -11.761  -2.327   5.429  1.00  0.00
ATOM   1003  O   ILE A  68     -10.895  -1.447   5.399  1.00  0.00
ATOM   1004  CB  ILE A  68     -12.206  -3.124   3.097  1.00  0.00
ATOM   1005  CG1 ILE A  68     -12.013  -4.618   3.367  1.00  0.00
ATOM   1006  CG2 ILE A  68     -10.883  -2.470   2.732  1.00  0.00
ATOM   1007  CD1 ILE A  68     -11.780  -5.440   2.119  1.00  0.00
ATOM   1019  N   SER A  69     -11.731  -3.352   6.377  1.00  0.00
ATOM   1020  CA  SER A  69     -10.727  -3.243   7.400  1.00  0.00
ATOM   1021  C   SER A  69     -10.199  -4.667   7.697  1.00  0.00
ATOM   1022  O   SER A  69     -10.738  -5.728   7.947  1.00  0.00
ATOM   1023  CB  SER A  69     -11.306  -2.601   8.645  1.00  0.00
ATOM   1024  OG  SER A  69     -10.345  -2.521   9.662  1.00  0.00
ATOM   1030  N   ARG A  70      -8.997  -4.693   7.969  1.00  0.00
ATOM   1031  CA  ARG A  70      -8.418  -5.954   8.342  1.00  0.00
ATOM   1032  C   ARG A  70      -7.885  -6.041   9.797  1.00  0.00
ATOM   1033  O   ARG A  70      -7.459  -5.037  10.377  1.00  0.00
ATOM   1034  CB  ARG A  70      -7.285  -6.271   7.378  1.00  0.00
ATOM   1035  CG  ARG A  70      -6.429  -7.467   7.768  1.00  0.00
ATOM   1036  CD  ARG A  70      -5.507  -7.862   6.672  1.00  0.00
ATOM   1037  NE  ARG A  70      -4.795  -9.092   6.981  1.00  0.00
ATOM   1038  CZ  ARG A  70      -4.088  -9.811   6.087  1.00  0.00
ATOM   1039  NH1 ARG A  70      -4.009  -9.412   4.838  1.00  0.00
ATOM   1040  NH2 ARG A  70      -3.475 -10.918   6.468  1.00  0.00
ATOM   1054  N   ASP A  71      -7.897  -7.306  10.382  1.00  0.00
ATOM   1055  CA  ASP A  71      -7.304  -7.465  11.671  1.00  0.00
ATOM   1056  C   ASP A  71      -6.276  -8.581  11.580  1.00  0.00
ATOM   1057  O   ASP A  71      -6.564  -9.794  11.403  1.00  0.00
ATOM   1058  CB  ASP A  71      -8.364  -7.782  12.728  1.00  0.00
ATOM   1059  CG  ASP A  71      -7.777  -7.959  14.122  1.00  0.00
ATOM   1060  OD1 ASP A  71      -6.665  -8.421  14.222  1.00  0.00
ATOM   1061  OD2 ASP A  71      -8.446  -7.629  15.072  1.00  0.00
ATOM   1066  N   ASN A  72      -5.055  -8.179  11.475  1.00  0.00
ATOM   1067  CA  ASN A  72      -4.131  -9.214  11.231  1.00  0.00
ATOM   1068  C   ASN A  72      -3.981 -10.193  12.355  1.00  0.00
ATOM   1069  O   ASN A  72      -3.630 -11.350  12.118  1.00  0.00
ATOM   1070  CB  ASN A  72      -2.785  -8.608  10.882  1.00  0.00
ATOM   1071  CG  ASN A  72      -2.781  -7.951   9.529  1.00  0.00
ATOM   1072  OD1 ASN A  72      -2.709  -8.627   8.496  1.00  0.00
ATOM   1073  ND2 ASN A  72      -2.858  -6.645   9.514  1.00  0.00
ATOM   1080  N   ALA A  73      -4.217  -9.752  13.554  1.00  0.00
ATOM   1081  CA  ALA A  73      -3.967 -10.656  14.644  1.00  0.00
ATOM   1082  C   ALA A  73      -4.974 -11.786  14.560  1.00  0.00
ATOM   1083  O   ALA A  73      -4.691 -12.967  14.781  1.00  0.00
ATOM   1084  CB  ALA A  73      -3.957  -9.749  15.930  1.00  0.00
ATOM   1090  N   LYS A  74      -6.228 -11.333  14.178  1.00  0.00
ATOM   1091  CA  LYS A  74      -7.262 -12.307  14.327  1.00  0.00
ATOM   1092  C   LYS A  74      -7.562 -13.089  13.017  1.00  0.00
ATOM   1093  O   LYS A  74      -8.227 -14.128  13.051  1.00  0.00
ATOM   1094  CB  LYS A  74      -8.525 -11.613  14.839  1.00  0.00
ATOM   1095  CG  LYS A  74      -8.385 -10.993  16.223  1.00  0.00
ATOM   1096  CD  LYS A  74      -9.677 -10.319  16.660  1.00  0.00
ATOM   1097  CE  LYS A  74      -9.533  -9.684  18.035  1.00  0.00
ATOM   1098  NZ  LYS A  74     -10.774  -8.976  18.454  1.00  0.00
ATOM   1112  N   ASN A  75      -6.884 -12.742  11.942  1.00  0.00
ATOM   1113  CA  ASN A  75      -7.048 -13.183  10.590  1.00  0.00
ATOM   1114  C   ASN A  75      -8.504 -12.836  10.119  1.00  0.00
ATOM   1115  O   ASN A  75      -9.378 -13.498   9.493  1.00  0.00
ATOM   1116  CB  ASN A  75      -6.747 -14.666  10.479  1.00  0.00
ATOM   1117  CG  ASN A  75      -5.326 -14.995  10.843  1.00  0.00
ATOM   1118  OD1 ASN A  75      -4.383 -14.367  10.347  1.00  0.00
ATOM   1119  ND2 ASN A  75      -5.153 -15.969  11.701  1.00  0.00
ATOM   1126  N   THR A  76      -8.880 -11.536  10.505  1.00  0.00
ATOM   1127  CA  THR A  76     -10.200 -11.223  10.012  1.00  0.00
ATOM   1128  C   THR A  76     -10.319 -10.003   9.033  1.00  0.00
ATOM   1129  O   THR A  76      -9.718  -8.934   8.935  1.00  0.00
ATOM   1130  CB  THR A  76     -11.129 -10.996  11.219  1.00  0.00
ATOM   1131  OG1 THR A  76     -10.666  -9.871  11.977  1.00  0.00
ATOM   1132  CG2 THR A  76     -11.153 -12.228  12.112  1.00  0.00
ATOM   1140  N   VAL A  77     -11.376 -10.095   8.258  1.00  0.00
ATOM   1141  CA  VAL A  77     -11.532  -8.990   7.415  1.00  0.00
ATOM   1142  C   VAL A  77     -12.946  -8.349   7.593  1.00  0.00
ATOM   1143  O   VAL A  77     -14.010  -8.925   7.750  1.00  0.00
ATOM   1144  CB  VAL A  77     -11.311  -9.438   5.958  1.00  0.00
ATOM   1145  CG1 VAL A  77     -12.243 -10.588   5.608  1.00  0.00
ATOM   1146  CG2 VAL A  77     -11.524  -8.264   5.017  1.00  0.00
ATOM   1156  N   TYR A  78     -13.098  -7.164   7.736  1.00  0.00
ATOM   1157  CA  TYR A  78     -14.485  -6.738   7.767  1.00  0.00
ATOM   1158  C   TYR A  78     -14.834  -5.741   6.603  1.00  0.00
ATOM   1159  O   TYR A  78     -14.160  -4.890   6.044  1.00  0.00
ATOM   1160  CB  TYR A  78     -14.791  -6.109   9.128  1.00  0.00
ATOM   1161  CG  TYR A  78     -14.541  -7.035  10.298  1.00  0.00
ATOM   1162  CD1 TYR A  78     -13.253  -7.203  10.787  1.00  0.00
ATOM   1163  CD2 TYR A  78     -15.599  -7.717  10.881  1.00  0.00
ATOM   1164  CE1 TYR A  78     -13.025  -8.048  11.855  1.00  0.00
ATOM   1165  CE2 TYR A  78     -15.370  -8.563  11.949  1.00  0.00
ATOM   1166  CZ  TYR A  78     -14.090  -8.730  12.436  1.00  0.00
ATOM   1167  OH  TYR A  78     -13.862  -9.572  13.500  1.00  0.00
ATOM   1177  N   LEU A  79     -16.075  -5.815   6.160  1.00  0.00
ATOM   1178  CA  LEU A  79     -16.461  -4.869   5.147  1.00  0.00
ATOM   1179  C   LEU A  79     -17.648  -4.019   5.671  1.00  0.00
ATOM   1180  O   LEU A  79     -18.707  -4.442   6.153  1.00  0.00
ATOM   1181  CB  LEU A  79     -16.842  -5.605   3.856  1.00  0.00
ATOM   1182  CG  LEU A  79     -17.234  -4.711   2.672  1.00  0.00
ATOM   1183  CD1 LEU A  79     -16.063  -3.809   2.306  1.00  0.00
ATOM   1184  CD2 LEU A  79     -17.644  -5.580   1.493  1.00  0.00
ATOM   1196  N   GLN A  80     -17.561  -2.787   5.719  1.00  0.00
ATOM   1197  CA  GLN A  80     -18.729  -2.102   6.186  1.00  0.00
ATOM   1198  C   GLN A  80     -19.491  -1.359   5.093  1.00  0.00
ATOM   1199  O   GLN A  80     -19.062  -0.587   4.251  1.00  0.00
ATOM   1200  CB  GLN A  80     -18.329  -1.124   7.294  1.00  0.00
ATOM   1201  CG  GLN A  80     -19.496  -0.367   7.906  1.00  0.00
ATOM   1202  CD  GLN A  80     -19.086   0.442   9.123  1.00  0.00
ATOM   1203  OE1 GLN A  80     -18.185   0.052   9.871  1.00  0.00
ATOM   1204  NE2 GLN A  80     -19.746   1.577   9.326  1.00  0.00
ATOM   1213  N   MET A  81     -20.806  -1.650   5.009  1.00  0.00
ATOM   1214  CA  MET A  81     -21.399  -0.927   4.014  1.00  0.00
ATOM   1215  C   MET A  81     -22.318   0.236   4.554  1.00  0.00
ATOM   1216  O   MET A  81     -23.124   0.141   5.474  1.00  0.00
ATOM   1217  CB  MET A  81     -22.171  -1.914   3.139  1.00  0.00
ATOM   1218  CG  MET A  81     -21.315  -3.016   2.529  1.00  0.00
ATOM   1219  SD  MET A  81     -22.293  -4.242   1.637  1.00  0.00
ATOM   1220  CE  MET A  81     -21.024  -5.417   1.176  1.00  0.00
ATOM   1230  N   ASN A  82     -22.140   1.458   4.038  1.00  0.00
ATOM   1231  CA  ASN A  82     -22.978   2.480   4.598  1.00  0.00
ATOM   1232  C   ASN A  82     -23.829   2.902   3.426  1.00  0.00
ATOM   1233  O   ASN A  82     -23.355   3.017   2.289  1.00  0.00
ATOM   1234  CB  ASN A  82     -22.185   3.628   5.193  1.00  0.00
ATOM   1235  CG  ASN A  82     -21.326   3.199   6.352  1.00  0.00
ATOM   1236  OD1 ASN A  82     -21.798   2.528   7.275  1.00  0.00
ATOM   1237  ND2 ASN A  82     -20.073   3.575   6.320  1.00  0.00
ATOM   1244  N   SER A  83     -24.936   3.292   3.725  1.00  0.00
ATOM   1245  CA  SER A  83     -25.964   3.781   2.899  1.00  0.00
ATOM   1246  C   SER A  83     -26.389   2.919   1.748  1.00  0.00
ATOM   1247  O   SER A  83     -26.253   3.292   0.580  1.00  0.00
ATOM   1248  CB  SER A  83     -25.528   5.130   2.365  1.00  0.00
ATOM   1249  OG  SER A  83     -25.323   6.042   3.410  1.00  0.00
ATOM   1255  N   LEU A  84     -26.854   1.762   2.119  1.00  0.00
ATOM   1256  CA  LEU A  84     -27.181   0.698   1.155  1.00  0.00
ATOM   1257  C   LEU A  84     -28.295   1.136   0.177  1.00  0.00
ATOM   1258  O   LEU A  84     -29.314   1.793   0.406  1.00  0.00
ATOM   1259  CB  LEU A  84     -27.616  -0.569   1.901  1.00  0.00
ATOM   1260  CG  LEU A  84     -26.489  -1.537   2.281  1.00  0.00
ATOM   1261  CD1 LEU A  84     -25.594  -0.888   3.330  1.00  0.00
ATOM   1262  CD2 LEU A  84     -27.089  -2.835   2.803  1.00  0.00
ATOM   1274  N   LYS A  85     -28.142   0.726  -1.042  1.00  0.00
ATOM   1275  CA  LYS A  85     -29.144   1.143  -2.009  1.00  0.00
ATOM   1276  C   LYS A  85     -29.683  -0.122  -2.493  1.00  0.00
ATOM   1277  O   LYS A  85     -28.813  -0.961  -2.525  1.00  0.00
ATOM   1278  CB  LYS A  85     -28.574   1.980  -3.155  1.00  0.00
ATOM   1279  CG  LYS A  85     -27.911   3.279  -2.716  1.00  0.00
ATOM   1280  CD  LYS A  85     -28.934   4.264  -2.170  1.00  0.00
ATOM   1281  CE  LYS A  85     -28.286   5.594  -1.813  1.00  0.00
ATOM   1282  NZ  LYS A  85     -29.270   6.561  -1.256  1.00  0.00
ATOM   1296  N   PRO A  86     -30.915  -0.112  -3.069  1.00  0.00
ATOM   1297  CA  PRO A  86     -31.724  -1.232  -3.572  1.00  0.00
ATOM   1298  C   PRO A  86     -31.026  -2.041  -4.577  1.00  0.00
ATOM   1299  O   PRO A  86     -31.386  -3.229  -4.684  1.00  0.00
ATOM   1300  CB  PRO A  86     -32.941  -0.541  -4.195  1.00  0.00
ATOM   1301  CG  PRO A  86     -33.213   0.610  -3.287  1.00  0.00
ATOM   1302  CD  PRO A  86     -31.848   1.082  -2.862  1.00  0.00
ATOM   1310  N   GLU A  87     -30.072  -1.402  -5.221  1.00  0.00
ATOM   1311  CA  GLU A  87     -29.276  -1.974  -6.227  1.00  0.00
ATOM   1312  C   GLU A  87     -28.120  -2.767  -5.734  1.00  0.00
ATOM   1313  O   GLU A  87     -27.480  -3.508  -6.481  1.00  0.00
ATOM   1314  CB  GLU A  87     -28.770  -0.866  -7.153  1.00  0.00
ATOM   1315  CG  GLU A  87     -29.863  -0.156  -7.940  1.00  0.00
ATOM   1316  CD  GLU A  87     -29.334   0.959  -8.799  1.00  0.00
ATOM   1317  OE1 GLU A  87     -28.151   1.193  -8.773  1.00  0.00
ATOM   1318  OE2 GLU A  87     -30.117   1.578  -9.481  1.00  0.00
ATOM   1325  N   ASP A  88     -27.902  -2.669  -4.440  1.00  0.00
ATOM   1326  CA  ASP A  88     -26.897  -3.396  -3.802  1.00  0.00
ATOM   1327  C   ASP A  88     -27.530  -4.805  -3.474  1.00  0.00
ATOM   1328  O   ASP A  88     -26.829  -5.671  -2.949  1.00  0.00
ATOM   1329  CB  ASP A  88     -26.418  -2.660  -2.548  1.00  0.00
ATOM   1330  CG  ASP A  88     -25.644  -1.388  -2.867  1.00  0.00
ATOM   1331  OD1 ASP A  88     -24.911  -1.387  -3.828  1.00  0.00
ATOM   1332  OD2 ASP A  88     -25.794  -0.430  -2.147  1.00  0.00
ATOM   1337  N   THR A  89     -28.815  -5.135  -3.898  1.00  0.00
ATOM   1338  CA  THR A  89     -29.090  -6.464  -3.389  1.00  0.00
ATOM   1339  C   THR A  89     -28.204  -7.545  -4.136  1.00  0.00
ATOM   1340  O   THR A  89     -28.178  -7.639  -5.361  1.00  0.00
ATOM   1341  CB  THR A  89     -30.587  -6.791  -3.535  1.00  0.00
ATOM   1342  OG1 THR A  89     -30.848  -8.096  -3.000  1.00  0.00
ATOM   1343  CG2 THR A  89     -31.001  -6.756  -4.998  1.00  0.00
ATOM   1351  N   ALA A  90     -27.550  -8.397  -3.378  1.00  0.00
ATOM   1352  CA  ALA A  90     -26.686  -9.328  -4.151  1.00  0.00
ATOM   1353  C   ALA A  90     -26.078 -10.583  -3.260  1.00  0.00
ATOM   1354  O   ALA A  90     -26.215 -10.852  -2.034  1.00  0.00
ATOM   1355  CB  ALA A  90     -25.698  -8.770  -4.871  1.00  0.00
ATOM   1361  N   VAL A  91     -25.550 -11.573  -3.832  1.00  0.00
ATOM   1362  CA  VAL A  91     -24.889 -12.479  -2.891  1.00  0.00
ATOM   1363  C   VAL A  91     -23.395 -12.097  -2.635  1.00  0.00
ATOM   1364  O   VAL A  91     -22.565 -11.762  -3.439  1.00  0.00
ATOM   1365  CB  VAL A  91     -24.966 -13.919  -3.429  1.00  0.00
ATOM   1366  CG1 VAL A  91     -24.374 -14.895  -2.422  1.00  0.00
ATOM   1367  CG2 VAL A  91     -26.410 -14.279  -3.742  1.00  0.00
ATOM   1377  N   TYR A  92     -23.037 -11.964  -1.400  1.00  0.00
ATOM   1378  CA  TYR A  92     -21.654 -11.607  -1.197  1.00  0.00
ATOM   1379  C   TYR A  92     -20.850 -12.836  -0.821  1.00  0.00
ATOM   1380  O   TYR A  92     -21.159 -13.845  -0.209  1.00  0.00
ATOM   1381  CB  TYR A  92     -21.527 -10.526  -0.121  1.00  0.00
ATOM   1382  CG  TYR A  92     -22.019  -9.166  -0.561  1.00  0.00
ATOM   1383  CD1 TYR A  92     -23.208  -8.661  -0.057  1.00  0.00
ATOM   1384  CD2 TYR A  92     -21.280  -8.422  -1.470  1.00  0.00
ATOM   1385  CE1 TYR A  92     -23.658  -7.419  -0.459  1.00  0.00
ATOM   1386  CE2 TYR A  92     -21.728  -7.179  -1.872  1.00  0.00
ATOM   1387  CZ  TYR A  92     -22.913  -6.678  -1.370  1.00  0.00
ATOM   1388  OH  TYR A  92     -23.360  -5.439  -1.771  1.00  0.00
ATOM   1398  N   TYR A  93     -19.639 -12.824  -1.393  1.00  0.00
ATOM   1399  CA  TYR A  93     -18.744 -13.900  -1.066  1.00  0.00
ATOM   1400  C   TYR A  93     -17.371 -13.385  -0.503  1.00  0.00
ATOM   1401  O   TYR A  93     -16.807 -12.300  -0.760  1.00  0.00
ATOM   1402  CB  TYR A  93     -18.536 -14.773  -2.306  1.00  0.00
ATOM   1403  CG  TYR A  93     -19.698 -15.693  -2.607  1.00  0.00
ATOM   1404  CD1 TYR A  93     -20.762 -15.237  -3.373  1.00  0.00
ATOM   1405  CD2 TYR A  93     -19.702 -16.990  -2.118  1.00  0.00
ATOM   1406  CE1 TYR A  93     -21.824 -16.078  -3.648  1.00  0.00
ATOM   1407  CE2 TYR A  93     -20.764 -17.830  -2.393  1.00  0.00
ATOM   1408  CZ  TYR A  93     -21.821 -17.377  -3.154  1.00  0.00
ATOM   1409  OH  TYR A  93     -22.879 -18.213  -3.428  1.00  0.00
ATOM   1419  N   CYS A  94     -16.700 -14.119   0.255  1.00  0.00
ATOM   1420  CA  CYS A  94     -15.397 -13.637   0.629  1.00  0.00
ATOM   1421  C   CYS A  94     -14.309 -14.432   0.013  1.00  0.00
ATOM   1422  O   CYS A  94     -14.295 -15.656  -0.053  1.00  0.00
ATOM   1423  CB  CYS A  94     -15.226 -13.667   2.148  1.00  0.00
ATOM   1424  SG  CYS A  94     -13.701 -12.891   2.736  1.00  0.00
ATOM   1430  N   ALA A  95     -13.234 -13.819  -0.217  1.00  0.00
ATOM   1431  CA  ALA A  95     -12.193 -14.697  -0.702  1.00  0.00
ATOM   1432  C   ALA A  95     -10.781 -14.286  -0.250  1.00  0.00
ATOM   1433  O   ALA A  95     -10.314 -13.169  -0.021  1.00  0.00
ATOM   1434  CB  ALA A  95     -12.141 -14.570  -2.362  1.00  0.00
ATOM   1440  N   VAL A  96      -9.964 -15.381  -0.153  1.00  0.00
ATOM   1441  CA  VAL A  96      -8.607 -15.092   0.311  1.00  0.00
ATOM   1442  C   VAL A  96      -7.570 -15.571  -0.758  1.00  0.00
ATOM   1443  O   VAL A  96      -7.775 -16.590  -1.491  1.00  0.00
ATOM   1444  CB  VAL A  96      -8.346 -15.791   1.659  1.00  0.00
ATOM   1445  CG1 VAL A  96      -9.361 -15.339   2.698  1.00  0.00
ATOM   1446  CG2 VAL A  96      -8.394 -17.299   1.477  1.00  0.00
ATOM   1456  N   ARG A  97      -6.459 -14.775  -0.955  1.00  0.00
ATOM   1457  CA  ARG A  97      -5.420 -15.217  -1.873  1.00  0.00
ATOM   1458  C   ARG A  97      -3.954 -15.208  -1.201  1.00  0.00
ATOM   1459  O   ARG A  97      -3.443 -14.395  -0.414  1.00  0.00
ATOM   1460  CB  ARG A  97      -5.441 -14.328  -3.107  1.00  0.00
ATOM   1461  CG  ARG A  97      -6.625 -14.551  -4.036  1.00  0.00
ATOM   1462  CD  ARG A  97      -7.669 -13.511  -3.855  1.00  0.00
ATOM   1463  NE  ARG A  97      -7.291 -12.249  -4.471  1.00  0.00
ATOM   1464  CZ  ARG A  97      -8.000 -11.108  -4.375  1.00  0.00
ATOM   1465  NH1 ARG A  97      -9.118 -11.084  -3.684  1.00  0.00
ATOM   1466  NH2 ARG A  97      -7.570 -10.011  -4.975  1.00  0.00
ATOM   1480  N   ASP A  98      -3.250 -16.253  -1.429  1.00  0.00
ATOM   1481  CA  ASP A  98      -1.873 -16.337  -0.950  1.00  0.00
ATOM   1482  C   ASP A  98      -0.829 -15.724  -1.924  1.00  0.00
ATOM   1483  O   ASP A  98      -0.679 -16.593  -2.810  1.00  0.00
ATOM   1484  CB  ASP A  98      -1.520 -17.802  -0.681  1.00  0.00
ATOM   1485  CG  ASP A  98      -0.127 -17.977  -0.089  1.00  0.00
ATOM   1486  OD1 ASP A  98       0.799 -17.419  -0.628  1.00  0.00
ATOM   1487  OD2 ASP A  98      -0.003 -18.665   0.894  1.00  0.00
ATOM   1492  N   PRO A  99      -0.023 -14.649  -1.741  1.00  0.00
ATOM   1493  CA  PRO A  99       0.916 -13.970  -2.717  1.00  0.00
ATOM   1494  C   PRO A  99       2.004 -14.842  -3.265  1.00  0.00
ATOM   1495  O   PRO A  99       2.700 -14.436  -4.192  1.00  0.00
ATOM   1496  CB  PRO A  99       1.527 -12.839  -1.884  1.00  0.00
ATOM   1497  CG  PRO A  99       0.414 -12.394  -0.999  1.00  0.00
ATOM   1498  CD  PRO A  99      -0.303 -13.665  -0.630  1.00  0.00
ATOM   1506  N   SER A 100       2.332 -15.910  -2.602  1.00  0.00
ATOM   1507  CA  SER A 100       3.315 -16.714  -3.286  1.00  0.00
ATOM   1508  C   SER A 100       2.826 -17.310  -4.558  1.00  0.00
ATOM   1509  O   SER A 100       3.691 -17.735  -5.308  1.00  0.00
ATOM   1510  CB  SER A 100       3.789 -17.827  -2.372  1.00  0.00
ATOM   1511  OG  SER A 100       2.756 -18.739  -2.115  1.00  0.00
ATOM   1517  N   TYR A 101       1.531 -17.341  -4.916  1.00  0.00
ATOM   1518  CA  TYR A 101       1.373 -17.817  -6.345  1.00  0.00
ATOM   1519  C   TYR A 101       1.772 -16.595  -7.312  1.00  0.00
ATOM   1520  O   TYR A 101       1.037 -15.524  -7.231  1.00  0.00
ATOM   1521  CB  TYR A 101      -0.054 -18.301  -6.611  1.00  0.00
ATOM   1522  CG  TYR A 101      -0.398 -19.598  -5.911  1.00  0.00
ATOM   1523  CD1 TYR A 101      -0.460 -19.644  -4.526  1.00  0.00
ATOM   1524  CD2 TYR A 101      -0.653 -20.741  -6.655  1.00  0.00
ATOM   1525  CE1 TYR A 101      -0.775 -20.828  -3.888  1.00  0.00
ATOM   1526  CE2 TYR A 101      -0.967 -21.925  -6.017  1.00  0.00
ATOM   1527  CZ  TYR A 101      -1.029 -21.970  -4.639  1.00  0.00
ATOM   1528  OH  TYR A 101      -1.342 -23.150  -4.004  1.00  0.00
ATOM   1538  N   PRO A 102       2.397 -16.922  -8.400  1.00  0.00
ATOM   1539  CA  PRO A 102       2.900 -15.916  -9.244  1.00  0.00
ATOM   1540  C   PRO A 102       2.407 -14.691 -10.034  1.00  0.00
ATOM   1541  O   PRO A 102       3.167 -13.749 -10.265  1.00  0.00
ATOM   1542  CB  PRO A 102       3.451 -16.926 -10.256  1.00  0.00
ATOM   1543  CG  PRO A 102       4.106 -17.967  -9.413  1.00  0.00
ATOM   1544  CD  PRO A 102       3.181 -18.132  -8.236  1.00  0.00
ATOM   1552  N   ASN A 103       1.209 -14.675 -10.336  1.00  0.00
ATOM   1553  CA  ASN A 103       0.427 -13.692 -11.065  1.00  0.00
ATOM   1554  C   ASN A 103      -0.654 -13.192 -10.426  1.00  0.00
ATOM   1555  O   ASN A 103      -1.449 -12.479 -11.062  1.00  0.00
ATOM   1556  CB  ASN A 103      -0.075 -14.235 -12.390  1.00  0.00
ATOM   1557  CG  ASN A 103       1.044 -14.629 -13.314  1.00  0.00
ATOM   1558  OD1 ASN A 103       1.693 -13.773 -13.925  1.00  0.00
ATOM   1559  ND2 ASN A 103       1.282 -15.911 -13.428  1.00  0.00
ATOM   1566  N   GLY A 104      -0.789 -13.581  -9.197  1.00  0.00
ATOM   1567  CA  GLY A 104      -2.049 -13.190  -8.723  1.00  0.00
ATOM   1568  C   GLY A 104      -2.747 -14.470  -9.223  1.00  0.00
ATOM   1569  O   GLY A 104      -3.975 -14.542  -9.335  1.00  0.00
ATOM   1573  N   VAL A 105      -1.970 -15.533  -9.551  1.00  0.00
ATOM   1574  CA  VAL A 105      -2.816 -16.613  -9.857  1.00  0.00
ATOM   1575  C   VAL A 105      -3.058 -16.641  -8.464  1.00  0.00
ATOM   1576  O   VAL A 105      -2.208 -16.350  -7.628  1.00  0.00
ATOM   1577  CB  VAL A 105      -2.165 -17.884 -10.436  1.00  0.00
ATOM   1578  CG1 VAL A 105      -3.228 -18.914 -10.787  1.00  0.00
ATOM   1579  CG2 VAL A 105      -1.333 -17.529 -11.658  1.00  0.00
ATOM   1589  N   TYR A 106      -4.253 -16.872  -8.379  1.00  0.00
ATOM   1590  CA  TYR A 106      -5.249 -17.084  -7.452  1.00  0.00
ATOM   1591  C   TYR A 106      -4.898 -18.384  -7.171  1.00  0.00
ATOM   1592  O   TYR A 106      -4.603 -19.331  -7.898  1.00  0.00
ATOM   1593  CB  TYR A 106      -6.679 -16.942  -7.979  1.00  0.00
ATOM   1594  CG  TYR A 106      -7.091 -15.512  -8.252  1.00  0.00
ATOM   1595  CD1 TYR A 106      -6.786 -14.924  -9.471  1.00  0.00
ATOM   1596  CD2 TYR A 106      -7.772 -14.790  -7.285  1.00  0.00
ATOM   1597  CE1 TYR A 106      -7.161 -13.618  -9.720  1.00  0.00
ATOM   1598  CE2 TYR A 106      -8.148 -13.484  -7.533  1.00  0.00
ATOM   1599  CZ  TYR A 106      -7.844 -12.899  -8.746  1.00  0.00
ATOM   1600  OH  TYR A 106      -8.218 -11.598  -8.994  1.00  0.00
ATOM   1610  N   PRO A 107      -4.691 -18.302  -6.160  1.00  0.00
ATOM   1611  CA  PRO A 107      -4.219 -19.123  -5.436  1.00  0.00
ATOM   1612  C   PRO A 107      -5.348 -19.931  -5.045  1.00  0.00
ATOM   1613  O   PRO A 107      -6.332 -20.268  -5.762  1.00  0.00
ATOM   1614  CB  PRO A 107      -3.618 -18.265  -4.318  1.00  0.00
ATOM   1615  CG  PRO A 107      -4.634 -17.199  -4.089  1.00  0.00
ATOM   1616  CD  PRO A 107      -5.216 -16.938  -5.452  1.00  0.00
ATOM   1624  N   HIS A 108      -5.099 -20.348  -3.742  1.00  0.00
ATOM   1625  CA  HIS A 108      -6.169 -20.983  -3.351  1.00  0.00
ATOM   1626  C   HIS A 108      -6.512 -19.940  -2.632  1.00  0.00
ATOM   1627  O   HIS A 108      -6.391 -19.445  -1.482  1.00  0.00
ATOM   1628  CB  HIS A 108      -5.957 -22.267  -2.545  1.00  0.00
ATOM   1629  CG  HIS A 108      -5.278 -23.356  -3.317  1.00  0.00
ATOM   1630  ND1 HIS A 108      -5.900 -24.044  -4.338  1.00  0.00
ATOM   1631  CD2 HIS A 108      -4.033 -23.877  -3.216  1.00  0.00
ATOM   1632  CE1 HIS A 108      -5.065 -24.941  -4.832  1.00  0.00
ATOM   1633  NE2 HIS A 108      -3.926 -24.860  -4.168  1.00  0.00
ATOM   1641  N   GLU A 109      -7.407 -20.067  -3.328  1.00  0.00
ATOM   1642  CA  GLU A 109      -8.259 -19.511  -3.325  1.00  0.00
ATOM   1643  C   GLU A 109      -9.216 -20.143  -2.393  1.00  0.00
ATOM   1644  O   GLU A 109      -9.599 -21.312  -2.394  1.00  0.00
ATOM   1645  CB  GLU A 109      -8.671 -19.438  -4.797  1.00  0.00
ATOM   1646  CG  GLU A 109     -10.029 -18.794  -5.038  1.00  0.00
ATOM   1647  CD  GLU A 109     -10.395 -18.731  -6.494  1.00  0.00
ATOM   1648  OE1 GLU A 109      -9.507 -18.648  -7.308  1.00  0.00
ATOM   1649  OE2 GLU A 109     -11.566 -18.766  -6.794  1.00  0.00
ATOM   1656  N   TYR A 110      -9.718 -19.318  -1.679  1.00  0.00
ATOM   1657  CA  TYR A 110     -10.665 -19.792  -0.827  1.00  0.00
ATOM   1658  C   TYR A 110     -11.886 -18.948  -0.801  1.00  0.00
ATOM   1659  O   TYR A 110     -11.885 -17.705  -0.777  1.00  0.00
ATOM   1660  CB  TYR A 110     -10.058 -19.918   0.572  1.00  0.00
ATOM   1661  CG  TYR A 110      -8.968 -20.963   0.671  1.00  0.00
ATOM   1662  CD1 TYR A 110      -7.636 -20.585   0.598  1.00  0.00
ATOM   1663  CD2 TYR A 110      -9.301 -22.299   0.836  1.00  0.00
ATOM   1664  CE1 TYR A 110      -6.640 -21.538   0.689  1.00  0.00
ATOM   1665  CE2 TYR A 110      -8.306 -23.253   0.927  1.00  0.00
ATOM   1666  CZ  TYR A 110      -6.980 -22.876   0.854  1.00  0.00
ATOM   1667  OH  TYR A 110      -5.989 -23.825   0.945  1.00  0.00
ATOM   1677  N   TRP A 111     -12.986 -19.585  -0.754  1.00  0.00
ATOM   1678  CA  TRP A 111     -14.113 -18.737  -0.826  1.00  0.00
ATOM   1679  C   TRP A 111     -15.139 -18.910   0.310  1.00  0.00
ATOM   1680  O   TRP A 111     -15.159 -19.974   0.914  1.00  0.00
ATOM   1681  CB  TRP A 111     -14.796 -18.965  -2.175  1.00  0.00
ATOM   1682  CG  TRP A 111     -15.261 -20.375  -2.381  1.00  0.00
ATOM   1683  CD1 TRP A 111     -14.527 -21.410  -2.877  1.00  0.00
ATOM   1684  CD2 TRP A 111     -16.573 -20.915  -2.093  1.00  0.00
ATOM   1685  NE1 TRP A 111     -15.288 -22.552  -2.921  1.00  0.00
ATOM   1686  CE2 TRP A 111     -16.543 -22.268  -2.444  1.00  0.00
ATOM   1687  CE3 TRP A 111     -17.753 -20.367  -1.575  1.00  0.00
ATOM   1688  CZ2 TRP A 111     -17.650 -23.089  -2.295  1.00  0.00
ATOM   1689  CZ3 TRP A 111     -18.863 -21.191  -1.425  1.00  0.00
ATOM   1690  CH2 TRP A 111     -18.811 -22.517  -1.776  1.00  0.00
ATOM   1701  N   GLY A 112     -16.122 -17.930   0.531  1.00  0.00
ATOM   1702  CA  GLY A 112     -16.725 -18.211   1.837  1.00  0.00
ATOM   1703  C   GLY A 112     -18.123 -18.687   1.687  1.00  0.00
ATOM   1704  O   GLY A 112     -18.661 -18.614   0.570  1.00  0.00
ATOM   1708  N   GLN A 113     -18.805 -19.128   2.755  1.00  0.00
ATOM   1709  CA  GLN A 113     -20.119 -19.422   2.335  1.00  0.00
ATOM   1710  C   GLN A 113     -20.987 -18.383   1.962  1.00  0.00
ATOM   1711  O   GLN A 113     -22.001 -18.334   2.670  1.00  0.00
ATOM   1712  CB  GLN A 113     -20.835 -20.211   3.434  1.00  0.00
ATOM   1713  CG  GLN A 113     -20.187 -21.544   3.768  1.00  0.00
ATOM   1714  CD  GLN A 113     -20.262 -22.528   2.615  1.00  0.00
ATOM   1715  OE1 GLN A 113     -21.350 -22.873   2.145  1.00  0.00
ATOM   1716  NE2 GLN A 113     -19.104 -22.985   2.151  1.00  0.00
ATOM   1725  N   GLY A 114     -20.882 -17.568   1.033  1.00  0.00
ATOM   1726  CA  GLY A 114     -21.846 -16.765   0.328  1.00  0.00
ATOM   1727  C   GLY A 114     -22.564 -15.979   1.247  1.00  0.00
ATOM   1728  O   GLY A 114     -23.411 -16.743   1.673  1.00  0.00
ATOM   1732  N   THR A 115     -22.934 -14.844   1.426  1.00  0.00
ATOM   1733  CA  THR A 115     -24.016 -14.489   2.384  1.00  0.00
ATOM   1734  C   THR A 115     -25.114 -13.701   1.505  1.00  0.00
ATOM   1735  O   THR A 115     -24.896 -13.142   0.398  1.00  0.00
ATOM   1736  CB  THR A 115     -23.495 -13.633   3.555  1.00  0.00
ATOM   1737  OG1 THR A 115     -24.545 -13.437   4.510  1.00  0.00
ATOM   1738  CG2 THR A 115     -23.013 -12.280   3.052  1.00  0.00
ATOM   1746  N   GLN A 116     -26.286 -13.563   1.846  1.00  0.00
ATOM   1747  CA  GLN A 116     -27.153 -12.860   0.842  1.00  0.00
ATOM   1748  C   GLN A 116     -27.581 -11.534   1.356  1.00  0.00
ATOM   1749  O   GLN A 116     -27.880 -11.684   2.583  1.00  0.00
ATOM   1750  CB  GLN A 116     -28.397 -13.680   0.489  1.00  0.00
ATOM   1751  CG  GLN A 116     -29.288 -13.039  -0.562  1.00  0.00
ATOM   1752  CD  GLN A 116     -30.448 -13.932  -0.959  1.00  0.00
ATOM   1753  OE1 GLN A 116     -30.732 -14.935  -0.297  1.00  0.00
ATOM   1754  NE2 GLN A 116     -31.126 -13.572  -2.042  1.00  0.00
ATOM   1763  N   VAL A 117     -27.505 -10.437   0.637  1.00  0.00
ATOM   1764  CA  VAL A 117     -27.900  -9.173   1.294  1.00  0.00
ATOM   1765  C   VAL A 117     -28.967  -8.526   0.469  1.00  0.00
ATOM   1766  O   VAL A 117     -28.967  -8.167  -0.734  1.00  0.00
ATOM   1767  CB  VAL A 117     -26.708  -8.207   1.436  1.00  0.00
ATOM   1768  CG1 VAL A 117     -27.168  -6.874   2.006  1.00  0.00
ATOM   1769  CG2 VAL A 117     -25.638  -8.832   2.318  1.00  0.00
ATOM   1779  N   THR A 118     -30.067  -8.327   1.203  1.00  0.00
ATOM   1780  CA  THR A 118     -31.096  -7.700   0.420  1.00  0.00
ATOM   1781  C   THR A 118     -31.465  -6.162   0.796  1.00  0.00
ATOM   1782  O   THR A 118     -31.637  -5.487   1.877  1.00  0.00
ATOM   1783  CB  THR A 118     -32.350  -8.589   0.511  1.00  0.00
ATOM   1784  OG1 THR A 118     -32.059  -9.889  -0.020  1.00  0.00
ATOM   1785  CG2 THR A 118     -33.499  -7.972  -0.272  1.00  0.00
ATOM   1793  N   VAL A 119     -31.592  -5.408  -0.189  1.00  0.00
ATOM   1794  CA  VAL A 119     -31.946  -4.102   0.329  1.00  0.00
ATOM   1795  C   VAL A 119     -33.260  -3.845  -0.126  1.00  0.00
ATOM   1796  O   VAL A 119     -33.596  -3.916  -1.310  1.00  0.00
ATOM   1797  CB  VAL A 119     -31.009  -2.984  -0.166  1.00  0.00
ATOM   1798  CG1 VAL A 119     -31.445  -1.638   0.394  1.00  0.00
ATOM   1799  CG2 VAL A 119     -29.576  -3.296   0.233  1.00  0.00
ATOM   1809  N   SER A 120     -33.971  -3.424   0.895  1.00  0.00
ATOM   1810  CA  SER A 120     -35.481  -3.180   0.572  1.00  0.00
ATOM   1811  C   SER A 120     -35.813  -1.835   0.695  1.00  0.00
ATOM   1812  O   SER A 120     -35.226  -0.807   1.179  1.00  0.00
ATOM   1813  CB  SER A 120     -36.427  -3.932   1.489  1.00  0.00
ATOM   1814  OG  SER A 120     -36.324  -3.467   2.807  1.00  0.00
ATOM   1820  N   SER A 121     -36.832  -1.739   0.066  1.00  0.00
ATOM   1821  CA  SER A 121     -37.343  -0.465   0.188  1.00  0.00
ATOM   1822  C   SER A 121     -38.603  -0.316   0.958  1.00  0.00
ATOM   1823  O   SER A 121     -38.803   0.726   1.553  1.00  0.00
ATOM   1824  OXT SER A 121     -39.399  -1.213   0.984  1.00  0.00
ATOM   1825  CB  SER A 121     -37.546   0.087  -1.208  1.00  0.00
ATOM   1826  OG  SER A 121     -38.166   1.343  -1.167  1.00  0.00
END
