# Supplementary material for: Nanobody-based CTLA4 inhibitors for immune checkpoint blockade therapy of canine cancer patients
Source: Sci Rep. 2021 Oct 21;11:20763. doi: 10.1038/s41598-021-00325-3 (PMC8531395; doi:10.1038/s41598-021-00325-3)
Supplement: Supplementary file 1 — Supplementary Information 1. [file 41598_2021_325_MOESM1_ESM.zip › Supplemental Information/trRosetta_cNb17_9.pdb]

ATOM      1  N   MET B   1        .683    .029   -.448  1.00  0.00
ATOM      2  CA  MET B   1       2.137   -.121   -.522  1.00  0.00
ATOM      3  C   MET B   1       2.504   1.249   -.570  1.00  0.00
ATOM      4  O   MET B   1       1.860   2.152  -1.059  1.00  0.00
ATOM      5  CB  MET B   1       2.641   -.894  -1.739  1.00  0.00
ATOM      6  CG  MET B   1       2.291  -2.375  -1.734  1.00  0.00
ATOM      7  SD  MET B   1       2.986  -3.259  -3.144  1.00  0.00
ATOM      8  CE  MET B   1       4.724  -3.271  -2.713  1.00  0.00
ATOM     20  N   HIS B   2       3.562   1.456    .010  1.00  0.00
ATOM     21  CA  HIS B   2       4.239   2.720    .145  1.00  0.00
ATOM     22  C   HIS B   2       5.616   2.590   -.395  1.00  0.00
ATOM     23  O   HIS B   2       6.364   1.602   -.195  1.00  0.00
ATOM     24  CB  HIS B   2       4.291   3.179   1.605  1.00  0.00
ATOM     25  CG  HIS B   2       2.941   3.370   2.224  1.00  0.00
ATOM     26  ND1 HIS B   2       2.182   4.503   2.019  1.00  0.00
ATOM     27  CD2 HIS B   2       2.215   2.574   3.043  1.00  0.00
ATOM     28  CE1 HIS B   2       1.046   4.394   2.685  1.00  0.00
ATOM     29  NE2 HIS B   2       1.041   3.234   3.314  1.00  0.00
ATOM     37  N   VAL B   3       6.006   3.722  -1.041  1.00  0.00
ATOM     38  CA  VAL B   3       7.343   3.726  -1.678  1.00  0.00
ATOM     39  C   VAL B   3       8.177   4.929  -1.224  1.00  0.00
ATOM     40  O   VAL B   3       7.748   6.088  -1.328  1.00  0.00
ATOM     41  CB  VAL B   3       7.207   3.757  -3.212  1.00  0.00
ATOM     42  CG1 VAL B   3       6.237   4.849  -3.639  1.00  0.00
ATOM     43  CG2 VAL B   3       8.572   3.968  -3.848  1.00  0.00
ATOM     53  N   ALA B   4       9.400   4.693   -.823  1.00  0.00
ATOM     54  CA  ALA B   4      10.195   5.841   -.477  1.00  0.00
ATOM     55  C   ALA B   4      11.377   5.805  -1.496  1.00  0.00
ATOM     56  O   ALA B   4      11.986   4.833  -1.972  1.00  0.00
ATOM     57  CB  ALA B   4      10.567   5.737    .932  1.00  0.00
ATOM     63  N   GLN B   5      11.897   6.909  -1.707  1.00  0.00
ATOM     64  CA  GLN B   5      13.044   7.024  -2.576  1.00  0.00
ATOM     65  C   GLN B   5      14.116   7.950  -1.984  1.00  0.00
ATOM     66  O   GLN B   5      13.763   8.883  -1.254  1.00  0.00
ATOM     67  CB  GLN B   5      12.608   7.532  -3.953  1.00  0.00
ATOM     68  CG  GLN B   5      11.344   6.879  -4.486  1.00  0.00
ATOM     69  CD  GLN B   5      11.044   7.282  -5.917  1.00  0.00
ATOM     70  OE1 GLN B   5      10.023   6.887  -6.486  1.00  0.00
ATOM     71  NE2 GLN B   5      11.933   8.072  -6.507  1.00  0.00
ATOM     80  N   PRO B   6      15.438   7.781  -2.382  1.00  0.00
ATOM     81  CA  PRO B   6      16.258   8.797  -1.779  1.00  0.00
ATOM     82  C   PRO B   6      16.043  10.159  -2.456  1.00  0.00
ATOM     83  O   PRO B   6      15.627  10.190  -3.615  1.00  0.00
ATOM     84  CB  PRO B   6      17.674   8.260  -2.007  1.00  0.00
ATOM     85  CG  PRO B   6      17.559   7.440  -3.247  1.00  0.00
ATOM     86  CD  PRO B   6      16.206   6.789  -3.141  1.00  0.00
ATOM     94  N   ALA B   7      16.291  11.333  -1.808  1.00  0.00
ATOM     95  CA  ALA B   7      15.901  12.428  -2.682  1.00  0.00
ATOM     96  C   ALA B   7      16.554  12.912  -3.933  1.00  0.00
ATOM     97  O   ALA B   7      15.779  13.232  -4.809  1.00  0.00
ATOM     98  CB  ALA B   7      16.113  13.493  -1.613  1.00  0.00
ATOM    104  N   VAL B   8      17.928  12.970  -3.945  1.00  0.00
ATOM    105  CA  VAL B   8      18.742  13.360  -5.136  1.00  0.00
ATOM    106  C   VAL B   8      19.970  12.431  -5.469  1.00  0.00
ATOM    107  O   VAL B   8      20.556  12.004  -4.499  1.00  0.00
ATOM    108  CB  VAL B   8      19.262  14.795  -4.932  1.00  0.00
ATOM    109  CG1 VAL B   8      20.115  15.226  -6.115  1.00  0.00
ATOM    110  CG2 VAL B   8      18.091  15.746  -4.736  1.00  0.00
ATOM    120  N   VAL B   9      20.423  12.080  -6.559  1.00  0.00
ATOM    121  CA  VAL B   9      21.585  11.192  -6.647  1.00  0.00
ATOM    122  C   VAL B   9      22.519  11.710  -7.598  1.00  0.00
ATOM    123  O   VAL B   9      21.873  12.049  -8.568  1.00  0.00
ATOM    124  CB  VAL B   9      21.194   9.767  -7.082  1.00  0.00
ATOM    125  CG1 VAL B   9      22.429   8.886  -7.191  1.00  0.00
ATOM    126  CG2 VAL B   9      20.197   9.179  -6.095  1.00  0.00
ATOM    136  N   LEU B  10      23.811  11.842  -7.317  1.00  0.00
ATOM    137  CA  LEU B  10      24.655  12.430  -8.261  1.00  0.00
ATOM    138  C   LEU B  10      25.478  11.431  -9.004  1.00  0.00
ATOM    139  O   LEU B  10      26.104  10.572  -8.425  1.00  0.00
ATOM    140  CB  LEU B  10      25.572  13.440  -7.559  1.00  0.00
ATOM    141  CG  LEU B  10      24.967  14.828  -7.312  1.00  0.00
ATOM    142  CD1 LEU B  10      23.807  14.710  -6.332  1.00  0.00
ATOM    143  CD2 LEU B  10      26.041  15.763  -6.777  1.00  0.00
ATOM    155  N   ALA B  11      25.490  11.649 -10.442  1.00  0.00
ATOM    156  CA  ALA B  11      26.228  10.684 -11.111  1.00  0.00
ATOM    157  C   ALA B  11      27.521  11.238 -11.753  1.00  0.00
ATOM    158  O   ALA B  11      27.905  12.408 -12.083  1.00  0.00
ATOM    159  CB  ALA B  11      25.404  10.150 -12.123  1.00  0.00
ATOM    165  N   SER B  12      28.289  10.347 -12.152  1.00  0.00
ATOM    166  CA  SER B  12      29.429  11.015 -12.648  1.00  0.00
ATOM    167  C   SER B  12      29.454  10.772 -14.106  1.00  0.00
ATOM    168  O   SER B  12      28.505  10.197 -14.587  1.00  0.00
ATOM    169  CB  SER B  12      30.698  10.509 -11.990  1.00  0.00
ATOM    170  OG  SER B  12      30.987   9.199 -12.397  1.00  0.00
ATOM    176  N   SER B  13      30.412  11.250 -14.859  1.00  0.00
ATOM    177  CA  SER B  13      30.583  11.077 -16.378  1.00  0.00
ATOM    178  C   SER B  13      30.791   9.815 -17.071  1.00  0.00
ATOM    179  O   SER B  13      30.687   9.674 -18.260  1.00  0.00
ATOM    180  CB  SER B  13      31.756  11.918 -16.841  1.00  0.00
ATOM    181  OG  SER B  13      32.935  11.538 -16.185  1.00  0.00
ATOM    187  N   ARG B  14      31.077   8.981 -16.235  1.00  0.00
ATOM    188  CA  ARG B  14      31.410   7.629 -16.363  1.00  0.00
ATOM    189  C   ARG B  14      29.975   7.288 -16.135  1.00  0.00
ATOM    190  O   ARG B  14      29.813   6.102 -15.855  1.00  0.00
ATOM    191  CB  ARG B  14      32.376   7.075 -15.326  1.00  0.00
ATOM    192  CG  ARG B  14      33.775   7.668 -15.375  1.00  0.00
ATOM    193  CD  ARG B  14      34.663   7.064 -14.348  1.00  0.00
ATOM    194  NE  ARG B  14      36.003   7.629 -14.391  1.00  0.00
ATOM    195  CZ  ARG B  14      37.020   7.245 -13.595  1.00  0.00
ATOM    196  NH1 ARG B  14      36.836   6.297 -12.703  1.00  0.00
ATOM    197  NH2 ARG B  14      38.204   7.821 -13.712  1.00  0.00
ATOM    211  N   GLY B  15      28.931   8.255 -15.921  1.00  0.00
ATOM    212  CA  GLY B  15      27.865   7.445 -15.495  1.00  0.00
ATOM    213  C   GLY B  15      27.213   6.699 -14.320  1.00  0.00
ATOM    214  O   GLY B  15      26.022   6.818 -14.186  1.00  0.00
ATOM    218  N   VAL B  16      27.917   6.122 -13.378  1.00  0.00
ATOM    219  CA  VAL B  16      26.908   5.429 -12.868  1.00  0.00
ATOM    220  C   VAL B  16      25.907   5.830 -11.792  1.00  0.00
ATOM    221  O   VAL B  16      26.347   6.633 -10.954  1.00  0.00
ATOM    222  CB  VAL B  16      27.616   4.142 -12.404  1.00  0.00
ATOM    223  CG1 VAL B  16      26.630   3.212 -11.712  1.00  0.00
ATOM    224  CG2 VAL B  16      28.266   3.451 -13.592  1.00  0.00
ATOM    234  N   ALA B  17      24.564   5.543 -11.832  1.00  0.00
ATOM    235  CA  ALA B  17      23.809   5.997 -10.636  1.00  0.00
ATOM    236  C   ALA B  17      23.035   4.896  -9.829  1.00  0.00
ATOM    237  O   ALA B  17      22.524   3.861 -10.264  1.00  0.00
ATOM    238  CB  ALA B  17      22.952   6.998 -11.176  1.00  0.00
ATOM    244  N   SER B  18      22.960   4.998  -8.609  1.00  0.00
ATOM    245  CA  SER B  18      22.141   3.915  -8.062  1.00  0.00
ATOM    246  C   SER B  18      20.981   4.448  -7.353  1.00  0.00
ATOM    247  O   SER B  18      21.072   5.305  -6.496  1.00  0.00
ATOM    248  CB  SER B  18      22.942   3.048  -7.110  1.00  0.00
ATOM    249  OG  SER B  18      23.973   2.380  -7.786  1.00  0.00
ATOM    255  N   PHE B  19      19.843   3.855  -7.656  1.00  0.00
ATOM    256  CA  PHE B  19      18.739   4.346  -7.034  1.00  0.00
ATOM    257  C   PHE B  19      18.197   3.282  -6.036  1.00  0.00
ATOM    258  O   PHE B  19      17.911   2.129  -6.239  1.00  0.00
ATOM    259  CB  PHE B  19      17.699   4.727  -8.089  1.00  0.00
ATOM    260  CG  PHE B  19      16.329   4.979  -7.527  1.00  0.00
ATOM    261  CD1 PHE B  19      15.978   6.235  -7.055  1.00  0.00
ATOM    262  CD2 PHE B  19      15.389   3.961  -7.469  1.00  0.00
ATOM    263  CE1 PHE B  19      14.718   6.468  -6.537  1.00  0.00
ATOM    264  CE2 PHE B  19      14.128   4.192  -6.954  1.00  0.00
ATOM    265  CZ  PHE B  19      13.793   5.447  -6.487  1.00  0.00
ATOM    275  N   VAL B  20      17.869   3.648  -4.913  1.00  0.00
ATOM    276  CA  VAL B  20      17.294   2.618  -4.032  1.00  0.00
ATOM    277  C   VAL B  20      15.848   2.917  -3.681  1.00  0.00
ATOM    278  O   VAL B  20      15.539   4.036  -3.319  1.00  0.00
ATOM    279  CB  VAL B  20      18.110   2.507  -2.731  1.00  0.00
ATOM    280  CG1 VAL B  20      17.493   1.473  -1.801  1.00  0.00
ATOM    281  CG2 VAL B  20      19.553   2.150  -3.053  1.00  0.00
ATOM    291  N   CYS B  21      14.955   1.891  -3.733  1.00  0.00
ATOM    292  CA  CYS B  21      13.643   2.170  -3.419  1.00  0.00
ATOM    293  C   CYS B  21      13.135   1.435  -2.174  1.00  0.00
ATOM    294  O   CYS B  21      13.492    .306  -1.814  1.00  0.00
ATOM    295  CB  CYS B  21      12.773   1.820  -4.627  1.00  0.00
ATOM    296  SG  CYS B  21      11.001   2.055  -4.354  1.00  0.00
ATOM    302  N   GLU B  22      12.344   1.984  -1.384  1.00  0.00
ATOM    303  CA  GLU B  22      11.966   1.123   -.250  1.00  0.00
ATOM    304  C   GLU B  22      10.467    .954   -.225  1.00  0.00
ATOM    305  O   GLU B  22       9.585   1.791   -.277  1.00  0.00
ATOM    306  CB  GLU B  22      12.445   1.712   1.079  1.00  0.00
ATOM    307  CG  GLU B  22      12.116    .862   2.298  1.00  0.00
ATOM    308  CD  GLU B  22      12.664   1.435   3.575  1.00  0.00
ATOM    309  OE1 GLU B  22      13.312   2.452   3.518  1.00  0.00
ATOM    310  OE2 GLU B  22      12.433    .854   4.610  1.00  0.00
ATOM    317  N   TYR B  23      10.052   -.271   -.059  1.00  0.00
ATOM    318  CA  TYR B  23       8.666   -.497   -.043  1.00  0.00
ATOM    319  C   TYR B  23       8.100   -.920   1.255  1.00  0.00
ATOM    320  O   TYR B  23       8.293  -1.987   1.808  1.00  0.00
ATOM    321  CB  TYR B  23       8.320  -1.539  -1.110  1.00  0.00
ATOM    322  CG  TYR B  23       8.645  -1.099  -2.520  1.00  0.00
ATOM    323  CD1 TYR B  23       9.531  -1.839  -3.290  1.00  0.00
ATOM    324  CD2 TYR B  23       8.058    .043  -3.043  1.00  0.00
ATOM    325  CE1 TYR B  23       9.827  -1.437  -4.579  1.00  0.00
ATOM    326  CE2 TYR B  23       8.355    .445  -4.331  1.00  0.00
ATOM    327  CZ  TYR B  23       9.235   -.291  -5.097  1.00  0.00
ATOM    328  OH  TYR B  23       9.531    .109  -6.380  1.00  0.00
ATOM    338  N   GLY B  24       6.958   -.318   1.426  1.00  0.00
ATOM    339  CA  GLY B  24       5.879   -.291   2.426  1.00  0.00
ATOM    340  C   GLY B  24       4.972  -1.427   2.723  1.00  0.00
ATOM    341  O   GLY B  24       3.890  -1.245   3.313  1.00  0.00
ATOM    345  N   SER B  25       5.273  -2.567   2.194  1.00  0.00
ATOM    346  CA  SER B  25       4.414  -3.639   2.580  1.00  0.00
ATOM    347  C   SER B  25       5.258  -4.916   2.779  1.00  0.00
ATOM    348  O   SER B  25       6.351  -5.053   2.263  1.00  0.00
ATOM    349  CB  SER B  25       3.345  -3.850   1.526  1.00  0.00
ATOM    350  OG  SER B  25       2.471  -4.880   1.898  1.00  0.00
ATOM    356  N   SER B  26       4.684  -5.865   3.548  1.00  0.00
ATOM    357  CA  SER B  26       5.323  -7.190   3.772  1.00  0.00
ATOM    358  C   SER B  26       4.779  -7.902   2.739  1.00  0.00
ATOM    359  O   SER B  26       5.557  -8.654   2.138  1.00  0.00
ATOM    360  CB  SER B  26       4.994  -7.852   5.096  1.00  0.00
ATOM    361  OG  SER B  26       3.633  -8.178   5.170  1.00  0.00
ATOM    367  N   GLY B  27       3.632  -7.585   2.185  1.00  0.00
ATOM    368  CA  GLY B  27       3.930  -8.549   1.374  1.00  0.00
ATOM    369  C   GLY B  27       3.812  -9.901   1.676  1.00  0.00
ATOM    370  O   GLY B  27       3.915 -10.590   2.675  1.00  0.00
ATOM    374  N   ASN B  28       4.084 -10.143    .490  1.00  0.00
ATOM    375  CA  ASN B  28       4.588 -11.232   -.084  1.00  0.00
ATOM    376  C   ASN B  28       5.190 -10.564  -1.399  1.00  0.00
ATOM    377  O   ASN B  28       4.556 -10.628  -2.483  1.00  0.00
ATOM    378  CB  ASN B  28       3.524 -12.292   -.304  1.00  0.00
ATOM    379  CG  ASN B  28       4.094 -13.583   -.822  1.00  0.00
ATOM    380  OD1 ASN B  28       5.133 -13.593  -1.492  1.00  0.00
ATOM    381  ND2 ASN B  28       3.433 -14.673   -.527  1.00  0.00
ATOM    388  N   ALA B  29       6.337 -10.371  -1.367  1.00  0.00
ATOM    389  CA  ALA B  29       7.242  -9.829  -2.339  1.00  0.00
ATOM    390  C   ALA B  29       7.103 -10.759  -3.541  1.00  0.00
ATOM    391  O   ALA B  29       7.315 -10.178  -4.597  1.00  0.00
ATOM    392  CB  ALA B  29       8.350  -9.805  -2.005  1.00  0.00
ATOM    398  N   ALA B  30       6.776 -12.153  -3.482  1.00  0.00
ATOM    399  CA  ALA B  30       7.060 -12.292  -4.816  1.00  0.00
ATOM    400  C   ALA B  30       7.318 -12.407  -6.145  1.00  0.00
ATOM    401  O   ALA B  30       8.193 -12.688  -6.931  1.00  0.00
ATOM    402  CB  ALA B  30       6.545 -14.157  -4.314  1.00  0.00
ATOM    408  N   GLU B  31       6.299 -12.064  -6.652  1.00  0.00
ATOM    409  CA  GLU B  31       5.908 -11.859  -8.054  1.00  0.00
ATOM    410  C   GLU B  31       6.048 -10.331  -8.592  1.00  0.00
ATOM    411  O   GLU B  31       5.719 -10.049  -9.732  1.00  0.00
ATOM    412  CB  GLU B  31       4.467 -12.347  -8.217  1.00  0.00
ATOM    413  CG  GLU B  31       4.249 -13.803  -7.832  1.00  0.00
ATOM    414  CD  GLU B  31       5.057 -14.756  -8.669  1.00  0.00
ATOM    415  OE1 GLU B  31       5.354 -14.426  -9.792  1.00  0.00
ATOM    416  OE2 GLU B  31       5.377 -15.816  -8.184  1.00  0.00
ATOM    423  N   VAL B  32       6.485  -9.399  -7.709  1.00  0.00
ATOM    424  CA  VAL B  32       6.552  -7.876  -7.588  1.00  0.00
ATOM    425  C   VAL B  32       7.360  -7.436  -8.847  1.00  0.00
ATOM    426  O   VAL B  32       8.362  -8.142  -9.242  1.00  0.00
ATOM    427  CB  VAL B  32       7.257  -7.412  -6.300  1.00  0.00
ATOM    428  CG1 VAL B  32       8.706  -7.876  -6.289  1.00  0.00
ATOM    429  CG2 VAL B  32       7.175  -5.897  -6.182  1.00  0.00
ATOM    439  N   ARG B  33       6.773  -6.311  -9.425  1.00  0.00
ATOM    440  CA  ARG B  33       7.359  -5.743 -10.570  1.00  0.00
ATOM    441  C   ARG B  33       7.730  -4.354 -10.228  1.00  0.00
ATOM    442  O   ARG B  33       7.082  -3.461  -9.724  1.00  0.00
ATOM    443  CB  ARG B  33       6.405  -5.762 -11.755  1.00  0.00
ATOM    444  CG  ARG B  33       6.938  -5.102 -13.016  1.00  0.00
ATOM    445  CD  ARG B  33       5.978  -5.214 -14.144  1.00  0.00
ATOM    446  NE  ARG B  33       5.847  -6.585 -14.610  1.00  0.00
ATOM    447  CZ  ARG B  33       4.917  -7.010 -15.487  1.00  0.00
ATOM    448  NH1 ARG B  33       4.045  -6.160 -15.983  1.00  0.00
ATOM    449  NH2 ARG B  33       4.881  -8.280 -15.850  1.00  0.00
ATOM    463  N   VAL B  34       8.972  -4.051 -10.588  1.00  0.00
ATOM    464  CA  VAL B  34       9.466  -2.725 -10.237  1.00  0.00
ATOM    465  C   VAL B  34       9.783  -2.013 -11.414  1.00  0.00
ATOM    466  O   VAL B  34      10.465  -2.688 -12.153  1.00  0.00
ATOM    467  CB  VAL B  34      10.729  -2.783  -9.358  1.00  0.00
ATOM    468  CG1 VAL B  34      11.102  -1.392  -8.869  1.00  0.00
ATOM    469  CG2 VAL B  34      10.500  -3.724  -8.185  1.00  0.00
ATOM    479  N   THR B  35       9.216   -.694 -11.535  1.00  0.00
ATOM    480  CA  THR B  35       9.501    .089 -12.744  1.00  0.00
ATOM    481  C   THR B  35      10.231   1.511 -12.526  1.00  0.00
ATOM    482  O   THR B  35       9.967   2.239 -11.557  1.00  0.00
ATOM    483  CB  THR B  35       8.179    .300 -13.504  1.00  0.00
ATOM    484  OG1 THR B  35       7.627   -.972 -13.870  1.00  0.00
ATOM    485  CG2 THR B  35       8.412   1.127 -14.760  1.00  0.00
ATOM    493  N   VAL B  36      11.213   1.900 -13.236  1.00  0.00
ATOM    494  CA  VAL B  36      11.725   3.174 -13.093  1.00  0.00
ATOM    495  C   VAL B  36      11.296   4.003 -14.336  1.00  0.00
ATOM    496  O   VAL B  36      11.461   3.714 -15.546  1.00  0.00
ATOM    497  CB  VAL B  36      13.258   3.106 -12.957  1.00  0.00
ATOM    498  CG1 VAL B  36      13.870   2.419 -14.169  1.00  0.00
ATOM    499  CG2 VAL B  36      13.826   4.506 -12.786  1.00  0.00
ATOM    509  N   LEU B  37      10.736   5.212 -13.949  1.00  0.00
ATOM    510  CA  LEU B  37      10.372   6.012 -15.044  1.00  0.00
ATOM    511  C   LEU B  37      11.140   7.414 -14.977  1.00  0.00
ATOM    512  O   LEU B  37      11.433   8.053 -13.961  1.00  0.00
ATOM    513  CB  LEU B  37       8.849   6.194 -15.035  1.00  0.00
ATOM    514  CG  LEU B  37       8.024   4.900 -15.047  1.00  0.00
ATOM    515  CD1 LEU B  37       7.754   4.457 -13.616  1.00  0.00
ATOM    516  CD2 LEU B  37       6.724   5.134 -15.802  1.00  0.00
ATOM    528  N   ARG B  38      11.490   7.966 -16.120  1.00  0.00
ATOM    529  CA  ARG B  38      11.963   9.259 -16.144  1.00  0.00
ATOM    530  C   ARG B  38      10.908  10.427 -16.552  1.00  0.00
ATOM    531  O   ARG B  38       9.943  10.503 -17.333  1.00  0.00
ATOM    532  CB  ARG B  38      13.153   9.247 -17.093  1.00  0.00
ATOM    533  CG  ARG B  38      13.854  10.586 -17.257  1.00  0.00
ATOM    534  CD  ARG B  38      15.086  10.464 -18.078  1.00  0.00
ATOM    535  NE  ARG B  38      15.785  11.733 -18.198  1.00  0.00
ATOM    536  CZ  ARG B  38      15.627  12.600 -19.217  1.00  0.00
ATOM    537  NH1 ARG B  38      14.792  12.321 -20.194  1.00  0.00
ATOM    538  NH2 ARG B  38      16.311  13.730 -19.235  1.00  0.00
ATOM    552  N   GLN B  39      10.996  11.584 -15.783  1.00  0.00
ATOM    553  CA  GLN B  39       9.930  12.566 -16.237  1.00  0.00
ATOM    554  C   GLN B  39      10.496  13.655 -17.101  1.00  0.00
ATOM    555  O   GLN B  39      11.381  14.364 -16.616  1.00  0.00
ATOM    556  CB  GLN B  39       9.219  13.213 -15.046  1.00  0.00
ATOM    557  CG  GLN B  39       8.061  14.118 -15.428  1.00  0.00
ATOM    558  CD  GLN B  39       7.399  14.754 -14.220  1.00  0.00
ATOM    559  OE1 GLN B  39       7.149  14.089 -13.211  1.00  0.00
ATOM    560  NE2 GLN B  39       7.112  16.047 -14.316  1.00  0.00
ATOM    569  N   ALA B  40      10.114  13.914 -18.249  1.00  0.00
ATOM    570  CA  ALA B  40      10.732  14.872 -18.931  1.00  0.00
ATOM    571  C   ALA B  40      10.081  16.246 -19.197  1.00  0.00
ATOM    572  O   ALA B  40       9.159  16.636 -19.833  1.00  0.00
ATOM    573  CB  ALA B  40      11.052  14.434 -20.254  1.00  0.00
ATOM    579  N   GLY B  41      10.410  17.078 -18.311  1.00  0.00
ATOM    580  CA  GLY B  41       9.690  18.281 -18.405  1.00  0.00
ATOM    581  C   GLY B  41       8.363  17.581 -18.001  1.00  0.00
ATOM    582  O   GLY B  41       8.269  17.009 -16.923  1.00  0.00
ATOM    586  N   SER B  42       7.309  17.738 -18.844  1.00  0.00
ATOM    587  CA  SER B  42       5.925  17.213 -18.638  1.00  0.00
ATOM    588  C   SER B  42       5.594  15.863 -19.193  1.00  0.00
ATOM    589  O   SER B  42       4.389  15.370 -19.173  1.00  0.00
ATOM    590  CB  SER B  42       4.926  18.191 -19.225  1.00  0.00
ATOM    591  OG  SER B  42       5.074  18.286 -20.615  1.00  0.00
ATOM    597  N   GLN B  43       6.621  15.194 -19.812  1.00  0.00
ATOM    598  CA  GLN B  43       6.325  13.988 -20.430  1.00  0.00
ATOM    599  C   GLN B  43       6.794  12.782 -19.770  1.00  0.00
ATOM    600  O   GLN B  43       7.753  12.543 -19.037  1.00  0.00
ATOM    601  CB  GLN B  43       6.882  14.014 -21.855  1.00  0.00
ATOM    602  CG  GLN B  43       6.347  15.148 -22.713  1.00  0.00
ATOM    603  CD  GLN B  43       4.861  15.014 -22.988  1.00  0.00
ATOM    604  OE1 GLN B  43       4.415  14.042 -23.604  1.00  0.00
ATOM    605  NE2 GLN B  43       4.086  15.991 -22.533  1.00  0.00
ATOM    614  N   MET B  44       6.241  11.691 -19.910  1.00  0.00
ATOM    615  CA  MET B  44       6.924  10.706 -19.073  1.00  0.00
ATOM    616  C   MET B  44       7.387   9.478 -19.852  1.00  0.00
ATOM    617  O   MET B  44       6.618   8.928 -20.649  1.00  0.00
ATOM    618  CB  MET B  44       6.008  10.280 -17.927  1.00  0.00
ATOM    619  CG  MET B  44       6.625   9.271 -16.970  1.00  0.00
ATOM    620  SD  MET B  44       5.535   8.864 -15.591  1.00  0.00
ATOM    621  CE  MET B  44       5.579  10.393 -14.662  1.00  0.00
ATOM    631  N   THR B  45       8.579   8.989 -19.575  1.00  0.00
ATOM    632  CA  THR B  45       8.944   7.950 -20.326  1.00  0.00
ATOM    633  C   THR B  45       9.359   6.680 -19.411  1.00  0.00
ATOM    634  O   THR B  45       9.721   6.513 -18.227  1.00  0.00
ATOM    635  CB  THR B  45      10.082   8.420 -21.251  1.00  0.00
ATOM    636  OG1 THR B  45      11.207   8.825 -20.461  1.00  0.00
ATOM    637  CG2 THR B  45       9.623   9.589 -22.109  1.00  0.00
ATOM    645  N   GLU B  46       9.256   5.530 -19.947  1.00  0.00
ATOM    646  CA  GLU B  46       9.606   4.429 -19.001  1.00  0.00
ATOM    647  C   GLU B  46      10.887   4.023 -19.512  1.00  0.00
ATOM    648  O   GLU B  46      11.070   3.741 -20.724  1.00  0.00
ATOM    649  CB  GLU B  46       8.624   3.255 -18.998  1.00  0.00
ATOM    650  CG  GLU B  46       9.006   2.118 -18.060  1.00  0.00
ATOM    651  CD  GLU B  46       8.006    .996 -18.064  1.00  0.00
ATOM    652  OE1 GLU B  46       6.852   1.254 -18.312  1.00  0.00
ATOM    653  OE2 GLU B  46       8.396   -.122 -17.819  1.00  0.00
ATOM    660  N   VAL B  47      11.793   3.879 -18.605  1.00  0.00
ATOM    661  CA  VAL B  47      13.138   3.650 -18.919  1.00  0.00
ATOM    662  C   VAL B  47      13.577   2.251 -18.517  1.00  0.00
ATOM    663  O   VAL B  47      14.285   1.598 -19.286  1.00  0.00
ATOM    664  CB  VAL B  47      14.012   4.703 -18.211  1.00  0.00
ATOM    665  CG1 VAL B  47      15.488   4.414 -18.446  1.00  0.00
ATOM    666  CG2 VAL B  47      13.649   6.095 -18.706  1.00  0.00
ATOM    676  N   CYS B  48      13.122   1.795 -17.475  1.00  0.00
ATOM    677  CA  CYS B  48      13.446    .499 -17.112  1.00  0.00
ATOM    678  C   CYS B  48      12.576   -.234 -16.247  1.00  0.00
ATOM    679  O   CYS B  48      11.716   -.080 -15.422  1.00  0.00
ATOM    680  CB  CYS B  48      14.822    .513 -16.446  1.00  0.00
ATOM    681  SG  CYS B  48      15.428  -1.123 -15.968  1.00  0.00
ATOM    687  N   ALA B  49      12.686  -1.399 -16.573  1.00  0.00
ATOM    688  CA  ALA B  49      11.830  -2.083 -15.764  1.00  0.00
ATOM    689  C   ALA B  49      12.446  -3.165 -15.303  1.00  0.00
ATOM    690  O   ALA B  49      13.328  -3.784 -15.917  1.00  0.00
ATOM    691  CB  ALA B  49      10.692  -2.205 -16.279  1.00  0.00
ATOM    697  N   ALA B  50      11.908  -3.547 -14.349  1.00  0.00
ATOM    698  CA  ALA B  50      12.502  -4.736 -14.005  1.00  0.00
ATOM    699  C   ALA B  50      11.647  -5.327 -13.195  1.00  0.00
ATOM    700  O   ALA B  50      10.945  -4.635 -12.544  1.00  0.00
ATOM    701  CB  ALA B  50      13.694  -4.557 -13.170  1.00  0.00
ATOM    707  N   THR B  51      11.744  -6.728 -13.391  1.00  0.00
ATOM    708  CA  THR B  51      10.841  -7.554 -12.783  1.00  0.00
ATOM    709  C   THR B  51      11.546  -8.495 -12.159  1.00  0.00
ATOM    710  O   THR B  51      12.400  -9.181 -12.667  1.00  0.00
ATOM    711  CB  THR B  51       9.854  -8.221 -13.758  1.00  0.00
ATOM    712  OG1 THR B  51       9.175  -7.212 -14.518  1.00  0.00
ATOM    713  CG2 THR B  51       8.831  -9.051 -12.998  1.00  0.00
ATOM    721  N   TYR B  52      11.143  -8.679 -11.035  1.00  0.00
ATOM    722  CA  TYR B  52      11.778  -9.576 -10.331  1.00  0.00
ATOM    723  C   TYR B  52      10.766 -10.310 -10.077  1.00  0.00
ATOM    724  O   TYR B  52       9.615  -9.923  -9.686  1.00  0.00
ATOM    725  CB  TYR B  52      12.466  -9.057  -9.067  1.00  0.00
ATOM    726  CG  TYR B  52      13.401  -7.894  -9.315  1.00  0.00
ATOM    727  CD1 TYR B  52      12.909  -6.597  -9.320  1.00  0.00
ATOM    728  CD2 TYR B  52      14.751  -8.125  -9.536  1.00  0.00
ATOM    729  CE1 TYR B  52      13.763  -5.535  -9.546  1.00  0.00
ATOM    730  CE2 TYR B  52      15.605  -7.063  -9.762  1.00  0.00
ATOM    731  CZ  TYR B  52      15.115  -5.772  -9.768  1.00  0.00
ATOM    732  OH  TYR B  52      15.966  -4.715  -9.993  1.00  0.00
ATOM    742  N   THR B  53      11.363 -11.258  -9.845  1.00  0.00
ATOM    743  CA  THR B  53      10.698 -12.260  -9.482  1.00  0.00
ATOM    744  C   THR B  53      11.541 -12.675  -8.392  1.00  0.00
ATOM    745  O   THR B  53      12.520 -12.162  -8.211  1.00  0.00
ATOM    746  CB  THR B  53      10.530 -13.312 -10.594  1.00  0.00
ATOM    747  OG1 THR B  53      11.792 -13.937 -10.860  1.00  0.00
ATOM    748  CG2 THR B  53      10.012 -12.662 -11.869  1.00  0.00
ATOM    756  N   VAL B  54      11.007 -13.518  -7.530  1.00  0.00
ATOM    757  CA  VAL B  54      11.693 -14.021  -6.426  1.00  0.00
ATOM    758  C   VAL B  54      11.773 -14.706  -7.823  1.00  0.00
ATOM    759  O   VAL B  54      10.737 -14.734  -8.505  1.00  0.00
ATOM    760  CB  VAL B  54      10.961 -14.690  -5.247  1.00  0.00
ATOM    761  CG1 VAL B  54      10.292 -15.980  -5.698  1.00  0.00
ATOM    762  CG2 VAL B  54      11.940 -14.958  -4.114  1.00  0.00
ATOM    772  N   GLU B  55      12.665 -15.285  -8.075  1.00  0.00
ATOM    773  CA  GLU B  55      13.674 -16.072  -8.714  1.00  0.00
ATOM    774  C   GLU B  55      14.364 -15.051  -9.777  1.00  0.00
ATOM    775  O   GLU B  55      14.779 -15.433 -10.884  1.00  0.00
ATOM    776  CB  GLU B  55      13.059 -17.307  -9.376  1.00  0.00
ATOM    777  CG  GLU B  55      12.349 -18.248  -8.414  1.00  0.00
ATOM    778  CD  GLU B  55      11.848 -19.499  -9.081  1.00  0.00
ATOM    779  OE1 GLU B  55      11.944 -19.588 -10.282  1.00  0.00
ATOM    780  OE2 GLU B  55      11.370 -20.367  -8.390  1.00  0.00
ATOM    787  N   ASP B  56      14.404 -13.724  -9.397  1.00  0.00
ATOM    788  CA  ASP B  56      15.274 -12.502  -9.641  1.00  0.00
ATOM    789  C   ASP B  56      15.540 -12.007 -10.977  1.00  0.00
ATOM    790  O   ASP B  56      16.576 -11.350 -11.232  1.00  0.00
ATOM    791  CB  ASP B  56      16.662 -12.720  -9.033  1.00  0.00
ATOM    792  CG  ASP B  56      16.627 -12.890  -7.520  1.00  0.00
ATOM    793  OD1 ASP B  56      15.922 -12.150  -6.875  1.00  0.00
ATOM    794  OD2 ASP B  56      17.306 -13.757  -7.025  1.00  0.00
ATOM    799  N   GLU B  57      14.817 -12.476 -11.900  1.00  0.00
ATOM    800  CA  GLU B  57      15.221 -11.869 -13.049  1.00  0.00
ATOM    801  C   GLU B  57      15.023 -10.439 -12.778  1.00  0.00
ATOM    802  O   GLU B  57      14.398  -9.935 -11.665  1.00  0.00
ATOM    803  CB  GLU B  57      14.415 -12.348 -14.259  1.00  0.00
ATOM    804  CG  GLU B  57      14.656 -13.802 -14.639  1.00  0.00
ATOM    805  CD  GLU B  57      13.874 -14.228 -15.851  1.00  0.00
ATOM    806  OE1 GLU B  57      13.109 -13.437 -16.348  1.00  0.00
ATOM    807  OE2 GLU B  57      14.043 -15.345 -16.280  1.00  0.00
ATOM    814  N   LEU B  58      15.879  -9.827 -13.717  1.00  0.00
ATOM    815  CA  LEU B  58      15.799  -8.465 -14.004  1.00  0.00
ATOM    816  C   LEU B  58      15.693  -8.109 -15.514  1.00  0.00
ATOM    817  O   LEU B  58      16.493  -8.592 -16.265  1.00  0.00
ATOM    818  CB  LEU B  58      17.029  -7.791 -13.384  1.00  0.00
ATOM    819  CG  LEU B  58      17.090  -6.264 -13.519  1.00  0.00
ATOM    820  CD1 LEU B  58      17.882  -5.682 -12.357  1.00  0.00
ATOM    821  CD2 LEU B  58      17.726  -5.898 -14.852  1.00  0.00
ATOM    833  N   ALA B  59      14.799  -7.289 -15.975  1.00  0.00
ATOM    834  CA  ALA B  59      14.917  -6.950 -17.363  1.00  0.00
ATOM    835  C   ALA B  59      15.486  -5.492 -17.711  1.00  0.00
ATOM    836  O   ALA B  59      15.459  -4.613 -16.830  1.00  0.00
ATOM    837  CB  ALA B  59      13.723  -7.256 -17.935  1.00  0.00
ATOM    843  N   PHE B  60      16.002  -5.189 -18.921  1.00  0.00
ATOM    844  CA  PHE B  60      16.413  -3.829 -18.975  1.00  0.00
ATOM    845  C   PHE B  60      15.987  -3.196 -20.045  1.00  0.00
ATOM    846  O   PHE B  60      15.708  -3.757 -21.085  1.00  0.00
ATOM    847  CB  PHE B  60      17.934  -3.673 -18.966  1.00  0.00
ATOM    848  CG  PHE B  60      18.624  -4.391 -20.091  1.00  0.00
ATOM    849  CD1 PHE B  60      18.815  -3.768 -21.316  1.00  0.00
ATOM    850  CD2 PHE B  60      19.082  -5.689 -19.928  1.00  0.00
ATOM    851  CE1 PHE B  60      19.449  -4.428 -22.352  1.00  0.00
ATOM    852  CE2 PHE B  60      19.717  -6.350 -20.961  1.00  0.00
ATOM    853  CZ  PHE B  60      19.900  -5.718 -22.175  1.00  0.00
ATOM    863  N   LEU B  61      15.786  -2.033 -19.829  1.00  0.00
ATOM    864  CA  LEU B  61      15.281  -1.674 -20.995  1.00  0.00
ATOM    865  C   LEU B  61      16.174   -.774 -21.597  1.00  0.00
ATOM    866  O   LEU B  61      17.221   -.618 -20.967  1.00  0.00
ATOM    867  CB  LEU B  61      13.899  -1.034 -20.815  1.00  0.00
ATOM    868  CG  LEU B  61      12.855  -1.896 -20.095  1.00  0.00
ATOM    869  CD1 LEU B  61      11.595  -1.075 -19.856  1.00  0.00
ATOM    870  CD2 LEU B  61      12.553  -3.131 -20.930  1.00  0.00
ATOM    882  N   ASP B  62      15.799   -.235 -22.658  1.00  0.00
ATOM    883  CA  ASP B  62      16.736    .288 -23.390  1.00  0.00
ATOM    884  C   ASP B  62      17.837   1.220 -22.886  1.00  0.00
ATOM    885  O   ASP B  62      17.639   2.218 -22.201  1.00  0.00
ATOM    886  CB  ASP B  62      15.943    .979 -24.503  1.00  0.00
ATOM    887  CG  ASP B  62      15.280   -.005 -25.457  1.00  0.00
ATOM    888  OD1 ASP B  62      15.558  -1.176 -25.359  1.00  0.00
ATOM    889  OD2 ASP B  62      14.502    .425 -26.275  1.00  0.00
ATOM    894  N   ASP B  63      19.040    .820 -23.314  1.00  0.00
ATOM    895  CA  ASP B  63      20.317   1.437 -23.105  1.00  0.00
ATOM    896  C   ASP B  63      20.479   1.500 -21.680  1.00  0.00
ATOM    897  O   ASP B  63      21.395   2.120 -21.130  1.00  0.00
ATOM    898  CB  ASP B  63      20.409   2.839 -23.713  1.00  0.00
ATOM    899  CG  ASP B  63      20.319   2.833 -25.233  1.00  0.00
ATOM    900  OD1 ASP B  63      20.511   1.792 -25.816  1.00  0.00
ATOM    901  OD2 ASP B  63      20.059   3.869 -25.797  1.00  0.00
ATOM    906  N   SER B  64      19.755    .719 -21.026  1.00  0.00
ATOM    907  CA  SER B  64      19.810    .974 -19.677  1.00  0.00
ATOM    908  C   SER B  64      20.023   -.347 -19.543  1.00  0.00
ATOM    909  O   SER B  64      19.411  -1.291 -20.032  1.00  0.00
ATOM    910  CB  SER B  64      18.552   1.494 -19.010  1.00  0.00
ATOM    911  OG  SER B  64      18.169   2.729 -19.552  1.00  0.00
ATOM    917  N   THR B  65      20.812   -.375 -18.745  1.00  0.00
ATOM    918  CA  THR B  65      21.248  -1.406 -18.180  1.00  0.00
ATOM    919  C   THR B  65      20.894  -1.032 -16.809  1.00  0.00
ATOM    920  O   THR B  65      21.133    .077 -16.272  1.00  0.00
ATOM    921  CB  THR B  65      22.751  -1.636 -18.422  1.00  0.00
ATOM    922  OG1 THR B  65      22.988  -1.825 -19.823  1.00  0.00
ATOM    923  CG2 THR B  65      23.232  -2.862 -17.661  1.00  0.00
ATOM    931  N   CYS B  66      20.312  -2.016 -16.244  1.00  0.00
ATOM    932  CA  CYS B  66      19.778  -1.968 -15.017  1.00  0.00
ATOM    933  C   CYS B  66      20.172  -3.047 -14.253  1.00  0.00
ATOM    934  O   CYS B  66      19.889  -4.169 -14.579  1.00  0.00
ATOM    935  CB  CYS B  66      18.251  -1.943 -15.090  1.00  0.00
ATOM    936  SG  CYS B  66      17.435  -1.938 -13.476  1.00  0.00
ATOM    942  N   THR B  67      20.557  -2.765 -13.195  1.00  0.00
ATOM    943  CA  THR B  67      20.899  -4.016 -12.444  1.00  0.00
ATOM    944  C   THR B  67      20.277  -3.687 -11.215  1.00  0.00
ATOM    945  O   THR B  67      20.100  -2.615 -10.611  1.00  0.00
ATOM    946  CB  THR B  67      22.398  -4.307 -12.247  1.00  0.00
ATOM    947  OG1 THR B  67      22.963  -3.337 -11.357  1.00  0.00
ATOM    948  CG2 THR B  67      23.130  -4.255 -13.580  1.00  0.00
ATOM    956  N   GLY B  68      20.090  -4.736 -10.618  1.00  0.00
ATOM    957  CA  GLY B  68      19.424  -4.482  -9.512  1.00  0.00
ATOM    958  C   GLY B  68      19.299  -5.742  -8.933  1.00  0.00
ATOM    959  O   GLY B  68      19.642  -6.842  -9.428  1.00  0.00
ATOM    963  N   THR B  69      18.746  -5.545  -7.836  1.00  0.00
ATOM    964  CA  THR B  69      18.650  -6.706  -6.906  1.00  0.00
ATOM    965  C   THR B  69      17.486  -6.533  -5.955  1.00  0.00
ATOM    966  O   THR B  69      16.918  -5.416  -5.613  1.00  0.00
ATOM    967  CB  THR B  69      19.942  -6.897  -6.090  1.00  0.00
ATOM    968  OG1 THR B  69      19.897  -8.156  -5.405  1.00  0.00
ATOM    969  CG2 THR B  69      20.102  -5.777  -5.074  1.00  0.00
ATOM    977  N   SER B  70      17.191  -7.585  -5.283  1.00  0.00
ATOM    978  CA  SER B  70      16.106  -7.295  -4.315  1.00  0.00
ATOM    979  C   SER B  70      16.445  -7.914  -3.110  1.00  0.00
ATOM    980  O   SER B  70      17.112  -8.970  -3.022  1.00  0.00
ATOM    981  CB  SER B  70      14.751  -7.812  -4.759  1.00  0.00
ATOM    982  OG  SER B  70      14.739  -9.212  -4.806  1.00  0.00
ATOM    988  N   SER B  71      15.761  -7.255  -2.174  1.00  0.00
ATOM    989  CA  SER B  71      15.793  -7.793   -.815  1.00  0.00
ATOM    990  C   SER B  71      14.801  -7.470    .088  1.00  0.00
ATOM    991  O   SER B  71      14.296  -6.424    .527  1.00  0.00
ATOM    992  CB  SER B  71      17.084  -7.398   -.126  1.00  0.00
ATOM    993  OG  SER B  71      17.130  -7.901   1.181  1.00  0.00
ATOM    999  N   GLY B  72      14.041  -8.476    .200  1.00  0.00
ATOM   1000  CA  GLY B  72      13.153  -8.101   1.176  1.00  0.00
ATOM   1001  C   GLY B  72      12.227  -7.062    .522  1.00  0.00
ATOM   1002  O   GLY B  72      11.659  -7.268   -.571  1.00  0.00
ATOM   1006  N   ASN B  73      12.141  -5.916   1.241  1.00  0.00
ATOM   1007  CA  ASN B  73      11.320  -4.768    .693  1.00  0.00
ATOM   1008  C   ASN B  73      12.174  -3.595   -.158  1.00  0.00
ATOM   1009  O   ASN B  73      11.875  -2.425   -.435  1.00  0.00
ATOM   1010  CB  ASN B  73      10.560  -4.150   1.852  1.00  0.00
ATOM   1011  CG  ASN B  73      11.470  -3.529   2.875  1.00  0.00
ATOM   1012  OD1 ASN B  73      12.671  -3.823   2.915  1.00  0.00
ATOM   1013  ND2 ASN B  73      10.923  -2.675   3.702  1.00  0.00
ATOM   1020  N   LYS B  74      13.388  -3.800   -.460  1.00  0.00
ATOM   1021  CA  LYS B  74      14.198  -2.720  -1.102  1.00  0.00
ATOM   1022  C   LYS B  74      14.625  -3.110  -2.523  1.00  0.00
ATOM   1023  O   LYS B  74      15.038  -4.244  -2.935  1.00  0.00
ATOM   1024  CB  LYS B  74      15.436  -2.397   -.264  1.00  0.00
ATOM   1025  CG  LYS B  74      15.134  -1.747   1.080  1.00  0.00
ATOM   1026  CD  LYS B  74      16.413  -1.337   1.795  1.00  0.00
ATOM   1027  CE  LYS B  74      16.112   -.654   3.121  1.00  0.00
ATOM   1028  NZ  LYS B  74      17.353   -.219   3.818  1.00  0.00
ATOM   1042  N   VAL B  75      14.435  -2.127  -3.380  1.00  0.00
ATOM   1043  CA  VAL B  75      14.873  -2.429  -4.672  1.00  0.00
ATOM   1044  C   VAL B  75      15.993  -1.416  -5.131  1.00  0.00
ATOM   1045  O   VAL B  75      16.182   -.237  -4.932  1.00  0.00
ATOM   1046  CB  VAL B  75      13.664  -2.392  -5.625  1.00  0.00
ATOM   1047  CG1 VAL B  75      14.079  -2.812  -7.027  1.00  0.00
ATOM   1048  CG2 VAL B  75      12.560  -3.294  -5.096  1.00  0.00
ATOM   1058  N   ASN B  76      17.011  -2.049  -5.694  1.00  0.00
ATOM   1059  CA  ASN B  76      18.168  -1.108  -6.062  1.00  0.00
ATOM   1060  C   ASN B  76      18.418  -1.029  -7.557  1.00  0.00
ATOM   1061  O   ASN B  76      18.657  -2.178  -8.110  1.00  0.00
ATOM   1062  CB  ASN B  76      19.456  -1.518  -5.372  1.00  0.00
ATOM   1063  CG  ASN B  76      20.571   -.536  -5.599  1.00  0.00
ATOM   1064  OD1 ASN B  76      20.601    .165  -6.617  1.00  0.00
ATOM   1065  ND2 ASN B  76      21.491   -.471  -4.669  1.00  0.00
ATOM   1072  N   LEU B  77      18.358    .134  -8.251  1.00  0.00
ATOM   1073  CA  LEU B  77      18.535    .139  -9.636  1.00  0.00
ATOM   1074  C   LEU B  77      19.894    .785 -10.004  1.00  0.00
ATOM   1075  O   LEU B  77      20.379   1.836  -9.641  1.00  0.00
ATOM   1076  CB  LEU B  77      17.368    .891 -10.289  1.00  0.00
ATOM   1077  CG  LEU B  77      15.965    .429  -9.876  1.00  0.00
ATOM   1078  CD1 LEU B  77      14.920   1.295 -10.567  1.00  0.00
ATOM   1079  CD2 LEU B  77      15.785  -1.038 -10.239  1.00  0.00
ATOM   1091  N   THR B  78      20.665    .081 -10.711  1.00  0.00
ATOM   1092  CA  THR B  78      21.846    .697 -11.080  1.00  0.00
ATOM   1093  C   THR B  78      21.849    .986 -12.500  1.00  0.00
ATOM   1094  O   THR B  78      21.538    .096 -13.341  1.00  0.00
ATOM   1095  CB  THR B  78      23.064   -.173 -10.719  1.00  0.00
ATOM   1096  OG1 THR B  78      23.130   -.342  -9.297  1.00  0.00
ATOM   1097  CG2 THR B  78      24.348    .479 -11.208  1.00  0.00
ATOM   1105  N   ILE B  79      22.168   2.386 -12.767  1.00  0.00
ATOM   1106  CA  ILE B  79      22.204   2.759 -14.109  1.00  0.00
ATOM   1107  C   ILE B  79      23.605   3.045 -14.692  1.00  0.00
ATOM   1108  O   ILE B  79      24.456   3.799 -14.185  1.00  0.00
ATOM   1109  CB  ILE B  79      21.302   3.994 -14.285  1.00  0.00
ATOM   1110  CG1 ILE B  79      19.971   3.793 -13.556  1.00  0.00
ATOM   1111  CG2 ILE B  79      21.067   4.274 -15.762  1.00  0.00
ATOM   1112  CD1 ILE B  79      19.164   2.624 -14.070  1.00  0.00
ATOM   1124  N   GLN B  80      23.948   2.312 -15.812  1.00  0.00
ATOM   1125  CA  GLN B  80      25.316   2.614 -16.229  1.00  0.00
ATOM   1126  C   GLN B  80      25.404   3.436 -17.558  1.00  0.00
ATOM   1127  O   GLN B  80      24.597   3.199 -18.467  1.00  0.00
ATOM   1128  CB  GLN B  80      26.096   1.305 -16.372  1.00  0.00
ATOM   1129  CG  GLN B  80      26.223    .510 -15.083  1.00  0.00
ATOM   1130  CD  GLN B  80      26.997   -.780 -15.272  1.00  0.00
ATOM   1131  OE1 GLN B  80      26.991  -1.371 -16.356  1.00  0.00
ATOM   1132  NE2 GLN B  80      27.668  -1.226 -14.217  1.00  0.00
ATOM   1141  N   GLY B  81      26.343   4.325 -17.688  1.00  0.00
ATOM   1142  CA  GLY B  81      26.732   5.145 -18.846  1.00  0.00
ATOM   1143  C   GLY B  81      25.773   6.262 -19.115  1.00  0.00
ATOM   1144  O   GLY B  81      25.488   6.641 -20.256  1.00  0.00
ATOM   1148  N   LEU B  82      25.268   6.761 -18.074  1.00  0.00
ATOM   1149  CA  LEU B  82      24.345   7.824 -18.024  1.00  0.00
ATOM   1150  C   LEU B  82      25.106   8.971 -18.690  1.00  0.00
ATOM   1151  O   LEU B  82      26.318   9.069 -18.529  1.00  0.00
ATOM   1152  CB  LEU B  82      23.933   8.152 -16.583  1.00  0.00
ATOM   1153  CG  LEU B  82      22.728   7.373 -16.042  1.00  0.00
ATOM   1154  CD1 LEU B  82      22.622   7.582 -14.538  1.00  0.00
ATOM   1155  CD2 LEU B  82      21.464   7.837 -16.749  1.00  0.00
ATOM   1167  N   ARG B  83      24.475   9.788 -19.384  1.00  0.00
ATOM   1168  CA  ARG B  83      25.014  10.944 -20.077  1.00  0.00
ATOM   1169  C   ARG B  83      24.489  12.118 -19.347  1.00  0.00
ATOM   1170  O   ARG B  83      23.534  11.919 -18.611  1.00  0.00
ATOM   1171  CB  ARG B  83      24.594  11.001 -21.539  1.00  0.00
ATOM   1172  CG  ARG B  83      25.109   9.857 -22.397  1.00  0.00
ATOM   1173  CD  ARG B  83      24.633   9.964 -23.800  1.00  0.00
ATOM   1174  NE  ARG B  83      23.194   9.778 -23.900  1.00  0.00
ATOM   1175  CZ  ARG B  83      22.471   9.990 -25.017  1.00  0.00
ATOM   1176  NH1 ARG B  83      23.065  10.393 -26.118  1.00  0.00
ATOM   1177  NH2 ARG B  83      21.165   9.791 -25.006  1.00  0.00
ATOM   1191  N   ALA B  84      25.114  13.296 -19.548  1.00  0.00
ATOM   1192  CA  ALA B  84      24.804  14.495 -18.838  1.00  0.00
ATOM   1193  C   ALA B  84      23.390  14.961 -18.975  1.00  0.00
ATOM   1194  O   ALA B  84      22.708  15.148 -17.916  1.00  0.00
ATOM   1195  CB  ALA B  84      25.845  15.709 -19.377  1.00  0.00
ATOM   1201  N   MET B  85      22.873  14.720 -20.076  1.00  0.00
ATOM   1202  CA  MET B  85      21.612  15.073 -20.538  1.00  0.00
ATOM   1203  C   MET B  85      20.527  14.194 -19.952  1.00  0.00
ATOM   1204  O   MET B  85      19.348  14.428 -20.169  1.00  0.00
ATOM   1205  CB  MET B  85      21.608  15.012 -22.065  1.00  0.00
ATOM   1206  CG  MET B  85      22.515  16.033 -22.738  1.00  0.00
ATOM   1207  SD  MET B  85      22.089  17.732 -22.307  1.00  0.00
ATOM   1208  CE  MET B  85      20.497  17.896 -23.111  1.00  0.00
ATOM   1218  N   ASP B  86      20.944  13.151 -19.201  1.00  0.00
ATOM   1219  CA  ASP B  86      20.048  12.155 -18.631  1.00  0.00
ATOM   1220  C   ASP B  86      19.560  12.521 -17.280  1.00  0.00
ATOM   1221  O   ASP B  86      18.795  11.765 -16.665  1.00  0.00
ATOM   1222  CB  ASP B  86      20.741  10.793 -18.549  1.00  0.00
ATOM   1223  CG  ASP B  86      21.015  10.184 -19.918  1.00  0.00
ATOM   1224  OD1 ASP B  86      20.383  10.590 -20.864  1.00  0.00
ATOM   1225  OD2 ASP B  86      21.854   9.320 -20.004  1.00  0.00
ATOM   1230  N   THR B  87      19.927  13.687 -16.898  1.00  0.00
ATOM   1231  CA  THR B  87      19.612  14.321 -15.676  1.00  0.00
ATOM   1232  C   THR B  87      18.118  14.469 -15.614  1.00  0.00
ATOM   1233  O   THR B  87      17.426  14.653 -16.608  1.00  0.00
ATOM   1234  CB  THR B  87      20.307  15.689 -15.547  1.00  0.00
ATOM   1235  OG1 THR B  87      20.047  16.239 -14.249  1.00  0.00
ATOM   1236  CG2 THR B  87      19.799  16.648 -16.612  1.00  0.00
ATOM   1244  N   GLY B  88      17.585  14.258 -14.375  1.00  0.00
ATOM   1245  CA  GLY B  88      16.168  14.351 -14.109  1.00  0.00
ATOM   1246  C   GLY B  88      15.275  13.628 -13.116  1.00  0.00
ATOM   1247  O   GLY B  88      15.638  13.089 -12.044  1.00  0.00
ATOM   1251  N   LEU B  89      13.988  13.799 -13.262  1.00  0.00
ATOM   1252  CA  LEU B  89      13.392  13.198 -12.117  1.00  0.00
ATOM   1253  C   LEU B  89      13.105  11.672 -12.277  1.00  0.00
ATOM   1254  O   LEU B  89      12.583  11.121 -13.252  1.00  0.00
ATOM   1255  CB  LEU B  89      12.093  13.951 -11.802  1.00  0.00
ATOM   1256  CG  LEU B  89      12.250  15.233 -10.976  1.00  0.00
ATOM   1257  CD1 LEU B  89      13.075  16.245 -11.760  1.00  0.00
ATOM   1258  CD2 LEU B  89      10.876  15.792 -10.638  1.00  0.00
ATOM   1270  N   TYR B  90      13.497  10.880 -11.330  1.00  0.00
ATOM   1271  CA  TYR B  90      13.144   9.508 -11.531  1.00  0.00
ATOM   1272  C   TYR B  90      12.108   9.090 -10.486  1.00  0.00
ATOM   1273  O   TYR B  90      11.915   9.384  -9.305  1.00  0.00
ATOM   1274  CB  TYR B  90      14.388   8.619 -11.465  1.00  0.00
ATOM   1275  CG  TYR B  90      15.336   8.808 -12.628  1.00  0.00
ATOM   1276  CD1 TYR B  90      16.035   9.998 -12.766  1.00  0.00
ATOM   1277  CD2 TYR B  90      15.507   7.792 -13.556  1.00  0.00
ATOM   1278  CE1 TYR B  90      16.901  10.171 -13.828  1.00  0.00
ATOM   1279  CE2 TYR B  90      16.373   7.965 -14.618  1.00  0.00
ATOM   1280  CZ  TYR B  90      17.068   9.149 -14.756  1.00  0.00
ATOM   1281  OH  TYR B  90      17.931   9.321 -15.814  1.00  0.00
ATOM   1291  N   ILE B  91      11.181   8.361 -10.995  1.00  0.00
ATOM   1292  CA  ILE B  91      10.157   7.869 -10.089  1.00  0.00
ATOM   1293  C   ILE B  91      10.168   6.286 -10.004  1.00  0.00
ATOM   1294  O   ILE B  91      10.643   5.526 -10.924  1.00  0.00
ATOM   1295  CB  ILE B  91       8.774   8.372 -10.541  1.00  0.00
ATOM   1296  CG1 ILE B  91       8.718   9.901 -10.487  1.00  0.00
ATOM   1297  CG2 ILE B  91       7.679   7.765  -9.678  1.00  0.00
ATOM   1298  CD1 ILE B  91       7.495  10.492 -11.149  1.00  0.00
ATOM   1310  N   CYS B  92       9.910   5.735  -8.918  1.00  0.00
ATOM   1311  CA  CYS B  92       9.844   4.314  -8.772  1.00  0.00
ATOM   1312  C   CYS B  92       8.442   3.782  -8.591  1.00  0.00
ATOM   1313  O   CYS B  92       7.652   4.326  -7.769  1.00  0.00
ATOM   1314  CB  CYS B  92      10.695   3.882  -7.577  1.00  0.00
ATOM   1315  SG  CYS B  92      11.086   2.116  -7.549  1.00  0.00
ATOM   1321  N   LYS B  93       8.147   2.615  -9.199  1.00  0.00
ATOM   1322  CA  LYS B  93       6.770   2.124  -9.025  1.00  0.00
ATOM   1323  C   LYS B  93       6.862    .604  -8.729  1.00  0.00
ATOM   1324  O   LYS B  93       7.393   -.292  -9.361  1.00  0.00
ATOM   1325  CB  LYS B  93       5.916   2.399 -10.263  1.00  0.00
ATOM   1326  CG  LYS B  93       4.482   1.897 -10.163  1.00  0.00
ATOM   1327  CD  LYS B  93       3.724   2.124 -11.463  1.00  0.00
ATOM   1328  CE  LYS B  93       2.291   1.621 -11.365  1.00  0.00
ATOM   1329  NZ  LYS B  93       1.561   1.768 -12.653  1.00  0.00
ATOM   1343  N   VAL B  94       5.992    .170  -7.751  1.00  0.00
ATOM   1344  CA  VAL B  94       5.935  -1.179  -7.578  1.00  0.00
ATOM   1345  C   VAL B  94       4.481  -1.815  -7.853  1.00  0.00
ATOM   1346  O   VAL B  94       3.454  -1.008  -7.478  1.00  0.00
ATOM   1347  CB  VAL B  94       6.409  -1.458  -6.139  1.00  0.00
ATOM   1348  CG1 VAL B  94       5.469   -.809  -5.133  1.00  0.00
ATOM   1349  CG2 VAL B  94       6.498  -2.958  -5.904  1.00  0.00
ATOM   1359  N   GLU B  95       4.498  -3.090  -8.431  1.00  0.00
ATOM   1360  CA  GLU B  95       3.252  -3.713  -8.602  1.00  0.00
ATOM   1361  C   GLU B  95       3.234  -5.144  -8.110  1.00  0.00
ATOM   1362  O   GLU B  95       4.185  -5.974  -8.191  1.00  0.00
ATOM   1363  CB  GLU B  95       2.862  -3.659 -10.081  1.00  0.00
ATOM   1364  CG  GLU B  95       2.596  -2.257 -10.610  1.00  0.00
ATOM   1365  CD  GLU B  95       2.164  -2.248 -12.050  1.00  0.00
ATOM   1366  OE1 GLU B  95       2.154  -3.293 -12.655  1.00  0.00
ATOM   1367  OE2 GLU B  95       1.843  -1.193 -12.546  1.00  0.00
ATOM   1374  N   LEU B  96       2.227  -5.542  -7.413  1.00  0.00
ATOM   1375  CA  LEU B  96       2.242  -6.930  -7.014  1.00  0.00
ATOM   1376  C   LEU B  96       1.276  -7.869  -7.984  1.00  0.00
ATOM   1377  O   LEU B  96        .195  -7.730  -8.606  1.00  0.00
ATOM   1378  CB  LEU B  96       1.806  -7.000  -5.545  1.00  0.00
ATOM   1379  CG  LEU B  96       2.731  -6.300  -4.542  1.00  0.00
ATOM   1380  CD1 LEU B  96       2.063  -6.262  -3.174  1.00  0.00
ATOM   1381  CD2 LEU B  96       4.062  -7.035  -4.480  1.00  0.00
ATOM   1393  N   MET B  97       1.674  -9.031  -8.096  1.00  0.00
ATOM   1394  CA  MET B  97        .860  -9.970  -9.025  1.00  0.00
ATOM   1395  C   MET B  97        .708 -11.334  -8.632  1.00  0.00
ATOM   1396  O   MET B  97       1.553 -12.236  -8.891  1.00  0.00
ATOM   1397  CB  MET B  97       1.455 -10.020 -10.431  1.00  0.00
ATOM   1398  CG  MET B  97       1.434  -8.691 -11.172  1.00  0.00
ATOM   1399  SD  MET B  97       2.302  -8.760 -12.751  1.00  0.00
ATOM   1400  CE  MET B  97       4.006  -8.768 -12.201  1.00  0.00
ATOM   1410  N   TYR B  98       -.091 -11.409  -8.092  1.00  0.00
ATOM   1411  CA  TYR B  98       -.640 -12.594  -7.655  1.00  0.00
ATOM   1412  C   TYR B  98      -2.018 -12.458  -7.154  1.00  0.00
ATOM   1413  O   TYR B  98      -2.934 -12.005  -7.911  1.00  0.00
ATOM   1414  CB  TYR B  98        .259 -13.197  -6.573  1.00  0.00
ATOM   1415  CG  TYR B  98        .865 -12.170  -5.642  1.00  0.00
ATOM   1416  CD1 TYR B  98        .049 -11.440  -4.789  1.00  0.00
ATOM   1417  CD2 TYR B  98       2.236 -11.959  -5.640  1.00  0.00
ATOM   1418  CE1 TYR B  98        .603 -10.502  -3.939  1.00  0.00
ATOM   1419  CE2 TYR B  98       2.789 -11.021  -4.790  1.00  0.00
ATOM   1420  CZ  TYR B  98       1.978 -10.295  -3.942  1.00  0.00
ATOM   1421  OH  TYR B  98       2.529  -9.361  -3.095  1.00  0.00
ATOM   1431  N   PRO B  99      -2.336 -13.007  -6.006  1.00  0.00
ATOM   1432  CA  PRO B  99      -3.573 -12.438  -5.923  1.00  0.00
ATOM   1433  C   PRO B  99      -3.087 -11.174  -6.371  1.00  0.00
ATOM   1434  O   PRO B  99      -2.005 -10.645  -6.198  1.00  0.00
ATOM   1435  CB  PRO B  99      -4.011 -12.482  -4.456  1.00  0.00
ATOM   1436  CG  PRO B  99      -3.360 -13.710  -3.917  1.00  0.00
ATOM   1437  CD  PRO B  99      -2.045 -13.788  -4.647  1.00  0.00
ATOM   1445  N   PRO B 100      -4.384 -10.604  -6.770  1.00  0.00
ATOM   1446  CA  PRO B 100      -4.909  -9.483  -7.726  1.00  0.00
ATOM   1447  C   PRO B 100      -4.204  -8.445  -7.243  1.00  0.00
ATOM   1448  O   PRO B 100      -4.152  -7.918  -6.131  1.00  0.00
ATOM   1449  CB  PRO B 100      -6.412  -9.290  -7.496  1.00  0.00
ATOM   1450  CG  PRO B 100      -6.953 -10.677  -7.436  1.00  0.00
ATOM   1451  CD  PRO B 100      -5.835 -11.490  -6.840  1.00  0.00
ATOM   1459  N   PRO B 101      -3.850  -8.041  -8.383  1.00  0.00
ATOM   1460  CA  PRO B 101      -2.873  -7.081  -8.461  1.00  0.00
ATOM   1461  C   PRO B 101      -3.089  -5.967  -7.719  1.00  0.00
ATOM   1462  O   PRO B 101      -4.127  -5.246  -7.721  1.00  0.00
ATOM   1463  CB  PRO B 101      -2.861  -6.717  -9.949  1.00  0.00
ATOM   1464  CG  PRO B 101      -3.040  -8.022 -10.646  1.00  0.00
ATOM   1465  CD  PRO B 101      -3.976  -8.797  -9.757  1.00  0.00
ATOM   1473  N   TYR B 102      -2.046  -5.609  -7.102  1.00  0.00
ATOM   1474  CA  TYR B 102      -2.383  -4.602  -6.321  1.00  0.00
ATOM   1475  C   TYR B 102      -1.519  -3.541  -6.927  1.00  0.00
ATOM   1476  O   TYR B 102       -.286  -3.468  -7.154  1.00  0.00
ATOM   1477  CB  TYR B 102      -2.104  -4.890  -4.844  1.00  0.00
ATOM   1478  CG  TYR B 102      -2.911  -6.040  -4.283  1.00  0.00
ATOM   1479  CD1 TYR B 102      -2.286  -7.239  -3.974  1.00  0.00
ATOM   1480  CD2 TYR B 102      -4.275  -5.896  -4.078  1.00  0.00
ATOM   1481  CE1 TYR B 102      -3.022  -8.290  -3.461  1.00  0.00
ATOM   1482  CE2 TYR B 102      -5.011  -6.946  -3.566  1.00  0.00
ATOM   1483  CZ  TYR B 102      -4.390  -8.139  -3.258  1.00  0.00
ATOM   1484  OH  TYR B 102      -5.123  -9.185  -2.748  1.00  0.00
ATOM   1494  N   TYR B 103      -2.039  -2.478  -6.713  1.00  0.00
ATOM   1495  CA  TYR B 103      -1.435  -1.395  -7.266  1.00  0.00
ATOM   1496  C   TYR B 103      -1.003   -.435  -6.413  1.00  0.00
ATOM   1497  O   TYR B 103      -1.682   -.304  -5.368  1.00  0.00
ATOM   1498  CB  TYR B 103      -2.374   -.730  -8.275  1.00  0.00
ATOM   1499  CG  TYR B 103      -2.745  -1.620  -9.442  1.00  0.00
ATOM   1500  CD1 TYR B 103      -3.870  -2.428  -9.368  1.00  0.00
ATOM   1501  CD2 TYR B 103      -1.960  -1.627 -10.585  1.00  0.00
ATOM   1502  CE1 TYR B 103      -4.208  -3.240 -10.433  1.00  0.00
ATOM   1503  CE2 TYR B 103      -2.298  -2.439 -11.650  1.00  0.00
ATOM   1504  CZ  TYR B 103      -3.417  -3.243 -11.576  1.00  0.00
ATOM   1505  OH  TYR B 103      -3.754  -4.052 -12.637  1.00  0.00
ATOM   1515  N   VAL B 104       -.110    .234  -6.927  1.00  0.00
ATOM   1516  CA  VAL B 104        .134   1.041  -6.066  1.00  0.00
ATOM   1517  C   VAL B 104        .222   2.543  -6.201  1.00  0.00
ATOM   1518  O   VAL B 104        .578   2.867  -7.262  1.00  0.00
ATOM   1519  CB  VAL B 104       1.461    .460  -5.544  1.00  0.00
ATOM   1520  CG1 VAL B 104       1.912   1.202  -4.295  1.00  0.00
ATOM   1521  CG2 VAL B 104       1.299  -1.025  -5.259  1.00  0.00
ATOM   1531  N   GLY B 105        .090   3.322  -5.284  1.00  0.00
ATOM   1532  CA  GLY B 105        .253   4.509  -6.016  1.00  0.00
ATOM   1533  C   GLY B 105       1.851   4.536  -6.033  1.00  0.00
ATOM   1534  O   GLY B 105       2.497   3.521  -6.115  1.00  0.00
ATOM   1538  N   MET B 106       2.340   5.698  -6.206  1.00  0.00
ATOM   1539  CA  MET B 106       3.555   6.384  -6.736  1.00  0.00
ATOM   1540  C   MET B 106       4.047   7.128  -5.553  1.00  0.00
ATOM   1541  O   MET B 106       3.311   7.531  -4.628  1.00  0.00
ATOM   1542  CB  MET B 106       3.266   7.318  -7.909  1.00  0.00
ATOM   1543  CG  MET B 106       2.452   6.688  -9.031  1.00  0.00
ATOM   1544  SD  MET B 106       3.285   5.277  -9.786  1.00  0.00
ATOM   1545  CE  MET B 106       4.654   6.091 -10.604  1.00  0.00
ATOM   1555  N   GLY B 107       5.281   7.247  -5.620  1.00  0.00
ATOM   1556  CA  GLY B 107       6.118   7.839  -4.715  1.00  0.00
ATOM   1557  C   GLY B 107       6.253   9.164  -5.337  1.00  0.00
ATOM   1558  O   GLY B 107       5.677   9.501  -6.345  1.00  0.00
ATOM   1562  N   ASN B 108       7.088   9.831  -4.723  1.00  0.00
ATOM   1563  CA  ASN B 108       7.707  11.071  -4.930  1.00  0.00
ATOM   1564  C   ASN B 108       8.856  10.693  -5.733  1.00  0.00
ATOM   1565  O   ASN B 108       9.364   9.570  -5.639  1.00  0.00
ATOM   1566  CB  ASN B 108       8.093  11.776  -3.642  1.00  0.00
ATOM   1567  CG  ASN B 108       6.898  12.205  -2.838  1.00  0.00
ATOM   1568  OD1 ASN B 108       5.940  12.771  -3.378  1.00  0.00
ATOM   1569  ND2 ASN B 108       6.934  11.947  -1.555  1.00  0.00
ATOM   1576  N   GLY B 109       9.316  11.621  -6.487  1.00  0.00
ATOM   1577  CA  GLY B 109      10.480  11.298  -7.245  1.00  0.00
ATOM   1578  C   GLY B 109      11.771  11.469  -6.521  1.00  0.00
ATOM   1579  O   GLY B 109      11.820  12.005  -5.418  1.00  0.00
ATOM   1583  N   THR B 110      12.811  11.160  -7.241  1.00  0.00
ATOM   1584  CA  THR B 110      14.159  11.510  -6.908  1.00  0.00
ATOM   1585  C   THR B 110      14.868  12.300  -8.074  1.00  0.00
ATOM   1586  O   THR B 110      14.620  12.381  -9.256  1.00  0.00
ATOM   1587  CB  THR B 110      14.952  10.238  -6.553  1.00  0.00
ATOM   1588  OG1 THR B 110      14.418   9.658  -5.356  1.00  0.00
ATOM   1589  CG2 THR B 110      16.421  10.568  -6.340  1.00  0.00
ATOM   1597  N   GLN B 111      15.797  13.156  -7.721  1.00  0.00
ATOM   1598  CA  GLN B 111      16.373  13.848  -8.811  1.00  0.00
ATOM   1599  C   GLN B 111      17.681  13.349  -9.140  1.00  0.00
ATOM   1600  O   GLN B 111      18.290  13.382  -8.149  1.00  0.00
ATOM   1601  CB  GLN B 111      16.468  15.347  -8.516  1.00  0.00
ATOM   1602  CG  GLN B 111      15.125  16.030  -8.323  1.00  0.00
ATOM   1603  CD  GLN B 111      15.266  17.513  -8.034  1.00  0.00
ATOM   1604  OE1 GLN B 111      16.282  17.960  -7.494  1.00  0.00
ATOM   1605  NE2 GLN B 111      14.245  18.284  -8.391  1.00  0.00
ATOM   1614  N   ILE B 112      18.021  12.997 -10.382  1.00  0.00
ATOM   1615  CA  ILE B 112      19.365  12.499 -10.590  1.00  0.00
ATOM   1616  C   ILE B 112      20.145  13.520 -11.446  1.00  0.00
ATOM   1617  O   ILE B 112      19.794  14.182 -12.434  1.00  0.00
ATOM   1618  CB  ILE B 112      19.347  11.121 -11.276  1.00  0.00
ATOM   1619  CG1 ILE B 112      18.705  10.077 -10.359  1.00  0.00
ATOM   1620  CG2 ILE B 112      20.757  10.700 -11.661  1.00  0.00
ATOM   1621  CD1 ILE B 112      18.655   8.688 -10.956  1.00  0.00
ATOM   1633  N   TYR B 113      21.339  13.832 -10.916  1.00  0.00
ATOM   1634  CA  TYR B 113      22.068  14.863 -11.603  1.00  0.00
ATOM   1635  C   TYR B 113      23.210  14.343 -12.138  1.00  0.00
ATOM   1636  O   TYR B 113      23.833  13.967 -11.186  1.00  0.00
ATOM   1637  CB  TYR B 113      22.448  16.033 -10.694  1.00  0.00
ATOM   1638  CG  TYR B 113      21.268  16.874 -10.256  1.00  0.00
ATOM   1639  CD1 TYR B 113      20.491  16.470  -9.180  1.00  0.00
ATOM   1640  CD2 TYR B 113      20.965  18.047 -10.930  1.00  0.00
ATOM   1641  CE1 TYR B 113      19.414  17.238  -8.780  1.00  0.00
ATOM   1642  CE2 TYR B 113      19.888  18.814 -10.530  1.00  0.00
ATOM   1643  CZ  TYR B 113      19.114  18.413  -9.460  1.00  0.00
ATOM   1644  OH  TYR B 113      18.042  19.177  -9.062  1.00  0.00
ATOM   1654  N   VAL B 114      23.487  14.431 -13.378  1.00  0.00
ATOM   1655  CA  VAL B 114      24.681  13.853 -13.921  1.00  0.00
ATOM   1656  C   VAL B 114      25.639  14.953 -14.237  1.00  0.00
ATOM   1657  O   VAL B 114      25.260  15.920 -14.835  1.00  0.00
ATOM   1658  CB  VAL B 114      24.375  13.041 -15.193  1.00  0.00
ATOM   1659  CG1 VAL B 114      25.637  12.368 -15.712  1.00  0.00
ATOM   1660  CG2 VAL B 114      23.294  12.010 -14.903  1.00  0.00
ATOM   1670  N   ILE B 115      26.886  14.754 -13.683  1.00  0.00
ATOM   1671  CA  ILE B 115      27.887  15.852 -13.870  1.00  0.00
ATOM   1672  C   ILE B 115      29.104  15.506 -14.634  1.00  0.00
ATOM   1673  O   ILE B 115      29.778  14.528 -14.341  1.00  0.00
ATOM   1674  CB  ILE B 115      28.359  16.401 -12.511  1.00  0.00
ATOM   1675  CG1 ILE B 115      27.176  16.979 -11.729  1.00  0.00
ATOM   1676  CG2 ILE B 115      29.437  17.455 -12.708  1.00  0.00
ATOM   1677  CD1 ILE B 115      27.503  17.327 -10.295  1.00  0.00
ATOM   1689  N   ASP B 116      29.358  16.328 -15.614  1.00  0.00
ATOM   1690  CA  ASP B 116      30.552  16.063 -16.271  1.00  0.00
ATOM   1691  C   ASP B 116      31.678  16.570 -15.395  1.00  0.00
ATOM   1692  O   ASP B 116      31.575  17.669 -14.864  1.00  0.00
ATOM   1693  CB  ASP B 116      30.568  16.730 -17.649  1.00  0.00
ATOM   1694  CG  ASP B 116      29.702  16.004 -18.669  1.00  0.00
ATOM   1695  OD1 ASP B 116      29.313  14.891 -18.404  1.00  0.00
ATOM   1696  OD2 ASP B 116      29.437  16.569 -19.703  1.00  0.00
ATOM   1701  N   PRO B 117      32.749  15.870 -15.233  1.00  0.00
ATOM   1702  CA  PRO B 117      33.900  16.318 -14.422  1.00  0.00
ATOM   1703  C   PRO B 117      34.480  17.386 -15.128  1.00  0.00
ATOM   1704  O   PRO B 117      34.480  17.368 -16.358  1.00  0.00
ATOM   1705  CB  PRO B 117      34.855  15.123 -14.344  1.00  0.00
ATOM   1706  CG  PRO B 117      34.538  14.322 -15.561  1.00  0.00
ATOM   1707  CD  PRO B 117      33.053  14.486 -15.741  1.00  0.00
ATOM   1715  N   GLU B 118      35.004  18.217 -14.440  1.00  0.00
ATOM   1716  CA  GLU B 118      35.513  19.235 -15.176  1.00  0.00
ATOM   1717  C   GLU B 118      36.672  18.596 -15.786  1.00  0.00
ATOM   1718  O   GLU B 118      37.274  17.658 -15.247  1.00  0.00
ATOM   1719  CB  GLU B 118      35.885  20.450 -14.323  1.00  0.00
ATOM   1720  CG  GLU B 118      34.699  21.153 -13.679  1.00  0.00
ATOM   1721  CD  GLU B 118      35.100  22.362 -12.879  1.00  0.00
ATOM   1722  OE1 GLU B 118      36.275  22.617 -12.771  1.00  0.00
ATOM   1723  OE2 GLU B 118      34.229  23.031 -12.375  1.00  0.00
ATOM   1730  N   PRO B 119      36.981  19.115 -16.974  1.00  0.00
ATOM   1731  CA  PRO B 119      38.030  18.606 -17.762  1.00  0.00
ATOM   1732  C   PRO B 119      39.230  19.129 -17.057  1.00  0.00
ATOM   1733  O   PRO B 119      40.198  19.338 -17.729  1.00  0.00
ATOM   1734  OXT PRO B 119      39.195  19.319 -15.873  1.00  0.00
ATOM   1735  CB  PRO B 119      37.822  19.218 -19.151  1.00  0.00
ATOM   1736  CG  PRO B 119      37.102  20.495 -18.883  1.00  0.00
ATOM   1737  CD  PRO B 119      36.228  20.191 -17.695  1.00  0.00
ATOM      1  N   GLN A   1     -10.927  18.573 -12.316  1.00  0.00
ATOM      2  CA  GLN A   1     -11.925  17.515 -12.173  1.00  0.00
ATOM      3  C   GLN A   1     -11.602  16.548 -13.285  1.00  0.00
ATOM      4  O   GLN A   1     -11.105  16.955 -14.330  1.00  0.00
ATOM      5  CB  GLN A   1     -13.360  18.038 -12.284  1.00  0.00
ATOM      6  CG  GLN A   1     -13.740  19.045 -11.212  1.00  0.00
ATOM      7  CD  GLN A   1     -13.736  18.439  -9.821  1.00  0.00
ATOM      8  OE1 GLN A   1     -14.437  17.459  -9.554  1.00  0.00
ATOM      9  NE2 GLN A   1     -12.943  19.020  -8.928  1.00  0.00
ATOM     20  N   VAL A   2     -11.857  15.285 -13.079  1.00  0.00
ATOM     21  CA  VAL A   2     -11.604  14.278 -14.088  1.00  0.00
ATOM     22  C   VAL A   2     -12.846  13.451 -14.361  1.00  0.00
ATOM     23  O   VAL A   2     -13.506  12.938 -13.453  1.00  0.00
ATOM     24  CB  VAL A   2     -10.460  13.348 -13.639  1.00  0.00
ATOM     25  CG1 VAL A   2     -10.189  12.288 -14.696  1.00  0.00
ATOM     26  CG2 VAL A   2      -9.207  14.167 -13.363  1.00  0.00
ATOM     36  N   GLN A   3     -13.085  13.259 -15.638  1.00  0.00
ATOM     37  CA  GLN A   3     -14.256  12.469 -16.013  1.00  0.00
ATOM     38  C   GLN A   3     -13.719  11.369 -16.929  1.00  0.00
ATOM     39  O   GLN A   3     -12.797  11.429 -17.786  1.00  0.00
ATOM     40  CB  GLN A   3     -15.320  13.316 -16.716  1.00  0.00
ATOM     41  CG  GLN A   3     -16.584  12.552 -17.074  1.00  0.00
ATOM     42  CD  GLN A   3     -17.616  13.432 -17.756  1.00  0.00
ATOM     43  OE1 GLN A   3     -17.484  13.765 -18.937  1.00  0.00
ATOM     44  NE2 GLN A   3     -18.651  13.811 -17.016  1.00  0.00
ATOM     53  N   LEU A   4     -14.229  10.219 -16.620  1.00  0.00
ATOM     54  CA  LEU A   4     -13.992   9.008 -17.344  1.00  0.00
ATOM     55  C   LEU A   4     -15.175   8.704 -18.225  1.00  0.00
ATOM     56  O   LEU A   4     -16.329   8.716 -17.778  1.00  0.00
ATOM     57  CB  LEU A   4     -13.736   7.846 -16.377  1.00  0.00
ATOM     58  CG  LEU A   4     -12.264   7.562 -16.053  1.00  0.00
ATOM     59  CD1 LEU A   4     -11.650   8.774 -15.367  1.00  0.00
ATOM     60  CD2 LEU A   4     -12.168   6.326 -15.170  1.00  0.00
ATOM     72  N   GLN A   5     -14.907   8.262 -19.387  1.00  0.00
ATOM     73  CA  GLN A   5     -16.080   8.070 -20.302  1.00  0.00
ATOM     74  C   GLN A   5     -15.638   6.722 -20.814  1.00  0.00
ATOM     75  O   GLN A   5     -14.474   6.375 -21.253  1.00  0.00
ATOM     76  CB  GLN A   5     -16.229   9.118 -21.407  1.00  0.00
ATOM     77  CG  GLN A   5     -16.474  10.529 -20.900  1.00  0.00
ATOM     78  CD  GLN A   5     -16.605  11.535 -22.027  1.00  0.00
ATOM     79  OE1 GLN A   5     -16.476  11.190 -23.205  1.00  0.00
ATOM     80  NE2 GLN A   5     -16.864  12.789 -21.672  1.00  0.00
ATOM     89  N   GLU A   6     -16.760   5.981 -20.954  1.00  0.00
ATOM     90  CA  GLU A   6     -16.873   4.648 -21.527  1.00  0.00
ATOM     91  C   GLU A   6     -17.422   4.573 -22.764  1.00  0.00
ATOM     92  O   GLU A   6     -18.347   5.282 -23.166  1.00  0.00
ATOM     93  CB  GLU A   6     -17.713   3.720 -20.646  1.00  0.00
ATOM     94  CG  GLU A   6     -17.179   3.541 -19.233  1.00  0.00
ATOM     95  CD  GLU A   6     -15.884   2.778 -19.190  1.00  0.00
ATOM     96  OE1 GLU A   6     -15.621   2.040 -20.109  1.00  0.00
ATOM     97  OE2 GLU A   6     -15.158   2.932 -18.236  1.00  0.00
ATOM    104  N   SER A   7     -17.154   3.331 -23.158  1.00  0.00
ATOM    105  CA  SER A   7     -17.664   3.168 -24.445  1.00  0.00
ATOM    106  C   SER A   7     -18.673   2.191 -24.574  1.00  0.00
ATOM    107  O   SER A   7     -18.411   1.063 -24.114  1.00  0.00
ATOM    108  CB  SER A   7     -16.541   2.811 -25.400  1.00  0.00
ATOM    109  OG  SER A   7     -15.941   1.598 -25.037  1.00  0.00
ATOM    115  N   GLY A   8     -19.468   2.156 -25.543  1.00  0.00
ATOM    116  CA  GLY A   8     -20.178   0.984 -25.175  1.00  0.00
ATOM    117  C   GLY A   8     -21.232   0.402 -24.270  1.00  0.00
ATOM    118  O   GLY A   8     -22.338   0.844 -23.966  1.00  0.00
ATOM    122  N   GLY A   9     -20.788  -0.805 -24.390  1.00  0.00
ATOM    123  CA  GLY A   9     -20.860  -2.206 -24.183  1.00  0.00
ATOM    124  C   GLY A   9     -21.644  -3.078 -25.029  1.00  0.00
ATOM    125  O   GLY A   9     -21.929  -2.828 -26.207  1.00  0.00
ATOM    129  N   GLY A  10     -21.792  -4.248 -24.557  1.00  0.00
ATOM    130  CA  GLY A  10     -22.370  -4.937 -25.618  1.00  0.00
ATOM    131  C   GLY A  10     -22.367  -6.307 -25.318  1.00  0.00
ATOM    132  O   GLY A  10     -22.075  -6.623 -24.122  1.00  0.00
ATOM    136  N   LEU A  11     -22.770  -6.965 -26.379  1.00  0.00
ATOM    137  CA  LEU A  11     -22.697  -8.309 -26.357  1.00  0.00
ATOM    138  C   LEU A  11     -21.646  -8.750 -27.335  1.00  0.00
ATOM    139  O   LEU A  11     -21.427  -8.036 -28.315  1.00  0.00
ATOM    140  CB  LEU A  11     -24.070  -8.902 -26.695  1.00  0.00
ATOM    141  CG  LEU A  11     -24.107 -10.424 -26.888  1.00  0.00
ATOM    142  CD1 LEU A  11     -23.841 -11.112 -25.556  1.00  0.00
ATOM    143  CD2 LEU A  11     -25.461 -10.831 -27.451  1.00  0.00
ATOM    155  N   VAL A  12     -20.871  -9.792 -27.026  1.00  0.00
ATOM    156  CA  VAL A  12     -19.870 -10.272 -28.010  1.00  0.00
ATOM    157  C   VAL A  12     -20.001 -11.711 -27.912  1.00  0.00
ATOM    158  O   VAL A  12     -20.504 -12.066 -26.764  1.00  0.00
ATOM    159  CB  VAL A  12     -18.425  -9.845 -27.688  1.00  0.00
ATOM    160  CG1 VAL A  12     -17.474 -10.319 -28.777  1.00  0.00
ATOM    161  CG2 VAL A  12     -18.355  -8.334 -27.530  1.00  0.00
ATOM    171  N   GLN A  13     -19.840 -12.350 -29.126  1.00  0.00
ATOM    172  CA  GLN A  13     -19.914 -13.771 -29.265  1.00  0.00
ATOM    173  C   GLN A  13     -18.530 -14.258 -28.896  1.00  0.00
ATOM    174  O   GLN A  13     -17.566 -13.606 -29.396  1.00  0.00
ATOM    175  CB  GLN A  13     -20.309 -14.192 -30.684  1.00  0.00
ATOM    176  CG  GLN A  13     -21.709 -13.766 -31.093  1.00  0.00
ATOM    177  CD  GLN A  13     -22.066 -14.226 -32.493  1.00  0.00
ATOM    178  OE1 GLN A  13     -21.385 -13.891 -33.466  1.00  0.00
ATOM    179  NE2 GLN A  13     -23.142 -14.998 -32.604  1.00  0.00
ATOM    188  N   ALA A  14     -18.516 -15.487 -28.378  1.00  0.00
ATOM    189  CA  ALA A  14     -17.316 -16.208 -27.937  1.00  0.00
ATOM    190  C   ALA A  14     -16.292 -16.322 -29.051  1.00  0.00
ATOM    191  O   ALA A  14     -16.645 -16.546 -30.210  1.00  0.00
ATOM    192  CB  ALA A  14     -17.619 -17.627 -27.442  1.00  0.00
ATOM    198  N   GLY A  15     -15.030 -16.022 -28.711  1.00  0.00
ATOM    199  CA  GLY A  15     -13.943 -16.059 -29.671  1.00  0.00
ATOM    200  C   GLY A  15     -13.683 -14.758 -30.342  1.00  0.00
ATOM    201  O   GLY A  15     -12.614 -14.587 -30.926  1.00  0.00
ATOM    205  N   GLY A  16     -14.557 -13.788 -30.124  1.00  0.00
ATOM    206  CA  GLY A  16     -14.575 -12.498 -30.778  1.00  0.00
ATOM    207  C   GLY A  16     -13.704 -11.373 -30.174  1.00  0.00
ATOM    208  O   GLY A  16     -12.915 -11.445 -29.164  1.00  0.00
ATOM    212  N   SER A  17     -13.916 -10.143 -30.730  1.00  0.00
ATOM    213  CA  SER A  17     -13.154  -9.133 -30.047  1.00  0.00
ATOM    214  C   SER A  17     -13.973  -7.986 -29.553  1.00  0.00
ATOM    215  O   SER A  17     -15.060  -7.634 -30.024  1.00  0.00
ATOM    216  CB  SER A  17     -12.070  -8.605 -30.967  1.00  0.00
ATOM    217  OG  SER A  17     -11.172  -9.622 -31.320  1.00  0.00
ATOM    223  N   LEU A  18     -13.336  -7.392 -28.496  1.00  0.00
ATOM    224  CA  LEU A  18     -14.006  -6.259 -28.049  1.00  0.00
ATOM    225  C   LEU A  18     -13.077  -4.998 -27.830  1.00  0.00
ATOM    226  O   LEU A  18     -11.884  -4.999 -27.595  1.00  0.00
ATOM    227  CB  LEU A  18     -14.727  -6.638 -26.749  1.00  0.00
ATOM    228  CG  LEU A  18     -15.450  -5.492 -26.031  1.00  0.00
ATOM    229  CD1 LEU A  18     -16.582  -4.975 -26.908  1.00  0.00
ATOM    230  CD2 LEU A  18     -15.979  -5.986 -24.692  1.00  0.00
ATOM    242  N   ARG A  19     -13.445  -3.862 -28.077  1.00  0.00
ATOM    243  CA  ARG A  19     -12.522  -2.750 -27.714  1.00  0.00
ATOM    244  C   ARG A  19     -13.195  -1.785 -26.759  1.00  0.00
ATOM    245  O   ARG A  19     -14.259  -1.248 -27.063  1.00  0.00
ATOM    246  CB  ARG A  19     -12.067  -1.983 -28.948  1.00  0.00
ATOM    247  CG  ARG A  19     -11.146  -0.807 -28.665  1.00  0.00
ATOM    248  CD  ARG A  19     -10.572  -0.247 -29.915  1.00  0.00
ATOM    249  NE  ARG A  19      -9.575  -1.131 -30.497  1.00  0.00
ATOM    250  CZ  ARG A  19      -9.010  -0.954 -31.707  1.00  0.00
ATOM    251  NH1 ARG A  19      -9.352   0.077 -32.449  1.00  0.00
ATOM    252  NH2 ARG A  19      -8.111  -1.816 -32.149  1.00  0.00
ATOM    266  N   LEU A  20     -12.498  -1.534 -25.601  1.00  0.00
ATOM    267  CA  LEU A  20     -13.028  -0.652 -24.613  1.00  0.00
ATOM    268  C   LEU A  20     -12.215   0.657 -24.618  1.00  0.00
ATOM    269  O   LEU A  20     -11.003   0.816 -24.683  1.00  0.00
ATOM    270  CB  LEU A  20     -12.984  -1.319 -23.232  1.00  0.00
ATOM    271  CG  LEU A  20     -13.744  -2.646 -23.109  1.00  0.00
ATOM    272  CD1 LEU A  20     -13.704  -3.123 -21.663  1.00  0.00
ATOM    273  CD2 LEU A  20     -15.177  -2.455 -23.582  1.00  0.00
ATOM    285  N   SER A  21     -12.871   1.747 -24.702  1.00  0.00
ATOM    286  CA  SER A  21     -12.092   2.954 -24.756  1.00  0.00
ATOM    287  C   SER A  21     -12.416   3.828 -23.587  1.00  0.00
ATOM    288  O   SER A  21     -13.583   4.056 -23.058  1.00  0.00
ATOM    289  CB  SER A  21     -12.356   3.701 -26.050  1.00  0.00
ATOM    290  OG  SER A  21     -13.678   4.161 -26.103  1.00  0.00
ATOM    296  N   CYS A  22     -11.344   4.541 -23.245  1.00  0.00
ATOM    297  CA  CYS A  22     -11.669   5.388 -22.268  1.00  0.00
ATOM    298  C   CYS A  22     -10.979   6.701 -22.409  1.00  0.00
ATOM    299  O   CYS A  22      -9.847   6.984 -22.746  1.00  0.00
ATOM    300  CB  CYS A  22     -11.327   4.746 -20.924  1.00  0.00
ATOM    301  SG  CYS A  22     -11.935   5.666 -19.489  1.00  0.00
ATOM    307  N   ALA A  23     -11.580   7.602 -21.766  1.00  0.00
ATOM    308  CA  ALA A  23     -10.896   8.885 -21.966  1.00  0.00
ATOM    309  C   ALA A  23     -11.066   9.592 -20.679  1.00  0.00
ATOM    310  O   ALA A  23     -12.041   9.535 -19.848  1.00  0.00
ATOM    311  CB  ALA A  23     -11.472   9.695 -23.159  1.00  0.00
ATOM    317  N   ALA A  24     -10.068  10.358 -20.471  1.00  0.00
ATOM    318  CA  ALA A  24     -10.096  11.132 -19.337  1.00  0.00
ATOM    319  C   ALA A  24     -10.278  12.484 -19.888  1.00  0.00
ATOM    320  O   ALA A  24      -9.698  12.834 -20.907  1.00  0.00
ATOM    321  CB  ALA A  24      -8.841  10.832 -18.411  1.00  0.00
ATOM    327  N   SER A  25     -10.792  13.269 -19.063  1.00  0.00
ATOM    328  CA  SER A  25     -10.920  14.626 -19.501  1.00  0.00
ATOM    329  C   SER A  25     -10.173  15.198 -18.291  1.00  0.00
ATOM    330  O   SER A  25     -10.238  14.913 -17.076  1.00  0.00
ATOM    331  CB  SER A  25     -12.350  15.107 -19.639  1.00  0.00
ATOM    332  OG  SER A  25     -13.039  14.365 -20.606  1.00  0.00
ATOM    338  N   GLY A  26      -9.791  16.361 -18.671  1.00  0.00
ATOM    339  CA  GLY A  26      -9.339  17.618 -18.047  1.00  0.00
ATOM    340  C   GLY A  26      -7.740  17.421 -17.924  1.00  0.00
ATOM    341  O   GLY A  26      -7.159  16.788 -18.836  1.00  0.00
ATOM    345  N   SER A  27      -7.052  17.826 -16.737  1.00  0.00
ATOM    346  CA  SER A  27      -5.558  17.991 -16.950  1.00  0.00
ATOM    347  C   SER A  27      -5.129  16.962 -16.079  1.00  0.00
ATOM    348  O   SER A  27      -5.285  17.070 -14.847  1.00  0.00
ATOM    349  CB  SER A  27      -4.981  19.332 -16.541  1.00  0.00
ATOM    350  OG  SER A  27      -3.589  19.350 -16.700  1.00  0.00
ATOM    356  N   ILE A  28      -4.497  16.044 -16.566  1.00  0.00
ATOM    357  CA  ILE A  28      -3.920  15.031 -15.863  1.00  0.00
ATOM    358  C   ILE A  28      -2.609  14.919 -16.565  1.00  0.00
ATOM    359  O   ILE A  28      -2.604  14.687 -17.772  1.00  0.00
ATOM    360  CB  ILE A  28      -4.738  13.727 -15.907  1.00  0.00
ATOM    361  CG1 ILE A  28      -4.952  13.281 -17.356  1.00  0.00
ATOM    362  CG2 ILE A  28      -6.073  13.912 -15.201  1.00  0.00
ATOM    363  CD1 ILE A  28      -5.915  14.153 -18.128  1.00  0.00
ATOM    375  N   SER A  29      -1.709  14.784 -15.939  1.00  0.00
ATOM    376  CA  SER A  29      -0.401  14.313 -16.368  1.00  0.00
ATOM    377  C   SER A  29       0.652  13.137 -16.377  1.00  0.00
ATOM    378  O   SER A  29       1.282  13.034 -17.419  1.00  0.00
ATOM    379  CB  SER A  29       0.387  15.481 -15.806  1.00  0.00
ATOM    380  OG  SER A  29       0.274  15.536 -14.410  1.00  0.00
ATOM    386  N   PHE A  30       0.703  12.307 -15.522  1.00  0.00
ATOM    387  CA  PHE A  30       1.296  11.160 -14.985  1.00  0.00
ATOM    388  C   PHE A  30       0.303  10.204 -14.578  1.00  0.00
ATOM    389  O   PHE A  30       0.530   9.391 -13.683  1.00  0.00
ATOM    390  CB  PHE A  30       2.177  11.517 -13.785  1.00  0.00
ATOM    391  CG  PHE A  30       3.258  12.511 -14.101  1.00  0.00
ATOM    392  CD1 PHE A  30       3.096  13.853 -13.791  1.00  0.00
ATOM    393  CD2 PHE A  30       4.436  12.108 -14.709  1.00  0.00
ATOM    394  CE1 PHE A  30       4.090  14.770 -14.082  1.00  0.00
ATOM    395  CE2 PHE A  30       5.431  13.020 -14.999  1.00  0.00
ATOM    396  CZ  PHE A  30       5.257  14.354 -14.684  1.00  0.00
ATOM    406  N   LEU A  31      -0.531   9.970 -15.372  1.00  0.00
ATOM    407  CA  LEU A  31      -1.640   9.299 -14.950  1.00  0.00
ATOM    408  C   LEU A  31      -1.449   7.823 -15.243  1.00  0.00
ATOM    409  O   LEU A  31      -1.014   7.429 -16.301  1.00  0.00
ATOM    410  CB  LEU A  31      -2.882   9.861 -15.654  1.00  0.00
ATOM    411  CG  LEU A  31      -4.227   9.292 -15.184  1.00  0.00
ATOM    412  CD1 LEU A  31      -4.649   9.984 -13.895  1.00  0.00
ATOM    413  CD2 LEU A  31      -5.270   9.487 -16.275  1.00  0.00
ATOM    425  N   TYR A  32      -1.915   7.071 -14.360  1.00  0.00
ATOM    426  CA  TYR A  32      -2.013   5.678 -14.502  1.00  0.00
ATOM    427  C   TYR A  32      -3.486   5.346 -14.776  1.00  0.00
ATOM    428  O   TYR A  32      -4.525   5.696 -14.267  1.00  0.00
ATOM    429  CB  TYR A  32      -1.483   4.972 -13.253  1.00  0.00
ATOM    430  CG  TYR A  32      -0.030   5.264 -12.955  1.00  0.00
ATOM    431  CD1 TYR A  32       0.521   4.876 -11.743  1.00  0.00
ATOM    432  CD2 TYR A  32       0.752   5.921 -13.894  1.00  0.00
ATOM    433  CE1 TYR A  32       1.849   5.144 -11.471  1.00  0.00
ATOM    434  CE2 TYR A  32       2.080   6.189 -13.622  1.00  0.00
ATOM    435  CZ  TYR A  32       2.628   5.802 -12.416  1.00  0.00
ATOM    436  OH  TYR A  32       3.950   6.069 -12.145  1.00  0.00
ATOM    446  N   MET A  33      -3.617   4.426 -15.653  1.00  0.00
ATOM    447  CA  MET A  33      -4.981   4.025 -15.911  1.00  0.00
ATOM    448  C   MET A  33      -5.349   2.453 -15.751  1.00  0.00
ATOM    449  O   MET A  33      -4.637   1.444 -15.889  1.00  0.00
ATOM    450  CB  MET A  33      -5.315   4.514 -17.318  1.00  0.00
ATOM    451  CG  MET A  33      -5.242   6.025 -17.493  1.00  0.00
ATOM    452  SD  MET A  33      -5.771   6.562 -19.133  1.00  0.00
ATOM    453  CE  MET A  33      -4.269   6.305 -20.073  1.00  0.00
ATOM    463  N   GLY A  34      -6.585   2.113 -15.463  1.00  0.00
ATOM    464  CA  GLY A  34      -6.752   0.681 -15.466  1.00  0.00
ATOM    465  C   GLY A  34      -8.121   0.125 -15.571  1.00  0.00
ATOM    466  O   GLY A  34      -9.219   0.648 -15.333  1.00  0.00
ATOM    470  N   TRP A  35      -8.105  -1.071 -16.018  1.00  0.00
ATOM    471  CA  TRP A  35      -9.373  -1.544 -16.130  1.00  0.00
ATOM    472  C   TRP A  35      -9.656  -2.571 -15.114  1.00  0.00
ATOM    473  O   TRP A  35      -8.775  -3.472 -14.968  1.00  0.00
ATOM    474  CB  TRP A  35      -9.585  -2.112 -17.536  1.00  0.00
ATOM    475  CG  TRP A  35      -9.487  -1.081 -18.618  1.00  0.00
ATOM    476  CD1 TRP A  35      -8.345  -0.593 -19.178  1.00  0.00
ATOM    477  CD2 TRP A  35     -10.580  -0.402 -19.283  1.00  0.00
ATOM    478  NE1 TRP A  35      -8.649   0.339 -20.140  1.00  0.00
ATOM    479  CE2 TRP A  35     -10.013   0.468 -20.218  1.00  0.00
ATOM    480  CE3 TRP A  35     -11.974  -0.464 -19.161  1.00  0.00
ATOM    481  CZ2 TRP A  35     -10.789   1.278 -21.031  1.00  0.00
ATOM    482  CZ3 TRP A  35     -12.753   0.348 -19.978  1.00  0.00
ATOM    483  CH2 TRP A  35     -12.174   1.196 -20.889  1.00  0.00
ATOM    494  N   TYR A  36     -10.914  -2.551 -14.551  1.00  0.00
ATOM    495  CA  TYR A  36     -11.221  -3.599 -13.544  1.00  0.00
ATOM    496  C   TYR A  36     -12.603  -4.201 -13.788  1.00  0.00
ATOM    497  O   TYR A  36     -13.652  -3.653 -14.124  1.00  0.00
ATOM    498  CB  TYR A  36     -11.140  -3.034 -12.124  1.00  0.00
ATOM    499  CG  TYR A  36     -12.100  -1.894 -11.866  1.00  0.00
ATOM    500  CD1 TYR A  36     -13.305  -2.133 -11.221  1.00  0.00
ATOM    501  CD2 TYR A  36     -11.775  -0.608 -12.272  1.00  0.00
ATOM    502  CE1 TYR A  36     -14.181  -1.093 -10.986  1.00  0.00
ATOM    503  CE2 TYR A  36     -12.651   0.433 -12.037  1.00  0.00
ATOM    504  CZ  TYR A  36     -13.850   0.195 -11.396  1.00  0.00
ATOM    505  OH  TYR A  36     -14.723   1.232 -11.161  1.00  0.00
ATOM    515  N   ARG A  37     -12.699  -5.448 -13.522  1.00  0.00
ATOM    516  CA  ARG A  37     -13.982  -6.017 -13.770  1.00  0.00
ATOM    517  C   ARG A  37     -14.902  -6.392 -12.551  1.00  0.00
ATOM    518  O   ARG A  37     -14.570  -6.349 -11.312  1.00  0.00
ATOM    519  CB  ARG A  37     -13.757  -7.261 -14.616  1.00  0.00
ATOM    520  CG  ARG A  37     -13.029  -8.393 -13.909  1.00  0.00
ATOM    521  CD  ARG A  37     -12.813  -9.554 -14.810  1.00  0.00
ATOM    522  NE  ARG A  37     -12.130 -10.645 -14.133  1.00  0.00
ATOM    523  CZ  ARG A  37     -11.760 -11.798 -14.723  1.00  0.00
ATOM    524  NH1 ARG A  37     -12.014 -11.995 -15.998  1.00  0.00
ATOM    525  NH2 ARG A  37     -11.143 -12.732 -14.019  1.00  0.00
ATOM    539  N   GLN A  38     -16.294  -6.435 -12.795  1.00  0.00
ATOM    540  CA  GLN A  38     -16.894  -6.967 -11.611  1.00  0.00
ATOM    541  C   GLN A  38     -18.011  -8.029 -12.134  1.00  0.00
ATOM    542  O   GLN A  38     -18.889  -7.951 -12.957  1.00  0.00
ATOM    543  CB  GLN A  38     -17.488  -5.841 -10.760  1.00  0.00
ATOM    544  CG  GLN A  38     -18.013  -6.294  -9.409  1.00  0.00
ATOM    545  CD  GLN A  38     -18.425  -5.130  -8.529  1.00  0.00
ATOM    546  OE1 GLN A  38     -18.004  -3.990  -8.745  1.00  0.00
ATOM    547  NE2 GLN A  38     -19.254  -5.409  -7.529  1.00  0.00
ATOM    556  N   ALA A  39     -17.848  -9.134 -11.838  1.00  0.00
ATOM    557  CA  ALA A  39     -18.630 -10.327 -12.075  1.00  0.00
ATOM    558  C   ALA A  39     -19.990 -10.292 -11.153  1.00  0.00
ATOM    559  O   ALA A  39     -19.973  -9.862  -9.965  1.00  0.00
ATOM    560  CB  ALA A  39     -18.052 -11.442 -11.931  1.00  0.00
ATOM    566  N   PRO A  40     -21.139 -10.915 -11.473  1.00  0.00
ATOM    567  CA  PRO A  40     -22.167 -10.509 -10.438  1.00  0.00
ATOM    568  C   PRO A  40     -22.392 -10.578  -8.998  1.00  0.00
ATOM    569  O   PRO A  40     -23.333  -9.790  -8.755  1.00  0.00
ATOM    570  CB  PRO A  40     -23.363 -11.279 -11.008  1.00  0.00
ATOM    571  CG  PRO A  40     -23.152 -11.245 -12.483  1.00  0.00
ATOM    572  CD  PRO A  40     -21.679 -11.503 -12.656  1.00  0.00
ATOM    580  N   GLY A  41     -22.045 -11.276  -7.962  1.00  0.00
ATOM    581  CA  GLY A  41     -21.434 -12.307  -7.163  1.00  0.00
ATOM    582  C   GLY A  41     -19.944 -12.135  -6.694  1.00  0.00
ATOM    583  O   GLY A  41     -19.426 -13.013  -6.006  1.00  0.00
ATOM    587  N   LYS A  42     -19.164 -11.144  -7.134  1.00  0.00
ATOM    588  CA  LYS A  42     -17.753 -11.295  -6.757  1.00  0.00
ATOM    589  C   LYS A  42     -17.039  -9.946  -6.317  1.00  0.00
ATOM    590  O   LYS A  42     -17.706  -8.923  -6.195  1.00  0.00
ATOM    591  CB  LYS A  42     -17.000 -11.931  -7.927  1.00  0.00
ATOM    592  CG  LYS A  42     -17.465 -13.337  -8.283  1.00  0.00
ATOM    593  CD  LYS A  42     -16.579 -13.956  -9.354  1.00  0.00
ATOM    594  CE  LYS A  42     -17.045 -15.358  -9.717  1.00  0.00
ATOM    595  NZ  LYS A  42     -16.184 -15.979 -10.760  1.00  0.00
ATOM    609  N   GLU A  43     -15.795  -9.882  -6.103  1.00  0.00
ATOM    610  CA  GLU A  43     -14.965  -8.722  -5.664  1.00  0.00
ATOM    611  C   GLU A  43     -14.432  -8.067  -6.899  1.00  0.00
ATOM    612  O   GLU A  43     -14.358  -8.742  -7.919  1.00  0.00
ATOM    613  CB  GLU A  43     -13.810  -9.146  -4.754  1.00  0.00
ATOM    614  CG  GLU A  43     -14.244  -9.767  -3.434  1.00  0.00
ATOM    615  CD  GLU A  43     -13.083 -10.152  -2.559  1.00  0.00
ATOM    616  OE1 GLU A  43     -11.965 -10.005  -2.990  1.00  0.00
ATOM    617  OE2 GLU A  43     -13.316 -10.593  -1.458  1.00  0.00
ATOM    624  N   ARG A  44     -14.058  -6.840  -6.864  1.00  0.00
ATOM    625  CA  ARG A  44     -13.471  -6.182  -8.017  1.00  0.00
ATOM    626  C   ARG A  44     -12.041  -6.616  -8.349  1.00  0.00
ATOM    627  O   ARG A  44     -11.159  -6.574  -7.494  1.00  0.00
ATOM    628  CB  ARG A  44     -13.485  -4.676  -7.799  1.00  0.00
ATOM    629  CG  ARG A  44     -14.857  -4.029  -7.889  1.00  0.00
ATOM    630  CD  ARG A  44     -14.791  -2.565  -7.654  1.00  0.00
ATOM    631  NE  ARG A  44     -16.090  -1.930  -7.811  1.00  0.00
ATOM    632  CZ  ARG A  44     -16.335  -0.624  -7.594  1.00  0.00
ATOM    633  NH1 ARG A  44     -15.361   0.173  -7.211  1.00  0.00
ATOM    634  NH2 ARG A  44     -17.553  -0.142  -7.766  1.00  0.00
ATOM    648  N   GLU A  45     -11.779  -6.938  -9.661  1.00  0.00
ATOM    649  CA  GLU A  45     -10.411  -7.407  -9.961  1.00  0.00
ATOM    650  C   GLU A  45      -9.753  -6.554 -11.110  1.00  0.00
ATOM    651  O   GLU A  45     -10.260  -5.955 -12.081  1.00  0.00
ATOM    652  CB  GLU A  45     -10.441  -8.887 -10.351  1.00  0.00
ATOM    653  CG  GLU A  45     -10.949  -9.815  -9.256  1.00  0.00
ATOM    654  CD  GLU A  45     -11.022 -11.251  -9.694  1.00  0.00
ATOM    655  OE1 GLU A  45     -10.759 -11.517 -10.842  1.00  0.00
ATOM    656  OE2 GLU A  45     -11.342 -12.084  -8.879  1.00  0.00
ATOM    663  N   PHE A  46      -8.501  -6.331 -10.961  1.00  0.00
ATOM    664  CA  PHE A  46      -7.814  -5.542 -11.987  1.00  0.00
ATOM    665  C   PHE A  46      -7.467  -6.460 -13.107  1.00  0.00
ATOM    666  O   PHE A  46      -6.915  -7.537 -12.862  1.00  0.00
ATOM    667  CB  PHE A  46      -6.548  -4.877 -11.445  1.00  0.00
ATOM    668  CG  PHE A  46      -6.816  -3.654 -10.613  1.00  0.00
ATOM    669  CD1 PHE A  46      -6.891  -3.741  -9.231  1.00  0.00
ATOM    670  CD2 PHE A  46      -6.990  -2.415 -11.210  1.00  0.00
ATOM    671  CE1 PHE A  46      -7.137  -2.617  -8.465  1.00  0.00
ATOM    672  CE2 PHE A  46      -7.235  -1.290 -10.448  1.00  0.00
ATOM    673  CZ  PHE A  46      -7.308  -1.392  -9.073  1.00  0.00
ATOM    683  N   VAL A  47      -7.649  -6.020 -14.326  1.00  0.00
ATOM    684  CA  VAL A  47      -7.453  -6.906 -15.431  1.00  0.00
ATOM    685  C   VAL A  47      -6.232  -6.264 -16.077  1.00  0.00
ATOM    686  O   VAL A  47      -5.147  -6.743 -16.340  1.00  0.00
ATOM    687  CB  VAL A  47      -8.662  -6.953 -16.385  1.00  0.00
ATOM    688  CG1 VAL A  47      -8.351  -7.821 -17.596  1.00  0.00
ATOM    689  CG2 VAL A  47      -9.884  -7.477 -15.646  1.00  0.00
ATOM    699  N   ALA A  48      -6.249  -5.067 -16.179  1.00  0.00
ATOM    700  CA  ALA A  48      -5.019  -4.449 -16.663  1.00  0.00
ATOM    701  C   ALA A  48      -4.727  -2.949 -16.313  1.00  0.00
ATOM    702  O   ALA A  48      -5.460  -1.983 -16.162  1.00  0.00
ATOM    703  CB  ALA A  48      -5.316  -4.356 -18.394  1.00  0.00
ATOM    709  N   THR A  49      -3.323  -2.722 -16.271  1.00  0.00
ATOM    710  CA  THR A  49      -3.006  -1.403 -15.917  1.00  0.00
ATOM    711  C   THR A  49      -1.923  -0.740 -16.846  1.00  0.00
ATOM    712  O   THR A  49      -0.929  -1.302 -17.311  1.00  0.00
ATOM    713  CB  THR A  49      -2.546  -1.385 -14.447  1.00  0.00
ATOM    714  OG1 THR A  49      -3.616  -1.828 -13.604  1.00  0.00
ATOM    715  CG2 THR A  49      -2.128   0.018 -14.036  1.00  0.00
ATOM    723  N   ILE A  50      -2.005   0.437 -17.173  1.00  0.00
ATOM    724  CA  ILE A  50      -0.967   1.023 -17.966  1.00  0.00
ATOM    725  C   ILE A  50      -0.289   2.307 -17.292  1.00  0.00
ATOM    726  O   ILE A  50      -0.813   3.149 -16.492  1.00  0.00
ATOM    727  CB  ILE A  50      -1.549   1.384 -19.345  1.00  0.00
ATOM    728  CG1 ILE A  50      -0.443   1.891 -20.275  1.00  0.00
ATOM    729  CG2 ILE A  50      -2.648   2.425 -19.204  1.00  0.00
ATOM    730  CD1 ILE A  50      -0.756   1.724 -21.744  1.00  0.00
ATOM    742  N   THR A  51       0.989   2.460 -17.432  1.00  0.00
ATOM    743  CA  THR A  51       1.465   3.673 -16.773  1.00  0.00
ATOM    744  C   THR A  51       2.172   4.335 -17.896  1.00  0.00
ATOM    745  O   THR A  51       2.460   3.739 -18.952  1.00  0.00
ATOM    746  CB  THR A  51       2.401   3.423 -15.576  1.00  0.00
ATOM    747  OG1 THR A  51       3.627   2.841 -16.037  1.00  0.00
ATOM    748  CG2 THR A  51       1.746   2.487 -14.573  1.00  0.00
ATOM    756  N   ARG A  52       2.314   5.576 -17.592  1.00  0.00
ATOM    757  CA  ARG A  52       2.852   6.648 -18.358  1.00  0.00
ATOM    758  C   ARG A  52       4.257   6.297 -18.847  1.00  0.00
ATOM    759  O   ARG A  52       5.167   5.974 -18.082  1.00  0.00
ATOM    760  CB  ARG A  52       2.889   7.923 -17.529  1.00  0.00
ATOM    761  CG  ARG A  52       3.394   9.152 -18.268  1.00  0.00
ATOM    762  CD  ARG A  52       2.380   9.678 -19.217  1.00  0.00
ATOM    763  NE  ARG A  52       2.678  11.040 -19.631  1.00  0.00
ATOM    764  CZ  ARG A  52       3.410  11.367 -20.714  1.00  0.00
ATOM    765  NH1 ARG A  52       3.909  10.422 -21.480  1.00  0.00
ATOM    766  NH2 ARG A  52       3.626  12.638 -21.006  1.00  0.00
ATOM    780  N   GLY A  53       4.408   6.364 -20.164  1.00  0.00
ATOM    781  CA  GLY A  53       5.651   5.958 -20.780  1.00  0.00
ATOM    782  C   GLY A  53       5.662   4.486 -21.129  1.00  0.00
ATOM    783  O   GLY A  53       6.570   4.046 -21.841  1.00  0.00
ATOM    787  N   GLY A  54       4.522   3.789 -20.890  1.00  0.00
ATOM    788  CA  GLY A  54       4.271   2.392 -21.199  1.00  0.00
ATOM    789  C   GLY A  54       4.443   1.145 -20.355  1.00  0.00
ATOM    790  O   GLY A  54       4.358   0.062 -20.938  1.00  0.00
ATOM    794  N   ASN A  55       4.689   1.181 -19.035  1.00  0.00
ATOM    795  CA  ASN A  55       4.705  -0.176 -18.532  1.00  0.00
ATOM    796  C   ASN A  55       3.253  -0.656 -18.527  1.00  0.00
ATOM    797  O   ASN A  55       2.173  -0.071 -18.286  1.00  0.00
ATOM    798  CB  ASN A  55       5.335  -0.256 -17.154  1.00  0.00
ATOM    799  CG  ASN A  55       6.808   0.051 -17.174  1.00  0.00
ATOM    800  OD1 ASN A  55       7.526  -0.354 -18.094  1.00  0.00
ATOM    801  ND2 ASN A  55       7.269   0.760 -16.176  1.00  0.00
ATOM    808  N   THR A  56       3.176  -1.900 -18.773  1.00  0.00
ATOM    809  CA  THR A  56       1.879  -2.484 -18.744  1.00  0.00
ATOM    810  C   THR A  56       1.700  -3.641 -17.774  1.00  0.00
ATOM    811  O   THR A  56       2.531  -4.550 -17.744  1.00  0.00
ATOM    812  CB  THR A  56       1.499  -2.954 -20.160  1.00  0.00
ATOM    813  OG1 THR A  56       2.501  -3.854 -20.651  1.00  0.00
ATOM    814  CG2 THR A  56       1.384  -1.767 -21.103  1.00  0.00
ATOM    822  N   TYR A  57       0.603  -3.692 -17.061  1.00  0.00
ATOM    823  CA  TYR A  57       0.487  -4.855 -16.273  1.00  0.00
ATOM    824  C   TYR A  57      -0.842  -5.635 -16.531  1.00  0.00
ATOM    825  O   TYR A  57      -1.968  -5.195 -16.645  1.00  0.00
ATOM    826  CB  TYR A  57       0.622  -4.462 -14.800  1.00  0.00
ATOM    827  CG  TYR A  57       1.870  -3.664 -14.493  1.00  0.00
ATOM    828  CD1 TYR A  57       1.874  -2.287 -14.665  1.00  0.00
ATOM    829  CD2 TYR A  57       3.011  -4.309 -14.040  1.00  0.00
ATOM    830  CE1 TYR A  57       3.014  -1.559 -14.384  1.00  0.00
ATOM    831  CE2 TYR A  57       4.151  -3.581 -13.759  1.00  0.00
ATOM    832  CZ  TYR A  57       4.154  -2.211 -13.930  1.00  0.00
ATOM    833  OH  TYR A  57       5.290  -1.486 -13.651  1.00  0.00
ATOM    843  N   TYR A  58      -0.777  -6.934 -16.620  1.00  0.00
ATOM    844  CA  TYR A  58      -2.065  -7.619 -16.796  1.00  0.00
ATOM    845  C   TYR A  58      -2.370  -8.714 -15.684  1.00  0.00
ATOM    846  O   TYR A  58      -1.439  -9.371 -15.195  1.00  0.00
ATOM    847  CB  TYR A  58      -2.102  -8.248 -18.190  1.00  0.00
ATOM    848  CG  TYR A  58      -1.713  -7.297 -19.300  1.00  0.00
ATOM    849  CD1 TYR A  58      -0.373  -7.094 -19.601  1.00  0.00
ATOM    850  CD2 TYR A  58      -2.693  -6.628 -20.016  1.00  0.00
ATOM    851  CE1 TYR A  58      -0.017  -6.226 -20.615  1.00  0.00
ATOM    852  CE2 TYR A  58      -2.337  -5.759 -21.029  1.00  0.00
ATOM    853  CZ  TYR A  58      -1.006  -5.558 -21.329  1.00  0.00
ATOM    854  OH  TYR A  58      -0.651  -4.693 -22.339  1.00  0.00
ATOM    864  N   ALA A  59      -3.665  -9.025 -15.411  1.00  0.00
ATOM    865  CA  ALA A  59      -3.970 -10.099 -14.487  1.00  0.00
ATOM    866  C   ALA A  59      -3.553 -11.349 -15.110  1.00  0.00
ATOM    867  O   ALA A  59      -3.776 -11.365 -16.312  1.00  0.00
ATOM    868  CB  ALA A  59      -5.169 -10.087 -14.156  1.00  0.00
ATOM    874  N   ASP A  60      -3.077 -12.322 -14.380  1.00  0.00
ATOM    875  CA  ASP A  60      -2.613 -13.499 -15.061  1.00  0.00
ATOM    876  C   ASP A  60      -3.616 -14.226 -15.888  1.00  0.00
ATOM    877  O   ASP A  60      -3.312 -14.852 -16.891  1.00  0.00
ATOM    878  CB  ASP A  60      -2.038 -14.479 -14.036  1.00  0.00
ATOM    879  CG  ASP A  60      -0.664 -14.064 -13.526  1.00  0.00
ATOM    880  OD1 ASP A  60      -0.055 -13.220 -14.138  1.00  0.00
ATOM    881  OD2 ASP A  60      -0.239 -14.596 -12.529  1.00  0.00
ATOM    886  N   SER A  61      -4.872 -14.034 -15.441  1.00  0.00
ATOM    887  CA  SER A  61      -5.843 -14.868 -16.063  1.00  0.00
ATOM    888  C   SER A  61      -6.195 -14.420 -17.449  1.00  0.00
ATOM    889  O   SER A  61      -6.906 -15.092 -18.199  1.00  0.00
ATOM    890  CB  SER A  61      -7.094 -14.912 -15.209  1.00  0.00
ATOM    891  OG  SER A  61      -7.731 -13.664 -15.187  1.00  0.00
ATOM    897  N   VAL A  62      -5.716 -13.224 -17.765  1.00  0.00
ATOM    898  CA  VAL A  62      -6.092 -12.699 -19.029  1.00  0.00
ATOM    899  C   VAL A  62      -4.897 -12.509 -20.004  1.00  0.00
ATOM    900  O   VAL A  62      -4.840 -11.917 -21.134  1.00  0.00
ATOM    901  CB  VAL A  62      -6.804 -11.352 -18.808  1.00  0.00
ATOM    902  CG1 VAL A  62      -8.086 -11.551 -18.012  1.00  0.00
ATOM    903  CG2 VAL A  62      -5.873 -10.383 -18.097  1.00  0.00
ATOM    913  N   LYS A  63      -3.796 -12.864 -19.468  1.00  0.00
ATOM    914  CA  LYS A  63      -2.639 -12.558 -20.180  1.00  0.00
ATOM    915  C   LYS A  63      -2.631 -13.100 -21.649  1.00  0.00
ATOM    916  O   LYS A  63      -2.877 -14.292 -21.809  1.00  0.00
ATOM    917  CB  LYS A  63      -1.445 -13.095 -19.388  1.00  0.00
ATOM    918  CG  LYS A  63      -0.092 -12.587 -19.870  1.00  0.00
ATOM    919  CD  LYS A  63       1.029 -13.047 -18.950  1.00  0.00
ATOM    920  CE  LYS A  63       0.956 -12.357 -17.597  1.00  0.00
ATOM    921  NZ  LYS A  63       2.082 -12.751 -16.708  1.00  0.00
ATOM    935  N   GLY A  64      -2.311 -12.349 -22.715  1.00  0.00
ATOM    936  CA  GLY A  64      -2.314 -13.067 -24.011  1.00  0.00
ATOM    937  C   GLY A  64      -3.666 -13.083 -24.721  1.00  0.00
ATOM    938  O   GLY A  64      -3.758 -13.466 -25.886  1.00  0.00
ATOM    942  N   ARG A  65      -4.703 -12.653 -24.028  1.00  0.00
ATOM    943  CA  ARG A  65      -6.045 -12.457 -24.591  1.00  0.00
ATOM    944  C   ARG A  65      -6.190 -10.837 -24.625  1.00  0.00
ATOM    945  O   ARG A  65      -6.649 -10.057 -25.475  1.00  0.00
ATOM    946  CB  ARG A  65      -7.117 -13.121 -23.740  1.00  0.00
ATOM    947  CG  ARG A  65      -7.043 -14.639 -23.688  1.00  0.00
ATOM    948  CD  ARG A  65      -8.079 -15.208 -22.789  1.00  0.00
ATOM    949  NE  ARG A  65      -7.985 -16.656 -22.701  1.00  0.00
ATOM    950  CZ  ARG A  65      -8.734 -17.425 -21.887  1.00  0.00
ATOM    951  NH1 ARG A  65      -9.628 -16.869 -21.098  1.00  0.00
ATOM    952  NH2 ARG A  65      -8.572 -18.735 -21.880  1.00  0.00
ATOM    966  N   PHE A  66      -5.716 -10.188 -23.626  1.00  0.00
ATOM    967  CA  PHE A  66      -6.000  -8.711 -23.638  1.00  0.00
ATOM    968  C   PHE A  66      -4.761  -7.851 -23.932  1.00  0.00
ATOM    969  O   PHE A  66      -3.665  -8.087 -23.444  1.00  0.00
ATOM    970  CB  PHE A  66      -6.593  -8.272 -22.298  1.00  0.00
ATOM    971  CG  PHE A  66      -7.892  -8.946 -21.960  1.00  0.00
ATOM    972  CD1 PHE A  66      -8.562  -9.707 -22.907  1.00  0.00
ATOM    973  CD2 PHE A  66      -8.448  -8.819 -20.696  1.00  0.00
ATOM    974  CE1 PHE A  66      -9.758 -10.327 -22.597  1.00  0.00
ATOM    975  CE2 PHE A  66      -9.642  -9.438 -20.384  1.00  0.00
ATOM    976  CZ  PHE A  66     -10.298 -10.193 -21.336  1.00  0.00
ATOM    986  N   THR A  67      -5.053  -6.672 -24.626  1.00  0.00
ATOM    987  CA  THR A  67      -3.948  -5.774 -24.922  1.00  0.00
ATOM    988  C   THR A  67      -4.303  -4.337 -24.461  1.00  0.00
ATOM    989  O   THR A  67      -5.309  -3.684 -24.623  1.00  0.00
ATOM    990  CB  THR A  67      -3.607  -5.788 -26.424  1.00  0.00
ATOM    991  OG1 THR A  67      -3.212  -7.109 -26.814  1.00  0.00
ATOM    992  CG2 THR A  67      -2.478  -4.815 -26.725  1.00  0.00
ATOM   1000  N   ILE A  68      -3.480  -3.743 -23.823  1.00  0.00
ATOM   1001  CA  ILE A  68      -3.793  -2.341 -23.438  1.00  0.00
ATOM   1002  C   ILE A  68      -2.931  -1.304 -24.182  1.00  0.00
ATOM   1003  O   ILE A  68      -1.716  -1.470 -24.330  1.00  0.00
ATOM   1004  CB  ILE A  68      -3.609  -2.143 -21.923  1.00  0.00
ATOM   1005  CG1 ILE A  68      -4.331  -0.875 -21.459  1.00  0.00
ATOM   1006  CG2 ILE A  68      -2.132  -2.077 -21.569  1.00  0.00
ATOM   1007  CD1 ILE A  68      -4.539  -0.804 -19.962  1.00  0.00
ATOM   1019  N   SER A  69      -3.556  -0.110 -24.550  1.00  0.00
ATOM   1020  CA  SER A  69      -2.740   0.851 -25.240  1.00  0.00
ATOM   1021  C   SER A  69      -3.150   2.259 -24.748  1.00  0.00
ATOM   1022  O   SER A  69      -4.217   2.832 -24.633  1.00  0.00
ATOM   1023  CB  SER A  69      -2.917   0.719 -26.740  1.00  0.00
ATOM   1024  OG  SER A  69      -2.151   1.673 -27.422  1.00  0.00
ATOM   1030  N   ARG A  70      -2.203   3.045 -24.680  1.00  0.00
ATOM   1031  CA  ARG A  70      -2.483   4.406 -24.313  1.00  0.00
ATOM   1032  C   ARG A  70      -2.189   5.468 -25.406  1.00  0.00
ATOM   1033  O   ARG A  70      -1.298   5.287 -26.242  1.00  0.00
ATOM   1034  CB  ARG A  70      -1.684   4.745 -23.063  1.00  0.00
ATOM   1035  CG  ARG A  70      -1.700   6.215 -22.672  1.00  0.00
ATOM   1036  CD  ARG A  70      -1.110   6.431 -21.326  1.00  0.00
ATOM   1037  NE  ARG A  70      -1.260   7.809 -20.885  1.00  0.00
ATOM   1038  CZ  ARG A  70      -1.044   8.235 -19.625  1.00  0.00
ATOM   1039  NH1 ARG A  70      -0.672   7.382 -18.696  1.00  0.00
ATOM   1040  NH2 ARG A  70      -1.207   9.512 -19.322  1.00  0.00
ATOM   1054  N   ASP A  71      -2.965   6.625 -25.365  1.00  0.00
ATOM   1055  CA  ASP A  71      -2.653   7.686 -26.268  1.00  0.00
ATOM   1056  C   ASP A  71      -2.455   8.953 -25.452  1.00  0.00
ATOM   1057  O   ASP A  71      -3.379   9.551 -24.841  1.00  0.00
ATOM   1058  CB  ASP A  71      -3.765   7.870 -27.304  1.00  0.00
ATOM   1059  CG  ASP A  71      -3.475   8.991 -28.291  1.00  0.00
ATOM   1060  OD1 ASP A  71      -2.843   9.946 -27.906  1.00  0.00
ATOM   1061  OD2 ASP A  71      -3.888   8.881 -29.421  1.00  0.00
ATOM   1066  N   ASN A  72      -1.222   9.267 -25.240  1.00  0.00
ATOM   1067  CA  ASN A  72      -1.052  10.348 -24.353  1.00  0.00
ATOM   1068  C   ASN A  72      -1.565  11.660 -24.863  1.00  0.00
ATOM   1069  O   ASN A  72      -1.932  12.527 -24.068  1.00  0.00
ATOM   1070  CB  ASN A  72       0.415  10.466 -23.986  1.00  0.00
ATOM   1071  CG  ASN A  72       0.882   9.344 -23.100  1.00  0.00
ATOM   1072  OD1 ASN A  72       0.614   9.338 -21.893  1.00  0.00
ATOM   1073  ND2 ASN A  72       1.574   8.394 -23.675  1.00  0.00
ATOM   1080  N   ALA A  73      -1.576  11.825 -26.152  1.00  0.00
ATOM   1081  CA  ALA A  73      -1.962  13.121 -26.642  1.00  0.00
ATOM   1082  C   ALA A  73      -3.428  13.328 -26.321  1.00  0.00
ATOM   1083  O   ALA A  73      -3.894  14.402 -25.930  1.00  0.00
ATOM   1084  CB  ALA A  73      -1.510  13.136 -28.149  1.00  0.00
ATOM   1090  N   LYS A  74      -4.165  12.166 -26.493  1.00  0.00
ATOM   1091  CA  LYS A  74      -5.578  12.366 -26.449  1.00  0.00
ATOM   1092  C   LYS A  74      -6.193  12.100 -25.046  1.00  0.00
ATOM   1093  O   LYS A  74      -7.336  12.483 -24.784  1.00  0.00
ATOM   1094  CB  LYS A  74      -6.238  11.475 -27.502  1.00  0.00
ATOM   1095  CG  LYS A  74      -5.851  11.807 -28.938  1.00  0.00
ATOM   1096  CD  LYS A  74      -6.541  10.877 -29.924  1.00  0.00
ATOM   1097  CE  LYS A  74      -6.142  11.195 -31.358  1.00  0.00
ATOM   1098  NZ  LYS A  74      -6.770  10.259 -32.331  1.00  0.00
ATOM   1112  N   ASN A  75      -5.374  11.685 -24.100  1.00  0.00
ATOM   1113  CA  ASN A  75      -5.678  11.233 -22.777  1.00  0.00
ATOM   1114  C   ASN A  75      -6.635   9.993 -22.874  1.00  0.00
ATOM   1115  O   ASN A  75      -7.690   9.680 -22.256  1.00  0.00
ATOM   1116  CB  ASN A  75      -6.283  12.361 -21.961  1.00  0.00
ATOM   1117  CG  ASN A  75      -5.338  13.518 -21.787  1.00  0.00
ATOM   1118  OD1 ASN A  75      -4.178  13.336 -21.402  1.00  0.00
ATOM   1119  ND2 ASN A  75      -5.813  14.706 -22.064  1.00  0.00
ATOM   1126  N   THR A  76      -6.215   9.089 -23.866  1.00  0.00
ATOM   1127  CA  THR A  76      -7.079   7.932 -23.897  1.00  0.00
ATOM   1128  C   THR A  76      -6.411   6.543 -23.609  1.00  0.00
ATOM   1129  O   THR A  76      -5.298   6.073 -23.844  1.00  0.00
ATOM   1130  CB  THR A  76      -7.778   7.884 -25.268  1.00  0.00
ATOM   1131  OG1 THR A  76      -6.799   7.726 -26.302  1.00  0.00
ATOM   1132  CG2 THR A  76      -8.564   9.164 -25.511  1.00  0.00
ATOM   1140  N   VAL A  77      -7.276   5.664 -23.155  1.00  0.00
ATOM   1141  CA  VAL A  77      -6.713   4.403 -22.943  1.00  0.00
ATOM   1142  C   VAL A  77      -7.506   3.302 -23.721  1.00  0.00
ATOM   1143  O   VAL A  77      -8.715   3.217 -23.865  1.00  0.00
ATOM   1144  CB  VAL A  77      -6.702   4.107 -21.432  1.00  0.00
ATOM   1145  CG1 VAL A  77      -8.104   4.235 -20.854  1.00  0.00
ATOM   1146  CG2 VAL A  77      -6.139   2.717 -21.180  1.00  0.00
ATOM   1156  N   TYR A  78      -6.954   2.475 -24.399  1.00  0.00
ATOM   1157  CA  TYR A  78      -7.840   1.464 -24.948  1.00  0.00
ATOM   1158  C   TYR A  78      -7.476   0.016 -24.459  1.00  0.00
ATOM   1159  O   TYR A  78      -6.402  -0.494 -24.182  1.00  0.00
ATOM   1160  CB  TYR A  78      -7.809   1.544 -26.476  1.00  0.00
ATOM   1161  CG  TYR A  78      -8.213   2.894 -27.026  1.00  0.00
ATOM   1162  CD1 TYR A  78      -7.291   3.931 -27.063  1.00  0.00
ATOM   1163  CD2 TYR A  78      -9.504   3.096 -27.491  1.00  0.00
ATOM   1164  CE1 TYR A  78      -7.660   5.164 -27.565  1.00  0.00
ATOM   1165  CE2 TYR A  78      -9.872   4.330 -27.993  1.00  0.00
ATOM   1166  CZ  TYR A  78      -8.956   5.361 -28.030  1.00  0.00
ATOM   1167  OH  TYR A  78      -9.322   6.590 -28.530  1.00  0.00
ATOM   1177  N   LEU A  79      -8.502  -0.807 -24.346  1.00  0.00
ATOM   1178  CA  LEU A  79      -8.208  -2.165 -23.973  1.00  0.00
ATOM   1179  C   LEU A  79      -8.716  -3.119 -25.087  1.00  0.00
ATOM   1180  O   LEU A  79      -9.852  -3.146 -25.578  1.00  0.00
ATOM   1181  CB  LEU A  79      -8.863  -2.498 -22.627  1.00  0.00
ATOM   1182  CG  LEU A  79      -8.593  -3.908 -22.086  1.00  0.00
ATOM   1183  CD1 LEU A  79      -7.097  -4.094 -21.877  1.00  0.00
ATOM   1184  CD2 LEU A  79      -9.356  -4.108 -20.785  1.00  0.00
ATOM   1196  N   GLN A  80      -7.937  -3.900 -25.644  1.00  0.00
ATOM   1197  CA  GLN A  80      -8.521  -4.757 -26.632  1.00  0.00
ATOM   1198  C   GLN A  80      -8.645  -6.213 -26.193  1.00  0.00
ATOM   1199  O   GLN A  80      -7.798  -6.937 -25.696  1.00  0.00
ATOM   1200  CB  GLN A  80      -7.699  -4.673 -27.921  1.00  0.00
ATOM   1201  CG  GLN A  80      -8.250  -5.507 -29.065  1.00  0.00
ATOM   1202  CD  GLN A  80      -7.524  -5.247 -30.372  1.00  0.00
ATOM   1203  OE1 GLN A  80      -7.062  -4.132 -30.631  1.00  0.00
ATOM   1204  NE2 GLN A  80      -7.419  -6.278 -31.204  1.00  0.00
ATOM   1213  N   MET A  81      -9.878  -6.747 -26.314  1.00  0.00
ATOM   1214  CA  MET A  81      -9.883  -8.051 -25.911  1.00  0.00
ATOM   1215  C   MET A  81      -9.993  -9.071 -27.109  1.00  0.00
ATOM   1216  O   MET A  81     -10.760  -8.975 -28.061  1.00  0.00
ATOM   1217  CB  MET A  81     -11.027  -8.210 -24.910  1.00  0.00
ATOM   1218  CG  MET A  81     -10.929  -7.300 -23.693  1.00  0.00
ATOM   1219  SD  MET A  81     -12.378  -7.411 -22.624  1.00  0.00
ATOM   1220  CE  MET A  81     -11.994  -6.159 -21.403  1.00  0.00
ATOM   1230  N   ASN A  82      -9.111 -10.077 -27.151  1.00  0.00
ATOM   1231  CA  ASN A  82      -9.238 -10.946 -28.286  1.00  0.00
ATOM   1232  C   ASN A  82      -9.615 -12.268 -27.662  1.00  0.00
ATOM   1233  O   ASN A  82      -9.092 -12.660 -26.612  1.00  0.00
ATOM   1234  CB  ASN A  82      -7.966 -11.027 -29.110  1.00  0.00
ATOM   1235  CG  ASN A  82      -7.586  -9.704 -29.718  1.00  0.00
ATOM   1236  OD1 ASN A  82      -8.415  -9.032 -30.340  1.00  0.00
ATOM   1237  ND2 ASN A  82      -6.347  -9.319 -29.549  1.00  0.00
ATOM   1244  N   SER A  83     -10.309 -12.973 -28.360  1.00  0.00
ATOM   1245  CA  SER A  83     -10.813 -14.260 -28.108  1.00  0.00
ATOM   1246  C   SER A  83     -11.586 -14.460 -26.838  1.00  0.00
ATOM   1247  O   SER A  83     -11.187 -15.225 -25.955  1.00  0.00
ATOM   1248  CB  SER A  83      -9.646 -15.227 -28.126  1.00  0.00
ATOM   1249  OG  SER A  83      -9.018 -15.231 -29.379  1.00  0.00
ATOM   1255  N   LEU A  84     -12.655 -13.723 -26.769  1.00  0.00
ATOM   1256  CA  LEU A  84     -13.476 -13.638 -25.549  1.00  0.00
ATOM   1257  C   LEU A  84     -14.069 -15.012 -25.163  1.00  0.00
ATOM   1258  O   LEU A  84     -14.535 -15.889 -25.896  1.00  0.00
ATOM   1259  CB  LEU A  84     -14.608 -12.623 -25.749  1.00  0.00
ATOM   1260  CG  LEU A  84     -14.272 -11.171 -25.382  1.00  0.00
ATOM   1261  CD1 LEU A  84     -13.234 -10.629 -26.356  1.00  0.00
ATOM   1262  CD2 LEU A  84     -15.542 -10.333 -25.414  1.00  0.00
ATOM   1274  N   LYS A  85     -14.107 -15.252 -23.891  1.00  0.00
ATOM   1275  CA  LYS A  85     -14.622 -16.546 -23.478  1.00  0.00
ATOM   1276  C   LYS A  85     -15.761 -16.197 -22.639  1.00  0.00
ATOM   1277  O   LYS A  85     -15.535 -15.175 -22.034  1.00  0.00
ATOM   1278  CB  LYS A  85     -13.604 -17.392 -22.711  1.00  0.00
ATOM   1279  CG  LYS A  85     -12.341 -17.722 -23.496  1.00  0.00
ATOM   1280  CD  LYS A  85     -12.639 -18.671 -24.648  1.00  0.00
ATOM   1281  CE  LYS A  85     -11.365 -19.071 -25.379  1.00  0.00
ATOM   1282  NZ  LYS A  85     -11.643 -19.981 -26.523  1.00  0.00
ATOM   1296  N   PRO A  86     -16.723 -17.139 -22.444  1.00  0.00
ATOM   1297  CA  PRO A  86     -17.997 -17.041 -21.716  1.00  0.00
ATOM   1298  C   PRO A  86     -17.833 -16.612 -20.323  1.00  0.00
ATOM   1299  O   PRO A  86     -18.806 -16.035 -19.800  1.00  0.00
ATOM   1300  CB  PRO A  86     -18.551 -18.468 -21.775  1.00  0.00
ATOM   1301  CG  PRO A  86     -18.164 -18.956 -23.128  1.00  0.00
ATOM   1302  CD  PRO A  86     -16.806 -18.352 -23.371  1.00  0.00
ATOM   1310  N   GLU A  87     -16.648 -16.869 -19.812  1.00  0.00
ATOM   1311  CA  GLU A  87     -16.268 -16.553 -18.497  1.00  0.00
ATOM   1312  C   GLU A  87     -15.816 -15.152 -18.297  1.00  0.00
ATOM   1313  O   GLU A  87     -15.675 -14.673 -17.172  1.00  0.00
ATOM   1314  CB  GLU A  87     -15.159 -17.510 -18.055  1.00  0.00
ATOM   1315  CG  GLU A  87     -15.590 -18.967 -17.948  1.00  0.00
ATOM   1316  CD  GLU A  87     -14.464 -19.883 -17.561  1.00  0.00
ATOM   1317  OE1 GLU A  87     -13.366 -19.408 -17.398  1.00  0.00
ATOM   1318  OE2 GLU A  87     -14.701 -21.061 -17.430  1.00  0.00
ATOM   1325  N   ASP A  88     -15.661 -14.464 -19.408  1.00  0.00
ATOM   1326  CA  ASP A  88     -15.301 -13.116 -19.400  1.00  0.00
ATOM   1327  C   ASP A  88     -16.650 -12.314 -19.224  1.00  0.00
ATOM   1328  O   ASP A  88     -16.612 -11.087 -19.131  1.00  0.00
ATOM   1329  CB  ASP A  88     -14.565 -12.751 -20.691  1.00  0.00
ATOM   1330  CG  ASP A  88     -13.180 -13.379 -20.781  1.00  0.00
ATOM   1331  OD1 ASP A  88     -12.523 -13.469 -19.770  1.00  0.00
ATOM   1332  OD2 ASP A  88     -12.793 -13.763 -21.858  1.00  0.00
ATOM   1337  N   THR A  89     -17.861 -12.974 -19.026  1.00  0.00
ATOM   1338  CA  THR A  89     -18.884 -11.949 -18.953  1.00  0.00
ATOM   1339  C   THR A  89     -18.740 -11.105 -17.620  1.00  0.00
ATOM   1340  O   THR A  89     -18.698 -11.634 -16.511  1.00  0.00
ATOM   1341  CB  THR A  89     -20.283 -12.585 -19.049  1.00  0.00
ATOM   1342  OG1 THR A  89     -21.281 -11.556 -19.008  1.00  0.00
ATOM   1343  CG2 THR A  89     -20.509 -13.551 -17.897  1.00  0.00
ATOM   1351  N   ALA A  90     -18.746  -9.796 -17.746  1.00  0.00
ATOM   1352  CA  ALA A  90     -18.533  -9.082 -16.461  1.00  0.00
ATOM   1353  C   ALA A  90     -18.817  -7.453 -16.538  1.00  0.00
ATOM   1354  O   ALA A  90     -19.159  -6.733 -17.517  1.00  0.00
ATOM   1355  CB  ALA A  90     -17.362  -9.303 -15.840  1.00  0.00
ATOM   1361  N   VAL A  91     -18.923  -6.775 -15.483  1.00  0.00
ATOM   1362  CA  VAL A  91     -18.966  -5.335 -15.742  1.00  0.00
ATOM   1363  C   VAL A  91     -17.545  -4.684 -15.767  1.00  0.00
ATOM   1364  O   VAL A  91     -16.626  -4.875 -15.014  1.00  0.00
ATOM   1365  CB  VAL A  91     -19.827  -4.647 -14.667  1.00  0.00
ATOM   1366  CG1 VAL A  91     -19.970  -3.162 -14.969  1.00  0.00
ATOM   1367  CG2 VAL A  91     -21.191  -5.315 -14.590  1.00  0.00
ATOM   1377  N   TYR A  92     -17.253  -3.975 -16.808  1.00  0.00
ATOM   1378  CA  TYR A  92     -15.933  -3.392 -16.803  1.00  0.00
ATOM   1379  C   TYR A  92     -16.011  -1.933 -16.398  1.00  0.00
ATOM   1380  O   TYR A  92     -16.884  -1.097 -16.563  1.00  0.00
ATOM   1381  CB  TYR A  92     -15.273  -3.538 -18.176  1.00  0.00
ATOM   1382  CG  TYR A  92     -14.860  -4.956 -18.507  1.00  0.00
ATOM   1383  CD1 TYR A  92     -15.569  -5.681 -19.453  1.00  0.00
ATOM   1384  CD2 TYR A  92     -13.774  -5.530 -17.864  1.00  0.00
ATOM   1385  CE1 TYR A  92     -15.193  -6.975 -19.755  1.00  0.00
ATOM   1386  CE2 TYR A  92     -13.397  -6.823 -18.166  1.00  0.00
ATOM   1387  CZ  TYR A  92     -14.103  -7.545 -19.108  1.00  0.00
ATOM   1388  OH  TYR A  92     -13.727  -8.835 -19.409  1.00  0.00
ATOM   1398  N   TYR A  93     -14.984  -1.587 -15.613  1.00  0.00
ATOM   1399  CA  TYR A  93     -14.896  -0.210 -15.209  1.00  0.00
ATOM   1400  C   TYR A  93     -13.515   0.437 -15.587  1.00  0.00
ATOM   1401  O   TYR A  93     -12.414  -0.142 -15.701  1.00  0.00
ATOM   1402  CB  TYR A  93     -15.154  -0.112 -13.704  1.00  0.00
ATOM   1403  CG  TYR A  93     -16.613  -0.238 -13.324  1.00  0.00
ATOM   1404  CD1 TYR A  93     -17.169  -1.493 -13.118  1.00  0.00
ATOM   1405  CD2 TYR A  93     -17.394   0.898 -13.184  1.00  0.00
ATOM   1406  CE1 TYR A  93     -18.502  -1.609 -12.772  1.00  0.00
ATOM   1407  CE2 TYR A  93     -18.727   0.782 -12.838  1.00  0.00
ATOM   1408  CZ  TYR A  93     -19.279  -0.466 -12.633  1.00  0.00
ATOM   1409  OH  TYR A  93     -20.606  -0.581 -12.288  1.00  0.00
ATOM   1419  N   CYS A  94     -13.439   1.673 -15.761  1.00  0.00
ATOM   1420  CA  CYS A  94     -12.123   2.213 -15.979  1.00  0.00
ATOM   1421  C   CYS A  94     -11.659   3.030 -14.833  1.00  0.00
ATOM   1422  O   CYS A  94     -12.350   3.849 -14.240  1.00  0.00
ATOM   1423  CB  CYS A  94     -12.095   3.075 -17.240  1.00  0.00
ATOM   1424  SG  CYS A  94     -10.442   3.635 -17.717  1.00  0.00
ATOM   1430  N   ALA A  95     -10.415   3.059 -14.640  1.00  0.00
ATOM   1431  CA  ALA A  95     -10.044   3.974 -13.584  1.00  0.00
ATOM   1432  C   ALA A  95      -8.685   4.658 -13.811  1.00  0.00
ATOM   1433  O   ALA A  95      -7.675   4.246 -14.382  1.00  0.00
ATOM   1434  CB  ALA A  95      -9.826   3.091 -12.188  1.00  0.00
ATOM   1440  N   VAL A  96      -8.658   5.893 -13.219  1.00  0.00
ATOM   1441  CA  VAL A  96      -7.415   6.638 -13.417  1.00  0.00
ATOM   1442  C   VAL A  96      -6.781   6.986 -12.029  1.00  0.00
ATOM   1443  O   VAL A  96      -7.491   7.219 -11.000  1.00  0.00
ATOM   1444  CB  VAL A  96      -7.689   7.926 -14.217  1.00  0.00
ATOM   1445  CG1 VAL A  96      -8.319   7.594 -15.561  1.00  0.00
ATOM   1446  CG2 VAL A  96      -8.588   8.853 -13.413  1.00  0.00
ATOM   1456  N   ARG A  97      -5.405   6.925 -11.936  1.00  0.00
ATOM   1457  CA  ARG A  97      -4.758   7.324 -10.695  1.00  0.00
ATOM   1458  C   ARG A  97      -3.600   8.422 -10.924  1.00  0.00
ATOM   1459  O   ARG A  97      -2.764   8.520 -11.836  1.00  0.00
ATOM   1460  CB  ARG A  97      -4.185   6.087 -10.018  1.00  0.00
ATOM   1461  CG  ARG A  97      -5.220   5.157  -9.404  1.00  0.00
ATOM   1462  CD  ARG A  97      -5.481   3.978 -10.268  1.00  0.00
ATOM   1463  NE  ARG A  97      -4.407   3.001 -10.192  1.00  0.00
ATOM   1464  CZ  ARG A  97      -4.331   1.886 -10.945  1.00  0.00
ATOM   1465  NH1 ARG A  97      -5.271   1.623 -11.826  1.00  0.00
ATOM   1466  NH2 ARG A  97      -3.311   1.059 -10.799  1.00  0.00
ATOM   1480  N   ASP A  98      -3.616   9.402 -10.100  1.00  0.00
ATOM   1481  CA  ASP A  98      -2.573  10.423 -10.143  1.00  0.00
ATOM   1482  C   ASP A  98      -1.309  10.068  -9.312  1.00  0.00
ATOM   1483  O   ASP A  98      -1.634  10.309  -8.129  1.00  0.00
ATOM   1484  CB  ASP A  98      -3.148  11.754  -9.653  1.00  0.00
ATOM   1485  CG  ASP A  98      -2.151  12.902  -9.750  1.00  0.00
ATOM   1486  OD1 ASP A  98      -1.042  12.738  -9.301  1.00  0.00
ATOM   1487  OD2 ASP A  98      -2.509  13.930 -10.272  1.00  0.00
ATOM   1492  N   PRO A  99      -0.043   9.841  -9.743  1.00  0.00
ATOM   1493  CA  PRO A  99       1.173   9.384  -8.966  1.00  0.00
ATOM   1494  C   PRO A  99       1.590  10.289  -7.846  1.00  0.00
ATOM   1495  O   PRO A  99       2.448   9.915  -7.050  1.00  0.00
ATOM   1496  CB  PRO A  99       2.272   9.337 -10.031  1.00  0.00
ATOM   1497  CG  PRO A  99       1.568   8.882 -11.264  1.00  0.00
ATOM   1498  CD  PRO A  99       0.228   9.564 -11.204  1.00  0.00
ATOM   1506  N   SER A 100       1.199  11.527  -7.875  1.00  0.00
ATOM   1507  CA  SER A 100       1.578  12.262  -6.693  1.00  0.00
ATOM   1508  C   SER A 100       0.914  11.785  -5.449  1.00  0.00
ATOM   1509  O   SER A 100       1.420  12.163  -4.404  1.00  0.00
ATOM   1510  CB  SER A 100       1.265  13.733  -6.884  1.00  0.00
ATOM   1511  OG  SER A 100      -0.118  13.945  -6.961  1.00  0.00
ATOM   1517  N   TYR A 101      -0.135  10.947  -5.441  1.00  0.00
ATOM   1518  CA  TYR A 101      -0.451  10.484  -4.034  1.00  0.00
ATOM   1519  C   TYR A 101       0.639   9.372  -3.632  1.00  0.00
ATOM   1520  O   TYR A 101       0.654   8.284  -4.348  1.00  0.00
ATOM   1521  CB  TYR A 101      -1.876   9.935  -3.940  1.00  0.00
ATOM   1522  CG  TYR A 101      -2.948  10.996  -4.064  1.00  0.00
ATOM   1523  CD1 TYR A 101      -3.111  11.681  -5.259  1.00  0.00
ATOM   1524  CD2 TYR A 101      -3.769  11.282  -2.983  1.00  0.00
ATOM   1525  CE1 TYR A 101      -4.090  12.648  -5.373  1.00  0.00
ATOM   1526  CE2 TYR A 101      -4.748  12.250  -3.097  1.00  0.00
ATOM   1527  CZ  TYR A 101      -4.910  12.931  -4.286  1.00  0.00
ATOM   1528  OH  TYR A 101      -5.885  13.895  -4.399  1.00  0.00
ATOM   1538  N   PRO A 102       1.027   9.389  -2.395  1.00  0.00
ATOM   1539  CA  PRO A 102       2.069   8.540  -1.979  1.00  0.00
ATOM   1540  C   PRO A 102       2.423   7.044  -1.948  1.00  0.00
ATOM   1541  O   PRO A 102       3.600   6.679  -1.974  1.00  0.00
ATOM   1542  CB  PRO A 102       1.997   9.027  -0.528  1.00  0.00
ATOM   1543  CG  PRO A 102       1.877  10.509  -0.645  1.00  0.00
ATOM   1544  CD  PRO A 102       0.956  10.718  -1.818  1.00  0.00
ATOM   1552  N   ASN A 103       1.476   6.252  -1.985  1.00  0.00
ATOM   1553  CA  ASN A 103       1.452   4.799  -1.972  1.00  0.00
ATOM   1554  C   ASN A 103       0.820   4.201  -3.006  1.00  0.00
ATOM   1555  O   ASN A 103       0.625   2.974  -2.960  1.00  0.00
ATOM   1556  CB  ASN A 103       0.811   4.254  -0.709  1.00  0.00
ATOM   1557  CG  ASN A 103       1.551   4.658   0.535  1.00  0.00
ATOM   1558  OD1 ASN A 103       2.612   4.106   0.849  1.00  0.00
ATOM   1559  ND2 ASN A 103       1.012   5.612   1.251  1.00  0.00
ATOM   1566  N   GLY A 104       0.410   5.007  -3.935  1.00  0.00
ATOM   1567  CA  GLY A 104      -0.419   4.308  -4.822  1.00  0.00
ATOM   1568  C   GLY A 104      -1.696   4.576  -4.001  1.00  0.00
ATOM   1569  O   GLY A 104      -2.730   3.923  -4.171  1.00  0.00
ATOM   1573  N   VAL A 105      -1.656   5.556  -3.065  1.00  0.00
ATOM   1574  CA  VAL A 105      -2.950   5.706  -2.535  1.00  0.00
ATOM   1575  C   VAL A 105      -3.250   6.287  -3.788  1.00  0.00
ATOM   1576  O   VAL A 105      -2.441   6.948  -4.433  1.00  0.00
ATOM   1577  CB  VAL A 105      -3.118   6.639  -1.320  1.00  0.00
ATOM   1578  CG1 VAL A 105      -4.556   6.616  -0.826  1.00  0.00
ATOM   1579  CG2 VAL A 105      -2.160   6.227  -0.214  1.00  0.00
ATOM   1589  N   TYR A 106      -4.360   5.858  -4.052  1.00  0.00
ATOM   1590  CA  TYR A 106      -5.352   5.939  -5.005  1.00  0.00
ATOM   1591  C   TYR A 106      -5.834   7.161  -4.597  1.00  0.00
ATOM   1592  O   TYR A 106      -6.095   7.611  -3.482  1.00  0.00
ATOM   1593  CB  TYR A 106      -6.402   4.826  -4.958  1.00  0.00
ATOM   1594  CG  TYR A 106      -5.894   3.487  -5.445  1.00  0.00
ATOM   1595  CD1 TYR A 106      -5.231   2.638  -4.571  1.00  0.00
ATOM   1596  CD2 TYR A 106      -6.092   3.108  -6.764  1.00  0.00
ATOM   1597  CE1 TYR A 106      -4.767   1.415  -5.015  1.00  0.00
ATOM   1598  CE2 TYR A 106      -5.629   1.885  -7.209  1.00  0.00
ATOM   1599  CZ  TYR A 106      -4.969   1.040  -6.340  1.00  0.00
ATOM   1600  OH  TYR A 106      -4.507  -0.178  -6.782  1.00  0.00
ATOM   1610  N   PRO A 107      -5.680   7.715  -5.457  1.00  0.00
ATOM   1611  CA  PRO A 107      -5.814   8.889  -5.612  1.00  0.00
ATOM   1612  C   PRO A 107      -7.224   9.045  -5.874  1.00  0.00
ATOM   1613  O   PRO A 107      -8.175   8.404  -5.345  1.00  0.00
ATOM   1614  CB  PRO A 107      -4.899   9.167  -6.809  1.00  0.00
ATOM   1615  CG  PRO A 107      -5.125   8.009  -7.720  1.00  0.00
ATOM   1616  CD  PRO A 107      -5.364   6.846  -6.794  1.00  0.00
ATOM   1624  N   HIS A 108      -7.343  10.110  -6.760  1.00  0.00
ATOM   1625  CA  HIS A 108      -8.604  10.177  -7.083  1.00  0.00
ATOM   1626  C   HIS A 108      -8.327   9.633  -8.244  1.00  0.00
ATOM   1627  O   HIS A 108      -8.013   9.924  -9.427  1.00  0.00
ATOM   1628  CB  HIS A 108      -9.224  11.575  -7.170  1.00  0.00
ATOM   1629  CG  HIS A 108      -9.252  12.303  -5.862  1.00  0.00
ATOM   1630  ND1 HIS A 108     -10.092  11.944  -4.828  1.00  0.00
ATOM   1631  CD2 HIS A 108      -8.544  13.369  -5.419  1.00  0.00
ATOM   1632  CE1 HIS A 108      -9.898  12.759  -3.806  1.00  0.00
ATOM   1633  NE2 HIS A 108      -8.966  13.633  -4.139  1.00  0.00
ATOM   1641  N   GLU A 109      -9.086   8.904  -7.803  1.00  0.00
ATOM   1642  CA  GLU A 109      -9.458   8.073  -8.256  1.00  0.00
ATOM   1643  C   GLU A 109     -10.659   8.466  -9.020  1.00  0.00
ATOM   1644  O   GLU A 109     -11.646   9.071  -8.603  1.00  0.00
ATOM   1645  CB  GLU A 109      -9.660   7.076  -7.112  1.00  0.00
ATOM   1646  CG  GLU A 109     -10.380   5.796  -7.514  1.00  0.00
ATOM   1647  CD  GLU A 109     -10.551   4.838  -6.369  1.00  0.00
ATOM   1648  OE1 GLU A 109      -9.730   4.846  -5.484  1.00  0.00
ATOM   1649  OE2 GLU A 109     -11.507   4.097  -6.378  1.00  0.00
ATOM   1656  N   TYR A 110     -10.637   7.986 -10.121  1.00  0.00
ATOM   1657  CA  TYR A 110     -11.734   8.236 -10.883  1.00  0.00
ATOM   1658  C   TYR A 110     -12.242   7.022 -11.570  1.00  0.00
ATOM   1659  O   TYR A 110     -11.526   6.176 -12.132  1.00  0.00
ATOM   1660  CB  TYR A 110     -11.399   9.336 -11.892  1.00  0.00
ATOM   1661  CG  TYR A 110     -11.120  10.681 -11.258  1.00  0.00
ATOM   1662  CD1 TYR A 110      -9.813  11.085 -11.035  1.00  0.00
ATOM   1663  CD2 TYR A 110     -12.172  11.509 -10.900  1.00  0.00
ATOM   1664  CE1 TYR A 110      -9.558  12.314 -10.457  1.00  0.00
ATOM   1665  CE2 TYR A 110     -11.919  12.738 -10.321  1.00  0.00
ATOM   1666  CZ  TYR A 110     -10.618  13.140 -10.099  1.00  0.00
ATOM   1667  OH  TYR A 110     -10.364  14.363  -9.523  1.00  0.00
ATOM   1677  N   TRP A 111     -13.508   6.905 -11.601  1.00  0.00
ATOM   1678  CA  TRP A 111     -13.933   5.690 -12.183  1.00  0.00
ATOM   1679  C   TRP A 111     -14.938   5.831 -13.340  1.00  0.00
ATOM   1680  O   TRP A 111     -15.605   6.855 -13.406  1.00  0.00
ATOM   1681  CB  TRP A 111     -14.537   4.819 -11.080  1.00  0.00
ATOM   1682  CG  TRP A 111     -15.716   5.446 -10.400  1.00  0.00
ATOM   1683  CD1 TRP A 111     -15.686   6.302  -9.341  1.00  0.00
ATOM   1684  CD2 TRP A 111     -17.115   5.270 -10.733  1.00  0.00
ATOM   1685  NE1 TRP A 111     -16.962   6.667  -8.990  1.00  0.00
ATOM   1686  CE2 TRP A 111     -17.849   6.046  -9.833  1.00  0.00
ATOM   1687  CE3 TRP A 111     -17.791   4.526 -11.708  1.00  0.00
ATOM   1688  CZ2 TRP A 111     -19.233   6.103  -9.873  1.00  0.00
ATOM   1689  CZ3 TRP A 111     -19.179   4.584 -11.749  1.00  0.00
ATOM   1690  CH2 TRP A 111     -19.881   5.353 -10.855  1.00  0.00
ATOM   1701  N   GLY A 112     -15.186   4.745 -14.199  1.00  0.00
ATOM   1702  CA  GLY A 112     -15.919   5.269 -15.355  1.00  0.00
ATOM   1703  C   GLY A 112     -17.324   4.786 -15.358  1.00  0.00
ATOM   1704  O   GLY A 112     -17.651   3.899 -14.551  1.00  0.00
ATOM   1708  N   GLN A 113     -18.200   5.260 -16.256  1.00  0.00
ATOM   1709  CA  GLN A 113     -19.413   4.563 -16.084  1.00  0.00
ATOM   1710  C   GLN A 113     -19.497   3.203 -16.425  1.00  0.00
ATOM   1711  O   GLN A 113     -20.338   2.985 -17.306  1.00  0.00
ATOM   1712  CB  GLN A 113     -20.519   5.274 -16.866  1.00  0.00
ATOM   1713  CG  GLN A 113     -20.781   6.702 -16.417  1.00  0.00
ATOM   1714  CD  GLN A 113     -21.340   6.771 -15.008  1.00  0.00
ATOM   1715  OE1 GLN A 113     -22.396   6.202 -14.714  1.00  0.00
ATOM   1716  NE2 GLN A 113     -20.632   7.467 -14.125  1.00  0.00
ATOM   1725  N   GLY A 114     -18.884   2.235 -15.949  1.00  0.00
ATOM   1726  CA  GLY A 114     -19.161   0.824 -15.923  1.00  0.00
ATOM   1727  C   GLY A 114     -19.349   0.357 -17.236  1.00  0.00
ATOM   1728  O   GLY A 114     -20.506   0.650 -17.479  1.00  0.00
ATOM   1732  N   THR A 115     -19.006  -0.532 -17.976  1.00  0.00
ATOM   1733  CA  THR A 115     -19.741  -0.874 -19.225  1.00  0.00
ATOM   1734  C   THR A 115     -20.126  -2.431 -19.073  1.00  0.00
ATOM   1735  O   THR A 115     -19.558  -3.251 -18.305  1.00  0.00
ATOM   1736  CB  THR A 115     -18.896  -0.610 -20.485  1.00  0.00
ATOM   1737  OG1 THR A 115     -19.696  -0.826 -21.654  1.00  0.00
ATOM   1738  CG2 THR A 115     -17.691  -1.539 -20.522  1.00  0.00
ATOM   1746  N   GLN A 116     -21.022  -2.976 -19.714  1.00  0.00
ATOM   1747  CA  GLN A 116     -21.260  -4.416 -19.361  1.00  0.00
ATOM   1748  C   GLN A 116     -20.875  -5.303 -20.489  1.00  0.00
ATOM   1749  O   GLN A 116     -21.281  -4.749 -21.560  1.00  0.00
ATOM   1750  CB  GLN A 116     -22.725  -4.679 -19.001  1.00  0.00
ATOM   1751  CG  GLN A 116     -23.015  -6.113 -18.586  1.00  0.00
ATOM   1752  CD  GLN A 116     -24.451  -6.304 -18.135  1.00  0.00
ATOM   1753  OE1 GLN A 116     -25.302  -5.434 -18.340  1.00  0.00
ATOM   1754  NE2 GLN A 116     -24.728  -7.447 -17.518  1.00  0.00
ATOM   1763  N   VAL A 117     -20.136  -6.376 -20.325  1.00  0.00
ATOM   1764  CA  VAL A 117     -19.768  -7.132 -21.542  1.00  0.00
ATOM   1765  C   VAL A 117     -20.212  -8.549 -21.369  1.00  0.00
ATOM   1766  O   VAL A 117     -19.931  -9.393 -20.483  1.00  0.00
ATOM   1767  CB  VAL A 117     -18.248  -7.100 -21.795  1.00  0.00
ATOM   1768  CG1 VAL A 117     -17.889  -7.980 -22.983  1.00  0.00
ATOM   1769  CG2 VAL A 117     -17.793  -5.667 -22.028  1.00  0.00
ATOM   1779  N   THR A 118     -21.039  -8.903 -22.359  1.00  0.00
ATOM   1780  CA  THR A 118     -21.466 -10.266 -22.203  1.00  0.00
ATOM   1781  C   THR A 118     -20.902 -11.337 -23.290  1.00  0.00
ATOM   1782  O   THR A 118     -20.719 -11.358 -24.563  1.00  0.00
ATOM   1783  CB  THR A 118     -23.006 -10.269 -22.201  1.00  0.00
ATOM   1784  OG1 THR A 118     -23.486  -9.480 -21.103  1.00  0.00
ATOM   1785  CG2 THR A 118     -23.537 -11.688 -22.070  1.00  0.00
ATOM   1793  N   VAL A 119     -20.509 -12.412 -22.796  1.00  0.00
ATOM   1794  CA  VAL A 119     -20.076 -13.244 -23.900  1.00  0.00
ATOM   1795  C   VAL A 119     -20.969 -14.340 -23.937  1.00  0.00
ATOM   1796  O   VAL A 119     -21.210 -15.054 -22.962  1.00  0.00
ATOM   1797  CB  VAL A 119     -18.636 -13.767 -23.731  1.00  0.00
ATOM   1798  CG1 VAL A 119     -18.249 -14.648 -24.908  1.00  0.00
ATOM   1799  CG2 VAL A 119     -17.674 -12.598 -23.592  1.00  0.00
ATOM   1809  N   SER A 120     -21.368 -14.499 -25.179  1.00  0.00
ATOM   1810  CA  SER A 120     -22.437 -15.624 -25.373  1.00  0.00
ATOM   1811  C   SER A 120     -21.938 -16.666 -26.146  1.00  0.00
ATOM   1812  O   SER A 120     -20.896 -16.827 -26.871  1.00  0.00
ATOM   1813  CB  SER A 120     -23.698 -15.149 -26.069  1.00  0.00
ATOM   1814  OG  SER A 120     -23.427 -14.762 -27.389  1.00  0.00
ATOM   1820  N   SER A 121     -22.674 -17.582 -25.890  1.00  0.00
ATOM   1821  CA  SER A 121     -22.362 -18.670 -26.676  1.00  0.00
ATOM   1822  C   SER A 121     -23.349 -19.055 -27.714  1.00  0.00
ATOM   1823  O   SER A 121     -22.948 -19.586 -28.733  1.00  0.00
ATOM   1824  OXT SER A 121     -24.517 -18.844 -27.540  1.00  0.00
ATOM   1825  CB  SER A 121     -22.122 -19.850 -25.756  1.00  0.00
ATOM   1826  OG  SER A 121     -21.904 -21.024 -26.490  1.00  0.00
END
