# Supplementary material for: Nanobody-based CTLA4 inhibitors for immune checkpoint blockade therapy of canine cancer patients
Source: Sci Rep. 2021 Oct 21;11:20763. doi: 10.1038/s41598-021-00325-3 (PMC8531395; doi:10.1038/s41598-021-00325-3)
Supplement: Supplementary file 1 — Supplementary Information 1. [file 41598_2021_325_MOESM1_ESM.zip › Supplemental Information/trRosetta_cNb6_1.pdb]

ATOM      1  N   MET B   1        .683    .029   -.448  1.00  0.00
ATOM      2  CA  MET B   1       2.137   -.121   -.522  1.00  0.00
ATOM      3  C   MET B   1       2.504   1.249   -.570  1.00  0.00
ATOM      4  O   MET B   1       1.860   2.152  -1.059  1.00  0.00
ATOM      5  CB  MET B   1       2.641   -.894  -1.739  1.00  0.00
ATOM      6  CG  MET B   1       2.291  -2.375  -1.734  1.00  0.00
ATOM      7  SD  MET B   1       2.986  -3.259  -3.144  1.00  0.00
ATOM      8  CE  MET B   1       4.724  -3.271  -2.713  1.00  0.00
ATOM     20  N   HIS B   2       3.562   1.456    .010  1.00  0.00
ATOM     21  CA  HIS B   2       4.239   2.720    .145  1.00  0.00
ATOM     22  C   HIS B   2       5.616   2.590   -.395  1.00  0.00
ATOM     23  O   HIS B   2       6.364   1.602   -.195  1.00  0.00
ATOM     24  CB  HIS B   2       4.291   3.179   1.605  1.00  0.00
ATOM     25  CG  HIS B   2       2.941   3.370   2.224  1.00  0.00
ATOM     26  ND1 HIS B   2       2.182   4.503   2.019  1.00  0.00
ATOM     27  CD2 HIS B   2       2.215   2.574   3.043  1.00  0.00
ATOM     28  CE1 HIS B   2       1.046   4.394   2.685  1.00  0.00
ATOM     29  NE2 HIS B   2       1.041   3.234   3.314  1.00  0.00
ATOM     37  N   VAL B   3       6.006   3.722  -1.041  1.00  0.00
ATOM     38  CA  VAL B   3       7.343   3.726  -1.678  1.00  0.00
ATOM     39  C   VAL B   3       8.177   4.929  -1.224  1.00  0.00
ATOM     40  O   VAL B   3       7.748   6.088  -1.328  1.00  0.00
ATOM     41  CB  VAL B   3       7.207   3.757  -3.212  1.00  0.00
ATOM     42  CG1 VAL B   3       6.237   4.849  -3.639  1.00  0.00
ATOM     43  CG2 VAL B   3       8.572   3.968  -3.848  1.00  0.00
ATOM     53  N   ALA B   4       9.400   4.693   -.823  1.00  0.00
ATOM     54  CA  ALA B   4      10.195   5.841   -.477  1.00  0.00
ATOM     55  C   ALA B   4      11.377   5.805  -1.496  1.00  0.00
ATOM     56  O   ALA B   4      11.986   4.833  -1.972  1.00  0.00
ATOM     57  CB  ALA B   4      10.567   5.737    .932  1.00  0.00
ATOM     63  N   GLN B   5      11.897   6.909  -1.707  1.00  0.00
ATOM     64  CA  GLN B   5      13.044   7.024  -2.576  1.00  0.00
ATOM     65  C   GLN B   5      14.116   7.950  -1.984  1.00  0.00
ATOM     66  O   GLN B   5      13.763   8.883  -1.254  1.00  0.00
ATOM     67  CB  GLN B   5      12.608   7.532  -3.953  1.00  0.00
ATOM     68  CG  GLN B   5      11.344   6.879  -4.486  1.00  0.00
ATOM     69  CD  GLN B   5      11.044   7.282  -5.917  1.00  0.00
ATOM     70  OE1 GLN B   5      10.023   6.887  -6.486  1.00  0.00
ATOM     71  NE2 GLN B   5      11.933   8.072  -6.507  1.00  0.00
ATOM     80  N   PRO B   6      15.438   7.781  -2.382  1.00  0.00
ATOM     81  CA  PRO B   6      16.258   8.797  -1.779  1.00  0.00
ATOM     82  C   PRO B   6      16.043  10.159  -2.456  1.00  0.00
ATOM     83  O   PRO B   6      15.627  10.190  -3.615  1.00  0.00
ATOM     84  CB  PRO B   6      17.674   8.260  -2.007  1.00  0.00
ATOM     85  CG  PRO B   6      17.559   7.440  -3.247  1.00  0.00
ATOM     86  CD  PRO B   6      16.206   6.789  -3.141  1.00  0.00
ATOM     94  N   ALA B   7      16.291  11.333  -1.808  1.00  0.00
ATOM     95  CA  ALA B   7      15.901  12.428  -2.682  1.00  0.00
ATOM     96  C   ALA B   7      16.554  12.912  -3.933  1.00  0.00
ATOM     97  O   ALA B   7      15.779  13.232  -4.809  1.00  0.00
ATOM     98  CB  ALA B   7      16.113  13.493  -1.613  1.00  0.00
ATOM    104  N   VAL B   8      17.928  12.970  -3.945  1.00  0.00
ATOM    105  CA  VAL B   8      18.742  13.360  -5.136  1.00  0.00
ATOM    106  C   VAL B   8      19.970  12.431  -5.469  1.00  0.00
ATOM    107  O   VAL B   8      20.556  12.004  -4.499  1.00  0.00
ATOM    108  CB  VAL B   8      19.262  14.795  -4.932  1.00  0.00
ATOM    109  CG1 VAL B   8      20.115  15.226  -6.115  1.00  0.00
ATOM    110  CG2 VAL B   8      18.091  15.746  -4.736  1.00  0.00
ATOM    120  N   VAL B   9      20.423  12.080  -6.559  1.00  0.00
ATOM    121  CA  VAL B   9      21.585  11.192  -6.647  1.00  0.00
ATOM    122  C   VAL B   9      22.519  11.710  -7.598  1.00  0.00
ATOM    123  O   VAL B   9      21.873  12.049  -8.568  1.00  0.00
ATOM    124  CB  VAL B   9      21.194   9.767  -7.082  1.00  0.00
ATOM    125  CG1 VAL B   9      22.429   8.886  -7.191  1.00  0.00
ATOM    126  CG2 VAL B   9      20.197   9.179  -6.095  1.00  0.00
ATOM    136  N   LEU B  10      23.811  11.842  -7.317  1.00  0.00
ATOM    137  CA  LEU B  10      24.655  12.430  -8.261  1.00  0.00
ATOM    138  C   LEU B  10      25.478  11.431  -9.004  1.00  0.00
ATOM    139  O   LEU B  10      26.104  10.572  -8.425  1.00  0.00
ATOM    140  CB  LEU B  10      25.572  13.440  -7.559  1.00  0.00
ATOM    141  CG  LEU B  10      24.967  14.828  -7.312  1.00  0.00
ATOM    142  CD1 LEU B  10      23.807  14.710  -6.332  1.00  0.00
ATOM    143  CD2 LEU B  10      26.041  15.763  -6.777  1.00  0.00
ATOM    155  N   ALA B  11      25.490  11.649 -10.442  1.00  0.00
ATOM    156  CA  ALA B  11      26.228  10.684 -11.111  1.00  0.00
ATOM    157  C   ALA B  11      27.521  11.238 -11.753  1.00  0.00
ATOM    158  O   ALA B  11      27.905  12.408 -12.083  1.00  0.00
ATOM    159  CB  ALA B  11      25.404  10.150 -12.123  1.00  0.00
ATOM    165  N   SER B  12      28.289  10.347 -12.152  1.00  0.00
ATOM    166  CA  SER B  12      29.429  11.015 -12.648  1.00  0.00
ATOM    167  C   SER B  12      29.454  10.772 -14.106  1.00  0.00
ATOM    168  O   SER B  12      28.505  10.197 -14.587  1.00  0.00
ATOM    169  CB  SER B  12      30.698  10.509 -11.990  1.00  0.00
ATOM    170  OG  SER B  12      30.987   9.199 -12.397  1.00  0.00
ATOM    176  N   SER B  13      30.412  11.250 -14.859  1.00  0.00
ATOM    177  CA  SER B  13      30.583  11.077 -16.378  1.00  0.00
ATOM    178  C   SER B  13      30.791   9.815 -17.071  1.00  0.00
ATOM    179  O   SER B  13      30.687   9.674 -18.260  1.00  0.00
ATOM    180  CB  SER B  13      31.756  11.918 -16.841  1.00  0.00
ATOM    181  OG  SER B  13      32.935  11.538 -16.185  1.00  0.00
ATOM    187  N   ARG B  14      31.077   8.981 -16.235  1.00  0.00
ATOM    188  CA  ARG B  14      31.410   7.629 -16.363  1.00  0.00
ATOM    189  C   ARG B  14      29.975   7.288 -16.135  1.00  0.00
ATOM    190  O   ARG B  14      29.813   6.102 -15.855  1.00  0.00
ATOM    191  CB  ARG B  14      32.376   7.075 -15.326  1.00  0.00
ATOM    192  CG  ARG B  14      33.775   7.668 -15.375  1.00  0.00
ATOM    193  CD  ARG B  14      34.663   7.064 -14.348  1.00  0.00
ATOM    194  NE  ARG B  14      36.003   7.629 -14.391  1.00  0.00
ATOM    195  CZ  ARG B  14      37.020   7.245 -13.595  1.00  0.00
ATOM    196  NH1 ARG B  14      36.836   6.297 -12.703  1.00  0.00
ATOM    197  NH2 ARG B  14      38.204   7.821 -13.712  1.00  0.00
ATOM    211  N   GLY B  15      28.931   8.255 -15.921  1.00  0.00
ATOM    212  CA  GLY B  15      27.865   7.445 -15.495  1.00  0.00
ATOM    213  C   GLY B  15      27.213   6.699 -14.320  1.00  0.00
ATOM    214  O   GLY B  15      26.022   6.818 -14.186  1.00  0.00
ATOM    218  N   VAL B  16      27.917   6.122 -13.378  1.00  0.00
ATOM    219  CA  VAL B  16      26.908   5.429 -12.868  1.00  0.00
ATOM    220  C   VAL B  16      25.907   5.830 -11.792  1.00  0.00
ATOM    221  O   VAL B  16      26.347   6.633 -10.954  1.00  0.00
ATOM    222  CB  VAL B  16      27.616   4.142 -12.404  1.00  0.00
ATOM    223  CG1 VAL B  16      26.630   3.212 -11.712  1.00  0.00
ATOM    224  CG2 VAL B  16      28.266   3.451 -13.592  1.00  0.00
ATOM    234  N   ALA B  17      24.564   5.543 -11.832  1.00  0.00
ATOM    235  CA  ALA B  17      23.809   5.997 -10.636  1.00  0.00
ATOM    236  C   ALA B  17      23.035   4.896  -9.829  1.00  0.00
ATOM    237  O   ALA B  17      22.524   3.861 -10.264  1.00  0.00
ATOM    238  CB  ALA B  17      22.952   6.998 -11.176  1.00  0.00
ATOM    244  N   SER B  18      22.960   4.998  -8.609  1.00  0.00
ATOM    245  CA  SER B  18      22.141   3.915  -8.062  1.00  0.00
ATOM    246  C   SER B  18      20.981   4.448  -7.353  1.00  0.00
ATOM    247  O   SER B  18      21.072   5.305  -6.496  1.00  0.00
ATOM    248  CB  SER B  18      22.942   3.048  -7.110  1.00  0.00
ATOM    249  OG  SER B  18      23.973   2.380  -7.786  1.00  0.00
ATOM    255  N   PHE B  19      19.843   3.855  -7.656  1.00  0.00
ATOM    256  CA  PHE B  19      18.739   4.346  -7.034  1.00  0.00
ATOM    257  C   PHE B  19      18.197   3.282  -6.036  1.00  0.00
ATOM    258  O   PHE B  19      17.911   2.129  -6.239  1.00  0.00
ATOM    259  CB  PHE B  19      17.699   4.727  -8.089  1.00  0.00
ATOM    260  CG  PHE B  19      16.329   4.979  -7.527  1.00  0.00
ATOM    261  CD1 PHE B  19      15.978   6.235  -7.055  1.00  0.00
ATOM    262  CD2 PHE B  19      15.389   3.961  -7.469  1.00  0.00
ATOM    263  CE1 PHE B  19      14.718   6.468  -6.537  1.00  0.00
ATOM    264  CE2 PHE B  19      14.128   4.192  -6.954  1.00  0.00
ATOM    265  CZ  PHE B  19      13.793   5.447  -6.487  1.00  0.00
ATOM    275  N   VAL B  20      17.869   3.648  -4.913  1.00  0.00
ATOM    276  CA  VAL B  20      17.294   2.618  -4.032  1.00  0.00
ATOM    277  C   VAL B  20      15.848   2.917  -3.681  1.00  0.00
ATOM    278  O   VAL B  20      15.539   4.036  -3.319  1.00  0.00
ATOM    279  CB  VAL B  20      18.110   2.507  -2.731  1.00  0.00
ATOM    280  CG1 VAL B  20      17.493   1.473  -1.801  1.00  0.00
ATOM    281  CG2 VAL B  20      19.553   2.150  -3.053  1.00  0.00
ATOM    291  N   CYS B  21      14.955   1.891  -3.733  1.00  0.00
ATOM    292  CA  CYS B  21      13.643   2.170  -3.419  1.00  0.00
ATOM    293  C   CYS B  21      13.135   1.435  -2.174  1.00  0.00
ATOM    294  O   CYS B  21      13.492    .306  -1.814  1.00  0.00
ATOM    295  CB  CYS B  21      12.773   1.820  -4.627  1.00  0.00
ATOM    296  SG  CYS B  21      11.001   2.055  -4.354  1.00  0.00
ATOM    302  N   GLU B  22      12.344   1.984  -1.384  1.00  0.00
ATOM    303  CA  GLU B  22      11.966   1.123   -.250  1.00  0.00
ATOM    304  C   GLU B  22      10.467    .954   -.225  1.00  0.00
ATOM    305  O   GLU B  22       9.585   1.791   -.277  1.00  0.00
ATOM    306  CB  GLU B  22      12.445   1.712   1.079  1.00  0.00
ATOM    307  CG  GLU B  22      12.116    .862   2.298  1.00  0.00
ATOM    308  CD  GLU B  22      12.664   1.435   3.575  1.00  0.00
ATOM    309  OE1 GLU B  22      13.312   2.452   3.518  1.00  0.00
ATOM    310  OE2 GLU B  22      12.433    .854   4.610  1.00  0.00
ATOM    317  N   TYR B  23      10.052   -.271   -.059  1.00  0.00
ATOM    318  CA  TYR B  23       8.666   -.497   -.043  1.00  0.00
ATOM    319  C   TYR B  23       8.100   -.920   1.255  1.00  0.00
ATOM    320  O   TYR B  23       8.293  -1.987   1.808  1.00  0.00
ATOM    321  CB  TYR B  23       8.320  -1.539  -1.110  1.00  0.00
ATOM    322  CG  TYR B  23       8.645  -1.099  -2.520  1.00  0.00
ATOM    323  CD1 TYR B  23       9.531  -1.839  -3.290  1.00  0.00
ATOM    324  CD2 TYR B  23       8.058    .043  -3.043  1.00  0.00
ATOM    325  CE1 TYR B  23       9.827  -1.437  -4.579  1.00  0.00
ATOM    326  CE2 TYR B  23       8.355    .445  -4.331  1.00  0.00
ATOM    327  CZ  TYR B  23       9.235   -.291  -5.097  1.00  0.00
ATOM    328  OH  TYR B  23       9.531    .109  -6.380  1.00  0.00
ATOM    338  N   GLY B  24       6.958   -.318   1.426  1.00  0.00
ATOM    339  CA  GLY B  24       5.879   -.291   2.426  1.00  0.00
ATOM    340  C   GLY B  24       4.972  -1.427   2.723  1.00  0.00
ATOM    341  O   GLY B  24       3.890  -1.245   3.313  1.00  0.00
ATOM    345  N   SER B  25       5.273  -2.567   2.194  1.00  0.00
ATOM    346  CA  SER B  25       4.414  -3.639   2.580  1.00  0.00
ATOM    347  C   SER B  25       5.258  -4.916   2.779  1.00  0.00
ATOM    348  O   SER B  25       6.351  -5.053   2.263  1.00  0.00
ATOM    349  CB  SER B  25       3.345  -3.850   1.526  1.00  0.00
ATOM    350  OG  SER B  25       2.471  -4.880   1.898  1.00  0.00
ATOM    356  N   SER B  26       4.684  -5.865   3.548  1.00  0.00
ATOM    357  CA  SER B  26       5.323  -7.190   3.772  1.00  0.00
ATOM    358  C   SER B  26       4.779  -7.902   2.739  1.00  0.00
ATOM    359  O   SER B  26       5.557  -8.654   2.138  1.00  0.00
ATOM    360  CB  SER B  26       4.994  -7.852   5.096  1.00  0.00
ATOM    361  OG  SER B  26       3.633  -8.178   5.170  1.00  0.00
ATOM    367  N   GLY B  27       3.632  -7.585   2.185  1.00  0.00
ATOM    368  CA  GLY B  27       3.930  -8.549   1.374  1.00  0.00
ATOM    369  C   GLY B  27       3.812  -9.901   1.676  1.00  0.00
ATOM    370  O   GLY B  27       3.915 -10.590   2.675  1.00  0.00
ATOM    374  N   ASN B  28       4.084 -10.143    .490  1.00  0.00
ATOM    375  CA  ASN B  28       4.588 -11.232   -.084  1.00  0.00
ATOM    376  C   ASN B  28       5.190 -10.564  -1.399  1.00  0.00
ATOM    377  O   ASN B  28       4.556 -10.628  -2.483  1.00  0.00
ATOM    378  CB  ASN B  28       3.524 -12.292   -.304  1.00  0.00
ATOM    379  CG  ASN B  28       4.094 -13.583   -.822  1.00  0.00
ATOM    380  OD1 ASN B  28       5.133 -13.593  -1.492  1.00  0.00
ATOM    381  ND2 ASN B  28       3.433 -14.673   -.527  1.00  0.00
ATOM    388  N   ALA B  29       6.337 -10.371  -1.367  1.00  0.00
ATOM    389  CA  ALA B  29       7.242  -9.829  -2.339  1.00  0.00
ATOM    390  C   ALA B  29       7.103 -10.759  -3.541  1.00  0.00
ATOM    391  O   ALA B  29       7.315 -10.178  -4.597  1.00  0.00
ATOM    392  CB  ALA B  29       8.350  -9.805  -2.005  1.00  0.00
ATOM    398  N   ALA B  30       6.776 -12.153  -3.482  1.00  0.00
ATOM    399  CA  ALA B  30       7.060 -12.292  -4.816  1.00  0.00
ATOM    400  C   ALA B  30       7.318 -12.407  -6.145  1.00  0.00
ATOM    401  O   ALA B  30       8.193 -12.688  -6.931  1.00  0.00
ATOM    402  CB  ALA B  30       6.545 -14.157  -4.314  1.00  0.00
ATOM    408  N   GLU B  31       6.299 -12.064  -6.652  1.00  0.00
ATOM    409  CA  GLU B  31       5.908 -11.859  -8.054  1.00  0.00
ATOM    410  C   GLU B  31       6.048 -10.331  -8.592  1.00  0.00
ATOM    411  O   GLU B  31       5.719 -10.049  -9.732  1.00  0.00
ATOM    412  CB  GLU B  31       4.467 -12.347  -8.217  1.00  0.00
ATOM    413  CG  GLU B  31       4.249 -13.803  -7.832  1.00  0.00
ATOM    414  CD  GLU B  31       5.057 -14.756  -8.669  1.00  0.00
ATOM    415  OE1 GLU B  31       5.354 -14.426  -9.792  1.00  0.00
ATOM    416  OE2 GLU B  31       5.377 -15.816  -8.184  1.00  0.00
ATOM    423  N   VAL B  32       6.485  -9.399  -7.709  1.00  0.00
ATOM    424  CA  VAL B  32       6.552  -7.876  -7.588  1.00  0.00
ATOM    425  C   VAL B  32       7.360  -7.436  -8.847  1.00  0.00
ATOM    426  O   VAL B  32       8.362  -8.142  -9.242  1.00  0.00
ATOM    427  CB  VAL B  32       7.257  -7.412  -6.300  1.00  0.00
ATOM    428  CG1 VAL B  32       8.706  -7.876  -6.289  1.00  0.00
ATOM    429  CG2 VAL B  32       7.175  -5.897  -6.182  1.00  0.00
ATOM    439  N   ARG B  33       6.773  -6.311  -9.425  1.00  0.00
ATOM    440  CA  ARG B  33       7.359  -5.743 -10.570  1.00  0.00
ATOM    441  C   ARG B  33       7.730  -4.354 -10.228  1.00  0.00
ATOM    442  O   ARG B  33       7.082  -3.461  -9.724  1.00  0.00
ATOM    443  CB  ARG B  33       6.405  -5.762 -11.755  1.00  0.00
ATOM    444  CG  ARG B  33       6.938  -5.102 -13.016  1.00  0.00
ATOM    445  CD  ARG B  33       5.978  -5.214 -14.144  1.00  0.00
ATOM    446  NE  ARG B  33       5.847  -6.585 -14.610  1.00  0.00
ATOM    447  CZ  ARG B  33       4.917  -7.010 -15.487  1.00  0.00
ATOM    448  NH1 ARG B  33       4.045  -6.160 -15.983  1.00  0.00
ATOM    449  NH2 ARG B  33       4.881  -8.280 -15.850  1.00  0.00
ATOM    463  N   VAL B  34       8.972  -4.051 -10.588  1.00  0.00
ATOM    464  CA  VAL B  34       9.466  -2.725 -10.237  1.00  0.00
ATOM    465  C   VAL B  34       9.783  -2.013 -11.414  1.00  0.00
ATOM    466  O   VAL B  34      10.465  -2.688 -12.153  1.00  0.00
ATOM    467  CB  VAL B  34      10.729  -2.783  -9.358  1.00  0.00
ATOM    468  CG1 VAL B  34      11.102  -1.392  -8.869  1.00  0.00
ATOM    469  CG2 VAL B  34      10.500  -3.724  -8.185  1.00  0.00
ATOM    479  N   THR B  35       9.216   -.694 -11.535  1.00  0.00
ATOM    480  CA  THR B  35       9.501    .089 -12.744  1.00  0.00
ATOM    481  C   THR B  35      10.231   1.511 -12.526  1.00  0.00
ATOM    482  O   THR B  35       9.967   2.239 -11.557  1.00  0.00
ATOM    483  CB  THR B  35       8.179    .300 -13.504  1.00  0.00
ATOM    484  OG1 THR B  35       7.627   -.972 -13.870  1.00  0.00
ATOM    485  CG2 THR B  35       8.412   1.127 -14.760  1.00  0.00
ATOM    493  N   VAL B  36      11.213   1.900 -13.236  1.00  0.00
ATOM    494  CA  VAL B  36      11.725   3.174 -13.093  1.00  0.00
ATOM    495  C   VAL B  36      11.296   4.003 -14.336  1.00  0.00
ATOM    496  O   VAL B  36      11.461   3.714 -15.546  1.00  0.00
ATOM    497  CB  VAL B  36      13.258   3.106 -12.957  1.00  0.00
ATOM    498  CG1 VAL B  36      13.870   2.419 -14.169  1.00  0.00
ATOM    499  CG2 VAL B  36      13.826   4.506 -12.786  1.00  0.00
ATOM    509  N   LEU B  37      10.736   5.212 -13.949  1.00  0.00
ATOM    510  CA  LEU B  37      10.372   6.012 -15.044  1.00  0.00
ATOM    511  C   LEU B  37      11.140   7.414 -14.977  1.00  0.00
ATOM    512  O   LEU B  37      11.433   8.053 -13.961  1.00  0.00
ATOM    513  CB  LEU B  37       8.849   6.194 -15.035  1.00  0.00
ATOM    514  CG  LEU B  37       8.024   4.900 -15.047  1.00  0.00
ATOM    515  CD1 LEU B  37       7.754   4.457 -13.616  1.00  0.00
ATOM    516  CD2 LEU B  37       6.724   5.134 -15.802  1.00  0.00
ATOM    528  N   ARG B  38      11.490   7.966 -16.120  1.00  0.00
ATOM    529  CA  ARG B  38      11.963   9.259 -16.144  1.00  0.00
ATOM    530  C   ARG B  38      10.908  10.427 -16.552  1.00  0.00
ATOM    531  O   ARG B  38       9.943  10.503 -17.333  1.00  0.00
ATOM    532  CB  ARG B  38      13.153   9.247 -17.093  1.00  0.00
ATOM    533  CG  ARG B  38      13.854  10.586 -17.257  1.00  0.00
ATOM    534  CD  ARG B  38      15.086  10.464 -18.078  1.00  0.00
ATOM    535  NE  ARG B  38      15.785  11.733 -18.198  1.00  0.00
ATOM    536  CZ  ARG B  38      15.627  12.600 -19.217  1.00  0.00
ATOM    537  NH1 ARG B  38      14.792  12.321 -20.194  1.00  0.00
ATOM    538  NH2 ARG B  38      16.311  13.730 -19.235  1.00  0.00
ATOM    552  N   GLN B  39      10.996  11.584 -15.783  1.00  0.00
ATOM    553  CA  GLN B  39       9.930  12.566 -16.237  1.00  0.00
ATOM    554  C   GLN B  39      10.496  13.655 -17.101  1.00  0.00
ATOM    555  O   GLN B  39      11.381  14.364 -16.616  1.00  0.00
ATOM    556  CB  GLN B  39       9.219  13.213 -15.046  1.00  0.00
ATOM    557  CG  GLN B  39       8.061  14.118 -15.428  1.00  0.00
ATOM    558  CD  GLN B  39       7.399  14.754 -14.220  1.00  0.00
ATOM    559  OE1 GLN B  39       7.149  14.089 -13.211  1.00  0.00
ATOM    560  NE2 GLN B  39       7.112  16.047 -14.316  1.00  0.00
ATOM    569  N   ALA B  40      10.114  13.914 -18.249  1.00  0.00
ATOM    570  CA  ALA B  40      10.732  14.872 -18.931  1.00  0.00
ATOM    571  C   ALA B  40      10.081  16.246 -19.197  1.00  0.00
ATOM    572  O   ALA B  40       9.159  16.636 -19.833  1.00  0.00
ATOM    573  CB  ALA B  40      11.052  14.434 -20.254  1.00  0.00
ATOM    579  N   GLY B  41      10.410  17.078 -18.311  1.00  0.00
ATOM    580  CA  GLY B  41       9.690  18.281 -18.405  1.00  0.00
ATOM    581  C   GLY B  41       8.363  17.581 -18.001  1.00  0.00
ATOM    582  O   GLY B  41       8.269  17.009 -16.923  1.00  0.00
ATOM    586  N   SER B  42       7.309  17.738 -18.844  1.00  0.00
ATOM    587  CA  SER B  42       5.925  17.213 -18.638  1.00  0.00
ATOM    588  C   SER B  42       5.594  15.863 -19.193  1.00  0.00
ATOM    589  O   SER B  42       4.389  15.370 -19.173  1.00  0.00
ATOM    590  CB  SER B  42       4.926  18.191 -19.225  1.00  0.00
ATOM    591  OG  SER B  42       5.074  18.286 -20.615  1.00  0.00
ATOM    597  N   GLN B  43       6.621  15.194 -19.812  1.00  0.00
ATOM    598  CA  GLN B  43       6.325  13.988 -20.430  1.00  0.00
ATOM    599  C   GLN B  43       6.794  12.782 -19.770  1.00  0.00
ATOM    600  O   GLN B  43       7.753  12.543 -19.037  1.00  0.00
ATOM    601  CB  GLN B  43       6.882  14.014 -21.855  1.00  0.00
ATOM    602  CG  GLN B  43       6.347  15.148 -22.713  1.00  0.00
ATOM    603  CD  GLN B  43       4.861  15.014 -22.988  1.00  0.00
ATOM    604  OE1 GLN B  43       4.415  14.042 -23.604  1.00  0.00
ATOM    605  NE2 GLN B  43       4.086  15.991 -22.533  1.00  0.00
ATOM    614  N   MET B  44       6.241  11.691 -19.910  1.00  0.00
ATOM    615  CA  MET B  44       6.924  10.706 -19.073  1.00  0.00
ATOM    616  C   MET B  44       7.387   9.478 -19.852  1.00  0.00
ATOM    617  O   MET B  44       6.618   8.928 -20.649  1.00  0.00
ATOM    618  CB  MET B  44       6.008  10.280 -17.927  1.00  0.00
ATOM    619  CG  MET B  44       6.625   9.271 -16.970  1.00  0.00
ATOM    620  SD  MET B  44       5.535   8.864 -15.591  1.00  0.00
ATOM    621  CE  MET B  44       5.579  10.393 -14.662  1.00  0.00
ATOM    631  N   THR B  45       8.579   8.989 -19.575  1.00  0.00
ATOM    632  CA  THR B  45       8.944   7.950 -20.326  1.00  0.00
ATOM    633  C   THR B  45       9.359   6.680 -19.411  1.00  0.00
ATOM    634  O   THR B  45       9.721   6.513 -18.227  1.00  0.00
ATOM    635  CB  THR B  45      10.082   8.420 -21.251  1.00  0.00
ATOM    636  OG1 THR B  45      11.207   8.825 -20.461  1.00  0.00
ATOM    637  CG2 THR B  45       9.623   9.589 -22.109  1.00  0.00
ATOM    645  N   GLU B  46       9.256   5.530 -19.947  1.00  0.00
ATOM    646  CA  GLU B  46       9.606   4.429 -19.001  1.00  0.00
ATOM    647  C   GLU B  46      10.887   4.023 -19.512  1.00  0.00
ATOM    648  O   GLU B  46      11.070   3.741 -20.724  1.00  0.00
ATOM    649  CB  GLU B  46       8.624   3.255 -18.998  1.00  0.00
ATOM    650  CG  GLU B  46       9.006   2.118 -18.060  1.00  0.00
ATOM    651  CD  GLU B  46       8.006    .996 -18.064  1.00  0.00
ATOM    652  OE1 GLU B  46       6.852   1.254 -18.312  1.00  0.00
ATOM    653  OE2 GLU B  46       8.396   -.122 -17.819  1.00  0.00
ATOM    660  N   VAL B  47      11.793   3.879 -18.605  1.00  0.00
ATOM    661  CA  VAL B  47      13.138   3.650 -18.919  1.00  0.00
ATOM    662  C   VAL B  47      13.577   2.251 -18.517  1.00  0.00
ATOM    663  O   VAL B  47      14.285   1.598 -19.286  1.00  0.00
ATOM    664  CB  VAL B  47      14.012   4.703 -18.211  1.00  0.00
ATOM    665  CG1 VAL B  47      15.488   4.414 -18.446  1.00  0.00
ATOM    666  CG2 VAL B  47      13.649   6.095 -18.706  1.00  0.00
ATOM    676  N   CYS B  48      13.122   1.795 -17.475  1.00  0.00
ATOM    677  CA  CYS B  48      13.446    .499 -17.112  1.00  0.00
ATOM    678  C   CYS B  48      12.576   -.234 -16.247  1.00  0.00
ATOM    679  O   CYS B  48      11.716   -.080 -15.422  1.00  0.00
ATOM    680  CB  CYS B  48      14.822    .513 -16.446  1.00  0.00
ATOM    681  SG  CYS B  48      15.428  -1.123 -15.968  1.00  0.00
ATOM    687  N   ALA B  49      12.686  -1.399 -16.573  1.00  0.00
ATOM    688  CA  ALA B  49      11.830  -2.083 -15.764  1.00  0.00
ATOM    689  C   ALA B  49      12.446  -3.165 -15.303  1.00  0.00
ATOM    690  O   ALA B  49      13.328  -3.784 -15.917  1.00  0.00
ATOM    691  CB  ALA B  49      10.692  -2.205 -16.279  1.00  0.00
ATOM    697  N   ALA B  50      11.908  -3.547 -14.349  1.00  0.00
ATOM    698  CA  ALA B  50      12.502  -4.736 -14.005  1.00  0.00
ATOM    699  C   ALA B  50      11.647  -5.327 -13.195  1.00  0.00
ATOM    700  O   ALA B  50      10.945  -4.635 -12.544  1.00  0.00
ATOM    701  CB  ALA B  50      13.694  -4.557 -13.170  1.00  0.00
ATOM    707  N   THR B  51      11.744  -6.728 -13.391  1.00  0.00
ATOM    708  CA  THR B  51      10.841  -7.554 -12.783  1.00  0.00
ATOM    709  C   THR B  51      11.546  -8.495 -12.159  1.00  0.00
ATOM    710  O   THR B  51      12.400  -9.181 -12.667  1.00  0.00
ATOM    711  CB  THR B  51       9.854  -8.221 -13.758  1.00  0.00
ATOM    712  OG1 THR B  51       9.175  -7.212 -14.518  1.00  0.00
ATOM    713  CG2 THR B  51       8.831  -9.051 -12.998  1.00  0.00
ATOM    721  N   TYR B  52      11.143  -8.679 -11.035  1.00  0.00
ATOM    722  CA  TYR B  52      11.778  -9.576 -10.331  1.00  0.00
ATOM    723  C   TYR B  52      10.766 -10.310 -10.077  1.00  0.00
ATOM    724  O   TYR B  52       9.615  -9.923  -9.686  1.00  0.00
ATOM    725  CB  TYR B  52      12.466  -9.057  -9.067  1.00  0.00
ATOM    726  CG  TYR B  52      13.401  -7.894  -9.315  1.00  0.00
ATOM    727  CD1 TYR B  52      12.909  -6.597  -9.320  1.00  0.00
ATOM    728  CD2 TYR B  52      14.751  -8.125  -9.536  1.00  0.00
ATOM    729  CE1 TYR B  52      13.763  -5.535  -9.546  1.00  0.00
ATOM    730  CE2 TYR B  52      15.605  -7.063  -9.762  1.00  0.00
ATOM    731  CZ  TYR B  52      15.115  -5.772  -9.768  1.00  0.00
ATOM    732  OH  TYR B  52      15.966  -4.715  -9.993  1.00  0.00
ATOM    742  N   THR B  53      11.363 -11.258  -9.845  1.00  0.00
ATOM    743  CA  THR B  53      10.698 -12.260  -9.482  1.00  0.00
ATOM    744  C   THR B  53      11.541 -12.675  -8.392  1.00  0.00
ATOM    745  O   THR B  53      12.520 -12.162  -8.211  1.00  0.00
ATOM    746  CB  THR B  53      10.530 -13.312 -10.594  1.00  0.00
ATOM    747  OG1 THR B  53      11.792 -13.937 -10.860  1.00  0.00
ATOM    748  CG2 THR B  53      10.012 -12.662 -11.869  1.00  0.00
ATOM    756  N   VAL B  54      11.007 -13.518  -7.530  1.00  0.00
ATOM    757  CA  VAL B  54      11.693 -14.021  -6.426  1.00  0.00
ATOM    758  C   VAL B  54      11.773 -14.706  -7.823  1.00  0.00
ATOM    759  O   VAL B  54      10.737 -14.734  -8.505  1.00  0.00
ATOM    760  CB  VAL B  54      10.961 -14.690  -5.247  1.00  0.00
ATOM    761  CG1 VAL B  54      10.292 -15.980  -5.698  1.00  0.00
ATOM    762  CG2 VAL B  54      11.940 -14.958  -4.114  1.00  0.00
ATOM    772  N   GLU B  55      12.665 -15.285  -8.075  1.00  0.00
ATOM    773  CA  GLU B  55      13.674 -16.072  -8.714  1.00  0.00
ATOM    774  C   GLU B  55      14.364 -15.051  -9.777  1.00  0.00
ATOM    775  O   GLU B  55      14.779 -15.433 -10.884  1.00  0.00
ATOM    776  CB  GLU B  55      13.059 -17.307  -9.376  1.00  0.00
ATOM    777  CG  GLU B  55      12.349 -18.248  -8.414  1.00  0.00
ATOM    778  CD  GLU B  55      11.848 -19.499  -9.081  1.00  0.00
ATOM    779  OE1 GLU B  55      11.944 -19.588 -10.282  1.00  0.00
ATOM    780  OE2 GLU B  55      11.370 -20.367  -8.390  1.00  0.00
ATOM    787  N   ASP B  56      14.404 -13.724  -9.397  1.00  0.00
ATOM    788  CA  ASP B  56      15.274 -12.502  -9.641  1.00  0.00
ATOM    789  C   ASP B  56      15.540 -12.007 -10.977  1.00  0.00
ATOM    790  O   ASP B  56      16.576 -11.350 -11.232  1.00  0.00
ATOM    791  CB  ASP B  56      16.662 -12.720  -9.033  1.00  0.00
ATOM    792  CG  ASP B  56      16.627 -12.890  -7.520  1.00  0.00
ATOM    793  OD1 ASP B  56      15.922 -12.150  -6.875  1.00  0.00
ATOM    794  OD2 ASP B  56      17.306 -13.757  -7.025  1.00  0.00
ATOM    799  N   GLU B  57      14.817 -12.476 -11.900  1.00  0.00
ATOM    800  CA  GLU B  57      15.221 -11.869 -13.049  1.00  0.00
ATOM    801  C   GLU B  57      15.023 -10.439 -12.778  1.00  0.00
ATOM    802  O   GLU B  57      14.398  -9.935 -11.665  1.00  0.00
ATOM    803  CB  GLU B  57      14.415 -12.348 -14.259  1.00  0.00
ATOM    804  CG  GLU B  57      14.656 -13.802 -14.639  1.00  0.00
ATOM    805  CD  GLU B  57      13.874 -14.228 -15.851  1.00  0.00
ATOM    806  OE1 GLU B  57      13.109 -13.437 -16.348  1.00  0.00
ATOM    807  OE2 GLU B  57      14.043 -15.345 -16.280  1.00  0.00
ATOM    814  N   LEU B  58      15.879  -9.827 -13.717  1.00  0.00
ATOM    815  CA  LEU B  58      15.799  -8.465 -14.004  1.00  0.00
ATOM    816  C   LEU B  58      15.693  -8.109 -15.514  1.00  0.00
ATOM    817  O   LEU B  58      16.493  -8.592 -16.265  1.00  0.00
ATOM    818  CB  LEU B  58      17.029  -7.791 -13.384  1.00  0.00
ATOM    819  CG  LEU B  58      17.090  -6.264 -13.519  1.00  0.00
ATOM    820  CD1 LEU B  58      17.882  -5.682 -12.357  1.00  0.00
ATOM    821  CD2 LEU B  58      17.726  -5.898 -14.852  1.00  0.00
ATOM    833  N   ALA B  59      14.799  -7.289 -15.975  1.00  0.00
ATOM    834  CA  ALA B  59      14.917  -6.950 -17.363  1.00  0.00
ATOM    835  C   ALA B  59      15.486  -5.492 -17.711  1.00  0.00
ATOM    836  O   ALA B  59      15.459  -4.613 -16.830  1.00  0.00
ATOM    837  CB  ALA B  59      13.723  -7.256 -17.935  1.00  0.00
ATOM    843  N   PHE B  60      16.002  -5.189 -18.921  1.00  0.00
ATOM    844  CA  PHE B  60      16.413  -3.829 -18.975  1.00  0.00
ATOM    845  C   PHE B  60      15.987  -3.196 -20.045  1.00  0.00
ATOM    846  O   PHE B  60      15.708  -3.757 -21.085  1.00  0.00
ATOM    847  CB  PHE B  60      17.934  -3.673 -18.966  1.00  0.00
ATOM    848  CG  PHE B  60      18.624  -4.391 -20.091  1.00  0.00
ATOM    849  CD1 PHE B  60      18.815  -3.768 -21.316  1.00  0.00
ATOM    850  CD2 PHE B  60      19.082  -5.689 -19.928  1.00  0.00
ATOM    851  CE1 PHE B  60      19.449  -4.428 -22.352  1.00  0.00
ATOM    852  CE2 PHE B  60      19.717  -6.350 -20.961  1.00  0.00
ATOM    853  CZ  PHE B  60      19.900  -5.718 -22.175  1.00  0.00
ATOM    863  N   LEU B  61      15.786  -2.033 -19.829  1.00  0.00
ATOM    864  CA  LEU B  61      15.281  -1.674 -20.995  1.00  0.00
ATOM    865  C   LEU B  61      16.174   -.774 -21.597  1.00  0.00
ATOM    866  O   LEU B  61      17.221   -.618 -20.967  1.00  0.00
ATOM    867  CB  LEU B  61      13.899  -1.034 -20.815  1.00  0.00
ATOM    868  CG  LEU B  61      12.855  -1.896 -20.095  1.00  0.00
ATOM    869  CD1 LEU B  61      11.595  -1.075 -19.856  1.00  0.00
ATOM    870  CD2 LEU B  61      12.553  -3.131 -20.930  1.00  0.00
ATOM    882  N   ASP B  62      15.799   -.235 -22.658  1.00  0.00
ATOM    883  CA  ASP B  62      16.736    .288 -23.390  1.00  0.00
ATOM    884  C   ASP B  62      17.837   1.220 -22.886  1.00  0.00
ATOM    885  O   ASP B  62      17.639   2.218 -22.201  1.00  0.00
ATOM    886  CB  ASP B  62      15.943    .979 -24.503  1.00  0.00
ATOM    887  CG  ASP B  62      15.280   -.005 -25.457  1.00  0.00
ATOM    888  OD1 ASP B  62      15.558  -1.176 -25.359  1.00  0.00
ATOM    889  OD2 ASP B  62      14.502    .425 -26.275  1.00  0.00
ATOM    894  N   ASP B  63      19.040    .820 -23.314  1.00  0.00
ATOM    895  CA  ASP B  63      20.317   1.437 -23.105  1.00  0.00
ATOM    896  C   ASP B  63      20.479   1.500 -21.680  1.00  0.00
ATOM    897  O   ASP B  63      21.395   2.120 -21.130  1.00  0.00
ATOM    898  CB  ASP B  63      20.409   2.839 -23.713  1.00  0.00
ATOM    899  CG  ASP B  63      20.319   2.833 -25.233  1.00  0.00
ATOM    900  OD1 ASP B  63      20.511   1.792 -25.816  1.00  0.00
ATOM    901  OD2 ASP B  63      20.059   3.869 -25.797  1.00  0.00
ATOM    906  N   SER B  64      19.755    .719 -21.026  1.00  0.00
ATOM    907  CA  SER B  64      19.810    .974 -19.677  1.00  0.00
ATOM    908  C   SER B  64      20.023   -.347 -19.543  1.00  0.00
ATOM    909  O   SER B  64      19.411  -1.291 -20.032  1.00  0.00
ATOM    910  CB  SER B  64      18.552   1.494 -19.010  1.00  0.00
ATOM    911  OG  SER B  64      18.169   2.729 -19.552  1.00  0.00
ATOM    917  N   THR B  65      20.812   -.375 -18.745  1.00  0.00
ATOM    918  CA  THR B  65      21.248  -1.406 -18.180  1.00  0.00
ATOM    919  C   THR B  65      20.894  -1.032 -16.809  1.00  0.00
ATOM    920  O   THR B  65      21.133    .077 -16.272  1.00  0.00
ATOM    921  CB  THR B  65      22.751  -1.636 -18.422  1.00  0.00
ATOM    922  OG1 THR B  65      22.988  -1.825 -19.823  1.00  0.00
ATOM    923  CG2 THR B  65      23.232  -2.862 -17.661  1.00  0.00
ATOM    931  N   CYS B  66      20.312  -2.016 -16.244  1.00  0.00
ATOM    932  CA  CYS B  66      19.778  -1.968 -15.017  1.00  0.00
ATOM    933  C   CYS B  66      20.172  -3.047 -14.253  1.00  0.00
ATOM    934  O   CYS B  66      19.889  -4.169 -14.579  1.00  0.00
ATOM    935  CB  CYS B  66      18.251  -1.943 -15.090  1.00  0.00
ATOM    936  SG  CYS B  66      17.435  -1.938 -13.476  1.00  0.00
ATOM    942  N   THR B  67      20.557  -2.765 -13.195  1.00  0.00
ATOM    943  CA  THR B  67      20.899  -4.016 -12.444  1.00  0.00
ATOM    944  C   THR B  67      20.277  -3.687 -11.215  1.00  0.00
ATOM    945  O   THR B  67      20.100  -2.615 -10.611  1.00  0.00
ATOM    946  CB  THR B  67      22.398  -4.307 -12.247  1.00  0.00
ATOM    947  OG1 THR B  67      22.963  -3.337 -11.357  1.00  0.00
ATOM    948  CG2 THR B  67      23.130  -4.255 -13.580  1.00  0.00
ATOM    956  N   GLY B  68      20.090  -4.736 -10.618  1.00  0.00
ATOM    957  CA  GLY B  68      19.424  -4.482  -9.512  1.00  0.00
ATOM    958  C   GLY B  68      19.299  -5.742  -8.933  1.00  0.00
ATOM    959  O   GLY B  68      19.642  -6.842  -9.428  1.00  0.00
ATOM    963  N   THR B  69      18.746  -5.545  -7.836  1.00  0.00
ATOM    964  CA  THR B  69      18.650  -6.706  -6.906  1.00  0.00
ATOM    965  C   THR B  69      17.486  -6.533  -5.955  1.00  0.00
ATOM    966  O   THR B  69      16.918  -5.416  -5.613  1.00  0.00
ATOM    967  CB  THR B  69      19.942  -6.897  -6.090  1.00  0.00
ATOM    968  OG1 THR B  69      19.897  -8.156  -5.405  1.00  0.00
ATOM    969  CG2 THR B  69      20.102  -5.777  -5.074  1.00  0.00
ATOM    977  N   SER B  70      17.191  -7.585  -5.283  1.00  0.00
ATOM    978  CA  SER B  70      16.106  -7.295  -4.315  1.00  0.00
ATOM    979  C   SER B  70      16.445  -7.914  -3.110  1.00  0.00
ATOM    980  O   SER B  70      17.112  -8.970  -3.022  1.00  0.00
ATOM    981  CB  SER B  70      14.751  -7.812  -4.759  1.00  0.00
ATOM    982  OG  SER B  70      14.739  -9.212  -4.806  1.00  0.00
ATOM    988  N   SER B  71      15.761  -7.255  -2.174  1.00  0.00
ATOM    989  CA  SER B  71      15.793  -7.793   -.815  1.00  0.00
ATOM    990  C   SER B  71      14.801  -7.470    .088  1.00  0.00
ATOM    991  O   SER B  71      14.296  -6.424    .527  1.00  0.00
ATOM    992  CB  SER B  71      17.084  -7.398   -.126  1.00  0.00
ATOM    993  OG  SER B  71      17.130  -7.901   1.181  1.00  0.00
ATOM    999  N   GLY B  72      14.041  -8.476    .200  1.00  0.00
ATOM   1000  CA  GLY B  72      13.153  -8.101   1.176  1.00  0.00
ATOM   1001  C   GLY B  72      12.227  -7.062    .522  1.00  0.00
ATOM   1002  O   GLY B  72      11.659  -7.268   -.571  1.00  0.00
ATOM   1006  N   ASN B  73      12.141  -5.916   1.241  1.00  0.00
ATOM   1007  CA  ASN B  73      11.320  -4.768    .693  1.00  0.00
ATOM   1008  C   ASN B  73      12.174  -3.595   -.158  1.00  0.00
ATOM   1009  O   ASN B  73      11.875  -2.425   -.435  1.00  0.00
ATOM   1010  CB  ASN B  73      10.560  -4.150   1.852  1.00  0.00
ATOM   1011  CG  ASN B  73      11.470  -3.529   2.875  1.00  0.00
ATOM   1012  OD1 ASN B  73      12.671  -3.823   2.915  1.00  0.00
ATOM   1013  ND2 ASN B  73      10.923  -2.675   3.702  1.00  0.00
ATOM   1020  N   LYS B  74      13.388  -3.800   -.460  1.00  0.00
ATOM   1021  CA  LYS B  74      14.198  -2.720  -1.102  1.00  0.00
ATOM   1022  C   LYS B  74      14.625  -3.110  -2.523  1.00  0.00
ATOM   1023  O   LYS B  74      15.038  -4.244  -2.935  1.00  0.00
ATOM   1024  CB  LYS B  74      15.436  -2.397   -.264  1.00  0.00
ATOM   1025  CG  LYS B  74      15.134  -1.747   1.080  1.00  0.00
ATOM   1026  CD  LYS B  74      16.413  -1.337   1.795  1.00  0.00
ATOM   1027  CE  LYS B  74      16.112   -.654   3.121  1.00  0.00
ATOM   1028  NZ  LYS B  74      17.353   -.219   3.818  1.00  0.00
ATOM   1042  N   VAL B  75      14.435  -2.127  -3.380  1.00  0.00
ATOM   1043  CA  VAL B  75      14.873  -2.429  -4.672  1.00  0.00
ATOM   1044  C   VAL B  75      15.993  -1.416  -5.131  1.00  0.00
ATOM   1045  O   VAL B  75      16.182   -.237  -4.932  1.00  0.00
ATOM   1046  CB  VAL B  75      13.664  -2.392  -5.625  1.00  0.00
ATOM   1047  CG1 VAL B  75      14.079  -2.812  -7.027  1.00  0.00
ATOM   1048  CG2 VAL B  75      12.560  -3.294  -5.096  1.00  0.00
ATOM   1058  N   ASN B  76      17.011  -2.049  -5.694  1.00  0.00
ATOM   1059  CA  ASN B  76      18.168  -1.108  -6.062  1.00  0.00
ATOM   1060  C   ASN B  76      18.418  -1.029  -7.557  1.00  0.00
ATOM   1061  O   ASN B  76      18.657  -2.178  -8.110  1.00  0.00
ATOM   1062  CB  ASN B  76      19.456  -1.518  -5.372  1.00  0.00
ATOM   1063  CG  ASN B  76      20.571   -.536  -5.599  1.00  0.00
ATOM   1064  OD1 ASN B  76      20.601    .165  -6.617  1.00  0.00
ATOM   1065  ND2 ASN B  76      21.491   -.471  -4.669  1.00  0.00
ATOM   1072  N   LEU B  77      18.358    .134  -8.251  1.00  0.00
ATOM   1073  CA  LEU B  77      18.535    .139  -9.636  1.00  0.00
ATOM   1074  C   LEU B  77      19.894    .785 -10.004  1.00  0.00
ATOM   1075  O   LEU B  77      20.379   1.836  -9.641  1.00  0.00
ATOM   1076  CB  LEU B  77      17.368    .891 -10.289  1.00  0.00
ATOM   1077  CG  LEU B  77      15.965    .429  -9.876  1.00  0.00
ATOM   1078  CD1 LEU B  77      14.920   1.295 -10.567  1.00  0.00
ATOM   1079  CD2 LEU B  77      15.785  -1.038 -10.239  1.00  0.00
ATOM   1091  N   THR B  78      20.665    .081 -10.711  1.00  0.00
ATOM   1092  CA  THR B  78      21.846    .697 -11.080  1.00  0.00
ATOM   1093  C   THR B  78      21.849    .986 -12.500  1.00  0.00
ATOM   1094  O   THR B  78      21.538    .096 -13.341  1.00  0.00
ATOM   1095  CB  THR B  78      23.064   -.173 -10.719  1.00  0.00
ATOM   1096  OG1 THR B  78      23.130   -.342  -9.297  1.00  0.00
ATOM   1097  CG2 THR B  78      24.348    .479 -11.208  1.00  0.00
ATOM   1105  N   ILE B  79      22.168   2.386 -12.767  1.00  0.00
ATOM   1106  CA  ILE B  79      22.204   2.759 -14.109  1.00  0.00
ATOM   1107  C   ILE B  79      23.605   3.045 -14.692  1.00  0.00
ATOM   1108  O   ILE B  79      24.456   3.799 -14.185  1.00  0.00
ATOM   1109  CB  ILE B  79      21.302   3.994 -14.285  1.00  0.00
ATOM   1110  CG1 ILE B  79      19.971   3.793 -13.556  1.00  0.00
ATOM   1111  CG2 ILE B  79      21.067   4.274 -15.762  1.00  0.00
ATOM   1112  CD1 ILE B  79      19.164   2.624 -14.070  1.00  0.00
ATOM   1124  N   GLN B  80      23.948   2.312 -15.812  1.00  0.00
ATOM   1125  CA  GLN B  80      25.316   2.614 -16.229  1.00  0.00
ATOM   1126  C   GLN B  80      25.404   3.436 -17.558  1.00  0.00
ATOM   1127  O   GLN B  80      24.597   3.199 -18.467  1.00  0.00
ATOM   1128  CB  GLN B  80      26.096   1.305 -16.372  1.00  0.00
ATOM   1129  CG  GLN B  80      26.223    .510 -15.083  1.00  0.00
ATOM   1130  CD  GLN B  80      26.997   -.780 -15.272  1.00  0.00
ATOM   1131  OE1 GLN B  80      26.991  -1.371 -16.356  1.00  0.00
ATOM   1132  NE2 GLN B  80      27.668  -1.226 -14.217  1.00  0.00
ATOM   1141  N   GLY B  81      26.343   4.325 -17.688  1.00  0.00
ATOM   1142  CA  GLY B  81      26.732   5.145 -18.846  1.00  0.00
ATOM   1143  C   GLY B  81      25.773   6.262 -19.115  1.00  0.00
ATOM   1144  O   GLY B  81      25.488   6.641 -20.256  1.00  0.00
ATOM   1148  N   LEU B  82      25.268   6.761 -18.074  1.00  0.00
ATOM   1149  CA  LEU B  82      24.345   7.824 -18.024  1.00  0.00
ATOM   1150  C   LEU B  82      25.106   8.971 -18.690  1.00  0.00
ATOM   1151  O   LEU B  82      26.318   9.069 -18.529  1.00  0.00
ATOM   1152  CB  LEU B  82      23.933   8.152 -16.583  1.00  0.00
ATOM   1153  CG  LEU B  82      22.728   7.373 -16.042  1.00  0.00
ATOM   1154  CD1 LEU B  82      22.622   7.582 -14.538  1.00  0.00
ATOM   1155  CD2 LEU B  82      21.464   7.837 -16.749  1.00  0.00
ATOM   1167  N   ARG B  83      24.475   9.788 -19.384  1.00  0.00
ATOM   1168  CA  ARG B  83      25.014  10.944 -20.077  1.00  0.00
ATOM   1169  C   ARG B  83      24.489  12.118 -19.347  1.00  0.00
ATOM   1170  O   ARG B  83      23.534  11.919 -18.611  1.00  0.00
ATOM   1171  CB  ARG B  83      24.594  11.001 -21.539  1.00  0.00
ATOM   1172  CG  ARG B  83      25.109   9.857 -22.397  1.00  0.00
ATOM   1173  CD  ARG B  83      24.633   9.964 -23.800  1.00  0.00
ATOM   1174  NE  ARG B  83      23.194   9.778 -23.900  1.00  0.00
ATOM   1175  CZ  ARG B  83      22.471   9.990 -25.017  1.00  0.00
ATOM   1176  NH1 ARG B  83      23.065  10.393 -26.118  1.00  0.00
ATOM   1177  NH2 ARG B  83      21.165   9.791 -25.006  1.00  0.00
ATOM   1191  N   ALA B  84      25.114  13.296 -19.548  1.00  0.00
ATOM   1192  CA  ALA B  84      24.804  14.495 -18.838  1.00  0.00
ATOM   1193  C   ALA B  84      23.390  14.961 -18.975  1.00  0.00
ATOM   1194  O   ALA B  84      22.708  15.148 -17.916  1.00  0.00
ATOM   1195  CB  ALA B  84      25.845  15.709 -19.377  1.00  0.00
ATOM   1201  N   MET B  85      22.873  14.720 -20.076  1.00  0.00
ATOM   1202  CA  MET B  85      21.612  15.073 -20.538  1.00  0.00
ATOM   1203  C   MET B  85      20.527  14.194 -19.952  1.00  0.00
ATOM   1204  O   MET B  85      19.348  14.428 -20.169  1.00  0.00
ATOM   1205  CB  MET B  85      21.608  15.012 -22.065  1.00  0.00
ATOM   1206  CG  MET B  85      22.515  16.033 -22.738  1.00  0.00
ATOM   1207  SD  MET B  85      22.089  17.732 -22.307  1.00  0.00
ATOM   1208  CE  MET B  85      20.497  17.896 -23.111  1.00  0.00
ATOM   1218  N   ASP B  86      20.944  13.151 -19.201  1.00  0.00
ATOM   1219  CA  ASP B  86      20.048  12.155 -18.631  1.00  0.00
ATOM   1220  C   ASP B  86      19.560  12.521 -17.280  1.00  0.00
ATOM   1221  O   ASP B  86      18.795  11.765 -16.665  1.00  0.00
ATOM   1222  CB  ASP B  86      20.741  10.793 -18.549  1.00  0.00
ATOM   1223  CG  ASP B  86      21.015  10.184 -19.918  1.00  0.00
ATOM   1224  OD1 ASP B  86      20.383  10.590 -20.864  1.00  0.00
ATOM   1225  OD2 ASP B  86      21.854   9.320 -20.004  1.00  0.00
ATOM   1230  N   THR B  87      19.927  13.687 -16.898  1.00  0.00
ATOM   1231  CA  THR B  87      19.612  14.321 -15.676  1.00  0.00
ATOM   1232  C   THR B  87      18.118  14.469 -15.614  1.00  0.00
ATOM   1233  O   THR B  87      17.426  14.653 -16.608  1.00  0.00
ATOM   1234  CB  THR B  87      20.307  15.689 -15.547  1.00  0.00
ATOM   1235  OG1 THR B  87      20.047  16.239 -14.249  1.00  0.00
ATOM   1236  CG2 THR B  87      19.799  16.648 -16.612  1.00  0.00
ATOM   1244  N   GLY B  88      17.585  14.258 -14.375  1.00  0.00
ATOM   1245  CA  GLY B  88      16.168  14.351 -14.109  1.00  0.00
ATOM   1246  C   GLY B  88      15.275  13.628 -13.116  1.00  0.00
ATOM   1247  O   GLY B  88      15.638  13.089 -12.044  1.00  0.00
ATOM   1251  N   LEU B  89      13.988  13.799 -13.262  1.00  0.00
ATOM   1252  CA  LEU B  89      13.392  13.198 -12.117  1.00  0.00
ATOM   1253  C   LEU B  89      13.105  11.672 -12.277  1.00  0.00
ATOM   1254  O   LEU B  89      12.583  11.121 -13.252  1.00  0.00
ATOM   1255  CB  LEU B  89      12.093  13.951 -11.802  1.00  0.00
ATOM   1256  CG  LEU B  89      12.250  15.233 -10.976  1.00  0.00
ATOM   1257  CD1 LEU B  89      13.075  16.245 -11.760  1.00  0.00
ATOM   1258  CD2 LEU B  89      10.876  15.792 -10.638  1.00  0.00
ATOM   1270  N   TYR B  90      13.497  10.880 -11.330  1.00  0.00
ATOM   1271  CA  TYR B  90      13.144   9.508 -11.531  1.00  0.00
ATOM   1272  C   TYR B  90      12.108   9.090 -10.486  1.00  0.00
ATOM   1273  O   TYR B  90      11.915   9.384  -9.305  1.00  0.00
ATOM   1274  CB  TYR B  90      14.388   8.619 -11.465  1.00  0.00
ATOM   1275  CG  TYR B  90      15.336   8.808 -12.628  1.00  0.00
ATOM   1276  CD1 TYR B  90      16.035   9.998 -12.766  1.00  0.00
ATOM   1277  CD2 TYR B  90      15.507   7.792 -13.556  1.00  0.00
ATOM   1278  CE1 TYR B  90      16.901  10.171 -13.828  1.00  0.00
ATOM   1279  CE2 TYR B  90      16.373   7.965 -14.618  1.00  0.00
ATOM   1280  CZ  TYR B  90      17.068   9.149 -14.756  1.00  0.00
ATOM   1281  OH  TYR B  90      17.931   9.321 -15.814  1.00  0.00
ATOM   1291  N   ILE B  91      11.181   8.361 -10.995  1.00  0.00
ATOM   1292  CA  ILE B  91      10.157   7.869 -10.089  1.00  0.00
ATOM   1293  C   ILE B  91      10.168   6.286 -10.004  1.00  0.00
ATOM   1294  O   ILE B  91      10.643   5.526 -10.924  1.00  0.00
ATOM   1295  CB  ILE B  91       8.774   8.372 -10.541  1.00  0.00
ATOM   1296  CG1 ILE B  91       8.718   9.901 -10.487  1.00  0.00
ATOM   1297  CG2 ILE B  91       7.679   7.765  -9.678  1.00  0.00
ATOM   1298  CD1 ILE B  91       7.495  10.492 -11.149  1.00  0.00
ATOM   1310  N   CYS B  92       9.910   5.735  -8.918  1.00  0.00
ATOM   1311  CA  CYS B  92       9.844   4.314  -8.772  1.00  0.00
ATOM   1312  C   CYS B  92       8.442   3.782  -8.591  1.00  0.00
ATOM   1313  O   CYS B  92       7.652   4.326  -7.769  1.00  0.00
ATOM   1314  CB  CYS B  92      10.695   3.882  -7.577  1.00  0.00
ATOM   1315  SG  CYS B  92      11.086   2.116  -7.549  1.00  0.00
ATOM   1321  N   LYS B  93       8.147   2.615  -9.199  1.00  0.00
ATOM   1322  CA  LYS B  93       6.770   2.124  -9.025  1.00  0.00
ATOM   1323  C   LYS B  93       6.862    .604  -8.729  1.00  0.00
ATOM   1324  O   LYS B  93       7.393   -.292  -9.361  1.00  0.00
ATOM   1325  CB  LYS B  93       5.916   2.399 -10.263  1.00  0.00
ATOM   1326  CG  LYS B  93       4.482   1.897 -10.163  1.00  0.00
ATOM   1327  CD  LYS B  93       3.724   2.124 -11.463  1.00  0.00
ATOM   1328  CE  LYS B  93       2.291   1.621 -11.365  1.00  0.00
ATOM   1329  NZ  LYS B  93       1.561   1.768 -12.653  1.00  0.00
ATOM   1343  N   VAL B  94       5.992    .170  -7.751  1.00  0.00
ATOM   1344  CA  VAL B  94       5.935  -1.179  -7.578  1.00  0.00
ATOM   1345  C   VAL B  94       4.481  -1.815  -7.853  1.00  0.00
ATOM   1346  O   VAL B  94       3.454  -1.008  -7.478  1.00  0.00
ATOM   1347  CB  VAL B  94       6.409  -1.458  -6.139  1.00  0.00
ATOM   1348  CG1 VAL B  94       5.469   -.809  -5.133  1.00  0.00
ATOM   1349  CG2 VAL B  94       6.498  -2.958  -5.904  1.00  0.00
ATOM   1359  N   GLU B  95       4.498  -3.090  -8.431  1.00  0.00
ATOM   1360  CA  GLU B  95       3.252  -3.713  -8.602  1.00  0.00
ATOM   1361  C   GLU B  95       3.234  -5.144  -8.110  1.00  0.00
ATOM   1362  O   GLU B  95       4.185  -5.974  -8.191  1.00  0.00
ATOM   1363  CB  GLU B  95       2.862  -3.659 -10.081  1.00  0.00
ATOM   1364  CG  GLU B  95       2.596  -2.257 -10.610  1.00  0.00
ATOM   1365  CD  GLU B  95       2.164  -2.248 -12.050  1.00  0.00
ATOM   1366  OE1 GLU B  95       2.154  -3.293 -12.655  1.00  0.00
ATOM   1367  OE2 GLU B  95       1.843  -1.193 -12.546  1.00  0.00
ATOM   1374  N   LEU B  96       2.227  -5.542  -7.413  1.00  0.00
ATOM   1375  CA  LEU B  96       2.242  -6.930  -7.014  1.00  0.00
ATOM   1376  C   LEU B  96       1.276  -7.869  -7.984  1.00  0.00
ATOM   1377  O   LEU B  96        .195  -7.730  -8.606  1.00  0.00
ATOM   1378  CB  LEU B  96       1.806  -7.000  -5.545  1.00  0.00
ATOM   1379  CG  LEU B  96       2.731  -6.300  -4.542  1.00  0.00
ATOM   1380  CD1 LEU B  96       2.063  -6.262  -3.174  1.00  0.00
ATOM   1381  CD2 LEU B  96       4.062  -7.035  -4.480  1.00  0.00
ATOM   1393  N   MET B  97       1.674  -9.031  -8.096  1.00  0.00
ATOM   1394  CA  MET B  97        .860  -9.970  -9.025  1.00  0.00
ATOM   1395  C   MET B  97        .708 -11.334  -8.632  1.00  0.00
ATOM   1396  O   MET B  97       1.553 -12.236  -8.891  1.00  0.00
ATOM   1397  CB  MET B  97       1.455 -10.020 -10.431  1.00  0.00
ATOM   1398  CG  MET B  97       1.434  -8.691 -11.172  1.00  0.00
ATOM   1399  SD  MET B  97       2.302  -8.760 -12.751  1.00  0.00
ATOM   1400  CE  MET B  97       4.006  -8.768 -12.201  1.00  0.00
ATOM   1410  N   TYR B  98       -.091 -11.409  -8.092  1.00  0.00
ATOM   1411  CA  TYR B  98       -.640 -12.594  -7.655  1.00  0.00
ATOM   1412  C   TYR B  98      -2.018 -12.458  -7.154  1.00  0.00
ATOM   1413  O   TYR B  98      -2.934 -12.005  -7.911  1.00  0.00
ATOM   1414  CB  TYR B  98        .259 -13.197  -6.573  1.00  0.00
ATOM   1415  CG  TYR B  98        .865 -12.170  -5.642  1.00  0.00
ATOM   1416  CD1 TYR B  98        .049 -11.440  -4.789  1.00  0.00
ATOM   1417  CD2 TYR B  98       2.236 -11.959  -5.640  1.00  0.00
ATOM   1418  CE1 TYR B  98        .603 -10.502  -3.939  1.00  0.00
ATOM   1419  CE2 TYR B  98       2.789 -11.021  -4.790  1.00  0.00
ATOM   1420  CZ  TYR B  98       1.978 -10.295  -3.942  1.00  0.00
ATOM   1421  OH  TYR B  98       2.529  -9.361  -3.095  1.00  0.00
ATOM   1431  N   PRO B  99      -2.336 -13.007  -6.006  1.00  0.00
ATOM   1432  CA  PRO B  99      -3.573 -12.438  -5.923  1.00  0.00
ATOM   1433  C   PRO B  99      -3.087 -11.174  -6.371  1.00  0.00
ATOM   1434  O   PRO B  99      -2.005 -10.645  -6.198  1.00  0.00
ATOM   1435  CB  PRO B  99      -4.011 -12.482  -4.456  1.00  0.00
ATOM   1436  CG  PRO B  99      -3.360 -13.710  -3.917  1.00  0.00
ATOM   1437  CD  PRO B  99      -2.045 -13.788  -4.647  1.00  0.00
ATOM   1445  N   PRO B 100      -4.384 -10.604  -6.770  1.00  0.00
ATOM   1446  CA  PRO B 100      -4.909  -9.483  -7.726  1.00  0.00
ATOM   1447  C   PRO B 100      -4.204  -8.445  -7.243  1.00  0.00
ATOM   1448  O   PRO B 100      -4.152  -7.918  -6.131  1.00  0.00
ATOM   1449  CB  PRO B 100      -6.412  -9.290  -7.496  1.00  0.00
ATOM   1450  CG  PRO B 100      -6.953 -10.677  -7.436  1.00  0.00
ATOM   1451  CD  PRO B 100      -5.835 -11.490  -6.840  1.00  0.00
ATOM   1459  N   PRO B 101      -3.850  -8.041  -8.383  1.00  0.00
ATOM   1460  CA  PRO B 101      -2.873  -7.081  -8.461  1.00  0.00
ATOM   1461  C   PRO B 101      -3.089  -5.967  -7.719  1.00  0.00
ATOM   1462  O   PRO B 101      -4.127  -5.246  -7.721  1.00  0.00
ATOM   1463  CB  PRO B 101      -2.861  -6.717  -9.949  1.00  0.00
ATOM   1464  CG  PRO B 101      -3.040  -8.022 -10.646  1.00  0.00
ATOM   1465  CD  PRO B 101      -3.976  -8.797  -9.757  1.00  0.00
ATOM   1473  N   TYR B 102      -2.046  -5.609  -7.102  1.00  0.00
ATOM   1474  CA  TYR B 102      -2.383  -4.602  -6.321  1.00  0.00
ATOM   1475  C   TYR B 102      -1.519  -3.541  -6.927  1.00  0.00
ATOM   1476  O   TYR B 102       -.286  -3.468  -7.154  1.00  0.00
ATOM   1477  CB  TYR B 102      -2.104  -4.890  -4.844  1.00  0.00
ATOM   1478  CG  TYR B 102      -2.911  -6.040  -4.283  1.00  0.00
ATOM   1479  CD1 TYR B 102      -2.286  -7.239  -3.974  1.00  0.00
ATOM   1480  CD2 TYR B 102      -4.275  -5.896  -4.078  1.00  0.00
ATOM   1481  CE1 TYR B 102      -3.022  -8.290  -3.461  1.00  0.00
ATOM   1482  CE2 TYR B 102      -5.011  -6.946  -3.566  1.00  0.00
ATOM   1483  CZ  TYR B 102      -4.390  -8.139  -3.258  1.00  0.00
ATOM   1484  OH  TYR B 102      -5.123  -9.185  -2.748  1.00  0.00
ATOM   1494  N   TYR B 103      -2.039  -2.478  -6.713  1.00  0.00
ATOM   1495  CA  TYR B 103      -1.435  -1.395  -7.266  1.00  0.00
ATOM   1496  C   TYR B 103      -1.003   -.435  -6.413  1.00  0.00
ATOM   1497  O   TYR B 103      -1.682   -.304  -5.368  1.00  0.00
ATOM   1498  CB  TYR B 103      -2.374   -.730  -8.275  1.00  0.00
ATOM   1499  CG  TYR B 103      -2.745  -1.620  -9.442  1.00  0.00
ATOM   1500  CD1 TYR B 103      -3.870  -2.428  -9.368  1.00  0.00
ATOM   1501  CD2 TYR B 103      -1.960  -1.627 -10.585  1.00  0.00
ATOM   1502  CE1 TYR B 103      -4.208  -3.240 -10.433  1.00  0.00
ATOM   1503  CE2 TYR B 103      -2.298  -2.439 -11.650  1.00  0.00
ATOM   1504  CZ  TYR B 103      -3.417  -3.243 -11.576  1.00  0.00
ATOM   1505  OH  TYR B 103      -3.754  -4.052 -12.637  1.00  0.00
ATOM   1515  N   VAL B 104       -.110    .234  -6.927  1.00  0.00
ATOM   1516  CA  VAL B 104        .134   1.041  -6.066  1.00  0.00
ATOM   1517  C   VAL B 104        .222   2.543  -6.201  1.00  0.00
ATOM   1518  O   VAL B 104        .578   2.867  -7.262  1.00  0.00
ATOM   1519  CB  VAL B 104       1.461    .460  -5.544  1.00  0.00
ATOM   1520  CG1 VAL B 104       1.912   1.202  -4.295  1.00  0.00
ATOM   1521  CG2 VAL B 104       1.299  -1.025  -5.259  1.00  0.00
ATOM   1531  N   GLY B 105        .090   3.322  -5.284  1.00  0.00
ATOM   1532  CA  GLY B 105        .253   4.509  -6.016  1.00  0.00
ATOM   1533  C   GLY B 105       1.851   4.536  -6.033  1.00  0.00
ATOM   1534  O   GLY B 105       2.497   3.521  -6.115  1.00  0.00
ATOM   1538  N   MET B 106       2.340   5.698  -6.206  1.00  0.00
ATOM   1539  CA  MET B 106       3.555   6.384  -6.736  1.00  0.00
ATOM   1540  C   MET B 106       4.047   7.128  -5.553  1.00  0.00
ATOM   1541  O   MET B 106       3.311   7.531  -4.628  1.00  0.00
ATOM   1542  CB  MET B 106       3.266   7.318  -7.909  1.00  0.00
ATOM   1543  CG  MET B 106       2.452   6.688  -9.031  1.00  0.00
ATOM   1544  SD  MET B 106       3.285   5.277  -9.786  1.00  0.00
ATOM   1545  CE  MET B 106       4.654   6.091 -10.604  1.00  0.00
ATOM   1555  N   GLY B 107       5.281   7.247  -5.620  1.00  0.00
ATOM   1556  CA  GLY B 107       6.118   7.839  -4.715  1.00  0.00
ATOM   1557  C   GLY B 107       6.253   9.164  -5.337  1.00  0.00
ATOM   1558  O   GLY B 107       5.677   9.501  -6.345  1.00  0.00
ATOM   1562  N   ASN B 108       7.088   9.831  -4.723  1.00  0.00
ATOM   1563  CA  ASN B 108       7.707  11.071  -4.930  1.00  0.00
ATOM   1564  C   ASN B 108       8.856  10.693  -5.733  1.00  0.00
ATOM   1565  O   ASN B 108       9.364   9.570  -5.639  1.00  0.00
ATOM   1566  CB  ASN B 108       8.093  11.776  -3.642  1.00  0.00
ATOM   1567  CG  ASN B 108       6.898  12.205  -2.838  1.00  0.00
ATOM   1568  OD1 ASN B 108       5.940  12.771  -3.378  1.00  0.00
ATOM   1569  ND2 ASN B 108       6.934  11.947  -1.555  1.00  0.00
ATOM   1576  N   GLY B 109       9.316  11.621  -6.487  1.00  0.00
ATOM   1577  CA  GLY B 109      10.480  11.298  -7.245  1.00  0.00
ATOM   1578  C   GLY B 109      11.771  11.469  -6.521  1.00  0.00
ATOM   1579  O   GLY B 109      11.820  12.005  -5.418  1.00  0.00
ATOM   1583  N   THR B 110      12.811  11.160  -7.241  1.00  0.00
ATOM   1584  CA  THR B 110      14.159  11.510  -6.908  1.00  0.00
ATOM   1585  C   THR B 110      14.868  12.300  -8.074  1.00  0.00
ATOM   1586  O   THR B 110      14.620  12.381  -9.256  1.00  0.00
ATOM   1587  CB  THR B 110      14.952  10.238  -6.553  1.00  0.00
ATOM   1588  OG1 THR B 110      14.418   9.658  -5.356  1.00  0.00
ATOM   1589  CG2 THR B 110      16.421  10.568  -6.340  1.00  0.00
ATOM   1597  N   GLN B 111      15.797  13.156  -7.721  1.00  0.00
ATOM   1598  CA  GLN B 111      16.373  13.848  -8.811  1.00  0.00
ATOM   1599  C   GLN B 111      17.681  13.349  -9.140  1.00  0.00
ATOM   1600  O   GLN B 111      18.290  13.382  -8.149  1.00  0.00
ATOM   1601  CB  GLN B 111      16.468  15.347  -8.516  1.00  0.00
ATOM   1602  CG  GLN B 111      15.125  16.030  -8.323  1.00  0.00
ATOM   1603  CD  GLN B 111      15.266  17.513  -8.034  1.00  0.00
ATOM   1604  OE1 GLN B 111      16.282  17.960  -7.494  1.00  0.00
ATOM   1605  NE2 GLN B 111      14.245  18.284  -8.391  1.00  0.00
ATOM   1614  N   ILE B 112      18.021  12.997 -10.382  1.00  0.00
ATOM   1615  CA  ILE B 112      19.365  12.499 -10.590  1.00  0.00
ATOM   1616  C   ILE B 112      20.145  13.520 -11.446  1.00  0.00
ATOM   1617  O   ILE B 112      19.794  14.182 -12.434  1.00  0.00
ATOM   1618  CB  ILE B 112      19.347  11.121 -11.276  1.00  0.00
ATOM   1619  CG1 ILE B 112      18.705  10.077 -10.359  1.00  0.00
ATOM   1620  CG2 ILE B 112      20.757  10.700 -11.661  1.00  0.00
ATOM   1621  CD1 ILE B 112      18.655   8.688 -10.956  1.00  0.00
ATOM   1633  N   TYR B 113      21.339  13.832 -10.916  1.00  0.00
ATOM   1634  CA  TYR B 113      22.068  14.863 -11.603  1.00  0.00
ATOM   1635  C   TYR B 113      23.210  14.343 -12.138  1.00  0.00
ATOM   1636  O   TYR B 113      23.833  13.967 -11.186  1.00  0.00
ATOM   1637  CB  TYR B 113      22.448  16.033 -10.694  1.00  0.00
ATOM   1638  CG  TYR B 113      21.268  16.874 -10.256  1.00  0.00
ATOM   1639  CD1 TYR B 113      20.491  16.470  -9.180  1.00  0.00
ATOM   1640  CD2 TYR B 113      20.965  18.047 -10.930  1.00  0.00
ATOM   1641  CE1 TYR B 113      19.414  17.238  -8.780  1.00  0.00
ATOM   1642  CE2 TYR B 113      19.888  18.814 -10.530  1.00  0.00
ATOM   1643  CZ  TYR B 113      19.114  18.413  -9.460  1.00  0.00
ATOM   1644  OH  TYR B 113      18.042  19.177  -9.062  1.00  0.00
ATOM   1654  N   VAL B 114      23.487  14.431 -13.378  1.00  0.00
ATOM   1655  CA  VAL B 114      24.681  13.853 -13.921  1.00  0.00
ATOM   1656  C   VAL B 114      25.639  14.953 -14.237  1.00  0.00
ATOM   1657  O   VAL B 114      25.260  15.920 -14.835  1.00  0.00
ATOM   1658  CB  VAL B 114      24.375  13.041 -15.193  1.00  0.00
ATOM   1659  CG1 VAL B 114      25.637  12.368 -15.712  1.00  0.00
ATOM   1660  CG2 VAL B 114      23.294  12.010 -14.903  1.00  0.00
ATOM   1670  N   ILE B 115      26.886  14.754 -13.683  1.00  0.00
ATOM   1671  CA  ILE B 115      27.887  15.852 -13.870  1.00  0.00
ATOM   1672  C   ILE B 115      29.104  15.506 -14.634  1.00  0.00
ATOM   1673  O   ILE B 115      29.778  14.528 -14.341  1.00  0.00
ATOM   1674  CB  ILE B 115      28.359  16.401 -12.511  1.00  0.00
ATOM   1675  CG1 ILE B 115      27.176  16.979 -11.729  1.00  0.00
ATOM   1676  CG2 ILE B 115      29.437  17.455 -12.708  1.00  0.00
ATOM   1677  CD1 ILE B 115      27.503  17.327 -10.295  1.00  0.00
ATOM   1689  N   ASP B 116      29.358  16.328 -15.614  1.00  0.00
ATOM   1690  CA  ASP B 116      30.552  16.063 -16.271  1.00  0.00
ATOM   1691  C   ASP B 116      31.678  16.570 -15.395  1.00  0.00
ATOM   1692  O   ASP B 116      31.575  17.669 -14.864  1.00  0.00
ATOM   1693  CB  ASP B 116      30.568  16.730 -17.649  1.00  0.00
ATOM   1694  CG  ASP B 116      29.702  16.004 -18.669  1.00  0.00
ATOM   1695  OD1 ASP B 116      29.313  14.891 -18.404  1.00  0.00
ATOM   1696  OD2 ASP B 116      29.437  16.569 -19.703  1.00  0.00
ATOM   1701  N   PRO B 117      32.749  15.870 -15.233  1.00  0.00
ATOM   1702  CA  PRO B 117      33.900  16.318 -14.422  1.00  0.00
ATOM   1703  C   PRO B 117      34.480  17.386 -15.128  1.00  0.00
ATOM   1704  O   PRO B 117      34.480  17.368 -16.358  1.00  0.00
ATOM   1705  CB  PRO B 117      34.855  15.123 -14.344  1.00  0.00
ATOM   1706  CG  PRO B 117      34.538  14.322 -15.561  1.00  0.00
ATOM   1707  CD  PRO B 117      33.053  14.486 -15.741  1.00  0.00
ATOM   1715  N   GLU B 118      35.004  18.217 -14.440  1.00  0.00
ATOM   1716  CA  GLU B 118      35.513  19.235 -15.176  1.00  0.00
ATOM   1717  C   GLU B 118      36.672  18.596 -15.786  1.00  0.00
ATOM   1718  O   GLU B 118      37.274  17.658 -15.247  1.00  0.00
ATOM   1719  CB  GLU B 118      35.885  20.450 -14.323  1.00  0.00
ATOM   1720  CG  GLU B 118      34.699  21.153 -13.679  1.00  0.00
ATOM   1721  CD  GLU B 118      35.100  22.362 -12.879  1.00  0.00
ATOM   1722  OE1 GLU B 118      36.275  22.617 -12.771  1.00  0.00
ATOM   1723  OE2 GLU B 118      34.229  23.031 -12.375  1.00  0.00
ATOM   1730  N   PRO B 119      36.981  19.115 -16.974  1.00  0.00
ATOM   1731  CA  PRO B 119      38.030  18.606 -17.762  1.00  0.00
ATOM   1732  C   PRO B 119      39.230  19.129 -17.057  1.00  0.00
ATOM   1733  O   PRO B 119      40.198  19.338 -17.729  1.00  0.00
ATOM   1734  OXT PRO B 119      39.195  19.319 -15.873  1.00  0.00
ATOM   1735  CB  PRO B 119      37.822  19.218 -19.151  1.00  0.00
ATOM   1736  CG  PRO B 119      37.102  20.495 -18.883  1.00  0.00
ATOM   1737  CD  PRO B 119      36.228  20.191 -17.695  1.00  0.00
ATOM      1  N   GLN A   1     -16.996 -16.600 -17.851  1.00  0.00
ATOM      2  CA  GLN A   1     -17.161 -15.567 -16.869  1.00  0.00
ATOM      3  C   GLN A   1     -16.826 -16.381 -15.574  1.00  0.00
ATOM      4  O   GLN A   1     -17.037 -17.608 -15.554  1.00  0.00
ATOM      5  CB  GLN A   1     -18.569 -14.966 -16.868  1.00  0.00
ATOM      6  CG  GLN A   1     -18.809 -13.944 -15.770  1.00  0.00
ATOM      7  CD  GLN A   1     -17.981 -12.687 -15.959  1.00  0.00
ATOM      8  OE1 GLN A   1     -18.046 -12.036 -17.006  1.00  0.00
ATOM      9  NE2 GLN A   1     -17.197 -12.337 -14.947  1.00  0.00
ATOM     20  N   VAL A   2     -16.319 -15.649 -14.588  1.00  0.00
ATOM     21  CA  VAL A   2     -15.899 -16.131 -13.300  1.00  0.00
ATOM     22  C   VAL A   2     -16.540 -15.288 -12.241  1.00  0.00
ATOM     23  O   VAL A   2     -16.488 -14.076 -12.412  1.00  0.00
ATOM     24  CB  VAL A   2     -14.365 -16.073 -13.160  1.00  0.00
ATOM     25  CG1 VAL A   2     -13.933 -16.629 -11.812  1.00  0.00
ATOM     26  CG2 VAL A   2     -13.713 -16.845 -14.297  1.00  0.00
ATOM     36  N   GLN A   3     -17.003 -15.955 -11.240  1.00  0.00
ATOM     37  CA  GLN A   3     -17.679 -15.203 -10.164  1.00  0.00
ATOM     38  C   GLN A   3     -17.061 -15.877  -8.998  1.00  0.00
ATOM     39  O   GLN A   3     -16.778 -17.098  -8.854  1.00  0.00
ATOM     40  CB  GLN A   3     -19.205 -15.322 -10.166  1.00  0.00
ATOM     41  CG  GLN A   3     -19.897 -14.470  -9.115  1.00  0.00
ATOM     42  CD  GLN A   3     -21.405 -14.637  -9.134  1.00  0.00
ATOM     43  OE1 GLN A   3     -21.939 -15.627  -8.627  1.00  0.00
ATOM     44  NE2 GLN A   3     -22.100 -13.669  -9.721  1.00  0.00
ATOM     53  N   LEU A   4     -16.688 -14.993  -8.176  1.00  0.00
ATOM     54  CA  LEU A   4     -16.053 -15.103  -6.877  1.00  0.00
ATOM     55  C   LEU A   4     -17.034 -14.862  -5.825  1.00  0.00
ATOM     56  O   LEU A   4     -17.625 -13.789  -5.757  1.00  0.00
ATOM     57  CB  LEU A   4     -14.900 -14.102  -6.730  1.00  0.00
ATOM     58  CG  LEU A   4     -13.551 -14.551  -7.303  1.00  0.00
ATOM     59  CD1 LEU A   4     -13.657 -14.676  -8.816  1.00  0.00
ATOM     60  CD2 LEU A   4     -12.473 -13.553  -6.910  1.00  0.00
ATOM     72  N   GLN A   5     -17.008 -15.824  -4.855  1.00  0.00
ATOM     73  CA  GLN A   5     -18.070 -15.586  -3.797  1.00  0.00
ATOM     74  C   GLN A   5     -17.339 -15.722  -2.428  1.00  0.00
ATOM     75  O   GLN A   5     -16.604 -16.670  -2.134  1.00  0.00
ATOM     76  CB  GLN A   5     -19.230 -16.581  -3.902  1.00  0.00
ATOM     77  CG  GLN A   5     -19.992 -16.513  -5.215  1.00  0.00
ATOM     78  CD  GLN A   5     -21.120 -17.524  -5.282  1.00  0.00
ATOM     79  OE1 GLN A   5     -21.316 -18.319  -4.357  1.00  0.00
ATOM     80  NE2 GLN A   5     -21.869 -17.501  -6.378  1.00  0.00
ATOM     89  N   GLU A   6     -17.587 -14.650  -1.598  1.00  0.00
ATOM     90  CA  GLU A   6     -17.106 -14.301  -0.254  1.00  0.00
ATOM     91  C   GLU A   6     -17.711 -14.789   0.882  1.00  0.00
ATOM     92  O   GLU A   6     -18.927 -15.022   0.876  1.00  0.00
ATOM     93  CB  GLU A   6     -17.124 -12.782  -0.058  1.00  0.00
ATOM     94  CG  GLU A   6     -18.494 -12.208   0.273  1.00  0.00
ATOM     95  CD  GLU A   6     -19.400 -12.126  -0.924  1.00  0.00
ATOM     96  OE1 GLU A   6     -19.101 -12.749  -1.916  1.00  0.00
ATOM     97  OE2 GLU A   6     -20.391 -11.441  -0.848  1.00  0.00
ATOM    104  N   SER A   7     -17.064 -14.930   1.985  1.00  0.00
ATOM    105  CA  SER A   7     -18.087 -15.385   2.948  1.00  0.00
ATOM    106  C   SER A   7     -18.722 -14.932   4.178  1.00  0.00
ATOM    107  O   SER A   7     -18.283 -14.174   5.017  1.00  0.00
ATOM    108  CB  SER A   7     -17.597 -16.753   3.383  1.00  0.00
ATOM    109  OG  SER A   7     -16.305 -16.677   3.918  1.00  0.00
ATOM    115  N   GLY A   8     -19.827 -15.471   4.422  1.00  0.00
ATOM    116  CA  GLY A   8     -21.142 -15.447   5.251  1.00  0.00
ATOM    117  C   GLY A   8     -20.788 -15.549   6.945  1.00  0.00
ATOM    118  O   GLY A   8     -21.587 -16.153   7.780  1.00  0.00
ATOM    122  N   GLY A   9     -19.500 -14.960   7.276  1.00  0.00
ATOM    123  CA  GLY A   9     -18.645 -14.848   8.510  1.00  0.00
ATOM    124  C   GLY A   9     -19.054 -13.519   9.293  1.00  0.00
ATOM    125  O   GLY A   9     -20.210 -13.163   9.176  1.00  0.00
ATOM    129  N   GLY A  10     -18.207 -12.909  10.179  1.00  0.00
ATOM    130  CA  GLY A  10     -18.517 -11.720  11.054  1.00  0.00
ATOM    131  C   GLY A  10     -17.225 -11.320  11.815  1.00  0.00
ATOM    132  O   GLY A  10     -16.099 -11.538  11.336  1.00  0.00
ATOM    136  N   LEU A  11     -17.459 -10.652  12.931  1.00  0.00
ATOM    137  CA  LEU A  11     -16.548 -10.200  13.985  1.00  0.00
ATOM    138  C   LEU A  11     -15.901 -11.294  14.773  1.00  0.00
ATOM    139  O   LEU A  11     -16.443 -12.392  15.018  1.00  0.00
ATOM    140  CB  LEU A  11     -17.301  -9.286  14.961  1.00  0.00
ATOM    141  CG  LEU A  11     -16.477  -8.747  16.136  1.00  0.00
ATOM    142  CD1 LEU A  11     -15.459  -7.738  15.622  1.00  0.00
ATOM    143  CD2 LEU A  11     -17.407  -8.112  17.160  1.00  0.00
ATOM    155  N   VAL A  12     -14.516 -10.982  15.018  1.00  0.00
ATOM    156  CA  VAL A  12     -13.746 -12.026  15.706  1.00  0.00
ATOM    157  C   VAL A  12     -12.985 -11.308  16.719  1.00  0.00
ATOM    158  O   VAL A  12     -12.887 -10.068  16.534  1.00  0.00
ATOM    159  CB  VAL A  12     -12.790 -12.788  14.769  1.00  0.00
ATOM    160  CG1 VAL A  12     -12.193 -13.992  15.482  1.00  0.00
ATOM    161  CG2 VAL A  12     -13.530 -13.217  13.511  1.00  0.00
ATOM    171  N   GLN A  13     -12.919 -12.030  17.857  1.00  0.00
ATOM    172  CA  GLN A  13     -12.236 -11.584  19.005  1.00  0.00
ATOM    173  C   GLN A  13     -10.804 -11.977  18.742  1.00  0.00
ATOM    174  O   GLN A  13     -10.592 -13.107  18.220  1.00  0.00
ATOM    175  CB  GLN A  13     -12.785 -12.217  20.287  1.00  0.00
ATOM    176  CG  GLN A  13     -14.216 -11.823  20.611  1.00  0.00
ATOM    177  CD  GLN A  13     -14.709 -12.448  21.902  1.00  0.00
ATOM    178  OE1 GLN A  13     -14.731 -13.673  22.045  1.00  0.00
ATOM    179  NE2 GLN A  13     -15.110 -11.608  22.850  1.00  0.00
ATOM    188  N   ALA A  14      -9.943 -11.170  19.338  1.00  0.00
ATOM    189  CA  ALA A  14      -8.487 -11.313  19.263  1.00  0.00
ATOM    190  C   ALA A  14      -7.982 -12.652  19.715  1.00  0.00
ATOM    191  O   ALA A  14      -8.422 -13.187  20.728  1.00  0.00
ATOM    192  CB  ALA A  14      -7.757 -10.268  20.108  1.00  0.00
ATOM    198  N   GLY A  15      -7.081 -13.228  18.904  1.00  0.00
ATOM    199  CA  GLY A  15      -6.535 -14.553  19.210  1.00  0.00
ATOM    200  C   GLY A  15      -7.328 -15.666  18.558  1.00  0.00
ATOM    201  O   GLY A  15      -6.859 -16.803  18.477  1.00  0.00
ATOM    205  N   GLY A  16      -8.471 -15.333  17.990  1.00  0.00
ATOM    206  CA  GLY A  16      -9.433 -16.277  17.429  1.00  0.00
ATOM    207  C   GLY A  16      -9.305 -16.740  15.963  1.00  0.00
ATOM    208  O   GLY A  16      -8.481 -16.321  15.093  1.00  0.00
ATOM    212  N   SER A  17     -10.271 -17.593  15.518  1.00  0.00
ATOM    213  CA  SER A  17     -10.015 -17.936  14.125  1.00  0.00
ATOM    214  C   SER A  17     -11.114 -17.523  13.175  1.00  0.00
ATOM    215  O   SER A  17     -12.281 -17.317  13.522  1.00  0.00
ATOM    216  CB  SER A  17      -9.797 -19.432  14.005  1.00  0.00
ATOM    217  OG  SER A  17      -8.658 -19.832  14.717  1.00  0.00
ATOM    223  N   LEU A  18     -10.644 -17.396  11.884  1.00  0.00
ATOM    224  CA  LEU A  18     -11.630 -17.094  10.961  1.00  0.00
ATOM    225  C   LEU A  18     -11.540 -17.970   9.604  1.00  0.00
ATOM    226  O   LEU A  18     -10.552 -18.540   9.150  1.00  0.00
ATOM    227  CB  LEU A  18     -11.525 -15.591  10.673  1.00  0.00
ATOM    228  CG  LEU A  18     -12.519 -15.041   9.642  1.00  0.00
ATOM    229  CD1 LEU A  18     -13.937 -15.177  10.178  1.00  0.00
ATOM    230  CD2 LEU A  18     -12.185 -13.586   9.342  1.00  0.00
ATOM    242  N   ARG A  19     -12.543 -18.328   8.993  1.00  0.00
ATOM    243  CA  ARG A  19     -12.302 -19.021   7.699  1.00  0.00
ATOM    244  C   ARG A  19     -12.980 -18.312   6.547  1.00  0.00
ATOM    245  O   ARG A  19     -14.192 -18.107   6.551  1.00  0.00
ATOM    246  CB  ARG A  19     -12.804 -20.457   7.747  1.00  0.00
ATOM    247  CG  ARG A  19     -12.657 -21.230   6.446  1.00  0.00
ATOM    248  CD  ARG A  19     -12.921 -22.680   6.634  1.00  0.00
ATOM    249  NE  ARG A  19     -11.837 -23.339   7.345  1.00  0.00
ATOM    250  CZ  ARG A  19     -11.882 -24.606   7.802  1.00  0.00
ATOM    251  NH1 ARG A  19     -12.960 -25.335   7.615  1.00  0.00
ATOM    252  NH2 ARG A  19     -10.841 -25.117   8.438  1.00  0.00
ATOM    266  N   LEU A  20     -12.179 -17.967   5.519  1.00  0.00
ATOM    267  CA  LEU A  20     -12.743 -17.263   4.412  1.00  0.00
ATOM    268  C   LEU A  20     -12.859 -18.277   3.211  1.00  0.00
ATOM    269  O   LEU A  20     -12.093 -19.133   2.804  1.00  0.00
ATOM    270  CB  LEU A  20     -11.866 -16.058   4.052  1.00  0.00
ATOM    271  CG  LEU A  20     -11.554 -15.095   5.205  1.00  0.00
ATOM    272  CD1 LEU A  20     -10.718 -13.933   4.685  1.00  0.00
ATOM    273  CD2 LEU A  20     -12.854 -14.602   5.822  1.00  0.00
ATOM    285  N   SER A  21     -13.987 -18.249   2.566  1.00  0.00
ATOM    286  CA  SER A  21     -14.062 -19.194   1.480  1.00  0.00
ATOM    287  C   SER A  21     -14.325 -18.562   0.181  1.00  0.00
ATOM    288  O   SER A  21     -15.225 -17.720   0.087  1.00  0.00
ATOM    289  CB  SER A  21     -15.148 -20.217   1.751  1.00  0.00
ATOM    290  OG  SER A  21     -16.409 -19.608   1.810  1.00  0.00
ATOM    296  N   CYS A  22     -13.789 -19.174  -0.878  1.00  0.00
ATOM    297  CA  CYS A  22     -14.076 -18.565  -2.029  1.00  0.00
ATOM    298  C   CYS A  22     -14.401 -19.582  -3.109  1.00  0.00
ATOM    299  O   CYS A  22     -13.868 -20.617  -3.437  1.00  0.00
ATOM    300  CB  CYS A  22     -12.891 -17.688  -2.432  1.00  0.00
ATOM    301  SG  CYS A  22     -13.143 -16.767  -3.968  1.00  0.00
ATOM    307  N   ALA A  23     -15.218 -19.204  -3.957  1.00  0.00
ATOM    308  CA  ALA A  23     -15.435 -20.213  -4.956  1.00  0.00
ATOM    309  C   ALA A  23     -15.638 -19.383  -6.128  1.00  0.00
ATOM    310  O   ALA A  23     -16.114 -18.195  -6.231  1.00  0.00
ATOM    311  CB  ALA A  23     -16.668 -21.050  -4.665  1.00  0.00
ATOM    317  N   ALA A  24     -15.208 -20.124  -7.138  1.00  0.00
ATOM    318  CA  ALA A  24     -15.241 -19.621  -8.424  1.00  0.00
ATOM    319  C   ALA A  24     -16.319 -20.368  -9.029  1.00  0.00
ATOM    320  O   ALA A  24     -16.428 -21.579  -8.923  1.00  0.00
ATOM    321  CB  ALA A  24     -13.889 -19.701  -9.190  1.00  0.00
ATOM    327  N   SER A  25     -16.927 -19.698  -9.902  1.00  0.00
ATOM    328  CA  SER A  25     -17.992 -20.353 -10.572  1.00  0.00
ATOM    329  C   SER A  25     -17.460 -19.946 -11.908  1.00  0.00
ATOM    330  O   SER A  25     -16.898 -18.907 -12.306  1.00  0.00
ATOM    331  CB  SER A  25     -19.377 -19.824 -10.254  1.00  0.00
ATOM    332  OG  SER A  25     -19.667 -19.961  -8.890  1.00  0.00
ATOM    338  N   GLY A  26     -18.078 -20.744 -12.713  1.00  0.00
ATOM    339  CA  GLY A  26     -18.241 -20.862 -14.136  1.00  0.00
ATOM    340  C   GLY A  26     -17.143 -21.915 -14.397  1.00  0.00
ATOM    341  O   GLY A  26     -16.789 -22.654 -13.486  1.00  0.00
ATOM    345  N   ASN A  27     -16.643 -21.978 -15.641  1.00  0.00
ATOM    346  CA  ASN A  27     -15.953 -23.209 -16.133  1.00  0.00
ATOM    347  C   ASN A  27     -14.518 -22.984 -16.017  1.00  0.00
ATOM    348  O   ASN A  27     -13.882 -22.464 -16.974  1.00  0.00
ATOM    349  CB  ASN A  27     -16.312 -23.559 -17.566  1.00  0.00
ATOM    350  CG  ASN A  27     -17.757 -23.944 -17.722  1.00  0.00
ATOM    351  OD1 ASN A  27     -18.268 -24.795 -16.985  1.00  0.00
ATOM    352  ND2 ASN A  27     -18.424 -23.335 -18.669  1.00  0.00
ATOM    359  N   ILE A  28     -13.882 -23.305 -14.967  1.00  0.00
ATOM    360  CA  ILE A  28     -12.602 -22.821 -15.192  1.00  0.00
ATOM    361  C   ILE A  28     -12.153 -24.317 -14.976  1.00  0.00
ATOM    362  O   ILE A  28     -12.382 -24.847 -13.853  1.00  0.00
ATOM    363  CB  ILE A  28     -12.068 -21.780 -14.192  1.00  0.00
ATOM    364  CG1 ILE A  28     -13.027 -20.591 -14.094  1.00  0.00
ATOM    365  CG2 ILE A  28     -10.678 -21.315 -14.598  1.00  0.00
ATOM    366  CD1 ILE A  28     -13.995 -20.680 -12.937  1.00  0.00
ATOM    378  N   SER A  29     -11.475 -24.756 -15.890  1.00  0.00
ATOM    379  CA  SER A  29     -10.640 -25.754 -16.394  1.00  0.00
ATOM    380  C   SER A  29      -9.076 -25.676 -16.391  1.00  0.00
ATOM    381  O   SER A  29      -8.367 -26.678 -16.541  1.00  0.00
ATOM    382  CB  SER A  29     -11.113 -25.948 -17.821  1.00  0.00
ATOM    383  OG  SER A  29     -12.436 -26.411 -17.853  1.00  0.00
ATOM    389  N   VAL A  30      -8.659 -24.440 -16.344  1.00  0.00
ATOM    390  CA  VAL A  30      -7.413 -23.686 -16.702  1.00  0.00
ATOM    391  C   VAL A  30      -6.986 -23.362 -15.420  1.00  0.00
ATOM    392  O   VAL A  30      -7.671 -23.007 -14.448  1.00  0.00
ATOM    393  CB  VAL A  30      -7.629 -22.409 -17.535  1.00  0.00
ATOM    394  CG1 VAL A  30      -6.293 -21.828 -17.975  1.00  0.00
ATOM    395  CG2 VAL A  30      -8.505 -22.717 -18.739  1.00  0.00
ATOM    405  N   ARG A  31      -5.803 -23.558 -15.437  1.00  0.00
ATOM    406  CA  ARG A  31      -4.945 -23.368 -14.484  1.00  0.00
ATOM    407  C   ARG A  31      -5.149 -21.946 -14.237  1.00  0.00
ATOM    408  O   ARG A  31      -5.073 -21.038 -15.164  1.00  0.00
ATOM    409  CB  ARG A  31      -3.524 -23.709 -14.909  1.00  0.00
ATOM    410  CG  ARG A  31      -2.477 -23.559 -13.817  1.00  0.00
ATOM    411  CD  ARG A  31      -1.123 -23.934 -14.299  1.00  0.00
ATOM    412  NE  ARG A  31      -0.145 -23.934 -13.222  1.00  0.00
ATOM    413  CZ  ARG A  31       1.175 -24.149 -13.389  1.00  0.00
ATOM    414  NH1 ARG A  31       1.657 -24.380 -14.589  1.00  0.00
ATOM    415  NH2 ARG A  31       1.984 -24.128 -12.343  1.00  0.00
ATOM    429  N   ALA A  32      -5.425 -21.827 -12.892  1.00  0.00
ATOM    430  CA  ALA A  32      -5.786 -20.603 -12.439  1.00  0.00
ATOM    431  C   ALA A  32      -5.177 -20.683 -11.165  1.00  0.00
ATOM    432  O   ALA A  32      -4.932 -21.708 -10.472  1.00  0.00
ATOM    433  CB  ALA A  32      -7.342 -20.356 -12.272  1.00  0.00
ATOM    439  N   THR A  33      -4.853 -19.477 -10.878  1.00  0.00
ATOM    440  CA  THR A  33      -4.327 -19.121  -9.590  1.00  0.00
ATOM    441  C   THR A  33      -5.407 -18.397  -8.829  1.00  0.00
ATOM    442  O   THR A  33      -6.409 -17.979  -9.426  1.00  0.00
ATOM    443  CB  THR A  33      -3.068 -18.243  -9.706  1.00  0.00
ATOM    444  OG1 THR A  33      -2.013 -18.994 -10.320  1.00  0.00
ATOM    445  CG2 THR A  33      -2.616 -17.774  -8.331  1.00  0.00
ATOM    453  N   MET A  34      -5.293 -18.466  -7.465  1.00  0.00
ATOM    454  CA  MET A  34      -6.181 -17.689  -6.682  1.00  0.00
ATOM    455  C   MET A  34      -5.527 -16.815  -5.501  1.00  0.00
ATOM    456  O   MET A  34      -4.467 -16.940  -4.850  1.00  0.00
ATOM    457  CB  MET A  34      -7.230 -18.654  -6.134  1.00  0.00
ATOM    458  CG  MET A  34      -8.234 -19.145  -7.168  1.00  0.00
ATOM    459  SD  MET A  34      -7.599 -20.513  -8.158  1.00  0.00
ATOM    460  CE  MET A  34      -7.505 -21.808  -6.927  1.00  0.00
ATOM    470  N   GLY A  35      -6.137 -15.695  -5.156  1.00  0.00
ATOM    471  CA  GLY A  35      -5.586 -15.229  -3.888  1.00  0.00
ATOM    472  C   GLY A  35      -6.293 -14.231  -3.009  1.00  0.00
ATOM    473  O   GLY A  35      -7.360 -13.615  -3.227  1.00  0.00
ATOM    477  N   TRP A  36      -5.744 -14.056  -1.857  1.00  0.00
ATOM    478  CA  TRP A  36      -6.530 -13.150  -1.128  1.00  0.00
ATOM    479  C   TRP A  36      -5.802 -11.819  -0.928  1.00  0.00
ATOM    480  O   TRP A  36      -4.564 -11.908  -0.595  1.00  0.00
ATOM    481  CB  TRP A  36      -6.897 -13.771   0.222  1.00  0.00
ATOM    482  CG  TRP A  36      -7.678 -15.043   0.104  1.00  0.00
ATOM    483  CD1 TRP A  36      -7.218 -16.244  -0.346  1.00  0.00
ATOM    484  CD2 TRP A  36      -9.071 -15.250   0.445  1.00  0.00
ATOM    485  NE1 TRP A  36      -8.223 -17.179  -0.312  1.00  0.00
ATOM    486  CE2 TRP A  36      -9.363 -16.589   0.171  1.00  0.00
ATOM    487  CE3 TRP A  36     -10.077 -14.419   0.953  1.00  0.00
ATOM    488  CZ2 TRP A  36     -10.623 -17.123   0.386  1.00  0.00
ATOM    489  CZ3 TRP A  36     -11.341 -14.955   1.169  1.00  0.00
ATOM    490  CH2 TRP A  36     -11.606 -16.272   0.893  1.00  0.00
ATOM    501  N   TYR A  37      -6.580 -10.655  -0.938  1.00  0.00
ATOM    502  CA  TYR A  37      -5.867  -9.420  -0.671  1.00  0.00
ATOM    503  C   TYR A  37      -6.632  -8.554   0.362  1.00  0.00
ATOM    504  O   TYR A  37      -7.840  -8.358   0.471  1.00  0.00
ATOM    505  CB  TYR A  37      -5.647  -8.649  -1.975  1.00  0.00
ATOM    506  CG  TYR A  37      -6.912  -8.430  -2.775  1.00  0.00
ATOM    507  CD1 TYR A  37      -7.485  -7.169  -2.836  1.00  0.00
ATOM    508  CD2 TYR A  37      -7.499  -9.491  -3.448  1.00  0.00
ATOM    509  CE1 TYR A  37      -8.640  -6.968  -3.567  1.00  0.00
ATOM    510  CE2 TYR A  37      -8.654  -9.292  -4.179  1.00  0.00
ATOM    511  CZ  TYR A  37      -9.224  -8.036  -4.240  1.00  0.00
ATOM    512  OH  TYR A  37     -10.374  -7.837  -4.968  1.00  0.00
ATOM    522  N   ARG A  38      -5.916  -7.856   1.115  1.00  0.00
ATOM    523  CA  ARG A  38      -6.637  -7.067   2.041  1.00  0.00
ATOM    524  C   ARG A  38      -6.653  -5.523   1.866  1.00  0.00
ATOM    525  O   ARG A  38      -5.996  -4.833   1.024  1.00  0.00
ATOM    526  CB  ARG A  38      -6.090  -7.395   3.424  1.00  0.00
ATOM    527  CG  ARG A  38      -4.648  -6.975   3.657  1.00  0.00
ATOM    528  CD  ARG A  38      -4.204  -7.281   5.042  1.00  0.00
ATOM    529  NE  ARG A  38      -2.803  -6.950   5.247  1.00  0.00
ATOM    530  CZ  ARG A  38      -2.141  -7.113   6.409  1.00  0.00
ATOM    531  NH1 ARG A  38      -2.765  -7.604   7.458  1.00  0.00
ATOM    532  NH2 ARG A  38      -0.865  -6.781   6.496  1.00  0.00
ATOM    546  N   GLN A  39      -7.735  -4.846   2.429  1.00  0.00
ATOM    547  CA  GLN A  39      -7.397  -3.454   2.302  1.00  0.00
ATOM    548  C   GLN A  39      -7.691  -2.706   3.686  1.00  0.00
ATOM    549  O   GLN A  39      -8.759  -2.663   4.330  1.00  0.00
ATOM    550  CB  GLN A  39      -8.187  -2.838   1.144  1.00  0.00
ATOM    551  CG  GLN A  39      -7.816  -1.398   0.835  1.00  0.00
ATOM    552  CD  GLN A  39      -8.450  -0.899  -0.450  1.00  0.00
ATOM    553  OE1 GLN A  39      -9.373  -1.521  -0.985  1.00  0.00
ATOM    554  NE2 GLN A  39      -7.959   0.226  -0.954  1.00  0.00
ATOM    563  N   ALA A  40      -6.698  -2.311   4.391  1.00  0.00
ATOM    564  CA  ALA A  40      -6.915  -1.592   5.669  1.00  0.00
ATOM    565  C   ALA A  40      -7.551  -0.205   5.361  1.00  0.00
ATOM    566  O   ALA A  40      -7.198   0.171   4.237  1.00  0.00
ATOM    567  CB  ALA A  40      -5.922  -1.410   6.175  1.00  0.00
ATOM    573  N   PRO A  41      -8.345   0.477   6.262  1.00  0.00
ATOM    574  CA  PRO A  41      -9.009   1.764   5.887  1.00  0.00
ATOM    575  C   PRO A  41      -7.875   2.656   5.475  1.00  0.00
ATOM    576  O   PRO A  41      -6.864   2.661   6.200  1.00  0.00
ATOM    577  CB  PRO A  41      -9.703   2.254   7.161  1.00  0.00
ATOM    578  CG  PRO A  41     -10.037   1.002   7.899  1.00  0.00
ATOM    579  CD  PRO A  41      -8.864   0.094   7.646  1.00  0.00
ATOM    587  N   GLY A  42      -7.931   3.421   4.454  1.00  0.00
ATOM    588  CA  GLY A  42      -6.788   4.312   4.247  1.00  0.00
ATOM    589  C   GLY A  42      -5.521   3.870   3.568  1.00  0.00
ATOM    590  O   GLY A  42      -4.640   4.706   3.314  1.00  0.00
ATOM    594  N   LYS A  43      -5.431   2.587   3.218  1.00  0.00
ATOM    595  CA  LYS A  43      -4.173   2.023   2.667  1.00  0.00
ATOM    596  C   LYS A  43      -4.515   1.402   1.254  1.00  0.00
ATOM    597  O   LYS A  43      -5.661   1.433   0.772  1.00  0.00
ATOM    598  CB  LYS A  43      -3.577   0.978   3.610  1.00  0.00
ATOM    599  CG  LYS A  43      -3.189   1.515   4.982  1.00  0.00
ATOM    600  CD  LYS A  43      -2.503   0.447   5.820  1.00  0.00
ATOM    601  CE  LYS A  43      -2.135   0.976   7.198  1.00  0.00
ATOM    602  NZ  LYS A  43      -1.456  -0.056   8.027  1.00  0.00
ATOM    616  N   GLU A  44      -3.480   0.873   0.682  1.00  0.00
ATOM    617  CA  GLU A  44      -3.227   0.285  -0.614  1.00  0.00
ATOM    618  C   GLU A  44      -3.599  -1.208  -0.466  1.00  0.00
ATOM    619  O   GLU A  44      -3.640  -1.733   0.670  1.00  0.00
ATOM    620  CB  GLU A  44      -1.768   0.466  -1.039  1.00  0.00
ATOM    621  CG  GLU A  44      -1.347   1.915  -1.240  1.00  0.00
ATOM    622  CD  GLU A  44       0.085   2.052  -1.675  1.00  0.00
ATOM    623  OE1 GLU A  44       0.766   1.056  -1.738  1.00  0.00
ATOM    624  OE2 GLU A  44       0.500   3.155  -1.946  1.00  0.00
ATOM    631  N   ARG A  45      -3.899  -1.854  -1.513  1.00  0.00
ATOM    632  CA  ARG A  45      -4.224  -3.228  -1.457  1.00  0.00
ATOM    633  C   ARG A  45      -3.000  -4.137  -1.275  1.00  0.00
ATOM    634  O   ARG A  45      -2.047  -4.015  -2.020  1.00  0.00
ATOM    635  CB  ARG A  45      -4.968  -3.616  -2.726  1.00  0.00
ATOM    636  CG  ARG A  45      -6.372  -3.045  -2.844  1.00  0.00
ATOM    637  CD  ARG A  45      -7.029  -3.461  -4.110  1.00  0.00
ATOM    638  NE  ARG A  45      -8.381  -2.938  -4.217  1.00  0.00
ATOM    639  CZ  ARG A  45      -9.195  -3.129  -5.273  1.00  0.00
ATOM    640  NH1 ARG A  45      -8.780  -3.832  -6.304  1.00  0.00
ATOM    641  NH2 ARG A  45     -10.410  -2.610  -5.274  1.00  0.00
ATOM    655  N   GLU A  46      -3.058  -5.121  -0.361  1.00  0.00
ATOM    656  CA  GLU A  46      -1.872  -5.962  -0.184  1.00  0.00
ATOM    657  C   GLU A  46      -2.182  -7.513  -0.337  1.00  0.00
ATOM    658  O   GLU A  46      -3.264  -8.144  -0.170  1.00  0.00
ATOM    659  CB  GLU A  46      -1.260  -5.676   1.189  1.00  0.00
ATOM    660  CG  GLU A  46      -0.000  -6.474   1.493  1.00  0.00
ATOM    661  CD  GLU A  46       0.533  -6.219   2.876  1.00  0.00
ATOM    662  OE1 GLU A  46      -0.249  -5.942   3.753  1.00  0.00
ATOM    663  OE2 GLU A  46       1.725  -6.303   3.056  1.00  0.00
ATOM    670  N   PHE A  47      -1.283  -8.248  -0.879  1.00  0.00
ATOM    671  CA  PHE A  47      -1.647  -9.672  -1.012  1.00  0.00
ATOM    672  C   PHE A  47      -1.381 -10.402   0.268  1.00  0.00
ATOM    673  O   PHE A  47      -0.326 -10.247   0.890  1.00  0.00
ATOM    674  CB  PHE A  47      -0.866 -10.341  -2.145  1.00  0.00
ATOM    675  CG  PHE A  47      -1.330  -9.945  -3.517  1.00  0.00
ATOM    676  CD1 PHE A  47      -0.710  -8.911  -4.204  1.00  0.00
ATOM    677  CD2 PHE A  47      -2.388 -10.603  -4.126  1.00  0.00
ATOM    678  CE1 PHE A  47      -1.136  -8.545  -5.467  1.00  0.00
ATOM    679  CE2 PHE A  47      -2.815 -10.241  -5.388  1.00  0.00
ATOM    680  CZ  PHE A  47      -2.188  -9.209  -6.059  1.00  0.00
ATOM    690  N   VAL A  48      -2.320 -11.184   0.706  1.00  0.00
ATOM    691  CA  VAL A  48      -1.963 -11.867   1.908  1.00  0.00
ATOM    692  C   VAL A  48      -1.697 -13.344   1.631  1.00  0.00
ATOM    693  O   VAL A  48      -0.710 -13.977   1.993  1.00  0.00
ATOM    694  CB  VAL A  48      -3.088 -11.721   2.950  1.00  0.00
ATOM    695  CG1 VAL A  48      -3.330 -10.254   3.271  1.00  0.00
ATOM    696  CG2 VAL A  48      -4.360 -12.377   2.432  1.00  0.00
ATOM    706  N   ALA A  49      -2.200 -13.817   0.581  1.00  0.00
ATOM    707  CA  ALA A  49      -1.917 -15.216   0.289  1.00  0.00
ATOM    708  C   ALA A  49      -2.153 -15.667  -1.199  1.00  0.00
ATOM    709  O   ALA A  49      -3.093 -15.327  -1.955  1.00  0.00
ATOM    710  CB  ALA A  49      -2.624 -16.121   1.374  1.00  0.00
ATOM    716  N   GLY A  50      -1.598 -16.803  -1.555  1.00  0.00
ATOM    717  CA  GLY A  50      -2.079 -17.183  -2.863  1.00  0.00
ATOM    718  C   GLY A  50      -1.702 -18.584  -3.228  1.00  0.00
ATOM    719  O   GLY A  50      -0.744 -19.247  -2.874  1.00  0.00
ATOM    723  N   ILE A  51      -2.448 -19.094  -4.117  1.00  0.00
ATOM    724  CA  ILE A  51      -2.133 -20.365  -4.428  1.00  0.00
ATOM    725  C   ILE A  51      -2.172 -20.769  -5.992  1.00  0.00
ATOM    726  O   ILE A  51      -2.956 -20.320  -6.916  1.00  0.00
ATOM    727  CB  ILE A  51      -3.083 -21.245  -3.595  1.00  0.00
ATOM    728  CG1 ILE A  51      -2.712 -22.722  -3.745  1.00  0.00
ATOM    729  CG2 ILE A  51      -4.527 -21.011  -4.012  1.00  0.00
ATOM    730  CD1 ILE A  51      -3.189 -23.591  -2.604  1.00  0.00
ATOM    742  N   SER A  52      -1.261 -21.519  -6.489  1.00  0.00
ATOM    743  CA  SER A  52      -1.509 -21.730  -7.953  1.00  0.00
ATOM    744  C   SER A  52      -1.969 -22.716  -8.963  1.00  0.00
ATOM    745  O   SER A  52      -1.930 -22.508 -10.149  1.00  0.00
ATOM    746  CB  SER A  52      -0.173 -21.364  -8.571  1.00  0.00
ATOM    747  OG  SER A  52       0.135 -20.017  -8.338  1.00  0.00
ATOM    753  N   TYR A  53      -2.479 -23.608  -8.627  1.00  0.00
ATOM    754  CA  TYR A  53      -2.893 -24.864  -9.158  1.00  0.00
ATOM    755  C   TYR A  53      -1.759 -25.484  -9.881  1.00  0.00
ATOM    756  O   TYR A  53      -1.185 -24.857 -10.866  1.00  0.00
ATOM    757  CB  TYR A  53      -4.101 -24.700 -10.084  1.00  0.00
ATOM    758  CG  TYR A  53      -4.642 -26.008 -10.618  1.00  0.00
ATOM    759  CD1 TYR A  53      -5.337 -26.866  -9.778  1.00  0.00
ATOM    760  CD2 TYR A  53      -4.442 -26.350 -11.947  1.00  0.00
ATOM    761  CE1 TYR A  53      -5.832 -28.060 -10.266  1.00  0.00
ATOM    762  CE2 TYR A  53      -4.936 -27.543 -12.435  1.00  0.00
ATOM    763  CZ  TYR A  53      -5.628 -28.397 -11.600  1.00  0.00
ATOM    764  OH  TYR A  53      -6.120 -29.586 -12.086  1.00  0.00
ATOM    774  N   GLY A  54      -1.457 -26.625  -9.653  1.00  0.00
ATOM    775  CA  GLY A  54      -1.058 -26.804  -8.163  1.00  0.00
ATOM    776  C   GLY A  54      -0.738 -26.950  -6.939  1.00  0.00
ATOM    777  O   GLY A  54      -1.317 -27.497  -6.130  1.00  0.00
ATOM    781  N   SER A  55       0.408 -26.182  -6.692  1.00  0.00
ATOM    782  CA  SER A  55       0.774 -26.293  -5.374  1.00  0.00
ATOM    783  C   SER A  55       1.521 -25.099  -4.547  1.00  0.00
ATOM    784  O   SER A  55       1.486 -24.996  -3.274  1.00  0.00
ATOM    785  CB  SER A  55       1.617 -27.554  -5.368  1.00  0.00
ATOM    786  OG  SER A  55       2.744 -27.407  -6.186  1.00  0.00
ATOM    792  N   SER A  56       2.312 -24.311  -5.300  1.00  0.00
ATOM    793  CA  SER A  56       3.129 -23.424  -4.554  1.00  0.00
ATOM    794  C   SER A  56       2.264 -22.419  -3.814  1.00  0.00
ATOM    795  O   SER A  56       1.297 -21.753  -4.243  1.00  0.00
ATOM    796  CB  SER A  56       4.100 -22.716  -5.477  1.00  0.00
ATOM    797  OG  SER A  56       4.985 -23.627  -6.069  1.00  0.00
ATOM    803  N   THR A  57       2.661 -22.132  -2.594  1.00  0.00
ATOM    804  CA  THR A  57       1.866 -21.143  -1.866  1.00  0.00
ATOM    805  C   THR A  57       2.622 -19.917  -1.416  1.00  0.00
ATOM    806  O   THR A  57       3.725 -20.029  -0.866  1.00  0.00
ATOM    807  CB  THR A  57       1.214 -21.790  -0.631  1.00  0.00
ATOM    808  OG1 THR A  57       2.221 -22.428   0.166  1.00  0.00
ATOM    809  CG2 THR A  57       0.177 -22.820  -1.052  1.00  0.00
ATOM    817  N   TYR A  58       2.050 -18.753  -1.650  1.00  0.00
ATOM    818  CA  TYR A  58       2.852 -17.664  -1.242  1.00  0.00
ATOM    819  C   TYR A  58       2.166 -16.795  -0.145  1.00  0.00
ATOM    820  O   TYR A  58       0.999 -16.437  -0.078  1.00  0.00
ATOM    821  CB  TYR A  58       3.209 -16.824  -2.470  1.00  0.00
ATOM    822  CG  TYR A  58       3.932 -17.599  -3.550  1.00  0.00
ATOM    823  CD1 TYR A  58       3.209 -18.322  -4.487  1.00  0.00
ATOM    824  CD2 TYR A  58       5.318 -17.588  -3.603  1.00  0.00
ATOM    825  CE1 TYR A  58       3.868 -19.031  -5.473  1.00  0.00
ATOM    826  CE2 TYR A  58       5.977 -18.295  -4.589  1.00  0.00
ATOM    827  CZ  TYR A  58       5.257 -19.014  -5.521  1.00  0.00
ATOM    828  OH  TYR A  58       5.915 -19.720  -6.503  1.00  0.00
ATOM    838  N   TYR A  59       2.845 -16.470   0.889  1.00  0.00
ATOM    839  CA  TYR A  59       2.149 -15.635   1.869  1.00  0.00
ATOM    840  C   TYR A  59       2.879 -14.274   2.161  1.00  0.00
ATOM    841  O   TYR A  59       4.108 -14.227   2.095  1.00  0.00
ATOM    842  CB  TYR A  59       1.962 -16.427   3.165  1.00  0.00
ATOM    843  CG  TYR A  59       1.216 -17.731   2.982  1.00  0.00
ATOM    844  CD1 TYR A  59       1.893 -18.863   2.553  1.00  0.00
ATOM    845  CD2 TYR A  59      -0.145 -17.793   3.242  1.00  0.00
ATOM    846  CE1 TYR A  59       1.211 -20.053   2.386  1.00  0.00
ATOM    847  CE2 TYR A  59      -0.826 -18.982   3.074  1.00  0.00
ATOM    848  CZ  TYR A  59      -0.152 -20.109   2.648  1.00  0.00
ATOM    849  OH  TYR A  59      -0.832 -21.295   2.481  1.00  0.00
ATOM    859  N   ALA A  60       2.156 -13.204   2.503  1.00  0.00
ATOM    860  CA  ALA A  60       2.849 -11.949   2.823  1.00  0.00
ATOM    861  C   ALA A  60       3.638 -12.194   4.007  1.00  0.00
ATOM    862  O   ALA A  60       3.103 -12.923   4.810  1.00  0.00
ATOM    863  CB  ALA A  60       2.032 -11.014   2.934  1.00  0.00
ATOM    869  N   ASP A  61       4.777 -11.620   4.163  1.00  0.00
ATOM    870  CA  ASP A  61       5.553 -11.938   5.328  1.00  0.00
ATOM    871  C   ASP A  61       4.896 -11.659   6.649  1.00  0.00
ATOM    872  O   ASP A  61       5.077 -12.335   7.682  1.00  0.00
ATOM    873  CB  ASP A  61       6.878 -11.174   5.271  1.00  0.00
ATOM    874  CG  ASP A  61       7.867 -11.777   4.282  1.00  0.00
ATOM    875  OD1 ASP A  61       7.664 -12.897   3.877  1.00  0.00
ATOM    876  OD2 ASP A  61       8.815 -11.112   3.942  1.00  0.00
ATOM    881  N   SER A  62       3.999 -10.655   6.523  1.00  0.00
ATOM    882  CA  SER A  62       3.499 -10.189   7.791  1.00  0.00
ATOM    883  C   SER A  62       2.524 -11.157   8.398  1.00  0.00
ATOM    884  O   SER A  62       2.069 -10.955   9.535  1.00  0.00
ATOM    885  CB  SER A  62       2.836  -8.836   7.622  1.00  0.00
ATOM    886  OG  SER A  62       1.667  -8.942   6.857  1.00  0.00
ATOM    892  N   VAL A  63       2.119 -12.157   7.569  1.00  0.00
ATOM    893  CA  VAL A  63       1.142 -13.027   8.086  1.00  0.00
ATOM    894  C   VAL A  63       1.499 -14.477   8.293  1.00  0.00
ATOM    895  O   VAL A  63       0.492 -15.172   8.714  1.00  0.00
ATOM    896  CB  VAL A  63      -0.078 -12.961   7.150  1.00  0.00
ATOM    897  CG1 VAL A  63      -0.644 -11.549   7.111  1.00  0.00
ATOM    898  CG2 VAL A  63       0.313 -13.425   5.755  1.00  0.00
ATOM    908  N   LYS A  64       2.755 -14.722   7.882  1.00  0.00
ATOM    909  CA  LYS A  64       3.284 -15.957   7.729  1.00  0.00
ATOM    910  C   LYS A  64       3.011 -16.776   9.065  1.00  0.00
ATOM    911  O   LYS A  64       3.268 -16.276  10.159  1.00  0.00
ATOM    912  CB  LYS A  64       4.771 -15.821   7.394  1.00  0.00
ATOM    913  CG  LYS A  64       5.422 -17.103   6.893  1.00  0.00
ATOM    914  CD  LYS A  64       6.846 -16.850   6.419  1.00  0.00
ATOM    915  CE  LYS A  64       6.866 -16.017   5.145  1.00  0.00
ATOM    916  NZ  LYS A  64       8.251 -15.809   4.640  1.00  0.00
ATOM    930  N   GLY A  65       2.496 -18.015   8.964  1.00  0.00
ATOM    931  CA  GLY A  65       2.370 -18.757  10.227  1.00  0.00
ATOM    932  C   GLY A  65       1.114 -18.506  11.027  1.00  0.00
ATOM    933  O   GLY A  65       0.869 -19.219  11.989  1.00  0.00
ATOM    937  N   ARG A  66       0.321 -17.505  10.679  1.00  0.00
ATOM    938  CA  ARG A  66      -0.926 -17.230  11.235  1.00  0.00
ATOM    939  C   ARG A  66      -1.991 -17.724  10.171  1.00  0.00
ATOM    940  O   ARG A  66      -3.139 -18.206  10.254  1.00  0.00
ATOM    941  CB  ARG A  66      -1.058 -15.745  11.537  1.00  0.00
ATOM    942  CG  ARG A  66      -0.084 -15.215  12.577  1.00  0.00
ATOM    943  CD  ARG A  66      -0.237 -13.751  12.779  1.00  0.00
ATOM    944  NE  ARG A  66       0.721 -13.233  13.743  1.00  0.00
ATOM    945  CZ  ARG A  66       0.850 -11.933  14.068  1.00  0.00
ATOM    946  NH1 ARG A  66       0.079 -11.033  13.500  1.00  0.00
ATOM    947  NH2 ARG A  66       1.753 -11.562  14.959  1.00  0.00
ATOM    961  N   PHE A  67      -1.687 -17.575   8.980  1.00  0.00
ATOM    962  CA  PHE A  67      -2.696 -17.904   7.958  1.00  0.00
ATOM    963  C   PHE A  67      -2.423 -19.173   7.169  1.00  0.00
ATOM    964  O   PHE A  67      -1.264 -19.474   6.842  1.00  0.00
ATOM    965  CB  PHE A  67      -2.825 -16.742   6.972  1.00  0.00
ATOM    966  CG  PHE A  67      -3.357 -15.479   7.589  1.00  0.00
ATOM    967  CD1 PHE A  67      -3.799 -15.466   8.904  1.00  0.00
ATOM    968  CD2 PHE A  67      -3.419 -14.304   6.856  1.00  0.00
ATOM    969  CE1 PHE A  67      -4.288 -14.306   9.472  1.00  0.00
ATOM    970  CE2 PHE A  67      -3.907 -13.142   7.422  1.00  0.00
ATOM    971  CZ  PHE A  67      -4.342 -13.144   8.732  1.00  0.00
ATOM    981  N   THR A  68      -3.562 -19.870   6.757  1.00  0.00
ATOM    982  CA  THR A  68      -3.311 -21.019   5.973  1.00  0.00
ATOM    983  C   THR A  68      -4.280 -21.011   4.804  1.00  0.00
ATOM    984  O   THR A  68      -5.482 -20.999   4.724  1.00  0.00
ATOM    985  CB  THR A  68      -3.458 -22.309   6.801  1.00  0.00
ATOM    986  OG1 THR A  68      -2.504 -22.303   7.872  1.00  0.00
ATOM    987  CG2 THR A  68      -3.226 -23.532   5.929  1.00  0.00
ATOM    995  N   ILE A  69      -3.727 -21.274   3.732  1.00  0.00
ATOM    996  CA  ILE A  69      -4.508 -21.282   2.523  1.00  0.00
ATOM    997  C   ILE A  69      -4.868 -22.700   2.012  1.00  0.00
ATOM    998  O   ILE A  69      -3.953 -23.498   2.013  1.00  0.00
ATOM    999  CB  ILE A  69      -3.754 -20.514   1.423  1.00  0.00
ATOM   1000  CG1 ILE A  69      -4.094 -19.023   1.483  1.00  0.00
ATOM   1001  CG2 ILE A  69      -4.087 -21.085   0.053  1.00  0.00
ATOM   1002  CD1 ILE A  69      -5.559 -18.721   1.267  1.00  0.00
ATOM   1014  N   SER A  70      -5.956 -23.081   1.521  1.00  0.00
ATOM   1015  CA  SER A  70      -6.055 -24.459   0.999  1.00  0.00
ATOM   1016  C   SER A  70      -6.980 -24.384  -0.220  1.00  0.00
ATOM   1017  O   SER A  70      -8.081 -23.887  -0.438  1.00  0.00
ATOM   1018  CB  SER A  70      -6.605 -25.414   2.040  1.00  0.00
ATOM   1019  OG  SER A  70      -6.733 -26.708   1.517  1.00  0.00
ATOM   1025  N   ARG A  71      -6.617 -25.146  -1.132  1.00  0.00
ATOM   1026  CA  ARG A  71      -7.407 -25.222  -2.329  1.00  0.00
ATOM   1027  C   ARG A  71      -8.219 -26.533  -2.529  1.00  0.00
ATOM   1028  O   ARG A  71      -7.830 -27.589  -2.050  1.00  0.00
ATOM   1029  CB  ARG A  71      -6.487 -25.023  -3.525  1.00  0.00
ATOM   1030  CG  ARG A  71      -5.469 -26.133  -3.739  1.00  0.00
ATOM   1031  CD  ARG A  71      -4.788 -26.006  -5.054  1.00  0.00
ATOM   1032  NE  ARG A  71      -3.833 -27.079  -5.276  1.00  0.00
ATOM   1033  CZ  ARG A  71      -4.155 -28.312  -5.714  1.00  0.00
ATOM   1034  NH1 ARG A  71      -5.408 -28.610  -5.973  1.00  0.00
ATOM   1035  NH2 ARG A  71      -3.209 -29.220  -5.883  1.00  0.00
ATOM   1049  N   ASP A  72      -9.345 -26.477  -3.356  1.00  0.00
ATOM   1050  CA  ASP A  72     -10.013 -27.719  -3.666  1.00  0.00
ATOM   1051  C   ASP A  72     -10.215 -27.752  -5.162  1.00  0.00
ATOM   1052  O   ASP A  72     -11.001 -26.957  -5.769  1.00  0.00
ATOM   1053  CB  ASP A  72     -11.352 -27.837  -2.935  1.00  0.00
ATOM   1054  CG  ASP A  72     -12.087 -29.132  -3.251  1.00  0.00
ATOM   1055  OD1 ASP A  72     -11.988 -29.593  -4.364  1.00  0.00
ATOM   1056  OD2 ASP A  72     -12.742 -29.647  -2.377  1.00  0.00
ATOM   1061  N   ASN A  73      -9.373 -28.465  -5.839  1.00  0.00
ATOM   1062  CA  ASN A  73      -9.510 -28.334  -7.231  1.00  0.00
ATOM   1063  C   ASN A  73     -10.839 -28.872  -7.777  1.00  0.00
ATOM   1064  O   ASN A  73     -11.310 -28.407  -8.841  1.00  0.00
ATOM   1065  CB  ASN A  73      -8.331 -29.014  -7.902  1.00  0.00
ATOM   1066  CG  ASN A  73      -8.262 -30.484  -7.598  1.00  0.00
ATOM   1067  OD1 ASN A  73      -8.173 -30.887  -6.432  1.00  0.00
ATOM   1068  ND2 ASN A  73      -8.301 -31.296  -8.624  1.00  0.00
ATOM   1075  N   ALA A  74     -11.417 -29.825  -7.117  1.00  0.00
ATOM   1076  CA  ALA A  74     -12.566 -30.393  -7.713  1.00  0.00
ATOM   1077  C   ALA A  74     -13.676 -29.322  -7.707  1.00  0.00
ATOM   1078  O   ALA A  74     -14.473 -29.176  -8.660  1.00  0.00
ATOM   1079  CB  ALA A  74     -12.837 -31.714  -6.952  1.00  0.00
ATOM   1085  N   LYS A  75     -13.663 -28.531  -6.555  1.00  0.00
ATOM   1086  CA  LYS A  75     -14.819 -27.695  -6.399  1.00  0.00
ATOM   1087  C   LYS A  75     -14.569 -26.234  -6.864  1.00  0.00
ATOM   1088  O   LYS A  75     -15.531 -25.481  -7.075  1.00  0.00
ATOM   1089  CB  LYS A  75     -15.268 -27.724  -4.938  1.00  0.00
ATOM   1090  CG  LYS A  75     -15.726 -29.092  -4.448  1.00  0.00
ATOM   1091  CD  LYS A  75     -16.167 -29.038  -2.993  1.00  0.00
ATOM   1092  CE  LYS A  75     -16.622 -30.404  -2.500  1.00  0.00
ATOM   1093  NZ  LYS A  75     -17.012 -30.377  -1.065  1.00  0.00
ATOM   1107  N   ASN A  76     -13.349 -25.934  -7.323  1.00  0.00
ATOM   1108  CA  ASN A  76     -12.851 -24.660  -7.773  1.00  0.00
ATOM   1109  C   ASN A  76     -13.011 -23.620  -6.514  1.00  0.00
ATOM   1110  O   ASN A  76     -13.506 -22.457  -6.407  1.00  0.00
ATOM   1111  CB  ASN A  76     -13.596 -24.222  -9.020  1.00  0.00
ATOM   1112  CG  ASN A  76     -13.348 -25.131 -10.192  1.00  0.00
ATOM   1113  OD1 ASN A  76     -12.197 -25.457 -10.508  1.00  0.00
ATOM   1114  ND2 ASN A  76     -14.404 -25.548 -10.842  1.00  0.00
ATOM   1121  N   THR A  77     -12.575 -24.211  -5.303  1.00  0.00
ATOM   1122  CA  THR A  77     -12.729 -23.345  -4.104  1.00  0.00
ATOM   1123  C   THR A  77     -11.387 -23.014  -3.366  1.00  0.00
ATOM   1124  O   THR A  77     -10.296 -23.606  -3.300  1.00  0.00
ATOM   1125  CB  THR A  77     -13.702 -23.998  -3.105  1.00  0.00
ATOM   1126  OG1 THR A  77     -13.172 -25.258  -2.671  1.00  0.00
ATOM   1127  CG2 THR A  77     -15.061 -24.219  -3.751  1.00  0.00
ATOM   1135  N   VAL A  78     -11.341 -21.849  -2.832  1.00  0.00
ATOM   1136  CA  VAL A  78     -10.136 -21.578  -2.071  1.00  0.00
ATOM   1137  C   VAL A  78     -10.458 -21.119  -0.589  1.00  0.00
ATOM   1138  O   VAL A  78     -11.361 -20.518  -0.074  1.00  0.00
ATOM   1139  CB  VAL A  78      -9.317 -20.493  -2.796  1.00  0.00
ATOM   1140  CG1 VAL A  78      -8.051 -20.170  -2.016  1.00  0.00
ATOM   1141  CG2 VAL A  78      -8.979 -20.954  -4.205  1.00  0.00
ATOM   1151  N   TYR A  79      -9.811 -21.777   0.311  1.00  0.00
ATOM   1152  CA  TYR A  79     -10.099 -21.300   1.604  1.00  0.00
ATOM   1153  C   TYR A  79      -8.851 -20.634   2.341  1.00  0.00
ATOM   1154  O   TYR A  79      -7.657 -20.921   2.304  1.00  0.00
ATOM   1155  CB  TYR A  79     -10.672 -22.464   2.415  1.00  0.00
ATOM   1156  CG  TYR A  79     -11.902 -23.091   1.796  1.00  0.00
ATOM   1157  CD1 TYR A  79     -11.767 -24.027   0.780  1.00  0.00
ATOM   1158  CD2 TYR A  79     -13.164 -22.731   2.244  1.00  0.00
ATOM   1159  CE1 TYR A  79     -12.890 -24.600   0.215  1.00  0.00
ATOM   1160  CE2 TYR A  79     -14.287 -23.303   1.679  1.00  0.00
ATOM   1161  CZ  TYR A  79     -14.152 -24.234   0.669  1.00  0.00
ATOM   1162  OH  TYR A  79     -15.271 -24.804   0.105  1.00  0.00
ATOM   1172  N   LEU A  80      -9.144 -19.630   3.112  1.00  0.00
ATOM   1173  CA  LEU A  80      -8.039 -19.082   3.862  1.00  0.00
ATOM   1174  C   LEU A  80      -8.312 -19.248   5.441  1.00  0.00
ATOM   1175  O   LEU A  80      -9.333 -18.947   6.074  1.00  0.00
ATOM   1176  CB  LEU A  80      -7.852 -17.609   3.476  1.00  0.00
ATOM   1177  CG  LEU A  80      -6.538 -16.963   3.935  1.00  0.00
ATOM   1178  CD1 LEU A  80      -6.331 -15.649   3.194  1.00  0.00
ATOM   1179  CD2 LEU A  80      -6.580 -16.741   5.439  1.00  0.00
ATOM   1191  N   GLN A  81      -7.508 -19.892   6.136  1.00  0.00
ATOM   1192  CA  GLN A  81      -7.810 -19.943   7.503  1.00  0.00
ATOM   1193  C   GLN A  81      -6.938 -19.037   8.366  1.00  0.00
ATOM   1194  O   GLN A  81      -5.719 -18.923   8.394  1.00  0.00
ATOM   1195  CB  GLN A  81      -7.696 -21.394   7.978  1.00  0.00
ATOM   1196  CG  GLN A  81      -8.001 -21.594   9.452  1.00  0.00
ATOM   1197  CD  GLN A  81      -8.100 -23.060   9.829  1.00  0.00
ATOM   1198  OE1 GLN A  81      -8.430 -23.909   8.997  1.00  0.00
ATOM   1199  NE2 GLN A  81      -7.812 -23.366  11.089  1.00  0.00
ATOM   1208  N   MET A  82      -7.650 -18.199   9.173  1.00  0.00
ATOM   1209  CA  MET A  82      -6.780 -17.410   9.906  1.00  0.00
ATOM   1210  C   MET A  82      -6.709 -17.824  11.418  1.00  0.00
ATOM   1211  O   MET A  82      -7.673 -18.079  12.130  1.00  0.00
ATOM   1212  CB  MET A  82      -7.212 -15.954   9.735  1.00  0.00
ATOM   1213  CG  MET A  82      -7.272 -15.481   8.289  1.00  0.00
ATOM   1214  SD  MET A  82      -7.835 -13.774   8.139  1.00  0.00
ATOM   1215  CE  MET A  82      -7.801 -13.562   6.361  1.00  0.00
ATOM   1225  N   ASN A  83      -5.516 -18.051  11.942  1.00  0.00
ATOM   1226  CA  ASN A  83      -5.534 -18.470  13.282  1.00  0.00
ATOM   1227  C   ASN A  83      -4.846 -17.288  13.931  1.00  0.00
ATOM   1228  O   ASN A  83      -3.979 -16.633  13.333  1.00  0.00
ATOM   1229  CB  ASN A  83      -4.827 -19.795  13.505  1.00  0.00
ATOM   1230  CG  ASN A  83      -5.502 -20.936  12.795  1.00  0.00
ATOM   1231  OD1 ASN A  83      -6.723 -21.110  12.895  1.00  0.00
ATOM   1232  ND2 ASN A  83      -4.733 -21.717  12.081  1.00  0.00
ATOM   1239  N   SER A  84      -5.179 -17.104  15.069  1.00  0.00
ATOM   1240  CA  SER A  84      -4.777 -16.154  16.011  1.00  0.00
ATOM   1241  C   SER A  84      -4.853 -14.686  15.621  1.00  0.00
ATOM   1242  O   SER A  84      -3.849 -13.981  15.576  1.00  0.00
ATOM   1243  CB  SER A  84      -3.352 -16.492  16.405  1.00  0.00
ATOM   1244  OG  SER A  84      -3.282 -17.764  16.989  1.00  0.00
ATOM   1250  N   LEU A  85      -6.003 -14.250  15.305  1.00  0.00
ATOM   1251  CA  LEU A  85      -6.204 -12.937  14.742  1.00  0.00
ATOM   1252  C   LEU A  85      -5.725 -11.798  15.721  1.00  0.00
ATOM   1253  O   LEU A  85      -5.786 -11.752  16.958  1.00  0.00
ATOM   1254  CB  LEU A  85      -7.688 -12.764  14.398  1.00  0.00
ATOM   1255  CG  LEU A  85      -8.171 -13.503  13.143  1.00  0.00
ATOM   1256  CD1 LEU A  85      -9.644 -13.196  12.908  1.00  0.00
ATOM   1257  CD2 LEU A  85      -7.328 -13.082  11.950  1.00  0.00
ATOM   1269  N   LYS A  86      -5.187 -10.759  15.133  1.00  0.00
ATOM   1270  CA  LYS A  86      -4.706  -9.691  16.019  1.00  0.00
ATOM   1271  C   LYS A  86      -5.464  -8.519  15.532  1.00  0.00
ATOM   1272  O   LYS A  86      -5.733  -8.669  14.364  1.00  0.00
ATOM   1273  CB  LYS A  86      -3.196  -9.459  15.941  1.00  0.00
ATOM   1274  CG  LYS A  86      -2.353 -10.671  16.315  1.00  0.00
ATOM   1275  CD  LYS A  86      -2.461 -10.981  17.802  1.00  0.00
ATOM   1276  CE  LYS A  86      -1.548 -12.134  18.193  1.00  0.00
ATOM   1277  NZ  LYS A  86      -1.650 -12.455  19.643  1.00  0.00
ATOM   1291  N   PRO A  87      -5.659  -7.445  16.385  1.00  0.00
ATOM   1292  CA  PRO A  87      -6.406  -6.232  16.222  1.00  0.00
ATOM   1293  C   PRO A  87      -6.024  -5.518  15.004  1.00  0.00
ATOM   1294  O   PRO A  87      -6.908  -4.882  14.435  1.00  0.00
ATOM   1295  CB  PRO A  87      -6.043  -5.423  17.472  1.00  0.00
ATOM   1296  CG  PRO A  87      -5.867  -6.453  18.535  1.00  0.00
ATOM   1297  CD  PRO A  87      -5.236  -7.621  17.826  1.00  0.00
ATOM   1305  N   GLU A  88      -4.798  -5.764  14.586  1.00  0.00
ATOM   1306  CA  GLU A  88      -4.210  -5.140  13.437  1.00  0.00
ATOM   1307  C   GLU A  88      -4.563  -5.761  12.123  1.00  0.00
ATOM   1308  O   GLU A  88      -4.271  -5.250  11.047  1.00  0.00
ATOM   1309  CB  GLU A  88      -2.687  -5.139  13.587  1.00  0.00
ATOM   1310  CG  GLU A  88      -2.170  -4.289  14.739  1.00  0.00
ATOM   1311  CD  GLU A  88      -0.675  -4.344  14.881  1.00  0.00
ATOM   1312  OE1 GLU A  88      -0.050  -5.045  14.123  1.00  0.00
ATOM   1313  OE2 GLU A  88      -0.156  -3.682  15.751  1.00  0.00
ATOM   1320  N   ASP A  89      -5.233  -6.897  12.223  1.00  0.00
ATOM   1321  CA  ASP A  89      -5.706  -7.646  11.125  1.00  0.00
ATOM   1322  C   ASP A  89      -7.069  -7.045  10.783  1.00  0.00
ATOM   1323  O   ASP A  89      -7.738  -7.567   9.912  1.00  0.00
ATOM   1324  CB  ASP A  89      -5.808  -9.135  11.466  1.00  0.00
ATOM   1325  CG  ASP A  89      -4.447  -9.805  11.607  1.00  0.00
ATOM   1326  OD1 ASP A  89      -3.567  -9.485  10.844  1.00  0.00
ATOM   1327  OD2 ASP A  89      -4.302 -10.630  12.477  1.00  0.00
ATOM   1332  N   THR A  90      -7.518  -5.915  11.465  1.00  0.00
ATOM   1333  CA  THR A  90      -8.838  -5.577  10.948  1.00  0.00
ATOM   1334  C   THR A  90      -8.671  -5.084   9.471  1.00  0.00
ATOM   1335  O   THR A  90      -7.768  -4.292   9.145  1.00  0.00
ATOM   1336  CB  THR A  90      -9.523  -4.503  11.814  1.00  0.00
ATOM   1337  OG1 THR A  90      -9.800  -5.039  13.114  1.00  0.00
ATOM   1338  CG2 THR A  90     -10.824  -4.048  11.169  1.00  0.00
ATOM   1346  N   ALA A  91      -9.441  -5.674   8.573  1.00  0.00
ATOM   1347  CA  ALA A  91      -9.257  -5.165   7.157  1.00  0.00
ATOM   1348  C   ALA A  91     -10.429  -5.667   6.123  1.00  0.00
ATOM   1349  O   ALA A  91     -11.380  -6.496   6.312  1.00  0.00
ATOM   1350  CB  ALA A  91      -8.118  -5.365   6.654  1.00  0.00
ATOM   1356  N   VAL A  92     -10.539  -5.076   5.000  1.00  0.00
ATOM   1357  CA  VAL A  92     -11.512  -5.790   4.061  1.00  0.00
ATOM   1358  C   VAL A  92     -10.783  -6.891   3.178  1.00  0.00
ATOM   1359  O   VAL A  92      -9.751  -6.778   2.540  1.00  0.00
ATOM   1360  CB  VAL A  92     -12.199  -4.774   3.131  1.00  0.00
ATOM   1361  CG1 VAL A  92     -13.185  -5.475   2.209  1.00  0.00
ATOM   1362  CG2 VAL A  92     -12.899  -3.706   3.957  1.00  0.00
ATOM   1372  N   TYR A  93     -11.298  -8.073   3.207  1.00  0.00
ATOM   1373  CA  TYR A  93     -10.663  -9.043   2.408  1.00  0.00
ATOM   1374  C   TYR A  93     -11.425  -9.235   1.002  1.00  0.00
ATOM   1375  O   TYR A  93     -12.629  -9.169   0.693  1.00  0.00
ATOM   1376  CB  TYR A  93     -10.582 -10.348   3.205  1.00  0.00
ATOM   1377  CG  TYR A  93      -9.604 -10.299   4.358  1.00  0.00
ATOM   1378  CD1 TYR A  93     -10.071 -10.268   5.664  1.00  0.00
ATOM   1379  CD2 TYR A  93      -8.239 -10.285   4.109  1.00  0.00
ATOM   1380  CE1 TYR A  93      -9.177 -10.223   6.716  1.00  0.00
ATOM   1381  CE2 TYR A  93      -7.345 -10.241   5.161  1.00  0.00
ATOM   1382  CZ  TYR A  93      -7.810 -10.211   6.460  1.00  0.00
ATOM   1383  OH  TYR A  93      -6.919 -10.166   7.508  1.00  0.00
ATOM   1393  N   TYR A  94     -10.522  -9.485   0.015  1.00  0.00
ATOM   1394  CA  TYR A  94     -11.116  -9.724  -1.273  1.00  0.00
ATOM   1395  C   TYR A  94     -10.526 -11.065  -1.871  1.00  0.00
ATOM   1396  O   TYR A  94      -9.466 -11.633  -1.585  1.00  0.00
ATOM   1397  CB  TYR A  94     -10.864  -8.529  -2.195  1.00  0.00
ATOM   1398  CG  TYR A  94     -11.674  -7.301  -1.838  1.00  0.00
ATOM   1399  CD1 TYR A  94     -11.177  -6.384  -0.924  1.00  0.00
ATOM   1400  CD2 TYR A  94     -12.914  -7.094  -2.424  1.00  0.00
ATOM   1401  CE1 TYR A  94     -11.916  -5.264  -0.597  1.00  0.00
ATOM   1402  CE2 TYR A  94     -13.653  -5.973  -2.097  1.00  0.00
ATOM   1403  CZ  TYR A  94     -13.158  -5.061  -1.188  1.00  0.00
ATOM   1404  OH  TYR A  94     -13.895  -3.945  -0.863  1.00  0.00
ATOM   1414  N   CYS A  95     -11.158 -11.610  -2.787  1.00  0.00
ATOM   1415  CA  CYS A  95     -10.581 -12.764  -3.432  1.00  0.00
ATOM   1416  C   CYS A  95     -10.208 -12.525  -4.892  1.00  0.00
ATOM   1417  O   CYS A  95     -10.831 -11.887  -5.762  1.00  0.00
ATOM   1418  CB  CYS A  95     -11.559 -13.938  -3.355  1.00  0.00
ATOM   1419  SG  CYS A  95     -12.104 -14.335  -1.677  1.00  0.00
ATOM   1425  N   ALA A  96      -9.315 -13.275  -5.315  1.00  0.00
ATOM   1426  CA  ALA A  96      -9.128 -13.054  -6.677  1.00  0.00
ATOM   1427  C   ALA A  96      -8.603 -14.213  -7.509  1.00  0.00
ATOM   1428  O   ALA A  96      -7.861 -15.130  -7.163  1.00  0.00
ATOM   1429  CB  ALA A  96      -7.900 -11.856  -6.811  1.00  0.00
ATOM   1435  N   ALA A  97      -8.988 -14.124  -8.825  1.00  0.00
ATOM   1436  CA  ALA A  97      -8.522 -15.321  -9.568  1.00  0.00
ATOM   1437  C   ALA A  97      -8.158 -15.096 -11.109  1.00  0.00
ATOM   1438  O   ALA A  97      -8.819 -14.485 -11.937  1.00  0.00
ATOM   1439  CB  ALA A  97      -9.648 -16.188  -9.717  1.00  0.00
ATOM   1445  N   PRO A  98      -6.805 -14.832 -11.092  1.00  0.00
ATOM   1446  CA  PRO A  98      -6.227 -14.461 -12.259  1.00  0.00
ATOM   1447  C   PRO A  98      -6.922 -15.636 -13.327  1.00  0.00
ATOM   1448  O   PRO A  98      -7.418 -16.843 -12.983  1.00  0.00
ATOM   1449  CB  PRO A  98      -4.734 -14.623 -11.957  1.00  0.00
ATOM   1450  CG  PRO A  98      -4.645 -14.500 -10.474  1.00  0.00
ATOM   1451  CD  PRO A  98      -5.902 -15.158  -9.969  1.00  0.00
ATOM   1459  N   TYR A  99      -6.522 -15.459 -14.547  1.00  0.00
ATOM   1460  CA  TYR A  99      -7.001 -16.482 -15.575  1.00  0.00
ATOM   1461  C   TYR A  99      -5.919 -16.129 -16.398  1.00  0.00
ATOM   1462  O   TYR A  99      -5.534 -14.969 -16.760  1.00  0.00
ATOM   1463  CB  TYR A  99      -8.370 -16.264 -16.223  1.00  0.00
ATOM   1464  CG  TYR A  99      -8.675 -17.232 -17.345  1.00  0.00
ATOM   1465  CD1 TYR A  99      -9.174 -18.494 -17.057  1.00  0.00
ATOM   1466  CD2 TYR A  99      -8.455 -16.859 -18.663  1.00  0.00
ATOM   1467  CE1 TYR A  99      -9.452 -19.378 -18.081  1.00  0.00
ATOM   1468  CE2 TYR A  99      -8.733 -17.742 -19.687  1.00  0.00
ATOM   1469  CZ  TYR A  99      -9.229 -18.998 -19.400  1.00  0.00
ATOM   1470  OH  TYR A  99      -9.507 -19.878 -20.420  1.00  0.00
ATOM   1480  N   PHE A 100      -5.365 -17.191 -16.674  1.00  0.00
ATOM   1481  CA  PHE A 100      -4.105 -17.378 -17.147  1.00  0.00
ATOM   1482  C   PHE A 100      -4.622 -17.814 -18.362  1.00  0.00
ATOM   1483  O   PHE A 100      -5.746 -18.273 -18.659  1.00  0.00
ATOM   1484  CB  PHE A 100      -3.254 -18.416 -16.412  1.00  0.00
ATOM   1485  CG  PHE A 100      -2.806 -17.976 -15.047  1.00  0.00
ATOM   1486  CD1 PHE A 100      -3.692 -17.966 -13.981  1.00  0.00
ATOM   1487  CD2 PHE A 100      -1.498 -17.570 -14.828  1.00  0.00
ATOM   1488  CE1 PHE A 100      -3.281 -17.561 -12.725  1.00  0.00
ATOM   1489  CE2 PHE A 100      -1.085 -17.166 -13.574  1.00  0.00
ATOM   1490  CZ  PHE A 100      -1.977 -17.161 -12.521  1.00  0.00
ATOM   1500  N   TYR A 101      -3.694 -17.682 -18.983  1.00  0.00
ATOM   1501  CA  TYR A 101      -3.389 -17.879 -20.182  1.00  0.00
ATOM   1502  C   TYR A 101      -2.241 -18.697 -19.883  1.00  0.00
ATOM   1503  O   TYR A 101      -1.503 -18.500 -18.907  1.00  0.00
ATOM   1504  CB  TYR A 101      -3.105 -16.589 -20.957  1.00  0.00
ATOM   1505  CG  TYR A 101      -4.297 -15.665 -21.061  1.00  0.00
ATOM   1506  CD1 TYR A 101      -4.594 -14.796 -20.019  1.00  0.00
ATOM   1507  CD2 TYR A 101      -5.093 -15.683 -22.196  1.00  0.00
ATOM   1508  CE1 TYR A 101      -5.682 -13.950 -20.114  1.00  0.00
ATOM   1509  CE2 TYR A 101      -6.183 -14.838 -22.291  1.00  0.00
ATOM   1510  CZ  TYR A 101      -6.477 -13.975 -21.255  1.00  0.00
ATOM   1511  OH  TYR A 101      -7.562 -13.133 -21.349  1.00  0.00
ATOM   1521  N   PRO A 102      -2.116 -19.630 -20.730  1.00  0.00
ATOM   1522  CA  PRO A 102      -1.159 -20.633 -20.616  1.00  0.00
ATOM   1523  C   PRO A 102      -0.004 -19.724 -20.481  1.00  0.00
ATOM   1524  O   PRO A 102       0.241 -18.680 -21.107  1.00  0.00
ATOM   1525  CB  PRO A 102      -1.197 -21.429 -21.925  1.00  0.00
ATOM   1526  CG  PRO A 102      -2.613 -21.322 -22.376  1.00  0.00
ATOM   1527  CD  PRO A 102      -3.040 -19.944 -21.949  1.00  0.00
ATOM   1535  N   VAL A 103       0.718 -20.232 -19.616  1.00  0.00
ATOM   1536  CA  VAL A 103       1.860 -19.783 -19.017  1.00  0.00
ATOM   1537  C   VAL A 103       2.948 -20.784 -19.578  1.00  0.00
ATOM   1538  O   VAL A 103       2.790 -21.869 -20.181  1.00  0.00
ATOM   1539  CB  VAL A 103       1.727 -19.823 -17.483  1.00  0.00
ATOM   1540  CG1 VAL A 103       0.502 -19.040 -17.034  1.00  0.00
ATOM   1541  CG2 VAL A 103       1.650 -21.264 -17.006  1.00  0.00
ATOM   1551  N   VAL A 104       3.972 -20.231 -19.289  1.00  0.00
ATOM   1552  CA  VAL A 104       5.297 -20.051 -19.204  1.00  0.00
ATOM   1553  C   VAL A 104       5.497 -19.770 -17.754  1.00  0.00
ATOM   1554  O   VAL A 104       4.688 -19.043 -17.207  1.00  0.00
ATOM   1555  CB  VAL A 104       5.767 -18.892 -20.102  1.00  0.00
ATOM   1556  CG1 VAL A 104       7.268 -18.687 -19.964  1.00  0.00
ATOM   1557  CG2 VAL A 104       5.392 -19.173 -21.549  1.00  0.00
ATOM   1567  N   PRO A 105       6.361 -20.541 -17.102  1.00  0.00
ATOM   1568  CA  PRO A 105       6.544 -20.406 -15.665  1.00  0.00
ATOM   1569  C   PRO A 105       6.999 -18.974 -15.281  1.00  0.00
ATOM   1570  O   PRO A 105       6.843 -18.527 -14.160  1.00  0.00
ATOM   1571  CB  PRO A 105       7.626 -21.449 -15.371  1.00  0.00
ATOM   1572  CG  PRO A 105       8.362 -21.586 -16.660  1.00  0.00
ATOM   1573  CD  PRO A 105       7.295 -21.474 -17.715  1.00  0.00
ATOM   1581  N   TRP A 106       7.560 -18.280 -16.291  1.00  0.00
ATOM   1582  CA  TRP A 106       8.060 -16.947 -16.093  1.00  0.00
ATOM   1583  C   TRP A 106       7.008 -15.901 -16.169  1.00  0.00
ATOM   1584  O   TRP A 106       7.331 -14.721 -16.056  1.00  0.00
ATOM   1585  CB  TRP A 106       9.141 -16.635 -17.130  1.00  0.00
ATOM   1586  CG  TRP A 106      10.369 -17.483 -16.989  1.00  0.00
ATOM   1587  CD1 TRP A 106      10.753 -18.504 -17.805  1.00  0.00
ATOM   1588  CD2 TRP A 106      11.387 -17.384 -15.963  1.00  0.00
ATOM   1589  NE1 TRP A 106      11.932 -19.047 -17.361  1.00  0.00
ATOM   1590  CE2 TRP A 106      12.335 -18.373 -16.235  1.00  0.00
ATOM   1591  CE3 TRP A 106      11.566 -16.549 -14.854  1.00  0.00
ATOM   1592  CZ2 TRP A 106      13.453 -18.556 -15.436  1.00  0.00
ATOM   1593  CZ3 TRP A 106      12.687 -16.732 -14.053  1.00  0.00
ATOM   1594  CH2 TRP A 106      13.607 -17.709 -14.339  1.00  0.00
ATOM   1605  N   PHE A 107       5.794 -16.332 -16.528  1.00  0.00
ATOM   1606  CA  PHE A 107       4.732 -15.423 -16.804  1.00  0.00
ATOM   1607  C   PHE A 107       4.446 -15.613 -15.470  1.00  0.00
ATOM   1608  O   PHE A 107       4.540 -16.680 -14.840  1.00  0.00
ATOM   1609  CB  PHE A 107       3.636 -15.855 -17.780  1.00  0.00
ATOM   1610  CG  PHE A 107       4.043 -15.774 -19.223  1.00  0.00
ATOM   1611  CD1 PHE A 107       3.282 -16.384 -20.208  1.00  0.00
ATOM   1612  CD2 PHE A 107       5.190 -15.090 -19.599  1.00  0.00
ATOM   1613  CE1 PHE A 107       3.657 -16.310 -21.538  1.00  0.00
ATOM   1614  CE2 PHE A 107       5.566 -15.015 -20.926  1.00  0.00
ATOM   1615  CZ  PHE A 107       4.798 -15.626 -21.896  1.00  0.00
ATOM   1625  N   TYR A 108       4.217 -14.550 -15.113  1.00  0.00
ATOM   1626  CA  TYR A 108       3.822 -13.952 -14.022  1.00  0.00
ATOM   1627  C   TYR A 108       2.473 -13.758 -14.451  1.00  0.00
ATOM   1628  O   TYR A 108       2.172 -14.019 -15.630  1.00  0.00
ATOM   1629  CB  TYR A 108       4.587 -12.665 -13.704  1.00  0.00
ATOM   1630  CG  TYR A 108       6.075 -12.869 -13.524  1.00  0.00
ATOM   1631  CD1 TYR A 108       6.963 -12.351 -14.455  1.00  0.00
ATOM   1632  CD2 TYR A 108       6.551 -13.573 -12.428  1.00  0.00
ATOM   1633  CE1 TYR A 108       8.323 -12.537 -14.291  1.00  0.00
ATOM   1634  CE2 TYR A 108       7.910 -13.758 -12.264  1.00  0.00
ATOM   1635  CZ  TYR A 108       8.794 -13.243 -13.190  1.00  0.00
ATOM   1636  OH  TYR A 108      10.147 -13.429 -13.027  1.00  0.00
ATOM   1646  N   ALA A 109       1.751 -13.238 -13.554  1.00  0.00
ATOM   1647  CA  ALA A 109       0.401 -13.219 -13.758  1.00  0.00
ATOM   1648  C   ALA A 109       1.290 -12.033 -14.278  1.00  0.00
ATOM   1649  O   ALA A 109       2.128 -11.604 -13.588  1.00  0.00
ATOM   1650  CB  ALA A 109       0.191 -13.018 -12.193  1.00  0.00
ATOM   1656  N   LEU A 110       0.956 -11.528 -15.218  1.00  0.00
ATOM   1657  CA  LEU A 110       0.811 -10.670 -16.171  1.00  0.00
ATOM   1658  C   LEU A 110      -0.525 -10.482 -15.948  1.00  0.00
ATOM   1659  O   LEU A 110      -1.129 -11.217 -15.180  1.00  0.00
ATOM   1660  CB  LEU A 110       1.139 -11.213 -17.567  1.00  0.00
ATOM   1661  CG  LEU A 110       2.568 -11.734 -17.760  1.00  0.00
ATOM   1662  CD1 LEU A 110       2.706 -12.340 -19.150  1.00  0.00
ATOM   1663  CD2 LEU A 110       3.556 -10.595 -17.561  1.00  0.00
ATOM   1675  N   ASP A 111      -1.076  -9.635 -16.546  1.00  0.00
ATOM   1676  CA  ASP A 111      -2.406  -9.497 -16.140  1.00  0.00
ATOM   1677  C   ASP A 111      -2.776 -10.277 -17.239  1.00  0.00
ATOM   1678  O   ASP A 111      -2.515 -10.070 -18.442  1.00  0.00
ATOM   1679  CB  ASP A 111      -2.990  -8.083 -16.133  1.00  0.00
ATOM   1680  CG  ASP A 111      -2.212  -7.124 -15.241  1.00  0.00
ATOM   1681  OD1 ASP A 111      -1.390  -7.583 -14.484  1.00  0.00
ATOM   1682  OD2 ASP A 111      -2.448  -5.942 -15.325  1.00  0.00
ATOM   1687  N   TYR A 112      -3.322 -11.057 -16.635  1.00  0.00
ATOM   1688  CA  TYR A 112      -3.968 -12.026 -16.671  1.00  0.00
ATOM   1689  C   TYR A 112      -5.100 -11.414 -15.967  1.00  0.00
ATOM   1690  O   TYR A 112      -4.985 -10.436 -15.269  1.00  0.00
ATOM   1691  CB  TYR A 112      -3.278 -13.211 -15.994  1.00  0.00
ATOM   1692  CG  TYR A 112      -2.164 -13.821 -16.816  1.00  0.00
ATOM   1693  CD1 TYR A 112      -2.024 -13.481 -18.154  1.00  0.00
ATOM   1694  CD2 TYR A 112      -1.283 -14.719 -16.233  1.00  0.00
ATOM   1695  CE1 TYR A 112      -1.006 -14.036 -18.905  1.00  0.00
ATOM   1696  CE2 TYR A 112      -0.265 -15.274 -16.984  1.00  0.00
ATOM   1697  CZ  TYR A 112      -0.125 -14.936 -18.315  1.00  0.00
ATOM   1698  OH  TYR A 112       0.888 -15.491 -19.063  1.00  0.00
ATOM   1708  N   LEU A 113      -6.072 -11.915 -16.160  1.00  0.00
ATOM   1709  CA  LEU A 113      -7.386 -11.388 -15.828  1.00  0.00
ATOM   1710  C   LEU A 113      -7.642 -11.822 -14.554  1.00  0.00
ATOM   1711  O   LEU A 113      -7.595 -12.897 -13.913  1.00  0.00
ATOM   1712  CB  LEU A 113      -8.503 -11.879 -16.757  1.00  0.00
ATOM   1713  CG  LEU A 113      -8.358 -11.491 -18.234  1.00  0.00
ATOM   1714  CD1 LEU A 113      -9.481 -12.130 -19.040  1.00  0.00
ATOM   1715  CD2 LEU A 113      -8.385  -9.975 -18.366  1.00  0.00
ATOM   1727  N   TYR A 114      -7.876 -10.891 -14.079  1.00  0.00
ATOM   1728  CA  TYR A 114      -8.165 -11.028 -12.892  1.00  0.00
ATOM   1729  C   TYR A 114      -9.619 -10.996 -12.643  1.00  0.00
ATOM   1730  O   TYR A 114     -10.449 -10.141 -13.171  1.00  0.00
ATOM   1731  CB  TYR A 114      -7.403  -9.942 -12.129  1.00  0.00
ATOM   1732  CG  TYR A 114      -5.900 -10.118 -12.154  1.00  0.00
ATOM   1733  CD1 TYR A 114      -5.108  -9.216 -12.848  1.00  0.00
ATOM   1734  CD2 TYR A 114      -5.315 -11.181 -11.483  1.00  0.00
ATOM   1735  CE1 TYR A 114      -3.736  -9.376 -12.872  1.00  0.00
ATOM   1736  CE2 TYR A 114      -3.944 -11.342 -11.506  1.00  0.00
ATOM   1737  CZ  TYR A 114      -3.155 -10.444 -12.197  1.00  0.00
ATOM   1738  OH  TYR A 114      -1.789 -10.604 -12.220  1.00  0.00
ATOM   1748  N   TYR A 115      -9.971 -11.786 -11.576  1.00  0.00
ATOM   1749  CA  TYR A 115     -11.391 -11.666 -11.122  1.00  0.00
ATOM   1750  C   TYR A 115     -11.540 -11.415  -9.693  1.00  0.00
ATOM   1751  O   TYR A 115     -10.818 -11.779  -8.744  1.00  0.00
ATOM   1752  CB  TYR A 115     -12.191 -12.925 -11.463  1.00  0.00
ATOM   1753  CG  TYR A 115     -12.358 -13.158 -12.949  1.00  0.00
ATOM   1754  CD1 TYR A 115     -11.407 -13.889 -13.647  1.00  0.00
ATOM   1755  CD2 TYR A 115     -13.460 -12.642 -13.613  1.00  0.00
ATOM   1756  CE1 TYR A 115     -11.559 -14.103 -15.003  1.00  0.00
ATOM   1757  CE2 TYR A 115     -13.612 -12.855 -14.969  1.00  0.00
ATOM   1758  CZ  TYR A 115     -12.666 -13.583 -15.663  1.00  0.00
ATOM   1759  OH  TYR A 115     -12.818 -13.795 -17.014  1.00  0.00
ATOM   1769  N   TRP A 116     -12.513 -10.568  -9.458  1.00  0.00
ATOM   1770  CA  TRP A 116     -12.552 -10.261  -7.989  1.00  0.00
ATOM   1771  C   TRP A 116     -13.935 -10.520  -7.414  1.00  0.00
ATOM   1772  O   TRP A 116     -15.012 -10.259  -7.998  1.00  0.00
ATOM   1773  CB  TRP A 116     -12.167  -8.805  -7.720  1.00  0.00
ATOM   1774  CG  TRP A 116     -10.837  -8.422  -8.295  1.00  0.00
ATOM   1775  CD1 TRP A 116      -9.629  -8.488  -7.668  1.00  0.00
ATOM   1776  CD2 TRP A 116     -10.572  -7.909  -9.623  1.00  0.00
ATOM   1777  NE1 TRP A 116      -8.635  -8.052  -8.509  1.00  0.00
ATOM   1778  CE2 TRP A 116      -9.194  -7.695  -9.710  1.00  0.00
ATOM   1779  CE3 TRP A 116     -11.382  -7.618 -10.728  1.00  0.00
ATOM   1780  CZ2 TRP A 116      -8.599  -7.201 -10.861  1.00  0.00
ATOM   1781  CZ3 TRP A 116     -10.785  -7.125 -11.882  1.00  0.00
ATOM   1782  CH2 TRP A 116      -9.430  -6.922 -11.946  1.00  0.00
ATOM   1793  N   GLY A 117     -13.858 -10.908  -6.200  1.00  0.00
ATOM   1794  CA  GLY A 117     -15.094 -11.138  -5.554  1.00  0.00
ATOM   1795  C   GLY A 117     -15.461  -9.812  -4.907  1.00  0.00
ATOM   1796  O   GLY A 117     -14.838  -8.764  -5.119  1.00  0.00
ATOM   1800  N   GLN A 118     -16.513  -9.910  -4.184  1.00  0.00
ATOM   1801  CA  GLN A 118     -17.120  -8.924  -3.360  1.00  0.00
ATOM   1802  C   GLN A 118     -16.202  -8.913  -2.130  1.00  0.00
ATOM   1803  O   GLN A 118     -15.627  -9.948  -1.844  1.00  0.00
ATOM   1804  CB  GLN A 118     -18.571  -9.267  -3.014  1.00  0.00
ATOM   1805  CG  GLN A 118     -19.502  -9.312  -4.213  1.00  0.00
ATOM   1806  CD  GLN A 118     -19.678  -7.950  -4.859  1.00  0.00
ATOM   1807  OE1 GLN A 118     -20.103  -6.990  -4.212  1.00  0.00
ATOM   1808  NE2 GLN A 118     -19.352  -7.860  -6.144  1.00  0.00
ATOM   1817  N   GLY A 119     -16.028  -7.826  -1.395  1.00  0.00
ATOM   1818  CA  GLY A 119     -15.212  -7.902  -0.182  1.00  0.00
ATOM   1819  C   GLY A 119     -16.031  -8.520   0.953  1.00  0.00
ATOM   1820  O   GLY A 119     -17.269  -8.374   1.029  1.00  0.00
ATOM   1824  N   THR A 120     -15.262  -9.062   1.982  1.00  0.00
ATOM   1825  CA  THR A 120     -15.887  -9.455   3.253  1.00  0.00
ATOM   1826  C   THR A 120     -15.062  -8.490   4.240  1.00  0.00
ATOM   1827  O   THR A 120     -14.013  -7.856   4.185  1.00  0.00
ATOM   1828  CB  THR A 120     -15.731 -10.951   3.584  1.00  0.00
ATOM   1829  OG1 THR A 120     -16.461 -11.258   4.778  1.00  0.00
ATOM   1830  CG2 THR A 120     -14.264 -11.303   3.786  1.00  0.00
ATOM   1838  N   GLN A 121     -15.715  -8.195   5.330  1.00  0.00
ATOM   1839  CA  GLN A 121     -15.015  -7.277   6.265  1.00  0.00
ATOM   1840  C   GLN A 121     -14.598  -8.016   7.531  1.00  0.00
ATOM   1841  O   GLN A 121     -15.487  -8.651   8.109  1.00  0.00
ATOM   1842  CB  GLN A 121     -15.902  -6.084   6.633  1.00  0.00
ATOM   1843  CG  GLN A 121     -15.262  -5.108   7.606  1.00  0.00
ATOM   1844  CD  GLN A 121     -16.209  -4.000   8.021  1.00  0.00
ATOM   1845  OE1 GLN A 121     -16.860  -3.372   7.181  1.00  0.00
ATOM   1846  NE2 GLN A 121     -16.293  -3.752   9.323  1.00  0.00
ATOM   1855  N   VAL A 122     -13.418  -7.986   7.994  1.00  0.00
ATOM   1856  CA  VAL A 122     -13.158  -8.745   9.171  1.00  0.00
ATOM   1857  C   VAL A 122     -12.671  -7.791  10.261  1.00  0.00
ATOM   1858  O   VAL A 122     -11.723  -6.960  10.252  1.00  0.00
ATOM   1859  CB  VAL A 122     -12.104  -9.832   8.889  1.00  0.00
ATOM   1860  CG1 VAL A 122     -11.734 -10.560  10.174  1.00  0.00
ATOM   1861  CG2 VAL A 122     -12.630 -10.807   7.849  1.00  0.00
ATOM   1871  N   THR A 123     -13.396  -7.914  11.367  1.00  0.00
ATOM   1872  CA  THR A 123     -12.973  -7.027  12.409  1.00  0.00
ATOM   1873  C   THR A 123     -12.374  -7.747  13.672  1.00  0.00
ATOM   1874  O   THR A 123     -12.742  -8.762  14.304  1.00  0.00
ATOM   1875  CB  THR A 123     -14.161  -6.137  12.822  1.00  0.00
ATOM   1876  OG1 THR A 123     -14.584  -5.348  11.702  1.00  0.00
ATOM   1877  CG2 THR A 123     -13.764  -5.215  13.966  1.00  0.00
ATOM   1885  N   VAL A 124     -11.277  -7.267  14.099  1.00  0.00
ATOM   1886  CA  VAL A 124     -10.886  -7.996  15.289  1.00  0.00
ATOM   1887  C   VAL A 124     -10.986  -7.076  16.435  1.00  0.00
ATOM   1888  O   VAL A 124     -10.562  -5.925  16.407  1.00  0.00
ATOM   1889  CB  VAL A 124      -9.448  -8.536  15.182  1.00  0.00
ATOM   1890  CG1 VAL A 124      -9.073  -9.303  16.442  1.00  0.00
ATOM   1891  CG2 VAL A 124      -9.318  -9.423  13.953  1.00  0.00
ATOM   1901  N   SER A 125     -11.638  -7.621  17.450  1.00  0.00
ATOM   1902  CA  SER A 125     -11.864  -6.724  18.602  1.00  0.00
ATOM   1903  C   SER A 125     -11.140  -7.181  19.783  1.00  0.00
ATOM   1904  O   SER A 125     -10.626  -8.298  20.199  1.00  0.00
ATOM   1905  CB  SER A 125     -13.336  -6.630  18.948  1.00  0.00
ATOM   1906  OG  SER A 125     -13.550  -5.723  19.994  1.00  0.00
ATOM   1912  N   SER A 126     -11.016  -6.240  20.430  1.00  0.00
ATOM   1913  CA  SER A 126     -10.399  -6.545  21.566  1.00  0.00
ATOM   1914  C   SER A 126     -11.454  -6.560  22.617  1.00  0.00
ATOM   1915  O   SER A 126     -11.332  -7.030  23.743  1.00  0.00
ATOM   1916  OXT SER A 126     -12.532  -6.085  22.392  1.00  0.00
ATOM   1917  CB  SER A 126      -9.307  -5.535  21.856  1.00  0.00
ATOM   1918  OG  SER A 126      -8.718  -5.777  23.105  1.00  0.00
END
