# Supplementary material for: Nanobody-based CTLA4 inhibitors for immune checkpoint blockade therapy of canine cancer patients
Source: Sci Rep. 2021 Oct 21;11:20763. doi: 10.1038/s41598-021-00325-3 (PMC8531395; doi:10.1038/s41598-021-00325-3)
Supplement: Supplementary file 1 — Supplementary Information 1. [file 41598_2021_325_MOESM1_ESM.zip › Supplemental Information/trRosetta_cNb6_10.pdb]

ATOM      1  N   MET B   1        .683    .029   -.448  1.00  0.00
ATOM      2  CA  MET B   1       2.137   -.121   -.522  1.00  0.00
ATOM      3  C   MET B   1       2.504   1.249   -.570  1.00  0.00
ATOM      4  O   MET B   1       1.860   2.152  -1.059  1.00  0.00
ATOM      5  CB  MET B   1       2.641   -.894  -1.739  1.00  0.00
ATOM      6  CG  MET B   1       2.291  -2.375  -1.734  1.00  0.00
ATOM      7  SD  MET B   1       2.986  -3.259  -3.144  1.00  0.00
ATOM      8  CE  MET B   1       4.724  -3.271  -2.713  1.00  0.00
ATOM     20  N   HIS B   2       3.562   1.456    .010  1.00  0.00
ATOM     21  CA  HIS B   2       4.239   2.720    .145  1.00  0.00
ATOM     22  C   HIS B   2       5.616   2.590   -.395  1.00  0.00
ATOM     23  O   HIS B   2       6.364   1.602   -.195  1.00  0.00
ATOM     24  CB  HIS B   2       4.291   3.179   1.605  1.00  0.00
ATOM     25  CG  HIS B   2       2.941   3.370   2.224  1.00  0.00
ATOM     26  ND1 HIS B   2       2.182   4.503   2.019  1.00  0.00
ATOM     27  CD2 HIS B   2       2.215   2.574   3.043  1.00  0.00
ATOM     28  CE1 HIS B   2       1.046   4.394   2.685  1.00  0.00
ATOM     29  NE2 HIS B   2       1.041   3.234   3.314  1.00  0.00
ATOM     37  N   VAL B   3       6.006   3.722  -1.041  1.00  0.00
ATOM     38  CA  VAL B   3       7.343   3.726  -1.678  1.00  0.00
ATOM     39  C   VAL B   3       8.177   4.929  -1.224  1.00  0.00
ATOM     40  O   VAL B   3       7.748   6.088  -1.328  1.00  0.00
ATOM     41  CB  VAL B   3       7.207   3.757  -3.212  1.00  0.00
ATOM     42  CG1 VAL B   3       6.237   4.849  -3.639  1.00  0.00
ATOM     43  CG2 VAL B   3       8.572   3.968  -3.848  1.00  0.00
ATOM     53  N   ALA B   4       9.400   4.693   -.823  1.00  0.00
ATOM     54  CA  ALA B   4      10.195   5.841   -.477  1.00  0.00
ATOM     55  C   ALA B   4      11.377   5.805  -1.496  1.00  0.00
ATOM     56  O   ALA B   4      11.986   4.833  -1.972  1.00  0.00
ATOM     57  CB  ALA B   4      10.567   5.737    .932  1.00  0.00
ATOM     63  N   GLN B   5      11.897   6.909  -1.707  1.00  0.00
ATOM     64  CA  GLN B   5      13.044   7.024  -2.576  1.00  0.00
ATOM     65  C   GLN B   5      14.116   7.950  -1.984  1.00  0.00
ATOM     66  O   GLN B   5      13.763   8.883  -1.254  1.00  0.00
ATOM     67  CB  GLN B   5      12.608   7.532  -3.953  1.00  0.00
ATOM     68  CG  GLN B   5      11.344   6.879  -4.486  1.00  0.00
ATOM     69  CD  GLN B   5      11.044   7.282  -5.917  1.00  0.00
ATOM     70  OE1 GLN B   5      10.023   6.887  -6.486  1.00  0.00
ATOM     71  NE2 GLN B   5      11.933   8.072  -6.507  1.00  0.00
ATOM     80  N   PRO B   6      15.438   7.781  -2.382  1.00  0.00
ATOM     81  CA  PRO B   6      16.258   8.797  -1.779  1.00  0.00
ATOM     82  C   PRO B   6      16.043  10.159  -2.456  1.00  0.00
ATOM     83  O   PRO B   6      15.627  10.190  -3.615  1.00  0.00
ATOM     84  CB  PRO B   6      17.674   8.260  -2.007  1.00  0.00
ATOM     85  CG  PRO B   6      17.559   7.440  -3.247  1.00  0.00
ATOM     86  CD  PRO B   6      16.206   6.789  -3.141  1.00  0.00
ATOM     94  N   ALA B   7      16.291  11.333  -1.808  1.00  0.00
ATOM     95  CA  ALA B   7      15.901  12.428  -2.682  1.00  0.00
ATOM     96  C   ALA B   7      16.554  12.912  -3.933  1.00  0.00
ATOM     97  O   ALA B   7      15.779  13.232  -4.809  1.00  0.00
ATOM     98  CB  ALA B   7      16.113  13.493  -1.613  1.00  0.00
ATOM    104  N   VAL B   8      17.928  12.970  -3.945  1.00  0.00
ATOM    105  CA  VAL B   8      18.742  13.360  -5.136  1.00  0.00
ATOM    106  C   VAL B   8      19.970  12.431  -5.469  1.00  0.00
ATOM    107  O   VAL B   8      20.556  12.004  -4.499  1.00  0.00
ATOM    108  CB  VAL B   8      19.262  14.795  -4.932  1.00  0.00
ATOM    109  CG1 VAL B   8      20.115  15.226  -6.115  1.00  0.00
ATOM    110  CG2 VAL B   8      18.091  15.746  -4.736  1.00  0.00
ATOM    120  N   VAL B   9      20.423  12.080  -6.559  1.00  0.00
ATOM    121  CA  VAL B   9      21.585  11.192  -6.647  1.00  0.00
ATOM    122  C   VAL B   9      22.519  11.710  -7.598  1.00  0.00
ATOM    123  O   VAL B   9      21.873  12.049  -8.568  1.00  0.00
ATOM    124  CB  VAL B   9      21.194   9.767  -7.082  1.00  0.00
ATOM    125  CG1 VAL B   9      22.429   8.886  -7.191  1.00  0.00
ATOM    126  CG2 VAL B   9      20.197   9.179  -6.095  1.00  0.00
ATOM    136  N   LEU B  10      23.811  11.842  -7.317  1.00  0.00
ATOM    137  CA  LEU B  10      24.655  12.430  -8.261  1.00  0.00
ATOM    138  C   LEU B  10      25.478  11.431  -9.004  1.00  0.00
ATOM    139  O   LEU B  10      26.104  10.572  -8.425  1.00  0.00
ATOM    140  CB  LEU B  10      25.572  13.440  -7.559  1.00  0.00
ATOM    141  CG  LEU B  10      24.967  14.828  -7.312  1.00  0.00
ATOM    142  CD1 LEU B  10      23.807  14.710  -6.332  1.00  0.00
ATOM    143  CD2 LEU B  10      26.041  15.763  -6.777  1.00  0.00
ATOM    155  N   ALA B  11      25.490  11.649 -10.442  1.00  0.00
ATOM    156  CA  ALA B  11      26.228  10.684 -11.111  1.00  0.00
ATOM    157  C   ALA B  11      27.521  11.238 -11.753  1.00  0.00
ATOM    158  O   ALA B  11      27.905  12.408 -12.083  1.00  0.00
ATOM    159  CB  ALA B  11      25.404  10.150 -12.123  1.00  0.00
ATOM    165  N   SER B  12      28.289  10.347 -12.152  1.00  0.00
ATOM    166  CA  SER B  12      29.429  11.015 -12.648  1.00  0.00
ATOM    167  C   SER B  12      29.454  10.772 -14.106  1.00  0.00
ATOM    168  O   SER B  12      28.505  10.197 -14.587  1.00  0.00
ATOM    169  CB  SER B  12      30.698  10.509 -11.990  1.00  0.00
ATOM    170  OG  SER B  12      30.987   9.199 -12.397  1.00  0.00
ATOM    176  N   SER B  13      30.412  11.250 -14.859  1.00  0.00
ATOM    177  CA  SER B  13      30.583  11.077 -16.378  1.00  0.00
ATOM    178  C   SER B  13      30.791   9.815 -17.071  1.00  0.00
ATOM    179  O   SER B  13      30.687   9.674 -18.260  1.00  0.00
ATOM    180  CB  SER B  13      31.756  11.918 -16.841  1.00  0.00
ATOM    181  OG  SER B  13      32.935  11.538 -16.185  1.00  0.00
ATOM    187  N   ARG B  14      31.077   8.981 -16.235  1.00  0.00
ATOM    188  CA  ARG B  14      31.410   7.629 -16.363  1.00  0.00
ATOM    189  C   ARG B  14      29.975   7.288 -16.135  1.00  0.00
ATOM    190  O   ARG B  14      29.813   6.102 -15.855  1.00  0.00
ATOM    191  CB  ARG B  14      32.376   7.075 -15.326  1.00  0.00
ATOM    192  CG  ARG B  14      33.775   7.668 -15.375  1.00  0.00
ATOM    193  CD  ARG B  14      34.663   7.064 -14.348  1.00  0.00
ATOM    194  NE  ARG B  14      36.003   7.629 -14.391  1.00  0.00
ATOM    195  CZ  ARG B  14      37.020   7.245 -13.595  1.00  0.00
ATOM    196  NH1 ARG B  14      36.836   6.297 -12.703  1.00  0.00
ATOM    197  NH2 ARG B  14      38.204   7.821 -13.712  1.00  0.00
ATOM    211  N   GLY B  15      28.931   8.255 -15.921  1.00  0.00
ATOM    212  CA  GLY B  15      27.865   7.445 -15.495  1.00  0.00
ATOM    213  C   GLY B  15      27.213   6.699 -14.320  1.00  0.00
ATOM    214  O   GLY B  15      26.022   6.818 -14.186  1.00  0.00
ATOM    218  N   VAL B  16      27.917   6.122 -13.378  1.00  0.00
ATOM    219  CA  VAL B  16      26.908   5.429 -12.868  1.00  0.00
ATOM    220  C   VAL B  16      25.907   5.830 -11.792  1.00  0.00
ATOM    221  O   VAL B  16      26.347   6.633 -10.954  1.00  0.00
ATOM    222  CB  VAL B  16      27.616   4.142 -12.404  1.00  0.00
ATOM    223  CG1 VAL B  16      26.630   3.212 -11.712  1.00  0.00
ATOM    224  CG2 VAL B  16      28.266   3.451 -13.592  1.00  0.00
ATOM    234  N   ALA B  17      24.564   5.543 -11.832  1.00  0.00
ATOM    235  CA  ALA B  17      23.809   5.997 -10.636  1.00  0.00
ATOM    236  C   ALA B  17      23.035   4.896  -9.829  1.00  0.00
ATOM    237  O   ALA B  17      22.524   3.861 -10.264  1.00  0.00
ATOM    238  CB  ALA B  17      22.952   6.998 -11.176  1.00  0.00
ATOM    244  N   SER B  18      22.960   4.998  -8.609  1.00  0.00
ATOM    245  CA  SER B  18      22.141   3.915  -8.062  1.00  0.00
ATOM    246  C   SER B  18      20.981   4.448  -7.353  1.00  0.00
ATOM    247  O   SER B  18      21.072   5.305  -6.496  1.00  0.00
ATOM    248  CB  SER B  18      22.942   3.048  -7.110  1.00  0.00
ATOM    249  OG  SER B  18      23.973   2.380  -7.786  1.00  0.00
ATOM    255  N   PHE B  19      19.843   3.855  -7.656  1.00  0.00
ATOM    256  CA  PHE B  19      18.739   4.346  -7.034  1.00  0.00
ATOM    257  C   PHE B  19      18.197   3.282  -6.036  1.00  0.00
ATOM    258  O   PHE B  19      17.911   2.129  -6.239  1.00  0.00
ATOM    259  CB  PHE B  19      17.699   4.727  -8.089  1.00  0.00
ATOM    260  CG  PHE B  19      16.329   4.979  -7.527  1.00  0.00
ATOM    261  CD1 PHE B  19      15.978   6.235  -7.055  1.00  0.00
ATOM    262  CD2 PHE B  19      15.389   3.961  -7.469  1.00  0.00
ATOM    263  CE1 PHE B  19      14.718   6.468  -6.537  1.00  0.00
ATOM    264  CE2 PHE B  19      14.128   4.192  -6.954  1.00  0.00
ATOM    265  CZ  PHE B  19      13.793   5.447  -6.487  1.00  0.00
ATOM    275  N   VAL B  20      17.869   3.648  -4.913  1.00  0.00
ATOM    276  CA  VAL B  20      17.294   2.618  -4.032  1.00  0.00
ATOM    277  C   VAL B  20      15.848   2.917  -3.681  1.00  0.00
ATOM    278  O   VAL B  20      15.539   4.036  -3.319  1.00  0.00
ATOM    279  CB  VAL B  20      18.110   2.507  -2.731  1.00  0.00
ATOM    280  CG1 VAL B  20      17.493   1.473  -1.801  1.00  0.00
ATOM    281  CG2 VAL B  20      19.553   2.150  -3.053  1.00  0.00
ATOM    291  N   CYS B  21      14.955   1.891  -3.733  1.00  0.00
ATOM    292  CA  CYS B  21      13.643   2.170  -3.419  1.00  0.00
ATOM    293  C   CYS B  21      13.135   1.435  -2.174  1.00  0.00
ATOM    294  O   CYS B  21      13.492    .306  -1.814  1.00  0.00
ATOM    295  CB  CYS B  21      12.773   1.820  -4.627  1.00  0.00
ATOM    296  SG  CYS B  21      11.001   2.055  -4.354  1.00  0.00
ATOM    302  N   GLU B  22      12.344   1.984  -1.384  1.00  0.00
ATOM    303  CA  GLU B  22      11.966   1.123   -.250  1.00  0.00
ATOM    304  C   GLU B  22      10.467    .954   -.225  1.00  0.00
ATOM    305  O   GLU B  22       9.585   1.791   -.277  1.00  0.00
ATOM    306  CB  GLU B  22      12.445   1.712   1.079  1.00  0.00
ATOM    307  CG  GLU B  22      12.116    .862   2.298  1.00  0.00
ATOM    308  CD  GLU B  22      12.664   1.435   3.575  1.00  0.00
ATOM    309  OE1 GLU B  22      13.312   2.452   3.518  1.00  0.00
ATOM    310  OE2 GLU B  22      12.433    .854   4.610  1.00  0.00
ATOM    317  N   TYR B  23      10.052   -.271   -.059  1.00  0.00
ATOM    318  CA  TYR B  23       8.666   -.497   -.043  1.00  0.00
ATOM    319  C   TYR B  23       8.100   -.920   1.255  1.00  0.00
ATOM    320  O   TYR B  23       8.293  -1.987   1.808  1.00  0.00
ATOM    321  CB  TYR B  23       8.320  -1.539  -1.110  1.00  0.00
ATOM    322  CG  TYR B  23       8.645  -1.099  -2.520  1.00  0.00
ATOM    323  CD1 TYR B  23       9.531  -1.839  -3.290  1.00  0.00
ATOM    324  CD2 TYR B  23       8.058    .043  -3.043  1.00  0.00
ATOM    325  CE1 TYR B  23       9.827  -1.437  -4.579  1.00  0.00
ATOM    326  CE2 TYR B  23       8.355    .445  -4.331  1.00  0.00
ATOM    327  CZ  TYR B  23       9.235   -.291  -5.097  1.00  0.00
ATOM    328  OH  TYR B  23       9.531    .109  -6.380  1.00  0.00
ATOM    338  N   GLY B  24       6.958   -.318   1.426  1.00  0.00
ATOM    339  CA  GLY B  24       5.879   -.291   2.426  1.00  0.00
ATOM    340  C   GLY B  24       4.972  -1.427   2.723  1.00  0.00
ATOM    341  O   GLY B  24       3.890  -1.245   3.313  1.00  0.00
ATOM    345  N   SER B  25       5.273  -2.567   2.194  1.00  0.00
ATOM    346  CA  SER B  25       4.414  -3.639   2.580  1.00  0.00
ATOM    347  C   SER B  25       5.258  -4.916   2.779  1.00  0.00
ATOM    348  O   SER B  25       6.351  -5.053   2.263  1.00  0.00
ATOM    349  CB  SER B  25       3.345  -3.850   1.526  1.00  0.00
ATOM    350  OG  SER B  25       2.471  -4.880   1.898  1.00  0.00
ATOM    356  N   SER B  26       4.684  -5.865   3.548  1.00  0.00
ATOM    357  CA  SER B  26       5.323  -7.190   3.772  1.00  0.00
ATOM    358  C   SER B  26       4.779  -7.902   2.739  1.00  0.00
ATOM    359  O   SER B  26       5.557  -8.654   2.138  1.00  0.00
ATOM    360  CB  SER B  26       4.994  -7.852   5.096  1.00  0.00
ATOM    361  OG  SER B  26       3.633  -8.178   5.170  1.00  0.00
ATOM    367  N   GLY B  27       3.632  -7.585   2.185  1.00  0.00
ATOM    368  CA  GLY B  27       3.930  -8.549   1.374  1.00  0.00
ATOM    369  C   GLY B  27       3.812  -9.901   1.676  1.00  0.00
ATOM    370  O   GLY B  27       3.915 -10.590   2.675  1.00  0.00
ATOM    374  N   ASN B  28       4.084 -10.143    .490  1.00  0.00
ATOM    375  CA  ASN B  28       4.588 -11.232   -.084  1.00  0.00
ATOM    376  C   ASN B  28       5.190 -10.564  -1.399  1.00  0.00
ATOM    377  O   ASN B  28       4.556 -10.628  -2.483  1.00  0.00
ATOM    378  CB  ASN B  28       3.524 -12.292   -.304  1.00  0.00
ATOM    379  CG  ASN B  28       4.094 -13.583   -.822  1.00  0.00
ATOM    380  OD1 ASN B  28       5.133 -13.593  -1.492  1.00  0.00
ATOM    381  ND2 ASN B  28       3.433 -14.673   -.527  1.00  0.00
ATOM    388  N   ALA B  29       6.337 -10.371  -1.367  1.00  0.00
ATOM    389  CA  ALA B  29       7.242  -9.829  -2.339  1.00  0.00
ATOM    390  C   ALA B  29       7.103 -10.759  -3.541  1.00  0.00
ATOM    391  O   ALA B  29       7.315 -10.178  -4.597  1.00  0.00
ATOM    392  CB  ALA B  29       8.350  -9.805  -2.005  1.00  0.00
ATOM    398  N   ALA B  30       6.776 -12.153  -3.482  1.00  0.00
ATOM    399  CA  ALA B  30       7.060 -12.292  -4.816  1.00  0.00
ATOM    400  C   ALA B  30       7.318 -12.407  -6.145  1.00  0.00
ATOM    401  O   ALA B  30       8.193 -12.688  -6.931  1.00  0.00
ATOM    402  CB  ALA B  30       6.545 -14.157  -4.314  1.00  0.00
ATOM    408  N   GLU B  31       6.299 -12.064  -6.652  1.00  0.00
ATOM    409  CA  GLU B  31       5.908 -11.859  -8.054  1.00  0.00
ATOM    410  C   GLU B  31       6.048 -10.331  -8.592  1.00  0.00
ATOM    411  O   GLU B  31       5.719 -10.049  -9.732  1.00  0.00
ATOM    412  CB  GLU B  31       4.467 -12.347  -8.217  1.00  0.00
ATOM    413  CG  GLU B  31       4.249 -13.803  -7.832  1.00  0.00
ATOM    414  CD  GLU B  31       5.057 -14.756  -8.669  1.00  0.00
ATOM    415  OE1 GLU B  31       5.354 -14.426  -9.792  1.00  0.00
ATOM    416  OE2 GLU B  31       5.377 -15.816  -8.184  1.00  0.00
ATOM    423  N   VAL B  32       6.485  -9.399  -7.709  1.00  0.00
ATOM    424  CA  VAL B  32       6.552  -7.876  -7.588  1.00  0.00
ATOM    425  C   VAL B  32       7.360  -7.436  -8.847  1.00  0.00
ATOM    426  O   VAL B  32       8.362  -8.142  -9.242  1.00  0.00
ATOM    427  CB  VAL B  32       7.257  -7.412  -6.300  1.00  0.00
ATOM    428  CG1 VAL B  32       8.706  -7.876  -6.289  1.00  0.00
ATOM    429  CG2 VAL B  32       7.175  -5.897  -6.182  1.00  0.00
ATOM    439  N   ARG B  33       6.773  -6.311  -9.425  1.00  0.00
ATOM    440  CA  ARG B  33       7.359  -5.743 -10.570  1.00  0.00
ATOM    441  C   ARG B  33       7.730  -4.354 -10.228  1.00  0.00
ATOM    442  O   ARG B  33       7.082  -3.461  -9.724  1.00  0.00
ATOM    443  CB  ARG B  33       6.405  -5.762 -11.755  1.00  0.00
ATOM    444  CG  ARG B  33       6.938  -5.102 -13.016  1.00  0.00
ATOM    445  CD  ARG B  33       5.978  -5.214 -14.144  1.00  0.00
ATOM    446  NE  ARG B  33       5.847  -6.585 -14.610  1.00  0.00
ATOM    447  CZ  ARG B  33       4.917  -7.010 -15.487  1.00  0.00
ATOM    448  NH1 ARG B  33       4.045  -6.160 -15.983  1.00  0.00
ATOM    449  NH2 ARG B  33       4.881  -8.280 -15.850  1.00  0.00
ATOM    463  N   VAL B  34       8.972  -4.051 -10.588  1.00  0.00
ATOM    464  CA  VAL B  34       9.466  -2.725 -10.237  1.00  0.00
ATOM    465  C   VAL B  34       9.783  -2.013 -11.414  1.00  0.00
ATOM    466  O   VAL B  34      10.465  -2.688 -12.153  1.00  0.00
ATOM    467  CB  VAL B  34      10.729  -2.783  -9.358  1.00  0.00
ATOM    468  CG1 VAL B  34      11.102  -1.392  -8.869  1.00  0.00
ATOM    469  CG2 VAL B  34      10.500  -3.724  -8.185  1.00  0.00
ATOM    479  N   THR B  35       9.216   -.694 -11.535  1.00  0.00
ATOM    480  CA  THR B  35       9.501    .089 -12.744  1.00  0.00
ATOM    481  C   THR B  35      10.231   1.511 -12.526  1.00  0.00
ATOM    482  O   THR B  35       9.967   2.239 -11.557  1.00  0.00
ATOM    483  CB  THR B  35       8.179    .300 -13.504  1.00  0.00
ATOM    484  OG1 THR B  35       7.627   -.972 -13.870  1.00  0.00
ATOM    485  CG2 THR B  35       8.412   1.127 -14.760  1.00  0.00
ATOM    493  N   VAL B  36      11.213   1.900 -13.236  1.00  0.00
ATOM    494  CA  VAL B  36      11.725   3.174 -13.093  1.00  0.00
ATOM    495  C   VAL B  36      11.296   4.003 -14.336  1.00  0.00
ATOM    496  O   VAL B  36      11.461   3.714 -15.546  1.00  0.00
ATOM    497  CB  VAL B  36      13.258   3.106 -12.957  1.00  0.00
ATOM    498  CG1 VAL B  36      13.870   2.419 -14.169  1.00  0.00
ATOM    499  CG2 VAL B  36      13.826   4.506 -12.786  1.00  0.00
ATOM    509  N   LEU B  37      10.736   5.212 -13.949  1.00  0.00
ATOM    510  CA  LEU B  37      10.372   6.012 -15.044  1.00  0.00
ATOM    511  C   LEU B  37      11.140   7.414 -14.977  1.00  0.00
ATOM    512  O   LEU B  37      11.433   8.053 -13.961  1.00  0.00
ATOM    513  CB  LEU B  37       8.849   6.194 -15.035  1.00  0.00
ATOM    514  CG  LEU B  37       8.024   4.900 -15.047  1.00  0.00
ATOM    515  CD1 LEU B  37       7.754   4.457 -13.616  1.00  0.00
ATOM    516  CD2 LEU B  37       6.724   5.134 -15.802  1.00  0.00
ATOM    528  N   ARG B  38      11.490   7.966 -16.120  1.00  0.00
ATOM    529  CA  ARG B  38      11.963   9.259 -16.144  1.00  0.00
ATOM    530  C   ARG B  38      10.908  10.427 -16.552  1.00  0.00
ATOM    531  O   ARG B  38       9.943  10.503 -17.333  1.00  0.00
ATOM    532  CB  ARG B  38      13.153   9.247 -17.093  1.00  0.00
ATOM    533  CG  ARG B  38      13.854  10.586 -17.257  1.00  0.00
ATOM    534  CD  ARG B  38      15.086  10.464 -18.078  1.00  0.00
ATOM    535  NE  ARG B  38      15.785  11.733 -18.198  1.00  0.00
ATOM    536  CZ  ARG B  38      15.627  12.600 -19.217  1.00  0.00
ATOM    537  NH1 ARG B  38      14.792  12.321 -20.194  1.00  0.00
ATOM    538  NH2 ARG B  38      16.311  13.730 -19.235  1.00  0.00
ATOM    552  N   GLN B  39      10.996  11.584 -15.783  1.00  0.00
ATOM    553  CA  GLN B  39       9.930  12.566 -16.237  1.00  0.00
ATOM    554  C   GLN B  39      10.496  13.655 -17.101  1.00  0.00
ATOM    555  O   GLN B  39      11.381  14.364 -16.616  1.00  0.00
ATOM    556  CB  GLN B  39       9.219  13.213 -15.046  1.00  0.00
ATOM    557  CG  GLN B  39       8.061  14.118 -15.428  1.00  0.00
ATOM    558  CD  GLN B  39       7.399  14.754 -14.220  1.00  0.00
ATOM    559  OE1 GLN B  39       7.149  14.089 -13.211  1.00  0.00
ATOM    560  NE2 GLN B  39       7.112  16.047 -14.316  1.00  0.00
ATOM    569  N   ALA B  40      10.114  13.914 -18.249  1.00  0.00
ATOM    570  CA  ALA B  40      10.732  14.872 -18.931  1.00  0.00
ATOM    571  C   ALA B  40      10.081  16.246 -19.197  1.00  0.00
ATOM    572  O   ALA B  40       9.159  16.636 -19.833  1.00  0.00
ATOM    573  CB  ALA B  40      11.052  14.434 -20.254  1.00  0.00
ATOM    579  N   GLY B  41      10.410  17.078 -18.311  1.00  0.00
ATOM    580  CA  GLY B  41       9.690  18.281 -18.405  1.00  0.00
ATOM    581  C   GLY B  41       8.363  17.581 -18.001  1.00  0.00
ATOM    582  O   GLY B  41       8.269  17.009 -16.923  1.00  0.00
ATOM    586  N   SER B  42       7.309  17.738 -18.844  1.00  0.00
ATOM    587  CA  SER B  42       5.925  17.213 -18.638  1.00  0.00
ATOM    588  C   SER B  42       5.594  15.863 -19.193  1.00  0.00
ATOM    589  O   SER B  42       4.389  15.370 -19.173  1.00  0.00
ATOM    590  CB  SER B  42       4.926  18.191 -19.225  1.00  0.00
ATOM    591  OG  SER B  42       5.074  18.286 -20.615  1.00  0.00
ATOM    597  N   GLN B  43       6.621  15.194 -19.812  1.00  0.00
ATOM    598  CA  GLN B  43       6.325  13.988 -20.430  1.00  0.00
ATOM    599  C   GLN B  43       6.794  12.782 -19.770  1.00  0.00
ATOM    600  O   GLN B  43       7.753  12.543 -19.037  1.00  0.00
ATOM    601  CB  GLN B  43       6.882  14.014 -21.855  1.00  0.00
ATOM    602  CG  GLN B  43       6.347  15.148 -22.713  1.00  0.00
ATOM    603  CD  GLN B  43       4.861  15.014 -22.988  1.00  0.00
ATOM    604  OE1 GLN B  43       4.415  14.042 -23.604  1.00  0.00
ATOM    605  NE2 GLN B  43       4.086  15.991 -22.533  1.00  0.00
ATOM    614  N   MET B  44       6.241  11.691 -19.910  1.00  0.00
ATOM    615  CA  MET B  44       6.924  10.706 -19.073  1.00  0.00
ATOM    616  C   MET B  44       7.387   9.478 -19.852  1.00  0.00
ATOM    617  O   MET B  44       6.618   8.928 -20.649  1.00  0.00
ATOM    618  CB  MET B  44       6.008  10.280 -17.927  1.00  0.00
ATOM    619  CG  MET B  44       6.625   9.271 -16.970  1.00  0.00
ATOM    620  SD  MET B  44       5.535   8.864 -15.591  1.00  0.00
ATOM    621  CE  MET B  44       5.579  10.393 -14.662  1.00  0.00
ATOM    631  N   THR B  45       8.579   8.989 -19.575  1.00  0.00
ATOM    632  CA  THR B  45       8.944   7.950 -20.326  1.00  0.00
ATOM    633  C   THR B  45       9.359   6.680 -19.411  1.00  0.00
ATOM    634  O   THR B  45       9.721   6.513 -18.227  1.00  0.00
ATOM    635  CB  THR B  45      10.082   8.420 -21.251  1.00  0.00
ATOM    636  OG1 THR B  45      11.207   8.825 -20.461  1.00  0.00
ATOM    637  CG2 THR B  45       9.623   9.589 -22.109  1.00  0.00
ATOM    645  N   GLU B  46       9.256   5.530 -19.947  1.00  0.00
ATOM    646  CA  GLU B  46       9.606   4.429 -19.001  1.00  0.00
ATOM    647  C   GLU B  46      10.887   4.023 -19.512  1.00  0.00
ATOM    648  O   GLU B  46      11.070   3.741 -20.724  1.00  0.00
ATOM    649  CB  GLU B  46       8.624   3.255 -18.998  1.00  0.00
ATOM    650  CG  GLU B  46       9.006   2.118 -18.060  1.00  0.00
ATOM    651  CD  GLU B  46       8.006    .996 -18.064  1.00  0.00
ATOM    652  OE1 GLU B  46       6.852   1.254 -18.312  1.00  0.00
ATOM    653  OE2 GLU B  46       8.396   -.122 -17.819  1.00  0.00
ATOM    660  N   VAL B  47      11.793   3.879 -18.605  1.00  0.00
ATOM    661  CA  VAL B  47      13.138   3.650 -18.919  1.00  0.00
ATOM    662  C   VAL B  47      13.577   2.251 -18.517  1.00  0.00
ATOM    663  O   VAL B  47      14.285   1.598 -19.286  1.00  0.00
ATOM    664  CB  VAL B  47      14.012   4.703 -18.211  1.00  0.00
ATOM    665  CG1 VAL B  47      15.488   4.414 -18.446  1.00  0.00
ATOM    666  CG2 VAL B  47      13.649   6.095 -18.706  1.00  0.00
ATOM    676  N   CYS B  48      13.122   1.795 -17.475  1.00  0.00
ATOM    677  CA  CYS B  48      13.446    .499 -17.112  1.00  0.00
ATOM    678  C   CYS B  48      12.576   -.234 -16.247  1.00  0.00
ATOM    679  O   CYS B  48      11.716   -.080 -15.422  1.00  0.00
ATOM    680  CB  CYS B  48      14.822    .513 -16.446  1.00  0.00
ATOM    681  SG  CYS B  48      15.428  -1.123 -15.968  1.00  0.00
ATOM    687  N   ALA B  49      12.686  -1.399 -16.573  1.00  0.00
ATOM    688  CA  ALA B  49      11.830  -2.083 -15.764  1.00  0.00
ATOM    689  C   ALA B  49      12.446  -3.165 -15.303  1.00  0.00
ATOM    690  O   ALA B  49      13.328  -3.784 -15.917  1.00  0.00
ATOM    691  CB  ALA B  49      10.692  -2.205 -16.279  1.00  0.00
ATOM    697  N   ALA B  50      11.908  -3.547 -14.349  1.00  0.00
ATOM    698  CA  ALA B  50      12.502  -4.736 -14.005  1.00  0.00
ATOM    699  C   ALA B  50      11.647  -5.327 -13.195  1.00  0.00
ATOM    700  O   ALA B  50      10.945  -4.635 -12.544  1.00  0.00
ATOM    701  CB  ALA B  50      13.694  -4.557 -13.170  1.00  0.00
ATOM    707  N   THR B  51      11.744  -6.728 -13.391  1.00  0.00
ATOM    708  CA  THR B  51      10.841  -7.554 -12.783  1.00  0.00
ATOM    709  C   THR B  51      11.546  -8.495 -12.159  1.00  0.00
ATOM    710  O   THR B  51      12.400  -9.181 -12.667  1.00  0.00
ATOM    711  CB  THR B  51       9.854  -8.221 -13.758  1.00  0.00
ATOM    712  OG1 THR B  51       9.175  -7.212 -14.518  1.00  0.00
ATOM    713  CG2 THR B  51       8.831  -9.051 -12.998  1.00  0.00
ATOM    721  N   TYR B  52      11.143  -8.679 -11.035  1.00  0.00
ATOM    722  CA  TYR B  52      11.778  -9.576 -10.331  1.00  0.00
ATOM    723  C   TYR B  52      10.766 -10.310 -10.077  1.00  0.00
ATOM    724  O   TYR B  52       9.615  -9.923  -9.686  1.00  0.00
ATOM    725  CB  TYR B  52      12.466  -9.057  -9.067  1.00  0.00
ATOM    726  CG  TYR B  52      13.401  -7.894  -9.315  1.00  0.00
ATOM    727  CD1 TYR B  52      12.909  -6.597  -9.320  1.00  0.00
ATOM    728  CD2 TYR B  52      14.751  -8.125  -9.536  1.00  0.00
ATOM    729  CE1 TYR B  52      13.763  -5.535  -9.546  1.00  0.00
ATOM    730  CE2 TYR B  52      15.605  -7.063  -9.762  1.00  0.00
ATOM    731  CZ  TYR B  52      15.115  -5.772  -9.768  1.00  0.00
ATOM    732  OH  TYR B  52      15.966  -4.715  -9.993  1.00  0.00
ATOM    742  N   THR B  53      11.363 -11.258  -9.845  1.00  0.00
ATOM    743  CA  THR B  53      10.698 -12.260  -9.482  1.00  0.00
ATOM    744  C   THR B  53      11.541 -12.675  -8.392  1.00  0.00
ATOM    745  O   THR B  53      12.520 -12.162  -8.211  1.00  0.00
ATOM    746  CB  THR B  53      10.530 -13.312 -10.594  1.00  0.00
ATOM    747  OG1 THR B  53      11.792 -13.937 -10.860  1.00  0.00
ATOM    748  CG2 THR B  53      10.012 -12.662 -11.869  1.00  0.00
ATOM    756  N   VAL B  54      11.007 -13.518  -7.530  1.00  0.00
ATOM    757  CA  VAL B  54      11.693 -14.021  -6.426  1.00  0.00
ATOM    758  C   VAL B  54      11.773 -14.706  -7.823  1.00  0.00
ATOM    759  O   VAL B  54      10.737 -14.734  -8.505  1.00  0.00
ATOM    760  CB  VAL B  54      10.961 -14.690  -5.247  1.00  0.00
ATOM    761  CG1 VAL B  54      10.292 -15.980  -5.698  1.00  0.00
ATOM    762  CG2 VAL B  54      11.940 -14.958  -4.114  1.00  0.00
ATOM    772  N   GLU B  55      12.665 -15.285  -8.075  1.00  0.00
ATOM    773  CA  GLU B  55      13.674 -16.072  -8.714  1.00  0.00
ATOM    774  C   GLU B  55      14.364 -15.051  -9.777  1.00  0.00
ATOM    775  O   GLU B  55      14.779 -15.433 -10.884  1.00  0.00
ATOM    776  CB  GLU B  55      13.059 -17.307  -9.376  1.00  0.00
ATOM    777  CG  GLU B  55      12.349 -18.248  -8.414  1.00  0.00
ATOM    778  CD  GLU B  55      11.848 -19.499  -9.081  1.00  0.00
ATOM    779  OE1 GLU B  55      11.944 -19.588 -10.282  1.00  0.00
ATOM    780  OE2 GLU B  55      11.370 -20.367  -8.390  1.00  0.00
ATOM    787  N   ASP B  56      14.404 -13.724  -9.397  1.00  0.00
ATOM    788  CA  ASP B  56      15.274 -12.502  -9.641  1.00  0.00
ATOM    789  C   ASP B  56      15.540 -12.007 -10.977  1.00  0.00
ATOM    790  O   ASP B  56      16.576 -11.350 -11.232  1.00  0.00
ATOM    791  CB  ASP B  56      16.662 -12.720  -9.033  1.00  0.00
ATOM    792  CG  ASP B  56      16.627 -12.890  -7.520  1.00  0.00
ATOM    793  OD1 ASP B  56      15.922 -12.150  -6.875  1.00  0.00
ATOM    794  OD2 ASP B  56      17.306 -13.757  -7.025  1.00  0.00
ATOM    799  N   GLU B  57      14.817 -12.476 -11.900  1.00  0.00
ATOM    800  CA  GLU B  57      15.221 -11.869 -13.049  1.00  0.00
ATOM    801  C   GLU B  57      15.023 -10.439 -12.778  1.00  0.00
ATOM    802  O   GLU B  57      14.398  -9.935 -11.665  1.00  0.00
ATOM    803  CB  GLU B  57      14.415 -12.348 -14.259  1.00  0.00
ATOM    804  CG  GLU B  57      14.656 -13.802 -14.639  1.00  0.00
ATOM    805  CD  GLU B  57      13.874 -14.228 -15.851  1.00  0.00
ATOM    806  OE1 GLU B  57      13.109 -13.437 -16.348  1.00  0.00
ATOM    807  OE2 GLU B  57      14.043 -15.345 -16.280  1.00  0.00
ATOM    814  N   LEU B  58      15.879  -9.827 -13.717  1.00  0.00
ATOM    815  CA  LEU B  58      15.799  -8.465 -14.004  1.00  0.00
ATOM    816  C   LEU B  58      15.693  -8.109 -15.514  1.00  0.00
ATOM    817  O   LEU B  58      16.493  -8.592 -16.265  1.00  0.00
ATOM    818  CB  LEU B  58      17.029  -7.791 -13.384  1.00  0.00
ATOM    819  CG  LEU B  58      17.090  -6.264 -13.519  1.00  0.00
ATOM    820  CD1 LEU B  58      17.882  -5.682 -12.357  1.00  0.00
ATOM    821  CD2 LEU B  58      17.726  -5.898 -14.852  1.00  0.00
ATOM    833  N   ALA B  59      14.799  -7.289 -15.975  1.00  0.00
ATOM    834  CA  ALA B  59      14.917  -6.950 -17.363  1.00  0.00
ATOM    835  C   ALA B  59      15.486  -5.492 -17.711  1.00  0.00
ATOM    836  O   ALA B  59      15.459  -4.613 -16.830  1.00  0.00
ATOM    837  CB  ALA B  59      13.723  -7.256 -17.935  1.00  0.00
ATOM    843  N   PHE B  60      16.002  -5.189 -18.921  1.00  0.00
ATOM    844  CA  PHE B  60      16.413  -3.829 -18.975  1.00  0.00
ATOM    845  C   PHE B  60      15.987  -3.196 -20.045  1.00  0.00
ATOM    846  O   PHE B  60      15.708  -3.757 -21.085  1.00  0.00
ATOM    847  CB  PHE B  60      17.934  -3.673 -18.966  1.00  0.00
ATOM    848  CG  PHE B  60      18.624  -4.391 -20.091  1.00  0.00
ATOM    849  CD1 PHE B  60      18.815  -3.768 -21.316  1.00  0.00
ATOM    850  CD2 PHE B  60      19.082  -5.689 -19.928  1.00  0.00
ATOM    851  CE1 PHE B  60      19.449  -4.428 -22.352  1.00  0.00
ATOM    852  CE2 PHE B  60      19.717  -6.350 -20.961  1.00  0.00
ATOM    853  CZ  PHE B  60      19.900  -5.718 -22.175  1.00  0.00
ATOM    863  N   LEU B  61      15.786  -2.033 -19.829  1.00  0.00
ATOM    864  CA  LEU B  61      15.281  -1.674 -20.995  1.00  0.00
ATOM    865  C   LEU B  61      16.174   -.774 -21.597  1.00  0.00
ATOM    866  O   LEU B  61      17.221   -.618 -20.967  1.00  0.00
ATOM    867  CB  LEU B  61      13.899  -1.034 -20.815  1.00  0.00
ATOM    868  CG  LEU B  61      12.855  -1.896 -20.095  1.00  0.00
ATOM    869  CD1 LEU B  61      11.595  -1.075 -19.856  1.00  0.00
ATOM    870  CD2 LEU B  61      12.553  -3.131 -20.930  1.00  0.00
ATOM    882  N   ASP B  62      15.799   -.235 -22.658  1.00  0.00
ATOM    883  CA  ASP B  62      16.736    .288 -23.390  1.00  0.00
ATOM    884  C   ASP B  62      17.837   1.220 -22.886  1.00  0.00
ATOM    885  O   ASP B  62      17.639   2.218 -22.201  1.00  0.00
ATOM    886  CB  ASP B  62      15.943    .979 -24.503  1.00  0.00
ATOM    887  CG  ASP B  62      15.280   -.005 -25.457  1.00  0.00
ATOM    888  OD1 ASP B  62      15.558  -1.176 -25.359  1.00  0.00
ATOM    889  OD2 ASP B  62      14.502    .425 -26.275  1.00  0.00
ATOM    894  N   ASP B  63      19.040    .820 -23.314  1.00  0.00
ATOM    895  CA  ASP B  63      20.317   1.437 -23.105  1.00  0.00
ATOM    896  C   ASP B  63      20.479   1.500 -21.680  1.00  0.00
ATOM    897  O   ASP B  63      21.395   2.120 -21.130  1.00  0.00
ATOM    898  CB  ASP B  63      20.409   2.839 -23.713  1.00  0.00
ATOM    899  CG  ASP B  63      20.319   2.833 -25.233  1.00  0.00
ATOM    900  OD1 ASP B  63      20.511   1.792 -25.816  1.00  0.00
ATOM    901  OD2 ASP B  63      20.059   3.869 -25.797  1.00  0.00
ATOM    906  N   SER B  64      19.755    .719 -21.026  1.00  0.00
ATOM    907  CA  SER B  64      19.810    .974 -19.677  1.00  0.00
ATOM    908  C   SER B  64      20.023   -.347 -19.543  1.00  0.00
ATOM    909  O   SER B  64      19.411  -1.291 -20.032  1.00  0.00
ATOM    910  CB  SER B  64      18.552   1.494 -19.010  1.00  0.00
ATOM    911  OG  SER B  64      18.169   2.729 -19.552  1.00  0.00
ATOM    917  N   THR B  65      20.812   -.375 -18.745  1.00  0.00
ATOM    918  CA  THR B  65      21.248  -1.406 -18.180  1.00  0.00
ATOM    919  C   THR B  65      20.894  -1.032 -16.809  1.00  0.00
ATOM    920  O   THR B  65      21.133    .077 -16.272  1.00  0.00
ATOM    921  CB  THR B  65      22.751  -1.636 -18.422  1.00  0.00
ATOM    922  OG1 THR B  65      22.988  -1.825 -19.823  1.00  0.00
ATOM    923  CG2 THR B  65      23.232  -2.862 -17.661  1.00  0.00
ATOM    931  N   CYS B  66      20.312  -2.016 -16.244  1.00  0.00
ATOM    932  CA  CYS B  66      19.778  -1.968 -15.017  1.00  0.00
ATOM    933  C   CYS B  66      20.172  -3.047 -14.253  1.00  0.00
ATOM    934  O   CYS B  66      19.889  -4.169 -14.579  1.00  0.00
ATOM    935  CB  CYS B  66      18.251  -1.943 -15.090  1.00  0.00
ATOM    936  SG  CYS B  66      17.435  -1.938 -13.476  1.00  0.00
ATOM    942  N   THR B  67      20.557  -2.765 -13.195  1.00  0.00
ATOM    943  CA  THR B  67      20.899  -4.016 -12.444  1.00  0.00
ATOM    944  C   THR B  67      20.277  -3.687 -11.215  1.00  0.00
ATOM    945  O   THR B  67      20.100  -2.615 -10.611  1.00  0.00
ATOM    946  CB  THR B  67      22.398  -4.307 -12.247  1.00  0.00
ATOM    947  OG1 THR B  67      22.963  -3.337 -11.357  1.00  0.00
ATOM    948  CG2 THR B  67      23.130  -4.255 -13.580  1.00  0.00
ATOM    956  N   GLY B  68      20.090  -4.736 -10.618  1.00  0.00
ATOM    957  CA  GLY B  68      19.424  -4.482  -9.512  1.00  0.00
ATOM    958  C   GLY B  68      19.299  -5.742  -8.933  1.00  0.00
ATOM    959  O   GLY B  68      19.642  -6.842  -9.428  1.00  0.00
ATOM    963  N   THR B  69      18.746  -5.545  -7.836  1.00  0.00
ATOM    964  CA  THR B  69      18.650  -6.706  -6.906  1.00  0.00
ATOM    965  C   THR B  69      17.486  -6.533  -5.955  1.00  0.00
ATOM    966  O   THR B  69      16.918  -5.416  -5.613  1.00  0.00
ATOM    967  CB  THR B  69      19.942  -6.897  -6.090  1.00  0.00
ATOM    968  OG1 THR B  69      19.897  -8.156  -5.405  1.00  0.00
ATOM    969  CG2 THR B  69      20.102  -5.777  -5.074  1.00  0.00
ATOM    977  N   SER B  70      17.191  -7.585  -5.283  1.00  0.00
ATOM    978  CA  SER B  70      16.106  -7.295  -4.315  1.00  0.00
ATOM    979  C   SER B  70      16.445  -7.914  -3.110  1.00  0.00
ATOM    980  O   SER B  70      17.112  -8.970  -3.022  1.00  0.00
ATOM    981  CB  SER B  70      14.751  -7.812  -4.759  1.00  0.00
ATOM    982  OG  SER B  70      14.739  -9.212  -4.806  1.00  0.00
ATOM    988  N   SER B  71      15.761  -7.255  -2.174  1.00  0.00
ATOM    989  CA  SER B  71      15.793  -7.793   -.815  1.00  0.00
ATOM    990  C   SER B  71      14.801  -7.470    .088  1.00  0.00
ATOM    991  O   SER B  71      14.296  -6.424    .527  1.00  0.00
ATOM    992  CB  SER B  71      17.084  -7.398   -.126  1.00  0.00
ATOM    993  OG  SER B  71      17.130  -7.901   1.181  1.00  0.00
ATOM    999  N   GLY B  72      14.041  -8.476    .200  1.00  0.00
ATOM   1000  CA  GLY B  72      13.153  -8.101   1.176  1.00  0.00
ATOM   1001  C   GLY B  72      12.227  -7.062    .522  1.00  0.00
ATOM   1002  O   GLY B  72      11.659  -7.268   -.571  1.00  0.00
ATOM   1006  N   ASN B  73      12.141  -5.916   1.241  1.00  0.00
ATOM   1007  CA  ASN B  73      11.320  -4.768    .693  1.00  0.00
ATOM   1008  C   ASN B  73      12.174  -3.595   -.158  1.00  0.00
ATOM   1009  O   ASN B  73      11.875  -2.425   -.435  1.00  0.00
ATOM   1010  CB  ASN B  73      10.560  -4.150   1.852  1.00  0.00
ATOM   1011  CG  ASN B  73      11.470  -3.529   2.875  1.00  0.00
ATOM   1012  OD1 ASN B  73      12.671  -3.823   2.915  1.00  0.00
ATOM   1013  ND2 ASN B  73      10.923  -2.675   3.702  1.00  0.00
ATOM   1020  N   LYS B  74      13.388  -3.800   -.460  1.00  0.00
ATOM   1021  CA  LYS B  74      14.198  -2.720  -1.102  1.00  0.00
ATOM   1022  C   LYS B  74      14.625  -3.110  -2.523  1.00  0.00
ATOM   1023  O   LYS B  74      15.038  -4.244  -2.935  1.00  0.00
ATOM   1024  CB  LYS B  74      15.436  -2.397   -.264  1.00  0.00
ATOM   1025  CG  LYS B  74      15.134  -1.747   1.080  1.00  0.00
ATOM   1026  CD  LYS B  74      16.413  -1.337   1.795  1.00  0.00
ATOM   1027  CE  LYS B  74      16.112   -.654   3.121  1.00  0.00
ATOM   1028  NZ  LYS B  74      17.353   -.219   3.818  1.00  0.00
ATOM   1042  N   VAL B  75      14.435  -2.127  -3.380  1.00  0.00
ATOM   1043  CA  VAL B  75      14.873  -2.429  -4.672  1.00  0.00
ATOM   1044  C   VAL B  75      15.993  -1.416  -5.131  1.00  0.00
ATOM   1045  O   VAL B  75      16.182   -.237  -4.932  1.00  0.00
ATOM   1046  CB  VAL B  75      13.664  -2.392  -5.625  1.00  0.00
ATOM   1047  CG1 VAL B  75      14.079  -2.812  -7.027  1.00  0.00
ATOM   1048  CG2 VAL B  75      12.560  -3.294  -5.096  1.00  0.00
ATOM   1058  N   ASN B  76      17.011  -2.049  -5.694  1.00  0.00
ATOM   1059  CA  ASN B  76      18.168  -1.108  -6.062  1.00  0.00
ATOM   1060  C   ASN B  76      18.418  -1.029  -7.557  1.00  0.00
ATOM   1061  O   ASN B  76      18.657  -2.178  -8.110  1.00  0.00
ATOM   1062  CB  ASN B  76      19.456  -1.518  -5.372  1.00  0.00
ATOM   1063  CG  ASN B  76      20.571   -.536  -5.599  1.00  0.00
ATOM   1064  OD1 ASN B  76      20.601    .165  -6.617  1.00  0.00
ATOM   1065  ND2 ASN B  76      21.491   -.471  -4.669  1.00  0.00
ATOM   1072  N   LEU B  77      18.358    .134  -8.251  1.00  0.00
ATOM   1073  CA  LEU B  77      18.535    .139  -9.636  1.00  0.00
ATOM   1074  C   LEU B  77      19.894    .785 -10.004  1.00  0.00
ATOM   1075  O   LEU B  77      20.379   1.836  -9.641  1.00  0.00
ATOM   1076  CB  LEU B  77      17.368    .891 -10.289  1.00  0.00
ATOM   1077  CG  LEU B  77      15.965    .429  -9.876  1.00  0.00
ATOM   1078  CD1 LEU B  77      14.920   1.295 -10.567  1.00  0.00
ATOM   1079  CD2 LEU B  77      15.785  -1.038 -10.239  1.00  0.00
ATOM   1091  N   THR B  78      20.665    .081 -10.711  1.00  0.00
ATOM   1092  CA  THR B  78      21.846    .697 -11.080  1.00  0.00
ATOM   1093  C   THR B  78      21.849    .986 -12.500  1.00  0.00
ATOM   1094  O   THR B  78      21.538    .096 -13.341  1.00  0.00
ATOM   1095  CB  THR B  78      23.064   -.173 -10.719  1.00  0.00
ATOM   1096  OG1 THR B  78      23.130   -.342  -9.297  1.00  0.00
ATOM   1097  CG2 THR B  78      24.348    .479 -11.208  1.00  0.00
ATOM   1105  N   ILE B  79      22.168   2.386 -12.767  1.00  0.00
ATOM   1106  CA  ILE B  79      22.204   2.759 -14.109  1.00  0.00
ATOM   1107  C   ILE B  79      23.605   3.045 -14.692  1.00  0.00
ATOM   1108  O   ILE B  79      24.456   3.799 -14.185  1.00  0.00
ATOM   1109  CB  ILE B  79      21.302   3.994 -14.285  1.00  0.00
ATOM   1110  CG1 ILE B  79      19.971   3.793 -13.556  1.00  0.00
ATOM   1111  CG2 ILE B  79      21.067   4.274 -15.762  1.00  0.00
ATOM   1112  CD1 ILE B  79      19.164   2.624 -14.070  1.00  0.00
ATOM   1124  N   GLN B  80      23.948   2.312 -15.812  1.00  0.00
ATOM   1125  CA  GLN B  80      25.316   2.614 -16.229  1.00  0.00
ATOM   1126  C   GLN B  80      25.404   3.436 -17.558  1.00  0.00
ATOM   1127  O   GLN B  80      24.597   3.199 -18.467  1.00  0.00
ATOM   1128  CB  GLN B  80      26.096   1.305 -16.372  1.00  0.00
ATOM   1129  CG  GLN B  80      26.223    .510 -15.083  1.00  0.00
ATOM   1130  CD  GLN B  80      26.997   -.780 -15.272  1.00  0.00
ATOM   1131  OE1 GLN B  80      26.991  -1.371 -16.356  1.00  0.00
ATOM   1132  NE2 GLN B  80      27.668  -1.226 -14.217  1.00  0.00
ATOM   1141  N   GLY B  81      26.343   4.325 -17.688  1.00  0.00
ATOM   1142  CA  GLY B  81      26.732   5.145 -18.846  1.00  0.00
ATOM   1143  C   GLY B  81      25.773   6.262 -19.115  1.00  0.00
ATOM   1144  O   GLY B  81      25.488   6.641 -20.256  1.00  0.00
ATOM   1148  N   LEU B  82      25.268   6.761 -18.074  1.00  0.00
ATOM   1149  CA  LEU B  82      24.345   7.824 -18.024  1.00  0.00
ATOM   1150  C   LEU B  82      25.106   8.971 -18.690  1.00  0.00
ATOM   1151  O   LEU B  82      26.318   9.069 -18.529  1.00  0.00
ATOM   1152  CB  LEU B  82      23.933   8.152 -16.583  1.00  0.00
ATOM   1153  CG  LEU B  82      22.728   7.373 -16.042  1.00  0.00
ATOM   1154  CD1 LEU B  82      22.622   7.582 -14.538  1.00  0.00
ATOM   1155  CD2 LEU B  82      21.464   7.837 -16.749  1.00  0.00
ATOM   1167  N   ARG B  83      24.475   9.788 -19.384  1.00  0.00
ATOM   1168  CA  ARG B  83      25.014  10.944 -20.077  1.00  0.00
ATOM   1169  C   ARG B  83      24.489  12.118 -19.347  1.00  0.00
ATOM   1170  O   ARG B  83      23.534  11.919 -18.611  1.00  0.00
ATOM   1171  CB  ARG B  83      24.594  11.001 -21.539  1.00  0.00
ATOM   1172  CG  ARG B  83      25.109   9.857 -22.397  1.00  0.00
ATOM   1173  CD  ARG B  83      24.633   9.964 -23.800  1.00  0.00
ATOM   1174  NE  ARG B  83      23.194   9.778 -23.900  1.00  0.00
ATOM   1175  CZ  ARG B  83      22.471   9.990 -25.017  1.00  0.00
ATOM   1176  NH1 ARG B  83      23.065  10.393 -26.118  1.00  0.00
ATOM   1177  NH2 ARG B  83      21.165   9.791 -25.006  1.00  0.00
ATOM   1191  N   ALA B  84      25.114  13.296 -19.548  1.00  0.00
ATOM   1192  CA  ALA B  84      24.804  14.495 -18.838  1.00  0.00
ATOM   1193  C   ALA B  84      23.390  14.961 -18.975  1.00  0.00
ATOM   1194  O   ALA B  84      22.708  15.148 -17.916  1.00  0.00
ATOM   1195  CB  ALA B  84      25.845  15.709 -19.377  1.00  0.00
ATOM   1201  N   MET B  85      22.873  14.720 -20.076  1.00  0.00
ATOM   1202  CA  MET B  85      21.612  15.073 -20.538  1.00  0.00
ATOM   1203  C   MET B  85      20.527  14.194 -19.952  1.00  0.00
ATOM   1204  O   MET B  85      19.348  14.428 -20.169  1.00  0.00
ATOM   1205  CB  MET B  85      21.608  15.012 -22.065  1.00  0.00
ATOM   1206  CG  MET B  85      22.515  16.033 -22.738  1.00  0.00
ATOM   1207  SD  MET B  85      22.089  17.732 -22.307  1.00  0.00
ATOM   1208  CE  MET B  85      20.497  17.896 -23.111  1.00  0.00
ATOM   1218  N   ASP B  86      20.944  13.151 -19.201  1.00  0.00
ATOM   1219  CA  ASP B  86      20.048  12.155 -18.631  1.00  0.00
ATOM   1220  C   ASP B  86      19.560  12.521 -17.280  1.00  0.00
ATOM   1221  O   ASP B  86      18.795  11.765 -16.665  1.00  0.00
ATOM   1222  CB  ASP B  86      20.741  10.793 -18.549  1.00  0.00
ATOM   1223  CG  ASP B  86      21.015  10.184 -19.918  1.00  0.00
ATOM   1224  OD1 ASP B  86      20.383  10.590 -20.864  1.00  0.00
ATOM   1225  OD2 ASP B  86      21.854   9.320 -20.004  1.00  0.00
ATOM   1230  N   THR B  87      19.927  13.687 -16.898  1.00  0.00
ATOM   1231  CA  THR B  87      19.612  14.321 -15.676  1.00  0.00
ATOM   1232  C   THR B  87      18.118  14.469 -15.614  1.00  0.00
ATOM   1233  O   THR B  87      17.426  14.653 -16.608  1.00  0.00
ATOM   1234  CB  THR B  87      20.307  15.689 -15.547  1.00  0.00
ATOM   1235  OG1 THR B  87      20.047  16.239 -14.249  1.00  0.00
ATOM   1236  CG2 THR B  87      19.799  16.648 -16.612  1.00  0.00
ATOM   1244  N   GLY B  88      17.585  14.258 -14.375  1.00  0.00
ATOM   1245  CA  GLY B  88      16.168  14.351 -14.109  1.00  0.00
ATOM   1246  C   GLY B  88      15.275  13.628 -13.116  1.00  0.00
ATOM   1247  O   GLY B  88      15.638  13.089 -12.044  1.00  0.00
ATOM   1251  N   LEU B  89      13.988  13.799 -13.262  1.00  0.00
ATOM   1252  CA  LEU B  89      13.392  13.198 -12.117  1.00  0.00
ATOM   1253  C   LEU B  89      13.105  11.672 -12.277  1.00  0.00
ATOM   1254  O   LEU B  89      12.583  11.121 -13.252  1.00  0.00
ATOM   1255  CB  LEU B  89      12.093  13.951 -11.802  1.00  0.00
ATOM   1256  CG  LEU B  89      12.250  15.233 -10.976  1.00  0.00
ATOM   1257  CD1 LEU B  89      13.075  16.245 -11.760  1.00  0.00
ATOM   1258  CD2 LEU B  89      10.876  15.792 -10.638  1.00  0.00
ATOM   1270  N   TYR B  90      13.497  10.880 -11.330  1.00  0.00
ATOM   1271  CA  TYR B  90      13.144   9.508 -11.531  1.00  0.00
ATOM   1272  C   TYR B  90      12.108   9.090 -10.486  1.00  0.00
ATOM   1273  O   TYR B  90      11.915   9.384  -9.305  1.00  0.00
ATOM   1274  CB  TYR B  90      14.388   8.619 -11.465  1.00  0.00
ATOM   1275  CG  TYR B  90      15.336   8.808 -12.628  1.00  0.00
ATOM   1276  CD1 TYR B  90      16.035   9.998 -12.766  1.00  0.00
ATOM   1277  CD2 TYR B  90      15.507   7.792 -13.556  1.00  0.00
ATOM   1278  CE1 TYR B  90      16.901  10.171 -13.828  1.00  0.00
ATOM   1279  CE2 TYR B  90      16.373   7.965 -14.618  1.00  0.00
ATOM   1280  CZ  TYR B  90      17.068   9.149 -14.756  1.00  0.00
ATOM   1281  OH  TYR B  90      17.931   9.321 -15.814  1.00  0.00
ATOM   1291  N   ILE B  91      11.181   8.361 -10.995  1.00  0.00
ATOM   1292  CA  ILE B  91      10.157   7.869 -10.089  1.00  0.00
ATOM   1293  C   ILE B  91      10.168   6.286 -10.004  1.00  0.00
ATOM   1294  O   ILE B  91      10.643   5.526 -10.924  1.00  0.00
ATOM   1295  CB  ILE B  91       8.774   8.372 -10.541  1.00  0.00
ATOM   1296  CG1 ILE B  91       8.718   9.901 -10.487  1.00  0.00
ATOM   1297  CG2 ILE B  91       7.679   7.765  -9.678  1.00  0.00
ATOM   1298  CD1 ILE B  91       7.495  10.492 -11.149  1.00  0.00
ATOM   1310  N   CYS B  92       9.910   5.735  -8.918  1.00  0.00
ATOM   1311  CA  CYS B  92       9.844   4.314  -8.772  1.00  0.00
ATOM   1312  C   CYS B  92       8.442   3.782  -8.591  1.00  0.00
ATOM   1313  O   CYS B  92       7.652   4.326  -7.769  1.00  0.00
ATOM   1314  CB  CYS B  92      10.695   3.882  -7.577  1.00  0.00
ATOM   1315  SG  CYS B  92      11.086   2.116  -7.549  1.00  0.00
ATOM   1321  N   LYS B  93       8.147   2.615  -9.199  1.00  0.00
ATOM   1322  CA  LYS B  93       6.770   2.124  -9.025  1.00  0.00
ATOM   1323  C   LYS B  93       6.862    .604  -8.729  1.00  0.00
ATOM   1324  O   LYS B  93       7.393   -.292  -9.361  1.00  0.00
ATOM   1325  CB  LYS B  93       5.916   2.399 -10.263  1.00  0.00
ATOM   1326  CG  LYS B  93       4.482   1.897 -10.163  1.00  0.00
ATOM   1327  CD  LYS B  93       3.724   2.124 -11.463  1.00  0.00
ATOM   1328  CE  LYS B  93       2.291   1.621 -11.365  1.00  0.00
ATOM   1329  NZ  LYS B  93       1.561   1.768 -12.653  1.00  0.00
ATOM   1343  N   VAL B  94       5.992    .170  -7.751  1.00  0.00
ATOM   1344  CA  VAL B  94       5.935  -1.179  -7.578  1.00  0.00
ATOM   1345  C   VAL B  94       4.481  -1.815  -7.853  1.00  0.00
ATOM   1346  O   VAL B  94       3.454  -1.008  -7.478  1.00  0.00
ATOM   1347  CB  VAL B  94       6.409  -1.458  -6.139  1.00  0.00
ATOM   1348  CG1 VAL B  94       5.469   -.809  -5.133  1.00  0.00
ATOM   1349  CG2 VAL B  94       6.498  -2.958  -5.904  1.00  0.00
ATOM   1359  N   GLU B  95       4.498  -3.090  -8.431  1.00  0.00
ATOM   1360  CA  GLU B  95       3.252  -3.713  -8.602  1.00  0.00
ATOM   1361  C   GLU B  95       3.234  -5.144  -8.110  1.00  0.00
ATOM   1362  O   GLU B  95       4.185  -5.974  -8.191  1.00  0.00
ATOM   1363  CB  GLU B  95       2.862  -3.659 -10.081  1.00  0.00
ATOM   1364  CG  GLU B  95       2.596  -2.257 -10.610  1.00  0.00
ATOM   1365  CD  GLU B  95       2.164  -2.248 -12.050  1.00  0.00
ATOM   1366  OE1 GLU B  95       2.154  -3.293 -12.655  1.00  0.00
ATOM   1367  OE2 GLU B  95       1.843  -1.193 -12.546  1.00  0.00
ATOM   1374  N   LEU B  96       2.227  -5.542  -7.413  1.00  0.00
ATOM   1375  CA  LEU B  96       2.242  -6.930  -7.014  1.00  0.00
ATOM   1376  C   LEU B  96       1.276  -7.869  -7.984  1.00  0.00
ATOM   1377  O   LEU B  96        .195  -7.730  -8.606  1.00  0.00
ATOM   1378  CB  LEU B  96       1.806  -7.000  -5.545  1.00  0.00
ATOM   1379  CG  LEU B  96       2.731  -6.300  -4.542  1.00  0.00
ATOM   1380  CD1 LEU B  96       2.063  -6.262  -3.174  1.00  0.00
ATOM   1381  CD2 LEU B  96       4.062  -7.035  -4.480  1.00  0.00
ATOM   1393  N   MET B  97       1.674  -9.031  -8.096  1.00  0.00
ATOM   1394  CA  MET B  97        .860  -9.970  -9.025  1.00  0.00
ATOM   1395  C   MET B  97        .708 -11.334  -8.632  1.00  0.00
ATOM   1396  O   MET B  97       1.553 -12.236  -8.891  1.00  0.00
ATOM   1397  CB  MET B  97       1.455 -10.020 -10.431  1.00  0.00
ATOM   1398  CG  MET B  97       1.434  -8.691 -11.172  1.00  0.00
ATOM   1399  SD  MET B  97       2.302  -8.760 -12.751  1.00  0.00
ATOM   1400  CE  MET B  97       4.006  -8.768 -12.201  1.00  0.00
ATOM   1410  N   TYR B  98       -.091 -11.409  -8.092  1.00  0.00
ATOM   1411  CA  TYR B  98       -.640 -12.594  -7.655  1.00  0.00
ATOM   1412  C   TYR B  98      -2.018 -12.458  -7.154  1.00  0.00
ATOM   1413  O   TYR B  98      -2.934 -12.005  -7.911  1.00  0.00
ATOM   1414  CB  TYR B  98        .259 -13.197  -6.573  1.00  0.00
ATOM   1415  CG  TYR B  98        .865 -12.170  -5.642  1.00  0.00
ATOM   1416  CD1 TYR B  98        .049 -11.440  -4.789  1.00  0.00
ATOM   1417  CD2 TYR B  98       2.236 -11.959  -5.640  1.00  0.00
ATOM   1418  CE1 TYR B  98        .603 -10.502  -3.939  1.00  0.00
ATOM   1419  CE2 TYR B  98       2.789 -11.021  -4.790  1.00  0.00
ATOM   1420  CZ  TYR B  98       1.978 -10.295  -3.942  1.00  0.00
ATOM   1421  OH  TYR B  98       2.529  -9.361  -3.095  1.00  0.00
ATOM   1431  N   PRO B  99      -2.336 -13.007  -6.006  1.00  0.00
ATOM   1432  CA  PRO B  99      -3.573 -12.438  -5.923  1.00  0.00
ATOM   1433  C   PRO B  99      -3.087 -11.174  -6.371  1.00  0.00
ATOM   1434  O   PRO B  99      -2.005 -10.645  -6.198  1.00  0.00
ATOM   1435  CB  PRO B  99      -4.011 -12.482  -4.456  1.00  0.00
ATOM   1436  CG  PRO B  99      -3.360 -13.710  -3.917  1.00  0.00
ATOM   1437  CD  PRO B  99      -2.045 -13.788  -4.647  1.00  0.00
ATOM   1445  N   PRO B 100      -4.384 -10.604  -6.770  1.00  0.00
ATOM   1446  CA  PRO B 100      -4.909  -9.483  -7.726  1.00  0.00
ATOM   1447  C   PRO B 100      -4.204  -8.445  -7.243  1.00  0.00
ATOM   1448  O   PRO B 100      -4.152  -7.918  -6.131  1.00  0.00
ATOM   1449  CB  PRO B 100      -6.412  -9.290  -7.496  1.00  0.00
ATOM   1450  CG  PRO B 100      -6.953 -10.677  -7.436  1.00  0.00
ATOM   1451  CD  PRO B 100      -5.835 -11.490  -6.840  1.00  0.00
ATOM   1459  N   PRO B 101      -3.850  -8.041  -8.383  1.00  0.00
ATOM   1460  CA  PRO B 101      -2.873  -7.081  -8.461  1.00  0.00
ATOM   1461  C   PRO B 101      -3.089  -5.967  -7.719  1.00  0.00
ATOM   1462  O   PRO B 101      -4.127  -5.246  -7.721  1.00  0.00
ATOM   1463  CB  PRO B 101      -2.861  -6.717  -9.949  1.00  0.00
ATOM   1464  CG  PRO B 101      -3.040  -8.022 -10.646  1.00  0.00
ATOM   1465  CD  PRO B 101      -3.976  -8.797  -9.757  1.00  0.00
ATOM   1473  N   TYR B 102      -2.046  -5.609  -7.102  1.00  0.00
ATOM   1474  CA  TYR B 102      -2.383  -4.602  -6.321  1.00  0.00
ATOM   1475  C   TYR B 102      -1.519  -3.541  -6.927  1.00  0.00
ATOM   1476  O   TYR B 102       -.286  -3.468  -7.154  1.00  0.00
ATOM   1477  CB  TYR B 102      -2.104  -4.890  -4.844  1.00  0.00
ATOM   1478  CG  TYR B 102      -2.911  -6.040  -4.283  1.00  0.00
ATOM   1479  CD1 TYR B 102      -2.286  -7.239  -3.974  1.00  0.00
ATOM   1480  CD2 TYR B 102      -4.275  -5.896  -4.078  1.00  0.00
ATOM   1481  CE1 TYR B 102      -3.022  -8.290  -3.461  1.00  0.00
ATOM   1482  CE2 TYR B 102      -5.011  -6.946  -3.566  1.00  0.00
ATOM   1483  CZ  TYR B 102      -4.390  -8.139  -3.258  1.00  0.00
ATOM   1484  OH  TYR B 102      -5.123  -9.185  -2.748  1.00  0.00
ATOM   1494  N   TYR B 103      -2.039  -2.478  -6.713  1.00  0.00
ATOM   1495  CA  TYR B 103      -1.435  -1.395  -7.266  1.00  0.00
ATOM   1496  C   TYR B 103      -1.003   -.435  -6.413  1.00  0.00
ATOM   1497  O   TYR B 103      -1.682   -.304  -5.368  1.00  0.00
ATOM   1498  CB  TYR B 103      -2.374   -.730  -8.275  1.00  0.00
ATOM   1499  CG  TYR B 103      -2.745  -1.620  -9.442  1.00  0.00
ATOM   1500  CD1 TYR B 103      -3.870  -2.428  -9.368  1.00  0.00
ATOM   1501  CD2 TYR B 103      -1.960  -1.627 -10.585  1.00  0.00
ATOM   1502  CE1 TYR B 103      -4.208  -3.240 -10.433  1.00  0.00
ATOM   1503  CE2 TYR B 103      -2.298  -2.439 -11.650  1.00  0.00
ATOM   1504  CZ  TYR B 103      -3.417  -3.243 -11.576  1.00  0.00
ATOM   1505  OH  TYR B 103      -3.754  -4.052 -12.637  1.00  0.00
ATOM   1515  N   VAL B 104       -.110    .234  -6.927  1.00  0.00
ATOM   1516  CA  VAL B 104        .134   1.041  -6.066  1.00  0.00
ATOM   1517  C   VAL B 104        .222   2.543  -6.201  1.00  0.00
ATOM   1518  O   VAL B 104        .578   2.867  -7.262  1.00  0.00
ATOM   1519  CB  VAL B 104       1.461    .460  -5.544  1.00  0.00
ATOM   1520  CG1 VAL B 104       1.912   1.202  -4.295  1.00  0.00
ATOM   1521  CG2 VAL B 104       1.299  -1.025  -5.259  1.00  0.00
ATOM   1531  N   GLY B 105        .090   3.322  -5.284  1.00  0.00
ATOM   1532  CA  GLY B 105        .253   4.509  -6.016  1.00  0.00
ATOM   1533  C   GLY B 105       1.851   4.536  -6.033  1.00  0.00
ATOM   1534  O   GLY B 105       2.497   3.521  -6.115  1.00  0.00
ATOM   1538  N   MET B 106       2.340   5.698  -6.206  1.00  0.00
ATOM   1539  CA  MET B 106       3.555   6.384  -6.736  1.00  0.00
ATOM   1540  C   MET B 106       4.047   7.128  -5.553  1.00  0.00
ATOM   1541  O   MET B 106       3.311   7.531  -4.628  1.00  0.00
ATOM   1542  CB  MET B 106       3.266   7.318  -7.909  1.00  0.00
ATOM   1543  CG  MET B 106       2.452   6.688  -9.031  1.00  0.00
ATOM   1544  SD  MET B 106       3.285   5.277  -9.786  1.00  0.00
ATOM   1545  CE  MET B 106       4.654   6.091 -10.604  1.00  0.00
ATOM   1555  N   GLY B 107       5.281   7.247  -5.620  1.00  0.00
ATOM   1556  CA  GLY B 107       6.118   7.839  -4.715  1.00  0.00
ATOM   1557  C   GLY B 107       6.253   9.164  -5.337  1.00  0.00
ATOM   1558  O   GLY B 107       5.677   9.501  -6.345  1.00  0.00
ATOM   1562  N   ASN B 108       7.088   9.831  -4.723  1.00  0.00
ATOM   1563  CA  ASN B 108       7.707  11.071  -4.930  1.00  0.00
ATOM   1564  C   ASN B 108       8.856  10.693  -5.733  1.00  0.00
ATOM   1565  O   ASN B 108       9.364   9.570  -5.639  1.00  0.00
ATOM   1566  CB  ASN B 108       8.093  11.776  -3.642  1.00  0.00
ATOM   1567  CG  ASN B 108       6.898  12.205  -2.838  1.00  0.00
ATOM   1568  OD1 ASN B 108       5.940  12.771  -3.378  1.00  0.00
ATOM   1569  ND2 ASN B 108       6.934  11.947  -1.555  1.00  0.00
ATOM   1576  N   GLY B 109       9.316  11.621  -6.487  1.00  0.00
ATOM   1577  CA  GLY B 109      10.480  11.298  -7.245  1.00  0.00
ATOM   1578  C   GLY B 109      11.771  11.469  -6.521  1.00  0.00
ATOM   1579  O   GLY B 109      11.820  12.005  -5.418  1.00  0.00
ATOM   1583  N   THR B 110      12.811  11.160  -7.241  1.00  0.00
ATOM   1584  CA  THR B 110      14.159  11.510  -6.908  1.00  0.00
ATOM   1585  C   THR B 110      14.868  12.300  -8.074  1.00  0.00
ATOM   1586  O   THR B 110      14.620  12.381  -9.256  1.00  0.00
ATOM   1587  CB  THR B 110      14.952  10.238  -6.553  1.00  0.00
ATOM   1588  OG1 THR B 110      14.418   9.658  -5.356  1.00  0.00
ATOM   1589  CG2 THR B 110      16.421  10.568  -6.340  1.00  0.00
ATOM   1597  N   GLN B 111      15.797  13.156  -7.721  1.00  0.00
ATOM   1598  CA  GLN B 111      16.373  13.848  -8.811  1.00  0.00
ATOM   1599  C   GLN B 111      17.681  13.349  -9.140  1.00  0.00
ATOM   1600  O   GLN B 111      18.290  13.382  -8.149  1.00  0.00
ATOM   1601  CB  GLN B 111      16.468  15.347  -8.516  1.00  0.00
ATOM   1602  CG  GLN B 111      15.125  16.030  -8.323  1.00  0.00
ATOM   1603  CD  GLN B 111      15.266  17.513  -8.034  1.00  0.00
ATOM   1604  OE1 GLN B 111      16.282  17.960  -7.494  1.00  0.00
ATOM   1605  NE2 GLN B 111      14.245  18.284  -8.391  1.00  0.00
ATOM   1614  N   ILE B 112      18.021  12.997 -10.382  1.00  0.00
ATOM   1615  CA  ILE B 112      19.365  12.499 -10.590  1.00  0.00
ATOM   1616  C   ILE B 112      20.145  13.520 -11.446  1.00  0.00
ATOM   1617  O   ILE B 112      19.794  14.182 -12.434  1.00  0.00
ATOM   1618  CB  ILE B 112      19.347  11.121 -11.276  1.00  0.00
ATOM   1619  CG1 ILE B 112      18.705  10.077 -10.359  1.00  0.00
ATOM   1620  CG2 ILE B 112      20.757  10.700 -11.661  1.00  0.00
ATOM   1621  CD1 ILE B 112      18.655   8.688 -10.956  1.00  0.00
ATOM   1633  N   TYR B 113      21.339  13.832 -10.916  1.00  0.00
ATOM   1634  CA  TYR B 113      22.068  14.863 -11.603  1.00  0.00
ATOM   1635  C   TYR B 113      23.210  14.343 -12.138  1.00  0.00
ATOM   1636  O   TYR B 113      23.833  13.967 -11.186  1.00  0.00
ATOM   1637  CB  TYR B 113      22.448  16.033 -10.694  1.00  0.00
ATOM   1638  CG  TYR B 113      21.268  16.874 -10.256  1.00  0.00
ATOM   1639  CD1 TYR B 113      20.491  16.470  -9.180  1.00  0.00
ATOM   1640  CD2 TYR B 113      20.965  18.047 -10.930  1.00  0.00
ATOM   1641  CE1 TYR B 113      19.414  17.238  -8.780  1.00  0.00
ATOM   1642  CE2 TYR B 113      19.888  18.814 -10.530  1.00  0.00
ATOM   1643  CZ  TYR B 113      19.114  18.413  -9.460  1.00  0.00
ATOM   1644  OH  TYR B 113      18.042  19.177  -9.062  1.00  0.00
ATOM   1654  N   VAL B 114      23.487  14.431 -13.378  1.00  0.00
ATOM   1655  CA  VAL B 114      24.681  13.853 -13.921  1.00  0.00
ATOM   1656  C   VAL B 114      25.639  14.953 -14.237  1.00  0.00
ATOM   1657  O   VAL B 114      25.260  15.920 -14.835  1.00  0.00
ATOM   1658  CB  VAL B 114      24.375  13.041 -15.193  1.00  0.00
ATOM   1659  CG1 VAL B 114      25.637  12.368 -15.712  1.00  0.00
ATOM   1660  CG2 VAL B 114      23.294  12.010 -14.903  1.00  0.00
ATOM   1670  N   ILE B 115      26.886  14.754 -13.683  1.00  0.00
ATOM   1671  CA  ILE B 115      27.887  15.852 -13.870  1.00  0.00
ATOM   1672  C   ILE B 115      29.104  15.506 -14.634  1.00  0.00
ATOM   1673  O   ILE B 115      29.778  14.528 -14.341  1.00  0.00
ATOM   1674  CB  ILE B 115      28.359  16.401 -12.511  1.00  0.00
ATOM   1675  CG1 ILE B 115      27.176  16.979 -11.729  1.00  0.00
ATOM   1676  CG2 ILE B 115      29.437  17.455 -12.708  1.00  0.00
ATOM   1677  CD1 ILE B 115      27.503  17.327 -10.295  1.00  0.00
ATOM   1689  N   ASP B 116      29.358  16.328 -15.614  1.00  0.00
ATOM   1690  CA  ASP B 116      30.552  16.063 -16.271  1.00  0.00
ATOM   1691  C   ASP B 116      31.678  16.570 -15.395  1.00  0.00
ATOM   1692  O   ASP B 116      31.575  17.669 -14.864  1.00  0.00
ATOM   1693  CB  ASP B 116      30.568  16.730 -17.649  1.00  0.00
ATOM   1694  CG  ASP B 116      29.702  16.004 -18.669  1.00  0.00
ATOM   1695  OD1 ASP B 116      29.313  14.891 -18.404  1.00  0.00
ATOM   1696  OD2 ASP B 116      29.437  16.569 -19.703  1.00  0.00
ATOM   1701  N   PRO B 117      32.749  15.870 -15.233  1.00  0.00
ATOM   1702  CA  PRO B 117      33.900  16.318 -14.422  1.00  0.00
ATOM   1703  C   PRO B 117      34.480  17.386 -15.128  1.00  0.00
ATOM   1704  O   PRO B 117      34.480  17.368 -16.358  1.00  0.00
ATOM   1705  CB  PRO B 117      34.855  15.123 -14.344  1.00  0.00
ATOM   1706  CG  PRO B 117      34.538  14.322 -15.561  1.00  0.00
ATOM   1707  CD  PRO B 117      33.053  14.486 -15.741  1.00  0.00
ATOM   1715  N   GLU B 118      35.004  18.217 -14.440  1.00  0.00
ATOM   1716  CA  GLU B 118      35.513  19.235 -15.176  1.00  0.00
ATOM   1717  C   GLU B 118      36.672  18.596 -15.786  1.00  0.00
ATOM   1718  O   GLU B 118      37.274  17.658 -15.247  1.00  0.00
ATOM   1719  CB  GLU B 118      35.885  20.450 -14.323  1.00  0.00
ATOM   1720  CG  GLU B 118      34.699  21.153 -13.679  1.00  0.00
ATOM   1721  CD  GLU B 118      35.100  22.362 -12.879  1.00  0.00
ATOM   1722  OE1 GLU B 118      36.275  22.617 -12.771  1.00  0.00
ATOM   1723  OE2 GLU B 118      34.229  23.031 -12.375  1.00  0.00
ATOM   1730  N   PRO B 119      36.981  19.115 -16.974  1.00  0.00
ATOM   1731  CA  PRO B 119      38.030  18.606 -17.762  1.00  0.00
ATOM   1732  C   PRO B 119      39.230  19.129 -17.057  1.00  0.00
ATOM   1733  O   PRO B 119      40.198  19.338 -17.729  1.00  0.00
ATOM   1734  OXT PRO B 119      39.195  19.319 -15.873  1.00  0.00
ATOM   1735  CB  PRO B 119      37.822  19.218 -19.151  1.00  0.00
ATOM   1736  CG  PRO B 119      37.102  20.495 -18.883  1.00  0.00
ATOM   1737  CD  PRO B 119      36.228  20.191 -17.695  1.00  0.00
ATOM      1  N   GLN A   1     -15.406 -22.947  -1.588  1.00  0.00
ATOM      2  CA  GLN A   1     -14.957 -23.082  -2.944  1.00  0.00
ATOM      3  C   GLN A   1     -15.562 -21.773  -3.553  1.00  0.00
ATOM      4  O   GLN A   1     -16.591 -21.285  -3.048  1.00  0.00
ATOM      5  CB  GLN A   1     -15.465 -24.362  -3.615  1.00  0.00
ATOM      6  CG  GLN A   1     -15.096 -24.483  -5.083  1.00  0.00
ATOM      7  CD  GLN A   1     -13.602 -24.647  -5.292  1.00  0.00
ATOM      8  OE1 GLN A   1     -12.980 -25.560  -4.740  1.00  0.00
ATOM      9  NE2 GLN A   1     -13.017 -23.764  -6.091  1.00  0.00
ATOM     20  N   VAL A   2     -14.882 -21.289  -4.586  1.00  0.00
ATOM     21  CA  VAL A   2     -15.190 -20.092  -5.322  1.00  0.00
ATOM     22  C   VAL A   2     -15.210 -20.421  -6.783  1.00  0.00
ATOM     23  O   VAL A   2     -14.270 -21.089  -7.199  1.00  0.00
ATOM     24  CB  VAL A   2     -14.150 -18.989  -5.047  1.00  0.00
ATOM     25  CG1 VAL A   2     -14.515 -17.716  -5.796  1.00  0.00
ATOM     26  CG2 VAL A   2     -14.056 -18.728  -3.552  1.00  0.00
ATOM     36  N   GLN A   3     -16.188 -19.890  -7.434  1.00  0.00
ATOM     37  CA  GLN A   3     -16.300 -20.188  -8.875  1.00  0.00
ATOM     38  C   GLN A   3     -16.591 -18.819  -9.364  1.00  0.00
ATOM     39  O   GLN A   3     -17.308 -17.929  -8.831  1.00  0.00
ATOM     40  CB  GLN A   3     -17.405 -21.184  -9.235  1.00  0.00
ATOM     41  CG  GLN A   3     -17.451 -21.557 -10.707  1.00  0.00
ATOM     42  CD  GLN A   3     -18.575 -22.525 -11.025  1.00  0.00
ATOM     43  OE1 GLN A   3     -19.740 -22.132 -11.128  1.00  0.00
ATOM     44  NE2 GLN A   3     -18.232 -23.799 -11.181  1.00  0.00
ATOM     53  N   LEU A   4     -15.860 -18.589 -10.369  1.00  0.00
ATOM     54  CA  LEU A   4     -15.758 -17.428 -11.231  1.00  0.00
ATOM     55  C   LEU A   4     -16.438 -17.689 -12.495  1.00  0.00
ATOM     56  O   LEU A   4     -16.074 -18.609 -13.220  1.00  0.00
ATOM     57  CB  LEU A   4     -14.295 -17.064 -11.511  1.00  0.00
ATOM     58  CG  LEU A   4     -13.610 -16.195 -10.450  1.00  0.00
ATOM     59  CD1 LEU A   4     -13.486 -16.982  -9.152  1.00  0.00
ATOM     60  CD2 LEU A   4     -12.245 -15.756 -10.956  1.00  0.00
ATOM     72  N   GLN A   5     -17.296 -16.686 -12.846  1.00  0.00
ATOM     73  CA  GLN A   5     -18.032 -16.999 -14.135  1.00  0.00
ATOM     74  C   GLN A   5     -17.899 -15.722 -15.018  1.00  0.00
ATOM     75  O   GLN A   5     -18.146 -14.581 -14.614  1.00  0.00
ATOM     76  CB  GLN A   5     -19.504 -17.349 -13.894  1.00  0.00
ATOM     77  CG  GLN A   5     -19.718 -18.584 -13.035  1.00  0.00
ATOM     78  CD  GLN A   5     -21.186 -18.885 -12.811  1.00  0.00
ATOM     79  OE1 GLN A   5     -22.063 -18.143 -13.263  1.00  0.00
ATOM     80  NE2 GLN A   5     -21.465 -19.977 -12.107  1.00  0.00
ATOM     89  N   GLU A   6     -17.449 -16.013 -16.287  1.00  0.00
ATOM     90  CA  GLU A   6     -17.128 -15.168 -17.447  1.00  0.00
ATOM     91  C   GLU A   6     -18.097 -14.756 -18.333  1.00  0.00
ATOM     92  O   GLU A   6     -19.076 -15.482 -18.551  1.00  0.00
ATOM     93  CB  GLU A   6     -16.084 -15.852 -18.333  1.00  0.00
ATOM     94  CG  GLU A   6     -16.648 -16.922 -19.257  1.00  0.00
ATOM     95  CD  GLU A   6     -16.969 -18.204 -18.541  1.00  0.00
ATOM     96  OE1 GLU A   6     -17.031 -18.189 -17.334  1.00  0.00
ATOM     97  OE2 GLU A   6     -17.152 -19.200 -19.199  1.00  0.00
ATOM    104  N   SER A   7     -17.974 -13.672 -19.013  1.00  0.00
ATOM    105  CA  SER A   7     -19.166 -13.654 -19.885  1.00  0.00
ATOM    106  C   SER A   7     -19.494 -13.693 -21.303  1.00  0.00
ATOM    107  O   SER A   7     -18.813 -13.344 -22.245  1.00  0.00
ATOM    108  CB  SER A   7     -19.905 -12.397 -19.469  1.00  0.00
ATOM    109  OG  SER A   7     -19.087 -11.267 -19.600  1.00  0.00
ATOM    115  N   GLY A   8     -20.667 -14.058 -21.556  1.00  0.00
ATOM    116  CA  GLY A   8     -21.684 -14.555 -22.622  1.00  0.00
ATOM    117  C   GLY A   8     -21.839 -13.390 -23.896  1.00  0.00
ATOM    118  O   GLY A   8     -22.965 -13.208 -24.528  1.00  0.00
ATOM    122  N   GLY A   9     -20.616 -12.629 -24.098  1.00  0.00
ATOM    123  CA  GLY A   9     -20.197 -11.461 -24.951  1.00  0.00
ATOM    124  C   GLY A   9     -19.660 -12.018 -26.347  1.00  0.00
ATOM    125  O   GLY A   9     -20.154 -13.059 -26.734  1.00  0.00
ATOM    129  N   GLY A  10     -18.821 -11.288 -27.146  1.00  0.00
ATOM    130  CA  GLY A  10     -18.336 -11.657 -28.525  1.00  0.00
ATOM    131  C   GLY A  10     -17.328 -10.577 -28.998  1.00  0.00
ATOM    132  O   GLY A  10     -16.643  -9.933 -28.185  1.00  0.00
ATOM    136  N   LEU A  11     -17.213 -10.506 -30.313  1.00  0.00
ATOM    137  CA  LEU A  11     -16.477  -9.566 -31.160  1.00  0.00
ATOM    138  C   LEU A  11     -16.981  -8.158 -31.126  1.00  0.00
ATOM    139  O   LEU A  11     -18.179  -7.848 -30.961  1.00  0.00
ATOM    140  CB  LEU A  11     -16.505 -10.050 -32.615  1.00  0.00
ATOM    141  CG  LEU A  11     -15.787  -9.152 -33.629  1.00  0.00
ATOM    142  CD1 LEU A  11     -14.284  -9.224 -33.396  1.00  0.00
ATOM    143  CD2 LEU A  11     -16.143  -9.593 -35.041  1.00  0.00
ATOM    155  N   VAL A  12     -15.876  -7.232 -31.100  1.00  0.00
ATOM    156  CA  VAL A  12     -16.243  -5.816 -30.972  1.00  0.00
ATOM    157  C   VAL A  12     -15.408  -5.135 -31.952  1.00  0.00
ATOM    158  O   VAL A  12     -14.415  -5.792 -32.356  1.00  0.00
ATOM    159  CB  VAL A  12     -15.976  -5.248 -29.565  1.00  0.00
ATOM    160  CG1 VAL A  12     -16.578  -3.857 -29.430  1.00  0.00
ATOM    161  CG2 VAL A  12     -16.544  -6.187 -28.512  1.00  0.00
ATOM    171  N   GLN A  13     -16.097  -4.139 -32.546  1.00  0.00
ATOM    172  CA  GLN A  13     -15.535  -3.304 -33.531  1.00  0.00
ATOM    173  C   GLN A  13     -14.812  -2.248 -32.733  1.00  0.00
ATOM    174  O   GLN A  13     -15.386  -1.796 -31.704  1.00  0.00
ATOM    175  CB  GLN A  13     -16.599  -2.705 -34.456  1.00  0.00
ATOM    176  CG  GLN A  13     -17.331  -3.730 -35.306  1.00  0.00
ATOM    177  CD  GLN A  13     -18.354  -3.091 -36.226  1.00  0.00
ATOM    178  OE1 GLN A  13     -19.277  -2.410 -35.774  1.00  0.00
ATOM    179  NE2 GLN A  13     -18.195  -3.310 -37.527  1.00  0.00
ATOM    188  N   ALA A  14     -13.768  -1.758 -33.378  1.00  0.00
ATOM    189  CA  ALA A  14     -12.884  -0.716 -32.850  1.00  0.00
ATOM    190  C   ALA A  14     -13.595   0.545 -32.457  1.00  0.00
ATOM    191  O   ALA A  14     -14.464   1.033 -33.173  1.00  0.00
ATOM    192  CB  ALA A  14     -11.802  -0.309 -33.851  1.00  0.00
ATOM    198  N   GLY A  15     -13.256   1.046 -31.258  1.00  0.00
ATOM    199  CA  GLY A  15     -13.902   2.254 -30.740  1.00  0.00
ATOM    200  C   GLY A  15     -15.111   1.937 -29.885  1.00  0.00
ATOM    201  O   GLY A  15     -15.601   2.798 -29.151  1.00  0.00
ATOM    205  N   GLY A  16     -15.528   0.686 -29.879  1.00  0.00
ATOM    206  CA  GLY A  16     -16.746   0.213 -29.226  1.00  0.00
ATOM    207  C   GLY A  16     -16.717  -0.215 -27.745  1.00  0.00
ATOM    208  O   GLY A  16     -15.703  -0.305 -26.987  1.00  0.00
ATOM    212  N   SER A  17     -17.894  -0.679 -27.233  1.00  0.00
ATOM    213  CA  SER A  17     -17.708  -1.041 -25.833  1.00  0.00
ATOM    214  C   SER A  17     -17.967  -2.499 -25.533  1.00  0.00
ATOM    215  O   SER A  17     -18.663  -3.233 -26.242  1.00  0.00
ATOM    216  CB  SER A  17     -18.617  -0.192 -24.966  1.00  0.00
ATOM    217  OG  SER A  17     -18.278   1.165 -25.062  1.00  0.00
ATOM    223  N   LEU A  18     -17.318  -2.900 -24.383  1.00  0.00
ATOM    224  CA  LEU A  18     -17.587  -4.209 -24.023  1.00  0.00
ATOM    225  C   LEU A  18     -17.903  -4.398 -22.448  1.00  0.00
ATOM    226  O   LEU A  18     -17.568  -3.657 -21.528  1.00  0.00
ATOM    227  CB  LEU A  18     -16.381  -5.048 -24.463  1.00  0.00
ATOM    228  CG  LEU A  18     -16.455  -6.544 -24.131  1.00  0.00
ATOM    229  CD1 LEU A  18     -17.600  -7.181 -24.905  1.00  0.00
ATOM    230  CD2 LEU A  18     -15.128  -7.207 -24.476  1.00  0.00
ATOM    242  N   ARG A  19     -18.716  -5.223 -22.042  1.00  0.00
ATOM    243  CA  ARG A  19     -18.811  -5.367 -20.564  1.00  0.00
ATOM    244  C   ARG A  19     -18.537  -6.788 -20.120  1.00  0.00
ATOM    245  O   ARG A  19     -19.200  -7.728 -20.551  1.00  0.00
ATOM    246  CB  ARG A  19     -20.189  -4.960 -20.062  1.00  0.00
ATOM    247  CG  ARG A  19     -20.403  -5.132 -18.567  1.00  0.00
ATOM    248  CD  ARG A  19     -21.658  -4.482 -18.112  1.00  0.00
ATOM    249  NE  ARG A  19     -21.543  -3.032 -18.100  1.00  0.00
ATOM    250  CZ  ARG A  19     -22.570  -2.185 -17.896  1.00  0.00
ATOM    251  NH1 ARG A  19     -23.781  -2.656 -17.690  1.00  0.00
ATOM    252  NH2 ARG A  19     -22.363  -0.879 -17.902  1.00  0.00
ATOM    266  N   LEU A  20     -17.561  -6.936 -19.202  1.00  0.00
ATOM    267  CA  LEU A  20     -17.223  -8.251 -18.761  1.00  0.00
ATOM    268  C   LEU A  20     -17.804  -8.432 -17.308  1.00  0.00
ATOM    269  O   LEU A  20     -17.832  -7.675 -16.353  1.00  0.00
ATOM    270  CB  LEU A  20     -15.701  -8.441 -18.789  1.00  0.00
ATOM    271  CG  LEU A  20     -15.016  -8.124 -20.125  1.00  0.00
ATOM    272  CD1 LEU A  20     -13.523  -8.403 -20.010  1.00  0.00
ATOM    273  CD2 LEU A  20     -15.645  -8.958 -21.230  1.00  0.00
ATOM    285  N   SER A  21     -18.416  -9.558 -17.089  1.00  0.00
ATOM    286  CA  SER A  21     -18.944  -9.686 -15.754  1.00  0.00
ATOM    287  C   SER A  21     -18.420 -10.856 -15.036  1.00  0.00
ATOM    288  O   SER A  21     -18.398 -11.954 -15.602  1.00  0.00
ATOM    289  CB  SER A  21     -20.457  -9.778 -15.795  1.00  0.00
ATOM    290  OG  SER A  21     -20.872 -10.930 -16.477  1.00  0.00
ATOM    296  N   CYS A  22     -18.303 -10.716 -13.713  1.00  0.00
ATOM    297  CA  CYS A  22     -17.841 -11.814 -13.115  1.00  0.00
ATOM    298  C   CYS A  22     -18.588 -12.076 -11.819  1.00  0.00
ATOM    299  O   CYS A  22     -18.915 -11.349 -10.909  1.00  0.00
ATOM    300  CB  CYS A  22     -16.342 -11.647 -12.867  1.00  0.00
ATOM    301  SG  CYS A  22     -15.559 -13.077 -12.085  1.00  0.00
ATOM    307  N   ALA A  23     -18.702 -13.268 -11.510  1.00  0.00
ATOM    308  CA  ALA A  23     -19.386 -13.418 -10.256  1.00  0.00
ATOM    309  C   ALA A  23     -18.704 -14.581  -9.722  1.00  0.00
ATOM    310  O   ALA A  23     -18.147 -15.568 -10.328  1.00  0.00
ATOM    311  CB  ALA A  23     -20.867 -13.696 -10.442  1.00  0.00
ATOM    317  N   ALA A  24     -18.760 -14.425  -8.408  1.00  0.00
ATOM    318  CA  ALA A  24     -18.179 -15.363  -7.578  1.00  0.00
ATOM    319  C   ALA A  24     -19.323 -16.039  -7.013  1.00  0.00
ATOM    320  O   ALA A  24     -20.288 -15.445  -6.559  1.00  0.00
ATOM    321  CB  ALA A  24     -17.189 -14.780  -6.529  1.00  0.00
ATOM    327  N   SER A  25     -19.083 -17.248  -6.765  1.00  0.00
ATOM    328  CA  SER A  25     -20.140 -17.996  -6.186  1.00  0.00
ATOM    329  C   SER A  25     -19.241 -18.520  -5.113  1.00  0.00
ATOM    330  O   SER A  25     -18.043 -18.863  -5.117  1.00  0.00
ATOM    331  CB  SER A  25     -20.744 -19.060  -7.081  1.00  0.00
ATOM    332  OG  SER A  25     -21.293 -18.491  -8.238  1.00  0.00
ATOM    338  N   GLY A  26     -20.077 -18.955  -4.231  1.00  0.00
ATOM    339  CA  GLY A  26     -20.004 -19.737  -3.027  1.00  0.00
ATOM    340  C   GLY A  26     -19.979 -18.575  -2.011  1.00  0.00
ATOM    341  O   GLY A  26     -20.446 -17.488  -2.327  1.00  0.00
ATOM    345  N   ASN A  27     -19.457 -18.836  -0.802  1.00  0.00
ATOM    346  CA  ASN A  27     -19.790 -17.985   0.381  1.00  0.00
ATOM    347  C   ASN A  27     -18.691 -17.046   0.571  1.00  0.00
ATOM    348  O   ASN A  27     -17.712 -17.362   1.301  1.00  0.00
ATOM    349  CB  ASN A  27     -20.013 -18.790   1.648  1.00  0.00
ATOM    350  CG  ASN A  27     -21.226 -19.674   1.566  1.00  0.00
ATOM    351  OD1 ASN A  27     -22.319 -19.217   1.210  1.00  0.00
ATOM    352  ND2 ASN A  27     -21.056 -20.931   1.888  1.00  0.00
ATOM    359  N   ILE A  28     -18.694 -15.905   0.016  1.00  0.00
ATOM    360  CA  ILE A  28     -17.448 -15.382   0.326  1.00  0.00
ATOM    361  C   ILE A  28     -18.267 -14.199   0.975  1.00  0.00
ATOM    362  O   ILE A  28     -19.012 -13.512   0.222  1.00  0.00
ATOM    363  CB  ILE A  28     -16.531 -15.027  -0.857  1.00  0.00
ATOM    364  CG1 ILE A  28     -16.333 -16.245  -1.763  1.00  0.00
ATOM    365  CG2 ILE A  28     -15.190 -14.510  -0.356  1.00  0.00
ATOM    366  CD1 ILE A  28     -17.261 -16.276  -2.956  1.00  0.00
ATOM    378  N   SER A  29     -17.958 -13.976   2.134  1.00  0.00
ATOM    379  CA  SER A  29     -18.024 -13.149   3.256  1.00  0.00
ATOM    380  C   SER A  29     -16.924 -12.105   3.645  1.00  0.00
ATOM    381  O   SER A  29     -17.143 -11.182   4.439  1.00  0.00
ATOM    382  CB  SER A  29     -18.212 -14.109   4.414  1.00  0.00
ATOM    383  OG  SER A  29     -19.423 -14.806   4.298  1.00  0.00
ATOM    389  N   VAL A  30     -15.764 -12.420   3.136  1.00  0.00
ATOM    390  CA  VAL A  30     -14.321 -12.126   3.421  1.00  0.00
ATOM    391  C   VAL A  30     -14.043 -11.337   2.310  1.00  0.00
ATOM    392  O   VAL A  30     -14.428 -11.493   1.140  1.00  0.00
ATOM    393  CB  VAL A  30     -13.389 -13.352   3.456  1.00  0.00
ATOM    394  CG1 VAL A  30     -11.996 -12.947   3.916  1.00  0.00
ATOM    395  CG2 VAL A  30     -13.971 -14.418   4.370  1.00  0.00
ATOM    405  N   ARG A  31     -13.390 -10.428   2.741  1.00  0.00
ATOM    406  CA  ARG A  31     -12.860  -9.442   2.088  1.00  0.00
ATOM    407  C   ARG A  31     -12.018 -10.180   1.153  1.00  0.00
ATOM    408  O   ARG A  31     -11.140 -11.064   1.521  1.00  0.00
ATOM    409  CB  ARG A  31     -12.076  -8.504   2.994  1.00  0.00
ATOM    410  CG  ARG A  31     -11.474  -7.296   2.295  1.00  0.00
ATOM    411  CD  ARG A  31     -10.748  -6.415   3.247  1.00  0.00
ATOM    412  NE  ARG A  31     -10.297  -5.186   2.612  1.00  0.00
ATOM    413  CZ  ARG A  31      -9.539  -4.249   3.215  1.00  0.00
ATOM    414  NH1 ARG A  31      -9.157  -4.414   4.461  1.00  0.00
ATOM    415  NH2 ARG A  31      -9.180  -3.164   2.550  1.00  0.00
ATOM    429  N   ALA A  32     -12.370  -9.741  -0.105  1.00  0.00
ATOM    430  CA  ALA A  32     -11.815 -10.381  -1.162  1.00  0.00
ATOM    431  C   ALA A  32     -11.705  -9.265  -2.025  1.00  0.00
ATOM    432  O   ALA A  32     -12.410  -8.220  -2.054  1.00  0.00
ATOM    433  CB  ALA A  32     -12.707 -11.497  -1.845  1.00  0.00
ATOM    439  N   THR A  33     -10.674  -9.508  -2.747  1.00  0.00
ATOM    440  CA  THR A  33     -10.308  -8.664  -3.850  1.00  0.00
ATOM    441  C   THR A  33     -10.652  -9.389  -5.125  1.00  0.00
ATOM    442  O   THR A  33     -10.907 -10.601  -5.097  1.00  0.00
ATOM    443  CB  THR A  33      -8.813  -8.298  -3.823  1.00  0.00
ATOM    444  OG1 THR A  33      -8.533  -7.501  -2.664  1.00  0.00
ATOM    445  CG2 THR A  33      -8.431  -7.520  -5.072  1.00  0.00
ATOM    453  N   MET A  34     -10.881  -8.576  -6.204  1.00  0.00
ATOM    454  CA  MET A  34     -11.062  -9.183  -7.470  1.00  0.00
ATOM    455  C   MET A  34     -10.218  -8.570  -8.693  1.00  0.00
ATOM    456  O   MET A  34      -9.721  -7.439  -8.889  1.00  0.00
ATOM    457  CB  MET A  34     -12.561  -9.138  -7.760  1.00  0.00
ATOM    458  CG  MET A  34     -13.391 -10.113  -6.937  1.00  0.00
ATOM    459  SD  MET A  34     -13.765  -9.486  -5.288  1.00  0.00
ATOM    460  CE  MET A  34     -14.866  -8.132  -5.681  1.00  0.00
ATOM    470  N   GLY A  35      -9.883  -9.385  -9.679  1.00  0.00
ATOM    471  CA  GLY A  35      -9.418  -8.589 -10.810  1.00  0.00
ATOM    472  C   GLY A  35      -9.337  -9.135 -12.211  1.00  0.00
ATOM    473  O   GLY A  35      -9.565 -10.298 -12.612  1.00  0.00
ATOM    477  N   TRP A  36      -9.059  -8.254 -13.109  1.00  0.00
ATOM    478  CA  TRP A  36      -9.070  -8.884 -14.363  1.00  0.00
ATOM    479  C   TRP A  36      -7.662  -8.955 -14.960  1.00  0.00
ATOM    480  O   TRP A  36      -6.962  -7.882 -14.858  1.00  0.00
ATOM    481  CB  TRP A  36     -10.015  -8.130 -15.301  1.00  0.00
ATOM    482  CG  TRP A  36     -11.431  -8.085 -14.815  1.00  0.00
ATOM    483  CD1 TRP A  36     -11.904  -7.387 -13.744  1.00  0.00
ATOM    484  CD2 TRP A  36     -12.575  -8.769 -15.384  1.00  0.00
ATOM    485  NE1 TRP A  36     -13.255  -7.589 -13.607  1.00  0.00
ATOM    486  CE2 TRP A  36     -13.682  -8.430 -14.602  1.00  0.00
ATOM    487  CE3 TRP A  36     -12.744  -9.626 -16.478  1.00  0.00
ATOM    488  CZ2 TRP A  36     -14.949  -8.921 -14.874  1.00  0.00
ATOM    489  CZ3 TRP A  36     -14.015 -10.117 -16.752  1.00  0.00
ATOM    490  CH2 TRP A  36     -15.089  -9.773 -15.971  1.00  0.00
ATOM    501  N   TYR A  37      -7.343 -10.089 -15.715  1.00  0.00
ATOM    502  CA  TYR A  37      -6.027 -10.087 -16.326  1.00  0.00
ATOM    503  C   TYR A  37      -6.109 -10.527 -17.810  1.00  0.00
ATOM    504  O   TYR A  37      -6.795 -11.406 -18.326  1.00  0.00
ATOM    505  CB  TYR A  37      -5.081 -10.995 -15.539  1.00  0.00
ATOM    506  CG  TYR A  37      -5.618 -12.392 -15.318  1.00  0.00
ATOM    507  CD1 TYR A  37      -5.081 -13.461 -16.020  1.00  0.00
ATOM    508  CD2 TYR A  37      -6.648 -12.604 -14.414  1.00  0.00
ATOM    509  CE1 TYR A  37      -5.571 -14.737 -15.818  1.00  0.00
ATOM    510  CE2 TYR A  37      -7.138 -13.879 -14.212  1.00  0.00
ATOM    511  CZ  TYR A  37      -6.604 -14.943 -14.910  1.00  0.00
ATOM    512  OH  TYR A  37      -7.092 -16.213 -14.709  1.00  0.00
ATOM    522  N   ARG A  38      -5.270 -10.000 -18.575  1.00  0.00
ATOM    523  CA  ARG A  38      -5.356 -10.425 -19.921  1.00  0.00
ATOM    524  C   ARG A  38      -4.223 -11.311 -20.508  1.00  0.00
ATOM    525  O   ARG A  38      -3.129 -11.639 -19.950  1.00  0.00
ATOM    526  CB  ARG A  38      -5.487  -9.171 -20.775  1.00  0.00
ATOM    527  CG  ARG A  38      -4.265  -8.267 -20.774  1.00  0.00
ATOM    528  CD  ARG A  38      -4.449  -7.094 -21.668  1.00  0.00
ATOM    529  NE  ARG A  38      -3.313  -6.188 -21.613  1.00  0.00
ATOM    530  CZ  ARG A  38      -3.207  -5.051 -22.328  1.00  0.00
ATOM    531  NH1 ARG A  38      -4.174  -4.696 -23.146  1.00  0.00
ATOM    532  NH2 ARG A  38      -2.131  -4.293 -22.208  1.00  0.00
ATOM    546  N   GLN A  39      -4.564 -12.114 -21.596  1.00  0.00
ATOM    547  CA  GLN A  39      -3.312 -12.654 -22.055  1.00  0.00
ATOM    548  C   GLN A  39      -3.230 -12.527 -23.649  1.00  0.00
ATOM    549  O   GLN A  39      -4.034 -12.958 -24.501  1.00  0.00
ATOM    550  CB  GLN A  39      -3.179 -14.108 -21.592  1.00  0.00
ATOM    551  CG  GLN A  39      -1.836 -14.741 -21.912  1.00  0.00
ATOM    552  CD  GLN A  39      -1.660 -16.092 -21.245  1.00  0.00
ATOM    553  OE1 GLN A  39      -2.624 -16.689 -20.756  1.00  0.00
ATOM    554  NE2 GLN A  39      -0.426 -16.583 -21.221  1.00  0.00
ATOM    563  N   ALA A  40      -2.414 -11.680 -24.154  1.00  0.00
ATOM    564  CA  ALA A  40      -2.282 -11.540 -25.623  1.00  0.00
ATOM    565  C   ALA A  40      -1.651 -12.843 -26.195  1.00  0.00
ATOM    566  O   ALA A  40      -0.933 -13.366 -25.334  1.00  0.00
ATOM    567  CB  ALA A  40      -1.582 -10.687 -25.862  1.00  0.00
ATOM    573  N   PRO A  41      -1.859 -13.278 -27.490  1.00  0.00
ATOM    574  CA  PRO A  41      -1.306 -14.583 -27.965  1.00  0.00
ATOM    575  C   PRO A  41       0.172 -14.463 -27.731  1.00  0.00
ATOM    576  O   PRO A  41       0.714 -13.394 -28.065  1.00  0.00
ATOM    577  CB  PRO A  41      -1.656 -14.659 -29.454  1.00  0.00
ATOM    578  CG  PRO A  41      -2.919 -13.875 -29.573  1.00  0.00
ATOM    579  CD  PRO A  41      -2.741 -12.732 -28.610  1.00  0.00
ATOM    587  N   GLY A  42       0.877 -15.414 -27.253  1.00  0.00
ATOM    588  CA  GLY A  42       2.321 -15.183 -27.187  1.00  0.00
ATOM    589  C   GLY A  42       2.976 -14.429 -26.063  1.00  0.00
ATOM    590  O   GLY A  42       4.215 -14.375 -26.004  1.00  0.00
ATOM    594  N   LYS A  43       2.179 -13.894 -25.139  1.00  0.00
ATOM    595  CA  LYS A  43       2.717 -13.020 -24.067  1.00  0.00
ATOM    596  C   LYS A  43       2.306 -13.665 -22.683  1.00  0.00
ATOM    597  O   LYS A  43       1.653 -14.722 -22.607  1.00  0.00
ATOM    598  CB  LYS A  43       2.185 -11.593 -24.199  1.00  0.00
ATOM    599  CG  LYS A  43       2.574 -10.894 -25.496  1.00  0.00
ATOM    600  CD  LYS A  43       2.106  -9.447 -25.507  1.00  0.00
ATOM    601  CE  LYS A  43       2.473  -8.754 -26.810  1.00  0.00
ATOM    602  NZ  LYS A  43       2.028  -7.335 -26.831  1.00  0.00
ATOM    616  N   GLU A  44       2.724 -12.974 -21.670  1.00  0.00
ATOM    617  CA  GLU A  44       2.713 -13.164 -20.238  1.00  0.00
ATOM    618  C   GLU A  44       1.362 -12.587 -19.758  1.00  0.00
ATOM    619  O   GLU A  44       0.743 -11.766 -20.473  1.00  0.00
ATOM    620  CB  GLU A  44       3.898 -12.464 -19.568  1.00  0.00
ATOM    621  CG  GLU A  44       5.260 -13.013 -19.969  1.00  0.00
ATOM    622  CD  GLU A  44       6.398 -12.315 -19.277  1.00  0.00
ATOM    623  OE1 GLU A  44       6.147 -11.370 -18.567  1.00  0.00
ATOM    624  OE2 GLU A  44       7.519 -12.727 -19.458  1.00  0.00
ATOM    631  N   ARG A  45       0.893 -13.003 -18.657  1.00  0.00
ATOM    632  CA  ARG A  45      -0.324 -12.500 -18.144  1.00  0.00
ATOM    633  C   ARG A  45      -0.194 -11.098 -17.532  1.00  0.00
ATOM    634  O   ARG A  45       0.670 -10.883 -16.705  1.00  0.00
ATOM    635  CB  ARG A  45      -0.862 -13.469 -17.101  1.00  0.00
ATOM    636  CG  ARG A  45      -1.366 -14.791 -17.657  1.00  0.00
ATOM    637  CD  ARG A  45      -1.867 -15.683 -16.579  1.00  0.00
ATOM    638  NE  ARG A  45      -2.374 -16.940 -17.108  1.00  0.00
ATOM    639  CZ  ARG A  45      -2.857 -17.947 -16.355  1.00  0.00
ATOM    640  NH1 ARG A  45      -2.892 -17.831 -15.046  1.00  0.00
ATOM    641  NH2 ARG A  45      -3.295 -19.052 -16.932  1.00  0.00
ATOM    655  N   GLU A  46      -1.113 -10.170 -17.849  1.00  0.00
ATOM    656  CA  GLU A  46      -0.960  -8.831 -17.276  1.00  0.00
ATOM    657  C   GLU A  46      -2.255  -8.336 -16.499  1.00  0.00
ATOM    658  O   GLU A  46      -3.463  -8.678 -16.637  1.00  0.00
ATOM    659  CB  GLU A  46      -0.603  -7.849 -18.393  1.00  0.00
ATOM    660  CG  GLU A  46      -0.393  -6.416 -17.926  1.00  0.00
ATOM    661  CD  GLU A  46      -0.113  -5.467 -19.058  1.00  0.00
ATOM    662  OE1 GLU A  46      -0.601  -5.699 -20.139  1.00  0.00
ATOM    663  OE2 GLU A  46       0.590  -4.508 -18.843  1.00  0.00
ATOM    670  N   PHE A  47      -2.082  -7.618 -15.452  1.00  0.00
ATOM    671  CA  PHE A  47      -3.326  -7.214 -14.766  1.00  0.00
ATOM    672  C   PHE A  47      -3.913  -6.003 -15.421  1.00  0.00
ATOM    673  O   PHE A  47      -3.214  -5.033 -15.727  1.00  0.00
ATOM    674  CB  PHE A  47      -3.073  -6.915 -13.288  1.00  0.00
ATOM    675  CG  PHE A  47      -2.840  -8.141 -12.452  1.00  0.00
ATOM    676  CD1 PHE A  47      -1.552  -8.589 -12.196  1.00  0.00
ATOM    677  CD2 PHE A  47      -3.906  -8.850 -11.922  1.00  0.00
ATOM    678  CE1 PHE A  47      -1.336  -9.717 -11.427  1.00  0.00
ATOM    679  CE2 PHE A  47      -3.693  -9.977 -11.152  1.00  0.00
ATOM    680  CZ  PHE A  47      -2.406 -10.411 -10.906  1.00  0.00
ATOM    690  N   VAL A  48      -5.186  -6.030 -15.676  1.00  0.00
ATOM    691  CA  VAL A  48      -5.665  -4.819 -16.262  1.00  0.00
ATOM    692  C   VAL A  48      -6.499  -4.027 -15.260  1.00  0.00
ATOM    693  O   VAL A  48      -6.363  -2.837 -14.993  1.00  0.00
ATOM    694  CB  VAL A  48      -6.507  -5.138 -17.512  1.00  0.00
ATOM    695  CG1 VAL A  48      -5.673  -5.886 -18.540  1.00  0.00
ATOM    696  CG2 VAL A  48      -7.732  -5.951 -17.117  1.00  0.00
ATOM    706  N   ALA A  49      -6.978  -4.673 -14.295  1.00  0.00
ATOM    707  CA  ALA A  49      -7.741  -3.916 -13.311  1.00  0.00
ATOM    708  C   ALA A  49      -7.944  -4.613 -11.916  1.00  0.00
ATOM    709  O   ALA A  49      -8.186  -5.824 -11.701  1.00  0.00
ATOM    710  CB  ALA A  49      -9.069  -3.388 -13.985  1.00  0.00
ATOM    716  N   GLY A  50      -8.325  -3.834 -10.929  1.00  0.00
ATOM    717  CA  GLY A  50      -8.674  -4.645  -9.785  1.00  0.00
ATOM    718  C   GLY A  50      -9.362  -3.858  -8.715  1.00  0.00
ATOM    719  O   GLY A  50      -9.266  -2.677  -8.436  1.00  0.00
ATOM    723  N   ILE A  51     -10.061  -4.571  -7.933  1.00  0.00
ATOM    724  CA  ILE A  51     -10.707  -3.866  -6.985  1.00  0.00
ATOM    725  C   ILE A  51     -10.730  -4.490  -5.495  1.00  0.00
ATOM    726  O   ILE A  51     -10.757  -5.735  -5.148  1.00  0.00
ATOM    727  CB  ILE A  51     -12.132  -3.649  -7.528  1.00  0.00
ATOM    728  CG1 ILE A  51     -12.919  -2.719  -6.603  1.00  0.00
ATOM    729  CG2 ILE A  51     -12.850  -4.981  -7.685  1.00  0.00
ATOM    730  CD1 ILE A  51     -14.078  -2.022  -7.279  1.00  0.00
ATOM    742  N   SER A  52     -10.568  -3.734  -4.475  1.00  0.00
ATOM    743  CA  SER A  52     -10.611  -4.549  -3.217  1.00  0.00
ATOM    744  C   SER A  52     -11.438  -4.883  -2.031  1.00  0.00
ATOM    745  O   SER A  52     -11.040  -5.571  -1.125  1.00  0.00
ATOM    746  CB  SER A  52      -9.339  -4.127  -2.507  1.00  0.00
ATOM    747  OG  SER A  52      -8.207  -4.480  -3.254  1.00  0.00
ATOM    753  N   TYR A  53     -12.485  -4.611  -2.030  1.00  0.00
ATOM    754  CA  TYR A  53     -13.566  -4.531  -1.105  1.00  0.00
ATOM    755  C   TYR A  53     -13.119  -3.802   0.104  1.00  0.00
ATOM    756  O   TYR A  53     -12.099  -4.229   0.789  1.00  0.00
ATOM    757  CB  TYR A  53     -14.081  -5.925  -0.738  1.00  0.00
ATOM    758  CG  TYR A  53     -15.284  -5.908   0.179  1.00  0.00
ATOM    759  CD1 TYR A  53     -16.524  -5.523  -0.309  1.00  0.00
ATOM    760  CD2 TYR A  53     -15.147  -6.278   1.509  1.00  0.00
ATOM    761  CE1 TYR A  53     -17.622  -5.508   0.529  1.00  0.00
ATOM    762  CE2 TYR A  53     -16.244  -6.262   2.347  1.00  0.00
ATOM    763  CZ  TYR A  53     -17.478  -5.880   1.861  1.00  0.00
ATOM    764  OH  TYR A  53     -18.572  -5.865   2.695  1.00  0.00
ATOM    774  N   GLY A  54     -13.782  -2.896   0.535  1.00  0.00
ATOM    775  CA  GLY A  54     -13.924  -1.765  -0.520  1.00  0.00
ATOM    776  C   GLY A  54     -14.045  -0.842  -1.390  1.00  0.00
ATOM    777  O   GLY A  54     -14.977  -0.549  -1.966  1.00  0.00
ATOM    781  N   SER A  55     -12.772  -0.312  -1.645  1.00  0.00
ATOM    782  CA  SER A  55     -12.856   0.673  -2.597  1.00  0.00
ATOM    783  C   SER A  55     -11.652   1.007  -3.649  1.00  0.00
ATOM    784  O   SER A  55     -11.841   1.583  -4.774  1.00  0.00
ATOM    785  CB  SER A  55     -13.201   1.900  -1.775  1.00  0.00
ATOM    786  OG  SER A  55     -12.188   2.186  -0.851  1.00  0.00
ATOM    792  N   SER A  56     -10.415   0.768  -3.174  1.00  0.00
ATOM    793  CA  SER A  56      -9.371   1.264  -3.995  1.00  0.00
ATOM    794  C   SER A  56      -9.363   0.534  -5.327  1.00  0.00
ATOM    795  O   SER A  56      -9.449  -0.693  -5.546  1.00  0.00
ATOM    796  CB  SER A  56      -8.039   1.103  -3.290  1.00  0.00
ATOM    797  OG  SER A  56      -7.992   1.875  -2.122  1.00  0.00
ATOM    803  N   THR A  57      -9.121   1.288  -6.375  1.00  0.00
ATOM    804  CA  THR A  57      -9.077   0.609  -7.669  1.00  0.00
ATOM    805  C   THR A  57      -7.773   0.740  -8.419  1.00  0.00
ATOM    806  O   THR A  57      -7.220   1.842  -8.525  1.00  0.00
ATOM    807  CB  THR A  57     -10.210   1.120  -8.577  1.00  0.00
ATOM    808  OG1 THR A  57     -10.146   2.550  -8.667  1.00  0.00
ATOM    809  CG2 THR A  57     -11.565   0.711  -8.022  1.00  0.00
ATOM    817  N   TYR A  58      -7.273  -0.368  -8.930  1.00  0.00
ATOM    818  CA  TYR A  58      -6.030  -0.157  -9.567  1.00  0.00
ATOM    819  C   TYR A  58      -6.068  -0.511 -11.084  1.00  0.00
ATOM    820  O   TYR A  58      -6.603  -1.466 -11.629  1.00  0.00
ATOM    821  CB  TYR A  58      -4.956  -0.966  -8.837  1.00  0.00
ATOM    822  CG  TYR A  58      -4.828  -0.626  -7.368  1.00  0.00
ATOM    823  CD1 TYR A  58      -5.657  -1.239  -6.440  1.00  0.00
ATOM    824  CD2 TYR A  58      -3.884   0.300  -6.949  1.00  0.00
ATOM    825  CE1 TYR A  58      -5.541  -0.929  -5.099  1.00  0.00
ATOM    826  CE2 TYR A  58      -3.768   0.610  -5.609  1.00  0.00
ATOM    827  CZ  TYR A  58      -4.592  -0.000  -4.685  1.00  0.00
ATOM    828  OH  TYR A  58      -4.476   0.310  -3.350  1.00  0.00
ATOM    838  N   TYR A  59      -5.576   0.324 -11.918  1.00  0.00
ATOM    839  CA  TYR A  59      -5.624  -0.080 -13.324  1.00  0.00
ATOM    840  C   TYR A  59      -4.211  -0.117 -14.012  1.00  0.00
ATOM    841  O   TYR A  59      -3.343   0.676 -13.642  1.00  0.00
ATOM    842  CB  TYR A  59      -6.562   0.858 -14.086  1.00  0.00
ATOM    843  CG  TYR A  59      -7.964   0.911 -13.521  1.00  0.00
ATOM    844  CD1 TYR A  59      -8.247   1.735 -12.442  1.00  0.00
ATOM    845  CD2 TYR A  59      -8.967   0.134 -14.082  1.00  0.00
ATOM    846  CE1 TYR A  59      -9.528   1.783 -11.926  1.00  0.00
ATOM    847  CE2 TYR A  59     -10.247   0.182 -13.566  1.00  0.00
ATOM    848  CZ  TYR A  59     -10.528   1.002 -12.492  1.00  0.00
ATOM    849  OH  TYR A  59     -11.804   1.049 -11.978  1.00  0.00
ATOM    859  N   ALA A  60      -3.987  -0.985 -15.001  1.00  0.00
ATOM    860  CA  ALA A  60      -2.681  -0.980 -15.673  1.00  0.00
ATOM    861  C   ALA A  60      -2.553   0.298 -16.334  1.00  0.00
ATOM    862  O   ALA A  60      -3.585   0.710 -16.808  1.00  0.00
ATOM    863  CB  ALA A  60      -2.574  -1.963 -16.432  1.00  0.00
ATOM    869  N   ASP A  61      -1.408   0.874 -16.423  1.00  0.00
ATOM    870  CA  ASP A  61      -1.337   2.170 -17.037  1.00  0.00
ATOM    871  C   ASP A  61      -1.823   2.251 -18.455  1.00  0.00
ATOM    872  O   ASP A  61      -2.383   3.249 -18.951  1.00  0.00
ATOM    873  CB  ASP A  61       0.109   2.669 -16.987  1.00  0.00
ATOM    874  CG  ASP A  61       0.522   3.153 -15.603  1.00  0.00
ATOM    875  OD1 ASP A  61      -0.345   3.375 -14.790  1.00  0.00
ATOM    876  OD2 ASP A  61       1.698   3.296 -15.373  1.00  0.00
ATOM    881  N   SER A  62      -1.676   1.056 -19.069  1.00  0.00
ATOM    882  CA  SER A  62      -1.912   1.123 -20.489  1.00  0.00
ATOM    883  C   SER A  62      -3.375   1.251 -20.807  1.00  0.00
ATOM    884  O   SER A  62      -3.747   1.417 -21.979  1.00  0.00
ATOM    885  CB  SER A  62      -1.349  -0.110 -21.168  1.00  0.00
ATOM    886  OG  SER A  62      -2.063  -1.257 -20.797  1.00  0.00
ATOM    892  N   VAL A  63      -4.209   1.055 -19.750  1.00  0.00
ATOM    893  CA  VAL A  63      -5.585   1.087 -20.040  1.00  0.00
ATOM    894  C   VAL A  63      -6.430   2.176 -19.430  1.00  0.00
ATOM    895  O   VAL A  63      -7.682   2.049 -19.730  1.00  0.00
ATOM    896  CB  VAL A  63      -6.178  -0.271 -19.621  1.00  0.00
ATOM    897  CG1 VAL A  63      -5.532  -1.401 -20.410  1.00  0.00
ATOM    898  CG2 VAL A  63      -5.988  -0.480 -18.127  1.00  0.00
ATOM    908  N   LYS A  64      -5.690   2.959 -18.626  1.00  0.00
ATOM    909  CA  LYS A  64      -6.197   3.875 -17.770  1.00  0.00
ATOM    910  C   LYS A  64      -7.220   4.787 -18.577  1.00  0.00
ATOM    911  O   LYS A  64      -6.894   5.272 -19.660  1.00  0.00
ATOM    912  CB  LYS A  64      -5.043   4.663 -17.147  1.00  0.00
ATOM    913  CG  LYS A  64      -5.436   5.508 -15.943  1.00  0.00
ATOM    914  CD  LYS A  64      -4.214   6.121 -15.276  1.00  0.00
ATOM    915  CE  LYS A  64      -3.362   5.059 -14.596  1.00  0.00
ATOM    916  NZ  LYS A  64      -2.192   5.651 -13.893  1.00  0.00
ATOM    930  N   GLY A  65      -8.437   5.008 -18.048  1.00  0.00
ATOM    931  CA  GLY A  65      -9.293   5.946 -18.790  1.00  0.00
ATOM    932  C   GLY A  65     -10.101   5.360 -19.922  1.00  0.00
ATOM    933  O   GLY A  65     -10.959   6.046 -20.458  1.00  0.00
ATOM    937  N   ARG A  66      -9.845   4.124 -20.321  1.00  0.00
ATOM    938  CA  ARG A  66     -10.585   3.406 -21.258  1.00  0.00
ATOM    939  C   ARG A  66     -11.452   2.375 -20.425  1.00  0.00
ATOM    940  O   ARG A  66     -12.582   1.868 -20.581  1.00  0.00
ATOM    941  CB  ARG A  66      -9.660   2.715 -22.249  1.00  0.00
ATOM    942  CG  ARG A  66      -8.823   3.653 -23.104  1.00  0.00
ATOM    943  CD  ARG A  66      -7.910   2.906 -24.006  1.00  0.00
ATOM    944  NE  ARG A  66      -7.078   3.800 -24.797  1.00  0.00
ATOM    945  CZ  ARG A  66      -6.116   3.396 -25.648  1.00  0.00
ATOM    946  NH1 ARG A  66      -5.877   2.113 -25.809  1.00  0.00
ATOM    947  NH2 ARG A  66      -5.413   4.289 -26.323  1.00  0.00
ATOM    961  N   PHE A  67     -10.918   1.899 -19.415  1.00  0.00
ATOM    962  CA  PHE A  67     -11.637   0.844 -18.679  1.00  0.00
ATOM    963  C   PHE A  67     -12.220   1.273 -17.343  1.00  0.00
ATOM    964  O   PHE A  67     -11.601   2.060 -16.610  1.00  0.00
ATOM    965  CB  PHE A  67     -10.701  -0.342 -18.437  1.00  0.00
ATOM    966  CG  PHE A  67     -10.264  -1.035 -19.696  1.00  0.00
ATOM    967  CD1 PHE A  67     -10.796  -0.673 -20.925  1.00  0.00
ATOM    968  CD2 PHE A  67      -9.321  -2.051 -19.655  1.00  0.00
ATOM    969  CE1 PHE A  67     -10.395  -1.310 -22.084  1.00  0.00
ATOM    970  CE2 PHE A  67      -8.917  -2.689 -20.811  1.00  0.00
ATOM    971  CZ  PHE A  67      -9.455  -2.317 -22.028  1.00  0.00
ATOM    981  N   THR A  68     -13.406   0.628 -16.981  1.00  0.00
ATOM    982  CA  THR A  68     -13.918   0.984 -15.713  1.00  0.00
ATOM    983  C   THR A  68     -14.341  -0.290 -15.003  1.00  0.00
ATOM    984  O   THR A  68     -15.119  -1.169 -15.270  1.00  0.00
ATOM    985  CB  THR A  68     -15.100   1.963 -15.837  1.00  0.00
ATOM    986  OG1 THR A  68     -14.660   3.169 -16.476  1.00  0.00
ATOM    987  CG2 THR A  68     -15.662   2.298 -14.465  1.00  0.00
ATOM    995  N   ILE A  69     -13.959  -0.324 -13.828  1.00  0.00
ATOM    996  CA  ILE A  69     -14.260  -1.480 -13.026  1.00  0.00
ATOM    997  C   ILE A  69     -15.425  -1.270 -12.026  1.00  0.00
ATOM    998  O   ILE A  69     -15.388  -0.231 -11.399  1.00  0.00
ATOM    999  CB  ILE A  69     -12.997  -1.912 -12.260  1.00  0.00
ATOM   1000  CG1 ILE A  69     -12.161  -2.875 -13.109  1.00  0.00
ATOM   1001  CG2 ILE A  69     -13.373  -2.555 -10.934  1.00  0.00
ATOM   1002  CD1 ILE A  69     -12.882  -4.153 -13.471  1.00  0.00
ATOM   1014  N   SER A  70     -16.334  -2.081 -11.732  1.00  0.00
ATOM   1015  CA  SER A  70     -17.294  -1.716 -10.672  1.00  0.00
ATOM   1016  C   SER A  70     -17.629  -3.019  -9.939  1.00  0.00
ATOM   1017  O   SER A  70     -17.966  -4.145 -10.293  1.00  0.00
ATOM   1018  CB  SER A  70     -18.545  -1.078 -11.243  1.00  0.00
ATOM   1019  OG  SER A  70     -19.463  -0.777 -10.228  1.00  0.00
ATOM   1025  N   ARG A  71     -17.764  -2.848  -8.716  1.00  0.00
ATOM   1026  CA  ARG A  71     -18.122  -3.970  -7.893  1.00  0.00
ATOM   1027  C   ARG A  71     -19.570  -3.968  -7.328  1.00  0.00
ATOM   1028  O   ARG A  71     -20.161  -2.917  -7.124  1.00  0.00
ATOM   1029  CB  ARG A  71     -17.140  -4.048  -6.733  1.00  0.00
ATOM   1030  CG  ARG A  71     -17.218  -2.890  -5.750  1.00  0.00
ATOM   1031  CD  ARG A  71     -16.425  -3.158  -4.523  1.00  0.00
ATOM   1032  NE  ARG A  71     -16.518  -2.065  -3.568  1.00  0.00
ATOM   1033  CZ  ARG A  71     -17.538  -1.885  -2.707  1.00  0.00
ATOM   1034  NH1 ARG A  71     -18.542  -2.734  -2.692  1.00  0.00
ATOM   1035  NH2 ARG A  71     -17.528  -0.856  -1.877  1.00  0.00
ATOM   1049  N   ASP A  72     -20.127  -5.200  -6.970  1.00  0.00
ATOM   1050  CA  ASP A  72     -21.409  -5.190  -6.306  1.00  0.00
ATOM   1051  C   ASP A  72     -21.288  -6.080  -5.092  1.00  0.00
ATOM   1052  O   ASP A  72     -21.126  -7.339  -5.176  1.00  0.00
ATOM   1053  CB  ASP A  72     -22.527  -5.682  -7.230  1.00  0.00
ATOM   1054  CG  ASP A  72     -23.891  -5.694  -6.554  1.00  0.00
ATOM   1055  OD1 ASP A  72     -23.947  -5.961  -5.377  1.00  0.00
ATOM   1056  OD2 ASP A  72     -24.863  -5.437  -7.222  1.00  0.00
ATOM   1061  N   ASN A  73     -21.111  -5.481  -3.958  1.00  0.00
ATOM   1062  CA  ASN A  73     -20.847  -6.357  -2.892  1.00  0.00
ATOM   1063  C   ASN A  73     -22.020  -7.284  -2.544  1.00  0.00
ATOM   1064  O   ASN A  73     -21.800  -8.391  -2.001  1.00  0.00
ATOM   1065  CB  ASN A  73     -20.423  -5.540  -1.685  1.00  0.00
ATOM   1066  CG  ASN A  73     -21.493  -4.589  -1.227  1.00  0.00
ATOM   1067  OD1 ASN A  73     -21.942  -3.725  -1.989  1.00  0.00
ATOM   1068  ND2 ASN A  73     -21.910  -4.730   0.006  1.00  0.00
ATOM   1075  N   ALA A  74     -23.216  -6.860  -2.805  1.00  0.00
ATOM   1076  CA  ALA A  74     -24.281  -7.673  -2.351  1.00  0.00
ATOM   1077  C   ALA A  74     -24.253  -8.981  -3.167  1.00  0.00
ATOM   1078  O   ALA A  74     -24.501 -10.096  -2.655  1.00  0.00
ATOM   1079  CB  ALA A  74     -25.556  -6.798  -2.439  1.00  0.00
ATOM   1085  N   LYS A  75     -23.891  -8.784  -4.502  1.00  0.00
ATOM   1086  CA  LYS A  75     -24.090  -9.929  -5.344  1.00  0.00
ATOM   1087  C   LYS A  75     -22.784 -10.737  -5.576  1.00  0.00
ATOM   1088  O   LYS A  75     -22.845 -11.894  -6.018  1.00  0.00
ATOM   1089  CB  LYS A  75     -24.685  -9.475  -6.677  1.00  0.00
ATOM   1090  CG  LYS A  75     -26.068  -8.846  -6.566  1.00  0.00
ATOM   1091  CD  LYS A  75     -26.597  -8.432  -7.931  1.00  0.00
ATOM   1092  CE  LYS A  75     -27.977  -7.799  -7.824  1.00  0.00
ATOM   1093  NZ  LYS A  75     -28.488  -7.347  -9.145  1.00  0.00
ATOM   1107  N   ASN A  76     -21.667 -10.280  -5.000  1.00  0.00
ATOM   1108  CA  ASN A  76     -20.333 -10.814  -5.088  1.00  0.00
ATOM   1109  C   ASN A  76     -19.927 -10.808  -6.678  1.00  0.00
ATOM   1110  O   ASN A  76     -19.440 -11.686  -7.453  1.00  0.00
ATOM   1111  CB  ASN A  76     -20.281 -12.192  -4.454  1.00  0.00
ATOM   1112  CG  ASN A  76     -20.549 -12.159  -2.975  1.00  0.00
ATOM   1113  OD1 ASN A  76     -19.956 -11.359  -2.242  1.00  0.00
ATOM   1114  ND2 ASN A  76     -21.433 -13.011  -2.523  1.00  0.00
ATOM   1121  N   THR A  77     -20.288  -9.585  -7.294  1.00  0.00
ATOM   1122  CA  THR A  77     -19.993  -9.517  -8.750  1.00  0.00
ATOM   1123  C   THR A  77     -18.997  -8.379  -9.157  1.00  0.00
ATOM   1124  O   THR A  77     -18.706  -7.289  -8.634  1.00  0.00
ATOM   1125  CB  THR A  77     -21.300  -9.346  -9.545  1.00  0.00
ATOM   1126  OG1 THR A  77     -21.935  -8.117  -9.167  1.00  0.00
ATOM   1127  CG2 THR A  77     -22.246 -10.505  -9.270  1.00  0.00
ATOM   1135  N   VAL A  78     -18.227  -8.664 -10.142  1.00  0.00
ATOM   1136  CA  VAL A  78     -17.370  -7.578 -10.578  1.00  0.00
ATOM   1137  C   VAL A  78     -17.533  -7.275 -12.124  1.00  0.00
ATOM   1138  O   VAL A  78     -17.800  -7.941 -13.087  1.00  0.00
ATOM   1139  CB  VAL A  78     -15.905  -7.936 -10.259  1.00  0.00
ATOM   1140  CG1 VAL A  78     -14.974  -6.823 -10.719  1.00  0.00
ATOM   1141  CG2 VAL A  78     -15.747  -8.189  -8.768  1.00  0.00
ATOM   1151  N   TYR A  79     -17.743  -6.031 -12.390  1.00  0.00
ATOM   1152  CA  TYR A  79     -17.835  -5.810 -13.778  1.00  0.00
ATOM   1153  C   TYR A  79     -16.660  -4.907 -14.368  1.00  0.00
ATOM   1154  O   TYR A  79     -16.063  -3.954 -13.875  1.00  0.00
ATOM   1155  CB  TYR A  79     -19.209  -5.199 -14.064  1.00  0.00
ATOM   1156  CG  TYR A  79     -20.365  -6.048 -13.586  1.00  0.00
ATOM   1157  CD1 TYR A  79     -20.758  -6.000 -12.256  1.00  0.00
ATOM   1158  CD2 TYR A  79     -21.033  -6.875 -14.477  1.00  0.00
ATOM   1159  CE1 TYR A  79     -21.815  -6.775 -11.819  1.00  0.00
ATOM   1160  CE2 TYR A  79     -22.089  -7.651 -14.040  1.00  0.00
ATOM   1161  CZ  TYR A  79     -22.480  -7.603 -12.718  1.00  0.00
ATOM   1162  OH  TYR A  79     -23.532  -8.375 -12.282  1.00  0.00
ATOM   1172  N   LEU A  80     -16.277  -5.225 -15.569  1.00  0.00
ATOM   1173  CA  LEU A  80     -15.286  -4.355 -16.153  1.00  0.00
ATOM   1174  C   LEU A  80     -15.884  -3.649 -17.473  1.00  0.00
ATOM   1175  O   LEU A  80     -16.469  -4.184 -18.425  1.00  0.00
ATOM   1176  CB  LEU A  80     -14.027  -5.171 -16.475  1.00  0.00
ATOM   1177  CG  LEU A  80     -12.771  -4.355 -16.805  1.00  0.00
ATOM   1178  CD1 LEU A  80     -11.548  -5.260 -16.748  1.00  0.00
ATOM   1179  CD2 LEU A  80     -12.922  -3.726 -18.181  1.00  0.00
ATOM   1191  N   GLN A  81     -15.941  -2.409 -17.531  1.00  0.00
ATOM   1192  CA  GLN A  81     -16.437  -1.891 -18.734  1.00  0.00
ATOM   1193  C   GLN A  81     -15.364  -1.306 -19.647  1.00  0.00
ATOM   1194  O   GLN A  81     -14.473  -0.505 -19.390  1.00  0.00
ATOM   1195  CB  GLN A  81     -17.494  -0.831 -18.415  1.00  0.00
ATOM   1196  CG  GLN A  81     -18.118  -0.185 -19.639  1.00  0.00
ATOM   1197  CD  GLN A  81     -19.311   0.685 -19.290  1.00  0.00
ATOM   1198  OE1 GLN A  81     -19.987   0.462 -18.282  1.00  0.00
ATOM   1199  NE2 GLN A  81     -19.576   1.686 -20.122  1.00  0.00
ATOM   1208  N   MET A  82     -15.388  -1.810 -20.914  1.00  0.00
ATOM   1209  CA  MET A  82     -14.376  -1.234 -21.663  1.00  0.00
ATOM   1210  C   MET A  82     -14.910  -0.199 -22.714  1.00  0.00
ATOM   1211  O   MET A  82     -15.871  -0.371 -23.453  1.00  0.00
ATOM   1212  CB  MET A  82     -13.585  -2.360 -22.325  1.00  0.00
ATOM   1213  CG  MET A  82     -13.012  -3.383 -21.354  1.00  0.00
ATOM   1214  SD  MET A  82     -12.131  -4.718 -22.189  1.00  0.00
ATOM   1215  CE  MET A  82     -11.622  -5.713 -20.790  1.00  0.00
ATOM   1225  N   ASN A  83     -14.375   1.011 -22.719  1.00  0.00
ATOM   1226  CA  ASN A  83     -14.940   1.898 -23.648  1.00  0.00
ATOM   1227  C   ASN A  83     -13.751   2.106 -24.562  1.00  0.00
ATOM   1228  O   ASN A  83     -12.589   2.067 -24.133  1.00  0.00
ATOM   1229  CB  ASN A  83     -15.464   3.175 -23.015  1.00  0.00
ATOM   1230  CG  ASN A  83     -16.603   2.924 -22.067  1.00  0.00
ATOM   1231  OD1 ASN A  83     -17.563   2.219 -22.402  1.00  0.00
ATOM   1232  ND2 ASN A  83     -16.518   3.487 -20.889  1.00  0.00
ATOM   1239  N   SER A  84     -14.055   2.366 -25.694  1.00  0.00
ATOM   1240  CA  SER A  84     -13.280   2.644 -26.822  1.00  0.00
ATOM   1241  C   SER A  84     -12.200   1.646 -27.210  1.00  0.00
ATOM   1242  O   SER A  84     -11.013   1.958 -27.230  1.00  0.00
ATOM   1243  CB  SER A  84     -12.646   4.004 -26.602  1.00  0.00
ATOM   1244  OG  SER A  84     -13.624   4.998 -26.471  1.00  0.00
ATOM   1250  N   LEU A  85     -12.595   0.466 -27.466  1.00  0.00
ATOM   1251  CA  LEU A  85     -11.679  -0.629 -27.669  1.00  0.00
ATOM   1252  C   LEU A  85     -10.723  -0.375 -28.896  1.00  0.00
ATOM   1253  O   LEU A  85     -10.963   0.194 -29.971  1.00  0.00
ATOM   1254  CB  LEU A  85     -12.481  -1.921 -27.870  1.00  0.00
ATOM   1255  CG  LEU A  85     -13.100  -2.522 -26.601  1.00  0.00
ATOM   1256  CD1 LEU A  85     -13.819  -3.818 -26.953  1.00  0.00
ATOM   1257  CD2 LEU A  85     -12.009  -2.765 -25.570  1.00  0.00
ATOM   1269  N   LYS A  86      -9.505  -0.832 -28.748  1.00  0.00
ATOM   1270  CA  LYS A  86      -8.580  -0.588 -29.863  1.00  0.00
ATOM   1271  C   LYS A  86      -8.152  -1.958 -30.216  1.00  0.00
ATOM   1272  O   LYS A  86      -8.220  -2.666 -29.240  1.00  0.00
ATOM   1273  CB  LYS A  86      -7.390   0.299 -29.494  1.00  0.00
ATOM   1274  CG  LYS A  86      -7.770   1.690 -29.004  1.00  0.00
ATOM   1275  CD  LYS A  86      -8.344   2.535 -30.132  1.00  0.00
ATOM   1276  CE  LYS A  86      -8.638   3.953 -29.666  1.00  0.00
ATOM   1277  NZ  LYS A  86      -9.209   4.790 -30.756  1.00  0.00
ATOM   1291  N   PRO A  87      -7.669  -2.202 -31.492  1.00  0.00
ATOM   1292  CA  PRO A  87      -7.264  -3.418 -32.133  1.00  0.00
ATOM   1293  C   PRO A  87      -6.267  -4.141 -31.345  1.00  0.00
ATOM   1294  O   PRO A  87      -6.291  -5.368 -31.411  1.00  0.00
ATOM   1295  CB  PRO A  87      -6.673  -2.937 -33.463  1.00  0.00
ATOM   1296  CG  PRO A  87      -7.498  -1.747 -33.819  1.00  0.00
ATOM   1297  CD  PRO A  87      -7.784  -1.081 -32.500  1.00  0.00
ATOM   1305  N   GLU A  88      -5.546  -3.382 -30.543  1.00  0.00
ATOM   1306  CA  GLU A  88      -4.487  -3.882 -29.715  1.00  0.00
ATOM   1307  C   GLU A  88      -4.924  -4.485 -28.417  1.00  0.00
ATOM   1308  O   GLU A  88      -4.158  -5.094 -27.677  1.00  0.00
ATOM   1309  CB  GLU A  88      -3.497  -2.752 -29.424  1.00  0.00
ATOM   1310  CG  GLU A  88      -2.757  -2.235 -30.649  1.00  0.00
ATOM   1311  CD  GLU A  88      -1.823  -1.100 -30.333  1.00  0.00
ATOM   1312  OE1 GLU A  88      -1.769  -0.700 -29.195  1.00  0.00
ATOM   1313  OE2 GLU A  88      -1.164  -0.632 -31.232  1.00  0.00
ATOM   1320  N   ASP A  89      -6.208  -4.319 -28.148  1.00  0.00
ATOM   1321  CA  ASP A  89      -6.857  -4.829 -27.003  1.00  0.00
ATOM   1322  C   ASP A  89      -7.271  -6.252 -27.374  1.00  0.00
ATOM   1323  O   ASP A  89      -7.930  -6.897 -26.580  1.00  0.00
ATOM   1324  CB  ASP A  89      -8.061  -3.968 -26.612  1.00  0.00
ATOM   1325  CG  ASP A  89      -7.662  -2.613 -26.042  1.00  0.00
ATOM   1326  OD1 ASP A  89      -6.699  -2.558 -25.313  1.00  0.00
ATOM   1327  OD2 ASP A  89      -8.321  -1.647 -26.341  1.00  0.00
ATOM   1332  N   THR A  90      -6.886  -6.788 -28.602  1.00  0.00
ATOM   1333  CA  THR A  90      -7.427  -8.139 -28.690  1.00  0.00
ATOM   1334  C   THR A  90      -6.683  -9.031 -27.640  1.00  0.00
ATOM   1335  O   THR A  90      -5.449  -8.975 -27.493  1.00  0.00
ATOM   1336  CB  THR A  90      -7.274  -8.714 -30.110  1.00  0.00
ATOM   1337  OG1 THR A  90      -8.090  -7.966 -31.022  1.00  0.00
ATOM   1338  CG2 THR A  90      -7.694 -10.176 -30.142  1.00  0.00
ATOM   1346  N   ALA A  91      -7.454  -9.724 -26.819  1.00  0.00
ATOM   1347  CA  ALA A  91      -6.698 -10.581 -25.823  1.00  0.00
ATOM   1348  C   ALA A  91      -7.649 -11.667 -25.041  1.00  0.00
ATOM   1349  O   ALA A  91      -8.916 -11.807 -25.068  1.00  0.00
ATOM   1350  CB  ALA A  91      -5.987  -9.949 -24.996  1.00  0.00
ATOM   1356  N   VAL A  92      -7.086 -12.619 -24.409  1.00  0.00
ATOM   1357  CA  VAL A  92      -8.074 -13.412 -23.552  1.00  0.00
ATOM   1358  C   VAL A  92      -8.214 -12.800 -22.092  1.00  0.00
ATOM   1359  O   VAL A  92      -7.323 -12.471 -21.329  1.00  0.00
ATOM   1360  CB  VAL A  92      -7.626 -14.880 -23.440  1.00  0.00
ATOM   1361  CG1 VAL A  92      -8.617 -15.679 -22.607  1.00  0.00
ATOM   1362  CG2 VAL A  92      -7.481 -15.484 -24.829  1.00  0.00
ATOM   1372  N   TYR A  93      -9.414 -12.541 -21.699  1.00  0.00
ATOM   1373  CA  TYR A  93      -9.538 -12.018 -20.397  1.00  0.00
ATOM   1374  C   TYR A  93      -9.921 -13.168 -19.337  1.00  0.00
ATOM   1375  O   TYR A  93     -10.621 -14.193 -19.439  1.00  0.00
ATOM   1376  CB  TYR A  93     -10.574 -10.890 -20.426  1.00  0.00
ATOM   1377  CG  TYR A  93     -10.101  -9.647 -21.147  1.00  0.00
ATOM   1378  CD1 TYR A  93     -10.636  -9.316 -22.384  1.00  0.00
ATOM   1379  CD2 TYR A  93      -9.133  -8.838 -20.571  1.00  0.00
ATOM   1380  CE1 TYR A  93     -10.204  -8.181 -23.042  1.00  0.00
ATOM   1381  CE2 TYR A  93      -8.701  -7.701 -21.229  1.00  0.00
ATOM   1382  CZ  TYR A  93      -9.233  -7.373 -22.459  1.00  0.00
ATOM   1383  OH  TYR A  93      -8.803  -6.242 -23.115  1.00  0.00
ATOM   1393  N   TYR A  94      -9.312 -12.923 -18.145  1.00  0.00
ATOM   1394  CA  TYR A  94      -9.640 -13.873 -17.116  1.00  0.00
ATOM   1395  C   TYR A  94     -10.099 -13.089 -15.819  1.00  0.00
ATOM   1396  O   TYR A  94      -9.854 -11.920 -15.501  1.00  0.00
ATOM   1397  CB  TYR A  94      -8.438 -14.779 -16.840  1.00  0.00
ATOM   1398  CG  TYR A  94      -8.162 -15.780 -17.940  1.00  0.00
ATOM   1399  CD1 TYR A  94      -7.341 -15.433 -19.003  1.00  0.00
ATOM   1400  CD2 TYR A  94      -8.731 -17.044 -17.887  1.00  0.00
ATOM   1401  CE1 TYR A  94      -7.090 -16.347 -20.008  1.00  0.00
ATOM   1402  CE2 TYR A  94      -8.480 -17.958 -18.892  1.00  0.00
ATOM   1403  CZ  TYR A  94      -7.663 -17.612 -19.949  1.00  0.00
ATOM   1404  OH  TYR A  94      -7.413 -18.523 -20.950  1.00  0.00
ATOM   1414  N   CYS A  95     -10.742 -13.719 -14.968  1.00  0.00
ATOM   1415  CA  CYS A  95     -11.066 -13.065 -13.724  1.00  0.00
ATOM   1416  C   CYS A  95     -10.371 -13.677 -12.512  1.00  0.00
ATOM   1417  O   CYS A  95     -10.164 -14.878 -12.255  1.00  0.00
ATOM   1418  CB  CYS A  95     -12.579 -13.105 -13.502  1.00  0.00
ATOM   1419  SG  CYS A  95     -13.544 -12.420 -14.869  1.00  0.00
ATOM   1425  N   ALA A  96     -10.234 -12.894 -11.559  1.00  0.00
ATOM   1426  CA  ALA A  96      -9.694 -13.576 -10.471  1.00  0.00
ATOM   1427  C   ALA A  96     -10.022 -13.050  -9.083  1.00  0.00
ATOM   1428  O   ALA A  96     -10.251 -11.893  -8.736  1.00  0.00
ATOM   1429  CB  ALA A  96      -7.986 -13.404 -10.589  1.00  0.00
ATOM   1435  N   ALA A  97      -9.968 -14.036  -8.128  1.00  0.00
ATOM   1436  CA  ALA A  97     -10.379 -13.487  -6.812  1.00  0.00
ATOM   1437  C   ALA A  97      -9.685 -14.139  -5.528  1.00  0.00
ATOM   1438  O   ALA A  97      -9.531 -15.331  -5.304  1.00  0.00
ATOM   1439  CB  ALA A  97     -11.727 -13.901  -6.586  1.00  0.00
ATOM   1445  N   PRO A  98      -8.594 -13.328  -5.296  1.00  0.00
ATOM   1446  CA  PRO A  98      -7.722 -13.715  -4.336  1.00  0.00
ATOM   1447  C   PRO A  98      -8.831 -14.147  -3.076  1.00  0.00
ATOM   1448  O   PRO A  98     -10.096 -13.701  -2.930  1.00  0.00
ATOM   1449  CB  PRO A  98      -6.897 -12.446  -4.104  1.00  0.00
ATOM   1450  CG  PRO A  98      -7.028 -11.686  -5.380  1.00  0.00
ATOM   1451  CD  PRO A  98      -8.436 -11.962  -5.836  1.00  0.00
ATOM   1459  N   TYR A  99      -8.207 -14.586  -2.028  1.00  0.00
ATOM   1460  CA  TYR A  99      -9.071 -14.924  -0.815  1.00  0.00
ATOM   1461  C   TYR A  99      -7.939 -14.777   0.004  1.00  0.00
ATOM   1462  O   TYR A  99      -6.779 -15.286  -0.135  1.00  0.00
ATOM   1463  CB  TYR A  99      -9.707 -16.314  -0.749  1.00  0.00
ATOM   1464  CG  TYR A  99     -10.397 -16.609   0.565  1.00  0.00
ATOM   1465  CD1 TYR A  99     -11.693 -16.165   0.782  1.00  0.00
ATOM   1466  CD2 TYR A  99      -9.733 -17.322   1.553  1.00  0.00
ATOM   1467  CE1 TYR A  99     -12.323 -16.433   1.982  1.00  0.00
ATOM   1468  CE2 TYR A  99     -10.363 -17.591   2.752  1.00  0.00
ATOM   1469  CZ  TYR A  99     -11.652 -17.149   2.968  1.00  0.00
ATOM   1470  OH  TYR A  99     -12.280 -17.416   4.163  1.00  0.00
ATOM   1480  N   PHE A 100      -8.282 -13.996   0.889  1.00  0.00
ATOM   1481  CA  PHE A 100      -7.485 -13.271   1.718  1.00  0.00
ATOM   1482  C   PHE A 100      -7.917 -14.031   2.801  1.00  0.00
ATOM   1483  O   PHE A 100      -8.942 -14.727   2.959  1.00  0.00
ATOM   1484  CB  PHE A 100      -7.803 -11.778   1.826  1.00  0.00
ATOM   1485  CG  PHE A 100      -7.443 -10.992   0.597  1.00  0.00
ATOM   1486  CD1 PHE A 100      -8.227 -11.063  -0.543  1.00  0.00
ATOM   1487  CD2 PHE A 100      -6.317 -10.181   0.579  1.00  0.00
ATOM   1488  CE1 PHE A 100      -7.898 -10.341  -1.674  1.00  0.00
ATOM   1489  CE2 PHE A 100      -5.986  -9.457  -0.549  1.00  0.00
ATOM   1490  CZ  PHE A 100      -6.777  -9.537  -1.677  1.00  0.00
ATOM   1500  N   TYR A 101      -7.086 -13.773   3.513  1.00  0.00
ATOM   1501  CA  TYR A 101      -6.798 -14.078   4.694  1.00  0.00
ATOM   1502  C   TYR A 101      -6.676 -12.713   5.144  1.00  0.00
ATOM   1503  O   TYR A 101      -6.225 -11.803   4.435  1.00  0.00
ATOM   1504  CB  TYR A 101      -5.534 -14.934   4.811  1.00  0.00
ATOM   1505  CG  TYR A 101      -5.645 -16.282   4.135  1.00  0.00
ATOM   1506  CD1 TYR A 101      -5.414 -16.395   2.771  1.00  0.00
ATOM   1507  CD2 TYR A 101      -5.978 -17.405   4.876  1.00  0.00
ATOM   1508  CE1 TYR A 101      -5.515 -17.626   2.153  1.00  0.00
ATOM   1509  CE2 TYR A 101      -6.079 -18.637   4.259  1.00  0.00
ATOM   1510  CZ  TYR A 101      -5.849 -18.749   2.902  1.00  0.00
ATOM   1511  OH  TYR A 101      -5.950 -19.976   2.287  1.00  0.00
ATOM   1521  N   PRO A 102      -7.106 -12.588   6.328  1.00  0.00
ATOM   1522  CA  PRO A 102      -7.210 -11.357   6.969  1.00  0.00
ATOM   1523  C   PRO A 102      -5.809 -10.951   6.743  1.00  0.00
ATOM   1524  O   PRO A 102      -4.776 -11.633   6.841  1.00  0.00
ATOM   1525  CB  PRO A 102      -7.562 -11.650   8.431  1.00  0.00
ATOM   1526  CG  PRO A 102      -8.347 -12.915   8.371  1.00  0.00
ATOM   1527  CD  PRO A 102      -7.720 -13.692   7.245  1.00  0.00
ATOM   1535  N   VAL A 103      -5.855  -9.750   6.455  1.00  0.00
ATOM   1536  CA  VAL A 103      -4.881  -8.880   6.054  1.00  0.00
ATOM   1537  C   VAL A 103      -4.770  -7.906   7.295  1.00  0.00
ATOM   1538  O   VAL A 103      -5.543  -7.773   8.270  1.00  0.00
ATOM   1539  CB  VAL A 103      -5.286  -8.166   4.751  1.00  0.00
ATOM   1540  CG1 VAL A 103      -5.626  -9.181   3.670  1.00  0.00
ATOM   1541  CG2 VAL A 103      -6.465  -7.242   5.012  1.00  0.00
ATOM   1551  N   VAL A 104      -3.741  -7.331   7.072  1.00  0.00
ATOM   1552  CA  VAL A 104      -2.743  -6.462   7.278  1.00  0.00
ATOM   1553  C   VAL A 104      -2.679  -5.723   5.985  1.00  0.00
ATOM   1554  O   VAL A 104      -2.799  -6.372   4.962  1.00  0.00
ATOM   1555  CB  VAL A 104      -1.425  -7.186   7.611  1.00  0.00
ATOM   1556  CG1 VAL A 104      -0.301  -6.181   7.810  1.00  0.00
ATOM   1557  CG2 VAL A 104      -1.607  -8.045   8.854  1.00  0.00
ATOM   1567  N   PRO A 105      -2.779  -4.399   6.040  1.00  0.00
ATOM   1568  CA  PRO A 105      -2.829  -3.605   4.823  1.00  0.00
ATOM   1569  C   PRO A 105      -1.567  -3.820   3.949  1.00  0.00
ATOM   1570  O   PRO A 105      -1.559  -3.581   2.756  1.00  0.00
ATOM   1571  CB  PRO A 105      -2.913  -2.175   5.365  1.00  0.00
ATOM   1572  CG  PRO A 105      -2.278  -2.257   6.711  1.00  0.00
ATOM   1573  CD  PRO A 105      -2.712  -3.593   7.250  1.00  0.00
ATOM   1581  N   TRP A 106      -0.503  -4.303   4.620  1.00  0.00
ATOM   1582  CA  TRP A 106       0.754  -4.533   3.962  1.00  0.00
ATOM   1583  C   TRP A 106       0.819  -5.832   3.243  1.00  0.00
ATOM   1584  O   TRP A 106       1.863  -6.150   2.679  1.00  0.00
ATOM   1585  CB  TRP A 106       1.896  -4.475   4.979  1.00  0.00
ATOM   1586  CG  TRP A 106       2.079  -3.122   5.597  1.00  0.00
ATOM   1587  CD1 TRP A 106       1.754  -2.757   6.869  1.00  0.00
ATOM   1588  CD2 TRP A 106       2.637  -1.942   4.970  1.00  0.00
ATOM   1589  NE1 TRP A 106       2.067  -1.436   7.076  1.00  0.00
ATOM   1590  CE2 TRP A 106       2.610  -0.923   5.924  1.00  0.00
ATOM   1591  CE3 TRP A 106       3.150  -1.674   3.695  1.00  0.00
ATOM   1592  CZ2 TRP A 106       3.075   0.353   5.648  1.00  0.00
ATOM   1593  CZ3 TRP A 106       3.618  -0.395   3.418  1.00  0.00
ATOM   1594  CH2 TRP A 106       3.582   0.591   4.370  1.00  0.00
ATOM   1605  N   PHE A 107      -0.236  -6.636   3.415  1.00  0.00
ATOM   1606  CA  PHE A 107      -0.239  -7.975   2.926  1.00  0.00
ATOM   1607  C   PHE A 107      -0.817  -7.392   1.820  1.00  0.00
ATOM   1608  O   PHE A 107      -1.641  -6.462   1.822  1.00  0.00
ATOM   1609  CB  PHE A 107      -1.099  -9.014   3.647  1.00  0.00
ATOM   1610  CG  PHE A 107      -0.497  -9.513   4.930  1.00  0.00
ATOM   1611  CD1 PHE A 107      -1.260 -10.235   5.835  1.00  0.00
ATOM   1612  CD2 PHE A 107       0.832  -9.260   5.235  1.00  0.00
ATOM   1613  CE1 PHE A 107      -0.707 -10.695   7.017  1.00  0.00
ATOM   1614  CE2 PHE A 107       1.387  -9.719   6.414  1.00  0.00
ATOM   1615  CZ  PHE A 107       0.615 -10.437   7.306  1.00  0.00
ATOM   1625  N   TYR A 108      -0.272  -7.908   0.956  1.00  0.00
ATOM   1626  CA  TYR A 108      -0.310  -7.926  -0.349  1.00  0.00
ATOM   1627  C   TYR A 108      -0.991  -9.177  -0.450  1.00  0.00
ATOM   1628  O   TYR A 108      -1.159  -9.857   0.579  1.00  0.00
ATOM   1629  CB  TYR A 108       1.068  -7.888  -1.013  1.00  0.00
ATOM   1630  CG  TYR A 108       1.881  -6.662  -0.661  1.00  0.00
ATOM   1631  CD1 TYR A 108       3.023  -6.788   0.117  1.00  0.00
ATOM   1632  CD2 TYR A 108       1.487  -5.413  -1.116  1.00  0.00
ATOM   1633  CE1 TYR A 108       3.766  -5.669   0.440  1.00  0.00
ATOM   1634  CE2 TYR A 108       2.231  -4.294  -0.794  1.00  0.00
ATOM   1635  CZ  TYR A 108       3.366  -4.419  -0.019  1.00  0.00
ATOM   1636  OH  TYR A 108       4.106  -3.305   0.302  1.00  0.00
ATOM   1646  N   ALA A 109      -1.268  -9.481  -1.645  1.00  0.00
ATOM   1647  CA  ALA A 109      -2.117 -10.530  -1.852  1.00  0.00
ATOM   1648  C   ALA A 109      -0.572 -10.784  -1.733  1.00  0.00
ATOM   1649  O   ALA A 109       0.168 -10.069  -2.285  1.00  0.00
ATOM   1650  CB  ALA A 109      -2.407  -9.975  -3.316  1.00  0.00
ATOM   1656  N   LEU A 110      -0.255 -11.754  -1.277  1.00  0.00
ATOM   1657  CA  LEU A 110       0.445 -12.779  -0.924  1.00  0.00
ATOM   1658  C   LEU A 110      -0.354 -13.685  -1.565  1.00  0.00
ATOM   1659  O   LEU A 110      -1.431 -13.335  -2.026  1.00  0.00
ATOM   1660  CB  LEU A 110       0.536 -12.992   0.593  1.00  0.00
ATOM   1661  CG  LEU A 110       1.151 -11.837   1.392  1.00  0.00
ATOM   1662  CD1 LEU A 110       1.068 -12.146   2.881  1.00  0.00
ATOM   1663  CD2 LEU A 110       2.594 -11.631   0.957  1.00  0.00
ATOM   1675  N   ASP A 111      -0.000 -14.803  -1.614  1.00  0.00
ATOM   1676  CA  ASP A 111      -0.865 -15.585  -2.384  1.00  0.00
ATOM   1677  C   ASP A 111      -1.468 -16.008  -1.196  1.00  0.00
ATOM   1678  O   ASP A 111      -0.919 -16.549  -0.214  1.00  0.00
ATOM   1679  CB  ASP A 111      -0.239 -16.705  -3.218  1.00  0.00
ATOM   1680  CG  ASP A 111       0.804 -16.196  -4.205  1.00  0.00
ATOM   1681  OD1 ASP A 111       0.880 -15.006  -4.397  1.00  0.00
ATOM   1682  OD2 ASP A 111       1.513 -17.003  -4.758  1.00  0.00
ATOM   1687  N   TYR A 112      -2.508 -15.680  -1.483  1.00  0.00
ATOM   1688  CA  TYR A 112      -3.630 -15.653  -1.172  1.00  0.00
ATOM   1689  C   TYR A 112      -4.078 -16.386  -2.361  1.00  0.00
ATOM   1690  O   TYR A 112      -3.428 -16.445  -3.376  1.00  0.00
ATOM   1691  CB  TYR A 112      -4.150 -14.226  -0.990  1.00  0.00
ATOM   1692  CG  TYR A 112      -3.690 -13.567   0.291  1.00  0.00
ATOM   1693  CD1 TYR A 112      -3.100 -14.328   1.290  1.00  0.00
ATOM   1694  CD2 TYR A 112      -3.857 -12.202   0.468  1.00  0.00
ATOM   1695  CE1 TYR A 112      -2.679 -13.727   2.461  1.00  0.00
ATOM   1696  CE2 TYR A 112      -3.436 -11.601   1.639  1.00  0.00
ATOM   1697  CZ  TYR A 112      -2.850 -12.358   2.632  1.00  0.00
ATOM   1698  OH  TYR A 112      -2.431 -11.759   3.798  1.00  0.00
ATOM   1708  N   LEU A 113      -5.052 -16.903  -2.228  1.00  0.00
ATOM   1709  CA  LEU A 113      -5.613 -17.910  -3.115  1.00  0.00
ATOM   1710  C   LEU A 113      -6.335 -17.212  -4.048  1.00  0.00
ATOM   1711  O   LEU A 113      -7.198 -16.305  -4.064  1.00  0.00
ATOM   1712  CB  LEU A 113      -6.538 -18.909  -2.410  1.00  0.00
ATOM   1713  CG  LEU A 113      -5.885 -19.763  -1.317  1.00  0.00
ATOM   1714  CD1 LEU A 113      -6.943 -20.629  -0.648  1.00  0.00
ATOM   1715  CD2 LEU A 113      -4.787 -20.620  -1.930  1.00  0.00
ATOM   1727  N   TYR A 114      -5.911 -17.605  -4.949  1.00  0.00
ATOM   1728  CA  TYR A 114      -6.425 -17.126  -5.958  1.00  0.00
ATOM   1729  C   TYR A 114      -7.420 -18.021  -6.580  1.00  0.00
ATOM   1730  O   TYR A 114      -7.261 -19.300  -6.769  1.00  0.00
ATOM   1731  CB  TYR A 114      -5.277 -16.759  -6.902  1.00  0.00
ATOM   1732  CG  TYR A 114      -4.395 -15.644  -6.387  1.00  0.00
ATOM   1733  CD1 TYR A 114      -3.087 -15.910  -6.014  1.00  0.00
ATOM   1734  CD2 TYR A 114      -4.896 -14.354  -6.286  1.00  0.00
ATOM   1735  CE1 TYR A 114      -2.280 -14.892  -5.543  1.00  0.00
ATOM   1736  CE2 TYR A 114      -4.091 -13.335  -5.816  1.00  0.00
ATOM   1737  CZ  TYR A 114      -2.788 -13.601  -5.445  1.00  0.00
ATOM   1738  OH  TYR A 114      -1.986 -12.586  -4.976  1.00  0.00
ATOM   1748  N   TYR A 115      -8.425 -17.315  -7.197  1.00  0.00
ATOM   1749  CA  TYR A 115      -9.372 -18.126  -8.022  1.00  0.00
ATOM   1750  C   TYR A 115      -9.560 -17.624  -9.379  1.00  0.00
ATOM   1751  O   TYR A 115      -9.518 -16.453  -9.805  1.00  0.00
ATOM   1752  CB  TYR A 115     -10.750 -18.215  -7.361  1.00  0.00
ATOM   1753  CG  TYR A 115     -10.749 -18.973  -6.052  1.00  0.00
ATOM   1754  CD1 TYR A 115     -10.510 -18.302  -4.861  1.00  0.00
ATOM   1755  CD2 TYR A 115     -10.990 -20.339  -6.041  1.00  0.00
ATOM   1756  CE1 TYR A 115     -10.511 -18.994  -3.666  1.00  0.00
ATOM   1757  CE2 TYR A 115     -10.990 -21.031  -4.846  1.00  0.00
ATOM   1758  CZ  TYR A 115     -10.752 -20.363  -3.661  1.00  0.00
ATOM   1759  OH  TYR A 115     -10.752 -21.052  -2.471  1.00  0.00
ATOM   1769  N   TRP A 116      -9.644 -18.608 -10.242  1.00  0.00
ATOM   1770  CA  TRP A 116      -9.725 -18.037 -11.629  1.00  0.00
ATOM   1771  C   TRP A 116     -10.943 -18.567 -12.366  1.00  0.00
ATOM   1772  O   TRP A 116     -11.365 -19.745 -12.295  1.00  0.00
ATOM   1773  CB  TRP A 116      -8.470 -18.373 -12.437  1.00  0.00
ATOM   1774  CG  TRP A 116      -7.197 -17.942 -11.772  1.00  0.00
ATOM   1775  CD1 TRP A 116      -6.556 -16.751 -11.935  1.00  0.00
ATOM   1776  CD2 TRP A 116      -6.401 -18.701 -10.829  1.00  0.00
ATOM   1777  NE1 TRP A 116      -5.420 -16.717 -11.164  1.00  0.00
ATOM   1778  CE2 TRP A 116      -5.310 -17.900 -10.480  1.00  0.00
ATOM   1779  CE3 TRP A 116      -6.526 -19.975 -10.263  1.00  0.00
ATOM   1780  CZ2 TRP A 116      -4.342 -18.331  -9.587  1.00  0.00
ATOM   1781  CZ3 TRP A 116      -5.555 -20.405  -9.366  1.00  0.00
ATOM   1782  CH2 TRP A 116      -4.492 -19.604  -9.037  1.00  0.00
ATOM   1793  N   GLY A 117     -11.399 -17.694 -13.179  1.00  0.00
ATOM   1794  CA  GLY A 117     -12.512 -18.102 -13.950  1.00  0.00
ATOM   1795  C   GLY A 117     -11.924 -18.697 -15.219  1.00  0.00
ATOM   1796  O   GLY A 117     -10.713 -18.909 -15.366  1.00  0.00
ATOM   1800  N   GLN A 118     -12.833 -19.005 -16.066  1.00  0.00
ATOM   1801  CA  GLN A 118     -12.683 -19.504 -17.389  1.00  0.00
ATOM   1802  C   GLN A 118     -12.294 -18.243 -18.173  1.00  0.00
ATOM   1803  O   GLN A 118     -12.708 -17.173 -17.766  1.00  0.00
ATOM   1804  CB  GLN A 118     -13.965 -20.156 -17.914  1.00  0.00
ATOM   1805  CG  GLN A 118     -14.394 -21.392 -17.143  1.00  0.00
ATOM   1806  CD  GLN A 118     -13.410 -22.537 -17.293  1.00  0.00
ATOM   1807  OE1 GLN A 118     -13.124 -22.987 -18.406  1.00  0.00
ATOM   1808  NE2 GLN A 118     -12.886 -23.016 -16.170  1.00  0.00
ATOM   1817  N   GLY A 119     -11.532 -18.299 -19.255  1.00  0.00
ATOM   1818  CA  GLY A 119     -11.269 -17.074 -20.012  1.00  0.00
ATOM   1819  C   GLY A 119     -12.474 -16.744 -20.895  1.00  0.00
ATOM   1820  O   GLY A 119     -13.211 -17.635 -21.367  1.00  0.00
ATOM   1824  N   THR A 120     -12.544 -15.409 -21.290  1.00  0.00
ATOM   1825  CA  THR A 120     -13.483 -14.989 -22.340  1.00  0.00
ATOM   1826  C   THR A 120     -12.423 -14.404 -23.397  1.00  0.00
ATOM   1827  O   THR A 120     -11.255 -14.028 -23.364  1.00  0.00
ATOM   1828  CB  THR A 120     -14.518 -13.952 -21.868  1.00  0.00
ATOM   1829  OG1 THR A 120     -15.452 -13.688 -22.923  1.00  0.00
ATOM   1830  CG2 THR A 120     -13.830 -12.655 -21.469  1.00  0.00
ATOM   1838  N   GLN A 121     -12.851 -14.447 -24.629  1.00  0.00
ATOM   1839  CA  GLN A 121     -11.898 -13.949 -25.654  1.00  0.00
ATOM   1840  C   GLN A 121     -12.390 -12.636 -26.251  1.00  0.00
ATOM   1841  O   GLN A 121     -13.549 -12.631 -26.679  1.00  0.00
ATOM   1842  CB  GLN A 121     -11.701 -14.981 -26.768  1.00  0.00
ATOM   1843  CG  GLN A 121     -10.754 -14.535 -27.869  1.00  0.00
ATOM   1844  CD  GLN A 121     -10.667 -15.541 -29.000  1.00  0.00
ATOM   1845  OE1 GLN A 121     -10.492 -16.741 -28.772  1.00  0.00
ATOM   1846  NE2 GLN A 121     -10.788 -15.057 -30.232  1.00  0.00
ATOM   1855  N   VAL A 122     -11.667 -11.597 -26.331  1.00  0.00
ATOM   1856  CA  VAL A 122     -12.261 -10.428 -26.886  1.00  0.00
ATOM   1857  C   VAL A 122     -11.453 -10.017 -28.117  1.00  0.00
ATOM   1858  O   VAL A 122     -10.219  -9.788 -28.243  1.00  0.00
ATOM   1859  CB  VAL A 122     -12.286  -9.291 -25.849  1.00  0.00
ATOM   1860  CG1 VAL A 122     -12.804  -8.006 -26.479  1.00  0.00
ATOM   1861  CG2 VAL A 122     -13.144  -9.692 -24.660  1.00  0.00
ATOM   1871  N   THR A 123     -12.233  -9.889 -29.184  1.00  0.00
ATOM   1872  CA  THR A 123     -11.507  -9.513 -30.360  1.00  0.00
ATOM   1873  C   THR A 123     -11.863  -8.085 -30.914  1.00  0.00
ATOM   1874  O   THR A 123     -12.959  -7.500 -31.065  1.00  0.00
ATOM   1875  CB  THR A 123     -11.738 -10.575 -31.452  1.00  0.00
ATOM   1876  OG1 THR A 123     -11.243 -11.843 -31.003  1.00  0.00
ATOM   1877  CG2 THR A 123     -11.024 -10.183 -32.737  1.00  0.00
ATOM   1885  N   VAL A 124     -10.865  -7.351 -31.198  1.00  0.00
ATOM   1886  CA  VAL A 124     -11.352  -6.100 -31.744  1.00  0.00
ATOM   1887  C   VAL A 124     -10.971  -6.048 -33.166  1.00  0.00
ATOM   1888  O   VAL A 124      -9.854  -6.355 -33.570  1.00  0.00
ATOM   1889  CB  VAL A 124     -10.760  -4.885 -31.006  1.00  0.00
ATOM   1890  CG1 VAL A 124     -11.298  -3.590 -31.596  1.00  0.00
ATOM   1891  CG2 VAL A 124     -11.081  -4.974 -29.521  1.00  0.00
ATOM   1901  N   SER A 125     -11.990  -5.703 -33.937  1.00  0.00
ATOM   1902  CA  SER A 125     -11.711  -5.724 -35.388  1.00  0.00
ATOM   1903  C   SER A 125     -11.778  -4.386 -35.963  1.00  0.00
ATOM   1904  O   SER A 125     -12.318  -3.249 -35.643  1.00  0.00
ATOM   1905  CB  SER A 125     -12.692  -6.613 -36.125  1.00  0.00
ATOM   1906  OG  SER A 125     -12.378  -6.686 -37.489  1.00  0.00
ATOM   1912  N   SER A 126     -11.140  -4.446 -36.916  1.00  0.00
ATOM   1913  CA  SER A 126     -11.161  -3.282 -37.555  1.00  0.00
ATOM   1914  C   SER A 126     -12.074  -3.465 -38.717  1.00  0.00
ATOM   1915  O   SER A 126     -12.542  -2.564 -39.405  1.00  0.00
ATOM   1916  OXT SER A 126     -12.410  -4.568 -39.048  1.00  0.00
ATOM   1917  CB  SER A 126      -9.758  -2.891 -37.976  1.00  0.00
ATOM   1918  OG  SER A 126      -9.773  -1.720 -38.747  1.00  0.00
END
