# Supplementary material for: Nanobody-based CTLA4 inhibitors for immune checkpoint blockade therapy of canine cancer patients
Source: Sci Rep. 2021 Oct 21;11:20763. doi: 10.1038/s41598-021-00325-3 (PMC8531395; doi:10.1038/s41598-021-00325-3)
Supplement: Supplementary file 1 — Supplementary Information 1. [file 41598_2021_325_MOESM1_ESM.zip › Supplemental Information/trRosetta_cNb6_2.pdb]

ATOM      1  N   MET B   1        .683    .029   -.448  1.00  0.00
ATOM      2  CA  MET B   1       2.137   -.121   -.522  1.00  0.00
ATOM      3  C   MET B   1       2.504   1.249   -.570  1.00  0.00
ATOM      4  O   MET B   1       1.860   2.152  -1.059  1.00  0.00
ATOM      5  CB  MET B   1       2.641   -.894  -1.739  1.00  0.00
ATOM      6  CG  MET B   1       2.291  -2.375  -1.734  1.00  0.00
ATOM      7  SD  MET B   1       2.986  -3.259  -3.144  1.00  0.00
ATOM      8  CE  MET B   1       4.724  -3.271  -2.713  1.00  0.00
ATOM     20  N   HIS B   2       3.562   1.456    .010  1.00  0.00
ATOM     21  CA  HIS B   2       4.239   2.720    .145  1.00  0.00
ATOM     22  C   HIS B   2       5.616   2.590   -.395  1.00  0.00
ATOM     23  O   HIS B   2       6.364   1.602   -.195  1.00  0.00
ATOM     24  CB  HIS B   2       4.291   3.179   1.605  1.00  0.00
ATOM     25  CG  HIS B   2       2.941   3.370   2.224  1.00  0.00
ATOM     26  ND1 HIS B   2       2.182   4.503   2.019  1.00  0.00
ATOM     27  CD2 HIS B   2       2.215   2.574   3.043  1.00  0.00
ATOM     28  CE1 HIS B   2       1.046   4.394   2.685  1.00  0.00
ATOM     29  NE2 HIS B   2       1.041   3.234   3.314  1.00  0.00
ATOM     37  N   VAL B   3       6.006   3.722  -1.041  1.00  0.00
ATOM     38  CA  VAL B   3       7.343   3.726  -1.678  1.00  0.00
ATOM     39  C   VAL B   3       8.177   4.929  -1.224  1.00  0.00
ATOM     40  O   VAL B   3       7.748   6.088  -1.328  1.00  0.00
ATOM     41  CB  VAL B   3       7.207   3.757  -3.212  1.00  0.00
ATOM     42  CG1 VAL B   3       6.237   4.849  -3.639  1.00  0.00
ATOM     43  CG2 VAL B   3       8.572   3.968  -3.848  1.00  0.00
ATOM     53  N   ALA B   4       9.400   4.693   -.823  1.00  0.00
ATOM     54  CA  ALA B   4      10.195   5.841   -.477  1.00  0.00
ATOM     55  C   ALA B   4      11.377   5.805  -1.496  1.00  0.00
ATOM     56  O   ALA B   4      11.986   4.833  -1.972  1.00  0.00
ATOM     57  CB  ALA B   4      10.567   5.737    .932  1.00  0.00
ATOM     63  N   GLN B   5      11.897   6.909  -1.707  1.00  0.00
ATOM     64  CA  GLN B   5      13.044   7.024  -2.576  1.00  0.00
ATOM     65  C   GLN B   5      14.116   7.950  -1.984  1.00  0.00
ATOM     66  O   GLN B   5      13.763   8.883  -1.254  1.00  0.00
ATOM     67  CB  GLN B   5      12.608   7.532  -3.953  1.00  0.00
ATOM     68  CG  GLN B   5      11.344   6.879  -4.486  1.00  0.00
ATOM     69  CD  GLN B   5      11.044   7.282  -5.917  1.00  0.00
ATOM     70  OE1 GLN B   5      10.023   6.887  -6.486  1.00  0.00
ATOM     71  NE2 GLN B   5      11.933   8.072  -6.507  1.00  0.00
ATOM     80  N   PRO B   6      15.438   7.781  -2.382  1.00  0.00
ATOM     81  CA  PRO B   6      16.258   8.797  -1.779  1.00  0.00
ATOM     82  C   PRO B   6      16.043  10.159  -2.456  1.00  0.00
ATOM     83  O   PRO B   6      15.627  10.190  -3.615  1.00  0.00
ATOM     84  CB  PRO B   6      17.674   8.260  -2.007  1.00  0.00
ATOM     85  CG  PRO B   6      17.559   7.440  -3.247  1.00  0.00
ATOM     86  CD  PRO B   6      16.206   6.789  -3.141  1.00  0.00
ATOM     94  N   ALA B   7      16.291  11.333  -1.808  1.00  0.00
ATOM     95  CA  ALA B   7      15.901  12.428  -2.682  1.00  0.00
ATOM     96  C   ALA B   7      16.554  12.912  -3.933  1.00  0.00
ATOM     97  O   ALA B   7      15.779  13.232  -4.809  1.00  0.00
ATOM     98  CB  ALA B   7      16.113  13.493  -1.613  1.00  0.00
ATOM    104  N   VAL B   8      17.928  12.970  -3.945  1.00  0.00
ATOM    105  CA  VAL B   8      18.742  13.360  -5.136  1.00  0.00
ATOM    106  C   VAL B   8      19.970  12.431  -5.469  1.00  0.00
ATOM    107  O   VAL B   8      20.556  12.004  -4.499  1.00  0.00
ATOM    108  CB  VAL B   8      19.262  14.795  -4.932  1.00  0.00
ATOM    109  CG1 VAL B   8      20.115  15.226  -6.115  1.00  0.00
ATOM    110  CG2 VAL B   8      18.091  15.746  -4.736  1.00  0.00
ATOM    120  N   VAL B   9      20.423  12.080  -6.559  1.00  0.00
ATOM    121  CA  VAL B   9      21.585  11.192  -6.647  1.00  0.00
ATOM    122  C   VAL B   9      22.519  11.710  -7.598  1.00  0.00
ATOM    123  O   VAL B   9      21.873  12.049  -8.568  1.00  0.00
ATOM    124  CB  VAL B   9      21.194   9.767  -7.082  1.00  0.00
ATOM    125  CG1 VAL B   9      22.429   8.886  -7.191  1.00  0.00
ATOM    126  CG2 VAL B   9      20.197   9.179  -6.095  1.00  0.00
ATOM    136  N   LEU B  10      23.811  11.842  -7.317  1.00  0.00
ATOM    137  CA  LEU B  10      24.655  12.430  -8.261  1.00  0.00
ATOM    138  C   LEU B  10      25.478  11.431  -9.004  1.00  0.00
ATOM    139  O   LEU B  10      26.104  10.572  -8.425  1.00  0.00
ATOM    140  CB  LEU B  10      25.572  13.440  -7.559  1.00  0.00
ATOM    141  CG  LEU B  10      24.967  14.828  -7.312  1.00  0.00
ATOM    142  CD1 LEU B  10      23.807  14.710  -6.332  1.00  0.00
ATOM    143  CD2 LEU B  10      26.041  15.763  -6.777  1.00  0.00
ATOM    155  N   ALA B  11      25.490  11.649 -10.442  1.00  0.00
ATOM    156  CA  ALA B  11      26.228  10.684 -11.111  1.00  0.00
ATOM    157  C   ALA B  11      27.521  11.238 -11.753  1.00  0.00
ATOM    158  O   ALA B  11      27.905  12.408 -12.083  1.00  0.00
ATOM    159  CB  ALA B  11      25.404  10.150 -12.123  1.00  0.00
ATOM    165  N   SER B  12      28.289  10.347 -12.152  1.00  0.00
ATOM    166  CA  SER B  12      29.429  11.015 -12.648  1.00  0.00
ATOM    167  C   SER B  12      29.454  10.772 -14.106  1.00  0.00
ATOM    168  O   SER B  12      28.505  10.197 -14.587  1.00  0.00
ATOM    169  CB  SER B  12      30.698  10.509 -11.990  1.00  0.00
ATOM    170  OG  SER B  12      30.987   9.199 -12.397  1.00  0.00
ATOM    176  N   SER B  13      30.412  11.250 -14.859  1.00  0.00
ATOM    177  CA  SER B  13      30.583  11.077 -16.378  1.00  0.00
ATOM    178  C   SER B  13      30.791   9.815 -17.071  1.00  0.00
ATOM    179  O   SER B  13      30.687   9.674 -18.260  1.00  0.00
ATOM    180  CB  SER B  13      31.756  11.918 -16.841  1.00  0.00
ATOM    181  OG  SER B  13      32.935  11.538 -16.185  1.00  0.00
ATOM    187  N   ARG B  14      31.077   8.981 -16.235  1.00  0.00
ATOM    188  CA  ARG B  14      31.410   7.629 -16.363  1.00  0.00
ATOM    189  C   ARG B  14      29.975   7.288 -16.135  1.00  0.00
ATOM    190  O   ARG B  14      29.813   6.102 -15.855  1.00  0.00
ATOM    191  CB  ARG B  14      32.376   7.075 -15.326  1.00  0.00
ATOM    192  CG  ARG B  14      33.775   7.668 -15.375  1.00  0.00
ATOM    193  CD  ARG B  14      34.663   7.064 -14.348  1.00  0.00
ATOM    194  NE  ARG B  14      36.003   7.629 -14.391  1.00  0.00
ATOM    195  CZ  ARG B  14      37.020   7.245 -13.595  1.00  0.00
ATOM    196  NH1 ARG B  14      36.836   6.297 -12.703  1.00  0.00
ATOM    197  NH2 ARG B  14      38.204   7.821 -13.712  1.00  0.00
ATOM    211  N   GLY B  15      28.931   8.255 -15.921  1.00  0.00
ATOM    212  CA  GLY B  15      27.865   7.445 -15.495  1.00  0.00
ATOM    213  C   GLY B  15      27.213   6.699 -14.320  1.00  0.00
ATOM    214  O   GLY B  15      26.022   6.818 -14.186  1.00  0.00
ATOM    218  N   VAL B  16      27.917   6.122 -13.378  1.00  0.00
ATOM    219  CA  VAL B  16      26.908   5.429 -12.868  1.00  0.00
ATOM    220  C   VAL B  16      25.907   5.830 -11.792  1.00  0.00
ATOM    221  O   VAL B  16      26.347   6.633 -10.954  1.00  0.00
ATOM    222  CB  VAL B  16      27.616   4.142 -12.404  1.00  0.00
ATOM    223  CG1 VAL B  16      26.630   3.212 -11.712  1.00  0.00
ATOM    224  CG2 VAL B  16      28.266   3.451 -13.592  1.00  0.00
ATOM    234  N   ALA B  17      24.564   5.543 -11.832  1.00  0.00
ATOM    235  CA  ALA B  17      23.809   5.997 -10.636  1.00  0.00
ATOM    236  C   ALA B  17      23.035   4.896  -9.829  1.00  0.00
ATOM    237  O   ALA B  17      22.524   3.861 -10.264  1.00  0.00
ATOM    238  CB  ALA B  17      22.952   6.998 -11.176  1.00  0.00
ATOM    244  N   SER B  18      22.960   4.998  -8.609  1.00  0.00
ATOM    245  CA  SER B  18      22.141   3.915  -8.062  1.00  0.00
ATOM    246  C   SER B  18      20.981   4.448  -7.353  1.00  0.00
ATOM    247  O   SER B  18      21.072   5.305  -6.496  1.00  0.00
ATOM    248  CB  SER B  18      22.942   3.048  -7.110  1.00  0.00
ATOM    249  OG  SER B  18      23.973   2.380  -7.786  1.00  0.00
ATOM    255  N   PHE B  19      19.843   3.855  -7.656  1.00  0.00
ATOM    256  CA  PHE B  19      18.739   4.346  -7.034  1.00  0.00
ATOM    257  C   PHE B  19      18.197   3.282  -6.036  1.00  0.00
ATOM    258  O   PHE B  19      17.911   2.129  -6.239  1.00  0.00
ATOM    259  CB  PHE B  19      17.699   4.727  -8.089  1.00  0.00
ATOM    260  CG  PHE B  19      16.329   4.979  -7.527  1.00  0.00
ATOM    261  CD1 PHE B  19      15.978   6.235  -7.055  1.00  0.00
ATOM    262  CD2 PHE B  19      15.389   3.961  -7.469  1.00  0.00
ATOM    263  CE1 PHE B  19      14.718   6.468  -6.537  1.00  0.00
ATOM    264  CE2 PHE B  19      14.128   4.192  -6.954  1.00  0.00
ATOM    265  CZ  PHE B  19      13.793   5.447  -6.487  1.00  0.00
ATOM    275  N   VAL B  20      17.869   3.648  -4.913  1.00  0.00
ATOM    276  CA  VAL B  20      17.294   2.618  -4.032  1.00  0.00
ATOM    277  C   VAL B  20      15.848   2.917  -3.681  1.00  0.00
ATOM    278  O   VAL B  20      15.539   4.036  -3.319  1.00  0.00
ATOM    279  CB  VAL B  20      18.110   2.507  -2.731  1.00  0.00
ATOM    280  CG1 VAL B  20      17.493   1.473  -1.801  1.00  0.00
ATOM    281  CG2 VAL B  20      19.553   2.150  -3.053  1.00  0.00
ATOM    291  N   CYS B  21      14.955   1.891  -3.733  1.00  0.00
ATOM    292  CA  CYS B  21      13.643   2.170  -3.419  1.00  0.00
ATOM    293  C   CYS B  21      13.135   1.435  -2.174  1.00  0.00
ATOM    294  O   CYS B  21      13.492    .306  -1.814  1.00  0.00
ATOM    295  CB  CYS B  21      12.773   1.820  -4.627  1.00  0.00
ATOM    296  SG  CYS B  21      11.001   2.055  -4.354  1.00  0.00
ATOM    302  N   GLU B  22      12.344   1.984  -1.384  1.00  0.00
ATOM    303  CA  GLU B  22      11.966   1.123   -.250  1.00  0.00
ATOM    304  C   GLU B  22      10.467    .954   -.225  1.00  0.00
ATOM    305  O   GLU B  22       9.585   1.791   -.277  1.00  0.00
ATOM    306  CB  GLU B  22      12.445   1.712   1.079  1.00  0.00
ATOM    307  CG  GLU B  22      12.116    .862   2.298  1.00  0.00
ATOM    308  CD  GLU B  22      12.664   1.435   3.575  1.00  0.00
ATOM    309  OE1 GLU B  22      13.312   2.452   3.518  1.00  0.00
ATOM    310  OE2 GLU B  22      12.433    .854   4.610  1.00  0.00
ATOM    317  N   TYR B  23      10.052   -.271   -.059  1.00  0.00
ATOM    318  CA  TYR B  23       8.666   -.497   -.043  1.00  0.00
ATOM    319  C   TYR B  23       8.100   -.920   1.255  1.00  0.00
ATOM    320  O   TYR B  23       8.293  -1.987   1.808  1.00  0.00
ATOM    321  CB  TYR B  23       8.320  -1.539  -1.110  1.00  0.00
ATOM    322  CG  TYR B  23       8.645  -1.099  -2.520  1.00  0.00
ATOM    323  CD1 TYR B  23       9.531  -1.839  -3.290  1.00  0.00
ATOM    324  CD2 TYR B  23       8.058    .043  -3.043  1.00  0.00
ATOM    325  CE1 TYR B  23       9.827  -1.437  -4.579  1.00  0.00
ATOM    326  CE2 TYR B  23       8.355    .445  -4.331  1.00  0.00
ATOM    327  CZ  TYR B  23       9.235   -.291  -5.097  1.00  0.00
ATOM    328  OH  TYR B  23       9.531    .109  -6.380  1.00  0.00
ATOM    338  N   GLY B  24       6.958   -.318   1.426  1.00  0.00
ATOM    339  CA  GLY B  24       5.879   -.291   2.426  1.00  0.00
ATOM    340  C   GLY B  24       4.972  -1.427   2.723  1.00  0.00
ATOM    341  O   GLY B  24       3.890  -1.245   3.313  1.00  0.00
ATOM    345  N   SER B  25       5.273  -2.567   2.194  1.00  0.00
ATOM    346  CA  SER B  25       4.414  -3.639   2.580  1.00  0.00
ATOM    347  C   SER B  25       5.258  -4.916   2.779  1.00  0.00
ATOM    348  O   SER B  25       6.351  -5.053   2.263  1.00  0.00
ATOM    349  CB  SER B  25       3.345  -3.850   1.526  1.00  0.00
ATOM    350  OG  SER B  25       2.471  -4.880   1.898  1.00  0.00
ATOM    356  N   SER B  26       4.684  -5.865   3.548  1.00  0.00
ATOM    357  CA  SER B  26       5.323  -7.190   3.772  1.00  0.00
ATOM    358  C   SER B  26       4.779  -7.902   2.739  1.00  0.00
ATOM    359  O   SER B  26       5.557  -8.654   2.138  1.00  0.00
ATOM    360  CB  SER B  26       4.994  -7.852   5.096  1.00  0.00
ATOM    361  OG  SER B  26       3.633  -8.178   5.170  1.00  0.00
ATOM    367  N   GLY B  27       3.632  -7.585   2.185  1.00  0.00
ATOM    368  CA  GLY B  27       3.930  -8.549   1.374  1.00  0.00
ATOM    369  C   GLY B  27       3.812  -9.901   1.676  1.00  0.00
ATOM    370  O   GLY B  27       3.915 -10.590   2.675  1.00  0.00
ATOM    374  N   ASN B  28       4.084 -10.143    .490  1.00  0.00
ATOM    375  CA  ASN B  28       4.588 -11.232   -.084  1.00  0.00
ATOM    376  C   ASN B  28       5.190 -10.564  -1.399  1.00  0.00
ATOM    377  O   ASN B  28       4.556 -10.628  -2.483  1.00  0.00
ATOM    378  CB  ASN B  28       3.524 -12.292   -.304  1.00  0.00
ATOM    379  CG  ASN B  28       4.094 -13.583   -.822  1.00  0.00
ATOM    380  OD1 ASN B  28       5.133 -13.593  -1.492  1.00  0.00
ATOM    381  ND2 ASN B  28       3.433 -14.673   -.527  1.00  0.00
ATOM    388  N   ALA B  29       6.337 -10.371  -1.367  1.00  0.00
ATOM    389  CA  ALA B  29       7.242  -9.829  -2.339  1.00  0.00
ATOM    390  C   ALA B  29       7.103 -10.759  -3.541  1.00  0.00
ATOM    391  O   ALA B  29       7.315 -10.178  -4.597  1.00  0.00
ATOM    392  CB  ALA B  29       8.350  -9.805  -2.005  1.00  0.00
ATOM    398  N   ALA B  30       6.776 -12.153  -3.482  1.00  0.00
ATOM    399  CA  ALA B  30       7.060 -12.292  -4.816  1.00  0.00
ATOM    400  C   ALA B  30       7.318 -12.407  -6.145  1.00  0.00
ATOM    401  O   ALA B  30       8.193 -12.688  -6.931  1.00  0.00
ATOM    402  CB  ALA B  30       6.545 -14.157  -4.314  1.00  0.00
ATOM    408  N   GLU B  31       6.299 -12.064  -6.652  1.00  0.00
ATOM    409  CA  GLU B  31       5.908 -11.859  -8.054  1.00  0.00
ATOM    410  C   GLU B  31       6.048 -10.331  -8.592  1.00  0.00
ATOM    411  O   GLU B  31       5.719 -10.049  -9.732  1.00  0.00
ATOM    412  CB  GLU B  31       4.467 -12.347  -8.217  1.00  0.00
ATOM    413  CG  GLU B  31       4.249 -13.803  -7.832  1.00  0.00
ATOM    414  CD  GLU B  31       5.057 -14.756  -8.669  1.00  0.00
ATOM    415  OE1 GLU B  31       5.354 -14.426  -9.792  1.00  0.00
ATOM    416  OE2 GLU B  31       5.377 -15.816  -8.184  1.00  0.00
ATOM    423  N   VAL B  32       6.485  -9.399  -7.709  1.00  0.00
ATOM    424  CA  VAL B  32       6.552  -7.876  -7.588  1.00  0.00
ATOM    425  C   VAL B  32       7.360  -7.436  -8.847  1.00  0.00
ATOM    426  O   VAL B  32       8.362  -8.142  -9.242  1.00  0.00
ATOM    427  CB  VAL B  32       7.257  -7.412  -6.300  1.00  0.00
ATOM    428  CG1 VAL B  32       8.706  -7.876  -6.289  1.00  0.00
ATOM    429  CG2 VAL B  32       7.175  -5.897  -6.182  1.00  0.00
ATOM    439  N   ARG B  33       6.773  -6.311  -9.425  1.00  0.00
ATOM    440  CA  ARG B  33       7.359  -5.743 -10.570  1.00  0.00
ATOM    441  C   ARG B  33       7.730  -4.354 -10.228  1.00  0.00
ATOM    442  O   ARG B  33       7.082  -3.461  -9.724  1.00  0.00
ATOM    443  CB  ARG B  33       6.405  -5.762 -11.755  1.00  0.00
ATOM    444  CG  ARG B  33       6.938  -5.102 -13.016  1.00  0.00
ATOM    445  CD  ARG B  33       5.978  -5.214 -14.144  1.00  0.00
ATOM    446  NE  ARG B  33       5.847  -6.585 -14.610  1.00  0.00
ATOM    447  CZ  ARG B  33       4.917  -7.010 -15.487  1.00  0.00
ATOM    448  NH1 ARG B  33       4.045  -6.160 -15.983  1.00  0.00
ATOM    449  NH2 ARG B  33       4.881  -8.280 -15.850  1.00  0.00
ATOM    463  N   VAL B  34       8.972  -4.051 -10.588  1.00  0.00
ATOM    464  CA  VAL B  34       9.466  -2.725 -10.237  1.00  0.00
ATOM    465  C   VAL B  34       9.783  -2.013 -11.414  1.00  0.00
ATOM    466  O   VAL B  34      10.465  -2.688 -12.153  1.00  0.00
ATOM    467  CB  VAL B  34      10.729  -2.783  -9.358  1.00  0.00
ATOM    468  CG1 VAL B  34      11.102  -1.392  -8.869  1.00  0.00
ATOM    469  CG2 VAL B  34      10.500  -3.724  -8.185  1.00  0.00
ATOM    479  N   THR B  35       9.216   -.694 -11.535  1.00  0.00
ATOM    480  CA  THR B  35       9.501    .089 -12.744  1.00  0.00
ATOM    481  C   THR B  35      10.231   1.511 -12.526  1.00  0.00
ATOM    482  O   THR B  35       9.967   2.239 -11.557  1.00  0.00
ATOM    483  CB  THR B  35       8.179    .300 -13.504  1.00  0.00
ATOM    484  OG1 THR B  35       7.627   -.972 -13.870  1.00  0.00
ATOM    485  CG2 THR B  35       8.412   1.127 -14.760  1.00  0.00
ATOM    493  N   VAL B  36      11.213   1.900 -13.236  1.00  0.00
ATOM    494  CA  VAL B  36      11.725   3.174 -13.093  1.00  0.00
ATOM    495  C   VAL B  36      11.296   4.003 -14.336  1.00  0.00
ATOM    496  O   VAL B  36      11.461   3.714 -15.546  1.00  0.00
ATOM    497  CB  VAL B  36      13.258   3.106 -12.957  1.00  0.00
ATOM    498  CG1 VAL B  36      13.870   2.419 -14.169  1.00  0.00
ATOM    499  CG2 VAL B  36      13.826   4.506 -12.786  1.00  0.00
ATOM    509  N   LEU B  37      10.736   5.212 -13.949  1.00  0.00
ATOM    510  CA  LEU B  37      10.372   6.012 -15.044  1.00  0.00
ATOM    511  C   LEU B  37      11.140   7.414 -14.977  1.00  0.00
ATOM    512  O   LEU B  37      11.433   8.053 -13.961  1.00  0.00
ATOM    513  CB  LEU B  37       8.849   6.194 -15.035  1.00  0.00
ATOM    514  CG  LEU B  37       8.024   4.900 -15.047  1.00  0.00
ATOM    515  CD1 LEU B  37       7.754   4.457 -13.616  1.00  0.00
ATOM    516  CD2 LEU B  37       6.724   5.134 -15.802  1.00  0.00
ATOM    528  N   ARG B  38      11.490   7.966 -16.120  1.00  0.00
ATOM    529  CA  ARG B  38      11.963   9.259 -16.144  1.00  0.00
ATOM    530  C   ARG B  38      10.908  10.427 -16.552  1.00  0.00
ATOM    531  O   ARG B  38       9.943  10.503 -17.333  1.00  0.00
ATOM    532  CB  ARG B  38      13.153   9.247 -17.093  1.00  0.00
ATOM    533  CG  ARG B  38      13.854  10.586 -17.257  1.00  0.00
ATOM    534  CD  ARG B  38      15.086  10.464 -18.078  1.00  0.00
ATOM    535  NE  ARG B  38      15.785  11.733 -18.198  1.00  0.00
ATOM    536  CZ  ARG B  38      15.627  12.600 -19.217  1.00  0.00
ATOM    537  NH1 ARG B  38      14.792  12.321 -20.194  1.00  0.00
ATOM    538  NH2 ARG B  38      16.311  13.730 -19.235  1.00  0.00
ATOM    552  N   GLN B  39      10.996  11.584 -15.783  1.00  0.00
ATOM    553  CA  GLN B  39       9.930  12.566 -16.237  1.00  0.00
ATOM    554  C   GLN B  39      10.496  13.655 -17.101  1.00  0.00
ATOM    555  O   GLN B  39      11.381  14.364 -16.616  1.00  0.00
ATOM    556  CB  GLN B  39       9.219  13.213 -15.046  1.00  0.00
ATOM    557  CG  GLN B  39       8.061  14.118 -15.428  1.00  0.00
ATOM    558  CD  GLN B  39       7.399  14.754 -14.220  1.00  0.00
ATOM    559  OE1 GLN B  39       7.149  14.089 -13.211  1.00  0.00
ATOM    560  NE2 GLN B  39       7.112  16.047 -14.316  1.00  0.00
ATOM    569  N   ALA B  40      10.114  13.914 -18.249  1.00  0.00
ATOM    570  CA  ALA B  40      10.732  14.872 -18.931  1.00  0.00
ATOM    571  C   ALA B  40      10.081  16.246 -19.197  1.00  0.00
ATOM    572  O   ALA B  40       9.159  16.636 -19.833  1.00  0.00
ATOM    573  CB  ALA B  40      11.052  14.434 -20.254  1.00  0.00
ATOM    579  N   GLY B  41      10.410  17.078 -18.311  1.00  0.00
ATOM    580  CA  GLY B  41       9.690  18.281 -18.405  1.00  0.00
ATOM    581  C   GLY B  41       8.363  17.581 -18.001  1.00  0.00
ATOM    582  O   GLY B  41       8.269  17.009 -16.923  1.00  0.00
ATOM    586  N   SER B  42       7.309  17.738 -18.844  1.00  0.00
ATOM    587  CA  SER B  42       5.925  17.213 -18.638  1.00  0.00
ATOM    588  C   SER B  42       5.594  15.863 -19.193  1.00  0.00
ATOM    589  O   SER B  42       4.389  15.370 -19.173  1.00  0.00
ATOM    590  CB  SER B  42       4.926  18.191 -19.225  1.00  0.00
ATOM    591  OG  SER B  42       5.074  18.286 -20.615  1.00  0.00
ATOM    597  N   GLN B  43       6.621  15.194 -19.812  1.00  0.00
ATOM    598  CA  GLN B  43       6.325  13.988 -20.430  1.00  0.00
ATOM    599  C   GLN B  43       6.794  12.782 -19.770  1.00  0.00
ATOM    600  O   GLN B  43       7.753  12.543 -19.037  1.00  0.00
ATOM    601  CB  GLN B  43       6.882  14.014 -21.855  1.00  0.00
ATOM    602  CG  GLN B  43       6.347  15.148 -22.713  1.00  0.00
ATOM    603  CD  GLN B  43       4.861  15.014 -22.988  1.00  0.00
ATOM    604  OE1 GLN B  43       4.415  14.042 -23.604  1.00  0.00
ATOM    605  NE2 GLN B  43       4.086  15.991 -22.533  1.00  0.00
ATOM    614  N   MET B  44       6.241  11.691 -19.910  1.00  0.00
ATOM    615  CA  MET B  44       6.924  10.706 -19.073  1.00  0.00
ATOM    616  C   MET B  44       7.387   9.478 -19.852  1.00  0.00
ATOM    617  O   MET B  44       6.618   8.928 -20.649  1.00  0.00
ATOM    618  CB  MET B  44       6.008  10.280 -17.927  1.00  0.00
ATOM    619  CG  MET B  44       6.625   9.271 -16.970  1.00  0.00
ATOM    620  SD  MET B  44       5.535   8.864 -15.591  1.00  0.00
ATOM    621  CE  MET B  44       5.579  10.393 -14.662  1.00  0.00
ATOM    631  N   THR B  45       8.579   8.989 -19.575  1.00  0.00
ATOM    632  CA  THR B  45       8.944   7.950 -20.326  1.00  0.00
ATOM    633  C   THR B  45       9.359   6.680 -19.411  1.00  0.00
ATOM    634  O   THR B  45       9.721   6.513 -18.227  1.00  0.00
ATOM    635  CB  THR B  45      10.082   8.420 -21.251  1.00  0.00
ATOM    636  OG1 THR B  45      11.207   8.825 -20.461  1.00  0.00
ATOM    637  CG2 THR B  45       9.623   9.589 -22.109  1.00  0.00
ATOM    645  N   GLU B  46       9.256   5.530 -19.947  1.00  0.00
ATOM    646  CA  GLU B  46       9.606   4.429 -19.001  1.00  0.00
ATOM    647  C   GLU B  46      10.887   4.023 -19.512  1.00  0.00
ATOM    648  O   GLU B  46      11.070   3.741 -20.724  1.00  0.00
ATOM    649  CB  GLU B  46       8.624   3.255 -18.998  1.00  0.00
ATOM    650  CG  GLU B  46       9.006   2.118 -18.060  1.00  0.00
ATOM    651  CD  GLU B  46       8.006    .996 -18.064  1.00  0.00
ATOM    652  OE1 GLU B  46       6.852   1.254 -18.312  1.00  0.00
ATOM    653  OE2 GLU B  46       8.396   -.122 -17.819  1.00  0.00
ATOM    660  N   VAL B  47      11.793   3.879 -18.605  1.00  0.00
ATOM    661  CA  VAL B  47      13.138   3.650 -18.919  1.00  0.00
ATOM    662  C   VAL B  47      13.577   2.251 -18.517  1.00  0.00
ATOM    663  O   VAL B  47      14.285   1.598 -19.286  1.00  0.00
ATOM    664  CB  VAL B  47      14.012   4.703 -18.211  1.00  0.00
ATOM    665  CG1 VAL B  47      15.488   4.414 -18.446  1.00  0.00
ATOM    666  CG2 VAL B  47      13.649   6.095 -18.706  1.00  0.00
ATOM    676  N   CYS B  48      13.122   1.795 -17.475  1.00  0.00
ATOM    677  CA  CYS B  48      13.446    .499 -17.112  1.00  0.00
ATOM    678  C   CYS B  48      12.576   -.234 -16.247  1.00  0.00
ATOM    679  O   CYS B  48      11.716   -.080 -15.422  1.00  0.00
ATOM    680  CB  CYS B  48      14.822    .513 -16.446  1.00  0.00
ATOM    681  SG  CYS B  48      15.428  -1.123 -15.968  1.00  0.00
ATOM    687  N   ALA B  49      12.686  -1.399 -16.573  1.00  0.00
ATOM    688  CA  ALA B  49      11.830  -2.083 -15.764  1.00  0.00
ATOM    689  C   ALA B  49      12.446  -3.165 -15.303  1.00  0.00
ATOM    690  O   ALA B  49      13.328  -3.784 -15.917  1.00  0.00
ATOM    691  CB  ALA B  49      10.692  -2.205 -16.279  1.00  0.00
ATOM    697  N   ALA B  50      11.908  -3.547 -14.349  1.00  0.00
ATOM    698  CA  ALA B  50      12.502  -4.736 -14.005  1.00  0.00
ATOM    699  C   ALA B  50      11.647  -5.327 -13.195  1.00  0.00
ATOM    700  O   ALA B  50      10.945  -4.635 -12.544  1.00  0.00
ATOM    701  CB  ALA B  50      13.694  -4.557 -13.170  1.00  0.00
ATOM    707  N   THR B  51      11.744  -6.728 -13.391  1.00  0.00
ATOM    708  CA  THR B  51      10.841  -7.554 -12.783  1.00  0.00
ATOM    709  C   THR B  51      11.546  -8.495 -12.159  1.00  0.00
ATOM    710  O   THR B  51      12.400  -9.181 -12.667  1.00  0.00
ATOM    711  CB  THR B  51       9.854  -8.221 -13.758  1.00  0.00
ATOM    712  OG1 THR B  51       9.175  -7.212 -14.518  1.00  0.00
ATOM    713  CG2 THR B  51       8.831  -9.051 -12.998  1.00  0.00
ATOM    721  N   TYR B  52      11.143  -8.679 -11.035  1.00  0.00
ATOM    722  CA  TYR B  52      11.778  -9.576 -10.331  1.00  0.00
ATOM    723  C   TYR B  52      10.766 -10.310 -10.077  1.00  0.00
ATOM    724  O   TYR B  52       9.615  -9.923  -9.686  1.00  0.00
ATOM    725  CB  TYR B  52      12.466  -9.057  -9.067  1.00  0.00
ATOM    726  CG  TYR B  52      13.401  -7.894  -9.315  1.00  0.00
ATOM    727  CD1 TYR B  52      12.909  -6.597  -9.320  1.00  0.00
ATOM    728  CD2 TYR B  52      14.751  -8.125  -9.536  1.00  0.00
ATOM    729  CE1 TYR B  52      13.763  -5.535  -9.546  1.00  0.00
ATOM    730  CE2 TYR B  52      15.605  -7.063  -9.762  1.00  0.00
ATOM    731  CZ  TYR B  52      15.115  -5.772  -9.768  1.00  0.00
ATOM    732  OH  TYR B  52      15.966  -4.715  -9.993  1.00  0.00
ATOM    742  N   THR B  53      11.363 -11.258  -9.845  1.00  0.00
ATOM    743  CA  THR B  53      10.698 -12.260  -9.482  1.00  0.00
ATOM    744  C   THR B  53      11.541 -12.675  -8.392  1.00  0.00
ATOM    745  O   THR B  53      12.520 -12.162  -8.211  1.00  0.00
ATOM    746  CB  THR B  53      10.530 -13.312 -10.594  1.00  0.00
ATOM    747  OG1 THR B  53      11.792 -13.937 -10.860  1.00  0.00
ATOM    748  CG2 THR B  53      10.012 -12.662 -11.869  1.00  0.00
ATOM    756  N   VAL B  54      11.007 -13.518  -7.530  1.00  0.00
ATOM    757  CA  VAL B  54      11.693 -14.021  -6.426  1.00  0.00
ATOM    758  C   VAL B  54      11.773 -14.706  -7.823  1.00  0.00
ATOM    759  O   VAL B  54      10.737 -14.734  -8.505  1.00  0.00
ATOM    760  CB  VAL B  54      10.961 -14.690  -5.247  1.00  0.00
ATOM    761  CG1 VAL B  54      10.292 -15.980  -5.698  1.00  0.00
ATOM    762  CG2 VAL B  54      11.940 -14.958  -4.114  1.00  0.00
ATOM    772  N   GLU B  55      12.665 -15.285  -8.075  1.00  0.00
ATOM    773  CA  GLU B  55      13.674 -16.072  -8.714  1.00  0.00
ATOM    774  C   GLU B  55      14.364 -15.051  -9.777  1.00  0.00
ATOM    775  O   GLU B  55      14.779 -15.433 -10.884  1.00  0.00
ATOM    776  CB  GLU B  55      13.059 -17.307  -9.376  1.00  0.00
ATOM    777  CG  GLU B  55      12.349 -18.248  -8.414  1.00  0.00
ATOM    778  CD  GLU B  55      11.848 -19.499  -9.081  1.00  0.00
ATOM    779  OE1 GLU B  55      11.944 -19.588 -10.282  1.00  0.00
ATOM    780  OE2 GLU B  55      11.370 -20.367  -8.390  1.00  0.00
ATOM    787  N   ASP B  56      14.404 -13.724  -9.397  1.00  0.00
ATOM    788  CA  ASP B  56      15.274 -12.502  -9.641  1.00  0.00
ATOM    789  C   ASP B  56      15.540 -12.007 -10.977  1.00  0.00
ATOM    790  O   ASP B  56      16.576 -11.350 -11.232  1.00  0.00
ATOM    791  CB  ASP B  56      16.662 -12.720  -9.033  1.00  0.00
ATOM    792  CG  ASP B  56      16.627 -12.890  -7.520  1.00  0.00
ATOM    793  OD1 ASP B  56      15.922 -12.150  -6.875  1.00  0.00
ATOM    794  OD2 ASP B  56      17.306 -13.757  -7.025  1.00  0.00
ATOM    799  N   GLU B  57      14.817 -12.476 -11.900  1.00  0.00
ATOM    800  CA  GLU B  57      15.221 -11.869 -13.049  1.00  0.00
ATOM    801  C   GLU B  57      15.023 -10.439 -12.778  1.00  0.00
ATOM    802  O   GLU B  57      14.398  -9.935 -11.665  1.00  0.00
ATOM    803  CB  GLU B  57      14.415 -12.348 -14.259  1.00  0.00
ATOM    804  CG  GLU B  57      14.656 -13.802 -14.639  1.00  0.00
ATOM    805  CD  GLU B  57      13.874 -14.228 -15.851  1.00  0.00
ATOM    806  OE1 GLU B  57      13.109 -13.437 -16.348  1.00  0.00
ATOM    807  OE2 GLU B  57      14.043 -15.345 -16.280  1.00  0.00
ATOM    814  N   LEU B  58      15.879  -9.827 -13.717  1.00  0.00
ATOM    815  CA  LEU B  58      15.799  -8.465 -14.004  1.00  0.00
ATOM    816  C   LEU B  58      15.693  -8.109 -15.514  1.00  0.00
ATOM    817  O   LEU B  58      16.493  -8.592 -16.265  1.00  0.00
ATOM    818  CB  LEU B  58      17.029  -7.791 -13.384  1.00  0.00
ATOM    819  CG  LEU B  58      17.090  -6.264 -13.519  1.00  0.00
ATOM    820  CD1 LEU B  58      17.882  -5.682 -12.357  1.00  0.00
ATOM    821  CD2 LEU B  58      17.726  -5.898 -14.852  1.00  0.00
ATOM    833  N   ALA B  59      14.799  -7.289 -15.975  1.00  0.00
ATOM    834  CA  ALA B  59      14.917  -6.950 -17.363  1.00  0.00
ATOM    835  C   ALA B  59      15.486  -5.492 -17.711  1.00  0.00
ATOM    836  O   ALA B  59      15.459  -4.613 -16.830  1.00  0.00
ATOM    837  CB  ALA B  59      13.723  -7.256 -17.935  1.00  0.00
ATOM    843  N   PHE B  60      16.002  -5.189 -18.921  1.00  0.00
ATOM    844  CA  PHE B  60      16.413  -3.829 -18.975  1.00  0.00
ATOM    845  C   PHE B  60      15.987  -3.196 -20.045  1.00  0.00
ATOM    846  O   PHE B  60      15.708  -3.757 -21.085  1.00  0.00
ATOM    847  CB  PHE B  60      17.934  -3.673 -18.966  1.00  0.00
ATOM    848  CG  PHE B  60      18.624  -4.391 -20.091  1.00  0.00
ATOM    849  CD1 PHE B  60      18.815  -3.768 -21.316  1.00  0.00
ATOM    850  CD2 PHE B  60      19.082  -5.689 -19.928  1.00  0.00
ATOM    851  CE1 PHE B  60      19.449  -4.428 -22.352  1.00  0.00
ATOM    852  CE2 PHE B  60      19.717  -6.350 -20.961  1.00  0.00
ATOM    853  CZ  PHE B  60      19.900  -5.718 -22.175  1.00  0.00
ATOM    863  N   LEU B  61      15.786  -2.033 -19.829  1.00  0.00
ATOM    864  CA  LEU B  61      15.281  -1.674 -20.995  1.00  0.00
ATOM    865  C   LEU B  61      16.174   -.774 -21.597  1.00  0.00
ATOM    866  O   LEU B  61      17.221   -.618 -20.967  1.00  0.00
ATOM    867  CB  LEU B  61      13.899  -1.034 -20.815  1.00  0.00
ATOM    868  CG  LEU B  61      12.855  -1.896 -20.095  1.00  0.00
ATOM    869  CD1 LEU B  61      11.595  -1.075 -19.856  1.00  0.00
ATOM    870  CD2 LEU B  61      12.553  -3.131 -20.930  1.00  0.00
ATOM    882  N   ASP B  62      15.799   -.235 -22.658  1.00  0.00
ATOM    883  CA  ASP B  62      16.736    .288 -23.390  1.00  0.00
ATOM    884  C   ASP B  62      17.837   1.220 -22.886  1.00  0.00
ATOM    885  O   ASP B  62      17.639   2.218 -22.201  1.00  0.00
ATOM    886  CB  ASP B  62      15.943    .979 -24.503  1.00  0.00
ATOM    887  CG  ASP B  62      15.280   -.005 -25.457  1.00  0.00
ATOM    888  OD1 ASP B  62      15.558  -1.176 -25.359  1.00  0.00
ATOM    889  OD2 ASP B  62      14.502    .425 -26.275  1.00  0.00
ATOM    894  N   ASP B  63      19.040    .820 -23.314  1.00  0.00
ATOM    895  CA  ASP B  63      20.317   1.437 -23.105  1.00  0.00
ATOM    896  C   ASP B  63      20.479   1.500 -21.680  1.00  0.00
ATOM    897  O   ASP B  63      21.395   2.120 -21.130  1.00  0.00
ATOM    898  CB  ASP B  63      20.409   2.839 -23.713  1.00  0.00
ATOM    899  CG  ASP B  63      20.319   2.833 -25.233  1.00  0.00
ATOM    900  OD1 ASP B  63      20.511   1.792 -25.816  1.00  0.00
ATOM    901  OD2 ASP B  63      20.059   3.869 -25.797  1.00  0.00
ATOM    906  N   SER B  64      19.755    .719 -21.026  1.00  0.00
ATOM    907  CA  SER B  64      19.810    .974 -19.677  1.00  0.00
ATOM    908  C   SER B  64      20.023   -.347 -19.543  1.00  0.00
ATOM    909  O   SER B  64      19.411  -1.291 -20.032  1.00  0.00
ATOM    910  CB  SER B  64      18.552   1.494 -19.010  1.00  0.00
ATOM    911  OG  SER B  64      18.169   2.729 -19.552  1.00  0.00
ATOM    917  N   THR B  65      20.812   -.375 -18.745  1.00  0.00
ATOM    918  CA  THR B  65      21.248  -1.406 -18.180  1.00  0.00
ATOM    919  C   THR B  65      20.894  -1.032 -16.809  1.00  0.00
ATOM    920  O   THR B  65      21.133    .077 -16.272  1.00  0.00
ATOM    921  CB  THR B  65      22.751  -1.636 -18.422  1.00  0.00
ATOM    922  OG1 THR B  65      22.988  -1.825 -19.823  1.00  0.00
ATOM    923  CG2 THR B  65      23.232  -2.862 -17.661  1.00  0.00
ATOM    931  N   CYS B  66      20.312  -2.016 -16.244  1.00  0.00
ATOM    932  CA  CYS B  66      19.778  -1.968 -15.017  1.00  0.00
ATOM    933  C   CYS B  66      20.172  -3.047 -14.253  1.00  0.00
ATOM    934  O   CYS B  66      19.889  -4.169 -14.579  1.00  0.00
ATOM    935  CB  CYS B  66      18.251  -1.943 -15.090  1.00  0.00
ATOM    936  SG  CYS B  66      17.435  -1.938 -13.476  1.00  0.00
ATOM    942  N   THR B  67      20.557  -2.765 -13.195  1.00  0.00
ATOM    943  CA  THR B  67      20.899  -4.016 -12.444  1.00  0.00
ATOM    944  C   THR B  67      20.277  -3.687 -11.215  1.00  0.00
ATOM    945  O   THR B  67      20.100  -2.615 -10.611  1.00  0.00
ATOM    946  CB  THR B  67      22.398  -4.307 -12.247  1.00  0.00
ATOM    947  OG1 THR B  67      22.963  -3.337 -11.357  1.00  0.00
ATOM    948  CG2 THR B  67      23.130  -4.255 -13.580  1.00  0.00
ATOM    956  N   GLY B  68      20.090  -4.736 -10.618  1.00  0.00
ATOM    957  CA  GLY B  68      19.424  -4.482  -9.512  1.00  0.00
ATOM    958  C   GLY B  68      19.299  -5.742  -8.933  1.00  0.00
ATOM    959  O   GLY B  68      19.642  -6.842  -9.428  1.00  0.00
ATOM    963  N   THR B  69      18.746  -5.545  -7.836  1.00  0.00
ATOM    964  CA  THR B  69      18.650  -6.706  -6.906  1.00  0.00
ATOM    965  C   THR B  69      17.486  -6.533  -5.955  1.00  0.00
ATOM    966  O   THR B  69      16.918  -5.416  -5.613  1.00  0.00
ATOM    967  CB  THR B  69      19.942  -6.897  -6.090  1.00  0.00
ATOM    968  OG1 THR B  69      19.897  -8.156  -5.405  1.00  0.00
ATOM    969  CG2 THR B  69      20.102  -5.777  -5.074  1.00  0.00
ATOM    977  N   SER B  70      17.191  -7.585  -5.283  1.00  0.00
ATOM    978  CA  SER B  70      16.106  -7.295  -4.315  1.00  0.00
ATOM    979  C   SER B  70      16.445  -7.914  -3.110  1.00  0.00
ATOM    980  O   SER B  70      17.112  -8.970  -3.022  1.00  0.00
ATOM    981  CB  SER B  70      14.751  -7.812  -4.759  1.00  0.00
ATOM    982  OG  SER B  70      14.739  -9.212  -4.806  1.00  0.00
ATOM    988  N   SER B  71      15.761  -7.255  -2.174  1.00  0.00
ATOM    989  CA  SER B  71      15.793  -7.793   -.815  1.00  0.00
ATOM    990  C   SER B  71      14.801  -7.470    .088  1.00  0.00
ATOM    991  O   SER B  71      14.296  -6.424    .527  1.00  0.00
ATOM    992  CB  SER B  71      17.084  -7.398   -.126  1.00  0.00
ATOM    993  OG  SER B  71      17.130  -7.901   1.181  1.00  0.00
ATOM    999  N   GLY B  72      14.041  -8.476    .200  1.00  0.00
ATOM   1000  CA  GLY B  72      13.153  -8.101   1.176  1.00  0.00
ATOM   1001  C   GLY B  72      12.227  -7.062    .522  1.00  0.00
ATOM   1002  O   GLY B  72      11.659  -7.268   -.571  1.00  0.00
ATOM   1006  N   ASN B  73      12.141  -5.916   1.241  1.00  0.00
ATOM   1007  CA  ASN B  73      11.320  -4.768    .693  1.00  0.00
ATOM   1008  C   ASN B  73      12.174  -3.595   -.158  1.00  0.00
ATOM   1009  O   ASN B  73      11.875  -2.425   -.435  1.00  0.00
ATOM   1010  CB  ASN B  73      10.560  -4.150   1.852  1.00  0.00
ATOM   1011  CG  ASN B  73      11.470  -3.529   2.875  1.00  0.00
ATOM   1012  OD1 ASN B  73      12.671  -3.823   2.915  1.00  0.00
ATOM   1013  ND2 ASN B  73      10.923  -2.675   3.702  1.00  0.00
ATOM   1020  N   LYS B  74      13.388  -3.800   -.460  1.00  0.00
ATOM   1021  CA  LYS B  74      14.198  -2.720  -1.102  1.00  0.00
ATOM   1022  C   LYS B  74      14.625  -3.110  -2.523  1.00  0.00
ATOM   1023  O   LYS B  74      15.038  -4.244  -2.935  1.00  0.00
ATOM   1024  CB  LYS B  74      15.436  -2.397   -.264  1.00  0.00
ATOM   1025  CG  LYS B  74      15.134  -1.747   1.080  1.00  0.00
ATOM   1026  CD  LYS B  74      16.413  -1.337   1.795  1.00  0.00
ATOM   1027  CE  LYS B  74      16.112   -.654   3.121  1.00  0.00
ATOM   1028  NZ  LYS B  74      17.353   -.219   3.818  1.00  0.00
ATOM   1042  N   VAL B  75      14.435  -2.127  -3.380  1.00  0.00
ATOM   1043  CA  VAL B  75      14.873  -2.429  -4.672  1.00  0.00
ATOM   1044  C   VAL B  75      15.993  -1.416  -5.131  1.00  0.00
ATOM   1045  O   VAL B  75      16.182   -.237  -4.932  1.00  0.00
ATOM   1046  CB  VAL B  75      13.664  -2.392  -5.625  1.00  0.00
ATOM   1047  CG1 VAL B  75      14.079  -2.812  -7.027  1.00  0.00
ATOM   1048  CG2 VAL B  75      12.560  -3.294  -5.096  1.00  0.00
ATOM   1058  N   ASN B  76      17.011  -2.049  -5.694  1.00  0.00
ATOM   1059  CA  ASN B  76      18.168  -1.108  -6.062  1.00  0.00
ATOM   1060  C   ASN B  76      18.418  -1.029  -7.557  1.00  0.00
ATOM   1061  O   ASN B  76      18.657  -2.178  -8.110  1.00  0.00
ATOM   1062  CB  ASN B  76      19.456  -1.518  -5.372  1.00  0.00
ATOM   1063  CG  ASN B  76      20.571   -.536  -5.599  1.00  0.00
ATOM   1064  OD1 ASN B  76      20.601    .165  -6.617  1.00  0.00
ATOM   1065  ND2 ASN B  76      21.491   -.471  -4.669  1.00  0.00
ATOM   1072  N   LEU B  77      18.358    .134  -8.251  1.00  0.00
ATOM   1073  CA  LEU B  77      18.535    .139  -9.636  1.00  0.00
ATOM   1074  C   LEU B  77      19.894    .785 -10.004  1.00  0.00
ATOM   1075  O   LEU B  77      20.379   1.836  -9.641  1.00  0.00
ATOM   1076  CB  LEU B  77      17.368    .891 -10.289  1.00  0.00
ATOM   1077  CG  LEU B  77      15.965    .429  -9.876  1.00  0.00
ATOM   1078  CD1 LEU B  77      14.920   1.295 -10.567  1.00  0.00
ATOM   1079  CD2 LEU B  77      15.785  -1.038 -10.239  1.00  0.00
ATOM   1091  N   THR B  78      20.665    .081 -10.711  1.00  0.00
ATOM   1092  CA  THR B  78      21.846    .697 -11.080  1.00  0.00
ATOM   1093  C   THR B  78      21.849    .986 -12.500  1.00  0.00
ATOM   1094  O   THR B  78      21.538    .096 -13.341  1.00  0.00
ATOM   1095  CB  THR B  78      23.064   -.173 -10.719  1.00  0.00
ATOM   1096  OG1 THR B  78      23.130   -.342  -9.297  1.00  0.00
ATOM   1097  CG2 THR B  78      24.348    .479 -11.208  1.00  0.00
ATOM   1105  N   ILE B  79      22.168   2.386 -12.767  1.00  0.00
ATOM   1106  CA  ILE B  79      22.204   2.759 -14.109  1.00  0.00
ATOM   1107  C   ILE B  79      23.605   3.045 -14.692  1.00  0.00
ATOM   1108  O   ILE B  79      24.456   3.799 -14.185  1.00  0.00
ATOM   1109  CB  ILE B  79      21.302   3.994 -14.285  1.00  0.00
ATOM   1110  CG1 ILE B  79      19.971   3.793 -13.556  1.00  0.00
ATOM   1111  CG2 ILE B  79      21.067   4.274 -15.762  1.00  0.00
ATOM   1112  CD1 ILE B  79      19.164   2.624 -14.070  1.00  0.00
ATOM   1124  N   GLN B  80      23.948   2.312 -15.812  1.00  0.00
ATOM   1125  CA  GLN B  80      25.316   2.614 -16.229  1.00  0.00
ATOM   1126  C   GLN B  80      25.404   3.436 -17.558  1.00  0.00
ATOM   1127  O   GLN B  80      24.597   3.199 -18.467  1.00  0.00
ATOM   1128  CB  GLN B  80      26.096   1.305 -16.372  1.00  0.00
ATOM   1129  CG  GLN B  80      26.223    .510 -15.083  1.00  0.00
ATOM   1130  CD  GLN B  80      26.997   -.780 -15.272  1.00  0.00
ATOM   1131  OE1 GLN B  80      26.991  -1.371 -16.356  1.00  0.00
ATOM   1132  NE2 GLN B  80      27.668  -1.226 -14.217  1.00  0.00
ATOM   1141  N   GLY B  81      26.343   4.325 -17.688  1.00  0.00
ATOM   1142  CA  GLY B  81      26.732   5.145 -18.846  1.00  0.00
ATOM   1143  C   GLY B  81      25.773   6.262 -19.115  1.00  0.00
ATOM   1144  O   GLY B  81      25.488   6.641 -20.256  1.00  0.00
ATOM   1148  N   LEU B  82      25.268   6.761 -18.074  1.00  0.00
ATOM   1149  CA  LEU B  82      24.345   7.824 -18.024  1.00  0.00
ATOM   1150  C   LEU B  82      25.106   8.971 -18.690  1.00  0.00
ATOM   1151  O   LEU B  82      26.318   9.069 -18.529  1.00  0.00
ATOM   1152  CB  LEU B  82      23.933   8.152 -16.583  1.00  0.00
ATOM   1153  CG  LEU B  82      22.728   7.373 -16.042  1.00  0.00
ATOM   1154  CD1 LEU B  82      22.622   7.582 -14.538  1.00  0.00
ATOM   1155  CD2 LEU B  82      21.464   7.837 -16.749  1.00  0.00
ATOM   1167  N   ARG B  83      24.475   9.788 -19.384  1.00  0.00
ATOM   1168  CA  ARG B  83      25.014  10.944 -20.077  1.00  0.00
ATOM   1169  C   ARG B  83      24.489  12.118 -19.347  1.00  0.00
ATOM   1170  O   ARG B  83      23.534  11.919 -18.611  1.00  0.00
ATOM   1171  CB  ARG B  83      24.594  11.001 -21.539  1.00  0.00
ATOM   1172  CG  ARG B  83      25.109   9.857 -22.397  1.00  0.00
ATOM   1173  CD  ARG B  83      24.633   9.964 -23.800  1.00  0.00
ATOM   1174  NE  ARG B  83      23.194   9.778 -23.900  1.00  0.00
ATOM   1175  CZ  ARG B  83      22.471   9.990 -25.017  1.00  0.00
ATOM   1176  NH1 ARG B  83      23.065  10.393 -26.118  1.00  0.00
ATOM   1177  NH2 ARG B  83      21.165   9.791 -25.006  1.00  0.00
ATOM   1191  N   ALA B  84      25.114  13.296 -19.548  1.00  0.00
ATOM   1192  CA  ALA B  84      24.804  14.495 -18.838  1.00  0.00
ATOM   1193  C   ALA B  84      23.390  14.961 -18.975  1.00  0.00
ATOM   1194  O   ALA B  84      22.708  15.148 -17.916  1.00  0.00
ATOM   1195  CB  ALA B  84      25.845  15.709 -19.377  1.00  0.00
ATOM   1201  N   MET B  85      22.873  14.720 -20.076  1.00  0.00
ATOM   1202  CA  MET B  85      21.612  15.073 -20.538  1.00  0.00
ATOM   1203  C   MET B  85      20.527  14.194 -19.952  1.00  0.00
ATOM   1204  O   MET B  85      19.348  14.428 -20.169  1.00  0.00
ATOM   1205  CB  MET B  85      21.608  15.012 -22.065  1.00  0.00
ATOM   1206  CG  MET B  85      22.515  16.033 -22.738  1.00  0.00
ATOM   1207  SD  MET B  85      22.089  17.732 -22.307  1.00  0.00
ATOM   1208  CE  MET B  85      20.497  17.896 -23.111  1.00  0.00
ATOM   1218  N   ASP B  86      20.944  13.151 -19.201  1.00  0.00
ATOM   1219  CA  ASP B  86      20.048  12.155 -18.631  1.00  0.00
ATOM   1220  C   ASP B  86      19.560  12.521 -17.280  1.00  0.00
ATOM   1221  O   ASP B  86      18.795  11.765 -16.665  1.00  0.00
ATOM   1222  CB  ASP B  86      20.741  10.793 -18.549  1.00  0.00
ATOM   1223  CG  ASP B  86      21.015  10.184 -19.918  1.00  0.00
ATOM   1224  OD1 ASP B  86      20.383  10.590 -20.864  1.00  0.00
ATOM   1225  OD2 ASP B  86      21.854   9.320 -20.004  1.00  0.00
ATOM   1230  N   THR B  87      19.927  13.687 -16.898  1.00  0.00
ATOM   1231  CA  THR B  87      19.612  14.321 -15.676  1.00  0.00
ATOM   1232  C   THR B  87      18.118  14.469 -15.614  1.00  0.00
ATOM   1233  O   THR B  87      17.426  14.653 -16.608  1.00  0.00
ATOM   1234  CB  THR B  87      20.307  15.689 -15.547  1.00  0.00
ATOM   1235  OG1 THR B  87      20.047  16.239 -14.249  1.00  0.00
ATOM   1236  CG2 THR B  87      19.799  16.648 -16.612  1.00  0.00
ATOM   1244  N   GLY B  88      17.585  14.258 -14.375  1.00  0.00
ATOM   1245  CA  GLY B  88      16.168  14.351 -14.109  1.00  0.00
ATOM   1246  C   GLY B  88      15.275  13.628 -13.116  1.00  0.00
ATOM   1247  O   GLY B  88      15.638  13.089 -12.044  1.00  0.00
ATOM   1251  N   LEU B  89      13.988  13.799 -13.262  1.00  0.00
ATOM   1252  CA  LEU B  89      13.392  13.198 -12.117  1.00  0.00
ATOM   1253  C   LEU B  89      13.105  11.672 -12.277  1.00  0.00
ATOM   1254  O   LEU B  89      12.583  11.121 -13.252  1.00  0.00
ATOM   1255  CB  LEU B  89      12.093  13.951 -11.802  1.00  0.00
ATOM   1256  CG  LEU B  89      12.250  15.233 -10.976  1.00  0.00
ATOM   1257  CD1 LEU B  89      13.075  16.245 -11.760  1.00  0.00
ATOM   1258  CD2 LEU B  89      10.876  15.792 -10.638  1.00  0.00
ATOM   1270  N   TYR B  90      13.497  10.880 -11.330  1.00  0.00
ATOM   1271  CA  TYR B  90      13.144   9.508 -11.531  1.00  0.00
ATOM   1272  C   TYR B  90      12.108   9.090 -10.486  1.00  0.00
ATOM   1273  O   TYR B  90      11.915   9.384  -9.305  1.00  0.00
ATOM   1274  CB  TYR B  90      14.388   8.619 -11.465  1.00  0.00
ATOM   1275  CG  TYR B  90      15.336   8.808 -12.628  1.00  0.00
ATOM   1276  CD1 TYR B  90      16.035   9.998 -12.766  1.00  0.00
ATOM   1277  CD2 TYR B  90      15.507   7.792 -13.556  1.00  0.00
ATOM   1278  CE1 TYR B  90      16.901  10.171 -13.828  1.00  0.00
ATOM   1279  CE2 TYR B  90      16.373   7.965 -14.618  1.00  0.00
ATOM   1280  CZ  TYR B  90      17.068   9.149 -14.756  1.00  0.00
ATOM   1281  OH  TYR B  90      17.931   9.321 -15.814  1.00  0.00
ATOM   1291  N   ILE B  91      11.181   8.361 -10.995  1.00  0.00
ATOM   1292  CA  ILE B  91      10.157   7.869 -10.089  1.00  0.00
ATOM   1293  C   ILE B  91      10.168   6.286 -10.004  1.00  0.00
ATOM   1294  O   ILE B  91      10.643   5.526 -10.924  1.00  0.00
ATOM   1295  CB  ILE B  91       8.774   8.372 -10.541  1.00  0.00
ATOM   1296  CG1 ILE B  91       8.718   9.901 -10.487  1.00  0.00
ATOM   1297  CG2 ILE B  91       7.679   7.765  -9.678  1.00  0.00
ATOM   1298  CD1 ILE B  91       7.495  10.492 -11.149  1.00  0.00
ATOM   1310  N   CYS B  92       9.910   5.735  -8.918  1.00  0.00
ATOM   1311  CA  CYS B  92       9.844   4.314  -8.772  1.00  0.00
ATOM   1312  C   CYS B  92       8.442   3.782  -8.591  1.00  0.00
ATOM   1313  O   CYS B  92       7.652   4.326  -7.769  1.00  0.00
ATOM   1314  CB  CYS B  92      10.695   3.882  -7.577  1.00  0.00
ATOM   1315  SG  CYS B  92      11.086   2.116  -7.549  1.00  0.00
ATOM   1321  N   LYS B  93       8.147   2.615  -9.199  1.00  0.00
ATOM   1322  CA  LYS B  93       6.770   2.124  -9.025  1.00  0.00
ATOM   1323  C   LYS B  93       6.862    .604  -8.729  1.00  0.00
ATOM   1324  O   LYS B  93       7.393   -.292  -9.361  1.00  0.00
ATOM   1325  CB  LYS B  93       5.916   2.399 -10.263  1.00  0.00
ATOM   1326  CG  LYS B  93       4.482   1.897 -10.163  1.00  0.00
ATOM   1327  CD  LYS B  93       3.724   2.124 -11.463  1.00  0.00
ATOM   1328  CE  LYS B  93       2.291   1.621 -11.365  1.00  0.00
ATOM   1329  NZ  LYS B  93       1.561   1.768 -12.653  1.00  0.00
ATOM   1343  N   VAL B  94       5.992    .170  -7.751  1.00  0.00
ATOM   1344  CA  VAL B  94       5.935  -1.179  -7.578  1.00  0.00
ATOM   1345  C   VAL B  94       4.481  -1.815  -7.853  1.00  0.00
ATOM   1346  O   VAL B  94       3.454  -1.008  -7.478  1.00  0.00
ATOM   1347  CB  VAL B  94       6.409  -1.458  -6.139  1.00  0.00
ATOM   1348  CG1 VAL B  94       5.469   -.809  -5.133  1.00  0.00
ATOM   1349  CG2 VAL B  94       6.498  -2.958  -5.904  1.00  0.00
ATOM   1359  N   GLU B  95       4.498  -3.090  -8.431  1.00  0.00
ATOM   1360  CA  GLU B  95       3.252  -3.713  -8.602  1.00  0.00
ATOM   1361  C   GLU B  95       3.234  -5.144  -8.110  1.00  0.00
ATOM   1362  O   GLU B  95       4.185  -5.974  -8.191  1.00  0.00
ATOM   1363  CB  GLU B  95       2.862  -3.659 -10.081  1.00  0.00
ATOM   1364  CG  GLU B  95       2.596  -2.257 -10.610  1.00  0.00
ATOM   1365  CD  GLU B  95       2.164  -2.248 -12.050  1.00  0.00
ATOM   1366  OE1 GLU B  95       2.154  -3.293 -12.655  1.00  0.00
ATOM   1367  OE2 GLU B  95       1.843  -1.193 -12.546  1.00  0.00
ATOM   1374  N   LEU B  96       2.227  -5.542  -7.413  1.00  0.00
ATOM   1375  CA  LEU B  96       2.242  -6.930  -7.014  1.00  0.00
ATOM   1376  C   LEU B  96       1.276  -7.869  -7.984  1.00  0.00
ATOM   1377  O   LEU B  96        .195  -7.730  -8.606  1.00  0.00
ATOM   1378  CB  LEU B  96       1.806  -7.000  -5.545  1.00  0.00
ATOM   1379  CG  LEU B  96       2.731  -6.300  -4.542  1.00  0.00
ATOM   1380  CD1 LEU B  96       2.063  -6.262  -3.174  1.00  0.00
ATOM   1381  CD2 LEU B  96       4.062  -7.035  -4.480  1.00  0.00
ATOM   1393  N   MET B  97       1.674  -9.031  -8.096  1.00  0.00
ATOM   1394  CA  MET B  97        .860  -9.970  -9.025  1.00  0.00
ATOM   1395  C   MET B  97        .708 -11.334  -8.632  1.00  0.00
ATOM   1396  O   MET B  97       1.553 -12.236  -8.891  1.00  0.00
ATOM   1397  CB  MET B  97       1.455 -10.020 -10.431  1.00  0.00
ATOM   1398  CG  MET B  97       1.434  -8.691 -11.172  1.00  0.00
ATOM   1399  SD  MET B  97       2.302  -8.760 -12.751  1.00  0.00
ATOM   1400  CE  MET B  97       4.006  -8.768 -12.201  1.00  0.00
ATOM   1410  N   TYR B  98       -.091 -11.409  -8.092  1.00  0.00
ATOM   1411  CA  TYR B  98       -.640 -12.594  -7.655  1.00  0.00
ATOM   1412  C   TYR B  98      -2.018 -12.458  -7.154  1.00  0.00
ATOM   1413  O   TYR B  98      -2.934 -12.005  -7.911  1.00  0.00
ATOM   1414  CB  TYR B  98        .259 -13.197  -6.573  1.00  0.00
ATOM   1415  CG  TYR B  98        .865 -12.170  -5.642  1.00  0.00
ATOM   1416  CD1 TYR B  98        .049 -11.440  -4.789  1.00  0.00
ATOM   1417  CD2 TYR B  98       2.236 -11.959  -5.640  1.00  0.00
ATOM   1418  CE1 TYR B  98        .603 -10.502  -3.939  1.00  0.00
ATOM   1419  CE2 TYR B  98       2.789 -11.021  -4.790  1.00  0.00
ATOM   1420  CZ  TYR B  98       1.978 -10.295  -3.942  1.00  0.00
ATOM   1421  OH  TYR B  98       2.529  -9.361  -3.095  1.00  0.00
ATOM   1431  N   PRO B  99      -2.336 -13.007  -6.006  1.00  0.00
ATOM   1432  CA  PRO B  99      -3.573 -12.438  -5.923  1.00  0.00
ATOM   1433  C   PRO B  99      -3.087 -11.174  -6.371  1.00  0.00
ATOM   1434  O   PRO B  99      -2.005 -10.645  -6.198  1.00  0.00
ATOM   1435  CB  PRO B  99      -4.011 -12.482  -4.456  1.00  0.00
ATOM   1436  CG  PRO B  99      -3.360 -13.710  -3.917  1.00  0.00
ATOM   1437  CD  PRO B  99      -2.045 -13.788  -4.647  1.00  0.00
ATOM   1445  N   PRO B 100      -4.384 -10.604  -6.770  1.00  0.00
ATOM   1446  CA  PRO B 100      -4.909  -9.483  -7.726  1.00  0.00
ATOM   1447  C   PRO B 100      -4.204  -8.445  -7.243  1.00  0.00
ATOM   1448  O   PRO B 100      -4.152  -7.918  -6.131  1.00  0.00
ATOM   1449  CB  PRO B 100      -6.412  -9.290  -7.496  1.00  0.00
ATOM   1450  CG  PRO B 100      -6.953 -10.677  -7.436  1.00  0.00
ATOM   1451  CD  PRO B 100      -5.835 -11.490  -6.840  1.00  0.00
ATOM   1459  N   PRO B 101      -3.850  -8.041  -8.383  1.00  0.00
ATOM   1460  CA  PRO B 101      -2.873  -7.081  -8.461  1.00  0.00
ATOM   1461  C   PRO B 101      -3.089  -5.967  -7.719  1.00  0.00
ATOM   1462  O   PRO B 101      -4.127  -5.246  -7.721  1.00  0.00
ATOM   1463  CB  PRO B 101      -2.861  -6.717  -9.949  1.00  0.00
ATOM   1464  CG  PRO B 101      -3.040  -8.022 -10.646  1.00  0.00
ATOM   1465  CD  PRO B 101      -3.976  -8.797  -9.757  1.00  0.00
ATOM   1473  N   TYR B 102      -2.046  -5.609  -7.102  1.00  0.00
ATOM   1474  CA  TYR B 102      -2.383  -4.602  -6.321  1.00  0.00
ATOM   1475  C   TYR B 102      -1.519  -3.541  -6.927  1.00  0.00
ATOM   1476  O   TYR B 102       -.286  -3.468  -7.154  1.00  0.00
ATOM   1477  CB  TYR B 102      -2.104  -4.890  -4.844  1.00  0.00
ATOM   1478  CG  TYR B 102      -2.911  -6.040  -4.283  1.00  0.00
ATOM   1479  CD1 TYR B 102      -2.286  -7.239  -3.974  1.00  0.00
ATOM   1480  CD2 TYR B 102      -4.275  -5.896  -4.078  1.00  0.00
ATOM   1481  CE1 TYR B 102      -3.022  -8.290  -3.461  1.00  0.00
ATOM   1482  CE2 TYR B 102      -5.011  -6.946  -3.566  1.00  0.00
ATOM   1483  CZ  TYR B 102      -4.390  -8.139  -3.258  1.00  0.00
ATOM   1484  OH  TYR B 102      -5.123  -9.185  -2.748  1.00  0.00
ATOM   1494  N   TYR B 103      -2.039  -2.478  -6.713  1.00  0.00
ATOM   1495  CA  TYR B 103      -1.435  -1.395  -7.266  1.00  0.00
ATOM   1496  C   TYR B 103      -1.003   -.435  -6.413  1.00  0.00
ATOM   1497  O   TYR B 103      -1.682   -.304  -5.368  1.00  0.00
ATOM   1498  CB  TYR B 103      -2.374   -.730  -8.275  1.00  0.00
ATOM   1499  CG  TYR B 103      -2.745  -1.620  -9.442  1.00  0.00
ATOM   1500  CD1 TYR B 103      -3.870  -2.428  -9.368  1.00  0.00
ATOM   1501  CD2 TYR B 103      -1.960  -1.627 -10.585  1.00  0.00
ATOM   1502  CE1 TYR B 103      -4.208  -3.240 -10.433  1.00  0.00
ATOM   1503  CE2 TYR B 103      -2.298  -2.439 -11.650  1.00  0.00
ATOM   1504  CZ  TYR B 103      -3.417  -3.243 -11.576  1.00  0.00
ATOM   1505  OH  TYR B 103      -3.754  -4.052 -12.637  1.00  0.00
ATOM   1515  N   VAL B 104       -.110    .234  -6.927  1.00  0.00
ATOM   1516  CA  VAL B 104        .134   1.041  -6.066  1.00  0.00
ATOM   1517  C   VAL B 104        .222   2.543  -6.201  1.00  0.00
ATOM   1518  O   VAL B 104        .578   2.867  -7.262  1.00  0.00
ATOM   1519  CB  VAL B 104       1.461    .460  -5.544  1.00  0.00
ATOM   1520  CG1 VAL B 104       1.912   1.202  -4.295  1.00  0.00
ATOM   1521  CG2 VAL B 104       1.299  -1.025  -5.259  1.00  0.00
ATOM   1531  N   GLY B 105        .090   3.322  -5.284  1.00  0.00
ATOM   1532  CA  GLY B 105        .253   4.509  -6.016  1.00  0.00
ATOM   1533  C   GLY B 105       1.851   4.536  -6.033  1.00  0.00
ATOM   1534  O   GLY B 105       2.497   3.521  -6.115  1.00  0.00
ATOM   1538  N   MET B 106       2.340   5.698  -6.206  1.00  0.00
ATOM   1539  CA  MET B 106       3.555   6.384  -6.736  1.00  0.00
ATOM   1540  C   MET B 106       4.047   7.128  -5.553  1.00  0.00
ATOM   1541  O   MET B 106       3.311   7.531  -4.628  1.00  0.00
ATOM   1542  CB  MET B 106       3.266   7.318  -7.909  1.00  0.00
ATOM   1543  CG  MET B 106       2.452   6.688  -9.031  1.00  0.00
ATOM   1544  SD  MET B 106       3.285   5.277  -9.786  1.00  0.00
ATOM   1545  CE  MET B 106       4.654   6.091 -10.604  1.00  0.00
ATOM   1555  N   GLY B 107       5.281   7.247  -5.620  1.00  0.00
ATOM   1556  CA  GLY B 107       6.118   7.839  -4.715  1.00  0.00
ATOM   1557  C   GLY B 107       6.253   9.164  -5.337  1.00  0.00
ATOM   1558  O   GLY B 107       5.677   9.501  -6.345  1.00  0.00
ATOM   1562  N   ASN B 108       7.088   9.831  -4.723  1.00  0.00
ATOM   1563  CA  ASN B 108       7.707  11.071  -4.930  1.00  0.00
ATOM   1564  C   ASN B 108       8.856  10.693  -5.733  1.00  0.00
ATOM   1565  O   ASN B 108       9.364   9.570  -5.639  1.00  0.00
ATOM   1566  CB  ASN B 108       8.093  11.776  -3.642  1.00  0.00
ATOM   1567  CG  ASN B 108       6.898  12.205  -2.838  1.00  0.00
ATOM   1568  OD1 ASN B 108       5.940  12.771  -3.378  1.00  0.00
ATOM   1569  ND2 ASN B 108       6.934  11.947  -1.555  1.00  0.00
ATOM   1576  N   GLY B 109       9.316  11.621  -6.487  1.00  0.00
ATOM   1577  CA  GLY B 109      10.480  11.298  -7.245  1.00  0.00
ATOM   1578  C   GLY B 109      11.771  11.469  -6.521  1.00  0.00
ATOM   1579  O   GLY B 109      11.820  12.005  -5.418  1.00  0.00
ATOM   1583  N   THR B 110      12.811  11.160  -7.241  1.00  0.00
ATOM   1584  CA  THR B 110      14.159  11.510  -6.908  1.00  0.00
ATOM   1585  C   THR B 110      14.868  12.300  -8.074  1.00  0.00
ATOM   1586  O   THR B 110      14.620  12.381  -9.256  1.00  0.00
ATOM   1587  CB  THR B 110      14.952  10.238  -6.553  1.00  0.00
ATOM   1588  OG1 THR B 110      14.418   9.658  -5.356  1.00  0.00
ATOM   1589  CG2 THR B 110      16.421  10.568  -6.340  1.00  0.00
ATOM   1597  N   GLN B 111      15.797  13.156  -7.721  1.00  0.00
ATOM   1598  CA  GLN B 111      16.373  13.848  -8.811  1.00  0.00
ATOM   1599  C   GLN B 111      17.681  13.349  -9.140  1.00  0.00
ATOM   1600  O   GLN B 111      18.290  13.382  -8.149  1.00  0.00
ATOM   1601  CB  GLN B 111      16.468  15.347  -8.516  1.00  0.00
ATOM   1602  CG  GLN B 111      15.125  16.030  -8.323  1.00  0.00
ATOM   1603  CD  GLN B 111      15.266  17.513  -8.034  1.00  0.00
ATOM   1604  OE1 GLN B 111      16.282  17.960  -7.494  1.00  0.00
ATOM   1605  NE2 GLN B 111      14.245  18.284  -8.391  1.00  0.00
ATOM   1614  N   ILE B 112      18.021  12.997 -10.382  1.00  0.00
ATOM   1615  CA  ILE B 112      19.365  12.499 -10.590  1.00  0.00
ATOM   1616  C   ILE B 112      20.145  13.520 -11.446  1.00  0.00
ATOM   1617  O   ILE B 112      19.794  14.182 -12.434  1.00  0.00
ATOM   1618  CB  ILE B 112      19.347  11.121 -11.276  1.00  0.00
ATOM   1619  CG1 ILE B 112      18.705  10.077 -10.359  1.00  0.00
ATOM   1620  CG2 ILE B 112      20.757  10.700 -11.661  1.00  0.00
ATOM   1621  CD1 ILE B 112      18.655   8.688 -10.956  1.00  0.00
ATOM   1633  N   TYR B 113      21.339  13.832 -10.916  1.00  0.00
ATOM   1634  CA  TYR B 113      22.068  14.863 -11.603  1.00  0.00
ATOM   1635  C   TYR B 113      23.210  14.343 -12.138  1.00  0.00
ATOM   1636  O   TYR B 113      23.833  13.967 -11.186  1.00  0.00
ATOM   1637  CB  TYR B 113      22.448  16.033 -10.694  1.00  0.00
ATOM   1638  CG  TYR B 113      21.268  16.874 -10.256  1.00  0.00
ATOM   1639  CD1 TYR B 113      20.491  16.470  -9.180  1.00  0.00
ATOM   1640  CD2 TYR B 113      20.965  18.047 -10.930  1.00  0.00
ATOM   1641  CE1 TYR B 113      19.414  17.238  -8.780  1.00  0.00
ATOM   1642  CE2 TYR B 113      19.888  18.814 -10.530  1.00  0.00
ATOM   1643  CZ  TYR B 113      19.114  18.413  -9.460  1.00  0.00
ATOM   1644  OH  TYR B 113      18.042  19.177  -9.062  1.00  0.00
ATOM   1654  N   VAL B 114      23.487  14.431 -13.378  1.00  0.00
ATOM   1655  CA  VAL B 114      24.681  13.853 -13.921  1.00  0.00
ATOM   1656  C   VAL B 114      25.639  14.953 -14.237  1.00  0.00
ATOM   1657  O   VAL B 114      25.260  15.920 -14.835  1.00  0.00
ATOM   1658  CB  VAL B 114      24.375  13.041 -15.193  1.00  0.00
ATOM   1659  CG1 VAL B 114      25.637  12.368 -15.712  1.00  0.00
ATOM   1660  CG2 VAL B 114      23.294  12.010 -14.903  1.00  0.00
ATOM   1670  N   ILE B 115      26.886  14.754 -13.683  1.00  0.00
ATOM   1671  CA  ILE B 115      27.887  15.852 -13.870  1.00  0.00
ATOM   1672  C   ILE B 115      29.104  15.506 -14.634  1.00  0.00
ATOM   1673  O   ILE B 115      29.778  14.528 -14.341  1.00  0.00
ATOM   1674  CB  ILE B 115      28.359  16.401 -12.511  1.00  0.00
ATOM   1675  CG1 ILE B 115      27.176  16.979 -11.729  1.00  0.00
ATOM   1676  CG2 ILE B 115      29.437  17.455 -12.708  1.00  0.00
ATOM   1677  CD1 ILE B 115      27.503  17.327 -10.295  1.00  0.00
ATOM   1689  N   ASP B 116      29.358  16.328 -15.614  1.00  0.00
ATOM   1690  CA  ASP B 116      30.552  16.063 -16.271  1.00  0.00
ATOM   1691  C   ASP B 116      31.678  16.570 -15.395  1.00  0.00
ATOM   1692  O   ASP B 116      31.575  17.669 -14.864  1.00  0.00
ATOM   1693  CB  ASP B 116      30.568  16.730 -17.649  1.00  0.00
ATOM   1694  CG  ASP B 116      29.702  16.004 -18.669  1.00  0.00
ATOM   1695  OD1 ASP B 116      29.313  14.891 -18.404  1.00  0.00
ATOM   1696  OD2 ASP B 116      29.437  16.569 -19.703  1.00  0.00
ATOM   1701  N   PRO B 117      32.749  15.870 -15.233  1.00  0.00
ATOM   1702  CA  PRO B 117      33.900  16.318 -14.422  1.00  0.00
ATOM   1703  C   PRO B 117      34.480  17.386 -15.128  1.00  0.00
ATOM   1704  O   PRO B 117      34.480  17.368 -16.358  1.00  0.00
ATOM   1705  CB  PRO B 117      34.855  15.123 -14.344  1.00  0.00
ATOM   1706  CG  PRO B 117      34.538  14.322 -15.561  1.00  0.00
ATOM   1707  CD  PRO B 117      33.053  14.486 -15.741  1.00  0.00
ATOM   1715  N   GLU B 118      35.004  18.217 -14.440  1.00  0.00
ATOM   1716  CA  GLU B 118      35.513  19.235 -15.176  1.00  0.00
ATOM   1717  C   GLU B 118      36.672  18.596 -15.786  1.00  0.00
ATOM   1718  O   GLU B 118      37.274  17.658 -15.247  1.00  0.00
ATOM   1719  CB  GLU B 118      35.885  20.450 -14.323  1.00  0.00
ATOM   1720  CG  GLU B 118      34.699  21.153 -13.679  1.00  0.00
ATOM   1721  CD  GLU B 118      35.100  22.362 -12.879  1.00  0.00
ATOM   1722  OE1 GLU B 118      36.275  22.617 -12.771  1.00  0.00
ATOM   1723  OE2 GLU B 118      34.229  23.031 -12.375  1.00  0.00
ATOM   1730  N   PRO B 119      36.981  19.115 -16.974  1.00  0.00
ATOM   1731  CA  PRO B 119      38.030  18.606 -17.762  1.00  0.00
ATOM   1732  C   PRO B 119      39.230  19.129 -17.057  1.00  0.00
ATOM   1733  O   PRO B 119      40.198  19.338 -17.729  1.00  0.00
ATOM   1734  OXT PRO B 119      39.195  19.319 -15.873  1.00  0.00
ATOM   1735  CB  PRO B 119      37.822  19.218 -19.151  1.00  0.00
ATOM   1736  CG  PRO B 119      37.102  20.495 -18.883  1.00  0.00
ATOM   1737  CD  PRO B 119      36.228  20.191 -17.695  1.00  0.00
ATOM      1  N   GLN A   1       3.823  10.441  -0.642  1.00  0.00
ATOM      2  CA  GLN A   1       3.536   9.093  -1.040  1.00  0.00
ATOM      3  C   GLN A   1       1.979   9.094  -0.866  1.00  0.00
ATOM      4  O   GLN A   1       1.461   9.858  -0.029  1.00  0.00
ATOM      5  CB  GLN A   1       4.249   8.051  -0.175  1.00  0.00
ATOM      6  CG  GLN A   1       3.882   6.614  -0.502  1.00  0.00
ATOM      7  CD  GLN A   1       4.364   6.193  -1.877  1.00  0.00
ATOM      8  OE1 GLN A   1       5.555   6.287  -2.189  1.00  0.00
ATOM      9  NE2 GLN A   1       3.442   5.726  -2.710  1.00  0.00
ATOM     20  N   VAL A   2       1.342   8.251  -1.670  1.00  0.00
ATOM     21  CA  VAL A   2      -0.082   8.060  -1.744  1.00  0.00
ATOM     22  C   VAL A   2      -0.373   6.595  -1.638  1.00  0.00
ATOM     23  O   VAL A   2       0.312   5.856  -2.334  1.00  0.00
ATOM     24  CB  VAL A   2      -0.646   8.612  -3.067  1.00  0.00
ATOM     25  CG1 VAL A   2      -2.158   8.445  -3.112  1.00  0.00
ATOM     26  CG2 VAL A   2      -0.261  10.075  -3.223  1.00  0.00
ATOM     36  N   GLN A   3      -1.370   6.306  -0.873  1.00  0.00
ATOM     37  CA  GLN A   3      -1.707   4.880  -0.688  1.00  0.00
ATOM     38  C   GLN A   3      -3.180   4.979  -0.829  1.00  0.00
ATOM     39  O   GLN A   3      -3.951   5.885  -0.411  1.00  0.00
ATOM     40  CB  GLN A   3      -1.288   4.297   0.664  1.00  0.00
ATOM     41  CG  GLN A   3      -1.553   2.809   0.809  1.00  0.00
ATOM     42  CD  GLN A   3      -1.148   2.277   2.170  1.00  0.00
ATOM     43  OE1 GLN A   3      -1.860   2.461   3.161  1.00  0.00
ATOM     44  NE2 GLN A   3       0.002   1.615   2.228  1.00  0.00
ATOM     53  N   LEU A   4      -3.569   4.060  -1.604  1.00  0.00
ATOM     54  CA  LEU A   4      -4.897   3.694  -2.060  1.00  0.00
ATOM     55  C   LEU A   4      -5.356   2.509  -1.343  1.00  0.00
ATOM     56  O   LEU A   4      -4.733   1.455  -1.418  1.00  0.00
ATOM     57  CB  LEU A   4      -4.913   3.410  -3.567  1.00  0.00
ATOM     58  CG  LEU A   4      -5.063   4.637  -4.474  1.00  0.00
ATOM     59  CD1 LEU A   4      -3.830   5.520  -4.343  1.00  0.00
ATOM     60  CD2 LEU A   4      -5.262   4.185  -5.912  1.00  0.00
ATOM     72  N   GLN A   5      -6.614   2.661  -0.833  1.00  0.00
ATOM     73  CA  GLN A   5      -7.054   1.440  -0.047  1.00  0.00
ATOM     74  C   GLN A   5      -8.481   1.095  -0.568  1.00  0.00
ATOM     75  O   GLN A   5      -9.391   1.923  -0.676  1.00  0.00
ATOM     76  CB  GLN A   5      -7.067   1.693   1.463  1.00  0.00
ATOM     77  CG  GLN A   5      -5.709   2.042   2.048  1.00  0.00
ATOM     78  CD  GLN A   5      -5.771   2.299   3.541  1.00  0.00
ATOM     79  OE1 GLN A   5      -6.846   2.260   4.148  1.00  0.00
ATOM     80  NE2 GLN A   5      -4.617   2.565   4.144  1.00  0.00
ATOM     89  N   GLU A   6      -8.599  -0.233  -0.920  1.00  0.00
ATOM     90  CA  GLU A   6      -9.703  -1.016  -1.491  1.00  0.00
ATOM     91  C   GLU A   6     -10.685  -1.568  -0.700  1.00  0.00
ATOM     92  O   GLU A   6     -10.411  -1.932   0.451  1.00  0.00
ATOM     93  CB  GLU A   6      -9.159  -2.206  -2.286  1.00  0.00
ATOM     94  CG  GLU A   6      -8.744  -3.396  -1.433  1.00  0.00
ATOM     95  CD  GLU A   6      -7.431  -3.184  -0.732  1.00  0.00
ATOM     96  OE1 GLU A   6      -6.987  -2.062  -0.667  1.00  0.00
ATOM     97  OE2 GLU A   6      -6.870  -4.145  -0.262  1.00  0.00
ATOM    104  N   SER A   7     -11.867  -1.798  -1.152  1.00  0.00
ATOM    105  CA  SER A   7     -12.561  -2.460  -0.029  1.00  0.00
ATOM    106  C   SER A   7     -13.177  -3.742   0.284  1.00  0.00
ATOM    107  O   SER A   7     -13.660  -4.552  -0.478  1.00  0.00
ATOM    108  CB  SER A   7     -13.706  -1.521   0.298  1.00  0.00
ATOM    109  OG  SER A   7     -14.516  -1.307  -0.824  1.00  0.00
ATOM    115  N   GLY A   8     -13.287  -3.981   1.511  1.00  0.00
ATOM    116  CA  GLY A   8     -13.557  -5.035   2.621  1.00  0.00
ATOM    117  C   GLY A   8     -15.122  -5.750   2.405  1.00  0.00
ATOM    118  O   GLY A   8     -15.847  -6.137   3.417  1.00  0.00
ATOM    122  N   GLY A   9     -15.523  -5.785   1.007  1.00  0.00
ATOM    123  CA  GLY A   9     -16.762  -6.177   0.247  1.00  0.00
ATOM    124  C   GLY A   9     -16.672  -7.730  -0.108  1.00  0.00
ATOM    125  O   GLY A   9     -16.052  -8.422   0.675  1.00  0.00
ATOM    129  N   GLY A  10     -17.388  -8.283  -1.135  1.00  0.00
ATOM    130  CA  GLY A  10     -17.471  -9.745  -1.497  1.00  0.00
ATOM    131  C   GLY A  10     -18.318  -9.885  -2.789  1.00  0.00
ATOM    132  O   GLY A  10     -18.370  -8.971  -3.630  1.00  0.00
ATOM    136  N   LEU A  11     -18.865 -11.080  -2.931  1.00  0.00
ATOM    137  CA  LEU A  11     -19.813 -11.587  -3.924  1.00  0.00
ATOM    138  C   LEU A  11     -21.174 -10.968  -3.871  1.00  0.00
ATOM    139  O   LEU A  11     -21.718 -10.566  -2.821  1.00  0.00
ATOM    140  CB  LEU A  11     -19.969 -13.104  -3.763  1.00  0.00
ATOM    141  CG  LEU A  11     -20.952 -13.778  -4.728  1.00  0.00
ATOM    142  CD1 LEU A  11     -20.374 -13.759  -6.137  1.00  0.00
ATOM    143  CD2 LEU A  11     -21.221 -15.203  -4.267  1.00  0.00
ATOM    155  N   VAL A  12     -21.663 -10.719  -5.204  1.00  0.00
ATOM    156  CA  VAL A  12     -22.956 -10.027  -5.282  1.00  0.00
ATOM    157  C   VAL A  12     -23.702 -10.764  -6.292  1.00  0.00
ATOM    158  O   VAL A  12     -23.005 -11.494  -7.043  1.00  0.00
ATOM    159  CB  VAL A  12     -22.825  -8.548  -5.696  1.00  0.00
ATOM    160  CG1 VAL A  12     -24.159  -7.833  -5.543  1.00  0.00
ATOM    161  CG2 VAL A  12     -21.749  -7.870  -4.862  1.00  0.00
ATOM    171  N   GLN A  13     -25.001 -10.858  -5.943  1.00  0.00
ATOM    172  CA  GLN A  13     -25.961 -11.512  -6.739  1.00  0.00
ATOM    173  C   GLN A  13     -26.368 -10.461  -7.741  1.00  0.00
ATOM    174  O   GLN A  13     -26.521  -9.280  -7.323  1.00  0.00
ATOM    175  CB  GLN A  13     -27.148 -12.018  -5.915  1.00  0.00
ATOM    176  CG  GLN A  13     -26.792 -13.103  -4.913  1.00  0.00
ATOM    177  CD  GLN A  13     -28.001 -13.595  -4.140  1.00  0.00
ATOM    178  OE1 GLN A  13     -28.680 -12.819  -3.463  1.00  0.00
ATOM    179  NE2 GLN A  13     -28.276 -14.891  -4.237  1.00  0.00
ATOM    188  N   ALA A  14     -26.757 -10.986  -8.890  1.00  0.00
ATOM    189  CA  ALA A  14     -27.211 -10.206 -10.044  1.00  0.00
ATOM    190  C   ALA A  14     -28.362  -9.290  -9.745  1.00  0.00
ATOM    191  O   ALA A  14     -29.314  -9.667  -9.071  1.00  0.00
ATOM    192  CB  ALA A  14     -27.656 -11.094 -11.206  1.00  0.00
ATOM    198  N   GLY A  15     -28.233  -8.037 -10.210  1.00  0.00
ATOM    199  CA  GLY A  15     -29.269  -7.033  -9.956  1.00  0.00
ATOM    200  C   GLY A  15     -28.996  -6.231  -8.700  1.00  0.00
ATOM    201  O   GLY A  15     -29.599  -5.177  -8.488  1.00  0.00
ATOM    205  N   GLY A  16     -28.016  -6.650  -7.924  1.00  0.00
ATOM    206  CA  GLY A  16     -27.688  -6.093  -6.615  1.00  0.00
ATOM    207  C   GLY A  16     -26.723  -4.895  -6.499  1.00  0.00
ATOM    208  O   GLY A  16     -26.062  -4.346  -7.433  1.00  0.00
ATOM    212  N   SER A  17     -26.448  -4.468  -5.234  1.00  0.00
ATOM    213  CA  SER A  17     -25.528  -3.338  -5.289  1.00  0.00
ATOM    214  C   SER A  17     -24.208  -3.583  -4.598  1.00  0.00
ATOM    215  O   SER A  17     -24.039  -4.433  -3.718  1.00  0.00
ATOM    216  CB  SER A  17     -26.187  -2.119  -4.673  1.00  0.00
ATOM    217  OG  SER A  17     -27.317  -1.734  -5.408  1.00  0.00
ATOM    223  N   LEU A  18     -23.222  -2.749  -5.085  1.00  0.00
ATOM    224  CA  LEU A  18     -22.010  -2.881  -4.429  1.00  0.00
ATOM    225  C   LEU A  18     -21.315  -1.468  -4.058  1.00  0.00
ATOM    226  O   LEU A  18     -21.507  -0.381  -4.594  1.00  0.00
ATOM    227  CB  LEU A  18     -21.109  -3.737  -5.328  1.00  0.00
ATOM    228  CG  LEU A  18     -19.689  -3.987  -4.802  1.00  0.00
ATOM    229  CD1 LEU A  18     -19.759  -4.811  -3.524  1.00  0.00
ATOM    230  CD2 LEU A  18     -18.871  -4.702  -5.868  1.00  0.00
ATOM    242  N   ARG A  19     -20.662  -1.315  -3.029  1.00  0.00
ATOM    243  CA  ARG A  19     -19.981   0.000  -2.883  1.00  0.00
ATOM    244  C   ARG A  19     -18.486  -0.158  -2.710  1.00  0.00
ATOM    245  O   ARG A  19     -18.019  -0.835  -1.797  1.00  0.00
ATOM    246  CB  ARG A  19     -20.529   0.768  -1.689  1.00  0.00
ATOM    247  CG  ARG A  19     -19.850   2.102  -1.420  1.00  0.00
ATOM    248  CD  ARG A  19     -20.595   2.906  -0.417  1.00  0.00
ATOM    249  NE  ARG A  19     -21.826   3.451  -0.966  1.00  0.00
ATOM    250  CZ  ARG A  19     -22.778   4.073  -0.242  1.00  0.00
ATOM    251  NH1 ARG A  19     -22.625   4.219   1.056  1.00  0.00
ATOM    252  NH2 ARG A  19     -23.864   4.535  -0.835  1.00  0.00
ATOM    266  N   LEU A  20     -17.721   0.521  -3.588  1.00  0.00
ATOM    267  CA  LEU A  20     -16.301   0.393  -3.508  1.00  0.00
ATOM    268  C   LEU A  20     -15.735   1.726  -2.886  1.00  0.00
ATOM    269  O   LEU A  20     -16.030   2.892  -3.081  1.00  0.00
ATOM    270  CB  LEU A  20     -15.717   0.125  -4.901  1.00  0.00
ATOM    271  CG  LEU A  20     -16.327  -1.059  -5.661  1.00  0.00
ATOM    272  CD1 LEU A  20     -15.617  -1.225  -6.998  1.00  0.00
ATOM    273  CD2 LEU A  20     -16.208  -2.320  -4.818  1.00  0.00
ATOM    285  N   SER A  21     -14.836   1.571  -1.960  1.00  0.00
ATOM    286  CA  SER A  21     -14.348   2.810  -1.408  1.00  0.00
ATOM    287  C   SER A  21     -12.895   2.970  -1.546  1.00  0.00
ATOM    288  O   SER A  21     -12.149   2.033  -1.239  1.00  0.00
ATOM    289  CB  SER A  21     -14.710   2.906   0.062  1.00  0.00
ATOM    290  OG  SER A  21     -14.087   1.891   0.801  1.00  0.00
ATOM    296  N   CYS A  22     -12.463   4.226  -1.689  1.00  0.00
ATOM    297  CA  CYS A  22     -11.138   4.310  -1.791  1.00  0.00
ATOM    298  C   CYS A  22     -10.609   5.487  -0.990  1.00  0.00
ATOM    299  O   CYS A  22     -10.980   6.634  -0.890  1.00  0.00
ATOM    300  CB  CYS A  22     -10.764   4.434  -3.269  1.00  0.00
ATOM    301  SG  CYS A  22      -8.984   4.526  -3.575  1.00  0.00
ATOM    307  N   ALA A  23      -9.476   5.334  -0.517  1.00  0.00
ATOM    308  CA  ALA A  23      -9.045   6.507   0.190  1.00  0.00
ATOM    309  C   ALA A  23      -7.625   6.483  -0.103  1.00  0.00
ATOM    310  O   ALA A  23      -6.842   5.493  -0.339  1.00  0.00
ATOM    311  CB  ALA A  23      -9.292   6.397   1.685  1.00  0.00
ATOM    317  N   ALA A  24      -7.261   7.757  -0.085  1.00  0.00
ATOM    318  CA  ALA A  24      -5.950   8.102  -0.348  1.00  0.00
ATOM    319  C   ALA A  24      -5.459   8.494   0.952  1.00  0.00
ATOM    320  O   ALA A  24      -6.072   9.243   1.695  1.00  0.00
ATOM    321  CB  ALA A  24      -5.769   9.176  -1.459  1.00  0.00
ATOM    327  N   SER A  25      -4.235   8.240   1.092  1.00  0.00
ATOM    328  CA  SER A  25      -3.651   8.609   2.331  1.00  0.00
ATOM    329  C   SER A  25      -2.517   9.297   1.641  1.00  0.00
ATOM    330  O   SER A  25      -1.881   9.031   0.604  1.00  0.00
ATOM    331  CB  SER A  25      -3.241   7.452   3.221  1.00  0.00
ATOM    332  OG  SER A  25      -4.348   6.664   3.562  1.00  0.00
ATOM    338  N   GLY A  26      -2.026  10.037   2.578  1.00  0.00
ATOM    339  CA  GLY A  26      -0.847  10.841   2.755  1.00  0.00
ATOM    340  C   GLY A  26      -1.457  12.211   2.388  1.00  0.00
ATOM    341  O   GLY A  26      -2.665  12.382   2.501  1.00  0.00
ATOM    345  N   ASN A  27      -0.607  13.166   1.979  1.00  0.00
ATOM    346  CA  ASN A  27      -0.981  14.612   2.049  1.00  0.00
ATOM    347  C   ASN A  27      -1.418  15.017   0.719  1.00  0.00
ATOM    348  O   ASN A  27      -0.580  15.460  -0.112  1.00  0.00
ATOM    349  CB  ASN A  27       0.159  15.498   2.516  1.00  0.00
ATOM    350  CG  ASN A  27       0.559  15.225   3.939  1.00  0.00
ATOM    351  OD1 ASN A  27      -0.289  15.192   4.839  1.00  0.00
ATOM    352  ND2 ASN A  27       1.833  15.028   4.160  1.00  0.00
ATOM    359  N   ILE A  28      -2.636  14.938   0.372  1.00  0.00
ATOM    360  CA  ILE A  28      -2.621  15.281  -0.972  1.00  0.00
ATOM    361  C   ILE A  28      -3.632  16.415  -0.544  1.00  0.00
ATOM    362  O   ILE A  28      -4.739  16.065  -0.049  1.00  0.00
ATOM    363  CB  ILE A  28      -3.138  14.224  -1.964  1.00  0.00
ATOM    364  CG1 ILE A  28      -2.372  12.910  -1.790  1.00  0.00
ATOM    365  CG2 ILE A  28      -3.016  14.730  -3.393  1.00  0.00
ATOM    366  CD1 ILE A  28      -3.075  11.905  -0.907  1.00  0.00
ATOM    378  N   SER A  29      -3.285  17.530  -0.897  1.00  0.00
ATOM    379  CA  SER A  29      -3.586  18.881  -1.075  1.00  0.00
ATOM    380  C   SER A  29      -4.037  19.509  -2.436  1.00  0.00
ATOM    381  O   SER A  29      -4.595  20.611  -2.501  1.00  0.00
ATOM    382  CB  SER A  29      -2.344  19.605  -0.595  1.00  0.00
ATOM    383  OG  SER A  29      -2.121  19.370   0.769  1.00  0.00
ATOM    389  N   VAL A  30      -3.634  18.793  -3.451  1.00  0.00
ATOM    390  CA  VAL A  30      -3.374  19.004  -4.912  1.00  0.00
ATOM    391  C   VAL A  30      -4.423  18.249  -5.425  1.00  0.00
ATOM    392  O   VAL A  30      -4.854  17.158  -5.021  1.00  0.00
ATOM    393  CB  VAL A  30      -2.025  18.470  -5.428  1.00  0.00
ATOM    394  CG1 VAL A  30      -1.805  18.890  -6.875  1.00  0.00
ATOM    395  CG2 VAL A  30      -0.895  18.974  -4.544  1.00  0.00
ATOM    405  N   ARG A  31      -4.865  18.915  -6.319  1.00  0.00
ATOM    406  CA  ARG A  31      -5.835  18.627  -7.129  1.00  0.00
ATOM    407  C   ARG A  31      -5.320  17.395  -7.715  1.00  0.00
ATOM    408  O   ARG A  31      -4.154  17.303  -8.281  1.00  0.00
ATOM    409  CB  ARG A  31      -6.080  19.726  -8.153  1.00  0.00
ATOM    410  CG  ARG A  31      -7.242  19.471  -9.099  1.00  0.00
ATOM    411  CD  ARG A  31      -7.435  20.598 -10.048  1.00  0.00
ATOM    412  NE  ARG A  31      -8.632  20.427 -10.856  1.00  0.00
ATOM    413  CZ  ARG A  31      -9.002  21.249 -11.857  1.00  0.00
ATOM    414  NH1 ARG A  31      -8.260  22.291 -12.161  1.00  0.00
ATOM    415  NH2 ARG A  31     -10.112  21.008 -12.534  1.00  0.00
ATOM    429  N   ALA A  32      -6.297  16.443  -7.524  1.00  0.00
ATOM    430  CA  ALA A  32      -5.997  15.168  -7.868  1.00  0.00
ATOM    431  C   ALA A  32      -7.281  14.782  -8.318  1.00  0.00
ATOM    432  O   ALA A  32      -8.406  15.229  -7.963  1.00  0.00
ATOM    433  CB  ALA A  32      -5.539  14.219  -6.685  1.00  0.00
ATOM    439  N   THR A  33      -7.062  13.913  -9.233  1.00  0.00
ATOM    440  CA  THR A  33      -8.131  13.176  -9.846  1.00  0.00
ATOM    441  C   THR A  33      -8.095  11.768  -9.310  1.00  0.00
ATOM    442  O   THR A  33      -7.095  11.366  -8.699  1.00  0.00
ATOM    443  CB  THR A  33      -8.019  13.171 -11.382  1.00  0.00
ATOM    444  OG1 THR A  33      -8.183  14.506 -11.880  1.00  0.00
ATOM    445  CG2 THR A  33      -9.084  12.273 -11.992  1.00  0.00
ATOM    453  N   MET A  34      -9.295  11.108  -9.347  1.00  0.00
ATOM    454  CA  MET A  34      -9.312   9.736  -9.001  1.00  0.00
ATOM    455  C   MET A  34     -10.091   8.748 -10.002  1.00  0.00
ATOM    456  O   MET A  34     -11.019   8.938 -10.819  1.00  0.00
ATOM    457  CB  MET A  34      -9.888   9.653  -7.589  1.00  0.00
ATOM    458  CG  MET A  34      -8.945  10.135  -6.496  1.00  0.00
ATOM    459  SD  MET A  34      -8.950  11.930  -6.315  1.00  0.00
ATOM    460  CE  MET A  34     -10.601  12.202  -5.680  1.00  0.00
ATOM    470  N   GLY A  35      -9.671   7.497 -10.082  1.00  0.00
ATOM    471  CA  GLY A  35     -10.681   6.704 -10.776  1.00  0.00
ATOM    472  C   GLY A  35     -10.732   5.201 -10.700  1.00  0.00
ATOM    473  O   GLY A  35      -9.935   4.420 -10.133  1.00  0.00
ATOM    477  N   TRP A  36     -11.777   4.677 -11.239  1.00  0.00
ATOM    478  CA  TRP A  36     -11.722   3.288 -11.048  1.00  0.00
ATOM    479  C   TRP A  36     -11.498   2.555 -12.373  1.00  0.00
ATOM    480  O   TRP A  36     -12.200   2.975 -13.365  1.00  0.00
ATOM    481  CB  TRP A  36     -13.017   2.815 -10.384  1.00  0.00
ATOM    482  CG  TRP A  36     -13.264   3.437  -9.044  1.00  0.00
ATOM    483  CD1 TRP A  36     -13.587   4.737  -8.796  1.00  0.00
ATOM    484  CD2 TRP A  36     -13.212   2.784  -7.752  1.00  0.00
ATOM    485  NE1 TRP A  36     -13.737   4.939  -7.446  1.00  0.00
ATOM    486  CE2 TRP A  36     -13.512   3.754  -6.793  1.00  0.00
ATOM    487  CE3 TRP A  36     -12.939   1.474  -7.340  1.00  0.00
ATOM    488  CZ2 TRP A  36     -13.547   3.460  -5.439  1.00  0.00
ATOM    489  CZ3 TRP A  36     -12.974   1.179  -5.982  1.00  0.00
ATOM    490  CH2 TRP A  36     -13.271   2.147  -5.057  1.00  0.00
ATOM    501  N   TYR A  37     -10.711   1.398 -12.340  1.00  0.00
ATOM    502  CA  TYR A  37     -10.583   0.689 -13.600  1.00  0.00
ATOM    503  C   TYR A  37     -10.804  -0.832 -13.401  1.00  0.00
ATOM    504  O   TYR A  37     -10.430  -1.561 -12.486  1.00  0.00
ATOM    505  CB  TYR A  37      -9.212   0.965 -14.220  1.00  0.00
ATOM    506  CG  TYR A  37      -8.054   0.702 -13.283  1.00  0.00
ATOM    507  CD1 TYR A  37      -7.243  -0.407 -13.477  1.00  0.00
ATOM    508  CD2 TYR A  37      -7.803   1.568 -12.230  1.00  0.00
ATOM    509  CE1 TYR A  37      -6.184  -0.647 -12.622  1.00  0.00
ATOM    510  CE2 TYR A  37      -6.745   1.328 -11.374  1.00  0.00
ATOM    511  CZ  TYR A  37      -5.938   0.225 -11.568  1.00  0.00
ATOM    512  OH  TYR A  37      -4.885  -0.014 -10.716  1.00  0.00
ATOM    522  N   ARG A  38     -11.330  -1.431 -14.367  1.00  0.00
ATOM    523  CA  ARG A  38     -11.511  -2.819 -14.167  1.00  0.00
ATOM    524  C   ARG A  38     -10.647  -3.819 -14.984  1.00  0.00
ATOM    525  O   ARG A  38      -9.832  -3.551 -15.922  1.00  0.00
ATOM    526  CB  ARG A  38     -12.981  -3.116 -14.430  1.00  0.00
ATOM    527  CG  ARG A  38     -13.428  -2.912 -15.868  1.00  0.00
ATOM    528  CD  ARG A  38     -14.857  -3.271 -16.056  1.00  0.00
ATOM    529  NE  ARG A  38     -15.309  -3.006 -17.412  1.00  0.00
ATOM    530  CZ  ARG A  38     -16.555  -3.247 -17.864  1.00  0.00
ATOM    531  NH1 ARG A  38     -17.460  -3.756 -17.057  1.00  0.00
ATOM    532  NH2 ARG A  38     -16.869  -2.970 -19.118  1.00  0.00
ATOM    546  N   GLN A  39     -10.468  -5.084 -14.424  1.00  0.00
ATOM    547  CA  GLN A  39      -9.823  -5.849 -15.458  1.00  0.00
ATOM    548  C   GLN A  39     -10.537  -7.276 -15.588  1.00  0.00
ATOM    549  O   GLN A  39     -10.721  -8.132 -14.699  1.00  0.00
ATOM    550  CB  GLN A  39      -8.331  -5.987 -15.141  1.00  0.00
ATOM    551  CG  GLN A  39      -7.524  -6.670 -16.231  1.00  0.00
ATOM    552  CD  GLN A  39      -6.029  -6.585 -15.984  1.00  0.00
ATOM    553  OE1 GLN A  39      -5.587  -6.253 -14.881  1.00  0.00
ATOM    554  NE2 GLN A  39      -5.243  -6.885 -17.011  1.00  0.00
ATOM    563  N   ALA A  40     -11.248  -7.512 -16.627  1.00  0.00
ATOM    564  CA  ALA A  40     -11.910  -8.826 -16.807  1.00  0.00
ATOM    565  C   ALA A  40     -10.817  -9.913 -17.019  1.00  0.00
ATOM    566  O   ALA A  40      -9.818  -9.399 -17.537  1.00  0.00
ATOM    567  CB  ALA A  40     -12.554  -8.801 -17.734  1.00  0.00
ATOM    573  N   PRO A  41     -11.004 -11.244 -16.700  1.00  0.00
ATOM    574  CA  PRO A  41      -9.892 -12.234 -16.836  1.00  0.00
ATOM    575  C   PRO A  41      -9.489 -12.139 -18.278  1.00  0.00
ATOM    576  O   PRO A  41     -10.402 -12.104 -19.121  1.00  0.00
ATOM    577  CB  PRO A  41     -10.509 -13.594 -16.491  1.00  0.00
ATOM    578  CG  PRO A  41     -11.598 -13.266 -15.526  1.00  0.00
ATOM    579  CD  PRO A  41     -12.170 -11.969 -16.033  1.00  0.00
ATOM    587  N   GLY A  42      -8.270 -12.137 -18.658  1.00  0.00
ATOM    588  CA  GLY A  42      -8.039 -12.151 -20.103  1.00  0.00
ATOM    589  C   GLY A  42      -8.073 -10.906 -20.946  1.00  0.00
ATOM    590  O   GLY A  42      -7.748 -10.970 -22.143  1.00  0.00
ATOM    594  N   LYS A  43      -8.403  -9.765 -20.341  1.00  0.00
ATOM    595  CA  LYS A  43      -8.595  -8.511 -21.109  1.00  0.00
ATOM    596  C   LYS A  43      -7.602  -7.435 -20.511  1.00  0.00
ATOM    597  O   LYS A  43      -6.831  -7.691 -19.568  1.00  0.00
ATOM    598  CB  LYS A  43     -10.046  -8.035 -21.037  1.00  0.00
ATOM    599  CG  LYS A  43     -11.058  -9.007 -21.629  1.00  0.00
ATOM    600  CD  LYS A  43     -12.461  -8.419 -21.622  1.00  0.00
ATOM    601  CE  LYS A  43     -13.475  -9.398 -22.193  1.00  0.00
ATOM    602  NZ  LYS A  43     -14.851  -8.832 -22.199  1.00  0.00
ATOM    616  N   GLU A  44      -7.691  -6.290 -21.110  1.00  0.00
ATOM    617  CA  GLU A  44      -6.965  -5.043 -21.030  1.00  0.00
ATOM    618  C   GLU A  44      -7.662  -4.234 -19.913  1.00  0.00
ATOM    619  O   GLU A  44      -8.836  -4.512 -19.578  1.00  0.00
ATOM    620  CB  GLU A  44      -6.980  -4.296 -22.365  1.00  0.00
ATOM    621  CG  GLU A  44      -6.274  -5.024 -23.501  1.00  0.00
ATOM    622  CD  GLU A  44      -6.292  -4.252 -24.791  1.00  0.00
ATOM    623  OE1 GLU A  44      -6.911  -3.215 -24.832  1.00  0.00
ATOM    624  OE2 GLU A  44      -5.686  -4.699 -25.736  1.00  0.00
ATOM    631  N   ARG A  45      -6.997  -3.326 -19.331  1.00  0.00
ATOM    632  CA  ARG A  45      -7.578  -2.529 -18.320  1.00  0.00
ATOM    633  C   ARG A  45      -8.529  -1.452 -18.862  1.00  0.00
ATOM    634  O   ARG A  45      -8.148  -0.707 -19.745  1.00  0.00
ATOM    635  CB  ARG A  45      -6.472  -1.875 -17.505  1.00  0.00
ATOM    636  CG  ARG A  45      -5.676  -2.828 -16.628  1.00  0.00
ATOM    637  CD  ARG A  45      -4.612  -2.117 -15.871  1.00  0.00
ATOM    638  NE  ARG A  45      -3.863  -3.020 -15.012  1.00  0.00
ATOM    639  CZ  ARG A  45      -2.821  -2.654 -14.241  1.00  0.00
ATOM    640  NH1 ARG A  45      -2.418  -1.403 -14.231  1.00  0.00
ATOM    641  NH2 ARG A  45      -2.205  -3.552 -13.493  1.00  0.00
ATOM    655  N   GLU A  46      -9.724  -1.291 -18.271  1.00  0.00
ATOM    656  CA  GLU A  46     -10.628  -0.276 -18.817  1.00  0.00
ATOM    657  C   GLU A  46     -11.121   0.769 -17.727  1.00  0.00
ATOM    658  O   GLU A  46     -11.216   0.649 -16.473  1.00  0.00
ATOM    659  CB  GLU A  46     -11.826  -0.973 -19.464  1.00  0.00
ATOM    660  CG  GLU A  46     -12.838  -0.027 -20.095  1.00  0.00
ATOM    661  CD  GLU A  46     -14.035  -0.742 -20.659  1.00  0.00
ATOM    662  OE1 GLU A  46     -14.393  -1.769 -20.133  1.00  0.00
ATOM    663  OE2 GLU A  46     -14.592  -0.261 -21.617  1.00  0.00
ATOM    670  N   PHE A  47     -11.289   1.983 -18.101  1.00  0.00
ATOM    671  CA  PHE A  47     -11.723   2.904 -17.032  1.00  0.00
ATOM    672  C   PHE A  47     -13.207   2.825 -16.844  1.00  0.00
ATOM    673  O   PHE A  47     -13.979   2.831 -17.807  1.00  0.00
ATOM    674  CB  PHE A  47     -11.333   4.349 -17.351  1.00  0.00
ATOM    675  CG  PHE A  47      -9.866   4.629 -17.195  1.00  0.00
ATOM    676  CD1 PHE A  47      -9.010   4.551 -18.284  1.00  0.00
ATOM    677  CD2 PHE A  47      -9.337   4.969 -15.960  1.00  0.00
ATOM    678  CE1 PHE A  47      -7.660   4.809 -18.142  1.00  0.00
ATOM    679  CE2 PHE A  47      -7.988   5.228 -15.814  1.00  0.00
ATOM    680  CZ  PHE A  47      -7.148   5.147 -16.907  1.00  0.00
ATOM    690  N   VAL A  48     -13.642   2.722 -15.625  1.00  0.00
ATOM    691  CA  VAL A  48     -15.067   2.693 -15.540  1.00  0.00
ATOM    692  C   VAL A  48     -15.601   4.007 -14.978  1.00  0.00
ATOM    693  O   VAL A  48     -16.500   4.685 -15.466  1.00  0.00
ATOM    694  CB  VAL A  48     -15.516   1.518 -14.652  1.00  0.00
ATOM    695  CG1 VAL A  48     -15.030   0.197 -15.229  1.00  0.00
ATOM    696  CG2 VAL A  48     -14.995   1.712 -13.235  1.00  0.00
ATOM    706  N   ALA A  49     -14.792   4.704 -14.317  1.00  0.00
ATOM    707  CA  ALA A  49     -15.282   5.979 -13.811  1.00  0.00
ATOM    708  C   ALA A  49     -14.181   7.022 -13.394  1.00  0.00
ATOM    709  O   ALA A  49     -13.105   6.790 -12.795  1.00  0.00
ATOM    710  CB  ALA A  49     -16.384   5.706 -12.711  1.00  0.00
ATOM    716  N   GLY A  50     -14.582   8.266 -13.259  1.00  0.00
ATOM    717  CA  GLY A  50     -13.522   9.051 -12.671  1.00  0.00
ATOM    718  C   GLY A  50     -13.983  10.408 -12.245  1.00  0.00
ATOM    719  O   GLY A  50     -14.880  11.099 -12.692  1.00  0.00
ATOM    723  N   ILE A  51     -13.249  10.936 -11.356  1.00  0.00
ATOM    724  CA  ILE A  51     -13.675  12.145 -10.946  1.00  0.00
ATOM    725  C   ILE A  51     -12.550  13.283 -10.722  1.00  0.00
ATOM    726  O   ILE A  51     -11.332  13.136 -10.317  1.00  0.00
ATOM    727  CB  ILE A  51     -14.480  11.888  -9.659  1.00  0.00
ATOM    728  CG1 ILE A  51     -15.153  13.177  -9.182  1.00  0.00
ATOM    729  CG2 ILE A  51     -13.578  11.322  -8.572  1.00  0.00
ATOM    730  CD1 ILE A  51     -16.354  12.947  -8.295  1.00  0.00
ATOM    742  N   SER A  52     -12.765  14.488 -11.097  1.00  0.00
ATOM    743  CA  SER A  52     -11.569  15.342 -10.799  1.00  0.00
ATOM    744  C   SER A  52     -11.044  16.399  -9.899  1.00  0.00
ATOM    745  O   SER A  52      -9.974  16.929 -10.063  1.00  0.00
ATOM    746  CB  SER A  52     -11.301  16.012 -12.133  1.00  0.00
ATOM    747  OG  SER A  52     -10.967  15.066 -13.112  1.00  0.00
ATOM    753  N   TYR A  53     -11.577  16.620  -8.985  1.00  0.00
ATOM    754  CA  TYR A  53     -11.587  17.621  -7.971  1.00  0.00
ATOM    755  C   TYR A  53     -11.625  18.957  -8.607  1.00  0.00
ATOM    756  O   TYR A  53     -10.694  19.313  -9.444  1.00  0.00
ATOM    757  CB  TYR A  53     -10.369  17.491  -7.054  1.00  0.00
ATOM    758  CG  TYR A  53     -10.362  18.475  -5.906  1.00  0.00
ATOM    759  CD1 TYR A  53     -11.240  18.310  -4.845  1.00  0.00
ATOM    760  CD2 TYR A  53      -9.476  19.543  -5.913  1.00  0.00
ATOM    761  CE1 TYR A  53     -11.233  19.208  -3.795  1.00  0.00
ATOM    762  CE2 TYR A  53      -9.470  20.441  -4.865  1.00  0.00
ATOM    763  CZ  TYR A  53     -10.344  20.277  -3.809  1.00  0.00
ATOM    764  OH  TYR A  53     -10.337  21.172  -2.764  1.00  0.00
ATOM    774  N   GLY A  54     -12.435  19.769  -8.246  1.00  0.00
ATOM    775  CA  GLY A  54     -13.880  19.241  -8.462  1.00  0.00
ATOM    776  C   GLY A  54     -15.063  18.804  -8.634  1.00  0.00
ATOM    777  O   GLY A  54     -15.809  18.488  -7.839  1.00  0.00
ATOM    781  N   SER A  55     -15.269  18.626 -10.010  1.00  0.00
ATOM    782  CA  SER A  55     -16.528  18.132 -10.237  1.00  0.00
ATOM    783  C   SER A  55     -16.895  17.155 -11.494  1.00  0.00
ATOM    784  O   SER A  55     -17.895  16.359 -11.498  1.00  0.00
ATOM    785  CB  SER A  55     -17.377  19.388 -10.272  1.00  0.00
ATOM    786  OG  SER A  55     -16.979  20.233 -11.316  1.00  0.00
ATOM    792  N   SER A  56     -16.151  17.364 -12.596  1.00  0.00
ATOM    793  CA  SER A  56     -16.614  16.680 -13.749  1.00  0.00
ATOM    794  C   SER A  56     -16.497  15.179 -13.546  1.00  0.00
ATOM    795  O   SER A  56     -15.533  14.525 -13.094  1.00  0.00
ATOM    796  CB  SER A  56     -15.820  17.119 -14.963  1.00  0.00
ATOM    797  OG  SER A  56     -16.024  18.478 -15.232  1.00  0.00
ATOM    803  N   THR A  57     -17.500  14.473 -14.014  1.00  0.00
ATOM    804  CA  THR A  57     -17.402  13.022 -13.861  1.00  0.00
ATOM    805  C   THR A  57     -17.444  12.236 -15.149  1.00  0.00
ATOM    806  O   THR A  57     -18.294  12.492 -16.011  1.00  0.00
ATOM    807  CB  THR A  57     -18.525  12.506 -12.944  1.00  0.00
ATOM    808  OG1 THR A  57     -19.795  12.955 -13.438  1.00  0.00
ATOM    809  CG2 THR A  57     -18.331  13.013 -11.524  1.00  0.00
ATOM    817  N   TYR A  58     -16.534  11.293 -15.295  1.00  0.00
ATOM    818  CA  TYR A  58     -16.619  10.648 -16.549  1.00  0.00
ATOM    819  C   TYR A  58     -16.916   9.124 -16.418  1.00  0.00
ATOM    820  O   TYR A  58     -16.445   8.323 -15.623  1.00  0.00
ATOM    821  CB  TYR A  58     -15.321  10.894 -17.321  1.00  0.00
ATOM    822  CG  TYR A  58     -15.006  12.359 -17.533  1.00  0.00
ATOM    823  CD1 TYR A  58     -14.337  13.073 -16.550  1.00  0.00
ATOM    824  CD2 TYR A  58     -15.385  12.987 -18.710  1.00  0.00
ATOM    825  CE1 TYR A  58     -14.049  14.411 -16.743  1.00  0.00
ATOM    826  CE2 TYR A  58     -15.098  14.323 -18.903  1.00  0.00
ATOM    827  CZ  TYR A  58     -14.432  15.034 -17.925  1.00  0.00
ATOM    828  OH  TYR A  58     -14.146  16.367 -18.119  1.00  0.00
ATOM    838  N   TYR A  59     -17.836   8.617 -17.147  1.00  0.00
ATOM    839  CA  TYR A  59     -18.049   7.177 -16.991  1.00  0.00
ATOM    840  C   TYR A  59     -17.889   6.372 -18.332  1.00  0.00
ATOM    841  O   TYR A  59     -18.193   6.914 -19.396  1.00  0.00
ATOM    842  CB  TYR A  59     -19.434   6.934 -16.388  1.00  0.00
ATOM    843  CG  TYR A  59     -19.653   7.630 -15.062  1.00  0.00
ATOM    844  CD1 TYR A  59     -20.029   8.965 -15.033  1.00  0.00
ATOM    845  CD2 TYR A  59     -19.476   6.934 -13.876  1.00  0.00
ATOM    846  CE1 TYR A  59     -20.229   9.600 -13.823  1.00  0.00
ATOM    847  CE2 TYR A  59     -19.675   7.569 -12.666  1.00  0.00
ATOM    848  CZ  TYR A  59     -20.050   8.897 -12.637  1.00  0.00
ATOM    849  OH  TYR A  59     -20.249   9.530 -11.432  1.00  0.00
ATOM    859  N   ALA A  60     -17.454   5.110 -18.290  1.00  0.00
ATOM    860  CA  ALA A  60     -17.355   4.349 -19.543  1.00  0.00
ATOM    861  C   ALA A  60     -18.697   4.209 -20.057  1.00  0.00
ATOM    862  O   ALA A  60     -19.536   4.043 -19.202  1.00  0.00
ATOM    863  CB  ALA A  60     -16.762   3.269 -19.352  1.00  0.00
ATOM    869  N   ASP A  61     -18.914   4.216 -21.324  1.00  0.00
ATOM    870  CA  ASP A  61     -20.270   4.132 -21.789  1.00  0.00
ATOM    871  C   ASP A  61     -21.035   2.912 -21.362  1.00  0.00
ATOM    872  O   ASP A  61     -22.261   2.896 -21.135  1.00  0.00
ATOM    873  CB  ASP A  61     -20.280   4.204 -23.318  1.00  0.00
ATOM    874  CG  ASP A  61     -20.042   5.613 -23.846  1.00  0.00
ATOM    875  OD1 ASP A  61     -20.161   6.541 -23.081  1.00  0.00
ATOM    876  OD2 ASP A  61     -19.746   5.748 -25.008  1.00  0.00
ATOM    881  N   SER A  62     -20.189   1.881 -21.145  1.00  0.00
ATOM    882  CA  SER A  62     -20.872   0.628 -20.953  1.00  0.00
ATOM    883  C   SER A  62     -21.521   0.547 -19.600  1.00  0.00
ATOM    884  O   SER A  62     -22.232  -0.427 -19.306  1.00  0.00
ATOM    885  CB  SER A  62     -19.901  -0.524 -21.121  1.00  0.00
ATOM    886  OG  SER A  62     -18.952  -0.536 -20.090  1.00  0.00
ATOM    892  N   VAL A  63     -21.169   1.538 -18.737  1.00  0.00
ATOM    893  CA  VAL A  63     -21.699   1.436 -17.437  1.00  0.00
ATOM    894  C   VAL A  63     -22.650   2.502 -16.957  1.00  0.00
ATOM    895  O   VAL A  63     -23.010   2.318 -15.728  1.00  0.00
ATOM    896  CB  VAL A  63     -20.512   1.376 -16.458  1.00  0.00
ATOM    897  CG1 VAL A  63     -19.652   0.153 -16.738  1.00  0.00
ATOM    898  CG2 VAL A  63     -19.688   2.651 -16.563  1.00  0.00
ATOM    908  N   LYS A  64     -22.811   3.454 -17.893  1.00  0.00
ATOM    909  CA  LYS A  64     -23.419   4.643 -17.680  1.00  0.00
ATOM    910  C   LYS A  64     -24.823   4.359 -16.988  1.00  0.00
ATOM    911  O   LYS A  64     -25.581   3.510 -17.455  1.00  0.00
ATOM    912  CB  LYS A  64     -23.538   5.384 -19.013  1.00  0.00
ATOM    913  CG  LYS A  64     -23.916   6.854 -18.884  1.00  0.00
ATOM    914  CD  LYS A  64     -23.846   7.562 -20.229  1.00  0.00
ATOM    915  CE  LYS A  64     -22.410   7.691 -20.714  1.00  0.00
ATOM    916  NZ  LYS A  64     -22.322   8.431 -22.002  1.00  0.00
ATOM    930  N   GLY A  65     -25.152   5.065 -15.891  1.00  0.00
ATOM    931  CA  GLY A  65     -26.505   4.832 -15.366  1.00  0.00
ATOM    932  C   GLY A  65     -26.665   3.660 -14.427  1.00  0.00
ATOM    933  O   GLY A  65     -27.718   3.522 -13.822  1.00  0.00
ATOM    937  N   ARG A  66     -25.668   2.799 -14.300  1.00  0.00
ATOM    938  CA  ARG A  66     -25.616   1.749 -13.386  1.00  0.00
ATOM    939  C   ARG A  66     -24.630   2.224 -12.240  1.00  0.00
ATOM    940  O   ARG A  66     -24.566   2.015 -11.011  1.00  0.00
ATOM    941  CB  ARG A  66     -25.140   0.475 -14.066  1.00  0.00
ATOM    942  CG  ARG A  66     -26.061  -0.052 -15.155  1.00  0.00
ATOM    943  CD  ARG A  66     -25.505  -1.265 -15.807  1.00  0.00
ATOM    944  NE  ARG A  66     -26.364  -1.748 -16.877  1.00  0.00
ATOM    945  CZ  ARG A  66     -26.073  -2.790 -17.678  1.00  0.00
ATOM    946  NH1 ARG A  66     -24.947  -3.448 -17.519  1.00  0.00
ATOM    947  NH2 ARG A  66     -26.922  -3.153 -18.625  1.00  0.00
ATOM    961  N   PHE A  67     -23.666   2.913 -12.596  1.00  0.00
ATOM    962  CA  PHE A  67     -22.656   3.273 -11.586  1.00  0.00
ATOM    963  C   PHE A  67     -22.671   4.728 -11.148  1.00  0.00
ATOM    964  O   PHE A  67     -22.898   5.629 -11.970  1.00  0.00
ATOM    965  CB  PHE A  67     -21.260   2.943 -12.116  1.00  0.00
ATOM    966  CG  PHE A  67     -21.024   1.476 -12.333  1.00  0.00
ATOM    967  CD1 PHE A  67     -21.974   0.542 -11.946  1.00  0.00
ATOM    968  CD2 PHE A  67     -19.853   1.026 -12.923  1.00  0.00
ATOM    969  CE1 PHE A  67     -21.759  -0.809 -12.145  1.00  0.00
ATOM    970  CE2 PHE A  67     -19.636  -0.323 -13.125  1.00  0.00
ATOM    971  CZ  PHE A  67     -20.590  -1.241 -12.735  1.00  0.00
ATOM    981  N   THR A  68     -22.298   4.950  -9.820  1.00  0.00
ATOM    982  CA  THR A  68     -22.255   6.308  -9.429  1.00  0.00
ATOM    983  C   THR A  68     -20.981   6.528  -8.634  1.00  0.00
ATOM    984  O   THR A  68     -20.536   6.038  -7.629  1.00  0.00
ATOM    985  CB  THR A  68     -23.494   6.694  -8.600  1.00  0.00
ATOM    986  OG1 THR A  68     -24.677   6.512  -9.390  1.00  0.00
ATOM    987  CG2 THR A  68     -23.407   8.145  -8.154  1.00  0.00
ATOM    995  N   ILE A  69     -20.382   7.552  -8.978  1.00  0.00
ATOM    996  CA  ILE A  69     -19.139   7.888  -8.334  1.00  0.00
ATOM    997  C   ILE A  69     -19.258   9.016  -7.279  1.00  0.00
ATOM    998  O   ILE A  69     -19.911   9.980  -7.624  1.00  0.00
ATOM    999  CB  ILE A  69     -18.104   8.287  -9.401  1.00  0.00
ATOM   1000  CG1 ILE A  69     -17.359   7.051  -9.912  1.00  0.00
ATOM   1001  CG2 ILE A  69     -17.126   9.307  -8.836  1.00  0.00
ATOM   1002  CD1 ILE A  69     -16.586   6.317  -8.841  1.00  0.00
ATOM   1014  N   SER A  70     -18.689   9.082  -6.164  1.00  0.00
ATOM   1015  CA  SER A  70     -18.862  10.302  -5.351  1.00  0.00
ATOM   1016  C   SER A  70     -17.528  10.523  -4.631  1.00  0.00
ATOM   1017  O   SER A  70     -16.776   9.810  -3.972  1.00  0.00
ATOM   1018  CB  SER A  70     -19.998  10.157  -4.358  1.00  0.00
ATOM   1019  OG  SER A  70     -20.120  11.306  -3.565  1.00  0.00
ATOM   1025  N   ARG A  71     -17.235  11.727  -4.544  1.00  0.00
ATOM   1026  CA  ARG A  71     -16.030  12.100  -3.856  1.00  0.00
ATOM   1027  C   ARG A  71     -16.218  12.782  -2.471  1.00  0.00
ATOM   1028  O   ARG A  71     -17.224  13.431  -2.226  1.00  0.00
ATOM   1029  CB  ARG A  71     -15.229  13.027  -4.759  1.00  0.00
ATOM   1030  CG  ARG A  71     -15.879  14.376  -5.027  1.00  0.00
ATOM   1031  CD  ARG A  71     -14.939  15.315  -5.691  1.00  0.00
ATOM   1032  NE  ARG A  71     -15.546  16.616  -5.926  1.00  0.00
ATOM   1033  CZ  ARG A  71     -15.652  17.589  -5.000  1.00  0.00
ATOM   1034  NH1 ARG A  71     -15.186  17.395  -3.787  1.00  0.00
ATOM   1035  NH2 ARG A  71     -16.224  18.739  -5.314  1.00  0.00
ATOM   1049  N   ASP A  72     -15.156  12.709  -1.565  1.00  0.00
ATOM   1050  CA  ASP A  72     -15.265  13.466  -0.340  1.00  0.00
ATOM   1051  C   ASP A  72     -13.974  14.234  -0.177  1.00  0.00
ATOM   1052  O   ASP A  72     -12.860  13.664   0.050  1.00  0.00
ATOM   1053  CB  ASP A  72     -15.512  12.557   0.866  1.00  0.00
ATOM   1054  CG  ASP A  72     -15.620  13.326   2.175  1.00  0.00
ATOM   1055  OD1 ASP A  72     -14.939  14.313   2.320  1.00  0.00
ATOM   1056  OD2 ASP A  72     -16.382  12.917   3.018  1.00  0.00
ATOM   1061  N   ASN A  73     -14.003  15.482  -0.516  1.00  0.00
ATOM   1062  CA  ASN A  73     -12.743  16.104  -0.494  1.00  0.00
ATOM   1063  C   ASN A  73     -12.125  16.205   0.907  1.00  0.00
ATOM   1064  O   ASN A  73     -10.881  16.262   1.038  1.00  0.00
ATOM   1065  CB  ASN A  73     -12.865  17.474  -1.136  1.00  0.00
ATOM   1066  CG  ASN A  73     -13.818  18.373  -0.400  1.00  0.00
ATOM   1067  OD1 ASN A  73     -15.000  18.048  -0.241  1.00  0.00
ATOM   1068  ND2 ASN A  73     -13.328  19.500   0.050  1.00  0.00
ATOM   1075  N   ALA A  74     -12.936  16.258   1.917  1.00  0.00
ATOM   1076  CA  ALA A  74     -12.346  16.488   3.182  1.00  0.00
ATOM   1077  C   ALA A  74     -11.513  15.242   3.544  1.00  0.00
ATOM   1078  O   ALA A  74     -10.406  15.320   4.123  1.00  0.00
ATOM   1079  CB  ALA A  74     -13.506  16.880   4.131  1.00  0.00
ATOM   1085  N   LYS A  75     -12.109  14.048   3.128  1.00  0.00
ATOM   1086  CA  LYS A  75     -11.494  12.865   3.658  1.00  0.00
ATOM   1087  C   LYS A  75     -10.510  12.201   2.656  1.00  0.00
ATOM   1088  O   LYS A  75      -9.689  11.365   3.061  1.00  0.00
ATOM   1089  CB  LYS A  75     -12.583  11.876   4.077  1.00  0.00
ATOM   1090  CG  LYS A  75     -13.479  12.369   5.205  1.00  0.00
ATOM   1091  CD  LYS A  75     -14.527  11.330   5.572  1.00  0.00
ATOM   1092  CE  LYS A  75     -15.427  11.821   6.696  1.00  0.00
ATOM   1093  NZ  LYS A  75     -16.487  10.833   7.035  1.00  0.00
ATOM   1107  N   ASN A  76     -10.368  12.778   1.458  1.00  0.00
ATOM   1108  CA  ASN A  76      -9.560  12.346   0.348  1.00  0.00
ATOM   1109  C   ASN A  76     -10.076  10.841  -0.054  1.00  0.00
ATOM   1110  O   ASN A  76      -9.474   9.743  -0.259  1.00  0.00
ATOM   1111  CB  ASN A  76      -8.090  12.404   0.721  1.00  0.00
ATOM   1112  CG  ASN A  76      -7.613  13.807   0.979  1.00  0.00
ATOM   1113  OD1 ASN A  76      -7.858  14.716   0.177  1.00  0.00
ATOM   1114  ND2 ASN A  76      -6.938  14.000   2.083  1.00  0.00
ATOM   1121  N   THR A  77     -11.490  10.777  -0.086  1.00  0.00
ATOM   1122  CA  THR A  77     -12.039   9.430  -0.400  1.00  0.00
ATOM   1123  C   THR A  77     -12.915   9.374  -1.698  1.00  0.00
ATOM   1124  O   THR A  77     -13.581  10.233  -2.300  1.00  0.00
ATOM   1125  CB  THR A  77     -12.869   8.910   0.788  1.00  0.00
ATOM   1126  OG1 THR A  77     -13.976   9.791   1.023  1.00  0.00
ATOM   1127  CG2 THR A  77     -12.013   8.831   2.042  1.00  0.00
ATOM   1135  N   VAL A  78     -12.835   8.275  -2.352  1.00  0.00
ATOM   1136  CA  VAL A  78     -13.715   8.187  -3.502  1.00  0.00
ATOM   1137  C   VAL A  78     -14.634   6.898  -3.452  1.00  0.00
ATOM   1138  O   VAL A  78     -14.505   5.792  -3.004  1.00  0.00
ATOM   1139  CB  VAL A  78     -12.865   8.182  -4.787  1.00  0.00
ATOM   1140  CG1 VAL A  78     -13.756   8.075  -6.016  1.00  0.00
ATOM   1141  CG2 VAL A  78     -12.012   9.440  -4.849  1.00  0.00
ATOM   1151  N   TYR A  79     -15.887   7.146  -3.630  1.00  0.00
ATOM   1152  CA  TYR A  79     -16.652   5.963  -3.622  1.00  0.00
ATOM   1153  C   TYR A  79     -17.343   5.630  -5.020  1.00  0.00
ATOM   1154  O   TYR A  79     -17.815   6.376  -5.874  1.00  0.00
ATOM   1155  CB  TYR A  79     -17.686   6.084  -2.500  1.00  0.00
ATOM   1156  CG  TYR A  79     -17.080   6.333  -1.137  1.00  0.00
ATOM   1157  CD1 TYR A  79     -16.711   7.618  -0.766  1.00  0.00
ATOM   1158  CD2 TYR A  79     -16.895   5.277  -0.258  1.00  0.00
ATOM   1159  CE1 TYR A  79     -16.158   7.845   0.480  1.00  0.00
ATOM   1160  CE2 TYR A  79     -16.342   5.504   0.988  1.00  0.00
ATOM   1161  CZ  TYR A  79     -15.974   6.782   1.357  1.00  0.00
ATOM   1162  OH  TYR A  79     -15.424   7.008   2.597  1.00  0.00
ATOM   1172  N   LEU A  80     -17.429   4.363  -5.298  1.00  0.00
ATOM   1173  CA  LEU A  80     -18.141   4.043  -6.512  1.00  0.00
ATOM   1174  C   LEU A  80     -19.446   3.162  -6.167  1.00  0.00
ATOM   1175  O   LEU A  80     -19.516   2.151  -5.456  1.00  0.00
ATOM   1176  CB  LEU A  80     -17.198   3.299  -7.466  1.00  0.00
ATOM   1177  CG  LEU A  80     -17.688   3.163  -8.914  1.00  0.00
ATOM   1178  CD1 LEU A  80     -16.529   2.737  -9.805  1.00  0.00
ATOM   1179  CD2 LEU A  80     -18.823   2.151  -8.972  1.00  0.00
ATOM   1191  N   GLN A  81     -20.570   3.583  -6.489  1.00  0.00
ATOM   1192  CA  GLN A  81     -21.636   2.727  -6.183  1.00  0.00
ATOM   1193  C   GLN A  81     -22.205   1.989  -7.391  1.00  0.00
ATOM   1194  O   GLN A  81     -22.553   2.427  -8.480  1.00  0.00
ATOM   1195  CB  GLN A  81     -22.736   3.538  -5.494  1.00  0.00
ATOM   1196  CG  GLN A  81     -23.959   2.726  -5.105  1.00  0.00
ATOM   1197  CD  GLN A  81     -24.919   3.508  -4.229  1.00  0.00
ATOM   1198  OE1 GLN A  81     -24.518   4.427  -3.509  1.00  0.00
ATOM   1199  NE2 GLN A  81     -26.197   3.150  -4.287  1.00  0.00
ATOM   1208  N   MET A  82     -22.268   0.637  -7.226  1.00  0.00
ATOM   1209  CA  MET A  82     -22.782   0.052  -8.371  1.00  0.00
ATOM   1210  C   MET A  82     -24.251  -0.465  -8.184  1.00  0.00
ATOM   1211  O   MET A  82     -24.662  -1.102  -7.222  1.00  0.00
ATOM   1212  CB  MET A  82     -21.833  -1.070  -8.789  1.00  0.00
ATOM   1213  CG  MET A  82     -20.395  -0.626  -9.017  1.00  0.00
ATOM   1214  SD  MET A  82     -19.307  -1.996  -9.459  1.00  0.00
ATOM   1215  CE  MET A  82     -17.742  -1.141  -9.631  1.00  0.00
ATOM   1225  N   ASN A  83     -25.162  -0.073  -9.061  1.00  0.00
ATOM   1226  CA  ASN A  83     -26.463  -0.530  -8.799  1.00  0.00
ATOM   1227  C   ASN A  83     -26.669  -1.425 -10.002  1.00  0.00
ATOM   1228  O   ASN A  83     -26.138  -1.175 -11.095  1.00  0.00
ATOM   1229  CB  ASN A  83     -27.479   0.591  -8.681  1.00  0.00
ATOM   1230  CG  ASN A  83     -27.208   1.496  -7.511  1.00  0.00
ATOM   1231  OD1 ASN A  83     -26.993   1.029  -6.386  1.00  0.00
ATOM   1232  ND2 ASN A  83     -27.213   2.782  -7.754  1.00  0.00
ATOM   1239  N   SER A  84     -27.427  -2.334  -9.801  1.00  0.00
ATOM   1240  CA  SER A  84     -27.895  -3.353 -10.634  1.00  0.00
ATOM   1241  C   SER A  84     -26.869  -4.206 -11.363  1.00  0.00
ATOM   1242  O   SER A  84     -26.816  -4.239 -12.589  1.00  0.00
ATOM   1243  CB  SER A  84     -28.820  -2.709 -11.648  1.00  0.00
ATOM   1244  OG  SER A  84     -29.914  -2.105 -11.016  1.00  0.00
ATOM   1250  N   LEU A  85     -26.049  -4.842 -10.632  1.00  0.00
ATOM   1251  CA  LEU A  85     -24.912  -5.544 -11.175  1.00  0.00
ATOM   1252  C   LEU A  85     -25.347  -6.684 -12.173  1.00  0.00
ATOM   1253  O   LEU A  85     -26.336  -7.431 -12.126  1.00  0.00
ATOM   1254  CB  LEU A  85     -24.086  -6.126 -10.021  1.00  0.00
ATOM   1255  CG  LEU A  85     -23.236  -5.117  -9.238  1.00  0.00
ATOM   1256  CD1 LEU A  85     -22.442  -5.848  -8.163  1.00  0.00
ATOM   1257  CD2 LEU A  85     -22.311  -4.382 -10.195  1.00  0.00
ATOM   1269  N   LYS A  86     -24.546  -6.855 -13.195  1.00  0.00
ATOM   1270  CA  LYS A  86     -24.938  -7.892 -14.159  1.00  0.00
ATOM   1271  C   LYS A  86     -23.756  -8.781 -14.155  1.00  0.00
ATOM   1272  O   LYS A  86     -22.772  -8.143 -13.867  1.00  0.00
ATOM   1273  CB  LYS A  86     -25.233  -7.352 -15.559  1.00  0.00
ATOM   1274  CG  LYS A  86     -26.365  -6.334 -15.614  1.00  0.00
ATOM   1275  CD  LYS A  86     -27.710  -6.988 -15.332  1.00  0.00
ATOM   1276  CE  LYS A  86     -28.851  -5.992 -15.478  1.00  0.00
ATOM   1277  NZ  LYS A  86     -30.173  -6.616 -15.196  1.00  0.00
ATOM   1291  N   PRO A  87     -23.908 -10.100 -14.552  1.00  0.00
ATOM   1292  CA  PRO A  87     -22.981 -11.193 -14.575  1.00  0.00
ATOM   1293  C   PRO A  87     -21.758 -10.853 -15.300  1.00  0.00
ATOM   1294  O   PRO A  87     -20.717 -11.373 -14.905  1.00  0.00
ATOM   1295  CB  PRO A  87     -23.759 -12.300 -15.294  1.00  0.00
ATOM   1296  CG  PRO A  87     -25.172 -12.087 -14.873  1.00  0.00
ATOM   1297  CD  PRO A  87     -25.318 -10.591 -14.791  1.00  0.00
ATOM   1305  N   GLU A  88     -21.904  -9.909 -16.210  1.00  0.00
ATOM   1306  CA  GLU A  88     -20.843  -9.454 -17.060  1.00  0.00
ATOM   1307  C   GLU A  88     -19.928  -8.439 -16.451  1.00  0.00
ATOM   1308  O   GLU A  88     -18.889  -8.074 -16.989  1.00  0.00
ATOM   1309  CB  GLU A  88     -21.439  -8.871 -18.344  1.00  0.00
ATOM   1310  CG  GLU A  88     -22.164  -9.886 -19.216  1.00  0.00
ATOM   1311  CD  GLU A  88     -22.770  -9.272 -20.447  1.00  0.00
ATOM   1312  OE1 GLU A  88     -22.657  -8.081 -20.610  1.00  0.00
ATOM   1313  OE2 GLU A  88     -23.348  -9.995 -21.224  1.00  0.00
ATOM   1320  N   ASP A  89     -20.329  -7.986 -15.275  1.00  0.00
ATOM   1321  CA  ASP A  89     -19.616  -7.053 -14.492  1.00  0.00
ATOM   1322  C   ASP A  89     -18.632  -7.885 -13.670  1.00  0.00
ATOM   1323  O   ASP A  89     -17.942  -7.324 -12.840  1.00  0.00
ATOM   1324  CB  ASP A  89     -20.555  -6.235 -13.602  1.00  0.00
ATOM   1325  CG  ASP A  89     -21.404  -5.245 -14.388  1.00  0.00
ATOM   1326  OD1 ASP A  89     -20.894  -4.661 -15.316  1.00  0.00
ATOM   1327  OD2 ASP A  89     -22.553  -5.082 -14.055  1.00  0.00
ATOM   1332  N   THR A  90     -18.537  -9.259 -13.885  1.00  0.00
ATOM   1333  CA  THR A  90     -17.542  -9.788 -12.961  1.00  0.00
ATOM   1334  C   THR A  90     -16.139  -9.242 -13.390  1.00  0.00
ATOM   1335  O   THR A  90     -15.782  -9.224 -14.582  1.00  0.00
ATOM   1336  CB  THR A  90     -17.554 -11.328 -12.944  1.00  0.00
ATOM   1337  OG1 THR A  90     -18.796 -11.793 -12.401  1.00  0.00
ATOM   1338  CG2 THR A  90     -16.405 -11.861 -12.101  1.00  0.00
ATOM   1346  N   ALA A  91     -15.427  -8.663 -12.438  1.00  0.00
ATOM   1347  CA  ALA A  91     -14.072  -8.154 -12.891  1.00  0.00
ATOM   1348  C   ALA A  91     -13.082  -7.738 -11.650  1.00  0.00
ATOM   1349  O   ALA A  91     -13.328  -7.674 -10.400  1.00  0.00
ATOM   1350  CB  ALA A  91     -14.100  -7.235 -13.753  1.00  0.00
ATOM   1356  N   VAL A  92     -11.842  -7.579 -11.892  1.00  0.00
ATOM   1357  CA  VAL A  92     -11.090  -6.979 -10.703  1.00  0.00
ATOM   1358  C   VAL A  92     -11.090  -5.390 -10.743  1.00  0.00
ATOM   1359  O   VAL A  92     -10.828  -4.664 -11.685  1.00  0.00
ATOM   1360  CB  VAL A  92      -9.634  -7.480 -10.684  1.00  0.00
ATOM   1361  CG1 VAL A  92      -8.887  -6.904  -9.491  1.00  0.00
ATOM   1362  CG2 VAL A  92      -9.611  -9.000 -10.652  1.00  0.00
ATOM   1372  N   TYR A  93     -11.501  -4.798  -9.674  1.00  0.00
ATOM   1373  CA  TYR A  93     -11.482  -3.389  -9.703  1.00  0.00
ATOM   1374  C   TYR A  93     -10.166  -2.806  -8.981  1.00  0.00
ATOM   1375  O   TYR A  93      -9.506  -3.208  -8.005  1.00  0.00
ATOM   1376  CB  TYR A  93     -12.773  -2.876  -9.059  1.00  0.00
ATOM   1377  CG  TYR A  93     -14.011  -3.123  -9.892  1.00  0.00
ATOM   1378  CD1 TYR A  93     -14.937  -4.075  -9.493  1.00  0.00
ATOM   1379  CD2 TYR A  93     -14.220  -2.396 -11.055  1.00  0.00
ATOM   1380  CE1 TYR A  93     -16.068  -4.301 -10.254  1.00  0.00
ATOM   1381  CE2 TYR A  93     -15.352  -2.621 -11.816  1.00  0.00
ATOM   1382  CZ  TYR A  93     -16.272  -3.568 -11.419  1.00  0.00
ATOM   1383  OH  TYR A  93     -17.399  -3.793 -12.177  1.00  0.00
ATOM   1393  N   TYR A  94      -9.741  -1.685  -9.625  1.00  0.00
ATOM   1394  CA  TYR A  94      -8.597  -1.060  -9.017  1.00  0.00
ATOM   1395  C   TYR A  94      -8.903   0.479  -8.806  1.00  0.00
ATOM   1396  O   TYR A  94      -9.732   1.185  -9.391  1.00  0.00
ATOM   1397  CB  TYR A  94      -7.357  -1.282  -9.885  1.00  0.00
ATOM   1398  CG  TYR A  94      -6.836  -2.702  -9.855  1.00  0.00
ATOM   1399  CD1 TYR A  94      -7.326  -3.640 -10.750  1.00  0.00
ATOM   1400  CD2 TYR A  94      -5.869  -3.066  -8.929  1.00  0.00
ATOM   1401  CE1 TYR A  94      -6.850  -4.937 -10.722  1.00  0.00
ATOM   1402  CE2 TYR A  94      -5.393  -4.362  -8.900  1.00  0.00
ATOM   1403  CZ  TYR A  94      -5.881  -5.295  -9.792  1.00  0.00
ATOM   1404  OH  TYR A  94      -5.407  -6.587  -9.763  1.00  0.00
ATOM   1414  N   CYS A  95      -8.198   1.096  -7.996  1.00  0.00
ATOM   1415  CA  CYS A  95      -8.374   2.522  -7.874  1.00  0.00
ATOM   1416  C   CYS A  95      -7.165   3.329  -8.341  1.00  0.00
ATOM   1417  O   CYS A  95      -5.954   3.089  -8.172  1.00  0.00
ATOM   1418  CB  CYS A  95      -8.677   2.880  -6.418  1.00  0.00
ATOM   1419  SG  CYS A  95     -10.086   1.989  -5.717  1.00  0.00
ATOM   1425  N   ALA A  96      -7.437   4.485  -8.700  1.00  0.00
ATOM   1426  CA  ALA A  96      -6.261   5.168  -8.999  1.00  0.00
ATOM   1427  C   ALA A  96      -6.268   6.679  -8.834  1.00  0.00
ATOM   1428  O   ALA A  96      -7.209   7.460  -8.964  1.00  0.00
ATOM   1429  CB  ALA A  96      -5.977   4.933 -10.680  1.00  0.00
ATOM   1435  N   ALA A  97      -5.014   7.179  -8.579  1.00  0.00
ATOM   1436  CA  ALA A  97      -5.094   8.642  -8.343  1.00  0.00
ATOM   1437  C   ALA A  97      -3.822   9.500  -8.796  1.00  0.00
ATOM   1438  O   ALA A  97      -2.648   9.239  -8.580  1.00  0.00
ATOM   1439  CB  ALA A  97      -5.022   8.844  -6.931  1.00  0.00
ATOM   1445  N   PRO A  98      -4.134   9.896 -10.080  1.00  0.00
ATOM   1446  CA  PRO A  98      -3.172  10.536 -10.785  1.00  0.00
ATOM   1447  C   PRO A  98      -2.612  11.655  -9.586  1.00  0.00
ATOM   1448  O   PRO A  98      -3.301  12.099  -8.515  1.00  0.00
ATOM   1449  CB  PRO A  98      -3.959  11.136 -11.954  1.00  0.00
ATOM   1450  CG  PRO A  98      -5.163  10.263 -12.070  1.00  0.00
ATOM   1451  CD  PRO A  98      -5.498   9.897 -10.648  1.00  0.00
ATOM   1459  N   TYR A  99      -1.640  12.384 -10.039  1.00  0.00
ATOM   1460  CA  TYR A  99      -1.110  13.468  -9.104  1.00  0.00
ATOM   1461  C   TYR A  99      -0.598  14.150 -10.220  1.00  0.00
ATOM   1462  O   TYR A  99       0.119  13.701 -11.173  1.00  0.00
ATOM   1463  CB  TYR A  99      -0.047  13.076  -8.076  1.00  0.00
ATOM   1464  CG  TYR A  99       0.533  14.250  -7.318  1.00  0.00
ATOM   1465  CD1 TYR A  99      -0.135  14.762  -6.215  1.00  0.00
ATOM   1466  CD2 TYR A  99       1.733  14.815  -7.726  1.00  0.00
ATOM   1467  CE1 TYR A  99       0.394  15.835  -5.524  1.00  0.00
ATOM   1468  CE2 TYR A  99       2.262  15.887  -7.034  1.00  0.00
ATOM   1469  CZ  TYR A  99       1.597  16.397  -5.937  1.00  0.00
ATOM   1470  OH  TYR A  99       2.124  17.465  -5.248  1.00  0.00
ATOM   1480  N   PHE A 100      -1.031  15.296 -10.122  1.00  0.00
ATOM   1481  CA  PHE A 100      -1.115  16.243 -11.094  1.00  0.00
ATOM   1482  C   PHE A 100      -0.146  17.001 -10.443  1.00  0.00
ATOM   1483  O   PHE A 100       0.237  16.998  -9.254  1.00  0.00
ATOM   1484  CB  PHE A 100      -2.469  16.941 -11.243  1.00  0.00
ATOM   1485  CG  PHE A 100      -3.538  16.067 -11.834  1.00  0.00
ATOM   1486  CD1 PHE A 100      -4.145  15.079 -11.075  1.00  0.00
ATOM   1487  CD2 PHE A 100      -3.938  16.231 -13.153  1.00  0.00
ATOM   1488  CE1 PHE A 100      -5.129  14.275 -11.617  1.00  0.00
ATOM   1489  CE2 PHE A 100      -4.922  15.429 -13.697  1.00  0.00
ATOM   1490  CZ  PHE A 100      -5.518  14.450 -12.929  1.00  0.00
ATOM   1500  N   TYR A 101       0.143  17.659 -11.308  1.00  0.00
ATOM   1501  CA  TYR A 101       0.954  18.599 -11.479  1.00  0.00
ATOM   1502  C   TYR A 101      -0.028  19.513 -12.005  1.00  0.00
ATOM   1503  O   TYR A 101      -0.977  19.155 -12.717  1.00  0.00
ATOM   1504  CB  TYR A 101       2.106  18.243 -12.423  1.00  0.00
ATOM   1505  CG  TYR A 101       2.989  17.125 -11.915  1.00  0.00
ATOM   1506  CD1 TYR A 101       2.617  15.803 -12.113  1.00  0.00
ATOM   1507  CD2 TYR A 101       4.170  17.421 -11.252  1.00  0.00
ATOM   1508  CE1 TYR A 101       3.423  14.781 -11.649  1.00  0.00
ATOM   1509  CE2 TYR A 101       4.977  16.400 -10.787  1.00  0.00
ATOM   1510  CZ  TYR A 101       4.606  15.085 -10.984  1.00  0.00
ATOM   1511  OH  TYR A 101       5.410  14.068 -10.521  1.00  0.00
ATOM   1521  N   PRO A 102       0.206  20.698 -11.624  1.00  0.00
ATOM   1522  CA  PRO A 102      -0.649  21.762 -11.892  1.00  0.00
ATOM   1523  C   PRO A 102      -0.698  21.551 -13.352  1.00  0.00
ATOM   1524  O   PRO A 102       0.228  21.269 -14.129  1.00  0.00
ATOM   1525  CB  PRO A 102       0.083  23.035 -11.455  1.00  0.00
ATOM   1526  CG  PRO A 102       0.946  22.591 -10.324  1.00  0.00
ATOM   1527  CD  PRO A 102       1.360  21.193 -10.696  1.00  0.00
ATOM   1535  N   VAL A 103      -1.876  21.744 -13.674  1.00  0.00
ATOM   1536  CA  VAL A 103      -2.520  21.595 -14.869  1.00  0.00
ATOM   1537  C   VAL A 103      -2.853  23.090 -15.260  1.00  0.00
ATOM   1538  O   VAL A 103      -2.805  24.123 -14.556  1.00  0.00
ATOM   1539  CB  VAL A 103      -3.772  20.711 -14.711  1.00  0.00
ATOM   1540  CG1 VAL A 103      -3.403  19.372 -14.088  1.00  0.00
ATOM   1541  CG2 VAL A 103      -4.810  21.431 -13.865  1.00  0.00
ATOM   1551  N   VAL A 104      -3.155  22.987 -16.417  1.00  0.00
ATOM   1552  CA  VAL A 104      -3.553  23.393 -17.629  1.00  0.00
ATOM   1553  C   VAL A 104      -4.690  22.475 -17.925  1.00  0.00
ATOM   1554  O   VAL A 104      -4.558  21.303 -17.622  1.00  0.00
ATOM   1555  CB  VAL A 104      -2.417  23.279 -18.663  1.00  0.00
ATOM   1556  CG1 VAL A 104      -2.902  23.715 -20.037  1.00  0.00
ATOM   1557  CG2 VAL A 104      -1.228  24.118 -18.219  1.00  0.00
ATOM   1567  N   PRO A 105      -5.856  23.036 -18.230  1.00  0.00
ATOM   1568  CA  PRO A 105      -7.044  22.221 -18.433  1.00  0.00
ATOM   1569  C   PRO A 105      -6.843  21.195 -19.579  1.00  0.00
ATOM   1570  O   PRO A 105      -7.519  20.188 -19.668  1.00  0.00
ATOM   1571  CB  PRO A 105      -8.106  23.268 -18.782  1.00  0.00
ATOM   1572  CG  PRO A 105      -7.326  24.405 -19.351  1.00  0.00
ATOM   1573  CD  PRO A 105      -6.067  24.444 -18.528  1.00  0.00
ATOM   1581  N   TRP A 106      -5.856  21.512 -20.440  1.00  0.00
ATOM   1582  CA  TRP A 106      -5.560  20.680 -21.574  1.00  0.00
ATOM   1583  C   TRP A 106      -4.688  19.522 -21.248  1.00  0.00
ATOM   1584  O   TRP A 106      -4.337  18.767 -22.152  1.00  0.00
ATOM   1585  CB  TRP A 106      -4.889  21.509 -22.671  1.00  0.00
ATOM   1586  CG  TRP A 106      -5.779  22.567 -23.251  1.00  0.00
ATOM   1587  CD1 TRP A 106      -5.691  23.911 -23.041  1.00  0.00
ATOM   1588  CD2 TRP A 106      -6.901  22.373 -24.145  1.00  0.00
ATOM   1589  NE1 TRP A 106      -6.677  24.563 -23.737  1.00  0.00
ATOM   1590  CE2 TRP A 106      -7.426  23.638 -24.420  1.00  0.00
ATOM   1591  CE3 TRP A 106      -7.492  21.244 -24.726  1.00  0.00
ATOM   1592  CZ2 TRP A 106      -8.520  23.813 -25.252  1.00  0.00
ATOM   1593  CZ3 TRP A 106      -8.589  21.419 -25.561  1.00  0.00
ATOM   1594  CH2 TRP A 106      -9.088  22.671 -25.818  1.00  0.00
ATOM   1605  N   PHE A 107      -4.213  19.495 -19.998  1.00  0.00
ATOM   1606  CA  PHE A 107      -3.234  18.541 -19.594  1.00  0.00
ATOM   1607  C   PHE A 107      -4.342  17.809 -19.229  1.00  0.00
ATOM   1608  O   PHE A 107      -5.388  18.253 -18.725  1.00  0.00
ATOM   1609  CB  PHE A 107      -2.283  18.908 -18.453  1.00  0.00
ATOM   1610  CG  PHE A 107      -1.173  19.833 -18.865  1.00  0.00
ATOM   1611  CD1 PHE A 107      -0.400  20.478 -17.912  1.00  0.00
ATOM   1612  CD2 PHE A 107      -0.900  20.060 -20.205  1.00  0.00
ATOM   1613  CE1 PHE A 107       0.623  21.329 -18.289  1.00  0.00
ATOM   1614  CE2 PHE A 107       0.122  20.910 -20.585  1.00  0.00
ATOM   1615  CZ  PHE A 107       0.883  21.545 -19.625  1.00  0.00
ATOM   1625  N   TYR A 108      -4.077  16.758 -19.600  1.00  0.00
ATOM   1626  CA  TYR A 108      -4.584  15.556 -19.569  1.00  0.00
ATOM   1627  C   TYR A 108      -3.721  15.067 -18.541  1.00  0.00
ATOM   1628  O   TYR A 108      -2.768  15.776 -18.167  1.00  0.00
ATOM   1629  CB  TYR A 108      -4.491  14.806 -20.898  1.00  0.00
ATOM   1630  CG  TYR A 108      -5.196  15.501 -22.042  1.00  0.00
ATOM   1631  CD1 TYR A 108      -4.458  16.041 -23.085  1.00  0.00
ATOM   1632  CD2 TYR A 108      -6.579  15.598 -22.048  1.00  0.00
ATOM   1633  CE1 TYR A 108      -5.101  16.677 -24.130  1.00  0.00
ATOM   1634  CE2 TYR A 108      -7.222  16.232 -23.094  1.00  0.00
ATOM   1635  CZ  TYR A 108      -6.489  16.770 -24.131  1.00  0.00
ATOM   1636  OH  TYR A 108      -7.129  17.403 -25.171  1.00  0.00
ATOM   1646  N   ALA A 109      -4.002  13.885 -18.195  1.00  0.00
ATOM   1647  CA  ALA A 109      -3.405  13.394 -17.070  1.00  0.00
ATOM   1648  C   ALA A 109      -2.700  13.235 -18.465  1.00  0.00
ATOM   1649  O   ALA A 109      -3.335  12.915 -19.391  1.00  0.00
ATOM   1650  CB  ALA A 109      -4.548  12.290 -16.974  1.00  0.00
ATOM   1656  N   LEU A 110      -1.583  13.254 -18.469  1.00  0.00
ATOM   1657  CA  LEU A 110      -0.350  13.114 -18.823  1.00  0.00
ATOM   1658  C   LEU A 110      -0.034  12.273 -17.792  1.00  0.00
ATOM   1659  O   LEU A 110      -0.825  12.100 -16.876  1.00  0.00
ATOM   1660  CB  LEU A 110       0.459  14.418 -18.832  1.00  0.00
ATOM   1661  CG  LEU A 110      -0.065  15.520 -19.761  1.00  0.00
ATOM   1662  CD1 LEU A 110       0.767  16.781 -19.576  1.00  0.00
ATOM   1663  CD2 LEU A 110      -0.010  15.036 -21.203  1.00  0.00
ATOM   1675  N   ASP A 111       1.025  11.766 -17.791  1.00  0.00
ATOM   1676  CA  ASP A 111       1.164  10.860 -16.736  1.00  0.00
ATOM   1677  C   ASP A 111       1.831  11.861 -16.024  1.00  0.00
ATOM   1678  O   ASP A 111       2.845  12.497 -16.375  1.00  0.00
ATOM   1679  CB  ASP A 111       1.992   9.601 -17.001  1.00  0.00
ATOM   1680  CG  ASP A 111       1.452   8.769 -18.157  1.00  0.00
ATOM   1681  OD1 ASP A 111       0.357   9.032 -18.592  1.00  0.00
ATOM   1682  OD2 ASP A 111       2.142   7.877 -18.592  1.00  0.00
ATOM   1687  N   TYR A 112       1.138  11.836 -15.134  1.00  0.00
ATOM   1688  CA  TYR A 112       0.921  12.258 -14.070  1.00  0.00
ATOM   1689  C   TYR A 112       0.969  10.938 -13.431  1.00  0.00
ATOM   1690  O   TYR A 112       0.804   9.910 -14.041  1.00  0.00
ATOM   1691  CB  TYR A 112      -0.404  13.021 -14.006  1.00  0.00
ATOM   1692  CG  TYR A 112      -0.347  14.396 -14.633  1.00  0.00
ATOM   1693  CD1 TYR A 112       0.878  14.962 -14.956  1.00  0.00
ATOM   1694  CD2 TYR A 112      -1.520  15.092 -14.886  1.00  0.00
ATOM   1695  CE1 TYR A 112       0.931  16.217 -15.529  1.00  0.00
ATOM   1696  CE2 TYR A 112      -1.467  16.348 -15.459  1.00  0.00
ATOM   1697  CZ  TYR A 112      -0.249  16.911 -15.781  1.00  0.00
ATOM   1698  OH  TYR A 112      -0.197  18.162 -16.351  1.00  0.00
ATOM   1708  N   LEU A 113       1.199  10.974 -12.346  1.00  0.00
ATOM   1709  CA  LEU A 113       1.573   9.842 -11.514  1.00  0.00
ATOM   1710  C   LEU A 113       0.393   9.328 -11.044  1.00  0.00
ATOM   1711  O   LEU A 113      -0.651   9.751 -10.497  1.00  0.00
ATOM   1712  CB  LEU A 113       2.464  10.216 -10.323  1.00  0.00
ATOM   1713  CG  LEU A 113       3.826  10.827 -10.678  1.00  0.00
ATOM   1714  CD1 LEU A 113       4.549  11.234  -9.401  1.00  0.00
ATOM   1715  CD2 LEU A 113       4.644   9.818 -11.470  1.00  0.00
ATOM   1727  N   TYR A 114       0.502   8.304 -11.337  1.00  0.00
ATOM   1728  CA  TYR A 114      -0.459   7.614 -11.001  1.00  0.00
ATOM   1729  C   TYR A 114      -0.201   6.816  -9.787  1.00  0.00
ATOM   1730  O   TYR A 114       0.890   6.142  -9.553  1.00  0.00
ATOM   1731  CB  TYR A 114      -0.827   6.756 -12.214  1.00  0.00
ATOM   1732  CG  TYR A 114      -1.353   7.552 -13.388  1.00  0.00
ATOM   1733  CD1 TYR A 114      -0.605   7.648 -14.551  1.00  0.00
ATOM   1734  CD2 TYR A 114      -2.583   8.186 -13.301  1.00  0.00
ATOM   1735  CE1 TYR A 114      -1.084   8.375 -15.624  1.00  0.00
ATOM   1736  CE2 TYR A 114      -3.063   8.913 -14.373  1.00  0.00
ATOM   1737  CZ  TYR A 114      -2.318   9.008 -15.530  1.00  0.00
ATOM   1738  OH  TYR A 114      -2.796   9.732 -16.598  1.00  0.00
ATOM   1748  N   TYR A 115      -1.343   6.627  -9.048  1.00  0.00
ATOM   1749  CA  TYR A 115      -1.225   5.668  -7.907  1.00  0.00
ATOM   1750  C   TYR A 115      -2.251   4.630  -7.891  1.00  0.00
ATOM   1751  O   TYR A 115      -3.431   4.676  -8.290  1.00  0.00
ATOM   1752  CB  TYR A 115      -1.275   6.397  -6.562  1.00  0.00
ATOM   1753  CG  TYR A 115      -0.097   7.315  -6.321  1.00  0.00
ATOM   1754  CD1 TYR A 115      -0.149   8.635  -6.743  1.00  0.00
ATOM   1755  CD2 TYR A 115       1.035   6.837  -5.679  1.00  0.00
ATOM   1756  CE1 TYR A 115       0.926   9.474  -6.522  1.00  0.00
ATOM   1757  CE2 TYR A 115       2.111   7.674  -5.458  1.00  0.00
ATOM   1758  CZ  TYR A 115       2.058   8.989  -5.878  1.00  0.00
ATOM   1759  OH  TYR A 115       3.129   9.824  -5.659  1.00  0.00
ATOM   1769  N   TRP A 116      -1.753   3.476  -7.521  1.00  0.00
ATOM   1770  CA  TRP A 116      -2.820   2.425  -7.628  1.00  0.00
ATOM   1771  C   TRP A 116      -2.989   1.683  -6.313  1.00  0.00
ATOM   1772  O   TRP A 116      -2.049   1.352  -5.553  1.00  0.00
ATOM   1773  CB  TRP A 116      -2.489   1.415  -8.729  1.00  0.00
ATOM   1774  CG  TRP A 116      -2.247   2.046 -10.067  1.00  0.00
ATOM   1775  CD1 TRP A 116      -3.173   2.274 -11.040  1.00  0.00
ATOM   1776  CD2 TRP A 116      -0.988   2.539 -10.588  1.00  0.00
ATOM   1777  NE1 TRP A 116      -2.580   2.869 -12.127  1.00  0.00
ATOM   1778  CE2 TRP A 116      -1.244   3.039 -11.867  1.00  0.00
ATOM   1779  CE3 TRP A 116       0.315   2.593 -10.078  1.00  0.00
ATOM   1780  CZ2 TRP A 116      -0.244   3.591 -12.652  1.00  0.00
ATOM   1781  CZ3 TRP A 116       1.317   3.147 -10.866  1.00  0.00
ATOM   1782  CH2 TRP A 116       1.044   3.633 -12.119  1.00  0.00
ATOM   1793  N   GLY A 117      -4.201   1.316  -6.149  1.00  0.00
ATOM   1794  CA  GLY A 117      -4.461   0.577  -4.973  1.00  0.00
ATOM   1795  C   GLY A 117      -4.273  -0.879  -5.363  1.00  0.00
ATOM   1796  O   GLY A 117      -3.804  -1.230  -6.454  1.00  0.00
ATOM   1800  N   GLN A 118      -4.593  -1.673  -4.411  1.00  0.00
ATOM   1801  CA  GLN A 118      -4.634  -3.093  -4.413  1.00  0.00
ATOM   1802  C   GLN A 118      -5.935  -3.384  -5.173  1.00  0.00
ATOM   1803  O   GLN A 118      -6.829  -2.559  -5.099  1.00  0.00
ATOM   1804  CB  GLN A 118      -4.630  -3.679  -2.999  1.00  0.00
ATOM   1805  CG  GLN A 118      -3.366  -3.389  -2.209  1.00  0.00
ATOM   1806  CD  GLN A 118      -2.145  -4.068  -2.801  1.00  0.00
ATOM   1807  OE1 GLN A 118      -2.108  -5.293  -2.946  1.00  0.00
ATOM   1808  NE2 GLN A 118      -1.137  -3.275  -3.146  1.00  0.00
ATOM   1817  N   GLY A 119      -6.097  -4.484  -5.891  1.00  0.00
ATOM   1818  CA  GLY A 119      -7.393  -4.748  -6.519  1.00  0.00
ATOM   1819  C   GLY A 119      -8.368  -5.301  -5.478  1.00  0.00
ATOM   1820  O   GLY A 119      -7.981  -5.988  -4.509  1.00  0.00
ATOM   1824  N   THR A 120      -9.712  -5.153  -5.819  1.00  0.00
ATOM   1825  CA  THR A 120     -10.756  -5.856  -5.060  1.00  0.00
ATOM   1826  C   THR A 120     -11.386  -6.725  -6.257  1.00  0.00
ATOM   1827  O   THR A 120     -11.372  -6.684  -7.483  1.00  0.00
ATOM   1828  CB  THR A 120     -11.770  -4.915  -4.384  1.00  0.00
ATOM   1829  OG1 THR A 120     -12.679  -5.681  -3.583  1.00  0.00
ATOM   1830  CG2 THR A 120     -12.555  -4.136  -5.430  1.00  0.00
ATOM   1838  N   GLN A 121     -11.953  -7.826  -5.846  1.00  0.00
ATOM   1839  CA  GLN A 121     -12.523  -8.688  -6.914  1.00  0.00
ATOM   1840  C   GLN A 121     -14.045  -8.686  -6.848  1.00  0.00
ATOM   1841  O   GLN A 121     -14.544  -8.949  -5.748  1.00  0.00
ATOM   1842  CB  GLN A 121     -12.002 -10.123  -6.798  1.00  0.00
ATOM   1843  CG  GLN A 121     -12.558 -11.073  -7.846  1.00  0.00
ATOM   1844  CD  GLN A 121     -12.098 -12.502  -7.633  1.00  0.00
ATOM   1845  OE1 GLN A 121     -10.908 -12.763  -7.434  1.00  0.00
ATOM   1846  NE2 GLN A 121     -13.039 -13.438  -7.674  1.00  0.00
ATOM   1855  N   VAL A 122     -14.782  -8.449  -7.852  1.00  0.00
ATOM   1856  CA  VAL A 122     -16.191  -8.453  -7.645  1.00  0.00
ATOM   1857  C   VAL A 122     -16.807  -9.519  -8.550  1.00  0.00
ATOM   1858  O   VAL A 122     -16.709  -9.687  -9.796  1.00  0.00
ATOM   1859  CB  VAL A 122     -16.786  -7.067  -7.957  1.00  0.00
ATOM   1860  CG1 VAL A 122     -18.304  -7.105  -7.857  1.00  0.00
ATOM   1861  CG2 VAL A 122     -16.209  -6.030  -7.007  1.00  0.00
ATOM   1871  N   THR A 123     -17.558 -10.366  -7.854  1.00  0.00
ATOM   1872  CA  THR A 123     -18.145 -11.386  -8.670  1.00  0.00
ATOM   1873  C   THR A 123     -19.713 -11.318  -8.768  1.00  0.00
ATOM   1874  O   THR A 123     -20.593 -11.113  -7.902  1.00  0.00
ATOM   1875  CB  THR A 123     -17.710 -12.765  -8.137  1.00  0.00
ATOM   1876  OG1 THR A 123     -16.284 -12.885  -8.221  1.00  0.00
ATOM   1877  CG2 THR A 123     -18.357 -13.878  -8.947  1.00  0.00
ATOM   1885  N   VAL A 124     -20.186 -11.414  -9.944  1.00  0.00
ATOM   1886  CA  VAL A 124     -21.633 -11.390  -9.863  1.00  0.00
ATOM   1887  C   VAL A 124     -22.130 -12.721 -10.254  1.00  0.00
ATOM   1888  O   VAL A 124     -21.706 -13.332 -11.229  1.00  0.00
ATOM   1889  CB  VAL A 124     -22.239 -10.319 -10.789  1.00  0.00
ATOM   1890  CG1 VAL A 124     -23.757 -10.313 -10.674  1.00  0.00
ATOM   1891  CG2 VAL A 124     -21.668  -8.952 -10.444  1.00  0.00
ATOM   1901  N   SER A 125     -23.022 -13.185  -9.394  1.00  0.00
ATOM   1902  CA  SER A 125     -23.496 -14.558  -9.665  1.00  0.00
ATOM   1903  C   SER A 125     -24.912 -14.575 -10.012  1.00  0.00
ATOM   1904  O   SER A 125     -25.933 -13.792  -9.840  1.00  0.00
ATOM   1905  CB  SER A 125     -23.283 -15.462  -8.467  1.00  0.00
ATOM   1906  OG  SER A 125     -23.667 -16.778  -8.756  1.00  0.00
ATOM   1912  N   SER A 126     -25.053 -15.545 -10.610  1.00  0.00
ATOM   1913  CA  SER A 126     -26.330 -15.692 -10.948  1.00  0.00
ATOM   1914  C   SER A 126     -26.884 -16.727 -10.032  1.00  0.00
ATOM   1915  O   SER A 126     -28.074 -16.968  -9.865  1.00  0.00
ATOM   1916  OXT SER A 126     -26.143 -17.410  -9.381  1.00  0.00
ATOM   1917  CB  SER A 126     -26.442 -16.088 -12.407  1.00  0.00
ATOM   1918  OG  SER A 126     -27.774 -16.354 -12.754  1.00  0.00
END
