# Supplementary material for: Nanobody-based CTLA4 inhibitors for immune checkpoint blockade therapy of canine cancer patients
Source: Sci Rep. 2021 Oct 21;11:20763. doi: 10.1038/s41598-021-00325-3 (PMC8531395; doi:10.1038/s41598-021-00325-3)
Supplement: Supplementary file 1 — Supplementary Information 1. [file 41598_2021_325_MOESM1_ESM.zip › Supplemental Information/trRosetta_cNb6_3.pdb]

ATOM      1  N   MET B   1        .683    .029   -.448  1.00  0.00
ATOM      2  CA  MET B   1       2.137   -.121   -.522  1.00  0.00
ATOM      3  C   MET B   1       2.504   1.249   -.570  1.00  0.00
ATOM      4  O   MET B   1       1.860   2.152  -1.059  1.00  0.00
ATOM      5  CB  MET B   1       2.641   -.894  -1.739  1.00  0.00
ATOM      6  CG  MET B   1       2.291  -2.375  -1.734  1.00  0.00
ATOM      7  SD  MET B   1       2.986  -3.259  -3.144  1.00  0.00
ATOM      8  CE  MET B   1       4.724  -3.271  -2.713  1.00  0.00
ATOM     20  N   HIS B   2       3.562   1.456    .010  1.00  0.00
ATOM     21  CA  HIS B   2       4.239   2.720    .145  1.00  0.00
ATOM     22  C   HIS B   2       5.616   2.590   -.395  1.00  0.00
ATOM     23  O   HIS B   2       6.364   1.602   -.195  1.00  0.00
ATOM     24  CB  HIS B   2       4.291   3.179   1.605  1.00  0.00
ATOM     25  CG  HIS B   2       2.941   3.370   2.224  1.00  0.00
ATOM     26  ND1 HIS B   2       2.182   4.503   2.019  1.00  0.00
ATOM     27  CD2 HIS B   2       2.215   2.574   3.043  1.00  0.00
ATOM     28  CE1 HIS B   2       1.046   4.394   2.685  1.00  0.00
ATOM     29  NE2 HIS B   2       1.041   3.234   3.314  1.00  0.00
ATOM     37  N   VAL B   3       6.006   3.722  -1.041  1.00  0.00
ATOM     38  CA  VAL B   3       7.343   3.726  -1.678  1.00  0.00
ATOM     39  C   VAL B   3       8.177   4.929  -1.224  1.00  0.00
ATOM     40  O   VAL B   3       7.748   6.088  -1.328  1.00  0.00
ATOM     41  CB  VAL B   3       7.207   3.757  -3.212  1.00  0.00
ATOM     42  CG1 VAL B   3       6.237   4.849  -3.639  1.00  0.00
ATOM     43  CG2 VAL B   3       8.572   3.968  -3.848  1.00  0.00
ATOM     53  N   ALA B   4       9.400   4.693   -.823  1.00  0.00
ATOM     54  CA  ALA B   4      10.195   5.841   -.477  1.00  0.00
ATOM     55  C   ALA B   4      11.377   5.805  -1.496  1.00  0.00
ATOM     56  O   ALA B   4      11.986   4.833  -1.972  1.00  0.00
ATOM     57  CB  ALA B   4      10.567   5.737    .932  1.00  0.00
ATOM     63  N   GLN B   5      11.897   6.909  -1.707  1.00  0.00
ATOM     64  CA  GLN B   5      13.044   7.024  -2.576  1.00  0.00
ATOM     65  C   GLN B   5      14.116   7.950  -1.984  1.00  0.00
ATOM     66  O   GLN B   5      13.763   8.883  -1.254  1.00  0.00
ATOM     67  CB  GLN B   5      12.608   7.532  -3.953  1.00  0.00
ATOM     68  CG  GLN B   5      11.344   6.879  -4.486  1.00  0.00
ATOM     69  CD  GLN B   5      11.044   7.282  -5.917  1.00  0.00
ATOM     70  OE1 GLN B   5      10.023   6.887  -6.486  1.00  0.00
ATOM     71  NE2 GLN B   5      11.933   8.072  -6.507  1.00  0.00
ATOM     80  N   PRO B   6      15.438   7.781  -2.382  1.00  0.00
ATOM     81  CA  PRO B   6      16.258   8.797  -1.779  1.00  0.00
ATOM     82  C   PRO B   6      16.043  10.159  -2.456  1.00  0.00
ATOM     83  O   PRO B   6      15.627  10.190  -3.615  1.00  0.00
ATOM     84  CB  PRO B   6      17.674   8.260  -2.007  1.00  0.00
ATOM     85  CG  PRO B   6      17.559   7.440  -3.247  1.00  0.00
ATOM     86  CD  PRO B   6      16.206   6.789  -3.141  1.00  0.00
ATOM     94  N   ALA B   7      16.291  11.333  -1.808  1.00  0.00
ATOM     95  CA  ALA B   7      15.901  12.428  -2.682  1.00  0.00
ATOM     96  C   ALA B   7      16.554  12.912  -3.933  1.00  0.00
ATOM     97  O   ALA B   7      15.779  13.232  -4.809  1.00  0.00
ATOM     98  CB  ALA B   7      16.113  13.493  -1.613  1.00  0.00
ATOM    104  N   VAL B   8      17.928  12.970  -3.945  1.00  0.00
ATOM    105  CA  VAL B   8      18.742  13.360  -5.136  1.00  0.00
ATOM    106  C   VAL B   8      19.970  12.431  -5.469  1.00  0.00
ATOM    107  O   VAL B   8      20.556  12.004  -4.499  1.00  0.00
ATOM    108  CB  VAL B   8      19.262  14.795  -4.932  1.00  0.00
ATOM    109  CG1 VAL B   8      20.115  15.226  -6.115  1.00  0.00
ATOM    110  CG2 VAL B   8      18.091  15.746  -4.736  1.00  0.00
ATOM    120  N   VAL B   9      20.423  12.080  -6.559  1.00  0.00
ATOM    121  CA  VAL B   9      21.585  11.192  -6.647  1.00  0.00
ATOM    122  C   VAL B   9      22.519  11.710  -7.598  1.00  0.00
ATOM    123  O   VAL B   9      21.873  12.049  -8.568  1.00  0.00
ATOM    124  CB  VAL B   9      21.194   9.767  -7.082  1.00  0.00
ATOM    125  CG1 VAL B   9      22.429   8.886  -7.191  1.00  0.00
ATOM    126  CG2 VAL B   9      20.197   9.179  -6.095  1.00  0.00
ATOM    136  N   LEU B  10      23.811  11.842  -7.317  1.00  0.00
ATOM    137  CA  LEU B  10      24.655  12.430  -8.261  1.00  0.00
ATOM    138  C   LEU B  10      25.478  11.431  -9.004  1.00  0.00
ATOM    139  O   LEU B  10      26.104  10.572  -8.425  1.00  0.00
ATOM    140  CB  LEU B  10      25.572  13.440  -7.559  1.00  0.00
ATOM    141  CG  LEU B  10      24.967  14.828  -7.312  1.00  0.00
ATOM    142  CD1 LEU B  10      23.807  14.710  -6.332  1.00  0.00
ATOM    143  CD2 LEU B  10      26.041  15.763  -6.777  1.00  0.00
ATOM    155  N   ALA B  11      25.490  11.649 -10.442  1.00  0.00
ATOM    156  CA  ALA B  11      26.228  10.684 -11.111  1.00  0.00
ATOM    157  C   ALA B  11      27.521  11.238 -11.753  1.00  0.00
ATOM    158  O   ALA B  11      27.905  12.408 -12.083  1.00  0.00
ATOM    159  CB  ALA B  11      25.404  10.150 -12.123  1.00  0.00
ATOM    165  N   SER B  12      28.289  10.347 -12.152  1.00  0.00
ATOM    166  CA  SER B  12      29.429  11.015 -12.648  1.00  0.00
ATOM    167  C   SER B  12      29.454  10.772 -14.106  1.00  0.00
ATOM    168  O   SER B  12      28.505  10.197 -14.587  1.00  0.00
ATOM    169  CB  SER B  12      30.698  10.509 -11.990  1.00  0.00
ATOM    170  OG  SER B  12      30.987   9.199 -12.397  1.00  0.00
ATOM    176  N   SER B  13      30.412  11.250 -14.859  1.00  0.00
ATOM    177  CA  SER B  13      30.583  11.077 -16.378  1.00  0.00
ATOM    178  C   SER B  13      30.791   9.815 -17.071  1.00  0.00
ATOM    179  O   SER B  13      30.687   9.674 -18.260  1.00  0.00
ATOM    180  CB  SER B  13      31.756  11.918 -16.841  1.00  0.00
ATOM    181  OG  SER B  13      32.935  11.538 -16.185  1.00  0.00
ATOM    187  N   ARG B  14      31.077   8.981 -16.235  1.00  0.00
ATOM    188  CA  ARG B  14      31.410   7.629 -16.363  1.00  0.00
ATOM    189  C   ARG B  14      29.975   7.288 -16.135  1.00  0.00
ATOM    190  O   ARG B  14      29.813   6.102 -15.855  1.00  0.00
ATOM    191  CB  ARG B  14      32.376   7.075 -15.326  1.00  0.00
ATOM    192  CG  ARG B  14      33.775   7.668 -15.375  1.00  0.00
ATOM    193  CD  ARG B  14      34.663   7.064 -14.348  1.00  0.00
ATOM    194  NE  ARG B  14      36.003   7.629 -14.391  1.00  0.00
ATOM    195  CZ  ARG B  14      37.020   7.245 -13.595  1.00  0.00
ATOM    196  NH1 ARG B  14      36.836   6.297 -12.703  1.00  0.00
ATOM    197  NH2 ARG B  14      38.204   7.821 -13.712  1.00  0.00
ATOM    211  N   GLY B  15      28.931   8.255 -15.921  1.00  0.00
ATOM    212  CA  GLY B  15      27.865   7.445 -15.495  1.00  0.00
ATOM    213  C   GLY B  15      27.213   6.699 -14.320  1.00  0.00
ATOM    214  O   GLY B  15      26.022   6.818 -14.186  1.00  0.00
ATOM    218  N   VAL B  16      27.917   6.122 -13.378  1.00  0.00
ATOM    219  CA  VAL B  16      26.908   5.429 -12.868  1.00  0.00
ATOM    220  C   VAL B  16      25.907   5.830 -11.792  1.00  0.00
ATOM    221  O   VAL B  16      26.347   6.633 -10.954  1.00  0.00
ATOM    222  CB  VAL B  16      27.616   4.142 -12.404  1.00  0.00
ATOM    223  CG1 VAL B  16      26.630   3.212 -11.712  1.00  0.00
ATOM    224  CG2 VAL B  16      28.266   3.451 -13.592  1.00  0.00
ATOM    234  N   ALA B  17      24.564   5.543 -11.832  1.00  0.00
ATOM    235  CA  ALA B  17      23.809   5.997 -10.636  1.00  0.00
ATOM    236  C   ALA B  17      23.035   4.896  -9.829  1.00  0.00
ATOM    237  O   ALA B  17      22.524   3.861 -10.264  1.00  0.00
ATOM    238  CB  ALA B  17      22.952   6.998 -11.176  1.00  0.00
ATOM    244  N   SER B  18      22.960   4.998  -8.609  1.00  0.00
ATOM    245  CA  SER B  18      22.141   3.915  -8.062  1.00  0.00
ATOM    246  C   SER B  18      20.981   4.448  -7.353  1.00  0.00
ATOM    247  O   SER B  18      21.072   5.305  -6.496  1.00  0.00
ATOM    248  CB  SER B  18      22.942   3.048  -7.110  1.00  0.00
ATOM    249  OG  SER B  18      23.973   2.380  -7.786  1.00  0.00
ATOM    255  N   PHE B  19      19.843   3.855  -7.656  1.00  0.00
ATOM    256  CA  PHE B  19      18.739   4.346  -7.034  1.00  0.00
ATOM    257  C   PHE B  19      18.197   3.282  -6.036  1.00  0.00
ATOM    258  O   PHE B  19      17.911   2.129  -6.239  1.00  0.00
ATOM    259  CB  PHE B  19      17.699   4.727  -8.089  1.00  0.00
ATOM    260  CG  PHE B  19      16.329   4.979  -7.527  1.00  0.00
ATOM    261  CD1 PHE B  19      15.978   6.235  -7.055  1.00  0.00
ATOM    262  CD2 PHE B  19      15.389   3.961  -7.469  1.00  0.00
ATOM    263  CE1 PHE B  19      14.718   6.468  -6.537  1.00  0.00
ATOM    264  CE2 PHE B  19      14.128   4.192  -6.954  1.00  0.00
ATOM    265  CZ  PHE B  19      13.793   5.447  -6.487  1.00  0.00
ATOM    275  N   VAL B  20      17.869   3.648  -4.913  1.00  0.00
ATOM    276  CA  VAL B  20      17.294   2.618  -4.032  1.00  0.00
ATOM    277  C   VAL B  20      15.848   2.917  -3.681  1.00  0.00
ATOM    278  O   VAL B  20      15.539   4.036  -3.319  1.00  0.00
ATOM    279  CB  VAL B  20      18.110   2.507  -2.731  1.00  0.00
ATOM    280  CG1 VAL B  20      17.493   1.473  -1.801  1.00  0.00
ATOM    281  CG2 VAL B  20      19.553   2.150  -3.053  1.00  0.00
ATOM    291  N   CYS B  21      14.955   1.891  -3.733  1.00  0.00
ATOM    292  CA  CYS B  21      13.643   2.170  -3.419  1.00  0.00
ATOM    293  C   CYS B  21      13.135   1.435  -2.174  1.00  0.00
ATOM    294  O   CYS B  21      13.492    .306  -1.814  1.00  0.00
ATOM    295  CB  CYS B  21      12.773   1.820  -4.627  1.00  0.00
ATOM    296  SG  CYS B  21      11.001   2.055  -4.354  1.00  0.00
ATOM    302  N   GLU B  22      12.344   1.984  -1.384  1.00  0.00
ATOM    303  CA  GLU B  22      11.966   1.123   -.250  1.00  0.00
ATOM    304  C   GLU B  22      10.467    .954   -.225  1.00  0.00
ATOM    305  O   GLU B  22       9.585   1.791   -.277  1.00  0.00
ATOM    306  CB  GLU B  22      12.445   1.712   1.079  1.00  0.00
ATOM    307  CG  GLU B  22      12.116    .862   2.298  1.00  0.00
ATOM    308  CD  GLU B  22      12.664   1.435   3.575  1.00  0.00
ATOM    309  OE1 GLU B  22      13.312   2.452   3.518  1.00  0.00
ATOM    310  OE2 GLU B  22      12.433    .854   4.610  1.00  0.00
ATOM    317  N   TYR B  23      10.052   -.271   -.059  1.00  0.00
ATOM    318  CA  TYR B  23       8.666   -.497   -.043  1.00  0.00
ATOM    319  C   TYR B  23       8.100   -.920   1.255  1.00  0.00
ATOM    320  O   TYR B  23       8.293  -1.987   1.808  1.00  0.00
ATOM    321  CB  TYR B  23       8.320  -1.539  -1.110  1.00  0.00
ATOM    322  CG  TYR B  23       8.645  -1.099  -2.520  1.00  0.00
ATOM    323  CD1 TYR B  23       9.531  -1.839  -3.290  1.00  0.00
ATOM    324  CD2 TYR B  23       8.058    .043  -3.043  1.00  0.00
ATOM    325  CE1 TYR B  23       9.827  -1.437  -4.579  1.00  0.00
ATOM    326  CE2 TYR B  23       8.355    .445  -4.331  1.00  0.00
ATOM    327  CZ  TYR B  23       9.235   -.291  -5.097  1.00  0.00
ATOM    328  OH  TYR B  23       9.531    .109  -6.380  1.00  0.00
ATOM    338  N   GLY B  24       6.958   -.318   1.426  1.00  0.00
ATOM    339  CA  GLY B  24       5.879   -.291   2.426  1.00  0.00
ATOM    340  C   GLY B  24       4.972  -1.427   2.723  1.00  0.00
ATOM    341  O   GLY B  24       3.890  -1.245   3.313  1.00  0.00
ATOM    345  N   SER B  25       5.273  -2.567   2.194  1.00  0.00
ATOM    346  CA  SER B  25       4.414  -3.639   2.580  1.00  0.00
ATOM    347  C   SER B  25       5.258  -4.916   2.779  1.00  0.00
ATOM    348  O   SER B  25       6.351  -5.053   2.263  1.00  0.00
ATOM    349  CB  SER B  25       3.345  -3.850   1.526  1.00  0.00
ATOM    350  OG  SER B  25       2.471  -4.880   1.898  1.00  0.00
ATOM    356  N   SER B  26       4.684  -5.865   3.548  1.00  0.00
ATOM    357  CA  SER B  26       5.323  -7.190   3.772  1.00  0.00
ATOM    358  C   SER B  26       4.779  -7.902   2.739  1.00  0.00
ATOM    359  O   SER B  26       5.557  -8.654   2.138  1.00  0.00
ATOM    360  CB  SER B  26       4.994  -7.852   5.096  1.00  0.00
ATOM    361  OG  SER B  26       3.633  -8.178   5.170  1.00  0.00
ATOM    367  N   GLY B  27       3.632  -7.585   2.185  1.00  0.00
ATOM    368  CA  GLY B  27       3.930  -8.549   1.374  1.00  0.00
ATOM    369  C   GLY B  27       3.812  -9.901   1.676  1.00  0.00
ATOM    370  O   GLY B  27       3.915 -10.590   2.675  1.00  0.00
ATOM    374  N   ASN B  28       4.084 -10.143    .490  1.00  0.00
ATOM    375  CA  ASN B  28       4.588 -11.232   -.084  1.00  0.00
ATOM    376  C   ASN B  28       5.190 -10.564  -1.399  1.00  0.00
ATOM    377  O   ASN B  28       4.556 -10.628  -2.483  1.00  0.00
ATOM    378  CB  ASN B  28       3.524 -12.292   -.304  1.00  0.00
ATOM    379  CG  ASN B  28       4.094 -13.583   -.822  1.00  0.00
ATOM    380  OD1 ASN B  28       5.133 -13.593  -1.492  1.00  0.00
ATOM    381  ND2 ASN B  28       3.433 -14.673   -.527  1.00  0.00
ATOM    388  N   ALA B  29       6.337 -10.371  -1.367  1.00  0.00
ATOM    389  CA  ALA B  29       7.242  -9.829  -2.339  1.00  0.00
ATOM    390  C   ALA B  29       7.103 -10.759  -3.541  1.00  0.00
ATOM    391  O   ALA B  29       7.315 -10.178  -4.597  1.00  0.00
ATOM    392  CB  ALA B  29       8.350  -9.805  -2.005  1.00  0.00
ATOM    398  N   ALA B  30       6.776 -12.153  -3.482  1.00  0.00
ATOM    399  CA  ALA B  30       7.060 -12.292  -4.816  1.00  0.00
ATOM    400  C   ALA B  30       7.318 -12.407  -6.145  1.00  0.00
ATOM    401  O   ALA B  30       8.193 -12.688  -6.931  1.00  0.00
ATOM    402  CB  ALA B  30       6.545 -14.157  -4.314  1.00  0.00
ATOM    408  N   GLU B  31       6.299 -12.064  -6.652  1.00  0.00
ATOM    409  CA  GLU B  31       5.908 -11.859  -8.054  1.00  0.00
ATOM    410  C   GLU B  31       6.048 -10.331  -8.592  1.00  0.00
ATOM    411  O   GLU B  31       5.719 -10.049  -9.732  1.00  0.00
ATOM    412  CB  GLU B  31       4.467 -12.347  -8.217  1.00  0.00
ATOM    413  CG  GLU B  31       4.249 -13.803  -7.832  1.00  0.00
ATOM    414  CD  GLU B  31       5.057 -14.756  -8.669  1.00  0.00
ATOM    415  OE1 GLU B  31       5.354 -14.426  -9.792  1.00  0.00
ATOM    416  OE2 GLU B  31       5.377 -15.816  -8.184  1.00  0.00
ATOM    423  N   VAL B  32       6.485  -9.399  -7.709  1.00  0.00
ATOM    424  CA  VAL B  32       6.552  -7.876  -7.588  1.00  0.00
ATOM    425  C   VAL B  32       7.360  -7.436  -8.847  1.00  0.00
ATOM    426  O   VAL B  32       8.362  -8.142  -9.242  1.00  0.00
ATOM    427  CB  VAL B  32       7.257  -7.412  -6.300  1.00  0.00
ATOM    428  CG1 VAL B  32       8.706  -7.876  -6.289  1.00  0.00
ATOM    429  CG2 VAL B  32       7.175  -5.897  -6.182  1.00  0.00
ATOM    439  N   ARG B  33       6.773  -6.311  -9.425  1.00  0.00
ATOM    440  CA  ARG B  33       7.359  -5.743 -10.570  1.00  0.00
ATOM    441  C   ARG B  33       7.730  -4.354 -10.228  1.00  0.00
ATOM    442  O   ARG B  33       7.082  -3.461  -9.724  1.00  0.00
ATOM    443  CB  ARG B  33       6.405  -5.762 -11.755  1.00  0.00
ATOM    444  CG  ARG B  33       6.938  -5.102 -13.016  1.00  0.00
ATOM    445  CD  ARG B  33       5.978  -5.214 -14.144  1.00  0.00
ATOM    446  NE  ARG B  33       5.847  -6.585 -14.610  1.00  0.00
ATOM    447  CZ  ARG B  33       4.917  -7.010 -15.487  1.00  0.00
ATOM    448  NH1 ARG B  33       4.045  -6.160 -15.983  1.00  0.00
ATOM    449  NH2 ARG B  33       4.881  -8.280 -15.850  1.00  0.00
ATOM    463  N   VAL B  34       8.972  -4.051 -10.588  1.00  0.00
ATOM    464  CA  VAL B  34       9.466  -2.725 -10.237  1.00  0.00
ATOM    465  C   VAL B  34       9.783  -2.013 -11.414  1.00  0.00
ATOM    466  O   VAL B  34      10.465  -2.688 -12.153  1.00  0.00
ATOM    467  CB  VAL B  34      10.729  -2.783  -9.358  1.00  0.00
ATOM    468  CG1 VAL B  34      11.102  -1.392  -8.869  1.00  0.00
ATOM    469  CG2 VAL B  34      10.500  -3.724  -8.185  1.00  0.00
ATOM    479  N   THR B  35       9.216   -.694 -11.535  1.00  0.00
ATOM    480  CA  THR B  35       9.501    .089 -12.744  1.00  0.00
ATOM    481  C   THR B  35      10.231   1.511 -12.526  1.00  0.00
ATOM    482  O   THR B  35       9.967   2.239 -11.557  1.00  0.00
ATOM    483  CB  THR B  35       8.179    .300 -13.504  1.00  0.00
ATOM    484  OG1 THR B  35       7.627   -.972 -13.870  1.00  0.00
ATOM    485  CG2 THR B  35       8.412   1.127 -14.760  1.00  0.00
ATOM    493  N   VAL B  36      11.213   1.900 -13.236  1.00  0.00
ATOM    494  CA  VAL B  36      11.725   3.174 -13.093  1.00  0.00
ATOM    495  C   VAL B  36      11.296   4.003 -14.336  1.00  0.00
ATOM    496  O   VAL B  36      11.461   3.714 -15.546  1.00  0.00
ATOM    497  CB  VAL B  36      13.258   3.106 -12.957  1.00  0.00
ATOM    498  CG1 VAL B  36      13.870   2.419 -14.169  1.00  0.00
ATOM    499  CG2 VAL B  36      13.826   4.506 -12.786  1.00  0.00
ATOM    509  N   LEU B  37      10.736   5.212 -13.949  1.00  0.00
ATOM    510  CA  LEU B  37      10.372   6.012 -15.044  1.00  0.00
ATOM    511  C   LEU B  37      11.140   7.414 -14.977  1.00  0.00
ATOM    512  O   LEU B  37      11.433   8.053 -13.961  1.00  0.00
ATOM    513  CB  LEU B  37       8.849   6.194 -15.035  1.00  0.00
ATOM    514  CG  LEU B  37       8.024   4.900 -15.047  1.00  0.00
ATOM    515  CD1 LEU B  37       7.754   4.457 -13.616  1.00  0.00
ATOM    516  CD2 LEU B  37       6.724   5.134 -15.802  1.00  0.00
ATOM    528  N   ARG B  38      11.490   7.966 -16.120  1.00  0.00
ATOM    529  CA  ARG B  38      11.963   9.259 -16.144  1.00  0.00
ATOM    530  C   ARG B  38      10.908  10.427 -16.552  1.00  0.00
ATOM    531  O   ARG B  38       9.943  10.503 -17.333  1.00  0.00
ATOM    532  CB  ARG B  38      13.153   9.247 -17.093  1.00  0.00
ATOM    533  CG  ARG B  38      13.854  10.586 -17.257  1.00  0.00
ATOM    534  CD  ARG B  38      15.086  10.464 -18.078  1.00  0.00
ATOM    535  NE  ARG B  38      15.785  11.733 -18.198  1.00  0.00
ATOM    536  CZ  ARG B  38      15.627  12.600 -19.217  1.00  0.00
ATOM    537  NH1 ARG B  38      14.792  12.321 -20.194  1.00  0.00
ATOM    538  NH2 ARG B  38      16.311  13.730 -19.235  1.00  0.00
ATOM    552  N   GLN B  39      10.996  11.584 -15.783  1.00  0.00
ATOM    553  CA  GLN B  39       9.930  12.566 -16.237  1.00  0.00
ATOM    554  C   GLN B  39      10.496  13.655 -17.101  1.00  0.00
ATOM    555  O   GLN B  39      11.381  14.364 -16.616  1.00  0.00
ATOM    556  CB  GLN B  39       9.219  13.213 -15.046  1.00  0.00
ATOM    557  CG  GLN B  39       8.061  14.118 -15.428  1.00  0.00
ATOM    558  CD  GLN B  39       7.399  14.754 -14.220  1.00  0.00
ATOM    559  OE1 GLN B  39       7.149  14.089 -13.211  1.00  0.00
ATOM    560  NE2 GLN B  39       7.112  16.047 -14.316  1.00  0.00
ATOM    569  N   ALA B  40      10.114  13.914 -18.249  1.00  0.00
ATOM    570  CA  ALA B  40      10.732  14.872 -18.931  1.00  0.00
ATOM    571  C   ALA B  40      10.081  16.246 -19.197  1.00  0.00
ATOM    572  O   ALA B  40       9.159  16.636 -19.833  1.00  0.00
ATOM    573  CB  ALA B  40      11.052  14.434 -20.254  1.00  0.00
ATOM    579  N   GLY B  41      10.410  17.078 -18.311  1.00  0.00
ATOM    580  CA  GLY B  41       9.690  18.281 -18.405  1.00  0.00
ATOM    581  C   GLY B  41       8.363  17.581 -18.001  1.00  0.00
ATOM    582  O   GLY B  41       8.269  17.009 -16.923  1.00  0.00
ATOM    586  N   SER B  42       7.309  17.738 -18.844  1.00  0.00
ATOM    587  CA  SER B  42       5.925  17.213 -18.638  1.00  0.00
ATOM    588  C   SER B  42       5.594  15.863 -19.193  1.00  0.00
ATOM    589  O   SER B  42       4.389  15.370 -19.173  1.00  0.00
ATOM    590  CB  SER B  42       4.926  18.191 -19.225  1.00  0.00
ATOM    591  OG  SER B  42       5.074  18.286 -20.615  1.00  0.00
ATOM    597  N   GLN B  43       6.621  15.194 -19.812  1.00  0.00
ATOM    598  CA  GLN B  43       6.325  13.988 -20.430  1.00  0.00
ATOM    599  C   GLN B  43       6.794  12.782 -19.770  1.00  0.00
ATOM    600  O   GLN B  43       7.753  12.543 -19.037  1.00  0.00
ATOM    601  CB  GLN B  43       6.882  14.014 -21.855  1.00  0.00
ATOM    602  CG  GLN B  43       6.347  15.148 -22.713  1.00  0.00
ATOM    603  CD  GLN B  43       4.861  15.014 -22.988  1.00  0.00
ATOM    604  OE1 GLN B  43       4.415  14.042 -23.604  1.00  0.00
ATOM    605  NE2 GLN B  43       4.086  15.991 -22.533  1.00  0.00
ATOM    614  N   MET B  44       6.241  11.691 -19.910  1.00  0.00
ATOM    615  CA  MET B  44       6.924  10.706 -19.073  1.00  0.00
ATOM    616  C   MET B  44       7.387   9.478 -19.852  1.00  0.00
ATOM    617  O   MET B  44       6.618   8.928 -20.649  1.00  0.00
ATOM    618  CB  MET B  44       6.008  10.280 -17.927  1.00  0.00
ATOM    619  CG  MET B  44       6.625   9.271 -16.970  1.00  0.00
ATOM    620  SD  MET B  44       5.535   8.864 -15.591  1.00  0.00
ATOM    621  CE  MET B  44       5.579  10.393 -14.662  1.00  0.00
ATOM    631  N   THR B  45       8.579   8.989 -19.575  1.00  0.00
ATOM    632  CA  THR B  45       8.944   7.950 -20.326  1.00  0.00
ATOM    633  C   THR B  45       9.359   6.680 -19.411  1.00  0.00
ATOM    634  O   THR B  45       9.721   6.513 -18.227  1.00  0.00
ATOM    635  CB  THR B  45      10.082   8.420 -21.251  1.00  0.00
ATOM    636  OG1 THR B  45      11.207   8.825 -20.461  1.00  0.00
ATOM    637  CG2 THR B  45       9.623   9.589 -22.109  1.00  0.00
ATOM    645  N   GLU B  46       9.256   5.530 -19.947  1.00  0.00
ATOM    646  CA  GLU B  46       9.606   4.429 -19.001  1.00  0.00
ATOM    647  C   GLU B  46      10.887   4.023 -19.512  1.00  0.00
ATOM    648  O   GLU B  46      11.070   3.741 -20.724  1.00  0.00
ATOM    649  CB  GLU B  46       8.624   3.255 -18.998  1.00  0.00
ATOM    650  CG  GLU B  46       9.006   2.118 -18.060  1.00  0.00
ATOM    651  CD  GLU B  46       8.006    .996 -18.064  1.00  0.00
ATOM    652  OE1 GLU B  46       6.852   1.254 -18.312  1.00  0.00
ATOM    653  OE2 GLU B  46       8.396   -.122 -17.819  1.00  0.00
ATOM    660  N   VAL B  47      11.793   3.879 -18.605  1.00  0.00
ATOM    661  CA  VAL B  47      13.138   3.650 -18.919  1.00  0.00
ATOM    662  C   VAL B  47      13.577   2.251 -18.517  1.00  0.00
ATOM    663  O   VAL B  47      14.285   1.598 -19.286  1.00  0.00
ATOM    664  CB  VAL B  47      14.012   4.703 -18.211  1.00  0.00
ATOM    665  CG1 VAL B  47      15.488   4.414 -18.446  1.00  0.00
ATOM    666  CG2 VAL B  47      13.649   6.095 -18.706  1.00  0.00
ATOM    676  N   CYS B  48      13.122   1.795 -17.475  1.00  0.00
ATOM    677  CA  CYS B  48      13.446    .499 -17.112  1.00  0.00
ATOM    678  C   CYS B  48      12.576   -.234 -16.247  1.00  0.00
ATOM    679  O   CYS B  48      11.716   -.080 -15.422  1.00  0.00
ATOM    680  CB  CYS B  48      14.822    .513 -16.446  1.00  0.00
ATOM    681  SG  CYS B  48      15.428  -1.123 -15.968  1.00  0.00
ATOM    687  N   ALA B  49      12.686  -1.399 -16.573  1.00  0.00
ATOM    688  CA  ALA B  49      11.830  -2.083 -15.764  1.00  0.00
ATOM    689  C   ALA B  49      12.446  -3.165 -15.303  1.00  0.00
ATOM    690  O   ALA B  49      13.328  -3.784 -15.917  1.00  0.00
ATOM    691  CB  ALA B  49      10.692  -2.205 -16.279  1.00  0.00
ATOM    697  N   ALA B  50      11.908  -3.547 -14.349  1.00  0.00
ATOM    698  CA  ALA B  50      12.502  -4.736 -14.005  1.00  0.00
ATOM    699  C   ALA B  50      11.647  -5.327 -13.195  1.00  0.00
ATOM    700  O   ALA B  50      10.945  -4.635 -12.544  1.00  0.00
ATOM    701  CB  ALA B  50      13.694  -4.557 -13.170  1.00  0.00
ATOM    707  N   THR B  51      11.744  -6.728 -13.391  1.00  0.00
ATOM    708  CA  THR B  51      10.841  -7.554 -12.783  1.00  0.00
ATOM    709  C   THR B  51      11.546  -8.495 -12.159  1.00  0.00
ATOM    710  O   THR B  51      12.400  -9.181 -12.667  1.00  0.00
ATOM    711  CB  THR B  51       9.854  -8.221 -13.758  1.00  0.00
ATOM    712  OG1 THR B  51       9.175  -7.212 -14.518  1.00  0.00
ATOM    713  CG2 THR B  51       8.831  -9.051 -12.998  1.00  0.00
ATOM    721  N   TYR B  52      11.143  -8.679 -11.035  1.00  0.00
ATOM    722  CA  TYR B  52      11.778  -9.576 -10.331  1.00  0.00
ATOM    723  C   TYR B  52      10.766 -10.310 -10.077  1.00  0.00
ATOM    724  O   TYR B  52       9.615  -9.923  -9.686  1.00  0.00
ATOM    725  CB  TYR B  52      12.466  -9.057  -9.067  1.00  0.00
ATOM    726  CG  TYR B  52      13.401  -7.894  -9.315  1.00  0.00
ATOM    727  CD1 TYR B  52      12.909  -6.597  -9.320  1.00  0.00
ATOM    728  CD2 TYR B  52      14.751  -8.125  -9.536  1.00  0.00
ATOM    729  CE1 TYR B  52      13.763  -5.535  -9.546  1.00  0.00
ATOM    730  CE2 TYR B  52      15.605  -7.063  -9.762  1.00  0.00
ATOM    731  CZ  TYR B  52      15.115  -5.772  -9.768  1.00  0.00
ATOM    732  OH  TYR B  52      15.966  -4.715  -9.993  1.00  0.00
ATOM    742  N   THR B  53      11.363 -11.258  -9.845  1.00  0.00
ATOM    743  CA  THR B  53      10.698 -12.260  -9.482  1.00  0.00
ATOM    744  C   THR B  53      11.541 -12.675  -8.392  1.00  0.00
ATOM    745  O   THR B  53      12.520 -12.162  -8.211  1.00  0.00
ATOM    746  CB  THR B  53      10.530 -13.312 -10.594  1.00  0.00
ATOM    747  OG1 THR B  53      11.792 -13.937 -10.860  1.00  0.00
ATOM    748  CG2 THR B  53      10.012 -12.662 -11.869  1.00  0.00
ATOM    756  N   VAL B  54      11.007 -13.518  -7.530  1.00  0.00
ATOM    757  CA  VAL B  54      11.693 -14.021  -6.426  1.00  0.00
ATOM    758  C   VAL B  54      11.773 -14.706  -7.823  1.00  0.00
ATOM    759  O   VAL B  54      10.737 -14.734  -8.505  1.00  0.00
ATOM    760  CB  VAL B  54      10.961 -14.690  -5.247  1.00  0.00
ATOM    761  CG1 VAL B  54      10.292 -15.980  -5.698  1.00  0.00
ATOM    762  CG2 VAL B  54      11.940 -14.958  -4.114  1.00  0.00
ATOM    772  N   GLU B  55      12.665 -15.285  -8.075  1.00  0.00
ATOM    773  CA  GLU B  55      13.674 -16.072  -8.714  1.00  0.00
ATOM    774  C   GLU B  55      14.364 -15.051  -9.777  1.00  0.00
ATOM    775  O   GLU B  55      14.779 -15.433 -10.884  1.00  0.00
ATOM    776  CB  GLU B  55      13.059 -17.307  -9.376  1.00  0.00
ATOM    777  CG  GLU B  55      12.349 -18.248  -8.414  1.00  0.00
ATOM    778  CD  GLU B  55      11.848 -19.499  -9.081  1.00  0.00
ATOM    779  OE1 GLU B  55      11.944 -19.588 -10.282  1.00  0.00
ATOM    780  OE2 GLU B  55      11.370 -20.367  -8.390  1.00  0.00
ATOM    787  N   ASP B  56      14.404 -13.724  -9.397  1.00  0.00
ATOM    788  CA  ASP B  56      15.274 -12.502  -9.641  1.00  0.00
ATOM    789  C   ASP B  56      15.540 -12.007 -10.977  1.00  0.00
ATOM    790  O   ASP B  56      16.576 -11.350 -11.232  1.00  0.00
ATOM    791  CB  ASP B  56      16.662 -12.720  -9.033  1.00  0.00
ATOM    792  CG  ASP B  56      16.627 -12.890  -7.520  1.00  0.00
ATOM    793  OD1 ASP B  56      15.922 -12.150  -6.875  1.00  0.00
ATOM    794  OD2 ASP B  56      17.306 -13.757  -7.025  1.00  0.00
ATOM    799  N   GLU B  57      14.817 -12.476 -11.900  1.00  0.00
ATOM    800  CA  GLU B  57      15.221 -11.869 -13.049  1.00  0.00
ATOM    801  C   GLU B  57      15.023 -10.439 -12.778  1.00  0.00
ATOM    802  O   GLU B  57      14.398  -9.935 -11.665  1.00  0.00
ATOM    803  CB  GLU B  57      14.415 -12.348 -14.259  1.00  0.00
ATOM    804  CG  GLU B  57      14.656 -13.802 -14.639  1.00  0.00
ATOM    805  CD  GLU B  57      13.874 -14.228 -15.851  1.00  0.00
ATOM    806  OE1 GLU B  57      13.109 -13.437 -16.348  1.00  0.00
ATOM    807  OE2 GLU B  57      14.043 -15.345 -16.280  1.00  0.00
ATOM    814  N   LEU B  58      15.879  -9.827 -13.717  1.00  0.00
ATOM    815  CA  LEU B  58      15.799  -8.465 -14.004  1.00  0.00
ATOM    816  C   LEU B  58      15.693  -8.109 -15.514  1.00  0.00
ATOM    817  O   LEU B  58      16.493  -8.592 -16.265  1.00  0.00
ATOM    818  CB  LEU B  58      17.029  -7.791 -13.384  1.00  0.00
ATOM    819  CG  LEU B  58      17.090  -6.264 -13.519  1.00  0.00
ATOM    820  CD1 LEU B  58      17.882  -5.682 -12.357  1.00  0.00
ATOM    821  CD2 LEU B  58      17.726  -5.898 -14.852  1.00  0.00
ATOM    833  N   ALA B  59      14.799  -7.289 -15.975  1.00  0.00
ATOM    834  CA  ALA B  59      14.917  -6.950 -17.363  1.00  0.00
ATOM    835  C   ALA B  59      15.486  -5.492 -17.711  1.00  0.00
ATOM    836  O   ALA B  59      15.459  -4.613 -16.830  1.00  0.00
ATOM    837  CB  ALA B  59      13.723  -7.256 -17.935  1.00  0.00
ATOM    843  N   PHE B  60      16.002  -5.189 -18.921  1.00  0.00
ATOM    844  CA  PHE B  60      16.413  -3.829 -18.975  1.00  0.00
ATOM    845  C   PHE B  60      15.987  -3.196 -20.045  1.00  0.00
ATOM    846  O   PHE B  60      15.708  -3.757 -21.085  1.00  0.00
ATOM    847  CB  PHE B  60      17.934  -3.673 -18.966  1.00  0.00
ATOM    848  CG  PHE B  60      18.624  -4.391 -20.091  1.00  0.00
ATOM    849  CD1 PHE B  60      18.815  -3.768 -21.316  1.00  0.00
ATOM    850  CD2 PHE B  60      19.082  -5.689 -19.928  1.00  0.00
ATOM    851  CE1 PHE B  60      19.449  -4.428 -22.352  1.00  0.00
ATOM    852  CE2 PHE B  60      19.717  -6.350 -20.961  1.00  0.00
ATOM    853  CZ  PHE B  60      19.900  -5.718 -22.175  1.00  0.00
ATOM    863  N   LEU B  61      15.786  -2.033 -19.829  1.00  0.00
ATOM    864  CA  LEU B  61      15.281  -1.674 -20.995  1.00  0.00
ATOM    865  C   LEU B  61      16.174   -.774 -21.597  1.00  0.00
ATOM    866  O   LEU B  61      17.221   -.618 -20.967  1.00  0.00
ATOM    867  CB  LEU B  61      13.899  -1.034 -20.815  1.00  0.00
ATOM    868  CG  LEU B  61      12.855  -1.896 -20.095  1.00  0.00
ATOM    869  CD1 LEU B  61      11.595  -1.075 -19.856  1.00  0.00
ATOM    870  CD2 LEU B  61      12.553  -3.131 -20.930  1.00  0.00
ATOM    882  N   ASP B  62      15.799   -.235 -22.658  1.00  0.00
ATOM    883  CA  ASP B  62      16.736    .288 -23.390  1.00  0.00
ATOM    884  C   ASP B  62      17.837   1.220 -22.886  1.00  0.00
ATOM    885  O   ASP B  62      17.639   2.218 -22.201  1.00  0.00
ATOM    886  CB  ASP B  62      15.943    .979 -24.503  1.00  0.00
ATOM    887  CG  ASP B  62      15.280   -.005 -25.457  1.00  0.00
ATOM    888  OD1 ASP B  62      15.558  -1.176 -25.359  1.00  0.00
ATOM    889  OD2 ASP B  62      14.502    .425 -26.275  1.00  0.00
ATOM    894  N   ASP B  63      19.040    .820 -23.314  1.00  0.00
ATOM    895  CA  ASP B  63      20.317   1.437 -23.105  1.00  0.00
ATOM    896  C   ASP B  63      20.479   1.500 -21.680  1.00  0.00
ATOM    897  O   ASP B  63      21.395   2.120 -21.130  1.00  0.00
ATOM    898  CB  ASP B  63      20.409   2.839 -23.713  1.00  0.00
ATOM    899  CG  ASP B  63      20.319   2.833 -25.233  1.00  0.00
ATOM    900  OD1 ASP B  63      20.511   1.792 -25.816  1.00  0.00
ATOM    901  OD2 ASP B  63      20.059   3.869 -25.797  1.00  0.00
ATOM    906  N   SER B  64      19.755    .719 -21.026  1.00  0.00
ATOM    907  CA  SER B  64      19.810    .974 -19.677  1.00  0.00
ATOM    908  C   SER B  64      20.023   -.347 -19.543  1.00  0.00
ATOM    909  O   SER B  64      19.411  -1.291 -20.032  1.00  0.00
ATOM    910  CB  SER B  64      18.552   1.494 -19.010  1.00  0.00
ATOM    911  OG  SER B  64      18.169   2.729 -19.552  1.00  0.00
ATOM    917  N   THR B  65      20.812   -.375 -18.745  1.00  0.00
ATOM    918  CA  THR B  65      21.248  -1.406 -18.180  1.00  0.00
ATOM    919  C   THR B  65      20.894  -1.032 -16.809  1.00  0.00
ATOM    920  O   THR B  65      21.133    .077 -16.272  1.00  0.00
ATOM    921  CB  THR B  65      22.751  -1.636 -18.422  1.00  0.00
ATOM    922  OG1 THR B  65      22.988  -1.825 -19.823  1.00  0.00
ATOM    923  CG2 THR B  65      23.232  -2.862 -17.661  1.00  0.00
ATOM    931  N   CYS B  66      20.312  -2.016 -16.244  1.00  0.00
ATOM    932  CA  CYS B  66      19.778  -1.968 -15.017  1.00  0.00
ATOM    933  C   CYS B  66      20.172  -3.047 -14.253  1.00  0.00
ATOM    934  O   CYS B  66      19.889  -4.169 -14.579  1.00  0.00
ATOM    935  CB  CYS B  66      18.251  -1.943 -15.090  1.00  0.00
ATOM    936  SG  CYS B  66      17.435  -1.938 -13.476  1.00  0.00
ATOM    942  N   THR B  67      20.557  -2.765 -13.195  1.00  0.00
ATOM    943  CA  THR B  67      20.899  -4.016 -12.444  1.00  0.00
ATOM    944  C   THR B  67      20.277  -3.687 -11.215  1.00  0.00
ATOM    945  O   THR B  67      20.100  -2.615 -10.611  1.00  0.00
ATOM    946  CB  THR B  67      22.398  -4.307 -12.247  1.00  0.00
ATOM    947  OG1 THR B  67      22.963  -3.337 -11.357  1.00  0.00
ATOM    948  CG2 THR B  67      23.130  -4.255 -13.580  1.00  0.00
ATOM    956  N   GLY B  68      20.090  -4.736 -10.618  1.00  0.00
ATOM    957  CA  GLY B  68      19.424  -4.482  -9.512  1.00  0.00
ATOM    958  C   GLY B  68      19.299  -5.742  -8.933  1.00  0.00
ATOM    959  O   GLY B  68      19.642  -6.842  -9.428  1.00  0.00
ATOM    963  N   THR B  69      18.746  -5.545  -7.836  1.00  0.00
ATOM    964  CA  THR B  69      18.650  -6.706  -6.906  1.00  0.00
ATOM    965  C   THR B  69      17.486  -6.533  -5.955  1.00  0.00
ATOM    966  O   THR B  69      16.918  -5.416  -5.613  1.00  0.00
ATOM    967  CB  THR B  69      19.942  -6.897  -6.090  1.00  0.00
ATOM    968  OG1 THR B  69      19.897  -8.156  -5.405  1.00  0.00
ATOM    969  CG2 THR B  69      20.102  -5.777  -5.074  1.00  0.00
ATOM    977  N   SER B  70      17.191  -7.585  -5.283  1.00  0.00
ATOM    978  CA  SER B  70      16.106  -7.295  -4.315  1.00  0.00
ATOM    979  C   SER B  70      16.445  -7.914  -3.110  1.00  0.00
ATOM    980  O   SER B  70      17.112  -8.970  -3.022  1.00  0.00
ATOM    981  CB  SER B  70      14.751  -7.812  -4.759  1.00  0.00
ATOM    982  OG  SER B  70      14.739  -9.212  -4.806  1.00  0.00
ATOM    988  N   SER B  71      15.761  -7.255  -2.174  1.00  0.00
ATOM    989  CA  SER B  71      15.793  -7.793   -.815  1.00  0.00
ATOM    990  C   SER B  71      14.801  -7.470    .088  1.00  0.00
ATOM    991  O   SER B  71      14.296  -6.424    .527  1.00  0.00
ATOM    992  CB  SER B  71      17.084  -7.398   -.126  1.00  0.00
ATOM    993  OG  SER B  71      17.130  -7.901   1.181  1.00  0.00
ATOM    999  N   GLY B  72      14.041  -8.476    .200  1.00  0.00
ATOM   1000  CA  GLY B  72      13.153  -8.101   1.176  1.00  0.00
ATOM   1001  C   GLY B  72      12.227  -7.062    .522  1.00  0.00
ATOM   1002  O   GLY B  72      11.659  -7.268   -.571  1.00  0.00
ATOM   1006  N   ASN B  73      12.141  -5.916   1.241  1.00  0.00
ATOM   1007  CA  ASN B  73      11.320  -4.768    .693  1.00  0.00
ATOM   1008  C   ASN B  73      12.174  -3.595   -.158  1.00  0.00
ATOM   1009  O   ASN B  73      11.875  -2.425   -.435  1.00  0.00
ATOM   1010  CB  ASN B  73      10.560  -4.150   1.852  1.00  0.00
ATOM   1011  CG  ASN B  73      11.470  -3.529   2.875  1.00  0.00
ATOM   1012  OD1 ASN B  73      12.671  -3.823   2.915  1.00  0.00
ATOM   1013  ND2 ASN B  73      10.923  -2.675   3.702  1.00  0.00
ATOM   1020  N   LYS B  74      13.388  -3.800   -.460  1.00  0.00
ATOM   1021  CA  LYS B  74      14.198  -2.720  -1.102  1.00  0.00
ATOM   1022  C   LYS B  74      14.625  -3.110  -2.523  1.00  0.00
ATOM   1023  O   LYS B  74      15.038  -4.244  -2.935  1.00  0.00
ATOM   1024  CB  LYS B  74      15.436  -2.397   -.264  1.00  0.00
ATOM   1025  CG  LYS B  74      15.134  -1.747   1.080  1.00  0.00
ATOM   1026  CD  LYS B  74      16.413  -1.337   1.795  1.00  0.00
ATOM   1027  CE  LYS B  74      16.112   -.654   3.121  1.00  0.00
ATOM   1028  NZ  LYS B  74      17.353   -.219   3.818  1.00  0.00
ATOM   1042  N   VAL B  75      14.435  -2.127  -3.380  1.00  0.00
ATOM   1043  CA  VAL B  75      14.873  -2.429  -4.672  1.00  0.00
ATOM   1044  C   VAL B  75      15.993  -1.416  -5.131  1.00  0.00
ATOM   1045  O   VAL B  75      16.182   -.237  -4.932  1.00  0.00
ATOM   1046  CB  VAL B  75      13.664  -2.392  -5.625  1.00  0.00
ATOM   1047  CG1 VAL B  75      14.079  -2.812  -7.027  1.00  0.00
ATOM   1048  CG2 VAL B  75      12.560  -3.294  -5.096  1.00  0.00
ATOM   1058  N   ASN B  76      17.011  -2.049  -5.694  1.00  0.00
ATOM   1059  CA  ASN B  76      18.168  -1.108  -6.062  1.00  0.00
ATOM   1060  C   ASN B  76      18.418  -1.029  -7.557  1.00  0.00
ATOM   1061  O   ASN B  76      18.657  -2.178  -8.110  1.00  0.00
ATOM   1062  CB  ASN B  76      19.456  -1.518  -5.372  1.00  0.00
ATOM   1063  CG  ASN B  76      20.571   -.536  -5.599  1.00  0.00
ATOM   1064  OD1 ASN B  76      20.601    .165  -6.617  1.00  0.00
ATOM   1065  ND2 ASN B  76      21.491   -.471  -4.669  1.00  0.00
ATOM   1072  N   LEU B  77      18.358    .134  -8.251  1.00  0.00
ATOM   1073  CA  LEU B  77      18.535    .139  -9.636  1.00  0.00
ATOM   1074  C   LEU B  77      19.894    .785 -10.004  1.00  0.00
ATOM   1075  O   LEU B  77      20.379   1.836  -9.641  1.00  0.00
ATOM   1076  CB  LEU B  77      17.368    .891 -10.289  1.00  0.00
ATOM   1077  CG  LEU B  77      15.965    .429  -9.876  1.00  0.00
ATOM   1078  CD1 LEU B  77      14.920   1.295 -10.567  1.00  0.00
ATOM   1079  CD2 LEU B  77      15.785  -1.038 -10.239  1.00  0.00
ATOM   1091  N   THR B  78      20.665    .081 -10.711  1.00  0.00
ATOM   1092  CA  THR B  78      21.846    .697 -11.080  1.00  0.00
ATOM   1093  C   THR B  78      21.849    .986 -12.500  1.00  0.00
ATOM   1094  O   THR B  78      21.538    .096 -13.341  1.00  0.00
ATOM   1095  CB  THR B  78      23.064   -.173 -10.719  1.00  0.00
ATOM   1096  OG1 THR B  78      23.130   -.342  -9.297  1.00  0.00
ATOM   1097  CG2 THR B  78      24.348    .479 -11.208  1.00  0.00
ATOM   1105  N   ILE B  79      22.168   2.386 -12.767  1.00  0.00
ATOM   1106  CA  ILE B  79      22.204   2.759 -14.109  1.00  0.00
ATOM   1107  C   ILE B  79      23.605   3.045 -14.692  1.00  0.00
ATOM   1108  O   ILE B  79      24.456   3.799 -14.185  1.00  0.00
ATOM   1109  CB  ILE B  79      21.302   3.994 -14.285  1.00  0.00
ATOM   1110  CG1 ILE B  79      19.971   3.793 -13.556  1.00  0.00
ATOM   1111  CG2 ILE B  79      21.067   4.274 -15.762  1.00  0.00
ATOM   1112  CD1 ILE B  79      19.164   2.624 -14.070  1.00  0.00
ATOM   1124  N   GLN B  80      23.948   2.312 -15.812  1.00  0.00
ATOM   1125  CA  GLN B  80      25.316   2.614 -16.229  1.00  0.00
ATOM   1126  C   GLN B  80      25.404   3.436 -17.558  1.00  0.00
ATOM   1127  O   GLN B  80      24.597   3.199 -18.467  1.00  0.00
ATOM   1128  CB  GLN B  80      26.096   1.305 -16.372  1.00  0.00
ATOM   1129  CG  GLN B  80      26.223    .510 -15.083  1.00  0.00
ATOM   1130  CD  GLN B  80      26.997   -.780 -15.272  1.00  0.00
ATOM   1131  OE1 GLN B  80      26.991  -1.371 -16.356  1.00  0.00
ATOM   1132  NE2 GLN B  80      27.668  -1.226 -14.217  1.00  0.00
ATOM   1141  N   GLY B  81      26.343   4.325 -17.688  1.00  0.00
ATOM   1142  CA  GLY B  81      26.732   5.145 -18.846  1.00  0.00
ATOM   1143  C   GLY B  81      25.773   6.262 -19.115  1.00  0.00
ATOM   1144  O   GLY B  81      25.488   6.641 -20.256  1.00  0.00
ATOM   1148  N   LEU B  82      25.268   6.761 -18.074  1.00  0.00
ATOM   1149  CA  LEU B  82      24.345   7.824 -18.024  1.00  0.00
ATOM   1150  C   LEU B  82      25.106   8.971 -18.690  1.00  0.00
ATOM   1151  O   LEU B  82      26.318   9.069 -18.529  1.00  0.00
ATOM   1152  CB  LEU B  82      23.933   8.152 -16.583  1.00  0.00
ATOM   1153  CG  LEU B  82      22.728   7.373 -16.042  1.00  0.00
ATOM   1154  CD1 LEU B  82      22.622   7.582 -14.538  1.00  0.00
ATOM   1155  CD2 LEU B  82      21.464   7.837 -16.749  1.00  0.00
ATOM   1167  N   ARG B  83      24.475   9.788 -19.384  1.00  0.00
ATOM   1168  CA  ARG B  83      25.014  10.944 -20.077  1.00  0.00
ATOM   1169  C   ARG B  83      24.489  12.118 -19.347  1.00  0.00
ATOM   1170  O   ARG B  83      23.534  11.919 -18.611  1.00  0.00
ATOM   1171  CB  ARG B  83      24.594  11.001 -21.539  1.00  0.00
ATOM   1172  CG  ARG B  83      25.109   9.857 -22.397  1.00  0.00
ATOM   1173  CD  ARG B  83      24.633   9.964 -23.800  1.00  0.00
ATOM   1174  NE  ARG B  83      23.194   9.778 -23.900  1.00  0.00
ATOM   1175  CZ  ARG B  83      22.471   9.990 -25.017  1.00  0.00
ATOM   1176  NH1 ARG B  83      23.065  10.393 -26.118  1.00  0.00
ATOM   1177  NH2 ARG B  83      21.165   9.791 -25.006  1.00  0.00
ATOM   1191  N   ALA B  84      25.114  13.296 -19.548  1.00  0.00
ATOM   1192  CA  ALA B  84      24.804  14.495 -18.838  1.00  0.00
ATOM   1193  C   ALA B  84      23.390  14.961 -18.975  1.00  0.00
ATOM   1194  O   ALA B  84      22.708  15.148 -17.916  1.00  0.00
ATOM   1195  CB  ALA B  84      25.845  15.709 -19.377  1.00  0.00
ATOM   1201  N   MET B  85      22.873  14.720 -20.076  1.00  0.00
ATOM   1202  CA  MET B  85      21.612  15.073 -20.538  1.00  0.00
ATOM   1203  C   MET B  85      20.527  14.194 -19.952  1.00  0.00
ATOM   1204  O   MET B  85      19.348  14.428 -20.169  1.00  0.00
ATOM   1205  CB  MET B  85      21.608  15.012 -22.065  1.00  0.00
ATOM   1206  CG  MET B  85      22.515  16.033 -22.738  1.00  0.00
ATOM   1207  SD  MET B  85      22.089  17.732 -22.307  1.00  0.00
ATOM   1208  CE  MET B  85      20.497  17.896 -23.111  1.00  0.00
ATOM   1218  N   ASP B  86      20.944  13.151 -19.201  1.00  0.00
ATOM   1219  CA  ASP B  86      20.048  12.155 -18.631  1.00  0.00
ATOM   1220  C   ASP B  86      19.560  12.521 -17.280  1.00  0.00
ATOM   1221  O   ASP B  86      18.795  11.765 -16.665  1.00  0.00
ATOM   1222  CB  ASP B  86      20.741  10.793 -18.549  1.00  0.00
ATOM   1223  CG  ASP B  86      21.015  10.184 -19.918  1.00  0.00
ATOM   1224  OD1 ASP B  86      20.383  10.590 -20.864  1.00  0.00
ATOM   1225  OD2 ASP B  86      21.854   9.320 -20.004  1.00  0.00
ATOM   1230  N   THR B  87      19.927  13.687 -16.898  1.00  0.00
ATOM   1231  CA  THR B  87      19.612  14.321 -15.676  1.00  0.00
ATOM   1232  C   THR B  87      18.118  14.469 -15.614  1.00  0.00
ATOM   1233  O   THR B  87      17.426  14.653 -16.608  1.00  0.00
ATOM   1234  CB  THR B  87      20.307  15.689 -15.547  1.00  0.00
ATOM   1235  OG1 THR B  87      20.047  16.239 -14.249  1.00  0.00
ATOM   1236  CG2 THR B  87      19.799  16.648 -16.612  1.00  0.00
ATOM   1244  N   GLY B  88      17.585  14.258 -14.375  1.00  0.00
ATOM   1245  CA  GLY B  88      16.168  14.351 -14.109  1.00  0.00
ATOM   1246  C   GLY B  88      15.275  13.628 -13.116  1.00  0.00
ATOM   1247  O   GLY B  88      15.638  13.089 -12.044  1.00  0.00
ATOM   1251  N   LEU B  89      13.988  13.799 -13.262  1.00  0.00
ATOM   1252  CA  LEU B  89      13.392  13.198 -12.117  1.00  0.00
ATOM   1253  C   LEU B  89      13.105  11.672 -12.277  1.00  0.00
ATOM   1254  O   LEU B  89      12.583  11.121 -13.252  1.00  0.00
ATOM   1255  CB  LEU B  89      12.093  13.951 -11.802  1.00  0.00
ATOM   1256  CG  LEU B  89      12.250  15.233 -10.976  1.00  0.00
ATOM   1257  CD1 LEU B  89      13.075  16.245 -11.760  1.00  0.00
ATOM   1258  CD2 LEU B  89      10.876  15.792 -10.638  1.00  0.00
ATOM   1270  N   TYR B  90      13.497  10.880 -11.330  1.00  0.00
ATOM   1271  CA  TYR B  90      13.144   9.508 -11.531  1.00  0.00
ATOM   1272  C   TYR B  90      12.108   9.090 -10.486  1.00  0.00
ATOM   1273  O   TYR B  90      11.915   9.384  -9.305  1.00  0.00
ATOM   1274  CB  TYR B  90      14.388   8.619 -11.465  1.00  0.00
ATOM   1275  CG  TYR B  90      15.336   8.808 -12.628  1.00  0.00
ATOM   1276  CD1 TYR B  90      16.035   9.998 -12.766  1.00  0.00
ATOM   1277  CD2 TYR B  90      15.507   7.792 -13.556  1.00  0.00
ATOM   1278  CE1 TYR B  90      16.901  10.171 -13.828  1.00  0.00
ATOM   1279  CE2 TYR B  90      16.373   7.965 -14.618  1.00  0.00
ATOM   1280  CZ  TYR B  90      17.068   9.149 -14.756  1.00  0.00
ATOM   1281  OH  TYR B  90      17.931   9.321 -15.814  1.00  0.00
ATOM   1291  N   ILE B  91      11.181   8.361 -10.995  1.00  0.00
ATOM   1292  CA  ILE B  91      10.157   7.869 -10.089  1.00  0.00
ATOM   1293  C   ILE B  91      10.168   6.286 -10.004  1.00  0.00
ATOM   1294  O   ILE B  91      10.643   5.526 -10.924  1.00  0.00
ATOM   1295  CB  ILE B  91       8.774   8.372 -10.541  1.00  0.00
ATOM   1296  CG1 ILE B  91       8.718   9.901 -10.487  1.00  0.00
ATOM   1297  CG2 ILE B  91       7.679   7.765  -9.678  1.00  0.00
ATOM   1298  CD1 ILE B  91       7.495  10.492 -11.149  1.00  0.00
ATOM   1310  N   CYS B  92       9.910   5.735  -8.918  1.00  0.00
ATOM   1311  CA  CYS B  92       9.844   4.314  -8.772  1.00  0.00
ATOM   1312  C   CYS B  92       8.442   3.782  -8.591  1.00  0.00
ATOM   1313  O   CYS B  92       7.652   4.326  -7.769  1.00  0.00
ATOM   1314  CB  CYS B  92      10.695   3.882  -7.577  1.00  0.00
ATOM   1315  SG  CYS B  92      11.086   2.116  -7.549  1.00  0.00
ATOM   1321  N   LYS B  93       8.147   2.615  -9.199  1.00  0.00
ATOM   1322  CA  LYS B  93       6.770   2.124  -9.025  1.00  0.00
ATOM   1323  C   LYS B  93       6.862    .604  -8.729  1.00  0.00
ATOM   1324  O   LYS B  93       7.393   -.292  -9.361  1.00  0.00
ATOM   1325  CB  LYS B  93       5.916   2.399 -10.263  1.00  0.00
ATOM   1326  CG  LYS B  93       4.482   1.897 -10.163  1.00  0.00
ATOM   1327  CD  LYS B  93       3.724   2.124 -11.463  1.00  0.00
ATOM   1328  CE  LYS B  93       2.291   1.621 -11.365  1.00  0.00
ATOM   1329  NZ  LYS B  93       1.561   1.768 -12.653  1.00  0.00
ATOM   1343  N   VAL B  94       5.992    .170  -7.751  1.00  0.00
ATOM   1344  CA  VAL B  94       5.935  -1.179  -7.578  1.00  0.00
ATOM   1345  C   VAL B  94       4.481  -1.815  -7.853  1.00  0.00
ATOM   1346  O   VAL B  94       3.454  -1.008  -7.478  1.00  0.00
ATOM   1347  CB  VAL B  94       6.409  -1.458  -6.139  1.00  0.00
ATOM   1348  CG1 VAL B  94       5.469   -.809  -5.133  1.00  0.00
ATOM   1349  CG2 VAL B  94       6.498  -2.958  -5.904  1.00  0.00
ATOM   1359  N   GLU B  95       4.498  -3.090  -8.431  1.00  0.00
ATOM   1360  CA  GLU B  95       3.252  -3.713  -8.602  1.00  0.00
ATOM   1361  C   GLU B  95       3.234  -5.144  -8.110  1.00  0.00
ATOM   1362  O   GLU B  95       4.185  -5.974  -8.191  1.00  0.00
ATOM   1363  CB  GLU B  95       2.862  -3.659 -10.081  1.00  0.00
ATOM   1364  CG  GLU B  95       2.596  -2.257 -10.610  1.00  0.00
ATOM   1365  CD  GLU B  95       2.164  -2.248 -12.050  1.00  0.00
ATOM   1366  OE1 GLU B  95       2.154  -3.293 -12.655  1.00  0.00
ATOM   1367  OE2 GLU B  95       1.843  -1.193 -12.546  1.00  0.00
ATOM   1374  N   LEU B  96       2.227  -5.542  -7.413  1.00  0.00
ATOM   1375  CA  LEU B  96       2.242  -6.930  -7.014  1.00  0.00
ATOM   1376  C   LEU B  96       1.276  -7.869  -7.984  1.00  0.00
ATOM   1377  O   LEU B  96        .195  -7.730  -8.606  1.00  0.00
ATOM   1378  CB  LEU B  96       1.806  -7.000  -5.545  1.00  0.00
ATOM   1379  CG  LEU B  96       2.731  -6.300  -4.542  1.00  0.00
ATOM   1380  CD1 LEU B  96       2.063  -6.262  -3.174  1.00  0.00
ATOM   1381  CD2 LEU B  96       4.062  -7.035  -4.480  1.00  0.00
ATOM   1393  N   MET B  97       1.674  -9.031  -8.096  1.00  0.00
ATOM   1394  CA  MET B  97        .860  -9.970  -9.025  1.00  0.00
ATOM   1395  C   MET B  97        .708 -11.334  -8.632  1.00  0.00
ATOM   1396  O   MET B  97       1.553 -12.236  -8.891  1.00  0.00
ATOM   1397  CB  MET B  97       1.455 -10.020 -10.431  1.00  0.00
ATOM   1398  CG  MET B  97       1.434  -8.691 -11.172  1.00  0.00
ATOM   1399  SD  MET B  97       2.302  -8.760 -12.751  1.00  0.00
ATOM   1400  CE  MET B  97       4.006  -8.768 -12.201  1.00  0.00
ATOM   1410  N   TYR B  98       -.091 -11.409  -8.092  1.00  0.00
ATOM   1411  CA  TYR B  98       -.640 -12.594  -7.655  1.00  0.00
ATOM   1412  C   TYR B  98      -2.018 -12.458  -7.154  1.00  0.00
ATOM   1413  O   TYR B  98      -2.934 -12.005  -7.911  1.00  0.00
ATOM   1414  CB  TYR B  98        .259 -13.197  -6.573  1.00  0.00
ATOM   1415  CG  TYR B  98        .865 -12.170  -5.642  1.00  0.00
ATOM   1416  CD1 TYR B  98        .049 -11.440  -4.789  1.00  0.00
ATOM   1417  CD2 TYR B  98       2.236 -11.959  -5.640  1.00  0.00
ATOM   1418  CE1 TYR B  98        .603 -10.502  -3.939  1.00  0.00
ATOM   1419  CE2 TYR B  98       2.789 -11.021  -4.790  1.00  0.00
ATOM   1420  CZ  TYR B  98       1.978 -10.295  -3.942  1.00  0.00
ATOM   1421  OH  TYR B  98       2.529  -9.361  -3.095  1.00  0.00
ATOM   1431  N   PRO B  99      -2.336 -13.007  -6.006  1.00  0.00
ATOM   1432  CA  PRO B  99      -3.573 -12.438  -5.923  1.00  0.00
ATOM   1433  C   PRO B  99      -3.087 -11.174  -6.371  1.00  0.00
ATOM   1434  O   PRO B  99      -2.005 -10.645  -6.198  1.00  0.00
ATOM   1435  CB  PRO B  99      -4.011 -12.482  -4.456  1.00  0.00
ATOM   1436  CG  PRO B  99      -3.360 -13.710  -3.917  1.00  0.00
ATOM   1437  CD  PRO B  99      -2.045 -13.788  -4.647  1.00  0.00
ATOM   1445  N   PRO B 100      -4.384 -10.604  -6.770  1.00  0.00
ATOM   1446  CA  PRO B 100      -4.909  -9.483  -7.726  1.00  0.00
ATOM   1447  C   PRO B 100      -4.204  -8.445  -7.243  1.00  0.00
ATOM   1448  O   PRO B 100      -4.152  -7.918  -6.131  1.00  0.00
ATOM   1449  CB  PRO B 100      -6.412  -9.290  -7.496  1.00  0.00
ATOM   1450  CG  PRO B 100      -6.953 -10.677  -7.436  1.00  0.00
ATOM   1451  CD  PRO B 100      -5.835 -11.490  -6.840  1.00  0.00
ATOM   1459  N   PRO B 101      -3.850  -8.041  -8.383  1.00  0.00
ATOM   1460  CA  PRO B 101      -2.873  -7.081  -8.461  1.00  0.00
ATOM   1461  C   PRO B 101      -3.089  -5.967  -7.719  1.00  0.00
ATOM   1462  O   PRO B 101      -4.127  -5.246  -7.721  1.00  0.00
ATOM   1463  CB  PRO B 101      -2.861  -6.717  -9.949  1.00  0.00
ATOM   1464  CG  PRO B 101      -3.040  -8.022 -10.646  1.00  0.00
ATOM   1465  CD  PRO B 101      -3.976  -8.797  -9.757  1.00  0.00
ATOM   1473  N   TYR B 102      -2.046  -5.609  -7.102  1.00  0.00
ATOM   1474  CA  TYR B 102      -2.383  -4.602  -6.321  1.00  0.00
ATOM   1475  C   TYR B 102      -1.519  -3.541  -6.927  1.00  0.00
ATOM   1476  O   TYR B 102       -.286  -3.468  -7.154  1.00  0.00
ATOM   1477  CB  TYR B 102      -2.104  -4.890  -4.844  1.00  0.00
ATOM   1478  CG  TYR B 102      -2.911  -6.040  -4.283  1.00  0.00
ATOM   1479  CD1 TYR B 102      -2.286  -7.239  -3.974  1.00  0.00
ATOM   1480  CD2 TYR B 102      -4.275  -5.896  -4.078  1.00  0.00
ATOM   1481  CE1 TYR B 102      -3.022  -8.290  -3.461  1.00  0.00
ATOM   1482  CE2 TYR B 102      -5.011  -6.946  -3.566  1.00  0.00
ATOM   1483  CZ  TYR B 102      -4.390  -8.139  -3.258  1.00  0.00
ATOM   1484  OH  TYR B 102      -5.123  -9.185  -2.748  1.00  0.00
ATOM   1494  N   TYR B 103      -2.039  -2.478  -6.713  1.00  0.00
ATOM   1495  CA  TYR B 103      -1.435  -1.395  -7.266  1.00  0.00
ATOM   1496  C   TYR B 103      -1.003   -.435  -6.413  1.00  0.00
ATOM   1497  O   TYR B 103      -1.682   -.304  -5.368  1.00  0.00
ATOM   1498  CB  TYR B 103      -2.374   -.730  -8.275  1.00  0.00
ATOM   1499  CG  TYR B 103      -2.745  -1.620  -9.442  1.00  0.00
ATOM   1500  CD1 TYR B 103      -3.870  -2.428  -9.368  1.00  0.00
ATOM   1501  CD2 TYR B 103      -1.960  -1.627 -10.585  1.00  0.00
ATOM   1502  CE1 TYR B 103      -4.208  -3.240 -10.433  1.00  0.00
ATOM   1503  CE2 TYR B 103      -2.298  -2.439 -11.650  1.00  0.00
ATOM   1504  CZ  TYR B 103      -3.417  -3.243 -11.576  1.00  0.00
ATOM   1505  OH  TYR B 103      -3.754  -4.052 -12.637  1.00  0.00
ATOM   1515  N   VAL B 104       -.110    .234  -6.927  1.00  0.00
ATOM   1516  CA  VAL B 104        .134   1.041  -6.066  1.00  0.00
ATOM   1517  C   VAL B 104        .222   2.543  -6.201  1.00  0.00
ATOM   1518  O   VAL B 104        .578   2.867  -7.262  1.00  0.00
ATOM   1519  CB  VAL B 104       1.461    .460  -5.544  1.00  0.00
ATOM   1520  CG1 VAL B 104       1.912   1.202  -4.295  1.00  0.00
ATOM   1521  CG2 VAL B 104       1.299  -1.025  -5.259  1.00  0.00
ATOM   1531  N   GLY B 105        .090   3.322  -5.284  1.00  0.00
ATOM   1532  CA  GLY B 105        .253   4.509  -6.016  1.00  0.00
ATOM   1533  C   GLY B 105       1.851   4.536  -6.033  1.00  0.00
ATOM   1534  O   GLY B 105       2.497   3.521  -6.115  1.00  0.00
ATOM   1538  N   MET B 106       2.340   5.698  -6.206  1.00  0.00
ATOM   1539  CA  MET B 106       3.555   6.384  -6.736  1.00  0.00
ATOM   1540  C   MET B 106       4.047   7.128  -5.553  1.00  0.00
ATOM   1541  O   MET B 106       3.311   7.531  -4.628  1.00  0.00
ATOM   1542  CB  MET B 106       3.266   7.318  -7.909  1.00  0.00
ATOM   1543  CG  MET B 106       2.452   6.688  -9.031  1.00  0.00
ATOM   1544  SD  MET B 106       3.285   5.277  -9.786  1.00  0.00
ATOM   1545  CE  MET B 106       4.654   6.091 -10.604  1.00  0.00
ATOM   1555  N   GLY B 107       5.281   7.247  -5.620  1.00  0.00
ATOM   1556  CA  GLY B 107       6.118   7.839  -4.715  1.00  0.00
ATOM   1557  C   GLY B 107       6.253   9.164  -5.337  1.00  0.00
ATOM   1558  O   GLY B 107       5.677   9.501  -6.345  1.00  0.00
ATOM   1562  N   ASN B 108       7.088   9.831  -4.723  1.00  0.00
ATOM   1563  CA  ASN B 108       7.707  11.071  -4.930  1.00  0.00
ATOM   1564  C   ASN B 108       8.856  10.693  -5.733  1.00  0.00
ATOM   1565  O   ASN B 108       9.364   9.570  -5.639  1.00  0.00
ATOM   1566  CB  ASN B 108       8.093  11.776  -3.642  1.00  0.00
ATOM   1567  CG  ASN B 108       6.898  12.205  -2.838  1.00  0.00
ATOM   1568  OD1 ASN B 108       5.940  12.771  -3.378  1.00  0.00
ATOM   1569  ND2 ASN B 108       6.934  11.947  -1.555  1.00  0.00
ATOM   1576  N   GLY B 109       9.316  11.621  -6.487  1.00  0.00
ATOM   1577  CA  GLY B 109      10.480  11.298  -7.245  1.00  0.00
ATOM   1578  C   GLY B 109      11.771  11.469  -6.521  1.00  0.00
ATOM   1579  O   GLY B 109      11.820  12.005  -5.418  1.00  0.00
ATOM   1583  N   THR B 110      12.811  11.160  -7.241  1.00  0.00
ATOM   1584  CA  THR B 110      14.159  11.510  -6.908  1.00  0.00
ATOM   1585  C   THR B 110      14.868  12.300  -8.074  1.00  0.00
ATOM   1586  O   THR B 110      14.620  12.381  -9.256  1.00  0.00
ATOM   1587  CB  THR B 110      14.952  10.238  -6.553  1.00  0.00
ATOM   1588  OG1 THR B 110      14.418   9.658  -5.356  1.00  0.00
ATOM   1589  CG2 THR B 110      16.421  10.568  -6.340  1.00  0.00
ATOM   1597  N   GLN B 111      15.797  13.156  -7.721  1.00  0.00
ATOM   1598  CA  GLN B 111      16.373  13.848  -8.811  1.00  0.00
ATOM   1599  C   GLN B 111      17.681  13.349  -9.140  1.00  0.00
ATOM   1600  O   GLN B 111      18.290  13.382  -8.149  1.00  0.00
ATOM   1601  CB  GLN B 111      16.468  15.347  -8.516  1.00  0.00
ATOM   1602  CG  GLN B 111      15.125  16.030  -8.323  1.00  0.00
ATOM   1603  CD  GLN B 111      15.266  17.513  -8.034  1.00  0.00
ATOM   1604  OE1 GLN B 111      16.282  17.960  -7.494  1.00  0.00
ATOM   1605  NE2 GLN B 111      14.245  18.284  -8.391  1.00  0.00
ATOM   1614  N   ILE B 112      18.021  12.997 -10.382  1.00  0.00
ATOM   1615  CA  ILE B 112      19.365  12.499 -10.590  1.00  0.00
ATOM   1616  C   ILE B 112      20.145  13.520 -11.446  1.00  0.00
ATOM   1617  O   ILE B 112      19.794  14.182 -12.434  1.00  0.00
ATOM   1618  CB  ILE B 112      19.347  11.121 -11.276  1.00  0.00
ATOM   1619  CG1 ILE B 112      18.705  10.077 -10.359  1.00  0.00
ATOM   1620  CG2 ILE B 112      20.757  10.700 -11.661  1.00  0.00
ATOM   1621  CD1 ILE B 112      18.655   8.688 -10.956  1.00  0.00
ATOM   1633  N   TYR B 113      21.339  13.832 -10.916  1.00  0.00
ATOM   1634  CA  TYR B 113      22.068  14.863 -11.603  1.00  0.00
ATOM   1635  C   TYR B 113      23.210  14.343 -12.138  1.00  0.00
ATOM   1636  O   TYR B 113      23.833  13.967 -11.186  1.00  0.00
ATOM   1637  CB  TYR B 113      22.448  16.033 -10.694  1.00  0.00
ATOM   1638  CG  TYR B 113      21.268  16.874 -10.256  1.00  0.00
ATOM   1639  CD1 TYR B 113      20.491  16.470  -9.180  1.00  0.00
ATOM   1640  CD2 TYR B 113      20.965  18.047 -10.930  1.00  0.00
ATOM   1641  CE1 TYR B 113      19.414  17.238  -8.780  1.00  0.00
ATOM   1642  CE2 TYR B 113      19.888  18.814 -10.530  1.00  0.00
ATOM   1643  CZ  TYR B 113      19.114  18.413  -9.460  1.00  0.00
ATOM   1644  OH  TYR B 113      18.042  19.177  -9.062  1.00  0.00
ATOM   1654  N   VAL B 114      23.487  14.431 -13.378  1.00  0.00
ATOM   1655  CA  VAL B 114      24.681  13.853 -13.921  1.00  0.00
ATOM   1656  C   VAL B 114      25.639  14.953 -14.237  1.00  0.00
ATOM   1657  O   VAL B 114      25.260  15.920 -14.835  1.00  0.00
ATOM   1658  CB  VAL B 114      24.375  13.041 -15.193  1.00  0.00
ATOM   1659  CG1 VAL B 114      25.637  12.368 -15.712  1.00  0.00
ATOM   1660  CG2 VAL B 114      23.294  12.010 -14.903  1.00  0.00
ATOM   1670  N   ILE B 115      26.886  14.754 -13.683  1.00  0.00
ATOM   1671  CA  ILE B 115      27.887  15.852 -13.870  1.00  0.00
ATOM   1672  C   ILE B 115      29.104  15.506 -14.634  1.00  0.00
ATOM   1673  O   ILE B 115      29.778  14.528 -14.341  1.00  0.00
ATOM   1674  CB  ILE B 115      28.359  16.401 -12.511  1.00  0.00
ATOM   1675  CG1 ILE B 115      27.176  16.979 -11.729  1.00  0.00
ATOM   1676  CG2 ILE B 115      29.437  17.455 -12.708  1.00  0.00
ATOM   1677  CD1 ILE B 115      27.503  17.327 -10.295  1.00  0.00
ATOM   1689  N   ASP B 116      29.358  16.328 -15.614  1.00  0.00
ATOM   1690  CA  ASP B 116      30.552  16.063 -16.271  1.00  0.00
ATOM   1691  C   ASP B 116      31.678  16.570 -15.395  1.00  0.00
ATOM   1692  O   ASP B 116      31.575  17.669 -14.864  1.00  0.00
ATOM   1693  CB  ASP B 116      30.568  16.730 -17.649  1.00  0.00
ATOM   1694  CG  ASP B 116      29.702  16.004 -18.669  1.00  0.00
ATOM   1695  OD1 ASP B 116      29.313  14.891 -18.404  1.00  0.00
ATOM   1696  OD2 ASP B 116      29.437  16.569 -19.703  1.00  0.00
ATOM   1701  N   PRO B 117      32.749  15.870 -15.233  1.00  0.00
ATOM   1702  CA  PRO B 117      33.900  16.318 -14.422  1.00  0.00
ATOM   1703  C   PRO B 117      34.480  17.386 -15.128  1.00  0.00
ATOM   1704  O   PRO B 117      34.480  17.368 -16.358  1.00  0.00
ATOM   1705  CB  PRO B 117      34.855  15.123 -14.344  1.00  0.00
ATOM   1706  CG  PRO B 117      34.538  14.322 -15.561  1.00  0.00
ATOM   1707  CD  PRO B 117      33.053  14.486 -15.741  1.00  0.00
ATOM   1715  N   GLU B 118      35.004  18.217 -14.440  1.00  0.00
ATOM   1716  CA  GLU B 118      35.513  19.235 -15.176  1.00  0.00
ATOM   1717  C   GLU B 118      36.672  18.596 -15.786  1.00  0.00
ATOM   1718  O   GLU B 118      37.274  17.658 -15.247  1.00  0.00
ATOM   1719  CB  GLU B 118      35.885  20.450 -14.323  1.00  0.00
ATOM   1720  CG  GLU B 118      34.699  21.153 -13.679  1.00  0.00
ATOM   1721  CD  GLU B 118      35.100  22.362 -12.879  1.00  0.00
ATOM   1722  OE1 GLU B 118      36.275  22.617 -12.771  1.00  0.00
ATOM   1723  OE2 GLU B 118      34.229  23.031 -12.375  1.00  0.00
ATOM   1730  N   PRO B 119      36.981  19.115 -16.974  1.00  0.00
ATOM   1731  CA  PRO B 119      38.030  18.606 -17.762  1.00  0.00
ATOM   1732  C   PRO B 119      39.230  19.129 -17.057  1.00  0.00
ATOM   1733  O   PRO B 119      40.198  19.338 -17.729  1.00  0.00
ATOM   1734  OXT PRO B 119      39.195  19.319 -15.873  1.00  0.00
ATOM   1735  CB  PRO B 119      37.822  19.218 -19.151  1.00  0.00
ATOM   1736  CG  PRO B 119      37.102  20.495 -18.883  1.00  0.00
ATOM   1737  CD  PRO B 119      36.228  20.191 -17.695  1.00  0.00
ATOM      1  N   GLN A   1     -25.145  -8.777  -4.140  1.00  0.00
ATOM      2  CA  GLN A   1     -25.132 -10.202  -4.308  1.00  0.00
ATOM      3  C   GLN A   1     -24.510 -10.291  -5.743  1.00  0.00
ATOM      4  O   GLN A   1     -24.676  -9.347  -6.538  1.00  0.00
ATOM      5  CB  GLN A   1     -26.526 -10.827  -4.205  1.00  0.00
ATOM      6  CG  GLN A   1     -26.561 -12.320  -4.483  1.00  0.00
ATOM      7  CD  GLN A   1     -25.828 -13.123  -3.425  1.00  0.00
ATOM      8  OE1 GLN A   1     -26.129 -13.024  -2.232  1.00  0.00
ATOM      9  NE2 GLN A   1     -24.861 -13.924  -3.855  1.00  0.00
ATOM     20  N   VAL A   2     -23.830 -11.409  -5.972  1.00  0.00
ATOM     21  CA  VAL A   2     -23.137 -11.749  -7.185  1.00  0.00
ATOM     22  C   VAL A   2     -23.567 -13.117  -7.615  1.00  0.00
ATOM     23  O   VAL A   2     -23.588 -13.976  -6.741  1.00  0.00
ATOM     24  CB  VAL A   2     -21.610 -11.720  -6.977  1.00  0.00
ATOM     25  CG1 VAL A   2     -20.889 -12.036  -8.279  1.00  0.00
ATOM     26  CG2 VAL A   2     -21.186 -10.361  -6.442  1.00  0.00
ATOM     36  N   GLN A   3     -23.792 -13.231  -8.879  1.00  0.00
ATOM     37  CA  GLN A   3     -24.250 -14.541  -9.383  1.00  0.00
ATOM     38  C   GLN A   3     -23.382 -14.635 -10.582  1.00  0.00
ATOM     39  O   GLN A   3     -23.040 -13.719 -11.378  1.00  0.00
ATOM     40  CB  GLN A   3     -25.739 -14.602  -9.734  1.00  0.00
ATOM     41  CG  GLN A   3     -26.221 -15.978 -10.162  1.00  0.00
ATOM     42  CD  GLN A   3     -27.693 -15.989 -10.525  1.00  0.00
ATOM     43  OE1 GLN A   3     -28.081 -15.558 -11.614  1.00  0.00
ATOM     44  NE2 GLN A   3     -28.524 -16.482  -9.613  1.00  0.00
ATOM     53  N   LEU A   4     -22.872 -15.790 -10.617  1.00  0.00
ATOM     54  CA  LEU A   4     -21.977 -16.411 -11.574  1.00  0.00
ATOM     55  C   LEU A   4     -22.723 -17.331 -12.425  1.00  0.00
ATOM     56  O   LEU A   4     -23.319 -18.287 -11.938  1.00  0.00
ATOM     57  CB  LEU A   4     -20.849 -17.177 -10.871  1.00  0.00
ATOM     58  CG  LEU A   4     -19.636 -16.338 -10.451  1.00  0.00
ATOM     59  CD1 LEU A   4     -20.052 -15.348  -9.371  1.00  0.00
ATOM     60  CD2 LEU A   4     -18.530 -17.256  -9.954  1.00  0.00
ATOM     72  N   GLN A   5     -22.468 -17.140 -13.753  1.00  0.00
ATOM     73  CA  GLN A   5     -23.292 -18.069 -14.624  1.00  0.00
ATOM     74  C   GLN A   5     -22.288 -18.701 -15.635  1.00  0.00
ATOM     75  O   GLN A   5     -21.480 -18.045 -16.300  1.00  0.00
ATOM     76  CB  GLN A   5     -24.418 -17.334 -15.357  1.00  0.00
ATOM     77  CG  GLN A   5     -25.439 -16.684 -14.438  1.00  0.00
ATOM     78  CD  GLN A   5     -26.526 -15.956 -15.204  1.00  0.00
ATOM     79  OE1 GLN A   5     -26.502 -15.894 -16.437  1.00  0.00
ATOM     80  NE2 GLN A   5     -27.488 -15.398 -14.478  1.00  0.00
ATOM     89  N   GLU A   6     -22.389 -20.075 -15.676  1.00  0.00
ATOM     90  CA  GLU A   6     -21.648 -21.104 -16.419  1.00  0.00
ATOM     91  C   GLU A   6     -21.988 -21.455 -17.706  1.00  0.00
ATOM     92  O   GLU A   6     -23.171 -21.391 -18.066  1.00  0.00
ATOM     93  CB  GLU A   6     -21.670 -22.432 -15.657  1.00  0.00
ATOM     94  CG  GLU A   6     -22.957 -23.228 -15.819  1.00  0.00
ATOM     95  CD  GLU A   6     -24.094 -22.674 -15.008  1.00  0.00
ATOM     96  OE1 GLU A   6     -23.990 -21.556 -14.560  1.00  0.00
ATOM     97  OE2 GLU A   6     -25.068 -23.367 -14.834  1.00  0.00
ATOM    104  N   SER A   7     -21.122 -21.933 -18.528  1.00  0.00
ATOM    105  CA  SER A   7     -21.907 -22.249 -19.738  1.00  0.00
ATOM    106  C   SER A   7     -22.285 -23.409 -20.534  1.00  0.00
ATOM    107  O   SER A   7     -21.703 -24.468 -20.647  1.00  0.00
ATOM    108  CB  SER A   7     -21.298 -21.369 -20.811  1.00  0.00
ATOM    109  OG  SER A   7     -19.925 -21.615 -20.943  1.00  0.00
ATOM    115  N   GLY A   8     -23.298 -23.239 -21.253  1.00  0.00
ATOM    116  CA  GLY A   8     -24.411 -23.888 -22.123  1.00  0.00
ATOM    117  C   GLY A   8     -23.709 -24.780 -23.433  1.00  0.00
ATOM    118  O   GLY A   8     -24.298 -24.878 -24.592  1.00  0.00
ATOM    122  N   GLY A   9     -22.398 -25.312 -23.097  1.00  0.00
ATOM    123  CA  GLY A   9     -21.308 -26.049 -23.830  1.00  0.00
ATOM    124  C   GLY A   9     -21.583 -27.616 -23.709  1.00  0.00
ATOM    125  O   GLY A   9     -22.748 -27.949 -23.616  1.00  0.00
ATOM    129  N   GLY A  10     -20.589 -28.542 -23.872  1.00  0.00
ATOM    130  CA  GLY A  10     -20.744 -30.042 -23.890  1.00  0.00
ATOM    131  C   GLY A  10     -19.334 -30.681 -24.001  1.00  0.00
ATOM    132  O   GLY A  10     -18.327 -30.106 -23.555  1.00  0.00
ATOM    136  N   LEU A  11     -19.349 -31.902 -24.506  1.00  0.00
ATOM    137  CA  LEU A  11     -18.253 -32.797 -24.883  1.00  0.00
ATOM    138  C   LEU A  11     -17.423 -32.327 -26.036  1.00  0.00
ATOM    139  O   LEU A  11     -17.869 -31.655 -26.989  1.00  0.00
ATOM    140  CB  LEU A  11     -18.811 -34.183 -25.226  1.00  0.00
ATOM    141  CG  LEU A  11     -17.777 -35.228 -25.661  1.00  0.00
ATOM    142  CD1 LEU A  11     -16.919 -35.620 -24.466  1.00  0.00
ATOM    143  CD2 LEU A  11     -18.491 -36.439 -26.242  1.00  0.00
ATOM    155  N   VAL A  12     -16.027 -32.580 -25.784  1.00  0.00
ATOM    156  CA  VAL A  12     -15.100 -32.078 -26.806  1.00  0.00
ATOM    157  C   VAL A  12     -14.167 -33.175 -27.019  1.00  0.00
ATOM    158  O   VAL A  12     -14.145 -34.042 -26.108  1.00  0.00
ATOM    159  CB  VAL A  12     -14.339 -30.814 -26.363  1.00  0.00
ATOM    160  CG1 VAL A  12     -13.571 -30.219 -27.534  1.00  0.00
ATOM    161  CG2 VAL A  12     -15.312 -29.800 -25.784  1.00  0.00
ATOM    171  N   GLN A  13     -13.843 -33.271 -28.324  1.00  0.00
ATOM    172  CA  GLN A  13     -12.948 -34.240 -28.820  1.00  0.00
ATOM    173  C   GLN A  13     -11.592 -33.622 -28.591  1.00  0.00
ATOM    174  O   GLN A  13     -11.461 -32.390 -28.829  1.00  0.00
ATOM    175  CB  GLN A  13     -13.200 -34.556 -30.298  1.00  0.00
ATOM    176  CG  GLN A  13     -14.542 -35.211 -30.574  1.00  0.00
ATOM    177  CD  GLN A  13     -14.737 -35.533 -32.043  1.00  0.00
ATOM    178  OE1 GLN A  13     -14.692 -34.645 -32.898  1.00  0.00
ATOM    179  NE2 GLN A  13     -14.956 -36.808 -32.344  1.00  0.00
ATOM    188  N   ALA A  14     -10.650 -34.531 -28.408  1.00  0.00
ATOM    189  CA  ALA A  14      -9.239 -34.223 -28.168  1.00  0.00
ATOM    190  C   ALA A  14      -8.611 -33.374 -29.234  1.00  0.00
ATOM    191  O   ALA A  14      -8.814 -33.596 -30.423  1.00  0.00
ATOM    192  CB  ALA A  14      -8.379 -35.483 -28.058  1.00  0.00
ATOM    198  N   GLY A  15      -7.883 -32.338 -28.788  1.00  0.00
ATOM    199  CA  GLY A  15      -7.246 -31.409 -29.725  1.00  0.00
ATOM    200  C   GLY A  15      -8.124 -30.216 -30.037  1.00  0.00
ATOM    201  O   GLY A  15      -7.649 -29.214 -30.575  1.00  0.00
ATOM    205  N   GLY A  16      -9.369 -30.260 -29.606  1.00  0.00
ATOM    206  CA  GLY A  16     -10.400 -29.274 -29.918  1.00  0.00
ATOM    207  C   GLY A  16     -10.566 -28.019 -29.036  1.00  0.00
ATOM    208  O   GLY A  16      -9.956 -27.748 -27.957  1.00  0.00
ATOM    212  N   SER A  17     -11.579 -27.174 -29.384  1.00  0.00
ATOM    213  CA  SER A  17     -11.609 -26.044 -28.463  1.00  0.00
ATOM    214  C   SER A  17     -12.894 -25.920 -27.679  1.00  0.00
ATOM    215  O   SER A  17     -13.969 -26.412 -28.038  1.00  0.00
ATOM    216  CB  SER A  17     -11.377 -24.758 -29.234  1.00  0.00
ATOM    217  OG  SER A  17     -10.103 -24.747 -29.819  1.00  0.00
ATOM    223  N   LEU A  18     -12.707 -25.204 -26.515  1.00  0.00
ATOM    224  CA  LEU A  18     -13.873 -24.996 -25.799  1.00  0.00
ATOM    225  C   LEU A  18     -14.042 -23.481 -25.258  1.00  0.00
ATOM    226  O   LEU A  18     -13.155 -22.655 -25.068  1.00  0.00
ATOM    227  CB  LEU A  18     -13.875 -26.011 -24.648  1.00  0.00
ATOM    228  CG  LEU A  18     -15.077 -25.937 -23.698  1.00  0.00
ATOM    229  CD1 LEU A  18     -16.347 -26.295 -24.457  1.00  0.00
ATOM    230  CD2 LEU A  18     -14.857 -26.883 -22.525  1.00  0.00
ATOM    242  N   ARG A  19     -15.140 -22.935 -25.185  1.00  0.00
ATOM    243  CA  ARG A  19     -15.154 -21.587 -24.556  1.00  0.00
ATOM    244  C   ARG A  19     -16.078 -21.536 -23.358  1.00  0.00
ATOM    245  O   ARG A  19     -17.268 -21.826 -23.460  1.00  0.00
ATOM    246  CB  ARG A  19     -15.592 -20.523 -25.552  1.00  0.00
ATOM    247  CG  ARG A  19     -15.697 -19.118 -24.983  1.00  0.00
ATOM    248  CD  ARG A  19     -15.873 -18.103 -26.053  1.00  0.00
ATOM    249  NE  ARG A  19     -14.646 -17.889 -26.804  1.00  0.00
ATOM    250  CZ  ARG A  19     -14.557 -17.157 -27.931  1.00  0.00
ATOM    251  NH1 ARG A  19     -15.629 -16.576 -28.424  1.00  0.00
ATOM    252  NH2 ARG A  19     -13.392 -17.021 -28.542  1.00  0.00
ATOM    266  N   LEU A  20     -15.520 -21.115 -22.206  1.00  0.00
ATOM    267  CA  LEU A  20     -16.322 -21.074 -21.025  1.00  0.00
ATOM    268  C   LEU A  20     -16.657 -19.564 -20.727  1.00  0.00
ATOM    269  O   LEU A  20     -15.967 -18.560 -20.788  1.00  0.00
ATOM    270  CB  LEU A  20     -15.575 -21.730 -19.857  1.00  0.00
ATOM    271  CG  LEU A  20     -15.058 -23.151 -20.113  1.00  0.00
ATOM    272  CD1 LEU A  20     -14.384 -23.681 -18.854  1.00  0.00
ATOM    273  CD2 LEU A  20     -16.215 -24.046 -20.532  1.00  0.00
ATOM    285  N   SER A  21     -17.895 -19.318 -20.417  1.00  0.00
ATOM    286  CA  SER A  21     -18.167 -17.926 -20.161  1.00  0.00
ATOM    287  C   SER A  21     -18.714 -17.682 -18.819  1.00  0.00
ATOM    288  O   SER A  21     -19.638 -18.390 -18.403  1.00  0.00
ATOM    289  CB  SER A  21     -19.142 -17.385 -21.188  1.00  0.00
ATOM    290  OG  SER A  21     -20.380 -18.035 -21.098  1.00  0.00
ATOM    296  N   CYS A  22     -18.392 -16.509 -18.268  1.00  0.00
ATOM    297  CA  CYS A  22     -18.931 -16.338 -17.062  1.00  0.00
ATOM    298  C   CYS A  22     -19.444 -14.918 -16.898  1.00  0.00
ATOM    299  O   CYS A  22     -18.961 -13.843 -17.170  1.00  0.00
ATOM    300  CB  CYS A  22     -17.882 -16.673 -16.001  1.00  0.00
ATOM    301  SG  CYS A  22     -18.477 -16.518 -14.300  1.00  0.00
ATOM    307  N   ALA A  23     -20.431 -14.797 -16.162  1.00  0.00
ATOM    308  CA  ALA A  23     -20.822 -13.421 -16.036  1.00  0.00
ATOM    309  C   ALA A  23     -21.289 -13.405 -14.663  1.00  0.00
ATOM    310  O   ALA A  23     -21.811 -14.339 -13.953  1.00  0.00
ATOM    311  CB  ALA A  23     -21.942 -13.055 -16.994  1.00  0.00
ATOM    317  N   ALA A  24     -21.058 -12.169 -14.248  1.00  0.00
ATOM    318  CA  ALA A  24     -21.373 -11.806 -12.954  1.00  0.00
ATOM    319  C   ALA A  24     -22.531 -10.963 -13.133  1.00  0.00
ATOM    320  O   ALA A  24     -22.580 -10.072 -13.967  1.00  0.00
ATOM    321  CB  ALA A  24     -20.209 -11.147 -12.159  1.00  0.00
ATOM    327  N   SER A  25     -23.328 -11.039 -12.163  1.00  0.00
ATOM    328  CA  SER A  25     -24.489 -10.228 -12.235  1.00  0.00
ATOM    329  C   SER A  25     -24.260  -9.701 -10.855  1.00  0.00
ATOM    330  O   SER A  25     -23.824 -10.233  -9.816  1.00  0.00
ATOM    331  CB  SER A  25     -25.792 -10.982 -12.416  1.00  0.00
ATOM    332  OG  SER A  25     -25.787 -11.714 -13.610  1.00  0.00
ATOM    338  N   GLY A  26     -25.009  -8.650 -10.826  1.00  0.00
ATOM    339  CA  GLY A  26     -25.462  -7.725  -9.824  1.00  0.00
ATOM    340  C   GLY A  26     -24.411  -6.617 -10.056  1.00  0.00
ATOM    341  O   GLY A  26     -23.853  -6.534 -11.143  1.00  0.00
ATOM    345  N   ASN A  27     -24.180  -5.774  -9.037  1.00  0.00
ATOM    346  CA  ASN A  27     -23.572  -4.429  -9.272  1.00  0.00
ATOM    347  C   ASN A  27     -22.151  -4.529  -8.963  1.00  0.00
ATOM    348  O   ASN A  27     -21.745  -4.308  -7.790  1.00  0.00
ATOM    349  CB  ASN A  27     -24.212  -3.334  -8.438  1.00  0.00
ATOM    350  CG  ASN A  27     -25.645  -3.083  -8.815  1.00  0.00
ATOM    351  OD1 ASN A  27     -25.966  -2.897  -9.995  1.00  0.00
ATOM    352  ND2 ASN A  27     -26.513  -3.073  -7.836  1.00  0.00
ATOM    359  N   ILE A  28     -21.301  -4.834  -9.855  1.00  0.00
ATOM    360  CA  ILE A  28     -20.112  -4.953  -9.152  1.00  0.00
ATOM    361  C   ILE A  28     -19.584  -3.844 -10.141  1.00  0.00
ATOM    362  O   ILE A  28     -19.557  -4.115 -11.374  1.00  0.00
ATOM    363  CB  ILE A  28     -19.411  -6.323  -9.202  1.00  0.00
ATOM    364  CG1 ILE A  28     -20.363  -7.427  -8.735  1.00  0.00
ATOM    365  CG2 ILE A  28     -18.151  -6.308  -8.350  1.00  0.00
ATOM    366  CD1 ILE A  28     -21.066  -8.146  -9.864  1.00  0.00
ATOM    378  N   SER A  29     -19.099  -2.880  -9.572  1.00  0.00
ATOM    379  CA  SER A  29     -18.358  -1.699  -9.631  1.00  0.00
ATOM    380  C   SER A  29     -16.831  -1.601  -9.299  1.00  0.00
ATOM    381  O   SER A  29     -16.139  -0.640  -9.657  1.00  0.00
ATOM    382  CB  SER A  29     -19.112  -0.742  -8.729  1.00  0.00
ATOM    383  OG  SER A  29     -20.399  -0.491  -9.226  1.00  0.00
ATOM    389  N   VAL A  30     -16.449  -2.570  -8.512  1.00  0.00
ATOM    390  CA  VAL A  30     -15.329  -2.829  -7.550  1.00  0.00
ATOM    391  C   VAL A  30     -14.653  -3.807  -8.271  1.00  0.00
ATOM    392  O   VAL A  30     -15.131  -4.740  -8.936  1.00  0.00
ATOM    393  CB  VAL A  30     -15.752  -3.372  -6.172  1.00  0.00
ATOM    394  CG1 VAL A  30     -14.554  -3.435  -5.235  1.00  0.00
ATOM    395  CG2 VAL A  30     -16.850  -2.500  -5.586  1.00  0.00
ATOM    405  N   ARG A  31     -13.494  -3.519  -8.158  1.00  0.00
ATOM    406  CA  ARG A  31     -12.462  -4.149  -8.625  1.00  0.00
ATOM    407  C   ARG A  31     -12.653  -5.450  -7.995  1.00  0.00
ATOM    408  O   ARG A  31     -12.798  -5.613  -6.714  1.00  0.00
ATOM    409  CB  ARG A  31     -11.152  -3.478  -8.240  1.00  0.00
ATOM    410  CG  ARG A  31      -9.905  -4.140  -8.804  1.00  0.00
ATOM    411  CD  ARG A  31      -8.671  -3.414  -8.408  1.00  0.00
ATOM    412  NE  ARG A  31      -7.490  -3.955  -9.063  1.00  0.00
ATOM    413  CZ  ARG A  31      -6.229  -3.548  -8.822  1.00  0.00
ATOM    414  NH1 ARG A  31      -6.001  -2.600  -7.941  1.00  0.00
ATOM    415  NH2 ARG A  31      -5.220  -4.104  -9.471  1.00  0.00
ATOM    429  N   ALA A  32     -12.645  -6.374  -9.017  1.00  0.00
ATOM    430  CA  ALA A  32     -12.939  -7.656  -8.696  1.00  0.00
ATOM    431  C   ALA A  32     -12.076  -8.290  -9.620  1.00  0.00
ATOM    432  O   ALA A  32     -11.662  -7.860 -10.732  1.00  0.00
ATOM    433  CB  ALA A  32     -14.433  -8.114  -8.961  1.00  0.00
ATOM    439  N   THR A  33     -11.735  -9.388  -9.055  1.00  0.00
ATOM    440  CA  THR A  33     -10.962 -10.384  -9.742  1.00  0.00
ATOM    441  C   THR A  33     -11.881 -11.526 -10.094  1.00  0.00
ATOM    442  O   THR A  33     -12.997 -11.607  -9.562  1.00  0.00
ATOM    443  CB  THR A  33      -9.781 -10.884  -8.890  1.00  0.00
ATOM    444  OG1 THR A  33      -8.856  -9.811  -8.674  1.00  0.00
ATOM    445  CG2 THR A  33      -9.067 -12.030  -9.590  1.00  0.00
ATOM    453  N   MET A  34     -11.483 -12.272 -11.172  1.00  0.00
ATOM    454  CA  MET A  34     -12.210 -13.448 -11.473  1.00  0.00
ATOM    455  C   MET A  34     -11.350 -14.780 -11.741  1.00  0.00
ATOM    456  O   MET A  34     -10.174 -14.960 -12.126  1.00  0.00
ATOM    457  CB  MET A  34     -13.093 -13.114 -12.674  1.00  0.00
ATOM    458  CG  MET A  34     -14.276 -12.211 -12.353  1.00  0.00
ATOM    459  SD  MET A  34     -13.821 -10.466 -12.294  1.00  0.00
ATOM    460  CE  MET A  34     -13.435 -10.159 -14.014  1.00  0.00
ATOM    470  N   GLY A  35     -11.908 -15.941 -11.444  1.00  0.00
ATOM    471  CA  GLY A  35     -11.118 -17.011 -12.045  1.00  0.00
ATOM    472  C   GLY A  35     -11.655 -18.402 -12.254  1.00  0.00
ATOM    473  O   GLY A  35     -12.762 -18.873 -11.908  1.00  0.00
ATOM    477  N   TRP A  36     -10.883 -19.172 -12.940  1.00  0.00
ATOM    478  CA  TRP A  36     -11.526 -20.409 -13.104  1.00  0.00
ATOM    479  C   TRP A  36     -10.812 -21.513 -12.320  1.00  0.00
ATOM    480  O   TRP A  36      -9.529 -21.512 -12.405  1.00  0.00
ATOM    481  CB  TRP A  36     -11.584 -20.757 -14.593  1.00  0.00
ATOM    482  CG  TRP A  36     -12.336 -19.753 -15.413  1.00  0.00
ATOM    483  CD1 TRP A  36     -11.945 -18.481 -15.705  1.00  0.00
ATOM    484  CD2 TRP A  36     -13.620 -19.936 -16.058  1.00  0.00
ATOM    485  NE1 TRP A  36     -12.892 -17.861 -16.481  1.00  0.00
ATOM    486  CE2 TRP A  36     -13.923 -18.736 -16.708  1.00  0.00
ATOM    487  CE3 TRP A  36     -14.522 -21.004 -16.136  1.00  0.00
ATOM    488  CZ2 TRP A  36     -15.095 -18.569 -17.429  1.00  0.00
ATOM    489  CZ3 TRP A  36     -15.697 -20.836 -16.859  1.00  0.00
ATOM    490  CH2 TRP A  36     -15.974 -19.650 -17.489  1.00  0.00
ATOM    501  N   TYR A  37     -11.609 -22.514 -11.753  1.00  0.00
ATOM    502  CA  TYR A  37     -10.892 -23.583 -11.083  1.00  0.00
ATOM    503  C   TYR A  37     -11.450 -24.967 -11.502  1.00  0.00
ATOM    504  O   TYR A  37     -12.614 -25.314 -11.690  1.00  0.00
ATOM    505  CB  TYR A  37     -10.972 -23.398  -9.566  1.00  0.00
ATOM    506  CG  TYR A  37     -12.382 -23.226  -9.046  1.00  0.00
ATOM    507  CD1 TYR A  37     -12.992 -24.254  -8.342  1.00  0.00
ATOM    508  CD2 TYR A  37     -13.065 -22.041  -9.272  1.00  0.00
ATOM    509  CE1 TYR A  37     -14.280 -24.097  -7.866  1.00  0.00
ATOM    510  CE2 TYR A  37     -14.353 -21.883  -8.797  1.00  0.00
ATOM    511  CZ  TYR A  37     -14.960 -22.906  -8.096  1.00  0.00
ATOM    512  OH  TYR A  37     -16.241 -22.749  -7.623  1.00  0.00
ATOM    522  N   ARG A  38     -10.614 -25.898 -11.533  1.00  0.00
ATOM    523  CA  ARG A  38     -11.148 -27.153 -11.907  1.00  0.00
ATOM    524  C   ARG A  38     -11.246 -28.280 -10.842  1.00  0.00
ATOM    525  O   ARG A  38     -10.800 -28.260  -9.651  1.00  0.00
ATOM    526  CB  ARG A  38     -10.316 -27.659 -13.077  1.00  0.00
ATOM    527  CG  ARG A  38      -8.869 -27.984 -12.739  1.00  0.00
ATOM    528  CD  ARG A  38      -8.137 -28.519 -13.916  1.00  0.00
ATOM    529  NE  ARG A  38      -6.735 -28.761 -13.618  1.00  0.00
ATOM    530  CZ  ARG A  38      -5.841 -29.255 -14.497  1.00  0.00
ATOM    531  NH1 ARG A  38      -6.218 -29.553 -15.721  1.00  0.00
ATOM    532  NH2 ARG A  38      -4.585 -29.439 -14.129  1.00  0.00
ATOM    546  N   GLN A  39     -12.206 -29.266 -11.069  1.00  0.00
ATOM    547  CA  GLN A  39     -11.943 -30.264 -10.067  1.00  0.00
ATOM    548  C   GLN A  39     -11.963 -31.715 -10.743  1.00  0.00
ATOM    549  O   GLN A  39     -12.875 -32.243 -11.412  1.00  0.00
ATOM    550  CB  GLN A  39     -12.976 -30.147  -8.941  1.00  0.00
ATOM    551  CG  GLN A  39     -12.720 -31.071  -7.764  1.00  0.00
ATOM    552  CD  GLN A  39     -13.622 -30.768  -6.583  1.00  0.00
ATOM    553  OE1 GLN A  39     -14.618 -30.050  -6.714  1.00  0.00
ATOM    554  NE2 GLN A  39     -13.280 -31.314  -5.422  1.00  0.00
ATOM    563  N   ALA A  40     -10.857 -32.347 -10.868  1.00  0.00
ATOM    564  CA  ALA A  40     -10.825 -33.703 -11.465  1.00  0.00
ATOM    565  C   ALA A  40     -11.551 -34.690 -10.506  1.00  0.00
ATOM    566  O   ALA A  40     -11.452 -34.284  -9.342  1.00  0.00
ATOM    567  CB  ALA A  40      -9.754 -34.048 -11.565  1.00  0.00
ATOM    573  N   PRO A  41     -12.159 -35.853 -10.938  1.00  0.00
ATOM    574  CA  PRO A  41     -12.924 -36.722  -9.992  1.00  0.00
ATOM    575  C   PRO A  41     -11.928 -37.071  -8.925  1.00  0.00
ATOM    576  O   PRO A  41     -10.789 -37.403  -9.299  1.00  0.00
ATOM    577  CB  PRO A  41     -13.352 -37.944 -10.812  1.00  0.00
ATOM    578  CG  PRO A  41     -13.487 -37.421 -12.202  1.00  0.00
ATOM    579  CD  PRO A  41     -12.367 -36.425 -12.338  1.00  0.00
ATOM    587  N   GLY A  42     -12.218 -37.078  -7.682  1.00  0.00
ATOM    588  CA  GLY A  42     -11.171 -37.546  -6.773  1.00  0.00
ATOM    589  C   GLY A  42     -10.061 -36.659  -6.281  1.00  0.00
ATOM    590  O   GLY A  42      -9.277 -37.082  -5.417  1.00  0.00
ATOM    594  N   LYS A  43     -10.007 -35.419  -6.768  1.00  0.00
ATOM    595  CA  LYS A  43      -8.877 -34.512  -6.450  1.00  0.00
ATOM    596  C   LYS A  43      -9.488 -33.210  -5.792  1.00  0.00
ATOM    597  O   LYS A  43     -10.710 -33.066  -5.609  1.00  0.00
ATOM    598  CB  LYS A  43      -8.066 -34.179  -7.703  1.00  0.00
ATOM    599  CG  LYS A  43      -7.417 -35.385  -8.371  1.00  0.00
ATOM    600  CD  LYS A  43      -6.540 -34.963  -9.540  1.00  0.00
ATOM    601  CE  LYS A  43      -5.908 -36.167 -10.222  1.00  0.00
ATOM    602  NZ  LYS A  43      -5.041 -35.769 -11.363  1.00  0.00
ATOM    616  N   GLU A  44      -8.579 -32.341  -5.477  1.00  0.00
ATOM    617  CA  GLU A  44      -8.585 -31.075  -4.781  1.00  0.00
ATOM    618  C   GLU A  44      -8.874 -30.012  -5.866  1.00  0.00
ATOM    619  O   GLU A  44      -8.662 -30.275  -7.071  1.00  0.00
ATOM    620  CB  GLU A  44      -7.253 -30.815  -4.074  1.00  0.00
ATOM    621  CG  GLU A  44      -6.926 -31.806  -2.966  1.00  0.00
ATOM    622  CD  GLU A  44      -5.621 -31.509  -2.282  1.00  0.00
ATOM    623  OE1 GLU A  44      -4.939 -30.607  -2.710  1.00  0.00
ATOM    624  OE2 GLU A  44      -5.305 -32.183  -1.330  1.00  0.00
ATOM    631  N   ARG A  45      -9.366 -28.905  -5.499  1.00  0.00
ATOM    632  CA  ARG A  45      -9.632 -27.877  -6.432  1.00  0.00
ATOM    633  C   ARG A  45      -8.371 -27.135  -6.897  1.00  0.00
ATOM    634  O   ARG A  45      -7.598 -26.690  -6.070  1.00  0.00
ATOM    635  CB  ARG A  45     -10.613 -26.889  -5.818  1.00  0.00
ATOM    636  CG  ARG A  45     -12.027 -27.418  -5.640  1.00  0.00
ATOM    637  CD  ARG A  45     -12.921 -26.400  -5.031  1.00  0.00
ATOM    638  NE  ARG A  45     -14.281 -26.893  -4.880  1.00  0.00
ATOM    639  CZ  ARG A  45     -15.291 -26.196  -4.326  1.00  0.00
ATOM    640  NH1 ARG A  45     -15.079 -24.979  -3.875  1.00  0.00
ATOM    641  NH2 ARG A  45     -16.494 -26.734  -4.236  1.00  0.00
ATOM    655  N   GLU A  46      -8.208 -26.902  -8.211  1.00  0.00
ATOM    656  CA  GLU A  46      -6.987 -26.216  -8.639  1.00  0.00
ATOM    657  C   GLU A  46      -7.277 -24.921  -9.514  1.00  0.00
ATOM    658  O   GLU A  46      -8.280 -24.629 -10.222  1.00  0.00
ATOM    659  CB  GLU A  46      -6.111 -27.198  -9.419  1.00  0.00
ATOM    660  CG  GLU A  46      -4.792 -26.614  -9.904  1.00  0.00
ATOM    661  CD  GLU A  46      -3.990 -27.585 -10.725  1.00  0.00
ATOM    662  OE1 GLU A  46      -4.580 -28.410 -11.382  1.00  0.00
ATOM    663  OE2 GLU A  46      -2.785 -27.503 -10.696  1.00  0.00
ATOM    670  N   PHE A  47      -6.489 -23.920  -9.372  1.00  0.00
ATOM    671  CA  PHE A  47      -6.831 -22.744 -10.196  1.00  0.00
ATOM    672  C   PHE A  47      -6.282 -22.898 -11.580  1.00  0.00
ATOM    673  O   PHE A  47      -5.126 -23.283 -11.775  1.00  0.00
ATOM    674  CB  PHE A  47      -6.285 -21.455  -9.577  1.00  0.00
ATOM    675  CG  PHE A  47      -7.036 -21.001  -8.359  1.00  0.00
ATOM    676  CD1 PHE A  47      -6.603 -21.352  -7.089  1.00  0.00
ATOM    677  CD2 PHE A  47      -8.177 -20.224  -8.479  1.00  0.00
ATOM    678  CE1 PHE A  47      -7.294 -20.935  -5.966  1.00  0.00
ATOM    679  CE2 PHE A  47      -8.869 -19.804  -7.360  1.00  0.00
ATOM    680  CZ  PHE A  47      -8.426 -20.161  -6.101  1.00  0.00
ATOM    690  N   VAL A  48      -7.086 -22.633 -12.565  1.00  0.00
ATOM    691  CA  VAL A  48      -6.465 -22.768 -13.844  1.00  0.00
ATOM    692  C   VAL A  48      -6.220 -21.399 -14.472  1.00  0.00
ATOM    693  O   VAL A  48      -5.161 -21.009 -14.954  1.00  0.00
ATOM    694  CB  VAL A  48      -7.353 -23.621 -14.770  1.00  0.00
ATOM    695  CG1 VAL A  48      -7.565 -25.006 -14.178  1.00  0.00
ATOM    696  CG2 VAL A  48      -8.685 -22.921 -14.999  1.00  0.00
ATOM    706  N   ALA A  49      -6.917 -20.449 -14.036  1.00  0.00
ATOM    707  CA  ALA A  49      -6.660 -19.131 -14.602  1.00  0.00
ATOM    708  C   ALA A  49      -7.188 -17.910 -13.764  1.00  0.00
ATOM    709  O   ALA A  49      -8.275 -17.827 -13.146  1.00  0.00
ATOM    710  CB  ALA A  49      -7.098 -19.129 -16.120  1.00  0.00
ATOM    716  N   GLY A  50      -6.686 -16.735 -14.072  1.00  0.00
ATOM    717  CA  GLY A  50      -7.419 -15.703 -13.376  1.00  0.00
ATOM    718  C   GLY A  50      -7.084 -14.332 -13.869  1.00  0.00
ATOM    719  O   GLY A  50      -6.055 -13.916 -14.369  1.00  0.00
ATOM    723  N   ILE A  51      -7.984 -13.472 -13.626  1.00  0.00
ATOM    724  CA  ILE A  51      -7.704 -12.242 -14.094  1.00  0.00
ATOM    725  C   ILE A  51      -8.056 -10.992 -13.132  1.00  0.00
ATOM    726  O   ILE A  51      -9.029 -10.881 -12.288  1.00  0.00
ATOM    727  CB  ILE A  51      -8.433 -12.136 -15.446  1.00  0.00
ATOM    728  CG1 ILE A  51      -8.058 -10.831 -16.153  1.00  0.00
ATOM    729  CG2 ILE A  51      -9.938 -12.223 -15.247  1.00  0.00
ATOM    730  CD1 ILE A  51      -8.261 -10.868 -17.651  1.00  0.00
ATOM    742  N   SER A  52      -7.248 -10.005 -13.032  1.00  0.00
ATOM    743  CA  SER A  52      -7.790  -8.991 -12.069  1.00  0.00
ATOM    744  C   SER A  52      -8.420  -7.651 -11.966  1.00  0.00
ATOM    745  O   SER A  52      -8.636  -7.106 -10.913  1.00  0.00
ATOM    746  CB  SER A  52      -6.623  -8.776 -11.124  1.00  0.00
ATOM    747  OG  SER A  52      -6.313  -9.956 -10.434  1.00  0.00
ATOM    753  N   TYR A  53      -8.823  -7.193 -12.859  1.00  0.00
ATOM    754  CA  TYR A  53      -9.301  -5.919 -13.282  1.00  0.00
ATOM    755  C   TYR A  53      -8.326  -4.877 -12.887  1.00  0.00
ATOM    756  O   TYR A  53      -7.988  -4.731 -11.639  1.00  0.00
ATOM    757  CB  TYR A  53     -10.680  -5.622 -12.687  1.00  0.00
ATOM    758  CG  TYR A  53     -11.282  -4.319 -13.162  1.00  0.00
ATOM    759  CD1 TYR A  53     -11.761  -4.207 -14.459  1.00  0.00
ATOM    760  CD2 TYR A  53     -11.354  -3.234 -12.301  1.00  0.00
ATOM    761  CE1 TYR A  53     -12.311  -3.016 -14.893  1.00  0.00
ATOM    762  CE2 TYR A  53     -11.903  -2.043 -12.734  1.00  0.00
ATOM    763  CZ  TYR A  53     -12.380  -1.933 -14.024  1.00  0.00
ATOM    764  OH  TYR A  53     -12.928  -0.746 -14.456  1.00  0.00
ATOM    774  N   GLY A  54      -7.950  -4.073 -13.698  1.00  0.00
ATOM    775  CA  GLY A  54      -7.243  -4.777 -14.889  1.00  0.00
ATOM    776  C   GLY A  54      -6.671  -5.358 -15.867  1.00  0.00
ATOM    777  O   GLY A  54      -7.051  -5.463 -16.931  1.00  0.00
ATOM    781  N   SER A  55      -5.521  -5.998 -15.384  1.00  0.00
ATOM    782  CA  SER A  55      -4.885  -6.657 -16.406  1.00  0.00
ATOM    783  C   SER A  55      -4.017  -8.024 -16.189  1.00  0.00
ATOM    784  O   SER A  55      -3.789  -8.868 -17.121  1.00  0.00
ATOM    785  CB  SER A  55      -4.023  -5.570 -17.017  1.00  0.00
ATOM    786  OG  SER A  55      -3.096  -5.083 -16.087  1.00  0.00
ATOM    792  N   SER A  56      -3.424  -8.121 -14.984  1.00  0.00
ATOM    793  CA  SER A  56      -2.497  -9.188 -14.877  1.00  0.00
ATOM    794  C   SER A  56      -3.217 -10.519 -15.003  1.00  0.00
ATOM    795  O   SER A  56      -4.271 -10.893 -14.445  1.00  0.00
ATOM    796  CB  SER A  56      -1.761  -9.101 -13.555  1.00  0.00
ATOM    797  OG  SER A  56      -0.992  -7.932 -13.483  1.00  0.00
ATOM    803  N   THR A  57      -2.583 -11.433 -15.702  1.00  0.00
ATOM    804  CA  THR A  57      -3.237 -12.736 -15.816  1.00  0.00
ATOM    805  C   THR A  57      -2.440 -13.903 -15.285  1.00  0.00
ATOM    806  O   THR A  57      -1.244 -14.027 -15.577  1.00  0.00
ATOM    807  CB  THR A  57      -3.598 -13.024 -17.284  1.00  0.00
ATOM    808  OG1 THR A  57      -2.428 -12.886 -18.103  1.00  0.00
ATOM    809  CG2 THR A  57      -4.669 -12.060 -17.770  1.00  0.00
ATOM    817  N   TYR A  58      -3.083 -14.750 -14.505  1.00  0.00
ATOM    818  CA  TYR A  58      -2.245 -15.778 -14.017  1.00  0.00
ATOM    819  C   TYR A  58      -2.713 -17.194 -14.469  1.00  0.00
ATOM    820  O   TYR A  58      -3.850 -17.639 -14.520  1.00  0.00
ATOM    821  CB  TYR A  58      -2.177 -15.678 -12.492  1.00  0.00
ATOM    822  CG  TYR A  58      -1.673 -14.342 -11.990  1.00  0.00
ATOM    823  CD1 TYR A  58      -2.555 -13.283 -11.833  1.00  0.00
ATOM    824  CD2 TYR A  58      -0.330 -14.177 -11.687  1.00  0.00
ATOM    825  CE1 TYR A  58      -2.095 -12.063 -11.375  1.00  0.00
ATOM    826  CE2 TYR A  58       0.130 -12.958 -11.229  1.00  0.00
ATOM    827  CZ  TYR A  58      -0.747 -11.904 -11.072  1.00  0.00
ATOM    828  OH  TYR A  58      -0.288 -10.690 -10.616  1.00  0.00
ATOM    838  N   TYR A  59      -1.843 -17.998 -14.951  1.00  0.00
ATOM    839  CA  TYR A  59      -2.344 -19.320 -15.334  1.00  0.00
ATOM    840  C   TYR A  59      -1.609 -20.502 -14.604  1.00  0.00
ATOM    841  O   TYR A  59      -0.423 -20.373 -14.299  1.00  0.00
ATOM    842  CB  TYR A  59      -2.232 -19.480 -16.851  1.00  0.00
ATOM    843  CG  TYR A  59      -2.961 -18.409 -17.634  1.00  0.00
ATOM    844  CD1 TYR A  59      -2.356 -17.182 -17.861  1.00  0.00
ATOM    845  CD2 TYR A  59      -4.236 -18.655 -18.123  1.00  0.00
ATOM    846  CE1 TYR A  59      -3.022 -16.205 -18.575  1.00  0.00
ATOM    847  CE2 TYR A  59      -4.901 -17.678 -18.836  1.00  0.00
ATOM    848  CZ  TYR A  59      -4.299 -16.457 -19.063  1.00  0.00
ATOM    849  OH  TYR A  59      -4.963 -15.484 -19.774  1.00  0.00
ATOM    859  N   ALA A  60      -2.276 -21.633 -14.356  1.00  0.00
ATOM    860  CA  ALA A  60      -1.568 -22.752 -13.719  1.00  0.00
ATOM    861  C   ALA A  60      -0.543 -23.181 -14.640  1.00  0.00
ATOM    862  O   ALA A  60      -0.877 -23.134 -15.802  1.00  0.00
ATOM    863  CB  ALA A  60      -2.372 -23.647 -13.390  1.00  0.00
ATOM    869  N   ASP A  61       0.586 -23.613 -14.205  1.00  0.00
ATOM    870  CA  ASP A  61       1.597 -23.974 -15.158  1.00  0.00
ATOM    871  C   ASP A  61       1.222 -25.051 -16.135  1.00  0.00
ATOM    872  O   ASP A  61       1.634 -25.109 -17.311  1.00  0.00
ATOM    873  CB  ASP A  61       2.858 -24.412 -14.409  1.00  0.00
ATOM    874  CG  ASP A  61       3.636 -23.240 -13.824  1.00  0.00
ATOM    875  OD1 ASP A  61       3.386 -22.127 -14.225  1.00  0.00
ATOM    876  OD2 ASP A  61       4.472 -23.469 -12.985  1.00  0.00
ATOM    881  N   SER A  62       0.289 -25.868 -15.596  1.00  0.00
ATOM    882  CA  SER A  62       0.052 -27.046 -16.390  1.00  0.00
ATOM    883  C   SER A  62      -0.747 -26.737 -17.624  1.00  0.00
ATOM    884  O   SER A  62      -0.960 -27.622 -18.467  1.00  0.00
ATOM    885  CB  SER A  62      -0.671 -28.091 -15.563  1.00  0.00
ATOM    886  OG  SER A  62      -1.971 -27.672 -15.249  1.00  0.00
ATOM    892  N   VAL A  63      -1.285 -25.488 -17.659  1.00  0.00
ATOM    893  CA  VAL A  63      -2.107 -25.205 -18.766  1.00  0.00
ATOM    894  C   VAL A  63      -1.673 -24.136 -19.736  1.00  0.00
ATOM    895  O   VAL A  63      -2.548 -23.937 -20.667  1.00  0.00
ATOM    896  CB  VAL A  63      -3.497 -24.825 -18.224  1.00  0.00
ATOM    897  CG1 VAL A  63      -4.100 -25.985 -17.445  1.00  0.00
ATOM    898  CG2 VAL A  63      -3.392 -23.585 -17.350  1.00  0.00
ATOM    908  N   LYS A  64      -0.523 -23.566 -19.334  1.00  0.00
ATOM    909  CA  LYS A  64      -0.001 -22.437 -19.865  1.00  0.00
ATOM    910  C   LYS A  64       0.034 -22.609 -21.445  1.00  0.00
ATOM    911  O   LYS A  64       0.499 -23.632 -21.945  1.00  0.00
ATOM    912  CB  LYS A  64       1.378 -22.192 -19.249  1.00  0.00
ATOM    913  CG  LYS A  64       1.948 -20.806 -19.515  1.00  0.00
ATOM    914  CD  LYS A  64       3.233 -20.578 -18.733  1.00  0.00
ATOM    915  CE  LYS A  64       2.963 -20.480 -17.239  1.00  0.00
ATOM    916  NZ  LYS A  64       4.205 -20.202 -16.467  1.00  0.00
ATOM    930  N   GLY A  65      -0.454 -21.615 -22.210  1.00  0.00
ATOM    931  CA  GLY A  65      -0.291 -21.790 -23.661  1.00  0.00
ATOM    932  C   GLY A  65      -1.360 -22.595 -24.360  1.00  0.00
ATOM    933  O   GLY A  65      -1.378 -22.626 -25.582  1.00  0.00
ATOM    937  N   ARG A  66      -2.237 -23.267 -23.632  1.00  0.00
ATOM    938  CA  ARG A  66      -3.348 -23.947 -24.126  1.00  0.00
ATOM    939  C   ARG A  66      -4.597 -23.029 -23.795  1.00  0.00
ATOM    940  O   ARG A  66      -5.688 -22.813 -24.361  1.00  0.00
ATOM    941  CB  ARG A  66      -3.458 -25.323 -23.487  1.00  0.00
ATOM    942  CG  ARG A  66      -2.304 -26.264 -23.795  1.00  0.00
ATOM    943  CD  ARG A  66      -2.455 -27.566 -23.096  1.00  0.00
ATOM    944  NE  ARG A  66      -1.333 -28.454 -23.355  1.00  0.00
ATOM    945  CZ  ARG A  66      -1.176 -29.670 -22.798  1.00  0.00
ATOM    946  NH1 ARG A  66      -2.075 -30.129 -21.955  1.00  0.00
ATOM    947  NH2 ARG A  66      -0.119 -30.403 -23.099  1.00  0.00
ATOM    961  N   PHE A  67      -4.553 -22.407 -22.725  1.00  0.00
ATOM    962  CA  PHE A  67      -5.742 -21.640 -22.316  1.00  0.00
ATOM    963  C   PHE A  67      -5.603 -20.131 -22.421  1.00  0.00
ATOM    964  O   PHE A  67      -4.529 -19.577 -22.136  1.00  0.00
ATOM    965  CB  PHE A  67      -6.108 -21.991 -20.873  1.00  0.00
ATOM    966  CG  PHE A  67      -6.537 -23.419 -20.688  1.00  0.00
ATOM    967  CD1 PHE A  67      -6.695 -24.259 -21.780  1.00  0.00
ATOM    968  CD2 PHE A  67      -6.784 -23.925 -19.421  1.00  0.00
ATOM    969  CE1 PHE A  67      -7.089 -25.573 -21.611  1.00  0.00
ATOM    970  CE2 PHE A  67      -7.178 -25.238 -19.248  1.00  0.00
ATOM    971  CZ  PHE A  67      -7.330 -26.062 -20.345  1.00  0.00
ATOM    981  N   THR A  68      -6.782 -19.448 -22.732  1.00  0.00
ATOM    982  CA  THR A  68      -6.666 -18.040 -22.772  1.00  0.00
ATOM    983  C   THR A  68      -7.857 -17.450 -22.039  1.00  0.00
ATOM    984  O   THR A  68      -9.049 -17.536 -22.189  1.00  0.00
ATOM    985  CB  THR A  68      -6.598 -17.521 -24.220  1.00  0.00
ATOM    986  OG1 THR A  68      -5.443 -18.066 -24.872  1.00  0.00
ATOM    987  CG2 THR A  68      -6.518 -16.003 -24.240  1.00  0.00
ATOM    995  N   ILE A  69      -7.533 -16.544 -21.264  1.00  0.00
ATOM    996  CA  ILE A  69      -8.548 -15.899 -20.475  1.00  0.00
ATOM    997  C   ILE A  69      -8.965 -14.502 -21.001  1.00  0.00
ATOM    998  O   ILE A  69      -8.047 -13.772 -21.315  1.00  0.00
ATOM    999  CB  ILE A  69      -8.064 -15.776 -19.019  1.00  0.00
ATOM   1000  CG1 ILE A  69      -8.427 -17.035 -18.228  1.00  0.00
ATOM   1001  CG2 ILE A  69      -8.658 -14.540 -18.363  1.00  0.00
ATOM   1002  CD1 ILE A  69      -9.913 -17.298 -18.147  1.00  0.00
ATOM   1014  N   SER A  70     -10.120 -14.017 -21.050  1.00  0.00
ATOM   1015  CA  SER A  70     -10.285 -12.620 -21.496  1.00  0.00
ATOM   1016  C   SER A  70     -11.445 -12.048 -20.675  1.00  0.00
ATOM   1017  O   SER A  70     -12.582 -12.428 -20.408  1.00  0.00
ATOM   1018  CB  SER A  70     -10.578 -12.536 -22.981  1.00  0.00
ATOM   1019  OG  SER A  70     -10.774 -11.207 -23.380  1.00  0.00
ATOM   1025  N   ARG A  71     -11.258 -10.861 -20.362  1.00  0.00
ATOM   1026  CA  ARG A  71     -12.279 -10.168 -19.624  1.00  0.00
ATOM   1027  C   ARG A  71     -13.075  -9.089 -20.410  1.00  0.00
ATOM   1028  O   ARG A  71     -12.564  -8.494 -21.347  1.00  0.00
ATOM   1029  CB  ARG A  71     -11.635  -9.519 -18.408  1.00  0.00
ATOM   1030  CG  ARG A  71     -10.651  -8.403 -18.724  1.00  0.00
ATOM   1031  CD  ARG A  71     -10.264  -7.651 -17.503  1.00  0.00
ATOM   1032  NE  ARG A  71      -9.345  -6.565 -17.804  1.00  0.00
ATOM   1033  CZ  ARG A  71      -9.715  -5.355 -18.268  1.00  0.00
ATOM   1034  NH1 ARG A  71     -10.985  -5.092 -18.477  1.00  0.00
ATOM   1035  NH2 ARG A  71      -8.799  -4.433 -18.511  1.00  0.00
ATOM   1049  N   ASP A  72     -14.350  -8.757 -19.941  1.00  0.00
ATOM   1050  CA  ASP A  72     -15.032  -7.652 -20.573  1.00  0.00
ATOM   1051  C   ASP A  72     -15.540  -6.755 -19.471  1.00  0.00
ATOM   1052  O   ASP A  72     -16.458  -7.108 -18.664  1.00  0.00
ATOM   1053  CB  ASP A  72     -16.185  -8.132 -21.458  1.00  0.00
ATOM   1054  CG  ASP A  72     -16.931  -6.988 -22.130  1.00  0.00
ATOM   1055  OD1 ASP A  72     -17.052  -5.948 -21.527  1.00  0.00
ATOM   1056  OD2 ASP A  72     -17.373  -7.166 -23.240  1.00  0.00
ATOM   1061  N   ASN A  73     -14.837  -5.697 -19.222  1.00  0.00
ATOM   1062  CA  ASN A  73     -15.265  -4.986 -18.088  1.00  0.00
ATOM   1063  C   ASN A  73     -16.663  -4.369 -18.233  1.00  0.00
ATOM   1064  O   ASN A  73     -17.359  -4.155 -17.215  1.00  0.00
ATOM   1065  CB  ASN A  73     -14.233  -3.923 -17.762  1.00  0.00
ATOM   1066  CG  ASN A  73     -14.059  -2.926 -18.873  1.00  0.00
ATOM   1067  OD1 ASN A  73     -13.717  -3.291 -20.004  1.00  0.00
ATOM   1068  ND2 ASN A  73     -14.287  -1.672 -18.574  1.00  0.00
ATOM   1075  N   ALA A  74     -17.062  -4.064 -19.427  1.00  0.00
ATOM   1076  CA  ALA A  74     -18.293  -3.374 -19.519  1.00  0.00
ATOM   1077  C   ALA A  74     -19.408  -4.346 -19.082  1.00  0.00
ATOM   1078  O   ALA A  74     -20.391  -3.976 -18.400  1.00  0.00
ATOM   1079  CB  ALA A  74     -18.360  -2.803 -20.957  1.00  0.00
ATOM   1085  N   LYS A  75     -19.179  -5.661 -19.494  1.00  0.00
ATOM   1086  CA  LYS A  75     -20.301  -6.539 -19.323  1.00  0.00
ATOM   1087  C   LYS A  75     -20.196  -7.399 -18.034  1.00  0.00
ATOM   1088  O   LYS A  75     -21.203  -7.973 -17.592  1.00  0.00
ATOM   1089  CB  LYS A  75     -20.434  -7.433 -20.556  1.00  0.00
ATOM   1090  CG  LYS A  75     -20.739  -6.682 -21.846  1.00  0.00
ATOM   1091  CD  LYS A  75     -20.868  -7.638 -23.023  1.00  0.00
ATOM   1092  CE  LYS A  75     -21.170  -6.890 -24.314  1.00  0.00
ATOM   1093  NZ  LYS A  75     -21.252  -7.807 -25.482  1.00  0.00
ATOM   1107  N   ASN A  76     -19.108  -7.240 -17.273  1.00  0.00
ATOM   1108  CA  ASN A  76     -18.753  -7.934 -16.063  1.00  0.00
ATOM   1109  C   ASN A  76     -18.678  -9.529 -16.440  1.00  0.00
ATOM   1110  O   ASN A  76     -19.172 -10.571 -15.912  1.00  0.00
ATOM   1111  CB  ASN A  76     -19.755  -7.617 -14.968  1.00  0.00
ATOM   1112  CG  ASN A  76     -19.729  -6.169 -14.562  1.00  0.00
ATOM   1113  OD1 ASN A  76     -18.661  -5.603 -14.303  1.00  0.00
ATOM   1114  ND2 ASN A  76     -20.885  -5.559 -14.504  1.00  0.00
ATOM   1121  N   THR A  77     -17.981  -9.735 -17.656  1.00  0.00
ATOM   1122  CA  THR A  77     -17.907 -11.156 -18.091  1.00  0.00
ATOM   1123  C   THR A  77     -16.451 -11.720 -18.217  1.00  0.00
ATOM   1124  O   THR A  77     -15.353 -11.175 -18.425  1.00  0.00
ATOM   1125  CB  THR A  77     -18.630 -11.331 -19.439  1.00  0.00
ATOM   1126  OG1 THR A  77     -17.985 -10.531 -20.439  1.00  0.00
ATOM   1127  CG2 THR A  77     -20.087 -10.910 -19.321  1.00  0.00
ATOM   1135  N   VAL A  78     -16.328 -12.961 -17.920  1.00  0.00
ATOM   1136  CA  VAL A  78     -15.000 -13.506 -18.125  1.00  0.00
ATOM   1137  C   VAL A  78     -15.019 -14.788 -19.055  1.00  0.00
ATOM   1138  O   VAL A  78     -15.811 -15.667 -19.258  1.00  0.00
ATOM   1139  CB  VAL A  78     -14.383 -13.854 -16.756  1.00  0.00
ATOM   1140  CG1 VAL A  78     -12.992 -14.445 -16.934  1.00  0.00
ATOM   1141  CG2 VAL A  78     -14.332 -12.612 -15.880  1.00  0.00
ATOM   1151  N   TYR A  79     -14.179 -14.733 -20.032  1.00  0.00
ATOM   1152  CA  TYR A  79     -14.205 -15.914 -20.800  1.00  0.00
ATOM   1153  C   TYR A  79     -12.850 -16.754 -20.740  1.00  0.00
ATOM   1154  O   TYR A  79     -11.683 -16.380 -20.665  1.00  0.00
ATOM   1155  CB  TYR A  79     -14.562 -15.529 -22.237  1.00  0.00
ATOM   1156  CG  TYR A  79     -15.874 -14.787 -22.362  1.00  0.00
ATOM   1157  CD1 TYR A  79     -15.927 -13.423 -22.115  1.00  0.00
ATOM   1158  CD2 TYR A  79     -17.025 -15.471 -22.723  1.00  0.00
ATOM   1159  CE1 TYR A  79     -17.125 -12.746 -22.229  1.00  0.00
ATOM   1160  CE2 TYR A  79     -18.224 -14.795 -22.837  1.00  0.00
ATOM   1161  CZ  TYR A  79     -18.276 -13.438 -22.591  1.00  0.00
ATOM   1162  OH  TYR A  79     -19.470 -12.763 -22.705  1.00  0.00
ATOM   1172  N   LEU A  80     -13.006 -18.044 -20.785  1.00  0.00
ATOM   1173  CA  LEU A  80     -11.785 -18.813 -20.833  1.00  0.00
ATOM   1174  C   LEU A  80     -11.717 -19.650 -22.208  1.00  0.00
ATOM   1175  O   LEU A  80     -12.593 -20.372 -22.705  1.00  0.00
ATOM   1176  CB  LEU A  80     -11.726 -19.737 -19.610  1.00  0.00
ATOM   1177  CG  LEU A  80     -10.365 -20.389 -19.334  1.00  0.00
ATOM   1178  CD1 LEU A  80     -10.356 -20.973 -17.928  1.00  0.00
ATOM   1179  CD2 LEU A  80     -10.099 -21.466 -20.375  1.00  0.00
ATOM   1191  N   GLN A  81     -10.767 -19.468 -22.988  1.00  0.00
ATOM   1192  CA  GLN A  81     -10.776 -20.273 -24.135  1.00  0.00
ATOM   1193  C   GLN A  81      -9.771 -21.419 -24.097  1.00  0.00
ATOM   1194  O   GLN A  81      -8.576 -21.400 -23.826  1.00  0.00
ATOM   1195  CB  GLN A  81     -10.523 -19.388 -25.359  1.00  0.00
ATOM   1196  CG  GLN A  81     -10.508 -20.139 -26.678  1.00  0.00
ATOM   1197  CD  GLN A  81     -10.482 -19.206 -27.875  1.00  0.00
ATOM   1198  OE1 GLN A  81     -10.954 -18.068 -27.803  1.00  0.00
ATOM   1199  NE2 GLN A  81      -9.930 -19.683 -28.984  1.00  0.00
ATOM   1208  N   MET A  82     -10.322 -22.640 -24.348  1.00  0.00
ATOM   1209  CA  MET A  82      -9.342 -23.616 -24.280  1.00  0.00
ATOM   1210  C   MET A  82      -8.945 -24.179 -25.689  1.00  0.00
ATOM   1211  O   MET A  82      -9.732 -24.500 -26.572  1.00  0.00
ATOM   1212  CB  MET A  82      -9.844 -24.718 -23.347  1.00  0.00
ATOM   1213  CG  MET A  82     -10.217 -24.239 -21.951  1.00  0.00
ATOM   1214  SD  MET A  82     -10.849 -25.567 -20.907  1.00  0.00
ATOM   1215  CE  MET A  82     -11.193 -24.673 -19.394  1.00  0.00
ATOM   1225  N   ASN A  83      -7.663 -24.188 -26.014  1.00  0.00
ATOM   1226  CA  ASN A  83      -7.389 -24.654 -27.309  1.00  0.00
ATOM   1227  C   ASN A  83      -6.616 -25.911 -26.972  1.00  0.00
ATOM   1228  O   ASN A  83      -5.912 -25.987 -25.954  1.00  0.00
ATOM   1229  CB  ASN A  83      -6.613 -23.658 -28.152  1.00  0.00
ATOM   1230  CG  ASN A  83      -7.387 -22.396 -28.415  1.00  0.00
ATOM   1231  OD1 ASN A  83      -8.554 -22.443 -28.822  1.00  0.00
ATOM   1232  ND2 ASN A  83      -6.761 -21.270 -28.192  1.00  0.00
ATOM   1239  N   SER A  84      -6.709 -26.770 -27.805  1.00  0.00
ATOM   1240  CA  SER A  84      -6.148 -28.047 -27.888  1.00  0.00
ATOM   1241  C   SER A  84      -6.346 -28.991 -26.713  1.00  0.00
ATOM   1242  O   SER A  84      -5.395 -29.422 -26.067  1.00  0.00
ATOM   1243  CB  SER A  84      -4.663 -27.865 -28.136  1.00  0.00
ATOM   1244  OG  SER A  84      -4.435 -27.193 -29.344  1.00  0.00
ATOM   1250  N   LEU A  85      -7.549 -29.269 -26.415  1.00  0.00
ATOM   1251  CA  LEU A  85      -7.902 -30.000 -25.223  1.00  0.00
ATOM   1252  C   LEU A  85      -7.264 -31.441 -25.206  1.00  0.00
ATOM   1253  O   LEU A  85      -7.066 -32.221 -26.149  1.00  0.00
ATOM   1254  CB  LEU A  85      -9.430 -30.086 -25.124  1.00  0.00
ATOM   1255  CG  LEU A  85     -10.142 -28.800 -24.686  1.00  0.00
ATOM   1256  CD1 LEU A  85     -11.640 -29.057 -24.589  1.00  0.00
ATOM   1257  CD2 LEU A  85      -9.579 -28.337 -23.352  1.00  0.00
ATOM   1269  N   LYS A  86      -6.890 -31.862 -24.024  1.00  0.00
ATOM   1270  CA  LYS A  86      -6.267 -33.192 -23.978  1.00  0.00
ATOM   1271  C   LYS A  86      -7.144 -33.913 -23.031  1.00  0.00
ATOM   1272  O   LYS A  86      -7.646 -33.125 -22.265  1.00  0.00
ATOM   1273  CB  LYS A  86      -4.814 -33.175 -23.500  1.00  0.00
ATOM   1274  CG  LYS A  86      -3.876 -32.344 -24.367  1.00  0.00
ATOM   1275  CD  LYS A  86      -3.662 -32.994 -25.727  1.00  0.00
ATOM   1276  CE  LYS A  86      -2.654 -32.215 -26.559  1.00  0.00
ATOM   1277  NZ  LYS A  86      -2.442 -32.834 -27.896  1.00  0.00
ATOM   1291  N   PRO A  87      -7.188 -35.297 -23.080  1.00  0.00
ATOM   1292  CA  PRO A  87      -7.988 -36.243 -22.358  1.00  0.00
ATOM   1293  C   PRO A  87      -7.890 -36.047 -20.913  1.00  0.00
ATOM   1294  O   PRO A  87      -8.891 -36.306 -20.249  1.00  0.00
ATOM   1295  CB  PRO A  87      -7.396 -37.595 -22.772  1.00  0.00
ATOM   1296  CG  PRO A  87      -6.972 -37.390 -24.187  1.00  0.00
ATOM   1297  CD  PRO A  87      -6.469 -35.972 -24.226  1.00  0.00
ATOM   1305  N   GLU A  88      -6.771 -35.475 -20.511  1.00  0.00
ATOM   1306  CA  GLU A  88      -6.454 -35.227 -19.135  1.00  0.00
ATOM   1307  C   GLU A  88      -7.056 -33.986 -18.556  1.00  0.00
ATOM   1308  O   GLU A  88      -7.009 -33.722 -17.359  1.00  0.00
ATOM   1309  CB  GLU A  88      -4.934 -35.160 -18.971  1.00  0.00
ATOM   1310  CG  GLU A  88      -4.214 -36.470 -19.257  1.00  0.00
ATOM   1311  CD  GLU A  88      -2.721 -36.357 -19.125  1.00  0.00
ATOM   1312  OE1 GLU A  88      -2.248 -35.281 -18.846  1.00  0.00
ATOM   1313  OE2 GLU A  88      -2.052 -37.348 -19.305  1.00  0.00
ATOM   1320  N   ASP A  89      -7.656 -33.210 -19.443  1.00  0.00
ATOM   1321  CA  ASP A  89      -8.326 -32.008 -19.130  1.00  0.00
ATOM   1322  C   ASP A  89      -9.747 -32.424 -18.753  1.00  0.00
ATOM   1323  O   ASP A  89     -10.567 -31.557 -18.515  1.00  0.00
ATOM   1324  CB  ASP A  89      -8.310 -31.035 -20.313  1.00  0.00
ATOM   1325  CG  ASP A  89      -6.931 -30.445 -20.578  1.00  0.00
ATOM   1326  OD1 ASP A  89      -6.239 -30.155 -19.630  1.00  0.00
ATOM   1327  OD2 ASP A  89      -6.583 -30.291 -21.723  1.00  0.00
ATOM   1332  N   THR A  90     -10.077 -33.776 -18.682  1.00  0.00
ATOM   1333  CA  THR A  90     -11.485 -33.874 -18.319  1.00  0.00
ATOM   1334  C   THR A  90     -11.645 -33.369 -16.846  1.00  0.00
ATOM   1335  O   THR A  90     -10.853 -33.712 -15.949  1.00  0.00
ATOM   1336  CB  THR A  90     -12.006 -35.316 -18.468  1.00  0.00
ATOM   1337  OG1 THR A  90     -11.990 -35.692 -19.852  1.00  0.00
ATOM   1338  CG2 THR A  90     -13.425 -35.428 -17.932  1.00  0.00
ATOM   1346  N   ALA A  91     -12.568 -32.443 -16.647  1.00  0.00
ATOM   1347  CA  ALA A  91     -12.697 -31.986 -15.207  1.00  0.00
ATOM   1348  C   ALA A  91     -14.045 -31.091 -14.924  1.00  0.00
ATOM   1349  O   ALA A  91     -14.910 -30.642 -15.746  1.00  0.00
ATOM   1350  CB  ALA A  91     -11.684 -31.410 -14.729  1.00  0.00
ATOM   1356  N   VAL A  92     -14.404 -30.904 -13.717  1.00  0.00
ATOM   1357  CA  VAL A  92     -15.530 -29.876 -13.598  1.00  0.00
ATOM   1358  C   VAL A  92     -14.969 -28.398 -13.444  1.00  0.00
ATOM   1359  O   VAL A  92     -14.097 -28.001 -12.692  1.00  0.00
ATOM   1360  CB  VAL A  92     -16.425 -30.203 -12.389  1.00  0.00
ATOM   1361  CG1 VAL A  92     -17.561 -29.196 -12.279  1.00  0.00
ATOM   1362  CG2 VAL A  92     -16.969 -31.617 -12.514  1.00  0.00
ATOM   1372  N   TYR A  93     -15.432 -27.528 -14.275  1.00  0.00
ATOM   1373  CA  TYR A  93     -14.949 -26.213 -14.125  1.00  0.00
ATOM   1374  C   TYR A  93     -15.981 -25.301 -13.290  1.00  0.00
ATOM   1375  O   TYR A  93     -17.225 -25.294 -13.232  1.00  0.00
ATOM   1376  CB  TYR A  93     -14.666 -25.640 -15.516  1.00  0.00
ATOM   1377  CG  TYR A  93     -13.470 -26.265 -16.201  1.00  0.00
ATOM   1378  CD1 TYR A  93     -13.655 -27.116 -17.281  1.00  0.00
ATOM   1379  CD2 TYR A  93     -12.188 -25.987 -15.749  1.00  0.00
ATOM   1380  CE1 TYR A  93     -12.563 -27.686 -17.905  1.00  0.00
ATOM   1381  CE2 TYR A  93     -11.096 -26.557 -16.374  1.00  0.00
ATOM   1382  CZ  TYR A  93     -11.280 -27.403 -17.448  1.00  0.00
ATOM   1383  OH  TYR A  93     -10.192 -27.971 -18.070  1.00  0.00
ATOM   1393  N   TYR A  94     -15.297 -24.421 -12.509  1.00  0.00
ATOM   1394  CA  TYR A  94     -16.140 -23.524 -11.764  1.00  0.00
ATOM   1395  C   TYR A  94     -15.648 -22.039 -12.002  1.00  0.00
ATOM   1396  O   TYR A  94     -14.536 -21.648 -12.373  1.00  0.00
ATOM   1397  CB  TYR A  94     -16.122 -23.901 -10.281  1.00  0.00
ATOM   1398  CG  TYR A  94     -16.875 -25.175  -9.965  1.00  0.00
ATOM   1399  CD1 TYR A  94     -16.225 -26.399 -10.029  1.00  0.00
ATOM   1400  CD2 TYR A  94     -18.215 -25.119  -9.614  1.00  0.00
ATOM   1401  CE1 TYR A  94     -16.913 -27.562  -9.742  1.00  0.00
ATOM   1402  CE2 TYR A  94     -18.903 -26.282  -9.326  1.00  0.00
ATOM   1403  CZ  TYR A  94     -18.255 -27.499  -9.389  1.00  0.00
ATOM   1404  OH  TYR A  94     -18.941 -28.658  -9.103  1.00  0.00
ATOM   1414  N   CYS A  95     -16.441 -21.124 -11.737  1.00  0.00
ATOM   1415  CA  CYS A  95     -15.978 -19.761 -11.828  1.00  0.00
ATOM   1416  C   CYS A  95     -15.925 -19.043 -10.482  1.00  0.00
ATOM   1417  O   CYS A  95     -16.735 -19.098  -9.536  1.00  0.00
ATOM   1418  CB  CYS A  95     -16.884 -18.973 -12.776  1.00  0.00
ATOM   1419  SG  CYS A  95     -17.055 -19.713 -14.417  1.00  0.00
ATOM   1425  N   ALA A  96     -15.118 -18.102 -10.443  1.00  0.00
ATOM   1426  CA  ALA A  96     -15.226 -17.447  -9.219  1.00  0.00
ATOM   1427  C   ALA A  96     -14.853 -15.974  -9.177  1.00  0.00
ATOM   1428  O   ALA A  96     -14.028 -15.373  -9.863  1.00  0.00
ATOM   1429  CB  ALA A  96     -14.089 -18.195  -8.166  1.00  0.00
ATOM   1435  N   ALA A  97     -15.506 -15.301  -8.174  1.00  0.00
ATOM   1436  CA  ALA A  97     -15.170 -13.857  -8.235  1.00  0.00
ATOM   1437  C   ALA A  97     -15.143 -13.080  -6.837  1.00  0.00
ATOM   1438  O   ALA A  97     -15.979 -13.141  -5.948  1.00  0.00
ATOM   1439  CB  ALA A  97     -16.276 -13.194  -8.850  1.00  0.00
ATOM   1445  N   PRO A  98     -13.824 -13.161  -6.442  1.00  0.00
ATOM   1446  CA  PRO A  98     -13.514 -12.701  -5.207  1.00  0.00
ATOM   1447  C   PRO A  98     -14.382 -11.201  -5.216  1.00  0.00
ATOM   1448  O   PRO A  98     -14.759 -10.496  -6.302  1.00  0.00
ATOM   1449  CB  PRO A  98     -11.987 -12.599  -5.264  1.00  0.00
ATOM   1450  CG  PRO A  98     -11.593 -13.571  -6.324  1.00  0.00
ATOM   1451  CD  PRO A  98     -12.697 -13.477  -7.344  1.00  0.00
ATOM   1459  N   TYR A  99     -14.250 -10.574  -4.089  1.00  0.00
ATOM   1460  CA  TYR A  99     -14.903  -9.196  -3.998  1.00  0.00
ATOM   1461  C   TYR A  99     -14.027  -8.875  -2.947  1.00  0.00
ATOM   1462  O   TYR A  99     -13.760  -9.544  -1.896  1.00  0.00
ATOM   1463  CB  TYR A  99     -16.382  -9.124  -3.615  1.00  0.00
ATOM   1464  CG  TYR A  99     -16.887  -7.716  -3.386  1.00  0.00
ATOM   1465  CD1 TYR A  99     -17.277  -6.935  -4.463  1.00  0.00
ATOM   1466  CD2 TYR A  99     -16.957  -7.206  -2.097  1.00  0.00
ATOM   1467  CE1 TYR A  99     -17.736  -5.649  -4.254  1.00  0.00
ATOM   1468  CE2 TYR A  99     -17.417  -5.921  -1.888  1.00  0.00
ATOM   1469  CZ  TYR A  99     -17.805  -5.143  -2.960  1.00  0.00
ATOM   1470  OH  TYR A  99     -18.263  -3.863  -2.751  1.00  0.00
ATOM   1480  N   PHE A 100     -13.512  -7.808  -3.273  1.00  0.00
ATOM   1481  CA  PHE A 100     -12.373  -7.247  -2.788  1.00  0.00
ATOM   1482  C   PHE A 100     -13.120  -6.229  -2.203  1.00  0.00
ATOM   1483  O   PHE A 100     -14.267  -5.803  -2.456  1.00  0.00
ATOM   1484  CB  PHE A 100     -11.358  -6.770  -3.828  1.00  0.00
ATOM   1485  CG  PHE A 100     -10.648  -7.888  -4.538  1.00  0.00
ATOM   1486  CD1 PHE A 100     -11.292  -8.622  -5.522  1.00  0.00
ATOM   1487  CD2 PHE A 100      -9.335  -8.207  -4.223  1.00  0.00
ATOM   1488  CE1 PHE A 100     -10.640  -9.651  -6.176  1.00  0.00
ATOM   1489  CE2 PHE A 100      -8.682  -9.233  -4.876  1.00  0.00
ATOM   1490  CZ  PHE A 100      -9.334  -9.956  -5.854  1.00  0.00
ATOM   1500  N   TYR A 101     -12.346  -5.868  -1.472  1.00  0.00
ATOM   1501  CA  TYR A 101     -12.292  -4.966  -0.604  1.00  0.00
ATOM   1502  C   TYR A 101     -11.083  -4.374  -1.120  1.00  0.00
ATOM   1503  O   TYR A 101     -10.164  -5.036  -1.623  1.00  0.00
ATOM   1504  CB  TYR A 101     -12.214  -5.502   0.827  1.00  0.00
ATOM   1505  CG  TYR A 101     -13.428  -6.300   1.247  1.00  0.00
ATOM   1506  CD1 TYR A 101     -13.527  -7.642   0.910  1.00  0.00
ATOM   1507  CD2 TYR A 101     -14.443  -5.691   1.970  1.00  0.00
ATOM   1508  CE1 TYR A 101     -14.635  -8.372   1.294  1.00  0.00
ATOM   1509  CE2 TYR A 101     -15.553  -6.419   2.354  1.00  0.00
ATOM   1510  CZ  TYR A 101     -15.650  -7.755   2.018  1.00  0.00
ATOM   1511  OH  TYR A 101     -16.755  -8.481   2.400  1.00  0.00
ATOM   1521  N   PRO A 102     -11.111  -3.113  -1.004  1.00  0.00
ATOM   1522  CA  PRO A 102     -10.122  -2.283  -1.522  1.00  0.00
ATOM   1523  C   PRO A 102      -8.991  -2.968  -0.865  1.00  0.00
ATOM   1524  O   PRO A 102      -8.913  -3.402   0.296  1.00  0.00
ATOM   1525  CB  PRO A 102     -10.408  -0.874  -0.994  1.00  0.00
ATOM   1526  CG  PRO A 102     -11.890  -0.836  -0.840  1.00  0.00
ATOM   1527  CD  PRO A 102     -12.259  -2.232  -0.418  1.00  0.00
ATOM   1535  N   VAL A 103      -8.090  -3.005  -1.710  1.00  0.00
ATOM   1536  CA  VAL A 103      -6.862  -3.601  -1.694  1.00  0.00
ATOM   1537  C   VAL A 103      -5.886  -2.357  -1.663  1.00  0.00
ATOM   1538  O   VAL A 103      -6.134  -1.150  -1.880  1.00  0.00
ATOM   1539  CB  VAL A 103      -6.670  -4.498  -2.932  1.00  0.00
ATOM   1540  CG1 VAL A 103      -7.798  -5.515  -3.033  1.00  0.00
ATOM   1541  CG2 VAL A 103      -6.604  -3.641  -4.187  1.00  0.00
ATOM   1551  N   VAL A 104      -4.841  -2.865  -1.365  1.00  0.00
ATOM   1552  CA  VAL A 104      -3.533  -2.922  -1.080  1.00  0.00
ATOM   1553  C   VAL A 104      -3.043  -3.990  -1.997  1.00  0.00
ATOM   1554  O   VAL A 104      -3.742  -4.977  -2.132  1.00  0.00
ATOM   1555  CB  VAL A 104      -3.295  -3.262   0.403  1.00  0.00
ATOM   1556  CG1 VAL A 104      -1.805  -3.352   0.696  1.00  0.00
ATOM   1557  CG2 VAL A 104      -3.956  -2.214   1.287  1.00  0.00
ATOM   1567  N   PRO A 105      -2.040  -3.674  -2.810  1.00  0.00
ATOM   1568  CA  PRO A 105      -1.566  -4.619  -3.809  1.00  0.00
ATOM   1569  C   PRO A 105      -1.082  -5.942  -3.159  1.00  0.00
ATOM   1570  O   PRO A 105      -1.014  -6.982  -3.786  1.00  0.00
ATOM   1571  CB  PRO A 105      -0.416  -3.852  -4.469  1.00  0.00
ATOM   1572  CG  PRO A 105       0.039  -2.899  -3.417  1.00  0.00
ATOM   1573  CD  PRO A 105      -1.228  -2.470  -2.727  1.00  0.00
ATOM   1581  N   TRP A 106      -0.766  -5.835  -1.853  1.00  0.00
ATOM   1582  CA  TRP A 106      -0.274  -6.963  -1.109  1.00  0.00
ATOM   1583  C   TRP A 106      -1.350  -7.859  -0.612  1.00  0.00
ATOM   1584  O   TRP A 106      -1.045  -8.833   0.072  1.00  0.00
ATOM   1585  CB  TRP A 106       0.557  -6.482   0.082  1.00  0.00
ATOM   1586  CG  TRP A 106       1.812  -5.764  -0.314  1.00  0.00
ATOM   1587  CD1 TRP A 106       2.047  -4.425  -0.227  1.00  0.00
ATOM   1588  CD2 TRP A 106       3.018  -6.349  -0.863  1.00  0.00
ATOM   1589  NE1 TRP A 106       3.308  -4.135  -0.683  1.00  0.00
ATOM   1590  CE2 TRP A 106       3.917  -5.301  -1.076  1.00  0.00
ATOM   1591  CE3 TRP A 106       3.400  -7.657  -1.186  1.00  0.00
ATOM   1592  CZ2 TRP A 106       5.182  -5.516  -1.600  1.00  0.00
ATOM   1593  CZ3 TRP A 106       4.668  -7.872  -1.711  1.00  0.00
ATOM   1594  CH2 TRP A 106       5.536  -6.829  -1.911  1.00  0.00
ATOM   1605  N   PHE A 107      -2.599  -7.427  -0.818  1.00  0.00
ATOM   1606  CA  PHE A 107      -3.721  -8.096  -0.250  1.00  0.00
ATOM   1607  C   PHE A 107      -3.717  -8.769  -1.451  1.00  0.00
ATOM   1608  O   PHE A 107      -3.462  -8.285  -2.567  1.00  0.00
ATOM   1609  CB  PHE A 107      -4.984  -7.284   0.045  1.00  0.00
ATOM   1610  CG  PHE A 107      -4.888  -6.447   1.288  1.00  0.00
ATOM   1611  CD1 PHE A 107      -5.820  -5.452   1.544  1.00  0.00
ATOM   1612  CD2 PHE A 107      -3.866  -6.649   2.203  1.00  0.00
ATOM   1613  CE1 PHE A 107      -5.734  -4.680   2.688  1.00  0.00
ATOM   1614  CE2 PHE A 107      -3.778  -5.880   3.347  1.00  0.00
ATOM   1615  CZ  PHE A 107      -4.713  -4.894   3.590  1.00  0.00
ATOM   1625  N   TYR A 108      -3.897  -9.853  -1.128  1.00  0.00
ATOM   1626  CA  TYR A 108      -4.074 -11.020  -1.685  1.00  0.00
ATOM   1627  C   TYR A 108      -5.487 -11.058  -1.484  1.00  0.00
ATOM   1628  O   TYR A 108      -6.020 -10.178  -0.782  1.00  0.00
ATOM   1629  CB  TYR A 108      -3.297 -12.155  -1.015  1.00  0.00
ATOM   1630  CG  TYR A 108      -1.799 -11.946  -1.004  1.00  0.00
ATOM   1631  CD1 TYR A 108      -1.140 -11.713   0.194  1.00  0.00
ATOM   1632  CD2 TYR A 108      -1.084 -11.989  -2.192  1.00  0.00
ATOM   1633  CE1 TYR A 108       0.228 -11.522   0.204  1.00  0.00
ATOM   1634  CE2 TYR A 108       0.284 -11.800  -2.181  1.00  0.00
ATOM   1635  CZ  TYR A 108       0.940 -11.567  -0.990  1.00  0.00
ATOM   1636  OH  TYR A 108       2.302 -11.376  -0.979  1.00  0.00
ATOM   1646  N   ALA A 109      -6.021 -12.081  -1.998  1.00  0.00
ATOM   1647  CA  ALA A 109      -7.384 -12.113  -2.076  1.00  0.00
ATOM   1648  C   ALA A 109      -6.658 -12.656  -0.793  1.00  0.00
ATOM   1649  O   ALA A 109      -5.708 -13.323  -0.915  1.00  0.00
ATOM   1650  CB  ALA A 109      -7.269 -13.228  -3.207  1.00  0.00
ATOM   1656  N   LEU A 110      -7.196 -12.534   0.179  1.00  0.00
ATOM   1657  CA  LEU A 110      -7.561 -12.664   1.410  1.00  0.00
ATOM   1658  C   LEU A 110      -8.827 -13.084   1.105  1.00  0.00
ATOM   1659  O   LEU A 110      -9.235 -13.019  -0.045  1.00  0.00
ATOM   1660  CB  LEU A 110      -7.516 -11.365   2.225  1.00  0.00
ATOM   1661  CG  LEU A 110      -6.144 -10.688   2.322  1.00  0.00
ATOM   1662  CD1 LEU A 110      -6.281  -9.363   3.060  1.00  0.00
ATOM   1663  CD2 LEU A 110      -5.171 -11.613   3.038  1.00  0.00
ATOM   1675  N   ASP A 111      -9.515 -13.459   1.979  1.00  0.00
ATOM   1676  CA  ASP A 111     -10.734 -13.948   1.503  1.00  0.00
ATOM   1677  C   ASP A 111     -11.302 -12.710   1.817  1.00  0.00
ATOM   1678  O   ASP A 111     -11.304 -12.132   2.923  1.00  0.00
ATOM   1679  CB  ASP A 111     -11.346 -15.139   2.245  1.00  0.00
ATOM   1680  CG  ASP A 111     -10.427 -16.354   2.275  1.00  0.00
ATOM   1681  OD1 ASP A 111      -9.452 -16.354   1.562  1.00  0.00
ATOM   1682  OD2 ASP A 111     -10.710 -17.270   3.010  1.00  0.00
ATOM   1687  N   TYR A 112     -11.687 -12.506   0.777  1.00  0.00
ATOM   1688  CA  TYR A 112     -12.298 -11.779   0.101  1.00  0.00
ATOM   1689  C   TYR A 112     -13.276 -12.803  -0.284  1.00  0.00
ATOM   1690  O   TYR A 112     -13.046 -13.985  -0.213  1.00  0.00
ATOM   1691  CB  TYR A 112     -11.447 -11.167  -1.013  1.00  0.00
ATOM   1692  CG  TYR A 112     -10.512 -10.077  -0.539  1.00  0.00
ATOM   1693  CD1 TYR A 112     -10.664  -9.536   0.729  1.00  0.00
ATOM   1694  CD2 TYR A 112      -9.502  -9.618  -1.372  1.00  0.00
ATOM   1695  CE1 TYR A 112      -9.810  -8.541   1.164  1.00  0.00
ATOM   1696  CE2 TYR A 112      -8.648  -8.623  -0.938  1.00  0.00
ATOM   1697  CZ  TYR A 112      -8.799  -8.085   0.324  1.00  0.00
ATOM   1698  OH  TYR A 112      -7.948  -7.093   0.756  1.00  0.00
ATOM   1708  N   LEU A 113     -14.251 -12.389  -0.615  1.00  0.00
ATOM   1709  CA  LEU A 113     -15.482 -13.142  -0.796  1.00  0.00
ATOM   1710  C   LEU A 113     -15.453 -13.582  -2.093  1.00  0.00
ATOM   1711  O   LEU A 113     -15.242 -13.103  -3.231  1.00  0.00
ATOM   1712  CB  LEU A 113     -16.753 -12.313  -0.577  1.00  0.00
ATOM   1713  CG  LEU A 113     -16.931 -11.727   0.829  1.00  0.00
ATOM   1714  CD1 LEU A 113     -18.178 -10.854   0.862  1.00  0.00
ATOM   1715  CD2 LEU A 113     -17.029 -12.858   1.842  1.00  0.00
ATOM   1727  N   TYR A 114     -15.611 -14.631  -1.942  1.00  0.00
ATOM   1728  CA  TYR A 114     -15.641 -15.259  -2.998  1.00  0.00
ATOM   1729  C   TYR A 114     -17.011 -15.583  -3.439  1.00  0.00
ATOM   1730  O   TYR A 114     -17.959 -16.035  -2.667  1.00  0.00
ATOM   1731  CB  TYR A 114     -14.769 -16.500  -2.794  1.00  0.00
ATOM   1732  CG  TYR A 114     -13.300 -16.190  -2.605  1.00  0.00
ATOM   1733  CD1 TYR A 114     -12.698 -16.413  -1.376  1.00  0.00
ATOM   1734  CD2 TYR A 114     -12.557 -15.682  -3.660  1.00  0.00
ATOM   1735  CE1 TYR A 114     -11.356 -16.129  -1.202  1.00  0.00
ATOM   1736  CE2 TYR A 114     -11.216 -15.399  -3.487  1.00  0.00
ATOM   1737  CZ  TYR A 114     -10.616 -15.621  -2.264  1.00  0.00
ATOM   1738  OH  TYR A 114      -9.281 -15.339  -2.092  1.00  0.00
ATOM   1748  N   TYR A 115     -17.110 -15.625  -4.809  1.00  0.00
ATOM   1749  CA  TYR A 115     -18.407 -16.137  -5.349  1.00  0.00
ATOM   1750  C   TYR A 115     -18.262 -17.205  -6.334  1.00  0.00
ATOM   1751  O   TYR A 115     -17.347 -17.405  -7.157  1.00  0.00
ATOM   1752  CB  TYR A 115     -19.224 -15.014  -5.992  1.00  0.00
ATOM   1753  CG  TYR A 115     -19.689 -13.961  -5.011  1.00  0.00
ATOM   1754  CD1 TYR A 115     -18.884 -12.865  -4.737  1.00  0.00
ATOM   1755  CD2 TYR A 115     -20.920 -14.090  -4.387  1.00  0.00
ATOM   1756  CE1 TYR A 115     -19.309 -11.902  -3.843  1.00  0.00
ATOM   1757  CE2 TYR A 115     -21.346 -13.128  -3.492  1.00  0.00
ATOM   1758  CZ  TYR A 115     -20.545 -12.037  -3.219  1.00  0.00
ATOM   1759  OH  TYR A 115     -20.968 -11.079  -2.327  1.00  0.00
ATOM   1769  N   TRP A 116     -19.189 -18.119  -6.182  1.00  0.00
ATOM   1770  CA  TRP A 116     -18.929 -19.243  -7.144  1.00  0.00
ATOM   1771  C   TRP A 116     -20.153 -19.522  -8.000  1.00  0.00
ATOM   1772  O   TRP A 116     -21.336 -19.493  -7.588  1.00  0.00
ATOM   1773  CB  TRP A 116     -18.540 -20.523  -6.402  1.00  0.00
ATOM   1774  CG  TRP A 116     -17.370 -20.349  -5.481  1.00  0.00
ATOM   1775  CD1 TRP A 116     -16.057 -20.545  -5.785  1.00  0.00
ATOM   1776  CD2 TRP A 116     -17.404 -19.939  -4.092  1.00  0.00
ATOM   1777  NE1 TRP A 116     -15.274 -20.288  -4.687  1.00  0.00
ATOM   1778  CE2 TRP A 116     -16.081 -19.915  -3.642  1.00  0.00
ATOM   1779  CE3 TRP A 116     -18.434 -19.596  -3.208  1.00  0.00
ATOM   1780  CZ2 TRP A 116     -15.755 -19.562  -2.342  1.00  0.00
ATOM   1781  CZ3 TRP A 116     -18.107 -19.240  -1.906  1.00  0.00
ATOM   1782  CH2 TRP A 116     -16.801 -19.223  -1.484  1.00  0.00
ATOM   1793  N   GLY A 117     -19.814 -19.928  -9.162  1.00  0.00
ATOM   1794  CA  GLY A 117     -20.881 -20.258 -10.029  1.00  0.00
ATOM   1795  C   GLY A 117     -21.143 -21.737  -9.798  1.00  0.00
ATOM   1796  O   GLY A 117     -20.610 -22.382  -8.885  1.00  0.00
ATOM   1800  N   GLN A 118     -22.017 -22.198 -10.611  1.00  0.00
ATOM   1801  CA  GLN A 118     -22.468 -23.537 -10.766  1.00  0.00
ATOM   1802  C   GLN A 118     -21.315 -24.184 -11.545  1.00  0.00
ATOM   1803  O   GLN A 118     -20.663 -23.471 -12.285  1.00  0.00
ATOM   1804  CB  GLN A 118     -23.804 -23.620 -11.508  1.00  0.00
ATOM   1805  CG  GLN A 118     -24.964 -22.967 -10.776  1.00  0.00
ATOM   1806  CD  GLN A 118     -25.311 -23.684  -9.485  1.00  0.00
ATOM   1807  OE1 GLN A 118     -25.619 -24.878  -9.485  1.00  0.00
ATOM   1808  NE2 GLN A 118     -25.262 -22.956  -8.374  1.00  0.00
ATOM   1817  N   GLY A 119     -21.023 -25.470 -11.426  1.00  0.00
ATOM   1818  CA  GLY A 119     -19.970 -26.049 -12.262  1.00  0.00
ATOM   1819  C   GLY A 119     -20.515 -26.317 -13.666  1.00  0.00
ATOM   1820  O   GLY A 119     -21.714 -26.606 -13.865  1.00  0.00
ATOM   1824  N   THR A 120     -19.533 -26.419 -14.650  1.00  0.00
ATOM   1825  CA  THR A 120     -19.867 -26.927 -15.989  1.00  0.00
ATOM   1826  C   THR A 120     -18.884 -28.199 -16.020  1.00  0.00
ATOM   1827  O   THR A 120     -17.888 -28.563 -15.401  1.00  0.00
ATOM   1828  CB  THR A 120     -19.602 -25.917 -17.120  1.00  0.00
ATOM   1829  OG1 THR A 120     -20.057 -26.459 -18.366  1.00  0.00
ATOM   1830  CG2 THR A 120     -18.116 -25.605 -17.220  1.00  0.00
ATOM   1838  N   GLN A 121     -19.303 -29.151 -16.807  1.00  0.00
ATOM   1839  CA  GLN A 121     -18.451 -30.367 -16.849  1.00  0.00
ATOM   1840  C   GLN A 121     -17.757 -30.489 -18.200  1.00  0.00
ATOM   1841  O   GLN A 121     -18.487 -30.420 -19.196  1.00  0.00
ATOM   1842  CB  GLN A 121     -19.276 -31.627 -16.577  1.00  0.00
ATOM   1843  CG  GLN A 121     -18.476 -32.918 -16.624  1.00  0.00
ATOM   1844  CD  GLN A 121     -19.348 -34.146 -16.451  1.00  0.00
ATOM   1845  OE1 GLN A 121     -20.178 -34.213 -15.540  1.00  0.00
ATOM   1846  NE2 GLN A 121     -19.166 -35.129 -17.326  1.00  0.00
ATOM   1855  N   VAL A 122     -16.508 -30.668 -18.325  1.00  0.00
ATOM   1856  CA  VAL A 122     -15.986 -30.737 -19.648  1.00  0.00
ATOM   1857  C   VAL A 122     -15.310 -32.096 -19.828  1.00  0.00
ATOM   1858  O   VAL A 122     -14.410 -32.655 -19.145  1.00  0.00
ATOM   1859  CB  VAL A 122     -14.982 -29.595 -19.892  1.00  0.00
ATOM   1860  CG1 VAL A 122     -14.331 -29.742 -21.260  1.00  0.00
ATOM   1861  CG2 VAL A 122     -15.685 -28.252 -19.771  1.00  0.00
ATOM   1871  N   THR A 123     -15.785 -32.732 -20.893  1.00  0.00
ATOM   1872  CA  THR A 123     -15.179 -34.016 -21.087  1.00  0.00
ATOM   1873  C   THR A 123     -14.310 -34.133 -22.392  1.00  0.00
ATOM   1874  O   THR A 123     -14.508 -33.739 -23.563  1.00  0.00
ATOM   1875  CB  THR A 123     -16.281 -35.093 -21.089  1.00  0.00
ATOM   1876  OG1 THR A 123     -16.952 -35.098 -19.822  1.00  0.00
ATOM   1877  CG2 THR A 123     -15.682 -36.468 -21.346  1.00  0.00
ATOM   1885  N   VAL A 124     -13.162 -34.656 -22.231  1.00  0.00
ATOM   1886  CA  VAL A 124     -12.510 -34.745 -23.524  1.00  0.00
ATOM   1887  C   VAL A 124     -12.396 -36.171 -23.875  1.00  0.00
ATOM   1888  O   VAL A 124     -12.021 -37.026 -23.080  1.00  0.00
ATOM   1889  CB  VAL A 124     -11.111 -34.102 -23.503  1.00  0.00
ATOM   1890  CG1 VAL A 124     -10.459 -34.203 -24.873  1.00  0.00
ATOM   1891  CG2 VAL A 124     -11.214 -32.650 -23.061  1.00  0.00
ATOM   1901  N   SER A 125     -12.805 -36.408 -25.110  1.00  0.00
ATOM   1902  CA  SER A 125     -12.812 -37.832 -25.504  1.00  0.00
ATOM   1903  C   SER A 125     -11.845 -38.097 -26.562  1.00  0.00
ATOM   1904  O   SER A 125     -11.223 -37.403 -27.466  1.00  0.00
ATOM   1905  CB  SER A 125     -14.182 -38.266 -25.986  1.00  0.00
ATOM   1906  OG  SER A 125     -14.200 -39.633 -26.288  1.00  0.00
ATOM   1912  N   SER A 126     -11.617 -39.219 -26.474  1.00  0.00
ATOM   1913  CA  SER A 126     -10.767 -39.590 -27.426  1.00  0.00
ATOM   1914  C   SER A 126     -11.579 -40.313 -28.444  1.00  0.00
ATOM   1915  O   SER A 126     -11.211 -40.597 -29.578  1.00  0.00
ATOM   1916  OXT SER A 126     -12.694 -40.668 -28.180  1.00  0.00
ATOM   1917  CB  SER A 126      -9.669 -40.455 -26.840  1.00  0.00
ATOM   1918  OG  SER A 126      -8.825 -40.945 -27.846  1.00  0.00
END
