# Supplementary material for: Nanobody-based CTLA4 inhibitors for immune checkpoint blockade therapy of canine cancer patients
Source: Sci Rep. 2021 Oct 21;11:20763. doi: 10.1038/s41598-021-00325-3 (PMC8531395; doi:10.1038/s41598-021-00325-3)
Supplement: Supplementary file 1 — Supplementary Information 1. [file 41598_2021_325_MOESM1_ESM.zip › Supplemental Information/trRosetta_cNb6_4.pdb]

ATOM      1  N   MET B   1        .683    .029   -.448  1.00  0.00
ATOM      2  CA  MET B   1       2.137   -.121   -.522  1.00  0.00
ATOM      3  C   MET B   1       2.504   1.249   -.570  1.00  0.00
ATOM      4  O   MET B   1       1.860   2.152  -1.059  1.00  0.00
ATOM      5  CB  MET B   1       2.641   -.894  -1.739  1.00  0.00
ATOM      6  CG  MET B   1       2.291  -2.375  -1.734  1.00  0.00
ATOM      7  SD  MET B   1       2.986  -3.259  -3.144  1.00  0.00
ATOM      8  CE  MET B   1       4.724  -3.271  -2.713  1.00  0.00
ATOM     20  N   HIS B   2       3.562   1.456    .010  1.00  0.00
ATOM     21  CA  HIS B   2       4.239   2.720    .145  1.00  0.00
ATOM     22  C   HIS B   2       5.616   2.590   -.395  1.00  0.00
ATOM     23  O   HIS B   2       6.364   1.602   -.195  1.00  0.00
ATOM     24  CB  HIS B   2       4.291   3.179   1.605  1.00  0.00
ATOM     25  CG  HIS B   2       2.941   3.370   2.224  1.00  0.00
ATOM     26  ND1 HIS B   2       2.182   4.503   2.019  1.00  0.00
ATOM     27  CD2 HIS B   2       2.215   2.574   3.043  1.00  0.00
ATOM     28  CE1 HIS B   2       1.046   4.394   2.685  1.00  0.00
ATOM     29  NE2 HIS B   2       1.041   3.234   3.314  1.00  0.00
ATOM     37  N   VAL B   3       6.006   3.722  -1.041  1.00  0.00
ATOM     38  CA  VAL B   3       7.343   3.726  -1.678  1.00  0.00
ATOM     39  C   VAL B   3       8.177   4.929  -1.224  1.00  0.00
ATOM     40  O   VAL B   3       7.748   6.088  -1.328  1.00  0.00
ATOM     41  CB  VAL B   3       7.207   3.757  -3.212  1.00  0.00
ATOM     42  CG1 VAL B   3       6.237   4.849  -3.639  1.00  0.00
ATOM     43  CG2 VAL B   3       8.572   3.968  -3.848  1.00  0.00
ATOM     53  N   ALA B   4       9.400   4.693   -.823  1.00  0.00
ATOM     54  CA  ALA B   4      10.195   5.841   -.477  1.00  0.00
ATOM     55  C   ALA B   4      11.377   5.805  -1.496  1.00  0.00
ATOM     56  O   ALA B   4      11.986   4.833  -1.972  1.00  0.00
ATOM     57  CB  ALA B   4      10.567   5.737    .932  1.00  0.00
ATOM     63  N   GLN B   5      11.897   6.909  -1.707  1.00  0.00
ATOM     64  CA  GLN B   5      13.044   7.024  -2.576  1.00  0.00
ATOM     65  C   GLN B   5      14.116   7.950  -1.984  1.00  0.00
ATOM     66  O   GLN B   5      13.763   8.883  -1.254  1.00  0.00
ATOM     67  CB  GLN B   5      12.608   7.532  -3.953  1.00  0.00
ATOM     68  CG  GLN B   5      11.344   6.879  -4.486  1.00  0.00
ATOM     69  CD  GLN B   5      11.044   7.282  -5.917  1.00  0.00
ATOM     70  OE1 GLN B   5      10.023   6.887  -6.486  1.00  0.00
ATOM     71  NE2 GLN B   5      11.933   8.072  -6.507  1.00  0.00
ATOM     80  N   PRO B   6      15.438   7.781  -2.382  1.00  0.00
ATOM     81  CA  PRO B   6      16.258   8.797  -1.779  1.00  0.00
ATOM     82  C   PRO B   6      16.043  10.159  -2.456  1.00  0.00
ATOM     83  O   PRO B   6      15.627  10.190  -3.615  1.00  0.00
ATOM     84  CB  PRO B   6      17.674   8.260  -2.007  1.00  0.00
ATOM     85  CG  PRO B   6      17.559   7.440  -3.247  1.00  0.00
ATOM     86  CD  PRO B   6      16.206   6.789  -3.141  1.00  0.00
ATOM     94  N   ALA B   7      16.291  11.333  -1.808  1.00  0.00
ATOM     95  CA  ALA B   7      15.901  12.428  -2.682  1.00  0.00
ATOM     96  C   ALA B   7      16.554  12.912  -3.933  1.00  0.00
ATOM     97  O   ALA B   7      15.779  13.232  -4.809  1.00  0.00
ATOM     98  CB  ALA B   7      16.113  13.493  -1.613  1.00  0.00
ATOM    104  N   VAL B   8      17.928  12.970  -3.945  1.00  0.00
ATOM    105  CA  VAL B   8      18.742  13.360  -5.136  1.00  0.00
ATOM    106  C   VAL B   8      19.970  12.431  -5.469  1.00  0.00
ATOM    107  O   VAL B   8      20.556  12.004  -4.499  1.00  0.00
ATOM    108  CB  VAL B   8      19.262  14.795  -4.932  1.00  0.00
ATOM    109  CG1 VAL B   8      20.115  15.226  -6.115  1.00  0.00
ATOM    110  CG2 VAL B   8      18.091  15.746  -4.736  1.00  0.00
ATOM    120  N   VAL B   9      20.423  12.080  -6.559  1.00  0.00
ATOM    121  CA  VAL B   9      21.585  11.192  -6.647  1.00  0.00
ATOM    122  C   VAL B   9      22.519  11.710  -7.598  1.00  0.00
ATOM    123  O   VAL B   9      21.873  12.049  -8.568  1.00  0.00
ATOM    124  CB  VAL B   9      21.194   9.767  -7.082  1.00  0.00
ATOM    125  CG1 VAL B   9      22.429   8.886  -7.191  1.00  0.00
ATOM    126  CG2 VAL B   9      20.197   9.179  -6.095  1.00  0.00
ATOM    136  N   LEU B  10      23.811  11.842  -7.317  1.00  0.00
ATOM    137  CA  LEU B  10      24.655  12.430  -8.261  1.00  0.00
ATOM    138  C   LEU B  10      25.478  11.431  -9.004  1.00  0.00
ATOM    139  O   LEU B  10      26.104  10.572  -8.425  1.00  0.00
ATOM    140  CB  LEU B  10      25.572  13.440  -7.559  1.00  0.00
ATOM    141  CG  LEU B  10      24.967  14.828  -7.312  1.00  0.00
ATOM    142  CD1 LEU B  10      23.807  14.710  -6.332  1.00  0.00
ATOM    143  CD2 LEU B  10      26.041  15.763  -6.777  1.00  0.00
ATOM    155  N   ALA B  11      25.490  11.649 -10.442  1.00  0.00
ATOM    156  CA  ALA B  11      26.228  10.684 -11.111  1.00  0.00
ATOM    157  C   ALA B  11      27.521  11.238 -11.753  1.00  0.00
ATOM    158  O   ALA B  11      27.905  12.408 -12.083  1.00  0.00
ATOM    159  CB  ALA B  11      25.404  10.150 -12.123  1.00  0.00
ATOM    165  N   SER B  12      28.289  10.347 -12.152  1.00  0.00
ATOM    166  CA  SER B  12      29.429  11.015 -12.648  1.00  0.00
ATOM    167  C   SER B  12      29.454  10.772 -14.106  1.00  0.00
ATOM    168  O   SER B  12      28.505  10.197 -14.587  1.00  0.00
ATOM    169  CB  SER B  12      30.698  10.509 -11.990  1.00  0.00
ATOM    170  OG  SER B  12      30.987   9.199 -12.397  1.00  0.00
ATOM    176  N   SER B  13      30.412  11.250 -14.859  1.00  0.00
ATOM    177  CA  SER B  13      30.583  11.077 -16.378  1.00  0.00
ATOM    178  C   SER B  13      30.791   9.815 -17.071  1.00  0.00
ATOM    179  O   SER B  13      30.687   9.674 -18.260  1.00  0.00
ATOM    180  CB  SER B  13      31.756  11.918 -16.841  1.00  0.00
ATOM    181  OG  SER B  13      32.935  11.538 -16.185  1.00  0.00
ATOM    187  N   ARG B  14      31.077   8.981 -16.235  1.00  0.00
ATOM    188  CA  ARG B  14      31.410   7.629 -16.363  1.00  0.00
ATOM    189  C   ARG B  14      29.975   7.288 -16.135  1.00  0.00
ATOM    190  O   ARG B  14      29.813   6.102 -15.855  1.00  0.00
ATOM    191  CB  ARG B  14      32.376   7.075 -15.326  1.00  0.00
ATOM    192  CG  ARG B  14      33.775   7.668 -15.375  1.00  0.00
ATOM    193  CD  ARG B  14      34.663   7.064 -14.348  1.00  0.00
ATOM    194  NE  ARG B  14      36.003   7.629 -14.391  1.00  0.00
ATOM    195  CZ  ARG B  14      37.020   7.245 -13.595  1.00  0.00
ATOM    196  NH1 ARG B  14      36.836   6.297 -12.703  1.00  0.00
ATOM    197  NH2 ARG B  14      38.204   7.821 -13.712  1.00  0.00
ATOM    211  N   GLY B  15      28.931   8.255 -15.921  1.00  0.00
ATOM    212  CA  GLY B  15      27.865   7.445 -15.495  1.00  0.00
ATOM    213  C   GLY B  15      27.213   6.699 -14.320  1.00  0.00
ATOM    214  O   GLY B  15      26.022   6.818 -14.186  1.00  0.00
ATOM    218  N   VAL B  16      27.917   6.122 -13.378  1.00  0.00
ATOM    219  CA  VAL B  16      26.908   5.429 -12.868  1.00  0.00
ATOM    220  C   VAL B  16      25.907   5.830 -11.792  1.00  0.00
ATOM    221  O   VAL B  16      26.347   6.633 -10.954  1.00  0.00
ATOM    222  CB  VAL B  16      27.616   4.142 -12.404  1.00  0.00
ATOM    223  CG1 VAL B  16      26.630   3.212 -11.712  1.00  0.00
ATOM    224  CG2 VAL B  16      28.266   3.451 -13.592  1.00  0.00
ATOM    234  N   ALA B  17      24.564   5.543 -11.832  1.00  0.00
ATOM    235  CA  ALA B  17      23.809   5.997 -10.636  1.00  0.00
ATOM    236  C   ALA B  17      23.035   4.896  -9.829  1.00  0.00
ATOM    237  O   ALA B  17      22.524   3.861 -10.264  1.00  0.00
ATOM    238  CB  ALA B  17      22.952   6.998 -11.176  1.00  0.00
ATOM    244  N   SER B  18      22.960   4.998  -8.609  1.00  0.00
ATOM    245  CA  SER B  18      22.141   3.915  -8.062  1.00  0.00
ATOM    246  C   SER B  18      20.981   4.448  -7.353  1.00  0.00
ATOM    247  O   SER B  18      21.072   5.305  -6.496  1.00  0.00
ATOM    248  CB  SER B  18      22.942   3.048  -7.110  1.00  0.00
ATOM    249  OG  SER B  18      23.973   2.380  -7.786  1.00  0.00
ATOM    255  N   PHE B  19      19.843   3.855  -7.656  1.00  0.00
ATOM    256  CA  PHE B  19      18.739   4.346  -7.034  1.00  0.00
ATOM    257  C   PHE B  19      18.197   3.282  -6.036  1.00  0.00
ATOM    258  O   PHE B  19      17.911   2.129  -6.239  1.00  0.00
ATOM    259  CB  PHE B  19      17.699   4.727  -8.089  1.00  0.00
ATOM    260  CG  PHE B  19      16.329   4.979  -7.527  1.00  0.00
ATOM    261  CD1 PHE B  19      15.978   6.235  -7.055  1.00  0.00
ATOM    262  CD2 PHE B  19      15.389   3.961  -7.469  1.00  0.00
ATOM    263  CE1 PHE B  19      14.718   6.468  -6.537  1.00  0.00
ATOM    264  CE2 PHE B  19      14.128   4.192  -6.954  1.00  0.00
ATOM    265  CZ  PHE B  19      13.793   5.447  -6.487  1.00  0.00
ATOM    275  N   VAL B  20      17.869   3.648  -4.913  1.00  0.00
ATOM    276  CA  VAL B  20      17.294   2.618  -4.032  1.00  0.00
ATOM    277  C   VAL B  20      15.848   2.917  -3.681  1.00  0.00
ATOM    278  O   VAL B  20      15.539   4.036  -3.319  1.00  0.00
ATOM    279  CB  VAL B  20      18.110   2.507  -2.731  1.00  0.00
ATOM    280  CG1 VAL B  20      17.493   1.473  -1.801  1.00  0.00
ATOM    281  CG2 VAL B  20      19.553   2.150  -3.053  1.00  0.00
ATOM    291  N   CYS B  21      14.955   1.891  -3.733  1.00  0.00
ATOM    292  CA  CYS B  21      13.643   2.170  -3.419  1.00  0.00
ATOM    293  C   CYS B  21      13.135   1.435  -2.174  1.00  0.00
ATOM    294  O   CYS B  21      13.492    .306  -1.814  1.00  0.00
ATOM    295  CB  CYS B  21      12.773   1.820  -4.627  1.00  0.00
ATOM    296  SG  CYS B  21      11.001   2.055  -4.354  1.00  0.00
ATOM    302  N   GLU B  22      12.344   1.984  -1.384  1.00  0.00
ATOM    303  CA  GLU B  22      11.966   1.123   -.250  1.00  0.00
ATOM    304  C   GLU B  22      10.467    .954   -.225  1.00  0.00
ATOM    305  O   GLU B  22       9.585   1.791   -.277  1.00  0.00
ATOM    306  CB  GLU B  22      12.445   1.712   1.079  1.00  0.00
ATOM    307  CG  GLU B  22      12.116    .862   2.298  1.00  0.00
ATOM    308  CD  GLU B  22      12.664   1.435   3.575  1.00  0.00
ATOM    309  OE1 GLU B  22      13.312   2.452   3.518  1.00  0.00
ATOM    310  OE2 GLU B  22      12.433    .854   4.610  1.00  0.00
ATOM    317  N   TYR B  23      10.052   -.271   -.059  1.00  0.00
ATOM    318  CA  TYR B  23       8.666   -.497   -.043  1.00  0.00
ATOM    319  C   TYR B  23       8.100   -.920   1.255  1.00  0.00
ATOM    320  O   TYR B  23       8.293  -1.987   1.808  1.00  0.00
ATOM    321  CB  TYR B  23       8.320  -1.539  -1.110  1.00  0.00
ATOM    322  CG  TYR B  23       8.645  -1.099  -2.520  1.00  0.00
ATOM    323  CD1 TYR B  23       9.531  -1.839  -3.290  1.00  0.00
ATOM    324  CD2 TYR B  23       8.058    .043  -3.043  1.00  0.00
ATOM    325  CE1 TYR B  23       9.827  -1.437  -4.579  1.00  0.00
ATOM    326  CE2 TYR B  23       8.355    .445  -4.331  1.00  0.00
ATOM    327  CZ  TYR B  23       9.235   -.291  -5.097  1.00  0.00
ATOM    328  OH  TYR B  23       9.531    .109  -6.380  1.00  0.00
ATOM    338  N   GLY B  24       6.958   -.318   1.426  1.00  0.00
ATOM    339  CA  GLY B  24       5.879   -.291   2.426  1.00  0.00
ATOM    340  C   GLY B  24       4.972  -1.427   2.723  1.00  0.00
ATOM    341  O   GLY B  24       3.890  -1.245   3.313  1.00  0.00
ATOM    345  N   SER B  25       5.273  -2.567   2.194  1.00  0.00
ATOM    346  CA  SER B  25       4.414  -3.639   2.580  1.00  0.00
ATOM    347  C   SER B  25       5.258  -4.916   2.779  1.00  0.00
ATOM    348  O   SER B  25       6.351  -5.053   2.263  1.00  0.00
ATOM    349  CB  SER B  25       3.345  -3.850   1.526  1.00  0.00
ATOM    350  OG  SER B  25       2.471  -4.880   1.898  1.00  0.00
ATOM    356  N   SER B  26       4.684  -5.865   3.548  1.00  0.00
ATOM    357  CA  SER B  26       5.323  -7.190   3.772  1.00  0.00
ATOM    358  C   SER B  26       4.779  -7.902   2.739  1.00  0.00
ATOM    359  O   SER B  26       5.557  -8.654   2.138  1.00  0.00
ATOM    360  CB  SER B  26       4.994  -7.852   5.096  1.00  0.00
ATOM    361  OG  SER B  26       3.633  -8.178   5.170  1.00  0.00
ATOM    367  N   GLY B  27       3.632  -7.585   2.185  1.00  0.00
ATOM    368  CA  GLY B  27       3.930  -8.549   1.374  1.00  0.00
ATOM    369  C   GLY B  27       3.812  -9.901   1.676  1.00  0.00
ATOM    370  O   GLY B  27       3.915 -10.590   2.675  1.00  0.00
ATOM    374  N   ASN B  28       4.084 -10.143    .490  1.00  0.00
ATOM    375  CA  ASN B  28       4.588 -11.232   -.084  1.00  0.00
ATOM    376  C   ASN B  28       5.190 -10.564  -1.399  1.00  0.00
ATOM    377  O   ASN B  28       4.556 -10.628  -2.483  1.00  0.00
ATOM    378  CB  ASN B  28       3.524 -12.292   -.304  1.00  0.00
ATOM    379  CG  ASN B  28       4.094 -13.583   -.822  1.00  0.00
ATOM    380  OD1 ASN B  28       5.133 -13.593  -1.492  1.00  0.00
ATOM    381  ND2 ASN B  28       3.433 -14.673   -.527  1.00  0.00
ATOM    388  N   ALA B  29       6.337 -10.371  -1.367  1.00  0.00
ATOM    389  CA  ALA B  29       7.242  -9.829  -2.339  1.00  0.00
ATOM    390  C   ALA B  29       7.103 -10.759  -3.541  1.00  0.00
ATOM    391  O   ALA B  29       7.315 -10.178  -4.597  1.00  0.00
ATOM    392  CB  ALA B  29       8.350  -9.805  -2.005  1.00  0.00
ATOM    398  N   ALA B  30       6.776 -12.153  -3.482  1.00  0.00
ATOM    399  CA  ALA B  30       7.060 -12.292  -4.816  1.00  0.00
ATOM    400  C   ALA B  30       7.318 -12.407  -6.145  1.00  0.00
ATOM    401  O   ALA B  30       8.193 -12.688  -6.931  1.00  0.00
ATOM    402  CB  ALA B  30       6.545 -14.157  -4.314  1.00  0.00
ATOM    408  N   GLU B  31       6.299 -12.064  -6.652  1.00  0.00
ATOM    409  CA  GLU B  31       5.908 -11.859  -8.054  1.00  0.00
ATOM    410  C   GLU B  31       6.048 -10.331  -8.592  1.00  0.00
ATOM    411  O   GLU B  31       5.719 -10.049  -9.732  1.00  0.00
ATOM    412  CB  GLU B  31       4.467 -12.347  -8.217  1.00  0.00
ATOM    413  CG  GLU B  31       4.249 -13.803  -7.832  1.00  0.00
ATOM    414  CD  GLU B  31       5.057 -14.756  -8.669  1.00  0.00
ATOM    415  OE1 GLU B  31       5.354 -14.426  -9.792  1.00  0.00
ATOM    416  OE2 GLU B  31       5.377 -15.816  -8.184  1.00  0.00
ATOM    423  N   VAL B  32       6.485  -9.399  -7.709  1.00  0.00
ATOM    424  CA  VAL B  32       6.552  -7.876  -7.588  1.00  0.00
ATOM    425  C   VAL B  32       7.360  -7.436  -8.847  1.00  0.00
ATOM    426  O   VAL B  32       8.362  -8.142  -9.242  1.00  0.00
ATOM    427  CB  VAL B  32       7.257  -7.412  -6.300  1.00  0.00
ATOM    428  CG1 VAL B  32       8.706  -7.876  -6.289  1.00  0.00
ATOM    429  CG2 VAL B  32       7.175  -5.897  -6.182  1.00  0.00
ATOM    439  N   ARG B  33       6.773  -6.311  -9.425  1.00  0.00
ATOM    440  CA  ARG B  33       7.359  -5.743 -10.570  1.00  0.00
ATOM    441  C   ARG B  33       7.730  -4.354 -10.228  1.00  0.00
ATOM    442  O   ARG B  33       7.082  -3.461  -9.724  1.00  0.00
ATOM    443  CB  ARG B  33       6.405  -5.762 -11.755  1.00  0.00
ATOM    444  CG  ARG B  33       6.938  -5.102 -13.016  1.00  0.00
ATOM    445  CD  ARG B  33       5.978  -5.214 -14.144  1.00  0.00
ATOM    446  NE  ARG B  33       5.847  -6.585 -14.610  1.00  0.00
ATOM    447  CZ  ARG B  33       4.917  -7.010 -15.487  1.00  0.00
ATOM    448  NH1 ARG B  33       4.045  -6.160 -15.983  1.00  0.00
ATOM    449  NH2 ARG B  33       4.881  -8.280 -15.850  1.00  0.00
ATOM    463  N   VAL B  34       8.972  -4.051 -10.588  1.00  0.00
ATOM    464  CA  VAL B  34       9.466  -2.725 -10.237  1.00  0.00
ATOM    465  C   VAL B  34       9.783  -2.013 -11.414  1.00  0.00
ATOM    466  O   VAL B  34      10.465  -2.688 -12.153  1.00  0.00
ATOM    467  CB  VAL B  34      10.729  -2.783  -9.358  1.00  0.00
ATOM    468  CG1 VAL B  34      11.102  -1.392  -8.869  1.00  0.00
ATOM    469  CG2 VAL B  34      10.500  -3.724  -8.185  1.00  0.00
ATOM    479  N   THR B  35       9.216   -.694 -11.535  1.00  0.00
ATOM    480  CA  THR B  35       9.501    .089 -12.744  1.00  0.00
ATOM    481  C   THR B  35      10.231   1.511 -12.526  1.00  0.00
ATOM    482  O   THR B  35       9.967   2.239 -11.557  1.00  0.00
ATOM    483  CB  THR B  35       8.179    .300 -13.504  1.00  0.00
ATOM    484  OG1 THR B  35       7.627   -.972 -13.870  1.00  0.00
ATOM    485  CG2 THR B  35       8.412   1.127 -14.760  1.00  0.00
ATOM    493  N   VAL B  36      11.213   1.900 -13.236  1.00  0.00
ATOM    494  CA  VAL B  36      11.725   3.174 -13.093  1.00  0.00
ATOM    495  C   VAL B  36      11.296   4.003 -14.336  1.00  0.00
ATOM    496  O   VAL B  36      11.461   3.714 -15.546  1.00  0.00
ATOM    497  CB  VAL B  36      13.258   3.106 -12.957  1.00  0.00
ATOM    498  CG1 VAL B  36      13.870   2.419 -14.169  1.00  0.00
ATOM    499  CG2 VAL B  36      13.826   4.506 -12.786  1.00  0.00
ATOM    509  N   LEU B  37      10.736   5.212 -13.949  1.00  0.00
ATOM    510  CA  LEU B  37      10.372   6.012 -15.044  1.00  0.00
ATOM    511  C   LEU B  37      11.140   7.414 -14.977  1.00  0.00
ATOM    512  O   LEU B  37      11.433   8.053 -13.961  1.00  0.00
ATOM    513  CB  LEU B  37       8.849   6.194 -15.035  1.00  0.00
ATOM    514  CG  LEU B  37       8.024   4.900 -15.047  1.00  0.00
ATOM    515  CD1 LEU B  37       7.754   4.457 -13.616  1.00  0.00
ATOM    516  CD2 LEU B  37       6.724   5.134 -15.802  1.00  0.00
ATOM    528  N   ARG B  38      11.490   7.966 -16.120  1.00  0.00
ATOM    529  CA  ARG B  38      11.963   9.259 -16.144  1.00  0.00
ATOM    530  C   ARG B  38      10.908  10.427 -16.552  1.00  0.00
ATOM    531  O   ARG B  38       9.943  10.503 -17.333  1.00  0.00
ATOM    532  CB  ARG B  38      13.153   9.247 -17.093  1.00  0.00
ATOM    533  CG  ARG B  38      13.854  10.586 -17.257  1.00  0.00
ATOM    534  CD  ARG B  38      15.086  10.464 -18.078  1.00  0.00
ATOM    535  NE  ARG B  38      15.785  11.733 -18.198  1.00  0.00
ATOM    536  CZ  ARG B  38      15.627  12.600 -19.217  1.00  0.00
ATOM    537  NH1 ARG B  38      14.792  12.321 -20.194  1.00  0.00
ATOM    538  NH2 ARG B  38      16.311  13.730 -19.235  1.00  0.00
ATOM    552  N   GLN B  39      10.996  11.584 -15.783  1.00  0.00
ATOM    553  CA  GLN B  39       9.930  12.566 -16.237  1.00  0.00
ATOM    554  C   GLN B  39      10.496  13.655 -17.101  1.00  0.00
ATOM    555  O   GLN B  39      11.381  14.364 -16.616  1.00  0.00
ATOM    556  CB  GLN B  39       9.219  13.213 -15.046  1.00  0.00
ATOM    557  CG  GLN B  39       8.061  14.118 -15.428  1.00  0.00
ATOM    558  CD  GLN B  39       7.399  14.754 -14.220  1.00  0.00
ATOM    559  OE1 GLN B  39       7.149  14.089 -13.211  1.00  0.00
ATOM    560  NE2 GLN B  39       7.112  16.047 -14.316  1.00  0.00
ATOM    569  N   ALA B  40      10.114  13.914 -18.249  1.00  0.00
ATOM    570  CA  ALA B  40      10.732  14.872 -18.931  1.00  0.00
ATOM    571  C   ALA B  40      10.081  16.246 -19.197  1.00  0.00
ATOM    572  O   ALA B  40       9.159  16.636 -19.833  1.00  0.00
ATOM    573  CB  ALA B  40      11.052  14.434 -20.254  1.00  0.00
ATOM    579  N   GLY B  41      10.410  17.078 -18.311  1.00  0.00
ATOM    580  CA  GLY B  41       9.690  18.281 -18.405  1.00  0.00
ATOM    581  C   GLY B  41       8.363  17.581 -18.001  1.00  0.00
ATOM    582  O   GLY B  41       8.269  17.009 -16.923  1.00  0.00
ATOM    586  N   SER B  42       7.309  17.738 -18.844  1.00  0.00
ATOM    587  CA  SER B  42       5.925  17.213 -18.638  1.00  0.00
ATOM    588  C   SER B  42       5.594  15.863 -19.193  1.00  0.00
ATOM    589  O   SER B  42       4.389  15.370 -19.173  1.00  0.00
ATOM    590  CB  SER B  42       4.926  18.191 -19.225  1.00  0.00
ATOM    591  OG  SER B  42       5.074  18.286 -20.615  1.00  0.00
ATOM    597  N   GLN B  43       6.621  15.194 -19.812  1.00  0.00
ATOM    598  CA  GLN B  43       6.325  13.988 -20.430  1.00  0.00
ATOM    599  C   GLN B  43       6.794  12.782 -19.770  1.00  0.00
ATOM    600  O   GLN B  43       7.753  12.543 -19.037  1.00  0.00
ATOM    601  CB  GLN B  43       6.882  14.014 -21.855  1.00  0.00
ATOM    602  CG  GLN B  43       6.347  15.148 -22.713  1.00  0.00
ATOM    603  CD  GLN B  43       4.861  15.014 -22.988  1.00  0.00
ATOM    604  OE1 GLN B  43       4.415  14.042 -23.604  1.00  0.00
ATOM    605  NE2 GLN B  43       4.086  15.991 -22.533  1.00  0.00
ATOM    614  N   MET B  44       6.241  11.691 -19.910  1.00  0.00
ATOM    615  CA  MET B  44       6.924  10.706 -19.073  1.00  0.00
ATOM    616  C   MET B  44       7.387   9.478 -19.852  1.00  0.00
ATOM    617  O   MET B  44       6.618   8.928 -20.649  1.00  0.00
ATOM    618  CB  MET B  44       6.008  10.280 -17.927  1.00  0.00
ATOM    619  CG  MET B  44       6.625   9.271 -16.970  1.00  0.00
ATOM    620  SD  MET B  44       5.535   8.864 -15.591  1.00  0.00
ATOM    621  CE  MET B  44       5.579  10.393 -14.662  1.00  0.00
ATOM    631  N   THR B  45       8.579   8.989 -19.575  1.00  0.00
ATOM    632  CA  THR B  45       8.944   7.950 -20.326  1.00  0.00
ATOM    633  C   THR B  45       9.359   6.680 -19.411  1.00  0.00
ATOM    634  O   THR B  45       9.721   6.513 -18.227  1.00  0.00
ATOM    635  CB  THR B  45      10.082   8.420 -21.251  1.00  0.00
ATOM    636  OG1 THR B  45      11.207   8.825 -20.461  1.00  0.00
ATOM    637  CG2 THR B  45       9.623   9.589 -22.109  1.00  0.00
ATOM    645  N   GLU B  46       9.256   5.530 -19.947  1.00  0.00
ATOM    646  CA  GLU B  46       9.606   4.429 -19.001  1.00  0.00
ATOM    647  C   GLU B  46      10.887   4.023 -19.512  1.00  0.00
ATOM    648  O   GLU B  46      11.070   3.741 -20.724  1.00  0.00
ATOM    649  CB  GLU B  46       8.624   3.255 -18.998  1.00  0.00
ATOM    650  CG  GLU B  46       9.006   2.118 -18.060  1.00  0.00
ATOM    651  CD  GLU B  46       8.006    .996 -18.064  1.00  0.00
ATOM    652  OE1 GLU B  46       6.852   1.254 -18.312  1.00  0.00
ATOM    653  OE2 GLU B  46       8.396   -.122 -17.819  1.00  0.00
ATOM    660  N   VAL B  47      11.793   3.879 -18.605  1.00  0.00
ATOM    661  CA  VAL B  47      13.138   3.650 -18.919  1.00  0.00
ATOM    662  C   VAL B  47      13.577   2.251 -18.517  1.00  0.00
ATOM    663  O   VAL B  47      14.285   1.598 -19.286  1.00  0.00
ATOM    664  CB  VAL B  47      14.012   4.703 -18.211  1.00  0.00
ATOM    665  CG1 VAL B  47      15.488   4.414 -18.446  1.00  0.00
ATOM    666  CG2 VAL B  47      13.649   6.095 -18.706  1.00  0.00
ATOM    676  N   CYS B  48      13.122   1.795 -17.475  1.00  0.00
ATOM    677  CA  CYS B  48      13.446    .499 -17.112  1.00  0.00
ATOM    678  C   CYS B  48      12.576   -.234 -16.247  1.00  0.00
ATOM    679  O   CYS B  48      11.716   -.080 -15.422  1.00  0.00
ATOM    680  CB  CYS B  48      14.822    .513 -16.446  1.00  0.00
ATOM    681  SG  CYS B  48      15.428  -1.123 -15.968  1.00  0.00
ATOM    687  N   ALA B  49      12.686  -1.399 -16.573  1.00  0.00
ATOM    688  CA  ALA B  49      11.830  -2.083 -15.764  1.00  0.00
ATOM    689  C   ALA B  49      12.446  -3.165 -15.303  1.00  0.00
ATOM    690  O   ALA B  49      13.328  -3.784 -15.917  1.00  0.00
ATOM    691  CB  ALA B  49      10.692  -2.205 -16.279  1.00  0.00
ATOM    697  N   ALA B  50      11.908  -3.547 -14.349  1.00  0.00
ATOM    698  CA  ALA B  50      12.502  -4.736 -14.005  1.00  0.00
ATOM    699  C   ALA B  50      11.647  -5.327 -13.195  1.00  0.00
ATOM    700  O   ALA B  50      10.945  -4.635 -12.544  1.00  0.00
ATOM    701  CB  ALA B  50      13.694  -4.557 -13.170  1.00  0.00
ATOM    707  N   THR B  51      11.744  -6.728 -13.391  1.00  0.00
ATOM    708  CA  THR B  51      10.841  -7.554 -12.783  1.00  0.00
ATOM    709  C   THR B  51      11.546  -8.495 -12.159  1.00  0.00
ATOM    710  O   THR B  51      12.400  -9.181 -12.667  1.00  0.00
ATOM    711  CB  THR B  51       9.854  -8.221 -13.758  1.00  0.00
ATOM    712  OG1 THR B  51       9.175  -7.212 -14.518  1.00  0.00
ATOM    713  CG2 THR B  51       8.831  -9.051 -12.998  1.00  0.00
ATOM    721  N   TYR B  52      11.143  -8.679 -11.035  1.00  0.00
ATOM    722  CA  TYR B  52      11.778  -9.576 -10.331  1.00  0.00
ATOM    723  C   TYR B  52      10.766 -10.310 -10.077  1.00  0.00
ATOM    724  O   TYR B  52       9.615  -9.923  -9.686  1.00  0.00
ATOM    725  CB  TYR B  52      12.466  -9.057  -9.067  1.00  0.00
ATOM    726  CG  TYR B  52      13.401  -7.894  -9.315  1.00  0.00
ATOM    727  CD1 TYR B  52      12.909  -6.597  -9.320  1.00  0.00
ATOM    728  CD2 TYR B  52      14.751  -8.125  -9.536  1.00  0.00
ATOM    729  CE1 TYR B  52      13.763  -5.535  -9.546  1.00  0.00
ATOM    730  CE2 TYR B  52      15.605  -7.063  -9.762  1.00  0.00
ATOM    731  CZ  TYR B  52      15.115  -5.772  -9.768  1.00  0.00
ATOM    732  OH  TYR B  52      15.966  -4.715  -9.993  1.00  0.00
ATOM    742  N   THR B  53      11.363 -11.258  -9.845  1.00  0.00
ATOM    743  CA  THR B  53      10.698 -12.260  -9.482  1.00  0.00
ATOM    744  C   THR B  53      11.541 -12.675  -8.392  1.00  0.00
ATOM    745  O   THR B  53      12.520 -12.162  -8.211  1.00  0.00
ATOM    746  CB  THR B  53      10.530 -13.312 -10.594  1.00  0.00
ATOM    747  OG1 THR B  53      11.792 -13.937 -10.860  1.00  0.00
ATOM    748  CG2 THR B  53      10.012 -12.662 -11.869  1.00  0.00
ATOM    756  N   VAL B  54      11.007 -13.518  -7.530  1.00  0.00
ATOM    757  CA  VAL B  54      11.693 -14.021  -6.426  1.00  0.00
ATOM    758  C   VAL B  54      11.773 -14.706  -7.823  1.00  0.00
ATOM    759  O   VAL B  54      10.737 -14.734  -8.505  1.00  0.00
ATOM    760  CB  VAL B  54      10.961 -14.690  -5.247  1.00  0.00
ATOM    761  CG1 VAL B  54      10.292 -15.980  -5.698  1.00  0.00
ATOM    762  CG2 VAL B  54      11.940 -14.958  -4.114  1.00  0.00
ATOM    772  N   GLU B  55      12.665 -15.285  -8.075  1.00  0.00
ATOM    773  CA  GLU B  55      13.674 -16.072  -8.714  1.00  0.00
ATOM    774  C   GLU B  55      14.364 -15.051  -9.777  1.00  0.00
ATOM    775  O   GLU B  55      14.779 -15.433 -10.884  1.00  0.00
ATOM    776  CB  GLU B  55      13.059 -17.307  -9.376  1.00  0.00
ATOM    777  CG  GLU B  55      12.349 -18.248  -8.414  1.00  0.00
ATOM    778  CD  GLU B  55      11.848 -19.499  -9.081  1.00  0.00
ATOM    779  OE1 GLU B  55      11.944 -19.588 -10.282  1.00  0.00
ATOM    780  OE2 GLU B  55      11.370 -20.367  -8.390  1.00  0.00
ATOM    787  N   ASP B  56      14.404 -13.724  -9.397  1.00  0.00
ATOM    788  CA  ASP B  56      15.274 -12.502  -9.641  1.00  0.00
ATOM    789  C   ASP B  56      15.540 -12.007 -10.977  1.00  0.00
ATOM    790  O   ASP B  56      16.576 -11.350 -11.232  1.00  0.00
ATOM    791  CB  ASP B  56      16.662 -12.720  -9.033  1.00  0.00
ATOM    792  CG  ASP B  56      16.627 -12.890  -7.520  1.00  0.00
ATOM    793  OD1 ASP B  56      15.922 -12.150  -6.875  1.00  0.00
ATOM    794  OD2 ASP B  56      17.306 -13.757  -7.025  1.00  0.00
ATOM    799  N   GLU B  57      14.817 -12.476 -11.900  1.00  0.00
ATOM    800  CA  GLU B  57      15.221 -11.869 -13.049  1.00  0.00
ATOM    801  C   GLU B  57      15.023 -10.439 -12.778  1.00  0.00
ATOM    802  O   GLU B  57      14.398  -9.935 -11.665  1.00  0.00
ATOM    803  CB  GLU B  57      14.415 -12.348 -14.259  1.00  0.00
ATOM    804  CG  GLU B  57      14.656 -13.802 -14.639  1.00  0.00
ATOM    805  CD  GLU B  57      13.874 -14.228 -15.851  1.00  0.00
ATOM    806  OE1 GLU B  57      13.109 -13.437 -16.348  1.00  0.00
ATOM    807  OE2 GLU B  57      14.043 -15.345 -16.280  1.00  0.00
ATOM    814  N   LEU B  58      15.879  -9.827 -13.717  1.00  0.00
ATOM    815  CA  LEU B  58      15.799  -8.465 -14.004  1.00  0.00
ATOM    816  C   LEU B  58      15.693  -8.109 -15.514  1.00  0.00
ATOM    817  O   LEU B  58      16.493  -8.592 -16.265  1.00  0.00
ATOM    818  CB  LEU B  58      17.029  -7.791 -13.384  1.00  0.00
ATOM    819  CG  LEU B  58      17.090  -6.264 -13.519  1.00  0.00
ATOM    820  CD1 LEU B  58      17.882  -5.682 -12.357  1.00  0.00
ATOM    821  CD2 LEU B  58      17.726  -5.898 -14.852  1.00  0.00
ATOM    833  N   ALA B  59      14.799  -7.289 -15.975  1.00  0.00
ATOM    834  CA  ALA B  59      14.917  -6.950 -17.363  1.00  0.00
ATOM    835  C   ALA B  59      15.486  -5.492 -17.711  1.00  0.00
ATOM    836  O   ALA B  59      15.459  -4.613 -16.830  1.00  0.00
ATOM    837  CB  ALA B  59      13.723  -7.256 -17.935  1.00  0.00
ATOM    843  N   PHE B  60      16.002  -5.189 -18.921  1.00  0.00
ATOM    844  CA  PHE B  60      16.413  -3.829 -18.975  1.00  0.00
ATOM    845  C   PHE B  60      15.987  -3.196 -20.045  1.00  0.00
ATOM    846  O   PHE B  60      15.708  -3.757 -21.085  1.00  0.00
ATOM    847  CB  PHE B  60      17.934  -3.673 -18.966  1.00  0.00
ATOM    848  CG  PHE B  60      18.624  -4.391 -20.091  1.00  0.00
ATOM    849  CD1 PHE B  60      18.815  -3.768 -21.316  1.00  0.00
ATOM    850  CD2 PHE B  60      19.082  -5.689 -19.928  1.00  0.00
ATOM    851  CE1 PHE B  60      19.449  -4.428 -22.352  1.00  0.00
ATOM    852  CE2 PHE B  60      19.717  -6.350 -20.961  1.00  0.00
ATOM    853  CZ  PHE B  60      19.900  -5.718 -22.175  1.00  0.00
ATOM    863  N   LEU B  61      15.786  -2.033 -19.829  1.00  0.00
ATOM    864  CA  LEU B  61      15.281  -1.674 -20.995  1.00  0.00
ATOM    865  C   LEU B  61      16.174   -.774 -21.597  1.00  0.00
ATOM    866  O   LEU B  61      17.221   -.618 -20.967  1.00  0.00
ATOM    867  CB  LEU B  61      13.899  -1.034 -20.815  1.00  0.00
ATOM    868  CG  LEU B  61      12.855  -1.896 -20.095  1.00  0.00
ATOM    869  CD1 LEU B  61      11.595  -1.075 -19.856  1.00  0.00
ATOM    870  CD2 LEU B  61      12.553  -3.131 -20.930  1.00  0.00
ATOM    882  N   ASP B  62      15.799   -.235 -22.658  1.00  0.00
ATOM    883  CA  ASP B  62      16.736    .288 -23.390  1.00  0.00
ATOM    884  C   ASP B  62      17.837   1.220 -22.886  1.00  0.00
ATOM    885  O   ASP B  62      17.639   2.218 -22.201  1.00  0.00
ATOM    886  CB  ASP B  62      15.943    .979 -24.503  1.00  0.00
ATOM    887  CG  ASP B  62      15.280   -.005 -25.457  1.00  0.00
ATOM    888  OD1 ASP B  62      15.558  -1.176 -25.359  1.00  0.00
ATOM    889  OD2 ASP B  62      14.502    .425 -26.275  1.00  0.00
ATOM    894  N   ASP B  63      19.040    .820 -23.314  1.00  0.00
ATOM    895  CA  ASP B  63      20.317   1.437 -23.105  1.00  0.00
ATOM    896  C   ASP B  63      20.479   1.500 -21.680  1.00  0.00
ATOM    897  O   ASP B  63      21.395   2.120 -21.130  1.00  0.00
ATOM    898  CB  ASP B  63      20.409   2.839 -23.713  1.00  0.00
ATOM    899  CG  ASP B  63      20.319   2.833 -25.233  1.00  0.00
ATOM    900  OD1 ASP B  63      20.511   1.792 -25.816  1.00  0.00
ATOM    901  OD2 ASP B  63      20.059   3.869 -25.797  1.00  0.00
ATOM    906  N   SER B  64      19.755    .719 -21.026  1.00  0.00
ATOM    907  CA  SER B  64      19.810    .974 -19.677  1.00  0.00
ATOM    908  C   SER B  64      20.023   -.347 -19.543  1.00  0.00
ATOM    909  O   SER B  64      19.411  -1.291 -20.032  1.00  0.00
ATOM    910  CB  SER B  64      18.552   1.494 -19.010  1.00  0.00
ATOM    911  OG  SER B  64      18.169   2.729 -19.552  1.00  0.00
ATOM    917  N   THR B  65      20.812   -.375 -18.745  1.00  0.00
ATOM    918  CA  THR B  65      21.248  -1.406 -18.180  1.00  0.00
ATOM    919  C   THR B  65      20.894  -1.032 -16.809  1.00  0.00
ATOM    920  O   THR B  65      21.133    .077 -16.272  1.00  0.00
ATOM    921  CB  THR B  65      22.751  -1.636 -18.422  1.00  0.00
ATOM    922  OG1 THR B  65      22.988  -1.825 -19.823  1.00  0.00
ATOM    923  CG2 THR B  65      23.232  -2.862 -17.661  1.00  0.00
ATOM    931  N   CYS B  66      20.312  -2.016 -16.244  1.00  0.00
ATOM    932  CA  CYS B  66      19.778  -1.968 -15.017  1.00  0.00
ATOM    933  C   CYS B  66      20.172  -3.047 -14.253  1.00  0.00
ATOM    934  O   CYS B  66      19.889  -4.169 -14.579  1.00  0.00
ATOM    935  CB  CYS B  66      18.251  -1.943 -15.090  1.00  0.00
ATOM    936  SG  CYS B  66      17.435  -1.938 -13.476  1.00  0.00
ATOM    942  N   THR B  67      20.557  -2.765 -13.195  1.00  0.00
ATOM    943  CA  THR B  67      20.899  -4.016 -12.444  1.00  0.00
ATOM    944  C   THR B  67      20.277  -3.687 -11.215  1.00  0.00
ATOM    945  O   THR B  67      20.100  -2.615 -10.611  1.00  0.00
ATOM    946  CB  THR B  67      22.398  -4.307 -12.247  1.00  0.00
ATOM    947  OG1 THR B  67      22.963  -3.337 -11.357  1.00  0.00
ATOM    948  CG2 THR B  67      23.130  -4.255 -13.580  1.00  0.00
ATOM    956  N   GLY B  68      20.090  -4.736 -10.618  1.00  0.00
ATOM    957  CA  GLY B  68      19.424  -4.482  -9.512  1.00  0.00
ATOM    958  C   GLY B  68      19.299  -5.742  -8.933  1.00  0.00
ATOM    959  O   GLY B  68      19.642  -6.842  -9.428  1.00  0.00
ATOM    963  N   THR B  69      18.746  -5.545  -7.836  1.00  0.00
ATOM    964  CA  THR B  69      18.650  -6.706  -6.906  1.00  0.00
ATOM    965  C   THR B  69      17.486  -6.533  -5.955  1.00  0.00
ATOM    966  O   THR B  69      16.918  -5.416  -5.613  1.00  0.00
ATOM    967  CB  THR B  69      19.942  -6.897  -6.090  1.00  0.00
ATOM    968  OG1 THR B  69      19.897  -8.156  -5.405  1.00  0.00
ATOM    969  CG2 THR B  69      20.102  -5.777  -5.074  1.00  0.00
ATOM    977  N   SER B  70      17.191  -7.585  -5.283  1.00  0.00
ATOM    978  CA  SER B  70      16.106  -7.295  -4.315  1.00  0.00
ATOM    979  C   SER B  70      16.445  -7.914  -3.110  1.00  0.00
ATOM    980  O   SER B  70      17.112  -8.970  -3.022  1.00  0.00
ATOM    981  CB  SER B  70      14.751  -7.812  -4.759  1.00  0.00
ATOM    982  OG  SER B  70      14.739  -9.212  -4.806  1.00  0.00
ATOM    988  N   SER B  71      15.761  -7.255  -2.174  1.00  0.00
ATOM    989  CA  SER B  71      15.793  -7.793   -.815  1.00  0.00
ATOM    990  C   SER B  71      14.801  -7.470    .088  1.00  0.00
ATOM    991  O   SER B  71      14.296  -6.424    .527  1.00  0.00
ATOM    992  CB  SER B  71      17.084  -7.398   -.126  1.00  0.00
ATOM    993  OG  SER B  71      17.130  -7.901   1.181  1.00  0.00
ATOM    999  N   GLY B  72      14.041  -8.476    .200  1.00  0.00
ATOM   1000  CA  GLY B  72      13.153  -8.101   1.176  1.00  0.00
ATOM   1001  C   GLY B  72      12.227  -7.062    .522  1.00  0.00
ATOM   1002  O   GLY B  72      11.659  -7.268   -.571  1.00  0.00
ATOM   1006  N   ASN B  73      12.141  -5.916   1.241  1.00  0.00
ATOM   1007  CA  ASN B  73      11.320  -4.768    .693  1.00  0.00
ATOM   1008  C   ASN B  73      12.174  -3.595   -.158  1.00  0.00
ATOM   1009  O   ASN B  73      11.875  -2.425   -.435  1.00  0.00
ATOM   1010  CB  ASN B  73      10.560  -4.150   1.852  1.00  0.00
ATOM   1011  CG  ASN B  73      11.470  -3.529   2.875  1.00  0.00
ATOM   1012  OD1 ASN B  73      12.671  -3.823   2.915  1.00  0.00
ATOM   1013  ND2 ASN B  73      10.923  -2.675   3.702  1.00  0.00
ATOM   1020  N   LYS B  74      13.388  -3.800   -.460  1.00  0.00
ATOM   1021  CA  LYS B  74      14.198  -2.720  -1.102  1.00  0.00
ATOM   1022  C   LYS B  74      14.625  -3.110  -2.523  1.00  0.00
ATOM   1023  O   LYS B  74      15.038  -4.244  -2.935  1.00  0.00
ATOM   1024  CB  LYS B  74      15.436  -2.397   -.264  1.00  0.00
ATOM   1025  CG  LYS B  74      15.134  -1.747   1.080  1.00  0.00
ATOM   1026  CD  LYS B  74      16.413  -1.337   1.795  1.00  0.00
ATOM   1027  CE  LYS B  74      16.112   -.654   3.121  1.00  0.00
ATOM   1028  NZ  LYS B  74      17.353   -.219   3.818  1.00  0.00
ATOM   1042  N   VAL B  75      14.435  -2.127  -3.380  1.00  0.00
ATOM   1043  CA  VAL B  75      14.873  -2.429  -4.672  1.00  0.00
ATOM   1044  C   VAL B  75      15.993  -1.416  -5.131  1.00  0.00
ATOM   1045  O   VAL B  75      16.182   -.237  -4.932  1.00  0.00
ATOM   1046  CB  VAL B  75      13.664  -2.392  -5.625  1.00  0.00
ATOM   1047  CG1 VAL B  75      14.079  -2.812  -7.027  1.00  0.00
ATOM   1048  CG2 VAL B  75      12.560  -3.294  -5.096  1.00  0.00
ATOM   1058  N   ASN B  76      17.011  -2.049  -5.694  1.00  0.00
ATOM   1059  CA  ASN B  76      18.168  -1.108  -6.062  1.00  0.00
ATOM   1060  C   ASN B  76      18.418  -1.029  -7.557  1.00  0.00
ATOM   1061  O   ASN B  76      18.657  -2.178  -8.110  1.00  0.00
ATOM   1062  CB  ASN B  76      19.456  -1.518  -5.372  1.00  0.00
ATOM   1063  CG  ASN B  76      20.571   -.536  -5.599  1.00  0.00
ATOM   1064  OD1 ASN B  76      20.601    .165  -6.617  1.00  0.00
ATOM   1065  ND2 ASN B  76      21.491   -.471  -4.669  1.00  0.00
ATOM   1072  N   LEU B  77      18.358    .134  -8.251  1.00  0.00
ATOM   1073  CA  LEU B  77      18.535    .139  -9.636  1.00  0.00
ATOM   1074  C   LEU B  77      19.894    .785 -10.004  1.00  0.00
ATOM   1075  O   LEU B  77      20.379   1.836  -9.641  1.00  0.00
ATOM   1076  CB  LEU B  77      17.368    .891 -10.289  1.00  0.00
ATOM   1077  CG  LEU B  77      15.965    .429  -9.876  1.00  0.00
ATOM   1078  CD1 LEU B  77      14.920   1.295 -10.567  1.00  0.00
ATOM   1079  CD2 LEU B  77      15.785  -1.038 -10.239  1.00  0.00
ATOM   1091  N   THR B  78      20.665    .081 -10.711  1.00  0.00
ATOM   1092  CA  THR B  78      21.846    .697 -11.080  1.00  0.00
ATOM   1093  C   THR B  78      21.849    .986 -12.500  1.00  0.00
ATOM   1094  O   THR B  78      21.538    .096 -13.341  1.00  0.00
ATOM   1095  CB  THR B  78      23.064   -.173 -10.719  1.00  0.00
ATOM   1096  OG1 THR B  78      23.130   -.342  -9.297  1.00  0.00
ATOM   1097  CG2 THR B  78      24.348    .479 -11.208  1.00  0.00
ATOM   1105  N   ILE B  79      22.168   2.386 -12.767  1.00  0.00
ATOM   1106  CA  ILE B  79      22.204   2.759 -14.109  1.00  0.00
ATOM   1107  C   ILE B  79      23.605   3.045 -14.692  1.00  0.00
ATOM   1108  O   ILE B  79      24.456   3.799 -14.185  1.00  0.00
ATOM   1109  CB  ILE B  79      21.302   3.994 -14.285  1.00  0.00
ATOM   1110  CG1 ILE B  79      19.971   3.793 -13.556  1.00  0.00
ATOM   1111  CG2 ILE B  79      21.067   4.274 -15.762  1.00  0.00
ATOM   1112  CD1 ILE B  79      19.164   2.624 -14.070  1.00  0.00
ATOM   1124  N   GLN B  80      23.948   2.312 -15.812  1.00  0.00
ATOM   1125  CA  GLN B  80      25.316   2.614 -16.229  1.00  0.00
ATOM   1126  C   GLN B  80      25.404   3.436 -17.558  1.00  0.00
ATOM   1127  O   GLN B  80      24.597   3.199 -18.467  1.00  0.00
ATOM   1128  CB  GLN B  80      26.096   1.305 -16.372  1.00  0.00
ATOM   1129  CG  GLN B  80      26.223    .510 -15.083  1.00  0.00
ATOM   1130  CD  GLN B  80      26.997   -.780 -15.272  1.00  0.00
ATOM   1131  OE1 GLN B  80      26.991  -1.371 -16.356  1.00  0.00
ATOM   1132  NE2 GLN B  80      27.668  -1.226 -14.217  1.00  0.00
ATOM   1141  N   GLY B  81      26.343   4.325 -17.688  1.00  0.00
ATOM   1142  CA  GLY B  81      26.732   5.145 -18.846  1.00  0.00
ATOM   1143  C   GLY B  81      25.773   6.262 -19.115  1.00  0.00
ATOM   1144  O   GLY B  81      25.488   6.641 -20.256  1.00  0.00
ATOM   1148  N   LEU B  82      25.268   6.761 -18.074  1.00  0.00
ATOM   1149  CA  LEU B  82      24.345   7.824 -18.024  1.00  0.00
ATOM   1150  C   LEU B  82      25.106   8.971 -18.690  1.00  0.00
ATOM   1151  O   LEU B  82      26.318   9.069 -18.529  1.00  0.00
ATOM   1152  CB  LEU B  82      23.933   8.152 -16.583  1.00  0.00
ATOM   1153  CG  LEU B  82      22.728   7.373 -16.042  1.00  0.00
ATOM   1154  CD1 LEU B  82      22.622   7.582 -14.538  1.00  0.00
ATOM   1155  CD2 LEU B  82      21.464   7.837 -16.749  1.00  0.00
ATOM   1167  N   ARG B  83      24.475   9.788 -19.384  1.00  0.00
ATOM   1168  CA  ARG B  83      25.014  10.944 -20.077  1.00  0.00
ATOM   1169  C   ARG B  83      24.489  12.118 -19.347  1.00  0.00
ATOM   1170  O   ARG B  83      23.534  11.919 -18.611  1.00  0.00
ATOM   1171  CB  ARG B  83      24.594  11.001 -21.539  1.00  0.00
ATOM   1172  CG  ARG B  83      25.109   9.857 -22.397  1.00  0.00
ATOM   1173  CD  ARG B  83      24.633   9.964 -23.800  1.00  0.00
ATOM   1174  NE  ARG B  83      23.194   9.778 -23.900  1.00  0.00
ATOM   1175  CZ  ARG B  83      22.471   9.990 -25.017  1.00  0.00
ATOM   1176  NH1 ARG B  83      23.065  10.393 -26.118  1.00  0.00
ATOM   1177  NH2 ARG B  83      21.165   9.791 -25.006  1.00  0.00
ATOM   1191  N   ALA B  84      25.114  13.296 -19.548  1.00  0.00
ATOM   1192  CA  ALA B  84      24.804  14.495 -18.838  1.00  0.00
ATOM   1193  C   ALA B  84      23.390  14.961 -18.975  1.00  0.00
ATOM   1194  O   ALA B  84      22.708  15.148 -17.916  1.00  0.00
ATOM   1195  CB  ALA B  84      25.845  15.709 -19.377  1.00  0.00
ATOM   1201  N   MET B  85      22.873  14.720 -20.076  1.00  0.00
ATOM   1202  CA  MET B  85      21.612  15.073 -20.538  1.00  0.00
ATOM   1203  C   MET B  85      20.527  14.194 -19.952  1.00  0.00
ATOM   1204  O   MET B  85      19.348  14.428 -20.169  1.00  0.00
ATOM   1205  CB  MET B  85      21.608  15.012 -22.065  1.00  0.00
ATOM   1206  CG  MET B  85      22.515  16.033 -22.738  1.00  0.00
ATOM   1207  SD  MET B  85      22.089  17.732 -22.307  1.00  0.00
ATOM   1208  CE  MET B  85      20.497  17.896 -23.111  1.00  0.00
ATOM   1218  N   ASP B  86      20.944  13.151 -19.201  1.00  0.00
ATOM   1219  CA  ASP B  86      20.048  12.155 -18.631  1.00  0.00
ATOM   1220  C   ASP B  86      19.560  12.521 -17.280  1.00  0.00
ATOM   1221  O   ASP B  86      18.795  11.765 -16.665  1.00  0.00
ATOM   1222  CB  ASP B  86      20.741  10.793 -18.549  1.00  0.00
ATOM   1223  CG  ASP B  86      21.015  10.184 -19.918  1.00  0.00
ATOM   1224  OD1 ASP B  86      20.383  10.590 -20.864  1.00  0.00
ATOM   1225  OD2 ASP B  86      21.854   9.320 -20.004  1.00  0.00
ATOM   1230  N   THR B  87      19.927  13.687 -16.898  1.00  0.00
ATOM   1231  CA  THR B  87      19.612  14.321 -15.676  1.00  0.00
ATOM   1232  C   THR B  87      18.118  14.469 -15.614  1.00  0.00
ATOM   1233  O   THR B  87      17.426  14.653 -16.608  1.00  0.00
ATOM   1234  CB  THR B  87      20.307  15.689 -15.547  1.00  0.00
ATOM   1235  OG1 THR B  87      20.047  16.239 -14.249  1.00  0.00
ATOM   1236  CG2 THR B  87      19.799  16.648 -16.612  1.00  0.00
ATOM   1244  N   GLY B  88      17.585  14.258 -14.375  1.00  0.00
ATOM   1245  CA  GLY B  88      16.168  14.351 -14.109  1.00  0.00
ATOM   1246  C   GLY B  88      15.275  13.628 -13.116  1.00  0.00
ATOM   1247  O   GLY B  88      15.638  13.089 -12.044  1.00  0.00
ATOM   1251  N   LEU B  89      13.988  13.799 -13.262  1.00  0.00
ATOM   1252  CA  LEU B  89      13.392  13.198 -12.117  1.00  0.00
ATOM   1253  C   LEU B  89      13.105  11.672 -12.277  1.00  0.00
ATOM   1254  O   LEU B  89      12.583  11.121 -13.252  1.00  0.00
ATOM   1255  CB  LEU B  89      12.093  13.951 -11.802  1.00  0.00
ATOM   1256  CG  LEU B  89      12.250  15.233 -10.976  1.00  0.00
ATOM   1257  CD1 LEU B  89      13.075  16.245 -11.760  1.00  0.00
ATOM   1258  CD2 LEU B  89      10.876  15.792 -10.638  1.00  0.00
ATOM   1270  N   TYR B  90      13.497  10.880 -11.330  1.00  0.00
ATOM   1271  CA  TYR B  90      13.144   9.508 -11.531  1.00  0.00
ATOM   1272  C   TYR B  90      12.108   9.090 -10.486  1.00  0.00
ATOM   1273  O   TYR B  90      11.915   9.384  -9.305  1.00  0.00
ATOM   1274  CB  TYR B  90      14.388   8.619 -11.465  1.00  0.00
ATOM   1275  CG  TYR B  90      15.336   8.808 -12.628  1.00  0.00
ATOM   1276  CD1 TYR B  90      16.035   9.998 -12.766  1.00  0.00
ATOM   1277  CD2 TYR B  90      15.507   7.792 -13.556  1.00  0.00
ATOM   1278  CE1 TYR B  90      16.901  10.171 -13.828  1.00  0.00
ATOM   1279  CE2 TYR B  90      16.373   7.965 -14.618  1.00  0.00
ATOM   1280  CZ  TYR B  90      17.068   9.149 -14.756  1.00  0.00
ATOM   1281  OH  TYR B  90      17.931   9.321 -15.814  1.00  0.00
ATOM   1291  N   ILE B  91      11.181   8.361 -10.995  1.00  0.00
ATOM   1292  CA  ILE B  91      10.157   7.869 -10.089  1.00  0.00
ATOM   1293  C   ILE B  91      10.168   6.286 -10.004  1.00  0.00
ATOM   1294  O   ILE B  91      10.643   5.526 -10.924  1.00  0.00
ATOM   1295  CB  ILE B  91       8.774   8.372 -10.541  1.00  0.00
ATOM   1296  CG1 ILE B  91       8.718   9.901 -10.487  1.00  0.00
ATOM   1297  CG2 ILE B  91       7.679   7.765  -9.678  1.00  0.00
ATOM   1298  CD1 ILE B  91       7.495  10.492 -11.149  1.00  0.00
ATOM   1310  N   CYS B  92       9.910   5.735  -8.918  1.00  0.00
ATOM   1311  CA  CYS B  92       9.844   4.314  -8.772  1.00  0.00
ATOM   1312  C   CYS B  92       8.442   3.782  -8.591  1.00  0.00
ATOM   1313  O   CYS B  92       7.652   4.326  -7.769  1.00  0.00
ATOM   1314  CB  CYS B  92      10.695   3.882  -7.577  1.00  0.00
ATOM   1315  SG  CYS B  92      11.086   2.116  -7.549  1.00  0.00
ATOM   1321  N   LYS B  93       8.147   2.615  -9.199  1.00  0.00
ATOM   1322  CA  LYS B  93       6.770   2.124  -9.025  1.00  0.00
ATOM   1323  C   LYS B  93       6.862    .604  -8.729  1.00  0.00
ATOM   1324  O   LYS B  93       7.393   -.292  -9.361  1.00  0.00
ATOM   1325  CB  LYS B  93       5.916   2.399 -10.263  1.00  0.00
ATOM   1326  CG  LYS B  93       4.482   1.897 -10.163  1.00  0.00
ATOM   1327  CD  LYS B  93       3.724   2.124 -11.463  1.00  0.00
ATOM   1328  CE  LYS B  93       2.291   1.621 -11.365  1.00  0.00
ATOM   1329  NZ  LYS B  93       1.561   1.768 -12.653  1.00  0.00
ATOM   1343  N   VAL B  94       5.992    .170  -7.751  1.00  0.00
ATOM   1344  CA  VAL B  94       5.935  -1.179  -7.578  1.00  0.00
ATOM   1345  C   VAL B  94       4.481  -1.815  -7.853  1.00  0.00
ATOM   1346  O   VAL B  94       3.454  -1.008  -7.478  1.00  0.00
ATOM   1347  CB  VAL B  94       6.409  -1.458  -6.139  1.00  0.00
ATOM   1348  CG1 VAL B  94       5.469   -.809  -5.133  1.00  0.00
ATOM   1349  CG2 VAL B  94       6.498  -2.958  -5.904  1.00  0.00
ATOM   1359  N   GLU B  95       4.498  -3.090  -8.431  1.00  0.00
ATOM   1360  CA  GLU B  95       3.252  -3.713  -8.602  1.00  0.00
ATOM   1361  C   GLU B  95       3.234  -5.144  -8.110  1.00  0.00
ATOM   1362  O   GLU B  95       4.185  -5.974  -8.191  1.00  0.00
ATOM   1363  CB  GLU B  95       2.862  -3.659 -10.081  1.00  0.00
ATOM   1364  CG  GLU B  95       2.596  -2.257 -10.610  1.00  0.00
ATOM   1365  CD  GLU B  95       2.164  -2.248 -12.050  1.00  0.00
ATOM   1366  OE1 GLU B  95       2.154  -3.293 -12.655  1.00  0.00
ATOM   1367  OE2 GLU B  95       1.843  -1.193 -12.546  1.00  0.00
ATOM   1374  N   LEU B  96       2.227  -5.542  -7.413  1.00  0.00
ATOM   1375  CA  LEU B  96       2.242  -6.930  -7.014  1.00  0.00
ATOM   1376  C   LEU B  96       1.276  -7.869  -7.984  1.00  0.00
ATOM   1377  O   LEU B  96        .195  -7.730  -8.606  1.00  0.00
ATOM   1378  CB  LEU B  96       1.806  -7.000  -5.545  1.00  0.00
ATOM   1379  CG  LEU B  96       2.731  -6.300  -4.542  1.00  0.00
ATOM   1380  CD1 LEU B  96       2.063  -6.262  -3.174  1.00  0.00
ATOM   1381  CD2 LEU B  96       4.062  -7.035  -4.480  1.00  0.00
ATOM   1393  N   MET B  97       1.674  -9.031  -8.096  1.00  0.00
ATOM   1394  CA  MET B  97        .860  -9.970  -9.025  1.00  0.00
ATOM   1395  C   MET B  97        .708 -11.334  -8.632  1.00  0.00
ATOM   1396  O   MET B  97       1.553 -12.236  -8.891  1.00  0.00
ATOM   1397  CB  MET B  97       1.455 -10.020 -10.431  1.00  0.00
ATOM   1398  CG  MET B  97       1.434  -8.691 -11.172  1.00  0.00
ATOM   1399  SD  MET B  97       2.302  -8.760 -12.751  1.00  0.00
ATOM   1400  CE  MET B  97       4.006  -8.768 -12.201  1.00  0.00
ATOM   1410  N   TYR B  98       -.091 -11.409  -8.092  1.00  0.00
ATOM   1411  CA  TYR B  98       -.640 -12.594  -7.655  1.00  0.00
ATOM   1412  C   TYR B  98      -2.018 -12.458  -7.154  1.00  0.00
ATOM   1413  O   TYR B  98      -2.934 -12.005  -7.911  1.00  0.00
ATOM   1414  CB  TYR B  98        .259 -13.197  -6.573  1.00  0.00
ATOM   1415  CG  TYR B  98        .865 -12.170  -5.642  1.00  0.00
ATOM   1416  CD1 TYR B  98        .049 -11.440  -4.789  1.00  0.00
ATOM   1417  CD2 TYR B  98       2.236 -11.959  -5.640  1.00  0.00
ATOM   1418  CE1 TYR B  98        .603 -10.502  -3.939  1.00  0.00
ATOM   1419  CE2 TYR B  98       2.789 -11.021  -4.790  1.00  0.00
ATOM   1420  CZ  TYR B  98       1.978 -10.295  -3.942  1.00  0.00
ATOM   1421  OH  TYR B  98       2.529  -9.361  -3.095  1.00  0.00
ATOM   1431  N   PRO B  99      -2.336 -13.007  -6.006  1.00  0.00
ATOM   1432  CA  PRO B  99      -3.573 -12.438  -5.923  1.00  0.00
ATOM   1433  C   PRO B  99      -3.087 -11.174  -6.371  1.00  0.00
ATOM   1434  O   PRO B  99      -2.005 -10.645  -6.198  1.00  0.00
ATOM   1435  CB  PRO B  99      -4.011 -12.482  -4.456  1.00  0.00
ATOM   1436  CG  PRO B  99      -3.360 -13.710  -3.917  1.00  0.00
ATOM   1437  CD  PRO B  99      -2.045 -13.788  -4.647  1.00  0.00
ATOM   1445  N   PRO B 100      -4.384 -10.604  -6.770  1.00  0.00
ATOM   1446  CA  PRO B 100      -4.909  -9.483  -7.726  1.00  0.00
ATOM   1447  C   PRO B 100      -4.204  -8.445  -7.243  1.00  0.00
ATOM   1448  O   PRO B 100      -4.152  -7.918  -6.131  1.00  0.00
ATOM   1449  CB  PRO B 100      -6.412  -9.290  -7.496  1.00  0.00
ATOM   1450  CG  PRO B 100      -6.953 -10.677  -7.436  1.00  0.00
ATOM   1451  CD  PRO B 100      -5.835 -11.490  -6.840  1.00  0.00
ATOM   1459  N   PRO B 101      -3.850  -8.041  -8.383  1.00  0.00
ATOM   1460  CA  PRO B 101      -2.873  -7.081  -8.461  1.00  0.00
ATOM   1461  C   PRO B 101      -3.089  -5.967  -7.719  1.00  0.00
ATOM   1462  O   PRO B 101      -4.127  -5.246  -7.721  1.00  0.00
ATOM   1463  CB  PRO B 101      -2.861  -6.717  -9.949  1.00  0.00
ATOM   1464  CG  PRO B 101      -3.040  -8.022 -10.646  1.00  0.00
ATOM   1465  CD  PRO B 101      -3.976  -8.797  -9.757  1.00  0.00
ATOM   1473  N   TYR B 102      -2.046  -5.609  -7.102  1.00  0.00
ATOM   1474  CA  TYR B 102      -2.383  -4.602  -6.321  1.00  0.00
ATOM   1475  C   TYR B 102      -1.519  -3.541  -6.927  1.00  0.00
ATOM   1476  O   TYR B 102       -.286  -3.468  -7.154  1.00  0.00
ATOM   1477  CB  TYR B 102      -2.104  -4.890  -4.844  1.00  0.00
ATOM   1478  CG  TYR B 102      -2.911  -6.040  -4.283  1.00  0.00
ATOM   1479  CD1 TYR B 102      -2.286  -7.239  -3.974  1.00  0.00
ATOM   1480  CD2 TYR B 102      -4.275  -5.896  -4.078  1.00  0.00
ATOM   1481  CE1 TYR B 102      -3.022  -8.290  -3.461  1.00  0.00
ATOM   1482  CE2 TYR B 102      -5.011  -6.946  -3.566  1.00  0.00
ATOM   1483  CZ  TYR B 102      -4.390  -8.139  -3.258  1.00  0.00
ATOM   1484  OH  TYR B 102      -5.123  -9.185  -2.748  1.00  0.00
ATOM   1494  N   TYR B 103      -2.039  -2.478  -6.713  1.00  0.00
ATOM   1495  CA  TYR B 103      -1.435  -1.395  -7.266  1.00  0.00
ATOM   1496  C   TYR B 103      -1.003   -.435  -6.413  1.00  0.00
ATOM   1497  O   TYR B 103      -1.682   -.304  -5.368  1.00  0.00
ATOM   1498  CB  TYR B 103      -2.374   -.730  -8.275  1.00  0.00
ATOM   1499  CG  TYR B 103      -2.745  -1.620  -9.442  1.00  0.00
ATOM   1500  CD1 TYR B 103      -3.870  -2.428  -9.368  1.00  0.00
ATOM   1501  CD2 TYR B 103      -1.960  -1.627 -10.585  1.00  0.00
ATOM   1502  CE1 TYR B 103      -4.208  -3.240 -10.433  1.00  0.00
ATOM   1503  CE2 TYR B 103      -2.298  -2.439 -11.650  1.00  0.00
ATOM   1504  CZ  TYR B 103      -3.417  -3.243 -11.576  1.00  0.00
ATOM   1505  OH  TYR B 103      -3.754  -4.052 -12.637  1.00  0.00
ATOM   1515  N   VAL B 104       -.110    .234  -6.927  1.00  0.00
ATOM   1516  CA  VAL B 104        .134   1.041  -6.066  1.00  0.00
ATOM   1517  C   VAL B 104        .222   2.543  -6.201  1.00  0.00
ATOM   1518  O   VAL B 104        .578   2.867  -7.262  1.00  0.00
ATOM   1519  CB  VAL B 104       1.461    .460  -5.544  1.00  0.00
ATOM   1520  CG1 VAL B 104       1.912   1.202  -4.295  1.00  0.00
ATOM   1521  CG2 VAL B 104       1.299  -1.025  -5.259  1.00  0.00
ATOM   1531  N   GLY B 105        .090   3.322  -5.284  1.00  0.00
ATOM   1532  CA  GLY B 105        .253   4.509  -6.016  1.00  0.00
ATOM   1533  C   GLY B 105       1.851   4.536  -6.033  1.00  0.00
ATOM   1534  O   GLY B 105       2.497   3.521  -6.115  1.00  0.00
ATOM   1538  N   MET B 106       2.340   5.698  -6.206  1.00  0.00
ATOM   1539  CA  MET B 106       3.555   6.384  -6.736  1.00  0.00
ATOM   1540  C   MET B 106       4.047   7.128  -5.553  1.00  0.00
ATOM   1541  O   MET B 106       3.311   7.531  -4.628  1.00  0.00
ATOM   1542  CB  MET B 106       3.266   7.318  -7.909  1.00  0.00
ATOM   1543  CG  MET B 106       2.452   6.688  -9.031  1.00  0.00
ATOM   1544  SD  MET B 106       3.285   5.277  -9.786  1.00  0.00
ATOM   1545  CE  MET B 106       4.654   6.091 -10.604  1.00  0.00
ATOM   1555  N   GLY B 107       5.281   7.247  -5.620  1.00  0.00
ATOM   1556  CA  GLY B 107       6.118   7.839  -4.715  1.00  0.00
ATOM   1557  C   GLY B 107       6.253   9.164  -5.337  1.00  0.00
ATOM   1558  O   GLY B 107       5.677   9.501  -6.345  1.00  0.00
ATOM   1562  N   ASN B 108       7.088   9.831  -4.723  1.00  0.00
ATOM   1563  CA  ASN B 108       7.707  11.071  -4.930  1.00  0.00
ATOM   1564  C   ASN B 108       8.856  10.693  -5.733  1.00  0.00
ATOM   1565  O   ASN B 108       9.364   9.570  -5.639  1.00  0.00
ATOM   1566  CB  ASN B 108       8.093  11.776  -3.642  1.00  0.00
ATOM   1567  CG  ASN B 108       6.898  12.205  -2.838  1.00  0.00
ATOM   1568  OD1 ASN B 108       5.940  12.771  -3.378  1.00  0.00
ATOM   1569  ND2 ASN B 108       6.934  11.947  -1.555  1.00  0.00
ATOM   1576  N   GLY B 109       9.316  11.621  -6.487  1.00  0.00
ATOM   1577  CA  GLY B 109      10.480  11.298  -7.245  1.00  0.00
ATOM   1578  C   GLY B 109      11.771  11.469  -6.521  1.00  0.00
ATOM   1579  O   GLY B 109      11.820  12.005  -5.418  1.00  0.00
ATOM   1583  N   THR B 110      12.811  11.160  -7.241  1.00  0.00
ATOM   1584  CA  THR B 110      14.159  11.510  -6.908  1.00  0.00
ATOM   1585  C   THR B 110      14.868  12.300  -8.074  1.00  0.00
ATOM   1586  O   THR B 110      14.620  12.381  -9.256  1.00  0.00
ATOM   1587  CB  THR B 110      14.952  10.238  -6.553  1.00  0.00
ATOM   1588  OG1 THR B 110      14.418   9.658  -5.356  1.00  0.00
ATOM   1589  CG2 THR B 110      16.421  10.568  -6.340  1.00  0.00
ATOM   1597  N   GLN B 111      15.797  13.156  -7.721  1.00  0.00
ATOM   1598  CA  GLN B 111      16.373  13.848  -8.811  1.00  0.00
ATOM   1599  C   GLN B 111      17.681  13.349  -9.140  1.00  0.00
ATOM   1600  O   GLN B 111      18.290  13.382  -8.149  1.00  0.00
ATOM   1601  CB  GLN B 111      16.468  15.347  -8.516  1.00  0.00
ATOM   1602  CG  GLN B 111      15.125  16.030  -8.323  1.00  0.00
ATOM   1603  CD  GLN B 111      15.266  17.513  -8.034  1.00  0.00
ATOM   1604  OE1 GLN B 111      16.282  17.960  -7.494  1.00  0.00
ATOM   1605  NE2 GLN B 111      14.245  18.284  -8.391  1.00  0.00
ATOM   1614  N   ILE B 112      18.021  12.997 -10.382  1.00  0.00
ATOM   1615  CA  ILE B 112      19.365  12.499 -10.590  1.00  0.00
ATOM   1616  C   ILE B 112      20.145  13.520 -11.446  1.00  0.00
ATOM   1617  O   ILE B 112      19.794  14.182 -12.434  1.00  0.00
ATOM   1618  CB  ILE B 112      19.347  11.121 -11.276  1.00  0.00
ATOM   1619  CG1 ILE B 112      18.705  10.077 -10.359  1.00  0.00
ATOM   1620  CG2 ILE B 112      20.757  10.700 -11.661  1.00  0.00
ATOM   1621  CD1 ILE B 112      18.655   8.688 -10.956  1.00  0.00
ATOM   1633  N   TYR B 113      21.339  13.832 -10.916  1.00  0.00
ATOM   1634  CA  TYR B 113      22.068  14.863 -11.603  1.00  0.00
ATOM   1635  C   TYR B 113      23.210  14.343 -12.138  1.00  0.00
ATOM   1636  O   TYR B 113      23.833  13.967 -11.186  1.00  0.00
ATOM   1637  CB  TYR B 113      22.448  16.033 -10.694  1.00  0.00
ATOM   1638  CG  TYR B 113      21.268  16.874 -10.256  1.00  0.00
ATOM   1639  CD1 TYR B 113      20.491  16.470  -9.180  1.00  0.00
ATOM   1640  CD2 TYR B 113      20.965  18.047 -10.930  1.00  0.00
ATOM   1641  CE1 TYR B 113      19.414  17.238  -8.780  1.00  0.00
ATOM   1642  CE2 TYR B 113      19.888  18.814 -10.530  1.00  0.00
ATOM   1643  CZ  TYR B 113      19.114  18.413  -9.460  1.00  0.00
ATOM   1644  OH  TYR B 113      18.042  19.177  -9.062  1.00  0.00
ATOM   1654  N   VAL B 114      23.487  14.431 -13.378  1.00  0.00
ATOM   1655  CA  VAL B 114      24.681  13.853 -13.921  1.00  0.00
ATOM   1656  C   VAL B 114      25.639  14.953 -14.237  1.00  0.00
ATOM   1657  O   VAL B 114      25.260  15.920 -14.835  1.00  0.00
ATOM   1658  CB  VAL B 114      24.375  13.041 -15.193  1.00  0.00
ATOM   1659  CG1 VAL B 114      25.637  12.368 -15.712  1.00  0.00
ATOM   1660  CG2 VAL B 114      23.294  12.010 -14.903  1.00  0.00
ATOM   1670  N   ILE B 115      26.886  14.754 -13.683  1.00  0.00
ATOM   1671  CA  ILE B 115      27.887  15.852 -13.870  1.00  0.00
ATOM   1672  C   ILE B 115      29.104  15.506 -14.634  1.00  0.00
ATOM   1673  O   ILE B 115      29.778  14.528 -14.341  1.00  0.00
ATOM   1674  CB  ILE B 115      28.359  16.401 -12.511  1.00  0.00
ATOM   1675  CG1 ILE B 115      27.176  16.979 -11.729  1.00  0.00
ATOM   1676  CG2 ILE B 115      29.437  17.455 -12.708  1.00  0.00
ATOM   1677  CD1 ILE B 115      27.503  17.327 -10.295  1.00  0.00
ATOM   1689  N   ASP B 116      29.358  16.328 -15.614  1.00  0.00
ATOM   1690  CA  ASP B 116      30.552  16.063 -16.271  1.00  0.00
ATOM   1691  C   ASP B 116      31.678  16.570 -15.395  1.00  0.00
ATOM   1692  O   ASP B 116      31.575  17.669 -14.864  1.00  0.00
ATOM   1693  CB  ASP B 116      30.568  16.730 -17.649  1.00  0.00
ATOM   1694  CG  ASP B 116      29.702  16.004 -18.669  1.00  0.00
ATOM   1695  OD1 ASP B 116      29.313  14.891 -18.404  1.00  0.00
ATOM   1696  OD2 ASP B 116      29.437  16.569 -19.703  1.00  0.00
ATOM   1701  N   PRO B 117      32.749  15.870 -15.233  1.00  0.00
ATOM   1702  CA  PRO B 117      33.900  16.318 -14.422  1.00  0.00
ATOM   1703  C   PRO B 117      34.480  17.386 -15.128  1.00  0.00
ATOM   1704  O   PRO B 117      34.480  17.368 -16.358  1.00  0.00
ATOM   1705  CB  PRO B 117      34.855  15.123 -14.344  1.00  0.00
ATOM   1706  CG  PRO B 117      34.538  14.322 -15.561  1.00  0.00
ATOM   1707  CD  PRO B 117      33.053  14.486 -15.741  1.00  0.00
ATOM   1715  N   GLU B 118      35.004  18.217 -14.440  1.00  0.00
ATOM   1716  CA  GLU B 118      35.513  19.235 -15.176  1.00  0.00
ATOM   1717  C   GLU B 118      36.672  18.596 -15.786  1.00  0.00
ATOM   1718  O   GLU B 118      37.274  17.658 -15.247  1.00  0.00
ATOM   1719  CB  GLU B 118      35.885  20.450 -14.323  1.00  0.00
ATOM   1720  CG  GLU B 118      34.699  21.153 -13.679  1.00  0.00
ATOM   1721  CD  GLU B 118      35.100  22.362 -12.879  1.00  0.00
ATOM   1722  OE1 GLU B 118      36.275  22.617 -12.771  1.00  0.00
ATOM   1723  OE2 GLU B 118      34.229  23.031 -12.375  1.00  0.00
ATOM   1730  N   PRO B 119      36.981  19.115 -16.974  1.00  0.00
ATOM   1731  CA  PRO B 119      38.030  18.606 -17.762  1.00  0.00
ATOM   1732  C   PRO B 119      39.230  19.129 -17.057  1.00  0.00
ATOM   1733  O   PRO B 119      40.198  19.338 -17.729  1.00  0.00
ATOM   1734  OXT PRO B 119      39.195  19.319 -15.873  1.00  0.00
ATOM   1735  CB  PRO B 119      37.822  19.218 -19.151  1.00  0.00
ATOM   1736  CG  PRO B 119      37.102  20.495 -18.883  1.00  0.00
ATOM   1737  CD  PRO B 119      36.228  20.191 -17.695  1.00  0.00
ATOM      1  N   GLN A   1     -12.850 -25.732   3.783  1.00  0.00
ATOM      2  CA  GLN A   1     -12.258 -26.196   2.561  1.00  0.00
ATOM      3  C   GLN A   1     -12.992 -25.261   1.542  1.00  0.00
ATOM      4  O   GLN A   1     -14.126 -24.828   1.821  1.00  0.00
ATOM      5  CB  GLN A   1     -12.500 -27.687   2.310  1.00  0.00
ATOM      6  CG  GLN A   1     -11.977 -28.186   0.974  1.00  0.00
ATOM      7  CD  GLN A   1     -10.463 -28.144   0.894  1.00  0.00
ATOM      8  OE1 GLN A   1      -9.766 -28.722   1.734  1.00  0.00
ATOM      9  NE2 GLN A   1      -9.943 -27.460  -0.118  1.00  0.00
ATOM     20  N   VAL A   2     -12.296 -25.006   0.440  1.00  0.00
ATOM     21  CA  VAL A   2     -12.709 -24.164  -0.651  1.00  0.00
ATOM     22  C   VAL A   2     -12.539 -24.923  -1.931  1.00  0.00
ATOM     23  O   VAL A   2     -11.473 -25.512  -2.072  1.00  0.00
ATOM     24  CB  VAL A   2     -11.879 -22.867  -0.695  1.00  0.00
ATOM     25  CG1 VAL A   2     -12.357 -21.967  -1.825  1.00  0.00
ATOM     26  CG2 VAL A   2     -11.969 -22.149   0.642  1.00  0.00
ATOM     36  N   GLN A   3     -13.518 -24.794  -2.759  1.00  0.00
ATOM     37  CA  GLN A   3     -13.445 -25.533  -4.035  1.00  0.00
ATOM     38  C   GLN A   3     -13.891 -24.452  -4.946  1.00  0.00
ATOM     39  O   GLN A   3     -14.782 -23.580  -4.754  1.00  0.00
ATOM     40  CB  GLN A   3     -14.347 -26.768  -4.108  1.00  0.00
ATOM     41  CG  GLN A   3     -14.195 -27.575  -5.386  1.00  0.00
ATOM     42  CD  GLN A   3     -15.124 -28.773  -5.428  1.00  0.00
ATOM     43  OE1 GLN A   3     -16.320 -28.639  -5.702  1.00  0.00
ATOM     44  NE2 GLN A   3     -14.580 -29.954  -5.157  1.00  0.00
ATOM     53  N   LEU A   4     -13.109 -24.417  -5.938  1.00  0.00
ATOM     54  CA  LEU A   4     -13.102 -23.576  -7.120  1.00  0.00
ATOM     55  C   LEU A   4     -13.610 -24.325  -8.263  1.00  0.00
ATOM     56  O   LEU A   4     -13.043 -25.345  -8.642  1.00  0.00
ATOM     57  CB  LEU A   4     -11.690 -23.067  -7.436  1.00  0.00
ATOM     58  CG  LEU A   4     -11.249 -21.811  -6.676  1.00  0.00
ATOM     59  CD1 LEU A   4     -11.133 -22.129  -5.192  1.00  0.00
ATOM     60  CD2 LEU A   4      -9.924 -21.318  -7.235  1.00  0.00
ATOM     72  N   GLN A   5     -14.572 -23.642  -8.952  1.00  0.00
ATOM     73  CA  GLN A   5     -15.125 -24.457 -10.106  1.00  0.00
ATOM     74  C   GLN A   5     -15.101 -23.508 -11.342  1.00  0.00
ATOM     75  O   GLN A   5     -15.555 -22.360 -11.333  1.00  0.00
ATOM     76  CB  GLN A   5     -16.543 -24.967  -9.831  1.00  0.00
ATOM     77  CG  GLN A   5     -16.649 -25.897  -8.635  1.00  0.00
ATOM     78  CD  GLN A   5     -18.071 -26.365  -8.391  1.00  0.00
ATOM     79  OE1 GLN A   5     -19.002 -25.960  -9.094  1.00  0.00
ATOM     80  NE2 GLN A   5     -18.248 -27.220  -7.390  1.00  0.00
ATOM     89  N   GLU A   6     -14.493 -24.091 -12.432  1.00  0.00
ATOM     90  CA  GLU A   6     -14.193 -23.600 -13.784  1.00  0.00
ATOM     91  C   GLU A   6     -15.123 -23.653 -14.798  1.00  0.00
ATOM     92  O   GLU A   6     -15.956 -24.569 -14.816  1.00  0.00
ATOM     93  CB  GLU A   6     -12.977 -24.330 -14.361  1.00  0.00
ATOM     94  CG  GLU A   6     -13.282 -25.712 -14.921  1.00  0.00
ATOM     95  CD  GLU A   6     -13.473 -26.749 -13.850  1.00  0.00
ATOM     96  OE1 GLU A   6     -13.653 -26.377 -12.714  1.00  0.00
ATOM     97  OE2 GLU A   6     -13.440 -27.914 -14.165  1.00  0.00
ATOM    104  N   SER A   7     -15.100 -22.825 -15.781  1.00  0.00
ATOM    105  CA  SER A   7     -16.191 -23.281 -16.664  1.00  0.00
ATOM    106  C   SER A   7     -16.372 -23.809 -18.010  1.00  0.00
ATOM    107  O   SER A   7     -15.664 -23.652 -18.983  1.00  0.00
ATOM    108  CB  SER A   7     -17.148 -22.106 -16.702  1.00  0.00
ATOM    109  OG  SER A   7     -16.501 -20.946 -17.149  1.00  0.00
ATOM    115  N   GLY A   8     -17.447 -24.431 -18.185  1.00  0.00
ATOM    116  CA  GLY A   8     -18.270 -25.399 -19.081  1.00  0.00
ATOM    117  C   GLY A   8     -18.476 -24.725 -20.665  1.00  0.00
ATOM    118  O   GLY A   8     -19.550 -24.943 -21.371  1.00  0.00
ATOM    122  N   GLY A   9     -17.368 -23.862 -21.045  1.00  0.00
ATOM    123  CA  GLY A   9     -17.049 -22.957 -22.205  1.00  0.00
ATOM    124  C   GLY A   9     -16.303 -23.812 -23.327  1.00  0.00
ATOM    125  O   GLY A   9     -16.595 -24.990 -23.384  1.00  0.00
ATOM    129  N   GLY A  10     -15.511 -23.228 -24.278  1.00  0.00
ATOM    130  CA  GLY A  10     -14.846 -23.912 -25.446  1.00  0.00
ATOM    131  C   GLY A  10     -13.971 -22.870 -26.193  1.00  0.00
ATOM    132  O   GLY A  10     -13.473 -21.899 -25.598  1.00  0.00
ATOM    136  N   LEU A  11     -13.742 -23.186 -27.456  1.00  0.00
ATOM    137  CA  LEU A  11     -13.078 -22.437 -28.525  1.00  0.00
ATOM    138  C   LEU A  11     -13.790 -21.196 -28.962  1.00  0.00
ATOM    139  O   LEU A  11     -15.031 -21.063 -28.956  1.00  0.00
ATOM    140  CB  LEU A  11     -12.893 -23.340 -29.750  1.00  0.00
ATOM    141  CG  LEU A  11     -12.225 -22.685 -30.965  1.00  0.00
ATOM    142  CD1 LEU A  11     -10.757 -22.421 -30.655  1.00  0.00
ATOM    143  CD2 LEU A  11     -12.373 -23.592 -32.178  1.00  0.00
ATOM    155  N   VAL A  12     -12.845 -20.130 -29.183  1.00  0.00
ATOM    156  CA  VAL A  12     -13.432 -18.829 -29.527  1.00  0.00
ATOM    157  C   VAL A  12     -12.619 -18.346 -30.635  1.00  0.00
ATOM    158  O   VAL A  12     -11.504 -18.913 -30.765  1.00  0.00
ATOM    159  CB  VAL A  12     -13.390 -17.820 -28.364  1.00  0.00
ATOM    160  CG1 VAL A  12     -14.206 -16.581 -28.704  1.00  0.00
ATOM    161  CG2 VAL A  12     -13.909 -18.475 -27.092  1.00  0.00
ATOM    171  N   GLN A  13     -13.389 -17.715 -31.544  1.00  0.00
ATOM    172  CA  GLN A  13     -12.868 -17.137 -32.718  1.00  0.00
ATOM    173  C   GLN A  13     -12.393 -15.779 -32.266  1.00  0.00
ATOM    174  O   GLN A  13     -13.124 -15.140 -31.460  1.00  0.00
ATOM    175  CB  GLN A  13     -13.916 -17.044 -33.831  1.00  0.00
ATOM    176  CG  GLN A  13     -14.401 -18.390 -34.343  1.00  0.00
ATOM    177  CD  GLN A  13     -15.414 -18.251 -35.463  1.00  0.00
ATOM    178  OE1 GLN A  13     -16.469 -17.635 -35.291  1.00  0.00
ATOM    179  NE2 GLN A  13     -15.100 -18.826 -36.618  1.00  0.00
ATOM    188  N   ALA A  14     -11.378 -15.336 -32.987  1.00  0.00
ATOM    189  CA  ALA A  14     -10.715 -14.046 -32.778  1.00  0.00
ATOM    190  C   ALA A  14     -11.643 -12.869 -32.839  1.00  0.00
ATOM    191  O   ALA A  14     -12.503 -12.782 -33.709  1.00  0.00
ATOM    192  CB  ALA A  14      -9.616 -13.784 -33.809  1.00  0.00
ATOM    198  N   GLY A  15     -11.500 -11.974 -31.847  1.00  0.00
ATOM    199  CA  GLY A  15     -12.368 -10.797 -31.768  1.00  0.00
ATOM    200  C   GLY A  15     -13.592 -11.042 -30.911  1.00  0.00
ATOM    201  O   GLY A  15     -14.274 -10.096 -30.510  1.00  0.00
ATOM    205  N   GLY A  16     -13.814 -12.283 -30.526  1.00  0.00
ATOM    206  CA  GLY A  16     -15.003 -12.738 -29.811  1.00  0.00
ATOM    207  C   GLY A  16     -15.054 -12.680 -28.270  1.00  0.00
ATOM    208  O   GLY A  16     -14.115 -12.357 -27.480  1.00  0.00
ATOM    212  N   SER A  17     -16.190 -13.162 -27.690  1.00  0.00
ATOM    213  CA  SER A  17     -16.087 -13.041 -26.241  1.00  0.00
ATOM    214  C   SER A  17     -16.151 -14.358 -25.505  1.00  0.00
ATOM    215  O   SER A  17     -16.657 -15.383 -25.974  1.00  0.00
ATOM    216  CB  SER A  17     -17.193 -12.138 -25.729  1.00  0.00
ATOM    217  OG  SER A  17     -17.055 -10.839 -26.237  1.00  0.00
ATOM    223  N   LEU A  18     -15.563 -14.270 -24.260  1.00  0.00
ATOM    224  CA  LEU A  18     -15.665 -15.432 -23.515  1.00  0.00
ATOM    225  C   LEU A  18     -16.098 -15.181 -21.977  1.00  0.00
ATOM    226  O   LEU A  18     -15.969 -14.148 -21.326  1.00  0.00
ATOM    227  CB  LEU A  18     -14.309 -16.143 -23.612  1.00  0.00
ATOM    228  CG  LEU A  18     -14.188 -17.454 -22.826  1.00  0.00
ATOM    229  CD1 LEU A  18     -15.145 -18.486 -23.407  1.00  0.00
ATOM    230  CD2 LEU A  18     -12.750 -17.950 -22.884  1.00  0.00
ATOM    242  N   ARG A  19     -16.813 -15.970 -21.366  1.00  0.00
ATOM    243  CA  ARG A  19     -17.027 -15.670 -19.924  1.00  0.00
ATOM    244  C   ARG A  19     -16.585 -16.816 -19.040  1.00  0.00
ATOM    245  O   ARG A  19     -17.055 -17.944 -19.179  1.00  0.00
ATOM    246  CB  ARG A  19     -18.492 -15.374 -19.639  1.00  0.00
ATOM    247  CG  ARG A  19     -18.820 -15.115 -18.177  1.00  0.00
ATOM    248  CD  ARG A  19     -20.197 -14.584 -18.008  1.00  0.00
ATOM    249  NE  ARG A  19     -20.304 -13.204 -18.452  1.00  0.00
ATOM    250  CZ  ARG A  19     -21.462 -12.526 -18.573  1.00  0.00
ATOM    251  NH1 ARG A  19     -22.602 -13.114 -18.281  1.00  0.00
ATOM    252  NH2 ARG A  19     -21.454 -11.270 -18.985  1.00  0.00
ATOM    266  N   LEU A  20     -15.691 -16.505 -18.081  1.00  0.00
ATOM    267  CA  LEU A  20     -15.202 -17.543 -17.231  1.00  0.00
ATOM    268  C   LEU A  20     -15.887 -17.369 -15.822  1.00  0.00
ATOM    269  O   LEU A  20     -16.121 -16.373 -15.159  1.00  0.00
ATOM    270  CB  LEU A  20     -13.674 -17.466 -17.130  1.00  0.00
ATOM    271  CG  LEU A  20     -12.919 -17.458 -18.466  1.00  0.00
ATOM    272  CD1 LEU A  20     -11.420 -17.425 -18.203  1.00  0.00
ATOM    273  CD2 LEU A  20     -13.306 -18.686 -19.276  1.00  0.00
ATOM    285  N   SER A  21     -16.341 -18.462 -15.285  1.00  0.00
ATOM    286  CA  SER A  21     -16.969 -18.264 -14.002  1.00  0.00
ATOM    287  C   SER A  21     -16.346 -19.049 -12.928  1.00  0.00
ATOM    288  O   SER A  21     -16.104 -20.247 -13.114  1.00  0.00
ATOM    289  CB  SER A  21     -18.439 -18.626 -14.078  1.00  0.00
ATOM    290  OG  SER A  21     -18.608 -19.985 -14.377  1.00  0.00
ATOM    296  N   CYS A  22     -16.379 -18.494 -11.714  1.00  0.00
ATOM    297  CA  CYS A  22     -15.816 -19.258 -10.779  1.00  0.00
ATOM    298  C   CYS A  22     -16.636 -19.237  -9.501  1.00  0.00
ATOM    299  O   CYS A  22     -17.155 -18.335  -8.884  1.00  0.00
ATOM    300  CB  CYS A  22     -14.391 -18.766 -10.531  1.00  0.00
ATOM    301  SG  CYS A  22     -13.480 -19.730  -9.301  1.00  0.00
ATOM    307  N   ALA A  23     -16.598 -20.278  -8.834  1.00  0.00
ATOM    308  CA  ALA A  23     -17.369 -20.153  -7.629  1.00  0.00
ATOM    309  C   ALA A  23     -16.574 -20.961  -6.723  1.00  0.00
ATOM    310  O   ALA A  23     -15.819 -21.973  -6.959  1.00  0.00
ATOM    311  CB  ALA A  23     -18.767 -20.727  -7.782  1.00  0.00
ATOM    317  N   ALA A  24     -16.780 -20.422  -5.531  1.00  0.00
ATOM    318  CA  ALA A  24     -16.146 -20.945  -4.421  1.00  0.00
ATOM    319  C   ALA A  24     -17.224 -21.604  -3.722  1.00  0.00
ATOM    320  O   ALA A  24     -18.306 -21.076  -3.523  1.00  0.00
ATOM    321  CB  ALA A  24     -15.361 -19.907  -3.569  1.00  0.00
ATOM    327  N   SER A  25     -16.829 -22.618  -3.092  1.00  0.00
ATOM    328  CA  SER A  25     -17.813 -23.324  -2.352  1.00  0.00
ATOM    329  C   SER A  25     -16.952 -23.331  -1.130  1.00  0.00
ATOM    330  O   SER A  25     -15.721 -23.445  -0.972  1.00  0.00
ATOM    331  CB  SER A  25     -18.160 -24.699  -2.889  1.00  0.00
ATOM    332  OG  SER A  25     -18.675 -24.616  -4.189  1.00  0.00
ATOM    338  N   GLY A  26     -17.794 -23.613  -0.193  1.00  0.00
ATOM    339  CA  GLY A  26     -17.720 -23.965   1.198  1.00  0.00
ATOM    340  C   GLY A  26     -17.968 -22.562   1.793  1.00  0.00
ATOM    341  O   GLY A  26     -18.561 -21.722   1.128  1.00  0.00
ATOM    345  N   ASN A  27     -17.531 -22.345   3.044  1.00  0.00
ATOM    346  CA  ASN A  27     -18.101 -21.245   3.880  1.00  0.00
ATOM    347  C   ASN A  27     -17.180 -20.117   3.810  1.00  0.00
ATOM    348  O   ASN A  27     -16.239 -20.019   4.644  1.00  0.00
ATOM    349  CB  ASN A  27     -18.321 -21.649   5.326  1.00  0.00
ATOM    350  CG  ASN A  27     -19.373 -22.712   5.475  1.00  0.00
ATOM    351  OD1 ASN A  27     -20.483 -22.583   4.946  1.00  0.00
ATOM    352  ND2 ASN A  27     -19.047 -23.761   6.187  1.00  0.00
ATOM    359  N   ILE A  28     -17.302 -19.219   2.921  1.00  0.00
ATOM    360  CA  ILE A  28     -16.185 -18.418   3.104  1.00  0.00
ATOM    361  C   ILE A  28     -17.231 -17.255   3.307  1.00  0.00
ATOM    362  O   ILE A  28     -17.995 -16.971   2.342  1.00  0.00
ATOM    363  CB  ILE A  28     -15.221 -18.290   1.910  1.00  0.00
ATOM    364  CG1 ILE A  28     -14.756 -19.673   1.448  1.00  0.00
ATOM    365  CG2 ILE A  28     -14.029 -17.420   2.279  1.00  0.00
ATOM    366  CD1 ILE A  28     -15.550 -20.228   0.287  1.00  0.00
ATOM    378  N   SER A  29     -17.071 -16.638   4.347  1.00  0.00
ATOM    379  CA  SER A  29     -17.369 -15.531   5.144  1.00  0.00
ATOM    380  C   SER A  29     -16.482 -14.244   5.229  1.00  0.00
ATOM    381  O   SER A  29     -16.912 -13.176   5.678  1.00  0.00
ATOM    382  CB  SER A  29     -17.520 -16.109   6.538  1.00  0.00
ATOM    383  OG  SER A  29     -18.596 -17.007   6.596  1.00  0.00
ATOM    389  N   VAL A  30     -15.244 -14.494   4.898  1.00  0.00
ATOM    390  CA  VAL A  30     -13.897 -13.881   5.138  1.00  0.00
ATOM    391  C   VAL A  30     -13.635 -13.435   3.847  1.00  0.00
ATOM    392  O   VAL A  30     -13.877 -14.006   2.772  1.00  0.00
ATOM    393  CB  VAL A  30     -12.798 -14.857   5.601  1.00  0.00
ATOM    394  CG1 VAL A  30     -11.532 -14.096   5.970  1.00  0.00
ATOM    395  CG2 VAL A  30     -13.297 -15.677   6.781  1.00  0.00
ATOM    405  N   ARG A  31     -13.171 -12.339   3.996  1.00  0.00
ATOM    406  CA  ARG A  31     -12.735 -11.523   3.087  1.00  0.00
ATOM    407  C   ARG A  31     -11.706 -12.354   2.473  1.00  0.00
ATOM    408  O   ARG A  31     -10.744 -12.917   3.141  1.00  0.00
ATOM    409  CB  ARG A  31     -12.192 -10.232   3.681  1.00  0.00
ATOM    410  CG  ARG A  31     -11.715  -9.211   2.662  1.00  0.00
ATOM    411  CD  ARG A  31     -11.226  -7.969   3.316  1.00  0.00
ATOM    412  NE  ARG A  31     -10.906  -6.935   2.344  1.00  0.00
ATOM    413  CZ  ARG A  31     -10.359  -5.742   2.650  1.00  0.00
ATOM    414  NH1 ARG A  31     -10.079  -5.449   3.900  1.00  0.00
ATOM    415  NH2 ARG A  31     -10.105  -4.866   1.692  1.00  0.00
ATOM    429  N   ALA A  32     -11.997 -12.389   1.126  1.00  0.00
ATOM    430  CA  ALA A  32     -11.253 -13.215   0.353  1.00  0.00
ATOM    431  C   ALA A  32     -11.230 -12.416  -0.815  1.00  0.00
ATOM    432  O   ALA A  32     -12.078 -11.568  -1.204  1.00  0.00
ATOM    433  CB  ALA A  32     -11.897 -14.624   0.022  1.00  0.00
ATOM    439  N   THR A  33     -10.110 -12.685  -1.376  1.00  0.00
ATOM    440  CA  THR A  33      -9.771 -12.169  -2.672  1.00  0.00
ATOM    441  C   THR A  33      -9.877 -13.297  -3.665  1.00  0.00
ATOM    442  O   THR A  33      -9.948 -14.467  -3.265  1.00  0.00
ATOM    443  CB  THR A  33      -8.357 -11.559  -2.697  1.00  0.00
ATOM    444  OG1 THR A  33      -8.314 -10.410  -1.841  1.00  0.00
ATOM    445  CG2 THR A  33      -7.979 -11.146  -4.112  1.00  0.00
ATOM    453  N   MET A  34     -10.121 -12.906  -4.955  1.00  0.00
ATOM    454  CA  MET A  34     -10.086 -13.893  -5.970  1.00  0.00
ATOM    455  C   MET A  34      -9.230 -13.547  -7.286  1.00  0.00
ATOM    456  O   MET A  34      -8.894 -12.462  -7.809  1.00  0.00
ATOM    457  CB  MET A  34     -11.540 -14.199  -6.325  1.00  0.00
ATOM    458  CG  MET A  34     -12.289 -15.004  -5.272  1.00  0.00
ATOM    459  SD  MET A  34     -12.910 -13.978  -3.925  1.00  0.00
ATOM    460  CE  MET A  34     -14.160 -13.021  -4.776  1.00  0.00
ATOM    470  N   GLY A  35      -8.684 -14.553  -7.946  1.00  0.00
ATOM    471  CA  GLY A  35      -8.237 -14.074  -9.250  1.00  0.00
ATOM    472  C   GLY A  35      -7.940 -14.999 -10.400  1.00  0.00
ATOM    473  O   GLY A  35      -7.951 -16.251 -10.420  1.00  0.00
ATOM    477  N   TRP A  36      -7.714 -14.401 -11.518  1.00  0.00
ATOM    478  CA  TRP A  36      -7.509 -15.376 -12.507  1.00  0.00
ATOM    479  C   TRP A  36      -6.056 -15.381 -12.987  1.00  0.00
ATOM    480  O   TRP A  36      -5.539 -14.224 -13.201  1.00  0.00
ATOM    481  CB  TRP A  36      -8.462 -15.121 -13.676  1.00  0.00
ATOM    482  CG  TRP A  36      -9.909 -15.176 -13.292  1.00  0.00
ATOM    483  CD1 TRP A  36     -10.582 -14.277 -12.520  1.00  0.00
ATOM    484  CD2 TRP A  36     -10.877 -16.188 -13.664  1.00  0.00
ATOM    485  NE1 TRP A  36     -11.894 -14.658 -12.385  1.00  0.00
ATOM    486  CE2 TRP A  36     -12.092 -15.824 -13.079  1.00  0.00
ATOM    487  CE3 TRP A  36     -10.809 -17.355 -14.435  1.00  0.00
ATOM    488  CZ2 TRP A  36     -13.239 -16.586 -13.237  1.00  0.00
ATOM    489  CZ3 TRP A  36     -11.958 -18.119 -14.594  1.00  0.00
ATOM    490  CH2 TRP A  36     -13.142 -17.743 -14.011  1.00  0.00
ATOM    501  N   TYR A  37      -5.498 -16.619 -13.328  1.00  0.00
ATOM    502  CA  TYR A  37      -4.145 -16.575 -13.850  1.00  0.00
ATOM    503  C   TYR A  37      -4.016 -17.456 -15.120  1.00  0.00
ATOM    504  O   TYR A  37      -4.509 -18.555 -15.359  1.00  0.00
ATOM    505  CB  TYR A  37      -3.152 -17.021 -12.774  1.00  0.00
ATOM    506  CG  TYR A  37      -3.492 -18.354 -12.145  1.00  0.00
ATOM    507  CD1 TYR A  37      -2.734 -19.476 -12.447  1.00  0.00
ATOM    508  CD2 TYR A  37      -4.560 -18.454 -11.266  1.00  0.00
ATOM    509  CE1 TYR A  37      -3.044 -20.694 -11.872  1.00  0.00
ATOM    510  CE2 TYR A  37      -4.869 -19.672 -10.691  1.00  0.00
ATOM    511  CZ  TYR A  37      -4.116 -20.788 -10.992  1.00  0.00
ATOM    512  OH  TYR A  37      -4.424 -22.000 -10.419  1.00  0.00
ATOM    522  N   ARG A  38      -3.196 -17.051 -15.975  1.00  0.00
ATOM    523  CA  ARG A  38      -3.088 -17.875 -17.119  1.00  0.00
ATOM    524  C   ARG A  38      -1.783 -18.688 -17.344  1.00  0.00
ATOM    525  O   ARG A  38      -0.711 -18.634 -16.662  1.00  0.00
ATOM    526  CB  ARG A  38      -3.324 -16.985 -18.331  1.00  0.00
ATOM    527  CG  ARG A  38      -2.258 -15.927 -18.564  1.00  0.00
ATOM    528  CD  ARG A  38      -2.529 -15.134 -19.791  1.00  0.00
ATOM    529  NE  ARG A  38      -1.554 -14.072 -19.977  1.00  0.00
ATOM    530  CZ  ARG A  38      -1.552 -13.208 -21.011  1.00  0.00
ATOM    531  NH1 ARG A  38      -2.479 -13.293 -21.941  1.00  0.00
ATOM    532  NH2 ARG A  38      -0.620 -12.275 -21.091  1.00  0.00
ATOM    546  N   GLN A  39      -1.893 -19.832 -18.134  1.00  0.00
ATOM    547  CA  GLN A  39      -0.536 -20.260 -18.342  1.00  0.00
ATOM    548  C   GLN A  39      -0.321 -20.615 -19.888  1.00  0.00
ATOM    549  O   GLN A  39      -0.965 -21.418 -20.593  1.00  0.00
ATOM    550  CB  GLN A  39      -0.230 -21.457 -17.436  1.00  0.00
ATOM    551  CG  GLN A  39       1.218 -21.915 -17.479  1.00  0.00
ATOM    552  CD  GLN A  39       1.531 -22.945 -16.410  1.00  0.00
ATOM    553  OE1 GLN A  39       0.625 -23.521 -15.800  1.00  0.00
ATOM    554  NE2 GLN A  39       2.816 -23.182 -16.177  1.00  0.00
ATOM    563  N   ALA A  40       0.403 -19.835 -20.600  1.00  0.00
ATOM    564  CA  ALA A  40       0.653 -20.131 -22.030  1.00  0.00
ATOM    565  C   ALA A  40       1.526 -21.415 -22.130  1.00  0.00
ATOM    566  O   ALA A  40       2.228 -21.518 -21.117  1.00  0.00
ATOM    567  CB  ALA A  40       1.235 -19.283 -22.497  1.00  0.00
ATOM    573  N   PRO A  41       1.511 -22.254 -23.228  1.00  0.00
ATOM    574  CA  PRO A  41       2.298 -23.526 -23.239  1.00  0.00
ATOM    575  C   PRO A  41       3.711 -23.086 -22.991  1.00  0.00
ATOM    576  O   PRO A  41       4.115 -22.094 -23.622  1.00  0.00
ATOM    577  CB  PRO A  41       2.108 -24.114 -24.641  1.00  0.00
ATOM    578  CG  PRO A  41       0.758 -23.635 -25.057  1.00  0.00
ATOM    579  CD  PRO A  41       0.668 -22.240 -24.501  1.00  0.00
ATOM    587  N   GLY A  42       4.502 -23.708 -22.205  1.00  0.00
ATOM    588  CA  GLY A  42       5.881 -23.221 -22.153  1.00  0.00
ATOM    589  C   GLY A  42       6.304 -22.058 -21.299  1.00  0.00
ATOM    590  O   GLY A  42       7.509 -21.775 -21.206  1.00  0.00
ATOM    594  N   LYS A  43       5.350 -21.412 -20.628  1.00  0.00
ATOM    595  CA  LYS A  43       5.644 -20.173 -19.867  1.00  0.00
ATOM    596  C   LYS A  43       5.205 -20.425 -18.369  1.00  0.00
ATOM    597  O   LYS A  43       4.715 -21.504 -17.990  1.00  0.00
ATOM    598  CB  LYS A  43       4.919 -18.969 -20.469  1.00  0.00
ATOM    599  CG  LYS A  43       5.321 -18.645 -21.902  1.00  0.00
ATOM    600  CD  LYS A  43       4.643 -17.374 -22.392  1.00  0.00
ATOM    601  CE  LYS A  43       5.026 -17.061 -23.831  1.00  0.00
ATOM    602  NZ  LYS A  43       4.376 -15.816 -24.321  1.00  0.00
ATOM    616  N   GLU A  44       5.415 -19.395 -17.611  1.00  0.00
ATOM    617  CA  GLU A  44       5.295 -19.137 -16.194  1.00  0.00
ATOM    618  C   GLU A  44       3.832 -18.684 -15.983  1.00  0.00
ATOM    619  O   GLU A  44       3.168 -18.242 -16.947  1.00  0.00
ATOM    620  CB  GLU A  44       6.290 -18.072 -15.730  1.00  0.00
ATOM    621  CG  GLU A  44       7.752 -18.472 -15.876  1.00  0.00
ATOM    622  CD  GLU A  44       8.700 -17.410 -15.393  1.00  0.00
ATOM    623  OE1 GLU A  44       8.242 -16.351 -15.031  1.00  0.00
ATOM    624  OE2 GLU A  44       9.883 -17.656 -15.384  1.00  0.00
ATOM    631  N   ARG A  45       3.328 -18.818 -14.828  1.00  0.00
ATOM    632  CA  ARG A  45       2.006 -18.402 -14.555  1.00  0.00
ATOM    633  C   ARG A  45       1.862 -16.880 -14.415  1.00  0.00
ATOM    634  O   ARG A  45       2.601 -16.275 -13.662  1.00  0.00
ATOM    635  CB  ARG A  45       1.522 -19.083 -13.283  1.00  0.00
ATOM    636  CG  ARG A  45       1.278 -20.578 -13.412  1.00  0.00
ATOM    637  CD  ARG A  45       0.816 -21.170 -12.130  1.00  0.00
ATOM    638  NE  ARG A  45       0.558 -22.596 -12.253  1.00  0.00
ATOM    639  CZ  ARG A  45       0.163 -23.393 -11.242  1.00  0.00
ATOM    640  NH1 ARG A  45      -0.015 -22.890 -10.040  1.00  0.00
ATOM    641  NH2 ARG A  45      -0.047 -24.679 -11.457  1.00  0.00
ATOM    655  N   GLU A  46       0.849 -16.267 -15.050  1.00  0.00
ATOM    656  CA  GLU A  46       0.742 -14.812 -14.926  1.00  0.00
ATOM    657  C   GLU A  46      -0.681 -14.335 -14.405  1.00  0.00
ATOM    658  O   GLU A  46      -1.805 -14.906 -14.479  1.00  0.00
ATOM    659  CB  GLU A  46       1.053 -14.172 -16.281  1.00  0.00
ATOM    660  CG  GLU A  46       0.999 -12.651 -16.284  1.00  0.00
ATOM    661  CD  GLU A  46       1.240 -12.061 -17.646  1.00  0.00
ATOM    662  OE1 GLU A  46       0.899 -12.693 -18.617  1.00  0.00
ATOM    663  OE2 GLU A  46       1.766 -10.975 -17.716  1.00  0.00
ATOM    670  N   PHE A  47      -0.719 -13.312 -13.633  1.00  0.00
ATOM    671  CA  PHE A  47      -2.070 -12.941 -13.167  1.00  0.00
ATOM    672  C   PHE A  47      -2.768 -12.109 -14.198  1.00  0.00
ATOM    673  O   PHE A  47      -2.197 -11.173 -14.764  1.00  0.00
ATOM    674  CB  PHE A  47      -2.008 -12.164 -11.850  1.00  0.00
ATOM    675  CG  PHE A  47      -1.675 -13.016 -10.659  1.00  0.00
ATOM    676  CD1 PHE A  47      -0.365 -13.134 -10.218  1.00  0.00
ATOM    677  CD2 PHE A  47      -2.667 -13.702  -9.978  1.00  0.00
ATOM    678  CE1 PHE A  47      -0.056 -13.917  -9.122  1.00  0.00
ATOM    679  CE2 PHE A  47      -2.363 -14.485  -8.882  1.00  0.00
ATOM    680  CZ  PHE A  47      -1.054 -14.593  -8.454  1.00  0.00
ATOM    690  N   VAL A  48      -3.992 -12.433 -14.486  1.00  0.00
ATOM    691  CA  VAL A  48      -4.589 -11.562 -15.447  1.00  0.00
ATOM    692  C   VAL A  48      -5.625 -10.658 -14.785  1.00  0.00
ATOM    693  O   VAL A  48      -5.696  -9.438 -14.906  1.00  0.00
ATOM    694  CB  VAL A  48      -5.250 -12.389 -16.566  1.00  0.00
ATOM    695  CG1 VAL A  48      -4.217 -13.259 -17.266  1.00  0.00
ATOM    696  CG2 VAL A  48      -6.370 -13.241 -15.987  1.00  0.00
ATOM    706  N   ALA A  49      -6.093 -11.050 -13.687  1.00  0.00
ATOM    707  CA  ALA A  49      -7.052 -10.174 -13.029  1.00  0.00
ATOM    708  C   ALA A  49      -7.281 -10.434 -11.496  1.00  0.00
ATOM    709  O   ALA A  49      -7.357 -11.544 -10.918  1.00  0.00
ATOM    710  CB  ALA A  49      -8.373 -10.116 -13.894  1.00  0.00
ATOM    716  N   GLY A  50      -7.867  -9.469 -10.825  1.00  0.00
ATOM    717  CA  GLY A  50      -8.199  -9.939  -9.499  1.00  0.00
ATOM    718  C   GLY A  50      -9.097  -8.994  -8.766  1.00  0.00
ATOM    719  O   GLY A  50      -9.208  -7.787  -8.872  1.00  0.00
ATOM    723  N   ILE A  51      -9.753  -9.544  -7.830  1.00  0.00
ATOM    724  CA  ILE A  51     -10.586  -8.706  -7.184  1.00  0.00
ATOM    725  C   ILE A  51     -10.658  -8.838  -5.575  1.00  0.00
ATOM    726  O   ILE A  51     -10.530  -9.902  -4.852  1.00  0.00
ATOM    727  CB  ILE A  51     -11.968  -8.916  -7.829  1.00  0.00
ATOM    728  CG1 ILE A  51     -12.972  -7.898  -7.283  1.00  0.00
ATOM    729  CG2 ILE A  51     -12.459 -10.335  -7.586  1.00  0.00
ATOM    730  CD1 ILE A  51     -14.152  -7.654  -8.195  1.00  0.00
ATOM    742  N   SER A  52     -10.710  -7.790  -4.842  1.00  0.00
ATOM    743  CA  SER A  52     -10.750  -8.176  -3.393  1.00  0.00
ATOM    744  C   SER A  52     -11.628  -8.269  -2.200  1.00  0.00
ATOM    745  O   SER A  52     -11.219  -8.566  -1.106  1.00  0.00
ATOM    746  CB  SER A  52      -9.631  -7.343  -2.799  1.00  0.00
ATOM    747  OG  SER A  52      -8.392  -7.705  -3.345  1.00  0.00
ATOM    753  N   TYR A  53     -12.699  -8.195  -2.332  1.00  0.00
ATOM    754  CA  TYR A  53     -13.863  -8.026  -1.528  1.00  0.00
ATOM    755  C   TYR A  53     -13.650  -6.896  -0.595  1.00  0.00
ATOM    756  O   TYR A  53     -12.648  -6.908   0.235  1.00  0.00
ATOM    757  CB  TYR A  53     -14.195  -9.307  -0.760  1.00  0.00
ATOM    758  CG  TYR A  53     -15.470  -9.219   0.050  1.00  0.00
ATOM    759  CD1 TYR A  53     -16.700  -9.223  -0.589  1.00  0.00
ATOM    760  CD2 TYR A  53     -15.407  -9.135   1.433  1.00  0.00
ATOM    761  CE1 TYR A  53     -17.864  -9.143   0.152  1.00  0.00
ATOM    762  CE2 TYR A  53     -16.569  -9.055   2.174  1.00  0.00
ATOM    763  CZ  TYR A  53     -17.794  -9.059   1.538  1.00  0.00
ATOM    764  OH  TYR A  53     -18.953  -8.979   2.276  1.00  0.00
ATOM    774  N   GLY A  54     -14.480  -6.031  -0.504  1.00  0.00
ATOM    775  CA  GLY A  54     -14.689  -5.319  -1.869  1.00  0.00
ATOM    776  C   GLY A  54     -14.863  -4.742  -2.990  1.00  0.00
ATOM    777  O   GLY A  54     -15.769  -4.806  -3.671  1.00  0.00
ATOM    781  N   SER A  55     -13.667  -4.103  -3.345  1.00  0.00
ATOM    782  CA  SER A  55     -13.806  -3.487  -4.563  1.00  0.00
ATOM    783  C   SER A  55     -12.571  -3.288  -5.613  1.00  0.00
ATOM    784  O   SER A  55     -12.735  -3.125  -6.870  1.00  0.00
ATOM    785  CB  SER A  55     -14.410  -2.147  -4.190  1.00  0.00
ATOM    786  OG  SER A  55     -13.545  -1.421  -3.360  1.00  0.00
ATOM    792  N   SER A  56     -11.363  -3.151  -5.033  1.00  0.00
ATOM    793  CA  SER A  56     -10.332  -2.757  -5.922  1.00  0.00
ATOM    794  C   SER A  56     -10.087  -3.846  -6.952  1.00  0.00
ATOM    795  O   SER A  56      -9.965  -5.077  -6.773  1.00  0.00
ATOM    796  CB  SER A  56      -9.065  -2.461  -5.144  1.00  0.00
ATOM    797  OG  SER A  56      -9.248  -1.373  -4.281  1.00  0.00
ATOM    803  N   THR A  57      -9.861  -3.419  -8.173  1.00  0.00
ATOM    804  CA  THR A  57      -9.591  -4.443  -9.182  1.00  0.00
ATOM    805  C   THR A  57      -8.256  -4.324  -9.876  1.00  0.00
ATOM    806  O   THR A  57      -7.868  -3.229 -10.302  1.00  0.00
ATOM    807  CB  THR A  57     -10.695  -4.439 -10.254  1.00  0.00
ATOM    808  OG1 THR A  57     -10.840  -3.117 -10.791  1.00  0.00
ATOM    809  CG2 THR A  57     -12.020  -4.887  -9.657  1.00  0.00
ATOM    817  N   TYR A  58      -7.548  -5.430  -9.986  1.00  0.00
ATOM    818  CA  TYR A  58      -6.295  -5.212 -10.602  1.00  0.00
ATOM    819  C   TYR A  58      -6.134  -6.014 -11.928  1.00  0.00
ATOM    820  O   TYR A  58      -6.464  -7.168 -12.164  1.00  0.00
ATOM    821  CB  TYR A  58      -5.187  -5.560  -9.606  1.00  0.00
ATOM    822  CG  TYR A  58      -5.254  -4.770  -8.317  1.00  0.00
ATOM    823  CD1 TYR A  58      -6.065  -5.204  -7.280  1.00  0.00
ATOM    824  CD2 TYR A  58      -4.504  -3.612  -8.174  1.00  0.00
ATOM    825  CE1 TYR A  58      -6.127  -4.483  -6.103  1.00  0.00
ATOM    826  CE2 TYR A  58      -4.566  -2.891  -6.998  1.00  0.00
ATOM    827  CZ  TYR A  58      -5.373  -3.323  -5.965  1.00  0.00
ATOM    828  OH  TYR A  58      -5.434  -2.604  -4.793  1.00  0.00
ATOM    838  N   TYR A  59      -5.695  -5.402 -12.962  1.00  0.00
ATOM    839  CA  TYR A  59      -5.545  -6.219 -14.168  1.00  0.00
ATOM    840  C   TYR A  59      -4.084  -6.219 -14.745  1.00  0.00
ATOM    841  O   TYR A  59      -3.385  -5.213 -14.609  1.00  0.00
ATOM    842  CB  TYR A  59      -6.537  -5.736 -15.229  1.00  0.00
ATOM    843  CG  TYR A  59      -7.979  -5.757 -14.771  1.00  0.00
ATOM    844  CD1 TYR A  59      -8.485  -4.705 -14.023  1.00  0.00
ATOM    845  CD2 TYR A  59      -8.795  -6.830 -15.100  1.00  0.00
ATOM    846  CE1 TYR A  59      -9.802  -4.725 -13.606  1.00  0.00
ATOM    847  CE2 TYR A  59     -10.111  -6.850 -14.682  1.00  0.00
ATOM    848  CZ  TYR A  59     -10.615  -5.802 -13.938  1.00  0.00
ATOM    849  OH  TYR A  59     -11.926  -5.822 -13.522  1.00  0.00
ATOM    859  N   ALA A  60      -3.638  -7.296 -15.397  1.00  0.00
ATOM    860  CA  ALA A  60      -2.288  -7.270 -15.978  1.00  0.00
ATOM    861  C   ALA A  60      -2.292  -6.254 -17.003  1.00  0.00
ATOM    862  O   ALA A  60      -3.324  -6.192 -17.629  1.00  0.00
ATOM    863  CB  ALA A  60      -1.963  -8.404 -16.379  1.00  0.00
ATOM    869  N   ASP A  61      -1.244  -5.543 -17.221  1.00  0.00
ATOM    870  CA  ASP A  61      -1.310  -4.505 -18.211  1.00  0.00
ATOM    871  C   ASP A  61      -1.664  -4.948 -19.601  1.00  0.00
ATOM    872  O   ASP A  61      -2.318  -4.262 -20.413  1.00  0.00
ATOM    873  CB  ASP A  61       0.032  -3.772 -18.259  1.00  0.00
ATOM    874  CG  ASP A  61       0.233  -2.824 -17.083  1.00  0.00
ATOM    875  OD1 ASP A  61      -0.732  -2.518 -16.422  1.00  0.00
ATOM    876  OD2 ASP A  61       1.346  -2.416 -16.859  1.00  0.00
ATOM    881  N   SER A  62      -1.280  -6.229 -19.797  1.00  0.00
ATOM    882  CA  SER A  62      -1.386  -6.641 -21.173  1.00  0.00
ATOM    883  C   SER A  62      -2.814  -6.872 -21.579  1.00  0.00
ATOM    884  O   SER A  62      -3.093  -7.140 -22.759  1.00  0.00
ATOM    885  CB  SER A  62      -0.581  -7.905 -21.400  1.00  0.00
ATOM    886  OG  SER A  62      -1.147  -8.990 -20.715  1.00  0.00
ATOM    892  N   VAL A  63      -3.707  -6.877 -20.553  1.00  0.00
ATOM    893  CA  VAL A  63      -5.038  -7.175 -20.898  1.00  0.00
ATOM    894  C   VAL A  63      -6.092  -6.115 -20.703  1.00  0.00
ATOM    895  O   VAL A  63      -7.276  -6.543 -21.002  1.00  0.00
ATOM    896  CB  VAL A  63      -5.457  -8.421 -20.095  1.00  0.00
ATOM    897  CG1 VAL A  63      -4.575  -9.607 -20.455  1.00  0.00
ATOM    898  CG2 VAL A  63      -5.382  -8.126 -18.605  1.00  0.00
ATOM    908  N   LYS A  64      -5.559  -5.008 -20.158  1.00  0.00
ATOM    909  CA  LYS A  64      -6.278  -3.977 -19.660  1.00  0.00
ATOM    910  C   LYS A  64      -7.345  -3.547 -20.759  1.00  0.00
ATOM    911  O   LYS A  64      -6.994  -3.368 -21.924  1.00  0.00
ATOM    912  CB  LYS A  64      -5.322  -2.848 -19.269  1.00  0.00
ATOM    913  CG  LYS A  64      -5.952  -1.757 -18.415  1.00  0.00
ATOM    914  CD  LYS A  64      -4.906  -0.767 -17.924  1.00  0.00
ATOM    915  CE  LYS A  64      -3.973  -1.405 -16.906  1.00  0.00
ATOM    916  NZ  LYS A  64      -2.979  -0.433 -16.376  1.00  0.00
ATOM    930  N   GLY A  65      -8.627  -3.389 -20.381  1.00  0.00
ATOM    931  CA  GLY A  65      -9.539  -2.886 -21.420  1.00  0.00
ATOM    932  C   GLY A  65     -10.137  -3.922 -22.341  1.00  0.00
ATOM    933  O   GLY A  65     -11.033  -3.592 -23.105  1.00  0.00
ATOM    937  N   ARG A  66      -9.660  -5.156 -22.315  1.00  0.00
ATOM    938  CA  ARG A  66     -10.190  -6.243 -23.008  1.00  0.00
ATOM    939  C   ARG A  66     -10.967  -7.104 -21.929  1.00  0.00
ATOM    940  O   ARG A  66     -11.988  -7.822 -21.965  1.00  0.00
ATOM    941  CB  ARG A  66      -9.081  -7.033 -23.686  1.00  0.00
ATOM    942  CG  ARG A  66      -8.316  -6.271 -24.757  1.00  0.00
ATOM    943  CD  ARG A  66      -7.218  -7.087 -25.335  1.00  0.00
ATOM    944  NE  ARG A  66      -6.458  -6.349 -26.331  1.00  0.00
ATOM    945  CZ  ARG A  66      -5.369  -6.821 -26.967  1.00  0.00
ATOM    946  NH1 ARG A  66      -4.925  -8.029 -26.701  1.00  0.00
ATOM    947  NH2 ARG A  66      -4.747  -6.069 -27.858  1.00  0.00
ATOM    961  N   PHE A  67     -10.468  -7.148 -20.797  1.00  0.00
ATOM    962  CA  PHE A  67     -11.086  -8.035 -19.797  1.00  0.00
ATOM    963  C   PHE A  67     -11.854  -7.325 -18.694  1.00  0.00
ATOM    964  O   PHE A  67     -11.434  -6.257 -18.222  1.00  0.00
ATOM    965  CB  PHE A  67     -10.010  -8.909 -19.150  1.00  0.00
ATOM    966  CG  PHE A  67      -9.354  -9.867 -20.103  1.00  0.00
ATOM    967  CD1 PHE A  67      -9.814  -9.997 -21.405  1.00  0.00
ATOM    968  CD2 PHE A  67      -8.278 -10.642 -19.700  1.00  0.00
ATOM    969  CE1 PHE A  67      -9.212 -10.878 -22.283  1.00  0.00
ATOM    970  CE2 PHE A  67      -7.673 -11.523 -20.575  1.00  0.00
ATOM    971  CZ  PHE A  67      -8.141 -11.640 -21.869  1.00  0.00
ATOM    981  N   THR A  68     -12.958  -8.024 -18.197  1.00  0.00
ATOM    982  CA  THR A  68     -13.637  -7.392 -17.132  1.00  0.00
ATOM    983  C   THR A  68     -13.929  -8.440 -16.073  1.00  0.00
ATOM    984  O   THR A  68     -14.537  -9.480 -16.081  1.00  0.00
ATOM    985  CB  THR A  68     -14.936  -6.719 -17.613  1.00  0.00
ATOM    986  OG1 THR A  68     -14.623  -5.709 -18.582  1.00  0.00
ATOM    987  CG2 THR A  68     -15.671  -6.083 -16.444  1.00  0.00
ATOM    995  N   ILE A  69     -13.661  -8.047 -14.933  1.00  0.00
ATOM    996  CA  ILE A  69     -13.860  -8.936 -13.820  1.00  0.00
ATOM    997  C   ILE A  69     -15.134  -8.635 -12.990  1.00  0.00
ATOM    998  O   ILE A  69     -15.315  -7.464 -12.725  1.00  0.00
ATOM    999  CB  ILE A  69     -12.626  -8.888 -12.901  1.00  0.00
ATOM   1000  CG1 ILE A  69     -11.577  -9.903 -13.363  1.00  0.00
ATOM   1001  CG2 ILE A  69     -13.026  -9.149 -11.458  1.00  0.00
ATOM   1002  CD1 ILE A  69     -12.058 -11.335 -13.332  1.00  0.00
ATOM   1014  N   SER A  70     -15.935  -9.462 -12.494  1.00  0.00
ATOM   1015  CA  SER A  70     -17.036  -8.963 -11.647  1.00  0.00
ATOM   1016  C   SER A  70     -17.240 -10.017 -10.554  1.00  0.00
ATOM   1017  O   SER A  70     -17.367 -11.238 -10.546  1.00  0.00
ATOM   1018  CB  SER A  70     -18.308  -8.757 -12.446  1.00  0.00
ATOM   1019  OG  SER A  70     -19.355  -8.325 -11.621  1.00  0.00
ATOM   1025  N   ARG A  71     -17.516  -9.506  -9.456  1.00  0.00
ATOM   1026  CA  ARG A  71     -17.778 -10.367  -8.336  1.00  0.00
ATOM   1027  C   ARG A  71     -19.258 -10.443  -7.865  1.00  0.00
ATOM   1028  O   ARG A  71     -20.016  -9.499  -8.032  1.00  0.00
ATOM   1029  CB  ARG A  71     -16.911  -9.914  -7.170  1.00  0.00
ATOM   1030  CG  ARG A  71     -17.257  -8.543  -6.610  1.00  0.00
ATOM   1031  CD  ARG A  71     -16.555  -8.281  -5.327  1.00  0.00
ATOM   1032  NE  ARG A  71     -16.903  -6.982  -4.774  1.00  0.00
ATOM   1033  CZ  ARG A  71     -18.017  -6.727  -4.060  1.00  0.00
ATOM   1034  NH1 ARG A  71     -18.877  -7.691  -3.821  1.00  0.00
ATOM   1035  NH2 ARG A  71     -18.242  -5.509  -3.601  1.00  0.00
ATOM   1049  N   ASP A  72     -19.654 -11.583  -7.159  1.00  0.00
ATOM   1050  CA  ASP A  72     -20.981 -11.593  -6.590  1.00  0.00
ATOM   1051  C   ASP A  72     -20.844 -12.034  -5.152  1.00  0.00
ATOM   1052  O   ASP A  72     -20.487 -13.210  -4.824  1.00  0.00
ATOM   1053  CB  ASP A  72     -21.917 -12.530  -7.357  1.00  0.00
ATOM   1054  CG  ASP A  72     -23.323 -12.571  -6.773  1.00  0.00
ATOM   1055  OD1 ASP A  72     -23.451 -12.471  -5.576  1.00  0.00
ATOM   1056  OD2 ASP A  72     -24.254 -12.703  -7.530  1.00  0.00
ATOM   1061  N   ASN A  73     -20.869 -11.096  -4.260  1.00  0.00
ATOM   1062  CA  ASN A  73     -20.580 -11.544  -2.960  1.00  0.00
ATOM   1063  C   ASN A  73     -21.628 -12.508  -2.387  1.00  0.00
ATOM   1064  O   ASN A  73     -21.297 -13.340  -1.512  1.00  0.00
ATOM   1065  CB  ASN A  73     -20.402 -10.336  -2.058  1.00  0.00
ATOM   1066  CG  ASN A  73     -21.642  -9.491  -1.973  1.00  0.00
ATOM   1067  OD1 ASN A  73     -22.141  -8.993  -2.989  1.00  0.00
ATOM   1068  ND2 ASN A  73     -22.150  -9.318  -0.779  1.00  0.00
ATOM   1075  N   ALA A  74     -22.843 -12.399  -2.822  1.00  0.00
ATOM   1076  CA  ALA A  74     -23.812 -13.205  -2.181  1.00  0.00
ATOM   1077  C   ALA A  74     -23.509 -14.675  -2.536  1.00  0.00
ATOM   1078  O   ALA A  74     -23.634 -15.605  -1.709  1.00  0.00
ATOM   1079  CB  ALA A  74     -25.190 -12.634  -2.597  1.00  0.00
ATOM   1085  N   LYS A  75     -23.054 -14.836  -3.848  1.00  0.00
ATOM   1086  CA  LYS A  75     -22.996 -16.200  -4.290  1.00  0.00
ATOM   1087  C   LYS A  75     -21.567 -16.800  -4.196  1.00  0.00
ATOM   1088  O   LYS A  75     -21.410 -18.029  -4.251  1.00  0.00
ATOM   1089  CB  LYS A  75     -23.522 -16.286  -5.724  1.00  0.00
ATOM   1090  CG  LYS A  75     -24.988 -15.903  -5.879  1.00  0.00
ATOM   1091  CD  LYS A  75     -25.440 -16.025  -7.327  1.00  0.00
ATOM   1092  CE  LYS A  75     -26.904 -15.639  -7.486  1.00  0.00
ATOM   1093  NZ  LYS A  75     -27.347 -15.708  -8.904  1.00  0.00
ATOM   1107  N   ASN A  76     -20.592 -16.003  -3.747  1.00  0.00
ATOM   1108  CA  ASN A  76     -19.190 -16.299  -3.602  1.00  0.00
ATOM   1109  C   ASN A  76     -18.639 -16.709  -5.092  1.00  0.00
ATOM   1110  O   ASN A  76     -17.953 -17.684  -5.526  1.00  0.00
ATOM   1111  CB  ASN A  76     -18.992 -17.386  -2.562  1.00  0.00
ATOM   1112  CG  ASN A  76     -19.404 -16.949  -1.183  1.00  0.00
ATOM   1113  OD1 ASN A  76     -19.011 -15.873  -0.716  1.00  0.00
ATOM   1114  ND2 ASN A  76     -20.188 -17.762  -0.522  1.00  0.00
ATOM   1121  N   THR A  77     -19.120 -15.815  -6.080  1.00  0.00
ATOM   1122  CA  THR A  77     -18.699 -16.146  -7.468  1.00  0.00
ATOM   1123  C   THR A  77     -17.852 -15.032  -8.171  1.00  0.00
ATOM   1124  O   THR A  77     -17.781 -13.801  -8.009  1.00  0.00
ATOM   1125  CB  THR A  77     -19.936 -16.456  -8.332  1.00  0.00
ATOM   1126  OG1 THR A  77     -20.782 -15.299  -8.393  1.00  0.00
ATOM   1127  CG2 THR A  77     -20.718 -17.621  -7.746  1.00  0.00
ATOM   1135  N   VAL A  78     -16.958 -15.467  -8.979  1.00  0.00
ATOM   1136  CA  VAL A  78     -16.236 -14.435  -9.700  1.00  0.00
ATOM   1137  C   VAL A  78     -16.293 -14.653 -11.268  1.00  0.00
ATOM   1138  O   VAL A  78     -16.363 -15.616 -11.980  1.00  0.00
ATOM   1139  CB  VAL A  78     -14.772 -14.418  -9.220  1.00  0.00
ATOM   1140  CG1 VAL A  78     -13.979 -13.356  -9.968  1.00  0.00
ATOM   1141  CG2 VAL A  78     -14.721 -14.172  -7.720  1.00  0.00
ATOM   1151  N   TYR A  79     -16.662 -13.606 -11.924  1.00  0.00
ATOM   1152  CA  TYR A  79     -16.652 -13.839 -13.313  1.00  0.00
ATOM   1153  C   TYR A  79     -15.576 -12.970 -14.107  1.00  0.00
ATOM   1154  O   TYR A  79     -15.179 -11.824 -13.916  1.00  0.00
ATOM   1155  CB  TYR A  79     -18.068 -13.593 -13.839  1.00  0.00
ATOM   1156  CG  TYR A  79     -19.124 -14.442 -13.166  1.00  0.00
ATOM   1157  CD1 TYR A  79     -19.646 -14.058 -11.939  1.00  0.00
ATOM   1158  CD2 TYR A  79     -19.571 -15.605 -13.777  1.00  0.00
ATOM   1159  CE1 TYR A  79     -20.610 -14.834 -11.326  1.00  0.00
ATOM   1160  CE2 TYR A  79     -20.535 -16.380 -13.163  1.00  0.00
ATOM   1161  CZ  TYR A  79     -21.054 -15.998 -11.943  1.00  0.00
ATOM   1162  OH  TYR A  79     -22.015 -16.771 -11.331  1.00  0.00
ATOM   1172  N   LEU A  80     -15.036 -13.569 -15.127  1.00  0.00
ATOM   1173  CA  LEU A  80     -14.135 -12.762 -15.913  1.00  0.00
ATOM   1174  C   LEU A  80     -14.703 -12.608 -17.414  1.00  0.00
ATOM   1175  O   LEU A  80     -15.106 -13.502 -18.171  1.00  0.00
ATOM   1176  CB  LEU A  80     -12.743 -13.406 -15.904  1.00  0.00
ATOM   1177  CG  LEU A  80     -11.598 -12.525 -16.420  1.00  0.00
ATOM   1178  CD1 LEU A  80     -10.264 -13.143 -16.025  1.00  0.00
ATOM   1179  CD2 LEU A  80     -11.709 -12.384 -17.930  1.00  0.00
ATOM   1191  N   GLN A  81     -14.941 -11.475 -17.865  1.00  0.00
ATOM   1192  CA  GLN A  81     -15.391 -11.444 -19.191  1.00  0.00
ATOM   1193  C   GLN A  81     -14.336 -10.990 -20.194  1.00  0.00
ATOM   1194  O   GLN A  81     -13.605 -10.007 -20.166  1.00  0.00
ATOM   1195  CB  GLN A  81     -16.622 -10.538 -19.272  1.00  0.00
ATOM   1196  CG  GLN A  81     -17.216 -10.415 -20.664  1.00  0.00
ATOM   1197  CD  GLN A  81     -18.554  -9.701 -20.662  1.00  0.00
ATOM   1198  OE1 GLN A  81     -19.282  -9.719 -19.666  1.00  0.00
ATOM   1199  NE2 GLN A  81     -18.886  -9.065 -21.780  1.00  0.00
ATOM   1208  N   MET A  82     -14.162 -11.853 -21.235  1.00  0.00
ATOM   1209  CA  MET A  82     -13.181 -11.367 -22.083  1.00  0.00
ATOM   1210  C   MET A  82     -13.762 -10.813 -23.431  1.00  0.00
ATOM   1211  O   MET A  82     -14.610 -11.367 -24.119  1.00  0.00
ATOM   1212  CB  MET A  82     -12.169 -12.488 -22.318  1.00  0.00
ATOM   1213  CG  MET A  82     -11.545 -13.049 -21.048  1.00  0.00
ATOM   1214  SD  MET A  82     -10.396 -14.401 -21.376  1.00  0.00
ATOM   1215  CE  MET A  82      -9.880 -14.817 -19.713  1.00  0.00
ATOM   1225  N   ASN A  83     -13.417  -9.589 -23.797  1.00  0.00
ATOM   1226  CA  ASN A  83     -14.018  -9.141 -24.984  1.00  0.00
ATOM   1227  C   ASN A  83     -12.791  -9.020 -25.863  1.00  0.00
ATOM   1228  O   ASN A  83     -11.683  -8.724 -25.393  1.00  0.00
ATOM   1229  CB  ASN A  83     -14.787  -7.843 -24.813  1.00  0.00
ATOM   1230  CG  ASN A  83     -15.961  -7.985 -23.884  1.00  0.00
ATOM   1231  OD1 ASN A  83     -16.766  -8.914 -24.021  1.00  0.00
ATOM   1232  ND2 ASN A  83     -16.074  -7.083 -22.944  1.00  0.00
ATOM   1239  N   SER A  84     -13.021  -9.175 -27.031  1.00  0.00
ATOM   1240  CA  SER A  84     -12.191  -9.126 -28.154  1.00  0.00
ATOM   1241  C   SER A  84     -10.941  -9.992 -28.157  1.00  0.00
ATOM   1242  O   SER A  84      -9.819  -9.499 -28.223  1.00  0.00
ATOM   1243  CB  SER A  84     -11.794  -7.675 -28.350  1.00  0.00
ATOM   1244  OG  SER A  84     -12.918  -6.874 -28.584  1.00  0.00
ATOM   1250  N   LEU A  85     -11.127 -11.243 -28.042  1.00  0.00
ATOM   1251  CA  LEU A  85     -10.041 -12.171 -27.847  1.00  0.00
ATOM   1252  C   LEU A  85      -9.021 -12.143 -29.047  1.00  0.00
ATOM   1253  O   LEU A  85      -9.239 -11.981 -30.257  1.00  0.00
ATOM   1254  CB  LEU A  85     -10.616 -13.581 -27.661  1.00  0.00
ATOM   1255  CG  LEU A  85     -11.257 -13.863 -26.296  1.00  0.00
ATOM   1256  CD1 LEU A  85     -11.735 -15.308 -26.249  1.00  0.00
ATOM   1257  CD2 LEU A  85     -10.246 -13.585 -25.194  1.00  0.00
ATOM   1269  N   LYS A  86      -7.768 -12.314 -28.708  1.00  0.00
ATOM   1270  CA  LYS A  86      -6.788 -12.266 -29.802  1.00  0.00
ATOM   1271  C   LYS A  86      -6.126 -13.583 -29.682  1.00  0.00
ATOM   1272  O   LYS A  86      -6.180 -13.959 -28.535  1.00  0.00
ATOM   1273  CB  LYS A  86      -5.786 -11.117 -29.682  1.00  0.00
ATOM   1274  CG  LYS A  86      -6.417  -9.731 -29.676  1.00  0.00
ATOM   1275  CD  LYS A  86      -7.001  -9.384 -31.038  1.00  0.00
ATOM   1276  CE  LYS A  86      -7.548  -7.965 -31.060  1.00  0.00
ATOM   1277  NZ  LYS A  86      -8.132  -7.614 -32.383  1.00  0.00
ATOM   1291  N   PRO A  87      -5.491 -14.117 -30.792  1.00  0.00
ATOM   1292  CA  PRO A  87      -4.848 -15.382 -30.995  1.00  0.00
ATOM   1293  C   PRO A  87      -3.833 -15.645 -29.975  1.00  0.00
ATOM   1294  O   PRO A  87      -3.666 -16.818 -29.649  1.00  0.00
ATOM   1295  CB  PRO A  87      -4.211 -15.236 -32.381  1.00  0.00
ATOM   1296  CG  PRO A  87      -5.167 -14.374 -33.133  1.00  0.00
ATOM   1297  CD  PRO A  87      -5.676 -13.396 -32.108  1.00  0.00
ATOM   1305  N   GLU A  88      -3.315 -14.564 -29.425  1.00  0.00
ATOM   1306  CA  GLU A  88      -2.278 -14.595 -28.435  1.00  0.00
ATOM   1307  C   GLU A  88      -2.741 -14.838 -27.033  1.00  0.00
ATOM   1308  O   GLU A  88      -1.968 -15.049 -26.106  1.00  0.00
ATOM   1309  CB  GLU A  88      -1.502 -13.276 -28.475  1.00  0.00
ATOM   1310  CG  GLU A  88      -0.734 -13.039 -29.767  1.00  0.00
ATOM   1311  CD  GLU A  88      -0.018 -11.718 -29.787  1.00  0.00
ATOM   1312  OE1 GLU A  88      -0.133 -10.986 -28.834  1.00  0.00
ATOM   1313  OE2 GLU A  88       0.647 -11.440 -30.759  1.00  0.00
ATOM   1320  N   ASP A  89      -4.056 -14.824 -26.887  1.00  0.00
ATOM   1321  CA  ASP A  89      -4.728 -15.063 -25.670  1.00  0.00
ATOM   1322  C   ASP A  89      -4.884 -16.581 -25.587  1.00  0.00
ATOM   1323  O   ASP A  89      -5.512 -17.055 -24.660  1.00  0.00
ATOM   1324  CB  ASP A  89      -6.080 -14.346 -25.626  1.00  0.00
ATOM   1325  CG  ASP A  89      -5.946 -12.834 -25.499  1.00  0.00
ATOM   1326  OD1 ASP A  89      -5.077 -12.393 -24.783  1.00  0.00
ATOM   1327  OD2 ASP A  89      -6.712 -12.136 -26.117  1.00  0.00
ATOM   1332  N   THR A  90      -4.307 -17.391 -26.563  1.00  0.00
ATOM   1333  CA  THR A  90      -4.627 -18.776 -26.241  1.00  0.00
ATOM   1334  C   THR A  90      -3.862 -19.161 -24.931  1.00  0.00
ATOM   1335  O   THR A  90      -2.670 -18.850 -24.755  1.00  0.00
ATOM   1336  CB  THR A  90      -4.253 -19.723 -27.397  1.00  0.00
ATOM   1337  OG1 THR A  90      -5.081 -19.443 -28.534  1.00  0.00
ATOM   1338  CG2 THR A  90      -4.443 -21.174 -26.981  1.00  0.00
ATOM   1346  N   ALA A  91      -4.595 -19.693 -23.967  1.00  0.00
ATOM   1347  CA  ALA A  91      -3.818 -20.059 -22.718  1.00  0.00
ATOM   1348  C   ALA A  91      -4.664 -21.002 -21.674  1.00  0.00
ATOM   1349  O   ALA A  91      -5.887 -21.360 -21.711  1.00  0.00
ATOM   1350  CB  ALA A  91      -3.293 -19.092 -22.104  1.00  0.00
ATOM   1356  N   VAL A  92      -4.027 -21.602 -20.749  1.00  0.00
ATOM   1357  CA  VAL A  92      -4.963 -22.253 -19.728  1.00  0.00
ATOM   1358  C   VAL A  92      -5.333 -21.258 -18.545  1.00  0.00
ATOM   1359  O   VAL A  92      -4.580 -20.562 -17.888  1.00  0.00
ATOM   1360  CB  VAL A  92      -4.311 -23.516 -19.136  1.00  0.00
ATOM   1361  CG1 VAL A  92      -5.246 -24.180 -18.136  1.00  0.00
ATOM   1362  CG2 VAL A  92      -3.943 -24.480 -20.253  1.00  0.00
ATOM   1372  N   TYR A  93      -6.590 -21.104 -18.309  1.00  0.00
ATOM   1373  CA  TYR A  93      -6.917 -20.237 -17.247  1.00  0.00
ATOM   1374  C   TYR A  93      -7.222 -21.056 -15.894  1.00  0.00
ATOM   1375  O   TYR A  93      -7.746 -22.168 -15.696  1.00  0.00
ATOM   1376  CB  TYR A  93      -8.103 -19.370 -17.678  1.00  0.00
ATOM   1377  CG  TYR A  93      -7.756 -18.345 -18.735  1.00  0.00
ATOM   1378  CD1 TYR A  93      -8.213 -18.506 -20.035  1.00  0.00
ATOM   1379  CD2 TYR A  93      -6.981 -17.243 -18.404  1.00  0.00
ATOM   1380  CE1 TYR A  93      -7.896 -17.569 -21.000  1.00  0.00
ATOM   1381  CE2 TYR A  93      -6.664 -16.306 -19.370  1.00  0.00
ATOM   1382  CZ  TYR A  93      -7.119 -16.466 -20.662  1.00  0.00
ATOM   1383  OH  TYR A  93      -6.803 -15.534 -21.623  1.00  0.00
ATOM   1393  N   TYR A  94      -6.775 -20.356 -14.816  1.00  0.00
ATOM   1394  CA  TYR A  94      -7.052 -20.987 -13.554  1.00  0.00
ATOM   1395  C   TYR A  94      -7.747 -19.937 -12.595  1.00  0.00
ATOM   1396  O   TYR A  94      -7.712 -18.703 -12.654  1.00  0.00
ATOM   1397  CB  TYR A  94      -5.760 -21.543 -12.952  1.00  0.00
ATOM   1398  CG  TYR A  94      -5.231 -22.769 -13.664  1.00  0.00
ATOM   1399  CD1 TYR A  94      -4.374 -22.627 -14.745  1.00  0.00
ATOM   1400  CD2 TYR A  94      -5.606 -24.034 -13.237  1.00  0.00
ATOM   1401  CE1 TYR A  94      -3.893 -23.747 -15.396  1.00  0.00
ATOM   1402  CE2 TYR A  94      -5.124 -25.154 -13.888  1.00  0.00
ATOM   1403  CZ  TYR A  94      -4.271 -25.012 -14.963  1.00  0.00
ATOM   1404  OH  TYR A  94      -3.792 -26.127 -15.611  1.00  0.00
ATOM   1414  N   CYS A  95      -8.366 -20.378 -11.617  1.00  0.00
ATOM   1415  CA  CYS A  95      -8.904 -19.441 -10.661  1.00  0.00
ATOM   1416  C   CYS A  95      -8.244 -19.522  -9.287  1.00  0.00
ATOM   1417  O   CYS A  95      -7.883 -20.533  -8.653  1.00  0.00
ATOM   1418  CB  CYS A  95     -10.407 -19.673 -10.504  1.00  0.00
ATOM   1419  SG  CYS A  95     -11.329 -19.617 -12.059  1.00  0.00
ATOM   1425  N   ALA A  96      -8.319 -18.475  -8.627  1.00  0.00
ATOM   1426  CA  ALA A  96      -7.789 -18.686  -7.357  1.00  0.00
ATOM   1427  C   ALA A  96      -8.325 -17.827  -6.223  1.00  0.00
ATOM   1428  O   ALA A  96      -8.758 -16.676  -6.272  1.00  0.00
ATOM   1429  CB  ALA A  96      -6.124 -18.265  -7.448  1.00  0.00
ATOM   1435  N   ALA A  97      -8.215 -18.448  -5.003  1.00  0.00
ATOM   1436  CA  ALA A  97      -8.828 -17.602  -3.950  1.00  0.00
ATOM   1437  C   ALA A  97      -8.171 -17.700  -2.495  1.00  0.00
ATOM   1438  O   ALA A  97      -7.861 -18.720  -1.898  1.00  0.00
ATOM   1439  CB  ALA A  97     -10.114 -18.155  -3.663  1.00  0.00
ATOM   1445  N   PRO A  98      -7.242 -16.680  -2.486  1.00  0.00
ATOM   1446  CA  PRO A  98      -6.418 -16.598  -1.415  1.00  0.00
ATOM   1447  C   PRO A  98      -7.566 -16.809  -0.133  1.00  0.00
ATOM   1448  O   PRO A  98      -8.891 -16.566  -0.192  1.00  0.00
ATOM   1449  CB  PRO A  98      -5.820 -15.196  -1.562  1.00  0.00
ATOM   1450  CG  PRO A  98      -5.941 -14.897  -3.018  1.00  0.00
ATOM   1451  CD  PRO A  98      -7.241 -15.539  -3.424  1.00  0.00
ATOM   1459  N   TYR A  99      -6.986 -16.791   1.026  1.00  0.00
ATOM   1460  CA  TYR A  99      -7.901 -16.887   2.245  1.00  0.00
ATOM   1461  C   TYR A  99      -6.889 -16.302   3.024  1.00  0.00
ATOM   1462  O   TYR A  99      -5.657 -16.620   3.104  1.00  0.00
ATOM   1463  CB  TYR A  99      -8.324 -18.278   2.721  1.00  0.00
ATOM   1464  CG  TYR A  99      -9.085 -18.272   4.029  1.00  0.00
ATOM   1465  CD1 TYR A  99     -10.448 -18.014   4.037  1.00  0.00
ATOM   1466  CD2 TYR A  99      -8.419 -18.522   5.220  1.00  0.00
ATOM   1467  CE1 TYR A  99     -11.142 -18.007   5.231  1.00  0.00
ATOM   1468  CE2 TYR A  99      -9.114 -18.516   6.414  1.00  0.00
ATOM   1469  CZ  TYR A  99     -10.470 -18.259   6.422  1.00  0.00
ATOM   1470  OH  TYR A  99     -11.161 -18.253   7.611  1.00  0.00
ATOM   1480  N   PHE A 100      -7.429 -15.360   3.598  1.00  0.00
ATOM   1481  CA  PHE A 100      -6.834 -14.289   4.189  1.00  0.00
ATOM   1482  C   PHE A 100      -7.248 -14.744   5.436  1.00  0.00
ATOM   1483  O   PHE A 100      -8.167 -15.526   5.762  1.00  0.00
ATOM   1484  CB  PHE A 100      -7.382 -12.913   3.803  1.00  0.00
ATOM   1485  CG  PHE A 100      -7.028 -12.491   2.405  1.00  0.00
ATOM   1486  CD1 PHE A 100      -7.680 -13.043   1.313  1.00  0.00
ATOM   1487  CD2 PHE A 100      -6.042 -11.542   2.180  1.00  0.00
ATOM   1488  CE1 PHE A 100      -7.356 -12.655   0.027  1.00  0.00
ATOM   1489  CE2 PHE A 100      -5.716 -11.153   0.896  1.00  0.00
ATOM   1490  CZ  PHE A 100      -6.374 -11.709  -0.183  1.00  0.00
ATOM   1500  N   TYR A 101      -6.538 -14.141   6.066  1.00  0.00
ATOM   1501  CA  TYR A 101      -6.322 -14.015   7.294  1.00  0.00
ATOM   1502  C   TYR A 101      -6.452 -12.579   7.292  1.00  0.00
ATOM   1503  O   TYR A 101      -6.077 -11.865   6.351  1.00  0.00
ATOM   1504  CB  TYR A 101      -4.961 -14.562   7.732  1.00  0.00
ATOM   1505  CG  TYR A 101      -4.802 -16.049   7.515  1.00  0.00
ATOM   1506  CD1 TYR A 101      -4.426 -16.532   6.269  1.00  0.00
ATOM   1507  CD2 TYR A 101      -5.031 -16.932   8.560  1.00  0.00
ATOM   1508  CE1 TYR A 101      -4.280 -17.892   6.070  1.00  0.00
ATOM   1509  CE2 TYR A 101      -4.886 -18.292   8.361  1.00  0.00
ATOM   1510  CZ  TYR A 101      -4.512 -18.771   7.122  1.00  0.00
ATOM   1511  OH  TYR A 101      -4.367 -20.126   6.924  1.00  0.00
ATOM   1521  N   PRO A 102      -7.007 -12.174   8.355  1.00  0.00
ATOM   1522  CA  PRO A 102      -7.357 -10.844   8.567  1.00  0.00
ATOM   1523  C   PRO A 102      -6.017 -10.289   8.285  1.00  0.00
ATOM   1524  O   PRO A 102      -4.908 -10.719   8.640  1.00  0.00
ATOM   1525  CB  PRO A 102      -7.800 -10.732  10.029  1.00  0.00
ATOM   1526  CG  PRO A 102      -8.375 -12.071  10.340  1.00  0.00
ATOM   1527  CD  PRO A 102      -7.533 -13.034   9.547  1.00  0.00
ATOM   1535  N   VAL A 103      -6.216  -9.261   7.629  1.00  0.00
ATOM   1536  CA  VAL A 103      -5.351  -8.401   7.016  1.00  0.00
ATOM   1537  C   VAL A 103      -5.507  -7.090   7.887  1.00  0.00
ATOM   1538  O   VAL A 103      -6.382  -6.802   8.733  1.00  0.00
ATOM   1539  CB  VAL A 103      -5.732  -8.201   5.536  1.00  0.00
ATOM   1540  CG1 VAL A 103      -5.809  -9.541   4.820  1.00  0.00
ATOM   1541  CG2 VAL A 103      -7.057  -7.460   5.438  1.00  0.00
ATOM   1551  N   VAL A 104      -4.561  -6.442   7.537  1.00  0.00
ATOM   1552  CA  VAL A 104      -3.730  -5.392   7.500  1.00  0.00
ATOM   1553  C   VAL A 104      -3.654  -5.085   6.044  1.00  0.00
ATOM   1554  O   VAL A 104      -3.576  -6.026   5.276  1.00  0.00
ATOM   1555  CB  VAL A 104      -2.356  -5.739   8.104  1.00  0.00
ATOM   1556  CG1 VAL A 104      -1.420  -4.543   8.022  1.00  0.00
ATOM   1557  CG2 VAL A 104      -2.525  -6.195   9.546  1.00  0.00
ATOM   1567  N   PRO A 105      -3.957  -3.846   5.671  1.00  0.00
ATOM   1568  CA  PRO A 105      -4.009  -3.483   4.263  1.00  0.00
ATOM   1569  C   PRO A 105      -2.651  -3.734   3.559  1.00  0.00
ATOM   1570  O   PRO A 105      -2.565  -3.873   2.354  1.00  0.00
ATOM   1571  CB  PRO A 105      -4.360  -1.993   4.319  1.00  0.00
ATOM   1572  CG  PRO A 105      -3.852  -1.548   5.648  1.00  0.00
ATOM   1573  CD  PRO A 105      -4.129  -2.710   6.564  1.00  0.00
ATOM   1581  N   TRP A 106      -1.596  -3.796   4.396  1.00  0.00
ATOM   1582  CA  TRP A 106      -0.261  -3.994   3.900  1.00  0.00
ATOM   1583  C   TRP A 106       0.067  -5.419   3.634  1.00  0.00
ATOM   1584  O   TRP A 106       1.197  -5.708   3.247  1.00  0.00
ATOM   1585  CB  TRP A 106       0.756  -3.431   4.895  1.00  0.00
ATOM   1586  CG  TRP A 106       0.673  -1.944   5.059  1.00  0.00
ATOM   1587  CD1 TRP A 106       0.175  -1.269   6.133  1.00  0.00
ATOM   1588  CD2 TRP A 106       1.104  -0.934   4.115  1.00  0.00
ATOM   1589  NE1 TRP A 106       0.265   0.085   5.923  1.00  0.00
ATOM   1590  CE2 TRP A 106       0.832   0.308   4.694  1.00  0.00
ATOM   1591  CE3 TRP A 106       1.691  -0.984   2.844  1.00  0.00
ATOM   1592  CZ2 TRP A 106       1.124   1.498   4.047  1.00  0.00
ATOM   1593  CZ3 TRP A 106       1.985   0.209   2.196  1.00  0.00
ATOM   1594  CH2 TRP A 106       1.709   1.418   2.783  1.00  0.00
ATOM   1605  N   PHE A 107      -0.865  -6.302   4.007  1.00  0.00
ATOM   1606  CA  PHE A 107      -0.619  -7.705   3.969  1.00  0.00
ATOM   1607  C   PHE A 107      -1.170  -7.598   2.711  1.00  0.00
ATOM   1608  O   PHE A 107      -2.121  -6.870   2.381  1.00  0.00
ATOM   1609  CB  PHE A 107      -1.378  -8.607   4.944  1.00  0.00
ATOM   1610  CG  PHE A 107      -0.834  -8.577   6.344  1.00  0.00
ATOM   1611  CD1 PHE A 107      -1.563  -9.109   7.397  1.00  0.00
ATOM   1612  CD2 PHE A 107       0.406  -8.017   6.611  1.00  0.00
ATOM   1613  CE1 PHE A 107      -1.063  -9.082   8.687  1.00  0.00
ATOM   1614  CE2 PHE A 107       0.907  -7.989   7.898  1.00  0.00
ATOM   1615  CZ  PHE A 107       0.171  -8.522   8.937  1.00  0.00
ATOM   1625  N   TYR A 108      -0.472  -8.251   2.079  1.00  0.00
ATOM   1626  CA  TYR A 108      -0.382  -8.674   0.848  1.00  0.00
ATOM   1627  C   TYR A 108      -0.854  -9.994   1.119  1.00  0.00
ATOM   1628  O   TYR A 108      -1.015 -10.345   2.303  1.00  0.00
ATOM   1629  CB  TYR A 108       1.032  -8.602   0.267  1.00  0.00
ATOM   1630  CG  TYR A 108       1.613  -7.206   0.247  1.00  0.00
ATOM   1631  CD1 TYR A 108       2.681  -6.888   1.075  1.00  0.00
ATOM   1632  CD2 TYR A 108       1.081  -6.244  -0.598  1.00  0.00
ATOM   1633  CE1 TYR A 108       3.213  -5.613   1.057  1.00  0.00
ATOM   1634  CE2 TYR A 108       1.613  -4.969  -0.616  1.00  0.00
ATOM   1635  CZ  TYR A 108       2.674  -4.653   0.207  1.00  0.00
ATOM   1636  OH  TYR A 108       3.203  -3.383   0.190  1.00  0.00
ATOM   1646  N   ALA A 109      -0.965 -10.692   0.072  1.00  0.00
ATOM   1647  CA  ALA A 109      -1.622 -11.885   0.172  1.00  0.00
ATOM   1648  C   ALA A 109      -0.075 -11.818   0.433  1.00  0.00
ATOM   1649  O   ALA A 109       0.597 -11.189  -0.285  1.00  0.00
ATOM   1650  CB  ALA A 109      -1.851 -11.863  -1.404  1.00  0.00
ATOM   1656  N   LEU A 110       0.339 -12.532   1.187  1.00  0.00
ATOM   1657  CA  LEU A 110       1.148 -13.262   1.878  1.00  0.00
ATOM   1658  C   LEU A 110       0.560 -14.444   1.524  1.00  0.00
ATOM   1659  O   LEU A 110      -0.508 -14.445   0.928  1.00  0.00
ATOM   1660  CB  LEU A 110       1.124 -12.982   3.386  1.00  0.00
ATOM   1661  CG  LEU A 110       1.478 -11.549   3.803  1.00  0.00
ATOM   1662  CD1 LEU A 110       1.300 -11.398   5.308  1.00  0.00
ATOM   1663  CD2 LEU A 110       2.909 -11.239   3.389  1.00  0.00
ATOM   1675  N   ASP A 111       1.082 -15.445   1.847  1.00  0.00
ATOM   1676  CA  ASP A 111       0.422 -16.563   1.329  1.00  0.00
ATOM   1677  C   ASP A 111      -0.221 -16.699   2.562  1.00  0.00
ATOM   1678  O   ASP A 111       0.307 -16.811   3.688  1.00  0.00
ATOM   1679  CB  ASP A 111       1.288 -17.757   0.922  1.00  0.00
ATOM   1680  CG  ASP A 111       2.332 -17.402  -0.129  1.00  0.00
ATOM   1681  OD1 ASP A 111       2.246 -16.333  -0.685  1.00  0.00
ATOM   1682  OD2 ASP A 111       3.204 -18.204  -0.365  1.00  0.00
ATOM   1687  N   TYR A 112      -1.266 -16.661   2.140  1.00  0.00
ATOM   1688  CA  TYR A 112      -2.404 -16.735   2.377  1.00  0.00
ATOM   1689  C   TYR A 112      -2.620 -17.863   1.464  1.00  0.00
ATOM   1690  O   TYR A 112      -1.874 -18.116   0.550  1.00  0.00
ATOM   1691  CB  TYR A 112      -3.148 -15.433   2.073  1.00  0.00
ATOM   1692  CG  TYR A 112      -2.918 -14.344   3.098  1.00  0.00
ATOM   1693  CD1 TYR A 112      -2.319 -14.650   4.312  1.00  0.00
ATOM   1694  CD2 TYR A 112      -3.306 -13.041   2.825  1.00  0.00
ATOM   1695  CE1 TYR A 112      -2.108 -13.656   5.248  1.00  0.00
ATOM   1696  CE2 TYR A 112      -3.095 -12.048   3.761  1.00  0.00
ATOM   1697  CZ  TYR A 112      -2.499 -12.351   4.968  1.00  0.00
ATOM   1698  OH  TYR A 112      -2.290 -11.361   5.900  1.00  0.00
ATOM   1708  N   LEU A 113      -3.513 -18.475   1.711  1.00  0.00
ATOM   1709  CA  LEU A 113      -3.827 -19.786   1.166  1.00  0.00
ATOM   1710  C   LEU A 113      -4.554 -19.543   0.030  1.00  0.00
ATOM   1711  O   LEU A 113      -5.538 -18.849  -0.312  1.00  0.00
ATOM   1712  CB  LEU A 113      -4.655 -20.666   2.111  1.00  0.00
ATOM   1713  CG  LEU A 113      -3.989 -21.018   3.446  1.00  0.00
ATOM   1714  CD1 LEU A 113      -4.964 -21.807   4.309  1.00  0.00
ATOM   1715  CD2 LEU A 113      -2.720 -21.817   3.186  1.00  0.00
ATOM   1727  N   TYR A 114      -3.991 -20.113  -0.681  1.00  0.00
ATOM   1728  CA  TYR A 114      -4.472 -20.062  -1.811  1.00  0.00
ATOM   1729  C   TYR A 114      -5.256 -21.263  -2.160  1.00  0.00
ATOM   1730  O   TYR A 114      -4.888 -22.491  -1.925  1.00  0.00
ATOM   1731  CB  TYR A 114      -3.307 -19.809  -2.772  1.00  0.00
ATOM   1732  CG  TYR A 114      -2.657 -18.454  -2.599  1.00  0.00
ATOM   1733  CD1 TYR A 114      -1.365 -18.362  -2.104  1.00  0.00
ATOM   1734  CD2 TYR A 114      -3.354 -17.303  -2.935  1.00  0.00
ATOM   1735  CE1 TYR A 114      -0.771 -17.125  -1.946  1.00  0.00
ATOM   1736  CE2 TYR A 114      -2.761 -16.065  -2.778  1.00  0.00
ATOM   1737  CZ  TYR A 114      -1.475 -15.975  -2.285  1.00  0.00
ATOM   1738  OH  TYR A 114      -0.884 -14.742  -2.128  1.00  0.00
ATOM   1748  N   TYR A 115      -6.292 -20.965  -3.012  1.00  0.00
ATOM   1749  CA  TYR A 115      -7.022 -22.141  -3.578  1.00  0.00
ATOM   1750  C   TYR A 115      -7.152 -22.119  -5.031  1.00  0.00
ATOM   1751  O   TYR A 115      -7.246 -21.145  -5.804  1.00  0.00
ATOM   1752  CB  TYR A 115      -8.428 -22.261  -2.983  1.00  0.00
ATOM   1753  CG  TYR A 115      -8.439 -22.570  -1.503  1.00  0.00
ATOM   1754  CD1 TYR A 115      -8.419 -21.536  -0.578  1.00  0.00
ATOM   1755  CD2 TYR A 115      -8.470 -23.887  -1.069  1.00  0.00
ATOM   1756  CE1 TYR A 115      -8.430 -21.818   0.774  1.00  0.00
ATOM   1757  CE2 TYR A 115      -8.481 -24.170   0.282  1.00  0.00
ATOM   1758  CZ  TYR A 115      -8.461 -23.140   1.203  1.00  0.00
ATOM   1759  OH  TYR A 115      -8.472 -23.421   2.549  1.00  0.00
ATOM   1769  N   TRP A 116      -7.003 -23.318  -5.539  1.00  0.00
ATOM   1770  CA  TRP A 116      -7.036 -23.222  -7.038  1.00  0.00
ATOM   1771  C   TRP A 116      -8.084 -24.155  -7.621  1.00  0.00
ATOM   1772  O   TRP A 116      -8.328 -25.309  -7.199  1.00  0.00
ATOM   1773  CB  TRP A 116      -5.673 -23.566  -7.641  1.00  0.00
ATOM   1774  CG  TRP A 116      -4.549 -22.739  -7.093  1.00  0.00
ATOM   1775  CD1 TRP A 116      -4.082 -21.563  -7.597  1.00  0.00
ATOM   1776  CD2 TRP A 116      -3.742 -23.022  -5.924  1.00  0.00
ATOM   1777  NE1 TRP A 116      -3.044 -21.098  -6.828  1.00  0.00
ATOM   1778  CE2 TRP A 116      -2.823 -21.977  -5.800  1.00  0.00
ATOM   1779  CE3 TRP A 116      -3.727 -24.064  -4.988  1.00  0.00
ATOM   1780  CZ2 TRP A 116      -1.891 -21.939  -4.774  1.00  0.00
ATOM   1781  CZ3 TRP A 116      -2.794 -24.023  -3.959  1.00  0.00
ATOM   1782  CH2 TRP A 116      -1.900 -22.988  -3.856  1.00  0.00
ATOM   1793  N   GLY A 117      -8.586 -23.666  -8.689  1.00  0.00
ATOM   1794  CA  GLY A 117      -9.544 -24.476  -9.338  1.00  0.00
ATOM   1795  C   GLY A 117      -8.755 -25.320 -10.325  1.00  0.00
ATOM   1796  O   GLY A 117      -7.517 -25.353 -10.345  1.00  0.00
ATOM   1800  N   GLN A 118      -9.521 -26.024 -11.070  1.00  0.00
ATOM   1801  CA  GLN A 118      -9.172 -26.870 -12.157  1.00  0.00
ATOM   1802  C   GLN A 118      -8.903 -25.863 -13.284  1.00  0.00
ATOM   1803  O   GLN A 118      -9.511 -24.808 -13.256  1.00  0.00
ATOM   1804  CB  GLN A 118     -10.283 -27.863 -12.504  1.00  0.00
ATOM   1805  CG  GLN A 118     -10.593 -28.859 -11.400  1.00  0.00
ATOM   1806  CD  GLN A 118      -9.438 -29.807 -11.136  1.00  0.00
ATOM   1807  OE1 GLN A 118      -8.982 -30.519 -12.034  1.00  0.00
ATOM   1808  NE2 GLN A 118      -8.958 -29.821  -9.896  1.00  0.00
ATOM   1817  N   GLY A 119      -8.041 -26.113 -14.257  1.00  0.00
ATOM   1818  CA  GLY A 119      -7.895 -25.153 -15.352  1.00  0.00
ATOM   1819  C   GLY A 119      -9.045 -25.323 -16.346  1.00  0.00
ATOM   1820  O   GLY A 119      -9.590 -26.429 -16.542  1.00  0.00
ATOM   1824  N   THR A 120      -9.277 -24.206 -17.148  1.00  0.00
ATOM   1825  CA  THR A 120     -10.163 -24.297 -18.317  1.00  0.00
ATOM   1826  C   THR A 120      -9.107 -23.888 -19.458  1.00  0.00
ATOM   1827  O   THR A 120      -8.018 -23.324 -19.494  1.00  0.00
ATOM   1828  CB  THR A 120     -11.383 -23.361 -18.244  1.00  0.00
ATOM   1829  OG1 THR A 120     -12.240 -23.599 -19.369  1.00  0.00
ATOM   1830  CG2 THR A 120     -10.940 -21.905 -18.249  1.00  0.00
ATOM   1838  N   GLN A 121      -9.403 -24.380 -20.629  1.00  0.00
ATOM   1839  CA  GLN A 121      -8.442 -24.062 -21.717  1.00  0.00
ATOM   1840  C   GLN A 121      -9.066 -23.100 -22.720  1.00  0.00
ATOM   1841  O   GLN A 121     -10.167 -23.428 -23.178  1.00  0.00
ATOM   1842  CB  GLN A 121      -7.986 -25.335 -22.436  1.00  0.00
ATOM   1843  CG  GLN A 121      -7.015 -25.090 -23.578  1.00  0.00
ATOM   1844  CD  GLN A 121      -6.668 -26.363 -24.326  1.00  0.00
ATOM   1845  OE1 GLN A 121      -6.338 -27.386 -23.721  1.00  0.00
ATOM   1846  NE2 GLN A 121      -6.743 -26.308 -25.652  1.00  0.00
ATOM   1855  N   VAL A 122      -8.504 -22.027 -23.094  1.00  0.00
ATOM   1856  CA  VAL A 122      -9.211 -21.206 -24.018  1.00  0.00
ATOM   1857  C   VAL A 122      -8.360 -21.057 -25.278  1.00  0.00
ATOM   1858  O   VAL A 122      -7.169 -20.668 -25.416  1.00  0.00
ATOM   1859  CB  VAL A 122      -9.507 -19.828 -23.397  1.00  0.00
ATOM   1860  CG1 VAL A 122     -10.150 -18.908 -24.425  1.00  0.00
ATOM   1861  CG2 VAL A 122     -10.405 -19.989 -22.181  1.00  0.00
ATOM   1871  N   THR A 123      -9.045 -21.400 -26.364  1.00  0.00
ATOM   1872  CA  THR A 123      -8.274 -21.281 -27.566  1.00  0.00
ATOM   1873  C   THR A 123      -8.786 -20.176 -28.560  1.00  0.00
ATOM   1874  O   THR A 123      -9.938 -19.864 -28.936  1.00  0.00
ATOM   1875  CB  THR A 123      -8.236 -22.649 -28.273  1.00  0.00
ATOM   1876  OG1 THR A 123      -7.601 -23.613 -27.423  1.00  0.00
ATOM   1877  CG2 THR A 123      -7.469 -22.552 -29.583  1.00  0.00
ATOM   1885  N   VAL A 124      -7.887 -19.402 -29.018  1.00  0.00
ATOM   1886  CA  VAL A 124      -8.503 -18.482 -29.954  1.00  0.00
ATOM   1887  C   VAL A 124      -7.999 -18.803 -31.301  1.00  0.00
ATOM   1888  O   VAL A 124      -6.815 -19.020 -31.537  1.00  0.00
ATOM   1889  CB  VAL A 124      -8.175 -17.017 -29.615  1.00  0.00
ATOM   1890  CG1 VAL A 124      -8.842 -16.078 -30.609  1.00  0.00
ATOM   1891  CG2 VAL A 124      -8.619 -16.702 -28.194  1.00  0.00
ATOM   1901  N   SER A 125      -8.979 -18.892 -32.185  1.00  0.00
ATOM   1902  CA  SER A 125      -8.563 -19.307 -33.541  1.00  0.00
ATOM   1903  C   SER A 125      -8.775 -18.242 -34.514  1.00  0.00
ATOM   1904  O   SER A 125      -9.508 -17.173 -34.596  1.00  0.00
ATOM   1905  CB  SER A 125      -9.323 -20.536 -34.000  1.00  0.00
ATOM   1906  OG  SER A 125      -8.872 -20.966 -35.254  1.00  0.00
ATOM   1912  N   SER A 126      -8.047 -18.480 -35.368  1.00  0.00
ATOM   1913  CA  SER A 126      -8.181 -17.589 -36.345  1.00  0.00
ATOM   1914  C   SER A 126      -8.940 -18.274 -37.427  1.00  0.00
ATOM   1915  O   SER A 126      -9.470 -17.722 -38.385  1.00  0.00
ATOM   1916  OXT SER A 126      -9.072 -19.466 -37.405  1.00  0.00
ATOM   1917  CB  SER A 126      -6.819 -17.108 -36.806  1.00  0.00
ATOM   1918  OG  SER A 126      -6.937 -16.251 -37.909  1.00  0.00
END
