# Supplementary material for: Nanobody-based CTLA4 inhibitors for immune checkpoint blockade therapy of canine cancer patients
Source: Sci Rep. 2021 Oct 21;11:20763. doi: 10.1038/s41598-021-00325-3 (PMC8531395; doi:10.1038/s41598-021-00325-3)
Supplement: Supplementary file 1 — Supplementary Information 1. [file 41598_2021_325_MOESM1_ESM.zip › Supplemental Information/trRosetta_cNb6_5.pdb]

ATOM      1  N   MET B   1        .683    .029   -.448  1.00  0.00
ATOM      2  CA  MET B   1       2.137   -.121   -.522  1.00  0.00
ATOM      3  C   MET B   1       2.504   1.249   -.570  1.00  0.00
ATOM      4  O   MET B   1       1.860   2.152  -1.059  1.00  0.00
ATOM      5  CB  MET B   1       2.641   -.894  -1.739  1.00  0.00
ATOM      6  CG  MET B   1       2.291  -2.375  -1.734  1.00  0.00
ATOM      7  SD  MET B   1       2.986  -3.259  -3.144  1.00  0.00
ATOM      8  CE  MET B   1       4.724  -3.271  -2.713  1.00  0.00
ATOM     20  N   HIS B   2       3.562   1.456    .010  1.00  0.00
ATOM     21  CA  HIS B   2       4.239   2.720    .145  1.00  0.00
ATOM     22  C   HIS B   2       5.616   2.590   -.395  1.00  0.00
ATOM     23  O   HIS B   2       6.364   1.602   -.195  1.00  0.00
ATOM     24  CB  HIS B   2       4.291   3.179   1.605  1.00  0.00
ATOM     25  CG  HIS B   2       2.941   3.370   2.224  1.00  0.00
ATOM     26  ND1 HIS B   2       2.182   4.503   2.019  1.00  0.00
ATOM     27  CD2 HIS B   2       2.215   2.574   3.043  1.00  0.00
ATOM     28  CE1 HIS B   2       1.046   4.394   2.685  1.00  0.00
ATOM     29  NE2 HIS B   2       1.041   3.234   3.314  1.00  0.00
ATOM     37  N   VAL B   3       6.006   3.722  -1.041  1.00  0.00
ATOM     38  CA  VAL B   3       7.343   3.726  -1.678  1.00  0.00
ATOM     39  C   VAL B   3       8.177   4.929  -1.224  1.00  0.00
ATOM     40  O   VAL B   3       7.748   6.088  -1.328  1.00  0.00
ATOM     41  CB  VAL B   3       7.207   3.757  -3.212  1.00  0.00
ATOM     42  CG1 VAL B   3       6.237   4.849  -3.639  1.00  0.00
ATOM     43  CG2 VAL B   3       8.572   3.968  -3.848  1.00  0.00
ATOM     53  N   ALA B   4       9.400   4.693   -.823  1.00  0.00
ATOM     54  CA  ALA B   4      10.195   5.841   -.477  1.00  0.00
ATOM     55  C   ALA B   4      11.377   5.805  -1.496  1.00  0.00
ATOM     56  O   ALA B   4      11.986   4.833  -1.972  1.00  0.00
ATOM     57  CB  ALA B   4      10.567   5.737    .932  1.00  0.00
ATOM     63  N   GLN B   5      11.897   6.909  -1.707  1.00  0.00
ATOM     64  CA  GLN B   5      13.044   7.024  -2.576  1.00  0.00
ATOM     65  C   GLN B   5      14.116   7.950  -1.984  1.00  0.00
ATOM     66  O   GLN B   5      13.763   8.883  -1.254  1.00  0.00
ATOM     67  CB  GLN B   5      12.608   7.532  -3.953  1.00  0.00
ATOM     68  CG  GLN B   5      11.344   6.879  -4.486  1.00  0.00
ATOM     69  CD  GLN B   5      11.044   7.282  -5.917  1.00  0.00
ATOM     70  OE1 GLN B   5      10.023   6.887  -6.486  1.00  0.00
ATOM     71  NE2 GLN B   5      11.933   8.072  -6.507  1.00  0.00
ATOM     80  N   PRO B   6      15.438   7.781  -2.382  1.00  0.00
ATOM     81  CA  PRO B   6      16.258   8.797  -1.779  1.00  0.00
ATOM     82  C   PRO B   6      16.043  10.159  -2.456  1.00  0.00
ATOM     83  O   PRO B   6      15.627  10.190  -3.615  1.00  0.00
ATOM     84  CB  PRO B   6      17.674   8.260  -2.007  1.00  0.00
ATOM     85  CG  PRO B   6      17.559   7.440  -3.247  1.00  0.00
ATOM     86  CD  PRO B   6      16.206   6.789  -3.141  1.00  0.00
ATOM     94  N   ALA B   7      16.291  11.333  -1.808  1.00  0.00
ATOM     95  CA  ALA B   7      15.901  12.428  -2.682  1.00  0.00
ATOM     96  C   ALA B   7      16.554  12.912  -3.933  1.00  0.00
ATOM     97  O   ALA B   7      15.779  13.232  -4.809  1.00  0.00
ATOM     98  CB  ALA B   7      16.113  13.493  -1.613  1.00  0.00
ATOM    104  N   VAL B   8      17.928  12.970  -3.945  1.00  0.00
ATOM    105  CA  VAL B   8      18.742  13.360  -5.136  1.00  0.00
ATOM    106  C   VAL B   8      19.970  12.431  -5.469  1.00  0.00
ATOM    107  O   VAL B   8      20.556  12.004  -4.499  1.00  0.00
ATOM    108  CB  VAL B   8      19.262  14.795  -4.932  1.00  0.00
ATOM    109  CG1 VAL B   8      20.115  15.226  -6.115  1.00  0.00
ATOM    110  CG2 VAL B   8      18.091  15.746  -4.736  1.00  0.00
ATOM    120  N   VAL B   9      20.423  12.080  -6.559  1.00  0.00
ATOM    121  CA  VAL B   9      21.585  11.192  -6.647  1.00  0.00
ATOM    122  C   VAL B   9      22.519  11.710  -7.598  1.00  0.00
ATOM    123  O   VAL B   9      21.873  12.049  -8.568  1.00  0.00
ATOM    124  CB  VAL B   9      21.194   9.767  -7.082  1.00  0.00
ATOM    125  CG1 VAL B   9      22.429   8.886  -7.191  1.00  0.00
ATOM    126  CG2 VAL B   9      20.197   9.179  -6.095  1.00  0.00
ATOM    136  N   LEU B  10      23.811  11.842  -7.317  1.00  0.00
ATOM    137  CA  LEU B  10      24.655  12.430  -8.261  1.00  0.00
ATOM    138  C   LEU B  10      25.478  11.431  -9.004  1.00  0.00
ATOM    139  O   LEU B  10      26.104  10.572  -8.425  1.00  0.00
ATOM    140  CB  LEU B  10      25.572  13.440  -7.559  1.00  0.00
ATOM    141  CG  LEU B  10      24.967  14.828  -7.312  1.00  0.00
ATOM    142  CD1 LEU B  10      23.807  14.710  -6.332  1.00  0.00
ATOM    143  CD2 LEU B  10      26.041  15.763  -6.777  1.00  0.00
ATOM    155  N   ALA B  11      25.490  11.649 -10.442  1.00  0.00
ATOM    156  CA  ALA B  11      26.228  10.684 -11.111  1.00  0.00
ATOM    157  C   ALA B  11      27.521  11.238 -11.753  1.00  0.00
ATOM    158  O   ALA B  11      27.905  12.408 -12.083  1.00  0.00
ATOM    159  CB  ALA B  11      25.404  10.150 -12.123  1.00  0.00
ATOM    165  N   SER B  12      28.289  10.347 -12.152  1.00  0.00
ATOM    166  CA  SER B  12      29.429  11.015 -12.648  1.00  0.00
ATOM    167  C   SER B  12      29.454  10.772 -14.106  1.00  0.00
ATOM    168  O   SER B  12      28.505  10.197 -14.587  1.00  0.00
ATOM    169  CB  SER B  12      30.698  10.509 -11.990  1.00  0.00
ATOM    170  OG  SER B  12      30.987   9.199 -12.397  1.00  0.00
ATOM    176  N   SER B  13      30.412  11.250 -14.859  1.00  0.00
ATOM    177  CA  SER B  13      30.583  11.077 -16.378  1.00  0.00
ATOM    178  C   SER B  13      30.791   9.815 -17.071  1.00  0.00
ATOM    179  O   SER B  13      30.687   9.674 -18.260  1.00  0.00
ATOM    180  CB  SER B  13      31.756  11.918 -16.841  1.00  0.00
ATOM    181  OG  SER B  13      32.935  11.538 -16.185  1.00  0.00
ATOM    187  N   ARG B  14      31.077   8.981 -16.235  1.00  0.00
ATOM    188  CA  ARG B  14      31.410   7.629 -16.363  1.00  0.00
ATOM    189  C   ARG B  14      29.975   7.288 -16.135  1.00  0.00
ATOM    190  O   ARG B  14      29.813   6.102 -15.855  1.00  0.00
ATOM    191  CB  ARG B  14      32.376   7.075 -15.326  1.00  0.00
ATOM    192  CG  ARG B  14      33.775   7.668 -15.375  1.00  0.00
ATOM    193  CD  ARG B  14      34.663   7.064 -14.348  1.00  0.00
ATOM    194  NE  ARG B  14      36.003   7.629 -14.391  1.00  0.00
ATOM    195  CZ  ARG B  14      37.020   7.245 -13.595  1.00  0.00
ATOM    196  NH1 ARG B  14      36.836   6.297 -12.703  1.00  0.00
ATOM    197  NH2 ARG B  14      38.204   7.821 -13.712  1.00  0.00
ATOM    211  N   GLY B  15      28.931   8.255 -15.921  1.00  0.00
ATOM    212  CA  GLY B  15      27.865   7.445 -15.495  1.00  0.00
ATOM    213  C   GLY B  15      27.213   6.699 -14.320  1.00  0.00
ATOM    214  O   GLY B  15      26.022   6.818 -14.186  1.00  0.00
ATOM    218  N   VAL B  16      27.917   6.122 -13.378  1.00  0.00
ATOM    219  CA  VAL B  16      26.908   5.429 -12.868  1.00  0.00
ATOM    220  C   VAL B  16      25.907   5.830 -11.792  1.00  0.00
ATOM    221  O   VAL B  16      26.347   6.633 -10.954  1.00  0.00
ATOM    222  CB  VAL B  16      27.616   4.142 -12.404  1.00  0.00
ATOM    223  CG1 VAL B  16      26.630   3.212 -11.712  1.00  0.00
ATOM    224  CG2 VAL B  16      28.266   3.451 -13.592  1.00  0.00
ATOM    234  N   ALA B  17      24.564   5.543 -11.832  1.00  0.00
ATOM    235  CA  ALA B  17      23.809   5.997 -10.636  1.00  0.00
ATOM    236  C   ALA B  17      23.035   4.896  -9.829  1.00  0.00
ATOM    237  O   ALA B  17      22.524   3.861 -10.264  1.00  0.00
ATOM    238  CB  ALA B  17      22.952   6.998 -11.176  1.00  0.00
ATOM    244  N   SER B  18      22.960   4.998  -8.609  1.00  0.00
ATOM    245  CA  SER B  18      22.141   3.915  -8.062  1.00  0.00
ATOM    246  C   SER B  18      20.981   4.448  -7.353  1.00  0.00
ATOM    247  O   SER B  18      21.072   5.305  -6.496  1.00  0.00
ATOM    248  CB  SER B  18      22.942   3.048  -7.110  1.00  0.00
ATOM    249  OG  SER B  18      23.973   2.380  -7.786  1.00  0.00
ATOM    255  N   PHE B  19      19.843   3.855  -7.656  1.00  0.00
ATOM    256  CA  PHE B  19      18.739   4.346  -7.034  1.00  0.00
ATOM    257  C   PHE B  19      18.197   3.282  -6.036  1.00  0.00
ATOM    258  O   PHE B  19      17.911   2.129  -6.239  1.00  0.00
ATOM    259  CB  PHE B  19      17.699   4.727  -8.089  1.00  0.00
ATOM    260  CG  PHE B  19      16.329   4.979  -7.527  1.00  0.00
ATOM    261  CD1 PHE B  19      15.978   6.235  -7.055  1.00  0.00
ATOM    262  CD2 PHE B  19      15.389   3.961  -7.469  1.00  0.00
ATOM    263  CE1 PHE B  19      14.718   6.468  -6.537  1.00  0.00
ATOM    264  CE2 PHE B  19      14.128   4.192  -6.954  1.00  0.00
ATOM    265  CZ  PHE B  19      13.793   5.447  -6.487  1.00  0.00
ATOM    275  N   VAL B  20      17.869   3.648  -4.913  1.00  0.00
ATOM    276  CA  VAL B  20      17.294   2.618  -4.032  1.00  0.00
ATOM    277  C   VAL B  20      15.848   2.917  -3.681  1.00  0.00
ATOM    278  O   VAL B  20      15.539   4.036  -3.319  1.00  0.00
ATOM    279  CB  VAL B  20      18.110   2.507  -2.731  1.00  0.00
ATOM    280  CG1 VAL B  20      17.493   1.473  -1.801  1.00  0.00
ATOM    281  CG2 VAL B  20      19.553   2.150  -3.053  1.00  0.00
ATOM    291  N   CYS B  21      14.955   1.891  -3.733  1.00  0.00
ATOM    292  CA  CYS B  21      13.643   2.170  -3.419  1.00  0.00
ATOM    293  C   CYS B  21      13.135   1.435  -2.174  1.00  0.00
ATOM    294  O   CYS B  21      13.492    .306  -1.814  1.00  0.00
ATOM    295  CB  CYS B  21      12.773   1.820  -4.627  1.00  0.00
ATOM    296  SG  CYS B  21      11.001   2.055  -4.354  1.00  0.00
ATOM    302  N   GLU B  22      12.344   1.984  -1.384  1.00  0.00
ATOM    303  CA  GLU B  22      11.966   1.123   -.250  1.00  0.00
ATOM    304  C   GLU B  22      10.467    .954   -.225  1.00  0.00
ATOM    305  O   GLU B  22       9.585   1.791   -.277  1.00  0.00
ATOM    306  CB  GLU B  22      12.445   1.712   1.079  1.00  0.00
ATOM    307  CG  GLU B  22      12.116    .862   2.298  1.00  0.00
ATOM    308  CD  GLU B  22      12.664   1.435   3.575  1.00  0.00
ATOM    309  OE1 GLU B  22      13.312   2.452   3.518  1.00  0.00
ATOM    310  OE2 GLU B  22      12.433    .854   4.610  1.00  0.00
ATOM    317  N   TYR B  23      10.052   -.271   -.059  1.00  0.00
ATOM    318  CA  TYR B  23       8.666   -.497   -.043  1.00  0.00
ATOM    319  C   TYR B  23       8.100   -.920   1.255  1.00  0.00
ATOM    320  O   TYR B  23       8.293  -1.987   1.808  1.00  0.00
ATOM    321  CB  TYR B  23       8.320  -1.539  -1.110  1.00  0.00
ATOM    322  CG  TYR B  23       8.645  -1.099  -2.520  1.00  0.00
ATOM    323  CD1 TYR B  23       9.531  -1.839  -3.290  1.00  0.00
ATOM    324  CD2 TYR B  23       8.058    .043  -3.043  1.00  0.00
ATOM    325  CE1 TYR B  23       9.827  -1.437  -4.579  1.00  0.00
ATOM    326  CE2 TYR B  23       8.355    .445  -4.331  1.00  0.00
ATOM    327  CZ  TYR B  23       9.235   -.291  -5.097  1.00  0.00
ATOM    328  OH  TYR B  23       9.531    .109  -6.380  1.00  0.00
ATOM    338  N   GLY B  24       6.958   -.318   1.426  1.00  0.00
ATOM    339  CA  GLY B  24       5.879   -.291   2.426  1.00  0.00
ATOM    340  C   GLY B  24       4.972  -1.427   2.723  1.00  0.00
ATOM    341  O   GLY B  24       3.890  -1.245   3.313  1.00  0.00
ATOM    345  N   SER B  25       5.273  -2.567   2.194  1.00  0.00
ATOM    346  CA  SER B  25       4.414  -3.639   2.580  1.00  0.00
ATOM    347  C   SER B  25       5.258  -4.916   2.779  1.00  0.00
ATOM    348  O   SER B  25       6.351  -5.053   2.263  1.00  0.00
ATOM    349  CB  SER B  25       3.345  -3.850   1.526  1.00  0.00
ATOM    350  OG  SER B  25       2.471  -4.880   1.898  1.00  0.00
ATOM    356  N   SER B  26       4.684  -5.865   3.548  1.00  0.00
ATOM    357  CA  SER B  26       5.323  -7.190   3.772  1.00  0.00
ATOM    358  C   SER B  26       4.779  -7.902   2.739  1.00  0.00
ATOM    359  O   SER B  26       5.557  -8.654   2.138  1.00  0.00
ATOM    360  CB  SER B  26       4.994  -7.852   5.096  1.00  0.00
ATOM    361  OG  SER B  26       3.633  -8.178   5.170  1.00  0.00
ATOM    367  N   GLY B  27       3.632  -7.585   2.185  1.00  0.00
ATOM    368  CA  GLY B  27       3.930  -8.549   1.374  1.00  0.00
ATOM    369  C   GLY B  27       3.812  -9.901   1.676  1.00  0.00
ATOM    370  O   GLY B  27       3.915 -10.590   2.675  1.00  0.00
ATOM    374  N   ASN B  28       4.084 -10.143    .490  1.00  0.00
ATOM    375  CA  ASN B  28       4.588 -11.232   -.084  1.00  0.00
ATOM    376  C   ASN B  28       5.190 -10.564  -1.399  1.00  0.00
ATOM    377  O   ASN B  28       4.556 -10.628  -2.483  1.00  0.00
ATOM    378  CB  ASN B  28       3.524 -12.292   -.304  1.00  0.00
ATOM    379  CG  ASN B  28       4.094 -13.583   -.822  1.00  0.00
ATOM    380  OD1 ASN B  28       5.133 -13.593  -1.492  1.00  0.00
ATOM    381  ND2 ASN B  28       3.433 -14.673   -.527  1.00  0.00
ATOM    388  N   ALA B  29       6.337 -10.371  -1.367  1.00  0.00
ATOM    389  CA  ALA B  29       7.242  -9.829  -2.339  1.00  0.00
ATOM    390  C   ALA B  29       7.103 -10.759  -3.541  1.00  0.00
ATOM    391  O   ALA B  29       7.315 -10.178  -4.597  1.00  0.00
ATOM    392  CB  ALA B  29       8.350  -9.805  -2.005  1.00  0.00
ATOM    398  N   ALA B  30       6.776 -12.153  -3.482  1.00  0.00
ATOM    399  CA  ALA B  30       7.060 -12.292  -4.816  1.00  0.00
ATOM    400  C   ALA B  30       7.318 -12.407  -6.145  1.00  0.00
ATOM    401  O   ALA B  30       8.193 -12.688  -6.931  1.00  0.00
ATOM    402  CB  ALA B  30       6.545 -14.157  -4.314  1.00  0.00
ATOM    408  N   GLU B  31       6.299 -12.064  -6.652  1.00  0.00
ATOM    409  CA  GLU B  31       5.908 -11.859  -8.054  1.00  0.00
ATOM    410  C   GLU B  31       6.048 -10.331  -8.592  1.00  0.00
ATOM    411  O   GLU B  31       5.719 -10.049  -9.732  1.00  0.00
ATOM    412  CB  GLU B  31       4.467 -12.347  -8.217  1.00  0.00
ATOM    413  CG  GLU B  31       4.249 -13.803  -7.832  1.00  0.00
ATOM    414  CD  GLU B  31       5.057 -14.756  -8.669  1.00  0.00
ATOM    415  OE1 GLU B  31       5.354 -14.426  -9.792  1.00  0.00
ATOM    416  OE2 GLU B  31       5.377 -15.816  -8.184  1.00  0.00
ATOM    423  N   VAL B  32       6.485  -9.399  -7.709  1.00  0.00
ATOM    424  CA  VAL B  32       6.552  -7.876  -7.588  1.00  0.00
ATOM    425  C   VAL B  32       7.360  -7.436  -8.847  1.00  0.00
ATOM    426  O   VAL B  32       8.362  -8.142  -9.242  1.00  0.00
ATOM    427  CB  VAL B  32       7.257  -7.412  -6.300  1.00  0.00
ATOM    428  CG1 VAL B  32       8.706  -7.876  -6.289  1.00  0.00
ATOM    429  CG2 VAL B  32       7.175  -5.897  -6.182  1.00  0.00
ATOM    439  N   ARG B  33       6.773  -6.311  -9.425  1.00  0.00
ATOM    440  CA  ARG B  33       7.359  -5.743 -10.570  1.00  0.00
ATOM    441  C   ARG B  33       7.730  -4.354 -10.228  1.00  0.00
ATOM    442  O   ARG B  33       7.082  -3.461  -9.724  1.00  0.00
ATOM    443  CB  ARG B  33       6.405  -5.762 -11.755  1.00  0.00
ATOM    444  CG  ARG B  33       6.938  -5.102 -13.016  1.00  0.00
ATOM    445  CD  ARG B  33       5.978  -5.214 -14.144  1.00  0.00
ATOM    446  NE  ARG B  33       5.847  -6.585 -14.610  1.00  0.00
ATOM    447  CZ  ARG B  33       4.917  -7.010 -15.487  1.00  0.00
ATOM    448  NH1 ARG B  33       4.045  -6.160 -15.983  1.00  0.00
ATOM    449  NH2 ARG B  33       4.881  -8.280 -15.850  1.00  0.00
ATOM    463  N   VAL B  34       8.972  -4.051 -10.588  1.00  0.00
ATOM    464  CA  VAL B  34       9.466  -2.725 -10.237  1.00  0.00
ATOM    465  C   VAL B  34       9.783  -2.013 -11.414  1.00  0.00
ATOM    466  O   VAL B  34      10.465  -2.688 -12.153  1.00  0.00
ATOM    467  CB  VAL B  34      10.729  -2.783  -9.358  1.00  0.00
ATOM    468  CG1 VAL B  34      11.102  -1.392  -8.869  1.00  0.00
ATOM    469  CG2 VAL B  34      10.500  -3.724  -8.185  1.00  0.00
ATOM    479  N   THR B  35       9.216   -.694 -11.535  1.00  0.00
ATOM    480  CA  THR B  35       9.501    .089 -12.744  1.00  0.00
ATOM    481  C   THR B  35      10.231   1.511 -12.526  1.00  0.00
ATOM    482  O   THR B  35       9.967   2.239 -11.557  1.00  0.00
ATOM    483  CB  THR B  35       8.179    .300 -13.504  1.00  0.00
ATOM    484  OG1 THR B  35       7.627   -.972 -13.870  1.00  0.00
ATOM    485  CG2 THR B  35       8.412   1.127 -14.760  1.00  0.00
ATOM    493  N   VAL B  36      11.213   1.900 -13.236  1.00  0.00
ATOM    494  CA  VAL B  36      11.725   3.174 -13.093  1.00  0.00
ATOM    495  C   VAL B  36      11.296   4.003 -14.336  1.00  0.00
ATOM    496  O   VAL B  36      11.461   3.714 -15.546  1.00  0.00
ATOM    497  CB  VAL B  36      13.258   3.106 -12.957  1.00  0.00
ATOM    498  CG1 VAL B  36      13.870   2.419 -14.169  1.00  0.00
ATOM    499  CG2 VAL B  36      13.826   4.506 -12.786  1.00  0.00
ATOM    509  N   LEU B  37      10.736   5.212 -13.949  1.00  0.00
ATOM    510  CA  LEU B  37      10.372   6.012 -15.044  1.00  0.00
ATOM    511  C   LEU B  37      11.140   7.414 -14.977  1.00  0.00
ATOM    512  O   LEU B  37      11.433   8.053 -13.961  1.00  0.00
ATOM    513  CB  LEU B  37       8.849   6.194 -15.035  1.00  0.00
ATOM    514  CG  LEU B  37       8.024   4.900 -15.047  1.00  0.00
ATOM    515  CD1 LEU B  37       7.754   4.457 -13.616  1.00  0.00
ATOM    516  CD2 LEU B  37       6.724   5.134 -15.802  1.00  0.00
ATOM    528  N   ARG B  38      11.490   7.966 -16.120  1.00  0.00
ATOM    529  CA  ARG B  38      11.963   9.259 -16.144  1.00  0.00
ATOM    530  C   ARG B  38      10.908  10.427 -16.552  1.00  0.00
ATOM    531  O   ARG B  38       9.943  10.503 -17.333  1.00  0.00
ATOM    532  CB  ARG B  38      13.153   9.247 -17.093  1.00  0.00
ATOM    533  CG  ARG B  38      13.854  10.586 -17.257  1.00  0.00
ATOM    534  CD  ARG B  38      15.086  10.464 -18.078  1.00  0.00
ATOM    535  NE  ARG B  38      15.785  11.733 -18.198  1.00  0.00
ATOM    536  CZ  ARG B  38      15.627  12.600 -19.217  1.00  0.00
ATOM    537  NH1 ARG B  38      14.792  12.321 -20.194  1.00  0.00
ATOM    538  NH2 ARG B  38      16.311  13.730 -19.235  1.00  0.00
ATOM    552  N   GLN B  39      10.996  11.584 -15.783  1.00  0.00
ATOM    553  CA  GLN B  39       9.930  12.566 -16.237  1.00  0.00
ATOM    554  C   GLN B  39      10.496  13.655 -17.101  1.00  0.00
ATOM    555  O   GLN B  39      11.381  14.364 -16.616  1.00  0.00
ATOM    556  CB  GLN B  39       9.219  13.213 -15.046  1.00  0.00
ATOM    557  CG  GLN B  39       8.061  14.118 -15.428  1.00  0.00
ATOM    558  CD  GLN B  39       7.399  14.754 -14.220  1.00  0.00
ATOM    559  OE1 GLN B  39       7.149  14.089 -13.211  1.00  0.00
ATOM    560  NE2 GLN B  39       7.112  16.047 -14.316  1.00  0.00
ATOM    569  N   ALA B  40      10.114  13.914 -18.249  1.00  0.00
ATOM    570  CA  ALA B  40      10.732  14.872 -18.931  1.00  0.00
ATOM    571  C   ALA B  40      10.081  16.246 -19.197  1.00  0.00
ATOM    572  O   ALA B  40       9.159  16.636 -19.833  1.00  0.00
ATOM    573  CB  ALA B  40      11.052  14.434 -20.254  1.00  0.00
ATOM    579  N   GLY B  41      10.410  17.078 -18.311  1.00  0.00
ATOM    580  CA  GLY B  41       9.690  18.281 -18.405  1.00  0.00
ATOM    581  C   GLY B  41       8.363  17.581 -18.001  1.00  0.00
ATOM    582  O   GLY B  41       8.269  17.009 -16.923  1.00  0.00
ATOM    586  N   SER B  42       7.309  17.738 -18.844  1.00  0.00
ATOM    587  CA  SER B  42       5.925  17.213 -18.638  1.00  0.00
ATOM    588  C   SER B  42       5.594  15.863 -19.193  1.00  0.00
ATOM    589  O   SER B  42       4.389  15.370 -19.173  1.00  0.00
ATOM    590  CB  SER B  42       4.926  18.191 -19.225  1.00  0.00
ATOM    591  OG  SER B  42       5.074  18.286 -20.615  1.00  0.00
ATOM    597  N   GLN B  43       6.621  15.194 -19.812  1.00  0.00
ATOM    598  CA  GLN B  43       6.325  13.988 -20.430  1.00  0.00
ATOM    599  C   GLN B  43       6.794  12.782 -19.770  1.00  0.00
ATOM    600  O   GLN B  43       7.753  12.543 -19.037  1.00  0.00
ATOM    601  CB  GLN B  43       6.882  14.014 -21.855  1.00  0.00
ATOM    602  CG  GLN B  43       6.347  15.148 -22.713  1.00  0.00
ATOM    603  CD  GLN B  43       4.861  15.014 -22.988  1.00  0.00
ATOM    604  OE1 GLN B  43       4.415  14.042 -23.604  1.00  0.00
ATOM    605  NE2 GLN B  43       4.086  15.991 -22.533  1.00  0.00
ATOM    614  N   MET B  44       6.241  11.691 -19.910  1.00  0.00
ATOM    615  CA  MET B  44       6.924  10.706 -19.073  1.00  0.00
ATOM    616  C   MET B  44       7.387   9.478 -19.852  1.00  0.00
ATOM    617  O   MET B  44       6.618   8.928 -20.649  1.00  0.00
ATOM    618  CB  MET B  44       6.008  10.280 -17.927  1.00  0.00
ATOM    619  CG  MET B  44       6.625   9.271 -16.970  1.00  0.00
ATOM    620  SD  MET B  44       5.535   8.864 -15.591  1.00  0.00
ATOM    621  CE  MET B  44       5.579  10.393 -14.662  1.00  0.00
ATOM    631  N   THR B  45       8.579   8.989 -19.575  1.00  0.00
ATOM    632  CA  THR B  45       8.944   7.950 -20.326  1.00  0.00
ATOM    633  C   THR B  45       9.359   6.680 -19.411  1.00  0.00
ATOM    634  O   THR B  45       9.721   6.513 -18.227  1.00  0.00
ATOM    635  CB  THR B  45      10.082   8.420 -21.251  1.00  0.00
ATOM    636  OG1 THR B  45      11.207   8.825 -20.461  1.00  0.00
ATOM    637  CG2 THR B  45       9.623   9.589 -22.109  1.00  0.00
ATOM    645  N   GLU B  46       9.256   5.530 -19.947  1.00  0.00
ATOM    646  CA  GLU B  46       9.606   4.429 -19.001  1.00  0.00
ATOM    647  C   GLU B  46      10.887   4.023 -19.512  1.00  0.00
ATOM    648  O   GLU B  46      11.070   3.741 -20.724  1.00  0.00
ATOM    649  CB  GLU B  46       8.624   3.255 -18.998  1.00  0.00
ATOM    650  CG  GLU B  46       9.006   2.118 -18.060  1.00  0.00
ATOM    651  CD  GLU B  46       8.006    .996 -18.064  1.00  0.00
ATOM    652  OE1 GLU B  46       6.852   1.254 -18.312  1.00  0.00
ATOM    653  OE2 GLU B  46       8.396   -.122 -17.819  1.00  0.00
ATOM    660  N   VAL B  47      11.793   3.879 -18.605  1.00  0.00
ATOM    661  CA  VAL B  47      13.138   3.650 -18.919  1.00  0.00
ATOM    662  C   VAL B  47      13.577   2.251 -18.517  1.00  0.00
ATOM    663  O   VAL B  47      14.285   1.598 -19.286  1.00  0.00
ATOM    664  CB  VAL B  47      14.012   4.703 -18.211  1.00  0.00
ATOM    665  CG1 VAL B  47      15.488   4.414 -18.446  1.00  0.00
ATOM    666  CG2 VAL B  47      13.649   6.095 -18.706  1.00  0.00
ATOM    676  N   CYS B  48      13.122   1.795 -17.475  1.00  0.00
ATOM    677  CA  CYS B  48      13.446    .499 -17.112  1.00  0.00
ATOM    678  C   CYS B  48      12.576   -.234 -16.247  1.00  0.00
ATOM    679  O   CYS B  48      11.716   -.080 -15.422  1.00  0.00
ATOM    680  CB  CYS B  48      14.822    .513 -16.446  1.00  0.00
ATOM    681  SG  CYS B  48      15.428  -1.123 -15.968  1.00  0.00
ATOM    687  N   ALA B  49      12.686  -1.399 -16.573  1.00  0.00
ATOM    688  CA  ALA B  49      11.830  -2.083 -15.764  1.00  0.00
ATOM    689  C   ALA B  49      12.446  -3.165 -15.303  1.00  0.00
ATOM    690  O   ALA B  49      13.328  -3.784 -15.917  1.00  0.00
ATOM    691  CB  ALA B  49      10.692  -2.205 -16.279  1.00  0.00
ATOM    697  N   ALA B  50      11.908  -3.547 -14.349  1.00  0.00
ATOM    698  CA  ALA B  50      12.502  -4.736 -14.005  1.00  0.00
ATOM    699  C   ALA B  50      11.647  -5.327 -13.195  1.00  0.00
ATOM    700  O   ALA B  50      10.945  -4.635 -12.544  1.00  0.00
ATOM    701  CB  ALA B  50      13.694  -4.557 -13.170  1.00  0.00
ATOM    707  N   THR B  51      11.744  -6.728 -13.391  1.00  0.00
ATOM    708  CA  THR B  51      10.841  -7.554 -12.783  1.00  0.00
ATOM    709  C   THR B  51      11.546  -8.495 -12.159  1.00  0.00
ATOM    710  O   THR B  51      12.400  -9.181 -12.667  1.00  0.00
ATOM    711  CB  THR B  51       9.854  -8.221 -13.758  1.00  0.00
ATOM    712  OG1 THR B  51       9.175  -7.212 -14.518  1.00  0.00
ATOM    713  CG2 THR B  51       8.831  -9.051 -12.998  1.00  0.00
ATOM    721  N   TYR B  52      11.143  -8.679 -11.035  1.00  0.00
ATOM    722  CA  TYR B  52      11.778  -9.576 -10.331  1.00  0.00
ATOM    723  C   TYR B  52      10.766 -10.310 -10.077  1.00  0.00
ATOM    724  O   TYR B  52       9.615  -9.923  -9.686  1.00  0.00
ATOM    725  CB  TYR B  52      12.466  -9.057  -9.067  1.00  0.00
ATOM    726  CG  TYR B  52      13.401  -7.894  -9.315  1.00  0.00
ATOM    727  CD1 TYR B  52      12.909  -6.597  -9.320  1.00  0.00
ATOM    728  CD2 TYR B  52      14.751  -8.125  -9.536  1.00  0.00
ATOM    729  CE1 TYR B  52      13.763  -5.535  -9.546  1.00  0.00
ATOM    730  CE2 TYR B  52      15.605  -7.063  -9.762  1.00  0.00
ATOM    731  CZ  TYR B  52      15.115  -5.772  -9.768  1.00  0.00
ATOM    732  OH  TYR B  52      15.966  -4.715  -9.993  1.00  0.00
ATOM    742  N   THR B  53      11.363 -11.258  -9.845  1.00  0.00
ATOM    743  CA  THR B  53      10.698 -12.260  -9.482  1.00  0.00
ATOM    744  C   THR B  53      11.541 -12.675  -8.392  1.00  0.00
ATOM    745  O   THR B  53      12.520 -12.162  -8.211  1.00  0.00
ATOM    746  CB  THR B  53      10.530 -13.312 -10.594  1.00  0.00
ATOM    747  OG1 THR B  53      11.792 -13.937 -10.860  1.00  0.00
ATOM    748  CG2 THR B  53      10.012 -12.662 -11.869  1.00  0.00
ATOM    756  N   VAL B  54      11.007 -13.518  -7.530  1.00  0.00
ATOM    757  CA  VAL B  54      11.693 -14.021  -6.426  1.00  0.00
ATOM    758  C   VAL B  54      11.773 -14.706  -7.823  1.00  0.00
ATOM    759  O   VAL B  54      10.737 -14.734  -8.505  1.00  0.00
ATOM    760  CB  VAL B  54      10.961 -14.690  -5.247  1.00  0.00
ATOM    761  CG1 VAL B  54      10.292 -15.980  -5.698  1.00  0.00
ATOM    762  CG2 VAL B  54      11.940 -14.958  -4.114  1.00  0.00
ATOM    772  N   GLU B  55      12.665 -15.285  -8.075  1.00  0.00
ATOM    773  CA  GLU B  55      13.674 -16.072  -8.714  1.00  0.00
ATOM    774  C   GLU B  55      14.364 -15.051  -9.777  1.00  0.00
ATOM    775  O   GLU B  55      14.779 -15.433 -10.884  1.00  0.00
ATOM    776  CB  GLU B  55      13.059 -17.307  -9.376  1.00  0.00
ATOM    777  CG  GLU B  55      12.349 -18.248  -8.414  1.00  0.00
ATOM    778  CD  GLU B  55      11.848 -19.499  -9.081  1.00  0.00
ATOM    779  OE1 GLU B  55      11.944 -19.588 -10.282  1.00  0.00
ATOM    780  OE2 GLU B  55      11.370 -20.367  -8.390  1.00  0.00
ATOM    787  N   ASP B  56      14.404 -13.724  -9.397  1.00  0.00
ATOM    788  CA  ASP B  56      15.274 -12.502  -9.641  1.00  0.00
ATOM    789  C   ASP B  56      15.540 -12.007 -10.977  1.00  0.00
ATOM    790  O   ASP B  56      16.576 -11.350 -11.232  1.00  0.00
ATOM    791  CB  ASP B  56      16.662 -12.720  -9.033  1.00  0.00
ATOM    792  CG  ASP B  56      16.627 -12.890  -7.520  1.00  0.00
ATOM    793  OD1 ASP B  56      15.922 -12.150  -6.875  1.00  0.00
ATOM    794  OD2 ASP B  56      17.306 -13.757  -7.025  1.00  0.00
ATOM    799  N   GLU B  57      14.817 -12.476 -11.900  1.00  0.00
ATOM    800  CA  GLU B  57      15.221 -11.869 -13.049  1.00  0.00
ATOM    801  C   GLU B  57      15.023 -10.439 -12.778  1.00  0.00
ATOM    802  O   GLU B  57      14.398  -9.935 -11.665  1.00  0.00
ATOM    803  CB  GLU B  57      14.415 -12.348 -14.259  1.00  0.00
ATOM    804  CG  GLU B  57      14.656 -13.802 -14.639  1.00  0.00
ATOM    805  CD  GLU B  57      13.874 -14.228 -15.851  1.00  0.00
ATOM    806  OE1 GLU B  57      13.109 -13.437 -16.348  1.00  0.00
ATOM    807  OE2 GLU B  57      14.043 -15.345 -16.280  1.00  0.00
ATOM    814  N   LEU B  58      15.879  -9.827 -13.717  1.00  0.00
ATOM    815  CA  LEU B  58      15.799  -8.465 -14.004  1.00  0.00
ATOM    816  C   LEU B  58      15.693  -8.109 -15.514  1.00  0.00
ATOM    817  O   LEU B  58      16.493  -8.592 -16.265  1.00  0.00
ATOM    818  CB  LEU B  58      17.029  -7.791 -13.384  1.00  0.00
ATOM    819  CG  LEU B  58      17.090  -6.264 -13.519  1.00  0.00
ATOM    820  CD1 LEU B  58      17.882  -5.682 -12.357  1.00  0.00
ATOM    821  CD2 LEU B  58      17.726  -5.898 -14.852  1.00  0.00
ATOM    833  N   ALA B  59      14.799  -7.289 -15.975  1.00  0.00
ATOM    834  CA  ALA B  59      14.917  -6.950 -17.363  1.00  0.00
ATOM    835  C   ALA B  59      15.486  -5.492 -17.711  1.00  0.00
ATOM    836  O   ALA B  59      15.459  -4.613 -16.830  1.00  0.00
ATOM    837  CB  ALA B  59      13.723  -7.256 -17.935  1.00  0.00
ATOM    843  N   PHE B  60      16.002  -5.189 -18.921  1.00  0.00
ATOM    844  CA  PHE B  60      16.413  -3.829 -18.975  1.00  0.00
ATOM    845  C   PHE B  60      15.987  -3.196 -20.045  1.00  0.00
ATOM    846  O   PHE B  60      15.708  -3.757 -21.085  1.00  0.00
ATOM    847  CB  PHE B  60      17.934  -3.673 -18.966  1.00  0.00
ATOM    848  CG  PHE B  60      18.624  -4.391 -20.091  1.00  0.00
ATOM    849  CD1 PHE B  60      18.815  -3.768 -21.316  1.00  0.00
ATOM    850  CD2 PHE B  60      19.082  -5.689 -19.928  1.00  0.00
ATOM    851  CE1 PHE B  60      19.449  -4.428 -22.352  1.00  0.00
ATOM    852  CE2 PHE B  60      19.717  -6.350 -20.961  1.00  0.00
ATOM    853  CZ  PHE B  60      19.900  -5.718 -22.175  1.00  0.00
ATOM    863  N   LEU B  61      15.786  -2.033 -19.829  1.00  0.00
ATOM    864  CA  LEU B  61      15.281  -1.674 -20.995  1.00  0.00
ATOM    865  C   LEU B  61      16.174   -.774 -21.597  1.00  0.00
ATOM    866  O   LEU B  61      17.221   -.618 -20.967  1.00  0.00
ATOM    867  CB  LEU B  61      13.899  -1.034 -20.815  1.00  0.00
ATOM    868  CG  LEU B  61      12.855  -1.896 -20.095  1.00  0.00
ATOM    869  CD1 LEU B  61      11.595  -1.075 -19.856  1.00  0.00
ATOM    870  CD2 LEU B  61      12.553  -3.131 -20.930  1.00  0.00
ATOM    882  N   ASP B  62      15.799   -.235 -22.658  1.00  0.00
ATOM    883  CA  ASP B  62      16.736    .288 -23.390  1.00  0.00
ATOM    884  C   ASP B  62      17.837   1.220 -22.886  1.00  0.00
ATOM    885  O   ASP B  62      17.639   2.218 -22.201  1.00  0.00
ATOM    886  CB  ASP B  62      15.943    .979 -24.503  1.00  0.00
ATOM    887  CG  ASP B  62      15.280   -.005 -25.457  1.00  0.00
ATOM    888  OD1 ASP B  62      15.558  -1.176 -25.359  1.00  0.00
ATOM    889  OD2 ASP B  62      14.502    .425 -26.275  1.00  0.00
ATOM    894  N   ASP B  63      19.040    .820 -23.314  1.00  0.00
ATOM    895  CA  ASP B  63      20.317   1.437 -23.105  1.00  0.00
ATOM    896  C   ASP B  63      20.479   1.500 -21.680  1.00  0.00
ATOM    897  O   ASP B  63      21.395   2.120 -21.130  1.00  0.00
ATOM    898  CB  ASP B  63      20.409   2.839 -23.713  1.00  0.00
ATOM    899  CG  ASP B  63      20.319   2.833 -25.233  1.00  0.00
ATOM    900  OD1 ASP B  63      20.511   1.792 -25.816  1.00  0.00
ATOM    901  OD2 ASP B  63      20.059   3.869 -25.797  1.00  0.00
ATOM    906  N   SER B  64      19.755    .719 -21.026  1.00  0.00
ATOM    907  CA  SER B  64      19.810    .974 -19.677  1.00  0.00
ATOM    908  C   SER B  64      20.023   -.347 -19.543  1.00  0.00
ATOM    909  O   SER B  64      19.411  -1.291 -20.032  1.00  0.00
ATOM    910  CB  SER B  64      18.552   1.494 -19.010  1.00  0.00
ATOM    911  OG  SER B  64      18.169   2.729 -19.552  1.00  0.00
ATOM    917  N   THR B  65      20.812   -.375 -18.745  1.00  0.00
ATOM    918  CA  THR B  65      21.248  -1.406 -18.180  1.00  0.00
ATOM    919  C   THR B  65      20.894  -1.032 -16.809  1.00  0.00
ATOM    920  O   THR B  65      21.133    .077 -16.272  1.00  0.00
ATOM    921  CB  THR B  65      22.751  -1.636 -18.422  1.00  0.00
ATOM    922  OG1 THR B  65      22.988  -1.825 -19.823  1.00  0.00
ATOM    923  CG2 THR B  65      23.232  -2.862 -17.661  1.00  0.00
ATOM    931  N   CYS B  66      20.312  -2.016 -16.244  1.00  0.00
ATOM    932  CA  CYS B  66      19.778  -1.968 -15.017  1.00  0.00
ATOM    933  C   CYS B  66      20.172  -3.047 -14.253  1.00  0.00
ATOM    934  O   CYS B  66      19.889  -4.169 -14.579  1.00  0.00
ATOM    935  CB  CYS B  66      18.251  -1.943 -15.090  1.00  0.00
ATOM    936  SG  CYS B  66      17.435  -1.938 -13.476  1.00  0.00
ATOM    942  N   THR B  67      20.557  -2.765 -13.195  1.00  0.00
ATOM    943  CA  THR B  67      20.899  -4.016 -12.444  1.00  0.00
ATOM    944  C   THR B  67      20.277  -3.687 -11.215  1.00  0.00
ATOM    945  O   THR B  67      20.100  -2.615 -10.611  1.00  0.00
ATOM    946  CB  THR B  67      22.398  -4.307 -12.247  1.00  0.00
ATOM    947  OG1 THR B  67      22.963  -3.337 -11.357  1.00  0.00
ATOM    948  CG2 THR B  67      23.130  -4.255 -13.580  1.00  0.00
ATOM    956  N   GLY B  68      20.090  -4.736 -10.618  1.00  0.00
ATOM    957  CA  GLY B  68      19.424  -4.482  -9.512  1.00  0.00
ATOM    958  C   GLY B  68      19.299  -5.742  -8.933  1.00  0.00
ATOM    959  O   GLY B  68      19.642  -6.842  -9.428  1.00  0.00
ATOM    963  N   THR B  69      18.746  -5.545  -7.836  1.00  0.00
ATOM    964  CA  THR B  69      18.650  -6.706  -6.906  1.00  0.00
ATOM    965  C   THR B  69      17.486  -6.533  -5.955  1.00  0.00
ATOM    966  O   THR B  69      16.918  -5.416  -5.613  1.00  0.00
ATOM    967  CB  THR B  69      19.942  -6.897  -6.090  1.00  0.00
ATOM    968  OG1 THR B  69      19.897  -8.156  -5.405  1.00  0.00
ATOM    969  CG2 THR B  69      20.102  -5.777  -5.074  1.00  0.00
ATOM    977  N   SER B  70      17.191  -7.585  -5.283  1.00  0.00
ATOM    978  CA  SER B  70      16.106  -7.295  -4.315  1.00  0.00
ATOM    979  C   SER B  70      16.445  -7.914  -3.110  1.00  0.00
ATOM    980  O   SER B  70      17.112  -8.970  -3.022  1.00  0.00
ATOM    981  CB  SER B  70      14.751  -7.812  -4.759  1.00  0.00
ATOM    982  OG  SER B  70      14.739  -9.212  -4.806  1.00  0.00
ATOM    988  N   SER B  71      15.761  -7.255  -2.174  1.00  0.00
ATOM    989  CA  SER B  71      15.793  -7.793   -.815  1.00  0.00
ATOM    990  C   SER B  71      14.801  -7.470    .088  1.00  0.00
ATOM    991  O   SER B  71      14.296  -6.424    .527  1.00  0.00
ATOM    992  CB  SER B  71      17.084  -7.398   -.126  1.00  0.00
ATOM    993  OG  SER B  71      17.130  -7.901   1.181  1.00  0.00
ATOM    999  N   GLY B  72      14.041  -8.476    .200  1.00  0.00
ATOM   1000  CA  GLY B  72      13.153  -8.101   1.176  1.00  0.00
ATOM   1001  C   GLY B  72      12.227  -7.062    .522  1.00  0.00
ATOM   1002  O   GLY B  72      11.659  -7.268   -.571  1.00  0.00
ATOM   1006  N   ASN B  73      12.141  -5.916   1.241  1.00  0.00
ATOM   1007  CA  ASN B  73      11.320  -4.768    .693  1.00  0.00
ATOM   1008  C   ASN B  73      12.174  -3.595   -.158  1.00  0.00
ATOM   1009  O   ASN B  73      11.875  -2.425   -.435  1.00  0.00
ATOM   1010  CB  ASN B  73      10.560  -4.150   1.852  1.00  0.00
ATOM   1011  CG  ASN B  73      11.470  -3.529   2.875  1.00  0.00
ATOM   1012  OD1 ASN B  73      12.671  -3.823   2.915  1.00  0.00
ATOM   1013  ND2 ASN B  73      10.923  -2.675   3.702  1.00  0.00
ATOM   1020  N   LYS B  74      13.388  -3.800   -.460  1.00  0.00
ATOM   1021  CA  LYS B  74      14.198  -2.720  -1.102  1.00  0.00
ATOM   1022  C   LYS B  74      14.625  -3.110  -2.523  1.00  0.00
ATOM   1023  O   LYS B  74      15.038  -4.244  -2.935  1.00  0.00
ATOM   1024  CB  LYS B  74      15.436  -2.397   -.264  1.00  0.00
ATOM   1025  CG  LYS B  74      15.134  -1.747   1.080  1.00  0.00
ATOM   1026  CD  LYS B  74      16.413  -1.337   1.795  1.00  0.00
ATOM   1027  CE  LYS B  74      16.112   -.654   3.121  1.00  0.00
ATOM   1028  NZ  LYS B  74      17.353   -.219   3.818  1.00  0.00
ATOM   1042  N   VAL B  75      14.435  -2.127  -3.380  1.00  0.00
ATOM   1043  CA  VAL B  75      14.873  -2.429  -4.672  1.00  0.00
ATOM   1044  C   VAL B  75      15.993  -1.416  -5.131  1.00  0.00
ATOM   1045  O   VAL B  75      16.182   -.237  -4.932  1.00  0.00
ATOM   1046  CB  VAL B  75      13.664  -2.392  -5.625  1.00  0.00
ATOM   1047  CG1 VAL B  75      14.079  -2.812  -7.027  1.00  0.00
ATOM   1048  CG2 VAL B  75      12.560  -3.294  -5.096  1.00  0.00
ATOM   1058  N   ASN B  76      17.011  -2.049  -5.694  1.00  0.00
ATOM   1059  CA  ASN B  76      18.168  -1.108  -6.062  1.00  0.00
ATOM   1060  C   ASN B  76      18.418  -1.029  -7.557  1.00  0.00
ATOM   1061  O   ASN B  76      18.657  -2.178  -8.110  1.00  0.00
ATOM   1062  CB  ASN B  76      19.456  -1.518  -5.372  1.00  0.00
ATOM   1063  CG  ASN B  76      20.571   -.536  -5.599  1.00  0.00
ATOM   1064  OD1 ASN B  76      20.601    .165  -6.617  1.00  0.00
ATOM   1065  ND2 ASN B  76      21.491   -.471  -4.669  1.00  0.00
ATOM   1072  N   LEU B  77      18.358    .134  -8.251  1.00  0.00
ATOM   1073  CA  LEU B  77      18.535    .139  -9.636  1.00  0.00
ATOM   1074  C   LEU B  77      19.894    .785 -10.004  1.00  0.00
ATOM   1075  O   LEU B  77      20.379   1.836  -9.641  1.00  0.00
ATOM   1076  CB  LEU B  77      17.368    .891 -10.289  1.00  0.00
ATOM   1077  CG  LEU B  77      15.965    .429  -9.876  1.00  0.00
ATOM   1078  CD1 LEU B  77      14.920   1.295 -10.567  1.00  0.00
ATOM   1079  CD2 LEU B  77      15.785  -1.038 -10.239  1.00  0.00
ATOM   1091  N   THR B  78      20.665    .081 -10.711  1.00  0.00
ATOM   1092  CA  THR B  78      21.846    .697 -11.080  1.00  0.00
ATOM   1093  C   THR B  78      21.849    .986 -12.500  1.00  0.00
ATOM   1094  O   THR B  78      21.538    .096 -13.341  1.00  0.00
ATOM   1095  CB  THR B  78      23.064   -.173 -10.719  1.00  0.00
ATOM   1096  OG1 THR B  78      23.130   -.342  -9.297  1.00  0.00
ATOM   1097  CG2 THR B  78      24.348    .479 -11.208  1.00  0.00
ATOM   1105  N   ILE B  79      22.168   2.386 -12.767  1.00  0.00
ATOM   1106  CA  ILE B  79      22.204   2.759 -14.109  1.00  0.00
ATOM   1107  C   ILE B  79      23.605   3.045 -14.692  1.00  0.00
ATOM   1108  O   ILE B  79      24.456   3.799 -14.185  1.00  0.00
ATOM   1109  CB  ILE B  79      21.302   3.994 -14.285  1.00  0.00
ATOM   1110  CG1 ILE B  79      19.971   3.793 -13.556  1.00  0.00
ATOM   1111  CG2 ILE B  79      21.067   4.274 -15.762  1.00  0.00
ATOM   1112  CD1 ILE B  79      19.164   2.624 -14.070  1.00  0.00
ATOM   1124  N   GLN B  80      23.948   2.312 -15.812  1.00  0.00
ATOM   1125  CA  GLN B  80      25.316   2.614 -16.229  1.00  0.00
ATOM   1126  C   GLN B  80      25.404   3.436 -17.558  1.00  0.00
ATOM   1127  O   GLN B  80      24.597   3.199 -18.467  1.00  0.00
ATOM   1128  CB  GLN B  80      26.096   1.305 -16.372  1.00  0.00
ATOM   1129  CG  GLN B  80      26.223    .510 -15.083  1.00  0.00
ATOM   1130  CD  GLN B  80      26.997   -.780 -15.272  1.00  0.00
ATOM   1131  OE1 GLN B  80      26.991  -1.371 -16.356  1.00  0.00
ATOM   1132  NE2 GLN B  80      27.668  -1.226 -14.217  1.00  0.00
ATOM   1141  N   GLY B  81      26.343   4.325 -17.688  1.00  0.00
ATOM   1142  CA  GLY B  81      26.732   5.145 -18.846  1.00  0.00
ATOM   1143  C   GLY B  81      25.773   6.262 -19.115  1.00  0.00
ATOM   1144  O   GLY B  81      25.488   6.641 -20.256  1.00  0.00
ATOM   1148  N   LEU B  82      25.268   6.761 -18.074  1.00  0.00
ATOM   1149  CA  LEU B  82      24.345   7.824 -18.024  1.00  0.00
ATOM   1150  C   LEU B  82      25.106   8.971 -18.690  1.00  0.00
ATOM   1151  O   LEU B  82      26.318   9.069 -18.529  1.00  0.00
ATOM   1152  CB  LEU B  82      23.933   8.152 -16.583  1.00  0.00
ATOM   1153  CG  LEU B  82      22.728   7.373 -16.042  1.00  0.00
ATOM   1154  CD1 LEU B  82      22.622   7.582 -14.538  1.00  0.00
ATOM   1155  CD2 LEU B  82      21.464   7.837 -16.749  1.00  0.00
ATOM   1167  N   ARG B  83      24.475   9.788 -19.384  1.00  0.00
ATOM   1168  CA  ARG B  83      25.014  10.944 -20.077  1.00  0.00
ATOM   1169  C   ARG B  83      24.489  12.118 -19.347  1.00  0.00
ATOM   1170  O   ARG B  83      23.534  11.919 -18.611  1.00  0.00
ATOM   1171  CB  ARG B  83      24.594  11.001 -21.539  1.00  0.00
ATOM   1172  CG  ARG B  83      25.109   9.857 -22.397  1.00  0.00
ATOM   1173  CD  ARG B  83      24.633   9.964 -23.800  1.00  0.00
ATOM   1174  NE  ARG B  83      23.194   9.778 -23.900  1.00  0.00
ATOM   1175  CZ  ARG B  83      22.471   9.990 -25.017  1.00  0.00
ATOM   1176  NH1 ARG B  83      23.065  10.393 -26.118  1.00  0.00
ATOM   1177  NH2 ARG B  83      21.165   9.791 -25.006  1.00  0.00
ATOM   1191  N   ALA B  84      25.114  13.296 -19.548  1.00  0.00
ATOM   1192  CA  ALA B  84      24.804  14.495 -18.838  1.00  0.00
ATOM   1193  C   ALA B  84      23.390  14.961 -18.975  1.00  0.00
ATOM   1194  O   ALA B  84      22.708  15.148 -17.916  1.00  0.00
ATOM   1195  CB  ALA B  84      25.845  15.709 -19.377  1.00  0.00
ATOM   1201  N   MET B  85      22.873  14.720 -20.076  1.00  0.00
ATOM   1202  CA  MET B  85      21.612  15.073 -20.538  1.00  0.00
ATOM   1203  C   MET B  85      20.527  14.194 -19.952  1.00  0.00
ATOM   1204  O   MET B  85      19.348  14.428 -20.169  1.00  0.00
ATOM   1205  CB  MET B  85      21.608  15.012 -22.065  1.00  0.00
ATOM   1206  CG  MET B  85      22.515  16.033 -22.738  1.00  0.00
ATOM   1207  SD  MET B  85      22.089  17.732 -22.307  1.00  0.00
ATOM   1208  CE  MET B  85      20.497  17.896 -23.111  1.00  0.00
ATOM   1218  N   ASP B  86      20.944  13.151 -19.201  1.00  0.00
ATOM   1219  CA  ASP B  86      20.048  12.155 -18.631  1.00  0.00
ATOM   1220  C   ASP B  86      19.560  12.521 -17.280  1.00  0.00
ATOM   1221  O   ASP B  86      18.795  11.765 -16.665  1.00  0.00
ATOM   1222  CB  ASP B  86      20.741  10.793 -18.549  1.00  0.00
ATOM   1223  CG  ASP B  86      21.015  10.184 -19.918  1.00  0.00
ATOM   1224  OD1 ASP B  86      20.383  10.590 -20.864  1.00  0.00
ATOM   1225  OD2 ASP B  86      21.854   9.320 -20.004  1.00  0.00
ATOM   1230  N   THR B  87      19.927  13.687 -16.898  1.00  0.00
ATOM   1231  CA  THR B  87      19.612  14.321 -15.676  1.00  0.00
ATOM   1232  C   THR B  87      18.118  14.469 -15.614  1.00  0.00
ATOM   1233  O   THR B  87      17.426  14.653 -16.608  1.00  0.00
ATOM   1234  CB  THR B  87      20.307  15.689 -15.547  1.00  0.00
ATOM   1235  OG1 THR B  87      20.047  16.239 -14.249  1.00  0.00
ATOM   1236  CG2 THR B  87      19.799  16.648 -16.612  1.00  0.00
ATOM   1244  N   GLY B  88      17.585  14.258 -14.375  1.00  0.00
ATOM   1245  CA  GLY B  88      16.168  14.351 -14.109  1.00  0.00
ATOM   1246  C   GLY B  88      15.275  13.628 -13.116  1.00  0.00
ATOM   1247  O   GLY B  88      15.638  13.089 -12.044  1.00  0.00
ATOM   1251  N   LEU B  89      13.988  13.799 -13.262  1.00  0.00
ATOM   1252  CA  LEU B  89      13.392  13.198 -12.117  1.00  0.00
ATOM   1253  C   LEU B  89      13.105  11.672 -12.277  1.00  0.00
ATOM   1254  O   LEU B  89      12.583  11.121 -13.252  1.00  0.00
ATOM   1255  CB  LEU B  89      12.093  13.951 -11.802  1.00  0.00
ATOM   1256  CG  LEU B  89      12.250  15.233 -10.976  1.00  0.00
ATOM   1257  CD1 LEU B  89      13.075  16.245 -11.760  1.00  0.00
ATOM   1258  CD2 LEU B  89      10.876  15.792 -10.638  1.00  0.00
ATOM   1270  N   TYR B  90      13.497  10.880 -11.330  1.00  0.00
ATOM   1271  CA  TYR B  90      13.144   9.508 -11.531  1.00  0.00
ATOM   1272  C   TYR B  90      12.108   9.090 -10.486  1.00  0.00
ATOM   1273  O   TYR B  90      11.915   9.384  -9.305  1.00  0.00
ATOM   1274  CB  TYR B  90      14.388   8.619 -11.465  1.00  0.00
ATOM   1275  CG  TYR B  90      15.336   8.808 -12.628  1.00  0.00
ATOM   1276  CD1 TYR B  90      16.035   9.998 -12.766  1.00  0.00
ATOM   1277  CD2 TYR B  90      15.507   7.792 -13.556  1.00  0.00
ATOM   1278  CE1 TYR B  90      16.901  10.171 -13.828  1.00  0.00
ATOM   1279  CE2 TYR B  90      16.373   7.965 -14.618  1.00  0.00
ATOM   1280  CZ  TYR B  90      17.068   9.149 -14.756  1.00  0.00
ATOM   1281  OH  TYR B  90      17.931   9.321 -15.814  1.00  0.00
ATOM   1291  N   ILE B  91      11.181   8.361 -10.995  1.00  0.00
ATOM   1292  CA  ILE B  91      10.157   7.869 -10.089  1.00  0.00
ATOM   1293  C   ILE B  91      10.168   6.286 -10.004  1.00  0.00
ATOM   1294  O   ILE B  91      10.643   5.526 -10.924  1.00  0.00
ATOM   1295  CB  ILE B  91       8.774   8.372 -10.541  1.00  0.00
ATOM   1296  CG1 ILE B  91       8.718   9.901 -10.487  1.00  0.00
ATOM   1297  CG2 ILE B  91       7.679   7.765  -9.678  1.00  0.00
ATOM   1298  CD1 ILE B  91       7.495  10.492 -11.149  1.00  0.00
ATOM   1310  N   CYS B  92       9.910   5.735  -8.918  1.00  0.00
ATOM   1311  CA  CYS B  92       9.844   4.314  -8.772  1.00  0.00
ATOM   1312  C   CYS B  92       8.442   3.782  -8.591  1.00  0.00
ATOM   1313  O   CYS B  92       7.652   4.326  -7.769  1.00  0.00
ATOM   1314  CB  CYS B  92      10.695   3.882  -7.577  1.00  0.00
ATOM   1315  SG  CYS B  92      11.086   2.116  -7.549  1.00  0.00
ATOM   1321  N   LYS B  93       8.147   2.615  -9.199  1.00  0.00
ATOM   1322  CA  LYS B  93       6.770   2.124  -9.025  1.00  0.00
ATOM   1323  C   LYS B  93       6.862    .604  -8.729  1.00  0.00
ATOM   1324  O   LYS B  93       7.393   -.292  -9.361  1.00  0.00
ATOM   1325  CB  LYS B  93       5.916   2.399 -10.263  1.00  0.00
ATOM   1326  CG  LYS B  93       4.482   1.897 -10.163  1.00  0.00
ATOM   1327  CD  LYS B  93       3.724   2.124 -11.463  1.00  0.00
ATOM   1328  CE  LYS B  93       2.291   1.621 -11.365  1.00  0.00
ATOM   1329  NZ  LYS B  93       1.561   1.768 -12.653  1.00  0.00
ATOM   1343  N   VAL B  94       5.992    .170  -7.751  1.00  0.00
ATOM   1344  CA  VAL B  94       5.935  -1.179  -7.578  1.00  0.00
ATOM   1345  C   VAL B  94       4.481  -1.815  -7.853  1.00  0.00
ATOM   1346  O   VAL B  94       3.454  -1.008  -7.478  1.00  0.00
ATOM   1347  CB  VAL B  94       6.409  -1.458  -6.139  1.00  0.00
ATOM   1348  CG1 VAL B  94       5.469   -.809  -5.133  1.00  0.00
ATOM   1349  CG2 VAL B  94       6.498  -2.958  -5.904  1.00  0.00
ATOM   1359  N   GLU B  95       4.498  -3.090  -8.431  1.00  0.00
ATOM   1360  CA  GLU B  95       3.252  -3.713  -8.602  1.00  0.00
ATOM   1361  C   GLU B  95       3.234  -5.144  -8.110  1.00  0.00
ATOM   1362  O   GLU B  95       4.185  -5.974  -8.191  1.00  0.00
ATOM   1363  CB  GLU B  95       2.862  -3.659 -10.081  1.00  0.00
ATOM   1364  CG  GLU B  95       2.596  -2.257 -10.610  1.00  0.00
ATOM   1365  CD  GLU B  95       2.164  -2.248 -12.050  1.00  0.00
ATOM   1366  OE1 GLU B  95       2.154  -3.293 -12.655  1.00  0.00
ATOM   1367  OE2 GLU B  95       1.843  -1.193 -12.546  1.00  0.00
ATOM   1374  N   LEU B  96       2.227  -5.542  -7.413  1.00  0.00
ATOM   1375  CA  LEU B  96       2.242  -6.930  -7.014  1.00  0.00
ATOM   1376  C   LEU B  96       1.276  -7.869  -7.984  1.00  0.00
ATOM   1377  O   LEU B  96        .195  -7.730  -8.606  1.00  0.00
ATOM   1378  CB  LEU B  96       1.806  -7.000  -5.545  1.00  0.00
ATOM   1379  CG  LEU B  96       2.731  -6.300  -4.542  1.00  0.00
ATOM   1380  CD1 LEU B  96       2.063  -6.262  -3.174  1.00  0.00
ATOM   1381  CD2 LEU B  96       4.062  -7.035  -4.480  1.00  0.00
ATOM   1393  N   MET B  97       1.674  -9.031  -8.096  1.00  0.00
ATOM   1394  CA  MET B  97        .860  -9.970  -9.025  1.00  0.00
ATOM   1395  C   MET B  97        .708 -11.334  -8.632  1.00  0.00
ATOM   1396  O   MET B  97       1.553 -12.236  -8.891  1.00  0.00
ATOM   1397  CB  MET B  97       1.455 -10.020 -10.431  1.00  0.00
ATOM   1398  CG  MET B  97       1.434  -8.691 -11.172  1.00  0.00
ATOM   1399  SD  MET B  97       2.302  -8.760 -12.751  1.00  0.00
ATOM   1400  CE  MET B  97       4.006  -8.768 -12.201  1.00  0.00
ATOM   1410  N   TYR B  98       -.091 -11.409  -8.092  1.00  0.00
ATOM   1411  CA  TYR B  98       -.640 -12.594  -7.655  1.00  0.00
ATOM   1412  C   TYR B  98      -2.018 -12.458  -7.154  1.00  0.00
ATOM   1413  O   TYR B  98      -2.934 -12.005  -7.911  1.00  0.00
ATOM   1414  CB  TYR B  98        .259 -13.197  -6.573  1.00  0.00
ATOM   1415  CG  TYR B  98        .865 -12.170  -5.642  1.00  0.00
ATOM   1416  CD1 TYR B  98        .049 -11.440  -4.789  1.00  0.00
ATOM   1417  CD2 TYR B  98       2.236 -11.959  -5.640  1.00  0.00
ATOM   1418  CE1 TYR B  98        .603 -10.502  -3.939  1.00  0.00
ATOM   1419  CE2 TYR B  98       2.789 -11.021  -4.790  1.00  0.00
ATOM   1420  CZ  TYR B  98       1.978 -10.295  -3.942  1.00  0.00
ATOM   1421  OH  TYR B  98       2.529  -9.361  -3.095  1.00  0.00
ATOM   1431  N   PRO B  99      -2.336 -13.007  -6.006  1.00  0.00
ATOM   1432  CA  PRO B  99      -3.573 -12.438  -5.923  1.00  0.00
ATOM   1433  C   PRO B  99      -3.087 -11.174  -6.371  1.00  0.00
ATOM   1434  O   PRO B  99      -2.005 -10.645  -6.198  1.00  0.00
ATOM   1435  CB  PRO B  99      -4.011 -12.482  -4.456  1.00  0.00
ATOM   1436  CG  PRO B  99      -3.360 -13.710  -3.917  1.00  0.00
ATOM   1437  CD  PRO B  99      -2.045 -13.788  -4.647  1.00  0.00
ATOM   1445  N   PRO B 100      -4.384 -10.604  -6.770  1.00  0.00
ATOM   1446  CA  PRO B 100      -4.909  -9.483  -7.726  1.00  0.00
ATOM   1447  C   PRO B 100      -4.204  -8.445  -7.243  1.00  0.00
ATOM   1448  O   PRO B 100      -4.152  -7.918  -6.131  1.00  0.00
ATOM   1449  CB  PRO B 100      -6.412  -9.290  -7.496  1.00  0.00
ATOM   1450  CG  PRO B 100      -6.953 -10.677  -7.436  1.00  0.00
ATOM   1451  CD  PRO B 100      -5.835 -11.490  -6.840  1.00  0.00
ATOM   1459  N   PRO B 101      -3.850  -8.041  -8.383  1.00  0.00
ATOM   1460  CA  PRO B 101      -2.873  -7.081  -8.461  1.00  0.00
ATOM   1461  C   PRO B 101      -3.089  -5.967  -7.719  1.00  0.00
ATOM   1462  O   PRO B 101      -4.127  -5.246  -7.721  1.00  0.00
ATOM   1463  CB  PRO B 101      -2.861  -6.717  -9.949  1.00  0.00
ATOM   1464  CG  PRO B 101      -3.040  -8.022 -10.646  1.00  0.00
ATOM   1465  CD  PRO B 101      -3.976  -8.797  -9.757  1.00  0.00
ATOM   1473  N   TYR B 102      -2.046  -5.609  -7.102  1.00  0.00
ATOM   1474  CA  TYR B 102      -2.383  -4.602  -6.321  1.00  0.00
ATOM   1475  C   TYR B 102      -1.519  -3.541  -6.927  1.00  0.00
ATOM   1476  O   TYR B 102       -.286  -3.468  -7.154  1.00  0.00
ATOM   1477  CB  TYR B 102      -2.104  -4.890  -4.844  1.00  0.00
ATOM   1478  CG  TYR B 102      -2.911  -6.040  -4.283  1.00  0.00
ATOM   1479  CD1 TYR B 102      -2.286  -7.239  -3.974  1.00  0.00
ATOM   1480  CD2 TYR B 102      -4.275  -5.896  -4.078  1.00  0.00
ATOM   1481  CE1 TYR B 102      -3.022  -8.290  -3.461  1.00  0.00
ATOM   1482  CE2 TYR B 102      -5.011  -6.946  -3.566  1.00  0.00
ATOM   1483  CZ  TYR B 102      -4.390  -8.139  -3.258  1.00  0.00
ATOM   1484  OH  TYR B 102      -5.123  -9.185  -2.748  1.00  0.00
ATOM   1494  N   TYR B 103      -2.039  -2.478  -6.713  1.00  0.00
ATOM   1495  CA  TYR B 103      -1.435  -1.395  -7.266  1.00  0.00
ATOM   1496  C   TYR B 103      -1.003   -.435  -6.413  1.00  0.00
ATOM   1497  O   TYR B 103      -1.682   -.304  -5.368  1.00  0.00
ATOM   1498  CB  TYR B 103      -2.374   -.730  -8.275  1.00  0.00
ATOM   1499  CG  TYR B 103      -2.745  -1.620  -9.442  1.00  0.00
ATOM   1500  CD1 TYR B 103      -3.870  -2.428  -9.368  1.00  0.00
ATOM   1501  CD2 TYR B 103      -1.960  -1.627 -10.585  1.00  0.00
ATOM   1502  CE1 TYR B 103      -4.208  -3.240 -10.433  1.00  0.00
ATOM   1503  CE2 TYR B 103      -2.298  -2.439 -11.650  1.00  0.00
ATOM   1504  CZ  TYR B 103      -3.417  -3.243 -11.576  1.00  0.00
ATOM   1505  OH  TYR B 103      -3.754  -4.052 -12.637  1.00  0.00
ATOM   1515  N   VAL B 104       -.110    .234  -6.927  1.00  0.00
ATOM   1516  CA  VAL B 104        .134   1.041  -6.066  1.00  0.00
ATOM   1517  C   VAL B 104        .222   2.543  -6.201  1.00  0.00
ATOM   1518  O   VAL B 104        .578   2.867  -7.262  1.00  0.00
ATOM   1519  CB  VAL B 104       1.461    .460  -5.544  1.00  0.00
ATOM   1520  CG1 VAL B 104       1.912   1.202  -4.295  1.00  0.00
ATOM   1521  CG2 VAL B 104       1.299  -1.025  -5.259  1.00  0.00
ATOM   1531  N   GLY B 105        .090   3.322  -5.284  1.00  0.00
ATOM   1532  CA  GLY B 105        .253   4.509  -6.016  1.00  0.00
ATOM   1533  C   GLY B 105       1.851   4.536  -6.033  1.00  0.00
ATOM   1534  O   GLY B 105       2.497   3.521  -6.115  1.00  0.00
ATOM   1538  N   MET B 106       2.340   5.698  -6.206  1.00  0.00
ATOM   1539  CA  MET B 106       3.555   6.384  -6.736  1.00  0.00
ATOM   1540  C   MET B 106       4.047   7.128  -5.553  1.00  0.00
ATOM   1541  O   MET B 106       3.311   7.531  -4.628  1.00  0.00
ATOM   1542  CB  MET B 106       3.266   7.318  -7.909  1.00  0.00
ATOM   1543  CG  MET B 106       2.452   6.688  -9.031  1.00  0.00
ATOM   1544  SD  MET B 106       3.285   5.277  -9.786  1.00  0.00
ATOM   1545  CE  MET B 106       4.654   6.091 -10.604  1.00  0.00
ATOM   1555  N   GLY B 107       5.281   7.247  -5.620  1.00  0.00
ATOM   1556  CA  GLY B 107       6.118   7.839  -4.715  1.00  0.00
ATOM   1557  C   GLY B 107       6.253   9.164  -5.337  1.00  0.00
ATOM   1558  O   GLY B 107       5.677   9.501  -6.345  1.00  0.00
ATOM   1562  N   ASN B 108       7.088   9.831  -4.723  1.00  0.00
ATOM   1563  CA  ASN B 108       7.707  11.071  -4.930  1.00  0.00
ATOM   1564  C   ASN B 108       8.856  10.693  -5.733  1.00  0.00
ATOM   1565  O   ASN B 108       9.364   9.570  -5.639  1.00  0.00
ATOM   1566  CB  ASN B 108       8.093  11.776  -3.642  1.00  0.00
ATOM   1567  CG  ASN B 108       6.898  12.205  -2.838  1.00  0.00
ATOM   1568  OD1 ASN B 108       5.940  12.771  -3.378  1.00  0.00
ATOM   1569  ND2 ASN B 108       6.934  11.947  -1.555  1.00  0.00
ATOM   1576  N   GLY B 109       9.316  11.621  -6.487  1.00  0.00
ATOM   1577  CA  GLY B 109      10.480  11.298  -7.245  1.00  0.00
ATOM   1578  C   GLY B 109      11.771  11.469  -6.521  1.00  0.00
ATOM   1579  O   GLY B 109      11.820  12.005  -5.418  1.00  0.00
ATOM   1583  N   THR B 110      12.811  11.160  -7.241  1.00  0.00
ATOM   1584  CA  THR B 110      14.159  11.510  -6.908  1.00  0.00
ATOM   1585  C   THR B 110      14.868  12.300  -8.074  1.00  0.00
ATOM   1586  O   THR B 110      14.620  12.381  -9.256  1.00  0.00
ATOM   1587  CB  THR B 110      14.952  10.238  -6.553  1.00  0.00
ATOM   1588  OG1 THR B 110      14.418   9.658  -5.356  1.00  0.00
ATOM   1589  CG2 THR B 110      16.421  10.568  -6.340  1.00  0.00
ATOM   1597  N   GLN B 111      15.797  13.156  -7.721  1.00  0.00
ATOM   1598  CA  GLN B 111      16.373  13.848  -8.811  1.00  0.00
ATOM   1599  C   GLN B 111      17.681  13.349  -9.140  1.00  0.00
ATOM   1600  O   GLN B 111      18.290  13.382  -8.149  1.00  0.00
ATOM   1601  CB  GLN B 111      16.468  15.347  -8.516  1.00  0.00
ATOM   1602  CG  GLN B 111      15.125  16.030  -8.323  1.00  0.00
ATOM   1603  CD  GLN B 111      15.266  17.513  -8.034  1.00  0.00
ATOM   1604  OE1 GLN B 111      16.282  17.960  -7.494  1.00  0.00
ATOM   1605  NE2 GLN B 111      14.245  18.284  -8.391  1.00  0.00
ATOM   1614  N   ILE B 112      18.021  12.997 -10.382  1.00  0.00
ATOM   1615  CA  ILE B 112      19.365  12.499 -10.590  1.00  0.00
ATOM   1616  C   ILE B 112      20.145  13.520 -11.446  1.00  0.00
ATOM   1617  O   ILE B 112      19.794  14.182 -12.434  1.00  0.00
ATOM   1618  CB  ILE B 112      19.347  11.121 -11.276  1.00  0.00
ATOM   1619  CG1 ILE B 112      18.705  10.077 -10.359  1.00  0.00
ATOM   1620  CG2 ILE B 112      20.757  10.700 -11.661  1.00  0.00
ATOM   1621  CD1 ILE B 112      18.655   8.688 -10.956  1.00  0.00
ATOM   1633  N   TYR B 113      21.339  13.832 -10.916  1.00  0.00
ATOM   1634  CA  TYR B 113      22.068  14.863 -11.603  1.00  0.00
ATOM   1635  C   TYR B 113      23.210  14.343 -12.138  1.00  0.00
ATOM   1636  O   TYR B 113      23.833  13.967 -11.186  1.00  0.00
ATOM   1637  CB  TYR B 113      22.448  16.033 -10.694  1.00  0.00
ATOM   1638  CG  TYR B 113      21.268  16.874 -10.256  1.00  0.00
ATOM   1639  CD1 TYR B 113      20.491  16.470  -9.180  1.00  0.00
ATOM   1640  CD2 TYR B 113      20.965  18.047 -10.930  1.00  0.00
ATOM   1641  CE1 TYR B 113      19.414  17.238  -8.780  1.00  0.00
ATOM   1642  CE2 TYR B 113      19.888  18.814 -10.530  1.00  0.00
ATOM   1643  CZ  TYR B 113      19.114  18.413  -9.460  1.00  0.00
ATOM   1644  OH  TYR B 113      18.042  19.177  -9.062  1.00  0.00
ATOM   1654  N   VAL B 114      23.487  14.431 -13.378  1.00  0.00
ATOM   1655  CA  VAL B 114      24.681  13.853 -13.921  1.00  0.00
ATOM   1656  C   VAL B 114      25.639  14.953 -14.237  1.00  0.00
ATOM   1657  O   VAL B 114      25.260  15.920 -14.835  1.00  0.00
ATOM   1658  CB  VAL B 114      24.375  13.041 -15.193  1.00  0.00
ATOM   1659  CG1 VAL B 114      25.637  12.368 -15.712  1.00  0.00
ATOM   1660  CG2 VAL B 114      23.294  12.010 -14.903  1.00  0.00
ATOM   1670  N   ILE B 115      26.886  14.754 -13.683  1.00  0.00
ATOM   1671  CA  ILE B 115      27.887  15.852 -13.870  1.00  0.00
ATOM   1672  C   ILE B 115      29.104  15.506 -14.634  1.00  0.00
ATOM   1673  O   ILE B 115      29.778  14.528 -14.341  1.00  0.00
ATOM   1674  CB  ILE B 115      28.359  16.401 -12.511  1.00  0.00
ATOM   1675  CG1 ILE B 115      27.176  16.979 -11.729  1.00  0.00
ATOM   1676  CG2 ILE B 115      29.437  17.455 -12.708  1.00  0.00
ATOM   1677  CD1 ILE B 115      27.503  17.327 -10.295  1.00  0.00
ATOM   1689  N   ASP B 116      29.358  16.328 -15.614  1.00  0.00
ATOM   1690  CA  ASP B 116      30.552  16.063 -16.271  1.00  0.00
ATOM   1691  C   ASP B 116      31.678  16.570 -15.395  1.00  0.00
ATOM   1692  O   ASP B 116      31.575  17.669 -14.864  1.00  0.00
ATOM   1693  CB  ASP B 116      30.568  16.730 -17.649  1.00  0.00
ATOM   1694  CG  ASP B 116      29.702  16.004 -18.669  1.00  0.00
ATOM   1695  OD1 ASP B 116      29.313  14.891 -18.404  1.00  0.00
ATOM   1696  OD2 ASP B 116      29.437  16.569 -19.703  1.00  0.00
ATOM   1701  N   PRO B 117      32.749  15.870 -15.233  1.00  0.00
ATOM   1702  CA  PRO B 117      33.900  16.318 -14.422  1.00  0.00
ATOM   1703  C   PRO B 117      34.480  17.386 -15.128  1.00  0.00
ATOM   1704  O   PRO B 117      34.480  17.368 -16.358  1.00  0.00
ATOM   1705  CB  PRO B 117      34.855  15.123 -14.344  1.00  0.00
ATOM   1706  CG  PRO B 117      34.538  14.322 -15.561  1.00  0.00
ATOM   1707  CD  PRO B 117      33.053  14.486 -15.741  1.00  0.00
ATOM   1715  N   GLU B 118      35.004  18.217 -14.440  1.00  0.00
ATOM   1716  CA  GLU B 118      35.513  19.235 -15.176  1.00  0.00
ATOM   1717  C   GLU B 118      36.672  18.596 -15.786  1.00  0.00
ATOM   1718  O   GLU B 118      37.274  17.658 -15.247  1.00  0.00
ATOM   1719  CB  GLU B 118      35.885  20.450 -14.323  1.00  0.00
ATOM   1720  CG  GLU B 118      34.699  21.153 -13.679  1.00  0.00
ATOM   1721  CD  GLU B 118      35.100  22.362 -12.879  1.00  0.00
ATOM   1722  OE1 GLU B 118      36.275  22.617 -12.771  1.00  0.00
ATOM   1723  OE2 GLU B 118      34.229  23.031 -12.375  1.00  0.00
ATOM   1730  N   PRO B 119      36.981  19.115 -16.974  1.00  0.00
ATOM   1731  CA  PRO B 119      38.030  18.606 -17.762  1.00  0.00
ATOM   1732  C   PRO B 119      39.230  19.129 -17.057  1.00  0.00
ATOM   1733  O   PRO B 119      40.198  19.338 -17.729  1.00  0.00
ATOM   1734  OXT PRO B 119      39.195  19.319 -15.873  1.00  0.00
ATOM   1735  CB  PRO B 119      37.822  19.218 -19.151  1.00  0.00
ATOM   1736  CG  PRO B 119      37.102  20.495 -18.883  1.00  0.00
ATOM   1737  CD  PRO B 119      36.228  20.191 -17.695  1.00  0.00
ATOM      1  N   GLN A   1      -9.870  21.854 -21.136  1.00  0.00
ATOM      2  CA  GLN A   1      -8.725  22.116 -21.959  1.00  0.00
ATOM      3  C   GLN A   1      -7.978  23.148 -21.048  1.00  0.00
ATOM      4  O   GLN A   1      -8.636  23.858 -20.265  1.00  0.00
ATOM      5  CB  GLN A   1      -9.095  22.671 -23.337  1.00  0.00
ATOM      6  CG  GLN A   1      -7.902  23.058 -24.194  1.00  0.00
ATOM      7  CD  GLN A   1      -7.071  21.858 -24.604  1.00  0.00
ATOM      8  OE1 GLN A   1      -7.582  20.905 -25.199  1.00  0.00
ATOM      9  NE2 GLN A   1      -5.782  21.896 -24.288  1.00  0.00
ATOM     20  N   VAL A   2      -6.658  23.154 -21.203  1.00  0.00
ATOM     21  CA  VAL A   2      -5.722  23.976 -20.485  1.00  0.00
ATOM     22  C   VAL A   2      -4.829  24.659 -21.474  1.00  0.00
ATOM     23  O   VAL A   2      -4.364  23.951 -22.360  1.00  0.00
ATOM     24  CB  VAL A   2      -4.877  23.132 -19.511  1.00  0.00
ATOM     25  CG1 VAL A   2      -3.924  24.021 -18.726  1.00  0.00
ATOM     26  CG2 VAL A   2      -5.790  22.358 -18.572  1.00  0.00
ATOM     36  N   GLN A   3      -4.604  25.902 -21.218  1.00  0.00
ATOM     37  CA  GLN A   3      -3.757  26.659 -22.160  1.00  0.00
ATOM     38  C   GLN A   3      -2.910  27.373 -21.175  1.00  0.00
ATOM     39  O   GLN A   3      -3.243  27.869 -20.065  1.00  0.00
ATOM     40  CB  GLN A   3      -4.523  27.618 -23.076  1.00  0.00
ATOM     41  CG  GLN A   3      -3.655  28.321 -24.106  1.00  0.00
ATOM     42  CD  GLN A   3      -4.448  29.280 -24.974  1.00  0.00
ATOM     43  OE1 GLN A   3      -4.779  30.391 -24.552  1.00  0.00
ATOM     44  NE2 GLN A   3      -4.757  28.855 -26.193  1.00  0.00
ATOM     53  N   LEU A   4      -1.704  27.280 -21.543  1.00  0.00
ATOM     54  CA  LEU A   4      -0.485  27.809 -20.962  1.00  0.00
ATOM     55  C   LEU A   4      -0.037  28.969 -21.724  1.00  0.00
ATOM     56  O   LEU A   4       0.242  28.864 -22.914  1.00  0.00
ATOM     57  CB  LEU A   4       0.630  26.755 -20.945  1.00  0.00
ATOM     58  CG  LEU A   4       0.615  25.789 -19.755  1.00  0.00
ATOM     59  CD1 LEU A   4      -0.630  24.915 -19.825  1.00  0.00
ATOM     60  CD2 LEU A   4       1.879  24.943 -19.771  1.00  0.00
ATOM     72  N   GLN A   5       0.252  30.040 -20.926  1.00  0.00
ATOM     73  CA  GLN A   5       0.665  31.252 -21.738  1.00  0.00
ATOM     74  C   GLN A   5       1.970  31.783 -21.070  1.00  0.00
ATOM     75  O   GLN A   5       2.087  31.982 -19.857  1.00  0.00
ATOM     76  CB  GLN A   5      -0.418  32.334 -21.762  1.00  0.00
ATOM     77  CG  GLN A   5      -1.727  31.892 -22.395  1.00  0.00
ATOM     78  CD  GLN A   5      -2.775  32.987 -22.383  1.00  0.00
ATOM     79  OE1 GLN A   5      -2.544  34.081 -21.859  1.00  0.00
ATOM     80  NE2 GLN A   5      -3.936  32.701 -22.961  1.00  0.00
ATOM     89  N   GLU A   6       2.981  31.976 -21.987  1.00  0.00
ATOM     90  CA  GLU A   6       4.378  32.411 -21.849  1.00  0.00
ATOM     91  C   GLU A   6       4.722  33.743 -21.812  1.00  0.00
ATOM     92  O   GLU A   6       4.043  34.568 -22.437  1.00  0.00
ATOM     93  CB  GLU A   6       5.228  31.843 -22.988  1.00  0.00
ATOM     94  CG  GLU A   6       5.111  32.605 -24.301  1.00  0.00
ATOM     95  CD  GLU A   6       3.830  32.316 -25.032  1.00  0.00
ATOM     96  OE1 GLU A   6       2.931  31.778 -24.429  1.00  0.00
ATOM     97  OE2 GLU A   6       3.748  32.634 -26.194  1.00  0.00
ATOM    104  N   SER A   7       5.784  34.150 -21.212  1.00  0.00
ATOM    105  CA  SER A   7       5.819  35.601 -21.484  1.00  0.00
ATOM    106  C   SER A   7       6.661  36.574 -22.167  1.00  0.00
ATOM    107  O   SER A   7       7.851  36.513 -22.395  1.00  0.00
ATOM    108  CB  SER A   7       5.732  36.234 -20.109  1.00  0.00
ATOM    109  OG  SER A   7       6.770  35.785 -19.282  1.00  0.00
ATOM    115  N   GLY A   8       6.079  37.641 -22.475  1.00  0.00
ATOM    116  CA  GLY A   8       6.103  38.954 -23.307  1.00  0.00
ATOM    117  C   GLY A   8       7.492  39.905 -22.894  1.00  0.00
ATOM    118  O   GLY A   8       7.464  41.208 -22.914  1.00  0.00
ATOM    122  N   GLY A   9       8.614  39.084 -22.467  1.00  0.00
ATOM    123  CA  GLY A   9       9.991  39.337 -21.912  1.00  0.00
ATOM    124  C   GLY A   9      11.013  39.474 -23.130  1.00  0.00
ATOM    125  O   GLY A   9      10.555  39.916 -24.165  1.00  0.00
ATOM    129  N   GLY A  10      12.357  39.270 -22.976  1.00  0.00
ATOM    130  CA  GLY A  10      13.429  39.475 -24.017  1.00  0.00
ATOM    131  C   GLY A  10      14.788  39.023 -23.420  1.00  0.00
ATOM    132  O   GLY A  10      14.849  38.142 -22.545  1.00  0.00
ATOM    136  N   LEU A  11      15.831  39.583 -24.007  1.00  0.00
ATOM    137  CA  LEU A  11      17.258  39.526 -23.682  1.00  0.00
ATOM    138  C   LEU A  11      17.637  40.170 -22.386  1.00  0.00
ATOM    139  O   LEU A  11      17.055  41.163 -21.904  1.00  0.00
ATOM    140  CB  LEU A  11      18.070  40.187 -24.802  1.00  0.00
ATOM    141  CG  LEU A  11      19.589  40.219 -24.592  1.00  0.00
ATOM    142  CD1 LEU A  11      20.148  38.808 -24.711  1.00  0.00
ATOM    143  CD2 LEU A  11      20.224  41.147 -25.617  1.00  0.00
ATOM    155  N   VAL A  12      18.611  39.365 -21.693  1.00  0.00
ATOM    156  CA  VAL A  12      18.995  39.847 -20.361  1.00  0.00
ATOM    157  C   VAL A  12      20.447  39.727 -20.336  1.00  0.00
ATOM    158  O   VAL A  12      20.935  38.970 -21.213  1.00  0.00
ATOM    159  CB  VAL A  12      18.378  39.019 -19.218  1.00  0.00
ATOM    160  CG1 VAL A  12      18.626  39.695 -17.877  1.00  0.00
ATOM    161  CG2 VAL A  12      16.888  38.832 -19.460  1.00  0.00
ATOM    171  N   GLN A  13      20.994  40.772 -19.681  1.00  0.00
ATOM    172  CA  GLN A  13      22.383  40.913 -19.495  1.00  0.00
ATOM    173  C   GLN A  13      22.665  40.076 -18.274  1.00  0.00
ATOM    174  O   GLN A  13      21.842  40.133 -17.319  1.00  0.00
ATOM    175  CB  GLN A  13      22.793  42.377 -19.303  1.00  0.00
ATOM    176  CG  GLN A  13      22.558  43.253 -20.521  1.00  0.00
ATOM    177  CD  GLN A  13      23.005  44.685 -20.296  1.00  0.00
ATOM    178  OE1 GLN A  13      22.528  45.363 -19.383  1.00  0.00
ATOM    179  NE2 GLN A  13      23.925  45.154 -21.132  1.00  0.00
ATOM    188  N   ALA A  14      23.891  39.581 -18.276  1.00  0.00
ATOM    189  CA  ALA A  14      24.444  38.736 -17.215  1.00  0.00
ATOM    190  C   ALA A  14      24.390  39.357 -15.850  1.00  0.00
ATOM    191  O   ALA A  14      24.696  40.532 -15.676  1.00  0.00
ATOM    192  CB  ALA A  14      25.908  38.371 -17.467  1.00  0.00
ATOM    198  N   GLY A  15      23.928  38.559 -14.874  1.00  0.00
ATOM    199  CA  GLY A  15      23.791  39.053 -13.502  1.00  0.00
ATOM    200  C   GLY A  15      22.411  39.614 -13.230  1.00  0.00
ATOM    201  O   GLY A  15      22.034  39.812 -12.073  1.00  0.00
ATOM    205  N   GLY A  16      21.609  39.763 -14.266  1.00  0.00
ATOM    206  CA  GLY A  16      20.298  40.404 -14.226  1.00  0.00
ATOM    207  C   GLY A  16      19.040  39.580 -13.885  1.00  0.00
ATOM    208  O   GLY A  16      18.964  38.326 -13.710  1.00  0.00
ATOM    212  N   SER A  17      17.857  40.258 -13.909  1.00  0.00
ATOM    213  CA  SER A  17      16.768  39.351 -13.568  1.00  0.00
ATOM    214  C   SER A  17      15.737  39.185 -14.660  1.00  0.00
ATOM    215  O   SER A  17      15.553  40.009 -15.562  1.00  0.00
ATOM    216  CB  SER A  17      16.077  39.840 -12.310  1.00  0.00
ATOM    217  OG  SER A  17      16.953  39.819 -11.216  1.00  0.00
ATOM    223  N   LEU A  18      15.045  37.999 -14.525  1.00  0.00
ATOM    224  CA  LEU A  18      14.036  37.837 -15.458  1.00  0.00
ATOM    225  C   LEU A  18      12.647  37.300 -14.825  1.00  0.00
ATOM    226  O   LEU A  18      12.497  36.682 -13.775  1.00  0.00
ATOM    227  CB  LEU A  18      14.573  36.885 -16.534  1.00  0.00
ATOM    228  CG  LEU A  18      13.595  36.540 -17.665  1.00  0.00
ATOM    229  CD1 LEU A  18      13.276  37.796 -18.463  1.00  0.00
ATOM    230  CD2 LEU A  18      14.207  35.467 -18.555  1.00  0.00
ATOM    242  N   ARG A  19      11.554  37.660 -15.254  1.00  0.00
ATOM    243  CA  ARG A  19      10.369  36.990 -14.656  1.00  0.00
ATOM    244  C   ARG A  19       9.522  36.304 -15.705  1.00  0.00
ATOM    245  O   ARG A  19       9.058  36.929 -16.656  1.00  0.00
ATOM    246  CB  ARG A  19       9.498  37.987 -13.906  1.00  0.00
ATOM    247  CG  ARG A  19       8.227  37.405 -13.309  1.00  0.00
ATOM    248  CD  ARG A  19       7.566  38.361 -12.383  1.00  0.00
ATOM    249  NE  ARG A  19       8.294  38.494 -11.132  1.00  0.00
ATOM    250  CZ  ARG A  19       8.022  39.410 -10.182  1.00  0.00
ATOM    251  NH1 ARG A  19       7.039  40.266 -10.357  1.00  0.00
ATOM    252  NH2 ARG A  19       8.743  39.450  -9.075  1.00  0.00
ATOM    266  N   LEU A  20       9.283  34.993 -15.500  1.00  0.00
ATOM    267  CA  LEU A  20       8.519  34.272 -16.467  1.00  0.00
ATOM    268  C   LEU A  20       7.088  34.024 -15.857  1.00  0.00
ATOM    269  O   LEU A  20       6.736  33.701 -14.735  1.00  0.00
ATOM    270  CB  LEU A  20       9.222  32.954 -16.816  1.00  0.00
ATOM    271  CG  LEU A  20      10.685  33.078 -17.262  1.00  0.00
ATOM    272  CD1 LEU A  20      11.227  31.700 -17.616  1.00  0.00
ATOM    273  CD2 LEU A  20      10.775  34.024 -18.450  1.00  0.00
ATOM    285  N   SER A  21       6.092  34.255 -16.660  1.00  0.00
ATOM    286  CA  SER A  21       4.798  34.027 -16.067  1.00  0.00
ATOM    287  C   SER A  21       3.997  33.034 -16.795  1.00  0.00
ATOM    288  O   SER A  21       3.904  33.114 -18.025  1.00  0.00
ATOM    289  CB  SER A  21       4.018  35.325 -15.998  1.00  0.00
ATOM    290  OG  SER A  21       3.762  35.827 -17.281  1.00  0.00
ATOM    296  N   CYS A  22       3.163  32.305 -16.048  1.00  0.00
ATOM    297  CA  CYS A  22       2.451  31.436 -16.764  1.00  0.00
ATOM    298  C   CYS A  22       1.012  31.393 -16.282  1.00  0.00
ATOM    299  O   CYS A  22       0.527  31.344 -15.175  1.00  0.00
ATOM    300  CB  CYS A  22       3.109  30.060 -16.667  1.00  0.00
ATOM    301  SG  CYS A  22       2.270  28.771 -17.619  1.00  0.00
ATOM    307  N   ALA A  23       0.172  31.143 -17.155  1.00  0.00
ATOM    308  CA  ALA A  23      -1.152  31.086 -16.603  1.00  0.00
ATOM    309  C   ALA A  23      -1.738  30.049 -17.432  1.00  0.00
ATOM    310  O   ALA A  23      -1.479  29.710 -18.643  1.00  0.00
ATOM    311  CB  ALA A  23      -1.899  32.398 -16.769  1.00  0.00
ATOM    317  N   ALA A  24      -2.645  29.476 -16.655  1.00  0.00
ATOM    318  CA  ALA A  24      -3.390  28.417 -17.133  1.00  0.00
ATOM    319  C   ALA A  24      -4.695  29.005 -17.320  1.00  0.00
ATOM    320  O   ALA A  24      -5.234  29.704 -16.476  1.00  0.00
ATOM    321  CB  ALA A  24      -3.375  27.149 -16.231  1.00  0.00
ATOM    327  N   SER A  25      -5.319  28.480 -18.277  1.00  0.00
ATOM    328  CA  SER A  25      -6.624  28.976 -18.528  1.00  0.00
ATOM    329  C   SER A  25      -7.190  27.593 -18.565  1.00  0.00
ATOM    330  O   SER A  25      -6.741  26.515 -18.999  1.00  0.00
ATOM    331  CB  SER A  25      -6.780  29.759 -19.817  1.00  0.00
ATOM    332  OG  SER A  25      -5.955  30.891 -19.820  1.00  0.00
ATOM    338  N   GLY A  26      -8.456  27.803 -18.423  1.00  0.00
ATOM    339  CA  GLY A  26      -9.657  27.019 -18.529  1.00  0.00
ATOM    340  C   GLY A  26      -9.836  26.687 -17.032  1.00  0.00
ATOM    341  O   GLY A  26      -9.335  27.420 -16.189  1.00  0.00
ATOM    345  N   ASN A  27     -10.568  25.603 -16.733  1.00  0.00
ATOM    346  CA  ASN A  27     -11.195  25.444 -15.385  1.00  0.00
ATOM    347  C   ASN A  27     -10.337  24.565 -14.602  1.00  0.00
ATOM    348  O   ASN A  27     -10.516  23.317 -14.632  1.00  0.00
ATOM    349  CB  ASN A  27     -12.603  24.879 -15.447  1.00  0.00
ATOM    350  CG  ASN A  27     -13.572  25.812 -16.119  1.00  0.00
ATOM    351  OD1 ASN A  27     -13.654  26.996 -15.772  1.00  0.00
ATOM    352  ND2 ASN A  27     -14.307  25.302 -17.074  1.00  0.00
ATOM    359  N   ILE A  28      -9.402  25.028 -13.878  1.00  0.00
ATOM    360  CA  ILE A  28      -8.751  23.896 -13.413  1.00  0.00
ATOM    361  C   ILE A  28      -9.082  24.470 -11.981  1.00  0.00
ATOM    362  O   ILE A  28      -8.593  25.591 -11.665  1.00  0.00
ATOM    363  CB  ILE A  28      -7.263  23.753 -13.780  1.00  0.00
ATOM    364  CG1 ILE A  28      -7.077  23.830 -15.297  1.00  0.00
ATOM    365  CG2 ILE A  28      -6.704  22.445 -13.239  1.00  0.00
ATOM    366  CD1 ILE A  28      -6.698  25.206 -15.797  1.00  0.00
ATOM    378  N   SER A  29      -9.659  23.672 -11.262  1.00  0.00
ATOM    379  CA  SER A  29     -10.118  23.311  -9.994  1.00  0.00
ATOM    380  C   SER A  29      -9.354  22.350  -9.023  1.00  0.00
ATOM    381  O   SER A  29      -9.607  22.298  -7.814  1.00  0.00
ATOM    382  CB  SER A  29     -11.501  22.744 -10.248  1.00  0.00
ATOM    383  OG  SER A  29     -12.357  23.723 -10.774  1.00  0.00
ATOM    389  N   VAL A  30      -8.545  21.558  -9.673  1.00  0.00
ATOM    390  CA  VAL A  30      -7.882  20.233  -9.441  1.00  0.00
ATOM    391  C   VAL A  30      -6.568  20.671  -9.324  1.00  0.00
ATOM    392  O   VAL A  30      -5.989  21.550  -9.981  1.00  0.00
ATOM    393  CB  VAL A  30      -8.009  19.218 -10.593  1.00  0.00
ATOM    394  CG1 VAL A  30      -7.447  17.867 -10.175  1.00  0.00
ATOM    395  CG2 VAL A  30      -9.465  19.090 -11.012  1.00  0.00
ATOM    405  N   ARG A  31      -6.124  20.050  -8.399  1.00  0.00
ATOM    406  CA  ARG A  31      -4.921  20.079  -7.917  1.00  0.00
ATOM    407  C   ARG A  31      -4.163  19.700  -9.104  1.00  0.00
ATOM    408  O   ARG A  31      -4.398  18.623  -9.792  1.00  0.00
ATOM    409  CB  ARG A  31      -4.740  19.117  -6.753  1.00  0.00
ATOM    410  CG  ARG A  31      -3.363  19.144  -6.109  1.00  0.00
ATOM    411  CD  ARG A  31      -3.272  18.200  -4.965  1.00  0.00
ATOM    412  NE  ARG A  31      -2.009  18.328  -4.256  1.00  0.00
ATOM    413  CZ  ARG A  31      -1.623  17.537  -3.236  1.00  0.00
ATOM    414  NH1 ARG A  31      -2.409  16.570  -2.819  1.00  0.00
ATOM    415  NH2 ARG A  31      -0.452  17.734  -2.654  1.00  0.00
ATOM    429  N   ALA A  32      -3.224  20.692  -9.291  1.00  0.00
ATOM    430  CA  ALA A  32      -2.478  20.633 -10.420  1.00  0.00
ATOM    431  C   ALA A  32      -1.275  21.147  -9.881  1.00  0.00
ATOM    432  O   ALA A  32      -1.122  21.935  -8.908  1.00  0.00
ATOM    433  CB  ALA A  32      -2.958  21.549 -11.619  1.00  0.00
ATOM    439  N   THR A  33      -0.343  20.581 -10.555  1.00  0.00
ATOM    440  CA  THR A  33       1.035  20.950 -10.396  1.00  0.00
ATOM    441  C   THR A  33       1.446  21.753 -11.603  1.00  0.00
ATOM    442  O   THR A  33       0.728  21.759 -12.613  1.00  0.00
ATOM    443  CB  THR A  33       1.945  19.718 -10.233  1.00  0.00
ATOM    444  OG1 THR A  33       1.621  19.040  -9.013  1.00  0.00
ATOM    445  CG2 THR A  33       3.407  20.135 -10.203  1.00  0.00
ATOM    453  N   MET A  34       2.491  22.614 -11.393  1.00  0.00
ATOM    454  CA  MET A  34       3.031  23.292 -12.511  1.00  0.00
ATOM    455  C   MET A  34       4.632  23.273 -12.664  1.00  0.00
ATOM    456  O   MET A  34       5.555  23.131 -11.832  1.00  0.00
ATOM    457  CB  MET A  34       2.503  24.724 -12.444  1.00  0.00
ATOM    458  CG  MET A  34       1.030  24.868 -12.801  1.00  0.00
ATOM    459  SD  MET A  34      -0.061  24.478 -11.418  1.00  0.00
ATOM    460  CE  MET A  34       0.300  25.835 -10.308  1.00  0.00
ATOM    470  N   GLY A  35       5.133  23.339 -13.885  1.00  0.00
ATOM    471  CA  GLY A  35       6.560  23.630 -13.793  1.00  0.00
ATOM    472  C   GLY A  35       7.361  24.161 -14.953  1.00  0.00
ATOM    473  O   GLY A  35       6.990  24.362 -16.131  1.00  0.00
ATOM    477  N   TRP A  36       8.563  24.510 -14.652  1.00  0.00
ATOM    478  CA  TRP A  36       9.171  25.034 -15.804  1.00  0.00
ATOM    479  C   TRP A  36      10.283  24.113 -16.312  1.00  0.00
ATOM    480  O   TRP A  36      11.067  23.640 -15.409  1.00  0.00
ATOM    481  CB  TRP A  36       9.724  26.427 -15.497  1.00  0.00
ATOM    482  CG  TRP A  36       8.675  27.405 -15.064  1.00  0.00
ATOM    483  CD1 TRP A  36       7.987  27.397 -13.888  1.00  0.00
ATOM    484  CD2 TRP A  36       8.188  28.551 -15.805  1.00  0.00
ATOM    485  NE1 TRP A  36       7.109  28.450 -13.846  1.00  0.00
ATOM    486  CE2 TRP A  36       7.219  29.168 -15.009  1.00  0.00
ATOM    487  CE3 TRP A  36       8.492  29.094 -17.059  1.00  0.00
ATOM    488  CZ2 TRP A  36       6.544  30.305 -15.425  1.00  0.00
ATOM    489  CZ3 TRP A  36       7.817  30.235 -17.476  1.00  0.00
ATOM    490  CH2 TRP A  36       6.868  30.824 -16.679  1.00  0.00
ATOM    501  N   TYR A  37      10.461  24.026 -17.697  1.00  0.00
ATOM    502  CA  TYR A  37      11.571  23.203 -18.138  1.00  0.00
ATOM    503  C   TYR A  37      12.398  23.931 -19.228  1.00  0.00
ATOM    504  O   TYR A  37      12.012  24.627 -20.164  1.00  0.00
ATOM    505  CB  TYR A  37      11.055  21.857 -18.652  1.00  0.00
ATOM    506  CG  TYR A  37       9.970  21.978 -19.698  1.00  0.00
ATOM    507  CD1 TYR A  37      10.250  21.690 -21.026  1.00  0.00
ATOM    508  CD2 TYR A  37       8.694  22.379 -19.331  1.00  0.00
ATOM    509  CE1 TYR A  37       9.258  21.801 -21.982  1.00  0.00
ATOM    510  CE2 TYR A  37       7.702  22.490 -20.286  1.00  0.00
ATOM    511  CZ  TYR A  37       7.981  22.202 -21.607  1.00  0.00
ATOM    512  OH  TYR A  37       6.993  22.313 -22.557  1.00  0.00
ATOM    522  N   ARG A  38      13.624  23.677 -19.234  1.00  0.00
ATOM    523  CA  ARG A  38      14.356  24.344 -20.243  1.00  0.00
ATOM    524  C   ARG A  38      14.940  23.520 -21.423  1.00  0.00
ATOM    525  O   ARG A  38      14.937  22.256 -21.560  1.00  0.00
ATOM    526  CB  ARG A  38      15.494  25.082 -19.552  1.00  0.00
ATOM    527  CG  ARG A  38      16.536  24.185 -18.904  1.00  0.00
ATOM    528  CD  ARG A  38      17.639  24.974 -18.297  1.00  0.00
ATOM    529  NE  ARG A  38      18.599  24.125 -17.610  1.00  0.00
ATOM    530  CZ  ARG A  38      19.703  24.572 -16.980  1.00  0.00
ATOM    531  NH1 ARG A  38      19.970  25.860 -16.958  1.00  0.00
ATOM    532  NH2 ARG A  38      20.516  23.718 -16.384  1.00  0.00
ATOM    546  N   GLN A  39      15.179  24.215 -22.608  1.00  0.00
ATOM    547  CA  GLN A  39      15.893  23.283 -23.438  1.00  0.00
ATOM    548  C   GLN A  39      17.148  24.018 -24.107  1.00  0.00
ATOM    549  O   GLN A  39      17.155  25.054 -24.803  1.00  0.00
ATOM    550  CB  GLN A  39      14.945  22.703 -24.492  1.00  0.00
ATOM    551  CG  GLN A  39      15.561  21.609 -25.348  1.00  0.00
ATOM    552  CD  GLN A  39      14.535  20.908 -26.218  1.00  0.00
ATOM    553  OE1 GLN A  39      13.413  21.394 -26.392  1.00  0.00
ATOM    554  NE2 GLN A  39      14.913  19.762 -26.770  1.00  0.00
ATOM    563  N   ALA A  40      18.323  23.708 -23.707  1.00  0.00
ATOM    564  CA  ALA A  40      19.519  24.342 -24.311  1.00  0.00
ATOM    565  C   ALA A  40      19.644  23.870 -25.789  1.00  0.00
ATOM    566  O   ALA A  40      19.139  22.747 -25.908  1.00  0.00
ATOM    567  CB  ALA A  40      20.446  24.001 -23.763  1.00  0.00
ATOM    573  N   PRO A  41      20.272  24.615 -26.768  1.00  0.00
ATOM    574  CA  PRO A  41      20.285  24.162 -28.193  1.00  0.00
ATOM    575  C   PRO A  41      20.921  22.804 -28.142  1.00  0.00
ATOM    576  O   PRO A  41      21.938  22.680 -27.435  1.00  0.00
ATOM    577  CB  PRO A  41      21.150  25.183 -28.940  1.00  0.00
ATOM    578  CG  PRO A  41      20.963  26.449 -28.175  1.00  0.00
ATOM    579  CD  PRO A  41      20.891  26.010 -26.737  1.00  0.00
ATOM    587  N   GLY A  42      20.487  21.810 -28.816  1.00  0.00
ATOM    588  CA  GLY A  42      21.279  20.581 -28.745  1.00  0.00
ATOM    589  C   GLY A  42      21.151  19.591 -27.620  1.00  0.00
ATOM    590  O   GLY A  42      21.761  18.512 -27.684  1.00  0.00
ATOM    594  N   LYS A  43      20.328  19.905 -26.620  1.00  0.00
ATOM    595  CA  LYS A  43      20.234  19.061 -25.403  1.00  0.00
ATOM    596  C   LYS A  43      18.721  18.624 -25.249  1.00  0.00
ATOM    597  O   LYS A  43      17.842  18.972 -26.057  1.00  0.00
ATOM    598  CB  LYS A  43      20.728  19.814 -24.168  1.00  0.00
ATOM    599  CG  LYS A  43      22.191  20.235 -24.231  1.00  0.00
ATOM    600  CD  LYS A  43      22.639  20.877 -22.927  1.00  0.00
ATOM    601  CE  LYS A  43      24.093  21.318 -22.997  1.00  0.00
ATOM    602  NZ  LYS A  43      24.546  21.941 -21.724  1.00  0.00
ATOM    616  N   GLU A  44      18.524  17.881 -24.206  1.00  0.00
ATOM    617  CA  GLU A  44      17.392  17.154 -23.678  1.00  0.00
ATOM    618  C   GLU A  44      16.630  18.167 -22.794  1.00  0.00
ATOM    619  O   GLU A  44      17.218  19.182 -22.357  1.00  0.00
ATOM    620  CB  GLU A  44      17.835  15.926 -22.880  1.00  0.00
ATOM    621  CG  GLU A  44      18.559  14.869 -23.702  1.00  0.00
ATOM    622  CD  GLU A  44      18.962  13.671 -22.889  1.00  0.00
ATOM    623  OE1 GLU A  44      18.763  13.690 -21.697  1.00  0.00
ATOM    624  OE2 GLU A  44      19.468  12.733 -23.460  1.00  0.00
ATOM    631  N   ARG A  45      15.401  17.957 -22.571  1.00  0.00
ATOM    632  CA  ARG A  45      14.648  18.827 -21.750  1.00  0.00
ATOM    633  C   ARG A  45      14.927  18.645 -20.252  1.00  0.00
ATOM    634  O   ARG A  45      14.867  17.534 -19.762  1.00  0.00
ATOM    635  CB  ARG A  45      13.167  18.615 -22.028  1.00  0.00
ATOM    636  CG  ARG A  45      12.695  19.103 -23.387  1.00  0.00
ATOM    637  CD  ARG A  45      11.243  18.855 -23.586  1.00  0.00
ATOM    638  NE  ARG A  45      10.781  19.342 -24.875  1.00  0.00
ATOM    639  CZ  ARG A  45       9.520  19.219 -25.332  1.00  0.00
ATOM    640  NH1 ARG A  45       8.609  18.624 -24.596  1.00  0.00
ATOM    641  NH2 ARG A  45       9.199  19.698 -26.522  1.00  0.00
ATOM    655  N   GLU A  46      15.125  19.738 -19.496  1.00  0.00
ATOM    656  CA  GLU A  46      15.414  19.545 -18.073  1.00  0.00
ATOM    657  C   GLU A  46      14.428  20.350 -17.123  1.00  0.00
ATOM    658  O   GLU A  46      13.755  21.394 -17.351  1.00  0.00
ATOM    659  CB  GLU A  46      16.864  19.951 -17.800  1.00  0.00
ATOM    660  CG  GLU A  46      17.303  19.776 -16.353  1.00  0.00
ATOM    661  CD  GLU A  46      18.709  20.249 -16.108  1.00  0.00
ATOM    662  OE1 GLU A  46      19.135  21.160 -16.777  1.00  0.00
ATOM    663  OE2 GLU A  46      19.358  19.700 -15.250  1.00  0.00
ATOM    670  N   PHE A  47      14.094  19.804 -16.013  1.00  0.00
ATOM    671  CA  PHE A  47      13.156  20.596 -15.192  1.00  0.00
ATOM    672  C   PHE A  47      13.899  21.619 -14.391  1.00  0.00
ATOM    673  O   PHE A  47      14.929  21.330 -13.774  1.00  0.00
ATOM    674  CB  PHE A  47      12.353  19.700 -14.246  1.00  0.00
ATOM    675  CG  PHE A  47      11.293  18.889 -14.934  1.00  0.00
ATOM    676  CD1 PHE A  47      11.550  17.589 -15.343  1.00  0.00
ATOM    677  CD2 PHE A  47      10.037  19.422 -15.173  1.00  0.00
ATOM    678  CE1 PHE A  47      10.575  16.840 -15.976  1.00  0.00
ATOM    679  CE2 PHE A  47       9.060  18.677 -15.804  1.00  0.00
ATOM    680  CZ  PHE A  47       9.330  17.384 -16.207  1.00  0.00
ATOM    690  N   VAL A  48      13.425  22.828 -14.395  1.00  0.00
ATOM    691  CA  VAL A  48      14.174  23.724 -13.573  1.00  0.00
ATOM    692  C   VAL A  48      13.396  24.073 -12.307  1.00  0.00
ATOM    693  O   VAL A  48      13.830  24.020 -11.160  1.00  0.00
ATOM    694  CB  VAL A  48      14.502  25.007 -14.360  1.00  0.00
ATOM    695  CG1 VAL A  48      15.320  24.678 -15.600  1.00  0.00
ATOM    696  CG2 VAL A  48      13.215  25.727 -14.737  1.00  0.00
ATOM    706  N   ALA A  49      12.152  23.902 -12.349  1.00  0.00
ATOM    707  CA  ALA A  49      11.408  24.193 -11.131  1.00  0.00
ATOM    708  C   ALA A  49       9.969  23.566 -11.039  1.00  0.00
ATOM    709  O   ALA A  49       9.124  23.468 -11.960  1.00  0.00
ATOM    710  CB  ALA A  49      11.470  25.747 -10.850  1.00  0.00
ATOM    716  N   GLY A  50       9.426  23.532  -9.843  1.00  0.00
ATOM    717  CA  GLY A  50       8.042  23.135  -9.956  1.00  0.00
ATOM    718  C   GLY A  50       7.286  23.324  -8.679  1.00  0.00
ATOM    719  O   GLY A  50       7.686  23.299  -7.529  1.00  0.00
ATOM    723  N   ILE A  51       6.033  23.421  -8.842  1.00  0.00
ATOM    724  CA  ILE A  51       5.349  23.621  -7.700  1.00  0.00
ATOM    725  C   ILE A  51       3.966  22.805  -7.519  1.00  0.00
ATOM    726  O   ILE A  51       3.119  22.453  -8.429  1.00  0.00
ATOM    727  CB  ILE A  51       5.121  25.142  -7.614  1.00  0.00
ATOM    728  CG1 ILE A  51       4.488  25.512  -6.271  1.00  0.00
ATOM    729  CG2 ILE A  51       4.247  25.615  -8.766  1.00  0.00
ATOM    730  CD1 ILE A  51       4.716  26.949  -5.863  1.00  0.00
ATOM    742  N   SER A  52       3.664  22.288  -6.388  1.00  0.00
ATOM    743  CA  SER A  52       2.350  21.571  -6.483  1.00  0.00
ATOM    744  C   SER A  52       0.915  21.640  -6.108  1.00  0.00
ATOM    745  O   SER A  52       0.140  20.740  -6.311  1.00  0.00
ATOM    746  CB  SER A  52       2.678  20.204  -5.916  1.00  0.00
ATOM    747  OG  SER A  52       3.627  19.546  -6.710  1.00  0.00
ATOM    753  N   TYR A  53       0.512  22.578  -5.753  1.00  0.00
ATOM    754  CA  TYR A  53      -0.668  23.060  -5.117  1.00  0.00
ATOM    755  C   TYR A  53      -0.976  22.202  -3.950  1.00  0.00
ATOM    756  O   TYR A  53      -1.155  20.922  -4.103  1.00  0.00
ATOM    757  CB  TYR A  53      -1.848  23.091  -6.092  1.00  0.00
ATOM    758  CG  TYR A  53      -3.113  23.670  -5.499  1.00  0.00
ATOM    759  CD1 TYR A  53      -3.208  25.034  -5.262  1.00  0.00
ATOM    760  CD2 TYR A  53      -4.180  22.838  -5.194  1.00  0.00
ATOM    761  CE1 TYR A  53      -4.364  25.563  -4.721  1.00  0.00
ATOM    762  CE2 TYR A  53      -5.335  23.366  -4.653  1.00  0.00
ATOM    763  CZ  TYR A  53      -5.429  24.722  -4.417  1.00  0.00
ATOM    764  OH  TYR A  53      -6.581  25.249  -3.878  1.00  0.00
ATOM    774  N   GLY A  54      -1.200  22.705  -2.881  1.00  0.00
ATOM    775  CA  GLY A  54       0.021  23.531  -2.392  1.00  0.00
ATOM    776  C   GLY A  54       1.022  24.213  -1.997  1.00  0.00
ATOM    777  O   GLY A  54       1.104  25.342  -1.917  1.00  0.00
ATOM    781  N   SER A  55       2.100  23.339  -1.802  1.00  0.00
ATOM    782  CA  SER A  55       3.207  24.040  -1.398  1.00  0.00
ATOM    783  C   SER A  55       4.736  23.584  -1.751  1.00  0.00
ATOM    784  O   SER A  55       5.724  24.394  -1.773  1.00  0.00
ATOM    785  CB  SER A  55       3.012  24.132   0.103  1.00  0.00
ATOM    786  OG  SER A  55       2.990  22.857   0.685  1.00  0.00
ATOM    792  N   SER A  56       4.907  22.254  -1.867  1.00  0.00
ATOM    793  CA  SER A  56       6.262  21.846  -1.949  1.00  0.00
ATOM    794  C   SER A  56       6.889  22.377  -3.227  1.00  0.00
ATOM    795  O   SER A  56       6.429  22.357  -4.389  1.00  0.00
ATOM    796  CB  SER A  56       6.351  20.334  -1.898  1.00  0.00
ATOM    797  OG  SER A  56       5.891  19.845  -0.668  1.00  0.00
ATOM    803  N   THR A  57       8.123  22.809  -3.106  1.00  0.00
ATOM    804  CA  THR A  57       8.765  23.298  -4.326  1.00  0.00
ATOM    805  C   THR A  57      10.029  22.574  -4.721  1.00  0.00
ATOM    806  O   THR A  57      10.902  22.334  -3.877  1.00  0.00
ATOM    807  CB  THR A  57       9.087  24.797  -4.194  1.00  0.00
ATOM    808  OG1 THR A  57       9.854  25.021  -3.003  1.00  0.00
ATOM    809  CG2 THR A  57       7.807  25.615  -4.130  1.00  0.00
ATOM    817  N   TYR A  58      10.134  22.216  -5.985  1.00  0.00
ATOM    818  CA  TYR A  58      11.324  21.502  -6.249  1.00  0.00
ATOM    819  C   TYR A  58      12.237  22.224  -7.285  1.00  0.00
ATOM    820  O   TYR A  58      11.913  22.794  -8.318  1.00  0.00
ATOM    821  CB  TYR A  58      10.961  20.092  -6.720  1.00  0.00
ATOM    822  CG  TYR A  58      10.122  19.316  -5.729  1.00  0.00
ATOM    823  CD1 TYR A  58       8.743  19.466  -5.720  1.00  0.00
ATOM    824  CD2 TYR A  58      10.730  18.454  -4.829  1.00  0.00
ATOM    825  CE1 TYR A  58       7.976  18.757  -4.816  1.00  0.00
ATOM    826  CE2 TYR A  58       9.964  17.746  -3.924  1.00  0.00
ATOM    827  CZ  TYR A  58       8.592  17.895  -3.916  1.00  0.00
ATOM    828  OH  TYR A  58       7.829  17.188  -3.015  1.00  0.00
ATOM    838  N   TYR A  59      13.481  22.351  -7.018  1.00  0.00
ATOM    839  CA  TYR A  59      14.286  23.018  -8.043  1.00  0.00
ATOM    840  C   TYR A  59      15.483  22.143  -8.565  1.00  0.00
ATOM    841  O   TYR A  59      16.026  21.349  -7.795  1.00  0.00
ATOM    842  CB  TYR A  59      14.802  24.349  -7.491  1.00  0.00
ATOM    843  CG  TYR A  59      13.706  25.278  -7.016  1.00  0.00
ATOM    844  CD1 TYR A  59      13.167  25.123  -5.747  1.00  0.00
ATOM    845  CD2 TYR A  59      13.241  26.284  -7.849  1.00  0.00
ATOM    846  CE1 TYR A  59      12.167  25.972  -5.313  1.00  0.00
ATOM    847  CE2 TYR A  59      12.240  27.132  -7.415  1.00  0.00
ATOM    848  CZ  TYR A  59      11.704  26.978  -6.152  1.00  0.00
ATOM    849  OH  TYR A  59      10.708  27.823  -5.721  1.00  0.00
ATOM    859  N   ALA A  60      15.906  22.297  -9.822  1.00  0.00
ATOM    860  CA  ALA A  60      17.057  21.512 -10.288  1.00  0.00
ATOM    861  C   ALA A  60      18.198  21.937  -9.512  1.00  0.00
ATOM    862  O   ALA A  60      18.211  23.121  -9.268  1.00  0.00
ATOM    863  CB  ALA A  60      17.199  21.634 -11.521  1.00  0.00
ATOM    869  N   ASP A  61      19.113  21.097  -9.183  1.00  0.00
ATOM    870  CA  ASP A  61      20.200  21.551  -8.362  1.00  0.00
ATOM    871  C   ASP A  61      21.018  22.678  -8.923  1.00  0.00
ATOM    872  O   ASP A  61      21.560  23.564  -8.233  1.00  0.00
ATOM    873  CB  ASP A  61      21.130  20.372  -8.067  1.00  0.00
ATOM    874  CG  ASP A  61      20.564  19.417  -7.024  1.00  0.00
ATOM    875  OD1 ASP A  61      19.640  19.793  -6.342  1.00  0.00
ATOM    876  OD2 ASP A  61      21.060  18.322  -6.920  1.00  0.00
ATOM    881  N   SER A  62      20.977  22.659 -10.274  1.00  0.00
ATOM    882  CA  SER A  62      21.917  23.571 -10.874  1.00  0.00
ATOM    883  C   SER A  62      21.466  24.999 -10.753  1.00  0.00
ATOM    884  O   SER A  62      22.204  25.922 -11.134  1.00  0.00
ATOM    885  CB  SER A  62      22.116  23.222 -12.337  1.00  0.00
ATOM    886  OG  SER A  62      20.949  23.462 -13.074  1.00  0.00
ATOM    892  N   VAL A  63      20.186  25.160 -10.320  1.00  0.00
ATOM    893  CA  VAL A  63      19.714  26.484 -10.279  1.00  0.00
ATOM    894  C   VAL A  63      19.354  27.084  -8.944  1.00  0.00
ATOM    895  O   VAL A  63      18.877  28.281  -9.059  1.00  0.00
ATOM    896  CB  VAL A  63      18.474  26.562 -11.189  1.00  0.00
ATOM    897  CG1 VAL A  63      18.844  26.213 -12.623  1.00  0.00
ATOM    898  CG2 VAL A  63      17.391  25.629 -10.670  1.00  0.00
ATOM    908  N   LYS A  64      19.513  26.184  -7.958  1.00  0.00
ATOM    909  CA  LYS A  64      19.065  26.346  -6.693  1.00  0.00
ATOM    910  C   LYS A  64      19.558  27.767  -6.176  1.00  0.00
ATOM    911  O   LYS A  64      20.733  28.101  -6.314  1.00  0.00
ATOM    912  CB  LYS A  64      19.567  25.181  -5.836  1.00  0.00
ATOM    913  CG  LYS A  64      18.892  25.063  -4.477  1.00  0.00
ATOM    914  CD  LYS A  64      19.315  23.790  -3.759  1.00  0.00
ATOM    915  CE  LYS A  64      18.758  22.553  -4.448  1.00  0.00
ATOM    916  NZ  LYS A  64      19.119  21.304  -3.725  1.00  0.00
ATOM    930  N   GLY A  65      18.661  28.583  -5.591  1.00  0.00
ATOM    931  CA  GLY A  65      19.204  29.833  -5.040  1.00  0.00
ATOM    932  C   GLY A  65      19.339  30.986  -6.006  1.00  0.00
ATOM    933  O   GLY A  65      19.614  32.096  -5.572  1.00  0.00
ATOM    937  N   ARG A  66      19.179  30.761  -7.299  1.00  0.00
ATOM    938  CA  ARG A  66      19.147  31.737  -8.293  1.00  0.00
ATOM    939  C   ARG A  66      17.622  31.899  -8.689  1.00  0.00
ATOM    940  O   ARG A  66      16.925  32.859  -9.078  1.00  0.00
ATOM    941  CB  ARG A  66      20.009  31.322  -9.475  1.00  0.00
ATOM    942  CG  ARG A  66      21.492  31.181  -9.167  1.00  0.00
ATOM    943  CD  ARG A  66      22.259  30.722 -10.354  1.00  0.00
ATOM    944  NE  ARG A  66      23.671  30.547 -10.053  1.00  0.00
ATOM    945  CZ  ARG A  66      24.585  30.078 -10.923  1.00  0.00
ATOM    946  NH1 ARG A  66      24.223  29.742 -12.141  1.00  0.00
ATOM    947  NH2 ARG A  66      25.848  29.955 -10.552  1.00  0.00
ATOM    961  N   PHE A  67      16.938  30.867  -8.674  1.00  0.00
ATOM    962  CA  PHE A  67      15.547  30.946  -9.154  1.00  0.00
ATOM    963  C   PHE A  67      14.486  30.858  -8.071  1.00  0.00
ATOM    964  O   PHE A  67      14.637  30.096  -7.103  1.00  0.00
ATOM    965  CB  PHE A  67      15.292  29.834 -10.172  1.00  0.00
ATOM    966  CG  PHE A  67      16.100  29.966 -11.431  1.00  0.00
ATOM    967  CD1 PHE A  67      16.889  31.085 -11.651  1.00  0.00
ATOM    968  CD2 PHE A  67      16.073  28.974 -12.399  1.00  0.00
ATOM    969  CE1 PHE A  67      17.634  31.209 -12.809  1.00  0.00
ATOM    970  CE2 PHE A  67      16.816  29.093 -13.557  1.00  0.00
ATOM    971  CZ  PHE A  67      17.598  30.213 -13.761  1.00  0.00
ATOM    981  N   THR A  68      13.320  31.587  -8.324  1.00  0.00
ATOM    982  CA  THR A  68      12.309  31.459  -7.345  1.00  0.00
ATOM    983  C   THR A  68      10.985  31.261  -8.060  1.00  0.00
ATOM    984  O   THR A  68      10.373  31.914  -8.865  1.00  0.00
ATOM    985  CB  THR A  68      12.259  32.690  -6.422  1.00  0.00
ATOM    986  OG1 THR A  68      13.509  32.826  -5.733  1.00  0.00
ATOM    987  CG2 THR A  68      11.137  32.550  -5.406  1.00  0.00
ATOM    995  N   ILE A  69      10.312  30.351  -7.565  1.00  0.00
ATOM    996  CA  ILE A  69       9.038  30.024  -8.148  1.00  0.00
ATOM    997  C   ILE A  69       7.822  30.562  -7.352  1.00  0.00
ATOM    998  O   ILE A  69       7.873  30.391  -6.151  1.00  0.00
ATOM    999  CB  ILE A  69       8.922  28.496  -8.295  1.00  0.00
ATOM   1000  CG1 ILE A  69       9.509  28.042  -9.634  1.00  0.00
ATOM   1001  CG2 ILE A  69       7.470  28.059  -8.170  1.00  0.00
ATOM   1002  CD1 ILE A  69       8.808  28.627 -10.839  1.00  0.00
ATOM   1014  N   SER A  70       6.769  31.061  -7.812  1.00  0.00
ATOM   1015  CA  SER A  70       5.685  31.419  -6.876  1.00  0.00
ATOM   1016  C   SER A  70       4.375  31.131  -7.616  1.00  0.00
ATOM   1017  O   SER A  70       3.933  31.409  -8.727  1.00  0.00
ATOM   1018  CB  SER A  70       5.764  32.874  -6.458  1.00  0.00
ATOM   1019  OG  SER A  70       4.704  33.209  -5.604  1.00  0.00
ATOM   1025  N   ARG A  71       3.501  30.672  -6.862  1.00  0.00
ATOM   1026  CA  ARG A  71       2.199  30.389  -7.399  1.00  0.00
ATOM   1027  C   ARG A  71       1.057  31.349  -6.962  1.00  0.00
ATOM   1028  O   ARG A  71       1.103  31.926  -5.884  1.00  0.00
ATOM   1029  CB  ARG A  71       1.821  28.966  -7.016  1.00  0.00
ATOM   1030  CG  ARG A  71       1.612  28.738  -5.527  1.00  0.00
ATOM   1031  CD  ARG A  71       1.000  27.412  -5.255  1.00  0.00
ATOM   1032  NE  ARG A  71       0.773  27.200  -3.834  1.00  0.00
ATOM   1033  CZ  ARG A  71      -0.283  27.678  -3.148  1.00  0.00
ATOM   1034  NH1 ARG A  71      -1.200  28.389  -3.765  1.00  0.00
ATOM   1035  NH2 ARG A  71      -0.398  27.429  -1.855  1.00  0.00
ATOM   1049  N   ASP A  72      -0.061  31.447  -7.796  1.00  0.00
ATOM   1050  CA  ASP A  72      -1.187  32.218  -7.324  1.00  0.00
ATOM   1051  C   ASP A  72      -2.420  31.370  -7.523  1.00  0.00
ATOM   1052  O   ASP A  72      -2.867  31.067  -8.675  1.00  0.00
ATOM   1053  CB  ASP A  72      -1.314  33.547  -8.072  1.00  0.00
ATOM   1054  CG  ASP A  72      -2.501  34.379  -7.603  1.00  0.00
ATOM   1055  OD1 ASP A  72      -3.506  33.803  -7.260  1.00  0.00
ATOM   1056  OD2 ASP A  72      -2.389  35.581  -7.593  1.00  0.00
ATOM   1061  N   ASN A  73      -2.872  30.759  -6.476  1.00  0.00
ATOM   1062  CA  ASN A  73      -3.920  29.864  -6.750  1.00  0.00
ATOM   1063  C   ASN A  73      -5.200  30.544  -7.255  1.00  0.00
ATOM   1064  O   ASN A  73      -5.999  29.907  -7.979  1.00  0.00
ATOM   1065  CB  ASN A  73      -4.196  29.041  -5.505  1.00  0.00
ATOM   1066  CG  ASN A  73      -4.625  29.886  -4.338  1.00  0.00
ATOM   1067  OD1 ASN A  73      -3.896  30.786  -3.906  1.00  0.00
ATOM   1068  ND2 ASN A  73      -5.794  29.612  -3.818  1.00  0.00
ATOM   1075  N   ALA A  74      -5.418  31.764  -6.880  1.00  0.00
ATOM   1076  CA  ALA A  74      -6.667  32.318  -7.247  1.00  0.00
ATOM   1077  C   ALA A  74      -6.675  32.481  -8.781  1.00  0.00
ATOM   1078  O   ALA A  74      -7.693  32.259  -9.474  1.00  0.00
ATOM   1079  CB  ALA A  74      -6.840  33.594  -6.387  1.00  0.00
ATOM   1085  N   LYS A  75      -5.432  32.861  -9.295  1.00  0.00
ATOM   1086  CA  LYS A  75      -5.460  33.259 -10.673  1.00  0.00
ATOM   1087  C   LYS A  75      -5.008  32.124 -11.633  1.00  0.00
ATOM   1088  O   LYS A  75      -5.260  32.205 -12.845  1.00  0.00
ATOM   1089  CB  LYS A  75      -4.584  34.499 -10.857  1.00  0.00
ATOM   1090  CG  LYS A  75      -5.070  35.729 -10.102  1.00  0.00
ATOM   1091  CD  LYS A  75      -4.156  36.921 -10.343  1.00  0.00
ATOM   1092  CE  LYS A  75      -4.638  38.152  -9.587  1.00  0.00
ATOM   1093  NZ  LYS A  75      -3.728  39.313  -9.776  1.00  0.00
ATOM   1107  N   ASN A  76      -4.645  30.961 -11.084  1.00  0.00
ATOM   1108  CA  ASN A  76      -4.155  29.776 -11.739  1.00  0.00
ATOM   1109  C   ASN A  76      -2.796  30.214 -12.548  1.00  0.00
ATOM   1110  O   ASN A  76      -2.399  30.035 -13.739  1.00  0.00
ATOM   1111  CB  ASN A  76      -5.232  29.194 -12.636  1.00  0.00
ATOM   1112  CG  ASN A  76      -6.424  28.700 -11.862  1.00  0.00
ATOM   1113  OD1 ASN A  76      -6.280  27.963 -10.880  1.00  0.00
ATOM   1114  ND2 ASN A  76      -7.598  29.093 -12.285  1.00  0.00
ATOM   1121  N   THR A  77      -1.961  31.026 -11.743  1.00  0.00
ATOM   1122  CA  THR A  77      -0.724  31.502 -12.420  1.00  0.00
ATOM   1123  C   THR A  77       0.608  31.037 -11.739  1.00  0.00
ATOM   1124  O   THR A  77       0.886  30.710 -10.573  1.00  0.00
ATOM   1125  CB  THR A  77      -0.732  33.039 -12.509  1.00  0.00
ATOM   1126  OG1 THR A  77      -0.751  33.597 -11.188  1.00  0.00
ATOM   1127  CG2 THR A  77      -1.952  33.522 -13.277  1.00  0.00
ATOM   1135  N   VAL A  78       1.577  30.818 -12.550  1.00  0.00
ATOM   1136  CA  VAL A  78       2.835  30.478 -11.913  1.00  0.00
ATOM   1137  C   VAL A  78       4.014  31.428 -12.378  1.00  0.00
ATOM   1138  O   VAL A  78       4.264  32.022 -13.392  1.00  0.00
ATOM   1139  CB  VAL A  78       3.179  29.010 -12.233  1.00  0.00
ATOM   1140  CG1 VAL A  78       4.505  28.622 -11.594  1.00  0.00
ATOM   1141  CG2 VAL A  78       2.062  28.099 -11.751  1.00  0.00
ATOM   1151  N   TYR A  79       4.682  31.943 -11.403  1.00  0.00
ATOM   1152  CA  TYR A  79       5.744  32.741 -11.871  1.00  0.00
ATOM   1153  C   TYR A  79       7.189  32.175 -11.503  1.00  0.00
ATOM   1154  O   TYR A  79       7.581  31.577 -10.505  1.00  0.00
ATOM   1155  CB  TYR A  79       5.541  34.156 -11.325  1.00  0.00
ATOM   1156  CG  TYR A  79       4.211  34.770 -11.702  1.00  0.00
ATOM   1157  CD1 TYR A  79       3.072  34.459 -10.973  1.00  0.00
ATOM   1158  CD2 TYR A  79       4.131  35.644 -12.776  1.00  0.00
ATOM   1159  CE1 TYR A  79       1.857  35.020 -11.318  1.00  0.00
ATOM   1160  CE2 TYR A  79       2.916  36.205 -13.120  1.00  0.00
ATOM   1161  CZ  TYR A  79       1.783  35.895 -12.396  1.00  0.00
ATOM   1162  OH  TYR A  79       0.573  36.454 -12.739  1.00  0.00
ATOM   1172  N   LEU A  80       8.104  32.387 -12.403  1.00  0.00
ATOM   1173  CA  LEU A  80       9.437  31.970 -12.040  1.00  0.00
ATOM   1174  C   LEU A  80      10.419  33.247 -11.998  1.00  0.00
ATOM   1175  O   LEU A  80      10.561  34.128 -12.857  1.00  0.00
ATOM   1176  CB  LEU A  80       9.925  30.919 -13.046  1.00  0.00
ATOM   1177  CG  LEU A  80      11.183  30.141 -12.637  1.00  0.00
ATOM   1178  CD1 LEU A  80      11.338  28.920 -13.533  1.00  0.00
ATOM   1179  CD2 LEU A  80      12.397  31.051 -12.739  1.00  0.00
ATOM   1191  N   GLN A  81      11.013  33.527 -10.943  1.00  0.00
ATOM   1192  CA  GLN A  81      11.875  34.628 -11.019  1.00  0.00
ATOM   1193  C   GLN A  81      13.353  34.257 -11.072  1.00  0.00
ATOM   1194  O   GLN A  81      13.994  33.500 -10.352  1.00  0.00
ATOM   1195  CB  GLN A  81      11.604  35.549  -9.826  1.00  0.00
ATOM   1196  CG  GLN A  81      12.476  36.791  -9.786  1.00  0.00
ATOM   1197  CD  GLN A  81      12.026  37.781  -8.728  1.00  0.00
ATOM   1198  OE1 GLN A  81      10.849  37.826  -8.360  1.00  0.00
ATOM   1199  NE2 GLN A  81      12.963  38.581  -8.232  1.00  0.00
ATOM   1208  N   MET A  82      14.022  34.818 -12.119  1.00  0.00
ATOM   1209  CA  MET A  82      15.347  34.417 -12.093  1.00  0.00
ATOM   1210  C   MET A  82      16.322  35.561 -11.643  1.00  0.00
ATOM   1211  O   MET A  82      16.289  36.718 -12.042  1.00  0.00
ATOM   1212  CB  MET A  82      15.700  33.882 -13.480  1.00  0.00
ATOM   1213  CG  MET A  82      14.808  32.747 -13.963  1.00  0.00
ATOM   1214  SD  MET A  82      15.235  32.187 -15.624  1.00  0.00
ATOM   1215  CE  MET A  82      14.014  30.899 -15.870  1.00  0.00
ATOM   1225  N   ASN A  83      17.163  35.304 -10.654  1.00  0.00
ATOM   1226  CA  ASN A  83      17.964  36.390 -10.269  1.00  0.00
ATOM   1227  C   ASN A  83      19.326  35.858 -10.664  1.00  0.00
ATOM   1228  O   ASN A  83      19.586  34.647 -10.621  1.00  0.00
ATOM   1229  CB  ASN A  83      17.838  36.736  -8.797  1.00  0.00
ATOM   1230  CG  ASN A  83      16.457  37.201  -8.429  1.00  0.00
ATOM   1231  OD1 ASN A  83      15.883  38.071  -9.095  1.00  0.00
ATOM   1232  ND2 ASN A  83      15.911  36.640  -7.381  1.00  0.00
ATOM   1239  N   SER A  84      20.113  36.718 -10.951  1.00  0.00
ATOM   1240  CA  SER A  84      21.452  36.656 -11.342  1.00  0.00
ATOM   1241  C   SER A  84      21.813  35.761 -12.516  1.00  0.00
ATOM   1242  O   SER A  84      22.575  34.807 -12.387  1.00  0.00
ATOM   1243  CB  SER A  84      22.251  36.228 -10.125  1.00  0.00
ATOM   1244  OG  SER A  84      22.126  37.163  -9.089  1.00  0.00
ATOM   1250  N   LEU A  85      21.246  36.031 -13.620  1.00  0.00
ATOM   1251  CA  LEU A  85      21.346  35.169 -14.772  1.00  0.00
ATOM   1252  C   LEU A  85      22.837  34.998 -15.251  1.00  0.00
ATOM   1253  O   LEU A  85      23.760  35.825 -15.249  1.00  0.00
ATOM   1254  CB  LEU A  85      20.479  35.742 -15.900  1.00  0.00
ATOM   1255  CG  LEU A  85      18.966  35.548 -15.741  1.00  0.00
ATOM   1256  CD1 LEU A  85      18.249  36.123 -16.955  1.00  0.00
ATOM   1257  CD2 LEU A  85      18.658  34.068 -15.575  1.00  0.00
ATOM   1269  N   LYS A  86      23.133  33.808 -15.712  1.00  0.00
ATOM   1270  CA  LYS A  86      24.523  33.608 -16.142  1.00  0.00
ATOM   1271  C   LYS A  86      24.354  33.191 -17.551  1.00  0.00
ATOM   1272  O   LYS A  86      23.282  32.652 -17.687  1.00  0.00
ATOM   1273  CB  LYS A  86      25.274  32.554 -15.328  1.00  0.00
ATOM   1274  CG  LYS A  86      25.378  32.865 -13.840  1.00  0.00
ATOM   1275  CD  LYS A  86      26.299  34.050 -13.587  1.00  0.00
ATOM   1276  CE  LYS A  86      26.477  34.303 -12.097  1.00  0.00
ATOM   1277  NZ  LYS A  86      27.368  35.466 -11.834  1.00  0.00
ATOM   1291  N   PRO A  87      25.409  33.366 -18.433  1.00  0.00
ATOM   1292  CA  PRO A  87      25.509  33.137 -19.845  1.00  0.00
ATOM   1293  C   PRO A  87      25.106  31.778 -20.203  1.00  0.00
ATOM   1294  O   PRO A  87      24.566  31.630 -21.298  1.00  0.00
ATOM   1295  CB  PRO A  87      26.996  33.366 -20.135  1.00  0.00
ATOM   1296  CG  PRO A  87      27.393  34.440 -19.181  1.00  0.00
ATOM   1297  CD  PRO A  87      26.605  34.145 -17.934  1.00  0.00
ATOM   1305  N   GLU A  88      25.245  30.891 -19.237  1.00  0.00
ATOM   1306  CA  GLU A  88      24.948  29.496 -19.390  1.00  0.00
ATOM   1307  C   GLU A  88      23.505  29.131 -19.237  1.00  0.00
ATOM   1308  O   GLU A  88      23.073  28.013 -19.494  1.00  0.00
ATOM   1309  CB  GLU A  88      25.768  28.692 -18.378  1.00  0.00
ATOM   1310  CG  GLU A  88      27.272  28.747 -18.605  1.00  0.00
ATOM   1311  CD  GLU A  88      28.048  27.980 -17.571  1.00  0.00
ATOM   1312  OE1 GLU A  88      27.439  27.438 -16.680  1.00  0.00
ATOM   1313  OE2 GLU A  88      29.252  27.935 -17.672  1.00  0.00
ATOM   1320  N   ASP A  89      22.737  30.124 -18.820  1.00  0.00
ATOM   1321  CA  ASP A  89      21.341  30.031 -18.637  1.00  0.00
ATOM   1322  C   ASP A  89      20.733  30.335 -20.006  1.00  0.00
ATOM   1323  O   ASP A  89      19.523  30.401 -20.108  1.00  0.00
ATOM   1324  CB  ASP A  89      20.851  31.010 -17.565  1.00  0.00
ATOM   1325  CG  ASP A  89      21.275  30.609 -16.158  1.00  0.00
ATOM   1326  OD1 ASP A  89      21.260  29.436 -15.866  1.00  0.00
ATOM   1327  OD2 ASP A  89      21.609  31.478 -15.390  1.00  0.00
ATOM   1332  N   THR A  90      21.567  30.522 -21.107  1.00  0.00
ATOM   1333  CA  THR A  90      20.724  30.807 -22.262  1.00  0.00
ATOM   1334  C   THR A  90      19.924  29.508 -22.613  1.00  0.00
ATOM   1335  O   THR A  90      20.469  28.390 -22.632  1.00  0.00
ATOM   1336  CB  THR A  90      21.561  31.282 -23.465  1.00  0.00
ATOM   1337  OG1 THR A  90      22.157  32.550 -23.165  1.00  0.00
ATOM   1338  CG2 THR A  90      20.686  31.417 -24.703  1.00  0.00
ATOM   1346  N   ALA A  91      18.614  29.650 -22.732  1.00  0.00
ATOM   1347  CA  ALA A  91      17.875  28.372 -23.079  1.00  0.00
ATOM   1348  C   ALA A  91      16.318  28.621 -23.539  1.00  0.00
ATOM   1349  O   ALA A  91      15.631  29.695 -23.531  1.00  0.00
ATOM   1350  CB  ALA A  91      17.932  27.461 -22.211  1.00  0.00
ATOM   1356  N   VAL A  92      15.701  27.674 -24.123  1.00  0.00
ATOM   1357  CA  VAL A  92      14.209  27.966 -24.286  1.00  0.00
ATOM   1358  C   VAL A  92      13.367  27.466 -23.035  1.00  0.00
ATOM   1359  O   VAL A  92      13.420  26.384 -22.479  1.00  0.00
ATOM   1360  CB  VAL A  92      13.668  27.287 -25.558  1.00  0.00
ATOM   1361  CG1 VAL A  92      12.188  27.593 -25.738  1.00  0.00
ATOM   1362  CG2 VAL A  92      14.464  27.748 -26.769  1.00  0.00
ATOM   1372  N   TYR A  93      12.596  28.342 -22.486  1.00  0.00
ATOM   1373  CA  TYR A  93      11.835  27.892 -21.388  1.00  0.00
ATOM   1374  C   TYR A  93      10.335  27.509 -21.833  1.00  0.00
ATOM   1375  O   TYR A  93       9.575  27.989 -22.694  1.00  0.00
ATOM   1376  CB  TYR A  93      11.859  28.976 -20.307  1.00  0.00
ATOM   1377  CG  TYR A  93      13.202  29.131 -19.629  1.00  0.00
ATOM   1378  CD1 TYR A  93      13.982  30.251 -19.879  1.00  0.00
ATOM   1379  CD2 TYR A  93      13.655  28.152 -18.756  1.00  0.00
ATOM   1380  CE1 TYR A  93      15.208  30.392 -19.259  1.00  0.00
ATOM   1381  CE2 TYR A  93      14.882  28.293 -18.136  1.00  0.00
ATOM   1382  CZ  TYR A  93      15.656  29.407 -18.385  1.00  0.00
ATOM   1383  OH  TYR A  93      16.878  29.548 -17.768  1.00  0.00
ATOM   1393  N   TYR A  94       9.895  26.442 -21.112  1.00  0.00
ATOM   1394  CA  TYR A  94       8.540  26.059 -21.402  1.00  0.00
ATOM   1395  C   TYR A  94       7.735  25.942 -20.045  1.00  0.00
ATOM   1396  O   TYR A  94       8.176  25.766 -18.903  1.00  0.00
ATOM   1397  CB  TYR A  94       8.525  24.748 -22.191  1.00  0.00
ATOM   1398  CG  TYR A  94       8.993  24.890 -23.623  1.00  0.00
ATOM   1399  CD1 TYR A  94      10.341  24.768 -23.927  1.00  0.00
ATOM   1400  CD2 TYR A  94       8.075  25.143 -24.630  1.00  0.00
ATOM   1401  CE1 TYR A  94      10.768  24.899 -25.234  1.00  0.00
ATOM   1402  CE2 TYR A  94       8.502  25.273 -25.938  1.00  0.00
ATOM   1403  CZ  TYR A  94       9.843  25.152 -26.240  1.00  0.00
ATOM   1404  OH  TYR A  94      10.268  25.283 -27.542  1.00  0.00
ATOM   1414  N   CYS A  95       6.499  25.968 -20.108  1.00  0.00
ATOM   1415  CA  CYS A  95       5.740  25.740 -18.903  1.00  0.00
ATOM   1416  C   CYS A  95       4.928  24.448 -18.927  1.00  0.00
ATOM   1417  O   CYS A  95       4.285  23.948 -19.869  1.00  0.00
ATOM   1418  CB  CYS A  95       4.793  26.917 -18.662  1.00  0.00
ATOM   1419  SG  CYS A  95       5.615  28.528 -18.619  1.00  0.00
ATOM   1425  N   ALA A  96       4.674  23.991 -17.802  1.00  0.00
ATOM   1426  CA  ALA A  96       3.841  22.882 -17.929  1.00  0.00
ATOM   1427  C   ALA A  96       2.916  22.565 -16.765  1.00  0.00
ATOM   1428  O   ALA A  96       3.090  22.779 -15.567  1.00  0.00
ATOM   1429  CB  ALA A  96       4.872  21.508 -18.028  1.00  0.00
ATOM   1435  N   ALA A  97       1.791  21.886 -17.166  1.00  0.00
ATOM   1436  CA  ALA A  97       0.887  21.680 -16.007  1.00  0.00
ATOM   1437  C   ALA A  97       0.003  20.347 -16.031  1.00  0.00
ATOM   1438  O   ALA A  97      -0.639  19.910 -16.975  1.00  0.00
ATOM   1439  CB  ALA A  97      -0.154  22.653 -16.107  1.00  0.00
ATOM   1445  N   PRO A  98       0.769  19.433 -15.337  1.00  0.00
ATOM   1446  CA  PRO A  98       0.334  18.152 -15.307  1.00  0.00
ATOM   1447  C   PRO A  98      -1.342  18.409 -14.949  1.00  0.00
ATOM   1448  O   PRO A  98      -1.880  19.491 -14.349  1.00  0.00
ATOM   1449  CB  PRO A  98       1.178  17.540 -14.185  1.00  0.00
ATOM   1450  CG  PRO A  98       2.391  18.405 -14.126  1.00  0.00
ATOM   1451  CD  PRO A  98       1.879  19.788 -14.429  1.00  0.00
ATOM   1459  N   TYR A  99      -1.990  17.287 -14.894  1.00  0.00
ATOM   1460  CA  TYR A  99      -3.465  17.372 -14.505  1.00  0.00
ATOM   1461  C   TYR A  99      -3.415  16.026 -14.108  1.00  0.00
ATOM   1462  O   TYR A  99      -2.964  15.019 -14.747  1.00  0.00
ATOM   1463  CB  TYR A  99      -4.485  17.656 -15.609  1.00  0.00
ATOM   1464  CG  TYR A  99      -5.924  17.551 -15.153  1.00  0.00
ATOM   1465  CD1 TYR A  99      -6.531  18.624 -14.517  1.00  0.00
ATOM   1466  CD2 TYR A  99      -6.636  16.380 -15.369  1.00  0.00
ATOM   1467  CE1 TYR A  99      -7.844  18.528 -14.100  1.00  0.00
ATOM   1468  CE2 TYR A  99      -7.950  16.284 -14.953  1.00  0.00
ATOM   1469  CZ  TYR A  99      -8.553  17.352 -14.320  1.00  0.00
ATOM   1470  OH  TYR A  99      -9.861  17.256 -13.905  1.00  0.00
ATOM   1480  N   PHE A 100      -3.864  16.011 -12.964  1.00  0.00
ATOM   1481  CA  PHE A 100      -3.721  15.041 -12.023  1.00  0.00
ATOM   1482  C   PHE A 100      -5.079  14.752 -12.112  1.00  0.00
ATOM   1483  O   PHE A 100      -6.039  15.436 -12.525  1.00  0.00
ATOM   1484  CB  PHE A 100      -3.261  15.503 -10.639  1.00  0.00
ATOM   1485  CG  PHE A 100      -1.821  15.929 -10.590  1.00  0.00
ATOM   1486  CD1 PHE A 100      -1.427  17.150 -11.115  1.00  0.00
ATOM   1487  CD2 PHE A 100      -0.858  15.109 -10.020  1.00  0.00
ATOM   1488  CE1 PHE A 100      -0.103  17.544 -11.071  1.00  0.00
ATOM   1489  CE2 PHE A 100       0.465  15.500  -9.974  1.00  0.00
ATOM   1490  CZ  PHE A 100       0.844  16.719 -10.500  1.00  0.00
ATOM   1500  N   TYR A 101      -5.053  13.733 -11.637  1.00  0.00
ATOM   1501  CA  TYR A 101      -5.904  12.855 -11.363  1.00  0.00
ATOM   1502  C   TYR A 101      -5.530  12.753  -9.974  1.00  0.00
ATOM   1503  O   TYR A 101      -4.362  12.865  -9.576  1.00  0.00
ATOM   1504  CB  TYR A 101      -5.750  11.577 -12.192  1.00  0.00
ATOM   1505  CG  TYR A 101      -5.947  11.785 -13.676  1.00  0.00
ATOM   1506  CD1 TYR A 101      -4.895  12.240 -14.459  1.00  0.00
ATOM   1507  CD2 TYR A 101      -7.178  11.519 -14.256  1.00  0.00
ATOM   1508  CE1 TYR A 101      -5.075  12.429 -15.816  1.00  0.00
ATOM   1509  CE2 TYR A 101      -7.359  11.709 -15.613  1.00  0.00
ATOM   1510  CZ  TYR A 101      -6.313  12.161 -16.391  1.00  0.00
ATOM   1511  OH  TYR A 101      -6.492  12.350 -17.742  1.00  0.00
ATOM   1521  N   PRO A 102      -6.547  12.557  -9.245  1.00  0.00
ATOM   1522  CA  PRO A 102      -6.487  12.532  -7.855  1.00  0.00
ATOM   1523  C   PRO A 102      -5.423  11.513  -7.769  1.00  0.00
ATOM   1524  O   PRO A 102      -5.290  10.470  -8.429  1.00  0.00
ATOM   1525  CB  PRO A 102      -7.861  12.066  -7.364  1.00  0.00
ATOM   1526  CG  PRO A 102      -8.808  12.559  -8.404  1.00  0.00
ATOM   1527  CD  PRO A 102      -8.038  12.450  -9.693  1.00  0.00
ATOM   1535  N   VAL A 103      -4.676  11.891  -6.860  1.00  0.00
ATOM   1536  CA  VAL A 103      -3.485  11.398  -6.407  1.00  0.00
ATOM   1537  C   VAL A 103      -3.871  10.851  -4.974  1.00  0.00
ATOM   1538  O   VAL A 103      -4.906  11.054  -4.301  1.00  0.00
ATOM   1539  CB  VAL A 103      -2.413  12.503  -6.370  1.00  0.00
ATOM   1540  CG1 VAL A 103      -2.278  13.160  -7.737  1.00  0.00
ATOM   1541  CG2 VAL A 103      -2.767  13.534  -5.310  1.00  0.00
ATOM   1551  N   VAL A 104      -2.919  10.176  -4.698  1.00  0.00
ATOM   1552  CA  VAL A 104      -2.156   9.364  -3.955  1.00  0.00
ATOM   1553  C   VAL A 104      -0.841  10.067  -3.945  1.00  0.00
ATOM   1554  O   VAL A 104      -0.466  10.567  -4.989  1.00  0.00
ATOM   1555  CB  VAL A 104      -2.068   7.955  -4.570  1.00  0.00
ATOM   1556  CG1 VAL A 104      -1.172   7.060  -3.728  1.00  0.00
ATOM   1557  CG2 VAL A 104      -3.462   7.357  -4.696  1.00  0.00
ATOM   1567  N   PRO A 105      -0.312  10.343  -2.758  1.00  0.00
ATOM   1568  CA  PRO A 105       0.915  11.115  -2.651  1.00  0.00
ATOM   1569  C   PRO A 105       2.087  10.431  -3.401  1.00  0.00
ATOM   1570  O   PRO A 105       3.067  11.051  -3.770  1.00  0.00
ATOM   1571  CB  PRO A 105       1.150  11.154  -1.137  1.00  0.00
ATOM   1572  CG  PRO A 105       0.459   9.935  -0.629  1.00  0.00
ATOM   1573  CD  PRO A 105      -0.777   9.821  -1.481  1.00  0.00
ATOM   1581  N   TRP A 106       1.914   9.112  -3.615  1.00  0.00
ATOM   1582  CA  TRP A 106       2.920   8.324  -4.274  1.00  0.00
ATOM   1583  C   TRP A 106       2.866   8.410  -5.756  1.00  0.00
ATOM   1584  O   TRP A 106       3.654   7.743  -6.421  1.00  0.00
ATOM   1585  CB  TRP A 106       2.789   6.856  -3.860  1.00  0.00
ATOM   1586  CG  TRP A 106       3.068   6.617  -2.407  1.00  0.00
ATOM   1587  CD1 TRP A 106       2.154   6.328  -1.438  1.00  0.00
ATOM   1588  CD2 TRP A 106       4.357   6.642  -1.748  1.00  0.00
ATOM   1589  NE1 TRP A 106       2.781   6.175  -0.227  1.00  0.00
ATOM   1590  CE2 TRP A 106       4.130   6.362  -0.398  1.00  0.00
ATOM   1591  CE3 TRP A 106       5.666   6.875  -2.188  1.00  0.00
ATOM   1592  CZ2 TRP A 106       5.163   6.310   0.524  1.00  0.00
ATOM   1593  CZ3 TRP A 106       6.702   6.822  -1.263  1.00  0.00
ATOM   1594  CH2 TRP A 106       6.456   6.545   0.057  1.00  0.00
ATOM   1605  N   PHE A 107       1.830   9.095  -6.253  1.00  0.00
ATOM   1606  CA  PHE A 107       1.556   9.119  -7.651  1.00  0.00
ATOM   1607  C   PHE A 107       2.336  10.253  -7.615  1.00  0.00
ATOM   1608  O   PHE A 107       2.353  11.109  -6.714  1.00  0.00
ATOM   1609  CB  PHE A 107       0.111   9.329  -8.109  1.00  0.00
ATOM   1610  CG  PHE A 107      -0.746   8.101  -7.990  1.00  0.00
ATOM   1611  CD1 PHE A 107      -2.126   8.189  -8.095  1.00  0.00
ATOM   1612  CD2 PHE A 107      -0.175   6.856  -7.772  1.00  0.00
ATOM   1613  CE1 PHE A 107      -2.916   7.059  -7.985  1.00  0.00
ATOM   1614  CE2 PHE A 107      -0.962   5.726  -7.663  1.00  0.00
ATOM   1615  CZ  PHE A 107      -2.335   5.828  -7.769  1.00  0.00
ATOM   1625  N   TYR A 108       2.997  10.128  -8.541  1.00  0.00
ATOM   1626  CA  TYR A 108       3.913  10.801  -9.183  1.00  0.00
ATOM   1627  C   TYR A 108       3.056  11.228 -10.243  1.00  0.00
ATOM   1628  O   TYR A 108       1.908  10.753 -10.317  1.00  0.00
ATOM   1629  CB  TYR A 108       5.111   9.957  -9.625  1.00  0.00
ATOM   1630  CG  TYR A 108       5.842   9.289  -8.482  1.00  0.00
ATOM   1631  CD1 TYR A 108       5.797   7.909  -8.343  1.00  0.00
ATOM   1632  CD2 TYR A 108       6.556  10.054  -7.572  1.00  0.00
ATOM   1633  CE1 TYR A 108       6.465   7.298  -7.298  1.00  0.00
ATOM   1634  CE2 TYR A 108       7.223   9.443  -6.529  1.00  0.00
ATOM   1635  CZ  TYR A 108       7.180   8.071  -6.390  1.00  0.00
ATOM   1636  OH  TYR A 108       7.843   7.463  -5.350  1.00  0.00
ATOM   1646  N   ALA A 109       3.638  12.003 -11.053  1.00  0.00
ATOM   1647  CA  ALA A 109       2.867  12.659 -11.969  1.00  0.00
ATOM   1648  C   ALA A 109       3.446  11.238 -12.305  1.00  0.00
ATOM   1649  O   ALA A 109       4.554  10.995 -12.033  1.00  0.00
ATOM   1650  CB  ALA A 109       4.040  13.719 -12.161  1.00  0.00
ATOM   1656  N   LEU A 110       2.822  10.584 -12.962  1.00  0.00
ATOM   1657  CA  LEU A 110       2.441   9.644 -13.759  1.00  0.00
ATOM   1658  C   LEU A 110       2.076  10.494 -14.766  1.00  0.00
ATOM   1659  O   LEU A 110       2.028  11.699 -14.565  1.00  0.00
ATOM   1660  CB  LEU A 110       1.289   8.784 -13.222  1.00  0.00
ATOM   1661  CG  LEU A 110       1.563   8.054 -11.902  1.00  0.00
ATOM   1662  CD1 LEU A 110       0.299   7.341 -11.442  1.00  0.00
ATOM   1663  CD2 LEU A 110       2.706   7.069 -12.095  1.00  0.00
ATOM   1675  N   ASP A 111       1.768  10.033 -15.801  1.00  0.00
ATOM   1676  CA  ASP A 111       1.520  11.023 -16.755  1.00  0.00
ATOM   1677  C   ASP A 111       0.157  10.884 -16.481  1.00  0.00
ATOM   1678  O   ASP A 111      -0.529   9.842 -16.539  1.00  0.00
ATOM   1679  CB  ASP A 111       1.918  10.715 -18.200  1.00  0.00
ATOM   1680  CG  ASP A 111       3.399  10.394 -18.352  1.00  0.00
ATOM   1681  OD1 ASP A 111       4.134  10.617 -17.420  1.00  0.00
ATOM   1682  OD2 ASP A 111       3.781   9.928 -19.400  1.00  0.00
ATOM   1687  N   TYR A 112      -0.008  11.968 -16.219  1.00  0.00
ATOM   1688  CA  TYR A 112      -0.790  12.778 -15.919  1.00  0.00
ATOM   1689  C   TYR A 112      -0.500  13.627 -17.080  1.00  0.00
ATOM   1690  O   TYR A 112       0.537  13.562 -17.694  1.00  0.00
ATOM   1691  CB  TYR A 112      -0.517  13.367 -14.534  1.00  0.00
ATOM   1692  CG  TYR A 112      -0.903  12.450 -13.394  1.00  0.00
ATOM   1693  CD1 TYR A 112      -1.684  11.330 -13.639  1.00  0.00
ATOM   1694  CD2 TYR A 112      -0.477  12.730 -12.104  1.00  0.00
ATOM   1695  CE1 TYR A 112      -2.037  10.492 -12.599  1.00  0.00
ATOM   1696  CE2 TYR A 112      -0.830  11.892 -11.064  1.00  0.00
ATOM   1697  CZ  TYR A 112      -1.606  10.777 -11.307  1.00  0.00
ATOM   1698  OH  TYR A 112      -1.958   9.944 -10.271  1.00  0.00
ATOM   1708  N   LEU A 113      -1.331  14.309 -17.356  1.00  0.00
ATOM   1709  CA  LEU A 113      -1.444  15.060 -18.596  1.00  0.00
ATOM   1710  C   LEU A 113      -0.809  16.252 -18.360  1.00  0.00
ATOM   1711  O   LEU A 113      -0.810  17.146 -17.483  1.00  0.00
ATOM   1712  CB  LEU A 113      -2.891  15.341 -19.019  1.00  0.00
ATOM   1713  CG  LEU A 113      -3.751  14.104 -19.306  1.00  0.00
ATOM   1714  CD1 LEU A 113      -5.178  14.537 -19.616  1.00  0.00
ATOM   1715  CD2 LEU A 113      -3.152  13.327 -20.469  1.00  0.00
ATOM   1727  N   TYR A 114      -0.125  16.269 -19.183  1.00  0.00
ATOM   1728  CA  TYR A 114       0.569  17.283 -19.197  1.00  0.00
ATOM   1729  C   TYR A 114       0.096  18.294 -20.164  1.00  0.00
ATOM   1730  O   TYR A 114      -0.285  18.041 -21.384  1.00  0.00
ATOM   1731  CB  TYR A 114       2.006  16.827 -19.464  1.00  0.00
ATOM   1732  CG  TYR A 114       2.602  16.002 -18.344  1.00  0.00
ATOM   1733  CD1 TYR A 114       2.871  14.656 -18.542  1.00  0.00
ATOM   1734  CD2 TYR A 114       2.879  16.592 -17.120  1.00  0.00
ATOM   1735  CE1 TYR A 114       3.415  13.902 -17.521  1.00  0.00
ATOM   1736  CE2 TYR A 114       3.423  15.839 -16.098  1.00  0.00
ATOM   1737  CZ  TYR A 114       3.691  14.500 -16.295  1.00  0.00
ATOM   1738  OH  TYR A 114       4.233  13.749 -15.277  1.00  0.00
ATOM   1748  N   TYR A 115       0.364  19.572 -19.737  1.00  0.00
ATOM   1749  CA  TYR A 115       0.101  20.655 -20.733  1.00  0.00
ATOM   1750  C   TYR A 115       1.224  21.566 -20.932  1.00  0.00
ATOM   1751  O   TYR A 115       2.101  21.932 -20.125  1.00  0.00
ATOM   1752  CB  TYR A 115      -1.117  21.492 -20.337  1.00  0.00
ATOM   1753  CG  TYR A 115      -2.419  20.723 -20.363  1.00  0.00
ATOM   1754  CD1 TYR A 115      -2.845  20.042 -19.232  1.00  0.00
ATOM   1755  CD2 TYR A 115      -3.188  20.699 -21.516  1.00  0.00
ATOM   1756  CE1 TYR A 115      -4.035  19.341 -19.255  1.00  0.00
ATOM   1757  CE2 TYR A 115      -4.377  19.998 -21.541  1.00  0.00
ATOM   1758  CZ  TYR A 115      -4.801  19.321 -20.415  1.00  0.00
ATOM   1759  OH  TYR A 115      -5.986  18.621 -20.438  1.00  0.00
ATOM   1769  N   TRP A 116       1.346  21.902 -22.193  1.00  0.00
ATOM   1770  CA  TRP A 116       2.575  22.748 -22.359  1.00  0.00
ATOM   1771  C   TRP A 116       2.244  24.065 -23.039  1.00  0.00
ATOM   1772  O   TRP A 116       1.428  24.198 -23.980  1.00  0.00
ATOM   1773  CB  TRP A 116       3.639  22.018 -23.181  1.00  0.00
ATOM   1774  CG  TRP A 116       4.005  20.673 -22.629  1.00  0.00
ATOM   1775  CD1 TRP A 116       5.005  20.400 -21.745  1.00  0.00
ATOM   1776  CD2 TRP A 116       3.370  19.404 -22.921  1.00  0.00
ATOM   1777  NE1 TRP A 116       5.039  19.055 -21.470  1.00  0.00
ATOM   1778  CE2 TRP A 116       4.045  18.431 -22.179  1.00  0.00
ATOM   1779  CE3 TRP A 116       2.301  19.023 -23.740  1.00  0.00
ATOM   1780  CZ2 TRP A 116       3.688  17.092 -22.230  1.00  0.00
ATOM   1781  CZ3 TRP A 116       1.942  17.681 -23.788  1.00  0.00
ATOM   1782  CH2 TRP A 116       2.618  16.741 -23.053  1.00  0.00
ATOM   1793  N   GLY A 117       3.010  24.998 -22.623  1.00  0.00
ATOM   1794  CA  GLY A 117       2.813  26.262 -23.225  1.00  0.00
ATOM   1795  C   GLY A 117       3.751  26.287 -24.420  1.00  0.00
ATOM   1796  O   GLY A 117       4.373  25.290 -24.811  1.00  0.00
ATOM   1800  N   GLN A 118       3.760  27.431 -24.995  1.00  0.00
ATOM   1801  CA  GLN A 118       4.559  27.873 -26.083  1.00  0.00
ATOM   1802  C   GLN A 118       5.915  28.133 -25.412  1.00  0.00
ATOM   1803  O   GLN A 118       5.911  28.461 -24.239  1.00  0.00
ATOM   1804  CB  GLN A 118       3.985  29.120 -26.760  1.00  0.00
ATOM   1805  CG  GLN A 118       2.631  28.905 -27.414  1.00  0.00
ATOM   1806  CD  GLN A 118       2.702  27.950 -28.591  1.00  0.00
ATOM   1807  OE1 GLN A 118       3.442  28.180 -29.551  1.00  0.00
ATOM   1808  NE2 GLN A 118       1.931  26.870 -28.523  1.00  0.00
ATOM   1817  N   GLY A 119       7.058  28.005 -26.068  1.00  0.00
ATOM   1818  CA  GLY A 119       8.313  28.354 -25.399  1.00  0.00
ATOM   1819  C   GLY A 119       8.496  29.873 -25.404  1.00  0.00
ATOM   1820  O   GLY A 119       8.046  30.589 -26.324  1.00  0.00
ATOM   1824  N   THR A 120       9.371  30.346 -24.428  1.00  0.00
ATOM   1825  CA  THR A 120       9.852  31.735 -24.466  1.00  0.00
ATOM   1826  C   THR A 120      11.428  31.445 -24.587  1.00  0.00
ATOM   1827  O   THR A 120      12.172  30.492 -24.375  1.00  0.00
ATOM   1828  CB  THR A 120       9.471  32.557 -23.221  1.00  0.00
ATOM   1829  OG1 THR A 120       9.885  33.917 -23.398  1.00  0.00
ATOM   1830  CG2 THR A 120      10.138  31.984 -21.979  1.00  0.00
ATOM   1838  N   GLN A 121      12.083  32.410 -25.171  1.00  0.00
ATOM   1839  CA  GLN A 121      13.541  32.182 -25.341  1.00  0.00
ATOM   1840  C   GLN A 121      14.338  33.111 -24.433  1.00  0.00
ATOM   1841  O   GLN A 121      14.063  34.314 -24.507  1.00  0.00
ATOM   1842  CB  GLN A 121      13.965  32.394 -26.797  1.00  0.00
ATOM   1843  CG  GLN A 121      15.450  32.199 -27.048  1.00  0.00
ATOM   1844  CD  GLN A 121      15.842  32.517 -28.478  1.00  0.00
ATOM   1845  OE1 GLN A 121      15.203  32.058 -29.429  1.00  0.00
ATOM   1846  NE2 GLN A 121      16.898  33.306 -28.639  1.00  0.00
ATOM   1855  N   VAL A 122      15.249  32.703 -23.651  1.00  0.00
ATOM   1856  CA  VAL A 122      15.897  33.676 -22.838  1.00  0.00
ATOM   1857  C   VAL A 122      17.390  33.658 -23.165  1.00  0.00
ATOM   1858  O   VAL A 122      18.213  32.704 -23.166  1.00  0.00
ATOM   1859  CB  VAL A 122      15.666  33.372 -21.346  1.00  0.00
ATOM   1860  CG1 VAL A 122      16.460  34.336 -20.477  1.00  0.00
ATOM   1861  CG2 VAL A 122      14.182  33.455 -21.025  1.00  0.00
ATOM   1871  N   THR A 123      17.827  34.872 -23.483  1.00  0.00
ATOM   1872  CA  THR A 123      19.222  34.892 -23.806  1.00  0.00
ATOM   1873  C   THR A 123      20.111  35.703 -22.794  1.00  0.00
ATOM   1874  O   THR A 123      19.939  36.810 -22.235  1.00  0.00
ATOM   1875  CB  THR A 123      19.399  35.454 -25.230  1.00  0.00
ATOM   1876  OG1 THR A 123      18.730  34.601 -26.169  1.00  0.00
ATOM   1877  CG2 THR A 123      20.874  35.540 -25.590  1.00  0.00
ATOM   1885  N   VAL A 124      21.166  35.110 -22.405  1.00  0.00
ATOM   1886  CA  VAL A 124      21.900  36.001 -21.527  1.00  0.00
ATOM   1887  C   VAL A 124      23.147  36.384 -22.213  1.00  0.00
ATOM   1888  O   VAL A 124      23.862  35.578 -22.799  1.00  0.00
ATOM   1889  CB  VAL A 124      22.234  35.330 -20.182  1.00  0.00
ATOM   1890  CG1 VAL A 124      22.995  36.292 -19.282  1.00  0.00
ATOM   1891  CG2 VAL A 124      20.955  34.858 -19.507  1.00  0.00
ATOM   1901  N   SER A 125      23.350  37.691 -22.171  1.00  0.00
ATOM   1902  CA  SER A 125      24.532  38.164 -22.921  1.00  0.00
ATOM   1903  C   SER A 125      25.541  38.723 -22.030  1.00  0.00
ATOM   1904  O   SER A 125      25.568  39.213 -20.827  1.00  0.00
ATOM   1905  CB  SER A 125      24.152  39.220 -23.940  1.00  0.00
ATOM   1906  OG  SER A 125      25.264  39.611 -24.697  1.00  0.00
ATOM   1912  N   SER A 126      26.525  38.637 -22.614  1.00  0.00
ATOM   1913  CA  SER A 126      27.523  39.160 -21.909  1.00  0.00
ATOM   1914  C   SER A 126      27.816  40.483 -22.527  1.00  0.00
ATOM   1915  O   SER A 126      28.497  41.369 -22.025  1.00  0.00
ATOM   1916  OXT SER A 126      27.369  40.752 -23.607  1.00  0.00
ATOM   1917  CB  SER A 126      28.722  38.233 -21.930  1.00  0.00
ATOM   1918  OG  SER A 126      29.820  38.817 -21.284  1.00  0.00
END
