# Supplementary material for: Nanobody-based CTLA4 inhibitors for immune checkpoint blockade therapy of canine cancer patients
Source: Sci Rep. 2021 Oct 21;11:20763. doi: 10.1038/s41598-021-00325-3 (PMC8531395; doi:10.1038/s41598-021-00325-3)
Supplement: Supplementary file 1 — Supplementary Information 1. [file 41598_2021_325_MOESM1_ESM.zip › Supplemental Information/trRosetta_cNb6_6.pdb]

ATOM      1  N   MET B   1        .683    .029   -.448  1.00  0.00
ATOM      2  CA  MET B   1       2.137   -.121   -.522  1.00  0.00
ATOM      3  C   MET B   1       2.504   1.249   -.570  1.00  0.00
ATOM      4  O   MET B   1       1.860   2.152  -1.059  1.00  0.00
ATOM      5  CB  MET B   1       2.641   -.894  -1.739  1.00  0.00
ATOM      6  CG  MET B   1       2.291  -2.375  -1.734  1.00  0.00
ATOM      7  SD  MET B   1       2.986  -3.259  -3.144  1.00  0.00
ATOM      8  CE  MET B   1       4.724  -3.271  -2.713  1.00  0.00
ATOM     20  N   HIS B   2       3.562   1.456    .010  1.00  0.00
ATOM     21  CA  HIS B   2       4.239   2.720    .145  1.00  0.00
ATOM     22  C   HIS B   2       5.616   2.590   -.395  1.00  0.00
ATOM     23  O   HIS B   2       6.364   1.602   -.195  1.00  0.00
ATOM     24  CB  HIS B   2       4.291   3.179   1.605  1.00  0.00
ATOM     25  CG  HIS B   2       2.941   3.370   2.224  1.00  0.00
ATOM     26  ND1 HIS B   2       2.182   4.503   2.019  1.00  0.00
ATOM     27  CD2 HIS B   2       2.215   2.574   3.043  1.00  0.00
ATOM     28  CE1 HIS B   2       1.046   4.394   2.685  1.00  0.00
ATOM     29  NE2 HIS B   2       1.041   3.234   3.314  1.00  0.00
ATOM     37  N   VAL B   3       6.006   3.722  -1.041  1.00  0.00
ATOM     38  CA  VAL B   3       7.343   3.726  -1.678  1.00  0.00
ATOM     39  C   VAL B   3       8.177   4.929  -1.224  1.00  0.00
ATOM     40  O   VAL B   3       7.748   6.088  -1.328  1.00  0.00
ATOM     41  CB  VAL B   3       7.207   3.757  -3.212  1.00  0.00
ATOM     42  CG1 VAL B   3       6.237   4.849  -3.639  1.00  0.00
ATOM     43  CG2 VAL B   3       8.572   3.968  -3.848  1.00  0.00
ATOM     53  N   ALA B   4       9.400   4.693   -.823  1.00  0.00
ATOM     54  CA  ALA B   4      10.195   5.841   -.477  1.00  0.00
ATOM     55  C   ALA B   4      11.377   5.805  -1.496  1.00  0.00
ATOM     56  O   ALA B   4      11.986   4.833  -1.972  1.00  0.00
ATOM     57  CB  ALA B   4      10.567   5.737    .932  1.00  0.00
ATOM     63  N   GLN B   5      11.897   6.909  -1.707  1.00  0.00
ATOM     64  CA  GLN B   5      13.044   7.024  -2.576  1.00  0.00
ATOM     65  C   GLN B   5      14.116   7.950  -1.984  1.00  0.00
ATOM     66  O   GLN B   5      13.763   8.883  -1.254  1.00  0.00
ATOM     67  CB  GLN B   5      12.608   7.532  -3.953  1.00  0.00
ATOM     68  CG  GLN B   5      11.344   6.879  -4.486  1.00  0.00
ATOM     69  CD  GLN B   5      11.044   7.282  -5.917  1.00  0.00
ATOM     70  OE1 GLN B   5      10.023   6.887  -6.486  1.00  0.00
ATOM     71  NE2 GLN B   5      11.933   8.072  -6.507  1.00  0.00
ATOM     80  N   PRO B   6      15.438   7.781  -2.382  1.00  0.00
ATOM     81  CA  PRO B   6      16.258   8.797  -1.779  1.00  0.00
ATOM     82  C   PRO B   6      16.043  10.159  -2.456  1.00  0.00
ATOM     83  O   PRO B   6      15.627  10.190  -3.615  1.00  0.00
ATOM     84  CB  PRO B   6      17.674   8.260  -2.007  1.00  0.00
ATOM     85  CG  PRO B   6      17.559   7.440  -3.247  1.00  0.00
ATOM     86  CD  PRO B   6      16.206   6.789  -3.141  1.00  0.00
ATOM     94  N   ALA B   7      16.291  11.333  -1.808  1.00  0.00
ATOM     95  CA  ALA B   7      15.901  12.428  -2.682  1.00  0.00
ATOM     96  C   ALA B   7      16.554  12.912  -3.933  1.00  0.00
ATOM     97  O   ALA B   7      15.779  13.232  -4.809  1.00  0.00
ATOM     98  CB  ALA B   7      16.113  13.493  -1.613  1.00  0.00
ATOM    104  N   VAL B   8      17.928  12.970  -3.945  1.00  0.00
ATOM    105  CA  VAL B   8      18.742  13.360  -5.136  1.00  0.00
ATOM    106  C   VAL B   8      19.970  12.431  -5.469  1.00  0.00
ATOM    107  O   VAL B   8      20.556  12.004  -4.499  1.00  0.00
ATOM    108  CB  VAL B   8      19.262  14.795  -4.932  1.00  0.00
ATOM    109  CG1 VAL B   8      20.115  15.226  -6.115  1.00  0.00
ATOM    110  CG2 VAL B   8      18.091  15.746  -4.736  1.00  0.00
ATOM    120  N   VAL B   9      20.423  12.080  -6.559  1.00  0.00
ATOM    121  CA  VAL B   9      21.585  11.192  -6.647  1.00  0.00
ATOM    122  C   VAL B   9      22.519  11.710  -7.598  1.00  0.00
ATOM    123  O   VAL B   9      21.873  12.049  -8.568  1.00  0.00
ATOM    124  CB  VAL B   9      21.194   9.767  -7.082  1.00  0.00
ATOM    125  CG1 VAL B   9      22.429   8.886  -7.191  1.00  0.00
ATOM    126  CG2 VAL B   9      20.197   9.179  -6.095  1.00  0.00
ATOM    136  N   LEU B  10      23.811  11.842  -7.317  1.00  0.00
ATOM    137  CA  LEU B  10      24.655  12.430  -8.261  1.00  0.00
ATOM    138  C   LEU B  10      25.478  11.431  -9.004  1.00  0.00
ATOM    139  O   LEU B  10      26.104  10.572  -8.425  1.00  0.00
ATOM    140  CB  LEU B  10      25.572  13.440  -7.559  1.00  0.00
ATOM    141  CG  LEU B  10      24.967  14.828  -7.312  1.00  0.00
ATOM    142  CD1 LEU B  10      23.807  14.710  -6.332  1.00  0.00
ATOM    143  CD2 LEU B  10      26.041  15.763  -6.777  1.00  0.00
ATOM    155  N   ALA B  11      25.490  11.649 -10.442  1.00  0.00
ATOM    156  CA  ALA B  11      26.228  10.684 -11.111  1.00  0.00
ATOM    157  C   ALA B  11      27.521  11.238 -11.753  1.00  0.00
ATOM    158  O   ALA B  11      27.905  12.408 -12.083  1.00  0.00
ATOM    159  CB  ALA B  11      25.404  10.150 -12.123  1.00  0.00
ATOM    165  N   SER B  12      28.289  10.347 -12.152  1.00  0.00
ATOM    166  CA  SER B  12      29.429  11.015 -12.648  1.00  0.00
ATOM    167  C   SER B  12      29.454  10.772 -14.106  1.00  0.00
ATOM    168  O   SER B  12      28.505  10.197 -14.587  1.00  0.00
ATOM    169  CB  SER B  12      30.698  10.509 -11.990  1.00  0.00
ATOM    170  OG  SER B  12      30.987   9.199 -12.397  1.00  0.00
ATOM    176  N   SER B  13      30.412  11.250 -14.859  1.00  0.00
ATOM    177  CA  SER B  13      30.583  11.077 -16.378  1.00  0.00
ATOM    178  C   SER B  13      30.791   9.815 -17.071  1.00  0.00
ATOM    179  O   SER B  13      30.687   9.674 -18.260  1.00  0.00
ATOM    180  CB  SER B  13      31.756  11.918 -16.841  1.00  0.00
ATOM    181  OG  SER B  13      32.935  11.538 -16.185  1.00  0.00
ATOM    187  N   ARG B  14      31.077   8.981 -16.235  1.00  0.00
ATOM    188  CA  ARG B  14      31.410   7.629 -16.363  1.00  0.00
ATOM    189  C   ARG B  14      29.975   7.288 -16.135  1.00  0.00
ATOM    190  O   ARG B  14      29.813   6.102 -15.855  1.00  0.00
ATOM    191  CB  ARG B  14      32.376   7.075 -15.326  1.00  0.00
ATOM    192  CG  ARG B  14      33.775   7.668 -15.375  1.00  0.00
ATOM    193  CD  ARG B  14      34.663   7.064 -14.348  1.00  0.00
ATOM    194  NE  ARG B  14      36.003   7.629 -14.391  1.00  0.00
ATOM    195  CZ  ARG B  14      37.020   7.245 -13.595  1.00  0.00
ATOM    196  NH1 ARG B  14      36.836   6.297 -12.703  1.00  0.00
ATOM    197  NH2 ARG B  14      38.204   7.821 -13.712  1.00  0.00
ATOM    211  N   GLY B  15      28.931   8.255 -15.921  1.00  0.00
ATOM    212  CA  GLY B  15      27.865   7.445 -15.495  1.00  0.00
ATOM    213  C   GLY B  15      27.213   6.699 -14.320  1.00  0.00
ATOM    214  O   GLY B  15      26.022   6.818 -14.186  1.00  0.00
ATOM    218  N   VAL B  16      27.917   6.122 -13.378  1.00  0.00
ATOM    219  CA  VAL B  16      26.908   5.429 -12.868  1.00  0.00
ATOM    220  C   VAL B  16      25.907   5.830 -11.792  1.00  0.00
ATOM    221  O   VAL B  16      26.347   6.633 -10.954  1.00  0.00
ATOM    222  CB  VAL B  16      27.616   4.142 -12.404  1.00  0.00
ATOM    223  CG1 VAL B  16      26.630   3.212 -11.712  1.00  0.00
ATOM    224  CG2 VAL B  16      28.266   3.451 -13.592  1.00  0.00
ATOM    234  N   ALA B  17      24.564   5.543 -11.832  1.00  0.00
ATOM    235  CA  ALA B  17      23.809   5.997 -10.636  1.00  0.00
ATOM    236  C   ALA B  17      23.035   4.896  -9.829  1.00  0.00
ATOM    237  O   ALA B  17      22.524   3.861 -10.264  1.00  0.00
ATOM    238  CB  ALA B  17      22.952   6.998 -11.176  1.00  0.00
ATOM    244  N   SER B  18      22.960   4.998  -8.609  1.00  0.00
ATOM    245  CA  SER B  18      22.141   3.915  -8.062  1.00  0.00
ATOM    246  C   SER B  18      20.981   4.448  -7.353  1.00  0.00
ATOM    247  O   SER B  18      21.072   5.305  -6.496  1.00  0.00
ATOM    248  CB  SER B  18      22.942   3.048  -7.110  1.00  0.00
ATOM    249  OG  SER B  18      23.973   2.380  -7.786  1.00  0.00
ATOM    255  N   PHE B  19      19.843   3.855  -7.656  1.00  0.00
ATOM    256  CA  PHE B  19      18.739   4.346  -7.034  1.00  0.00
ATOM    257  C   PHE B  19      18.197   3.282  -6.036  1.00  0.00
ATOM    258  O   PHE B  19      17.911   2.129  -6.239  1.00  0.00
ATOM    259  CB  PHE B  19      17.699   4.727  -8.089  1.00  0.00
ATOM    260  CG  PHE B  19      16.329   4.979  -7.527  1.00  0.00
ATOM    261  CD1 PHE B  19      15.978   6.235  -7.055  1.00  0.00
ATOM    262  CD2 PHE B  19      15.389   3.961  -7.469  1.00  0.00
ATOM    263  CE1 PHE B  19      14.718   6.468  -6.537  1.00  0.00
ATOM    264  CE2 PHE B  19      14.128   4.192  -6.954  1.00  0.00
ATOM    265  CZ  PHE B  19      13.793   5.447  -6.487  1.00  0.00
ATOM    275  N   VAL B  20      17.869   3.648  -4.913  1.00  0.00
ATOM    276  CA  VAL B  20      17.294   2.618  -4.032  1.00  0.00
ATOM    277  C   VAL B  20      15.848   2.917  -3.681  1.00  0.00
ATOM    278  O   VAL B  20      15.539   4.036  -3.319  1.00  0.00
ATOM    279  CB  VAL B  20      18.110   2.507  -2.731  1.00  0.00
ATOM    280  CG1 VAL B  20      17.493   1.473  -1.801  1.00  0.00
ATOM    281  CG2 VAL B  20      19.553   2.150  -3.053  1.00  0.00
ATOM    291  N   CYS B  21      14.955   1.891  -3.733  1.00  0.00
ATOM    292  CA  CYS B  21      13.643   2.170  -3.419  1.00  0.00
ATOM    293  C   CYS B  21      13.135   1.435  -2.174  1.00  0.00
ATOM    294  O   CYS B  21      13.492    .306  -1.814  1.00  0.00
ATOM    295  CB  CYS B  21      12.773   1.820  -4.627  1.00  0.00
ATOM    296  SG  CYS B  21      11.001   2.055  -4.354  1.00  0.00
ATOM    302  N   GLU B  22      12.344   1.984  -1.384  1.00  0.00
ATOM    303  CA  GLU B  22      11.966   1.123   -.250  1.00  0.00
ATOM    304  C   GLU B  22      10.467    .954   -.225  1.00  0.00
ATOM    305  O   GLU B  22       9.585   1.791   -.277  1.00  0.00
ATOM    306  CB  GLU B  22      12.445   1.712   1.079  1.00  0.00
ATOM    307  CG  GLU B  22      12.116    .862   2.298  1.00  0.00
ATOM    308  CD  GLU B  22      12.664   1.435   3.575  1.00  0.00
ATOM    309  OE1 GLU B  22      13.312   2.452   3.518  1.00  0.00
ATOM    310  OE2 GLU B  22      12.433    .854   4.610  1.00  0.00
ATOM    317  N   TYR B  23      10.052   -.271   -.059  1.00  0.00
ATOM    318  CA  TYR B  23       8.666   -.497   -.043  1.00  0.00
ATOM    319  C   TYR B  23       8.100   -.920   1.255  1.00  0.00
ATOM    320  O   TYR B  23       8.293  -1.987   1.808  1.00  0.00
ATOM    321  CB  TYR B  23       8.320  -1.539  -1.110  1.00  0.00
ATOM    322  CG  TYR B  23       8.645  -1.099  -2.520  1.00  0.00
ATOM    323  CD1 TYR B  23       9.531  -1.839  -3.290  1.00  0.00
ATOM    324  CD2 TYR B  23       8.058    .043  -3.043  1.00  0.00
ATOM    325  CE1 TYR B  23       9.827  -1.437  -4.579  1.00  0.00
ATOM    326  CE2 TYR B  23       8.355    .445  -4.331  1.00  0.00
ATOM    327  CZ  TYR B  23       9.235   -.291  -5.097  1.00  0.00
ATOM    328  OH  TYR B  23       9.531    .109  -6.380  1.00  0.00
ATOM    338  N   GLY B  24       6.958   -.318   1.426  1.00  0.00
ATOM    339  CA  GLY B  24       5.879   -.291   2.426  1.00  0.00
ATOM    340  C   GLY B  24       4.972  -1.427   2.723  1.00  0.00
ATOM    341  O   GLY B  24       3.890  -1.245   3.313  1.00  0.00
ATOM    345  N   SER B  25       5.273  -2.567   2.194  1.00  0.00
ATOM    346  CA  SER B  25       4.414  -3.639   2.580  1.00  0.00
ATOM    347  C   SER B  25       5.258  -4.916   2.779  1.00  0.00
ATOM    348  O   SER B  25       6.351  -5.053   2.263  1.00  0.00
ATOM    349  CB  SER B  25       3.345  -3.850   1.526  1.00  0.00
ATOM    350  OG  SER B  25       2.471  -4.880   1.898  1.00  0.00
ATOM    356  N   SER B  26       4.684  -5.865   3.548  1.00  0.00
ATOM    357  CA  SER B  26       5.323  -7.190   3.772  1.00  0.00
ATOM    358  C   SER B  26       4.779  -7.902   2.739  1.00  0.00
ATOM    359  O   SER B  26       5.557  -8.654   2.138  1.00  0.00
ATOM    360  CB  SER B  26       4.994  -7.852   5.096  1.00  0.00
ATOM    361  OG  SER B  26       3.633  -8.178   5.170  1.00  0.00
ATOM    367  N   GLY B  27       3.632  -7.585   2.185  1.00  0.00
ATOM    368  CA  GLY B  27       3.930  -8.549   1.374  1.00  0.00
ATOM    369  C   GLY B  27       3.812  -9.901   1.676  1.00  0.00
ATOM    370  O   GLY B  27       3.915 -10.590   2.675  1.00  0.00
ATOM    374  N   ASN B  28       4.084 -10.143    .490  1.00  0.00
ATOM    375  CA  ASN B  28       4.588 -11.232   -.084  1.00  0.00
ATOM    376  C   ASN B  28       5.190 -10.564  -1.399  1.00  0.00
ATOM    377  O   ASN B  28       4.556 -10.628  -2.483  1.00  0.00
ATOM    378  CB  ASN B  28       3.524 -12.292   -.304  1.00  0.00
ATOM    379  CG  ASN B  28       4.094 -13.583   -.822  1.00  0.00
ATOM    380  OD1 ASN B  28       5.133 -13.593  -1.492  1.00  0.00
ATOM    381  ND2 ASN B  28       3.433 -14.673   -.527  1.00  0.00
ATOM    388  N   ALA B  29       6.337 -10.371  -1.367  1.00  0.00
ATOM    389  CA  ALA B  29       7.242  -9.829  -2.339  1.00  0.00
ATOM    390  C   ALA B  29       7.103 -10.759  -3.541  1.00  0.00
ATOM    391  O   ALA B  29       7.315 -10.178  -4.597  1.00  0.00
ATOM    392  CB  ALA B  29       8.350  -9.805  -2.005  1.00  0.00
ATOM    398  N   ALA B  30       6.776 -12.153  -3.482  1.00  0.00
ATOM    399  CA  ALA B  30       7.060 -12.292  -4.816  1.00  0.00
ATOM    400  C   ALA B  30       7.318 -12.407  -6.145  1.00  0.00
ATOM    401  O   ALA B  30       8.193 -12.688  -6.931  1.00  0.00
ATOM    402  CB  ALA B  30       6.545 -14.157  -4.314  1.00  0.00
ATOM    408  N   GLU B  31       6.299 -12.064  -6.652  1.00  0.00
ATOM    409  CA  GLU B  31       5.908 -11.859  -8.054  1.00  0.00
ATOM    410  C   GLU B  31       6.048 -10.331  -8.592  1.00  0.00
ATOM    411  O   GLU B  31       5.719 -10.049  -9.732  1.00  0.00
ATOM    412  CB  GLU B  31       4.467 -12.347  -8.217  1.00  0.00
ATOM    413  CG  GLU B  31       4.249 -13.803  -7.832  1.00  0.00
ATOM    414  CD  GLU B  31       5.057 -14.756  -8.669  1.00  0.00
ATOM    415  OE1 GLU B  31       5.354 -14.426  -9.792  1.00  0.00
ATOM    416  OE2 GLU B  31       5.377 -15.816  -8.184  1.00  0.00
ATOM    423  N   VAL B  32       6.485  -9.399  -7.709  1.00  0.00
ATOM    424  CA  VAL B  32       6.552  -7.876  -7.588  1.00  0.00
ATOM    425  C   VAL B  32       7.360  -7.436  -8.847  1.00  0.00
ATOM    426  O   VAL B  32       8.362  -8.142  -9.242  1.00  0.00
ATOM    427  CB  VAL B  32       7.257  -7.412  -6.300  1.00  0.00
ATOM    428  CG1 VAL B  32       8.706  -7.876  -6.289  1.00  0.00
ATOM    429  CG2 VAL B  32       7.175  -5.897  -6.182  1.00  0.00
ATOM    439  N   ARG B  33       6.773  -6.311  -9.425  1.00  0.00
ATOM    440  CA  ARG B  33       7.359  -5.743 -10.570  1.00  0.00
ATOM    441  C   ARG B  33       7.730  -4.354 -10.228  1.00  0.00
ATOM    442  O   ARG B  33       7.082  -3.461  -9.724  1.00  0.00
ATOM    443  CB  ARG B  33       6.405  -5.762 -11.755  1.00  0.00
ATOM    444  CG  ARG B  33       6.938  -5.102 -13.016  1.00  0.00
ATOM    445  CD  ARG B  33       5.978  -5.214 -14.144  1.00  0.00
ATOM    446  NE  ARG B  33       5.847  -6.585 -14.610  1.00  0.00
ATOM    447  CZ  ARG B  33       4.917  -7.010 -15.487  1.00  0.00
ATOM    448  NH1 ARG B  33       4.045  -6.160 -15.983  1.00  0.00
ATOM    449  NH2 ARG B  33       4.881  -8.280 -15.850  1.00  0.00
ATOM    463  N   VAL B  34       8.972  -4.051 -10.588  1.00  0.00
ATOM    464  CA  VAL B  34       9.466  -2.725 -10.237  1.00  0.00
ATOM    465  C   VAL B  34       9.783  -2.013 -11.414  1.00  0.00
ATOM    466  O   VAL B  34      10.465  -2.688 -12.153  1.00  0.00
ATOM    467  CB  VAL B  34      10.729  -2.783  -9.358  1.00  0.00
ATOM    468  CG1 VAL B  34      11.102  -1.392  -8.869  1.00  0.00
ATOM    469  CG2 VAL B  34      10.500  -3.724  -8.185  1.00  0.00
ATOM    479  N   THR B  35       9.216   -.694 -11.535  1.00  0.00
ATOM    480  CA  THR B  35       9.501    .089 -12.744  1.00  0.00
ATOM    481  C   THR B  35      10.231   1.511 -12.526  1.00  0.00
ATOM    482  O   THR B  35       9.967   2.239 -11.557  1.00  0.00
ATOM    483  CB  THR B  35       8.179    .300 -13.504  1.00  0.00
ATOM    484  OG1 THR B  35       7.627   -.972 -13.870  1.00  0.00
ATOM    485  CG2 THR B  35       8.412   1.127 -14.760  1.00  0.00
ATOM    493  N   VAL B  36      11.213   1.900 -13.236  1.00  0.00
ATOM    494  CA  VAL B  36      11.725   3.174 -13.093  1.00  0.00
ATOM    495  C   VAL B  36      11.296   4.003 -14.336  1.00  0.00
ATOM    496  O   VAL B  36      11.461   3.714 -15.546  1.00  0.00
ATOM    497  CB  VAL B  36      13.258   3.106 -12.957  1.00  0.00
ATOM    498  CG1 VAL B  36      13.870   2.419 -14.169  1.00  0.00
ATOM    499  CG2 VAL B  36      13.826   4.506 -12.786  1.00  0.00
ATOM    509  N   LEU B  37      10.736   5.212 -13.949  1.00  0.00
ATOM    510  CA  LEU B  37      10.372   6.012 -15.044  1.00  0.00
ATOM    511  C   LEU B  37      11.140   7.414 -14.977  1.00  0.00
ATOM    512  O   LEU B  37      11.433   8.053 -13.961  1.00  0.00
ATOM    513  CB  LEU B  37       8.849   6.194 -15.035  1.00  0.00
ATOM    514  CG  LEU B  37       8.024   4.900 -15.047  1.00  0.00
ATOM    515  CD1 LEU B  37       7.754   4.457 -13.616  1.00  0.00
ATOM    516  CD2 LEU B  37       6.724   5.134 -15.802  1.00  0.00
ATOM    528  N   ARG B  38      11.490   7.966 -16.120  1.00  0.00
ATOM    529  CA  ARG B  38      11.963   9.259 -16.144  1.00  0.00
ATOM    530  C   ARG B  38      10.908  10.427 -16.552  1.00  0.00
ATOM    531  O   ARG B  38       9.943  10.503 -17.333  1.00  0.00
ATOM    532  CB  ARG B  38      13.153   9.247 -17.093  1.00  0.00
ATOM    533  CG  ARG B  38      13.854  10.586 -17.257  1.00  0.00
ATOM    534  CD  ARG B  38      15.086  10.464 -18.078  1.00  0.00
ATOM    535  NE  ARG B  38      15.785  11.733 -18.198  1.00  0.00
ATOM    536  CZ  ARG B  38      15.627  12.600 -19.217  1.00  0.00
ATOM    537  NH1 ARG B  38      14.792  12.321 -20.194  1.00  0.00
ATOM    538  NH2 ARG B  38      16.311  13.730 -19.235  1.00  0.00
ATOM    552  N   GLN B  39      10.996  11.584 -15.783  1.00  0.00
ATOM    553  CA  GLN B  39       9.930  12.566 -16.237  1.00  0.00
ATOM    554  C   GLN B  39      10.496  13.655 -17.101  1.00  0.00
ATOM    555  O   GLN B  39      11.381  14.364 -16.616  1.00  0.00
ATOM    556  CB  GLN B  39       9.219  13.213 -15.046  1.00  0.00
ATOM    557  CG  GLN B  39       8.061  14.118 -15.428  1.00  0.00
ATOM    558  CD  GLN B  39       7.399  14.754 -14.220  1.00  0.00
ATOM    559  OE1 GLN B  39       7.149  14.089 -13.211  1.00  0.00
ATOM    560  NE2 GLN B  39       7.112  16.047 -14.316  1.00  0.00
ATOM    569  N   ALA B  40      10.114  13.914 -18.249  1.00  0.00
ATOM    570  CA  ALA B  40      10.732  14.872 -18.931  1.00  0.00
ATOM    571  C   ALA B  40      10.081  16.246 -19.197  1.00  0.00
ATOM    572  O   ALA B  40       9.159  16.636 -19.833  1.00  0.00
ATOM    573  CB  ALA B  40      11.052  14.434 -20.254  1.00  0.00
ATOM    579  N   GLY B  41      10.410  17.078 -18.311  1.00  0.00
ATOM    580  CA  GLY B  41       9.690  18.281 -18.405  1.00  0.00
ATOM    581  C   GLY B  41       8.363  17.581 -18.001  1.00  0.00
ATOM    582  O   GLY B  41       8.269  17.009 -16.923  1.00  0.00
ATOM    586  N   SER B  42       7.309  17.738 -18.844  1.00  0.00
ATOM    587  CA  SER B  42       5.925  17.213 -18.638  1.00  0.00
ATOM    588  C   SER B  42       5.594  15.863 -19.193  1.00  0.00
ATOM    589  O   SER B  42       4.389  15.370 -19.173  1.00  0.00
ATOM    590  CB  SER B  42       4.926  18.191 -19.225  1.00  0.00
ATOM    591  OG  SER B  42       5.074  18.286 -20.615  1.00  0.00
ATOM    597  N   GLN B  43       6.621  15.194 -19.812  1.00  0.00
ATOM    598  CA  GLN B  43       6.325  13.988 -20.430  1.00  0.00
ATOM    599  C   GLN B  43       6.794  12.782 -19.770  1.00  0.00
ATOM    600  O   GLN B  43       7.753  12.543 -19.037  1.00  0.00
ATOM    601  CB  GLN B  43       6.882  14.014 -21.855  1.00  0.00
ATOM    602  CG  GLN B  43       6.347  15.148 -22.713  1.00  0.00
ATOM    603  CD  GLN B  43       4.861  15.014 -22.988  1.00  0.00
ATOM    604  OE1 GLN B  43       4.415  14.042 -23.604  1.00  0.00
ATOM    605  NE2 GLN B  43       4.086  15.991 -22.533  1.00  0.00
ATOM    614  N   MET B  44       6.241  11.691 -19.910  1.00  0.00
ATOM    615  CA  MET B  44       6.924  10.706 -19.073  1.00  0.00
ATOM    616  C   MET B  44       7.387   9.478 -19.852  1.00  0.00
ATOM    617  O   MET B  44       6.618   8.928 -20.649  1.00  0.00
ATOM    618  CB  MET B  44       6.008  10.280 -17.927  1.00  0.00
ATOM    619  CG  MET B  44       6.625   9.271 -16.970  1.00  0.00
ATOM    620  SD  MET B  44       5.535   8.864 -15.591  1.00  0.00
ATOM    621  CE  MET B  44       5.579  10.393 -14.662  1.00  0.00
ATOM    631  N   THR B  45       8.579   8.989 -19.575  1.00  0.00
ATOM    632  CA  THR B  45       8.944   7.950 -20.326  1.00  0.00
ATOM    633  C   THR B  45       9.359   6.680 -19.411  1.00  0.00
ATOM    634  O   THR B  45       9.721   6.513 -18.227  1.00  0.00
ATOM    635  CB  THR B  45      10.082   8.420 -21.251  1.00  0.00
ATOM    636  OG1 THR B  45      11.207   8.825 -20.461  1.00  0.00
ATOM    637  CG2 THR B  45       9.623   9.589 -22.109  1.00  0.00
ATOM    645  N   GLU B  46       9.256   5.530 -19.947  1.00  0.00
ATOM    646  CA  GLU B  46       9.606   4.429 -19.001  1.00  0.00
ATOM    647  C   GLU B  46      10.887   4.023 -19.512  1.00  0.00
ATOM    648  O   GLU B  46      11.070   3.741 -20.724  1.00  0.00
ATOM    649  CB  GLU B  46       8.624   3.255 -18.998  1.00  0.00
ATOM    650  CG  GLU B  46       9.006   2.118 -18.060  1.00  0.00
ATOM    651  CD  GLU B  46       8.006    .996 -18.064  1.00  0.00
ATOM    652  OE1 GLU B  46       6.852   1.254 -18.312  1.00  0.00
ATOM    653  OE2 GLU B  46       8.396   -.122 -17.819  1.00  0.00
ATOM    660  N   VAL B  47      11.793   3.879 -18.605  1.00  0.00
ATOM    661  CA  VAL B  47      13.138   3.650 -18.919  1.00  0.00
ATOM    662  C   VAL B  47      13.577   2.251 -18.517  1.00  0.00
ATOM    663  O   VAL B  47      14.285   1.598 -19.286  1.00  0.00
ATOM    664  CB  VAL B  47      14.012   4.703 -18.211  1.00  0.00
ATOM    665  CG1 VAL B  47      15.488   4.414 -18.446  1.00  0.00
ATOM    666  CG2 VAL B  47      13.649   6.095 -18.706  1.00  0.00
ATOM    676  N   CYS B  48      13.122   1.795 -17.475  1.00  0.00
ATOM    677  CA  CYS B  48      13.446    .499 -17.112  1.00  0.00
ATOM    678  C   CYS B  48      12.576   -.234 -16.247  1.00  0.00
ATOM    679  O   CYS B  48      11.716   -.080 -15.422  1.00  0.00
ATOM    680  CB  CYS B  48      14.822    .513 -16.446  1.00  0.00
ATOM    681  SG  CYS B  48      15.428  -1.123 -15.968  1.00  0.00
ATOM    687  N   ALA B  49      12.686  -1.399 -16.573  1.00  0.00
ATOM    688  CA  ALA B  49      11.830  -2.083 -15.764  1.00  0.00
ATOM    689  C   ALA B  49      12.446  -3.165 -15.303  1.00  0.00
ATOM    690  O   ALA B  49      13.328  -3.784 -15.917  1.00  0.00
ATOM    691  CB  ALA B  49      10.692  -2.205 -16.279  1.00  0.00
ATOM    697  N   ALA B  50      11.908  -3.547 -14.349  1.00  0.00
ATOM    698  CA  ALA B  50      12.502  -4.736 -14.005  1.00  0.00
ATOM    699  C   ALA B  50      11.647  -5.327 -13.195  1.00  0.00
ATOM    700  O   ALA B  50      10.945  -4.635 -12.544  1.00  0.00
ATOM    701  CB  ALA B  50      13.694  -4.557 -13.170  1.00  0.00
ATOM    707  N   THR B  51      11.744  -6.728 -13.391  1.00  0.00
ATOM    708  CA  THR B  51      10.841  -7.554 -12.783  1.00  0.00
ATOM    709  C   THR B  51      11.546  -8.495 -12.159  1.00  0.00
ATOM    710  O   THR B  51      12.400  -9.181 -12.667  1.00  0.00
ATOM    711  CB  THR B  51       9.854  -8.221 -13.758  1.00  0.00
ATOM    712  OG1 THR B  51       9.175  -7.212 -14.518  1.00  0.00
ATOM    713  CG2 THR B  51       8.831  -9.051 -12.998  1.00  0.00
ATOM    721  N   TYR B  52      11.143  -8.679 -11.035  1.00  0.00
ATOM    722  CA  TYR B  52      11.778  -9.576 -10.331  1.00  0.00
ATOM    723  C   TYR B  52      10.766 -10.310 -10.077  1.00  0.00
ATOM    724  O   TYR B  52       9.615  -9.923  -9.686  1.00  0.00
ATOM    725  CB  TYR B  52      12.466  -9.057  -9.067  1.00  0.00
ATOM    726  CG  TYR B  52      13.401  -7.894  -9.315  1.00  0.00
ATOM    727  CD1 TYR B  52      12.909  -6.597  -9.320  1.00  0.00
ATOM    728  CD2 TYR B  52      14.751  -8.125  -9.536  1.00  0.00
ATOM    729  CE1 TYR B  52      13.763  -5.535  -9.546  1.00  0.00
ATOM    730  CE2 TYR B  52      15.605  -7.063  -9.762  1.00  0.00
ATOM    731  CZ  TYR B  52      15.115  -5.772  -9.768  1.00  0.00
ATOM    732  OH  TYR B  52      15.966  -4.715  -9.993  1.00  0.00
ATOM    742  N   THR B  53      11.363 -11.258  -9.845  1.00  0.00
ATOM    743  CA  THR B  53      10.698 -12.260  -9.482  1.00  0.00
ATOM    744  C   THR B  53      11.541 -12.675  -8.392  1.00  0.00
ATOM    745  O   THR B  53      12.520 -12.162  -8.211  1.00  0.00
ATOM    746  CB  THR B  53      10.530 -13.312 -10.594  1.00  0.00
ATOM    747  OG1 THR B  53      11.792 -13.937 -10.860  1.00  0.00
ATOM    748  CG2 THR B  53      10.012 -12.662 -11.869  1.00  0.00
ATOM    756  N   VAL B  54      11.007 -13.518  -7.530  1.00  0.00
ATOM    757  CA  VAL B  54      11.693 -14.021  -6.426  1.00  0.00
ATOM    758  C   VAL B  54      11.773 -14.706  -7.823  1.00  0.00
ATOM    759  O   VAL B  54      10.737 -14.734  -8.505  1.00  0.00
ATOM    760  CB  VAL B  54      10.961 -14.690  -5.247  1.00  0.00
ATOM    761  CG1 VAL B  54      10.292 -15.980  -5.698  1.00  0.00
ATOM    762  CG2 VAL B  54      11.940 -14.958  -4.114  1.00  0.00
ATOM    772  N   GLU B  55      12.665 -15.285  -8.075  1.00  0.00
ATOM    773  CA  GLU B  55      13.674 -16.072  -8.714  1.00  0.00
ATOM    774  C   GLU B  55      14.364 -15.051  -9.777  1.00  0.00
ATOM    775  O   GLU B  55      14.779 -15.433 -10.884  1.00  0.00
ATOM    776  CB  GLU B  55      13.059 -17.307  -9.376  1.00  0.00
ATOM    777  CG  GLU B  55      12.349 -18.248  -8.414  1.00  0.00
ATOM    778  CD  GLU B  55      11.848 -19.499  -9.081  1.00  0.00
ATOM    779  OE1 GLU B  55      11.944 -19.588 -10.282  1.00  0.00
ATOM    780  OE2 GLU B  55      11.370 -20.367  -8.390  1.00  0.00
ATOM    787  N   ASP B  56      14.404 -13.724  -9.397  1.00  0.00
ATOM    788  CA  ASP B  56      15.274 -12.502  -9.641  1.00  0.00
ATOM    789  C   ASP B  56      15.540 -12.007 -10.977  1.00  0.00
ATOM    790  O   ASP B  56      16.576 -11.350 -11.232  1.00  0.00
ATOM    791  CB  ASP B  56      16.662 -12.720  -9.033  1.00  0.00
ATOM    792  CG  ASP B  56      16.627 -12.890  -7.520  1.00  0.00
ATOM    793  OD1 ASP B  56      15.922 -12.150  -6.875  1.00  0.00
ATOM    794  OD2 ASP B  56      17.306 -13.757  -7.025  1.00  0.00
ATOM    799  N   GLU B  57      14.817 -12.476 -11.900  1.00  0.00
ATOM    800  CA  GLU B  57      15.221 -11.869 -13.049  1.00  0.00
ATOM    801  C   GLU B  57      15.023 -10.439 -12.778  1.00  0.00
ATOM    802  O   GLU B  57      14.398  -9.935 -11.665  1.00  0.00
ATOM    803  CB  GLU B  57      14.415 -12.348 -14.259  1.00  0.00
ATOM    804  CG  GLU B  57      14.656 -13.802 -14.639  1.00  0.00
ATOM    805  CD  GLU B  57      13.874 -14.228 -15.851  1.00  0.00
ATOM    806  OE1 GLU B  57      13.109 -13.437 -16.348  1.00  0.00
ATOM    807  OE2 GLU B  57      14.043 -15.345 -16.280  1.00  0.00
ATOM    814  N   LEU B  58      15.879  -9.827 -13.717  1.00  0.00
ATOM    815  CA  LEU B  58      15.799  -8.465 -14.004  1.00  0.00
ATOM    816  C   LEU B  58      15.693  -8.109 -15.514  1.00  0.00
ATOM    817  O   LEU B  58      16.493  -8.592 -16.265  1.00  0.00
ATOM    818  CB  LEU B  58      17.029  -7.791 -13.384  1.00  0.00
ATOM    819  CG  LEU B  58      17.090  -6.264 -13.519  1.00  0.00
ATOM    820  CD1 LEU B  58      17.882  -5.682 -12.357  1.00  0.00
ATOM    821  CD2 LEU B  58      17.726  -5.898 -14.852  1.00  0.00
ATOM    833  N   ALA B  59      14.799  -7.289 -15.975  1.00  0.00
ATOM    834  CA  ALA B  59      14.917  -6.950 -17.363  1.00  0.00
ATOM    835  C   ALA B  59      15.486  -5.492 -17.711  1.00  0.00
ATOM    836  O   ALA B  59      15.459  -4.613 -16.830  1.00  0.00
ATOM    837  CB  ALA B  59      13.723  -7.256 -17.935  1.00  0.00
ATOM    843  N   PHE B  60      16.002  -5.189 -18.921  1.00  0.00
ATOM    844  CA  PHE B  60      16.413  -3.829 -18.975  1.00  0.00
ATOM    845  C   PHE B  60      15.987  -3.196 -20.045  1.00  0.00
ATOM    846  O   PHE B  60      15.708  -3.757 -21.085  1.00  0.00
ATOM    847  CB  PHE B  60      17.934  -3.673 -18.966  1.00  0.00
ATOM    848  CG  PHE B  60      18.624  -4.391 -20.091  1.00  0.00
ATOM    849  CD1 PHE B  60      18.815  -3.768 -21.316  1.00  0.00
ATOM    850  CD2 PHE B  60      19.082  -5.689 -19.928  1.00  0.00
ATOM    851  CE1 PHE B  60      19.449  -4.428 -22.352  1.00  0.00
ATOM    852  CE2 PHE B  60      19.717  -6.350 -20.961  1.00  0.00
ATOM    853  CZ  PHE B  60      19.900  -5.718 -22.175  1.00  0.00
ATOM    863  N   LEU B  61      15.786  -2.033 -19.829  1.00  0.00
ATOM    864  CA  LEU B  61      15.281  -1.674 -20.995  1.00  0.00
ATOM    865  C   LEU B  61      16.174   -.774 -21.597  1.00  0.00
ATOM    866  O   LEU B  61      17.221   -.618 -20.967  1.00  0.00
ATOM    867  CB  LEU B  61      13.899  -1.034 -20.815  1.00  0.00
ATOM    868  CG  LEU B  61      12.855  -1.896 -20.095  1.00  0.00
ATOM    869  CD1 LEU B  61      11.595  -1.075 -19.856  1.00  0.00
ATOM    870  CD2 LEU B  61      12.553  -3.131 -20.930  1.00  0.00
ATOM    882  N   ASP B  62      15.799   -.235 -22.658  1.00  0.00
ATOM    883  CA  ASP B  62      16.736    .288 -23.390  1.00  0.00
ATOM    884  C   ASP B  62      17.837   1.220 -22.886  1.00  0.00
ATOM    885  O   ASP B  62      17.639   2.218 -22.201  1.00  0.00
ATOM    886  CB  ASP B  62      15.943    .979 -24.503  1.00  0.00
ATOM    887  CG  ASP B  62      15.280   -.005 -25.457  1.00  0.00
ATOM    888  OD1 ASP B  62      15.558  -1.176 -25.359  1.00  0.00
ATOM    889  OD2 ASP B  62      14.502    .425 -26.275  1.00  0.00
ATOM    894  N   ASP B  63      19.040    .820 -23.314  1.00  0.00
ATOM    895  CA  ASP B  63      20.317   1.437 -23.105  1.00  0.00
ATOM    896  C   ASP B  63      20.479   1.500 -21.680  1.00  0.00
ATOM    897  O   ASP B  63      21.395   2.120 -21.130  1.00  0.00
ATOM    898  CB  ASP B  63      20.409   2.839 -23.713  1.00  0.00
ATOM    899  CG  ASP B  63      20.319   2.833 -25.233  1.00  0.00
ATOM    900  OD1 ASP B  63      20.511   1.792 -25.816  1.00  0.00
ATOM    901  OD2 ASP B  63      20.059   3.869 -25.797  1.00  0.00
ATOM    906  N   SER B  64      19.755    .719 -21.026  1.00  0.00
ATOM    907  CA  SER B  64      19.810    .974 -19.677  1.00  0.00
ATOM    908  C   SER B  64      20.023   -.347 -19.543  1.00  0.00
ATOM    909  O   SER B  64      19.411  -1.291 -20.032  1.00  0.00
ATOM    910  CB  SER B  64      18.552   1.494 -19.010  1.00  0.00
ATOM    911  OG  SER B  64      18.169   2.729 -19.552  1.00  0.00
ATOM    917  N   THR B  65      20.812   -.375 -18.745  1.00  0.00
ATOM    918  CA  THR B  65      21.248  -1.406 -18.180  1.00  0.00
ATOM    919  C   THR B  65      20.894  -1.032 -16.809  1.00  0.00
ATOM    920  O   THR B  65      21.133    .077 -16.272  1.00  0.00
ATOM    921  CB  THR B  65      22.751  -1.636 -18.422  1.00  0.00
ATOM    922  OG1 THR B  65      22.988  -1.825 -19.823  1.00  0.00
ATOM    923  CG2 THR B  65      23.232  -2.862 -17.661  1.00  0.00
ATOM    931  N   CYS B  66      20.312  -2.016 -16.244  1.00  0.00
ATOM    932  CA  CYS B  66      19.778  -1.968 -15.017  1.00  0.00
ATOM    933  C   CYS B  66      20.172  -3.047 -14.253  1.00  0.00
ATOM    934  O   CYS B  66      19.889  -4.169 -14.579  1.00  0.00
ATOM    935  CB  CYS B  66      18.251  -1.943 -15.090  1.00  0.00
ATOM    936  SG  CYS B  66      17.435  -1.938 -13.476  1.00  0.00
ATOM    942  N   THR B  67      20.557  -2.765 -13.195  1.00  0.00
ATOM    943  CA  THR B  67      20.899  -4.016 -12.444  1.00  0.00
ATOM    944  C   THR B  67      20.277  -3.687 -11.215  1.00  0.00
ATOM    945  O   THR B  67      20.100  -2.615 -10.611  1.00  0.00
ATOM    946  CB  THR B  67      22.398  -4.307 -12.247  1.00  0.00
ATOM    947  OG1 THR B  67      22.963  -3.337 -11.357  1.00  0.00
ATOM    948  CG2 THR B  67      23.130  -4.255 -13.580  1.00  0.00
ATOM    956  N   GLY B  68      20.090  -4.736 -10.618  1.00  0.00
ATOM    957  CA  GLY B  68      19.424  -4.482  -9.512  1.00  0.00
ATOM    958  C   GLY B  68      19.299  -5.742  -8.933  1.00  0.00
ATOM    959  O   GLY B  68      19.642  -6.842  -9.428  1.00  0.00
ATOM    963  N   THR B  69      18.746  -5.545  -7.836  1.00  0.00
ATOM    964  CA  THR B  69      18.650  -6.706  -6.906  1.00  0.00
ATOM    965  C   THR B  69      17.486  -6.533  -5.955  1.00  0.00
ATOM    966  O   THR B  69      16.918  -5.416  -5.613  1.00  0.00
ATOM    967  CB  THR B  69      19.942  -6.897  -6.090  1.00  0.00
ATOM    968  OG1 THR B  69      19.897  -8.156  -5.405  1.00  0.00
ATOM    969  CG2 THR B  69      20.102  -5.777  -5.074  1.00  0.00
ATOM    977  N   SER B  70      17.191  -7.585  -5.283  1.00  0.00
ATOM    978  CA  SER B  70      16.106  -7.295  -4.315  1.00  0.00
ATOM    979  C   SER B  70      16.445  -7.914  -3.110  1.00  0.00
ATOM    980  O   SER B  70      17.112  -8.970  -3.022  1.00  0.00
ATOM    981  CB  SER B  70      14.751  -7.812  -4.759  1.00  0.00
ATOM    982  OG  SER B  70      14.739  -9.212  -4.806  1.00  0.00
ATOM    988  N   SER B  71      15.761  -7.255  -2.174  1.00  0.00
ATOM    989  CA  SER B  71      15.793  -7.793   -.815  1.00  0.00
ATOM    990  C   SER B  71      14.801  -7.470    .088  1.00  0.00
ATOM    991  O   SER B  71      14.296  -6.424    .527  1.00  0.00
ATOM    992  CB  SER B  71      17.084  -7.398   -.126  1.00  0.00
ATOM    993  OG  SER B  71      17.130  -7.901   1.181  1.00  0.00
ATOM    999  N   GLY B  72      14.041  -8.476    .200  1.00  0.00
ATOM   1000  CA  GLY B  72      13.153  -8.101   1.176  1.00  0.00
ATOM   1001  C   GLY B  72      12.227  -7.062    .522  1.00  0.00
ATOM   1002  O   GLY B  72      11.659  -7.268   -.571  1.00  0.00
ATOM   1006  N   ASN B  73      12.141  -5.916   1.241  1.00  0.00
ATOM   1007  CA  ASN B  73      11.320  -4.768    .693  1.00  0.00
ATOM   1008  C   ASN B  73      12.174  -3.595   -.158  1.00  0.00
ATOM   1009  O   ASN B  73      11.875  -2.425   -.435  1.00  0.00
ATOM   1010  CB  ASN B  73      10.560  -4.150   1.852  1.00  0.00
ATOM   1011  CG  ASN B  73      11.470  -3.529   2.875  1.00  0.00
ATOM   1012  OD1 ASN B  73      12.671  -3.823   2.915  1.00  0.00
ATOM   1013  ND2 ASN B  73      10.923  -2.675   3.702  1.00  0.00
ATOM   1020  N   LYS B  74      13.388  -3.800   -.460  1.00  0.00
ATOM   1021  CA  LYS B  74      14.198  -2.720  -1.102  1.00  0.00
ATOM   1022  C   LYS B  74      14.625  -3.110  -2.523  1.00  0.00
ATOM   1023  O   LYS B  74      15.038  -4.244  -2.935  1.00  0.00
ATOM   1024  CB  LYS B  74      15.436  -2.397   -.264  1.00  0.00
ATOM   1025  CG  LYS B  74      15.134  -1.747   1.080  1.00  0.00
ATOM   1026  CD  LYS B  74      16.413  -1.337   1.795  1.00  0.00
ATOM   1027  CE  LYS B  74      16.112   -.654   3.121  1.00  0.00
ATOM   1028  NZ  LYS B  74      17.353   -.219   3.818  1.00  0.00
ATOM   1042  N   VAL B  75      14.435  -2.127  -3.380  1.00  0.00
ATOM   1043  CA  VAL B  75      14.873  -2.429  -4.672  1.00  0.00
ATOM   1044  C   VAL B  75      15.993  -1.416  -5.131  1.00  0.00
ATOM   1045  O   VAL B  75      16.182   -.237  -4.932  1.00  0.00
ATOM   1046  CB  VAL B  75      13.664  -2.392  -5.625  1.00  0.00
ATOM   1047  CG1 VAL B  75      14.079  -2.812  -7.027  1.00  0.00
ATOM   1048  CG2 VAL B  75      12.560  -3.294  -5.096  1.00  0.00
ATOM   1058  N   ASN B  76      17.011  -2.049  -5.694  1.00  0.00
ATOM   1059  CA  ASN B  76      18.168  -1.108  -6.062  1.00  0.00
ATOM   1060  C   ASN B  76      18.418  -1.029  -7.557  1.00  0.00
ATOM   1061  O   ASN B  76      18.657  -2.178  -8.110  1.00  0.00
ATOM   1062  CB  ASN B  76      19.456  -1.518  -5.372  1.00  0.00
ATOM   1063  CG  ASN B  76      20.571   -.536  -5.599  1.00  0.00
ATOM   1064  OD1 ASN B  76      20.601    .165  -6.617  1.00  0.00
ATOM   1065  ND2 ASN B  76      21.491   -.471  -4.669  1.00  0.00
ATOM   1072  N   LEU B  77      18.358    .134  -8.251  1.00  0.00
ATOM   1073  CA  LEU B  77      18.535    .139  -9.636  1.00  0.00
ATOM   1074  C   LEU B  77      19.894    .785 -10.004  1.00  0.00
ATOM   1075  O   LEU B  77      20.379   1.836  -9.641  1.00  0.00
ATOM   1076  CB  LEU B  77      17.368    .891 -10.289  1.00  0.00
ATOM   1077  CG  LEU B  77      15.965    .429  -9.876  1.00  0.00
ATOM   1078  CD1 LEU B  77      14.920   1.295 -10.567  1.00  0.00
ATOM   1079  CD2 LEU B  77      15.785  -1.038 -10.239  1.00  0.00
ATOM   1091  N   THR B  78      20.665    .081 -10.711  1.00  0.00
ATOM   1092  CA  THR B  78      21.846    .697 -11.080  1.00  0.00
ATOM   1093  C   THR B  78      21.849    .986 -12.500  1.00  0.00
ATOM   1094  O   THR B  78      21.538    .096 -13.341  1.00  0.00
ATOM   1095  CB  THR B  78      23.064   -.173 -10.719  1.00  0.00
ATOM   1096  OG1 THR B  78      23.130   -.342  -9.297  1.00  0.00
ATOM   1097  CG2 THR B  78      24.348    .479 -11.208  1.00  0.00
ATOM   1105  N   ILE B  79      22.168   2.386 -12.767  1.00  0.00
ATOM   1106  CA  ILE B  79      22.204   2.759 -14.109  1.00  0.00
ATOM   1107  C   ILE B  79      23.605   3.045 -14.692  1.00  0.00
ATOM   1108  O   ILE B  79      24.456   3.799 -14.185  1.00  0.00
ATOM   1109  CB  ILE B  79      21.302   3.994 -14.285  1.00  0.00
ATOM   1110  CG1 ILE B  79      19.971   3.793 -13.556  1.00  0.00
ATOM   1111  CG2 ILE B  79      21.067   4.274 -15.762  1.00  0.00
ATOM   1112  CD1 ILE B  79      19.164   2.624 -14.070  1.00  0.00
ATOM   1124  N   GLN B  80      23.948   2.312 -15.812  1.00  0.00
ATOM   1125  CA  GLN B  80      25.316   2.614 -16.229  1.00  0.00
ATOM   1126  C   GLN B  80      25.404   3.436 -17.558  1.00  0.00
ATOM   1127  O   GLN B  80      24.597   3.199 -18.467  1.00  0.00
ATOM   1128  CB  GLN B  80      26.096   1.305 -16.372  1.00  0.00
ATOM   1129  CG  GLN B  80      26.223    .510 -15.083  1.00  0.00
ATOM   1130  CD  GLN B  80      26.997   -.780 -15.272  1.00  0.00
ATOM   1131  OE1 GLN B  80      26.991  -1.371 -16.356  1.00  0.00
ATOM   1132  NE2 GLN B  80      27.668  -1.226 -14.217  1.00  0.00
ATOM   1141  N   GLY B  81      26.343   4.325 -17.688  1.00  0.00
ATOM   1142  CA  GLY B  81      26.732   5.145 -18.846  1.00  0.00
ATOM   1143  C   GLY B  81      25.773   6.262 -19.115  1.00  0.00
ATOM   1144  O   GLY B  81      25.488   6.641 -20.256  1.00  0.00
ATOM   1148  N   LEU B  82      25.268   6.761 -18.074  1.00  0.00
ATOM   1149  CA  LEU B  82      24.345   7.824 -18.024  1.00  0.00
ATOM   1150  C   LEU B  82      25.106   8.971 -18.690  1.00  0.00
ATOM   1151  O   LEU B  82      26.318   9.069 -18.529  1.00  0.00
ATOM   1152  CB  LEU B  82      23.933   8.152 -16.583  1.00  0.00
ATOM   1153  CG  LEU B  82      22.728   7.373 -16.042  1.00  0.00
ATOM   1154  CD1 LEU B  82      22.622   7.582 -14.538  1.00  0.00
ATOM   1155  CD2 LEU B  82      21.464   7.837 -16.749  1.00  0.00
ATOM   1167  N   ARG B  83      24.475   9.788 -19.384  1.00  0.00
ATOM   1168  CA  ARG B  83      25.014  10.944 -20.077  1.00  0.00
ATOM   1169  C   ARG B  83      24.489  12.118 -19.347  1.00  0.00
ATOM   1170  O   ARG B  83      23.534  11.919 -18.611  1.00  0.00
ATOM   1171  CB  ARG B  83      24.594  11.001 -21.539  1.00  0.00
ATOM   1172  CG  ARG B  83      25.109   9.857 -22.397  1.00  0.00
ATOM   1173  CD  ARG B  83      24.633   9.964 -23.800  1.00  0.00
ATOM   1174  NE  ARG B  83      23.194   9.778 -23.900  1.00  0.00
ATOM   1175  CZ  ARG B  83      22.471   9.990 -25.017  1.00  0.00
ATOM   1176  NH1 ARG B  83      23.065  10.393 -26.118  1.00  0.00
ATOM   1177  NH2 ARG B  83      21.165   9.791 -25.006  1.00  0.00
ATOM   1191  N   ALA B  84      25.114  13.296 -19.548  1.00  0.00
ATOM   1192  CA  ALA B  84      24.804  14.495 -18.838  1.00  0.00
ATOM   1193  C   ALA B  84      23.390  14.961 -18.975  1.00  0.00
ATOM   1194  O   ALA B  84      22.708  15.148 -17.916  1.00  0.00
ATOM   1195  CB  ALA B  84      25.845  15.709 -19.377  1.00  0.00
ATOM   1201  N   MET B  85      22.873  14.720 -20.076  1.00  0.00
ATOM   1202  CA  MET B  85      21.612  15.073 -20.538  1.00  0.00
ATOM   1203  C   MET B  85      20.527  14.194 -19.952  1.00  0.00
ATOM   1204  O   MET B  85      19.348  14.428 -20.169  1.00  0.00
ATOM   1205  CB  MET B  85      21.608  15.012 -22.065  1.00  0.00
ATOM   1206  CG  MET B  85      22.515  16.033 -22.738  1.00  0.00
ATOM   1207  SD  MET B  85      22.089  17.732 -22.307  1.00  0.00
ATOM   1208  CE  MET B  85      20.497  17.896 -23.111  1.00  0.00
ATOM   1218  N   ASP B  86      20.944  13.151 -19.201  1.00  0.00
ATOM   1219  CA  ASP B  86      20.048  12.155 -18.631  1.00  0.00
ATOM   1220  C   ASP B  86      19.560  12.521 -17.280  1.00  0.00
ATOM   1221  O   ASP B  86      18.795  11.765 -16.665  1.00  0.00
ATOM   1222  CB  ASP B  86      20.741  10.793 -18.549  1.00  0.00
ATOM   1223  CG  ASP B  86      21.015  10.184 -19.918  1.00  0.00
ATOM   1224  OD1 ASP B  86      20.383  10.590 -20.864  1.00  0.00
ATOM   1225  OD2 ASP B  86      21.854   9.320 -20.004  1.00  0.00
ATOM   1230  N   THR B  87      19.927  13.687 -16.898  1.00  0.00
ATOM   1231  CA  THR B  87      19.612  14.321 -15.676  1.00  0.00
ATOM   1232  C   THR B  87      18.118  14.469 -15.614  1.00  0.00
ATOM   1233  O   THR B  87      17.426  14.653 -16.608  1.00  0.00
ATOM   1234  CB  THR B  87      20.307  15.689 -15.547  1.00  0.00
ATOM   1235  OG1 THR B  87      20.047  16.239 -14.249  1.00  0.00
ATOM   1236  CG2 THR B  87      19.799  16.648 -16.612  1.00  0.00
ATOM   1244  N   GLY B  88      17.585  14.258 -14.375  1.00  0.00
ATOM   1245  CA  GLY B  88      16.168  14.351 -14.109  1.00  0.00
ATOM   1246  C   GLY B  88      15.275  13.628 -13.116  1.00  0.00
ATOM   1247  O   GLY B  88      15.638  13.089 -12.044  1.00  0.00
ATOM   1251  N   LEU B  89      13.988  13.799 -13.262  1.00  0.00
ATOM   1252  CA  LEU B  89      13.392  13.198 -12.117  1.00  0.00
ATOM   1253  C   LEU B  89      13.105  11.672 -12.277  1.00  0.00
ATOM   1254  O   LEU B  89      12.583  11.121 -13.252  1.00  0.00
ATOM   1255  CB  LEU B  89      12.093  13.951 -11.802  1.00  0.00
ATOM   1256  CG  LEU B  89      12.250  15.233 -10.976  1.00  0.00
ATOM   1257  CD1 LEU B  89      13.075  16.245 -11.760  1.00  0.00
ATOM   1258  CD2 LEU B  89      10.876  15.792 -10.638  1.00  0.00
ATOM   1270  N   TYR B  90      13.497  10.880 -11.330  1.00  0.00
ATOM   1271  CA  TYR B  90      13.144   9.508 -11.531  1.00  0.00
ATOM   1272  C   TYR B  90      12.108   9.090 -10.486  1.00  0.00
ATOM   1273  O   TYR B  90      11.915   9.384  -9.305  1.00  0.00
ATOM   1274  CB  TYR B  90      14.388   8.619 -11.465  1.00  0.00
ATOM   1275  CG  TYR B  90      15.336   8.808 -12.628  1.00  0.00
ATOM   1276  CD1 TYR B  90      16.035   9.998 -12.766  1.00  0.00
ATOM   1277  CD2 TYR B  90      15.507   7.792 -13.556  1.00  0.00
ATOM   1278  CE1 TYR B  90      16.901  10.171 -13.828  1.00  0.00
ATOM   1279  CE2 TYR B  90      16.373   7.965 -14.618  1.00  0.00
ATOM   1280  CZ  TYR B  90      17.068   9.149 -14.756  1.00  0.00
ATOM   1281  OH  TYR B  90      17.931   9.321 -15.814  1.00  0.00
ATOM   1291  N   ILE B  91      11.181   8.361 -10.995  1.00  0.00
ATOM   1292  CA  ILE B  91      10.157   7.869 -10.089  1.00  0.00
ATOM   1293  C   ILE B  91      10.168   6.286 -10.004  1.00  0.00
ATOM   1294  O   ILE B  91      10.643   5.526 -10.924  1.00  0.00
ATOM   1295  CB  ILE B  91       8.774   8.372 -10.541  1.00  0.00
ATOM   1296  CG1 ILE B  91       8.718   9.901 -10.487  1.00  0.00
ATOM   1297  CG2 ILE B  91       7.679   7.765  -9.678  1.00  0.00
ATOM   1298  CD1 ILE B  91       7.495  10.492 -11.149  1.00  0.00
ATOM   1310  N   CYS B  92       9.910   5.735  -8.918  1.00  0.00
ATOM   1311  CA  CYS B  92       9.844   4.314  -8.772  1.00  0.00
ATOM   1312  C   CYS B  92       8.442   3.782  -8.591  1.00  0.00
ATOM   1313  O   CYS B  92       7.652   4.326  -7.769  1.00  0.00
ATOM   1314  CB  CYS B  92      10.695   3.882  -7.577  1.00  0.00
ATOM   1315  SG  CYS B  92      11.086   2.116  -7.549  1.00  0.00
ATOM   1321  N   LYS B  93       8.147   2.615  -9.199  1.00  0.00
ATOM   1322  CA  LYS B  93       6.770   2.124  -9.025  1.00  0.00
ATOM   1323  C   LYS B  93       6.862    .604  -8.729  1.00  0.00
ATOM   1324  O   LYS B  93       7.393   -.292  -9.361  1.00  0.00
ATOM   1325  CB  LYS B  93       5.916   2.399 -10.263  1.00  0.00
ATOM   1326  CG  LYS B  93       4.482   1.897 -10.163  1.00  0.00
ATOM   1327  CD  LYS B  93       3.724   2.124 -11.463  1.00  0.00
ATOM   1328  CE  LYS B  93       2.291   1.621 -11.365  1.00  0.00
ATOM   1329  NZ  LYS B  93       1.561   1.768 -12.653  1.00  0.00
ATOM   1343  N   VAL B  94       5.992    .170  -7.751  1.00  0.00
ATOM   1344  CA  VAL B  94       5.935  -1.179  -7.578  1.00  0.00
ATOM   1345  C   VAL B  94       4.481  -1.815  -7.853  1.00  0.00
ATOM   1346  O   VAL B  94       3.454  -1.008  -7.478  1.00  0.00
ATOM   1347  CB  VAL B  94       6.409  -1.458  -6.139  1.00  0.00
ATOM   1348  CG1 VAL B  94       5.469   -.809  -5.133  1.00  0.00
ATOM   1349  CG2 VAL B  94       6.498  -2.958  -5.904  1.00  0.00
ATOM   1359  N   GLU B  95       4.498  -3.090  -8.431  1.00  0.00
ATOM   1360  CA  GLU B  95       3.252  -3.713  -8.602  1.00  0.00
ATOM   1361  C   GLU B  95       3.234  -5.144  -8.110  1.00  0.00
ATOM   1362  O   GLU B  95       4.185  -5.974  -8.191  1.00  0.00
ATOM   1363  CB  GLU B  95       2.862  -3.659 -10.081  1.00  0.00
ATOM   1364  CG  GLU B  95       2.596  -2.257 -10.610  1.00  0.00
ATOM   1365  CD  GLU B  95       2.164  -2.248 -12.050  1.00  0.00
ATOM   1366  OE1 GLU B  95       2.154  -3.293 -12.655  1.00  0.00
ATOM   1367  OE2 GLU B  95       1.843  -1.193 -12.546  1.00  0.00
ATOM   1374  N   LEU B  96       2.227  -5.542  -7.413  1.00  0.00
ATOM   1375  CA  LEU B  96       2.242  -6.930  -7.014  1.00  0.00
ATOM   1376  C   LEU B  96       1.276  -7.869  -7.984  1.00  0.00
ATOM   1377  O   LEU B  96        .195  -7.730  -8.606  1.00  0.00
ATOM   1378  CB  LEU B  96       1.806  -7.000  -5.545  1.00  0.00
ATOM   1379  CG  LEU B  96       2.731  -6.300  -4.542  1.00  0.00
ATOM   1380  CD1 LEU B  96       2.063  -6.262  -3.174  1.00  0.00
ATOM   1381  CD2 LEU B  96       4.062  -7.035  -4.480  1.00  0.00
ATOM   1393  N   MET B  97       1.674  -9.031  -8.096  1.00  0.00
ATOM   1394  CA  MET B  97        .860  -9.970  -9.025  1.00  0.00
ATOM   1395  C   MET B  97        .708 -11.334  -8.632  1.00  0.00
ATOM   1396  O   MET B  97       1.553 -12.236  -8.891  1.00  0.00
ATOM   1397  CB  MET B  97       1.455 -10.020 -10.431  1.00  0.00
ATOM   1398  CG  MET B  97       1.434  -8.691 -11.172  1.00  0.00
ATOM   1399  SD  MET B  97       2.302  -8.760 -12.751  1.00  0.00
ATOM   1400  CE  MET B  97       4.006  -8.768 -12.201  1.00  0.00
ATOM   1410  N   TYR B  98       -.091 -11.409  -8.092  1.00  0.00
ATOM   1411  CA  TYR B  98       -.640 -12.594  -7.655  1.00  0.00
ATOM   1412  C   TYR B  98      -2.018 -12.458  -7.154  1.00  0.00
ATOM   1413  O   TYR B  98      -2.934 -12.005  -7.911  1.00  0.00
ATOM   1414  CB  TYR B  98        .259 -13.197  -6.573  1.00  0.00
ATOM   1415  CG  TYR B  98        .865 -12.170  -5.642  1.00  0.00
ATOM   1416  CD1 TYR B  98        .049 -11.440  -4.789  1.00  0.00
ATOM   1417  CD2 TYR B  98       2.236 -11.959  -5.640  1.00  0.00
ATOM   1418  CE1 TYR B  98        .603 -10.502  -3.939  1.00  0.00
ATOM   1419  CE2 TYR B  98       2.789 -11.021  -4.790  1.00  0.00
ATOM   1420  CZ  TYR B  98       1.978 -10.295  -3.942  1.00  0.00
ATOM   1421  OH  TYR B  98       2.529  -9.361  -3.095  1.00  0.00
ATOM   1431  N   PRO B  99      -2.336 -13.007  -6.006  1.00  0.00
ATOM   1432  CA  PRO B  99      -3.573 -12.438  -5.923  1.00  0.00
ATOM   1433  C   PRO B  99      -3.087 -11.174  -6.371  1.00  0.00
ATOM   1434  O   PRO B  99      -2.005 -10.645  -6.198  1.00  0.00
ATOM   1435  CB  PRO B  99      -4.011 -12.482  -4.456  1.00  0.00
ATOM   1436  CG  PRO B  99      -3.360 -13.710  -3.917  1.00  0.00
ATOM   1437  CD  PRO B  99      -2.045 -13.788  -4.647  1.00  0.00
ATOM   1445  N   PRO B 100      -4.384 -10.604  -6.770  1.00  0.00
ATOM   1446  CA  PRO B 100      -4.909  -9.483  -7.726  1.00  0.00
ATOM   1447  C   PRO B 100      -4.204  -8.445  -7.243  1.00  0.00
ATOM   1448  O   PRO B 100      -4.152  -7.918  -6.131  1.00  0.00
ATOM   1449  CB  PRO B 100      -6.412  -9.290  -7.496  1.00  0.00
ATOM   1450  CG  PRO B 100      -6.953 -10.677  -7.436  1.00  0.00
ATOM   1451  CD  PRO B 100      -5.835 -11.490  -6.840  1.00  0.00
ATOM   1459  N   PRO B 101      -3.850  -8.041  -8.383  1.00  0.00
ATOM   1460  CA  PRO B 101      -2.873  -7.081  -8.461  1.00  0.00
ATOM   1461  C   PRO B 101      -3.089  -5.967  -7.719  1.00  0.00
ATOM   1462  O   PRO B 101      -4.127  -5.246  -7.721  1.00  0.00
ATOM   1463  CB  PRO B 101      -2.861  -6.717  -9.949  1.00  0.00
ATOM   1464  CG  PRO B 101      -3.040  -8.022 -10.646  1.00  0.00
ATOM   1465  CD  PRO B 101      -3.976  -8.797  -9.757  1.00  0.00
ATOM   1473  N   TYR B 102      -2.046  -5.609  -7.102  1.00  0.00
ATOM   1474  CA  TYR B 102      -2.383  -4.602  -6.321  1.00  0.00
ATOM   1475  C   TYR B 102      -1.519  -3.541  -6.927  1.00  0.00
ATOM   1476  O   TYR B 102       -.286  -3.468  -7.154  1.00  0.00
ATOM   1477  CB  TYR B 102      -2.104  -4.890  -4.844  1.00  0.00
ATOM   1478  CG  TYR B 102      -2.911  -6.040  -4.283  1.00  0.00
ATOM   1479  CD1 TYR B 102      -2.286  -7.239  -3.974  1.00  0.00
ATOM   1480  CD2 TYR B 102      -4.275  -5.896  -4.078  1.00  0.00
ATOM   1481  CE1 TYR B 102      -3.022  -8.290  -3.461  1.00  0.00
ATOM   1482  CE2 TYR B 102      -5.011  -6.946  -3.566  1.00  0.00
ATOM   1483  CZ  TYR B 102      -4.390  -8.139  -3.258  1.00  0.00
ATOM   1484  OH  TYR B 102      -5.123  -9.185  -2.748  1.00  0.00
ATOM   1494  N   TYR B 103      -2.039  -2.478  -6.713  1.00  0.00
ATOM   1495  CA  TYR B 103      -1.435  -1.395  -7.266  1.00  0.00
ATOM   1496  C   TYR B 103      -1.003   -.435  -6.413  1.00  0.00
ATOM   1497  O   TYR B 103      -1.682   -.304  -5.368  1.00  0.00
ATOM   1498  CB  TYR B 103      -2.374   -.730  -8.275  1.00  0.00
ATOM   1499  CG  TYR B 103      -2.745  -1.620  -9.442  1.00  0.00
ATOM   1500  CD1 TYR B 103      -3.870  -2.428  -9.368  1.00  0.00
ATOM   1501  CD2 TYR B 103      -1.960  -1.627 -10.585  1.00  0.00
ATOM   1502  CE1 TYR B 103      -4.208  -3.240 -10.433  1.00  0.00
ATOM   1503  CE2 TYR B 103      -2.298  -2.439 -11.650  1.00  0.00
ATOM   1504  CZ  TYR B 103      -3.417  -3.243 -11.576  1.00  0.00
ATOM   1505  OH  TYR B 103      -3.754  -4.052 -12.637  1.00  0.00
ATOM   1515  N   VAL B 104       -.110    .234  -6.927  1.00  0.00
ATOM   1516  CA  VAL B 104        .134   1.041  -6.066  1.00  0.00
ATOM   1517  C   VAL B 104        .222   2.543  -6.201  1.00  0.00
ATOM   1518  O   VAL B 104        .578   2.867  -7.262  1.00  0.00
ATOM   1519  CB  VAL B 104       1.461    .460  -5.544  1.00  0.00
ATOM   1520  CG1 VAL B 104       1.912   1.202  -4.295  1.00  0.00
ATOM   1521  CG2 VAL B 104       1.299  -1.025  -5.259  1.00  0.00
ATOM   1531  N   GLY B 105        .090   3.322  -5.284  1.00  0.00
ATOM   1532  CA  GLY B 105        .253   4.509  -6.016  1.00  0.00
ATOM   1533  C   GLY B 105       1.851   4.536  -6.033  1.00  0.00
ATOM   1534  O   GLY B 105       2.497   3.521  -6.115  1.00  0.00
ATOM   1538  N   MET B 106       2.340   5.698  -6.206  1.00  0.00
ATOM   1539  CA  MET B 106       3.555   6.384  -6.736  1.00  0.00
ATOM   1540  C   MET B 106       4.047   7.128  -5.553  1.00  0.00
ATOM   1541  O   MET B 106       3.311   7.531  -4.628  1.00  0.00
ATOM   1542  CB  MET B 106       3.266   7.318  -7.909  1.00  0.00
ATOM   1543  CG  MET B 106       2.452   6.688  -9.031  1.00  0.00
ATOM   1544  SD  MET B 106       3.285   5.277  -9.786  1.00  0.00
ATOM   1545  CE  MET B 106       4.654   6.091 -10.604  1.00  0.00
ATOM   1555  N   GLY B 107       5.281   7.247  -5.620  1.00  0.00
ATOM   1556  CA  GLY B 107       6.118   7.839  -4.715  1.00  0.00
ATOM   1557  C   GLY B 107       6.253   9.164  -5.337  1.00  0.00
ATOM   1558  O   GLY B 107       5.677   9.501  -6.345  1.00  0.00
ATOM   1562  N   ASN B 108       7.088   9.831  -4.723  1.00  0.00
ATOM   1563  CA  ASN B 108       7.707  11.071  -4.930  1.00  0.00
ATOM   1564  C   ASN B 108       8.856  10.693  -5.733  1.00  0.00
ATOM   1565  O   ASN B 108       9.364   9.570  -5.639  1.00  0.00
ATOM   1566  CB  ASN B 108       8.093  11.776  -3.642  1.00  0.00
ATOM   1567  CG  ASN B 108       6.898  12.205  -2.838  1.00  0.00
ATOM   1568  OD1 ASN B 108       5.940  12.771  -3.378  1.00  0.00
ATOM   1569  ND2 ASN B 108       6.934  11.947  -1.555  1.00  0.00
ATOM   1576  N   GLY B 109       9.316  11.621  -6.487  1.00  0.00
ATOM   1577  CA  GLY B 109      10.480  11.298  -7.245  1.00  0.00
ATOM   1578  C   GLY B 109      11.771  11.469  -6.521  1.00  0.00
ATOM   1579  O   GLY B 109      11.820  12.005  -5.418  1.00  0.00
ATOM   1583  N   THR B 110      12.811  11.160  -7.241  1.00  0.00
ATOM   1584  CA  THR B 110      14.159  11.510  -6.908  1.00  0.00
ATOM   1585  C   THR B 110      14.868  12.300  -8.074  1.00  0.00
ATOM   1586  O   THR B 110      14.620  12.381  -9.256  1.00  0.00
ATOM   1587  CB  THR B 110      14.952  10.238  -6.553  1.00  0.00
ATOM   1588  OG1 THR B 110      14.418   9.658  -5.356  1.00  0.00
ATOM   1589  CG2 THR B 110      16.421  10.568  -6.340  1.00  0.00
ATOM   1597  N   GLN B 111      15.797  13.156  -7.721  1.00  0.00
ATOM   1598  CA  GLN B 111      16.373  13.848  -8.811  1.00  0.00
ATOM   1599  C   GLN B 111      17.681  13.349  -9.140  1.00  0.00
ATOM   1600  O   GLN B 111      18.290  13.382  -8.149  1.00  0.00
ATOM   1601  CB  GLN B 111      16.468  15.347  -8.516  1.00  0.00
ATOM   1602  CG  GLN B 111      15.125  16.030  -8.323  1.00  0.00
ATOM   1603  CD  GLN B 111      15.266  17.513  -8.034  1.00  0.00
ATOM   1604  OE1 GLN B 111      16.282  17.960  -7.494  1.00  0.00
ATOM   1605  NE2 GLN B 111      14.245  18.284  -8.391  1.00  0.00
ATOM   1614  N   ILE B 112      18.021  12.997 -10.382  1.00  0.00
ATOM   1615  CA  ILE B 112      19.365  12.499 -10.590  1.00  0.00
ATOM   1616  C   ILE B 112      20.145  13.520 -11.446  1.00  0.00
ATOM   1617  O   ILE B 112      19.794  14.182 -12.434  1.00  0.00
ATOM   1618  CB  ILE B 112      19.347  11.121 -11.276  1.00  0.00
ATOM   1619  CG1 ILE B 112      18.705  10.077 -10.359  1.00  0.00
ATOM   1620  CG2 ILE B 112      20.757  10.700 -11.661  1.00  0.00
ATOM   1621  CD1 ILE B 112      18.655   8.688 -10.956  1.00  0.00
ATOM   1633  N   TYR B 113      21.339  13.832 -10.916  1.00  0.00
ATOM   1634  CA  TYR B 113      22.068  14.863 -11.603  1.00  0.00
ATOM   1635  C   TYR B 113      23.210  14.343 -12.138  1.00  0.00
ATOM   1636  O   TYR B 113      23.833  13.967 -11.186  1.00  0.00
ATOM   1637  CB  TYR B 113      22.448  16.033 -10.694  1.00  0.00
ATOM   1638  CG  TYR B 113      21.268  16.874 -10.256  1.00  0.00
ATOM   1639  CD1 TYR B 113      20.491  16.470  -9.180  1.00  0.00
ATOM   1640  CD2 TYR B 113      20.965  18.047 -10.930  1.00  0.00
ATOM   1641  CE1 TYR B 113      19.414  17.238  -8.780  1.00  0.00
ATOM   1642  CE2 TYR B 113      19.888  18.814 -10.530  1.00  0.00
ATOM   1643  CZ  TYR B 113      19.114  18.413  -9.460  1.00  0.00
ATOM   1644  OH  TYR B 113      18.042  19.177  -9.062  1.00  0.00
ATOM   1654  N   VAL B 114      23.487  14.431 -13.378  1.00  0.00
ATOM   1655  CA  VAL B 114      24.681  13.853 -13.921  1.00  0.00
ATOM   1656  C   VAL B 114      25.639  14.953 -14.237  1.00  0.00
ATOM   1657  O   VAL B 114      25.260  15.920 -14.835  1.00  0.00
ATOM   1658  CB  VAL B 114      24.375  13.041 -15.193  1.00  0.00
ATOM   1659  CG1 VAL B 114      25.637  12.368 -15.712  1.00  0.00
ATOM   1660  CG2 VAL B 114      23.294  12.010 -14.903  1.00  0.00
ATOM   1670  N   ILE B 115      26.886  14.754 -13.683  1.00  0.00
ATOM   1671  CA  ILE B 115      27.887  15.852 -13.870  1.00  0.00
ATOM   1672  C   ILE B 115      29.104  15.506 -14.634  1.00  0.00
ATOM   1673  O   ILE B 115      29.778  14.528 -14.341  1.00  0.00
ATOM   1674  CB  ILE B 115      28.359  16.401 -12.511  1.00  0.00
ATOM   1675  CG1 ILE B 115      27.176  16.979 -11.729  1.00  0.00
ATOM   1676  CG2 ILE B 115      29.437  17.455 -12.708  1.00  0.00
ATOM   1677  CD1 ILE B 115      27.503  17.327 -10.295  1.00  0.00
ATOM   1689  N   ASP B 116      29.358  16.328 -15.614  1.00  0.00
ATOM   1690  CA  ASP B 116      30.552  16.063 -16.271  1.00  0.00
ATOM   1691  C   ASP B 116      31.678  16.570 -15.395  1.00  0.00
ATOM   1692  O   ASP B 116      31.575  17.669 -14.864  1.00  0.00
ATOM   1693  CB  ASP B 116      30.568  16.730 -17.649  1.00  0.00
ATOM   1694  CG  ASP B 116      29.702  16.004 -18.669  1.00  0.00
ATOM   1695  OD1 ASP B 116      29.313  14.891 -18.404  1.00  0.00
ATOM   1696  OD2 ASP B 116      29.437  16.569 -19.703  1.00  0.00
ATOM   1701  N   PRO B 117      32.749  15.870 -15.233  1.00  0.00
ATOM   1702  CA  PRO B 117      33.900  16.318 -14.422  1.00  0.00
ATOM   1703  C   PRO B 117      34.480  17.386 -15.128  1.00  0.00
ATOM   1704  O   PRO B 117      34.480  17.368 -16.358  1.00  0.00
ATOM   1705  CB  PRO B 117      34.855  15.123 -14.344  1.00  0.00
ATOM   1706  CG  PRO B 117      34.538  14.322 -15.561  1.00  0.00
ATOM   1707  CD  PRO B 117      33.053  14.486 -15.741  1.00  0.00
ATOM   1715  N   GLU B 118      35.004  18.217 -14.440  1.00  0.00
ATOM   1716  CA  GLU B 118      35.513  19.235 -15.176  1.00  0.00
ATOM   1717  C   GLU B 118      36.672  18.596 -15.786  1.00  0.00
ATOM   1718  O   GLU B 118      37.274  17.658 -15.247  1.00  0.00
ATOM   1719  CB  GLU B 118      35.885  20.450 -14.323  1.00  0.00
ATOM   1720  CG  GLU B 118      34.699  21.153 -13.679  1.00  0.00
ATOM   1721  CD  GLU B 118      35.100  22.362 -12.879  1.00  0.00
ATOM   1722  OE1 GLU B 118      36.275  22.617 -12.771  1.00  0.00
ATOM   1723  OE2 GLU B 118      34.229  23.031 -12.375  1.00  0.00
ATOM   1730  N   PRO B 119      36.981  19.115 -16.974  1.00  0.00
ATOM   1731  CA  PRO B 119      38.030  18.606 -17.762  1.00  0.00
ATOM   1732  C   PRO B 119      39.230  19.129 -17.057  1.00  0.00
ATOM   1733  O   PRO B 119      40.198  19.338 -17.729  1.00  0.00
ATOM   1734  OXT PRO B 119      39.195  19.319 -15.873  1.00  0.00
ATOM   1735  CB  PRO B 119      37.822  19.218 -19.151  1.00  0.00
ATOM   1736  CG  PRO B 119      37.102  20.495 -18.883  1.00  0.00
ATOM   1737  CD  PRO B 119      36.228  20.191 -17.695  1.00  0.00
ATOM      1  N   GLN A   1      -8.251 -28.275   1.500  1.00  0.00
ATOM      2  CA  GLN A   1      -7.805 -28.399   0.142  1.00  0.00
ATOM      3  C   GLN A   1      -8.858 -27.480  -0.565  1.00  0.00
ATOM      4  O   GLN A   1      -9.985 -27.341  -0.054  1.00  0.00
ATOM      5  CB  GLN A   1      -7.819 -29.845  -0.360  1.00  0.00
ATOM      6  CG  GLN A   1      -7.454 -29.998  -1.826  1.00  0.00
ATOM      7  CD  GLN A   1      -6.008 -29.633  -2.103  1.00  0.00
ATOM      8  OE1 GLN A   1      -5.086 -30.186  -1.496  1.00  0.00
ATOM      9  NE2 GLN A   1      -5.799 -28.699  -3.023  1.00  0.00
ATOM     20  N   VAL A   2      -8.418 -26.908  -1.680  1.00  0.00
ATOM     21  CA  VAL A   2      -9.155 -26.001  -2.518  1.00  0.00
ATOM     22  C   VAL A   2      -9.076 -26.486  -3.933  1.00  0.00
ATOM     23  O   VAL A   2      -7.964 -26.813  -4.330  1.00  0.00
ATOM     24  CB  VAL A   2      -8.588 -24.572  -2.421  1.00  0.00
ATOM     25  CG1 VAL A   2      -9.406 -23.616  -3.277  1.00  0.00
ATOM     26  CG2 VAL A   2      -8.573 -24.119  -0.969  1.00  0.00
ATOM     36  N   GLN A   3     -10.190 -26.426  -4.578  1.00  0.00
ATOM     37  CA  GLN A   3     -10.208 -26.914  -5.972  1.00  0.00
ATOM     38  C   GLN A   3     -10.989 -25.812  -6.584  1.00  0.00
ATOM     39  O   GLN A   3     -11.973 -25.186  -6.105  1.00  0.00
ATOM     40  CB  GLN A   3     -10.876 -28.278  -6.160  1.00  0.00
ATOM     41  CG  GLN A   3     -10.806 -28.815  -7.580  1.00  0.00
ATOM     42  CD  GLN A   3     -11.501 -30.154  -7.729  1.00  0.00
ATOM     43  OE1 GLN A   3     -12.731 -30.225  -7.805  1.00  0.00
ATOM     44  NE2 GLN A   3     -10.718 -31.226  -7.770  1.00  0.00
ATOM     53  N   LEU A   4     -10.408 -25.454  -7.647  1.00  0.00
ATOM     54  CA  LEU A   4     -10.753 -24.446  -8.631  1.00  0.00
ATOM     55  C   LEU A   4     -11.309 -25.084  -9.819  1.00  0.00
ATOM     56  O   LEU A   4     -10.645 -25.888 -10.464  1.00  0.00
ATOM     57  CB  LEU A   4      -9.530 -23.612  -9.032  1.00  0.00
ATOM     58  CG  LEU A   4      -9.194 -22.435  -8.109  1.00  0.00
ATOM     59  CD1 LEU A   4      -8.771 -22.963  -6.746  1.00  0.00
ATOM     60  CD2 LEU A   4      -8.094 -21.594  -8.737  1.00  0.00
ATOM     72  N   GLN A   5     -12.481 -24.509 -10.223  1.00  0.00
ATOM     73  CA  GLN A   5     -13.071 -25.218 -11.427  1.00  0.00
ATOM     74  C   GLN A   5     -13.430 -24.094 -12.445  1.00  0.00
ATOM     75  O   GLN A   5     -14.071 -23.081 -12.150  1.00  0.00
ATOM     76  CB  GLN A   5     -14.308 -26.047 -11.066  1.00  0.00
ATOM     77  CG  GLN A   5     -14.041 -27.163 -10.072  1.00  0.00
ATOM     78  CD  GLN A   5     -15.293 -27.947  -9.732  1.00  0.00
ATOM     79  OE1 GLN A   5     -16.388 -27.633 -10.208  1.00  0.00
ATOM     80  NE2 GLN A   5     -15.141 -28.975  -8.903  1.00  0.00
ATOM     89  N   GLU A   6     -12.924 -24.351 -13.701  1.00  0.00
ATOM     90  CA  GLU A   6     -12.954 -23.591 -14.959  1.00  0.00
ATOM     91  C   GLU A   6     -14.020 -23.667 -15.827  1.00  0.00
ATOM     92  O   GLU A   6     -14.667 -24.718 -15.910  1.00  0.00
ATOM     93  CB  GLU A   6     -11.745 -23.951 -15.828  1.00  0.00
ATOM     94  CG  GLU A   6     -11.892 -25.254 -16.601  1.00  0.00
ATOM     95  CD  GLU A   6     -11.709 -26.470 -15.737  1.00  0.00
ATOM     96  OE1 GLU A   6     -11.754 -26.336 -14.536  1.00  0.00
ATOM     97  OE2 GLU A   6     -11.525 -27.535 -16.275  1.00  0.00
ATOM    104  N   SER A   7     -14.313 -22.700 -16.623  1.00  0.00
ATOM    105  CA  SER A   7     -15.442 -23.219 -17.420  1.00  0.00
ATOM    106  C   SER A   7     -15.755 -23.543 -18.805  1.00  0.00
ATOM    107  O   SER A   7     -15.264 -23.086 -19.816  1.00  0.00
ATOM    108  CB  SER A   7     -16.584 -22.276 -17.096  1.00  0.00
ATOM    109  OG  SER A   7     -16.240 -20.951 -17.392  1.00  0.00
ATOM    115  N   GLY A   8     -16.717 -24.336 -18.950  1.00  0.00
ATOM    116  CA  GLY A   8     -17.497 -25.290 -19.897  1.00  0.00
ATOM    117  C   GLY A   8     -18.088 -24.421 -21.275  1.00  0.00
ATOM    118  O   GLY A   8     -19.212 -24.735 -21.857  1.00  0.00
ATOM    122  N   GLY A   9     -17.233 -23.297 -21.627  1.00  0.00
ATOM    123  CA  GLY A   9     -17.284 -22.167 -22.620  1.00  0.00
ATOM    124  C   GLY A   9     -16.603 -22.653 -23.979  1.00  0.00
ATOM    125  O   GLY A   9     -16.686 -23.840 -24.225  1.00  0.00
ATOM    129  N   GLY A  10     -16.103 -21.770 -24.897  1.00  0.00
ATOM    130  CA  GLY A  10     -15.538 -22.099 -26.256  1.00  0.00
ATOM    131  C   GLY A  10     -15.004 -20.791 -26.897  1.00  0.00
ATOM    132  O   GLY A  10     -14.590 -19.851 -26.197  1.00  0.00
ATOM    136  N   LEU A  11     -14.943 -20.840 -28.216  1.00  0.00
ATOM    137  CA  LEU A  11     -14.616 -19.805 -29.199  1.00  0.00
ATOM    138  C   LEU A  11     -15.601 -18.681 -29.283  1.00  0.00
ATOM    139  O   LEU A  11     -16.826 -18.810 -29.082  1.00  0.00
ATOM    140  CB  LEU A  11     -14.488 -20.435 -30.591  1.00  0.00
ATOM    141  CG  LEU A  11     -14.165 -19.465 -31.734  1.00  0.00
ATOM    142  CD1 LEU A  11     -12.737 -18.960 -31.582  1.00  0.00
ATOM    143  CD2 LEU A  11     -14.357 -20.170 -33.068  1.00  0.00
ATOM    155  N   VAL A  12     -14.912 -17.422 -29.419  1.00  0.00
ATOM    156  CA  VAL A  12     -15.770 -16.231 -29.419  1.00  0.00
ATOM    157  C   VAL A  12     -15.259 -15.415 -30.511  1.00  0.00
ATOM    158  O   VAL A  12     -14.100 -15.711 -30.901  1.00  0.00
ATOM    159  CB  VAL A  12     -15.709 -15.442 -28.097  1.00  0.00
ATOM    160  CG1 VAL A  12     -16.777 -14.359 -28.074  1.00  0.00
ATOM    161  CG2 VAL A  12     -15.876 -16.391 -26.920  1.00  0.00
ATOM    171  N   GLN A  13     -16.274 -14.815 -31.165  1.00  0.00
ATOM    172  CA  GLN A  13     -16.073 -13.956 -32.264  1.00  0.00
ATOM    173  C   GLN A  13     -15.775 -12.624 -31.624  1.00  0.00
ATOM    174  O   GLN A  13     -16.459 -12.291 -30.616  1.00  0.00
ATOM    175  CB  GLN A  13     -17.297 -13.898 -33.183  1.00  0.00
ATOM    176  CG  GLN A  13     -17.616 -15.211 -33.877  1.00  0.00
ATOM    177  CD  GLN A  13     -18.815 -15.101 -34.798  1.00  0.00
ATOM    178  OE1 GLN A  13     -19.917 -14.752 -34.367  1.00  0.00
ATOM    179  NE2 GLN A  13     -18.608 -15.400 -36.076  1.00  0.00
ATOM    188  N   ALA A  14     -14.994 -11.868 -32.376  1.00  0.00
ATOM    189  CA  ALA A  14     -14.545 -10.522 -32.012  1.00  0.00
ATOM    190  C   ALA A  14     -15.663  -9.567 -31.713  1.00  0.00
ATOM    191  O   ALA A  14     -16.661  -9.517 -32.424  1.00  0.00
ATOM    192  CB  ALA A  14     -13.704  -9.873 -33.112  1.00  0.00
ATOM    198  N   GLY A  15     -15.513  -8.839 -30.595  1.00  0.00
ATOM    199  CA  GLY A  15     -16.548  -7.895 -30.169  1.00  0.00
ATOM    200  C   GLY A  15     -17.543  -8.525 -29.217  1.00  0.00
ATOM    201  O   GLY A  15     -18.303  -7.819 -28.550  1.00  0.00
ATOM    205  N   GLY A  16     -17.473  -9.831 -29.056  1.00  0.00
ATOM    206  CA  GLY A  16     -18.421 -10.633 -28.288  1.00  0.00
ATOM    207  C   GLY A  16     -18.215 -10.842 -26.774  1.00  0.00
ATOM    208  O   GLY A  16     -17.227 -10.467 -26.071  1.00  0.00
ATOM    212  N   SER A  17     -19.131 -11.636 -26.149  1.00  0.00
ATOM    213  CA  SER A  17     -18.804 -11.738 -24.732  1.00  0.00
ATOM    214  C   SER A  17     -18.505 -13.143 -24.267  1.00  0.00
ATOM    215  O   SER A  17     -18.895 -14.159 -24.853  1.00  0.00
ATOM    216  CB  SER A  17     -19.947 -11.179 -23.908  1.00  0.00
ATOM    217  OG  SER A  17     -20.131  -9.813 -24.165  1.00  0.00
ATOM    223  N   LEU A  18     -17.737 -13.143 -23.120  1.00  0.00
ATOM    224  CA  LEU A  18     -17.502 -14.408 -22.610  1.00  0.00
ATOM    225  C   LEU A  18     -17.701 -14.509 -21.008  1.00  0.00
ATOM    226  O   LEU A  18     -17.646 -13.594 -20.192  1.00  0.00
ATOM    227  CB  LEU A  18     -16.079 -14.798 -23.029  1.00  0.00
ATOM    228  CG  LEU A  18     -15.594 -16.169 -22.539  1.00  0.00
ATOM    229  CD1 LEU A  18     -16.438 -17.264 -23.173  1.00  0.00
ATOM    230  CD2 LEU A  18     -14.122 -16.341 -22.888  1.00  0.00
ATOM    242  N   ARG A  19     -18.149 -15.518 -20.471  1.00  0.00
ATOM    243  CA  ARG A  19     -18.161 -15.511 -18.983  1.00  0.00
ATOM    244  C   ARG A  19     -17.378 -16.672 -18.409  1.00  0.00
ATOM    245  O   ARG A  19     -17.657 -17.833 -18.701  1.00  0.00
ATOM    246  CB  ARG A  19     -19.585 -15.574 -18.448  1.00  0.00
ATOM    247  CG  ARG A  19     -19.697 -15.634 -16.933  1.00  0.00
ATOM    248  CD  ARG A  19     -21.096 -15.433 -16.477  1.00  0.00
ATOM    249  NE  ARG A  19     -21.520 -14.050 -16.623  1.00  0.00
ATOM    250  CZ  ARG A  19     -22.783 -13.614 -16.450  1.00  0.00
ATOM    251  NH1 ARG A  19     -23.733 -14.464 -16.126  1.00  0.00
ATOM    252  NH2 ARG A  19     -23.069 -12.333 -16.605  1.00  0.00
ATOM    266  N   LEU A  20     -16.401 -16.346 -17.540  1.00  0.00
ATOM    267  CA  LEU A  20     -15.598 -17.387 -16.984  1.00  0.00
ATOM    268  C   LEU A  20     -16.050 -17.593 -15.488  1.00  0.00
ATOM    269  O   LEU A  20     -16.339 -16.790 -14.618  1.00  0.00
ATOM    270  CB  LEU A  20     -14.113 -17.015 -17.080  1.00  0.00
ATOM    271  CG  LEU A  20     -13.613 -16.632 -18.479  1.00  0.00
ATOM    272  CD1 LEU A  20     -12.121 -16.335 -18.422  1.00  0.00
ATOM    273  CD2 LEU A  20     -13.910 -17.762 -19.453  1.00  0.00
ATOM    285  N   SER A  21     -16.203 -18.829 -15.118  1.00  0.00
ATOM    286  CA  SER A  21     -16.626 -18.980 -13.748  1.00  0.00
ATOM    287  C   SER A  21     -15.699 -19.786 -12.943  1.00  0.00
ATOM    288  O   SER A  21     -15.284 -20.861 -13.391  1.00  0.00
ATOM    289  CB  SER A  21     -18.000 -19.619 -13.691  1.00  0.00
ATOM    290  OG  SER A  21     -17.975 -20.915 -14.224  1.00  0.00
ATOM    296  N   CYS A  22     -15.620 -19.458 -11.651  1.00  0.00
ATOM    297  CA  CYS A  22     -14.779 -20.235 -10.969  1.00  0.00
ATOM    298  C   CYS A  22     -15.357 -20.594  -9.612  1.00  0.00
ATOM    299  O   CYS A  22     -15.913 -19.932  -8.766  1.00  0.00
ATOM    300  CB  CYS A  22     -13.441 -19.507 -10.827  1.00  0.00
ATOM    301  SG  CYS A  22     -12.176 -20.453  -9.946  1.00  0.00
ATOM    307  N   ALA A  23     -15.021 -21.700  -9.173  1.00  0.00
ATOM    308  CA  ALA A  23     -15.582 -21.938  -7.873  1.00  0.00
ATOM    309  C   ALA A  23     -14.513 -22.702  -7.260  1.00  0.00
ATOM    310  O   ALA A  23     -13.643 -23.485  -7.790  1.00  0.00
ATOM    311  CB  ALA A  23     -16.861 -22.754  -7.943  1.00  0.00
ATOM    317  N   ALA A  24     -14.603 -22.423  -5.969  1.00  0.00
ATOM    318  CA  ALA A  24     -13.705 -22.980  -5.080  1.00  0.00
ATOM    319  C   ALA A  24     -14.512 -23.953  -4.382  1.00  0.00
ATOM    320  O   ALA A  24     -15.621 -23.699  -3.938  1.00  0.00
ATOM    321  CB  ALA A  24     -12.982 -21.958  -4.157  1.00  0.00
ATOM    327  N   SER A  25     -13.842 -24.954  -4.023  1.00  0.00
ATOM    328  CA  SER A  25     -14.543 -25.960  -3.309  1.00  0.00
ATOM    329  C   SER A  25     -13.497 -25.991  -2.241  1.00  0.00
ATOM    330  O   SER A  25     -12.257 -25.874  -2.278  1.00  0.00
ATOM    331  CB  SER A  25     -14.728 -27.269  -4.051  1.00  0.00
ATOM    332  OG  SER A  25     -15.465 -27.079  -5.227  1.00  0.00
ATOM    338  N   GLY A  26     -14.101 -26.591  -1.271  1.00  0.00
ATOM    339  CA  GLY A  26     -13.728 -27.145   0.002  1.00  0.00
ATOM    340  C   GLY A  26     -14.114 -25.941   0.888  1.00  0.00
ATOM    341  O   GLY A  26     -14.952 -25.143   0.487  1.00  0.00
ATOM    345  N   ASN A  27     -13.514 -25.849   2.085  1.00  0.00
ATOM    346  CA  ASN A  27     -14.117 -25.043   3.190  1.00  0.00
ATOM    347  C   ASN A  27     -13.437 -23.755   3.216  1.00  0.00
ATOM    348  O   ASN A  27     -12.399 -23.604   3.917  1.00  0.00
ATOM    349  CB  ASN A  27     -14.010 -25.717   4.545  1.00  0.00
ATOM    350  CG  ASN A  27     -14.816 -26.984   4.626  1.00  0.00
ATOM    351  OD1 ASN A  27     -16.005 -27.000   4.289  1.00  0.00
ATOM    352  ND2 ASN A  27     -14.191 -28.046   5.068  1.00  0.00
ATOM    359  N   ILE A  28     -13.867 -22.766   2.546  1.00  0.00
ATOM    360  CA  ILE A  28     -12.895 -21.794   2.727  1.00  0.00
ATOM    361  C   ILE A  28     -14.080 -20.921   3.294  1.00  0.00
ATOM    362  O   ILE A  28     -15.037 -20.645   2.518  1.00  0.00
ATOM    363  CB  ILE A  28     -12.189 -21.275   1.461  1.00  0.00
ATOM    364  CG1 ILE A  28     -11.573 -22.437   0.678  1.00  0.00
ATOM    365  CG2 ILE A  28     -11.125 -20.252   1.827  1.00  0.00
ATOM    366  CD1 ILE A  28     -12.444 -22.943  -0.449  1.00  0.00
ATOM    378  N   SER A  29     -13.856 -20.465   4.403  1.00  0.00
ATOM    379  CA  SER A  29     -14.203 -19.591   5.435  1.00  0.00
ATOM    380  C   SER A  29     -13.556 -18.181   5.648  1.00  0.00
ATOM    381  O   SER A  29     -14.086 -17.313   6.352  1.00  0.00
ATOM    382  CB  SER A  29     -14.008 -20.409   6.696  1.00  0.00
ATOM    383  OG  SER A  29     -14.881 -21.506   6.724  1.00  0.00
ATOM    389  N   VAL A  30     -12.370 -18.112   5.108  1.00  0.00
ATOM    390  CA  VAL A  30     -11.132 -17.284   5.276  1.00  0.00
ATOM    391  C   VAL A  30     -11.179 -16.586   4.075  1.00  0.00
ATOM    392  O   VAL A  30     -11.498 -17.008   2.952  1.00  0.00
ATOM    393  CB  VAL A  30      -9.814 -18.075   5.386  1.00  0.00
ATOM    394  CG1 VAL A  30      -8.659 -17.142   5.719  1.00  0.00
ATOM    395  CG2 VAL A  30      -9.950 -19.163   6.439  1.00  0.00
ATOM    405  N   ARG A  31     -10.898 -15.458   4.370  1.00  0.00
ATOM    406  CA  ARG A  31     -10.777 -14.431   3.587  1.00  0.00
ATOM    407  C   ARG A  31      -9.738 -14.920   2.688  1.00  0.00
ATOM    408  O   ARG A  31      -8.592 -15.375   3.095  1.00  0.00
ATOM    409  CB  ARG A  31     -10.377 -13.172   4.342  1.00  0.00
ATOM    410  CG  ARG A  31     -10.271 -11.920   3.487  1.00  0.00
ATOM    411  CD  ARG A  31      -9.905 -10.730   4.298  1.00  0.00
ATOM    412  NE  ARG A  31      -9.945  -9.506   3.513  1.00  0.00
ATOM    413  CZ  ARG A  31      -9.574  -8.294   3.969  1.00  0.00
ATOM    414  NH1 ARG A  31      -9.139  -8.160   5.201  1.00  0.00
ATOM    415  NH2 ARG A  31      -9.648  -7.239   3.175  1.00  0.00
ATOM    429  N   ALA A  32     -10.246 -14.790   1.413  1.00  0.00
ATOM    430  CA  ALA A  32      -9.512 -15.306   0.398  1.00  0.00
ATOM    431  C   ALA A  32      -9.831 -14.338  -0.582  1.00  0.00
ATOM    432  O   ALA A  32     -10.871 -13.630  -0.679  1.00  0.00
ATOM    433  CB  ALA A  32      -9.943 -16.743  -0.111  1.00  0.00
ATOM    439  N   THR A  33      -8.795 -14.274  -1.333  1.00  0.00
ATOM    440  CA  THR A  33      -8.782 -13.492  -2.537  1.00  0.00
ATOM    441  C   THR A  33      -8.855 -14.438  -3.708  1.00  0.00
ATOM    442  O   THR A  33      -8.648 -15.648  -3.538  1.00  0.00
ATOM    443  CB  THR A  33      -7.524 -12.609  -2.636  1.00  0.00
ATOM    444  OG1 THR A  33      -7.538 -11.634  -1.585  1.00  0.00
ATOM    445  CG2 THR A  33      -7.474 -11.900  -3.980  1.00  0.00
ATOM    453  N   MET A  34      -9.383 -13.898  -4.851  1.00  0.00
ATOM    454  CA  MET A  34      -9.349 -14.675  -6.033  1.00  0.00
ATOM    455  C   MET A  34      -8.807 -13.948  -7.361  1.00  0.00
ATOM    456  O   MET A  34      -8.763 -12.746  -7.703  1.00  0.00
ATOM    457  CB  MET A  34     -10.764 -15.211  -6.239  1.00  0.00
ATOM    458  CG  MET A  34     -11.166 -16.316  -5.272  1.00  0.00
ATOM    459  SD  MET A  34     -11.718 -15.676  -3.678  1.00  0.00
ATOM    460  CE  MET A  34     -13.245 -14.870  -4.147  1.00  0.00
ATOM    470  N   GLY A  35      -8.213 -14.697  -8.273  1.00  0.00
ATOM    471  CA  GLY A  35      -8.090 -13.928  -9.507  1.00  0.00
ATOM    472  C   GLY A  35      -7.836 -14.569 -10.846  1.00  0.00
ATOM    473  O   GLY A  35      -7.628 -15.775 -11.108  1.00  0.00
ATOM    477  N   TRP A  36      -7.915 -13.760 -11.845  1.00  0.00
ATOM    478  CA  TRP A  36      -7.714 -14.496 -13.024  1.00  0.00
ATOM    479  C   TRP A  36      -6.387 -14.122 -13.691  1.00  0.00
ATOM    480  O   TRP A  36      -6.128 -12.864 -13.743  1.00  0.00
ATOM    481  CB  TRP A  36      -8.884 -14.252 -13.980  1.00  0.00
ATOM    482  CG  TRP A  36     -10.210 -14.666 -13.419  1.00  0.00
ATOM    483  CD1 TRP A  36     -10.889 -14.065 -12.402  1.00  0.00
ATOM    484  CD2 TRP A  36     -11.032 -15.780 -13.846  1.00  0.00
ATOM    485  NE1 TRP A  36     -12.069 -14.725 -12.166  1.00  0.00
ATOM    486  CE2 TRP A  36     -12.174 -15.776 -13.041  1.00  0.00
ATOM    487  CE3 TRP A  36     -10.892 -16.764 -14.832  1.00  0.00
ATOM    488  CZ2 TRP A  36     -13.177 -16.721 -13.187  1.00  0.00
ATOM    489  CZ3 TRP A  36     -11.899 -17.712 -14.979  1.00  0.00
ATOM    490  CH2 TRP A  36     -13.011 -17.689 -14.177  1.00  0.00
ATOM    501  N   TYR A  37      -5.686 -15.145 -14.340  1.00  0.00
ATOM    502  CA  TYR A  37      -4.473 -14.738 -15.023  1.00  0.00
ATOM    503  C   TYR A  37      -4.410 -15.351 -16.446  1.00  0.00
ATOM    504  O   TYR A  37      -4.734 -16.474 -16.826  1.00  0.00
ATOM    505  CB  TYR A  37      -3.247 -15.141 -14.201  1.00  0.00
ATOM    506  CG  TYR A  37      -3.231 -16.601 -13.804  1.00  0.00
ATOM    507  CD1 TYR A  37      -2.350 -17.478 -14.421  1.00  0.00
ATOM    508  CD2 TYR A  37      -4.097 -17.063 -12.825  1.00  0.00
ATOM    509  CE1 TYR A  37      -2.335 -18.811 -14.058  1.00  0.00
ATOM    510  CE2 TYR A  37      -4.082 -18.396 -12.462  1.00  0.00
ATOM    511  CZ  TYR A  37      -3.206 -19.268 -13.075  1.00  0.00
ATOM    512  OH  TYR A  37      -3.192 -20.595 -12.714  1.00  0.00
ATOM    522  N   ARG A  38      -3.835 -14.650 -17.309  1.00  0.00
ATOM    523  CA  ARG A  38      -3.781 -15.234 -18.596  1.00  0.00
ATOM    524  C   ARG A  38      -2.411 -15.713 -19.152  1.00  0.00
ATOM    525  O   ARG A  38      -1.264 -15.553 -18.626  1.00  0.00
ATOM    526  CB  ARG A  38      -4.376 -14.224 -19.567  1.00  0.00
ATOM    527  CG  ARG A  38      -3.570 -12.945 -19.732  1.00  0.00
ATOM    528  CD  ARG A  38      -4.185 -12.034 -20.732  1.00  0.00
ATOM    529  NE  ARG A  38      -3.460 -10.778 -20.838  1.00  0.00
ATOM    530  CZ  ARG A  38      -3.789  -9.774 -21.673  1.00  0.00
ATOM    531  NH1 ARG A  38      -4.832  -9.893 -22.466  1.00  0.00
ATOM    532  NH2 ARG A  38      -3.065  -8.668 -21.696  1.00  0.00
ATOM    546  N   GLN A  39      -2.451 -16.708 -20.128  1.00  0.00
ATOM    547  CA  GLN A  39      -1.096 -16.807 -20.600  1.00  0.00
ATOM    548  C   GLN A  39      -1.090 -16.850 -22.200  1.00  0.00
ATOM    549  O   GLN A  39      -1.693 -17.641 -22.954  1.00  0.00
ATOM    550  CB  GLN A  39      -0.431 -18.048 -19.995  1.00  0.00
ATOM    551  CG  GLN A  39       1.045 -18.186 -20.325  1.00  0.00
ATOM    552  CD  GLN A  39       1.715 -19.291 -19.531  1.00  0.00
ATOM    553  OE1 GLN A  39       1.045 -20.134 -18.927  1.00  0.00
ATOM    554  NE2 GLN A  39       3.043 -19.295 -19.527  1.00  0.00
ATOM    563  N   ALA A  40      -0.650 -15.831 -22.837  1.00  0.00
ATOM    564  CA  ALA A  40      -0.601 -15.829 -24.318  1.00  0.00
ATOM    565  C   ALA A  40       0.455 -16.872 -24.786  1.00  0.00
ATOM    566  O   ALA A  40       1.328 -16.993 -23.918  1.00  0.00
ATOM    567  CB  ALA A  40      -0.267 -14.814 -24.685  1.00  0.00
ATOM    573  N   PRO A  41       0.400 -17.503 -26.014  1.00  0.00
ATOM    574  CA  PRO A  41       1.386 -18.565 -26.381  1.00  0.00
ATOM    575  C   PRO A  41       2.720 -17.891 -26.247  1.00  0.00
ATOM    576  O   PRO A  41       2.828 -16.747 -26.722  1.00  0.00
ATOM    577  CB  PRO A  41       1.065 -18.940 -27.831  1.00  0.00
ATOM    578  CG  PRO A  41      -0.399 -18.687 -27.958  1.00  0.00
ATOM    579  CD  PRO A  41      -0.638 -17.451 -27.132  1.00  0.00
ATOM    587  N   GLY A  42       3.732 -18.459 -25.714  1.00  0.00
ATOM    588  CA  GLY A  42       4.991 -17.714 -25.756  1.00  0.00
ATOM    589  C   GLY A  42       5.342 -16.646 -24.757  1.00  0.00
ATOM    590  O   GLY A  42       6.476 -16.140 -24.776  1.00  0.00
ATOM    594  N   LYS A  43       4.419 -16.330 -23.850  1.00  0.00
ATOM    595  CA  LYS A  43       4.615 -15.200 -22.908  1.00  0.00
ATOM    596  C   LYS A  43       4.492 -15.781 -21.443  1.00  0.00
ATOM    597  O   LYS A  43       4.273 -16.985 -21.219  1.00  0.00
ATOM    598  CB  LYS A  43       3.596 -14.089 -23.158  1.00  0.00
ATOM    599  CG  LYS A  43       3.681 -13.456 -24.542  1.00  0.00
ATOM    600  CD  LYS A  43       2.714 -12.289 -24.676  1.00  0.00
ATOM    601  CE  LYS A  43       2.782 -11.671 -26.064  1.00  0.00
ATOM    602  NZ  LYS A  43       1.847 -10.522 -26.208  1.00  0.00
ATOM    616  N   GLU A  44       4.643 -14.870 -20.534  1.00  0.00
ATOM    617  CA  GLU A  44       4.725 -14.880 -19.091  1.00  0.00
ATOM    618  C   GLU A  44       3.264 -14.779 -18.597  1.00  0.00
ATOM    619  O   GLU A  44       2.376 -14.329 -19.357  1.00  0.00
ATOM    620  CB  GLU A  44       5.581 -13.724 -18.568  1.00  0.00
ATOM    621  CG  GLU A  44       7.043 -13.785 -18.988  1.00  0.00
ATOM    622  CD  GLU A  44       7.856 -12.646 -18.440  1.00  0.00
ATOM    623  OE1 GLU A  44       7.288 -11.778 -17.820  1.00  0.00
ATOM    624  OE2 GLU A  44       9.048 -12.642 -18.642  1.00  0.00
ATOM    631  N   ARG A  45       2.998 -15.203 -17.434  1.00  0.00
ATOM    632  CA  ARG A  45       1.690 -15.118 -16.906  1.00  0.00
ATOM    633  C   ARG A  45       1.305 -13.703 -16.453  1.00  0.00
ATOM    634  O   ARG A  45       2.044 -13.092 -15.704  1.00  0.00
ATOM    635  CB  ARG A  45       1.561 -16.085 -15.738  1.00  0.00
ATOM    636  CG  ARG A  45       1.567 -17.556 -16.122  1.00  0.00
ATOM    637  CD  ARG A  45       1.445 -18.434 -14.929  1.00  0.00
ATOM    638  NE  ARG A  45       1.426 -19.842 -15.293  1.00  0.00
ATOM    639  CZ  ARG A  45       1.358 -20.859 -14.412  1.00  0.00
ATOM    640  NH1 ARG A  45       1.304 -20.609 -13.123  1.00  0.00
ATOM    641  NH2 ARG A  45       1.346 -22.108 -14.844  1.00  0.00
ATOM    655  N   GLU A  46       0.105 -13.215 -16.811  1.00  0.00
ATOM    656  CA  GLU A  46      -0.234 -11.854 -16.391  1.00  0.00
ATOM    657  C   GLU A  46      -1.608 -11.773 -15.598  1.00  0.00
ATOM    658  O   GLU A  46      -2.609 -12.543 -15.628  1.00  0.00
ATOM    659  CB  GLU A  46      -0.280 -10.949 -17.624  1.00  0.00
ATOM    660  CG  GLU A  46      -0.602  -9.492 -17.323  1.00  0.00
ATOM    661  CD  GLU A  46      -0.707  -8.648 -18.563  1.00  0.00
ATOM    662  OE1 GLU A  46      -1.093  -9.168 -19.583  1.00  0.00
ATOM    663  OE2 GLU A  46      -0.402  -7.482 -18.491  1.00  0.00
ATOM    670  N   PHE A  47      -1.694 -10.922 -14.643  1.00  0.00
ATOM    671  CA  PHE A  47      -2.988 -10.918 -13.932  1.00  0.00
ATOM    672  C   PHE A  47      -3.989 -10.089 -14.676  1.00  0.00
ATOM    673  O   PHE A  47      -3.699  -8.975 -15.121  1.00  0.00
ATOM    674  CB  PHE A  47      -2.839 -10.374 -12.510  1.00  0.00
ATOM    675  CG  PHE A  47      -2.160 -11.324 -11.566  1.00  0.00
ATOM    676  CD1 PHE A  47      -0.794 -11.241 -11.340  1.00  0.00
ATOM    677  CD2 PHE A  47      -2.884 -12.303 -10.903  1.00  0.00
ATOM    678  CE1 PHE A  47      -0.167 -12.115 -10.471  1.00  0.00
ATOM    679  CE2 PHE A  47      -2.261 -13.176 -10.033  1.00  0.00
ATOM    680  CZ  PHE A  47      -0.900 -13.082  -9.818  1.00  0.00
ATOM    690  N   VAL A  48      -5.168 -10.606 -14.852  1.00  0.00
ATOM    691  CA  VAL A  48      -6.066  -9.730 -15.533  1.00  0.00
ATOM    692  C   VAL A  48      -7.116  -9.180 -14.572  1.00  0.00
ATOM    693  O   VAL A  48      -7.422  -7.999 -14.440  1.00  0.00
ATOM    694  CB  VAL A  48      -6.752 -10.478 -16.691  1.00  0.00
ATOM    695  CG1 VAL A  48      -5.718 -10.990 -17.682  1.00  0.00
ATOM    696  CG2 VAL A  48      -7.588 -11.626 -16.142  1.00  0.00
ATOM    706  N   ALA A  49      -7.311  -9.837 -13.518  1.00  0.00
ATOM    707  CA  ALA A  49      -8.282  -9.297 -12.577  1.00  0.00
ATOM    708  C   ALA A  49      -8.194  -9.849 -11.107  1.00  0.00
ATOM    709  O   ALA A  49      -7.972 -11.030 -10.753  1.00  0.00
ATOM    710  CB  ALA A  49      -9.722  -9.370 -13.225  1.00  0.00
ATOM    716  N   GLY A  50      -8.818  -9.149 -10.187  1.00  0.00
ATOM    717  CA  GLY A  50      -8.828  -9.890  -8.946  1.00  0.00
ATOM    718  C   GLY A  50      -9.739  -9.285  -7.926  1.00  0.00
ATOM    719  O   GLY A  50     -10.079  -8.125  -7.779  1.00  0.00
ATOM    723  N   ILE A  51     -10.116 -10.104  -7.035  1.00  0.00
ATOM    724  CA  ILE A  51     -10.961  -9.574  -6.130  1.00  0.00
ATOM    725  C   ILE A  51     -10.730  -9.982  -4.584  1.00  0.00
ATOM    726  O   ILE A  51     -10.294 -11.101  -4.107  1.00  0.00
ATOM    727  CB  ILE A  51     -12.374  -9.955  -6.609  1.00  0.00
ATOM    728  CG1 ILE A  51     -13.433  -9.270  -5.742  1.00  0.00
ATOM    729  CG2 ILE A  51     -12.556 -11.464  -6.583  1.00  0.00
ATOM    730  CD1 ILE A  51     -14.777  -9.126  -6.419  1.00  0.00
ATOM    742  N   SER A  52     -10.841  -9.104  -3.660  1.00  0.00
ATOM    743  CA  SER A  52     -10.562  -9.723  -2.323  1.00  0.00
ATOM    744  C   SER A  52     -11.190 -10.191  -1.062  1.00  0.00
ATOM    745  O   SER A  52     -10.554 -10.574  -0.114  1.00  0.00
ATOM    746  CB  SER A  52      -9.522  -8.788  -1.736  1.00  0.00
ATOM    747  OG  SER A  52      -8.351  -8.792  -2.506  1.00  0.00
ATOM    753  N   TYR A  53     -12.264 -10.318  -1.029  1.00  0.00
ATOM    754  CA  TYR A  53     -13.284 -10.527  -0.057  1.00  0.00
ATOM    755  C   TYR A  53     -13.117  -9.547   1.041  1.00  0.00
ATOM    756  O   TYR A  53     -12.001  -9.491   1.708  1.00  0.00
ATOM    757  CB  TYR A  53     -13.247 -11.958   0.484  1.00  0.00
ATOM    758  CG  TYR A  53     -14.357 -12.269   1.462  1.00  0.00
ATOM    759  CD1 TYR A  53     -15.659 -12.421   1.009  1.00  0.00
ATOM    760  CD2 TYR A  53     -14.073 -12.404   2.813  1.00  0.00
ATOM    761  CE1 TYR A  53     -16.674 -12.705   1.903  1.00  0.00
ATOM    762  CE2 TYR A  53     -15.087 -12.688   3.707  1.00  0.00
ATOM    763  CZ  TYR A  53     -16.382 -12.839   3.256  1.00  0.00
ATOM    764  OH  TYR A  53     -17.392 -13.122   4.147  1.00  0.00
ATOM    774  N   GLY A  54     -14.059  -8.899   1.412  1.00  0.00
ATOM    775  CA  GLY A  54     -14.622  -8.030   0.255  1.00  0.00
ATOM    776  C   GLY A  54     -15.087  -7.324  -0.698  1.00  0.00
ATOM    777  O   GLY A  54     -16.070  -7.459  -1.247  1.00  0.00
ATOM    781  N   SER A  55     -14.101  -6.403  -1.081  1.00  0.00
ATOM    782  CA  SER A  55     -14.555  -5.636  -2.124  1.00  0.00
ATOM    783  C   SER A  55     -13.574  -5.016  -3.274  1.00  0.00
ATOM    784  O   SER A  55     -13.978  -4.685  -4.440  1.00  0.00
ATOM    785  CB  SER A  55     -15.313  -4.529  -1.417  1.00  0.00
ATOM    786  OG  SER A  55     -14.462  -3.788  -0.588  1.00  0.00
ATOM    792  N   SER A  56     -12.328  -4.732  -2.849  1.00  0.00
ATOM    793  CA  SER A  56     -11.552  -3.992  -3.776  1.00  0.00
ATOM    794  C   SER A  56     -11.298  -4.822  -5.022  1.00  0.00
ATOM    795  O   SER A  56     -10.932  -6.014  -5.106  1.00  0.00
ATOM    796  CB  SER A  56     -10.242  -3.575  -3.136  1.00  0.00
ATOM    797  OG  SER A  56     -10.464  -2.705  -2.060  1.00  0.00
ATOM    803  N   THR A  57     -11.366  -4.162  -6.156  1.00  0.00
ATOM    804  CA  THR A  57     -11.096  -4.927  -7.373  1.00  0.00
ATOM    805  C   THR A  57      -9.943  -4.423  -8.206  1.00  0.00
ATOM    806  O   THR A  57      -9.834  -3.217  -8.459  1.00  0.00
ATOM    807  CB  THR A  57     -12.351  -4.974  -8.262  1.00  0.00
ATOM    808  OG1 THR A  57     -12.818  -3.639  -8.505  1.00  0.00
ATOM    809  CG2 THR A  57     -13.453  -5.777  -7.589  1.00  0.00
ATOM    817  N   TYR A  58      -9.079  -5.327  -8.626  1.00  0.00
ATOM    818  CA  TYR A  58      -8.010  -4.757  -9.353  1.00  0.00
ATOM    819  C   TYR A  58      -7.940  -5.278 -10.820  1.00  0.00
ATOM    820  O   TYR A  58      -8.096  -6.419 -11.229  1.00  0.00
ATOM    821  CB  TYR A  58      -6.703  -5.029  -8.605  1.00  0.00
ATOM    822  CG  TYR A  58      -6.686  -4.494  -7.190  1.00  0.00
ATOM    823  CD1 TYR A  58      -7.217  -5.251  -6.156  1.00  0.00
ATOM    824  CD2 TYR A  58      -6.141  -3.247  -6.927  1.00  0.00
ATOM    825  CE1 TYR A  58      -7.202  -4.763  -4.864  1.00  0.00
ATOM    826  CE2 TYR A  58      -6.126  -2.758  -5.635  1.00  0.00
ATOM    827  CZ  TYR A  58      -6.654  -3.512  -4.606  1.00  0.00
ATOM    828  OH  TYR A  58      -6.638  -3.024  -3.319  1.00  0.00
ATOM    838  N   TYR A  59      -7.801  -4.427 -11.764  1.00  0.00
ATOM    839  CA  TYR A  59      -7.719  -4.984 -13.115  1.00  0.00
ATOM    840  C   TYR A  59      -6.402  -4.588 -13.876  1.00  0.00
ATOM    841  O   TYR A  59      -5.880  -3.497 -13.642  1.00  0.00
ATOM    842  CB  TYR A  59      -8.948  -4.548 -13.915  1.00  0.00
ATOM    843  CG  TYR A  59     -10.263  -4.940 -13.278  1.00  0.00
ATOM    844  CD1 TYR A  59     -10.811  -4.153 -12.277  1.00  0.00
ATOM    845  CD2 TYR A  59     -10.920  -6.088 -13.696  1.00  0.00
ATOM    846  CE1 TYR A  59     -12.012  -4.511 -11.695  1.00  0.00
ATOM    847  CE2 TYR A  59     -12.120  -6.447 -13.114  1.00  0.00
ATOM    848  CZ  TYR A  59     -12.666  -5.663 -12.117  1.00  0.00
ATOM    849  OH  TYR A  59     -13.862  -6.021 -11.538  1.00  0.00
ATOM    859  N   ALA A  60      -5.891  -5.428 -14.780  1.00  0.00
ATOM    860  CA  ALA A  60      -4.688  -5.029 -15.523  1.00  0.00
ATOM    861  C   ALA A  60      -5.048  -3.880 -16.320  1.00  0.00
ATOM    862  O   ALA A  60      -6.167  -3.929 -16.775  1.00  0.00
ATOM    863  CB  ALA A  60      -4.241  -5.990 -16.179  1.00  0.00
ATOM    869  N   ASP A  61      -4.196  -2.943 -16.536  1.00  0.00
ATOM    870  CA  ASP A  61      -4.614  -1.792 -17.285  1.00  0.00
ATOM    871  C   ASP A  61      -5.119  -2.062 -18.674  1.00  0.00
ATOM    872  O   ASP A  61      -6.013  -1.401 -19.238  1.00  0.00
ATOM    873  CB  ASP A  61      -3.452  -0.801 -17.372  1.00  0.00
ATOM    874  CG  ASP A  61      -3.223  -0.040 -16.072  1.00  0.00
ATOM    875  OD1 ASP A  61      -4.098  -0.052 -15.238  1.00  0.00
ATOM    876  OD2 ASP A  61      -2.178   0.546 -15.927  1.00  0.00
ATOM    881  N   SER A  62      -4.553  -3.187 -19.167  1.00  0.00
ATOM    882  CA  SER A  62      -4.820  -3.378 -20.569  1.00  0.00
ATOM    883  C   SER A  62      -6.233  -3.827 -20.813  1.00  0.00
ATOM    884  O   SER A  62      -6.658  -3.948 -21.973  1.00  0.00
ATOM    885  CB  SER A  62      -3.855  -4.395 -21.147  1.00  0.00
ATOM    886  OG  SER A  62      -4.093  -5.670 -20.617  1.00  0.00
ATOM    892  N   VAL A  63      -6.920  -4.186 -19.695  1.00  0.00
ATOM    893  CA  VAL A  63      -8.217  -4.690 -19.907  1.00  0.00
ATOM    894  C   VAL A  63      -9.392  -3.917 -19.367  1.00  0.00
ATOM    895  O   VAL A  63     -10.515  -4.523 -19.579  1.00  0.00
ATOM    896  CB  VAL A  63      -8.263  -6.110 -19.314  1.00  0.00
ATOM    897  CG1 VAL A  63      -7.261  -7.014 -20.016  1.00  0.00
ATOM    898  CG2 VAL A  63      -7.987  -6.057 -17.819  1.00  0.00
ATOM    908  N   LYS A  64      -8.978  -2.829 -18.694  1.00  0.00
ATOM    909  CA  LYS A  64      -9.772  -2.065 -17.910  1.00  0.00
ATOM    910  C   LYS A  64     -11.071  -1.688 -18.747  1.00  0.00
ATOM    911  O   LYS A  64     -10.962  -1.250 -19.892  1.00  0.00
ATOM    912  CB  LYS A  64      -8.978  -0.844 -17.440  1.00  0.00
ATOM    913  CG  LYS A  64      -9.635  -0.063 -16.311  1.00  0.00
ATOM    914  CD  LYS A  64      -8.712   1.026 -15.784  1.00  0.00
ATOM    915  CE  LYS A  64      -7.520   0.434 -15.048  1.00  0.00
ATOM    916  NZ  LYS A  64      -6.637   1.490 -14.479  1.00  0.00
ATOM    930  N   GLY A  65     -12.276  -1.862 -18.175  1.00  0.00
ATOM    931  CA  GLY A  65     -13.427  -1.393 -18.960  1.00  0.00
ATOM    932  C   GLY A  65     -13.982  -2.362 -19.976  1.00  0.00
ATOM    933  O   GLY A  65     -15.041  -2.102 -20.530  1.00  0.00
ATOM    937  N   ARG A  66     -13.297  -3.459 -20.257  1.00  0.00
ATOM    938  CA  ARG A  66     -13.737  -4.502 -21.069  1.00  0.00
ATOM    939  C   ARG A  66     -14.152  -5.670 -20.083  1.00  0.00
ATOM    940  O   ARG A  66     -15.020  -6.567 -20.120  1.00  0.00
ATOM    941  CB  ARG A  66     -12.639  -4.923 -22.034  1.00  0.00
ATOM    942  CG  ARG A  66     -12.218  -3.854 -23.030  1.00  0.00
ATOM    943  CD  ARG A  66     -11.108  -4.321 -23.901  1.00  0.00
ATOM    944  NE  ARG A  66     -10.674  -3.287 -24.827  1.00  0.00
ATOM    945  CZ  ARG A  66      -9.645  -3.414 -25.686  1.00  0.00
ATOM    946  NH1 ARG A  66      -8.954  -4.531 -25.725  1.00  0.00
ATOM    947  NH2 ARG A  66      -9.328  -2.413 -26.490  1.00  0.00
ATOM    961  N   PHE A  67     -13.465  -5.797 -19.062  1.00  0.00
ATOM    962  CA  PHE A  67     -13.735  -6.946 -18.179  1.00  0.00
ATOM    963  C   PHE A  67     -14.415  -6.601 -16.864  1.00  0.00
ATOM    964  O   PHE A  67     -14.116  -5.563 -16.255  1.00  0.00
ATOM    965  CB  PHE A  67     -12.427  -7.674 -17.869  1.00  0.00
ATOM    966  CG  PHE A  67     -11.785  -8.306 -19.072  1.00  0.00
ATOM    967  CD1 PHE A  67     -12.432  -8.310 -20.299  1.00  0.00
ATOM    968  CD2 PHE A  67     -10.535  -8.898 -18.979  1.00  0.00
ATOM    969  CE1 PHE A  67     -11.843  -8.891 -21.406  1.00  0.00
ATOM    970  CE2 PHE A  67      -9.944  -9.479 -20.084  1.00  0.00
ATOM    971  CZ  PHE A  67     -10.599  -9.475 -21.299  1.00  0.00
ATOM    981  N   THR A  68     -15.275  -7.585 -16.368  1.00  0.00
ATOM    982  CA  THR A  68     -15.863  -7.291 -15.117  1.00  0.00
ATOM    983  C   THR A  68     -15.777  -8.537 -14.254  1.00  0.00
ATOM    984  O   THR A  68     -16.183  -9.663 -14.382  1.00  0.00
ATOM    985  CB  THR A  68     -17.323  -6.829 -15.274  1.00  0.00
ATOM    986  OG1 THR A  68     -17.365  -5.630 -16.061  1.00  0.00
ATOM    987  CG2 THR A  68     -17.947  -6.560 -13.915  1.00  0.00
ATOM    995  N   ILE A  69     -15.392  -8.291 -13.106  1.00  0.00
ATOM    996  CA  ILE A  69     -15.235  -9.373 -12.171  1.00  0.00
ATOM    997  C   ILE A  69     -16.380  -9.482 -11.133  1.00  0.00
ATOM    998  O   ILE A  69     -16.717  -8.434 -10.621  1.00  0.00
ATOM    999  CB  ILE A  69     -13.889  -9.224 -11.439  1.00  0.00
ATOM   1000  CG1 ILE A  69     -12.772  -9.912 -12.229  1.00  0.00
ATOM   1001  CG2 ILE A  69     -13.983  -9.797 -10.033  1.00  0.00
ATOM   1002  CD1 ILE A  69     -12.980 -11.397 -12.413  1.00  0.00
ATOM   1014  N   SER A  70     -16.924 -10.526 -10.703  1.00  0.00
ATOM   1015  CA  SER A  70     -17.934 -10.412  -9.633  1.00  0.00
ATOM   1016  C   SER A  70     -17.756 -11.650  -8.749  1.00  0.00
ATOM   1017  O   SER A  70     -17.662 -12.856  -8.963  1.00  0.00
ATOM   1018  CB  SER A  70     -19.340 -10.342 -10.195  1.00  0.00
ATOM   1019  OG  SER A  70     -20.289 -10.277  -9.165  1.00  0.00
ATOM   1025  N   ARG A  71     -17.926 -11.396  -7.545  1.00  0.00
ATOM   1026  CA  ARG A  71     -17.834 -12.465  -6.590  1.00  0.00
ATOM   1027  C   ARG A  71     -19.173 -12.921  -5.946  1.00  0.00
ATOM   1028  O   ARG A  71     -20.105 -12.139  -5.819  1.00  0.00
ATOM   1029  CB  ARG A  71     -16.874 -12.043  -5.488  1.00  0.00
ATOM   1030  CG  ARG A  71     -17.355 -10.884  -4.629  1.00  0.00
ATOM   1031  CD  ARG A  71     -16.501 -10.699  -3.428  1.00  0.00
ATOM   1032  NE  ARG A  71     -16.973  -9.609  -2.589  1.00  0.00
ATOM   1033  CZ  ARG A  71     -17.975  -9.710  -1.694  1.00  0.00
ATOM   1034  NH1 ARG A  71     -18.597 -10.857  -1.532  1.00  0.00
ATOM   1035  NH2 ARG A  71     -18.330  -8.657  -0.978  1.00  0.00
ATOM   1049  N   ASP A  72     -19.234 -14.219  -5.428  1.00  0.00
ATOM   1050  CA  ASP A  72     -20.420 -14.596  -4.696  1.00  0.00
ATOM   1051  C   ASP A  72     -19.962 -15.230  -3.405  1.00  0.00
ATOM   1052  O   ASP A  72     -19.351 -16.345  -3.365  1.00  0.00
ATOM   1053  CB  ASP A  72     -21.293 -15.565  -5.497  1.00  0.00
ATOM   1054  CG  ASP A  72     -22.548 -15.990  -4.746  1.00  0.00
ATOM   1055  OD1 ASP A  72     -22.484 -16.118  -3.546  1.00  0.00
ATOM   1056  OD2 ASP A  72     -23.557 -16.184  -5.380  1.00  0.00
ATOM   1061  N   ASN A  73     -19.999 -14.478  -2.352  1.00  0.00
ATOM   1062  CA  ASN A  73     -19.416 -15.065  -1.216  1.00  0.00
ATOM   1063  C   ASN A  73     -20.161 -16.305  -0.706  1.00  0.00
ATOM   1064  O   ASN A  73     -19.543 -17.185  -0.064  1.00  0.00
ATOM   1065  CB  ASN A  73     -19.302 -14.013  -0.129  1.00  0.00
ATOM   1066  CG  ASN A  73     -20.639 -13.467   0.289  1.00  0.00
ATOM   1067  OD1 ASN A  73     -21.385 -12.921  -0.533  1.00  0.00
ATOM   1068  ND2 ASN A  73     -20.956 -13.602   1.552  1.00  0.00
ATOM   1075  N   ALA A  74     -21.433 -16.379  -0.941  1.00  0.00
ATOM   1076  CA  ALA A  74     -22.119 -17.462  -0.343  1.00  0.00
ATOM   1077  C   ALA A  74     -21.626 -18.758  -1.017  1.00  0.00
ATOM   1078  O   ALA A  74     -21.440 -19.818  -0.378  1.00  0.00
ATOM   1079  CB  ALA A  74     -23.627 -17.125  -0.447  1.00  0.00
ATOM   1085  N   LYS A  75     -21.382 -18.603  -2.385  1.00  0.00
ATOM   1086  CA  LYS A  75     -21.161 -19.833  -3.089  1.00  0.00
ATOM   1087  C   LYS A  75     -19.654 -20.135  -3.310  1.00  0.00
ATOM   1088  O   LYS A  75     -19.293 -21.279  -3.625  1.00  0.00
ATOM   1089  CB  LYS A  75     -21.902 -19.788  -4.426  1.00  0.00
ATOM   1090  CG  LYS A  75     -23.417 -19.695  -4.301  1.00  0.00
ATOM   1091  CD  LYS A  75     -24.082 -19.665  -5.669  1.00  0.00
ATOM   1092  CE  LYS A  75     -25.597 -19.568  -5.548  1.00  0.00
ATOM   1093  NZ  LYS A  75     -26.258 -19.492  -6.878  1.00  0.00
ATOM   1107  N   ASN A  76     -18.773 -19.239  -2.851  1.00  0.00
ATOM   1108  CA  ASN A  76     -17.337 -19.260  -2.960  1.00  0.00
ATOM   1109  C   ASN A  76     -16.987 -19.296  -4.563  1.00  0.00
ATOM   1110  O   ASN A  76     -16.224 -20.024  -5.268  1.00  0.00
ATOM   1111  CB  ASN A  76     -16.774 -20.440  -2.189  1.00  0.00
ATOM   1112  CG  ASN A  76     -17.013 -20.331  -0.708  1.00  0.00
ATOM   1113  OD1 ASN A  76     -16.742 -19.289  -0.099  1.00  0.00
ATOM   1114  ND2 ASN A  76     -17.515 -21.385  -0.119  1.00  0.00
ATOM   1121  N   THR A  77     -17.781 -18.370  -5.281  1.00  0.00
ATOM   1122  CA  THR A  77     -17.554 -18.372  -6.751  1.00  0.00
ATOM   1123  C   THR A  77     -17.051 -17.008  -7.332  1.00  0.00
ATOM   1124  O   THR A  77     -17.172 -15.833  -6.944  1.00  0.00
ATOM   1125  CB  THR A  77     -18.845 -18.783  -7.482  1.00  0.00
ATOM   1126  OG1 THR A  77     -19.881 -17.831  -7.200  1.00  0.00
ATOM   1127  CG2 THR A  77     -19.296 -20.165  -7.034  1.00  0.00
ATOM   1135  N   VAL A  78     -16.246 -17.110  -8.325  1.00  0.00
ATOM   1136  CA  VAL A  78     -15.854 -15.847  -8.922  1.00  0.00
ATOM   1137  C   VAL A  78     -16.140 -15.809 -10.479  1.00  0.00
ATOM   1138  O   VAL A  78     -16.160 -16.636 -11.349  1.00  0.00
ATOM   1139  CB  VAL A  78     -14.355 -15.609  -8.652  1.00  0.00
ATOM   1140  CG1 VAL A  78     -13.904 -14.297  -9.279  1.00  0.00
ATOM   1141  CG2 VAL A  78     -14.092 -15.608  -7.154  1.00  0.00
ATOM   1151  N   TYR A  79     -16.797 -14.767 -10.861  1.00  0.00
ATOM   1152  CA  TYR A  79     -16.985 -14.760 -12.257  1.00  0.00
ATOM   1153  C   TYR A  79     -16.232 -13.570 -13.005  1.00  0.00
ATOM   1154  O   TYR A  79     -16.018 -12.414 -12.650  1.00  0.00
ATOM   1155  CB  TYR A  79     -18.491 -14.728 -12.525  1.00  0.00
ATOM   1156  CG  TYR A  79     -19.247 -15.875 -11.894  1.00  0.00
ATOM   1157  CD1 TYR A  79     -19.611 -15.815 -10.556  1.00  0.00
ATOM   1158  CD2 TYR A  79     -19.580 -16.987 -12.653  1.00  0.00
ATOM   1159  CE1 TYR A  79     -20.302 -16.863  -9.980  1.00  0.00
ATOM   1160  CE2 TYR A  79     -20.271 -18.035 -12.077  1.00  0.00
ATOM   1161  CZ  TYR A  79     -20.631 -17.975 -10.747  1.00  0.00
ATOM   1162  OH  TYR A  79     -21.320 -19.019 -10.172  1.00  0.00
ATOM   1172  N   LEU A  80     -15.778 -13.868 -14.187  1.00  0.00
ATOM   1173  CA  LEU A  80     -15.184 -12.774 -14.915  1.00  0.00
ATOM   1174  C   LEU A  80     -16.020 -12.495 -16.265  1.00  0.00
ATOM   1175  O   LEU A  80     -16.383 -13.314 -17.119  1.00  0.00
ATOM   1176  CB  LEU A  80     -13.719 -13.111 -15.222  1.00  0.00
ATOM   1177  CG  LEU A  80     -12.855 -11.940 -15.708  1.00  0.00
ATOM   1178  CD1 LEU A  80     -11.384 -12.327 -15.628  1.00  0.00
ATOM   1179  CD2 LEU A  80     -13.248 -11.577 -17.132  1.00  0.00
ATOM   1191  N   GLN A  81     -16.529 -11.376 -16.449  1.00  0.00
ATOM   1192  CA  GLN A  81     -17.198 -11.220 -17.669  1.00  0.00
ATOM   1193  C   GLN A  81     -16.429 -10.398 -18.699  1.00  0.00
ATOM   1194  O   GLN A  81     -15.890  -9.305 -18.579  1.00  0.00
ATOM   1195  CB  GLN A  81     -18.566 -10.585 -17.402  1.00  0.00
ATOM   1196  CG  GLN A  81     -19.403 -10.359 -18.649  1.00  0.00
ATOM   1197  CD  GLN A  81     -20.825  -9.945 -18.324  1.00  0.00
ATOM   1198  OE1 GLN A  81     -21.357 -10.277 -17.260  1.00  0.00
ATOM   1199  NE2 GLN A  81     -21.452  -9.215 -19.240  1.00  0.00
ATOM   1208  N   MET A  82     -16.286 -11.023 -19.902  1.00  0.00
ATOM   1209  CA  MET A  82     -15.568 -10.213 -20.765  1.00  0.00
ATOM   1210  C   MET A  82     -16.461  -9.575 -21.886  1.00  0.00
ATOM   1211  O   MET A  82     -17.304 -10.171 -22.546  1.00  0.00
ATOM   1212  CB  MET A  82     -14.429 -11.047 -21.350  1.00  0.00
ATOM   1213  CG  MET A  82     -13.507 -11.669 -20.312  1.00  0.00
ATOM   1214  SD  MET A  82     -12.211 -12.683 -21.052  1.00  0.00
ATOM   1215  CE  MET A  82     -11.350 -13.253 -19.588  1.00  0.00
ATOM   1225  N   ASN A  83     -16.407  -8.263 -22.049  1.00  0.00
ATOM   1226  CA  ASN A  83     -17.273  -7.758 -23.031  1.00  0.00
ATOM   1227  C   ASN A  83     -16.257  -7.244 -24.030  1.00  0.00
ATOM   1228  O   ASN A  83     -15.155  -6.808 -23.667  1.00  0.00
ATOM   1229  CB  ASN A  83     -18.218  -6.693 -22.507  1.00  0.00
ATOM   1230  CG  ASN A  83     -19.171  -7.225 -21.472  1.00  0.00
ATOM   1231  OD1 ASN A  83     -19.811  -8.264 -21.676  1.00  0.00
ATOM   1232  ND2 ASN A  83     -19.279  -6.533 -20.367  1.00  0.00
ATOM   1239  N   SER A  84     -16.653  -7.248 -25.163  1.00  0.00
ATOM   1240  CA  SER A  84     -16.051  -6.844 -26.357  1.00  0.00
ATOM   1241  C   SER A  84     -14.687  -7.421 -26.700  1.00  0.00
ATOM   1242  O   SER A  84     -13.698  -6.705 -26.821  1.00  0.00
ATOM   1243  CB  SER A  84     -15.956  -5.331 -26.318  1.00  0.00
ATOM   1244  OG  SER A  84     -17.229  -4.751 -26.235  1.00  0.00
ATOM   1250  N   LEU A  85     -14.626  -8.686 -26.807  1.00  0.00
ATOM   1251  CA  LEU A  85     -13.375  -9.389 -26.948  1.00  0.00
ATOM   1252  C   LEU A  85     -12.598  -8.954 -28.248  1.00  0.00
ATOM   1253  O   LEU A  85     -13.047  -8.643 -29.361  1.00  0.00
ATOM   1254  CB  LEU A  85     -13.651 -10.898 -26.965  1.00  0.00
ATOM   1255  CG  LEU A  85     -13.987 -11.528 -25.607  1.00  0.00
ATOM   1256  CD1 LEU A  85     -14.185 -13.028 -25.778  1.00  0.00
ATOM   1257  CD2 LEU A  85     -12.867 -11.235 -24.620  1.00  0.00
ATOM   1269  N   LYS A  86     -11.295  -8.918 -28.123  1.00  0.00
ATOM   1270  CA  LYS A  86     -10.542  -8.489 -29.310  1.00  0.00
ATOM   1271  C   LYS A  86      -9.647  -9.643 -29.542  1.00  0.00
ATOM   1272  O   LYS A  86      -9.435 -10.207 -28.495  1.00  0.00
ATOM   1273  CB  LYS A  86      -9.754  -7.194 -29.106  1.00  0.00
ATOM   1274  CG  LYS A  86     -10.610  -5.988 -28.743  1.00  0.00
ATOM   1275  CD  LYS A  86     -11.472  -5.549 -29.918  1.00  0.00
ATOM   1276  CE  LYS A  86     -12.258  -4.289 -29.587  1.00  0.00
ATOM   1277  NZ  LYS A  86     -13.113  -3.852 -30.724  1.00  0.00
ATOM   1291  N   PRO A  87      -9.128  -9.844 -30.811  1.00  0.00
ATOM   1292  CA  PRO A  87      -8.315 -10.899 -31.343  1.00  0.00
ATOM   1293  C   PRO A  87      -7.110 -11.112 -30.543  1.00  0.00
ATOM   1294  O   PRO A  87      -6.685 -12.263 -30.479  1.00  0.00
ATOM   1295  CB  PRO A  87      -7.963 -10.398 -32.748  1.00  0.00
ATOM   1296  CG  PRO A  87      -9.172  -9.639 -33.179  1.00  0.00
ATOM   1297  CD  PRO A  87      -9.662  -8.970 -31.923  1.00  0.00
ATOM   1305  N   GLU A  88      -6.705 -10.054 -29.868  1.00  0.00
ATOM   1306  CA  GLU A  88      -5.525 -10.034 -29.055  1.00  0.00
ATOM   1307  C   GLU A  88      -5.689 -10.595 -27.678  1.00  0.00
ATOM   1308  O   GLU A  88      -4.743 -10.793 -26.924  1.00  0.00
ATOM   1309  CB  GLU A  88      -5.013  -8.596 -28.942  1.00  0.00
ATOM   1310  CG  GLU A  88      -4.533  -7.996 -30.256  1.00  0.00
ATOM   1311  CD  GLU A  88      -4.076  -6.570 -30.115  1.00  0.00
ATOM   1312  OE1 GLU A  88      -4.154  -6.046 -29.030  1.00  0.00
ATOM   1313  OE2 GLU A  88      -3.649  -6.005 -31.094  1.00  0.00
ATOM   1320  N   ASP A  89      -6.940 -10.876 -27.353  1.00  0.00
ATOM   1321  CA  ASP A  89      -7.340 -11.446 -26.126  1.00  0.00
ATOM   1322  C   ASP A  89      -7.208 -12.956 -26.321  1.00  0.00
ATOM   1323  O   ASP A  89      -7.573 -13.696 -25.427  1.00  0.00
ATOM   1324  CB  ASP A  89      -8.770 -11.040 -25.759  1.00  0.00
ATOM   1325  CG  ASP A  89      -8.885  -9.575 -25.358  1.00  0.00
ATOM   1326  OD1 ASP A  89      -7.999  -9.089 -24.695  1.00  0.00
ATOM   1327  OD2 ASP A  89      -9.858  -8.957 -25.717  1.00  0.00
ATOM   1332  N   THR A  90      -6.673 -13.457 -27.506  1.00  0.00
ATOM   1333  CA  THR A  90      -6.682 -14.912 -27.421  1.00  0.00
ATOM   1334  C   THR A  90      -5.647 -15.343 -26.328  1.00  0.00
ATOM   1335  O   THR A  90      -4.517 -14.827 -26.260  1.00  0.00
ATOM   1336  CB  THR A  90      -6.351 -15.557 -28.780  1.00  0.00
ATOM   1337  OG1 THR A  90      -7.399 -15.270 -29.716  1.00  0.00
ATOM   1338  CG2 THR A  90      -6.207 -17.065 -28.633  1.00  0.00
ATOM   1346  N   ALA A  91      -6.097 -16.166 -25.396  1.00  0.00
ATOM   1347  CA  ALA A  91      -5.064 -16.566 -24.361  1.00  0.00
ATOM   1348  C   ALA A  91      -5.538 -17.821 -23.415  1.00  0.00
ATOM   1349  O   ALA A  91      -6.666 -18.413 -23.354  1.00  0.00
ATOM   1350  CB  ALA A  91      -4.622 -15.626 -23.647  1.00  0.00
ATOM   1356  N   VAL A  92      -4.655 -18.423 -22.722  1.00  0.00
ATOM   1357  CA  VAL A  92      -5.271 -19.411 -21.730  1.00  0.00
ATOM   1358  C   VAL A  92      -5.602 -18.724 -20.336  1.00  0.00
ATOM   1359  O   VAL A  92      -4.883 -18.006 -19.665  1.00  0.00
ATOM   1360  CB  VAL A  92      -4.313 -20.593 -21.491  1.00  0.00
ATOM   1361  CG1 VAL A  92      -4.930 -21.592 -20.522  1.00  0.00
ATOM   1362  CG2 VAL A  92      -3.979 -21.263 -22.815  1.00  0.00
ATOM   1372  N   TYR A  93      -6.807 -18.872 -19.904  1.00  0.00
ATOM   1373  CA  TYR A  93      -7.095 -18.279 -18.659  1.00  0.00
ATOM   1374  C   TYR A  93      -7.012 -19.355 -17.464  1.00  0.00
ATOM   1375  O   TYR A  93      -7.289 -20.569 -17.417  1.00  0.00
ATOM   1376  CB  TYR A  93      -8.471 -17.615 -18.746  1.00  0.00
ATOM   1377  CG  TYR A  93      -8.499 -16.380 -19.619  1.00  0.00
ATOM   1378  CD1 TYR A  93      -9.137 -16.415 -20.851  1.00  0.00
ATOM   1379  CD2 TYR A  93      -7.886 -15.213 -19.189  1.00  0.00
ATOM   1380  CE1 TYR A  93      -9.161 -15.287 -21.648  1.00  0.00
ATOM   1381  CE2 TYR A  93      -7.911 -14.084 -19.986  1.00  0.00
ATOM   1382  CZ  TYR A  93      -8.546 -14.119 -21.210  1.00  0.00
ATOM   1383  OH  TYR A  93      -8.571 -12.996 -22.005  1.00  0.00
ATOM   1393  N   TYR A  94      -6.517 -18.766 -16.341  1.00  0.00
ATOM   1394  CA  TYR A  94      -6.457 -19.641 -15.201  1.00  0.00
ATOM   1395  C   TYR A  94      -7.151 -18.929 -13.969  1.00  0.00
ATOM   1396  O   TYR A  94      -7.347 -17.722 -13.790  1.00  0.00
ATOM   1397  CB  TYR A  94      -5.003 -20.010 -14.902  1.00  0.00
ATOM   1398  CG  TYR A  94      -4.396 -20.966 -15.905  1.00  0.00
ATOM   1399  CD1 TYR A  94      -3.777 -20.475 -17.044  1.00  0.00
ATOM   1400  CD2 TYR A  94      -4.461 -22.334 -15.687  1.00  0.00
ATOM   1401  CE1 TYR A  94      -3.224 -21.348 -17.961  1.00  0.00
ATOM   1402  CE2 TYR A  94      -3.908 -23.207 -16.603  1.00  0.00
ATOM   1403  CZ  TYR A  94      -3.292 -22.718 -17.736  1.00  0.00
ATOM   1404  OH  TYR A  94      -2.741 -23.588 -18.649  1.00  0.00
ATOM   1414  N   CYS A  95      -7.505 -19.643 -13.021  1.00  0.00
ATOM   1415  CA  CYS A  95      -8.027 -19.008 -11.836  1.00  0.00
ATOM   1416  C   CYS A  95      -7.137 -19.178 -10.608  1.00  0.00
ATOM   1417  O   CYS A  95      -6.500 -20.183 -10.239  1.00  0.00
ATOM   1418  CB  CYS A  95      -9.416 -19.567 -11.523  1.00  0.00
ATOM   1419  SG  CYS A  95     -10.587 -19.446 -12.896  1.00  0.00
ATOM   1425  N   ALA A  96      -7.282 -18.292  -9.752  1.00  0.00
ATOM   1426  CA  ALA A  96      -6.513 -18.597  -8.632  1.00  0.00
ATOM   1427  C   ALA A  96      -6.989 -18.065  -7.290  1.00  0.00
ATOM   1428  O   ALA A  96      -7.621 -17.037  -7.053  1.00  0.00
ATOM   1429  CB  ALA A  96      -4.989 -17.833  -8.866  1.00  0.00
ATOM   1435  N   ALA A  97      -6.562 -18.844  -6.242  1.00  0.00
ATOM   1436  CA  ALA A  97      -7.125 -18.328  -4.969  1.00  0.00
ATOM   1437  C   ALA A  97      -6.220 -18.527  -3.665  1.00  0.00
ATOM   1438  O   ALA A  97      -5.636 -19.547  -3.327  1.00  0.00
ATOM   1439  CB  ALA A  97      -8.224 -19.173  -4.623  1.00  0.00
ATOM   1445  N   PRO A  98      -5.499 -17.355  -3.584  1.00  0.00
ATOM   1446  CA  PRO A  98      -4.531 -17.283  -2.641  1.00  0.00
ATOM   1447  C   PRO A  98      -5.385 -17.934  -1.281  1.00  0.00
ATOM   1448  O   PRO A  98      -6.723 -17.962  -1.109  1.00  0.00
ATOM   1449  CB  PRO A  98      -4.225 -15.783  -2.591  1.00  0.00
ATOM   1450  CG  PRO A  98      -4.646 -15.279  -3.930  1.00  0.00
ATOM   1451  CD  PRO A  98      -5.862 -16.099  -4.272  1.00  0.00
ATOM   1459  N   TYR A  99      -4.627 -17.989  -0.230  1.00  0.00
ATOM   1460  CA  TYR A  99      -5.287 -18.471   1.060  1.00  0.00
ATOM   1461  C   TYR A  99      -4.276 -17.828   1.792  1.00  0.00
ATOM   1462  O   TYR A  99      -3.012 -17.894   1.639  1.00  0.00
ATOM   1463  CB  TYR A  99      -5.368 -19.979   1.308  1.00  0.00
ATOM   1464  CG  TYR A  99      -5.882 -20.345   2.683  1.00  0.00
ATOM   1465  CD1 TYR A  99      -7.247 -20.378   2.928  1.00  0.00
ATOM   1466  CD2 TYR A  99      -4.987 -20.647   3.700  1.00  0.00
ATOM   1467  CE1 TYR A  99      -7.716 -20.712   4.183  1.00  0.00
ATOM   1468  CE2 TYR A  99      -5.456 -20.981   4.955  1.00  0.00
ATOM   1469  CZ  TYR A  99      -6.814 -21.014   5.198  1.00  0.00
ATOM   1470  OH  TYR A  99      -7.281 -21.347   6.449  1.00  0.00
ATOM   1480  N   PHE A 100      -4.867 -17.125   2.608  1.00  0.00
ATOM   1481  CA  PHE A 100      -4.379 -16.067   3.309  1.00  0.00
ATOM   1482  C   PHE A 100      -4.485 -16.798   4.489  1.00  0.00
ATOM   1483  O   PHE A 100      -5.181 -17.794   4.778  1.00  0.00
ATOM   1484  CB  PHE A 100      -5.220 -14.789   3.278  1.00  0.00
ATOM   1485  CG  PHE A 100      -5.193 -14.078   1.955  1.00  0.00
ATOM   1486  CD1 PHE A 100      -5.914 -14.564   0.876  1.00  0.00
ATOM   1487  CD2 PHE A 100      -4.444 -12.923   1.787  1.00  0.00
ATOM   1488  CE1 PHE A 100      -5.890 -13.911  -0.342  1.00  0.00
ATOM   1489  CE2 PHE A 100      -4.418 -12.268   0.572  1.00  0.00
ATOM   1490  CZ  PHE A 100      -5.142 -12.762  -0.494  1.00  0.00
ATOM   1500  N   TYR A 101      -3.795 -16.174   5.120  1.00  0.00
ATOM   1501  CA  TYR A 101      -3.397 -16.211   6.308  1.00  0.00
ATOM   1502  C   TYR A 101      -3.777 -14.852   6.605  1.00  0.00
ATOM   1503  O   TYR A 101      -3.702 -13.930   5.780  1.00  0.00
ATOM   1504  CB  TYR A 101      -1.906 -16.531   6.441  1.00  0.00
ATOM   1505  CG  TYR A 101      -1.526 -17.897   5.917  1.00  0.00
ATOM   1506  CD1 TYR A 101      -1.290 -18.079   4.562  1.00  0.00
ATOM   1507  CD2 TYR A 101      -1.411 -18.968   6.791  1.00  0.00
ATOM   1508  CE1 TYR A 101      -0.942 -19.328   4.083  1.00  0.00
ATOM   1509  CE2 TYR A 101      -1.064 -20.217   6.312  1.00  0.00
ATOM   1510  CZ  TYR A 101      -0.830 -20.398   4.964  1.00  0.00
ATOM   1511  OH  TYR A 101      -0.484 -21.641   4.487  1.00  0.00
ATOM   1521  N   PRO A 102      -4.204 -14.751   7.793  1.00  0.00
ATOM   1522  CA  PRO A 102      -4.742 -13.575   8.306  1.00  0.00
ATOM   1523  C   PRO A 102      -3.591 -12.718   7.958  1.00  0.00
ATOM   1524  O   PRO A 102      -2.379 -12.963   8.067  1.00  0.00
ATOM   1525  CB  PRO A 102      -4.940 -13.800   9.808  1.00  0.00
ATOM   1526  CG  PRO A 102      -5.207 -15.261   9.927  1.00  0.00
ATOM   1527  CD  PRO A 102      -4.357 -15.886   8.854  1.00  0.00
ATOM   1535  N   VAL A 103      -4.079 -11.659   7.549  1.00  0.00
ATOM   1536  CA  VAL A 103      -3.499 -10.550   7.003  1.00  0.00
ATOM   1537  C   VAL A 103      -3.732  -9.462   8.127  1.00  0.00
ATOM   1538  O   VAL A 103      -4.485  -9.503   9.125  1.00  0.00
ATOM   1539  CB  VAL A 103      -4.158 -10.191   5.658  1.00  0.00
ATOM   1540  CG1 VAL A 103      -4.119 -11.381   4.711  1.00  0.00
ATOM   1541  CG2 VAL A 103      -5.589  -9.733   5.889  1.00  0.00
ATOM   1551  N   VAL A 104      -2.990  -8.584   7.785  1.00  0.00
ATOM   1552  CA  VAL A 104      -2.377  -7.394   7.841  1.00  0.00
ATOM   1553  C   VAL A 104      -2.609  -6.841   6.476  1.00  0.00
ATOM   1554  O   VAL A 104      -2.499  -7.606   5.535  1.00  0.00
ATOM   1555  CB  VAL A 104      -0.881  -7.546   8.171  1.00  0.00
ATOM   1556  CG1 VAL A 104      -0.200  -6.187   8.198  1.00  0.00
ATOM   1557  CG2 VAL A 104      -0.715  -8.259   9.505  1.00  0.00
ATOM   1567  N   PRO A 105      -3.187  -5.647   6.397  1.00  0.00
ATOM   1568  CA  PRO A 105      -3.543  -5.076   5.109  1.00  0.00
ATOM   1569  C   PRO A 105      -2.304  -4.921   4.190  1.00  0.00
ATOM   1570  O   PRO A 105      -2.403  -4.839   2.980  1.00  0.00
ATOM   1571  CB  PRO A 105      -4.137  -3.720   5.502  1.00  0.00
ATOM   1572  CG  PRO A 105      -3.496  -3.405   6.810  1.00  0.00
ATOM   1573  CD  PRO A 105      -3.401  -4.734   7.510  1.00  0.00
ATOM   1581  N   TRP A 106      -1.126  -4.902   4.846  1.00  0.00
ATOM   1582  CA  TRP A 106       0.117  -4.737   4.143  1.00  0.00
ATOM   1583  C   TRP A 106       0.642  -6.000   3.562  1.00  0.00
ATOM   1584  O   TRP A 106       1.721  -5.982   2.975  1.00  0.00
ATOM   1585  CB  TRP A 106       1.174  -4.150   5.081  1.00  0.00
ATOM   1586  CG  TRP A 106       0.858  -2.759   5.542  1.00  0.00
ATOM   1587  CD1 TRP A 106       0.441  -2.388   6.786  1.00  0.00
ATOM   1588  CD2 TRP A 106       0.935  -1.540   4.764  1.00  0.00
ATOM   1589  NE1 TRP A 106       0.252  -1.029   6.834  1.00  0.00
ATOM   1590  CE2 TRP A 106       0.550  -0.494   5.606  1.00  0.00
ATOM   1591  CE3 TRP A 106       1.293  -1.258   3.440  1.00  0.00
ATOM   1592  CZ2 TRP A 106       0.511   0.821   5.171  1.00  0.00
ATOM   1593  CZ3 TRP A 106       1.255   0.061   3.003  1.00  0.00
ATOM   1594  CH2 TRP A 106       0.875   1.073   3.848  1.00  0.00
ATOM   1605  N   PHE A 107      -0.041  -7.106   3.878  1.00  0.00
ATOM   1606  CA  PHE A 107       0.439  -8.402   3.533  1.00  0.00
ATOM   1607  C   PHE A 107      -0.330  -8.204   2.408  1.00  0.00
ATOM   1608  O   PHE A 107      -1.437  -7.642   2.360  1.00  0.00
ATOM   1609  CB  PHE A 107       0.031  -9.589   4.408  1.00  0.00
ATOM   1610  CG  PHE A 107       0.794  -9.680   5.699  1.00  0.00
ATOM   1611  CD1 PHE A 107       0.363 -10.516   6.718  1.00  0.00
ATOM   1612  CD2 PHE A 107       1.942  -8.928   5.899  1.00  0.00
ATOM   1613  CE1 PHE A 107       1.065 -10.601   7.907  1.00  0.00
ATOM   1614  CE2 PHE A 107       2.645  -9.011   7.085  1.00  0.00
ATOM   1615  CZ  PHE A 107       2.205  -9.849   8.091  1.00  0.00
ATOM   1625  N   TYR A 108       0.353  -8.586   1.572  1.00  0.00
ATOM   1626  CA  TYR A 108       0.304  -8.772   0.281  1.00  0.00
ATOM   1627  C   TYR A 108       0.127 -10.187   0.351  1.00  0.00
ATOM   1628  O   TYR A 108       0.237 -10.754   1.454  1.00  0.00
ATOM   1629  CB  TYR A 108       1.561  -8.316  -0.463  1.00  0.00
ATOM   1630  CG  TYR A 108       1.873  -6.846  -0.288  1.00  0.00
ATOM   1631  CD1 TYR A 108       2.994  -6.457   0.431  1.00  0.00
ATOM   1632  CD2 TYR A 108       1.041  -5.888  -0.848  1.00  0.00
ATOM   1633  CE1 TYR A 108       3.280  -5.114   0.591  1.00  0.00
ATOM   1634  CE2 TYR A 108       1.329  -4.546  -0.689  1.00  0.00
ATOM   1635  CZ  TYR A 108       2.442  -4.158   0.027  1.00  0.00
ATOM   1636  OH  TYR A 108       2.727  -2.822   0.187  1.00  0.00
ATOM   1646  N   ALA A 109      -0.038 -10.710  -0.787  1.00  0.00
ATOM   1647  CA  ALA A 109      -0.446 -12.012  -0.834  1.00  0.00
ATOM   1648  C   ALA A 109       1.086 -11.673  -0.779  1.00  0.00
ATOM   1649  O   ALA A 109       1.503 -10.810  -1.445  1.00  0.00
ATOM   1650  CB  ALA A 109      -0.942 -11.778  -2.328  1.00  0.00
ATOM   1656  N   LEU A 110       1.744 -12.400  -0.242  1.00  0.00
ATOM   1657  CA  LEU A 110       2.776 -13.052   0.175  1.00  0.00
ATOM   1658  C   LEU A 110       2.355 -14.255  -0.320  1.00  0.00
ATOM   1659  O   LEU A 110       1.218 -14.377  -0.752  1.00  0.00
ATOM   1660  CB  LEU A 110       2.962 -13.036   1.698  1.00  0.00
ATOM   1661  CG  LEU A 110       3.124 -11.651   2.334  1.00  0.00
ATOM   1662  CD1 LEU A 110       3.183 -11.790   3.850  1.00  0.00
ATOM   1663  CD2 LEU A 110       4.384 -10.989   1.797  1.00  0.00
ATOM   1675  N   ASP A 111       3.093 -15.167  -0.272  1.00  0.00
ATOM   1676  CA  ASP A 111       2.563 -16.295  -0.905  1.00  0.00
ATOM   1677  C   ASP A 111       2.177 -16.763   0.354  1.00  0.00
ATOM   1678  O   ASP A 111       2.901 -16.948   1.354  1.00  0.00
ATOM   1679  CB  ASP A 111       3.544 -17.202  -1.652  1.00  0.00
ATOM   1680  CG  ASP A 111       4.311 -16.471  -2.746  1.00  0.00
ATOM   1681  OD1 ASP A 111       3.943 -15.366  -3.065  1.00  0.00
ATOM   1682  OD2 ASP A 111       5.258 -17.026  -3.251  1.00  0.00
ATOM   1687  N   TYR A 112       1.084 -16.871   0.095  1.00  0.00
ATOM   1688  CA  TYR A 112       0.035 -17.216   0.467  1.00  0.00
ATOM   1689  C   TYR A 112      -0.132 -18.197  -0.611  1.00  0.00
ATOM   1690  O   TYR A 112       0.479 -18.136  -1.651  1.00  0.00
ATOM   1691  CB  TYR A 112      -0.969 -16.063   0.527  1.00  0.00
ATOM   1692  CG  TYR A 112      -0.762 -15.135   1.704  1.00  0.00
ATOM   1693  CD1 TYR A 112       0.081 -15.507   2.741  1.00  0.00
ATOM   1694  CD2 TYR A 112      -1.416 -13.913   1.746  1.00  0.00
ATOM   1695  CE1 TYR A 112       0.270 -14.660   3.816  1.00  0.00
ATOM   1696  CE2 TYR A 112      -1.226 -13.065   2.821  1.00  0.00
ATOM   1697  CZ  TYR A 112      -0.387 -13.435   3.853  1.00  0.00
ATOM   1698  OH  TYR A 112      -0.200 -12.591   4.923  1.00  0.00
ATOM   1708  N   LEU A 113      -0.845 -19.012  -0.369  1.00  0.00
ATOM   1709  CA  LEU A 113      -1.012 -20.251  -1.112  1.00  0.00
ATOM   1710  C   LEU A 113      -1.954 -19.979  -2.069  1.00  0.00
ATOM   1711  O   LEU A 113      -3.090 -19.455  -2.130  1.00  0.00
ATOM   1712  CB  LEU A 113      -1.495 -21.426  -0.254  1.00  0.00
ATOM   1713  CG  LEU A 113      -0.557 -21.850   0.884  1.00  0.00
ATOM   1714  CD1 LEU A 113      -1.214 -22.954   1.700  1.00  0.00
ATOM   1715  CD2 LEU A 113       0.769 -22.316   0.301  1.00  0.00
ATOM   1727  N   TYR A 114      -1.430 -20.295  -2.947  1.00  0.00
ATOM   1728  CA  TYR A 114      -2.100 -20.158  -3.969  1.00  0.00
ATOM   1729  C   TYR A 114      -2.707 -21.420  -4.435  1.00  0.00
ATOM   1730  O   TYR A 114      -2.092 -22.568  -4.498  1.00  0.00
ATOM   1731  CB  TYR A 114      -1.181 -19.516  -5.011  1.00  0.00
ATOM   1732  CG  TYR A 114      -0.762 -18.103  -4.667  1.00  0.00
ATOM   1733  CD1 TYR A 114       0.559 -17.831  -4.346  1.00  0.00
ATOM   1734  CD2 TYR A 114      -1.699 -17.081  -4.674  1.00  0.00
ATOM   1735  CE1 TYR A 114       0.943 -16.542  -4.031  1.00  0.00
ATOM   1736  CE2 TYR A 114      -1.316 -15.791  -4.360  1.00  0.00
ATOM   1737  CZ  TYR A 114      -0.001 -15.521  -4.040  1.00  0.00
ATOM   1738  OH  TYR A 114       0.380 -14.236  -3.727  1.00  0.00
ATOM   1748  N   TYR A 115      -3.910 -21.205  -5.063  1.00  0.00
ATOM   1749  CA  TYR A 115      -4.507 -22.396  -5.742  1.00  0.00
ATOM   1750  C   TYR A 115      -4.887 -22.161  -7.132  1.00  0.00
ATOM   1751  O   TYR A 115      -5.284 -21.113  -7.679  1.00  0.00
ATOM   1752  CB  TYR A 115      -5.745 -22.899  -4.997  1.00  0.00
ATOM   1753  CG  TYR A 115      -5.446 -23.444  -3.617  1.00  0.00
ATOM   1754  CD1 TYR A 115      -5.451 -22.595  -2.520  1.00  0.00
ATOM   1755  CD2 TYR A 115      -5.169 -24.792  -3.450  1.00  0.00
ATOM   1756  CE1 TYR A 115      -5.180 -23.093  -1.261  1.00  0.00
ATOM   1757  CE2 TYR A 115      -4.896 -25.291  -2.191  1.00  0.00
ATOM   1758  CZ  TYR A 115      -4.902 -24.446  -1.099  1.00  0.00
ATOM   1759  OH  TYR A 115      -4.630 -24.942   0.155  1.00  0.00
ATOM   1769  N   TRP A 116      -4.618 -23.203  -7.880  1.00  0.00
ATOM   1770  CA  TRP A 116      -4.924 -22.870  -9.312  1.00  0.00
ATOM   1771  C   TRP A 116      -5.874 -23.889  -9.918  1.00  0.00
ATOM   1772  O   TRP A 116      -5.834 -25.122  -9.700  1.00  0.00
ATOM   1773  CB  TRP A 116      -3.646 -22.822 -10.152  1.00  0.00
ATOM   1774  CG  TRP A 116      -2.609 -21.883  -9.611  1.00  0.00
ATOM   1775  CD1 TRP A 116      -2.452 -20.569  -9.935  1.00  0.00
ATOM   1776  CD2 TRP A 116      -1.576 -22.184  -8.641  1.00  0.00
ATOM   1777  NE1 TRP A 116      -1.396 -20.034  -9.239  1.00  0.00
ATOM   1778  CE2 TRP A 116      -0.849 -21.007  -8.442  1.00  0.00
ATOM   1779  CE3 TRP A 116      -1.216 -23.340  -7.938  1.00  0.00
ATOM   1780  CZ2 TRP A 116       0.223 -20.948  -7.566  1.00  0.00
ATOM   1781  CZ3 TRP A 116      -0.141 -23.279  -7.059  1.00  0.00
ATOM   1782  CH2 TRP A 116       0.559 -22.114  -6.878  1.00  0.00
ATOM   1793  N   GLY A 117      -6.631 -23.344 -10.790  1.00  0.00
ATOM   1794  CA  GLY A 117      -7.528 -24.215 -11.448  1.00  0.00
ATOM   1795  C   GLY A 117      -6.783 -24.703 -12.680  1.00  0.00
ATOM   1796  O   GLY A 117      -5.582 -24.477 -12.874  1.00  0.00
ATOM   1800  N   GLN A 118      -7.530 -25.417 -13.436  1.00  0.00
ATOM   1801  CA  GLN A 118      -7.228 -25.981 -14.705  1.00  0.00
ATOM   1802  C   GLN A 118      -7.340 -24.768 -15.639  1.00  0.00
ATOM   1803  O   GLN A 118      -8.111 -23.881 -15.323  1.00  0.00
ATOM   1804  CB  GLN A 118      -8.189 -27.111 -15.084  1.00  0.00
ATOM   1805  CG  GLN A 118      -8.123 -28.318 -14.165  1.00  0.00
ATOM   1806  CD  GLN A 118      -6.790 -29.038 -14.251  1.00  0.00
ATOM   1807  OE1 GLN A 118      -6.377 -29.483 -15.324  1.00  0.00
ATOM   1808  NE2 GLN A 118      -6.110 -29.158 -13.116  1.00  0.00
ATOM   1817  N   GLY A 119      -6.628 -24.672 -16.751  1.00  0.00
ATOM   1818  CA  GLY A 119      -6.845 -23.535 -17.647  1.00  0.00
ATOM   1819  C   GLY A 119      -8.100 -23.771 -18.488  1.00  0.00
ATOM   1820  O   GLY A 119      -8.466 -24.918 -18.820  1.00  0.00
ATOM   1824  N   THR A 120      -8.661 -22.609 -19.016  1.00  0.00
ATOM   1825  CA  THR A 120      -9.705 -22.686 -20.048  1.00  0.00
ATOM   1826  C   THR A 120      -8.950 -21.886 -21.220  1.00  0.00
ATOM   1827  O   THR A 120      -8.001 -21.112 -21.294  1.00  0.00
ATOM   1828  CB  THR A 120     -11.041 -22.046 -19.628  1.00  0.00
ATOM   1829  OG1 THR A 120     -12.022 -22.266 -20.649  1.00  0.00
ATOM   1830  CG2 THR A 120     -10.870 -20.550 -19.408  1.00  0.00
ATOM   1838  N   GLN A 121      -9.352 -22.227 -22.413  1.00  0.00
ATOM   1839  CA  GLN A 121      -8.664 -21.544 -23.539  1.00  0.00
ATOM   1840  C   GLN A 121      -9.612 -20.578 -24.240  1.00  0.00
ATOM   1841  O   GLN A 121     -10.699 -21.045 -24.599  1.00  0.00
ATOM   1842  CB  GLN A 121      -8.120 -22.558 -24.548  1.00  0.00
ATOM   1843  CG  GLN A 121      -7.419 -21.933 -25.743  1.00  0.00
ATOM   1844  CD  GLN A 121      -6.987 -22.966 -26.765  1.00  0.00
ATOM   1845  OE1 GLN A 121      -6.381 -23.985 -26.423  1.00  0.00
ATOM   1846  NE2 GLN A 121      -7.297 -22.710 -28.032  1.00  0.00
ATOM   1855  N   VAL A 122      -9.321 -19.366 -24.470  1.00  0.00
ATOM   1856  CA  VAL A 122     -10.311 -18.567 -25.110  1.00  0.00
ATOM   1857  C   VAL A 122      -9.730 -18.039 -26.421  1.00  0.00
ATOM   1858  O   VAL A 122      -8.668 -17.396 -26.642  1.00  0.00
ATOM   1859  CB  VAL A 122     -10.735 -17.401 -24.198  1.00  0.00
ATOM   1860  CG1 VAL A 122     -11.699 -16.476 -24.928  1.00  0.00
ATOM   1861  CG2 VAL A 122     -11.368 -17.942 -22.926  1.00  0.00
ATOM   1871  N   THR A 123     -10.519 -18.331 -27.449  1.00  0.00
ATOM   1872  CA  THR A 123     -10.000 -17.860 -28.699  1.00  0.00
ATOM   1873  C   THR A 123     -10.864 -16.735 -29.377  1.00  0.00
ATOM   1874  O   THR A 123     -12.100 -16.608 -29.525  1.00  0.00
ATOM   1875  CB  THR A 123      -9.843 -19.055 -29.658  1.00  0.00
ATOM   1876  OG1 THR A 123      -8.910 -19.994 -29.107  1.00  0.00
ATOM   1877  CG2 THR A 123      -9.343 -18.586 -31.016  1.00  0.00
ATOM   1885  N   VAL A 124     -10.208 -15.728 -29.794  1.00  0.00
ATOM   1886  CA  VAL A 124     -11.129 -14.813 -30.439  1.00  0.00
ATOM   1887  C   VAL A 124     -10.816 -14.796 -31.879  1.00  0.00
ATOM   1888  O   VAL A 124      -9.671 -14.723 -32.312  1.00  0.00
ATOM   1889  CB  VAL A 124     -11.012 -13.388 -29.868  1.00  0.00
ATOM   1890  CG1 VAL A 124     -11.997 -12.455 -30.558  1.00  0.00
ATOM   1891  CG2 VAL A 124     -11.255 -13.410 -28.366  1.00  0.00
ATOM   1901  N   SER A 125     -11.902 -14.937 -32.621  1.00  0.00
ATOM   1902  CA  SER A 125     -11.658 -15.028 -34.075  1.00  0.00
ATOM   1903  C   SER A 125     -12.220 -13.884 -34.783  1.00  0.00
ATOM   1904  O   SER A 125     -13.134 -12.990 -34.553  1.00  0.00
ATOM   1905  CB  SER A 125     -12.256 -16.293 -34.657  1.00  0.00
ATOM   1906  OG  SER A 125     -11.959 -16.409 -36.021  1.00  0.00
ATOM   1912  N   SER A 126     -11.619 -13.822 -35.759  1.00  0.00
ATOM   1913  CA  SER A 126     -12.076 -12.828 -36.515  1.00  0.00
ATOM   1914  C   SER A 126     -12.876 -13.466 -37.596  1.00  0.00
ATOM   1915  O   SER A 126     -13.652 -12.885 -38.346  1.00  0.00
ATOM   1916  OXT SER A 126     -12.789 -14.647 -37.790  1.00  0.00
ATOM   1917  CB  SER A 126     -10.920 -12.009 -37.055  1.00  0.00
ATOM   1918  OG  SER A 126     -11.376 -11.023 -37.942  1.00  0.00
END
