# Supplementary material for: Nanobody-based CTLA4 inhibitors for immune checkpoint blockade therapy of canine cancer patients
Source: Sci Rep. 2021 Oct 21;11:20763. doi: 10.1038/s41598-021-00325-3 (PMC8531395; doi:10.1038/s41598-021-00325-3)
Supplement: Supplementary file 1 — Supplementary Information 1. [file 41598_2021_325_MOESM1_ESM.zip › Supplemental Information/trRosetta_cNb6_8.pdb]

ATOM      1  N   MET B   1        .683    .029   -.448  1.00  0.00
ATOM      2  CA  MET B   1       2.137   -.121   -.522  1.00  0.00
ATOM      3  C   MET B   1       2.504   1.249   -.570  1.00  0.00
ATOM      4  O   MET B   1       1.860   2.152  -1.059  1.00  0.00
ATOM      5  CB  MET B   1       2.641   -.894  -1.739  1.00  0.00
ATOM      6  CG  MET B   1       2.291  -2.375  -1.734  1.00  0.00
ATOM      7  SD  MET B   1       2.986  -3.259  -3.144  1.00  0.00
ATOM      8  CE  MET B   1       4.724  -3.271  -2.713  1.00  0.00
ATOM     20  N   HIS B   2       3.562   1.456    .010  1.00  0.00
ATOM     21  CA  HIS B   2       4.239   2.720    .145  1.00  0.00
ATOM     22  C   HIS B   2       5.616   2.590   -.395  1.00  0.00
ATOM     23  O   HIS B   2       6.364   1.602   -.195  1.00  0.00
ATOM     24  CB  HIS B   2       4.291   3.179   1.605  1.00  0.00
ATOM     25  CG  HIS B   2       2.941   3.370   2.224  1.00  0.00
ATOM     26  ND1 HIS B   2       2.182   4.503   2.019  1.00  0.00
ATOM     27  CD2 HIS B   2       2.215   2.574   3.043  1.00  0.00
ATOM     28  CE1 HIS B   2       1.046   4.394   2.685  1.00  0.00
ATOM     29  NE2 HIS B   2       1.041   3.234   3.314  1.00  0.00
ATOM     37  N   VAL B   3       6.006   3.722  -1.041  1.00  0.00
ATOM     38  CA  VAL B   3       7.343   3.726  -1.678  1.00  0.00
ATOM     39  C   VAL B   3       8.177   4.929  -1.224  1.00  0.00
ATOM     40  O   VAL B   3       7.748   6.088  -1.328  1.00  0.00
ATOM     41  CB  VAL B   3       7.207   3.757  -3.212  1.00  0.00
ATOM     42  CG1 VAL B   3       6.237   4.849  -3.639  1.00  0.00
ATOM     43  CG2 VAL B   3       8.572   3.968  -3.848  1.00  0.00
ATOM     53  N   ALA B   4       9.400   4.693   -.823  1.00  0.00
ATOM     54  CA  ALA B   4      10.195   5.841   -.477  1.00  0.00
ATOM     55  C   ALA B   4      11.377   5.805  -1.496  1.00  0.00
ATOM     56  O   ALA B   4      11.986   4.833  -1.972  1.00  0.00
ATOM     57  CB  ALA B   4      10.567   5.737    .932  1.00  0.00
ATOM     63  N   GLN B   5      11.897   6.909  -1.707  1.00  0.00
ATOM     64  CA  GLN B   5      13.044   7.024  -2.576  1.00  0.00
ATOM     65  C   GLN B   5      14.116   7.950  -1.984  1.00  0.00
ATOM     66  O   GLN B   5      13.763   8.883  -1.254  1.00  0.00
ATOM     67  CB  GLN B   5      12.608   7.532  -3.953  1.00  0.00
ATOM     68  CG  GLN B   5      11.344   6.879  -4.486  1.00  0.00
ATOM     69  CD  GLN B   5      11.044   7.282  -5.917  1.00  0.00
ATOM     70  OE1 GLN B   5      10.023   6.887  -6.486  1.00  0.00
ATOM     71  NE2 GLN B   5      11.933   8.072  -6.507  1.00  0.00
ATOM     80  N   PRO B   6      15.438   7.781  -2.382  1.00  0.00
ATOM     81  CA  PRO B   6      16.258   8.797  -1.779  1.00  0.00
ATOM     82  C   PRO B   6      16.043  10.159  -2.456  1.00  0.00
ATOM     83  O   PRO B   6      15.627  10.190  -3.615  1.00  0.00
ATOM     84  CB  PRO B   6      17.674   8.260  -2.007  1.00  0.00
ATOM     85  CG  PRO B   6      17.559   7.440  -3.247  1.00  0.00
ATOM     86  CD  PRO B   6      16.206   6.789  -3.141  1.00  0.00
ATOM     94  N   ALA B   7      16.291  11.333  -1.808  1.00  0.00
ATOM     95  CA  ALA B   7      15.901  12.428  -2.682  1.00  0.00
ATOM     96  C   ALA B   7      16.554  12.912  -3.933  1.00  0.00
ATOM     97  O   ALA B   7      15.779  13.232  -4.809  1.00  0.00
ATOM     98  CB  ALA B   7      16.113  13.493  -1.613  1.00  0.00
ATOM    104  N   VAL B   8      17.928  12.970  -3.945  1.00  0.00
ATOM    105  CA  VAL B   8      18.742  13.360  -5.136  1.00  0.00
ATOM    106  C   VAL B   8      19.970  12.431  -5.469  1.00  0.00
ATOM    107  O   VAL B   8      20.556  12.004  -4.499  1.00  0.00
ATOM    108  CB  VAL B   8      19.262  14.795  -4.932  1.00  0.00
ATOM    109  CG1 VAL B   8      20.115  15.226  -6.115  1.00  0.00
ATOM    110  CG2 VAL B   8      18.091  15.746  -4.736  1.00  0.00
ATOM    120  N   VAL B   9      20.423  12.080  -6.559  1.00  0.00
ATOM    121  CA  VAL B   9      21.585  11.192  -6.647  1.00  0.00
ATOM    122  C   VAL B   9      22.519  11.710  -7.598  1.00  0.00
ATOM    123  O   VAL B   9      21.873  12.049  -8.568  1.00  0.00
ATOM    124  CB  VAL B   9      21.194   9.767  -7.082  1.00  0.00
ATOM    125  CG1 VAL B   9      22.429   8.886  -7.191  1.00  0.00
ATOM    126  CG2 VAL B   9      20.197   9.179  -6.095  1.00  0.00
ATOM    136  N   LEU B  10      23.811  11.842  -7.317  1.00  0.00
ATOM    137  CA  LEU B  10      24.655  12.430  -8.261  1.00  0.00
ATOM    138  C   LEU B  10      25.478  11.431  -9.004  1.00  0.00
ATOM    139  O   LEU B  10      26.104  10.572  -8.425  1.00  0.00
ATOM    140  CB  LEU B  10      25.572  13.440  -7.559  1.00  0.00
ATOM    141  CG  LEU B  10      24.967  14.828  -7.312  1.00  0.00
ATOM    142  CD1 LEU B  10      23.807  14.710  -6.332  1.00  0.00
ATOM    143  CD2 LEU B  10      26.041  15.763  -6.777  1.00  0.00
ATOM    155  N   ALA B  11      25.490  11.649 -10.442  1.00  0.00
ATOM    156  CA  ALA B  11      26.228  10.684 -11.111  1.00  0.00
ATOM    157  C   ALA B  11      27.521  11.238 -11.753  1.00  0.00
ATOM    158  O   ALA B  11      27.905  12.408 -12.083  1.00  0.00
ATOM    159  CB  ALA B  11      25.404  10.150 -12.123  1.00  0.00
ATOM    165  N   SER B  12      28.289  10.347 -12.152  1.00  0.00
ATOM    166  CA  SER B  12      29.429  11.015 -12.648  1.00  0.00
ATOM    167  C   SER B  12      29.454  10.772 -14.106  1.00  0.00
ATOM    168  O   SER B  12      28.505  10.197 -14.587  1.00  0.00
ATOM    169  CB  SER B  12      30.698  10.509 -11.990  1.00  0.00
ATOM    170  OG  SER B  12      30.987   9.199 -12.397  1.00  0.00
ATOM    176  N   SER B  13      30.412  11.250 -14.859  1.00  0.00
ATOM    177  CA  SER B  13      30.583  11.077 -16.378  1.00  0.00
ATOM    178  C   SER B  13      30.791   9.815 -17.071  1.00  0.00
ATOM    179  O   SER B  13      30.687   9.674 -18.260  1.00  0.00
ATOM    180  CB  SER B  13      31.756  11.918 -16.841  1.00  0.00
ATOM    181  OG  SER B  13      32.935  11.538 -16.185  1.00  0.00
ATOM    187  N   ARG B  14      31.077   8.981 -16.235  1.00  0.00
ATOM    188  CA  ARG B  14      31.410   7.629 -16.363  1.00  0.00
ATOM    189  C   ARG B  14      29.975   7.288 -16.135  1.00  0.00
ATOM    190  O   ARG B  14      29.813   6.102 -15.855  1.00  0.00
ATOM    191  CB  ARG B  14      32.376   7.075 -15.326  1.00  0.00
ATOM    192  CG  ARG B  14      33.775   7.668 -15.375  1.00  0.00
ATOM    193  CD  ARG B  14      34.663   7.064 -14.348  1.00  0.00
ATOM    194  NE  ARG B  14      36.003   7.629 -14.391  1.00  0.00
ATOM    195  CZ  ARG B  14      37.020   7.245 -13.595  1.00  0.00
ATOM    196  NH1 ARG B  14      36.836   6.297 -12.703  1.00  0.00
ATOM    197  NH2 ARG B  14      38.204   7.821 -13.712  1.00  0.00
ATOM    211  N   GLY B  15      28.931   8.255 -15.921  1.00  0.00
ATOM    212  CA  GLY B  15      27.865   7.445 -15.495  1.00  0.00
ATOM    213  C   GLY B  15      27.213   6.699 -14.320  1.00  0.00
ATOM    214  O   GLY B  15      26.022   6.818 -14.186  1.00  0.00
ATOM    218  N   VAL B  16      27.917   6.122 -13.378  1.00  0.00
ATOM    219  CA  VAL B  16      26.908   5.429 -12.868  1.00  0.00
ATOM    220  C   VAL B  16      25.907   5.830 -11.792  1.00  0.00
ATOM    221  O   VAL B  16      26.347   6.633 -10.954  1.00  0.00
ATOM    222  CB  VAL B  16      27.616   4.142 -12.404  1.00  0.00
ATOM    223  CG1 VAL B  16      26.630   3.212 -11.712  1.00  0.00
ATOM    224  CG2 VAL B  16      28.266   3.451 -13.592  1.00  0.00
ATOM    234  N   ALA B  17      24.564   5.543 -11.832  1.00  0.00
ATOM    235  CA  ALA B  17      23.809   5.997 -10.636  1.00  0.00
ATOM    236  C   ALA B  17      23.035   4.896  -9.829  1.00  0.00
ATOM    237  O   ALA B  17      22.524   3.861 -10.264  1.00  0.00
ATOM    238  CB  ALA B  17      22.952   6.998 -11.176  1.00  0.00
ATOM    244  N   SER B  18      22.960   4.998  -8.609  1.00  0.00
ATOM    245  CA  SER B  18      22.141   3.915  -8.062  1.00  0.00
ATOM    246  C   SER B  18      20.981   4.448  -7.353  1.00  0.00
ATOM    247  O   SER B  18      21.072   5.305  -6.496  1.00  0.00
ATOM    248  CB  SER B  18      22.942   3.048  -7.110  1.00  0.00
ATOM    249  OG  SER B  18      23.973   2.380  -7.786  1.00  0.00
ATOM    255  N   PHE B  19      19.843   3.855  -7.656  1.00  0.00
ATOM    256  CA  PHE B  19      18.739   4.346  -7.034  1.00  0.00
ATOM    257  C   PHE B  19      18.197   3.282  -6.036  1.00  0.00
ATOM    258  O   PHE B  19      17.911   2.129  -6.239  1.00  0.00
ATOM    259  CB  PHE B  19      17.699   4.727  -8.089  1.00  0.00
ATOM    260  CG  PHE B  19      16.329   4.979  -7.527  1.00  0.00
ATOM    261  CD1 PHE B  19      15.978   6.235  -7.055  1.00  0.00
ATOM    262  CD2 PHE B  19      15.389   3.961  -7.469  1.00  0.00
ATOM    263  CE1 PHE B  19      14.718   6.468  -6.537  1.00  0.00
ATOM    264  CE2 PHE B  19      14.128   4.192  -6.954  1.00  0.00
ATOM    265  CZ  PHE B  19      13.793   5.447  -6.487  1.00  0.00
ATOM    275  N   VAL B  20      17.869   3.648  -4.913  1.00  0.00
ATOM    276  CA  VAL B  20      17.294   2.618  -4.032  1.00  0.00
ATOM    277  C   VAL B  20      15.848   2.917  -3.681  1.00  0.00
ATOM    278  O   VAL B  20      15.539   4.036  -3.319  1.00  0.00
ATOM    279  CB  VAL B  20      18.110   2.507  -2.731  1.00  0.00
ATOM    280  CG1 VAL B  20      17.493   1.473  -1.801  1.00  0.00
ATOM    281  CG2 VAL B  20      19.553   2.150  -3.053  1.00  0.00
ATOM    291  N   CYS B  21      14.955   1.891  -3.733  1.00  0.00
ATOM    292  CA  CYS B  21      13.643   2.170  -3.419  1.00  0.00
ATOM    293  C   CYS B  21      13.135   1.435  -2.174  1.00  0.00
ATOM    294  O   CYS B  21      13.492    .306  -1.814  1.00  0.00
ATOM    295  CB  CYS B  21      12.773   1.820  -4.627  1.00  0.00
ATOM    296  SG  CYS B  21      11.001   2.055  -4.354  1.00  0.00
ATOM    302  N   GLU B  22      12.344   1.984  -1.384  1.00  0.00
ATOM    303  CA  GLU B  22      11.966   1.123   -.250  1.00  0.00
ATOM    304  C   GLU B  22      10.467    .954   -.225  1.00  0.00
ATOM    305  O   GLU B  22       9.585   1.791   -.277  1.00  0.00
ATOM    306  CB  GLU B  22      12.445   1.712   1.079  1.00  0.00
ATOM    307  CG  GLU B  22      12.116    .862   2.298  1.00  0.00
ATOM    308  CD  GLU B  22      12.664   1.435   3.575  1.00  0.00
ATOM    309  OE1 GLU B  22      13.312   2.452   3.518  1.00  0.00
ATOM    310  OE2 GLU B  22      12.433    .854   4.610  1.00  0.00
ATOM    317  N   TYR B  23      10.052   -.271   -.059  1.00  0.00
ATOM    318  CA  TYR B  23       8.666   -.497   -.043  1.00  0.00
ATOM    319  C   TYR B  23       8.100   -.920   1.255  1.00  0.00
ATOM    320  O   TYR B  23       8.293  -1.987   1.808  1.00  0.00
ATOM    321  CB  TYR B  23       8.320  -1.539  -1.110  1.00  0.00
ATOM    322  CG  TYR B  23       8.645  -1.099  -2.520  1.00  0.00
ATOM    323  CD1 TYR B  23       9.531  -1.839  -3.290  1.00  0.00
ATOM    324  CD2 TYR B  23       8.058    .043  -3.043  1.00  0.00
ATOM    325  CE1 TYR B  23       9.827  -1.437  -4.579  1.00  0.00
ATOM    326  CE2 TYR B  23       8.355    .445  -4.331  1.00  0.00
ATOM    327  CZ  TYR B  23       9.235   -.291  -5.097  1.00  0.00
ATOM    328  OH  TYR B  23       9.531    .109  -6.380  1.00  0.00
ATOM    338  N   GLY B  24       6.958   -.318   1.426  1.00  0.00
ATOM    339  CA  GLY B  24       5.879   -.291   2.426  1.00  0.00
ATOM    340  C   GLY B  24       4.972  -1.427   2.723  1.00  0.00
ATOM    341  O   GLY B  24       3.890  -1.245   3.313  1.00  0.00
ATOM    345  N   SER B  25       5.273  -2.567   2.194  1.00  0.00
ATOM    346  CA  SER B  25       4.414  -3.639   2.580  1.00  0.00
ATOM    347  C   SER B  25       5.258  -4.916   2.779  1.00  0.00
ATOM    348  O   SER B  25       6.351  -5.053   2.263  1.00  0.00
ATOM    349  CB  SER B  25       3.345  -3.850   1.526  1.00  0.00
ATOM    350  OG  SER B  25       2.471  -4.880   1.898  1.00  0.00
ATOM    356  N   SER B  26       4.684  -5.865   3.548  1.00  0.00
ATOM    357  CA  SER B  26       5.323  -7.190   3.772  1.00  0.00
ATOM    358  C   SER B  26       4.779  -7.902   2.739  1.00  0.00
ATOM    359  O   SER B  26       5.557  -8.654   2.138  1.00  0.00
ATOM    360  CB  SER B  26       4.994  -7.852   5.096  1.00  0.00
ATOM    361  OG  SER B  26       3.633  -8.178   5.170  1.00  0.00
ATOM    367  N   GLY B  27       3.632  -7.585   2.185  1.00  0.00
ATOM    368  CA  GLY B  27       3.930  -8.549   1.374  1.00  0.00
ATOM    369  C   GLY B  27       3.812  -9.901   1.676  1.00  0.00
ATOM    370  O   GLY B  27       3.915 -10.590   2.675  1.00  0.00
ATOM    374  N   ASN B  28       4.084 -10.143    .490  1.00  0.00
ATOM    375  CA  ASN B  28       4.588 -11.232   -.084  1.00  0.00
ATOM    376  C   ASN B  28       5.190 -10.564  -1.399  1.00  0.00
ATOM    377  O   ASN B  28       4.556 -10.628  -2.483  1.00  0.00
ATOM    378  CB  ASN B  28       3.524 -12.292   -.304  1.00  0.00
ATOM    379  CG  ASN B  28       4.094 -13.583   -.822  1.00  0.00
ATOM    380  OD1 ASN B  28       5.133 -13.593  -1.492  1.00  0.00
ATOM    381  ND2 ASN B  28       3.433 -14.673   -.527  1.00  0.00
ATOM    388  N   ALA B  29       6.337 -10.371  -1.367  1.00  0.00
ATOM    389  CA  ALA B  29       7.242  -9.829  -2.339  1.00  0.00
ATOM    390  C   ALA B  29       7.103 -10.759  -3.541  1.00  0.00
ATOM    391  O   ALA B  29       7.315 -10.178  -4.597  1.00  0.00
ATOM    392  CB  ALA B  29       8.350  -9.805  -2.005  1.00  0.00
ATOM    398  N   ALA B  30       6.776 -12.153  -3.482  1.00  0.00
ATOM    399  CA  ALA B  30       7.060 -12.292  -4.816  1.00  0.00
ATOM    400  C   ALA B  30       7.318 -12.407  -6.145  1.00  0.00
ATOM    401  O   ALA B  30       8.193 -12.688  -6.931  1.00  0.00
ATOM    402  CB  ALA B  30       6.545 -14.157  -4.314  1.00  0.00
ATOM    408  N   GLU B  31       6.299 -12.064  -6.652  1.00  0.00
ATOM    409  CA  GLU B  31       5.908 -11.859  -8.054  1.00  0.00
ATOM    410  C   GLU B  31       6.048 -10.331  -8.592  1.00  0.00
ATOM    411  O   GLU B  31       5.719 -10.049  -9.732  1.00  0.00
ATOM    412  CB  GLU B  31       4.467 -12.347  -8.217  1.00  0.00
ATOM    413  CG  GLU B  31       4.249 -13.803  -7.832  1.00  0.00
ATOM    414  CD  GLU B  31       5.057 -14.756  -8.669  1.00  0.00
ATOM    415  OE1 GLU B  31       5.354 -14.426  -9.792  1.00  0.00
ATOM    416  OE2 GLU B  31       5.377 -15.816  -8.184  1.00  0.00
ATOM    423  N   VAL B  32       6.485  -9.399  -7.709  1.00  0.00
ATOM    424  CA  VAL B  32       6.552  -7.876  -7.588  1.00  0.00
ATOM    425  C   VAL B  32       7.360  -7.436  -8.847  1.00  0.00
ATOM    426  O   VAL B  32       8.362  -8.142  -9.242  1.00  0.00
ATOM    427  CB  VAL B  32       7.257  -7.412  -6.300  1.00  0.00
ATOM    428  CG1 VAL B  32       8.706  -7.876  -6.289  1.00  0.00
ATOM    429  CG2 VAL B  32       7.175  -5.897  -6.182  1.00  0.00
ATOM    439  N   ARG B  33       6.773  -6.311  -9.425  1.00  0.00
ATOM    440  CA  ARG B  33       7.359  -5.743 -10.570  1.00  0.00
ATOM    441  C   ARG B  33       7.730  -4.354 -10.228  1.00  0.00
ATOM    442  O   ARG B  33       7.082  -3.461  -9.724  1.00  0.00
ATOM    443  CB  ARG B  33       6.405  -5.762 -11.755  1.00  0.00
ATOM    444  CG  ARG B  33       6.938  -5.102 -13.016  1.00  0.00
ATOM    445  CD  ARG B  33       5.978  -5.214 -14.144  1.00  0.00
ATOM    446  NE  ARG B  33       5.847  -6.585 -14.610  1.00  0.00
ATOM    447  CZ  ARG B  33       4.917  -7.010 -15.487  1.00  0.00
ATOM    448  NH1 ARG B  33       4.045  -6.160 -15.983  1.00  0.00
ATOM    449  NH2 ARG B  33       4.881  -8.280 -15.850  1.00  0.00
ATOM    463  N   VAL B  34       8.972  -4.051 -10.588  1.00  0.00
ATOM    464  CA  VAL B  34       9.466  -2.725 -10.237  1.00  0.00
ATOM    465  C   VAL B  34       9.783  -2.013 -11.414  1.00  0.00
ATOM    466  O   VAL B  34      10.465  -2.688 -12.153  1.00  0.00
ATOM    467  CB  VAL B  34      10.729  -2.783  -9.358  1.00  0.00
ATOM    468  CG1 VAL B  34      11.102  -1.392  -8.869  1.00  0.00
ATOM    469  CG2 VAL B  34      10.500  -3.724  -8.185  1.00  0.00
ATOM    479  N   THR B  35       9.216   -.694 -11.535  1.00  0.00
ATOM    480  CA  THR B  35       9.501    .089 -12.744  1.00  0.00
ATOM    481  C   THR B  35      10.231   1.511 -12.526  1.00  0.00
ATOM    482  O   THR B  35       9.967   2.239 -11.557  1.00  0.00
ATOM    483  CB  THR B  35       8.179    .300 -13.504  1.00  0.00
ATOM    484  OG1 THR B  35       7.627   -.972 -13.870  1.00  0.00
ATOM    485  CG2 THR B  35       8.412   1.127 -14.760  1.00  0.00
ATOM    493  N   VAL B  36      11.213   1.900 -13.236  1.00  0.00
ATOM    494  CA  VAL B  36      11.725   3.174 -13.093  1.00  0.00
ATOM    495  C   VAL B  36      11.296   4.003 -14.336  1.00  0.00
ATOM    496  O   VAL B  36      11.461   3.714 -15.546  1.00  0.00
ATOM    497  CB  VAL B  36      13.258   3.106 -12.957  1.00  0.00
ATOM    498  CG1 VAL B  36      13.870   2.419 -14.169  1.00  0.00
ATOM    499  CG2 VAL B  36      13.826   4.506 -12.786  1.00  0.00
ATOM    509  N   LEU B  37      10.736   5.212 -13.949  1.00  0.00
ATOM    510  CA  LEU B  37      10.372   6.012 -15.044  1.00  0.00
ATOM    511  C   LEU B  37      11.140   7.414 -14.977  1.00  0.00
ATOM    512  O   LEU B  37      11.433   8.053 -13.961  1.00  0.00
ATOM    513  CB  LEU B  37       8.849   6.194 -15.035  1.00  0.00
ATOM    514  CG  LEU B  37       8.024   4.900 -15.047  1.00  0.00
ATOM    515  CD1 LEU B  37       7.754   4.457 -13.616  1.00  0.00
ATOM    516  CD2 LEU B  37       6.724   5.134 -15.802  1.00  0.00
ATOM    528  N   ARG B  38      11.490   7.966 -16.120  1.00  0.00
ATOM    529  CA  ARG B  38      11.963   9.259 -16.144  1.00  0.00
ATOM    530  C   ARG B  38      10.908  10.427 -16.552  1.00  0.00
ATOM    531  O   ARG B  38       9.943  10.503 -17.333  1.00  0.00
ATOM    532  CB  ARG B  38      13.153   9.247 -17.093  1.00  0.00
ATOM    533  CG  ARG B  38      13.854  10.586 -17.257  1.00  0.00
ATOM    534  CD  ARG B  38      15.086  10.464 -18.078  1.00  0.00
ATOM    535  NE  ARG B  38      15.785  11.733 -18.198  1.00  0.00
ATOM    536  CZ  ARG B  38      15.627  12.600 -19.217  1.00  0.00
ATOM    537  NH1 ARG B  38      14.792  12.321 -20.194  1.00  0.00
ATOM    538  NH2 ARG B  38      16.311  13.730 -19.235  1.00  0.00
ATOM    552  N   GLN B  39      10.996  11.584 -15.783  1.00  0.00
ATOM    553  CA  GLN B  39       9.930  12.566 -16.237  1.00  0.00
ATOM    554  C   GLN B  39      10.496  13.655 -17.101  1.00  0.00
ATOM    555  O   GLN B  39      11.381  14.364 -16.616  1.00  0.00
ATOM    556  CB  GLN B  39       9.219  13.213 -15.046  1.00  0.00
ATOM    557  CG  GLN B  39       8.061  14.118 -15.428  1.00  0.00
ATOM    558  CD  GLN B  39       7.399  14.754 -14.220  1.00  0.00
ATOM    559  OE1 GLN B  39       7.149  14.089 -13.211  1.00  0.00
ATOM    560  NE2 GLN B  39       7.112  16.047 -14.316  1.00  0.00
ATOM    569  N   ALA B  40      10.114  13.914 -18.249  1.00  0.00
ATOM    570  CA  ALA B  40      10.732  14.872 -18.931  1.00  0.00
ATOM    571  C   ALA B  40      10.081  16.246 -19.197  1.00  0.00
ATOM    572  O   ALA B  40       9.159  16.636 -19.833  1.00  0.00
ATOM    573  CB  ALA B  40      11.052  14.434 -20.254  1.00  0.00
ATOM    579  N   GLY B  41      10.410  17.078 -18.311  1.00  0.00
ATOM    580  CA  GLY B  41       9.690  18.281 -18.405  1.00  0.00
ATOM    581  C   GLY B  41       8.363  17.581 -18.001  1.00  0.00
ATOM    582  O   GLY B  41       8.269  17.009 -16.923  1.00  0.00
ATOM    586  N   SER B  42       7.309  17.738 -18.844  1.00  0.00
ATOM    587  CA  SER B  42       5.925  17.213 -18.638  1.00  0.00
ATOM    588  C   SER B  42       5.594  15.863 -19.193  1.00  0.00
ATOM    589  O   SER B  42       4.389  15.370 -19.173  1.00  0.00
ATOM    590  CB  SER B  42       4.926  18.191 -19.225  1.00  0.00
ATOM    591  OG  SER B  42       5.074  18.286 -20.615  1.00  0.00
ATOM    597  N   GLN B  43       6.621  15.194 -19.812  1.00  0.00
ATOM    598  CA  GLN B  43       6.325  13.988 -20.430  1.00  0.00
ATOM    599  C   GLN B  43       6.794  12.782 -19.770  1.00  0.00
ATOM    600  O   GLN B  43       7.753  12.543 -19.037  1.00  0.00
ATOM    601  CB  GLN B  43       6.882  14.014 -21.855  1.00  0.00
ATOM    602  CG  GLN B  43       6.347  15.148 -22.713  1.00  0.00
ATOM    603  CD  GLN B  43       4.861  15.014 -22.988  1.00  0.00
ATOM    604  OE1 GLN B  43       4.415  14.042 -23.604  1.00  0.00
ATOM    605  NE2 GLN B  43       4.086  15.991 -22.533  1.00  0.00
ATOM    614  N   MET B  44       6.241  11.691 -19.910  1.00  0.00
ATOM    615  CA  MET B  44       6.924  10.706 -19.073  1.00  0.00
ATOM    616  C   MET B  44       7.387   9.478 -19.852  1.00  0.00
ATOM    617  O   MET B  44       6.618   8.928 -20.649  1.00  0.00
ATOM    618  CB  MET B  44       6.008  10.280 -17.927  1.00  0.00
ATOM    619  CG  MET B  44       6.625   9.271 -16.970  1.00  0.00
ATOM    620  SD  MET B  44       5.535   8.864 -15.591  1.00  0.00
ATOM    621  CE  MET B  44       5.579  10.393 -14.662  1.00  0.00
ATOM    631  N   THR B  45       8.579   8.989 -19.575  1.00  0.00
ATOM    632  CA  THR B  45       8.944   7.950 -20.326  1.00  0.00
ATOM    633  C   THR B  45       9.359   6.680 -19.411  1.00  0.00
ATOM    634  O   THR B  45       9.721   6.513 -18.227  1.00  0.00
ATOM    635  CB  THR B  45      10.082   8.420 -21.251  1.00  0.00
ATOM    636  OG1 THR B  45      11.207   8.825 -20.461  1.00  0.00
ATOM    637  CG2 THR B  45       9.623   9.589 -22.109  1.00  0.00
ATOM    645  N   GLU B  46       9.256   5.530 -19.947  1.00  0.00
ATOM    646  CA  GLU B  46       9.606   4.429 -19.001  1.00  0.00
ATOM    647  C   GLU B  46      10.887   4.023 -19.512  1.00  0.00
ATOM    648  O   GLU B  46      11.070   3.741 -20.724  1.00  0.00
ATOM    649  CB  GLU B  46       8.624   3.255 -18.998  1.00  0.00
ATOM    650  CG  GLU B  46       9.006   2.118 -18.060  1.00  0.00
ATOM    651  CD  GLU B  46       8.006    .996 -18.064  1.00  0.00
ATOM    652  OE1 GLU B  46       6.852   1.254 -18.312  1.00  0.00
ATOM    653  OE2 GLU B  46       8.396   -.122 -17.819  1.00  0.00
ATOM    660  N   VAL B  47      11.793   3.879 -18.605  1.00  0.00
ATOM    661  CA  VAL B  47      13.138   3.650 -18.919  1.00  0.00
ATOM    662  C   VAL B  47      13.577   2.251 -18.517  1.00  0.00
ATOM    663  O   VAL B  47      14.285   1.598 -19.286  1.00  0.00
ATOM    664  CB  VAL B  47      14.012   4.703 -18.211  1.00  0.00
ATOM    665  CG1 VAL B  47      15.488   4.414 -18.446  1.00  0.00
ATOM    666  CG2 VAL B  47      13.649   6.095 -18.706  1.00  0.00
ATOM    676  N   CYS B  48      13.122   1.795 -17.475  1.00  0.00
ATOM    677  CA  CYS B  48      13.446    .499 -17.112  1.00  0.00
ATOM    678  C   CYS B  48      12.576   -.234 -16.247  1.00  0.00
ATOM    679  O   CYS B  48      11.716   -.080 -15.422  1.00  0.00
ATOM    680  CB  CYS B  48      14.822    .513 -16.446  1.00  0.00
ATOM    681  SG  CYS B  48      15.428  -1.123 -15.968  1.00  0.00
ATOM    687  N   ALA B  49      12.686  -1.399 -16.573  1.00  0.00
ATOM    688  CA  ALA B  49      11.830  -2.083 -15.764  1.00  0.00
ATOM    689  C   ALA B  49      12.446  -3.165 -15.303  1.00  0.00
ATOM    690  O   ALA B  49      13.328  -3.784 -15.917  1.00  0.00
ATOM    691  CB  ALA B  49      10.692  -2.205 -16.279  1.00  0.00
ATOM    697  N   ALA B  50      11.908  -3.547 -14.349  1.00  0.00
ATOM    698  CA  ALA B  50      12.502  -4.736 -14.005  1.00  0.00
ATOM    699  C   ALA B  50      11.647  -5.327 -13.195  1.00  0.00
ATOM    700  O   ALA B  50      10.945  -4.635 -12.544  1.00  0.00
ATOM    701  CB  ALA B  50      13.694  -4.557 -13.170  1.00  0.00
ATOM    707  N   THR B  51      11.744  -6.728 -13.391  1.00  0.00
ATOM    708  CA  THR B  51      10.841  -7.554 -12.783  1.00  0.00
ATOM    709  C   THR B  51      11.546  -8.495 -12.159  1.00  0.00
ATOM    710  O   THR B  51      12.400  -9.181 -12.667  1.00  0.00
ATOM    711  CB  THR B  51       9.854  -8.221 -13.758  1.00  0.00
ATOM    712  OG1 THR B  51       9.175  -7.212 -14.518  1.00  0.00
ATOM    713  CG2 THR B  51       8.831  -9.051 -12.998  1.00  0.00
ATOM    721  N   TYR B  52      11.143  -8.679 -11.035  1.00  0.00
ATOM    722  CA  TYR B  52      11.778  -9.576 -10.331  1.00  0.00
ATOM    723  C   TYR B  52      10.766 -10.310 -10.077  1.00  0.00
ATOM    724  O   TYR B  52       9.615  -9.923  -9.686  1.00  0.00
ATOM    725  CB  TYR B  52      12.466  -9.057  -9.067  1.00  0.00
ATOM    726  CG  TYR B  52      13.401  -7.894  -9.315  1.00  0.00
ATOM    727  CD1 TYR B  52      12.909  -6.597  -9.320  1.00  0.00
ATOM    728  CD2 TYR B  52      14.751  -8.125  -9.536  1.00  0.00
ATOM    729  CE1 TYR B  52      13.763  -5.535  -9.546  1.00  0.00
ATOM    730  CE2 TYR B  52      15.605  -7.063  -9.762  1.00  0.00
ATOM    731  CZ  TYR B  52      15.115  -5.772  -9.768  1.00  0.00
ATOM    732  OH  TYR B  52      15.966  -4.715  -9.993  1.00  0.00
ATOM    742  N   THR B  53      11.363 -11.258  -9.845  1.00  0.00
ATOM    743  CA  THR B  53      10.698 -12.260  -9.482  1.00  0.00
ATOM    744  C   THR B  53      11.541 -12.675  -8.392  1.00  0.00
ATOM    745  O   THR B  53      12.520 -12.162  -8.211  1.00  0.00
ATOM    746  CB  THR B  53      10.530 -13.312 -10.594  1.00  0.00
ATOM    747  OG1 THR B  53      11.792 -13.937 -10.860  1.00  0.00
ATOM    748  CG2 THR B  53      10.012 -12.662 -11.869  1.00  0.00
ATOM    756  N   VAL B  54      11.007 -13.518  -7.530  1.00  0.00
ATOM    757  CA  VAL B  54      11.693 -14.021  -6.426  1.00  0.00
ATOM    758  C   VAL B  54      11.773 -14.706  -7.823  1.00  0.00
ATOM    759  O   VAL B  54      10.737 -14.734  -8.505  1.00  0.00
ATOM    760  CB  VAL B  54      10.961 -14.690  -5.247  1.00  0.00
ATOM    761  CG1 VAL B  54      10.292 -15.980  -5.698  1.00  0.00
ATOM    762  CG2 VAL B  54      11.940 -14.958  -4.114  1.00  0.00
ATOM    772  N   GLU B  55      12.665 -15.285  -8.075  1.00  0.00
ATOM    773  CA  GLU B  55      13.674 -16.072  -8.714  1.00  0.00
ATOM    774  C   GLU B  55      14.364 -15.051  -9.777  1.00  0.00
ATOM    775  O   GLU B  55      14.779 -15.433 -10.884  1.00  0.00
ATOM    776  CB  GLU B  55      13.059 -17.307  -9.376  1.00  0.00
ATOM    777  CG  GLU B  55      12.349 -18.248  -8.414  1.00  0.00
ATOM    778  CD  GLU B  55      11.848 -19.499  -9.081  1.00  0.00
ATOM    779  OE1 GLU B  55      11.944 -19.588 -10.282  1.00  0.00
ATOM    780  OE2 GLU B  55      11.370 -20.367  -8.390  1.00  0.00
ATOM    787  N   ASP B  56      14.404 -13.724  -9.397  1.00  0.00
ATOM    788  CA  ASP B  56      15.274 -12.502  -9.641  1.00  0.00
ATOM    789  C   ASP B  56      15.540 -12.007 -10.977  1.00  0.00
ATOM    790  O   ASP B  56      16.576 -11.350 -11.232  1.00  0.00
ATOM    791  CB  ASP B  56      16.662 -12.720  -9.033  1.00  0.00
ATOM    792  CG  ASP B  56      16.627 -12.890  -7.520  1.00  0.00
ATOM    793  OD1 ASP B  56      15.922 -12.150  -6.875  1.00  0.00
ATOM    794  OD2 ASP B  56      17.306 -13.757  -7.025  1.00  0.00
ATOM    799  N   GLU B  57      14.817 -12.476 -11.900  1.00  0.00
ATOM    800  CA  GLU B  57      15.221 -11.869 -13.049  1.00  0.00
ATOM    801  C   GLU B  57      15.023 -10.439 -12.778  1.00  0.00
ATOM    802  O   GLU B  57      14.398  -9.935 -11.665  1.00  0.00
ATOM    803  CB  GLU B  57      14.415 -12.348 -14.259  1.00  0.00
ATOM    804  CG  GLU B  57      14.656 -13.802 -14.639  1.00  0.00
ATOM    805  CD  GLU B  57      13.874 -14.228 -15.851  1.00  0.00
ATOM    806  OE1 GLU B  57      13.109 -13.437 -16.348  1.00  0.00
ATOM    807  OE2 GLU B  57      14.043 -15.345 -16.280  1.00  0.00
ATOM    814  N   LEU B  58      15.879  -9.827 -13.717  1.00  0.00
ATOM    815  CA  LEU B  58      15.799  -8.465 -14.004  1.00  0.00
ATOM    816  C   LEU B  58      15.693  -8.109 -15.514  1.00  0.00
ATOM    817  O   LEU B  58      16.493  -8.592 -16.265  1.00  0.00
ATOM    818  CB  LEU B  58      17.029  -7.791 -13.384  1.00  0.00
ATOM    819  CG  LEU B  58      17.090  -6.264 -13.519  1.00  0.00
ATOM    820  CD1 LEU B  58      17.882  -5.682 -12.357  1.00  0.00
ATOM    821  CD2 LEU B  58      17.726  -5.898 -14.852  1.00  0.00
ATOM    833  N   ALA B  59      14.799  -7.289 -15.975  1.00  0.00
ATOM    834  CA  ALA B  59      14.917  -6.950 -17.363  1.00  0.00
ATOM    835  C   ALA B  59      15.486  -5.492 -17.711  1.00  0.00
ATOM    836  O   ALA B  59      15.459  -4.613 -16.830  1.00  0.00
ATOM    837  CB  ALA B  59      13.723  -7.256 -17.935  1.00  0.00
ATOM    843  N   PHE B  60      16.002  -5.189 -18.921  1.00  0.00
ATOM    844  CA  PHE B  60      16.413  -3.829 -18.975  1.00  0.00
ATOM    845  C   PHE B  60      15.987  -3.196 -20.045  1.00  0.00
ATOM    846  O   PHE B  60      15.708  -3.757 -21.085  1.00  0.00
ATOM    847  CB  PHE B  60      17.934  -3.673 -18.966  1.00  0.00
ATOM    848  CG  PHE B  60      18.624  -4.391 -20.091  1.00  0.00
ATOM    849  CD1 PHE B  60      18.815  -3.768 -21.316  1.00  0.00
ATOM    850  CD2 PHE B  60      19.082  -5.689 -19.928  1.00  0.00
ATOM    851  CE1 PHE B  60      19.449  -4.428 -22.352  1.00  0.00
ATOM    852  CE2 PHE B  60      19.717  -6.350 -20.961  1.00  0.00
ATOM    853  CZ  PHE B  60      19.900  -5.718 -22.175  1.00  0.00
ATOM    863  N   LEU B  61      15.786  -2.033 -19.829  1.00  0.00
ATOM    864  CA  LEU B  61      15.281  -1.674 -20.995  1.00  0.00
ATOM    865  C   LEU B  61      16.174   -.774 -21.597  1.00  0.00
ATOM    866  O   LEU B  61      17.221   -.618 -20.967  1.00  0.00
ATOM    867  CB  LEU B  61      13.899  -1.034 -20.815  1.00  0.00
ATOM    868  CG  LEU B  61      12.855  -1.896 -20.095  1.00  0.00
ATOM    869  CD1 LEU B  61      11.595  -1.075 -19.856  1.00  0.00
ATOM    870  CD2 LEU B  61      12.553  -3.131 -20.930  1.00  0.00
ATOM    882  N   ASP B  62      15.799   -.235 -22.658  1.00  0.00
ATOM    883  CA  ASP B  62      16.736    .288 -23.390  1.00  0.00
ATOM    884  C   ASP B  62      17.837   1.220 -22.886  1.00  0.00
ATOM    885  O   ASP B  62      17.639   2.218 -22.201  1.00  0.00
ATOM    886  CB  ASP B  62      15.943    .979 -24.503  1.00  0.00
ATOM    887  CG  ASP B  62      15.280   -.005 -25.457  1.00  0.00
ATOM    888  OD1 ASP B  62      15.558  -1.176 -25.359  1.00  0.00
ATOM    889  OD2 ASP B  62      14.502    .425 -26.275  1.00  0.00
ATOM    894  N   ASP B  63      19.040    .820 -23.314  1.00  0.00
ATOM    895  CA  ASP B  63      20.317   1.437 -23.105  1.00  0.00
ATOM    896  C   ASP B  63      20.479   1.500 -21.680  1.00  0.00
ATOM    897  O   ASP B  63      21.395   2.120 -21.130  1.00  0.00
ATOM    898  CB  ASP B  63      20.409   2.839 -23.713  1.00  0.00
ATOM    899  CG  ASP B  63      20.319   2.833 -25.233  1.00  0.00
ATOM    900  OD1 ASP B  63      20.511   1.792 -25.816  1.00  0.00
ATOM    901  OD2 ASP B  63      20.059   3.869 -25.797  1.00  0.00
ATOM    906  N   SER B  64      19.755    .719 -21.026  1.00  0.00
ATOM    907  CA  SER B  64      19.810    .974 -19.677  1.00  0.00
ATOM    908  C   SER B  64      20.023   -.347 -19.543  1.00  0.00
ATOM    909  O   SER B  64      19.411  -1.291 -20.032  1.00  0.00
ATOM    910  CB  SER B  64      18.552   1.494 -19.010  1.00  0.00
ATOM    911  OG  SER B  64      18.169   2.729 -19.552  1.00  0.00
ATOM    917  N   THR B  65      20.812   -.375 -18.745  1.00  0.00
ATOM    918  CA  THR B  65      21.248  -1.406 -18.180  1.00  0.00
ATOM    919  C   THR B  65      20.894  -1.032 -16.809  1.00  0.00
ATOM    920  O   THR B  65      21.133    .077 -16.272  1.00  0.00
ATOM    921  CB  THR B  65      22.751  -1.636 -18.422  1.00  0.00
ATOM    922  OG1 THR B  65      22.988  -1.825 -19.823  1.00  0.00
ATOM    923  CG2 THR B  65      23.232  -2.862 -17.661  1.00  0.00
ATOM    931  N   CYS B  66      20.312  -2.016 -16.244  1.00  0.00
ATOM    932  CA  CYS B  66      19.778  -1.968 -15.017  1.00  0.00
ATOM    933  C   CYS B  66      20.172  -3.047 -14.253  1.00  0.00
ATOM    934  O   CYS B  66      19.889  -4.169 -14.579  1.00  0.00
ATOM    935  CB  CYS B  66      18.251  -1.943 -15.090  1.00  0.00
ATOM    936  SG  CYS B  66      17.435  -1.938 -13.476  1.00  0.00
ATOM    942  N   THR B  67      20.557  -2.765 -13.195  1.00  0.00
ATOM    943  CA  THR B  67      20.899  -4.016 -12.444  1.00  0.00
ATOM    944  C   THR B  67      20.277  -3.687 -11.215  1.00  0.00
ATOM    945  O   THR B  67      20.100  -2.615 -10.611  1.00  0.00
ATOM    946  CB  THR B  67      22.398  -4.307 -12.247  1.00  0.00
ATOM    947  OG1 THR B  67      22.963  -3.337 -11.357  1.00  0.00
ATOM    948  CG2 THR B  67      23.130  -4.255 -13.580  1.00  0.00
ATOM    956  N   GLY B  68      20.090  -4.736 -10.618  1.00  0.00
ATOM    957  CA  GLY B  68      19.424  -4.482  -9.512  1.00  0.00
ATOM    958  C   GLY B  68      19.299  -5.742  -8.933  1.00  0.00
ATOM    959  O   GLY B  68      19.642  -6.842  -9.428  1.00  0.00
ATOM    963  N   THR B  69      18.746  -5.545  -7.836  1.00  0.00
ATOM    964  CA  THR B  69      18.650  -6.706  -6.906  1.00  0.00
ATOM    965  C   THR B  69      17.486  -6.533  -5.955  1.00  0.00
ATOM    966  O   THR B  69      16.918  -5.416  -5.613  1.00  0.00
ATOM    967  CB  THR B  69      19.942  -6.897  -6.090  1.00  0.00
ATOM    968  OG1 THR B  69      19.897  -8.156  -5.405  1.00  0.00
ATOM    969  CG2 THR B  69      20.102  -5.777  -5.074  1.00  0.00
ATOM    977  N   SER B  70      17.191  -7.585  -5.283  1.00  0.00
ATOM    978  CA  SER B  70      16.106  -7.295  -4.315  1.00  0.00
ATOM    979  C   SER B  70      16.445  -7.914  -3.110  1.00  0.00
ATOM    980  O   SER B  70      17.112  -8.970  -3.022  1.00  0.00
ATOM    981  CB  SER B  70      14.751  -7.812  -4.759  1.00  0.00
ATOM    982  OG  SER B  70      14.739  -9.212  -4.806  1.00  0.00
ATOM    988  N   SER B  71      15.761  -7.255  -2.174  1.00  0.00
ATOM    989  CA  SER B  71      15.793  -7.793   -.815  1.00  0.00
ATOM    990  C   SER B  71      14.801  -7.470    .088  1.00  0.00
ATOM    991  O   SER B  71      14.296  -6.424    .527  1.00  0.00
ATOM    992  CB  SER B  71      17.084  -7.398   -.126  1.00  0.00
ATOM    993  OG  SER B  71      17.130  -7.901   1.181  1.00  0.00
ATOM    999  N   GLY B  72      14.041  -8.476    .200  1.00  0.00
ATOM   1000  CA  GLY B  72      13.153  -8.101   1.176  1.00  0.00
ATOM   1001  C   GLY B  72      12.227  -7.062    .522  1.00  0.00
ATOM   1002  O   GLY B  72      11.659  -7.268   -.571  1.00  0.00
ATOM   1006  N   ASN B  73      12.141  -5.916   1.241  1.00  0.00
ATOM   1007  CA  ASN B  73      11.320  -4.768    .693  1.00  0.00
ATOM   1008  C   ASN B  73      12.174  -3.595   -.158  1.00  0.00
ATOM   1009  O   ASN B  73      11.875  -2.425   -.435  1.00  0.00
ATOM   1010  CB  ASN B  73      10.560  -4.150   1.852  1.00  0.00
ATOM   1011  CG  ASN B  73      11.470  -3.529   2.875  1.00  0.00
ATOM   1012  OD1 ASN B  73      12.671  -3.823   2.915  1.00  0.00
ATOM   1013  ND2 ASN B  73      10.923  -2.675   3.702  1.00  0.00
ATOM   1020  N   LYS B  74      13.388  -3.800   -.460  1.00  0.00
ATOM   1021  CA  LYS B  74      14.198  -2.720  -1.102  1.00  0.00
ATOM   1022  C   LYS B  74      14.625  -3.110  -2.523  1.00  0.00
ATOM   1023  O   LYS B  74      15.038  -4.244  -2.935  1.00  0.00
ATOM   1024  CB  LYS B  74      15.436  -2.397   -.264  1.00  0.00
ATOM   1025  CG  LYS B  74      15.134  -1.747   1.080  1.00  0.00
ATOM   1026  CD  LYS B  74      16.413  -1.337   1.795  1.00  0.00
ATOM   1027  CE  LYS B  74      16.112   -.654   3.121  1.00  0.00
ATOM   1028  NZ  LYS B  74      17.353   -.219   3.818  1.00  0.00
ATOM   1042  N   VAL B  75      14.435  -2.127  -3.380  1.00  0.00
ATOM   1043  CA  VAL B  75      14.873  -2.429  -4.672  1.00  0.00
ATOM   1044  C   VAL B  75      15.993  -1.416  -5.131  1.00  0.00
ATOM   1045  O   VAL B  75      16.182   -.237  -4.932  1.00  0.00
ATOM   1046  CB  VAL B  75      13.664  -2.392  -5.625  1.00  0.00
ATOM   1047  CG1 VAL B  75      14.079  -2.812  -7.027  1.00  0.00
ATOM   1048  CG2 VAL B  75      12.560  -3.294  -5.096  1.00  0.00
ATOM   1058  N   ASN B  76      17.011  -2.049  -5.694  1.00  0.00
ATOM   1059  CA  ASN B  76      18.168  -1.108  -6.062  1.00  0.00
ATOM   1060  C   ASN B  76      18.418  -1.029  -7.557  1.00  0.00
ATOM   1061  O   ASN B  76      18.657  -2.178  -8.110  1.00  0.00
ATOM   1062  CB  ASN B  76      19.456  -1.518  -5.372  1.00  0.00
ATOM   1063  CG  ASN B  76      20.571   -.536  -5.599  1.00  0.00
ATOM   1064  OD1 ASN B  76      20.601    .165  -6.617  1.00  0.00
ATOM   1065  ND2 ASN B  76      21.491   -.471  -4.669  1.00  0.00
ATOM   1072  N   LEU B  77      18.358    .134  -8.251  1.00  0.00
ATOM   1073  CA  LEU B  77      18.535    .139  -9.636  1.00  0.00
ATOM   1074  C   LEU B  77      19.894    .785 -10.004  1.00  0.00
ATOM   1075  O   LEU B  77      20.379   1.836  -9.641  1.00  0.00
ATOM   1076  CB  LEU B  77      17.368    .891 -10.289  1.00  0.00
ATOM   1077  CG  LEU B  77      15.965    .429  -9.876  1.00  0.00
ATOM   1078  CD1 LEU B  77      14.920   1.295 -10.567  1.00  0.00
ATOM   1079  CD2 LEU B  77      15.785  -1.038 -10.239  1.00  0.00
ATOM   1091  N   THR B  78      20.665    .081 -10.711  1.00  0.00
ATOM   1092  CA  THR B  78      21.846    .697 -11.080  1.00  0.00
ATOM   1093  C   THR B  78      21.849    .986 -12.500  1.00  0.00
ATOM   1094  O   THR B  78      21.538    .096 -13.341  1.00  0.00
ATOM   1095  CB  THR B  78      23.064   -.173 -10.719  1.00  0.00
ATOM   1096  OG1 THR B  78      23.130   -.342  -9.297  1.00  0.00
ATOM   1097  CG2 THR B  78      24.348    .479 -11.208  1.00  0.00
ATOM   1105  N   ILE B  79      22.168   2.386 -12.767  1.00  0.00
ATOM   1106  CA  ILE B  79      22.204   2.759 -14.109  1.00  0.00
ATOM   1107  C   ILE B  79      23.605   3.045 -14.692  1.00  0.00
ATOM   1108  O   ILE B  79      24.456   3.799 -14.185  1.00  0.00
ATOM   1109  CB  ILE B  79      21.302   3.994 -14.285  1.00  0.00
ATOM   1110  CG1 ILE B  79      19.971   3.793 -13.556  1.00  0.00
ATOM   1111  CG2 ILE B  79      21.067   4.274 -15.762  1.00  0.00
ATOM   1112  CD1 ILE B  79      19.164   2.624 -14.070  1.00  0.00
ATOM   1124  N   GLN B  80      23.948   2.312 -15.812  1.00  0.00
ATOM   1125  CA  GLN B  80      25.316   2.614 -16.229  1.00  0.00
ATOM   1126  C   GLN B  80      25.404   3.436 -17.558  1.00  0.00
ATOM   1127  O   GLN B  80      24.597   3.199 -18.467  1.00  0.00
ATOM   1128  CB  GLN B  80      26.096   1.305 -16.372  1.00  0.00
ATOM   1129  CG  GLN B  80      26.223    .510 -15.083  1.00  0.00
ATOM   1130  CD  GLN B  80      26.997   -.780 -15.272  1.00  0.00
ATOM   1131  OE1 GLN B  80      26.991  -1.371 -16.356  1.00  0.00
ATOM   1132  NE2 GLN B  80      27.668  -1.226 -14.217  1.00  0.00
ATOM   1141  N   GLY B  81      26.343   4.325 -17.688  1.00  0.00
ATOM   1142  CA  GLY B  81      26.732   5.145 -18.846  1.00  0.00
ATOM   1143  C   GLY B  81      25.773   6.262 -19.115  1.00  0.00
ATOM   1144  O   GLY B  81      25.488   6.641 -20.256  1.00  0.00
ATOM   1148  N   LEU B  82      25.268   6.761 -18.074  1.00  0.00
ATOM   1149  CA  LEU B  82      24.345   7.824 -18.024  1.00  0.00
ATOM   1150  C   LEU B  82      25.106   8.971 -18.690  1.00  0.00
ATOM   1151  O   LEU B  82      26.318   9.069 -18.529  1.00  0.00
ATOM   1152  CB  LEU B  82      23.933   8.152 -16.583  1.00  0.00
ATOM   1153  CG  LEU B  82      22.728   7.373 -16.042  1.00  0.00
ATOM   1154  CD1 LEU B  82      22.622   7.582 -14.538  1.00  0.00
ATOM   1155  CD2 LEU B  82      21.464   7.837 -16.749  1.00  0.00
ATOM   1167  N   ARG B  83      24.475   9.788 -19.384  1.00  0.00
ATOM   1168  CA  ARG B  83      25.014  10.944 -20.077  1.00  0.00
ATOM   1169  C   ARG B  83      24.489  12.118 -19.347  1.00  0.00
ATOM   1170  O   ARG B  83      23.534  11.919 -18.611  1.00  0.00
ATOM   1171  CB  ARG B  83      24.594  11.001 -21.539  1.00  0.00
ATOM   1172  CG  ARG B  83      25.109   9.857 -22.397  1.00  0.00
ATOM   1173  CD  ARG B  83      24.633   9.964 -23.800  1.00  0.00
ATOM   1174  NE  ARG B  83      23.194   9.778 -23.900  1.00  0.00
ATOM   1175  CZ  ARG B  83      22.471   9.990 -25.017  1.00  0.00
ATOM   1176  NH1 ARG B  83      23.065  10.393 -26.118  1.00  0.00
ATOM   1177  NH2 ARG B  83      21.165   9.791 -25.006  1.00  0.00
ATOM   1191  N   ALA B  84      25.114  13.296 -19.548  1.00  0.00
ATOM   1192  CA  ALA B  84      24.804  14.495 -18.838  1.00  0.00
ATOM   1193  C   ALA B  84      23.390  14.961 -18.975  1.00  0.00
ATOM   1194  O   ALA B  84      22.708  15.148 -17.916  1.00  0.00
ATOM   1195  CB  ALA B  84      25.845  15.709 -19.377  1.00  0.00
ATOM   1201  N   MET B  85      22.873  14.720 -20.076  1.00  0.00
ATOM   1202  CA  MET B  85      21.612  15.073 -20.538  1.00  0.00
ATOM   1203  C   MET B  85      20.527  14.194 -19.952  1.00  0.00
ATOM   1204  O   MET B  85      19.348  14.428 -20.169  1.00  0.00
ATOM   1205  CB  MET B  85      21.608  15.012 -22.065  1.00  0.00
ATOM   1206  CG  MET B  85      22.515  16.033 -22.738  1.00  0.00
ATOM   1207  SD  MET B  85      22.089  17.732 -22.307  1.00  0.00
ATOM   1208  CE  MET B  85      20.497  17.896 -23.111  1.00  0.00
ATOM   1218  N   ASP B  86      20.944  13.151 -19.201  1.00  0.00
ATOM   1219  CA  ASP B  86      20.048  12.155 -18.631  1.00  0.00
ATOM   1220  C   ASP B  86      19.560  12.521 -17.280  1.00  0.00
ATOM   1221  O   ASP B  86      18.795  11.765 -16.665  1.00  0.00
ATOM   1222  CB  ASP B  86      20.741  10.793 -18.549  1.00  0.00
ATOM   1223  CG  ASP B  86      21.015  10.184 -19.918  1.00  0.00
ATOM   1224  OD1 ASP B  86      20.383  10.590 -20.864  1.00  0.00
ATOM   1225  OD2 ASP B  86      21.854   9.320 -20.004  1.00  0.00
ATOM   1230  N   THR B  87      19.927  13.687 -16.898  1.00  0.00
ATOM   1231  CA  THR B  87      19.612  14.321 -15.676  1.00  0.00
ATOM   1232  C   THR B  87      18.118  14.469 -15.614  1.00  0.00
ATOM   1233  O   THR B  87      17.426  14.653 -16.608  1.00  0.00
ATOM   1234  CB  THR B  87      20.307  15.689 -15.547  1.00  0.00
ATOM   1235  OG1 THR B  87      20.047  16.239 -14.249  1.00  0.00
ATOM   1236  CG2 THR B  87      19.799  16.648 -16.612  1.00  0.00
ATOM   1244  N   GLY B  88      17.585  14.258 -14.375  1.00  0.00
ATOM   1245  CA  GLY B  88      16.168  14.351 -14.109  1.00  0.00
ATOM   1246  C   GLY B  88      15.275  13.628 -13.116  1.00  0.00
ATOM   1247  O   GLY B  88      15.638  13.089 -12.044  1.00  0.00
ATOM   1251  N   LEU B  89      13.988  13.799 -13.262  1.00  0.00
ATOM   1252  CA  LEU B  89      13.392  13.198 -12.117  1.00  0.00
ATOM   1253  C   LEU B  89      13.105  11.672 -12.277  1.00  0.00
ATOM   1254  O   LEU B  89      12.583  11.121 -13.252  1.00  0.00
ATOM   1255  CB  LEU B  89      12.093  13.951 -11.802  1.00  0.00
ATOM   1256  CG  LEU B  89      12.250  15.233 -10.976  1.00  0.00
ATOM   1257  CD1 LEU B  89      13.075  16.245 -11.760  1.00  0.00
ATOM   1258  CD2 LEU B  89      10.876  15.792 -10.638  1.00  0.00
ATOM   1270  N   TYR B  90      13.497  10.880 -11.330  1.00  0.00
ATOM   1271  CA  TYR B  90      13.144   9.508 -11.531  1.00  0.00
ATOM   1272  C   TYR B  90      12.108   9.090 -10.486  1.00  0.00
ATOM   1273  O   TYR B  90      11.915   9.384  -9.305  1.00  0.00
ATOM   1274  CB  TYR B  90      14.388   8.619 -11.465  1.00  0.00
ATOM   1275  CG  TYR B  90      15.336   8.808 -12.628  1.00  0.00
ATOM   1276  CD1 TYR B  90      16.035   9.998 -12.766  1.00  0.00
ATOM   1277  CD2 TYR B  90      15.507   7.792 -13.556  1.00  0.00
ATOM   1278  CE1 TYR B  90      16.901  10.171 -13.828  1.00  0.00
ATOM   1279  CE2 TYR B  90      16.373   7.965 -14.618  1.00  0.00
ATOM   1280  CZ  TYR B  90      17.068   9.149 -14.756  1.00  0.00
ATOM   1281  OH  TYR B  90      17.931   9.321 -15.814  1.00  0.00
ATOM   1291  N   ILE B  91      11.181   8.361 -10.995  1.00  0.00
ATOM   1292  CA  ILE B  91      10.157   7.869 -10.089  1.00  0.00
ATOM   1293  C   ILE B  91      10.168   6.286 -10.004  1.00  0.00
ATOM   1294  O   ILE B  91      10.643   5.526 -10.924  1.00  0.00
ATOM   1295  CB  ILE B  91       8.774   8.372 -10.541  1.00  0.00
ATOM   1296  CG1 ILE B  91       8.718   9.901 -10.487  1.00  0.00
ATOM   1297  CG2 ILE B  91       7.679   7.765  -9.678  1.00  0.00
ATOM   1298  CD1 ILE B  91       7.495  10.492 -11.149  1.00  0.00
ATOM   1310  N   CYS B  92       9.910   5.735  -8.918  1.00  0.00
ATOM   1311  CA  CYS B  92       9.844   4.314  -8.772  1.00  0.00
ATOM   1312  C   CYS B  92       8.442   3.782  -8.591  1.00  0.00
ATOM   1313  O   CYS B  92       7.652   4.326  -7.769  1.00  0.00
ATOM   1314  CB  CYS B  92      10.695   3.882  -7.577  1.00  0.00
ATOM   1315  SG  CYS B  92      11.086   2.116  -7.549  1.00  0.00
ATOM   1321  N   LYS B  93       8.147   2.615  -9.199  1.00  0.00
ATOM   1322  CA  LYS B  93       6.770   2.124  -9.025  1.00  0.00
ATOM   1323  C   LYS B  93       6.862    .604  -8.729  1.00  0.00
ATOM   1324  O   LYS B  93       7.393   -.292  -9.361  1.00  0.00
ATOM   1325  CB  LYS B  93       5.916   2.399 -10.263  1.00  0.00
ATOM   1326  CG  LYS B  93       4.482   1.897 -10.163  1.00  0.00
ATOM   1327  CD  LYS B  93       3.724   2.124 -11.463  1.00  0.00
ATOM   1328  CE  LYS B  93       2.291   1.621 -11.365  1.00  0.00
ATOM   1329  NZ  LYS B  93       1.561   1.768 -12.653  1.00  0.00
ATOM   1343  N   VAL B  94       5.992    .170  -7.751  1.00  0.00
ATOM   1344  CA  VAL B  94       5.935  -1.179  -7.578  1.00  0.00
ATOM   1345  C   VAL B  94       4.481  -1.815  -7.853  1.00  0.00
ATOM   1346  O   VAL B  94       3.454  -1.008  -7.478  1.00  0.00
ATOM   1347  CB  VAL B  94       6.409  -1.458  -6.139  1.00  0.00
ATOM   1348  CG1 VAL B  94       5.469   -.809  -5.133  1.00  0.00
ATOM   1349  CG2 VAL B  94       6.498  -2.958  -5.904  1.00  0.00
ATOM   1359  N   GLU B  95       4.498  -3.090  -8.431  1.00  0.00
ATOM   1360  CA  GLU B  95       3.252  -3.713  -8.602  1.00  0.00
ATOM   1361  C   GLU B  95       3.234  -5.144  -8.110  1.00  0.00
ATOM   1362  O   GLU B  95       4.185  -5.974  -8.191  1.00  0.00
ATOM   1363  CB  GLU B  95       2.862  -3.659 -10.081  1.00  0.00
ATOM   1364  CG  GLU B  95       2.596  -2.257 -10.610  1.00  0.00
ATOM   1365  CD  GLU B  95       2.164  -2.248 -12.050  1.00  0.00
ATOM   1366  OE1 GLU B  95       2.154  -3.293 -12.655  1.00  0.00
ATOM   1367  OE2 GLU B  95       1.843  -1.193 -12.546  1.00  0.00
ATOM   1374  N   LEU B  96       2.227  -5.542  -7.413  1.00  0.00
ATOM   1375  CA  LEU B  96       2.242  -6.930  -7.014  1.00  0.00
ATOM   1376  C   LEU B  96       1.276  -7.869  -7.984  1.00  0.00
ATOM   1377  O   LEU B  96        .195  -7.730  -8.606  1.00  0.00
ATOM   1378  CB  LEU B  96       1.806  -7.000  -5.545  1.00  0.00
ATOM   1379  CG  LEU B  96       2.731  -6.300  -4.542  1.00  0.00
ATOM   1380  CD1 LEU B  96       2.063  -6.262  -3.174  1.00  0.00
ATOM   1381  CD2 LEU B  96       4.062  -7.035  -4.480  1.00  0.00
ATOM   1393  N   MET B  97       1.674  -9.031  -8.096  1.00  0.00
ATOM   1394  CA  MET B  97        .860  -9.970  -9.025  1.00  0.00
ATOM   1395  C   MET B  97        .708 -11.334  -8.632  1.00  0.00
ATOM   1396  O   MET B  97       1.553 -12.236  -8.891  1.00  0.00
ATOM   1397  CB  MET B  97       1.455 -10.020 -10.431  1.00  0.00
ATOM   1398  CG  MET B  97       1.434  -8.691 -11.172  1.00  0.00
ATOM   1399  SD  MET B  97       2.302  -8.760 -12.751  1.00  0.00
ATOM   1400  CE  MET B  97       4.006  -8.768 -12.201  1.00  0.00
ATOM   1410  N   TYR B  98       -.091 -11.409  -8.092  1.00  0.00
ATOM   1411  CA  TYR B  98       -.640 -12.594  -7.655  1.00  0.00
ATOM   1412  C   TYR B  98      -2.018 -12.458  -7.154  1.00  0.00
ATOM   1413  O   TYR B  98      -2.934 -12.005  -7.911  1.00  0.00
ATOM   1414  CB  TYR B  98        .259 -13.197  -6.573  1.00  0.00
ATOM   1415  CG  TYR B  98        .865 -12.170  -5.642  1.00  0.00
ATOM   1416  CD1 TYR B  98        .049 -11.440  -4.789  1.00  0.00
ATOM   1417  CD2 TYR B  98       2.236 -11.959  -5.640  1.00  0.00
ATOM   1418  CE1 TYR B  98        .603 -10.502  -3.939  1.00  0.00
ATOM   1419  CE2 TYR B  98       2.789 -11.021  -4.790  1.00  0.00
ATOM   1420  CZ  TYR B  98       1.978 -10.295  -3.942  1.00  0.00
ATOM   1421  OH  TYR B  98       2.529  -9.361  -3.095  1.00  0.00
ATOM   1431  N   PRO B  99      -2.336 -13.007  -6.006  1.00  0.00
ATOM   1432  CA  PRO B  99      -3.573 -12.438  -5.923  1.00  0.00
ATOM   1433  C   PRO B  99      -3.087 -11.174  -6.371  1.00  0.00
ATOM   1434  O   PRO B  99      -2.005 -10.645  -6.198  1.00  0.00
ATOM   1435  CB  PRO B  99      -4.011 -12.482  -4.456  1.00  0.00
ATOM   1436  CG  PRO B  99      -3.360 -13.710  -3.917  1.00  0.00
ATOM   1437  CD  PRO B  99      -2.045 -13.788  -4.647  1.00  0.00
ATOM   1445  N   PRO B 100      -4.384 -10.604  -6.770  1.00  0.00
ATOM   1446  CA  PRO B 100      -4.909  -9.483  -7.726  1.00  0.00
ATOM   1447  C   PRO B 100      -4.204  -8.445  -7.243  1.00  0.00
ATOM   1448  O   PRO B 100      -4.152  -7.918  -6.131  1.00  0.00
ATOM   1449  CB  PRO B 100      -6.412  -9.290  -7.496  1.00  0.00
ATOM   1450  CG  PRO B 100      -6.953 -10.677  -7.436  1.00  0.00
ATOM   1451  CD  PRO B 100      -5.835 -11.490  -6.840  1.00  0.00
ATOM   1459  N   PRO B 101      -3.850  -8.041  -8.383  1.00  0.00
ATOM   1460  CA  PRO B 101      -2.873  -7.081  -8.461  1.00  0.00
ATOM   1461  C   PRO B 101      -3.089  -5.967  -7.719  1.00  0.00
ATOM   1462  O   PRO B 101      -4.127  -5.246  -7.721  1.00  0.00
ATOM   1463  CB  PRO B 101      -2.861  -6.717  -9.949  1.00  0.00
ATOM   1464  CG  PRO B 101      -3.040  -8.022 -10.646  1.00  0.00
ATOM   1465  CD  PRO B 101      -3.976  -8.797  -9.757  1.00  0.00
ATOM   1473  N   TYR B 102      -2.046  -5.609  -7.102  1.00  0.00
ATOM   1474  CA  TYR B 102      -2.383  -4.602  -6.321  1.00  0.00
ATOM   1475  C   TYR B 102      -1.519  -3.541  -6.927  1.00  0.00
ATOM   1476  O   TYR B 102       -.286  -3.468  -7.154  1.00  0.00
ATOM   1477  CB  TYR B 102      -2.104  -4.890  -4.844  1.00  0.00
ATOM   1478  CG  TYR B 102      -2.911  -6.040  -4.283  1.00  0.00
ATOM   1479  CD1 TYR B 102      -2.286  -7.239  -3.974  1.00  0.00
ATOM   1480  CD2 TYR B 102      -4.275  -5.896  -4.078  1.00  0.00
ATOM   1481  CE1 TYR B 102      -3.022  -8.290  -3.461  1.00  0.00
ATOM   1482  CE2 TYR B 102      -5.011  -6.946  -3.566  1.00  0.00
ATOM   1483  CZ  TYR B 102      -4.390  -8.139  -3.258  1.00  0.00
ATOM   1484  OH  TYR B 102      -5.123  -9.185  -2.748  1.00  0.00
ATOM   1494  N   TYR B 103      -2.039  -2.478  -6.713  1.00  0.00
ATOM   1495  CA  TYR B 103      -1.435  -1.395  -7.266  1.00  0.00
ATOM   1496  C   TYR B 103      -1.003   -.435  -6.413  1.00  0.00
ATOM   1497  O   TYR B 103      -1.682   -.304  -5.368  1.00  0.00
ATOM   1498  CB  TYR B 103      -2.374   -.730  -8.275  1.00  0.00
ATOM   1499  CG  TYR B 103      -2.745  -1.620  -9.442  1.00  0.00
ATOM   1500  CD1 TYR B 103      -3.870  -2.428  -9.368  1.00  0.00
ATOM   1501  CD2 TYR B 103      -1.960  -1.627 -10.585  1.00  0.00
ATOM   1502  CE1 TYR B 103      -4.208  -3.240 -10.433  1.00  0.00
ATOM   1503  CE2 TYR B 103      -2.298  -2.439 -11.650  1.00  0.00
ATOM   1504  CZ  TYR B 103      -3.417  -3.243 -11.576  1.00  0.00
ATOM   1505  OH  TYR B 103      -3.754  -4.052 -12.637  1.00  0.00
ATOM   1515  N   VAL B 104       -.110    .234  -6.927  1.00  0.00
ATOM   1516  CA  VAL B 104        .134   1.041  -6.066  1.00  0.00
ATOM   1517  C   VAL B 104        .222   2.543  -6.201  1.00  0.00
ATOM   1518  O   VAL B 104        .578   2.867  -7.262  1.00  0.00
ATOM   1519  CB  VAL B 104       1.461    .460  -5.544  1.00  0.00
ATOM   1520  CG1 VAL B 104       1.912   1.202  -4.295  1.00  0.00
ATOM   1521  CG2 VAL B 104       1.299  -1.025  -5.259  1.00  0.00
ATOM   1531  N   GLY B 105        .090   3.322  -5.284  1.00  0.00
ATOM   1532  CA  GLY B 105        .253   4.509  -6.016  1.00  0.00
ATOM   1533  C   GLY B 105       1.851   4.536  -6.033  1.00  0.00
ATOM   1534  O   GLY B 105       2.497   3.521  -6.115  1.00  0.00
ATOM   1538  N   MET B 106       2.340   5.698  -6.206  1.00  0.00
ATOM   1539  CA  MET B 106       3.555   6.384  -6.736  1.00  0.00
ATOM   1540  C   MET B 106       4.047   7.128  -5.553  1.00  0.00
ATOM   1541  O   MET B 106       3.311   7.531  -4.628  1.00  0.00
ATOM   1542  CB  MET B 106       3.266   7.318  -7.909  1.00  0.00
ATOM   1543  CG  MET B 106       2.452   6.688  -9.031  1.00  0.00
ATOM   1544  SD  MET B 106       3.285   5.277  -9.786  1.00  0.00
ATOM   1545  CE  MET B 106       4.654   6.091 -10.604  1.00  0.00
ATOM   1555  N   GLY B 107       5.281   7.247  -5.620  1.00  0.00
ATOM   1556  CA  GLY B 107       6.118   7.839  -4.715  1.00  0.00
ATOM   1557  C   GLY B 107       6.253   9.164  -5.337  1.00  0.00
ATOM   1558  O   GLY B 107       5.677   9.501  -6.345  1.00  0.00
ATOM   1562  N   ASN B 108       7.088   9.831  -4.723  1.00  0.00
ATOM   1563  CA  ASN B 108       7.707  11.071  -4.930  1.00  0.00
ATOM   1564  C   ASN B 108       8.856  10.693  -5.733  1.00  0.00
ATOM   1565  O   ASN B 108       9.364   9.570  -5.639  1.00  0.00
ATOM   1566  CB  ASN B 108       8.093  11.776  -3.642  1.00  0.00
ATOM   1567  CG  ASN B 108       6.898  12.205  -2.838  1.00  0.00
ATOM   1568  OD1 ASN B 108       5.940  12.771  -3.378  1.00  0.00
ATOM   1569  ND2 ASN B 108       6.934  11.947  -1.555  1.00  0.00
ATOM   1576  N   GLY B 109       9.316  11.621  -6.487  1.00  0.00
ATOM   1577  CA  GLY B 109      10.480  11.298  -7.245  1.00  0.00
ATOM   1578  C   GLY B 109      11.771  11.469  -6.521  1.00  0.00
ATOM   1579  O   GLY B 109      11.820  12.005  -5.418  1.00  0.00
ATOM   1583  N   THR B 110      12.811  11.160  -7.241  1.00  0.00
ATOM   1584  CA  THR B 110      14.159  11.510  -6.908  1.00  0.00
ATOM   1585  C   THR B 110      14.868  12.300  -8.074  1.00  0.00
ATOM   1586  O   THR B 110      14.620  12.381  -9.256  1.00  0.00
ATOM   1587  CB  THR B 110      14.952  10.238  -6.553  1.00  0.00
ATOM   1588  OG1 THR B 110      14.418   9.658  -5.356  1.00  0.00
ATOM   1589  CG2 THR B 110      16.421  10.568  -6.340  1.00  0.00
ATOM   1597  N   GLN B 111      15.797  13.156  -7.721  1.00  0.00
ATOM   1598  CA  GLN B 111      16.373  13.848  -8.811  1.00  0.00
ATOM   1599  C   GLN B 111      17.681  13.349  -9.140  1.00  0.00
ATOM   1600  O   GLN B 111      18.290  13.382  -8.149  1.00  0.00
ATOM   1601  CB  GLN B 111      16.468  15.347  -8.516  1.00  0.00
ATOM   1602  CG  GLN B 111      15.125  16.030  -8.323  1.00  0.00
ATOM   1603  CD  GLN B 111      15.266  17.513  -8.034  1.00  0.00
ATOM   1604  OE1 GLN B 111      16.282  17.960  -7.494  1.00  0.00
ATOM   1605  NE2 GLN B 111      14.245  18.284  -8.391  1.00  0.00
ATOM   1614  N   ILE B 112      18.021  12.997 -10.382  1.00  0.00
ATOM   1615  CA  ILE B 112      19.365  12.499 -10.590  1.00  0.00
ATOM   1616  C   ILE B 112      20.145  13.520 -11.446  1.00  0.00
ATOM   1617  O   ILE B 112      19.794  14.182 -12.434  1.00  0.00
ATOM   1618  CB  ILE B 112      19.347  11.121 -11.276  1.00  0.00
ATOM   1619  CG1 ILE B 112      18.705  10.077 -10.359  1.00  0.00
ATOM   1620  CG2 ILE B 112      20.757  10.700 -11.661  1.00  0.00
ATOM   1621  CD1 ILE B 112      18.655   8.688 -10.956  1.00  0.00
ATOM   1633  N   TYR B 113      21.339  13.832 -10.916  1.00  0.00
ATOM   1634  CA  TYR B 113      22.068  14.863 -11.603  1.00  0.00
ATOM   1635  C   TYR B 113      23.210  14.343 -12.138  1.00  0.00
ATOM   1636  O   TYR B 113      23.833  13.967 -11.186  1.00  0.00
ATOM   1637  CB  TYR B 113      22.448  16.033 -10.694  1.00  0.00
ATOM   1638  CG  TYR B 113      21.268  16.874 -10.256  1.00  0.00
ATOM   1639  CD1 TYR B 113      20.491  16.470  -9.180  1.00  0.00
ATOM   1640  CD2 TYR B 113      20.965  18.047 -10.930  1.00  0.00
ATOM   1641  CE1 TYR B 113      19.414  17.238  -8.780  1.00  0.00
ATOM   1642  CE2 TYR B 113      19.888  18.814 -10.530  1.00  0.00
ATOM   1643  CZ  TYR B 113      19.114  18.413  -9.460  1.00  0.00
ATOM   1644  OH  TYR B 113      18.042  19.177  -9.062  1.00  0.00
ATOM   1654  N   VAL B 114      23.487  14.431 -13.378  1.00  0.00
ATOM   1655  CA  VAL B 114      24.681  13.853 -13.921  1.00  0.00
ATOM   1656  C   VAL B 114      25.639  14.953 -14.237  1.00  0.00
ATOM   1657  O   VAL B 114      25.260  15.920 -14.835  1.00  0.00
ATOM   1658  CB  VAL B 114      24.375  13.041 -15.193  1.00  0.00
ATOM   1659  CG1 VAL B 114      25.637  12.368 -15.712  1.00  0.00
ATOM   1660  CG2 VAL B 114      23.294  12.010 -14.903  1.00  0.00
ATOM   1670  N   ILE B 115      26.886  14.754 -13.683  1.00  0.00
ATOM   1671  CA  ILE B 115      27.887  15.852 -13.870  1.00  0.00
ATOM   1672  C   ILE B 115      29.104  15.506 -14.634  1.00  0.00
ATOM   1673  O   ILE B 115      29.778  14.528 -14.341  1.00  0.00
ATOM   1674  CB  ILE B 115      28.359  16.401 -12.511  1.00  0.00
ATOM   1675  CG1 ILE B 115      27.176  16.979 -11.729  1.00  0.00
ATOM   1676  CG2 ILE B 115      29.437  17.455 -12.708  1.00  0.00
ATOM   1677  CD1 ILE B 115      27.503  17.327 -10.295  1.00  0.00
ATOM   1689  N   ASP B 116      29.358  16.328 -15.614  1.00  0.00
ATOM   1690  CA  ASP B 116      30.552  16.063 -16.271  1.00  0.00
ATOM   1691  C   ASP B 116      31.678  16.570 -15.395  1.00  0.00
ATOM   1692  O   ASP B 116      31.575  17.669 -14.864  1.00  0.00
ATOM   1693  CB  ASP B 116      30.568  16.730 -17.649  1.00  0.00
ATOM   1694  CG  ASP B 116      29.702  16.004 -18.669  1.00  0.00
ATOM   1695  OD1 ASP B 116      29.313  14.891 -18.404  1.00  0.00
ATOM   1696  OD2 ASP B 116      29.437  16.569 -19.703  1.00  0.00
ATOM   1701  N   PRO B 117      32.749  15.870 -15.233  1.00  0.00
ATOM   1702  CA  PRO B 117      33.900  16.318 -14.422  1.00  0.00
ATOM   1703  C   PRO B 117      34.480  17.386 -15.128  1.00  0.00
ATOM   1704  O   PRO B 117      34.480  17.368 -16.358  1.00  0.00
ATOM   1705  CB  PRO B 117      34.855  15.123 -14.344  1.00  0.00
ATOM   1706  CG  PRO B 117      34.538  14.322 -15.561  1.00  0.00
ATOM   1707  CD  PRO B 117      33.053  14.486 -15.741  1.00  0.00
ATOM   1715  N   GLU B 118      35.004  18.217 -14.440  1.00  0.00
ATOM   1716  CA  GLU B 118      35.513  19.235 -15.176  1.00  0.00
ATOM   1717  C   GLU B 118      36.672  18.596 -15.786  1.00  0.00
ATOM   1718  O   GLU B 118      37.274  17.658 -15.247  1.00  0.00
ATOM   1719  CB  GLU B 118      35.885  20.450 -14.323  1.00  0.00
ATOM   1720  CG  GLU B 118      34.699  21.153 -13.679  1.00  0.00
ATOM   1721  CD  GLU B 118      35.100  22.362 -12.879  1.00  0.00
ATOM   1722  OE1 GLU B 118      36.275  22.617 -12.771  1.00  0.00
ATOM   1723  OE2 GLU B 118      34.229  23.031 -12.375  1.00  0.00
ATOM   1730  N   PRO B 119      36.981  19.115 -16.974  1.00  0.00
ATOM   1731  CA  PRO B 119      38.030  18.606 -17.762  1.00  0.00
ATOM   1732  C   PRO B 119      39.230  19.129 -17.057  1.00  0.00
ATOM   1733  O   PRO B 119      40.198  19.338 -17.729  1.00  0.00
ATOM   1734  OXT PRO B 119      39.195  19.319 -15.873  1.00  0.00
ATOM   1735  CB  PRO B 119      37.822  19.218 -19.151  1.00  0.00
ATOM   1736  CG  PRO B 119      37.102  20.495 -18.883  1.00  0.00
ATOM   1737  CD  PRO B 119      36.228  20.191 -17.695  1.00  0.00
ATOM      1  N   GLN A   1     -16.122 -21.675 -11.574  1.00  0.00
ATOM      2  CA  GLN A   1     -16.347 -20.491 -10.797  1.00  0.00
ATOM      3  C   GLN A   1     -15.701 -20.940  -9.442  1.00  0.00
ATOM      4  O   GLN A   1     -15.676 -22.150  -9.151  1.00  0.00
ATOM      5  CB  GLN A   1     -17.830 -20.128 -10.678  1.00  0.00
ATOM      6  CG  GLN A   1     -18.110 -18.941  -9.774  1.00  0.00
ATOM      7  CD  GLN A   1     -17.562 -17.643 -10.337  1.00  0.00
ATOM      8  OE1 GLN A   1     -17.882 -17.255 -11.464  1.00  0.00
ATOM      9  NE2 GLN A   1     -16.732 -16.963  -9.555  1.00  0.00
ATOM     20  N   VAL A   2     -15.215 -19.940  -8.714  1.00  0.00
ATOM     21  CA  VAL A   2     -14.549 -20.058  -7.445  1.00  0.00
ATOM     22  C   VAL A   2     -15.192 -19.113  -6.478  1.00  0.00
ATOM     23  O   VAL A   2     -15.389 -17.974  -6.885  1.00  0.00
ATOM     24  CB  VAL A   2     -13.048 -19.735  -7.575  1.00  0.00
ATOM     25  CG1 VAL A   2     -12.348 -19.909  -6.236  1.00  0.00
ATOM     26  CG2 VAL A   2     -12.417 -20.626  -8.634  1.00  0.00
ATOM     36  N   GLN A   3     -15.390 -19.608  -5.304  1.00  0.00
ATOM     37  CA  GLN A   3     -16.048 -18.753  -4.297  1.00  0.00
ATOM     38  C   GLN A   3     -15.169 -19.052  -3.141  1.00  0.00
ATOM     39  O   GLN A   3     -14.648 -20.153  -2.813  1.00  0.00
ATOM     40  CB  GLN A   3     -17.513 -19.104  -4.023  1.00  0.00
ATOM     41  CG  GLN A   3     -18.208 -18.160  -3.056  1.00  0.00
ATOM     42  CD  GLN A   3     -19.648 -18.558  -2.793  1.00  0.00
ATOM     43  OE1 GLN A   3     -19.919 -19.483  -2.023  1.00  0.00
ATOM     44  NE2 GLN A   3     -20.581 -17.861  -3.432  1.00  0.00
ATOM     53  N   LEU A   4     -14.863 -17.962  -2.579  1.00  0.00
ATOM     54  CA  LEU A   4     -14.055 -17.686  -1.406  1.00  0.00
ATOM     55  C   LEU A   4     -14.919 -17.375  -0.273  1.00  0.00
ATOM     56  O   LEU A   4     -15.685 -16.418  -0.316  1.00  0.00
ATOM     57  CB  LEU A   4     -13.099 -16.512  -1.649  1.00  0.00
ATOM     58  CG  LEU A   4     -11.776 -16.862  -2.340  1.00  0.00
ATOM     59  CD1 LEU A   4     -12.053 -17.329  -3.762  1.00  0.00
ATOM     60  CD2 LEU A   4     -10.861 -15.648  -2.331  1.00  0.00
ATOM     72  N   GLN A   5     -14.590 -18.087   0.847  1.00  0.00
ATOM     73  CA  GLN A   5     -15.531 -17.790   1.999  1.00  0.00
ATOM     74  C   GLN A   5     -14.616 -17.508   3.229  1.00  0.00
ATOM     75  O   GLN A   5     -13.686 -18.244   3.574  1.00  0.00
ATOM     76  CB  GLN A   5     -16.489 -18.950   2.282  1.00  0.00
ATOM     77  CG  GLN A   5     -17.414 -19.290   1.126  1.00  0.00
ATOM     78  CD  GLN A   5     -18.334 -20.452   1.443  1.00  0.00
ATOM     79  OE1 GLN A   5     -18.258 -21.046   2.523  1.00  0.00
ATOM     80  NE2 GLN A   5     -19.211 -20.787   0.503  1.00  0.00
ATOM     89  N   GLU A   6     -14.948 -16.333   3.865  1.00  0.00
ATOM     90  CA  GLU A   6     -14.370 -15.628   5.018  1.00  0.00
ATOM     91  C   GLU A   6     -14.721 -15.943   6.311  1.00  0.00
ATOM     92  O   GLU A   6     -15.863 -16.356   6.552  1.00  0.00
ATOM     93  CB  GLU A   6     -14.644 -14.125   4.918  1.00  0.00
ATOM     94  CG  GLU A   6     -16.042 -13.710   5.354  1.00  0.00
ATOM     95  CD  GLU A   6     -17.095 -14.033   4.331  1.00  0.00
ATOM     96  OE1 GLU A   6     -16.817 -14.804   3.442  1.00  0.00
ATOM     97  OE2 GLU A   6     -18.178 -13.509   4.436  1.00  0.00
ATOM    104  N   SER A   7     -13.922 -15.737   7.298  1.00  0.00
ATOM    105  CA  SER A   7     -14.708 -16.124   8.486  1.00  0.00
ATOM    106  C   SER A   7     -15.252 -15.515   9.693  1.00  0.00
ATOM    107  O   SER A   7     -14.856 -14.534  10.287  1.00  0.00
ATOM    108  CB  SER A   7     -13.921 -17.270   9.090  1.00  0.00
ATOM    109  OG  SER A   7     -12.607 -16.880   9.379  1.00  0.00
ATOM    115  N   GLY A   8     -16.196 -16.152  10.218  1.00  0.00
ATOM    116  CA  GLY A   8     -17.374 -16.151  11.233  1.00  0.00
ATOM    117  C   GLY A   8     -16.790 -15.824  12.832  1.00  0.00
ATOM    118  O   GLY A   8     -17.348 -16.347  13.888  1.00  0.00
ATOM    122  N   GLY A   9     -15.601 -14.985  12.824  1.00  0.00
ATOM    123  CA  GLY A   9     -14.629 -14.476  13.855  1.00  0.00
ATOM    124  C   GLY A   9     -15.173 -13.087  14.423  1.00  0.00
ATOM    125  O   GLY A   9     -16.380 -12.948  14.433  1.00  0.00
ATOM    129  N   GLY A  10     -14.346 -12.175  15.022  1.00  0.00
ATOM    130  CA  GLY A  10     -14.754 -10.886  15.690  1.00  0.00
ATOM    131  C   GLY A  10     -13.472 -10.134  16.135  1.00  0.00
ATOM    132  O   GLY A  10     -12.397 -10.275  15.527  1.00  0.00
ATOM    136  N   LEU A  11     -13.679  -9.283  17.124  1.00  0.00
ATOM    137  CA  LEU A  11     -12.739  -8.475  17.905  1.00  0.00
ATOM    138  C   LEU A  11     -11.803  -9.258  18.771  1.00  0.00
ATOM    139  O   LEU A  11     -12.095 -10.346  19.310  1.00  0.00
ATOM    140  CB  LEU A  11     -13.514  -7.498  18.797  1.00  0.00
ATOM    141  CG  LEU A  11     -12.659  -6.594  19.693  1.00  0.00
ATOM    142  CD1 LEU A  11     -11.922  -5.577  18.832  1.00  0.00
ATOM    143  CD2 LEU A  11     -13.550  -5.902  20.714  1.00  0.00
ATOM    155  N   VAL A  12     -10.480  -8.689  18.718  1.00  0.00
ATOM    156  CA  VAL A  12      -9.447  -9.426  19.457  1.00  0.00
ATOM    157  C   VAL A  12      -8.708  -8.395  20.173  1.00  0.00
ATOM    158  O   VAL A  12      -8.866  -7.226  19.738  1.00  0.00
ATOM    159  CB  VAL A  12      -8.496 -10.217  18.539  1.00  0.00
ATOM    160  CG1 VAL A  12      -7.598 -11.129  19.363  1.00  0.00
ATOM    161  CG2 VAL A  12      -9.301 -11.020  17.529  1.00  0.00
ATOM    171  N   GLN A  13      -8.361  -8.831  21.401  1.00  0.00
ATOM    172  CA  GLN A  13      -7.629  -8.045  22.312  1.00  0.00
ATOM    173  C   GLN A  13      -6.196  -8.260  21.897  1.00  0.00
ATOM    174  O   GLN A  13      -5.848  -9.430  21.574  1.00  0.00
ATOM    175  CB  GLN A  13      -7.881  -8.460  23.765  1.00  0.00
ATOM    176  CG  GLN A  13      -9.305  -8.230  24.239  1.00  0.00
ATOM    177  CD  GLN A  13      -9.502  -8.626  25.690  1.00  0.00
ATOM    178  OE1 GLN A  13      -9.277  -9.778  26.069  1.00  0.00
ATOM    179  NE2 GLN A  13      -9.926  -7.671  26.511  1.00  0.00
ATOM    188  N   ALA A  14      -5.430  -7.220  22.175  1.00  0.00
ATOM    189  CA  ALA A  14      -3.995  -7.149  21.888  1.00  0.00
ATOM    190  C   ALA A  14      -3.196  -8.262  22.500  1.00  0.00
ATOM    191  O   ALA A  14      -3.393  -8.624  23.655  1.00  0.00
ATOM    192  CB  ALA A  14      -3.368  -5.844  22.383  1.00  0.00
ATOM    198  N   GLY A  15      -2.317  -8.856  21.677  1.00  0.00
ATOM    199  CA  GLY A  15      -1.499  -9.980  22.139  1.00  0.00
ATOM    200  C   GLY A  15      -2.150 -11.318  21.855  1.00  0.00
ATOM    201  O   GLY A  15      -1.492 -12.359  21.917  1.00  0.00
ATOM    205  N   GLY A  16      -3.398 -11.298  21.430  1.00  0.00
ATOM    206  CA  GLY A  16      -4.233 -12.479  21.230  1.00  0.00
ATOM    207  C   GLY A  16      -4.213 -13.225  19.880  1.00  0.00
ATOM    208  O   GLY A  16      -3.602 -12.886  18.821  1.00  0.00
ATOM    212  N   SER A  17      -5.054 -14.294  19.774  1.00  0.00
ATOM    213  CA  SER A  17      -4.921 -14.890  18.450  1.00  0.00
ATOM    214  C   SER A  17      -6.192 -14.870  17.634  1.00  0.00
ATOM    215  O   SER A  17      -7.322 -14.775  18.124  1.00  0.00
ATOM    216  CB  SER A  17      -4.447 -16.324  18.587  1.00  0.00
ATOM    217  OG  SER A  17      -3.171 -16.378  19.164  1.00  0.00
ATOM    223  N   LEU A  18      -5.925 -14.957  16.283  1.00  0.00
ATOM    224  CA  LEU A  18      -7.062 -15.020  15.496  1.00  0.00
ATOM    225  C   LEU A  18      -6.988 -16.147  14.338  1.00  0.00
ATOM    226  O   LEU A  18      -5.979 -16.643  13.845  1.00  0.00
ATOM    227  CB  LEU A  18      -7.276 -13.619  14.910  1.00  0.00
ATOM    228  CG  LEU A  18      -8.480 -13.468  13.971  1.00  0.00
ATOM    229  CD1 LEU A  18      -9.766 -13.700  14.751  1.00  0.00
ATOM    230  CD2 LEU A  18      -8.464 -12.080  13.345  1.00  0.00
ATOM    242  N   ARG A  19      -7.978 -16.781  13.983  1.00  0.00
ATOM    243  CA  ARG A  19      -7.782 -17.694  12.824  1.00  0.00
ATOM    244  C   ARG A  19      -8.724 -17.367  11.686  1.00  0.00
ATOM    245  O   ARG A  19      -9.942 -17.357  11.851  1.00  0.00
ATOM    246  CB  ARG A  19      -7.998 -19.145  13.231  1.00  0.00
ATOM    247  CG  ARG A  19      -7.880 -20.151  12.097  1.00  0.00
ATOM    248  CD  ARG A  19      -7.844 -21.547  12.603  1.00  0.00
ATOM    249  NE  ARG A  19      -6.574 -21.860  13.239  1.00  0.00
ATOM    250  CZ  ARG A  19      -6.323 -22.988  13.932  1.00  0.00
ATOM    251  NH1 ARG A  19      -7.262 -23.898  14.071  1.00  0.00
ATOM    252  NH2 ARG A  19      -5.132 -23.180  14.473  1.00  0.00
ATOM    266  N   LEU A  20      -8.142 -17.136  10.492  1.00  0.00
ATOM    267  CA  LEU A  20      -8.965 -16.788   9.379  1.00  0.00
ATOM    268  C   LEU A  20      -9.046 -18.045   8.433  1.00  0.00
ATOM    269  O   LEU A  20      -8.193 -18.840   8.077  1.00  0.00
ATOM    270  CB  LEU A  20      -8.381 -15.569   8.653  1.00  0.00
ATOM    271  CG  LEU A  20      -8.106 -14.341   9.531  1.00  0.00
ATOM    272  CD1 LEU A  20      -7.575 -13.207   8.665  1.00  0.00
ATOM    273  CD2 LEU A  20      -9.384 -13.932  10.247  1.00  0.00
ATOM    285  N   SER A  21     -10.233 -18.333   7.990  1.00  0.00
ATOM    286  CA  SER A  21     -10.272 -19.493   7.135  1.00  0.00
ATOM    287  C   SER A  21     -10.814 -19.209   5.800  1.00  0.00
ATOM    288  O   SER A  21     -11.860 -18.557   5.696  1.00  0.00
ATOM    289  CB  SER A  21     -11.105 -20.587   7.775  1.00  0.00
ATOM    290  OG  SER A  21     -12.438 -20.182   7.923  1.00  0.00
ATOM    296  N   CYS A  22     -10.316 -19.947   4.805  1.00  0.00
ATOM    297  CA  CYS A  22     -10.858 -19.657   3.623  1.00  0.00
ATOM    298  C   CYS A  22     -11.126 -20.923   2.829  1.00  0.00
ATOM    299  O   CYS A  22     -10.457 -21.909   2.622  1.00  0.00
ATOM    300  CB  CYS A  22      -9.919 -18.717   2.867  1.00  0.00
ATOM    301  SG  CYS A  22     -10.535 -18.204   1.245  1.00  0.00
ATOM    307  N   ALA A  23     -12.102 -20.871   2.070  1.00  0.00
ATOM    308  CA  ALA A  23     -12.256 -22.094   1.335  1.00  0.00
ATOM    309  C   ALA A  23     -12.760 -21.582   0.075  1.00  0.00
ATOM    310  O   ALA A  23     -13.458 -20.534  -0.175  1.00  0.00
ATOM    311  CB  ALA A  23     -13.264 -23.028   1.982  1.00  0.00
ATOM    317  N   ALA A  24     -12.335 -22.451  -0.830  1.00  0.00
ATOM    318  CA  ALA A  24     -12.627 -22.253  -2.165  1.00  0.00
ATOM    319  C   ALA A  24     -13.617 -23.271  -2.428  1.00  0.00
ATOM    320  O   ALA A  24     -13.485 -24.432  -2.073  1.00  0.00
ATOM    321  CB  ALA A  24     -11.395 -22.288  -3.114  1.00  0.00
ATOM    327  N   SER A  25     -14.447 -22.910  -3.300  1.00  0.00
ATOM    328  CA  SER A  25     -15.450 -23.852  -3.645  1.00  0.00
ATOM    329  C   SER A  25     -15.181 -23.670  -5.104  1.00  0.00
ATOM    330  O   SER A  25     -14.878 -22.670  -5.783  1.00  0.00
ATOM    331  CB  SER A  25     -16.856 -23.487  -3.211  1.00  0.00
ATOM    332  OG  SER A  25     -16.936 -23.366  -1.817  1.00  0.00
ATOM    338  N   GLY A  26     -15.740 -24.711  -5.626  1.00  0.00
ATOM    339  CA  GLY A  26     -16.061 -25.161  -6.953  1.00  0.00
ATOM    340  C   GLY A  26     -14.829 -26.063  -7.184  1.00  0.00
ATOM    341  O   GLY A  26     -14.229 -26.521  -6.219  1.00  0.00
ATOM    345  N   ASN A  27     -14.493 -26.318  -8.458  1.00  0.00
ATOM    346  CA  ASN A  27     -13.656 -27.506  -8.811  1.00  0.00
ATOM    347  C   ASN A  27     -12.285 -27.043  -8.980  1.00  0.00
ATOM    348  O   ASN A  27     -11.886 -26.652 -10.111  1.00  0.00
ATOM    349  CB  ASN A  27     -14.127 -28.212 -10.069  1.00  0.00
ATOM    350  CG  ASN A  27     -15.483 -28.840  -9.906  1.00  0.00
ATOM    351  OD1 ASN A  27     -15.727 -29.578  -8.944  1.00  0.00
ATOM    352  ND2 ASN A  27     -16.369 -28.563 -10.829  1.00  0.00
ATOM    359  N   ILE A  28     -11.469 -27.023  -8.007  1.00  0.00
ATOM    360  CA  ILE A  28     -10.342 -26.408  -8.531  1.00  0.00
ATOM    361  C   ILE A  28      -9.599 -27.734  -8.107  1.00  0.00
ATOM    362  O   ILE A  28      -9.578 -28.034  -6.880  1.00  0.00
ATOM    363  CB  ILE A  28      -9.885 -25.105  -7.852  1.00  0.00
ATOM    364  CG1 ILE A  28     -11.027 -24.086  -7.829  1.00  0.00
ATOM    365  CG2 ILE A  28      -8.670 -24.531  -8.565  1.00  0.00
ATOM    366  CD1 ILE A  28     -11.803 -24.068  -6.532  1.00  0.00
ATOM    378  N   SER A  29      -8.976 -28.251  -9.019  1.00  0.00
ATOM    379  CA  SER A  29      -8.043 -29.194  -9.452  1.00  0.00
ATOM    380  C   SER A  29      -6.534 -28.878  -9.723  1.00  0.00
ATOM    381  O   SER A  29      -5.676 -29.766  -9.793  1.00  0.00
ATOM    382  CB  SER A  29      -8.653 -29.767 -10.716  1.00  0.00
ATOM    383  OG  SER A  29      -9.860 -30.424 -10.439  1.00  0.00
ATOM    389  N   VAL A  30      -6.350 -27.612  -9.985  1.00  0.00
ATOM    390  CA  VAL A  30      -5.324 -26.772 -10.684  1.00  0.00
ATOM    391  C   VAL A  30      -4.801 -26.113  -9.577  1.00  0.00
ATOM    392  O   VAL A  30      -5.408 -25.663  -8.592  1.00  0.00
ATOM    393  CB  VAL A  30      -5.879 -25.756 -11.700  1.00  0.00
ATOM    394  CG1 VAL A  30      -4.743 -25.087 -12.459  1.00  0.00
ATOM    395  CG2 VAL A  30      -6.832 -26.452 -12.660  1.00  0.00
ATOM    405  N   ARG A  31      -3.615 -26.122  -9.752  1.00  0.00
ATOM    406  CA  ARG A  31      -2.690 -25.599  -9.009  1.00  0.00
ATOM    407  C   ARG A  31      -3.121 -24.206  -9.011  1.00  0.00
ATOM    408  O   ARG A  31      -3.336 -23.523 -10.095  1.00  0.00
ATOM    409  CB  ARG A  31      -1.299 -25.800  -9.590  1.00  0.00
ATOM    410  CG  ARG A  31      -0.165 -25.255  -8.736  1.00  0.00
ATOM    411  CD  ARG A  31       1.162 -25.514  -9.354  1.00  0.00
ATOM    412  NE  ARG A  31       2.254 -25.127  -8.475  1.00  0.00
ATOM    413  CZ  ARG A  31       3.557 -25.167  -8.813  1.00  0.00
ATOM    414  NH1 ARG A  31       3.914 -25.577 -10.010  1.00  0.00
ATOM    415  NH2 ARG A  31       4.478 -24.793  -7.941  1.00  0.00
ATOM    429  N   ALA A  32      -3.237 -23.840  -7.687  1.00  0.00
ATOM    430  CA  ALA A  32      -3.757 -22.617  -7.425  1.00  0.00
ATOM    431  C   ALA A  32      -2.984 -22.321  -6.279  1.00  0.00
ATOM    432  O   ALA A  32      -2.465 -23.120  -5.452  1.00  0.00
ATOM    433  CB  ALA A  32      -5.297 -22.582  -7.054  1.00  0.00
ATOM    439  N   THR A  33      -2.855 -21.046  -6.288  1.00  0.00
ATOM    440  CA  THR A  33      -2.241 -20.341  -5.198  1.00  0.00
ATOM    441  C   THR A  33      -3.329 -19.644  -4.423  1.00  0.00
ATOM    442  O   THR A  33      -4.460 -19.525  -4.915  1.00  0.00
ATOM    443  CB  THR A  33      -1.192 -19.326  -5.688  1.00  0.00
ATOM    444  OG1 THR A  33      -0.105 -20.021  -6.313  1.00  0.00
ATOM    445  CG2 THR A  33      -0.661 -18.503  -4.525  1.00  0.00
ATOM    453  N   MET A  34      -3.028 -19.394  -3.109  1.00  0.00
ATOM    454  CA  MET A  34      -3.935 -18.611  -2.355  1.00  0.00
ATOM    455  C   MET A  34      -3.307 -17.410  -1.490  1.00  0.00
ATOM    456  O   MET A  34      -2.167 -17.224  -1.012  1.00  0.00
ATOM    457  CB  MET A  34      -4.707 -19.583  -1.465  1.00  0.00
ATOM    458  CG  MET A  34      -5.728 -20.438  -2.203  1.00  0.00
ATOM    459  SD  MET A  34      -4.984 -21.873  -3.003  1.00  0.00
ATOM    460  CE  MET A  34      -4.492 -22.838  -1.577  1.00  0.00
ATOM    470  N   GLY A  35      -4.065 -16.349  -1.272  1.00  0.00
ATOM    471  CA  GLY A  35      -3.450 -15.538  -0.226  1.00  0.00
ATOM    472  C   GLY A  35      -4.209 -14.494   0.548  1.00  0.00
ATOM    473  O   GLY A  35      -5.391 -14.112   0.395  1.00  0.00
ATOM    477  N   TRP A  36      -3.557 -13.988   1.537  1.00  0.00
ATOM    478  CA  TRP A  36      -4.396 -13.077   2.199  1.00  0.00
ATOM    479  C   TRP A  36      -3.908 -11.638   2.013  1.00  0.00
ATOM    480  O   TRP A  36      -2.642 -11.460   2.148  1.00  0.00
ATOM    481  CB  TRP A  36      -4.463 -13.436   3.685  1.00  0.00
ATOM    482  CG  TRP A  36      -5.003 -14.809   3.945  1.00  0.00
ATOM    483  CD1 TRP A  36      -4.391 -15.993   3.665  1.00  0.00
ATOM    484  CD2 TRP A  36      -6.278 -15.148   4.546  1.00  0.00
ATOM    485  NE1 TRP A  36      -5.191 -17.042   4.046  1.00  0.00
ATOM    486  CE2 TRP A  36      -6.348 -16.543   4.588  1.00  0.00
ATOM    487  CE3 TRP A  36      -7.345 -14.392   5.044  1.00  0.00
ATOM    488  CZ2 TRP A  36      -7.449 -17.206   5.107  1.00  0.00
ATOM    489  CZ3 TRP A  36      -8.449 -15.056   5.566  1.00  0.00
ATOM    490  CH2 TRP A  36      -8.498 -16.427   5.597  1.00  0.00
ATOM    501  N   TYR A  37      -4.883 -10.640   1.909  1.00  0.00
ATOM    502  CA  TYR A  37      -4.383  -9.281   1.810  1.00  0.00
ATOM    503  C   TYR A  37      -5.155  -8.339   2.769  1.00  0.00
ATOM    504  O   TYR A  37      -6.354  -8.312   3.037  1.00  0.00
ATOM    505  CB  TYR A  37      -4.482  -8.789   0.364  1.00  0.00
ATOM    506  CG  TYR A  37      -5.858  -8.949  -0.242  1.00  0.00
ATOM    507  CD1 TYR A  37      -6.658  -7.835  -0.450  1.00  0.00
ATOM    508  CD2 TYR A  37      -6.321 -10.209  -0.591  1.00  0.00
ATOM    509  CE1 TYR A  37      -7.916  -7.980  -1.004  1.00  0.00
ATOM    510  CE2 TYR A  37      -7.578 -10.355  -1.145  1.00  0.00
ATOM    511  CZ  TYR A  37      -8.374  -9.246  -1.352  1.00  0.00
ATOM    512  OH  TYR A  37      -9.625  -9.392  -1.904  1.00  0.00
ATOM    522  N   ARG A  38      -4.489  -7.391   3.244  1.00  0.00
ATOM    523  CA  ARG A  38      -5.217  -6.539   4.107  1.00  0.00
ATOM    524  C   ARG A  38      -5.543  -5.093   3.642  1.00  0.00
ATOM    525  O   ARG A  38      -5.140  -4.510   2.586  1.00  0.00
ATOM    526  CB  ARG A  38      -4.444  -6.469   5.416  1.00  0.00
ATOM    527  CG  ARG A  38      -3.087  -5.790   5.322  1.00  0.00
ATOM    528  CD  ARG A  38      -2.418  -5.713   6.647  1.00  0.00
ATOM    529  NE  ARG A  38      -1.089  -5.133   6.549  1.00  0.00
ATOM    530  CZ  ARG A  38      -0.263  -4.934   7.595  1.00  0.00
ATOM    531  NH1 ARG A  38      -0.643  -5.274   8.807  1.00  0.00
ATOM    532  NH2 ARG A  38       0.930  -4.398   7.403  1.00  0.00
ATOM    546  N   GLN A  39      -6.648  -4.484   4.236  1.00  0.00
ATOM    547  CA  GLN A  39      -6.595  -3.119   3.788  1.00  0.00
ATOM    548  C   GLN A  39      -6.839  -2.140   5.031  1.00  0.00
ATOM    549  O   GLN A  39      -7.805  -2.123   5.822  1.00  0.00
ATOM    550  CB  GLN A  39      -7.629  -2.900   2.679  1.00  0.00
ATOM    551  CG  GLN A  39      -7.575  -1.523   2.041  1.00  0.00
ATOM    552  CD  GLN A  39      -8.452  -1.422   0.807  1.00  0.00
ATOM    553  OE1 GLN A  39      -9.305  -2.280   0.564  1.00  0.00
ATOM    554  NE2 GLN A  39      -8.248  -0.371   0.022  1.00  0.00
ATOM    563  N   ALA A  40      -5.854  -1.452   5.471  1.00  0.00
ATOM    564  CA  ALA A  40      -6.034  -0.514   6.604  1.00  0.00
ATOM    565  C   ALA A  40      -6.950   0.657   6.144  1.00  0.00
ATOM    566  O   ALA A  40      -6.822   0.828   4.926  1.00  0.00
ATOM    567  CB  ALA A  40      -5.035  -0.074   6.894  1.00  0.00
ATOM    573  N   PRO A  41      -7.733   1.389   7.015  1.00  0.00
ATOM    574  CA  PRO A  41      -8.667   2.444   6.514  1.00  0.00
ATOM    575  C   PRO A  41      -7.782   3.389   5.756  1.00  0.00
ATOM    576  O   PRO A  41      -6.704   3.708   6.289  1.00  0.00
ATOM    577  CB  PRO A  41      -9.269   3.088   7.767  1.00  0.00
ATOM    578  CG  PRO A  41      -9.266   1.992   8.778  1.00  0.00
ATOM    579  CD  PRO A  41      -7.988   1.242   8.514  1.00  0.00
ATOM    587  N   GLY A  42      -8.111   3.894   4.631  1.00  0.00
ATOM    588  CA  GLY A  42      -7.191   4.883   4.068  1.00  0.00
ATOM    589  C   GLY A  42      -5.962   4.505   3.288  1.00  0.00
ATOM    590  O   GLY A  42      -5.293   5.391   2.735  1.00  0.00
ATOM    594  N   LYS A  43      -5.681   3.206   3.182  1.00  0.00
ATOM    595  CA  LYS A  43      -4.424   2.737   2.550  1.00  0.00
ATOM    596  C   LYS A  43      -4.825   1.776   1.359  1.00  0.00
ATOM    597  O   LYS A  43      -6.010   1.524   1.077  1.00  0.00
ATOM    598  CB  LYS A  43      -3.526   2.028   3.564  1.00  0.00
ATOM    599  CG  LYS A  43      -3.070   2.905   4.723  1.00  0.00
ATOM    600  CD  LYS A  43      -2.095   2.166   5.626  1.00  0.00
ATOM    601  CE  LYS A  43      -1.656   3.033   6.796  1.00  0.00
ATOM    602  NZ  LYS A  43      -0.695   2.325   7.684  1.00  0.00
ATOM    616  N   GLU A  44      -3.793   1.301   0.737  1.00  0.00
ATOM    617  CA  GLU A  44      -3.605   0.490  -0.445  1.00  0.00
ATOM    618  C   GLU A  44      -3.672  -0.974   0.048  1.00  0.00
ATOM    619  O   GLU A  44      -3.466  -1.237   1.254  1.00  0.00
ATOM    620  CB  GLU A  44      -2.273   0.796  -1.133  1.00  0.00
ATOM    621  CG  GLU A  44      -2.158   2.214  -1.676  1.00  0.00
ATOM    622  CD  GLU A  44      -0.845   2.472  -2.361  1.00  0.00
ATOM    623  OE1 GLU A  44      -0.005   1.604  -2.343  1.00  0.00
ATOM    624  OE2 GLU A  44      -0.681   3.539  -2.904  1.00  0.00
ATOM    631  N   ARG A  45      -3.979  -1.871  -0.791  1.00  0.00
ATOM    632  CA  ARG A  45      -4.034  -3.233  -0.417  1.00  0.00
ATOM    633  C   ARG A  45      -2.649  -3.880  -0.269  1.00  0.00
ATOM    634  O   ARG A  45      -1.841  -3.778  -1.171  1.00  0.00
ATOM    635  CB  ARG A  45      -4.852  -3.999  -1.447  1.00  0.00
ATOM    636  CG  ARG A  45      -6.340  -3.692  -1.438  1.00  0.00
ATOM    637  CD  ARG A  45      -7.067  -4.471  -2.473  1.00  0.00
ATOM    638  NE  ARG A  45      -8.496  -4.199  -2.453  1.00  0.00
ATOM    639  CZ  ARG A  45      -9.390  -4.740  -3.303  1.00  0.00
ATOM    640  NH1 ARG A  45      -8.989  -5.578  -4.233  1.00  0.00
ATOM    641  NH2 ARG A  45     -10.670  -4.428  -3.202  1.00  0.00
ATOM    655  N   GLU A  46      -2.405  -4.637   0.814  1.00  0.00
ATOM    656  CA  GLU A  46      -1.071  -5.225   0.952  1.00  0.00
ATOM    657  C   GLU A  46      -1.105  -6.801   1.155  1.00  0.00
ATOM    658  O   GLU A  46      -2.019  -7.540   1.617  1.00  0.00
ATOM    659  CB  GLU A  46      -0.349  -4.556   2.123  1.00  0.00
ATOM    660  CG  GLU A  46       1.065  -5.063   2.362  1.00  0.00
ATOM    661  CD  GLU A  46       1.717  -4.433   3.562  1.00  0.00
ATOM    662  OE1 GLU A  46       1.018  -4.095   4.487  1.00  0.00
ATOM    663  OE2 GLU A  46       2.917  -4.290   3.554  1.00  0.00
ATOM    670  N   PHE A  47      -0.163  -7.489   0.624  1.00  0.00
ATOM    671  CA  PHE A  47      -0.271  -8.947   0.829  1.00  0.00
ATOM    672  C   PHE A  47       0.290  -9.328   2.164  1.00  0.00
ATOM    673  O   PHE A  47       1.370  -8.881   2.561  1.00  0.00
ATOM    674  CB  PHE A  47       0.467  -9.718  -0.267  1.00  0.00
ATOM    675  CG  PHE A  47      -0.237  -9.709  -1.593  1.00  0.00
ATOM    676  CD1 PHE A  47       0.086  -8.767  -2.559  1.00  0.00
ATOM    677  CD2 PHE A  47      -1.224 -10.639  -1.879  1.00  0.00
ATOM    678  CE1 PHE A  47      -0.560  -8.756  -3.781  1.00  0.00
ATOM    679  CE2 PHE A  47      -1.871 -10.632  -3.099  1.00  0.00
ATOM    680  CZ  PHE A  47      -1.539  -9.688  -4.051  1.00  0.00
ATOM    690  N   VAL A  48      -0.423 -10.131   2.895  1.00  0.00
ATOM    691  CA  VAL A  48       0.209 -10.472   4.130  1.00  0.00
ATOM    692  C   VAL A  48       0.706 -11.914   4.103  1.00  0.00
ATOM    693  O   VAL A  48       1.832 -12.292   4.411  1.00  0.00
ATOM    694  CB  VAL A  48      -0.779 -10.277   5.295  1.00  0.00
ATOM    695  CG1 VAL A  48      -1.245  -8.830   5.363  1.00  0.00
ATOM    696  CG2 VAL A  48      -1.964 -11.218   5.132  1.00  0.00
ATOM    706  N   ALA A  49       0.167 -12.677   3.262  1.00  0.00
ATOM    707  CA  ALA A  49       0.664 -14.045   3.202  1.00  0.00
ATOM    708  C   ALA A  49       0.325 -14.842   1.890  1.00  0.00
ATOM    709  O   ALA A  49      -0.752 -14.825   1.249  1.00  0.00
ATOM    710  CB  ALA A  49       0.285 -14.789   4.543  1.00  0.00
ATOM    716  N   GLY A  50       1.030 -15.929   1.673  1.00  0.00
ATOM    717  CA  GLY A  50       0.462 -16.655   0.561  1.00  0.00
ATOM    718  C   GLY A  50       1.042 -18.026   0.416  1.00  0.00
ATOM    719  O   GLY A  50       2.144 -18.440   0.728  1.00  0.00
ATOM    723  N   ILE A  51       0.295 -18.828  -0.221  1.00  0.00
ATOM    724  CA  ILE A  51       0.797 -20.072  -0.330  1.00  0.00
ATOM    725  C   ILE A  51       0.631 -20.809  -1.758  1.00  0.00
ATOM    726  O   ILE A  51      -0.336 -20.699  -2.608  1.00  0.00
ATOM    727  CB  ILE A  51       0.143 -20.884   0.803  1.00  0.00
ATOM    728  CG1 ILE A  51       0.760 -22.282   0.882  1.00  0.00
ATOM    729  CG2 ILE A  51      -1.361 -20.973   0.595  1.00  0.00
ATOM    730  CD1 ILE A  51       0.604 -22.944   2.232  1.00  0.00
ATOM    742  N   SER A  52       1.593 -21.499  -2.245  1.00  0.00
ATOM    743  CA  SER A  52       1.200 -22.061  -3.579  1.00  0.00
ATOM    744  C   SER A  52       0.804 -23.303  -4.289  1.00  0.00
ATOM    745  O   SER A  52       0.650 -23.356  -5.483  1.00  0.00
ATOM    746  CB  SER A  52       2.353 -21.637  -4.468  1.00  0.00
ATOM    747  OG  SER A  52       2.434 -20.241  -4.554  1.00  0.00
ATOM    753  N   TYR A  53       0.517 -24.168  -3.708  1.00  0.00
ATOM    754  CA  TYR A  53       0.277 -25.558  -3.910  1.00  0.00
ATOM    755  C   TYR A  53       1.403 -26.139  -4.677  1.00  0.00
ATOM    756  O   TYR A  53       1.718 -25.661  -5.846  1.00  0.00
ATOM    757  CB  TYR A  53      -1.050 -25.789  -4.637  1.00  0.00
ATOM    758  CG  TYR A  53      -1.403 -27.250  -4.811  1.00  0.00
ATOM    759  CD1 TYR A  53      -1.813 -28.000  -3.718  1.00  0.00
ATOM    760  CD2 TYR A  53      -1.318 -27.839  -6.064  1.00  0.00
ATOM    761  CE1 TYR A  53      -2.136 -29.334  -3.878  1.00  0.00
ATOM    762  CE2 TYR A  53      -1.640 -29.172  -6.223  1.00  0.00
ATOM    763  CZ  TYR A  53      -2.048 -29.918  -5.136  1.00  0.00
ATOM    764  OH  TYR A  53      -2.370 -31.247  -5.295  1.00  0.00
ATOM    774  N   GLY A  54       1.938 -27.142  -4.286  1.00  0.00
ATOM    775  CA  GLY A  54       2.554 -26.927  -2.877  1.00  0.00
ATOM    776  C   GLY A  54       3.051 -26.749  -1.718  1.00  0.00
ATOM    777  O   GLY A  54       2.695 -27.189  -0.734  1.00  0.00
ATOM    781  N   SER A  55       4.058 -25.779  -1.817  1.00  0.00
ATOM    782  CA  SER A  55       4.605 -25.541  -0.582  1.00  0.00
ATOM    783  C   SER A  55       5.219 -24.094  -0.136  1.00  0.00
ATOM    784  O   SER A  55       5.331 -23.722   1.081  1.00  0.00
ATOM    785  CB  SER A  55       5.661 -26.624  -0.472  1.00  0.00
ATOM    786  OG  SER A  55       6.626 -26.487  -1.479  1.00  0.00
ATOM    792  N   SER A  56       5.746 -23.378  -1.148  1.00  0.00
ATOM    793  CA  SER A  56       6.473 -22.234  -0.733  1.00  0.00
ATOM    794  C   SER A  56       5.541 -21.237  -0.068  1.00  0.00
ATOM    795  O   SER A  56       4.420 -20.839  -0.451  1.00  0.00
ATOM    796  CB  SER A  56       7.168 -21.604  -1.924  1.00  0.00
ATOM    797  OG  SER A  56       8.122 -22.474  -2.466  1.00  0.00
ATOM    803  N   THR A  57       6.032 -20.633   0.990  1.00  0.00
ATOM    804  CA  THR A  57       5.169 -19.644   1.635  1.00  0.00
ATOM    805  C   THR A  57       5.736 -18.247   1.709  1.00  0.00
ATOM    806  O   THR A  57       6.903 -18.064   2.079  1.00  0.00
ATOM    807  CB  THR A  57       4.814 -20.097   3.063  1.00  0.00
ATOM    808  OG1 THR A  57       6.017 -20.382   3.790  1.00  0.00
ATOM    809  CG2 THR A  57       3.941 -21.341   3.027  1.00  0.00
ATOM    817  N   TYR A  58       4.933 -17.264   1.352  1.00  0.00
ATOM    818  CA  TYR A  58       5.565 -16.002   1.404  1.00  0.00
ATOM    819  C   TYR A  58       4.878 -15.031   2.411  1.00  0.00
ATOM    820  O   TYR A  58       3.684 -14.852   2.600  1.00  0.00
ATOM    821  CB  TYR A  58       5.598 -15.407  -0.005  1.00  0.00
ATOM    822  CG  TYR A  58       6.305 -16.278  -1.019  1.00  0.00
ATOM    823  CD1 TYR A  58       5.613 -17.291  -1.666  1.00  0.00
ATOM    824  CD2 TYR A  58       7.646 -16.064  -1.303  1.00  0.00
ATOM    825  CE1 TYR A  58       6.259 -18.087  -2.592  1.00  0.00
ATOM    826  CE2 TYR A  58       8.292 -16.860  -2.228  1.00  0.00
ATOM    827  CZ  TYR A  58       7.602 -17.868  -2.872  1.00  0.00
ATOM    828  OH  TYR A  58       8.247 -18.661  -3.794  1.00  0.00
ATOM    838  N   TYR A  59       5.613 -14.387   3.236  1.00  0.00
ATOM    839  CA  TYR A  59       4.907 -13.475   4.138  1.00  0.00
ATOM    840  C   TYR A  59       5.404 -11.987   4.037  1.00  0.00
ATOM    841  O   TYR A  59       6.584 -11.767   3.760  1.00  0.00
ATOM    842  CB  TYR A  59       5.041 -13.984   5.575  1.00  0.00
ATOM    843  CG  TYR A  59       4.533 -15.395   5.773  1.00  0.00
ATOM    844  CD1 TYR A  59       5.346 -16.475   5.465  1.00  0.00
ATOM    845  CD2 TYR A  59       3.252 -15.608   6.262  1.00  0.00
ATOM    846  CE1 TYR A  59       4.881 -17.764   5.646  1.00  0.00
ATOM    847  CE2 TYR A  59       2.788 -16.896   6.442  1.00  0.00
ATOM    848  CZ  TYR A  59       3.598 -17.971   6.136  1.00  0.00
ATOM    849  OH  TYR A  59       3.134 -19.255   6.316  1.00  0.00
ATOM    859  N   ALA A  60       4.546 -10.993   4.280  1.00  0.00
ATOM    860  CA  ALA A  60       5.029  -9.607   4.233  1.00  0.00
ATOM    861  C   ALA A  60       5.997  -9.462   5.295  1.00  0.00
ATOM    862  O   ALA A  60       5.716 -10.071   6.301  1.00  0.00
ATOM    863  CB  ALA A  60       4.074  -8.808   4.295  1.00  0.00
ATOM    869  N   ASP A  61       7.020  -8.700   5.146  1.00  0.00
ATOM    870  CA  ASP A  61       7.986  -8.631   6.205  1.00  0.00
ATOM    871  C   ASP A  61       7.466  -8.175   7.538  1.00  0.00
ATOM    872  O   ASP A  61       7.902  -8.572   8.637  1.00  0.00
ATOM    873  CB  ASP A  61       9.128  -7.703   5.783  1.00  0.00
ATOM    874  CG  ASP A  61      10.075  -8.347   4.779  1.00  0.00
ATOM    875  OD1 ASP A  61      10.032  -9.547   4.638  1.00  0.00
ATOM    876  OD2 ASP A  61      10.830  -7.634   4.164  1.00  0.00
ATOM    881  N   SER A  62       6.390  -7.374   7.371  1.00  0.00
ATOM    882  CA  SER A  62       5.982  -6.724   8.590  1.00  0.00
ATOM    883  C   SER A  62       5.289  -7.675   9.525  1.00  0.00
ATOM    884  O   SER A  62       4.957  -7.302  10.661  1.00  0.00
ATOM    885  CB  SER A  62       5.062  -5.560   8.275  1.00  0.00
ATOM    886  OG  SER A  62       3.844  -6.010   7.750  1.00  0.00
ATOM    892  N   VAL A  63       4.974  -8.882   8.984  1.00  0.00
ATOM    893  CA  VAL A  63       4.251  -9.758   9.814  1.00  0.00
ATOM    894  C   VAL A  63       4.894 -11.055  10.234  1.00  0.00
ATOM    895  O   VAL A  63       4.097 -11.788  10.943  1.00  0.00
ATOM    896  CB  VAL A  63       2.928 -10.088   9.098  1.00  0.00
ATOM    897  CG1 VAL A  63       2.110  -8.824   8.881  1.00  0.00
ATOM    898  CG2 VAL A  63       3.214 -10.779   7.774  1.00  0.00
ATOM    908  N   LYS A  64       6.109 -11.187   9.676  1.00  0.00
ATOM    909  CA  LYS A  64       6.834 -12.328   9.679  1.00  0.00
ATOM    910  C   LYS A  64       6.894 -12.868  11.174  1.00  0.00
ATOM    911  O   LYS A  64       7.193 -12.107  12.093  1.00  0.00
ATOM    912  CB  LYS A  64       8.214 -12.041   9.082  1.00  0.00
ATOM    913  CG  LYS A  64       9.021 -13.285   8.737  1.00  0.00
ATOM    914  CD  LYS A  64      10.299 -12.926   7.994  1.00  0.00
ATOM    915  CE  LYS A  64       9.999 -12.399   6.598  1.00  0.00
ATOM    916  NZ  LYS A  64      11.243 -12.094   5.840  1.00  0.00
ATOM    930  N   GLY A  65       6.608 -14.163  11.401  1.00  0.00
ATOM    931  CA  GLY A  65       6.788 -14.621  12.787  1.00  0.00
ATOM    932  C   GLY A  65       5.622 -14.398  13.720  1.00  0.00
ATOM    933  O   GLY A  65       5.640 -14.913  14.828  1.00  0.00
ATOM    937  N   ARG A  66       4.619 -13.633  13.322  1.00  0.00
ATOM    938  CA  ARG A  66       3.425 -13.438  14.013  1.00  0.00
ATOM    939  C   ARG A  66       2.341 -14.311  13.256  1.00  0.00
ATOM    940  O   ARG A  66       1.323 -14.935  13.619  1.00  0.00
ATOM    941  CB  ARG A  66       3.060 -11.962  14.040  1.00  0.00
ATOM    942  CG  ARG A  66       4.046 -11.073  14.783  1.00  0.00
ATOM    943  CD  ARG A  66       3.651  -9.643  14.720  1.00  0.00
ATOM    944  NE  ARG A  66       4.613  -8.784  15.394  1.00  0.00
ATOM    945  CZ  ARG A  66       4.540  -7.441  15.436  1.00  0.00
ATOM    946  NH1 ARG A  66       3.548  -6.816  14.841  1.00  0.00
ATOM    947  NH2 ARG A  66       5.466  -6.749  16.077  1.00  0.00
ATOM    961  N   PHE A  67       2.455 -14.381  12.025  1.00  0.00
ATOM    962  CA  PHE A  67       1.401 -15.078  11.267  1.00  0.00
ATOM    963  C   PHE A  67       1.800 -16.431  10.704  1.00  0.00
ATOM    964  O   PHE A  67       2.941 -16.613  10.254  1.00  0.00
ATOM    965  CB  PHE A  67       0.931 -14.193  10.110  1.00  0.00
ATOM    966  CG  PHE A  67       0.259 -12.925  10.552  1.00  0.00
ATOM    967  CD1 PHE A  67      -0.003 -12.692  11.894  1.00  0.00
ATOM    968  CD2 PHE A  67      -0.114 -11.962   9.627  1.00  0.00
ATOM    969  CE1 PHE A  67      -0.621 -11.525  12.301  1.00  0.00
ATOM    970  CE2 PHE A  67      -0.732 -10.794  10.031  1.00  0.00
ATOM    971  CZ  PHE A  67      -0.986 -10.576  11.370  1.00  0.00
ATOM    981  N   THR A  68       0.766 -17.369  10.629  1.00  0.00
ATOM    982  CA  THR A  68       1.122 -18.608  10.051  1.00  0.00
ATOM    983  C   THR A  68       0.025 -19.006   9.080  1.00  0.00
ATOM    984  O   THR A  68      -1.158 -19.197   9.198  1.00  0.00
ATOM    985  CB  THR A  68       1.326 -19.692  11.125  1.00  0.00
ATOM    986  OG1 THR A  68       2.393 -19.305  12.002  1.00  0.00
ATOM    987  CG2 THR A  68       1.665 -21.026  10.479  1.00  0.00
ATOM    995  N   ILE A  69       0.472 -19.409   8.001  1.00  0.00
ATOM    996  CA  ILE A  69      -0.444 -19.801   6.964  1.00  0.00
ATOM    997  C   ILE A  69      -0.597 -21.335   6.802  1.00  0.00
ATOM    998  O   ILE A  69       0.443 -21.962   6.805  1.00  0.00
ATOM    999  CB  ILE A  69       0.005 -19.186   5.626  1.00  0.00
ATOM   1000  CG1 ILE A  69      -0.595 -17.788   5.453  1.00  0.00
ATOM   1001  CG2 ILE A  69      -0.391 -20.087   4.467  1.00  0.00
ATOM   1002  CD1 ILE A  69      -2.106 -17.770   5.428  1.00  0.00
ATOM   1014  N   SER A  70      -1.650 -21.978   6.581  1.00  0.00
ATOM   1015  CA  SER A  70      -1.558 -23.434   6.359  1.00  0.00
ATOM   1016  C   SER A  70      -2.631 -23.772   5.319  1.00  0.00
ATOM   1017  O   SER A  70      -3.824 -23.510   5.195  1.00  0.00
ATOM   1018  CB  SER A  70      -1.782 -24.212   7.642  1.00  0.00
ATOM   1019  OG  SER A  70      -1.735 -25.592   7.406  1.00  0.00
ATOM   1025  N   ARG A  71      -2.255 -24.649   4.524  1.00  0.00
ATOM   1026  CA  ARG A  71      -3.166 -25.107   3.512  1.00  0.00
ATOM   1027  C   ARG A  71      -3.739 -26.538   3.706  1.00  0.00
ATOM   1028  O   ARG A  71      -3.102 -27.391   4.309  1.00  0.00
ATOM   1029  CB  ARG A  71      -2.462 -25.034   2.165  1.00  0.00
ATOM   1030  CG  ARG A  71      -1.292 -25.993   2.002  1.00  0.00
ATOM   1031  CD  ARG A  71      -0.824 -26.053   0.594  1.00  0.00
ATOM   1032  NE  ARG A  71       0.277 -26.988   0.428  1.00  0.00
ATOM   1033  CZ  ARG A  71       0.136 -28.322   0.296  1.00  0.00
ATOM   1034  NH1 ARG A  71      -1.063 -28.859   0.311  1.00  0.00
ATOM   1035  NH2 ARG A  71       1.203 -29.088   0.150  1.00  0.00
ATOM   1049  N   ASP A  72      -4.954 -26.840   3.082  1.00  0.00
ATOM   1050  CA  ASP A  72      -5.415 -28.207   3.132  1.00  0.00
ATOM   1051  C   ASP A  72      -5.799 -28.598   1.725  1.00  0.00
ATOM   1052  O   ASP A  72      -6.791 -28.085   1.116  1.00  0.00
ATOM   1053  CB  ASP A  72      -6.602 -28.367   4.084  1.00  0.00
ATOM   1054  CG  ASP A  72      -7.119 -29.798   4.151  1.00  0.00
ATOM   1055  OD1 ASP A  72      -7.081 -30.470   3.147  1.00  0.00
ATOM   1056  OD2 ASP A  72      -7.547 -30.204   5.204  1.00  0.00
ATOM   1061  N   ASN A  73      -4.934 -29.302   1.070  1.00  0.00
ATOM   1062  CA  ASN A  73      -5.273 -29.502  -0.280  1.00  0.00
ATOM   1063  C   ASN A  73      -6.539 -30.345  -0.484  1.00  0.00
ATOM   1064  O   ASN A  73      -7.222 -30.202  -1.524  1.00  0.00
ATOM   1065  CB  ASN A  73      -4.086 -30.122  -0.993  1.00  0.00
ATOM   1066  CG  ASN A  73      -3.706 -31.461  -0.426  1.00  0.00
ATOM   1067  OD1 ASN A  73      -3.393 -31.580   0.764  1.00  0.00
ATOM   1068  ND2 ASN A  73      -3.727 -32.473  -1.256  1.00  0.00
ATOM   1075  N   ALA A  74      -6.839 -31.207   0.435  1.00  0.00
ATOM   1076  CA  ALA A  74      -7.931 -32.063   0.158  1.00  0.00
ATOM   1077  C   ALA A  74      -9.210 -31.201   0.142  1.00  0.00
ATOM   1078  O   ALA A  74     -10.137 -31.392  -0.677  1.00  0.00
ATOM   1079  CB  ALA A  74      -7.850 -33.211   1.194  1.00  0.00
ATOM   1085  N   LYS A  75      -9.194 -30.185   1.101  1.00  0.00
ATOM   1086  CA  LYS A  75     -10.455 -29.524   1.281  1.00  0.00
ATOM   1087  C   LYS A  75     -10.543 -28.179   0.508  1.00  0.00
ATOM   1088  O   LYS A  75     -11.647 -27.649   0.318  1.00  0.00
ATOM   1089  CB  LYS A  75     -10.697 -29.301   2.775  1.00  0.00
ATOM   1090  CG  LYS A  75     -10.826 -30.583   3.588  1.00  0.00
ATOM   1091  CD  LYS A  75     -11.076 -30.281   5.058  1.00  0.00
ATOM   1092  CE  LYS A  75     -11.202 -31.559   5.874  1.00  0.00
ATOM   1093  NZ  LYS A  75     -11.400 -31.280   7.321  1.00  0.00
ATOM   1107  N   ASN A  76      -9.470 -27.802  -0.195  1.00  0.00
ATOM   1108  CA  ASN A  76      -9.280 -26.597  -0.959  1.00  0.00
ATOM   1109  C   ASN A  76      -9.466 -25.344   0.084  1.00  0.00
ATOM   1110  O   ASN A  76     -10.149 -24.276   0.045  1.00  0.00
ATOM   1111  CB  ASN A  76     -10.249 -26.562  -2.126  1.00  0.00
ATOM   1112  CG  ASN A  76      -9.990 -27.656  -3.125  1.00  0.00
ATOM   1113  OD1 ASN A  76      -8.850 -27.861  -3.558  1.00  0.00
ATOM   1114  ND2 ASN A  76     -11.026 -28.363  -3.499  1.00  0.00
ATOM   1121  N   THR A  77      -8.774 -25.581   1.297  1.00  0.00
ATOM   1122  CA  THR A  77      -8.929 -24.507   2.315  1.00  0.00
ATOM   1123  C   THR A  77      -7.587 -23.820   2.742  1.00  0.00
ATOM   1124  O   THR A  77      -6.406 -24.208   2.740  1.00  0.00
ATOM   1125  CB  THR A  77      -9.626 -25.068   3.568  1.00  0.00
ATOM   1126  OG1 THR A  77      -8.819 -26.106   4.143  1.00  0.00
ATOM   1127  CG2 THR A  77     -10.992 -25.633   3.211  1.00  0.00
ATOM   1135  N   VAL A  78      -7.689 -22.574   3.026  1.00  0.00
ATOM   1136  CA  VAL A  78      -6.467 -21.960   3.511  1.00  0.00
ATOM   1137  C   VAL A  78      -6.673 -21.243   4.908  1.00  0.00
ATOM   1138  O   VAL A  78      -7.597 -20.691   5.440  1.00  0.00
ATOM   1139  CB  VAL A  78      -5.965 -20.947   2.464  1.00  0.00
ATOM   1140  CG1 VAL A  78      -4.690 -20.270   2.946  1.00  0.00
ATOM   1141  CG2 VAL A  78      -5.732 -21.648   1.134  1.00  0.00
ATOM   1151  N   TYR A  79      -5.804 -21.581   5.798  1.00  0.00
ATOM   1152  CA  TYR A  79      -6.005 -20.883   7.005  1.00  0.00
ATOM   1153  C   TYR A  79      -4.817 -19.887   7.382  1.00  0.00
ATOM   1154  O   TYR A  79      -3.606 -19.988   7.204  1.00  0.00
ATOM   1155  CB  TYR A  79      -6.242 -21.915   8.109  1.00  0.00
ATOM   1156  CG  TYR A  79      -7.403 -22.844   7.835  1.00  0.00
ATOM   1157  CD1 TYR A  79      -7.230 -23.948   7.011  1.00  0.00
ATOM   1158  CD2 TYR A  79      -8.642 -22.594   8.407  1.00  0.00
ATOM   1159  CE1 TYR A  79      -8.291 -24.797   6.761  1.00  0.00
ATOM   1160  CE2 TYR A  79      -9.702 -23.443   8.157  1.00  0.00
ATOM   1161  CZ  TYR A  79      -9.530 -24.540   7.338  1.00  0.00
ATOM   1162  OH  TYR A  79     -10.587 -25.386   7.089  1.00  0.00
ATOM   1172  N   LEU A  80      -5.189 -18.796   7.982  1.00  0.00
ATOM   1173  CA  LEU A  80      -4.117 -17.934   8.418  1.00  0.00
ATOM   1174  C   LEU A  80      -4.147 -17.790  10.023  1.00  0.00
ATOM   1175  O   LEU A  80      -5.115 -17.520  10.746  1.00  0.00
ATOM   1176  CB  LEU A  80      -4.258 -16.570   7.730  1.00  0.00
ATOM   1177  CG  LEU A  80      -3.039 -15.644   7.832  1.00  0.00
ATOM   1178  CD1 LEU A  80      -3.178 -14.508   6.827  1.00  0.00
ATOM   1179  CD2 LEU A  80      -2.925 -15.108   9.251  1.00  0.00
ATOM   1191  N   GLN A  81      -3.154 -18.134  10.687  1.00  0.00
ATOM   1192  CA  GLN A  81      -3.261 -17.932  12.069  1.00  0.00
ATOM   1193  C   GLN A  81      -2.468 -16.735  12.584  1.00  0.00
ATOM   1194  O   GLN A  81      -1.298 -16.431  12.387  1.00  0.00
ATOM   1195  CB  GLN A  81      -2.819 -19.208  12.789  1.00  0.00
ATOM   1196  CG  GLN A  81      -2.888 -19.125  14.303  1.00  0.00
ATOM   1197  CD  GLN A  81      -2.663 -20.470  14.968  1.00  0.00
ATOM   1198  OE1 GLN A  81      -2.935 -21.522  14.382  1.00  0.00
ATOM   1199  NE2 GLN A  81      -2.163 -20.445  16.198  1.00  0.00
ATOM   1208  N   MET A  82      -3.212 -15.862  13.321  1.00  0.00
ATOM   1209  CA  MET A  82      -2.416 -14.806  13.733  1.00  0.00
ATOM   1210  C   MET A  82      -2.074 -14.863  15.263  1.00  0.00
ATOM   1211  O   MET A  82      -2.873 -15.102  16.160  1.00  0.00
ATOM   1212  CB  MET A  82      -3.129 -13.508  13.358  1.00  0.00
ATOM   1213  CG  MET A  82      -3.463 -13.378  11.878  1.00  0.00
ATOM   1214  SD  MET A  82      -4.348 -11.853  11.497  1.00  0.00
ATOM   1215  CE  MET A  82      -4.584 -12.032   9.731  1.00  0.00
ATOM   1225  N   ASN A  83      -0.801 -14.783  15.616  1.00  0.00
ATOM   1226  CA  ASN A  83      -0.567 -14.897  16.995  1.00  0.00
ATOM   1227  C   ASN A  83      -0.032 -13.509  17.281  1.00  0.00
ATOM   1228  O   ASN A  83       0.613 -12.876  16.433  1.00  0.00
ATOM   1229  CB  ASN A  83       0.396 -16.016  17.350  1.00  0.00
ATOM   1230  CG  ASN A  83      -0.142 -17.374  16.996  1.00  0.00
ATOM   1231  OD1 ASN A  83      -1.285 -17.709  17.328  1.00  0.00
ATOM   1232  ND2 ASN A  83       0.660 -18.164  16.328  1.00  0.00
ATOM   1239  N   SER A  84      -0.243 -13.135  18.402  1.00  0.00
ATOM   1240  CA  SER A  84       0.094 -11.951  19.063  1.00  0.00
ATOM   1241  C   SER A  84      -0.302 -10.634  18.415  1.00  0.00
ATOM   1242  O   SER A  84       0.539  -9.810  18.068  1.00  0.00
ATOM   1243  CB  SER A  84       1.596 -11.971  19.273  1.00  0.00
ATOM   1244  OG  SER A  84       1.976 -13.058  20.071  1.00  0.00
ATOM   1250  N   LEU A  85      -1.544 -10.460  18.215  1.00  0.00
ATOM   1251  CA  LEU A  85      -2.057  -9.350  17.451  1.00  0.00
ATOM   1252  C   LEU A  85      -1.675  -7.965  18.098  1.00  0.00
ATOM   1253  O   LEU A  85      -1.582  -7.659  19.296  1.00  0.00
ATOM   1254  CB  LEU A  85      -3.580  -9.487  17.331  1.00  0.00
ATOM   1255  CG  LEU A  85      -4.076 -10.549  16.340  1.00  0.00
ATOM   1256  CD1 LEU A  85      -5.598 -10.531  16.298  1.00  0.00
ATOM   1257  CD2 LEU A  85      -3.487 -10.274  14.965  1.00  0.00
ATOM   1269  N   LYS A  86      -1.420  -7.009  17.240  1.00  0.00
ATOM   1270  CA  LYS A  86      -1.034  -5.712  17.811  1.00  0.00
ATOM   1271  C   LYS A  86      -2.054  -4.806  17.239  1.00  0.00
ATOM   1272  O   LYS A  86      -2.439  -5.248  16.183  1.00  0.00
ATOM   1273  CB  LYS A  86       0.383  -5.272  17.441  1.00  0.00
ATOM   1274  CG  LYS A  86       1.477  -6.228  17.897  1.00  0.00
ATOM   1275  CD  LYS A  86       1.623  -6.218  19.412  1.00  0.00
ATOM   1276  CE  LYS A  86       2.777  -7.102  19.862  1.00  0.00
ATOM   1277  NZ  LYS A  86       2.926  -7.110  21.343  1.00  0.00
ATOM   1291  N   PRO A  87      -2.332  -3.615  17.889  1.00  0.00
ATOM   1292  CA  PRO A  87      -3.306  -2.597  17.622  1.00  0.00
ATOM   1293  C   PRO A  87      -3.225  -2.117  16.243  1.00  0.00
ATOM   1294  O   PRO A  87      -4.277  -1.764  15.716  1.00  0.00
ATOM   1295  CB  PRO A  87      -2.940  -1.488  18.614  1.00  0.00
ATOM   1296  CG  PRO A  87      -2.440  -2.221  19.812  1.00  0.00
ATOM   1297  CD  PRO A  87      -1.701  -3.404  19.247  1.00  0.00
ATOM   1305  N   GLU A  88      -2.039  -2.256  15.682  1.00  0.00
ATOM   1306  CA  GLU A  88      -1.731  -1.815  14.353  1.00  0.00
ATOM   1307  C   GLU A  88      -2.131  -2.755  13.261  1.00  0.00
ATOM   1308  O   GLU A  88      -2.081  -2.453  12.073  1.00  0.00
ATOM   1309  CB  GLU A  88      -0.228  -1.546  14.246  1.00  0.00
ATOM   1310  CG  GLU A  88       0.267  -0.396  15.111  1.00  0.00
ATOM   1311  CD  GLU A  88       1.752  -0.186  15.011  1.00  0.00
ATOM   1312  OE1 GLU A  88       2.392  -0.931  14.309  1.00  0.00
ATOM   1313  OE2 GLU A  88       2.247   0.721  15.638  1.00  0.00
ATOM   1320  N   ASP A  89      -2.560  -3.931  13.688  1.00  0.00
ATOM   1321  CA  ASP A  89      -3.024  -4.966  12.849  1.00  0.00
ATOM   1322  C   ASP A  89      -4.507  -4.672  12.629  1.00  0.00
ATOM   1323  O   ASP A  89      -5.175  -5.469  11.997  1.00  0.00
ATOM   1324  CB  ASP A  89      -2.802  -6.342  13.483  1.00  0.00
ATOM   1325  CG  ASP A  89      -1.334  -6.747  13.524  1.00  0.00
ATOM   1326  OD1 ASP A  89      -0.635  -6.469  12.577  1.00  0.00
ATOM   1327  OD2 ASP A  89      -0.926  -7.329  14.499  1.00  0.00
ATOM   1332  N   THR A  90      -5.066  -3.504  13.144  1.00  0.00
ATOM   1333  CA  THR A  90      -6.481  -3.495  12.797  1.00  0.00
ATOM   1334  C   THR A  90      -6.602  -3.317  11.247  1.00  0.00
ATOM   1335  O   THR A  90      -5.912  -2.487  10.629  1.00  0.00
ATOM   1336  CB  THR A  90      -7.235  -2.377  13.542  1.00  0.00
ATOM   1337  OG1 THR A  90      -7.237  -2.652  14.948  1.00  0.00
ATOM   1338  CG2 THR A  90      -8.671  -2.280  13.046  1.00  0.00
ATOM   1346  N   ALA A  91      -7.359  -4.202  10.620  1.00  0.00
ATOM   1347  CA  ALA A  91      -7.458  -3.992   9.121  1.00  0.00
ATOM   1348  C   ALA A  91      -8.641  -4.883   8.412  1.00  0.00
ATOM   1349  O   ALA A  91      -9.388  -5.787   8.913  1.00  0.00
ATOM   1350  CB  ALA A  91      -6.377  -4.119   8.485  1.00  0.00
ATOM   1356  N   VAL A  92      -9.003  -4.576   7.231  1.00  0.00
ATOM   1357  CA  VAL A  92      -9.941  -5.620   6.622  1.00  0.00
ATOM   1358  C   VAL A  92      -9.141  -6.762   5.859  1.00  0.00
ATOM   1359  O   VAL A  92      -8.240  -6.633   5.050  1.00  0.00
ATOM   1360  CB  VAL A  92     -10.919  -4.950   5.639  1.00  0.00
ATOM   1361  CG1 VAL A  92     -11.869  -5.980   5.047  1.00  0.00
ATOM   1362  CG2 VAL A  92     -11.692  -3.849   6.349  1.00  0.00
ATOM   1372  N   TYR A  93      -9.420  -7.973   6.201  1.00  0.00
ATOM   1373  CA  TYR A  93      -8.724  -8.985   5.510  1.00  0.00
ATOM   1374  C   TYR A  93      -9.613  -9.595   4.314  1.00  0.00
ATOM   1375  O   TYR A  93     -10.839  -9.785   4.202  1.00  0.00
ATOM   1376  CB  TYR A  93      -8.300 -10.055   6.520  1.00  0.00
ATOM   1377  CG  TYR A  93      -7.207  -9.605   7.463  1.00  0.00
ATOM   1378  CD1 TYR A  93      -7.498  -9.361   8.797  1.00  0.00
ATOM   1379  CD2 TYR A  93      -5.912  -9.435   6.993  1.00  0.00
ATOM   1380  CE1 TYR A  93      -6.498  -8.950   9.658  1.00  0.00
ATOM   1381  CE2 TYR A  93      -4.913  -9.024   7.854  1.00  0.00
ATOM   1382  CZ  TYR A  93      -5.202  -8.783   9.181  1.00  0.00
ATOM   1383  OH  TYR A  93      -4.207  -8.373  10.039  1.00  0.00
ATOM   1393  N   TYR A  94      -8.816  -9.912   3.257  1.00  0.00
ATOM   1394  CA  TYR A  94      -9.517 -10.516   2.156  1.00  0.00
ATOM   1395  C   TYR A  94      -8.771 -11.848   1.739  1.00  0.00
ATOM   1396  O   TYR A  94      -7.596 -12.169   1.950  1.00  0.00
ATOM   1397  CB  TYR A  94      -9.614  -9.527   0.993  1.00  0.00
ATOM   1398  CG  TYR A  94     -10.584  -8.391   1.235  1.00  0.00
ATOM   1399  CD1 TYR A  94     -10.151  -7.231   1.860  1.00  0.00
ATOM   1400  CD2 TYR A  94     -11.906  -8.511   0.834  1.00  0.00
ATOM   1401  CE1 TYR A  94     -11.037  -6.194   2.082  1.00  0.00
ATOM   1402  CE2 TYR A  94     -12.792  -7.474   1.056  1.00  0.00
ATOM   1403  CZ  TYR A  94     -12.361  -6.320   1.677  1.00  0.00
ATOM   1404  OH  TYR A  94     -13.244  -5.288   1.898  1.00  0.00
ATOM   1414  N   CYS A  95      -9.405 -12.671   1.064  1.00  0.00
ATOM   1415  CA  CYS A  95      -8.713 -13.835   0.567  1.00  0.00
ATOM   1416  C   CYS A  95      -8.584 -13.866  -0.954  1.00  0.00
ATOM   1417  O   CYS A  95      -9.422 -13.537  -1.815  1.00  0.00
ATOM   1418  CB  CYS A  95      -9.438 -15.099   1.030  1.00  0.00
ATOM   1419  SG  CYS A  95      -9.677 -15.200   2.820  1.00  0.00
ATOM   1425  N   ALA A  96      -7.629 -14.543  -1.365  1.00  0.00
ATOM   1426  CA  ALA A  96      -7.665 -14.599  -2.756  1.00  0.00
ATOM   1427  C   ALA A  96      -7.047 -15.817  -3.424  1.00  0.00
ATOM   1428  O   ALA A  96      -6.108 -16.510  -3.036  1.00  0.00
ATOM   1429  CB  ALA A  96      -6.709 -13.284  -3.321  1.00  0.00
ATOM   1435  N   ALA A  97      -7.609 -16.078  -4.650  1.00  0.00
ATOM   1436  CA  ALA A  97      -7.030 -17.322  -5.215  1.00  0.00
ATOM   1437  C   ALA A  97      -6.917 -17.387  -6.809  1.00  0.00
ATOM   1438  O   ALA A  97      -7.781 -17.081  -7.618  1.00  0.00
ATOM   1439  CB  ALA A  97      -7.984 -18.364  -5.005  1.00  0.00
ATOM   1445  N   PRO A  98      -5.645 -16.920  -7.068  1.00  0.00
ATOM   1446  CA  PRO A  98      -5.304 -16.728  -8.363  1.00  0.00
ATOM   1447  C   PRO A  98      -5.901 -18.201  -9.054  1.00  0.00
ATOM   1448  O   PRO A  98      -6.116 -19.365  -8.407  1.00  0.00
ATOM   1449  CB  PRO A  98      -3.780 -16.587  -8.288  1.00  0.00
ATOM   1450  CG  PRO A  98      -3.523 -16.131  -6.892  1.00  0.00
ATOM   1451  CD  PRO A  98      -4.560 -16.849  -6.068  1.00  0.00
ATOM   1459  N   TYR A  99      -5.703 -18.236 -10.335  1.00  0.00
ATOM   1460  CA  TYR A  99      -6.113 -19.520 -11.052  1.00  0.00
ATOM   1461  C   TYR A  99      -5.231 -19.193 -12.096  1.00  0.00
ATOM   1462  O   TYR A  99      -5.118 -18.095 -12.734  1.00  0.00
ATOM   1463  CB  TYR A  99      -7.570 -19.664 -11.495  1.00  0.00
ATOM   1464  CG  TYR A  99      -7.834 -20.889 -12.342  1.00  0.00
ATOM   1465  CD1 TYR A  99      -8.048 -22.119 -11.737  1.00  0.00
ATOM   1466  CD2 TYR A  99      -7.860 -20.783 -13.726  1.00  0.00
ATOM   1467  CE1 TYR A  99      -8.288 -23.237 -12.511  1.00  0.00
ATOM   1468  CE2 TYR A  99      -8.100 -21.901 -14.499  1.00  0.00
ATOM   1469  CZ  TYR A  99      -8.313 -23.125 -13.897  1.00  0.00
ATOM   1470  OH  TYR A  99      -8.553 -24.239 -14.668  1.00  0.00
ATOM   1480  N   PHE A 100      -4.531 -20.191 -12.250  1.00  0.00
ATOM   1481  CA  PHE A 100      -3.330 -20.280 -12.880  1.00  0.00
ATOM   1482  C   PHE A 100      -3.911 -21.045 -13.885  1.00  0.00
ATOM   1483  O   PHE A 100      -4.959 -21.726 -13.898  1.00  0.00
ATOM   1484  CB  PHE A 100      -2.213 -20.988 -12.110  1.00  0.00
ATOM   1485  CG  PHE A 100      -1.681 -20.196 -10.949  1.00  0.00
ATOM   1486  CD1 PHE A 100      -2.407 -20.090  -9.773  1.00  0.00
ATOM   1487  CD2 PHE A 100      -0.454 -19.555 -11.032  1.00  0.00
ATOM   1488  CE1 PHE A 100      -1.919 -19.362  -8.705  1.00  0.00
ATOM   1489  CE2 PHE A 100       0.036 -18.828  -9.966  1.00  0.00
ATOM   1490  CZ  PHE A 100      -0.697 -18.731  -8.800  1.00  0.00
ATOM   1500  N   TYR A 101      -3.112 -20.911 -14.665  1.00  0.00
ATOM   1501  CA  TYR A 101      -2.934 -21.316 -15.837  1.00  0.00
ATOM   1502  C   TYR A 101      -1.624 -21.862 -15.580  1.00  0.00
ATOM   1503  O   TYR A 101      -0.816 -21.345 -14.796  1.00  0.00
ATOM   1504  CB  TYR A 101      -2.998 -20.199 -16.882  1.00  0.00
ATOM   1505  CG  TYR A 101      -4.343 -19.515 -16.964  1.00  0.00
ATOM   1506  CD1 TYR A 101      -4.658 -18.496 -16.075  1.00  0.00
ATOM   1507  CD2 TYR A 101      -5.263 -19.904 -17.926  1.00  0.00
ATOM   1508  CE1 TYR A 101      -5.888 -17.870 -16.149  1.00  0.00
ATOM   1509  CE2 TYR A 101      -6.493 -19.279 -18.000  1.00  0.00
ATOM   1510  CZ  TYR A 101      -6.806 -18.266 -17.116  1.00  0.00
ATOM   1511  OH  TYR A 101      -8.031 -17.643 -17.190  1.00  0.00
ATOM   1521  N   PRO A 102      -1.440 -22.927 -16.240  1.00  0.00
ATOM   1522  CA  PRO A 102      -0.307 -23.720 -16.095  1.00  0.00
ATOM   1523  C   PRO A 102       0.667 -22.636 -16.331  1.00  0.00
ATOM   1524  O   PRO A 102       0.631 -21.730 -17.179  1.00  0.00
ATOM   1525  CB  PRO A 102      -0.366 -24.779 -17.201  1.00  0.00
ATOM   1526  CG  PRO A 102      -1.824 -24.994 -17.423  1.00  0.00
ATOM   1527  CD  PRO A 102      -2.440 -23.638 -17.205  1.00  0.00
ATOM   1535  N   VAL A 103       1.576 -22.825 -15.516  1.00  0.00
ATOM   1536  CA  VAL A 103       2.684 -22.086 -15.213  1.00  0.00
ATOM   1537  C   VAL A 103       3.856 -23.005 -15.743  1.00  0.00
ATOM   1538  O   VAL A 103       3.826 -24.206 -16.090  1.00  0.00
ATOM   1539  CB  VAL A 103       2.761 -21.808 -13.699  1.00  0.00
ATOM   1540  CG1 VAL A 103       1.480 -21.146 -13.213  1.00  0.00
ATOM   1541  CG2 VAL A 103       3.015 -23.105 -12.947  1.00  0.00
ATOM   1551  N   VAL A 104       4.789 -22.250 -15.739  1.00  0.00
ATOM   1552  CA  VAL A 104       6.056 -21.854 -15.911  1.00  0.00
ATOM   1553  C   VAL A 104       6.387 -21.234 -14.596  1.00  0.00
ATOM   1554  O   VAL A 104       5.535 -20.540 -14.073  1.00  0.00
ATOM   1555  CB  VAL A 104       6.183 -20.861 -17.081  1.00  0.00
ATOM   1556  CG1 VAL A 104       7.625 -20.401 -17.236  1.00  0.00
ATOM   1557  CG2 VAL A 104       5.681 -21.506 -18.364  1.00  0.00
ATOM   1567  N   PRO A 105       7.457 -21.702 -13.960  1.00  0.00
ATOM   1568  CA  PRO A 105       7.796 -21.229 -12.627  1.00  0.00
ATOM   1569  C   PRO A 105       8.024 -19.695 -12.607  1.00  0.00
ATOM   1570  O   PRO A 105       7.935 -19.043 -11.584  1.00  0.00
ATOM   1571  CB  PRO A 105       9.082 -22.003 -12.320  1.00  0.00
ATOM   1572  CG  PRO A 105       9.657 -22.303 -13.662  1.00  0.00
ATOM   1573  CD  PRO A 105       8.460 -22.590 -14.528  1.00  0.00
ATOM   1581  N   TRP A 106       8.310 -19.161 -13.811  1.00  0.00
ATOM   1582  CA  TRP A 106       8.576 -17.756 -13.960  1.00  0.00
ATOM   1583  C   TRP A 106       7.347 -16.927 -14.060  1.00  0.00
ATOM   1584  O   TRP A 106       7.458 -15.716 -14.233  1.00  0.00
ATOM   1585  CB  TRP A 106       9.436 -17.515 -15.202  1.00  0.00
ATOM   1586  CG  TRP A 106      10.808 -18.111 -15.105  1.00  0.00
ATOM   1587  CD1 TRP A 106      11.265 -19.214 -15.762  1.00  0.00
ATOM   1588  CD2 TRP A 106      11.914 -17.635 -14.301  1.00  0.00
ATOM   1589  NE1 TRP A 106      12.572 -19.458 -15.422  1.00  0.00
ATOM   1590  CE2 TRP A 106      12.986 -18.501 -14.530  1.00  0.00
ATOM   1591  CE3 TRP A 106      12.078 -16.560 -13.419  1.00  0.00
ATOM   1592  CZ2 TRP A 106      14.213 -18.330 -13.908  1.00  0.00
ATOM   1593  CZ3 TRP A 106      13.308 -16.388 -12.795  1.00  0.00
ATOM   1594  CH2 TRP A 106      14.347 -17.250 -13.035  1.00  0.00
ATOM   1605  N   PHE A 107       6.198 -17.609 -14.123  1.00  0.00
ATOM   1606  CA  PHE A 107       4.959 -16.957 -14.390  1.00  0.00
ATOM   1607  C   PHE A 107       4.889 -16.893 -13.016  1.00  0.00
ATOM   1608  O   PHE A 107       5.260 -17.768 -12.216  1.00  0.00
ATOM   1609  CB  PHE A 107       3.845 -17.756 -15.068  1.00  0.00
ATOM   1610  CG  PHE A 107       4.039 -17.931 -16.548  1.00  0.00
ATOM   1611  CD1 PHE A 107       3.283 -18.851 -17.257  1.00  0.00
ATOM   1612  CD2 PHE A 107       4.980 -17.177 -17.233  1.00  0.00
ATOM   1613  CE1 PHE A 107       3.462 -19.013 -18.618  1.00  0.00
ATOM   1614  CE2 PHE A 107       5.160 -17.336 -18.593  1.00  0.00
ATOM   1615  CZ  PHE A 107       4.400 -18.256 -19.287  1.00  0.00
ATOM   1625  N   TYR A 108       4.515 -15.825 -12.837  1.00  0.00
ATOM   1626  CA  TYR A 108       4.161 -15.071 -11.833  1.00  0.00
ATOM   1627  C   TYR A 108       2.755 -15.187 -12.061  1.00  0.00
ATOM   1628  O   TYR A 108       2.358 -15.743 -13.101  1.00  0.00
ATOM   1629  CB  TYR A 108       4.708 -13.644 -11.900  1.00  0.00
ATOM   1630  CG  TYR A 108       6.219 -13.571 -11.933  1.00  0.00
ATOM   1631  CD1 TYR A 108       6.867 -13.138 -13.081  1.00  0.00
ATOM   1632  CD2 TYR A 108       6.956 -13.937 -10.816  1.00  0.00
ATOM   1633  CE1 TYR A 108       8.247 -13.072 -13.112  1.00  0.00
ATOM   1634  CE2 TYR A 108       8.335 -13.869 -10.847  1.00  0.00
ATOM   1635  CZ  TYR A 108       8.981 -13.439 -11.989  1.00  0.00
ATOM   1636  OH  TYR A 108      10.354 -13.373 -12.019  1.00  0.00
ATOM   1646  N   ALA A 109       2.072 -14.601 -11.174  1.00  0.00
ATOM   1647  CA  ALA A 109       0.727 -14.836 -11.152  1.00  0.00
ATOM   1648  C   ALA A 109       1.306 -13.670 -12.031  1.00  0.00
ATOM   1649  O   ALA A 109       2.131 -12.976 -11.586  1.00  0.00
ATOM   1650  CB  ALA A 109       0.689 -14.333  -9.642  1.00  0.00
ATOM   1656  N   LEU A 110       0.764 -13.440 -12.982  1.00  0.00
ATOM   1657  CA  LEU A 110       0.340 -12.844 -14.045  1.00  0.00
ATOM   1658  C   LEU A 110      -0.967 -12.821 -13.645  1.00  0.00
ATOM   1659  O   LEU A 110      -1.319 -13.454 -12.660  1.00  0.00
ATOM   1660  CB  LEU A 110       0.579 -13.622 -15.345  1.00  0.00
ATOM   1661  CG  LEU A 110       2.043 -13.946 -15.668  1.00  0.00
ATOM   1662  CD1 LEU A 110       2.109 -14.813 -16.918  1.00  0.00
ATOM   1663  CD2 LEU A 110       2.819 -12.652 -15.859  1.00  0.00
ATOM   1675  N   ASP A 111      -1.738 -12.221 -14.295  1.00  0.00
ATOM   1676  CA  ASP A 111      -3.007 -12.204 -13.709  1.00  0.00
ATOM   1677  C   ASP A 111      -3.365 -13.254 -14.560  1.00  0.00
ATOM   1678  O   ASP A 111      -3.305 -13.277 -15.806  1.00  0.00
ATOM   1679  CB  ASP A 111      -3.837 -10.930 -13.878  1.00  0.00
ATOM   1680  CG  ASP A 111      -3.141  -9.691 -13.329  1.00  0.00
ATOM   1681  OD1 ASP A 111      -2.157  -9.841 -12.645  1.00  0.00
ATOM   1682  OD2 ASP A 111      -3.602  -8.608 -13.599  1.00  0.00
ATOM   1687  N   TYR A 112      -3.674 -13.957 -13.734  1.00  0.00
ATOM   1688  CA  TYR A 112      -4.128 -14.998 -13.475  1.00  0.00
ATOM   1689  C   TYR A 112      -5.253 -14.429 -12.725  1.00  0.00
ATOM   1690  O   TYR A 112      -5.231 -13.317 -12.257  1.00  0.00
ATOM   1691  CB  TYR A 112      -3.148 -15.886 -12.706  1.00  0.00
ATOM   1692  CG  TYR A 112      -2.057 -16.480 -13.568  1.00  0.00
ATOM   1693  CD1 TYR A 112      -2.157 -16.424 -14.951  1.00  0.00
ATOM   1694  CD2 TYR A 112      -0.956 -17.082 -12.977  1.00  0.00
ATOM   1695  CE1 TYR A 112      -1.160 -16.967 -15.739  1.00  0.00
ATOM   1696  CE2 TYR A 112       0.040 -17.625 -13.765  1.00  0.00
ATOM   1697  CZ  TYR A 112      -0.058 -17.569 -15.140  1.00  0.00
ATOM   1698  OH  TYR A 112       0.934 -18.110 -15.924  1.00  0.00
ATOM   1708  N   LEU A 113      -6.132 -15.104 -12.654  1.00  0.00
ATOM   1709  CA  LEU A 113      -7.466 -14.727 -12.216  1.00  0.00
ATOM   1710  C   LEU A 113      -7.469 -14.906 -10.858  1.00  0.00
ATOM   1711  O   LEU A 113      -7.141 -15.794 -10.038  1.00  0.00
ATOM   1712  CB  LEU A 113      -8.583 -15.576 -12.835  1.00  0.00
ATOM   1713  CG  LEU A 113      -8.706 -15.503 -14.362  1.00  0.00
ATOM   1714  CD1 LEU A 113      -9.786 -16.467 -14.832  1.00  0.00
ATOM   1715  CD2 LEU A 113      -9.031 -14.075 -14.778  1.00  0.00
ATOM   1727  N   TYR A 114      -7.809 -13.941 -10.540  1.00  0.00
ATOM   1728  CA  TYR A 114      -7.910 -13.858  -9.318  1.00  0.00
ATOM   1729  C   TYR A 114      -9.300 -13.997  -8.842  1.00  0.00
ATOM   1730  O   TYR A 114     -10.336 -13.417  -9.379  1.00  0.00
ATOM   1731  CB  TYR A 114      -7.270 -12.527  -8.915  1.00  0.00
ATOM   1732  CG  TYR A 114      -5.778 -12.470  -9.155  1.00  0.00
ATOM   1733  CD1 TYR A 114      -5.264 -11.630 -10.132  1.00  0.00
ATOM   1734  CD2 TYR A 114      -4.923 -13.257  -8.397  1.00  0.00
ATOM   1735  CE1 TYR A 114      -3.900 -11.578 -10.351  1.00  0.00
ATOM   1736  CE2 TYR A 114      -3.560 -13.205  -8.616  1.00  0.00
ATOM   1737  CZ  TYR A 114      -3.049 -12.370  -9.588  1.00  0.00
ATOM   1738  OH  TYR A 114      -1.692 -12.318  -9.806  1.00  0.00
ATOM   1748  N   TYR A 115      -9.358 -14.580  -7.599  1.00  0.00
ATOM   1749  CA  TYR A 115     -10.704 -14.584  -6.948  1.00  0.00
ATOM   1750  C   TYR A 115     -10.711 -14.053  -5.589  1.00  0.00
ATOM   1751  O   TYR A 115      -9.816 -14.084  -4.721  1.00  0.00
ATOM   1752  CB  TYR A 115     -11.294 -15.995  -6.902  1.00  0.00
ATOM   1753  CG  TYR A 115     -11.606 -16.570  -8.266  1.00  0.00
ATOM   1754  CD1 TYR A 115     -10.635 -17.281  -8.958  1.00  0.00
ATOM   1755  CD2 TYR A 115     -12.861 -16.389  -8.826  1.00  0.00
ATOM   1756  CE1 TYR A 115     -10.920 -17.807 -10.203  1.00  0.00
ATOM   1757  CE2 TYR A 115     -13.147 -16.914 -10.071  1.00  0.00
ATOM   1758  CZ  TYR A 115     -12.180 -17.621 -10.758  1.00  0.00
ATOM   1759  OH  TYR A 115     -12.464 -18.144 -11.999  1.00  0.00
ATOM   1769  N   TRP A 116     -11.785 -13.335  -5.365  1.00  0.00
ATOM   1770  CA  TRP A 116     -11.689 -12.724  -3.997  1.00  0.00
ATOM   1771  C   TRP A 116     -12.913 -13.062  -3.162  1.00  0.00
ATOM   1772  O   TRP A 116     -14.086 -13.104  -3.598  1.00  0.00
ATOM   1773  CB  TRP A 116     -11.549 -11.203  -4.082  1.00  0.00
ATOM   1774  CG  TRP A 116     -10.399 -10.754  -4.932  1.00  0.00
ATOM   1775  CD1 TRP A 116      -9.129 -10.494  -4.513  1.00  0.00
ATOM   1776  CD2 TRP A 116     -10.409 -10.509  -6.359  1.00  0.00
ATOM   1777  NE1 TRP A 116      -8.351 -10.105  -5.575  1.00  0.00
ATOM   1778  CE2 TRP A 116      -9.117 -10.110  -6.713  1.00  0.00
ATOM   1779  CE3 TRP A 116     -11.395 -10.596  -7.350  1.00  0.00
ATOM   1780  CZ2 TRP A 116      -8.780  -9.794  -8.020  1.00  0.00
ATOM   1781  CZ3 TRP A 116     -11.055 -10.281  -8.660  1.00  0.00
ATOM   1782  CH2 TRP A 116      -9.782  -9.890  -8.986  1.00  0.00
ATOM   1793  N   GLY A 117     -12.608 -13.158  -1.925  1.00  0.00
ATOM   1794  CA  GLY A 117     -13.686 -13.429  -1.052  1.00  0.00
ATOM   1795  C   GLY A 117     -14.205 -12.067  -0.621  1.00  0.00
ATOM   1796  O   GLY A 117     -13.821 -11.007  -1.131  1.00  0.00
ATOM   1800  N   GLN A 118     -15.117 -12.165   0.272  1.00  0.00
ATOM   1801  CA  GLN A 118     -15.785 -11.129   0.979  1.00  0.00
ATOM   1802  C   GLN A 118     -14.734 -10.708   2.015  1.00  0.00
ATOM   1803  O   GLN A 118     -13.944 -11.553   2.395  1.00  0.00
ATOM   1804  CB  GLN A 118     -17.089 -11.607   1.620  1.00  0.00
ATOM   1805  CG  GLN A 118     -18.144 -12.057   0.624  1.00  0.00
ATOM   1806  CD  GLN A 118     -18.652 -10.913  -0.235  1.00  0.00
ATOM   1807  OE1 GLN A 118     -19.160  -9.912   0.276  1.00  0.00
ATOM   1808  NE2 GLN A 118     -18.518 -11.057  -1.549  1.00  0.00
ATOM   1817  N   GLY A 119     -14.670  -9.473   2.486  1.00  0.00
ATOM   1818  CA  GLY A 119     -13.704  -9.154   3.539  1.00  0.00
ATOM   1819  C   GLY A 119     -14.239  -9.627   4.892  1.00  0.00
ATOM   1820  O   GLY A 119     -15.462  -9.662   5.143  1.00  0.00
ATOM   1824  N   THR A 120     -13.256  -9.806   5.864  1.00  0.00
ATOM   1825  CA  THR A 120     -13.626 -10.003   7.273  1.00  0.00
ATOM   1826  C   THR A 120     -12.874  -8.730   7.904  1.00  0.00
ATOM   1827  O   THR A 120     -11.977  -7.969   7.555  1.00  0.00
ATOM   1828  CB  THR A 120     -13.154 -11.348   7.855  1.00  0.00
ATOM   1829  OG1 THR A 120     -13.653 -11.495   9.191  1.00  0.00
ATOM   1830  CG2 THR A 120     -11.634 -11.417   7.875  1.00  0.00
ATOM   1838  N   GLN A 121     -13.423  -8.308   9.009  1.00  0.00
ATOM   1839  CA  GLN A 121     -12.790  -7.111   9.621  1.00  0.00
ATOM   1840  C   GLN A 121     -12.082  -7.482  10.918  1.00  0.00
ATOM   1841  O   GLN A 121     -12.755  -8.105  11.748  1.00  0.00
ATOM   1842  CB  GLN A 121     -13.828  -6.019   9.893  1.00  0.00
ATOM   1843  CG  GLN A 121     -13.259  -4.767  10.539  1.00  0.00
ATOM   1844  CD  GLN A 121     -14.334  -3.754  10.884  1.00  0.00
ATOM   1845  OE1 GLN A 121     -15.194  -3.434  10.059  1.00  0.00
ATOM   1846  NE2 GLN A 121     -14.292  -3.243  12.109  1.00  0.00
ATOM   1855  N   VAL A 122     -10.879  -7.170  11.165  1.00  0.00
ATOM   1856  CA  VAL A 122     -10.332  -7.604  12.406  1.00  0.00
ATOM   1857  C   VAL A 122      -9.893  -6.371  13.195  1.00  0.00
ATOM   1858  O   VAL A 122      -9.125  -5.425  12.870  1.00  0.00
ATOM   1859  CB  VAL A 122      -9.140  -8.549  12.169  1.00  0.00
ATOM   1860  CG1 VAL A 122      -8.478  -8.913  13.490  1.00  0.00
ATOM   1861  CG2 VAL A 122      -9.607  -9.798  11.438  1.00  0.00
ATOM   1871  N   THR A 123     -10.433  -6.359  14.409  1.00  0.00
ATOM   1872  CA  THR A 123     -10.050  -5.211  15.176  1.00  0.00
ATOM   1873  C   THR A 123      -9.169  -5.536  16.437  1.00  0.00
ATOM   1874  O   THR A 123      -9.257  -6.433  17.305  1.00  0.00
ATOM   1875  CB  THR A 123     -11.318  -4.447  15.601  1.00  0.00
ATOM   1876  OG1 THR A 123     -12.022  -3.997  14.435  1.00  0.00
ATOM   1877  CG2 THR A 123     -10.954  -3.247  16.463  1.00  0.00
ATOM   1885  N   VAL A 124      -8.134  -4.811  16.575  1.00  0.00
ATOM   1886  CA  VAL A 124      -7.463  -5.193  17.803  1.00  0.00
ATOM   1887  C   VAL A 124      -7.582  -4.071  18.750  1.00  0.00
ATOM   1888  O   VAL A 124      -7.387  -2.903  18.430  1.00  0.00
ATOM   1889  CB  VAL A 124      -5.977  -5.514  17.565  1.00  0.00
ATOM   1890  CG1 VAL A 124      -5.305  -5.919  18.869  1.00  0.00
ATOM   1891  CG2 VAL A 124      -5.845  -6.618  16.525  1.00  0.00
ATOM   1901  N   SER A 125      -7.985  -4.474  19.944  1.00  0.00
ATOM   1902  CA  SER A 125      -8.221  -3.393  20.923  1.00  0.00
ATOM   1903  C   SER A 125      -7.278  -3.463  22.033  1.00  0.00
ATOM   1904  O   SER A 125      -6.516  -4.369  22.566  1.00  0.00
ATOM   1905  CB  SER A 125      -9.628  -3.454  21.483  1.00  0.00
ATOM   1906  OG  SER A 125      -9.869  -2.384  22.355  1.00  0.00
ATOM   1912  N   SER A 126      -7.248  -2.397  22.456  1.00  0.00
ATOM   1913  CA  SER A 126      -6.443  -2.346  23.512  1.00  0.00
ATOM   1914  C   SER A 126      -7.331  -2.294  24.706  1.00  0.00
ATOM   1915  O   SER A 126      -6.979  -2.482  25.865  1.00  0.00
ATOM   1916  OXT SER A 126      -8.499  -2.052  24.575  1.00  0.00
ATOM   1917  CB  SER A 126      -5.529  -1.141  23.417  1.00  0.00
ATOM   1918  OG  SER A 126      -4.748  -1.010  24.574  1.00  0.00
END
