# Supplementary material for: Nanobody-based CTLA4 inhibitors for immune checkpoint blockade therapy of canine cancer patients
Source: Sci Rep. 2021 Oct 21;11:20763. doi: 10.1038/s41598-021-00325-3 (PMC8531395; doi:10.1038/s41598-021-00325-3)
Supplement: Supplementary file 1 — Supplementary Information 1. [file 41598_2021_325_MOESM1_ESM.zip › Supplemental Information/trRosetta_cNb6_9.pdb]

ATOM      1  N   MET B   1        .683    .029   -.448  1.00  0.00
ATOM      2  CA  MET B   1       2.137   -.121   -.522  1.00  0.00
ATOM      3  C   MET B   1       2.504   1.249   -.570  1.00  0.00
ATOM      4  O   MET B   1       1.860   2.152  -1.059  1.00  0.00
ATOM      5  CB  MET B   1       2.641   -.894  -1.739  1.00  0.00
ATOM      6  CG  MET B   1       2.291  -2.375  -1.734  1.00  0.00
ATOM      7  SD  MET B   1       2.986  -3.259  -3.144  1.00  0.00
ATOM      8  CE  MET B   1       4.724  -3.271  -2.713  1.00  0.00
ATOM     20  N   HIS B   2       3.562   1.456    .010  1.00  0.00
ATOM     21  CA  HIS B   2       4.239   2.720    .145  1.00  0.00
ATOM     22  C   HIS B   2       5.616   2.590   -.395  1.00  0.00
ATOM     23  O   HIS B   2       6.364   1.602   -.195  1.00  0.00
ATOM     24  CB  HIS B   2       4.291   3.179   1.605  1.00  0.00
ATOM     25  CG  HIS B   2       2.941   3.370   2.224  1.00  0.00
ATOM     26  ND1 HIS B   2       2.182   4.503   2.019  1.00  0.00
ATOM     27  CD2 HIS B   2       2.215   2.574   3.043  1.00  0.00
ATOM     28  CE1 HIS B   2       1.046   4.394   2.685  1.00  0.00
ATOM     29  NE2 HIS B   2       1.041   3.234   3.314  1.00  0.00
ATOM     37  N   VAL B   3       6.006   3.722  -1.041  1.00  0.00
ATOM     38  CA  VAL B   3       7.343   3.726  -1.678  1.00  0.00
ATOM     39  C   VAL B   3       8.177   4.929  -1.224  1.00  0.00
ATOM     40  O   VAL B   3       7.748   6.088  -1.328  1.00  0.00
ATOM     41  CB  VAL B   3       7.207   3.757  -3.212  1.00  0.00
ATOM     42  CG1 VAL B   3       6.237   4.849  -3.639  1.00  0.00
ATOM     43  CG2 VAL B   3       8.572   3.968  -3.848  1.00  0.00
ATOM     53  N   ALA B   4       9.400   4.693   -.823  1.00  0.00
ATOM     54  CA  ALA B   4      10.195   5.841   -.477  1.00  0.00
ATOM     55  C   ALA B   4      11.377   5.805  -1.496  1.00  0.00
ATOM     56  O   ALA B   4      11.986   4.833  -1.972  1.00  0.00
ATOM     57  CB  ALA B   4      10.567   5.737    .932  1.00  0.00
ATOM     63  N   GLN B   5      11.897   6.909  -1.707  1.00  0.00
ATOM     64  CA  GLN B   5      13.044   7.024  -2.576  1.00  0.00
ATOM     65  C   GLN B   5      14.116   7.950  -1.984  1.00  0.00
ATOM     66  O   GLN B   5      13.763   8.883  -1.254  1.00  0.00
ATOM     67  CB  GLN B   5      12.608   7.532  -3.953  1.00  0.00
ATOM     68  CG  GLN B   5      11.344   6.879  -4.486  1.00  0.00
ATOM     69  CD  GLN B   5      11.044   7.282  -5.917  1.00  0.00
ATOM     70  OE1 GLN B   5      10.023   6.887  -6.486  1.00  0.00
ATOM     71  NE2 GLN B   5      11.933   8.072  -6.507  1.00  0.00
ATOM     80  N   PRO B   6      15.438   7.781  -2.382  1.00  0.00
ATOM     81  CA  PRO B   6      16.258   8.797  -1.779  1.00  0.00
ATOM     82  C   PRO B   6      16.043  10.159  -2.456  1.00  0.00
ATOM     83  O   PRO B   6      15.627  10.190  -3.615  1.00  0.00
ATOM     84  CB  PRO B   6      17.674   8.260  -2.007  1.00  0.00
ATOM     85  CG  PRO B   6      17.559   7.440  -3.247  1.00  0.00
ATOM     86  CD  PRO B   6      16.206   6.789  -3.141  1.00  0.00
ATOM     94  N   ALA B   7      16.291  11.333  -1.808  1.00  0.00
ATOM     95  CA  ALA B   7      15.901  12.428  -2.682  1.00  0.00
ATOM     96  C   ALA B   7      16.554  12.912  -3.933  1.00  0.00
ATOM     97  O   ALA B   7      15.779  13.232  -4.809  1.00  0.00
ATOM     98  CB  ALA B   7      16.113  13.493  -1.613  1.00  0.00
ATOM    104  N   VAL B   8      17.928  12.970  -3.945  1.00  0.00
ATOM    105  CA  VAL B   8      18.742  13.360  -5.136  1.00  0.00
ATOM    106  C   VAL B   8      19.970  12.431  -5.469  1.00  0.00
ATOM    107  O   VAL B   8      20.556  12.004  -4.499  1.00  0.00
ATOM    108  CB  VAL B   8      19.262  14.795  -4.932  1.00  0.00
ATOM    109  CG1 VAL B   8      20.115  15.226  -6.115  1.00  0.00
ATOM    110  CG2 VAL B   8      18.091  15.746  -4.736  1.00  0.00
ATOM    120  N   VAL B   9      20.423  12.080  -6.559  1.00  0.00
ATOM    121  CA  VAL B   9      21.585  11.192  -6.647  1.00  0.00
ATOM    122  C   VAL B   9      22.519  11.710  -7.598  1.00  0.00
ATOM    123  O   VAL B   9      21.873  12.049  -8.568  1.00  0.00
ATOM    124  CB  VAL B   9      21.194   9.767  -7.082  1.00  0.00
ATOM    125  CG1 VAL B   9      22.429   8.886  -7.191  1.00  0.00
ATOM    126  CG2 VAL B   9      20.197   9.179  -6.095  1.00  0.00
ATOM    136  N   LEU B  10      23.811  11.842  -7.317  1.00  0.00
ATOM    137  CA  LEU B  10      24.655  12.430  -8.261  1.00  0.00
ATOM    138  C   LEU B  10      25.478  11.431  -9.004  1.00  0.00
ATOM    139  O   LEU B  10      26.104  10.572  -8.425  1.00  0.00
ATOM    140  CB  LEU B  10      25.572  13.440  -7.559  1.00  0.00
ATOM    141  CG  LEU B  10      24.967  14.828  -7.312  1.00  0.00
ATOM    142  CD1 LEU B  10      23.807  14.710  -6.332  1.00  0.00
ATOM    143  CD2 LEU B  10      26.041  15.763  -6.777  1.00  0.00
ATOM    155  N   ALA B  11      25.490  11.649 -10.442  1.00  0.00
ATOM    156  CA  ALA B  11      26.228  10.684 -11.111  1.00  0.00
ATOM    157  C   ALA B  11      27.521  11.238 -11.753  1.00  0.00
ATOM    158  O   ALA B  11      27.905  12.408 -12.083  1.00  0.00
ATOM    159  CB  ALA B  11      25.404  10.150 -12.123  1.00  0.00
ATOM    165  N   SER B  12      28.289  10.347 -12.152  1.00  0.00
ATOM    166  CA  SER B  12      29.429  11.015 -12.648  1.00  0.00
ATOM    167  C   SER B  12      29.454  10.772 -14.106  1.00  0.00
ATOM    168  O   SER B  12      28.505  10.197 -14.587  1.00  0.00
ATOM    169  CB  SER B  12      30.698  10.509 -11.990  1.00  0.00
ATOM    170  OG  SER B  12      30.987   9.199 -12.397  1.00  0.00
ATOM    176  N   SER B  13      30.412  11.250 -14.859  1.00  0.00
ATOM    177  CA  SER B  13      30.583  11.077 -16.378  1.00  0.00
ATOM    178  C   SER B  13      30.791   9.815 -17.071  1.00  0.00
ATOM    179  O   SER B  13      30.687   9.674 -18.260  1.00  0.00
ATOM    180  CB  SER B  13      31.756  11.918 -16.841  1.00  0.00
ATOM    181  OG  SER B  13      32.935  11.538 -16.185  1.00  0.00
ATOM    187  N   ARG B  14      31.077   8.981 -16.235  1.00  0.00
ATOM    188  CA  ARG B  14      31.410   7.629 -16.363  1.00  0.00
ATOM    189  C   ARG B  14      29.975   7.288 -16.135  1.00  0.00
ATOM    190  O   ARG B  14      29.813   6.102 -15.855  1.00  0.00
ATOM    191  CB  ARG B  14      32.376   7.075 -15.326  1.00  0.00
ATOM    192  CG  ARG B  14      33.775   7.668 -15.375  1.00  0.00
ATOM    193  CD  ARG B  14      34.663   7.064 -14.348  1.00  0.00
ATOM    194  NE  ARG B  14      36.003   7.629 -14.391  1.00  0.00
ATOM    195  CZ  ARG B  14      37.020   7.245 -13.595  1.00  0.00
ATOM    196  NH1 ARG B  14      36.836   6.297 -12.703  1.00  0.00
ATOM    197  NH2 ARG B  14      38.204   7.821 -13.712  1.00  0.00
ATOM    211  N   GLY B  15      28.931   8.255 -15.921  1.00  0.00
ATOM    212  CA  GLY B  15      27.865   7.445 -15.495  1.00  0.00
ATOM    213  C   GLY B  15      27.213   6.699 -14.320  1.00  0.00
ATOM    214  O   GLY B  15      26.022   6.818 -14.186  1.00  0.00
ATOM    218  N   VAL B  16      27.917   6.122 -13.378  1.00  0.00
ATOM    219  CA  VAL B  16      26.908   5.429 -12.868  1.00  0.00
ATOM    220  C   VAL B  16      25.907   5.830 -11.792  1.00  0.00
ATOM    221  O   VAL B  16      26.347   6.633 -10.954  1.00  0.00
ATOM    222  CB  VAL B  16      27.616   4.142 -12.404  1.00  0.00
ATOM    223  CG1 VAL B  16      26.630   3.212 -11.712  1.00  0.00
ATOM    224  CG2 VAL B  16      28.266   3.451 -13.592  1.00  0.00
ATOM    234  N   ALA B  17      24.564   5.543 -11.832  1.00  0.00
ATOM    235  CA  ALA B  17      23.809   5.997 -10.636  1.00  0.00
ATOM    236  C   ALA B  17      23.035   4.896  -9.829  1.00  0.00
ATOM    237  O   ALA B  17      22.524   3.861 -10.264  1.00  0.00
ATOM    238  CB  ALA B  17      22.952   6.998 -11.176  1.00  0.00
ATOM    244  N   SER B  18      22.960   4.998  -8.609  1.00  0.00
ATOM    245  CA  SER B  18      22.141   3.915  -8.062  1.00  0.00
ATOM    246  C   SER B  18      20.981   4.448  -7.353  1.00  0.00
ATOM    247  O   SER B  18      21.072   5.305  -6.496  1.00  0.00
ATOM    248  CB  SER B  18      22.942   3.048  -7.110  1.00  0.00
ATOM    249  OG  SER B  18      23.973   2.380  -7.786  1.00  0.00
ATOM    255  N   PHE B  19      19.843   3.855  -7.656  1.00  0.00
ATOM    256  CA  PHE B  19      18.739   4.346  -7.034  1.00  0.00
ATOM    257  C   PHE B  19      18.197   3.282  -6.036  1.00  0.00
ATOM    258  O   PHE B  19      17.911   2.129  -6.239  1.00  0.00
ATOM    259  CB  PHE B  19      17.699   4.727  -8.089  1.00  0.00
ATOM    260  CG  PHE B  19      16.329   4.979  -7.527  1.00  0.00
ATOM    261  CD1 PHE B  19      15.978   6.235  -7.055  1.00  0.00
ATOM    262  CD2 PHE B  19      15.389   3.961  -7.469  1.00  0.00
ATOM    263  CE1 PHE B  19      14.718   6.468  -6.537  1.00  0.00
ATOM    264  CE2 PHE B  19      14.128   4.192  -6.954  1.00  0.00
ATOM    265  CZ  PHE B  19      13.793   5.447  -6.487  1.00  0.00
ATOM    275  N   VAL B  20      17.869   3.648  -4.913  1.00  0.00
ATOM    276  CA  VAL B  20      17.294   2.618  -4.032  1.00  0.00
ATOM    277  C   VAL B  20      15.848   2.917  -3.681  1.00  0.00
ATOM    278  O   VAL B  20      15.539   4.036  -3.319  1.00  0.00
ATOM    279  CB  VAL B  20      18.110   2.507  -2.731  1.00  0.00
ATOM    280  CG1 VAL B  20      17.493   1.473  -1.801  1.00  0.00
ATOM    281  CG2 VAL B  20      19.553   2.150  -3.053  1.00  0.00
ATOM    291  N   CYS B  21      14.955   1.891  -3.733  1.00  0.00
ATOM    292  CA  CYS B  21      13.643   2.170  -3.419  1.00  0.00
ATOM    293  C   CYS B  21      13.135   1.435  -2.174  1.00  0.00
ATOM    294  O   CYS B  21      13.492    .306  -1.814  1.00  0.00
ATOM    295  CB  CYS B  21      12.773   1.820  -4.627  1.00  0.00
ATOM    296  SG  CYS B  21      11.001   2.055  -4.354  1.00  0.00
ATOM    302  N   GLU B  22      12.344   1.984  -1.384  1.00  0.00
ATOM    303  CA  GLU B  22      11.966   1.123   -.250  1.00  0.00
ATOM    304  C   GLU B  22      10.467    .954   -.225  1.00  0.00
ATOM    305  O   GLU B  22       9.585   1.791   -.277  1.00  0.00
ATOM    306  CB  GLU B  22      12.445   1.712   1.079  1.00  0.00
ATOM    307  CG  GLU B  22      12.116    .862   2.298  1.00  0.00
ATOM    308  CD  GLU B  22      12.664   1.435   3.575  1.00  0.00
ATOM    309  OE1 GLU B  22      13.312   2.452   3.518  1.00  0.00
ATOM    310  OE2 GLU B  22      12.433    .854   4.610  1.00  0.00
ATOM    317  N   TYR B  23      10.052   -.271   -.059  1.00  0.00
ATOM    318  CA  TYR B  23       8.666   -.497   -.043  1.00  0.00
ATOM    319  C   TYR B  23       8.100   -.920   1.255  1.00  0.00
ATOM    320  O   TYR B  23       8.293  -1.987   1.808  1.00  0.00
ATOM    321  CB  TYR B  23       8.320  -1.539  -1.110  1.00  0.00
ATOM    322  CG  TYR B  23       8.645  -1.099  -2.520  1.00  0.00
ATOM    323  CD1 TYR B  23       9.531  -1.839  -3.290  1.00  0.00
ATOM    324  CD2 TYR B  23       8.058    .043  -3.043  1.00  0.00
ATOM    325  CE1 TYR B  23       9.827  -1.437  -4.579  1.00  0.00
ATOM    326  CE2 TYR B  23       8.355    .445  -4.331  1.00  0.00
ATOM    327  CZ  TYR B  23       9.235   -.291  -5.097  1.00  0.00
ATOM    328  OH  TYR B  23       9.531    .109  -6.380  1.00  0.00
ATOM    338  N   GLY B  24       6.958   -.318   1.426  1.00  0.00
ATOM    339  CA  GLY B  24       5.879   -.291   2.426  1.00  0.00
ATOM    340  C   GLY B  24       4.972  -1.427   2.723  1.00  0.00
ATOM    341  O   GLY B  24       3.890  -1.245   3.313  1.00  0.00
ATOM    345  N   SER B  25       5.273  -2.567   2.194  1.00  0.00
ATOM    346  CA  SER B  25       4.414  -3.639   2.580  1.00  0.00
ATOM    347  C   SER B  25       5.258  -4.916   2.779  1.00  0.00
ATOM    348  O   SER B  25       6.351  -5.053   2.263  1.00  0.00
ATOM    349  CB  SER B  25       3.345  -3.850   1.526  1.00  0.00
ATOM    350  OG  SER B  25       2.471  -4.880   1.898  1.00  0.00
ATOM    356  N   SER B  26       4.684  -5.865   3.548  1.00  0.00
ATOM    357  CA  SER B  26       5.323  -7.190   3.772  1.00  0.00
ATOM    358  C   SER B  26       4.779  -7.902   2.739  1.00  0.00
ATOM    359  O   SER B  26       5.557  -8.654   2.138  1.00  0.00
ATOM    360  CB  SER B  26       4.994  -7.852   5.096  1.00  0.00
ATOM    361  OG  SER B  26       3.633  -8.178   5.170  1.00  0.00
ATOM    367  N   GLY B  27       3.632  -7.585   2.185  1.00  0.00
ATOM    368  CA  GLY B  27       3.930  -8.549   1.374  1.00  0.00
ATOM    369  C   GLY B  27       3.812  -9.901   1.676  1.00  0.00
ATOM    370  O   GLY B  27       3.915 -10.590   2.675  1.00  0.00
ATOM    374  N   ASN B  28       4.084 -10.143    .490  1.00  0.00
ATOM    375  CA  ASN B  28       4.588 -11.232   -.084  1.00  0.00
ATOM    376  C   ASN B  28       5.190 -10.564  -1.399  1.00  0.00
ATOM    377  O   ASN B  28       4.556 -10.628  -2.483  1.00  0.00
ATOM    378  CB  ASN B  28       3.524 -12.292   -.304  1.00  0.00
ATOM    379  CG  ASN B  28       4.094 -13.583   -.822  1.00  0.00
ATOM    380  OD1 ASN B  28       5.133 -13.593  -1.492  1.00  0.00
ATOM    381  ND2 ASN B  28       3.433 -14.673   -.527  1.00  0.00
ATOM    388  N   ALA B  29       6.337 -10.371  -1.367  1.00  0.00
ATOM    389  CA  ALA B  29       7.242  -9.829  -2.339  1.00  0.00
ATOM    390  C   ALA B  29       7.103 -10.759  -3.541  1.00  0.00
ATOM    391  O   ALA B  29       7.315 -10.178  -4.597  1.00  0.00
ATOM    392  CB  ALA B  29       8.350  -9.805  -2.005  1.00  0.00
ATOM    398  N   ALA B  30       6.776 -12.153  -3.482  1.00  0.00
ATOM    399  CA  ALA B  30       7.060 -12.292  -4.816  1.00  0.00
ATOM    400  C   ALA B  30       7.318 -12.407  -6.145  1.00  0.00
ATOM    401  O   ALA B  30       8.193 -12.688  -6.931  1.00  0.00
ATOM    402  CB  ALA B  30       6.545 -14.157  -4.314  1.00  0.00
ATOM    408  N   GLU B  31       6.299 -12.064  -6.652  1.00  0.00
ATOM    409  CA  GLU B  31       5.908 -11.859  -8.054  1.00  0.00
ATOM    410  C   GLU B  31       6.048 -10.331  -8.592  1.00  0.00
ATOM    411  O   GLU B  31       5.719 -10.049  -9.732  1.00  0.00
ATOM    412  CB  GLU B  31       4.467 -12.347  -8.217  1.00  0.00
ATOM    413  CG  GLU B  31       4.249 -13.803  -7.832  1.00  0.00
ATOM    414  CD  GLU B  31       5.057 -14.756  -8.669  1.00  0.00
ATOM    415  OE1 GLU B  31       5.354 -14.426  -9.792  1.00  0.00
ATOM    416  OE2 GLU B  31       5.377 -15.816  -8.184  1.00  0.00
ATOM    423  N   VAL B  32       6.485  -9.399  -7.709  1.00  0.00
ATOM    424  CA  VAL B  32       6.552  -7.876  -7.588  1.00  0.00
ATOM    425  C   VAL B  32       7.360  -7.436  -8.847  1.00  0.00
ATOM    426  O   VAL B  32       8.362  -8.142  -9.242  1.00  0.00
ATOM    427  CB  VAL B  32       7.257  -7.412  -6.300  1.00  0.00
ATOM    428  CG1 VAL B  32       8.706  -7.876  -6.289  1.00  0.00
ATOM    429  CG2 VAL B  32       7.175  -5.897  -6.182  1.00  0.00
ATOM    439  N   ARG B  33       6.773  -6.311  -9.425  1.00  0.00
ATOM    440  CA  ARG B  33       7.359  -5.743 -10.570  1.00  0.00
ATOM    441  C   ARG B  33       7.730  -4.354 -10.228  1.00  0.00
ATOM    442  O   ARG B  33       7.082  -3.461  -9.724  1.00  0.00
ATOM    443  CB  ARG B  33       6.405  -5.762 -11.755  1.00  0.00
ATOM    444  CG  ARG B  33       6.938  -5.102 -13.016  1.00  0.00
ATOM    445  CD  ARG B  33       5.978  -5.214 -14.144  1.00  0.00
ATOM    446  NE  ARG B  33       5.847  -6.585 -14.610  1.00  0.00
ATOM    447  CZ  ARG B  33       4.917  -7.010 -15.487  1.00  0.00
ATOM    448  NH1 ARG B  33       4.045  -6.160 -15.983  1.00  0.00
ATOM    449  NH2 ARG B  33       4.881  -8.280 -15.850  1.00  0.00
ATOM    463  N   VAL B  34       8.972  -4.051 -10.588  1.00  0.00
ATOM    464  CA  VAL B  34       9.466  -2.725 -10.237  1.00  0.00
ATOM    465  C   VAL B  34       9.783  -2.013 -11.414  1.00  0.00
ATOM    466  O   VAL B  34      10.465  -2.688 -12.153  1.00  0.00
ATOM    467  CB  VAL B  34      10.729  -2.783  -9.358  1.00  0.00
ATOM    468  CG1 VAL B  34      11.102  -1.392  -8.869  1.00  0.00
ATOM    469  CG2 VAL B  34      10.500  -3.724  -8.185  1.00  0.00
ATOM    479  N   THR B  35       9.216   -.694 -11.535  1.00  0.00
ATOM    480  CA  THR B  35       9.501    .089 -12.744  1.00  0.00
ATOM    481  C   THR B  35      10.231   1.511 -12.526  1.00  0.00
ATOM    482  O   THR B  35       9.967   2.239 -11.557  1.00  0.00
ATOM    483  CB  THR B  35       8.179    .300 -13.504  1.00  0.00
ATOM    484  OG1 THR B  35       7.627   -.972 -13.870  1.00  0.00
ATOM    485  CG2 THR B  35       8.412   1.127 -14.760  1.00  0.00
ATOM    493  N   VAL B  36      11.213   1.900 -13.236  1.00  0.00
ATOM    494  CA  VAL B  36      11.725   3.174 -13.093  1.00  0.00
ATOM    495  C   VAL B  36      11.296   4.003 -14.336  1.00  0.00
ATOM    496  O   VAL B  36      11.461   3.714 -15.546  1.00  0.00
ATOM    497  CB  VAL B  36      13.258   3.106 -12.957  1.00  0.00
ATOM    498  CG1 VAL B  36      13.870   2.419 -14.169  1.00  0.00
ATOM    499  CG2 VAL B  36      13.826   4.506 -12.786  1.00  0.00
ATOM    509  N   LEU B  37      10.736   5.212 -13.949  1.00  0.00
ATOM    510  CA  LEU B  37      10.372   6.012 -15.044  1.00  0.00
ATOM    511  C   LEU B  37      11.140   7.414 -14.977  1.00  0.00
ATOM    512  O   LEU B  37      11.433   8.053 -13.961  1.00  0.00
ATOM    513  CB  LEU B  37       8.849   6.194 -15.035  1.00  0.00
ATOM    514  CG  LEU B  37       8.024   4.900 -15.047  1.00  0.00
ATOM    515  CD1 LEU B  37       7.754   4.457 -13.616  1.00  0.00
ATOM    516  CD2 LEU B  37       6.724   5.134 -15.802  1.00  0.00
ATOM    528  N   ARG B  38      11.490   7.966 -16.120  1.00  0.00
ATOM    529  CA  ARG B  38      11.963   9.259 -16.144  1.00  0.00
ATOM    530  C   ARG B  38      10.908  10.427 -16.552  1.00  0.00
ATOM    531  O   ARG B  38       9.943  10.503 -17.333  1.00  0.00
ATOM    532  CB  ARG B  38      13.153   9.247 -17.093  1.00  0.00
ATOM    533  CG  ARG B  38      13.854  10.586 -17.257  1.00  0.00
ATOM    534  CD  ARG B  38      15.086  10.464 -18.078  1.00  0.00
ATOM    535  NE  ARG B  38      15.785  11.733 -18.198  1.00  0.00
ATOM    536  CZ  ARG B  38      15.627  12.600 -19.217  1.00  0.00
ATOM    537  NH1 ARG B  38      14.792  12.321 -20.194  1.00  0.00
ATOM    538  NH2 ARG B  38      16.311  13.730 -19.235  1.00  0.00
ATOM    552  N   GLN B  39      10.996  11.584 -15.783  1.00  0.00
ATOM    553  CA  GLN B  39       9.930  12.566 -16.237  1.00  0.00
ATOM    554  C   GLN B  39      10.496  13.655 -17.101  1.00  0.00
ATOM    555  O   GLN B  39      11.381  14.364 -16.616  1.00  0.00
ATOM    556  CB  GLN B  39       9.219  13.213 -15.046  1.00  0.00
ATOM    557  CG  GLN B  39       8.061  14.118 -15.428  1.00  0.00
ATOM    558  CD  GLN B  39       7.399  14.754 -14.220  1.00  0.00
ATOM    559  OE1 GLN B  39       7.149  14.089 -13.211  1.00  0.00
ATOM    560  NE2 GLN B  39       7.112  16.047 -14.316  1.00  0.00
ATOM    569  N   ALA B  40      10.114  13.914 -18.249  1.00  0.00
ATOM    570  CA  ALA B  40      10.732  14.872 -18.931  1.00  0.00
ATOM    571  C   ALA B  40      10.081  16.246 -19.197  1.00  0.00
ATOM    572  O   ALA B  40       9.159  16.636 -19.833  1.00  0.00
ATOM    573  CB  ALA B  40      11.052  14.434 -20.254  1.00  0.00
ATOM    579  N   GLY B  41      10.410  17.078 -18.311  1.00  0.00
ATOM    580  CA  GLY B  41       9.690  18.281 -18.405  1.00  0.00
ATOM    581  C   GLY B  41       8.363  17.581 -18.001  1.00  0.00
ATOM    582  O   GLY B  41       8.269  17.009 -16.923  1.00  0.00
ATOM    586  N   SER B  42       7.309  17.738 -18.844  1.00  0.00
ATOM    587  CA  SER B  42       5.925  17.213 -18.638  1.00  0.00
ATOM    588  C   SER B  42       5.594  15.863 -19.193  1.00  0.00
ATOM    589  O   SER B  42       4.389  15.370 -19.173  1.00  0.00
ATOM    590  CB  SER B  42       4.926  18.191 -19.225  1.00  0.00
ATOM    591  OG  SER B  42       5.074  18.286 -20.615  1.00  0.00
ATOM    597  N   GLN B  43       6.621  15.194 -19.812  1.00  0.00
ATOM    598  CA  GLN B  43       6.325  13.988 -20.430  1.00  0.00
ATOM    599  C   GLN B  43       6.794  12.782 -19.770  1.00  0.00
ATOM    600  O   GLN B  43       7.753  12.543 -19.037  1.00  0.00
ATOM    601  CB  GLN B  43       6.882  14.014 -21.855  1.00  0.00
ATOM    602  CG  GLN B  43       6.347  15.148 -22.713  1.00  0.00
ATOM    603  CD  GLN B  43       4.861  15.014 -22.988  1.00  0.00
ATOM    604  OE1 GLN B  43       4.415  14.042 -23.604  1.00  0.00
ATOM    605  NE2 GLN B  43       4.086  15.991 -22.533  1.00  0.00
ATOM    614  N   MET B  44       6.241  11.691 -19.910  1.00  0.00
ATOM    615  CA  MET B  44       6.924  10.706 -19.073  1.00  0.00
ATOM    616  C   MET B  44       7.387   9.478 -19.852  1.00  0.00
ATOM    617  O   MET B  44       6.618   8.928 -20.649  1.00  0.00
ATOM    618  CB  MET B  44       6.008  10.280 -17.927  1.00  0.00
ATOM    619  CG  MET B  44       6.625   9.271 -16.970  1.00  0.00
ATOM    620  SD  MET B  44       5.535   8.864 -15.591  1.00  0.00
ATOM    621  CE  MET B  44       5.579  10.393 -14.662  1.00  0.00
ATOM    631  N   THR B  45       8.579   8.989 -19.575  1.00  0.00
ATOM    632  CA  THR B  45       8.944   7.950 -20.326  1.00  0.00
ATOM    633  C   THR B  45       9.359   6.680 -19.411  1.00  0.00
ATOM    634  O   THR B  45       9.721   6.513 -18.227  1.00  0.00
ATOM    635  CB  THR B  45      10.082   8.420 -21.251  1.00  0.00
ATOM    636  OG1 THR B  45      11.207   8.825 -20.461  1.00  0.00
ATOM    637  CG2 THR B  45       9.623   9.589 -22.109  1.00  0.00
ATOM    645  N   GLU B  46       9.256   5.530 -19.947  1.00  0.00
ATOM    646  CA  GLU B  46       9.606   4.429 -19.001  1.00  0.00
ATOM    647  C   GLU B  46      10.887   4.023 -19.512  1.00  0.00
ATOM    648  O   GLU B  46      11.070   3.741 -20.724  1.00  0.00
ATOM    649  CB  GLU B  46       8.624   3.255 -18.998  1.00  0.00
ATOM    650  CG  GLU B  46       9.006   2.118 -18.060  1.00  0.00
ATOM    651  CD  GLU B  46       8.006    .996 -18.064  1.00  0.00
ATOM    652  OE1 GLU B  46       6.852   1.254 -18.312  1.00  0.00
ATOM    653  OE2 GLU B  46       8.396   -.122 -17.819  1.00  0.00
ATOM    660  N   VAL B  47      11.793   3.879 -18.605  1.00  0.00
ATOM    661  CA  VAL B  47      13.138   3.650 -18.919  1.00  0.00
ATOM    662  C   VAL B  47      13.577   2.251 -18.517  1.00  0.00
ATOM    663  O   VAL B  47      14.285   1.598 -19.286  1.00  0.00
ATOM    664  CB  VAL B  47      14.012   4.703 -18.211  1.00  0.00
ATOM    665  CG1 VAL B  47      15.488   4.414 -18.446  1.00  0.00
ATOM    666  CG2 VAL B  47      13.649   6.095 -18.706  1.00  0.00
ATOM    676  N   CYS B  48      13.122   1.795 -17.475  1.00  0.00
ATOM    677  CA  CYS B  48      13.446    .499 -17.112  1.00  0.00
ATOM    678  C   CYS B  48      12.576   -.234 -16.247  1.00  0.00
ATOM    679  O   CYS B  48      11.716   -.080 -15.422  1.00  0.00
ATOM    680  CB  CYS B  48      14.822    .513 -16.446  1.00  0.00
ATOM    681  SG  CYS B  48      15.428  -1.123 -15.968  1.00  0.00
ATOM    687  N   ALA B  49      12.686  -1.399 -16.573  1.00  0.00
ATOM    688  CA  ALA B  49      11.830  -2.083 -15.764  1.00  0.00
ATOM    689  C   ALA B  49      12.446  -3.165 -15.303  1.00  0.00
ATOM    690  O   ALA B  49      13.328  -3.784 -15.917  1.00  0.00
ATOM    691  CB  ALA B  49      10.692  -2.205 -16.279  1.00  0.00
ATOM    697  N   ALA B  50      11.908  -3.547 -14.349  1.00  0.00
ATOM    698  CA  ALA B  50      12.502  -4.736 -14.005  1.00  0.00
ATOM    699  C   ALA B  50      11.647  -5.327 -13.195  1.00  0.00
ATOM    700  O   ALA B  50      10.945  -4.635 -12.544  1.00  0.00
ATOM    701  CB  ALA B  50      13.694  -4.557 -13.170  1.00  0.00
ATOM    707  N   THR B  51      11.744  -6.728 -13.391  1.00  0.00
ATOM    708  CA  THR B  51      10.841  -7.554 -12.783  1.00  0.00
ATOM    709  C   THR B  51      11.546  -8.495 -12.159  1.00  0.00
ATOM    710  O   THR B  51      12.400  -9.181 -12.667  1.00  0.00
ATOM    711  CB  THR B  51       9.854  -8.221 -13.758  1.00  0.00
ATOM    712  OG1 THR B  51       9.175  -7.212 -14.518  1.00  0.00
ATOM    713  CG2 THR B  51       8.831  -9.051 -12.998  1.00  0.00
ATOM    721  N   TYR B  52      11.143  -8.679 -11.035  1.00  0.00
ATOM    722  CA  TYR B  52      11.778  -9.576 -10.331  1.00  0.00
ATOM    723  C   TYR B  52      10.766 -10.310 -10.077  1.00  0.00
ATOM    724  O   TYR B  52       9.615  -9.923  -9.686  1.00  0.00
ATOM    725  CB  TYR B  52      12.466  -9.057  -9.067  1.00  0.00
ATOM    726  CG  TYR B  52      13.401  -7.894  -9.315  1.00  0.00
ATOM    727  CD1 TYR B  52      12.909  -6.597  -9.320  1.00  0.00
ATOM    728  CD2 TYR B  52      14.751  -8.125  -9.536  1.00  0.00
ATOM    729  CE1 TYR B  52      13.763  -5.535  -9.546  1.00  0.00
ATOM    730  CE2 TYR B  52      15.605  -7.063  -9.762  1.00  0.00
ATOM    731  CZ  TYR B  52      15.115  -5.772  -9.768  1.00  0.00
ATOM    732  OH  TYR B  52      15.966  -4.715  -9.993  1.00  0.00
ATOM    742  N   THR B  53      11.363 -11.258  -9.845  1.00  0.00
ATOM    743  CA  THR B  53      10.698 -12.260  -9.482  1.00  0.00
ATOM    744  C   THR B  53      11.541 -12.675  -8.392  1.00  0.00
ATOM    745  O   THR B  53      12.520 -12.162  -8.211  1.00  0.00
ATOM    746  CB  THR B  53      10.530 -13.312 -10.594  1.00  0.00
ATOM    747  OG1 THR B  53      11.792 -13.937 -10.860  1.00  0.00
ATOM    748  CG2 THR B  53      10.012 -12.662 -11.869  1.00  0.00
ATOM    756  N   VAL B  54      11.007 -13.518  -7.530  1.00  0.00
ATOM    757  CA  VAL B  54      11.693 -14.021  -6.426  1.00  0.00
ATOM    758  C   VAL B  54      11.773 -14.706  -7.823  1.00  0.00
ATOM    759  O   VAL B  54      10.737 -14.734  -8.505  1.00  0.00
ATOM    760  CB  VAL B  54      10.961 -14.690  -5.247  1.00  0.00
ATOM    761  CG1 VAL B  54      10.292 -15.980  -5.698  1.00  0.00
ATOM    762  CG2 VAL B  54      11.940 -14.958  -4.114  1.00  0.00
ATOM    772  N   GLU B  55      12.665 -15.285  -8.075  1.00  0.00
ATOM    773  CA  GLU B  55      13.674 -16.072  -8.714  1.00  0.00
ATOM    774  C   GLU B  55      14.364 -15.051  -9.777  1.00  0.00
ATOM    775  O   GLU B  55      14.779 -15.433 -10.884  1.00  0.00
ATOM    776  CB  GLU B  55      13.059 -17.307  -9.376  1.00  0.00
ATOM    777  CG  GLU B  55      12.349 -18.248  -8.414  1.00  0.00
ATOM    778  CD  GLU B  55      11.848 -19.499  -9.081  1.00  0.00
ATOM    779  OE1 GLU B  55      11.944 -19.588 -10.282  1.00  0.00
ATOM    780  OE2 GLU B  55      11.370 -20.367  -8.390  1.00  0.00
ATOM    787  N   ASP B  56      14.404 -13.724  -9.397  1.00  0.00
ATOM    788  CA  ASP B  56      15.274 -12.502  -9.641  1.00  0.00
ATOM    789  C   ASP B  56      15.540 -12.007 -10.977  1.00  0.00
ATOM    790  O   ASP B  56      16.576 -11.350 -11.232  1.00  0.00
ATOM    791  CB  ASP B  56      16.662 -12.720  -9.033  1.00  0.00
ATOM    792  CG  ASP B  56      16.627 -12.890  -7.520  1.00  0.00
ATOM    793  OD1 ASP B  56      15.922 -12.150  -6.875  1.00  0.00
ATOM    794  OD2 ASP B  56      17.306 -13.757  -7.025  1.00  0.00
ATOM    799  N   GLU B  57      14.817 -12.476 -11.900  1.00  0.00
ATOM    800  CA  GLU B  57      15.221 -11.869 -13.049  1.00  0.00
ATOM    801  C   GLU B  57      15.023 -10.439 -12.778  1.00  0.00
ATOM    802  O   GLU B  57      14.398  -9.935 -11.665  1.00  0.00
ATOM    803  CB  GLU B  57      14.415 -12.348 -14.259  1.00  0.00
ATOM    804  CG  GLU B  57      14.656 -13.802 -14.639  1.00  0.00
ATOM    805  CD  GLU B  57      13.874 -14.228 -15.851  1.00  0.00
ATOM    806  OE1 GLU B  57      13.109 -13.437 -16.348  1.00  0.00
ATOM    807  OE2 GLU B  57      14.043 -15.345 -16.280  1.00  0.00
ATOM    814  N   LEU B  58      15.879  -9.827 -13.717  1.00  0.00
ATOM    815  CA  LEU B  58      15.799  -8.465 -14.004  1.00  0.00
ATOM    816  C   LEU B  58      15.693  -8.109 -15.514  1.00  0.00
ATOM    817  O   LEU B  58      16.493  -8.592 -16.265  1.00  0.00
ATOM    818  CB  LEU B  58      17.029  -7.791 -13.384  1.00  0.00
ATOM    819  CG  LEU B  58      17.090  -6.264 -13.519  1.00  0.00
ATOM    820  CD1 LEU B  58      17.882  -5.682 -12.357  1.00  0.00
ATOM    821  CD2 LEU B  58      17.726  -5.898 -14.852  1.00  0.00
ATOM    833  N   ALA B  59      14.799  -7.289 -15.975  1.00  0.00
ATOM    834  CA  ALA B  59      14.917  -6.950 -17.363  1.00  0.00
ATOM    835  C   ALA B  59      15.486  -5.492 -17.711  1.00  0.00
ATOM    836  O   ALA B  59      15.459  -4.613 -16.830  1.00  0.00
ATOM    837  CB  ALA B  59      13.723  -7.256 -17.935  1.00  0.00
ATOM    843  N   PHE B  60      16.002  -5.189 -18.921  1.00  0.00
ATOM    844  CA  PHE B  60      16.413  -3.829 -18.975  1.00  0.00
ATOM    845  C   PHE B  60      15.987  -3.196 -20.045  1.00  0.00
ATOM    846  O   PHE B  60      15.708  -3.757 -21.085  1.00  0.00
ATOM    847  CB  PHE B  60      17.934  -3.673 -18.966  1.00  0.00
ATOM    848  CG  PHE B  60      18.624  -4.391 -20.091  1.00  0.00
ATOM    849  CD1 PHE B  60      18.815  -3.768 -21.316  1.00  0.00
ATOM    850  CD2 PHE B  60      19.082  -5.689 -19.928  1.00  0.00
ATOM    851  CE1 PHE B  60      19.449  -4.428 -22.352  1.00  0.00
ATOM    852  CE2 PHE B  60      19.717  -6.350 -20.961  1.00  0.00
ATOM    853  CZ  PHE B  60      19.900  -5.718 -22.175  1.00  0.00
ATOM    863  N   LEU B  61      15.786  -2.033 -19.829  1.00  0.00
ATOM    864  CA  LEU B  61      15.281  -1.674 -20.995  1.00  0.00
ATOM    865  C   LEU B  61      16.174   -.774 -21.597  1.00  0.00
ATOM    866  O   LEU B  61      17.221   -.618 -20.967  1.00  0.00
ATOM    867  CB  LEU B  61      13.899  -1.034 -20.815  1.00  0.00
ATOM    868  CG  LEU B  61      12.855  -1.896 -20.095  1.00  0.00
ATOM    869  CD1 LEU B  61      11.595  -1.075 -19.856  1.00  0.00
ATOM    870  CD2 LEU B  61      12.553  -3.131 -20.930  1.00  0.00
ATOM    882  N   ASP B  62      15.799   -.235 -22.658  1.00  0.00
ATOM    883  CA  ASP B  62      16.736    .288 -23.390  1.00  0.00
ATOM    884  C   ASP B  62      17.837   1.220 -22.886  1.00  0.00
ATOM    885  O   ASP B  62      17.639   2.218 -22.201  1.00  0.00
ATOM    886  CB  ASP B  62      15.943    .979 -24.503  1.00  0.00
ATOM    887  CG  ASP B  62      15.280   -.005 -25.457  1.00  0.00
ATOM    888  OD1 ASP B  62      15.558  -1.176 -25.359  1.00  0.00
ATOM    889  OD2 ASP B  62      14.502    .425 -26.275  1.00  0.00
ATOM    894  N   ASP B  63      19.040    .820 -23.314  1.00  0.00
ATOM    895  CA  ASP B  63      20.317   1.437 -23.105  1.00  0.00
ATOM    896  C   ASP B  63      20.479   1.500 -21.680  1.00  0.00
ATOM    897  O   ASP B  63      21.395   2.120 -21.130  1.00  0.00
ATOM    898  CB  ASP B  63      20.409   2.839 -23.713  1.00  0.00
ATOM    899  CG  ASP B  63      20.319   2.833 -25.233  1.00  0.00
ATOM    900  OD1 ASP B  63      20.511   1.792 -25.816  1.00  0.00
ATOM    901  OD2 ASP B  63      20.059   3.869 -25.797  1.00  0.00
ATOM    906  N   SER B  64      19.755    .719 -21.026  1.00  0.00
ATOM    907  CA  SER B  64      19.810    .974 -19.677  1.00  0.00
ATOM    908  C   SER B  64      20.023   -.347 -19.543  1.00  0.00
ATOM    909  O   SER B  64      19.411  -1.291 -20.032  1.00  0.00
ATOM    910  CB  SER B  64      18.552   1.494 -19.010  1.00  0.00
ATOM    911  OG  SER B  64      18.169   2.729 -19.552  1.00  0.00
ATOM    917  N   THR B  65      20.812   -.375 -18.745  1.00  0.00
ATOM    918  CA  THR B  65      21.248  -1.406 -18.180  1.00  0.00
ATOM    919  C   THR B  65      20.894  -1.032 -16.809  1.00  0.00
ATOM    920  O   THR B  65      21.133    .077 -16.272  1.00  0.00
ATOM    921  CB  THR B  65      22.751  -1.636 -18.422  1.00  0.00
ATOM    922  OG1 THR B  65      22.988  -1.825 -19.823  1.00  0.00
ATOM    923  CG2 THR B  65      23.232  -2.862 -17.661  1.00  0.00
ATOM    931  N   CYS B  66      20.312  -2.016 -16.244  1.00  0.00
ATOM    932  CA  CYS B  66      19.778  -1.968 -15.017  1.00  0.00
ATOM    933  C   CYS B  66      20.172  -3.047 -14.253  1.00  0.00
ATOM    934  O   CYS B  66      19.889  -4.169 -14.579  1.00  0.00
ATOM    935  CB  CYS B  66      18.251  -1.943 -15.090  1.00  0.00
ATOM    936  SG  CYS B  66      17.435  -1.938 -13.476  1.00  0.00
ATOM    942  N   THR B  67      20.557  -2.765 -13.195  1.00  0.00
ATOM    943  CA  THR B  67      20.899  -4.016 -12.444  1.00  0.00
ATOM    944  C   THR B  67      20.277  -3.687 -11.215  1.00  0.00
ATOM    945  O   THR B  67      20.100  -2.615 -10.611  1.00  0.00
ATOM    946  CB  THR B  67      22.398  -4.307 -12.247  1.00  0.00
ATOM    947  OG1 THR B  67      22.963  -3.337 -11.357  1.00  0.00
ATOM    948  CG2 THR B  67      23.130  -4.255 -13.580  1.00  0.00
ATOM    956  N   GLY B  68      20.090  -4.736 -10.618  1.00  0.00
ATOM    957  CA  GLY B  68      19.424  -4.482  -9.512  1.00  0.00
ATOM    958  C   GLY B  68      19.299  -5.742  -8.933  1.00  0.00
ATOM    959  O   GLY B  68      19.642  -6.842  -9.428  1.00  0.00
ATOM    963  N   THR B  69      18.746  -5.545  -7.836  1.00  0.00
ATOM    964  CA  THR B  69      18.650  -6.706  -6.906  1.00  0.00
ATOM    965  C   THR B  69      17.486  -6.533  -5.955  1.00  0.00
ATOM    966  O   THR B  69      16.918  -5.416  -5.613  1.00  0.00
ATOM    967  CB  THR B  69      19.942  -6.897  -6.090  1.00  0.00
ATOM    968  OG1 THR B  69      19.897  -8.156  -5.405  1.00  0.00
ATOM    969  CG2 THR B  69      20.102  -5.777  -5.074  1.00  0.00
ATOM    977  N   SER B  70      17.191  -7.585  -5.283  1.00  0.00
ATOM    978  CA  SER B  70      16.106  -7.295  -4.315  1.00  0.00
ATOM    979  C   SER B  70      16.445  -7.914  -3.110  1.00  0.00
ATOM    980  O   SER B  70      17.112  -8.970  -3.022  1.00  0.00
ATOM    981  CB  SER B  70      14.751  -7.812  -4.759  1.00  0.00
ATOM    982  OG  SER B  70      14.739  -9.212  -4.806  1.00  0.00
ATOM    988  N   SER B  71      15.761  -7.255  -2.174  1.00  0.00
ATOM    989  CA  SER B  71      15.793  -7.793   -.815  1.00  0.00
ATOM    990  C   SER B  71      14.801  -7.470    .088  1.00  0.00
ATOM    991  O   SER B  71      14.296  -6.424    .527  1.00  0.00
ATOM    992  CB  SER B  71      17.084  -7.398   -.126  1.00  0.00
ATOM    993  OG  SER B  71      17.130  -7.901   1.181  1.00  0.00
ATOM    999  N   GLY B  72      14.041  -8.476    .200  1.00  0.00
ATOM   1000  CA  GLY B  72      13.153  -8.101   1.176  1.00  0.00
ATOM   1001  C   GLY B  72      12.227  -7.062    .522  1.00  0.00
ATOM   1002  O   GLY B  72      11.659  -7.268   -.571  1.00  0.00
ATOM   1006  N   ASN B  73      12.141  -5.916   1.241  1.00  0.00
ATOM   1007  CA  ASN B  73      11.320  -4.768    .693  1.00  0.00
ATOM   1008  C   ASN B  73      12.174  -3.595   -.158  1.00  0.00
ATOM   1009  O   ASN B  73      11.875  -2.425   -.435  1.00  0.00
ATOM   1010  CB  ASN B  73      10.560  -4.150   1.852  1.00  0.00
ATOM   1011  CG  ASN B  73      11.470  -3.529   2.875  1.00  0.00
ATOM   1012  OD1 ASN B  73      12.671  -3.823   2.915  1.00  0.00
ATOM   1013  ND2 ASN B  73      10.923  -2.675   3.702  1.00  0.00
ATOM   1020  N   LYS B  74      13.388  -3.800   -.460  1.00  0.00
ATOM   1021  CA  LYS B  74      14.198  -2.720  -1.102  1.00  0.00
ATOM   1022  C   LYS B  74      14.625  -3.110  -2.523  1.00  0.00
ATOM   1023  O   LYS B  74      15.038  -4.244  -2.935  1.00  0.00
ATOM   1024  CB  LYS B  74      15.436  -2.397   -.264  1.00  0.00
ATOM   1025  CG  LYS B  74      15.134  -1.747   1.080  1.00  0.00
ATOM   1026  CD  LYS B  74      16.413  -1.337   1.795  1.00  0.00
ATOM   1027  CE  LYS B  74      16.112   -.654   3.121  1.00  0.00
ATOM   1028  NZ  LYS B  74      17.353   -.219   3.818  1.00  0.00
ATOM   1042  N   VAL B  75      14.435  -2.127  -3.380  1.00  0.00
ATOM   1043  CA  VAL B  75      14.873  -2.429  -4.672  1.00  0.00
ATOM   1044  C   VAL B  75      15.993  -1.416  -5.131  1.00  0.00
ATOM   1045  O   VAL B  75      16.182   -.237  -4.932  1.00  0.00
ATOM   1046  CB  VAL B  75      13.664  -2.392  -5.625  1.00  0.00
ATOM   1047  CG1 VAL B  75      14.079  -2.812  -7.027  1.00  0.00
ATOM   1048  CG2 VAL B  75      12.560  -3.294  -5.096  1.00  0.00
ATOM   1058  N   ASN B  76      17.011  -2.049  -5.694  1.00  0.00
ATOM   1059  CA  ASN B  76      18.168  -1.108  -6.062  1.00  0.00
ATOM   1060  C   ASN B  76      18.418  -1.029  -7.557  1.00  0.00
ATOM   1061  O   ASN B  76      18.657  -2.178  -8.110  1.00  0.00
ATOM   1062  CB  ASN B  76      19.456  -1.518  -5.372  1.00  0.00
ATOM   1063  CG  ASN B  76      20.571   -.536  -5.599  1.00  0.00
ATOM   1064  OD1 ASN B  76      20.601    .165  -6.617  1.00  0.00
ATOM   1065  ND2 ASN B  76      21.491   -.471  -4.669  1.00  0.00
ATOM   1072  N   LEU B  77      18.358    .134  -8.251  1.00  0.00
ATOM   1073  CA  LEU B  77      18.535    .139  -9.636  1.00  0.00
ATOM   1074  C   LEU B  77      19.894    .785 -10.004  1.00  0.00
ATOM   1075  O   LEU B  77      20.379   1.836  -9.641  1.00  0.00
ATOM   1076  CB  LEU B  77      17.368    .891 -10.289  1.00  0.00
ATOM   1077  CG  LEU B  77      15.965    .429  -9.876  1.00  0.00
ATOM   1078  CD1 LEU B  77      14.920   1.295 -10.567  1.00  0.00
ATOM   1079  CD2 LEU B  77      15.785  -1.038 -10.239  1.00  0.00
ATOM   1091  N   THR B  78      20.665    .081 -10.711  1.00  0.00
ATOM   1092  CA  THR B  78      21.846    .697 -11.080  1.00  0.00
ATOM   1093  C   THR B  78      21.849    .986 -12.500  1.00  0.00
ATOM   1094  O   THR B  78      21.538    .096 -13.341  1.00  0.00
ATOM   1095  CB  THR B  78      23.064   -.173 -10.719  1.00  0.00
ATOM   1096  OG1 THR B  78      23.130   -.342  -9.297  1.00  0.00
ATOM   1097  CG2 THR B  78      24.348    .479 -11.208  1.00  0.00
ATOM   1105  N   ILE B  79      22.168   2.386 -12.767  1.00  0.00
ATOM   1106  CA  ILE B  79      22.204   2.759 -14.109  1.00  0.00
ATOM   1107  C   ILE B  79      23.605   3.045 -14.692  1.00  0.00
ATOM   1108  O   ILE B  79      24.456   3.799 -14.185  1.00  0.00
ATOM   1109  CB  ILE B  79      21.302   3.994 -14.285  1.00  0.00
ATOM   1110  CG1 ILE B  79      19.971   3.793 -13.556  1.00  0.00
ATOM   1111  CG2 ILE B  79      21.067   4.274 -15.762  1.00  0.00
ATOM   1112  CD1 ILE B  79      19.164   2.624 -14.070  1.00  0.00
ATOM   1124  N   GLN B  80      23.948   2.312 -15.812  1.00  0.00
ATOM   1125  CA  GLN B  80      25.316   2.614 -16.229  1.00  0.00
ATOM   1126  C   GLN B  80      25.404   3.436 -17.558  1.00  0.00
ATOM   1127  O   GLN B  80      24.597   3.199 -18.467  1.00  0.00
ATOM   1128  CB  GLN B  80      26.096   1.305 -16.372  1.00  0.00
ATOM   1129  CG  GLN B  80      26.223    .510 -15.083  1.00  0.00
ATOM   1130  CD  GLN B  80      26.997   -.780 -15.272  1.00  0.00
ATOM   1131  OE1 GLN B  80      26.991  -1.371 -16.356  1.00  0.00
ATOM   1132  NE2 GLN B  80      27.668  -1.226 -14.217  1.00  0.00
ATOM   1141  N   GLY B  81      26.343   4.325 -17.688  1.00  0.00
ATOM   1142  CA  GLY B  81      26.732   5.145 -18.846  1.00  0.00
ATOM   1143  C   GLY B  81      25.773   6.262 -19.115  1.00  0.00
ATOM   1144  O   GLY B  81      25.488   6.641 -20.256  1.00  0.00
ATOM   1148  N   LEU B  82      25.268   6.761 -18.074  1.00  0.00
ATOM   1149  CA  LEU B  82      24.345   7.824 -18.024  1.00  0.00
ATOM   1150  C   LEU B  82      25.106   8.971 -18.690  1.00  0.00
ATOM   1151  O   LEU B  82      26.318   9.069 -18.529  1.00  0.00
ATOM   1152  CB  LEU B  82      23.933   8.152 -16.583  1.00  0.00
ATOM   1153  CG  LEU B  82      22.728   7.373 -16.042  1.00  0.00
ATOM   1154  CD1 LEU B  82      22.622   7.582 -14.538  1.00  0.00
ATOM   1155  CD2 LEU B  82      21.464   7.837 -16.749  1.00  0.00
ATOM   1167  N   ARG B  83      24.475   9.788 -19.384  1.00  0.00
ATOM   1168  CA  ARG B  83      25.014  10.944 -20.077  1.00  0.00
ATOM   1169  C   ARG B  83      24.489  12.118 -19.347  1.00  0.00
ATOM   1170  O   ARG B  83      23.534  11.919 -18.611  1.00  0.00
ATOM   1171  CB  ARG B  83      24.594  11.001 -21.539  1.00  0.00
ATOM   1172  CG  ARG B  83      25.109   9.857 -22.397  1.00  0.00
ATOM   1173  CD  ARG B  83      24.633   9.964 -23.800  1.00  0.00
ATOM   1174  NE  ARG B  83      23.194   9.778 -23.900  1.00  0.00
ATOM   1175  CZ  ARG B  83      22.471   9.990 -25.017  1.00  0.00
ATOM   1176  NH1 ARG B  83      23.065  10.393 -26.118  1.00  0.00
ATOM   1177  NH2 ARG B  83      21.165   9.791 -25.006  1.00  0.00
ATOM   1191  N   ALA B  84      25.114  13.296 -19.548  1.00  0.00
ATOM   1192  CA  ALA B  84      24.804  14.495 -18.838  1.00  0.00
ATOM   1193  C   ALA B  84      23.390  14.961 -18.975  1.00  0.00
ATOM   1194  O   ALA B  84      22.708  15.148 -17.916  1.00  0.00
ATOM   1195  CB  ALA B  84      25.845  15.709 -19.377  1.00  0.00
ATOM   1201  N   MET B  85      22.873  14.720 -20.076  1.00  0.00
ATOM   1202  CA  MET B  85      21.612  15.073 -20.538  1.00  0.00
ATOM   1203  C   MET B  85      20.527  14.194 -19.952  1.00  0.00
ATOM   1204  O   MET B  85      19.348  14.428 -20.169  1.00  0.00
ATOM   1205  CB  MET B  85      21.608  15.012 -22.065  1.00  0.00
ATOM   1206  CG  MET B  85      22.515  16.033 -22.738  1.00  0.00
ATOM   1207  SD  MET B  85      22.089  17.732 -22.307  1.00  0.00
ATOM   1208  CE  MET B  85      20.497  17.896 -23.111  1.00  0.00
ATOM   1218  N   ASP B  86      20.944  13.151 -19.201  1.00  0.00
ATOM   1219  CA  ASP B  86      20.048  12.155 -18.631  1.00  0.00
ATOM   1220  C   ASP B  86      19.560  12.521 -17.280  1.00  0.00
ATOM   1221  O   ASP B  86      18.795  11.765 -16.665  1.00  0.00
ATOM   1222  CB  ASP B  86      20.741  10.793 -18.549  1.00  0.00
ATOM   1223  CG  ASP B  86      21.015  10.184 -19.918  1.00  0.00
ATOM   1224  OD1 ASP B  86      20.383  10.590 -20.864  1.00  0.00
ATOM   1225  OD2 ASP B  86      21.854   9.320 -20.004  1.00  0.00
ATOM   1230  N   THR B  87      19.927  13.687 -16.898  1.00  0.00
ATOM   1231  CA  THR B  87      19.612  14.321 -15.676  1.00  0.00
ATOM   1232  C   THR B  87      18.118  14.469 -15.614  1.00  0.00
ATOM   1233  O   THR B  87      17.426  14.653 -16.608  1.00  0.00
ATOM   1234  CB  THR B  87      20.307  15.689 -15.547  1.00  0.00
ATOM   1235  OG1 THR B  87      20.047  16.239 -14.249  1.00  0.00
ATOM   1236  CG2 THR B  87      19.799  16.648 -16.612  1.00  0.00
ATOM   1244  N   GLY B  88      17.585  14.258 -14.375  1.00  0.00
ATOM   1245  CA  GLY B  88      16.168  14.351 -14.109  1.00  0.00
ATOM   1246  C   GLY B  88      15.275  13.628 -13.116  1.00  0.00
ATOM   1247  O   GLY B  88      15.638  13.089 -12.044  1.00  0.00
ATOM   1251  N   LEU B  89      13.988  13.799 -13.262  1.00  0.00
ATOM   1252  CA  LEU B  89      13.392  13.198 -12.117  1.00  0.00
ATOM   1253  C   LEU B  89      13.105  11.672 -12.277  1.00  0.00
ATOM   1254  O   LEU B  89      12.583  11.121 -13.252  1.00  0.00
ATOM   1255  CB  LEU B  89      12.093  13.951 -11.802  1.00  0.00
ATOM   1256  CG  LEU B  89      12.250  15.233 -10.976  1.00  0.00
ATOM   1257  CD1 LEU B  89      13.075  16.245 -11.760  1.00  0.00
ATOM   1258  CD2 LEU B  89      10.876  15.792 -10.638  1.00  0.00
ATOM   1270  N   TYR B  90      13.497  10.880 -11.330  1.00  0.00
ATOM   1271  CA  TYR B  90      13.144   9.508 -11.531  1.00  0.00
ATOM   1272  C   TYR B  90      12.108   9.090 -10.486  1.00  0.00
ATOM   1273  O   TYR B  90      11.915   9.384  -9.305  1.00  0.00
ATOM   1274  CB  TYR B  90      14.388   8.619 -11.465  1.00  0.00
ATOM   1275  CG  TYR B  90      15.336   8.808 -12.628  1.00  0.00
ATOM   1276  CD1 TYR B  90      16.035   9.998 -12.766  1.00  0.00
ATOM   1277  CD2 TYR B  90      15.507   7.792 -13.556  1.00  0.00
ATOM   1278  CE1 TYR B  90      16.901  10.171 -13.828  1.00  0.00
ATOM   1279  CE2 TYR B  90      16.373   7.965 -14.618  1.00  0.00
ATOM   1280  CZ  TYR B  90      17.068   9.149 -14.756  1.00  0.00
ATOM   1281  OH  TYR B  90      17.931   9.321 -15.814  1.00  0.00
ATOM   1291  N   ILE B  91      11.181   8.361 -10.995  1.00  0.00
ATOM   1292  CA  ILE B  91      10.157   7.869 -10.089  1.00  0.00
ATOM   1293  C   ILE B  91      10.168   6.286 -10.004  1.00  0.00
ATOM   1294  O   ILE B  91      10.643   5.526 -10.924  1.00  0.00
ATOM   1295  CB  ILE B  91       8.774   8.372 -10.541  1.00  0.00
ATOM   1296  CG1 ILE B  91       8.718   9.901 -10.487  1.00  0.00
ATOM   1297  CG2 ILE B  91       7.679   7.765  -9.678  1.00  0.00
ATOM   1298  CD1 ILE B  91       7.495  10.492 -11.149  1.00  0.00
ATOM   1310  N   CYS B  92       9.910   5.735  -8.918  1.00  0.00
ATOM   1311  CA  CYS B  92       9.844   4.314  -8.772  1.00  0.00
ATOM   1312  C   CYS B  92       8.442   3.782  -8.591  1.00  0.00
ATOM   1313  O   CYS B  92       7.652   4.326  -7.769  1.00  0.00
ATOM   1314  CB  CYS B  92      10.695   3.882  -7.577  1.00  0.00
ATOM   1315  SG  CYS B  92      11.086   2.116  -7.549  1.00  0.00
ATOM   1321  N   LYS B  93       8.147   2.615  -9.199  1.00  0.00
ATOM   1322  CA  LYS B  93       6.770   2.124  -9.025  1.00  0.00
ATOM   1323  C   LYS B  93       6.862    .604  -8.729  1.00  0.00
ATOM   1324  O   LYS B  93       7.393   -.292  -9.361  1.00  0.00
ATOM   1325  CB  LYS B  93       5.916   2.399 -10.263  1.00  0.00
ATOM   1326  CG  LYS B  93       4.482   1.897 -10.163  1.00  0.00
ATOM   1327  CD  LYS B  93       3.724   2.124 -11.463  1.00  0.00
ATOM   1328  CE  LYS B  93       2.291   1.621 -11.365  1.00  0.00
ATOM   1329  NZ  LYS B  93       1.561   1.768 -12.653  1.00  0.00
ATOM   1343  N   VAL B  94       5.992    .170  -7.751  1.00  0.00
ATOM   1344  CA  VAL B  94       5.935  -1.179  -7.578  1.00  0.00
ATOM   1345  C   VAL B  94       4.481  -1.815  -7.853  1.00  0.00
ATOM   1346  O   VAL B  94       3.454  -1.008  -7.478  1.00  0.00
ATOM   1347  CB  VAL B  94       6.409  -1.458  -6.139  1.00  0.00
ATOM   1348  CG1 VAL B  94       5.469   -.809  -5.133  1.00  0.00
ATOM   1349  CG2 VAL B  94       6.498  -2.958  -5.904  1.00  0.00
ATOM   1359  N   GLU B  95       4.498  -3.090  -8.431  1.00  0.00
ATOM   1360  CA  GLU B  95       3.252  -3.713  -8.602  1.00  0.00
ATOM   1361  C   GLU B  95       3.234  -5.144  -8.110  1.00  0.00
ATOM   1362  O   GLU B  95       4.185  -5.974  -8.191  1.00  0.00
ATOM   1363  CB  GLU B  95       2.862  -3.659 -10.081  1.00  0.00
ATOM   1364  CG  GLU B  95       2.596  -2.257 -10.610  1.00  0.00
ATOM   1365  CD  GLU B  95       2.164  -2.248 -12.050  1.00  0.00
ATOM   1366  OE1 GLU B  95       2.154  -3.293 -12.655  1.00  0.00
ATOM   1367  OE2 GLU B  95       1.843  -1.193 -12.546  1.00  0.00
ATOM   1374  N   LEU B  96       2.227  -5.542  -7.413  1.00  0.00
ATOM   1375  CA  LEU B  96       2.242  -6.930  -7.014  1.00  0.00
ATOM   1376  C   LEU B  96       1.276  -7.869  -7.984  1.00  0.00
ATOM   1377  O   LEU B  96        .195  -7.730  -8.606  1.00  0.00
ATOM   1378  CB  LEU B  96       1.806  -7.000  -5.545  1.00  0.00
ATOM   1379  CG  LEU B  96       2.731  -6.300  -4.542  1.00  0.00
ATOM   1380  CD1 LEU B  96       2.063  -6.262  -3.174  1.00  0.00
ATOM   1381  CD2 LEU B  96       4.062  -7.035  -4.480  1.00  0.00
ATOM   1393  N   MET B  97       1.674  -9.031  -8.096  1.00  0.00
ATOM   1394  CA  MET B  97        .860  -9.970  -9.025  1.00  0.00
ATOM   1395  C   MET B  97        .708 -11.334  -8.632  1.00  0.00
ATOM   1396  O   MET B  97       1.553 -12.236  -8.891  1.00  0.00
ATOM   1397  CB  MET B  97       1.455 -10.020 -10.431  1.00  0.00
ATOM   1398  CG  MET B  97       1.434  -8.691 -11.172  1.00  0.00
ATOM   1399  SD  MET B  97       2.302  -8.760 -12.751  1.00  0.00
ATOM   1400  CE  MET B  97       4.006  -8.768 -12.201  1.00  0.00
ATOM   1410  N   TYR B  98       -.091 -11.409  -8.092  1.00  0.00
ATOM   1411  CA  TYR B  98       -.640 -12.594  -7.655  1.00  0.00
ATOM   1412  C   TYR B  98      -2.018 -12.458  -7.154  1.00  0.00
ATOM   1413  O   TYR B  98      -2.934 -12.005  -7.911  1.00  0.00
ATOM   1414  CB  TYR B  98        .259 -13.197  -6.573  1.00  0.00
ATOM   1415  CG  TYR B  98        .865 -12.170  -5.642  1.00  0.00
ATOM   1416  CD1 TYR B  98        .049 -11.440  -4.789  1.00  0.00
ATOM   1417  CD2 TYR B  98       2.236 -11.959  -5.640  1.00  0.00
ATOM   1418  CE1 TYR B  98        .603 -10.502  -3.939  1.00  0.00
ATOM   1419  CE2 TYR B  98       2.789 -11.021  -4.790  1.00  0.00
ATOM   1420  CZ  TYR B  98       1.978 -10.295  -3.942  1.00  0.00
ATOM   1421  OH  TYR B  98       2.529  -9.361  -3.095  1.00  0.00
ATOM   1431  N   PRO B  99      -2.336 -13.007  -6.006  1.00  0.00
ATOM   1432  CA  PRO B  99      -3.573 -12.438  -5.923  1.00  0.00
ATOM   1433  C   PRO B  99      -3.087 -11.174  -6.371  1.00  0.00
ATOM   1434  O   PRO B  99      -2.005 -10.645  -6.198  1.00  0.00
ATOM   1435  CB  PRO B  99      -4.011 -12.482  -4.456  1.00  0.00
ATOM   1436  CG  PRO B  99      -3.360 -13.710  -3.917  1.00  0.00
ATOM   1437  CD  PRO B  99      -2.045 -13.788  -4.647  1.00  0.00
ATOM   1445  N   PRO B 100      -4.384 -10.604  -6.770  1.00  0.00
ATOM   1446  CA  PRO B 100      -4.909  -9.483  -7.726  1.00  0.00
ATOM   1447  C   PRO B 100      -4.204  -8.445  -7.243  1.00  0.00
ATOM   1448  O   PRO B 100      -4.152  -7.918  -6.131  1.00  0.00
ATOM   1449  CB  PRO B 100      -6.412  -9.290  -7.496  1.00  0.00
ATOM   1450  CG  PRO B 100      -6.953 -10.677  -7.436  1.00  0.00
ATOM   1451  CD  PRO B 100      -5.835 -11.490  -6.840  1.00  0.00
ATOM   1459  N   PRO B 101      -3.850  -8.041  -8.383  1.00  0.00
ATOM   1460  CA  PRO B 101      -2.873  -7.081  -8.461  1.00  0.00
ATOM   1461  C   PRO B 101      -3.089  -5.967  -7.719  1.00  0.00
ATOM   1462  O   PRO B 101      -4.127  -5.246  -7.721  1.00  0.00
ATOM   1463  CB  PRO B 101      -2.861  -6.717  -9.949  1.00  0.00
ATOM   1464  CG  PRO B 101      -3.040  -8.022 -10.646  1.00  0.00
ATOM   1465  CD  PRO B 101      -3.976  -8.797  -9.757  1.00  0.00
ATOM   1473  N   TYR B 102      -2.046  -5.609  -7.102  1.00  0.00
ATOM   1474  CA  TYR B 102      -2.383  -4.602  -6.321  1.00  0.00
ATOM   1475  C   TYR B 102      -1.519  -3.541  -6.927  1.00  0.00
ATOM   1476  O   TYR B 102       -.286  -3.468  -7.154  1.00  0.00
ATOM   1477  CB  TYR B 102      -2.104  -4.890  -4.844  1.00  0.00
ATOM   1478  CG  TYR B 102      -2.911  -6.040  -4.283  1.00  0.00
ATOM   1479  CD1 TYR B 102      -2.286  -7.239  -3.974  1.00  0.00
ATOM   1480  CD2 TYR B 102      -4.275  -5.896  -4.078  1.00  0.00
ATOM   1481  CE1 TYR B 102      -3.022  -8.290  -3.461  1.00  0.00
ATOM   1482  CE2 TYR B 102      -5.011  -6.946  -3.566  1.00  0.00
ATOM   1483  CZ  TYR B 102      -4.390  -8.139  -3.258  1.00  0.00
ATOM   1484  OH  TYR B 102      -5.123  -9.185  -2.748  1.00  0.00
ATOM   1494  N   TYR B 103      -2.039  -2.478  -6.713  1.00  0.00
ATOM   1495  CA  TYR B 103      -1.435  -1.395  -7.266  1.00  0.00
ATOM   1496  C   TYR B 103      -1.003   -.435  -6.413  1.00  0.00
ATOM   1497  O   TYR B 103      -1.682   -.304  -5.368  1.00  0.00
ATOM   1498  CB  TYR B 103      -2.374   -.730  -8.275  1.00  0.00
ATOM   1499  CG  TYR B 103      -2.745  -1.620  -9.442  1.00  0.00
ATOM   1500  CD1 TYR B 103      -3.870  -2.428  -9.368  1.00  0.00
ATOM   1501  CD2 TYR B 103      -1.960  -1.627 -10.585  1.00  0.00
ATOM   1502  CE1 TYR B 103      -4.208  -3.240 -10.433  1.00  0.00
ATOM   1503  CE2 TYR B 103      -2.298  -2.439 -11.650  1.00  0.00
ATOM   1504  CZ  TYR B 103      -3.417  -3.243 -11.576  1.00  0.00
ATOM   1505  OH  TYR B 103      -3.754  -4.052 -12.637  1.00  0.00
ATOM   1515  N   VAL B 104       -.110    .234  -6.927  1.00  0.00
ATOM   1516  CA  VAL B 104        .134   1.041  -6.066  1.00  0.00
ATOM   1517  C   VAL B 104        .222   2.543  -6.201  1.00  0.00
ATOM   1518  O   VAL B 104        .578   2.867  -7.262  1.00  0.00
ATOM   1519  CB  VAL B 104       1.461    .460  -5.544  1.00  0.00
ATOM   1520  CG1 VAL B 104       1.912   1.202  -4.295  1.00  0.00
ATOM   1521  CG2 VAL B 104       1.299  -1.025  -5.259  1.00  0.00
ATOM   1531  N   GLY B 105        .090   3.322  -5.284  1.00  0.00
ATOM   1532  CA  GLY B 105        .253   4.509  -6.016  1.00  0.00
ATOM   1533  C   GLY B 105       1.851   4.536  -6.033  1.00  0.00
ATOM   1534  O   GLY B 105       2.497   3.521  -6.115  1.00  0.00
ATOM   1538  N   MET B 106       2.340   5.698  -6.206  1.00  0.00
ATOM   1539  CA  MET B 106       3.555   6.384  -6.736  1.00  0.00
ATOM   1540  C   MET B 106       4.047   7.128  -5.553  1.00  0.00
ATOM   1541  O   MET B 106       3.311   7.531  -4.628  1.00  0.00
ATOM   1542  CB  MET B 106       3.266   7.318  -7.909  1.00  0.00
ATOM   1543  CG  MET B 106       2.452   6.688  -9.031  1.00  0.00
ATOM   1544  SD  MET B 106       3.285   5.277  -9.786  1.00  0.00
ATOM   1545  CE  MET B 106       4.654   6.091 -10.604  1.00  0.00
ATOM   1555  N   GLY B 107       5.281   7.247  -5.620  1.00  0.00
ATOM   1556  CA  GLY B 107       6.118   7.839  -4.715  1.00  0.00
ATOM   1557  C   GLY B 107       6.253   9.164  -5.337  1.00  0.00
ATOM   1558  O   GLY B 107       5.677   9.501  -6.345  1.00  0.00
ATOM   1562  N   ASN B 108       7.088   9.831  -4.723  1.00  0.00
ATOM   1563  CA  ASN B 108       7.707  11.071  -4.930  1.00  0.00
ATOM   1564  C   ASN B 108       8.856  10.693  -5.733  1.00  0.00
ATOM   1565  O   ASN B 108       9.364   9.570  -5.639  1.00  0.00
ATOM   1566  CB  ASN B 108       8.093  11.776  -3.642  1.00  0.00
ATOM   1567  CG  ASN B 108       6.898  12.205  -2.838  1.00  0.00
ATOM   1568  OD1 ASN B 108       5.940  12.771  -3.378  1.00  0.00
ATOM   1569  ND2 ASN B 108       6.934  11.947  -1.555  1.00  0.00
ATOM   1576  N   GLY B 109       9.316  11.621  -6.487  1.00  0.00
ATOM   1577  CA  GLY B 109      10.480  11.298  -7.245  1.00  0.00
ATOM   1578  C   GLY B 109      11.771  11.469  -6.521  1.00  0.00
ATOM   1579  O   GLY B 109      11.820  12.005  -5.418  1.00  0.00
ATOM   1583  N   THR B 110      12.811  11.160  -7.241  1.00  0.00
ATOM   1584  CA  THR B 110      14.159  11.510  -6.908  1.00  0.00
ATOM   1585  C   THR B 110      14.868  12.300  -8.074  1.00  0.00
ATOM   1586  O   THR B 110      14.620  12.381  -9.256  1.00  0.00
ATOM   1587  CB  THR B 110      14.952  10.238  -6.553  1.00  0.00
ATOM   1588  OG1 THR B 110      14.418   9.658  -5.356  1.00  0.00
ATOM   1589  CG2 THR B 110      16.421  10.568  -6.340  1.00  0.00
ATOM   1597  N   GLN B 111      15.797  13.156  -7.721  1.00  0.00
ATOM   1598  CA  GLN B 111      16.373  13.848  -8.811  1.00  0.00
ATOM   1599  C   GLN B 111      17.681  13.349  -9.140  1.00  0.00
ATOM   1600  O   GLN B 111      18.290  13.382  -8.149  1.00  0.00
ATOM   1601  CB  GLN B 111      16.468  15.347  -8.516  1.00  0.00
ATOM   1602  CG  GLN B 111      15.125  16.030  -8.323  1.00  0.00
ATOM   1603  CD  GLN B 111      15.266  17.513  -8.034  1.00  0.00
ATOM   1604  OE1 GLN B 111      16.282  17.960  -7.494  1.00  0.00
ATOM   1605  NE2 GLN B 111      14.245  18.284  -8.391  1.00  0.00
ATOM   1614  N   ILE B 112      18.021  12.997 -10.382  1.00  0.00
ATOM   1615  CA  ILE B 112      19.365  12.499 -10.590  1.00  0.00
ATOM   1616  C   ILE B 112      20.145  13.520 -11.446  1.00  0.00
ATOM   1617  O   ILE B 112      19.794  14.182 -12.434  1.00  0.00
ATOM   1618  CB  ILE B 112      19.347  11.121 -11.276  1.00  0.00
ATOM   1619  CG1 ILE B 112      18.705  10.077 -10.359  1.00  0.00
ATOM   1620  CG2 ILE B 112      20.757  10.700 -11.661  1.00  0.00
ATOM   1621  CD1 ILE B 112      18.655   8.688 -10.956  1.00  0.00
ATOM   1633  N   TYR B 113      21.339  13.832 -10.916  1.00  0.00
ATOM   1634  CA  TYR B 113      22.068  14.863 -11.603  1.00  0.00
ATOM   1635  C   TYR B 113      23.210  14.343 -12.138  1.00  0.00
ATOM   1636  O   TYR B 113      23.833  13.967 -11.186  1.00  0.00
ATOM   1637  CB  TYR B 113      22.448  16.033 -10.694  1.00  0.00
ATOM   1638  CG  TYR B 113      21.268  16.874 -10.256  1.00  0.00
ATOM   1639  CD1 TYR B 113      20.491  16.470  -9.180  1.00  0.00
ATOM   1640  CD2 TYR B 113      20.965  18.047 -10.930  1.00  0.00
ATOM   1641  CE1 TYR B 113      19.414  17.238  -8.780  1.00  0.00
ATOM   1642  CE2 TYR B 113      19.888  18.814 -10.530  1.00  0.00
ATOM   1643  CZ  TYR B 113      19.114  18.413  -9.460  1.00  0.00
ATOM   1644  OH  TYR B 113      18.042  19.177  -9.062  1.00  0.00
ATOM   1654  N   VAL B 114      23.487  14.431 -13.378  1.00  0.00
ATOM   1655  CA  VAL B 114      24.681  13.853 -13.921  1.00  0.00
ATOM   1656  C   VAL B 114      25.639  14.953 -14.237  1.00  0.00
ATOM   1657  O   VAL B 114      25.260  15.920 -14.835  1.00  0.00
ATOM   1658  CB  VAL B 114      24.375  13.041 -15.193  1.00  0.00
ATOM   1659  CG1 VAL B 114      25.637  12.368 -15.712  1.00  0.00
ATOM   1660  CG2 VAL B 114      23.294  12.010 -14.903  1.00  0.00
ATOM   1670  N   ILE B 115      26.886  14.754 -13.683  1.00  0.00
ATOM   1671  CA  ILE B 115      27.887  15.852 -13.870  1.00  0.00
ATOM   1672  C   ILE B 115      29.104  15.506 -14.634  1.00  0.00
ATOM   1673  O   ILE B 115      29.778  14.528 -14.341  1.00  0.00
ATOM   1674  CB  ILE B 115      28.359  16.401 -12.511  1.00  0.00
ATOM   1675  CG1 ILE B 115      27.176  16.979 -11.729  1.00  0.00
ATOM   1676  CG2 ILE B 115      29.437  17.455 -12.708  1.00  0.00
ATOM   1677  CD1 ILE B 115      27.503  17.327 -10.295  1.00  0.00
ATOM   1689  N   ASP B 116      29.358  16.328 -15.614  1.00  0.00
ATOM   1690  CA  ASP B 116      30.552  16.063 -16.271  1.00  0.00
ATOM   1691  C   ASP B 116      31.678  16.570 -15.395  1.00  0.00
ATOM   1692  O   ASP B 116      31.575  17.669 -14.864  1.00  0.00
ATOM   1693  CB  ASP B 116      30.568  16.730 -17.649  1.00  0.00
ATOM   1694  CG  ASP B 116      29.702  16.004 -18.669  1.00  0.00
ATOM   1695  OD1 ASP B 116      29.313  14.891 -18.404  1.00  0.00
ATOM   1696  OD2 ASP B 116      29.437  16.569 -19.703  1.00  0.00
ATOM   1701  N   PRO B 117      32.749  15.870 -15.233  1.00  0.00
ATOM   1702  CA  PRO B 117      33.900  16.318 -14.422  1.00  0.00
ATOM   1703  C   PRO B 117      34.480  17.386 -15.128  1.00  0.00
ATOM   1704  O   PRO B 117      34.480  17.368 -16.358  1.00  0.00
ATOM   1705  CB  PRO B 117      34.855  15.123 -14.344  1.00  0.00
ATOM   1706  CG  PRO B 117      34.538  14.322 -15.561  1.00  0.00
ATOM   1707  CD  PRO B 117      33.053  14.486 -15.741  1.00  0.00
ATOM   1715  N   GLU B 118      35.004  18.217 -14.440  1.00  0.00
ATOM   1716  CA  GLU B 118      35.513  19.235 -15.176  1.00  0.00
ATOM   1717  C   GLU B 118      36.672  18.596 -15.786  1.00  0.00
ATOM   1718  O   GLU B 118      37.274  17.658 -15.247  1.00  0.00
ATOM   1719  CB  GLU B 118      35.885  20.450 -14.323  1.00  0.00
ATOM   1720  CG  GLU B 118      34.699  21.153 -13.679  1.00  0.00
ATOM   1721  CD  GLU B 118      35.100  22.362 -12.879  1.00  0.00
ATOM   1722  OE1 GLU B 118      36.275  22.617 -12.771  1.00  0.00
ATOM   1723  OE2 GLU B 118      34.229  23.031 -12.375  1.00  0.00
ATOM   1730  N   PRO B 119      36.981  19.115 -16.974  1.00  0.00
ATOM   1731  CA  PRO B 119      38.030  18.606 -17.762  1.00  0.00
ATOM   1732  C   PRO B 119      39.230  19.129 -17.057  1.00  0.00
ATOM   1733  O   PRO B 119      40.198  19.338 -17.729  1.00  0.00
ATOM   1734  OXT PRO B 119      39.195  19.319 -15.873  1.00  0.00
ATOM   1735  CB  PRO B 119      37.822  19.218 -19.151  1.00  0.00
ATOM   1736  CG  PRO B 119      37.102  20.495 -18.883  1.00  0.00
ATOM   1737  CD  PRO B 119      36.228  20.191 -17.695  1.00  0.00
ATOM      1  N   GLN A   1      -9.173 -12.297  -9.681  1.00  0.00
ATOM      2  CA  GLN A   1      -9.057 -12.942 -10.956  1.00  0.00
ATOM      3  C   GLN A   1     -10.137 -12.139 -11.757  1.00  0.00
ATOM      4  O   GLN A   1     -11.101 -11.641 -11.146  1.00  0.00
ATOM      5  CB  GLN A   1      -9.335 -14.447 -10.891  1.00  0.00
ATOM      6  CG  GLN A   1      -9.324 -15.141 -12.242  1.00  0.00
ATOM      7  CD  GLN A   1      -7.946 -15.152 -12.875  1.00  0.00
ATOM      8  OE1 GLN A   1      -6.976 -15.626 -12.276  1.00  0.00
ATOM      9  NE2 GLN A   1      -7.851 -14.630 -14.092  1.00  0.00
ATOM     20  N   VAL A   2      -9.899 -12.059 -13.061  1.00  0.00
ATOM     21  CA  VAL A   2     -10.704 -11.367 -14.031  1.00  0.00
ATOM     22  C   VAL A   2     -10.994 -12.301 -15.165  1.00  0.00
ATOM     23  O   VAL A   2     -10.039 -12.933 -15.602  1.00  0.00
ATOM     24  CB  VAL A   2      -9.981 -10.112 -14.557  1.00  0.00
ATOM     25  CG1 VAL A   2     -10.863  -9.366 -15.547  1.00  0.00
ATOM     26  CG2 VAL A   2      -9.595  -9.212 -13.393  1.00  0.00
ATOM     36  N   GLN A   3     -12.212 -12.262 -15.587  1.00  0.00
ATOM     37  CA  GLN A   3     -12.591 -13.174 -16.685  1.00  0.00
ATOM     38  C   GLN A   3     -13.368 -12.218 -17.511  1.00  0.00
ATOM     39  O   GLN A   3     -14.149 -11.304 -17.131  1.00  0.00
ATOM     40  CB  GLN A   3     -13.425 -14.381 -16.249  1.00  0.00
ATOM     41  CG  GLN A   3     -13.730 -15.363 -17.368  1.00  0.00
ATOM     42  CD  GLN A   3     -14.580 -16.529 -16.901  1.00  0.00
ATOM     43  OE1 GLN A   3     -15.796 -16.402 -16.734  1.00  0.00
ATOM     44  NE2 GLN A   3     -13.943 -17.675 -16.685  1.00  0.00
ATOM     53  N   LEU A   4     -13.004 -12.344 -18.715  1.00  0.00
ATOM     54  CA  LEU A   4     -13.451 -11.676 -19.922  1.00  0.00
ATOM     55  C   LEU A   4     -14.322 -12.563 -20.684  1.00  0.00
ATOM     56  O   LEU A   4     -13.907 -13.641 -21.098  1.00  0.00
ATOM     57  CB  LEU A   4     -12.266 -11.255 -20.801  1.00  0.00
ATOM     58  CG  LEU A   4     -11.611  -9.917 -20.438  1.00  0.00
ATOM     59  CD1 LEU A   4     -10.952 -10.028 -19.070  1.00  0.00
ATOM     60  CD2 LEU A   4     -10.595  -9.543 -21.506  1.00  0.00
ATOM     72  N   GLN A   5     -15.487 -11.956 -21.062  1.00  0.00
ATOM     73  CA  GLN A   5     -16.402 -12.909 -21.807  1.00  0.00
ATOM     74  C   GLN A   5     -16.857 -12.143 -23.086  1.00  0.00
ATOM     75  O   GLN A   5     -17.306 -10.993 -23.072  1.00  0.00
ATOM     76  CB  GLN A   5     -17.608 -13.337 -20.965  1.00  0.00
ATOM     77  CG  GLN A   5     -17.246 -14.088 -19.695  1.00  0.00
ATOM     78  CD  GLN A   5     -18.467 -14.478 -18.885  1.00  0.00
ATOM     79  OE1 GLN A   5     -19.601 -14.150 -19.248  1.00  0.00
ATOM     80  NE2 GLN A   5     -18.243 -15.181 -17.780  1.00  0.00
ATOM     89  N   GLU A   6     -16.675 -12.888 -24.230  1.00  0.00
ATOM     90  CA  GLU A   6     -16.904 -12.598 -25.653  1.00  0.00
ATOM     91  C   GLU A   6     -18.138 -12.768 -26.238  1.00  0.00
ATOM     92  O   GLU A   6     -18.896 -13.654 -25.822  1.00  0.00
ATOM     93  CB  GLU A   6     -15.964 -13.435 -26.526  1.00  0.00
ATOM     94  CG  GLU A   6     -16.417 -14.873 -26.737  1.00  0.00
ATOM     95  CD  GLU A   6     -16.176 -15.744 -25.536  1.00  0.00
ATOM     96  OE1 GLU A   6     -15.938 -15.213 -24.477  1.00  0.00
ATOM     97  OE2 GLU A   6     -16.230 -16.943 -25.676  1.00  0.00
ATOM    104  N   SER A   7     -18.497 -12.085 -27.267  1.00  0.00
ATOM    105  CA  SER A   7     -19.824 -12.630 -27.616  1.00  0.00
ATOM    106  C   SER A   7     -20.471 -13.336 -28.715  1.00  0.00
ATOM    107  O   SER A   7     -20.172 -13.335 -29.891  1.00  0.00
ATOM    108  CB  SER A   7     -20.759 -11.446 -27.466  1.00  0.00
ATOM    109  OG  SER A   7     -20.351 -10.378 -28.276  1.00  0.00
ATOM    115  N   GLY A   8     -21.519 -13.947 -28.396  1.00  0.00
ATOM    116  CA  GLY A   8     -22.587 -15.007 -28.785  1.00  0.00
ATOM    117  C   GLY A   8     -23.375 -14.555 -30.261  1.00  0.00
ATOM    118  O   GLY A   8     -24.628 -14.839 -30.487  1.00  0.00
ATOM    122  N   GLY A   9     -22.506 -13.783 -31.136  1.00  0.00
ATOM    123  CA  GLY A   9     -22.658 -13.058 -32.447  1.00  0.00
ATOM    124  C   GLY A   9     -22.351 -14.082 -33.632  1.00  0.00
ATOM    125  O   GLY A   9     -22.613 -15.248 -33.414  1.00  0.00
ATOM    129  N   GLY A  10     -21.978 -13.658 -34.879  1.00  0.00
ATOM    130  CA  GLY A  10     -21.768 -14.515 -36.102  1.00  0.00
ATOM    131  C   GLY A  10     -21.255 -13.612 -37.254  1.00  0.00
ATOM    132  O   GLY A  10     -20.598 -12.582 -37.025  1.00  0.00
ATOM    136  N   LEU A  11     -21.496 -14.107 -38.456  1.00  0.00
ATOM    137  CA  LEU A  11     -21.288 -13.533 -39.787  1.00  0.00
ATOM    138  C   LEU A  11     -22.142 -12.346 -40.102  1.00  0.00
ATOM    139  O   LEU A  11     -23.298 -12.180 -39.662  1.00  0.00
ATOM    140  CB  LEU A  11     -21.541 -14.603 -40.856  1.00  0.00
ATOM    141  CG  LEU A  11     -21.380 -14.142 -42.310  1.00  0.00
ATOM    142  CD1 LEU A  11     -19.909 -13.877 -42.598  1.00  0.00
ATOM    143  CD2 LEU A  11     -21.938 -15.204 -43.245  1.00  0.00
ATOM    155  N   VAL A  12     -21.372 -11.347 -40.800  1.00  0.00
ATOM    156  CA  VAL A  12     -22.077 -10.091 -41.084  1.00  0.00
ATOM    157  C   VAL A  12     -21.739  -9.790 -42.468  1.00  0.00
ATOM    158  O   VAL A  12     -20.734 -10.400 -42.917  1.00  0.00
ATOM    159  CB  VAL A  12     -21.639  -8.932 -40.169  1.00  0.00
ATOM    160  CG1 VAL A  12     -22.554  -7.731 -40.357  1.00  0.00
ATOM    161  CG2 VAL A  12     -21.640  -9.389 -38.719  1.00  0.00
ATOM    171  N   GLN A  13     -22.804  -9.271 -43.111  1.00  0.00
ATOM    172  CA  GLN A  13     -22.764  -8.877 -44.463  1.00  0.00
ATOM    173  C   GLN A  13     -22.191  -7.483 -44.410  1.00  0.00
ATOM    174  O   GLN A  13     -22.594  -6.718 -43.490  1.00  0.00
ATOM    175  CB  GLN A  13     -24.148  -8.911 -45.117  1.00  0.00
ATOM    176  CG  GLN A  13     -24.751 -10.302 -45.223  1.00  0.00
ATOM    177  CD  GLN A  13     -26.108 -10.293 -45.902  1.00  0.00
ATOM    178  OE1 GLN A  13     -27.042  -9.630 -45.444  1.00  0.00
ATOM    179  NE2 GLN A  13     -26.223 -11.032 -47.000  1.00  0.00
ATOM    188  N   ALA A  14     -21.522  -7.173 -45.507  1.00  0.00
ATOM    189  CA  ALA A  14     -20.863  -5.885 -45.737  1.00  0.00
ATOM    190  C   ALA A  14     -21.779  -4.702 -45.618  1.00  0.00
ATOM    191  O   ALA A  14     -22.899  -4.714 -46.117  1.00  0.00
ATOM    192  CB  ALA A  14     -20.224  -5.799 -47.124  1.00  0.00
ATOM    198  N   GLY A  15     -21.306  -3.683 -44.883  1.00  0.00
ATOM    199  CA  GLY A  15     -22.115  -2.482 -44.657  1.00  0.00
ATOM    200  C   GLY A  15     -22.934  -2.572 -43.386  1.00  0.00
ATOM    201  O   GLY A  15     -23.447  -1.562 -42.900  1.00  0.00
ATOM    205  N   GLY A  16     -22.968  -3.741 -42.777  1.00  0.00
ATOM    206  CA  GLY A  16     -23.801  -4.059 -41.621  1.00  0.00
ATOM    207  C   GLY A  16     -23.286  -3.786 -40.193  1.00  0.00
ATOM    208  O   GLY A  16     -22.131  -3.381 -39.855  1.00  0.00
ATOM    212  N   SER A  17     -24.118  -4.151 -39.177  1.00  0.00
ATOM    213  CA  SER A  17     -23.496  -3.832 -37.897  1.00  0.00
ATOM    214  C   SER A  17     -23.252  -5.032 -37.013  1.00  0.00
ATOM    215  O   SER A  17     -23.867  -6.098 -37.116  1.00  0.00
ATOM    216  CB  SER A  17     -24.361  -2.837 -37.148  1.00  0.00
ATOM    217  OG  SER A  17     -24.451  -1.625 -37.847  1.00  0.00
ATOM    223  N   LEU A  18     -22.252  -4.786 -36.094  1.00  0.00
ATOM    224  CA  LEU A  18     -22.044  -5.830 -35.209  1.00  0.00
ATOM    225  C   LEU A  18     -21.891  -5.355 -33.670  1.00  0.00
ATOM    226  O   LEU A  18     -21.559  -4.246 -33.263  1.00  0.00
ATOM    227  CB  LEU A  18     -20.800  -6.584 -35.695  1.00  0.00
ATOM    228  CG  LEU A  18     -20.365  -7.776 -34.833  1.00  0.00
ATOM    229  CD1 LEU A  18     -21.441  -8.852 -34.873  1.00  0.00
ATOM    230  CD2 LEU A  18     -19.035  -8.314 -35.343  1.00  0.00
ATOM    242  N   ARG A  19     -22.312  -6.032 -32.736  1.00  0.00
ATOM    243  CA  ARG A  19     -21.991  -5.528 -31.373  1.00  0.00
ATOM    244  C   ARG A  19     -21.227  -6.551 -30.562  1.00  0.00
ATOM    245  O   ARG A  19     -21.685  -7.674 -30.360  1.00  0.00
ATOM    246  CB  ARG A  19     -23.258  -5.156 -30.617  1.00  0.00
ATOM    247  CG  ARG A  19     -23.035  -4.687 -29.188  1.00  0.00
ATOM    248  CD  ARG A  19     -24.268  -4.100 -28.603  1.00  0.00
ATOM    249  NE  ARG A  19     -24.565  -2.792 -29.165  1.00  0.00
ATOM    250  CZ  ARG A  19     -25.704  -2.107 -28.947  1.00  0.00
ATOM    251  NH1 ARG A  19     -26.643  -2.617 -28.180  1.00  0.00
ATOM    252  NH2 ARG A  19     -25.880  -0.921 -29.505  1.00  0.00
ATOM    266  N   LEU A  20     -20.052  -6.134 -30.050  1.00  0.00
ATOM    267  CA  LEU A  20     -19.260  -7.056 -29.301  1.00  0.00
ATOM    268  C   LEU A  20     -19.386  -6.669 -27.779  1.00  0.00
ATOM    269  O   LEU A  20     -19.387  -5.584 -27.222  1.00  0.00
ATOM    270  CB  LEU A  20     -17.803  -7.007 -29.778  1.00  0.00
ATOM    271  CG  LEU A  20     -17.590  -7.207 -31.285  1.00  0.00
ATOM    272  CD1 LEU A  20     -16.100  -7.178 -31.595  1.00  0.00
ATOM    273  CD2 LEU A  20     -18.214  -8.525 -31.717  1.00  0.00
ATOM    285  N   SER A  21     -19.583  -7.663 -26.966  1.00  0.00
ATOM    286  CA  SER A  21     -19.704  -7.272 -25.583  1.00  0.00
ATOM    287  C   SER A  21     -18.711  -7.916 -24.713  1.00  0.00
ATOM    288  O   SER A  21     -18.523  -9.134 -24.805  1.00  0.00
ATOM    289  CB  SER A  21     -21.090  -7.600 -25.065  1.00  0.00
ATOM    290  OG  SER A  21     -21.321  -8.982 -25.088  1.00  0.00
ATOM    296  N   CYS A  22     -18.312  -7.196 -23.661  1.00  0.00
ATOM    297  CA  CYS A  22     -17.427  -7.838 -22.900  1.00  0.00
ATOM    298  C   CYS A  22     -17.722  -7.616 -21.427  1.00  0.00
ATOM    299  O   CYS A  22     -18.003  -6.623 -20.795  1.00  0.00
ATOM    300  CB  CYS A  22     -16.022  -7.355 -23.262  1.00  0.00
ATOM    301  SG  CYS A  22     -14.700  -8.163 -22.329  1.00  0.00
ATOM    307  N   ALA A  23     -17.416  -8.555 -20.682  1.00  0.00
ATOM    308  CA  ALA A  23     -17.696  -8.242 -19.308  1.00  0.00
ATOM    309  C   ALA A  23     -16.604  -8.937 -18.653  1.00  0.00
ATOM    310  O   ALA A  23     -15.962  -9.992 -19.005  1.00  0.00
ATOM    311  CB  ALA A  23     -19.037  -8.794 -18.858  1.00  0.00
ATOM    317  N   ALA A  24     -16.373  -8.232 -17.556  1.00  0.00
ATOM    318  CA  ALA A  24     -15.364  -8.612 -16.693  1.00  0.00
ATOM    319  C   ALA A  24     -16.094  -9.138 -15.564  1.00  0.00
ATOM    320  O   ALA A  24     -17.042  -8.558 -15.058  1.00  0.00
ATOM    321  CB  ALA A  24     -14.349  -7.487 -16.341  1.00  0.00
ATOM    327  N   SER A  25     -15.470 -10.065 -14.987  1.00  0.00
ATOM    328  CA  SER A  25     -16.097 -10.633 -13.848  1.00  0.00
ATOM    329  C   SER A  25     -14.848 -10.493 -13.037  1.00  0.00
ATOM    330  O   SER A  25     -13.643 -10.618 -13.326  1.00  0.00
ATOM    331  CB  SER A  25     -16.580 -12.060 -14.022  1.00  0.00
ATOM    332  OG  SER A  25     -17.537 -12.145 -15.042  1.00  0.00
ATOM    338  N   GLY A  26     -15.282 -10.619 -11.828  1.00  0.00
ATOM    339  CA  GLY A  26     -14.695 -10.775 -10.525  1.00  0.00
ATOM    340  C   GLY A  26     -14.744  -9.297 -10.083  1.00  0.00
ATOM    341  O   GLY A  26     -15.561  -8.542 -10.596  1.00  0.00
ATOM    345  N   ASN A  27     -13.886  -8.920  -9.122  1.00  0.00
ATOM    346  CA  ASN A  27     -14.139  -7.698  -8.298  1.00  0.00
ATOM    347  C   ASN A  27     -13.337  -6.618  -8.857  1.00  0.00
ATOM    348  O   ASN A  27     -12.159  -6.430  -8.447  1.00  0.00
ATOM    349  CB  ASN A  27     -13.804  -7.891  -6.830  1.00  0.00
ATOM    350  CG  ASN A  27     -14.701  -8.894  -6.159  1.00  0.00
ATOM    351  OD1 ASN A  27     -15.930  -8.810  -6.259  1.00  0.00
ATOM    352  ND2 ASN A  27     -14.110  -9.842  -5.477  1.00  0.00
ATOM    359  N   ILE A  28     -13.798  -5.849  -9.755  1.00  0.00
ATOM    360  CA  ILE A  28     -12.713  -5.061 -10.108  1.00  0.00
ATOM    361  C   ILE A  28     -13.642  -3.853  -9.701  1.00  0.00
ATOM    362  O   ILE A  28     -14.713  -3.685 -10.348  1.00  0.00
ATOM    363  CB  ILE A  28     -12.256  -5.126 -11.576  1.00  0.00
ATOM    364  CG1 ILE A  28     -11.957  -6.573 -11.979  1.00  0.00
ATOM    365  CG2 ILE A  28     -11.035  -4.246 -11.794  1.00  0.00
ATOM    366  CD1 ILE A  28     -13.106  -7.262 -12.679  1.00  0.00
ATOM    378  N   SER A  29     -13.129  -3.101  -8.888  1.00  0.00
ATOM    379  CA  SER A  29     -13.143  -1.887  -8.200  1.00  0.00
ATOM    380  C   SER A  29     -12.320  -0.625  -8.626  1.00  0.00
ATOM    381  O   SER A  29     -12.584   0.507  -8.205  1.00  0.00
ATOM    382  CB  SER A  29     -12.759  -2.260  -6.782  1.00  0.00
ATOM    383  OG  SER A  29     -13.716  -3.111  -6.210  1.00  0.00
ATOM    389  N   VAL A  30     -11.283  -0.952  -9.348  1.00  0.00
ATOM    390  CA  VAL A  30      -9.958  -0.349  -9.706  1.00  0.00
ATOM    391  C   VAL A  30     -10.198  -0.094 -11.052  1.00  0.00
ATOM    392  O   VAL A  30     -10.802  -0.802 -11.873  1.00  0.00
ATOM    393  CB  VAL A  30      -8.741  -1.280  -9.545  1.00  0.00
ATOM    394  CG1 VAL A  30      -7.449  -0.510  -9.776  1.00  0.00
ATOM    395  CG2 VAL A  30      -8.752  -1.913  -8.163  1.00  0.00
ATOM    405  N   ARG A  31      -9.741   0.999 -11.238  1.00  0.00
ATOM    406  CA  ARG A  31      -9.688   1.668 -12.347  1.00  0.00
ATOM    407  C   ARG A  31      -8.934   0.731 -13.173  1.00  0.00
ATOM    408  O   ARG A  31      -7.781   0.241 -12.831  1.00  0.00
ATOM    409  CB  ARG A  31      -9.000   3.014 -12.180  1.00  0.00
ATOM    410  CG  ARG A  31      -8.954   3.870 -13.435  1.00  0.00
ATOM    411  CD  ARG A  31      -8.293   5.177 -13.186  1.00  0.00
ATOM    412  NE  ARG A  31      -8.377   6.056 -14.341  1.00  0.00
ATOM    413  CZ  ARG A  31      -7.788   7.265 -14.426  1.00  0.00
ATOM    414  NH1 ARG A  31      -7.077   7.722 -13.419  1.00  0.00
ATOM    415  NH2 ARG A  31      -7.924   7.991 -15.522  1.00  0.00
ATOM    429  N   ALA A  32      -9.697   0.517 -14.301  1.00  0.00
ATOM    430  CA  ALA A  32      -9.266  -0.429 -15.169  1.00  0.00
ATOM    431  C   ALA A  32      -9.692   0.199 -16.364  1.00  0.00
ATOM    432  O   ALA A  32     -10.646   1.007 -16.530  1.00  0.00
ATOM    433  CB  ALA A  32      -9.950  -1.852 -15.042  1.00  0.00
ATOM    439  N   THR A  33      -8.848  -0.176 -17.252  1.00  0.00
ATOM    440  CA  THR A  33      -9.021   0.145 -18.641  1.00  0.00
ATOM    441  C   THR A  33      -9.453  -1.108 -19.359  1.00  0.00
ATOM    442  O   THR A  33      -9.343  -2.208 -18.800  1.00  0.00
ATOM    443  CB  THR A  33      -7.731   0.707 -19.266  1.00  0.00
ATOM    444  OG1 THR A  33      -7.407   1.962 -18.654  1.00  0.00
ATOM    445  CG2 THR A  33      -7.907   0.908 -20.763  1.00  0.00
ATOM    453  N   MET A  34     -10.163  -0.894 -20.511  1.00  0.00
ATOM    454  CA  MET A  34     -10.475  -2.013 -21.319  1.00  0.00
ATOM    455  C   MET A  34     -10.170  -1.877 -22.892  1.00  0.00
ATOM    456  O   MET A  34     -10.076  -0.885 -23.648  1.00  0.00
ATOM    457  CB  MET A  34     -11.950  -2.326 -21.072  1.00  0.00
ATOM    458  CG  MET A  34     -12.240  -2.955 -19.716  1.00  0.00
ATOM    459  SD  MET A  34     -12.352  -1.735 -18.393  1.00  0.00
ATOM    460  CE  MET A  34     -13.851  -0.872 -18.853  1.00  0.00
ATOM    470  N   GLY A  35      -9.876  -2.980 -23.558  1.00  0.00
ATOM    471  CA  GLY A  35      -9.951  -2.700 -24.989  1.00  0.00
ATOM    472  C   GLY A  35     -10.071  -3.784 -26.026  1.00  0.00
ATOM    473  O   GLY A  35     -10.056  -5.025 -25.866  1.00  0.00
ATOM    477  N   TRP A  36     -10.285  -3.354 -27.221  1.00  0.00
ATOM    478  CA  TRP A  36     -10.431  -4.463 -28.070  1.00  0.00
ATOM    479  C   TRP A  36      -9.254  -4.574 -29.043  1.00  0.00
ATOM    480  O   TRP A  36      -8.881  -3.473 -29.590  1.00  0.00
ATOM    481  CB  TRP A  36     -11.752  -4.347 -28.833  1.00  0.00
ATOM    482  CG  TRP A  36     -12.956  -4.308 -27.943  1.00  0.00
ATOM    483  CD1 TRP A  36     -13.323  -3.293 -27.112  1.00  0.00
ATOM    484  CD2 TRP A  36     -13.966  -5.336 -27.790  1.00  0.00
ATOM    485  NE1 TRP A  36     -14.484  -3.615 -26.454  1.00  0.00
ATOM    486  CE2 TRP A  36     -14.892  -4.861 -26.858  1.00  0.00
ATOM    487  CE3 TRP A  36     -14.154  -6.600 -28.361  1.00  0.00
ATOM    488  CZ2 TRP A  36     -15.997  -5.606 -26.478  1.00  0.00
ATOM    489  CZ3 TRP A  36     -15.263  -7.348 -27.981  1.00  0.00
ATOM    490  CH2 TRP A  36     -16.160  -6.862 -27.063  1.00  0.00
ATOM    501  N   TYR A  37      -8.828  -5.862 -29.387  1.00  0.00
ATOM    502  CA  TYR A  37      -7.761  -5.929 -30.369  1.00  0.00
ATOM    503  C   TYR A  37      -8.083  -6.980 -31.461  1.00  0.00
ATOM    504  O   TYR A  37      -8.600  -8.089 -31.347  1.00  0.00
ATOM    505  CB  TYR A  37      -6.433  -6.247 -29.679  1.00  0.00
ATOM    506  CG  TYR A  37      -6.483  -7.469 -28.790  1.00  0.00
ATOM    507  CD1 TYR A  37      -5.860  -8.643 -29.188  1.00  0.00
ATOM    508  CD2 TYR A  37      -7.153  -7.417 -27.577  1.00  0.00
ATOM    509  CE1 TYR A  37      -5.906  -9.760 -28.376  1.00  0.00
ATOM    510  CE2 TYR A  37      -7.200  -8.533 -26.765  1.00  0.00
ATOM    511  CZ  TYR A  37      -6.579  -9.701 -27.161  1.00  0.00
ATOM    512  OH  TYR A  37      -6.626 -10.813 -26.352  1.00  0.00
ATOM    522  N   ARG A  38      -7.644  -6.721 -32.605  1.00  0.00
ATOM    523  CA  ARG A  38      -7.940  -7.700 -33.581  1.00  0.00
ATOM    524  C   ARG A  38      -6.787  -8.571 -34.152  1.00  0.00
ATOM    525  O   ARG A  38      -5.542  -8.452 -33.925  1.00  0.00
ATOM    526  CB  ARG A  38      -8.626  -6.981 -34.735  1.00  0.00
ATOM    527  CG  ARG A  38      -7.747  -5.995 -35.487  1.00  0.00
ATOM    528  CD  ARG A  38      -8.469  -5.375 -36.628  1.00  0.00
ATOM    529  NE  ARG A  38      -7.657  -4.376 -37.304  1.00  0.00
ATOM    530  CZ  ARG A  38      -8.056  -3.665 -38.377  1.00  0.00
ATOM    531  NH1 ARG A  38      -9.256  -3.853 -38.881  1.00  0.00
ATOM    532  NH2 ARG A  38      -7.242  -2.777 -38.922  1.00  0.00
ATOM    546  N   GLN A  39      -7.149  -9.810 -34.680  1.00  0.00
ATOM    547  CA  GLN A  39      -5.951 -10.300 -35.308  1.00  0.00
ATOM    548  C   GLN A  39      -6.307 -10.873 -36.759  1.00  0.00
ATOM    549  O   GLN A  39      -7.144 -11.749 -37.061  1.00  0.00
ATOM    550  CB  GLN A  39      -5.304 -11.367 -34.419  1.00  0.00
ATOM    551  CG  GLN A  39      -3.961 -11.866 -34.923  1.00  0.00
ATOM    552  CD  GLN A  39      -3.253 -12.745 -33.910  1.00  0.00
ATOM    553  OE1 GLN A  39      -3.857 -13.205 -32.937  1.00  0.00
ATOM    554  NE2 GLN A  39      -1.966 -12.983 -34.133  1.00  0.00
ATOM    563  N   ALA A  40      -5.915 -10.220 -37.788  1.00  0.00
ATOM    564  CA  ALA A  40      -6.198 -10.719 -39.154  1.00  0.00
ATOM    565  C   ALA A  40      -5.389 -12.028 -39.386  1.00  0.00
ATOM    566  O   ALA A  40      -4.362 -12.008 -38.696  1.00  0.00
ATOM    567  CB  ALA A  40      -5.848  -9.961 -39.915  1.00  0.00
ATOM    573  N   PRO A  41      -5.782 -13.012 -40.273  1.00  0.00
ATOM    574  CA  PRO A  41      -5.022 -14.293 -40.394  1.00  0.00
ATOM    575  C   PRO A  41      -3.627 -13.862 -40.744  1.00  0.00
ATOM    576  O   PRO A  41      -3.508 -12.978 -41.611  1.00  0.00
ATOM    577  CB  PRO A  41      -5.696 -15.065 -41.532  1.00  0.00
ATOM    578  CG  PRO A  41      -7.116 -14.613 -41.489  1.00  0.00
ATOM    579  CD  PRO A  41      -7.033 -13.151 -41.138  1.00  0.00
ATOM    587  N   GLY A  42      -2.588 -14.389 -40.223  1.00  0.00
ATOM    588  CA  GLY A  42      -1.298 -13.938 -40.747  1.00  0.00
ATOM    589  C   GLY A  42      -0.622 -12.679 -40.278  1.00  0.00
ATOM    590  O   GLY A  42       0.525 -12.418 -40.673  1.00  0.00
ATOM    594  N   LYS A  43      -1.282 -11.920 -39.403  1.00  0.00
ATOM    595  CA  LYS A  43      -0.761 -10.596 -38.983  1.00  0.00
ATOM    596  C   LYS A  43      -0.616 -10.624 -37.408  1.00  0.00
ATOM    597  O   LYS A  43      -0.905 -11.626 -36.730  1.00  0.00
ATOM    598  CB  LYS A  43      -1.687  -9.468 -39.440  1.00  0.00
ATOM    599  CG  LYS A  43      -1.847  -9.358 -40.951  1.00  0.00
ATOM    600  CD  LYS A  43      -2.689  -8.150 -41.331  1.00  0.00
ATOM    601  CE  LYS A  43      -2.868  -8.051 -42.839  1.00  0.00
ATOM    602  NZ  LYS A  43      -3.684  -6.868 -43.226  1.00  0.00
ATOM    616  N   GLU A  44      -0.170  -9.505 -36.932  1.00  0.00
ATOM    617  CA  GLU A  44       0.230  -9.048 -35.620  1.00  0.00
ATOM    618  C   GLU A  44      -1.065  -8.531 -34.954  1.00  0.00
ATOM    619  O   GLU A  44      -2.047  -8.209 -35.660  1.00  0.00
ATOM    620  CB  GLU A  44       1.298  -7.957 -35.706  1.00  0.00
ATOM    621  CG  GLU A  44       2.615  -8.412 -36.319  1.00  0.00
ATOM    622  CD  GLU A  44       3.646  -7.320 -36.369  1.00  0.00
ATOM    623  OE1 GLU A  44       3.325  -6.209 -36.017  1.00  0.00
ATOM    624  OE2 GLU A  44       4.756  -7.595 -36.758  1.00  0.00
ATOM    631  N   ARG A  45      -1.109  -8.489 -33.689  1.00  0.00
ATOM    632  CA  ARG A  45      -2.250  -8.003 -33.012  1.00  0.00
ATOM    633  C   ARG A  45      -2.371  -6.472 -33.043  1.00  0.00
ATOM    634  O   ARG A  45      -1.424  -5.789 -32.704  1.00  0.00
ATOM    635  CB  ARG A  45      -2.217  -8.486 -31.569  1.00  0.00
ATOM    636  CG  ARG A  45      -2.452  -9.977 -31.390  1.00  0.00
ATOM    637  CD  ARG A  45      -2.397 -10.372 -29.958  1.00  0.00
ATOM    638  NE  ARG A  45      -2.646 -11.794 -29.778  1.00  0.00
ATOM    639  CZ  ARG A  45      -2.623 -12.430 -28.592  1.00  0.00
ATOM    640  NH1 ARG A  45      -2.362 -11.761 -27.491  1.00  0.00
ATOM    641  NH2 ARG A  45      -2.863 -13.729 -28.533  1.00  0.00
ATOM    655  N   GLU A  46      -3.562  -5.927 -33.342  1.00  0.00
ATOM    656  CA  GLU A  46      -3.654  -4.466 -33.392  1.00  0.00
ATOM    657  C   GLU A  46      -4.799  -3.883 -32.459  1.00  0.00
ATOM    658  O   GLU A  46      -5.857  -4.428 -32.037  1.00  0.00
ATOM    659  CB  GLU A  46      -3.877  -4.030 -34.842  1.00  0.00
ATOM    660  CG  GLU A  46      -3.968  -2.524 -35.038  1.00  0.00
ATOM    661  CD  GLU A  46      -4.257  -2.136 -36.462  1.00  0.00
ATOM    662  OE1 GLU A  46      -4.913  -2.888 -37.142  1.00  0.00
ATOM    663  OE2 GLU A  46      -3.821  -1.085 -36.870  1.00  0.00
ATOM    670  N   PHE A  47      -4.579  -2.762 -31.878  1.00  0.00
ATOM    671  CA  PHE A  47      -5.675  -2.292 -31.006  1.00  0.00
ATOM    672  C   PHE A  47      -6.723  -1.593 -31.816  1.00  0.00
ATOM    673  O   PHE A  47      -6.423  -0.761 -32.677  1.00  0.00
ATOM    674  CB  PHE A  47      -5.156  -1.342 -29.926  1.00  0.00
ATOM    675  CG  PHE A  47      -4.388  -2.028 -28.833  1.00  0.00
ATOM    676  CD1 PHE A  47      -3.005  -2.119 -28.889  1.00  0.00
ATOM    677  CD2 PHE A  47      -5.045  -2.585 -27.747  1.00  0.00
ATOM    678  CE1 PHE A  47      -2.296  -2.750 -27.884  1.00  0.00
ATOM    679  CE2 PHE A  47      -4.340  -3.215 -26.741  1.00  0.00
ATOM    680  CZ  PHE A  47      -2.963  -3.298 -26.810  1.00  0.00
ATOM    690  N   VAL A  48      -7.959  -1.921 -31.589  1.00  0.00
ATOM    691  CA  VAL A  48      -8.888  -1.176 -32.376  1.00  0.00
ATOM    692  C   VAL A  48      -9.634  -0.161 -31.515  1.00  0.00
ATOM    693  O   VAL A  48      -9.775   1.031 -31.769  1.00  0.00
ATOM    694  CB  VAL A  48      -9.891  -2.133 -33.049  1.00  0.00
ATOM    695  CG1 VAL A  48      -9.163  -3.120 -33.949  1.00  0.00
ATOM    696  CG2 VAL A  48     -10.700  -2.865 -31.988  1.00  0.00
ATOM    706  N   ALA A  49      -9.657  -0.384 -30.278  1.00  0.00
ATOM    707  CA  ALA A  49     -10.331   0.602 -29.445  1.00  0.00
ATOM    708  C   ALA A  49      -9.976   0.564 -27.913  1.00  0.00
ATOM    709  O   ALA A  49      -9.807  -0.452 -27.199  1.00  0.00
ATOM    710  CB  ALA A  49     -11.878   0.575 -29.766  1.00  0.00
ATOM    716  N   GLY A  50     -10.302   1.629 -27.216  1.00  0.00
ATOM    717  CA  GLY A  50     -10.113   1.358 -25.810  1.00  0.00
ATOM    718  C   GLY A  50     -10.705   2.419 -24.938  1.00  0.00
ATOM    719  O   GLY A  50     -10.878   3.603 -25.164  1.00  0.00
ATOM    723  N   ILE A  51     -10.958   2.024 -23.760  1.00  0.00
ATOM    724  CA  ILE A  51     -11.519   2.966 -22.978  1.00  0.00
ATOM    725  C   ILE A  51     -10.994   3.061 -21.453  1.00  0.00
ATOM    726  O   ILE A  51     -10.583   2.106 -20.686  1.00  0.00
ATOM    727  CB  ILE A  51     -13.035   2.706 -23.037  1.00  0.00
ATOM    728  CG1 ILE A  51     -13.796   3.817 -22.310  1.00  0.00
ATOM    729  CG2 ILE A  51     -13.366   1.348 -22.436  1.00  0.00
ATOM    730  CD1 ILE A  51     -15.234   3.964 -22.752  1.00  0.00
ATOM    742  N   SER A  52     -10.802   4.202 -20.906  1.00  0.00
ATOM    743  CA  SER A  52     -10.299   4.024 -19.504  1.00  0.00
ATOM    744  C   SER A  52     -10.677   4.121 -18.072  1.00  0.00
ATOM    745  O   SER A  52      -9.889   3.969 -17.173  1.00  0.00
ATOM    746  CB  SER A  52      -9.062   4.900 -19.483  1.00  0.00
ATOM    747  OG  SER A  52      -8.099   4.432 -20.388  1.00  0.00
ATOM    753  N   TYR A  53     -11.723   4.206 -17.812  1.00  0.00
ATOM    754  CA  TYR A  53     -12.517   4.517 -16.671  1.00  0.00
ATOM    755  C   TYR A  53     -12.006   5.760 -16.048  1.00  0.00
ATOM    756  O   TYR A  53     -10.770   5.836 -15.649  1.00  0.00
ATOM    757  CB  TYR A  53     -12.512   3.365 -15.663  1.00  0.00
ATOM    758  CG  TYR A  53     -13.403   3.600 -14.464  1.00  0.00
ATOM    759  CD1 TYR A  53     -14.782   3.540 -14.601  1.00  0.00
ATOM    760  CD2 TYR A  53     -12.841   3.874 -13.226  1.00  0.00
ATOM    761  CE1 TYR A  53     -15.596   3.754 -13.505  1.00  0.00
ATOM    762  CE2 TYR A  53     -13.654   4.088 -12.131  1.00  0.00
ATOM    763  CZ  TYR A  53     -15.026   4.029 -12.267  1.00  0.00
ATOM    764  OH  TYR A  53     -15.836   4.242 -11.176  1.00  0.00
ATOM    774  N   GLY A  54     -12.768   6.651 -15.781  1.00  0.00
ATOM    775  CA  GLY A  54     -13.480   7.171 -17.060  1.00  0.00
ATOM    776  C   GLY A  54     -14.067   7.591 -18.109  1.00  0.00
ATOM    777  O   GLY A  54     -15.157   7.458 -18.395  1.00  0.00
ATOM    781  N   SER A  55     -13.100   8.141 -18.962  1.00  0.00
ATOM    782  CA  SER A  55     -13.691   8.585 -20.118  1.00  0.00
ATOM    783  C   SER A  55     -12.931   8.602 -21.564  1.00  0.00
ATOM    784  O   SER A  55     -13.548   8.593 -22.683  1.00  0.00
ATOM    785  CB  SER A  55     -14.151   9.980 -19.741  1.00  0.00
ATOM    786  OG  SER A  55     -13.062  10.791 -19.395  1.00  0.00
ATOM    792  N   SER A  56     -11.599   8.785 -21.490  1.00  0.00
ATOM    793  CA  SER A  56     -10.975   9.024 -22.741  1.00  0.00
ATOM    794  C   SER A  56     -11.095   7.795 -23.626  1.00  0.00
ATOM    795  O   SER A  56     -10.885   6.599 -23.334  1.00  0.00
ATOM    796  CB  SER A  56      -9.519   9.390 -22.530  1.00  0.00
ATOM    797  OG  SER A  56      -9.402  10.593 -21.821  1.00  0.00
ATOM    803  N   THR A  57     -11.343   8.042 -24.892  1.00  0.00
ATOM    804  CA  THR A  57     -11.434   6.880 -25.776  1.00  0.00
ATOM    805  C   THR A  57     -10.449   6.865 -26.920  1.00  0.00
ATOM    806  O   THR A  57     -10.273   7.879 -27.606  1.00  0.00
ATOM    807  CB  THR A  57     -12.854   6.765 -26.359  1.00  0.00
ATOM    808  OG1 THR A  57     -13.219   8.003 -26.985  1.00  0.00
ATOM    809  CG2 THR A  57     -13.857   6.440 -25.263  1.00  0.00
ATOM    817  N   TYR A  58      -9.802   5.735 -27.125  1.00  0.00
ATOM    818  CA  TYR A  58      -8.868   5.831 -28.181  1.00  0.00
ATOM    819  C   TYR A  58      -9.182   4.847 -29.348  1.00  0.00
ATOM    820  O   TYR A  58      -9.545   3.682 -29.284  1.00  0.00
ATOM    821  CB  TYR A  58      -7.463   5.595 -27.621  1.00  0.00
ATOM    822  CG  TYR A  58      -7.075   6.558 -26.521  1.00  0.00
ATOM    823  CD1 TYR A  58      -7.439   6.296 -25.209  1.00  0.00
ATOM    824  CD2 TYR A  58      -6.355   7.704 -26.824  1.00  0.00
ATOM    825  CE1 TYR A  58      -7.085   7.175 -24.204  1.00  0.00
ATOM    826  CE2 TYR A  58      -6.001   8.583 -25.821  1.00  0.00
ATOM    827  CZ  TYR A  58      -6.363   8.322 -24.514  1.00  0.00
ATOM    828  OH  TYR A  58      -6.009   9.199 -23.514  1.00  0.00
ATOM    838  N   TYR A  59      -9.167   5.297 -30.545  1.00  0.00
ATOM    839  CA  TYR A  59      -9.448   4.317 -31.595  1.00  0.00
ATOM    840  C   TYR A  59      -8.300   4.196 -32.661  1.00  0.00
ATOM    841  O   TYR A  59      -7.626   5.192 -32.932  1.00  0.00
ATOM    842  CB  TYR A  59     -10.771   4.673 -32.276  1.00  0.00
ATOM    843  CG  TYR A  59     -11.945   4.756 -31.325  1.00  0.00
ATOM    844  CD1 TYR A  59     -12.170   5.916 -30.599  1.00  0.00
ATOM    845  CD2 TYR A  59     -12.796   3.670 -31.180  1.00  0.00
ATOM    846  CE1 TYR A  59     -13.242   5.990 -29.731  1.00  0.00
ATOM    847  CE2 TYR A  59     -13.868   3.745 -30.311  1.00  0.00
ATOM    848  CZ  TYR A  59     -14.091   4.899 -29.589  1.00  0.00
ATOM    849  OH  TYR A  59     -15.159   4.973 -28.724  1.00  0.00
ATOM    859  N   ALA A  60      -8.095   3.027 -33.274  1.00  0.00
ATOM    860  CA  ALA A  60      -7.053   2.936 -34.305  1.00  0.00
ATOM    861  C   ALA A  60      -7.458   3.798 -35.390  1.00  0.00
ATOM    862  O   ALA A  60      -8.649   3.801 -35.597  1.00  0.00
ATOM    863  CB  ALA A  60      -6.868   1.748 -34.635  1.00  0.00
ATOM    869  N   ASP A  61      -6.581   4.443 -36.073  1.00  0.00
ATOM    870  CA  ASP A  61      -7.031   5.334 -37.104  1.00  0.00
ATOM    871  C   ASP A  61      -7.858   4.712 -38.192  1.00  0.00
ATOM    872  O   ASP A  61      -8.781   5.296 -38.796  1.00  0.00
ATOM    873  CB  ASP A  61      -5.819   6.016 -37.742  1.00  0.00
ATOM    874  CG  ASP A  61      -5.227   7.113 -36.865  1.00  0.00
ATOM    875  OD1 ASP A  61      -5.890   7.534 -35.947  1.00  0.00
ATOM    876  OD2 ASP A  61      -4.120   7.518 -37.123  1.00  0.00
ATOM    881  N   SER A  62      -7.539   3.406 -38.334  1.00  0.00
ATOM    882  CA  SER A  62      -8.131   2.809 -39.504  1.00  0.00
ATOM    883  C   SER A  62      -9.602   2.563 -39.323  1.00  0.00
ATOM    884  O   SER A  62     -10.285   2.141 -40.269  1.00  0.00
ATOM    885  CB  SER A  62      -7.432   1.504 -39.830  1.00  0.00
ATOM    886  OG  SER A  62      -7.679   0.541 -38.842  1.00  0.00
ATOM    892  N   VAL A  63     -10.057   2.725 -38.051  1.00  0.00
ATOM    893  CA  VAL A  63     -11.414   2.418 -37.841  1.00  0.00
ATOM    894  C   VAL A  63     -12.350   3.523 -37.424  1.00  0.00
ATOM    895  O   VAL A  63     -13.550   3.091 -37.206  1.00  0.00
ATOM    896  CB  VAL A  63     -11.477   1.308 -36.775  1.00  0.00
ATOM    897  CG1 VAL A  63     -10.758   0.060 -37.263  1.00  0.00
ATOM    898  CG2 VAL A  63     -10.870   1.806 -35.472  1.00  0.00
ATOM    908  N   LYS A  64     -11.684   4.681 -37.272  1.00  0.00
ATOM    909  CA  LYS A  64     -12.198   5.791 -36.695  1.00  0.00
ATOM    910  C   LYS A  64     -13.603   6.092 -37.376  1.00  0.00
ATOM    911  O   LYS A  64     -13.707   6.097 -38.601  1.00  0.00
ATOM    912  CB  LYS A  64     -11.194   6.936 -36.842  1.00  0.00
ATOM    913  CG  LYS A  64     -11.496   8.152 -35.978  1.00  0.00
ATOM    914  CD  LYS A  64     -10.369   9.172 -36.047  1.00  0.00
ATOM    915  CE  LYS A  64      -9.112   8.657 -35.362  1.00  0.00
ATOM    916  NZ  LYS A  64      -8.018   9.666 -35.374  1.00  0.00
ATOM    930  N   GLY A  65     -14.662   6.336 -36.582  1.00  0.00
ATOM    931  CA  GLY A  65     -15.903   6.714 -37.274  1.00  0.00
ATOM    932  C   GLY A  65     -16.770   5.576 -37.759  1.00  0.00
ATOM    933  O   GLY A  65     -17.891   5.821 -38.179  1.00  0.00
ATOM    937  N   ARG A  66     -16.285   4.346 -37.736  1.00  0.00
ATOM    938  CA  ARG A  66     -17.002   3.187 -38.028  1.00  0.00
ATOM    939  C   ARG A  66     -17.309   2.507 -36.631  1.00  0.00
ATOM    940  O   ARG A  66     -18.253   1.819 -36.191  1.00  0.00
ATOM    941  CB  ARG A  66     -16.198   2.281 -38.948  1.00  0.00
ATOM    942  CG  ARG A  66     -15.898   2.865 -40.319  1.00  0.00
ATOM    943  CD  ARG A  66     -15.067   1.946 -41.138  1.00  0.00
ATOM    944  NE  ARG A  66     -14.744   2.518 -42.436  1.00  0.00
ATOM    945  CZ  ARG A  66     -13.951   1.932 -43.353  1.00  0.00
ATOM    946  NH1 ARG A  66     -13.409   0.761 -43.103  1.00  0.00
ATOM    947  NH2 ARG A  66     -13.718   2.535 -44.506  1.00  0.00
ATOM    961  N   PHE A  67     -16.429   2.607 -35.766  1.00  0.00
ATOM    962  CA  PHE A  67     -16.615   1.886 -34.495  1.00  0.00
ATOM    963  C   PHE A  67     -16.944   2.762 -33.299  1.00  0.00
ATOM    964  O   PHE A  67     -16.409   3.874 -33.168  1.00  0.00
ATOM    965  CB  PHE A  67     -15.355   1.081 -34.172  1.00  0.00
ATOM    966  CG  PHE A  67     -15.069  -0.018 -35.155  1.00  0.00
ATOM    967  CD1 PHE A  67     -15.970  -0.315 -36.167  1.00  0.00
ATOM    968  CD2 PHE A  67     -13.900  -0.758 -35.069  1.00  0.00
ATOM    969  CE1 PHE A  67     -15.707  -1.326 -37.072  1.00  0.00
ATOM    970  CE2 PHE A  67     -13.634  -1.769 -35.973  1.00  0.00
ATOM    971  CZ  PHE A  67     -14.540  -2.053 -36.975  1.00  0.00
ATOM    981  N   THR A  68     -17.772   2.170 -32.341  1.00  0.00
ATOM    982  CA  THR A  68     -18.031   2.963 -31.200  1.00  0.00
ATOM    983  C   THR A  68     -17.887   2.081 -29.973  1.00  0.00
ATOM    984  O   THR A  68     -18.429   1.067 -29.613  1.00  0.00
ATOM    985  CB  THR A  68     -19.432   3.598 -31.262  1.00  0.00
ATOM    986  OG1 THR A  68     -19.521   4.454 -32.409  1.00  0.00
ATOM    987  CG2 THR A  68     -19.705   4.410 -30.006  1.00  0.00
ATOM    995  N   ILE A  69     -17.232   2.622 -29.077  1.00  0.00
ATOM    996  CA  ILE A  69     -16.986   1.903 -27.855  1.00  0.00
ATOM    997  C   ILE A  69     -17.876   2.350 -26.668  1.00  0.00
ATOM    998  O   ILE A  69     -17.977   3.552 -26.521  1.00  0.00
ATOM    999  CB  ILE A  69     -15.503   2.045 -27.468  1.00  0.00
ATOM   1000  CG1 ILE A  69     -14.670   0.946 -28.134  1.00  0.00
ATOM   1001  CG2 ILE A  69     -15.341   1.998 -25.957  1.00  0.00
ATOM   1002  CD1 ILE A  69     -15.069  -0.454 -27.730  1.00  0.00
ATOM   1014  N   SER A  70     -18.418   1.623 -25.803  1.00  0.00
ATOM   1015  CA  SER A  70     -19.146   2.265 -24.691  1.00  0.00
ATOM   1016  C   SER A  70     -18.908   1.380 -23.463  1.00  0.00
ATOM   1017  O   SER A  70     -18.992   0.176 -23.239  1.00  0.00
ATOM   1018  CB  SER A  70     -20.627   2.392 -24.990  1.00  0.00
ATOM   1019  OG  SER A  70     -21.310   2.964 -23.908  1.00  0.00
ATOM   1025  N   ARG A  71     -18.776   2.046 -22.423  1.00  0.00
ATOM   1026  CA  ARG A  71     -18.588   1.358 -21.176  1.00  0.00
ATOM   1027  C   ARG A  71     -19.791   1.388 -20.191  1.00  0.00
ATOM   1028  O   ARG A  71     -20.582   2.320 -20.199  1.00  0.00
ATOM   1029  CB  ARG A  71     -17.367   1.944 -20.483  1.00  0.00
ATOM   1030  CG  ARG A  71     -17.519   3.389 -20.033  1.00  0.00
ATOM   1031  CD  ARG A  71     -16.404   3.808 -19.147  1.00  0.00
ATOM   1032  NE  ARG A  71     -16.559   5.181 -18.692  1.00  0.00
ATOM   1033  CZ  ARG A  71     -17.341   5.563 -17.663  1.00  0.00
ATOM   1034  NH1 ARG A  71     -18.029   4.666 -16.993  1.00  0.00
ATOM   1035  NH2 ARG A  71     -17.414   6.839 -17.328  1.00  0.00
ATOM   1049  N   ASP A  72     -19.872   0.369 -19.237  1.00  0.00
ATOM   1050  CA  ASP A  72     -20.898   0.474 -18.227  1.00  0.00
ATOM   1051  C   ASP A  72     -20.233   0.235 -16.892  1.00  0.00
ATOM   1052  O   ASP A  72     -19.750  -0.893 -16.557  1.00  0.00
ATOM   1053  CB  ASP A  72     -22.025  -0.534 -18.460  1.00  0.00
ATOM   1054  CG  ASP A  72     -23.118  -0.455 -17.403  1.00  0.00
ATOM   1055  OD1 ASP A  72     -22.802  -0.186 -16.268  1.00  0.00
ATOM   1056  OD2 ASP A  72     -24.258  -0.666 -17.741  1.00  0.00
ATOM   1061  N   ASN A  73     -19.955   1.288 -16.193  1.00  0.00
ATOM   1062  CA  ASN A  73     -19.198   1.018 -15.040  1.00  0.00
ATOM   1063  C   ASN A  73     -19.938   0.172 -13.996  1.00  0.00
ATOM   1064  O   ASN A  73     -19.289  -0.539 -13.195  1.00  0.00
ATOM   1065  CB  ASN A  73     -18.734   2.335 -14.444  1.00  0.00
ATOM   1066  CG  ASN A  73     -19.878   3.217 -14.030  1.00  0.00
ATOM   1067  OD1 ASN A  73     -20.727   3.582 -14.853  1.00  0.00
ATOM   1068  ND2 ASN A  73     -19.918   3.568 -12.770  1.00  0.00
ATOM   1075  N   ALA A  74     -21.231   0.253 -13.967  1.00  0.00
ATOM   1076  CA  ALA A  74     -21.877  -0.430 -12.909  1.00  0.00
ATOM   1077  C   ALA A  74     -21.687  -1.942 -13.142  1.00  0.00
ATOM   1078  O   ALA A  74     -21.476  -2.744 -12.205  1.00  0.00
ATOM   1079  CB  ALA A  74     -23.326   0.115 -12.869  1.00  0.00
ATOM   1085  N   LYS A  75     -21.739  -2.297 -14.493  1.00  0.00
ATOM   1086  CA  LYS A  75     -21.812  -3.710 -14.731  1.00  0.00
ATOM   1087  C   LYS A  75     -20.433  -4.331 -15.083  1.00  0.00
ATOM   1088  O   LYS A  75     -20.275  -5.559 -15.018  1.00  0.00
ATOM   1089  CB  LYS A  75     -22.824  -3.981 -15.845  1.00  0.00
ATOM   1090  CG  LYS A  75     -24.254  -3.584 -15.506  1.00  0.00
ATOM   1091  CD  LYS A  75     -25.201  -3.893 -16.656  1.00  0.00
ATOM   1092  CE  LYS A  75     -26.631  -3.494 -16.321  1.00  0.00
ATOM   1093  NZ  LYS A  75     -27.560  -3.748 -17.454  1.00  0.00
ATOM   1107  N   ASN A  76     -19.382  -3.505 -15.137  1.00  0.00
ATOM   1108  CA  ASN A  76     -18.017  -3.816 -15.475  1.00  0.00
ATOM   1109  C   ASN A  76     -18.039  -4.445 -16.991  1.00  0.00
ATOM   1110  O   ASN A  76     -17.534  -5.489 -17.504  1.00  0.00
ATOM   1111  CB  ASN A  76     -17.424  -4.752 -14.439  1.00  0.00
ATOM   1112  CG  ASN A  76     -17.314  -4.116 -13.080  1.00  0.00
ATOM   1113  OD1 ASN A  76     -16.806  -2.997 -12.945  1.00  0.00
ATOM   1114  ND2 ASN A  76     -17.781  -4.807 -12.072  1.00  0.00
ATOM   1121  N   THR A  77     -18.870  -3.685 -17.848  1.00  0.00
ATOM   1122  CA  THR A  77     -18.978  -4.217 -19.233  1.00  0.00
ATOM   1123  C   THR A  77     -18.476  -3.235 -20.346  1.00  0.00
ATOM   1124  O   THR A  77     -18.383  -1.997 -20.395  1.00  0.00
ATOM   1125  CB  THR A  77     -20.437  -4.611 -19.533  1.00  0.00
ATOM   1126  OG1 THR A  77     -21.276  -3.451 -19.442  1.00  0.00
ATOM   1127  CG2 THR A  77     -20.919  -5.661 -18.545  1.00  0.00
ATOM   1135  N   VAL A  78     -17.928  -3.803 -21.356  1.00  0.00
ATOM   1136  CA  VAL A  78     -17.547  -2.902 -22.427  1.00  0.00
ATOM   1137  C   VAL A  78     -18.168  -3.334 -23.819  1.00  0.00
ATOM   1138  O   VAL A  78     -18.469  -4.386 -24.314  1.00  0.00
ATOM   1139  CB  VAL A  78     -16.010  -2.858 -22.523  1.00  0.00
ATOM   1140  CG1 VAL A  78     -15.573  -1.933 -23.650  1.00  0.00
ATOM   1141  CG2 VAL A  78     -15.420  -2.407 -21.196  1.00  0.00
ATOM   1151  N   TYR A  79     -18.779  -2.380 -24.434  1.00  0.00
ATOM   1152  CA  TYR A  79     -19.272  -2.804 -25.683  1.00  0.00
ATOM   1153  C   TYR A  79     -18.583  -2.084 -26.929  1.00  0.00
ATOM   1154  O   TYR A  79     -18.174  -0.934 -27.058  1.00  0.00
ATOM   1155  CB  TYR A  79     -20.788  -2.595 -25.683  1.00  0.00
ATOM   1156  CG  TYR A  79     -21.502  -3.314 -24.560  1.00  0.00
ATOM   1157  CD1 TYR A  79     -21.549  -2.748 -23.293  1.00  0.00
ATOM   1158  CD2 TYR A  79     -22.111  -4.537 -24.796  1.00  0.00
ATOM   1159  CE1 TYR A  79     -22.201  -3.404 -22.268  1.00  0.00
ATOM   1160  CE2 TYR A  79     -22.763  -5.193 -23.770  1.00  0.00
ATOM   1161  CZ  TYR A  79     -22.809  -4.631 -22.511  1.00  0.00
ATOM   1162  OH  TYR A  79     -23.460  -5.284 -21.489  1.00  0.00
ATOM   1172  N   LEU A  80     -18.438  -2.834 -27.981  1.00  0.00
ATOM   1173  CA  LEU A  80     -17.909  -2.169 -29.147  1.00  0.00
ATOM   1174  C   LEU A  80     -18.990  -2.211 -30.341  1.00  0.00
ATOM   1175  O   LEU A  80     -19.619  -3.190 -30.766  1.00  0.00
ATOM   1176  CB  LEU A  80     -16.594  -2.844 -29.557  1.00  0.00
ATOM   1177  CG  LEU A  80     -15.740  -2.075 -30.574  1.00  0.00
ATOM   1178  CD1 LEU A  80     -14.338  -2.668 -30.612  1.00  0.00
ATOM   1179  CD2 LEU A  80     -16.400  -2.142 -31.943  1.00  0.00
ATOM   1191  N   GLN A  81     -19.406  -1.145 -30.828  1.00  0.00
ATOM   1192  CA  GLN A  81     -20.310  -1.288 -31.888  1.00  0.00
ATOM   1193  C   GLN A  81     -19.707  -1.006 -33.260  1.00  0.00
ATOM   1194  O   GLN A  81     -19.042  -0.050 -33.639  1.00  0.00
ATOM   1195  CB  GLN A  81     -21.509  -0.368 -31.638  1.00  0.00
ATOM   1196  CG  GLN A  81     -22.574  -0.425 -32.719  1.00  0.00
ATOM   1197  CD  GLN A  81     -23.836   0.320 -32.328  1.00  0.00
ATOM   1198  OE1 GLN A  81     -24.149   0.460 -31.142  1.00  0.00
ATOM   1199  NE2 GLN A  81     -24.570   0.802 -33.324  1.00  0.00
ATOM   1208  N   MET A  82     -19.904  -2.011 -34.161  1.00  0.00
ATOM   1209  CA  MET A  82     -19.314  -1.675 -35.368  1.00  0.00
ATOM   1210  C   MET A  82     -20.362  -1.298 -36.474  1.00  0.00
ATOM   1211  O   MET A  82     -21.389  -1.920 -36.719  1.00  0.00
ATOM   1212  CB  MET A  82     -18.429  -2.844 -35.798  1.00  0.00
ATOM   1213  CG  MET A  82     -17.370  -3.239 -34.779  1.00  0.00
ATOM   1214  SD  MET A  82     -16.387  -4.655 -35.312  1.00  0.00
ATOM   1215  CE  MET A  82     -15.286  -4.849 -33.912  1.00  0.00
ATOM   1225  N   ASN A  83     -20.207  -0.147 -37.107  1.00  0.00
ATOM   1226  CA  ASN A  83     -21.211   0.148 -38.042  1.00  0.00
ATOM   1227  C   ASN A  83     -20.395   0.111 -39.317  1.00  0.00
ATOM   1228  O   ASN A  83     -19.200   0.440 -39.331  1.00  0.00
ATOM   1229  CB  ASN A  83     -21.898   1.477 -37.785  1.00  0.00
ATOM   1230  CG  ASN A  83     -22.647   1.498 -36.481  1.00  0.00
ATOM   1231  OD1 ASN A  83     -23.422   0.582 -36.182  1.00  0.00
ATOM   1232  ND2 ASN A  83     -22.432   2.525 -35.701  1.00  0.00
ATOM   1239  N   SER A  84     -21.032  -0.199 -40.286  1.00  0.00
ATOM   1240  CA  SER A  84     -20.672  -0.329 -41.629  1.00  0.00
ATOM   1241  C   SER A  84     -19.488  -1.221 -41.968  1.00  0.00
ATOM   1242  O   SER A  84     -18.480  -0.773 -42.508  1.00  0.00
ATOM   1243  CB  SER A  84     -20.411   1.068 -42.157  1.00  0.00
ATOM   1244  OG  SER A  84     -21.564   1.859 -42.074  1.00  0.00
ATOM   1250  N   LEU A  85     -19.586  -2.438 -41.619  1.00  0.00
ATOM   1251  CA  LEU A  85     -18.480  -3.359 -41.707  1.00  0.00
ATOM   1252  C   LEU A  85     -17.971  -3.527 -43.189  1.00  0.00
ATOM   1253  O   LEU A  85     -18.621  -3.529 -44.245  1.00  0.00
ATOM   1254  CB  LEU A  85     -18.911  -4.713 -41.130  1.00  0.00
ATOM   1255  CG  LEU A  85     -19.000  -4.785 -39.599  1.00  0.00
ATOM   1256  CD1 LEU A  85     -19.390  -6.196 -39.180  1.00  0.00
ATOM   1257  CD2 LEU A  85     -17.664  -4.384 -38.994  1.00  0.00
ATOM   1269  N   LYS A  86     -16.677  -3.683 -43.311  1.00  0.00
ATOM   1270  CA  LYS A  86     -16.166  -3.815 -44.683  1.00  0.00
ATOM   1271  C   LYS A  86     -15.473  -5.120 -44.631  1.00  0.00
ATOM   1272  O   LYS A  86     -15.094  -5.331 -43.503  1.00  0.00
ATOM   1273  CB  LYS A  86     -15.220  -2.688 -45.099  1.00  0.00
ATOM   1274  CG  LYS A  86     -15.841  -1.298 -45.057  1.00  0.00
ATOM   1275  CD  LYS A  86     -16.891  -1.128 -46.145  1.00  0.00
ATOM   1276  CE  LYS A  86     -17.445   0.288 -46.163  1.00  0.00
ATOM   1277  NZ  LYS A  86     -18.482   0.467 -47.217  1.00  0.00
ATOM   1291  N   PRO A  87     -15.274  -5.820 -45.809  1.00  0.00
ATOM   1292  CA  PRO A  87     -14.717  -7.119 -46.055  1.00  0.00
ATOM   1293  C   PRO A  87     -13.393  -7.264 -45.451  1.00  0.00
ATOM   1294  O   PRO A  87     -13.088  -8.385 -45.048  1.00  0.00
ATOM   1295  CB  PRO A  87     -14.636  -7.185 -47.584  1.00  0.00
ATOM   1296  CG  PRO A  87     -15.823  -6.410 -48.046  1.00  0.00
ATOM   1297  CD  PRO A  87     -15.947  -5.285 -47.054  1.00  0.00
ATOM   1305  N   GLU A  88     -12.738  -6.132 -45.285  1.00  0.00
ATOM   1306  CA  GLU A  88     -11.411  -6.053 -44.749  1.00  0.00
ATOM   1307  C   GLU A  88     -11.323  -6.085 -43.256  1.00  0.00
ATOM   1308  O   GLU A  88     -10.258  -6.186 -42.656  1.00  0.00
ATOM   1309  CB  GLU A  88     -10.738  -4.774 -45.254  1.00  0.00
ATOM   1310  CG  GLU A  88     -10.502  -4.741 -46.757  1.00  0.00
ATOM   1311  CD  GLU A  88      -9.877  -3.455 -47.222  1.00  0.00
ATOM   1312  OE1 GLU A  88      -9.655  -2.594 -46.405  1.00  0.00
ATOM   1313  OE2 GLU A  88      -9.621  -3.333 -48.397  1.00  0.00
ATOM   1320  N   ASP A  89     -12.493  -6.015 -42.643  1.00  0.00
ATOM   1321  CA  ASP A  89     -12.666  -6.063 -41.243  1.00  0.00
ATOM   1322  C   ASP A  89     -12.742  -7.550 -40.898  1.00  0.00
ATOM   1323  O   ASP A  89     -12.975  -7.873 -39.749  1.00  0.00
ATOM   1324  CB  ASP A  89     -13.927  -5.311 -40.809  1.00  0.00
ATOM   1325  CG  ASP A  89     -13.795  -3.800 -40.952  1.00  0.00
ATOM   1326  OD1 ASP A  89     -12.736  -3.287 -40.673  1.00  0.00
ATOM   1327  OD2 ASP A  89     -14.751  -3.174 -41.338  1.00  0.00
ATOM   1332  N   THR A  90     -12.541  -8.504 -41.894  1.00  0.00
ATOM   1333  CA  THR A  90     -12.685  -9.821 -41.287  1.00  0.00
ATOM   1334  C   THR A  90     -11.484 -10.041 -40.308  1.00  0.00
ATOM   1335  O   THR A  90     -10.319  -9.741 -40.626  1.00  0.00
ATOM   1336  CB  THR A  90     -12.736 -10.930 -42.356  1.00  0.00
ATOM   1337  OG1 THR A  90     -13.929 -10.789 -43.138  1.00  0.00
ATOM   1338  CG2 THR A  90     -12.723 -12.303 -41.700  1.00  0.00
ATOM   1346  N   ALA A  91     -11.800 -10.413 -39.078  1.00  0.00
ATOM   1347  CA  ALA A  91     -10.610 -10.622 -38.162  1.00  0.00
ATOM   1348  C   ALA A  91     -10.991 -11.387 -36.760  1.00  0.00
ATOM   1349  O   ALA A  91     -12.134 -11.713 -36.297  1.00  0.00
ATOM   1350  CB  ALA A  91      -9.923  -9.593 -37.924  1.00  0.00
ATOM   1356  N   VAL A  92     -10.045 -11.869 -36.058  1.00  0.00
ATOM   1357  CA  VAL A  92     -10.525 -12.346 -34.686  1.00  0.00
ATOM   1358  C   VAL A  92     -10.462 -11.186 -33.601  1.00  0.00
ATOM   1359  O   VAL A  92      -9.540 -10.426 -33.369  1.00  0.00
ATOM   1360  CB  VAL A  92      -9.669 -13.531 -34.203  1.00  0.00
ATOM   1361  CG1 VAL A  92     -10.157 -14.024 -32.848  1.00  0.00
ATOM   1362  CG2 VAL A  92      -9.711 -14.652 -35.231  1.00  0.00
ATOM   1372  N   TYR A  93     -11.550 -10.966 -32.945  1.00  0.00
ATOM   1373  CA  TYR A  93     -11.488  -9.951 -31.970  1.00  0.00
ATOM   1374  C   TYR A  93     -11.256 -10.565 -30.499  1.00  0.00
ATOM   1375  O   TYR A  93     -11.642 -11.624 -29.970  1.00  0.00
ATOM   1376  CB  TYR A  93     -12.771  -9.121 -32.054  1.00  0.00
ATOM   1377  CG  TYR A  93     -12.862  -8.262 -33.296  1.00  0.00
ATOM   1378  CD1 TYR A  93     -13.758  -8.591 -34.303  1.00  0.00
ATOM   1379  CD2 TYR A  93     -12.048  -7.147 -33.429  1.00  0.00
ATOM   1380  CE1 TYR A  93     -13.840  -7.807 -35.437  1.00  0.00
ATOM   1381  CE2 TYR A  93     -12.130  -6.362 -34.564  1.00  0.00
ATOM   1382  CZ  TYR A  93     -13.022  -6.689 -35.564  1.00  0.00
ATOM   1383  OH  TYR A  93     -13.104  -5.909 -36.695  1.00  0.00
ATOM   1393  N   TYR A  94     -10.463  -9.734 -29.768  1.00  0.00
ATOM   1394  CA  TYR A  94     -10.243 -10.175 -28.417  1.00  0.00
ATOM   1395  C   TYR A  94     -10.566  -8.983 -27.427  1.00  0.00
ATOM   1396  O   TYR A  94     -10.587  -7.770 -27.666  1.00  0.00
ATOM   1397  CB  TYR A  94      -8.807 -10.677 -28.258  1.00  0.00
ATOM   1398  CG  TYR A  94      -8.544 -12.004 -28.935  1.00  0.00
ATOM   1399  CD1 TYR A  94      -8.145 -12.037 -30.263  1.00  0.00
ATOM   1400  CD2 TYR A  94      -8.703 -13.186 -28.229  1.00  0.00
ATOM   1401  CE1 TYR A  94      -7.906 -13.250 -30.882  1.00  0.00
ATOM   1402  CE2 TYR A  94      -8.464 -14.398 -28.847  1.00  0.00
ATOM   1403  CZ  TYR A  94      -8.067 -14.431 -30.169  1.00  0.00
ATOM   1404  OH  TYR A  94      -7.829 -15.639 -30.784  1.00  0.00
ATOM   1414  N   CYS A  95     -10.773  -9.266 -26.239  1.00  0.00
ATOM   1415  CA  CYS A  95     -10.948  -8.190 -25.294  1.00  0.00
ATOM   1416  C   CYS A  95      -9.829  -8.098 -24.260  1.00  0.00
ATOM   1417  O   CYS A  95      -9.236  -9.020 -23.667  1.00  0.00
ATOM   1418  CB  CYS A  95     -12.283  -8.358 -24.567  1.00  0.00
ATOM   1419  SG  CYS A  95     -13.711  -8.494 -25.668  1.00  0.00
ATOM   1425  N   ALA A  96      -9.685  -6.967 -23.771  1.00  0.00
ATOM   1426  CA  ALA A  96      -8.722  -7.014 -22.766  1.00  0.00
ATOM   1427  C   ALA A  96      -8.828  -5.990 -21.647  1.00  0.00
ATOM   1428  O   ALA A  96      -9.279  -4.846 -21.695  1.00  0.00
ATOM   1429  CB  ALA A  96      -7.217  -6.655 -23.518  1.00  0.00
ATOM   1435  N   ALA A  97      -8.263  -6.438 -20.478  1.00  0.00
ATOM   1436  CA  ALA A  97      -8.470  -5.437 -19.402  1.00  0.00
ATOM   1437  C   ALA A  97      -7.324  -5.349 -18.291  1.00  0.00
ATOM   1438  O   ALA A  97      -6.791  -6.284 -17.712  1.00  0.00
ATOM   1439  CB  ALA A  97      -9.547  -5.909 -18.591  1.00  0.00
ATOM   1445  N   PRO A  98      -6.483  -4.364 -18.764  1.00  0.00
ATOM   1446  CA  PRO A  98      -5.327  -4.156 -18.092  1.00  0.00
ATOM   1447  C   PRO A  98      -5.920  -4.154 -16.463  1.00  0.00
ATOM   1448  O   PRO A  98      -7.181  -3.886 -16.066  1.00  0.00
ATOM   1449  CB  PRO A  98      -4.860  -2.804 -18.641  1.00  0.00
ATOM   1450  CG  PRO A  98      -5.513  -2.708 -19.979  1.00  0.00
ATOM   1451  CD  PRO A  98      -6.854  -3.365 -19.787  1.00  0.00
ATOM   1459  N   TYR A  99      -4.957  -3.991 -15.610  1.00  0.00
ATOM   1460  CA  TYR A  99      -5.360  -3.890 -14.141  1.00  0.00
ATOM   1461  C   TYR A  99      -4.149  -3.231 -13.876  1.00  0.00
ATOM   1462  O   TYR A  99      -2.965  -3.568 -14.208  1.00  0.00
ATOM   1463  CB  TYR A  99      -5.543  -5.190 -13.354  1.00  0.00
ATOM   1464  CG  TYR A  99      -5.773  -4.981 -11.874  1.00  0.00
ATOM   1465  CD1 TYR A  99      -7.045  -4.687 -11.403  1.00  0.00
ATOM   1466  CD2 TYR A  99      -4.711  -5.080 -10.986  1.00  0.00
ATOM   1467  CE1 TYR A  99      -7.255  -4.495 -10.052  1.00  0.00
ATOM   1468  CE2 TYR A  99      -4.921  -4.889  -9.634  1.00  0.00
ATOM   1469  CZ  TYR A  99      -6.187  -4.597  -9.167  1.00  0.00
ATOM   1470  OH  TYR A  99      -6.395  -4.406  -7.820  1.00  0.00
ATOM   1480  N   PHE A 100      -4.465  -2.203 -13.282  1.00  0.00
ATOM   1481  CA  PHE A 100      -3.724  -1.078 -13.105  1.00  0.00
ATOM   1482  C   PHE A 100      -3.641  -1.343 -11.742  1.00  0.00
ATOM   1483  O   PHE A 100      -4.357  -2.046 -10.997  1.00  0.00
ATOM   1484  CB  PHE A 100      -4.410   0.245 -13.452  1.00  0.00
ATOM   1485  CG  PHE A 100      -4.603   0.459 -14.927  1.00  0.00
ATOM   1486  CD1 PHE A 100      -5.595  -0.221 -15.616  1.00  0.00
ATOM   1487  CD2 PHE A 100      -3.793   1.340 -15.628  1.00  0.00
ATOM   1488  CE1 PHE A 100      -5.774  -0.026 -16.973  1.00  0.00
ATOM   1489  CE2 PHE A 100      -3.970   1.538 -16.982  1.00  0.00
ATOM   1490  CZ  PHE A 100      -4.961   0.854 -17.656  1.00  0.00
ATOM   1500  N   TYR A 101      -2.765  -0.678 -11.507  1.00  0.00
ATOM   1501  CA  TYR A 101      -2.119  -0.387 -10.474  1.00  0.00
ATOM   1502  C   TYR A 101      -2.277   1.038 -10.628  1.00  0.00
ATOM   1503  O   TYR A 101      -2.291   1.603 -11.731  1.00  0.00
ATOM   1504  CB  TYR A 101      -0.678  -0.905 -10.491  1.00  0.00
ATOM   1505  CG  TYR A 101      -0.572  -2.411 -10.542  1.00  0.00
ATOM   1506  CD1 TYR A 101      -0.665  -3.073 -11.758  1.00  0.00
ATOM   1507  CD2 TYR A 101      -0.379  -3.133  -9.374  1.00  0.00
ATOM   1508  CE1 TYR A 101      -0.567  -4.451 -11.805  1.00  0.00
ATOM   1509  CE2 TYR A 101      -0.282  -4.511  -9.419  1.00  0.00
ATOM   1510  CZ  TYR A 101      -0.375  -5.168 -10.629  1.00  0.00
ATOM   1511  OH  TYR A 101      -0.277  -6.541 -10.675  1.00  0.00
ATOM   1521  N   PRO A 102      -2.416   1.602  -9.503  1.00  0.00
ATOM   1522  CA  PRO A 102      -2.698   2.958  -9.367  1.00  0.00
ATOM   1523  C   PRO A 102      -1.569   3.430 -10.193  1.00  0.00
ATOM   1524  O   PRO A 102      -0.397   3.025 -10.212  1.00  0.00
ATOM   1525  CB  PRO A 102      -2.578   3.284  -7.875  1.00  0.00
ATOM   1526  CG  PRO A 102      -2.965   2.018  -7.191  1.00  0.00
ATOM   1527  CD  PRO A 102      -2.447   0.931  -8.094  1.00  0.00
ATOM   1535  N   VAL A 103      -2.021   4.362 -10.868  1.00  0.00
ATOM   1536  CA  VAL A 103      -1.463   5.105 -11.869  1.00  0.00
ATOM   1537  C   VAL A 103      -1.323   6.528 -11.193  1.00  0.00
ATOM   1538  O   VAL A 103      -1.835   6.955 -10.134  1.00  0.00
ATOM   1539  CB  VAL A 103      -2.364   5.107 -13.119  1.00  0.00
ATOM   1540  CG1 VAL A 103      -2.662   3.682 -13.562  1.00  0.00
ATOM   1541  CG2 VAL A 103      -3.651   5.862 -12.828  1.00  0.00
ATOM   1551  N   VAL A 104      -0.587   7.095 -11.952  1.00  0.00
ATOM   1552  CA  VAL A 104       0.145   8.106 -12.436  1.00  0.00
ATOM   1553  C   VAL A 104      -0.325   8.205 -13.847  1.00  0.00
ATOM   1554  O   VAL A 104      -0.509   7.165 -14.451  1.00  0.00
ATOM   1555  CB  VAL A 104       1.653   7.809 -12.334  1.00  0.00
ATOM   1556  CG1 VAL A 104       2.463   8.957 -12.919  1.00  0.00
ATOM   1557  CG2 VAL A 104       2.035   7.564 -10.882  1.00  0.00
ATOM   1567  N   PRO A 105      -0.776   9.388 -14.252  1.00  0.00
ATOM   1568  CA  PRO A 105      -1.349   9.552 -15.579  1.00  0.00
ATOM   1569  C   PRO A 105      -0.335   9.169 -16.689  1.00  0.00
ATOM   1570  O   PRO A 105      -0.693   8.861 -17.810  1.00  0.00
ATOM   1571  CB  PRO A 105      -1.693  11.044 -15.608  1.00  0.00
ATOM   1572  CG  PRO A 105      -0.746  11.657 -14.633  1.00  0.00
ATOM   1573  CD  PRO A 105      -0.638  10.642 -13.527  1.00  0.00
ATOM   1581  N   TRP A 106       0.954   9.196 -16.296  1.00  0.00
ATOM   1582  CA  TRP A 106       2.019   8.893 -17.213  1.00  0.00
ATOM   1583  C   TRP A 106       2.264   7.437 -17.378  1.00  0.00
ATOM   1584  O   TRP A 106       3.181   7.067 -18.107  1.00  0.00
ATOM   1585  CB  TRP A 106       3.315   9.562 -16.747  1.00  0.00
ATOM   1586  CG  TRP A 106       3.259  11.059 -16.774  1.00  0.00
ATOM   1587  CD1 TRP A 106       3.171  11.891 -15.698  1.00  0.00
ATOM   1588  CD2 TRP A 106       3.289  11.915 -17.942  1.00  0.00
ATOM   1589  NE1 TRP A 106       3.143  13.199 -16.112  1.00  0.00
ATOM   1590  CE2 TRP A 106       3.215  13.233 -17.483  1.00  0.00
ATOM   1591  CE3 TRP A 106       3.371  11.673 -19.318  1.00  0.00
ATOM   1592  CZ2 TRP A 106       3.219  14.313 -18.351  1.00  0.00
ATOM   1593  CZ3 TRP A 106       3.376  12.756 -20.189  1.00  0.00
ATOM   1594  CH2 TRP A 106       3.303  14.042 -19.717  1.00  0.00
ATOM   1605  N   PHE A 107       1.556   6.640 -16.571  1.00  0.00
ATOM   1606  CA  PHE A 107       1.807   5.240 -16.500  1.00  0.00
ATOM   1607  C   PHE A 107       0.832   5.185 -17.471  1.00  0.00
ATOM   1608  O   PHE A 107      -0.192   5.886 -17.529  1.00  0.00
ATOM   1609  CB  PHE A 107       1.481   4.504 -15.199  1.00  0.00
ATOM   1610  CG  PHE A 107       2.499   4.713 -14.114  1.00  0.00
ATOM   1611  CD1 PHE A 107       2.220   4.354 -12.804  1.00  0.00
ATOM   1612  CD2 PHE A 107       3.735   5.272 -14.400  1.00  0.00
ATOM   1613  CE1 PHE A 107       3.155   4.547 -11.804  1.00  0.00
ATOM   1614  CE2 PHE A 107       4.672   5.464 -13.403  1.00  0.00
ATOM   1615  CZ  PHE A 107       4.381   5.102 -12.103  1.00  0.00
ATOM   1625  N   TYR A 108       1.267   4.432 -18.216  1.00  0.00
ATOM   1626  CA  TYR A 108       0.912   3.839 -19.323  1.00  0.00
ATOM   1627  C   TYR A 108       0.606   2.583 -18.717  1.00  0.00
ATOM   1628  O   TYR A 108       0.898   2.405 -17.520  1.00  0.00
ATOM   1629  CB  TYR A 108       2.012   3.790 -20.385  1.00  0.00
ATOM   1630  CG  TYR A 108       2.510   5.154 -20.811  1.00  0.00
ATOM   1631  CD1 TYR A 108       3.798   5.555 -20.484  1.00  0.00
ATOM   1632  CD2 TYR A 108       1.680   6.003 -21.528  1.00  0.00
ATOM   1633  CE1 TYR A 108       4.253   6.800 -20.873  1.00  0.00
ATOM   1634  CE2 TYR A 108       2.136   7.248 -21.917  1.00  0.00
ATOM   1635  CZ  TYR A 108       3.416   7.647 -21.592  1.00  0.00
ATOM   1636  OH  TYR A 108       3.869   8.887 -21.978  1.00  0.00
ATOM   1646  N   ALA A 109       0.137   1.749 -19.542  1.00  0.00
ATOM   1647  CA  ALA A 109      -0.407   0.600 -19.043  1.00  0.00
ATOM   1648  C   ALA A 109       1.126   0.661 -19.378  1.00  0.00
ATOM   1649  O   ALA A 109       1.473   1.165 -20.372  1.00  0.00
ATOM   1650  CB  ALA A 109      -1.196   0.409 -20.413  1.00  0.00
ATOM   1656  N   LEU A 110       1.806   0.048 -18.736  1.00  0.00
ATOM   1657  CA  LEU A 110       2.830  -0.600 -18.294  1.00  0.00
ATOM   1658  C   LEU A 110       2.184  -1.804 -18.240  1.00  0.00
ATOM   1659  O   LEU A 110       0.973  -1.859 -18.397  1.00  0.00
ATOM   1660  CB  LEU A 110       3.352  -0.112 -16.936  1.00  0.00
ATOM   1661  CG  LEU A 110       3.797   1.354 -16.882  1.00  0.00
ATOM   1662  CD1 LEU A 110       4.178   1.719 -15.454  1.00  0.00
ATOM   1663  CD2 LEU A 110       4.969   1.564 -17.830  1.00  0.00
ATOM   1675  N   ASP A 111       2.814  -2.763 -17.993  1.00  0.00
ATOM   1676  CA  ASP A 111       2.040  -3.924 -18.073  1.00  0.00
ATOM   1677  C   ASP A 111       1.896  -3.870 -16.684  1.00  0.00
ATOM   1678  O   ASP A 111       2.802  -3.838 -15.825  1.00  0.00
ATOM   1679  CB  ASP A 111       2.727  -5.187 -18.597  1.00  0.00
ATOM   1680  CG  ASP A 111       3.305  -5.011 -19.996  1.00  0.00
ATOM   1681  OD1 ASP A 111       2.994  -4.028 -20.625  1.00  0.00
ATOM   1682  OD2 ASP A 111       4.051  -5.861 -20.420  1.00  0.00
ATOM   1687  N   TYR A 112       0.768  -3.862 -16.696  1.00  0.00
ATOM   1688  CA  TYR A 112      -0.202  -3.872 -16.050  1.00  0.00
ATOM   1689  C   TYR A 112      -0.708  -5.109 -16.654  1.00  0.00
ATOM   1690  O   TYR A 112      -0.341  -5.508 -17.733  1.00  0.00
ATOM   1691  CB  TYR A 112      -1.039  -2.605 -16.240  1.00  0.00
ATOM   1692  CG  TYR A 112      -0.478  -1.391 -15.533  1.00  0.00
ATOM   1693  CD1 TYR A 112       0.531  -1.540 -14.593  1.00  0.00
ATOM   1694  CD2 TYR A 112      -0.973  -0.129 -15.825  1.00  0.00
ATOM   1695  CE1 TYR A 112       1.044  -0.432 -13.947  1.00  0.00
ATOM   1696  CE2 TYR A 112      -0.460   0.980 -15.180  1.00  0.00
ATOM   1697  CZ  TYR A 112       0.544   0.832 -14.244  1.00  0.00
ATOM   1698  OH  TYR A 112       1.054   1.936 -13.601  1.00  0.00
ATOM   1708  N   LEU A 113      -1.432  -5.657 -16.015  1.00  0.00
ATOM   1709  CA  LEU A 113      -1.890  -7.022 -16.219  1.00  0.00
ATOM   1710  C   LEU A 113      -2.988  -6.920 -17.032  1.00  0.00
ATOM   1711  O   LEU A 113      -4.046  -6.254 -17.084  1.00  0.00
ATOM   1712  CB  LEU A 113      -2.292  -7.739 -14.924  1.00  0.00
ATOM   1713  CG  LEU A 113      -1.174  -7.919 -13.889  1.00  0.00
ATOM   1714  CD1 LEU A 113      -1.745  -8.554 -12.628  1.00  0.00
ATOM   1715  CD2 LEU A 113      -0.068  -8.781 -14.481  1.00  0.00
ATOM   1727  N   TYR A 114      -2.709  -7.598 -17.813  1.00  0.00
ATOM   1728  CA  TYR A 114      -3.571  -7.693 -18.684  1.00  0.00
ATOM   1729  C   TYR A 114      -4.397  -8.908 -18.550  1.00  0.00
ATOM   1730  O   TYR A 114      -3.937 -10.101 -18.298  1.00  0.00
ATOM   1731  CB  TYR A 114      -2.845  -7.608 -20.029  1.00  0.00
ATOM   1732  CG  TYR A 114      -2.213  -6.260 -20.297  1.00  0.00
ATOM   1733  CD1 TYR A 114      -0.832  -6.136 -20.327  1.00  0.00
ATOM   1734  CD2 TYR A 114      -3.014  -5.149 -20.513  1.00  0.00
ATOM   1735  CE1 TYR A 114      -0.253  -4.905 -20.572  1.00  0.00
ATOM   1736  CE2 TYR A 114      -2.437  -3.918 -20.758  1.00  0.00
ATOM   1737  CZ  TYR A 114      -1.062  -3.795 -20.787  1.00  0.00
ATOM   1738  OH  TYR A 114      -0.487  -2.569 -21.031  1.00  0.00
ATOM   1748  N   TYR A 115      -5.680  -8.705 -18.997  1.00  0.00
ATOM   1749  CA  TYR A 115      -6.537  -9.927 -19.087  1.00  0.00
ATOM   1750  C   TYR A 115      -7.189 -10.104 -20.380  1.00  0.00
ATOM   1751  O   TYR A 115      -7.585  -9.246 -21.192  1.00  0.00
ATOM   1752  CB  TYR A 115      -7.623  -9.925 -18.009  1.00  0.00
ATOM   1753  CG  TYR A 115      -7.084 -10.024 -16.599  1.00  0.00
ATOM   1754  CD1 TYR A 115      -6.754  -8.872 -15.900  1.00  0.00
ATOM   1755  CD2 TYR A 115      -6.921 -11.266 -16.005  1.00  0.00
ATOM   1756  CE1 TYR A 115      -6.263  -8.963 -14.612  1.00  0.00
ATOM   1757  CE2 TYR A 115      -6.429 -11.358 -14.718  1.00  0.00
ATOM   1758  CZ  TYR A 115      -6.101 -10.211 -14.022  1.00  0.00
ATOM   1759  OH  TYR A 115      -5.611 -10.301 -12.740  1.00  0.00
ATOM   1769  N   TRP A 116      -7.206 -11.366 -20.734  1.00  0.00
ATOM   1770  CA  TRP A 116      -7.787 -11.479 -22.114  1.00  0.00
ATOM   1771  C   TRP A 116      -8.951 -12.456 -22.138  1.00  0.00
ATOM   1772  O   TRP A 116      -8.994 -13.532 -21.499  1.00  0.00
ATOM   1773  CB  TRP A 116      -6.730 -11.941 -23.120  1.00  0.00
ATOM   1774  CG  TRP A 116      -5.506 -11.076 -23.142  1.00  0.00
ATOM   1775  CD1 TRP A 116      -5.286  -9.996 -23.942  1.00  0.00
ATOM   1776  CD2 TRP A 116      -4.320 -11.216 -22.322  1.00  0.00
ATOM   1777  NE1 TRP A 116      -4.051  -9.456 -23.678  1.00  0.00
ATOM   1778  CE2 TRP A 116      -3.447 -10.190 -22.690  1.00  0.00
ATOM   1779  CE3 TRP A 116      -3.937 -12.117 -21.320  1.00  0.00
ATOM   1780  CZ2 TRP A 116      -2.206 -10.034 -22.092  1.00  0.00
ATOM   1781  CZ3 TRP A 116      -2.693 -11.959 -20.721  1.00  0.00
ATOM   1782  CH2 TRP A 116      -1.850 -10.944 -21.097  1.00  0.00
ATOM   1793  N   GLY A 117      -9.821 -12.106 -23.005  1.00  0.00
ATOM   1794  CA  GLY A 117     -10.930 -12.973 -23.139  1.00  0.00
ATOM   1795  C   GLY A 117     -10.534 -13.967 -24.218  1.00  0.00
ATOM   1796  O   GLY A 117      -9.389 -14.036 -24.684  1.00  0.00
ATOM   1800  N   GLN A 118     -11.501 -14.747 -24.525  1.00  0.00
ATOM   1801  CA  GLN A 118     -11.552 -15.746 -25.535  1.00  0.00
ATOM   1802  C   GLN A 118     -11.740 -14.913 -26.811  1.00  0.00
ATOM   1803  O   GLN A 118     -12.323 -13.848 -26.710  1.00  0.00
ATOM   1804  CB  GLN A 118     -12.687 -16.747 -25.309  1.00  0.00
ATOM   1805  CG  GLN A 118     -12.546 -17.571 -24.041  1.00  0.00
ATOM   1806  CD  GLN A 118     -11.350 -18.503 -24.087  1.00  0.00
ATOM   1807  OE1 GLN A 118     -11.236 -19.345 -24.981  1.00  0.00
ATOM   1808  NE2 GLN A 118     -10.450 -18.357 -23.121  1.00  0.00
ATOM   1817  N   GLY A 119     -11.288 -15.320 -27.986  1.00  0.00
ATOM   1818  CA  GLY A 119     -11.577 -14.526 -29.182  1.00  0.00
ATOM   1819  C   GLY A 119     -13.006 -14.802 -29.652  1.00  0.00
ATOM   1820  O   GLY A 119     -13.557 -15.910 -29.478  1.00  0.00
ATOM   1824  N   THR A 120     -13.544 -13.802 -30.461  1.00  0.00
ATOM   1825  CA  THR A 120     -14.794 -14.031 -31.200  1.00  0.00
ATOM   1826  C   THR A 120     -14.239 -13.814 -32.693  1.00  0.00
ATOM   1827  O   THR A 120     -13.254 -13.290 -33.204  1.00  0.00
ATOM   1828  CB  THR A 120     -15.927 -13.061 -30.817  1.00  0.00
ATOM   1829  OG1 THR A 120     -17.129 -13.430 -31.506  1.00  0.00
ATOM   1830  CG2 THR A 120     -15.554 -11.632 -31.187  1.00  0.00
ATOM   1838  N   GLN A 121     -14.931 -14.455 -33.594  1.00  0.00
ATOM   1839  CA  GLN A 121     -14.442 -14.319 -34.991  1.00  0.00
ATOM   1840  C   GLN A 121     -15.415 -13.490 -35.820  1.00  0.00
ATOM   1841  O   GLN A 121     -16.598 -13.848 -35.793  1.00  0.00
ATOM   1842  CB  GLN A 121     -14.248 -15.691 -35.641  1.00  0.00
ATOM   1843  CG  GLN A 121     -13.769 -15.635 -37.082  1.00  0.00
ATOM   1844  CD  GLN A 121     -13.687 -17.008 -37.719  1.00  0.00
ATOM   1845  OE1 GLN A 121     -13.132 -17.946 -37.140  1.00  0.00
ATOM   1846  NE2 GLN A 121     -14.243 -17.136 -38.919  1.00  0.00
ATOM   1855  N   VAL A 122     -15.057 -12.495 -36.520  1.00  0.00
ATOM   1856  CA  VAL A 122     -16.074 -11.792 -37.226  1.00  0.00
ATOM   1857  C   VAL A 122     -15.747 -11.843 -38.718  1.00  0.00
ATOM   1858  O   VAL A 122     -14.699 -11.510 -39.335  1.00  0.00
ATOM   1859  CB  VAL A 122     -16.158 -10.333 -36.739  1.00  0.00
ATOM   1860  CG1 VAL A 122     -17.156  -9.549 -37.578  1.00  0.00
ATOM   1861  CG2 VAL A 122     -16.545 -10.299 -35.269  1.00  0.00
ATOM   1871  N   THR A 123     -16.772 -12.315 -39.419  1.00  0.00
ATOM   1872  CA  THR A 123     -16.498 -12.386 -40.823  1.00  0.00
ATOM   1873  C   THR A 123     -17.367 -11.417 -41.704  1.00  0.00
ATOM   1874  O   THR A 123     -18.584 -11.129 -41.673  1.00  0.00
ATOM   1875  CB  THR A 123     -16.686 -13.840 -41.296  1.00  0.00
ATOM   1876  OG1 THR A 123     -15.759 -14.693 -40.611  1.00  0.00
ATOM   1877  CG2 THR A 123     -16.454 -13.947 -42.796  1.00  0.00
ATOM   1885  N   VAL A 124     -16.718 -10.739 -42.563  1.00  0.00
ATOM   1886  CA  VAL A 124     -17.657  -9.942 -43.328  1.00  0.00
ATOM   1887  C   VAL A 124     -17.673 -10.462 -44.706  1.00  0.00
ATOM   1888  O   VAL A 124     -16.652 -10.741 -45.326  1.00  0.00
ATOM   1889  CB  VAL A 124     -17.265  -8.454 -43.340  1.00  0.00
ATOM   1890  CG1 VAL A 124     -18.274  -7.644 -44.142  1.00  0.00
ATOM   1891  CG2 VAL A 124     -17.167  -7.931 -41.914  1.00  0.00
ATOM   1901  N   SER A 125     -18.906 -10.646 -45.150  1.00  0.00
ATOM   1902  CA  SER A 125     -19.003 -11.257 -46.491  1.00  0.00
ATOM   1903  C   SER A 125     -19.584 -10.333 -47.457  1.00  0.00
ATOM   1904  O   SER A 125     -20.323  -9.266 -47.414  1.00  0.00
ATOM   1905  CB  SER A 125     -19.846 -12.517 -46.464  1.00  0.00
ATOM   1906  OG  SER A 125     -19.874 -13.130 -47.723  1.00  0.00
ATOM   1912  N   SER A 126     -19.213 -10.707 -48.477  1.00  0.00
ATOM   1913  CA  SER A 126     -19.718  -9.957 -49.451  1.00  0.00
ATOM   1914  C   SER A 126     -20.802 -10.766 -50.074  1.00  0.00
ATOM   1915  O   SER A 126     -21.660 -10.339 -50.838  1.00  0.00
ATOM   1916  OXT SER A 126     -20.886 -11.939 -49.839  1.00  0.00
ATOM   1917  CB  SER A 126     -18.633  -9.584 -50.441  1.00  0.00
ATOM   1918  OG  SER A 126     -19.167  -8.885 -51.532  1.00  0.00
END
